# Supplementary material for: Is infant neural sensitivity to vocal emotion associated with mother-infant relational experience?
Source: PLoS One. 2019 Feb 27;14(2):e0212205. doi: 10.1371/journal.pone.0212205 (PMC6392422; doi:10.1371/journal.pone.0212205)
Supplement: S1 File — (ZIP) [file pone.0212205.s001.zip]

Archive with 31 entries (30 files):
- dataset/
- dataset/imed_01_2.txt
- dataset/imed_03_2.txt
- dataset/imed_05_2.txt
- dataset/imed_06_2.txt
- dataset/imed_07_2.txt
- dataset/imed_08_2.txt
- dataset/imed_10_2.txt
- dataset/imed_11_2.txt
- dataset/imed_12_2.txt
- dataset/imed_13_2.txt
- dataset/imed_14_2.txt
- dataset/imed_15_2.txt
- dataset/imed_16_2.txt
- dataset/imed_17_2.txt
- dataset/imed_21_2.txt
- dataset/imed_23_2.txt
- dataset/imed_24_2.txt
- dataset/imed_26_2.txt
- dataset/imed_29_2.txt
- dataset/imed_30_2.txt
- dataset/imed_33_2.txt
- dataset/imed_36_2.txt
- dataset/imed_37_2.txt
- dataset/imed_38_2.txt
- dataset/imed_44_2.txt
- dataset/imed_46_2.txt
- dataset/imed_49_2.txt
- dataset/imed_54_2.txt
- dataset/imed_58_2.txt
- dataset/MACI.xlsx
