# Supplementary material for: Is infant neural sensitivity to vocal emotion associated with mother-infant relational experience?
Source: PLoS One. 2019 Feb 27;14(2):e0212205. doi: 10.1371/journal.pone.0212205 (PMC6392422; doi:10.1371/journal.pone.0212205)
Supplement: S1 File — (ZIP) [file pone.0212205.s001.zip › dataset/imed_01_2.txt]

2570.828	0	0.0007286099	0.001172364	0.002034852	0.001664935	0.0003079154	0.0003585583	0.0001953774	0.0001632296	0.001820267	0.001465526	0.0006560957	0.0004375893	0.00017579	0.0001785682	0.0001622999	0.0001861577	0.0003769464	0.000217603	0.0004922853	0.0006927982	0.0002016974	0.0001723985	0.0001617434	0.0001909387
2570.828	0	0.0007859644	0.001344874	0.002204225	0.001695632	0.003122565	0.003064727	0.001526235	0.0004537973	0.001772757	0.001733657	0.0008226903	0.0009192926	0.00104665	0.0008858688	0.0003847388	0.0002403566	0.0005022881	0.0002949731	0.0006150601	0.0006021598	0.001006923	0.000565599	0.0004962178	0.0003233147
2570.926	0	1.513239	1.732164	0.236766	0.2296432	0.009390077	0.009810644	0.0197097	0.01341907	0.06111166	0.0486542	0.1785308	0.1049219	0.001117197	0.0009359649	0.001436368	0.0008559444	0.07404566	0.06196484	0.0746896	0.07631025	0.007448711	0.00372176	0.002722906	0.001628829
2570.927	0	0.1813334	0.3757704	0.9127319	0.7300696	0.1244152	0.1138351	0.06693648	0.06740627	0.8560157	0.631922	0.2326159	0.2332273	0.04443451	0.04838597	0.04536841	0.03432742	0.1492176	0.09261573	0.2660076	0.3083175	0.04073739	0.04489311	0.06240316	0.04119689
2570.928	0	0.0007340668	0.001007817	0.001897198	0.001620285	0.0003761471	0.0003472677	0.0001935618	0.000284197	0.001762399	0.001293108	0.0005135065	0.0004679375	0.0002074305	0.0002181835	0.0002285733	0.0001434005	0.0004050503	0.0003471059	0.0006401678	0.0006305088	0.00018104	0.0001779512	0.000240953	0.0002079082
2570.928	0	0.0006453194	0.001192567	0.001987132	0.001746616	0.003434479	0.003147603	0.001625607	0.0009930722	0.001727551	0.001503238	0.0009815283	0.001167871	0.001121454	0.0007426145	0.000509305	0.000310191	0.0004572765	0.0003194862	0.0005464945	0.0006454932	0.0009207443	0.0005515713	0.0003197621	0.0003231368
2571.026	0	1.498417	1.719379	0.2349631	0.2271928	0.008988216	0.00928003	0.01936082	0.01353254	0.05985603	0.04716384	0.1765372	0.1034963	0.001043377	0.0007390777	0.001628579	0.000952262	0.07396009	0.0613666	0.07436861	0.07490833	0.007670984	0.003675379	0.002862552	0.001248628
2571.027	0	0.1873017	0.3255487	0.9560433	0.7867075	0.1225312	0.1036505	0.05940232	0.06363264	0.9376773	0.5928587	0.2200209	0.247265	0.05095473	0.06154066	0.05326787	0.03376462	0.1491652	0.1124379	0.2475268	0.3038448	0.04943269	0.02982761	0.05272974	0.04299483
2571.028	0	0.0006637867	0.0008425117	0.00197328	0.001626113	0.0003380173	0.0002523174	0.0001965239	0.0001548693	0.002003397	0.001213597	0.0005040326	0.0004384279	0.000166561	0.0001664018	0.0001779904	8.371817e-05	0.0003655341	0.0002363004	0.0005047512	0.0006374011	0.0001891438	0.0001151825	0.000239391	0.0002261551
2571.028	0	0.0006273381	0.0008747598	0.002125316	0.001896911	0.004073644	0.003583658	0.002275288	0.001408513	0.001923576	0.001502306	0.001243068	0.001413785	0.001111846	0.0007702317	0.000562734	0.0004318471	0.0004106392	0.0003426765	0.0003934221	0.0007639473	0.0008596419	0.000488087	0.00038173	0.0003429836
2571.126	0	1.496117	1.716092	0.2338078	0.2258208	0.009266377	0.009350852	0.01931499	0.0129883	0.05956363	0.04715897	0.1754037	0.1024014	0.001463693	0.001043763	0.001165517	0.001106049	0.07316544	0.06021431	0.07419407	0.07492619	0.007180727	0.003229418	0.002716708	0.001629421
2571.127	0	0.2019238	0.2907927	0.9769632	0.8243479	0.1228113	0.09256523	0.0450991	0.05282955	0.962229	0.5553834	0.196754	0.248028	0.05698665	0.05856939	0.05063105	0.03788757	0.1479314	0.1384539	0.2242094	0.3136111	0.05619175	0.03812649	0.05242835	0.03750345
2571.128	0	0.0007574909	0.0006416891	0.002101166	0.001767466	0.0003026648	0.0002655149	0.0001751849	0.0001975614	0.001955015	0.001173619	0.0004475117	0.0005682796	0.0001385687	0.0001804247	0.0002172893	0.0001573108	0.0003604584	0.0002943551	0.0004487213	0.0006248984	0.0001551146	0.0001210773	0.0001857029	0.0001620397
2571.128	0	0.0005455415	0.000740727	0.002266053	0.001903728	0.004307942	0.003905157	0.002675284	0.001663069	0.001903916	0.001446709	0.001189535	0.001692623	0.001125345	0.0007947635	0.0005959104	0.0005681433	0.00032886	0.0004105054	0.0003446706	0.0009912361	0.0007871007	0.0005630648	0.0005997509	0.0004325114
2571.226	0	1.511761	1.728675	0.2351434	0.2272966	0.009280424	0.009544653	0.0194804	0.01353983	0.06088603	0.04761883	0.1765709	0.1035659	0.001005395	0.0009608966	0.0016668	0.001291413	0.07362361	0.06078436	0.07416272	0.07500794	0.007515768	0.003582173	0.002461815	0.001646906
2571.227	0	0.2182643	0.2507215	0.9354652	0.7994874	0.1128604	0.08417912	0.04590845	0.05146897	0.9182843	0.505271	0.1590636	0.2384851	0.040596	0.05935667	0.04424176	0.03696258	0.1407466	0.1366303	0.1917707	0.3176012	0.04900424	0.04129636	0.0416324	0.03154461
2571.228	0	0.0007529441	0.000403824	0.001965392	0.0017034	0.0003279639	0.0002197432	0.0001836596	0.000240565	0.00187292	0.001085145	0.000360269	0.0005715423	0.0001468817	0.0002148674	0.000166983	0.0001783356	0.0003080572	0.0003071455	0.0004461441	0.0006191492	0.0001973065	0.0001703628	0.000210278	0.000160973
2571.228	0	0.0006607095	0.0005211326	0.002022766	0.001916517	0.004772307	0.004604346	0.003231554	0.001900066	0.001896257	0.001391575	0.001200546	0.001700864	0.00109431	0.0008473964	0.0005627212	0.0005748421	0.0003019891	0.0003884967	0.000424408	0.001097774	0.0008090347	0.0007192251	0.0007886415	0.0005956435
2571.326	0	1.539251	1.757975	0.2370216	0.2302428	0.009228919	0.009561264	0.01965829	0.0135811	0.06137391	0.04907558	0.1788372	0.1050613	0.001449756	0.001083635	0.001797946	0.00122687	0.07463292	0.06205775	0.07716284	0.07772158	0.007826882	0.00348925	0.002768569	0.00164661
2571.327	0	0.2354545	0.2359548	0.829876	0.7296364	0.1082035	0.08621764	0.04218464	0.04263911	0.8392878	0.4693961	0.134916	0.2038164	0.04148489	0.05397597	0.03568017	0.04473922	0.1293511	0.1327496	0.1395464	0.3127807	0.04273012	0.05168395	0.04602468	0.0367986
2571.328	0	0.0008604622	0.0003016354	0.001718885	0.001518166	0.0002930979	0.0002658665	0.0001952509	0.0001892716	0.001732719	0.001025843	0.0004357988	0.0004313778	0.0002072454	0.0001596709	0.000232787	0.0001353751	0.0003786991	0.0003402254	0.0004057697	0.0006396159	0.0001861336	0.0001479749	0.0002051579	0.0001382103
2571.328	0	0.0008468411	0.0007704274	0.001812046	0.001705513	0.005622373	0.005601314	0.003846484	0.001811013	0.001839804	0.001387321	0.001186541	0.001752324	0.001268693	0.0006513403	0.0005415079	0.000670266	0.000354423	0.0004375974	0.0005155837	0.001126711	0.0009534247	0.0009375349	0.0008108199	0.0004858455
2571.426	0	1.54375	1.761276	0.2368359	0.229837	0.009413784	0.009875828	0.02009422	0.01382147	0.0607555	0.04854618	0.1783484	0.1046085	0.001108885	0.000914392	0.001471131	0.0007093607	0.07536553	0.06246094	0.07711406	0.07858682	0.007499749	0.003625766	0.002807697	0.001618996
2571.427	0	0.2482294	0.2667695	0.8342771	0.7465035	0.1180986	0.0897646	0.05405456	0.0485652	0.8360585	0.4951185	0.1888062	0.1921205	0.03807098	0.04305023	0.03569925	0.04070223	0.08452118	0.1322823	0.1219508	0.3107602	0.03146798	0.04286858	0.0505093	0.04669718
2571.428	0	0.0008702767	0.0003939732	0.001801971	0.001539629	0.0003294636	0.0002748406	0.0002002569	0.0001721285	0.001709886	0.001101491	0.0004380091	0.0004774275	0.0001084686	0.0001098314	0.0001629217	0.0001789878	0.0002745216	0.0002960559	0.0002858401	0.0005980119	0.0001657781	0.0001774173	0.0001350545	0.0001518266
2571.428	0	0.0008640765	0.0006824905	0.001902505	0.001659331	0.00581293	0.005884408	0.003838296	0.001439109	0.001772299	0.001292431	0.0009911138	0.001531437	0.001175393	0.0005587768	0.0005283559	0.000485775	0.0002786861	0.0004283607	0.0005304468	0.0011318	0.0009406457	0.0009538528	0.0008292494	0.0004943775
2571.526	0	1.543448	1.758104	0.2337321	0.2265075	0.00898676	0.009493934	0.01923891	0.01342987	0.06012555	0.04776132	0.176186	0.1032885	0.00178669	0.001065594	0.00137455	0.0009416777	0.07475711	0.06217906	0.07763717	0.07949059	0.007766663	0.003526442	0.002955315	0.001864648
2571.527	0	0.2399471	0.3141517	0.8966741	0.7821047	0.1316386	0.0990727	0.06381632	0.0431408	0.8642084	0.5867862	0.2564533	0.1911228	0.03795378	0.05365824	0.03941544	0.03600495	0.07647503	0.139704	0.1296223	0.2951198	0.04081148	0.04845639	0.05650126	0.03109862
2571.528	0	0.0008909851	0.0006548525	0.001863	0.001647353	0.0003227399	0.0003275008	0.0002363285	0.0002564722	0.001839083	0.001208699	0.0006026759	0.0004757961	0.0001506333	0.0001865014	0.0001671174	0.0002055626	0.0002452961	0.0003760691	0.0003245932	0.0006833217	0.0001513234	0.0001743692	0.0002456192	0.0001782433
2571.528	0	0.0009476504	0.0005583165	0.002063806	0.001742446	0.0056784	0.005860725	0.003428702	0.000961533	0.001968399	0.001452295	0.0008761956	0.00145274	0.001170589	0.0005169907	0.0003121249	0.0003539507	0.0003474563	0.0004290143	0.0004976447	0.001166458	0.0007918217	0.001056952	0.0006796567	0.0003828058
2571.626	0	1.554037	1.766769	0.2340607	0.226577	0.009375011	0.009772715	0.01991669	0.01351145	0.06063907	0.04851081	0.1777686	0.1041469	0.00119169	0.0009988931	0.001490806	0.001260652	0.07547542	0.06298759	0.07835161	0.08075304	0.007474985	0.003314187	0.002855911	0.001574899
2571.627	0	0.2199379	0.3699359	0.8554389	0.7623815	0.1244996	0.1029192	0.06764883	0.05624899	0.8015483	0.6376944	0.3133891	0.1760861	0.04256038	0.05344633	0.0553046	0.03775185	0.09581285	0.1333735	0.1545005	0.2837035	0.03526023	0.03710788	0.06430425	0.0334498
2571.628	0	0.0008715651	0.0008057722	0.001891595	0.001738056	0.000352257	0.0002748339	0.0001959313	0.0002160939	0.001717196	0.001308776	0.0007190306	0.0003831947	0.0001407535	0.0001813257	0.0001574597	0.0001994743	0.0003098126	0.0003199519	0.0004480668	0.000694865	0.0001723228	0.0001755383	0.0003127208	0.0001894276
2571.628	0	0.0008996712	0.0008261769	0.002047972	0.001757141	0.006059203	0.006262864	0.003453703	0.001060209	0.001725304	0.001697717	0.001209439	0.001402106	0.001240892	0.0005657582	0.0002793302	0.0002986911	0.000315357	0.0004099323	0.000507381	0.0009972776	0.0007991215	0.001018763	0.0007971789	0.0003698878
2571.726	0	1.5739	1.787544	0.2363843	0.2288458	0.009813119	0.009851131	0.01981169	0.01379114	0.0614238	0.04916359	0.1792192	0.1054602	0.0009366011	0.001079398	0.001591042	0.0009575616	0.07667952	0.0641128	0.07917733	0.08252474	0.007484021	0.003724158	0.002983394	0.00184426
2571.727	0	0.2178531	0.4325379	0.7824631	0.7049069	0.1169582	0.105117	0.07689595	0.04983178	0.7137204	0.6421808	0.346111	0.1669105	0.0374681	0.05983832	0.04562264	0.04757516	0.1212109	0.121829	0.1710336	0.2885674	0.03414469	0.02665982	0.04364335	0.0360785
2571.728	0	0.0008110024	0.0008426062	0.001655353	0.001488873	0.0003644722	0.0003286873	0.0001921382	0.000133903	0.00158729	0.001290162	0.000734359	0.0003635467	0.0001175	0.0001710198	0.0001924696	0.00018797	0.00029941	0.0002830315	0.000462209	0.0006674233	0.0001514168	0.0001176553	0.0001781611	0.0002580474
2571.728	0	0.0009568057	0.0008879813	0.001873974	0.001847521	0.007330642	0.007470147	0.004375146	0.001947041	0.001705962	0.001754153	0.001580284	0.001776722	0.001267839	0.0006049193	0.0004184683	0.0005207199	0.0004103691	0.000457743	0.0005347246	0.001017346	0.0007408907	0.001024366	0.0008965779	0.0005008038
2571.826	0	1.616811	1.835033	0.2381926	0.2313684	0.009311331	0.009728024	0.01966168	0.01383436	0.06230892	0.04945038	0.1802443	0.106244	0.0009680773	0.001012653	0.001484293	0.00093207	0.08154324	0.0677529	0.0844006	0.0885035	0.008248876	0.003692624	0.003245488	0.001774725
2571.827	0	0.2204357	0.4431283	0.6801139	0.5914251	0.1039868	0.1093717	0.08515175	0.04399781	0.6369352	0.5790464	0.353675	0.1595608	0.04333031	0.03871643	0.02842968	0.05046252	0.1437393	0.1374155	0.181291	0.2812805	0.0346085	0.02331551	0.03365206	0.03469488
2571.828	0	0.0008959027	0.001019503	0.001408768	0.0012923	0.0002841335	0.0002835135	0.0002529896	0.0001770348	0.001421029	0.001198712	0.0008209035	0.0003468677	0.000272889	0.0001670278	0.0001334024	0.0001853715	0.0003531926	0.0003010556	0.0004163772	0.0006112107	0.0001858527	0.0001401613	0.0002077116	0.0001961971
2571.828	0	0.001204056	0.001238249	0.00170126	0.001570893	0.009961049	0.01026338	0.006306073	0.003146815	0.001619606	0.001998158	0.001853238	0.00231948	0.001645715	0.0007790556	0.0007770632	0.0009068215	0.0003626713	0.0003958294	0.0005588159	0.0008972093	0.0008058524	0.00111666	0.001153329	0.0007098927
2571.926	0	1.633605	1.84883	0.2367305	0.2287212	0.009609224	0.01024077	0.01990265	0.01329009	0.06069824	0.0491235	0.178348	0.1045018	0.001585104	0.001595889	0.001726767	0.001126608	0.08259011	0.06857124	0.08597196	0.09071576	0.007711248	0.004051261	0.003046444	0.001859912
2571.927	0	0.2234815	0.4526696	0.6751491	0.5637023	0.1026007	0.1070002	0.07113903	0.03667375	0.6368836	0.5742431	0.3598406	0.1618127	0.05916984	0.0429793	0.02326214	0.0404964	0.159069	0.1667264	0.1924801	0.2746675	0.03241429	0.03032632	0.02544043	0.02479477
2571.928	0	0.001008308	0.001111478	0.001419572	0.001268508	0.0003136509	0.0002982446	0.000184926	0.0002115756	0.001361283	0.00116829	0.0007780567	0.0003546487	0.0001522158	0.0002626715	0.0001231338	0.0001873833	0.0003997573	0.0003919629	0.0003921981	0.0006640491	0.0001863079	0.000145188	9.638979e-05	0.0001888079
2571.928	0	0.001426269	0.001319358	0.001579541	0.001502747	0.01053324	0.01081658	0.007264503	0.003786427	0.001709481	0.001905944	0.00211182	0.002633581	0.001598583	0.0006972777	0.0009433596	0.001074619	0.0004535996	0.0005087284	0.0005968486	0.0007793348	0.0008268287	0.001232087	0.001305755	0.0006442921
2572.026	0	1.648964	1.863808	0.2374024	0.2299591	0.009225875	0.009626238	0.01985754	0.01370617	0.06188383	0.04843544	0.1800323	0.1053962	0.001298549	0.001342408	0.001345822	0.001099517	0.08433744	0.07002125	0.0875765	0.09326869	0.008277125	0.004042641	0.003181176	0.001757142
2572.027	0	0.2313035	0.437217	0.6276128	0.5201499	0.1029182	0.1021632	0.07791674	0.04760749	0.6163161	0.5456545	0.3528756	0.1768626	0.06122677	0.0438507	0.02673278	0.04600768	0.1794744	0.1996972	0.2157083	0.2802085	0.04098171	0.04008361	0.0269862	0.0229302
2572.028	0	0.0009328856	0.001130924	0.001370386	0.001114246	0.0002242636	0.0002823439	0.0002144911	0.0002147983	0.00129653	0.001132544	0.0007687443	0.0005567011	0.0002091839	0.0001746766	0.0001386361	0.0002235522	0.0003700775	0.0005031532	0.0004194686	0.0006591129	0.000103981	0.0001766162	0.0001529242	0.0001585585
2572.028	0	0.00163723	0.001538833	0.00163187	0.001327505	0.01098752	0.01147902	0.007985071	0.003949903	0.001664485	0.001754427	0.002019489	0.002685767	0.001514076	0.0005517596	0.001248015	0.00113915	0.0003694238	0.000515617	0.0005337871	0.001015045	0.0008605078	0.001205561	0.001285738	0.000787844
2572.126	0	1.652036	1.868628	0.2395151	0.2328355	0.009737551	0.01004023	0.0199913	0.01367261	0.06263908	0.0498322	0.1813616	0.1062967	0.001056403	0.001357256	0.001596747	0.00115485	0.08483436	0.07050116	0.0882252	0.09405256	0.00828661	0.004001065	0.002818094	0.002107397
2572.127	0	0.2298097	0.4029841	0.5664242	0.4729797	0.09151443	0.1036176	0.0748448	0.0470399	0.5816599	0.5023279	0.3379157	0.1940843	0.06349368	0.04936188	0.03120152	0.04351306	0.1980356	0.2217636	0.2291187	0.28491	0.04923189	0.03833477	0.02170524	0.02753408
2572.128	0	0.0009920247	0.001200741	0.001195135	0.001029012	0.0003069659	0.0003722143	0.0002804096	0.0001643848	0.001270438	0.001050905	0.0007623161	0.0004325553	0.0002054031	0.0002013212	0.0001554275	0.0002756119	0.000456952	0.0004834643	0.0005731115	0.0006374641	0.0001519526	0.0001649333	0.0001687597	0.0001479739
2572.128	0	0.001770597	0.001528162	0.001452014	0.00119044	0.01166846	0.01258232	0.008614121	0.003667678	0.001772168	0.001693858	0.002107896	0.002827492	0.001608279	0.000685706	0.001515988	0.001155405	0.0004667326	0.0006904934	0.0005779691	0.0009428267	0.0006559334	0.00134516	0.001287317	0.0006346352
2572.226	0	1.646099	1.865572	0.2416697	0.2343442	0.009897799	0.009988338	0.02033505	0.01412052	0.06328748	0.05019707	0.1827111	0.1073391	0.001467378	0.001164705	0.001377331	0.0009872935	0.08561971	0.0708743	0.08778073	0.09394065	0.007913796	0.004357167	0.002967249	0.002252881
2572.227	0	0.2188899	0.3609175	0.5299467	0.4317711	0.08841993	0.09796719	0.06773708	0.05063437	0.551707	0.4604964	0.3092517	0.2041697	0.06363411	0.05274667	0.03989654	0.04662871	0.1927696	0.2232121	0.2252114	0.2915274	0.0435112	0.03987776	0.04225487	0.03559385
2572.228	0	0.0009303982	0.001131587	0.001134353	0.0009739035	0.0003691247	0.0003192451	0.0002253677	0.0001958779	0.001211983	0.0009395701	0.0007630505	0.0004469024	0.0001503451	0.0002214646	0.0002005911	0.0001613972	0.0004148165	0.0004022145	0.0004951494	0.0006895392	0.0001603361	0.0001631796	0.000131389	0.000194641
2572.228	0	0.001572456	0.001307615	0.001213711	0.001251243	0.0111268	0.01222214	0.007784357	0.002771358	0.001611224	0.001553195	0.00162162	0.00232862	0.001586622	0.0005761068	0.001459733	0.000876626	0.0005351826	0.0006141662	0.0005490535	0.0008319863	0.000713796	0.001428388	0.001251096	0.0005209148
2572.326	0	1.62271	1.839517	0.2384747	0.2311785	0.009441459	0.009286251	0.01972533	0.0135254	0.06147516	0.0484475	0.1792986	0.104356	0.0009699257	0.001467432	0.001745763	0.00131501	0.0837658	0.06940977	0.08621728	0.09234137	0.008232039	0.003959036	0.003037472	0.001687433
2572.327	0	0.2070903	0.3469671	0.5709974	0.4769616	0.1090621	0.1046903	0.0686615	0.06367304	0.6145619	0.4783338	0.2945624	0.2386765	0.06412012	0.04877672	0.03599832	0.0515477	0.2046415	0.2137924	0.1840236	0.3043365	0.04217364	0.03367006	0.04128911	0.03765943
2572.328	0	0.0009364523	0.00123149	0.001175862	0.00113952	0.0003030142	0.0002990092	0.000195307	0.000187159	0.001277574	0.000971659	0.0006245772	0.0005909958	0.00019841	0.0001475494	0.0001422519	0.0001749853	0.0005517537	0.0004930402	0.000472168	0.0006170463	0.0001607574	0.0001455256	0.0002002576	0.0001626442
2572.328	0	0.001490247	0.001279272	0.001193147	0.001208217	0.01040288	0.01158258	0.006733752	0.001819328	0.001647185	0.001497973	0.001194836	0.001977236	0.001534437	0.0007020235	0.001288428	0.0006121357	0.0005193892	0.000676598	0.0004472819	0.0005957315	0.0005066874	0.001482525	0.001164287	0.0005462539
2572.426	0	1.592789	1.810735	0.2388303	0.2310621	0.009626226	0.0100185	0.01970927	0.01336122	0.06099389	0.04867705	0.1782509	0.1039184	0.0007920112	0.001539996	0.001401754	0.00163608	0.08204332	0.06806301	0.08321564	0.08816727	0.008113162	0.003814613	0.002763471	0.002141468
2572.427	0	0.1934595	0.3110822	0.5473048	0.4482259	0.1018077	0.0958712	0.05860205	0.05690984	0.5983845	0.4271207	0.2502932	0.2561571	0.05441462	0.05117029	0.04221482	0.06223008	0.1983053	0.1910626	0.1617007	0.3173412	0.03871475	0.02033775	0.04334395	0.03496776
2572.428	0	0.0008890913	0.001115813	0.001189109	0.001111865	0.000294107	0.0002259913	0.0002515483	0.0001903588	0.001196779	0.0008509043	0.0005818437	0.0005003454	0.0001699387	0.0001569253	0.0001197375	0.0001942227	0.0004874008	0.0004226757	0.0004326708	0.0005983291	0.0001247067	0.0001226811	0.0001995024	0.0001498605
2572.428	0	0.001226708	0.00119061	0.001277482	0.001048301	0.009812396	0.0108291	0.005867789	0.00113071	0.00166538	0.0014551	0.001093462	0.001537166	0.001407704	0.0008692262	0.001276973	0.0004609159	0.0004893058	0.0006716678	0.0004924935	0.0005650232	0.0004376718	0.001432529	0.0009445636	0.0003856765
2572.526	0	1.537687	1.755105	0.2389623	0.2313204	0.009185634	0.009274614	0.01971996	0.01372563	0.06136919	0.04880374	0.1778187	0.1039093	0.0009078296	0.001469327	0.00117388	0.00097315	0.07760426	0.0641481	0.07819935	0.08083283	0.007587315	0.003562816	0.002958482	0.002090988
2572.527	0	0.1770512	0.2894501	0.5910502	0.4928702	0.09558536	0.08994441	0.05139478	0.06037006	0.6424458	0.4181149	0.2212023	0.294585	0.05290168	0.04268003	0.02700216	0.04996249	0.2012313	0.1662634	0.1362229	0.3241039	0.04107001	0.02534621	0.04346672	0.03499322
2572.528	0	0.0007270886	0.001198446	0.001198164	0.001097069	0.0002785925	0.0002381423	0.0001955473	0.0002035959	0.001360858	0.0008224635	0.0005177771	0.0006456343	0.0002112813	0.0001854617	0.0001302223	0.0002074592	0.0004958371	0.0003583184	0.0003380185	0.0007322402	0.0001626691	0.0001299829	0.0001873978	0.0001658251
2572.528	0	0.001084789	0.00128528	0.001557169	0.001241557	0.006585415	0.006754269	0.004023785	0.001533601	0.001630174	0.001206231	0.001173149	0.001552205	0.0009465957	0.0006911533	0.0009164632	0.0005561869	0.0004103115	0.0005615465	0.0005083018	0.0006705	0.0004873698	0.001011466	0.0006713988	0.0003801325
2572.616	0	1.496338	1.715993	0.2384261	0.2309223	0.009360073	0.009766411	0.01949898	0.01348016	0.06142893	0.0485391	0.1768846	0.1035486	0.0009292787	0.001237923	0.00145342	0.001423274	0.07453343	0.06164376	0.07397266	0.07504687	0.00780951	0.003724943	0.002569791	0.002218867
2572.617	0	0.1905271	0.2767391	0.690874	0.5764041	0.1007359	0.07538021	0.04676606	0.07452178	0.7150689	0.426678	0.2161934	0.3200068	0.0558946	0.04997132	0.02288241	0.04025844	0.2019902	0.1325733	0.1286674	0.3249764	0.05519587	0.01522367	0.0521572	0.03504429
2572.618	0	0.0008139843	0.001188532	0.001485173	0.001301894	0.0002585541	0.0002027065	0.0002072491	0.0003130166	0.001461315	0.0008776153	0.0005368133	0.0006990136	0.0001599735	0.0001906165	0.0001787296	0.0002334696	0.0004560051	0.0003249491	0.000368243	0.0007520019	0.0001925538	0.0001838356	0.0001881737	0.0002090399
2572.618	0	0.001140874	0.001339599	0.001531965	0.001528823	0.003987056	0.003687054	0.002524117	0.00150238	0.001738387	0.001159181	0.0009528547	0.001510615	0.000538504	0.000530352	0.0005616686	0.0004733298	0.0004631703	0.0005276912	0.000550971	0.0008171491	0.0004348262	0.000624069	0.0006128372	0.00028779
2572.716	0	1.455843	1.670864	0.2336259	0.2252457	0.008932652	0.009346198	0.01913119	0.01309799	0.05942332	0.04759602	0.172968	0.1007228	0.001489523	0.001069853	0.001546765	0.001105766	0.07076158	0.0587913	0.07113231	0.0685396	0.006994106	0.00324353	0.00221646	0.001423511
2572.717	0	0.2322793	0.3004295	0.9613419	0.7974592	0.1284866	0.09415545	0.06477098	0.08217966	0.9107069	0.4899365	0.3383071	0.3580611	0.06099504	0.04339945	0.0293149	0.04273877	0.1965099	0.1421286	0.1118836	0.3529412	0.06338098	0.0516499	0.05470359	0.03919116
2572.718	0	0.0007005382	0.001194394	0.002007188	0.001700104	0.0003350758	0.0002619553	0.0002040991	0.000398141	0.001927517	0.0009918423	0.0007352332	0.0008805606	0.0001818068	0.0001522911	0.0001488584	0.0001780603	0.0004386282	0.0003189047	0.000277865	0.0007282887	0.0001615942	0.000168085	0.0002385282	0.0002230027
2572.718	0	0.001175264	0.001416482	0.002131024	0.001932601	0.002949178	0.002675307	0.002032378	0.001308672	0.002240406	0.001254683	0.00112664	0.001597451	0.000470219	0.000532948	0.000498102	0.0004005668	0.000414562	0.000415453	0.0005339763	0.0009725411	0.000400353	0.0005257985	0.0005475262	0.0003682591
2572.816	0	1.445392	1.660818	0.2325288	0.2236495	0.008768662	0.008956732	0.01874582	0.01301503	0.05893456	0.04682806	0.1712608	0.09972594	0.001055942	0.0009547139	0.001851852	0.00125776	0.0697058	0.05780457	0.07019798	0.06783822	0.0068619	0.003215608	0.002607307	0.002064533
2572.817	0	0.238528	0.2954226	0.9971413	0.8180445	0.1216386	0.08539658	0.06554078	0.07197295	0.9278982	0.5074718	0.3479068	0.3556894	0.04631861	0.05358683	0.03161641	0.03933425	0.1987768	0.1489062	0.1134122	0.3485549	0.06646929	0.07637097	0.05094275	0.03860102
2572.818	0	0.0007004248	0.0010658	0.002063328	0.001727497	0.0003477264	0.0003184799	0.0002415524	0.0002134893	0.00189567	0.001106627	0.0007813437	0.0007243458	0.0001440596	0.0001754755	0.0002052013	0.0001505901	0.0004391878	0.0003106248	0.0002955504	0.0007037012	0.0001422048	0.0001959647	0.0001676658	9.915733e-05
2572.818	0	0.001246979	0.001429016	0.002316577	0.001957393	0.003203031	0.002872129	0.002379717	0.001528003	0.002393154	0.001348152	0.001295883	0.001748406	0.0005677114	0.0006029419	0.000547135	0.00052748	0.0004089971	0.0004096386	0.0004236655	0.0009504615	0.0004354392	0.0006134713	0.0004384942	0.0002919354
2572.916	0	1.441098	1.658127	0.234067	0.2256738	0.009227506	0.009556208	0.01901653	0.01297602	0.05967589	0.04784287	0.1722831	0.1004139	0.000962751	0.001260148	0.001225147	0.0009995619	0.07026218	0.05850287	0.06997909	0.06749241	0.007473902	0.003367687	0.002554226	0.001589349
2572.917	0	0.2393885	0.3087833	0.9679828	0.7871382	0.1189974	0.09333817	0.0626305	0.06381909	0.8807632	0.517035	0.3316667	0.3328452	0.04670568	0.04772804	0.03294745	0.04017451	0.1982634	0.120651	0.1209312	0.3298085	0.04534628	0.07839206	0.04411641	0.03828061
2572.918	0	0.0007503539	0.001030772	0.002006076	0.001696628	0.0002907692	0.0002916015	0.0001948223	0.0001800676	0.001854346	0.0011335	0.000726484	0.0006620515	0.0001741402	0.0001548505	0.0001392873	0.0001110118	0.000491295	0.0003065344	0.0003125168	0.0007130019	0.0001304854	0.0003026592	0.0001897772	0.000125782
2572.918	0	0.001201708	0.001360039	0.002273828	0.001909792	0.003045615	0.00284281	0.002334934	0.001445681	0.002168824	0.001328407	0.00121759	0.001715797	0.0005124738	0.0005571437	0.000560871	0.000525978	0.0004119003	0.0003057917	0.0004206037	0.001016472	0.0005231613	0.0005565209	0.0004720708	0.0002912312
2573.016	0	1.456587	1.67184	0.2356805	0.2274142	0.008716157	0.00941826	0.01952618	0.01341177	0.06031346	0.04907314	0.174508	0.1019357	0.001060871	0.00113582	0.001524152	0.001102523	0.07123707	0.05947785	0.07096122	0.06887868	0.006949972	0.003992974	0.002720441	0.001746187
2573.017	0	0.2369663	0.3767188	0.9082961	0.7426237	0.1097282	0.08846457	0.04491869	0.06298986	0.7985704	0.5626525	0.3110153	0.3102953	0.03767587	0.03681535	0.03229164	0.02998463	0.1893017	0.09391702	0.1473763	0.3135162	0.05160146	0.0589706	0.03367916	0.03384099
2573.018	0	0.0007235537	0.001068452	0.001893943	0.001596339	0.0002711015	0.0003140951	0.0001654675	0.0001736741	0.001656458	0.001217582	0.0006686733	0.0006598166	0.0001265578	0.0001177447	0.0001881785	0.0001385993	0.0004787764	0.0002605403	0.0004663836	0.0006881913	0.0001367072	0.0001985265	0.0001894189	0.0001887833
2573.018	0	0.001137577	0.001260052	0.0022086	0.001921444	0.003180527	0.00299904	0.002389817	0.001470667	0.00188387	0.001385316	0.001188991	0.001616871	0.0005423493	0.000676289	0.0006521964	0.000572938	0.000432947	0.0002856234	0.0005015226	0.0008905404	0.000530353	0.0006537785	0.0004994559	0.0003183423
2573.116	0	1.46766	1.683697	0.2331777	0.2251809	0.008966607	0.009650093	0.01936977	0.0129492	0.05995354	0.04805106	0.1727658	0.1005997	0.001710189	0.001127926	0.001305112	0.0009841161	0.07173503	0.0594121	0.07155963	0.07045826	0.007390008	0.003349701	0.002957088	0.00154374
2573.117	0	0.2056793	0.4461047	1.00335	0.7878724	0.1280907	0.1261855	0.06503682	0.06120899	0.8088444	0.6707186	0.3594583	0.3014484	0.03388255	0.0434308	0.02897803	0.03523511	0.1768392	0.09346671	0.1460114	0.3164445	0.07108385	0.08529483	0.04515176	0.03668581
2573.118	0	0.0007669021	0.001207578	0.002099349	0.001703649	0.0002945538	0.0003267462	0.0002298393	0.0001653522	0.001696516	0.001395699	0.0008297525	0.000677523	0.0001248707	0.0001853006	0.0001344978	0.0002406168	0.00041373	0.0002486659	0.0004051353	0.0006955282	0.000248521	0.0002884411	0.000146757	0.0001576284
2573.118	0	0.0009360975	0.001369498	0.002251997	0.001989402	0.003292226	0.003210634	0.00236561	0.001302372	0.002055423	0.00154037	0.001211238	0.001330843	0.0007093028	0.0007325696	0.0006278175	0.0004670789	0.0004682468	0.0002992068	0.0003956189	0.0008294313	0.0006231203	0.0006593157	0.0005437359	0.0002416837
2573.216	0	1.471661	1.689625	0.231595	0.2232161	0.009012027	0.009484521	0.01890691	0.01302821	0.05898882	0.04729365	0.1710959	0.09965362	0.001508199	0.001471365	0.001167662	0.001311755	0.07246319	0.05938293	0.07186365	0.07189773	0.007317684	0.003059988	0.00279309	0.001429134
2573.217	0	0.1600072	0.4816955	1.035178	0.8170557	0.120272	0.1423385	0.07229202	0.06930021	0.7954092	0.7476941	0.4185828	0.2788151	0.05076899	0.03677751	0.04283495	0.04705252	0.1687199	0.08464294	0.1527546	0.3237077	0.0675768	0.08273693	0.04284275	0.03389704
2573.218	0	0.0007434739	0.001104388	0.00217737	0.00176757	0.0003410188	0.0003047246	0.0001937314	0.0002333947	0.001709229	0.001590737	0.0009106739	0.0006017076	0.0001635876	0.0001780775	0.0001868423	0.000202714	0.0004241637	0.0002287229	0.0003899726	0.0007124803	0.0002454238	0.0001966566	0.0001678674	0.0001087206
2573.218	0	0.0008307198	0.001251267	0.002370333	0.001792099	0.003427098	0.003363528	0.002247072	0.001064432	0.002038114	0.001588931	0.001149772	0.001183171	0.0008097396	0.0008246094	0.000598483	0.0002992012	0.0004454382	0.0002073024	0.0003639509	0.0009067332	0.000689066	0.0007425135	0.0004779646	0.0002147614
2573.316	0	1.480008	1.698075	0.2327935	0.2240003	0.008653316	0.009315226	0.01887383	0.01310886	0.05952606	0.04768986	0.1726543	0.1005974	0.001192621	0.0009034905	0.001569764	0.0009528961	0.07325637	0.06045665	0.07265935	0.07229941	0.007220788	0.003597679	0.002503003	0.001366059
2573.317	0	0.155257	0.4868899	0.9915364	0.7759702	0.1178938	0.1408971	0.08258971	0.06940816	0.7569776	0.7620234	0.4694162	0.2543819	0.03798047	0.04042297	0.03140406	0.03612998	0.1639594	0.09174009	0.1652733	0.3110449	0.06038228	0.08733288	0.05815483	0.03243841
2573.318	0	0.0006758963	0.0009751829	0.002062985	0.001732282	0.0003085042	0.0003531567	0.0003082659	0.0002323428	0.00158471	0.001543257	0.001061867	0.000536679	0.0001272951	0.0001610187	0.0001580112	0.0001960296	0.0003885067	0.000251793	0.0004211254	0.000683727	0.0002086969	0.0002733418	0.0001766288	0.000161883
2573.318	0	0.0006626374	0.001103286	0.002261597	0.001790366	0.003352479	0.00323505	0.001963012	0.0007919545	0.001883133	0.001804895	0.001157961	0.001046865	0.000760197	0.0008106888	0.0005034685	0.000258699	0.0004103463	0.0002088279	0.0004606227	0.0009298197	0.0008506212	0.0008903315	0.0005348978	0.0003217752
2573.416	0	1.506479	1.718335	0.2350573	0.2262879	0.009409714	0.009940016	0.0191942	0.01289082	0.06064567	0.04880946	0.1746711	0.1018942	0.001025189	0.001311695	0.002009024	0.001276295	0.07489522	0.06184305	0.07478682	0.07500321	0.007612448	0.003615658	0.002934085	0.001862768
2573.417	0	0.1666449	0.4843615	0.8913378	0.7200617	0.109932	0.116599	0.0743479	0.05673703	0.6929584	0.7193316	0.4734664	0.2451161	0.05098346	0.04573428	0.03425791	0.03433017	0.1835655	0.1145608	0.1875934	0.2936258	0.05018242	0.06489699	0.05308202	0.03157207
2573.418	0	0.0006499763	0.0008129301	0.001830041	0.001583484	0.0002981004	0.0003383974	0.0001865792	0.0002129751	0.001488039	0.001480453	0.001059191	0.0005644136	0.0001866782	0.0001724899	0.0001510261	0.0001733798	0.0004103652	0.0003489977	0.0004488796	0.0006001658	0.0001768133	0.0002405044	0.0001696717	0.0001508606
2573.418	0	0.0004838636	0.001111192	0.001932608	0.001812015	0.003903186	0.003679545	0.002292384	0.001083898	0.001743069	0.001927749	0.001335279	0.00129567	0.001001262	0.0008842189	0.0005536553	0.0004130108	0.00040398	0.000385865	0.0005531866	0.0008360581	0.0009237293	0.0009411609	0.0007437579	0.0004297231
2573.516	0	1.520225	1.73287	0.2350571	0.2265352	0.009159684	0.009327395	0.01974088	0.01331445	0.06073857	0.04832304	0.1751954	0.1022377	0.001248201	0.001536327	0.001767035	0.001328206	0.07586347	0.06287527	0.07523971	0.07639296	0.007497203	0.003811963	0.002629333	0.001817801
2573.517	0	0.1754402	0.4811519	0.8791898	0.7066334	0.1075408	0.115056	0.08182489	0.05880226	0.685306	0.6957623	0.4975769	0.2589385	0.05245278	0.04378689	0.02710005	0.04249844	0.2170927	0.1356354	0.2019108	0.2690125	0.05186197	0.05955737	0.0455363	0.02967349
2573.518	0	0.0006547971	0.0007923585	0.00186505	0.001595424	0.0002769935	0.0003196537	0.0002148833	0.0001981852	0.001440302	0.001400594	0.001101547	0.0005752691	0.00016345	0.0001972854	0.0001413418	0.0001639019	0.0004026982	0.0002932672	0.000450176	0.0006650413	0.0001343022	0.0002251849	0.0001996715	0.0001898404
2573.518	0	0.0003874606	0.001028202	0.002027308	0.001789084	0.004343324	0.004168258	0.002763478	0.001539526	0.00181039	0.001915891	0.001576686	0.001537223	0.001188059	0.001069704	0.0005978601	0.0005087444	0.0004754284	0.0003642161	0.0005746559	0.0007199143	0.001017373	0.001031722	0.0007770055	0.0004846649
2573.616	0	1.530466	1.745251	0.232212	0.2239503	0.009065668	0.00973978	0.0190037	0.01284253	0.05972643	0.04794197	0.1733487	0.1009092	0.001573889	0.001079941	0.001034714	0.001074992	0.0764893	0.06357664	0.07721264	0.0785353	0.007430113	0.003848671	0.002400233	0.001646369
2573.617	0	0.1737557	0.472711	0.9190097	0.7144484	0.118439	0.1136042	0.09159773	0.05028625	0.7283271	0.6655524	0.5226543	0.2891395	0.06047029	0.03949083	0.03889804	0.03918817	0.2466445	0.1490282	0.203964	0.2411663	0.05370412	0.05685886	0.03941112	0.02357314
2573.618	0	0.0006875958	0.0007011559	0.001947476	0.001565292	0.0003417754	0.0003182724	0.0002178705	0.0001876418	0.001570196	0.001388039	0.001115647	0.0006787697	0.0002018892	0.0001561709	0.0001605495	0.0001752699	0.0005373086	0.0003663692	0.0003834177	0.0005926391	0.0001580906	0.000219326	0.0001444975	0.0001155821
2573.618	0	0.0005355885	0.001014942	0.002257967	0.001891735	0.005212433	0.005102258	0.003589751	0.001999028	0.001878534	0.001916324	0.00175036	0.001660897	0.001517498	0.001214455	0.0008538978	0.0006121889	0.0005471649	0.000385621	0.0006641818	0.0006280551	0.001175406	0.00123299	0.0009148592	0.0003797042
2573.716	2	1.540388	1.756011	0.2336099	0.2243129	0.009374449	0.009410665	0.01954941	0.01347893	0.05986716	0.04788734	0.1744171	0.1015061	0.001333468	0.001133185	0.001809969	0.001138257	0.07754489	0.0638265	0.07830313	0.07983196	0.007794605	0.0036443	0.002682403	0.001769422
2573.717	2	0.1567942	0.4470144	0.8713767	0.6710783	0.1201378	0.1002259	0.07953737	0.0533766	0.7040913	0.5997961	0.4908153	0.307186	0.07735816	0.03943719	0.03553022	0.03267315	0.2423425	0.1692161	0.2083947	0.2180966	0.04069886	0.05245472	0.04638068	0.02098574
2573.718	2	0.0007636699	0.0005322498	0.001831461	0.001423633	0.0002792506	0.0002777086	0.0002400495	0.0002456103	0.001420198	0.001222598	0.001050001	0.0007127316	0.0002203747	0.0001697011	0.0002124112	0.0001945508	0.0005773933	0.0003417911	0.0004311179	0.0004971921	0.0001998269	0.0001904586	0.0001859674	0.0001328122
2573.718	2	0.0004133685	0.0006725089	0.00195308	0.001754774	0.005647354	0.005579741	0.004010278	0.002175019	0.001830001	0.001653514	0.001843347	0.00181999	0.001537455	0.001455347	0.001060995	0.0006815089	0.0005611881	0.0003711541	0.0007468605	0.0005109163	0.001310697	0.001286999	0.000866958	0.0004846038
2573.816	2	1.557603	1.773263	0.2349494	0.2262736	0.009088164	0.009530155	0.01987183	0.01345839	0.06120952	0.04838761	0.1763863	0.1023771	0.001533827	0.001241565	0.001527151	0.001311479	0.07844484	0.06506028	0.07941843	0.08119509	0.007364404	0.003474525	0.002680166	0.001654836
2573.817	2	0.1199656	0.4065124	0.8163372	0.6192349	0.1018854	0.08440557	0.07546748	0.04657364	0.6551262	0.5065106	0.4386425	0.3210297	0.0802228	0.05982521	0.0465392	0.03208767	0.2378804	0.1891928	0.2078397	0.2099828	0.03569502	0.05256037	0.05550176	0.03520196
2573.818	2	0.0006622203	0.0004647062	0.001736849	0.001393552	0.0002838003	0.000259426	0.0001709526	0.0002098812	0.001430316	0.001063558	0.001022699	0.0007118152	0.0002208458	0.0001802304	0.0002066354	0.0001586353	0.0005104113	0.0004063341	0.0004962974	0.0004364596	0.0001582732	0.0001574153	0.000161621	0.0001169033
2573.818	2	0.0005422494	0.0006478157	0.001858155	0.001704765	0.006079367	0.006246958	0.004261178	0.002049777	0.001863208	0.001529583	0.001590462	0.001735392	0.001773869	0.001767235	0.001118896	0.000692173	0.0006680755	0.0004155231	0.0006913702	0.0004701549	0.001476358	0.001324427	0.0007865818	0.0004636328
2573.916	2	1.551318	1.769084	0.2366174	0.2273588	0.009531759	0.00990687	0.01961227	0.01331111	0.06211331	0.04939804	0.1772953	0.1034044	0.001271878	0.001756267	0.002008982	0.001315847	0.078612	0.06485152	0.07914412	0.08106581	0.007895766	0.003857375	0.002670878	0.001606954
2573.917	2	0.1237779	0.3807182	0.8166	0.6235695	0.09497913	0.07267253	0.06616729	0.05095008	0.6486753	0.4453406	0.4084959	0.3251951	0.09146283	0.06841459	0.05116949	0.03414592	0.2308358	0.1806836	0.1856967	0.2125384	0.0403843	0.06621902	0.05789977	0.03664697
2573.918	2	0.0007880602	0.0002885501	0.00173716	0.001391746	0.0003180611	0.000235775	0.000211444	0.000277265	0.001404911	0.0009145509	0.0009299827	0.0006654529	0.0002191522	0.0001986169	0.0001971911	0.0001532626	0.0004477811	0.0003691037	0.0004443989	0.0005108928	0.0001460355	0.0002268941	0.0002475907	0.0001804624
2573.918	2	0.0008359461	0.0004549114	0.001753825	0.001709076	0.005367827	0.005504293	0.003421644	0.001431066	0.001693523	0.001226016	0.0011344	0.001353302	0.001702967	0.001640986	0.00102202	0.000422035	0.0007759814	0.0004467274	0.0006188578	0.0002551661	0.001537983	0.001249085	0.0004856205	0.0003519094
2574.016	2	1.546915	1.76273	0.2328906	0.2237816	0.009284703	0.009143988	0.01928845	0.01334172	0.06017298	0.04779529	0.1744163	0.1010316	0.001821216	0.001353153	0.001688654	0.0008445205	0.07744539	0.06390167	0.07851907	0.0808018	0.007913337	0.003679872	0.002579922	0.001546804
2574.017	2	0.1975194	0.4094398	0.9384323	0.7079506	0.1101658	0.08645656	0.08298454	0.0659442	0.71976	0.4307191	0.4407201	0.3704177	0.07229425	0.0496057	0.05494206	0.0392929	0.2197443	0.1749767	0.162271	0.2501864	0.04587919	0.0592898	0.04385296	0.03271426
2574.018	2	0.0007997048	0.0004715427	0.001921767	0.001484267	0.0003027805	0.0002775239	0.0002804724	0.0002118988	0.001489145	0.0008955697	0.0009500097	0.0007636453	0.0001482893	0.0002628299	0.0002219104	0.000132325	0.0004535733	0.0003644355	0.0003765331	0.0005528621	0.0001581657	0.0002084314	0.0001362199	0.0001068182
2574.018	2	0.0009663022	0.000584176	0.002083776	0.001760887	0.004988693	0.005182259	0.002768725	0.001035488	0.001839061	0.00127497	0.001085556	0.001229347	0.001642924	0.001605182	0.0008739475	0.0003036161	0.0006488628	0.000481911	0.0004522685	0.00045855	0.001551282	0.001241991	0.0003243065	0.0003267884
2574.116	2	1.547984	1.763221	0.2330452	0.2230308	0.009238178	0.009890997	0.01919143	0.01310476	0.05985489	0.04810349	0.1742983	0.1011464	0.0009858871	0.001178104	0.001640074	0.001056907	0.07681405	0.06336255	0.07866486	0.08095866	0.007290624	0.003757214	0.002771729	0.001664416
2574.117	2	0.2021136	0.3745051	0.9202482	0.6917094	0.1045828	0.09231972	0.07177041	0.07162756	0.7147426	0.3876806	0.386363	0.3738299	0.05463195	0.05225732	0.05464396	0.04237	0.1930863	0.1588701	0.1481865	0.2687893	0.05449873	0.06678453	0.04195531	0.02873165
2574.118	2	0.0008340632	0.0006200863	0.001929931	0.001437415	0.0003083971	0.0002712697	0.0001905939	0.0002066142	0.001504391	0.0008654877	0.0008274653	0.0008309026	0.0001953909	0.0001548643	0.0001865369	0.0001961149	0.0003654579	0.0003263785	0.0003646585	0.000589122	0.0001807148	0.0001665944	0.0002196305	0.0002406033
2574.118	2	0.001023485	0.0007702691	0.00204756	0.001721929	0.004527606	0.004480203	0.00214336	0.0004494658	0.001779831	0.001059503	0.001053129	0.001233727	0.001546458	0.001571853	0.0008759577	0.0002996457	0.0004985137	0.0004513662	0.0002986218	0.0006480227	0.001460403	0.001138221	0.0003111197	0.000392142
2574.216	2	1.54937	1.762308	0.2346266	0.2254961	0.009529482	0.009316972	0.01947913	0.01314837	0.06117124	0.04797698	0.1765068	0.1024731	0.001317674	0.0007266633	0.001611558	0.0009427501	0.0783214	0.06386789	0.07883318	0.08035006	0.007852569	0.003493241	0.002859568	0.002061614
2574.217	2	0.16778	0.2953661	0.8065839	0.6216258	0.1070657	0.09224338	0.05565252	0.0640794	0.6805573	0.3497487	0.294259	0.348554	0.05667975	0.05469632	0.05033536	0.03906706	0.1576351	0.1466296	0.140378	0.2697145	0.0398393	0.0607612	0.04310045	0.03366388
2574.218	2	0.000759925	0.0007392912	0.001736846	0.001310181	0.0002324322	0.0002148107	0.0002192467	0.0001684295	0.001358884	0.0006872443	0.0006596983	0.0007163081	0.0002084959	0.0001561082	0.0001930179	0.0002106863	0.0004299309	0.000314041	0.0003684256	0.0006056916	0.0001624795	0.0001752077	0.0001845352	0.000134019
2574.218	2	0.0009562256	0.0009347998	0.00172474	0.001570244	0.004537666	0.004404938	0.002088365	0.0008301041	0.001765068	0.00103786	0.001134486	0.001392502	0.001632383	0.001574408	0.0009098666	0.0004835349	0.0004861685	0.000506707	0.0003415722	0.0007591433	0.001479419	0.001078582	0.0004423544	0.0003326445
2574.316	2	1.543123	1.758288	0.2361843	0.227349	0.00948825	0.009662867	0.01964832	0.01362248	0.06195431	0.04928225	0.1768394	0.1030755	0.001152953	0.0009922814	0.001380583	0.0008756592	0.07771554	0.0645361	0.07855173	0.07977744	0.007651393	0.00365671	0.003103556	0.001595618
2574.317	2	0.1657941	0.2558737	0.7188486	0.5764796	0.108637	0.08039762	0.04662368	0.06342829	0.6526234	0.3570034	0.2470619	0.3250041	0.05157389	0.04806125	0.03046092	0.04465959	0.1410105	0.1553658	0.145467	0.2763147	0.02909935	0.05134328	0.0500153	0.03503446
2574.318	2	0.0006767635	0.0008579539	0.001529961	0.00125161	0.0003490702	0.000250141	0.0002030088	0.0001752723	0.001398001	0.0007209484	0.0005935325	0.0006349236	0.0002138149	0.0001285579	0.0002024216	0.0001830896	0.000378	0.0003804748	0.0003264234	0.0006125916	0.0001721443	0.0001581054	0.0001569535	0.0001824008
2574.318	2	0.0009742014	0.001025835	0.001542152	0.001559001	0.00461906	0.004210677	0.002321398	0.001238034	0.001542547	0.001043562	0.001145867	0.001556583	0.001558347	0.001591286	0.001040862	0.0005591867	0.0004085172	0.0004786437	0.0004533754	0.0009402838	0.001428466	0.001120364	0.00052025	0.0002647091
2574.416	2	1.523462	1.736821	0.2329446	0.2237971	0.009370865	0.009632467	0.01895303	0.01288728	0.05992913	0.04821011	0.1736145	0.1006803	0.001611524	0.001135419	0.001694726	0.0009610863	0.07655773	0.06344722	0.07743452	0.07865795	0.007245306	0.003575087	0.002810235	0.001445892
2574.417	2	0.2146919	0.3062852	0.8143807	0.6603558	0.1028121	0.08715013	0.05249543	0.04964268	0.7028585	0.4326038	0.273462	0.3433089	0.0466255	0.03799282	0.03537621	0.04663033	0.1336087	0.1694061	0.1766468	0.2881407	0.01845403	0.05114715	0.04243632	0.02744709
2574.418	2	0.000619966	0.001038996	0.001707276	0.001429267	0.0002751342	0.0003136901	0.0001999849	0.0002049561	0.001478033	0.0009435993	0.0006470469	0.0007789727	0.0001451213	0.0001865455	0.0001395418	0.000149059	0.00033077	0.0004156627	0.0004351191	0.0006613629	0.0001225424	0.000160709	0.0001686684	0.0001701104
2574.418	2	0.00115609	0.001286369	0.001978735	0.00171304	0.005002034	0.004734843	0.002922519	0.001593264	0.00158455	0.001237778	0.001279984	0.001672974	0.001776459	0.001798006	0.00122365	0.0006996722	0.0004339323	0.0005580409	0.0006918673	0.001165461	0.001642918	0.001324617	0.0007605291	0.0004221268
2574.516	2	1.522327	1.736542	0.2323871	0.2218839	0.009051713	0.009342861	0.01958528	0.01307088	0.05962224	0.04775253	0.1730315	0.09941654	0.001127431	0.001180833	0.001310256	0.0009993671	0.07651938	0.06313061	0.07699503	0.07914759	0.007818458	0.003548293	0.002361347	0.001643147
2574.517	2	0.2299652	0.3529401	0.8258638	0.6785818	0.09920764	0.08641101	0.05701598	0.04999213	0.6889947	0.4861519	0.278081	0.324352	0.0443602	0.03618932	0.02566497	0.04044366	0.139292	0.1742099	0.1841521	0.2790221	0.02905914	0.048716	0.03958544	0.03229935
2574.518	2	0.000600405	0.001203574	0.001702923	0.001413754	0.0002855119	0.0002796239	0.0001557045	0.0002555076	0.001496313	0.001023177	0.0005946168	0.0008071399	0.0001769489	0.0001818189	0.0001600891	0.0002089269	0.0003360098	0.0003699304	0.0004805016	0.0006002622	0.0001302703	0.0001559218	0.0001603601	0.0001330409
2574.518	2	0.001178658	0.001586283	0.002010241	0.001755082	0.005545292	0.005501329	0.003577151	0.001790151	0.001625571	0.00146985	0.001363371	0.001801819	0.002052558	0.002204194	0.001509834	0.0006606151	0.0002875572	0.0005596356	0.0007080027	0.001103363	0.001801135	0.00143369	0.0008195767	0.0004489124
2574.616	2	1.538276	1.751855	0.2335552	0.2235511	0.009297885	0.009839299	0.01936047	0.01313734	0.06075924	0.04866495	0.1739255	0.1007551	0.00127259	0.001111752	0.001578011	0.001155942	0.07735949	0.06405584	0.07768721	0.08078631	0.007694705	0.003696256	0.002725327	0.002065973
2574.617	2	0.2175704	0.4061582	0.7805982	0.6347156	0.09720488	0.09618562	0.06970227	0.04246539	0.6615202	0.5214449	0.3229482	0.2908928	0.04549917	0.04379196	0.02612627	0.04106289	0.1415111	0.1879281	0.2001576	0.2652802	0.03997311	0.0450994	0.03955718	0.03463844
2574.618	2	0.0004866878	0.001403654	0.001625332	0.001318645	0.0002775168	0.0003232817	0.0002002165	0.0001853495	0.001441365	0.001090128	0.0007422255	0.0006383127	0.0002236289	0.0001356817	0.0001751943	0.0001606613	0.0003414756	0.0004261487	0.0005061261	0.0005449769	0.0002048256	0.0001801846	0.0001853867	0.0001660693
2574.618	2	0.001240227	0.001641946	0.001924576	0.001862076	0.005988717	0.006046617	0.003568172	0.001496455	0.001719005	0.001416833	0.001261339	0.001510295	0.002333961	0.002369178	0.001404815	0.0006967478	0.0003650808	0.0003268101	0.0007298434	0.0009820143	0.002008276	0.00144295	0.0008167836	0.0004461363
2574.716	2	1.548445	1.763347	0.234091	0.2239506	0.009600897	0.009302694	0.01925337	0.01329274	0.06076726	0.04866113	0.1747552	0.1012552	0.001497388	0.001225811	0.001479755	0.0008903879	0.08007785	0.06614638	0.07914835	0.08158729	0.007508844	0.003891365	0.003260175	0.001796839
2574.717	2	0.218355	0.4398326	0.7630299	0.6071974	0.08259468	0.09382623	0.06271706	0.03899781	0.6403546	0.5372989	0.3933519	0.2432297	0.03621058	0.04150393	0.04499478	0.02908894	0.1525839	0.1693171	0.2559422	0.2580462	0.0512789	0.04556541	0.03384548	0.02445032
2574.718	2	0.0004732783	0.001481747	0.001661702	0.001321824	0.000209018	0.0002773254	0.0002309104	0.0002636817	0.001365405	0.001105536	0.0007945671	0.0006129403	0.0001709477	0.0001443749	0.0001233614	0.000145342	0.0004038012	0.0003597786	0.0005295693	0.0005322208	0.0001951579	0.0001597544	0.0001389201	0.0001958449
2574.718	2	0.001047257	0.001763192	0.001769737	0.001609221	0.004272114	0.004436648	0.002455449	0.0008835487	0.001473058	0.001417225	0.001152574	0.0009340079	0.001838452	0.001957837	0.0009709237	0.0004168288	0.0003669917	0.0002917339	0.0007586463	0.0009203706	0.001613273	0.00111528	0.0005007943	0.0003898113
2574.816	2	1.561022	1.773375	0.2304681	0.2205726	0.008922561	0.009424335	0.01921242	0.01309187	0.05988793	0.04762159	0.1721359	0.09991827	0.001374513	0.0008803864	0.001187371	0.001102405	0.08321201	0.06825896	0.07991622	0.08457812	0.008270087	0.003698014	0.002882344	0.001751542
2574.817	2	0.2113122	0.4592629	0.9206483	0.7264384	0.09922875	0.1107225	0.07409655	0.06416277	0.7587725	0.5824021	0.5017013	0.2637207	0.04694439	0.044459	0.0645346	0.03835805	0.1882493	0.1513832	0.2895914	0.2708314	0.06399802	0.05504474	0.04364167	0.0290592
2574.818	2	0.0005407466	0.001568286	0.001900157	0.001481195	0.0002632064	0.0003767463	0.000244768	0.0001846597	0.001608567	0.001220384	0.00112121	0.000522799	0.0002419651	0.0001393579	0.000221551	0.0002051648	0.0004051444	0.0003488266	0.0005774754	0.0005816603	0.0001665748	0.0001812901	0.0001349887	0.000186309
2574.818	2	0.000865087	0.001923789	0.002102947	0.00169515	0.003489758	0.003563884	0.001726779	0.0005611705	0.001779524	0.001410468	0.001173949	0.0007449868	0.001663219	0.001552614	0.0007318416	0.000371407	0.0005017107	0.0002963195	0.0007300557	0.0007841345	0.001483228	0.0009692918	0.0004041392	0.0002928716
2574.916	2	1.574984	1.78689	0.2270147	0.2166162	0.00945454	0.009650632	0.01891594	0.01310176	0.05947329	0.0469427	0.1704899	0.09873156	0.001110328	0.001389246	0.001162715	0.001250313	0.08481577	0.0699233	0.08199734	0.08722498	0.007895296	0.003876308	0.002836326	0.001634081
2574.917	2	0.2078854	0.4580666	1.043874	0.8196296	0.09873894	0.1238137	0.07774974	0.07864905	0.8086735	0.6085	0.601759	0.2601709	0.04563786	0.03674525	0.08010819	0.03943297	0.2045366	0.1441548	0.3258548	0.2554875	0.06752151	0.0605019	0.05071022	0.03736232
2574.918	2	0.0004668389	0.001577778	0.002130274	0.001730074	0.0002748506	0.0003340403	0.0002688004	0.0001885823	0.001726548	0.001217836	0.001280457	0.0005816635	0.0001562255	0.0001886554	0.0001815452	0.0002222079	0.0004198295	0.0003202389	0.0007234823	0.0005857591	0.0002502393	0.0001440851	0.0001436094	0.000136276
2574.918	2	0.0008957681	0.001792475	0.002223659	0.001809827	0.003197583	0.003069398	0.001363927	0.0005159694	0.001876749	0.001333633	0.001533678	0.0009444637	0.001584299	0.001210715	0.0004497603	0.0003812257	0.0005487516	0.0002560688	0.0006657365	0.0006730955	0.00140892	0.0008596103	0.0002959086	0.0003211922
2575.016	2	1.563124	1.776113	0.2269	0.2158816	0.00907074	0.009168962	0.01906049	0.01267027	0.05992092	0.04675679	0.1708514	0.09859792	0.001079809	0.001432079	0.001755135	0.0008034695	0.08597299	0.07031824	0.08205779	0.08650529	0.008120013	0.003770839	0.002977563	0.001574787
2575.017	2	0.2046436	0.4584124	1.12134	0.8503029	0.09862664	0.1290469	0.08931421	0.0756299	0.8409196	0.6041446	0.6564578	0.2432539	0.07117866	0.03635016	0.07780291	0.03458627	0.2053487	0.1698956	0.3357103	0.2273755	0.04428287	0.06737555	0.04480376	0.0377678
2575.018	2	0.0004936401	0.001457914	0.002313869	0.001696854	0.0002764195	0.0003745734	0.0002592976	0.0002163377	0.001785974	0.001303297	0.001396302	0.0005330403	0.0002041875	0.000196251	0.0002842248	0.0001748676	0.0004217015	0.0003237101	0.000748371	0.0005247059	0.0001624147	0.0001917808	0.0001104478	0.0001513617
2575.018	2	0.0009097356	0.001895744	0.002479154	0.001921667	0.002768013	0.002529491	0.001227669	0.0006767098	0.002016065	0.001456647	0.001676988	0.0008646984	0.001374047	0.0009873374	0.0006312101	0.0004073524	0.0005810078	0.0003644575	0.0006637566	0.0002990653	0.001226804	0.0008294137	0.0004423448	0.0002198672
2575.116	2	1.565507	1.779267	0.2292928	0.2188648	0.009492762	0.009900547	0.01893005	0.0129178	0.06041154	0.0479508	0.1724679	0.0998379	0.00118854	0.001226995	0.001376618	0.001136996	0.0850754	0.06964856	0.08104945	0.08568296	0.008227813	0.004136063	0.002898932	0.001850432
2575.117	2	0.1790495	0.4366898	1.023378	0.7718239	0.09701585	0.1137647	0.1120903	0.05672568	0.7772783	0.5299625	0.617821	0.21332	0.05320921	0.03786277	0.0674343	0.03407398	0.2315189	0.2200556	0.3253105	0.2148382	0.05640153	0.07487948	0.05330786	0.03517222
2575.118	2	0.0005827272	0.001514238	0.00209356	0.001632865	0.0003187908	0.0003522744	0.0002346897	0.0001933877	0.001610998	0.001145364	0.00118252	0.0005217494	0.000185653	0.0001310935	0.0002007455	0.0001540831	0.0005086541	0.0004116056	0.0006237712	0.0005061582	0.000158758	0.0002040554	0.0001613558	0.0001656089
2575.118	2	0.001016913	0.001796883	0.002326583	0.001659532	0.002646324	0.002477463	0.001514518	0.0008101626	0.001787633	0.001290199	0.001608051	0.001120495	0.001274934	0.0009468544	0.0006453986	0.0004884015	0.0007075538	0.0004042145	0.0005824463	0.0003321387	0.001239041	0.0008172194	0.0004000625	0.0002623524
2575.215	2	1.55615	1.767264	0.2321813	0.2211536	0.009415968	0.00952087	0.01926997	0.01293395	0.06045773	0.04773683	0.1738782	0.1005512	0.001304347	0.001028856	0.001308209	0.0009279863	0.08117043	0.06676212	0.07952228	0.08294386	0.007378713	0.003554138	0.002826037	0.001781983
2575.215	2	0.1512946	0.4104954	0.8666213	0.6683426	0.1021145	0.08868361	0.09880714	0.04614655	0.6987072	0.4559063	0.5362231	0.1814612	0.06209489	0.05450675	0.04995311	0.0357435	0.2497461	0.2497446	0.2839998	0.1866354	0.05013834	0.05954832	0.05717069	0.03556982
2575.215	2	0.0006901786	0.001441262	0.001857695	0.001407625	0.0002919837	0.00028624	0.0003195307	0.000214509	0.001494323	0.0009821353	0.001175533	0.0004484883	0.0001645403	0.0001172645	0.0001521726	0.0001519168	0.0005673564	0.0005514201	0.000577589	0.0004456304	0.0001791051	0.0002625874	0.0001094793	0.0001302997
2575.216	2	0.001171306	0.001765052	0.002112941	0.001649887	0.003482151	0.003149608	0.002162568	0.001115216	0.00173414	0.001128949	0.001721352	0.001258198	0.001653145	0.001219243	0.0008519115	0.0006001598	0.0006774576	0.0004418995	0.0004521273	0.0003081119	0.001381419	0.0009626042	0.0004826972	0.000329822
2575.316	2	1.543102	1.753103	0.2292593	0.2176938	0.008908247	0.009605663	0.01898967	0.01274574	0.05947415	0.04691437	0.1707761	0.09883238	0.001343296	0.001436764	0.001263321	0.001005035	0.07832621	0.06476901	0.07811499	0.08140816	0.007760521	0.003552395	0.002708537	0.001986712
2575.317	2	0.0944237	0.3971119	0.9627343	0.7445397	0.1039799	0.09397447	0.1068747	0.0488575	0.7766692	0.4508388	0.5628571	0.1892858	0.04844959	0.04451314	0.05111494	0.03313342	0.2673521	0.2545906	0.2714118	0.178134	0.06191322	0.05077311	0.05429739	0.03279327
2575.318	2	0.0007011705	0.001360696	0.001977648	0.001605322	0.0002645738	0.0003122445	0.0003022805	0.000181736	0.001622437	0.001030439	0.001125329	0.0004531682	0.0002025523	0.0001965544	0.0001703006	0.000213163	0.0006236143	0.000515575	0.000556141	0.0003778017	0.0002092104	0.0001827058	0.0001753937	0.0001390928
2575.318	2	0.00126582	0.001573675	0.002327246	0.001753177	0.0037358	0.003435824	0.002319985	0.001026434	0.00168344	0.001154716	0.001680354	0.001224418	0.001557913	0.001470922	0.0009030327	0.000520058	0.0006292919	0.0006881215	0.0003383047	0.0003495737	0.001530679	0.001026503	0.000447227	0.0003036234
2575.416	2	1.545908	1.754308	0.2315897	0.2194021	0.009421335	0.009645468	0.01888245	0.01262157	0.05971829	0.0472222	0.1722479	0.09905605	0.001461061	0.001097097	0.001514756	0.001257488	0.07875815	0.06475955	0.07903697	0.08173987	0.007759305	0.003487772	0.002625359	0.001759771
2575.417	2	0.1114072	0.3563852	0.8755839	0.6901153	0.1017291	0.09012324	0.09798575	0.04064567	0.7301468	0.3981322	0.5031213	0.174304	0.04800946	0.05174542	0.03427042	0.03949583	0.2847108	0.244983	0.2215185	0.1661725	0.05249751	0.03902538	0.05197209	0.0374044
2575.418	2	0.0007897526	0.001138118	0.001833529	0.001507289	0.0002696455	0.0002481696	0.0002943446	0.0002166815	0.001487558	0.000812101	0.001058429	0.0004016186	0.0001676571	0.0002315419	0.0001341496	0.0001618746	0.0005916286	0.0004988176	0.0004749112	0.0003359437	0.0002033097	0.0001309654	0.0002127398	0.0001633773
2575.418	2	0.001327653	0.001366722	0.002018201	0.001716968	0.003686049	0.003555093	0.002130442	0.0007352326	0.001745809	0.001190408	0.001398404	0.0009720593	0.00154068	0.001407976	0.0009306945	0.0003819023	0.0005656012	0.0005059449	0.0004549764	0.0003650666	0.001346734	0.0009810217	0.0004313422	0.0002933392
2575.516	2	1.554468	1.768725	0.2335137	0.2219112	0.009175417	0.009204767	0.01947709	0.01300728	0.06156275	0.0478139	0.174318	0.1003387	0.001286423	0.001126198	0.001343262	0.001128361	0.08114898	0.0669421	0.07929515	0.08233737	0.007554927	0.003702886	0.002862355	0.001861621
2575.517	2	0.1597045	0.2967299	0.7558427	0.5985184	0.108391	0.07054852	0.08094874	0.04161012	0.6502005	0.293117	0.4234267	0.1602502	0.06367404	0.04424272	0.03245479	0.02712418	0.2742704	0.2218645	0.177391	0.1523568	0.04452291	0.0369913	0.0463628	0.03530788
2575.518	2	0.0009316047	0.000980036	0.001566684	0.00130671	0.0002767172	0.0002075745	0.0001899667	0.0001933317	0.001345444	0.0006043918	0.000946931	0.0004295164	0.0001687914	0.0001615433	0.0001890281	0.000168011	0.0005750023	0.0004862094	0.0003940875	0.0003815706	0.0001158917	0.0001361763	0.0001624434	0.0001798124
2575.518	2	0.001395577	0.001305772	0.001844801	0.001526296	0.00342356	0.00307862	0.001604364	0.0004670629	0.001649498	0.0007913986	0.0009341472	0.0008545804	0.001577309	0.001345692	0.0007130287	0.000179631	0.0006147298	0.0005285459	0.0004142761	0.0004305236	0.001340934	0.0008229995	0.0004032644	0.00029141
2575.616	2	1.55362	1.770682	0.2337999	0.222996	0.009646162	0.009994999	0.01944938	0.01322703	0.06125749	0.04849382	0.1752473	0.1011231	0.001107976	0.0008834633	0.001262863	0.001405727	0.08298557	0.0678878	0.07949985	0.08238375	0.008353138	0.003847831	0.002915025	0.001661396
2575.617	2	0.1875004	0.2778267	0.7429037	0.581503	0.1182018	0.0615984	0.07716453	0.03839239	0.6365495	0.2296626	0.376822	0.1518953	0.06285929	0.04952296	0.03134498	0.03016511	0.2833311	0.2059151	0.151262	0.1614588	0.04591202	0.04186174	0.05467631	0.031695
2575.618	2	0.0009806623	0.000780496	0.001567228	0.001224572	0.0002638452	0.000244267	0.0002247475	0.0001838558	0.001275969	0.0005424913	0.0007657402	0.0004372839	0.0002464789	0.0001616193	0.0001540403	0.0001920065	0.0006919532	0.0004727509	0.0003364667	0.0003666671	0.0001761387	0.0001776559	0.0001847888	0.0001659075
2575.618	2	0.001255463	0.001097066	0.001789099	0.001451553	0.002610894	0.002344002	0.001245688	0.0004490536	0.001526883	0.0005803724	0.0008180304	0.000735687	0.001358667	0.001068476	0.0004418614	0.0003230832	0.0006355732	0.0005663996	0.0003323165	0.00056529	0.001192835	0.0006914153	0.0002954695	0.0001714121
2575.716	2	1.537054	1.752561	0.2300253	0.2187573	0.009462864	0.009396751	0.01907167	0.01291336	0.06041098	0.04709914	0.1721535	0.09905258	0.001190898	0.001227398	0.001575745	0.001024783	0.08125979	0.06680599	0.07849473	0.08130153	0.007695692	0.003407584	0.00309322	0.001940066
2575.717	2	0.211367	0.2781842	0.8962861	0.6457909	0.1258537	0.0633095	0.07387535	0.04345466	0.758365	0.2593236	0.3761129	0.1517699	0.07244166	0.04539786	0.03764234	0.01995065	0.2981857	0.2031447	0.1233877	0.1913955	0.03934115	0.05319994	0.04319246	0.0300168
2575.718	2	0.0009383196	0.0006599666	0.001857754	0.001432711	0.0002560994	0.0002377792	0.0002133646	0.0001885488	0.001548728	0.0005915228	0.0007675219	0.0003983554	0.000207689	0.0001276938	0.0002116637	0.0002055073	0.0006621489	0.0003775135	0.0003207745	0.0005112151	0.0001664883	0.0001559841	0.0001554914	0.0001398292
2575.718	2	0.001269551	0.0009612506	0.002124064	0.001557957	0.002374057	0.002088406	0.001228056	0.0006478209	0.001648661	0.0006609716	0.001138395	0.0008869616	0.00118585	0.0009577532	0.0005084683	0.0004637483	0.0005971859	0.0004670125	0.0002980865	0.0006341797	0.0009932041	0.0006070095	0.0003773699	0.0002527756
2575.816	2	1.509843	1.725398	0.2297772	0.2183414	0.008935638	0.009839679	0.01910399	0.01309812	0.05974828	0.04752924	0.1713809	0.09889369	0.001357771	0.001201118	0.001273237	0.0008482158	0.08024669	0.06592499	0.07670674	0.07914054	0.007471384	0.003532446	0.002815793	0.001929834
2575.817	2	0.2727926	0.290283	0.9883237	0.7410927	0.1411795	0.07695463	0.06937925	0.05841347	0.8221674	0.3069535	0.3383219	0.1921685	0.07291941	0.0462895	0.0433664	0.02556171	0.2623001	0.1525663	0.07947779	0.2211916	0.03681565	0.0489145	0.05932443	0.04054309
2575.818	2	0.001156322	0.0005328134	0.002002523	0.001571764	0.0003668072	0.0002635572	0.0002284821	0.0002136445	0.001608536	0.0006968036	0.0007045995	0.0005061963	0.0002613164	0.000170481	0.0001732016	0.0001301558	0.0005972148	0.0003244885	0.000212065	0.0004878312	0.0001389425	0.0001320928	0.0001718139	0.000162208
2575.818	2	0.001316256	0.0006718816	0.002244056	0.001707227	0.001696757	0.001317756	0.0009666264	0.0005964576	0.001847023	0.0007334255	0.0009418101	0.0008693604	0.0008835315	0.0006671211	0.0004761257	0.0003647315	0.0006040419	0.0003658412	0.0003043967	0.0006939233	0.00075968	0.0004364713	0.0004707413	0.0002250852
2575.916	2	1.483859	1.700594	0.2302002	0.2194311	0.009609715	0.00962738	0.01893668	0.01257539	0.06079349	0.04805491	0.1727029	0.09892217	0.001175692	0.001367696	0.00113832	0.001167006	0.07871228	0.06459416	0.0741796	0.07526584	0.007895159	0.003821514	0.00263694	0.00152872
2575.917	2	0.3147569	0.3129282	1.071154	0.8538779	0.1447457	0.08352524	0.07142705	0.04522942	0.875784	0.3449483	0.3208204	0.2129353	0.06348795	0.0604047	0.04175228	0.02526981	0.2107099	0.1308554	0.07858057	0.2514037	0.03734703	0.0470806	0.06056363	0.04009773
2575.918	2	0.001213499	0.0003963006	0.002123562	0.001787116	0.0003070765	0.0002813584	0.0002076361	0.0002525012	0.001738905	0.0007384238	0.0007037494	0.0004596301	0.0001973862	0.0002241312	0.0001610792	0.0001272488	0.0004446985	0.0002162045	0.0002535198	0.0005589061	0.0001314974	0.0001724237	0.0001936963	0.0001371048
2575.918	2	0.001240294	0.0004227482	0.002433009	0.00192397	0.001278176	0.001044122	0.0008730747	0.0006284233	0.001845403	0.0009267858	0.001018852	0.0008226829	0.0005784577	0.0005071455	0.0004501475	0.0003384362	0.0005121337	0.0003326749	0.0003409829	0.0006102523	0.0005381762	0.0004173618	0.0003857472	0.0002271245
2576.016	2	1.467871	1.687136	0.2300647	0.2199668	0.00902376	0.009058751	0.01914988	0.01281425	0.06058662	0.0478106	0.1729604	0.1000357	0.0009602709	0.001119608	0.001404176	0.001090569	0.07760109	0.06303192	0.07224932	0.07323445	0.007338531	0.00369175	0.002715125	0.001437885
2576.017	2	0.3307933	0.3304121	1.169411	0.9507058	0.1410729	0.08323765	0.06902198	0.05273119	0.9132535	0.3986579	0.3493157	0.2510287	0.06266486	0.07218298	0.04639273	0.03794845	0.1672351	0.1348073	0.1253761	0.2797309	0.04929315	0.07373999	0.07660825	0.04480334
2576.018	2	0.001160253	0.0002937092	0.002396797	0.001978194	0.0002843136	0.0002760151	0.0001764279	0.0001901861	0.001804489	0.0008903879	0.0007163955	0.000628365	0.0001799892	0.000261158	0.0001415454	0.0001960734	0.0003803001	0.0003562945	0.0004089512	0.0006473744	0.0001950715	0.0002382934	0.0002938783	0.0001858927
2576.018	2	0.001242305	0.0003829431	0.00264739	0.002094001	0.001281422	0.0009859718	0.0008872551	0.0006184201	0.001935651	0.001038497	0.001056242	0.0008890146	0.0005796164	0.0005281745	0.0004484294	0.0002825333	0.0004957437	0.0004130003	0.0003892892	0.0006769606	0.0004753293	0.0004245691	0.0004573215	0.0001995625
2576.116	2	1.458814	1.678839	0.2269239	0.2159293	0.008829026	0.00958997	0.01918922	0.01262825	0.05910263	0.04678582	0.170027	0.09755288	0.001191039	0.001398409	0.001913608	0.001009091	0.07644398	0.06207516	0.07186124	0.07278938	0.007363253	0.003540296	0.002707336	0.001432477
2576.117	2	0.2767543	0.3526366	1.336143	1.094106	0.1381736	0.100102	0.06467483	0.05988991	0.9754814	0.5001053	0.4242951	0.278234	0.06055568	0.06869819	0.04805376	0.04046667	0.1497671	0.1319202	0.1792848	0.2880872	0.05276658	0.08109822	0.08290308	0.04091394
2576.118	2	0.001117284	0.0002801457	0.002775894	0.002210363	0.000322096	0.0002833386	0.0002773673	0.0001573372	0.00198412	0.001014011	0.0009380667	0.0006104939	0.0002405334	0.0002072158	0.0001908844	0.0001850018	0.000373454	0.0003505455	0.0003648691	0.0006251344	0.0001402451	0.0002096162	0.0002159135	0.0001843071
2576.118	2	0.001198641	0.0003047041	0.003058396	0.002374865	0.001370341	0.001150049	0.0008853586	0.0007261298	0.002095109	0.001235983	0.001146495	0.001053464	0.0006351609	0.0005552146	0.000422445	0.0003510201	0.0005341762	0.0004373414	0.0004777399	0.0006199011	0.0004762477	0.00047465	0.0003897102	0.0002070076
2576.215	2	1.452433	1.668354	0.2261606	0.2151578	0.009066747	0.009022213	0.01836963	0.01236046	0.05904492	0.04588127	0.1683829	0.09679405	0.001592302	0.001157224	0.001356895	0.001659264	0.07562344	0.06154191	0.0718076	0.07238443	0.007451457	0.003344526	0.002645946	0.001723904
2576.215	2	0.2260689	0.3431947	1.37314	1.124986	0.1156913	0.1063515	0.08714811	0.0605637	0.9566879	0.5337355	0.4864829	0.2917824	0.06107919	0.06580981	0.04824887	0.040251	0.1466327	0.1467577	0.2000306	0.2739055	0.05834325	0.08370475	0.07793136	0.02448368
2576.215	2	0.0009715323	0.0002641998	0.002881674	0.002249887	0.0003190657	0.0002759709	0.0002181028	0.0001759726	0.001917953	0.001014072	0.00102269	0.0006382651	0.000161735	0.0001785691	0.0001437961	0.0002299882	0.0003117967	0.0003365335	0.0004522179	0.0006364746	0.0001774556	0.000251922	0.0002594079	0.0001480654
2576.216	2	0.001104183	0.00049218	0.003107083	0.002378476	0.001229693	0.0009841155	0.0008119252	0.0005724047	0.002065579	0.001181152	0.001191348	0.0009322515	0.0005175311	0.0004425923	0.0003187515	0.0003368183	0.000448973	0.0004733657	0.0005553717	0.0005446747	0.0004197361	0.0003841542	0.0004229033	0.0001785049
2576.316	2	1.440242	1.65907	0.2264149	0.2158728	0.008638515	0.009171774	0.01881744	0.01260149	0.05959056	0.04620689	0.1690163	0.09749111	0.001090481	0.001231806	0.00154279	0.000865745	0.07353601	0.06049857	0.06964617	0.06967611	0.007119447	0.003225842	0.002389828	0.001572655
2576.317	2	0.1865908	0.3259131	1.43332	1.177605	0.1202144	0.08241011	0.08439679	0.0697245	0.9973767	0.5623232	0.5514729	0.3008323	0.0779175	0.06260035	0.03435643	0.04125868	0.1504282	0.1580479	0.1996453	0.2485464	0.04692142	0.06358486	0.07217	0.03274645
2576.318	2	0.000876605	0.0004079094	0.002923474	0.002378896	0.0003238988	0.0002122697	0.0002209343	0.0001886823	0.002010755	0.001127573	0.001125142	0.0006624571	0.0001716583	0.0002047627	0.0001737491	0.0001070145	0.0002712292	0.00033891	0.0005095809	0.000494702	0.0001423752	0.0002343863	0.0002275166	0.0001952709
2576.318	2	0.0009953044	0.0005215877	0.003148017	0.002307688	0.0008442867	0.0006071393	0.000469717	0.0003350148	0.002140535	0.001149562	0.001260961	0.0008885194	0.0003768816	0.000288711	0.0002204886	0.0002250321	0.0005146869	0.000448415	0.0005507127	0.0005326522	0.0003224609	0.0002578843	0.000305087	0.0001750493
2576.416	2	1.459362	1.677871	0.226244	0.2149538	0.00947523	0.009408296	0.01942561	0.01273264	0.0601012	0.04716868	0.1715824	0.09938254	0.001382293	0.001437078	0.001343787	0.0007265939	0.07056497	0.05846831	0.06958583	0.06916	0.007231958	0.003089506	0.00272186	0.001474128
2576.417	2	0.123126	0.331616	1.509513	1.253532	0.1255628	0.09915948	0.1027736	0.07663938	1.066878	0.6446723	0.6192155	0.3257771	0.07258525	0.05880554	0.03296462	0.03663016	0.1403106	0.1900873	0.2117475	0.2252672	0.03854215	0.05448015	0.0541847	0.04343581
2576.418	2	0.0007112194	0.0006460367	0.00309667	0.002507243	0.0003734691	0.0002858702	0.0002538053	0.0003004238	0.002156546	0.001315485	0.00129511	0.0006701304	0.0002189573	0.00017202	0.0001480244	0.0001441465	0.0003720442	0.0004428188	0.0004983716	0.0006019643	0.0001928927	0.0002718603	0.0001919149	0.0002096133
2576.418	2	0.0009398849	0.0007057599	0.003099292	0.00267129	0.000565056	0.0004157086	0.0003743681	0.0003638446	0.00222572	0.001256485	0.001320627	0.0008482003	0.00030607	0.0002655724	0.0002221207	0.0001756817	0.0003858822	0.0004299407	0.0004587432	0.0004557975	0.0002710891	0.000252369	0.0001933508	0.0001711488
2576.516	2	1.540013	1.753693	0.2249266	0.213825	0.009025144	0.009141824	0.0190165	0.01323484	0.05941981	0.04650242	0.1725188	0.09945373	0.001223552	0.001461213	0.001436719	0.00117485	0.07330366	0.06103866	0.07556444	0.07766762	0.007799482	0.003400001	0.002816459	0.001755891
2576.517	2	0.1212383	0.3691415	1.323426	1.12896	0.1172571	0.1076079	0.09084838	0.07073934	0.9213383	0.5629305	0.6076633	0.2864412	0.07309916	0.06559981	0.05439316	0.03338161	0.1256235	0.201299	0.26143	0.2027155	0.05146418	0.07162337	0.05730111	0.04086717
2576.518	2	0.0007969444	0.0008923872	0.002683398	0.002271245	0.0003222434	0.0002549858	0.0002415799	0.0001965566	0.001863876	0.001139102	0.001315076	0.0005645106	0.0001910404	0.0002156761	0.0002329527	0.000134977	0.0002992808	0.0003801716	0.0005925123	0.0004813763	0.0001909521	0.0001970915	0.0002325891	0.0001971554
2576.518	2	0.0007826298	0.0009028751	0.002823018	0.002382399	0.001119239	0.001023632	0.0006532538	0.0004744921	0.001846831	0.001328884	0.001468255	0.0008925333	0.0004327878	0.0003286789	0.000299483	0.0002661547	0.000265383	0.0004051089	0.0006969299	0.0004115773	0.0003266487	0.0004320338	0.0002152874	0.0002083496
2576.616	2	1.514885	1.727186	0.2240117	0.2122601	0.009173646	0.009767466	0.0188817	0.01324719	0.05893157	0.0462837	0.1709686	0.09862652	0.001420604	0.00107974	0.001332512	0.0007929489	0.07241379	0.06009955	0.07453298	0.07580192	0.007205315	0.003639373	0.002535843	0.001687437
2576.617	2	0.1166573	0.3716596	1.370869	1.164313	0.1211716	0.09336701	0.07714219	0.07375396	0.974525	0.5940541	0.6136241	0.3049964	0.07777783	0.05837922	0.0525973	0.03274414	0.1287429	0.2322206	0.2895644	0.1681143	0.04613669	0.06312732	0.06576792	0.03622114
2576.618	2	0.0007482909	0.0009962005	0.002764664	0.00239789	0.0003652206	0.0002156352	0.0002198873	0.0002230935	0.002055399	0.0011989	0.001319877	0.0006363162	0.0001972726	0.000201927	0.0001949763	0.0001353039	0.0003252348	0.0004575789	0.0006629848	0.0003709088	0.0001294936	0.0001590639	0.0002155983	0.0001551431
2576.618	2	0.0004866072	0.001031992	0.002838686	0.002470939	0.001098779	0.0009269389	0.0008007908	0.0005513662	0.002071846	0.001406176	0.001555426	0.001014897	0.0003386669	0.0003142379	0.0002923871	0.000233787	0.0003808705	0.0005371005	0.0007040022	0.0004262919	0.0003611551	0.0003463654	0.0003269894	0.0001755307
2576.716	2	1.535617	1.747618	0.2254537	0.2134822	0.009549249	0.009174859	0.01917405	0.0127031	0.06018926	0.04597591	0.1736742	0.09953396	0.001129621	0.0009983048	0.001595591	0.001209349	0.07333877	0.06086311	0.07548696	0.07676883	0.007684977	0.003332681	0.002404363	0.001919584
2576.717	2	0.1397754	0.3823169	1.359727	1.141099	0.1230996	0.09423678	0.08194578	0.08471163	0.9652846	0.5728263	0.5848794	0.3076042	0.08352198	0.07091685	0.05645891	0.04320833	0.1221726	0.2708928	0.2989277	0.1454881	0.0385005	0.07860792	0.08182108	0.04007163
2576.718	2	0.0006200854	0.00106682	0.002813696	0.002323153	0.0003269606	0.0002435661	0.0002757697	0.0002850412	0.001932199	0.001147175	0.001218137	0.0006285198	0.000225092	0.000206095	0.0001256283	0.000231768	0.000350215	0.0005487474	0.000634708	0.0003467856	0.0001172624	0.0002490876	0.0002115558	0.0001358824
2576.718	2	0.0003583057	0.001149877	0.002744235	0.002343005	0.00126189	0.001129412	0.0008325208	0.0006102738	0.002026608	0.001405602	0.001572116	0.001061079	0.0003808967	0.0003878035	0.0004426302	0.000383103	0.0003479886	0.000561625	0.0005899448	0.0004344118	0.0004266525	0.0003186069	0.0002990744	0.0001893943
2576.816	2	1.539402	1.75178	0.2298323	0.2182352	0.009032215	0.009814773	0.0193969	0.01347084	0.06094187	0.04786279	0.1763331	0.1020377	0.001443383	0.001663255	0.00105166	0.0009350323	0.0732167	0.06140265	0.07581906	0.07713703	0.007317798	0.003493452	0.002598217	0.001583071
2576.817	2	0.1493736	0.4097081	1.219836	0.9984004	0.1113025	0.08878058	0.08175823	0.08658037	0.8270862	0.46301	0.5124093	0.2766064	0.08704632	0.05758035	0.03820189	0.03729409	0.1050525	0.2756653	0.2730643	0.1340206	0.04966035	0.07837435	0.0832608	0.03843228
2576.818	2	0.0006819196	0.001217689	0.002520245	0.002048287	0.000279411	0.0002683853	0.000261131	0.0002725982	0.001656476	0.0009792596	0.001080521	0.0006191236	0.0002156055	0.0002080621	0.0001774599	0.0001972684	0.0002782113	0.0005456206	0.0005589635	0.0003076261	0.0001440844	0.0002662231	0.0002745684	0.0001373443
2576.818	2	0.0005976454	0.00142461	0.002545966	0.002204936	0.001801931	0.001626938	0.001436325	0.0009629978	0.001705832	0.001324873	0.001622216	0.001230564	0.0004613987	0.0005049023	0.0004014179	0.0003089659	0.000274494	0.0006912544	0.0006482619	0.0004939737	0.0004798725	0.0005792225	0.0003787616	0.0003173945
2576.916	2	1.552751	1.767011	0.2285608	0.2165894	0.009488007	0.009272859	0.01973077	0.0130404	0.06058181	0.04709711	0.1770321	0.1025717	0.001499953	0.001108428	0.001502973	0.00110154	0.07543587	0.06197188	0.07837977	0.07956394	0.007604037	0.00344747	0.003001134	0.001872082
2576.917	2	0.1942058	0.4251763	1.260903	1.012996	0.114629	0.09362479	0.08029441	0.07973638	0.8958908	0.4714	0.4921961	0.2778148	0.07239179	0.06582884	0.03260546	0.03891585	0.124339	0.3114142	0.2312363	0.1387044	0.04530788	0.07957475	0.07621504	0.03629989
2576.918	2	0.0007153651	0.001315529	0.002598307	0.002034956	0.0002921376	0.0002278269	0.0001939708	0.0002536437	0.001835746	0.0009549817	0.0009539707	0.0006376521	0.0002514115	0.0001941742	0.0001023968	0.0001949476	0.000293669	0.0006833614	0.0004323803	0.0003547243	0.0002046271	0.0002410094	0.0001926368	0.000222745
2576.918	2	0.0006280543	0.001509332	0.002613173	0.002171532	0.001529528	0.001229295	0.001020939	0.0006804013	0.001839621	0.001225475	0.001353933	0.0009471765	0.0003872143	0.0004312433	0.0002847596	0.0002104538	0.000408532	0.0006657729	0.0004720192	0.0005039618	0.0004928631	0.0004638085	0.0003644911	0.0002080353
2577.016	2	1.543411	1.753762	0.2310219	0.2187115	0.009226581	0.00918615	0.01972648	0.01318346	0.06042749	0.04673999	0.1783593	0.1027383	0.001200555	0.001142355	0.001618091	0.0009253908	0.07171546	0.05928548	0.07483953	0.07501078	0.007647891	0.003339835	0.002889083	0.001672377
2577.017	2	0.2394128	0.4191468	1.188944	0.9443716	0.1135342	0.08152363	0.09772908	0.07767577	0.874819	0.4103351	0.4596976	0.2673428	0.0732897	0.06328768	0.03093661	0.04362382	0.1353298	0.3078016	0.1848392	0.1578599	0.04153958	0.07280438	0.06857722	0.0403844
2577.018	2	0.0008786798	0.001362895	0.002494271	0.001977351	0.0003010001	0.0002723983	0.0002744714	0.0002537246	0.001779692	0.0009270496	0.0009679786	0.0005835877	0.0001612202	0.0002077933	0.0001303015	0.0002260326	0.0002992588	0.0006341461	0.0003824906	0.0003997217	0.0001600181	0.0002279684	0.0001898901	0.0001805448
2577.018	2	0.0009562507	0.001691908	0.002692342	0.002007064	0.001518088	0.001297415	0.001102289	0.0007637529	0.001879732	0.001073916	0.00121314	0.0009575257	0.0004609463	0.0004092192	0.0002515126	0.00030129	0.0003222549	0.0007326129	0.0003382674	0.0004116263	0.0003710933	0.0002985623	0.0003187238	0.0001547837
2577.116	2	1.73925	1.959808	0.2430214	0.2311156	0.01076057	0.01118065	0.02131987	0.01409527	0.06446874	0.04993153	0.1887703	0.1094561	0.001434061	0.001388746	0.001369768	0.001134796	0.07613601	0.06315633	0.08042724	0.08173632	0.008098248	0.003484235	0.002867077	0.001818991
2577.117	2	0.1824623	0.2675882	0.6467349	0.4791653	0.07900745	0.04446686	0.0581337	0.04178916	0.4376097	0.1334758	0.2812481	0.1143497	0.05818906	0.0566906	0.03782512	0.05568566	0.1236359	0.1869647	0.1343751	0.1564694	0.04661901	0.04986375	0.02832688	0.0276036
2577.118	2	0.0009604261	0.001261075	0.001397656	0.00109033	0.0002753772	0.0002024118	0.0002485799	0.0001952241	0.0009373027	0.0003053952	0.0006628162	0.0002831814	0.0001655506	0.0002082069	0.0002018534	0.0002035546	0.0002181664	0.0003998643	0.0003724782	0.0003617765	0.0001422855	0.0001809496	0.000277986	0.0002132823
2577.118	2	0.001121642	0.001587438	0.001508354	0.001144412	0.001487235	0.001328875	0.0009374834	0.0005274927	0.0009942392	0.0004156817	0.0006585473	0.0006113846	0.0005517746	0.0004289162	0.0002612329	0.0003142446	0.0003956626	0.0004599424	0.0003442488	0.0004902085	0.0004810675	0.0005011855	0.000312824	0.0001510498
2577.216	2	1.786148	2.004573	0.2497793	0.2375494	0.01082887	0.01046294	0.02151581	0.0145099	0.0665665	0.05111031	0.1952358	0.1133858	0.001005426	0.00120122	0.001481526	0.001177785	0.07262754	0.06157987	0.07791732	0.08085443	0.008551476	0.003679344	0.002699325	0.001924509
2577.217	2	0.1302798	0.1805035	0.3530553	0.2671547	0.04356912	0.02308664	0.03603655	0.01422935	0.2663975	0.1243755	0.1768089	0.06953734	0.0410478	0.03287602	0.02984177	0.03685628	0.1237083	0.1059799	0.1157243	0.1343222	0.02539767	0.0395817	0.01957095	0.02003758
2577.217	2	0.001023883	0.0009935946	0.0007510477	0.0005947958	0.0001778345	0.0001439915	0.0001550848	0.0001116185	0.000597308	0.0002994018	0.0003786882	0.0001927868	0.0001621081	0.000138666	0.0001741473	0.0001795438	0.0003191254	0.0002337313	0.0002189188	0.000389387	0.0001233862	0.0001603884	0.0001582487	0.0001543108
2577.218	2	0.001272875	0.001330241	0.0008687394	0.0007465389	0.001297022	0.001115127	0.0007596425	0.0004223762	0.0007173008	0.0004852633	0.0006727336	0.0005258776	0.0003452243	0.0003034609	0.0001988297	0.0001325816	0.0003507785	0.0003800739	0.0002821545	0.0004412836	0.0003318757	0.0004004831	0.0001778181	0.0001999624
2577.316	2	1.775314	1.989446	0.2517537	0.2396045	0.01077112	0.01103727	0.02162101	0.01496248	0.06683111	0.05088366	0.1962431	0.1139191	0.001648876	0.001668604	0.001801541	0.001083342	0.0711313	0.05980332	0.0773168	0.08013356	0.008008495	0.003287837	0.002513592	0.001937921
2577.317	2	0.1138895	0.1617035	0.2821998	0.2380903	0.0449853	0.02941818	0.03562871	0.01992839	0.2482629	0.141758	0.1510215	0.06701085	0.03497854	0.03576543	0.04091516	0.03789922	0.1111875	0.08099188	0.1064678	0.1380882	0.03065147	0.03598184	0.02760855	0.02074172
2577.318	2	0.0009894713	0.0009619024	0.0006406223	0.0005978922	0.0002006959	0.0001913658	0.0001224023	0.000122979	0.0005030668	0.0003450802	0.0004084337	0.0002164412	0.0001863783	0.0001858113	0.0001832411	0.0002076872	0.0003324814	0.0001804676	0.0001973091	0.000295762	9.898903e-05	0.0001116825	0.0001211984	0.0001484226
2577.318	2	0.001294682	0.001260545	0.001020199	0.0007855053	0.006001931	0.00620813	0.003725371	0.001426925	0.001107183	0.001161033	0.001306101	0.001401182	0.001271526	0.0006989057	0.0006719727	0.000337291	0.0002573585	0.0003436609	0.0002394206	0.0006542387	0.0007707859	0.0009552214	0.0006140901	0.0003515031
2577.416	2	1.938121	2.14767	0.2584117	0.2467766	0.0108358	0.01051371	0.02186264	0.01492157	0.06669474	0.0512759	0.1971317	0.1143002	0.001374924	0.001544237	0.001219167	0.0007945533	0.08072732	0.06783771	0.08909367	0.09348374	0.008587007	0.004115248	0.003603654	0.001998654
2577.417	2	0.01725005	0.01779954	0.04588263	0.03916284	0.01664915	0.01621944	0.01518371	0.01401312	0.03661284	0.01831773	0.02351099	0.01889595	0.01497576	0.01513525	0.01445081	0.01233854	0.01735553	0.01809197	0.01540869	0.0135404	0.0157848	0.01614987	0.01564702	0.01154104
2577.418	2	0.0008636211	0.0008553071	0.000249632	0.0001733037	0.0001862393	0.00025617	0.0002204426	0.0002025222	0.0001889379	0.0001508757	0.0002228716	0.0001457083	0.0001519501	0.0001328585	0.0001696018	0.0001305208	0.0001588032	0.0001398489	0.0001914835	0.000178199	0.0001723092	0.0002131833	0.0001332864	0.0001525638
2577.418	2	0.01584839	0.01525042	0.01515244	0.01401781	0.03247316	0.03495688	0.02448094	0.01595924	0.01569906	0.01585154	0.01614705	0.0158845	0.01825463	0.01465994	0.013838	0.01309392	0.01456066	0.01449697	0.01438972	0.01166735	0.01582019	0.01652756	0.01509684	0.01051788
2577.516	2	1.800368	2.001229	0.2553909	0.2429773	0.01033062	0.01065532	0.02158952	0.01477982	0.06631969	0.0508038	0.1953544	0.1132946	0.001315142	0.001480368	0.001878946	0.001362267	0.07387421	0.06186734	0.08126761	0.08429769	0.008412112	0.003577285	0.00274948	0.001765992
2577.517	2	0.06811621	0.08090043	0.1409013	0.1225176	0.03433992	0.02694063	0.02483342	0.0241997	0.1314946	0.06859776	0.07566137	0.04652239	0.0194062	0.02184381	0.02386369	0.02044982	0.05619674	0.05232012	0.06187973	0.07014632	0.03087595	0.02907509	0.02539253	0.01743892
2577.518	2	0.0008661012	0.0008060803	0.0003456307	0.0003690749	0.0001832927	0.0001998847	0.0001100385	0.0001888615	0.000252786	0.00024157	0.0002248899	0.0002490382	0.0001293908	0.0001491285	0.0001549358	0.000160485	0.0001635021	0.0001666566	0.0001905392	0.0002582238	0.0001104525	0.0001420624	0.0001017404	0.0001483821
2577.518	2	0.001682778	0.001243657	0.0008479578	0.0005630009	0.01193978	0.01290764	0.007944534	0.00369798	0.0008478512	0.001050371	0.001611493	0.002770055	0.002185162	0.001118233	0.001562269	0.001143028	0.0003759823	0.0003796879	0.0005102068	0.0008561142	0.001006238	0.00148946	0.001127305	0.0006018692
2577.616	2	1.765032	1.963911	0.2568123	0.2439633	0.01030965	0.01073013	0.02184369	0.01479307	0.06676456	0.05165547	0.1965392	0.1139204	0.001290017	0.00166136	0.001276197	0.001163643	0.07310171	0.0607388	0.07862318	0.08109664	0.008325065	0.003920834	0.003101236	0.00167589
2577.617	2	0.08297131	0.07968698	0.1680771	0.1378658	0.03792664	0.03067094	0.02051459	0.02314544	0.1603203	0.0641368	0.07925298	0.04764369	0.0270511	0.02351351	0.01906938	0.01590246	0.06270258	0.06289263	0.06722072	0.0817742	0.02682548	0.02125786	0.02789621	0.01914987
2577.618	2	0.0008636988	0.0008426981	0.000383508	0.0003521562	0.0001990177	0.0002517882	0.0001403173	0.0001195368	0.0003981104	0.0002230989	0.0002461929	0.0001765544	0.0001980588	0.0001822692	0.000180076	9.808743e-05	0.0002018867	0.000262323	0.000182322	0.0002161009	0.0001893568	0.0001610301	0.0001293396	0.0001191799
2577.618	2	0.001834562	0.0009964836	0.001005642	0.0005804802	0.01204267	0.01286354	0.008605195	0.004189373	0.001064606	0.001233019	0.001780345	0.002961477	0.001904955	0.0009081184	0.001677503	0.001435289	0.0002866311	0.0003909343	0.0004473016	0.0008189604	0.0008928548	0.001278873	0.0009645328	0.0006684308
2577.716	2	1.742669	1.940818	0.2578812	0.2462267	0.01081061	0.009957863	0.02190249	0.01488886	0.06698225	0.05115427	0.1967061	0.1147703	0.001568453	0.001101565	0.001827715	0.001052259	0.07332905	0.06088117	0.07929149	0.08154838	0.007932986	0.003620016	0.003562855	0.001715872
2577.717	2	0.121181	0.0707047	0.1905507	0.1625912	0.04323956	0.03933436	0.03431845	0.02776207	0.1750428	0.0526799	0.1024965	0.07297595	0.03346084	0.02834167	0.0330817	0.02856595	0.07127815	0.08724842	0.08406149	0.0894376	0.02543602	0.02800598	0.03300299	0.02331011
2577.718	2	0.001029681	0.0007914567	0.0004370224	0.0003919873	0.0001849193	0.000231358	0.0001837818	0.0002115625	0.0004093096	0.0001483612	0.0003129225	0.0003163952	8.60375e-05	0.000149802	0.0001551265	0.0001503158	0.0002042176	0.0002603132	0.0001916548	0.0002155123	0.0001380465	0.0001503747	0.0001547589	0.000174372
2577.718	2	0.002055232	0.0009315636	0.001162791	0.0006342441	0.0129656	0.01411037	0.00943296	0.004419929	0.0009265404	0.001340774	0.001584445	0.002984703	0.001926314	0.0009053778	0.001959164	0.001627693	0.0002796827	0.000411503	0.0005210438	0.0009036724	0.0007220848	0.001278343	0.001072857	0.0007165805
2577.816	2	1.633493	1.836198	0.2509715	0.2387851	0.009504238	0.01026197	0.02084034	0.01438237	0.06426618	0.04962048	0.1891297	0.1094076	0.001230158	0.001380316	0.001704674	0.001639971	0.06795563	0.05669281	0.07142513	0.0743739	0.007790358	0.003444525	0.002726227	0.001809807
2577.817	2	0.2452634	0.1849572	0.4847498	0.4409127	0.07479579	0.05791725	0.06662383	0.04505255	0.3231399	0.1308702	0.2256181	0.1495362	0.05336502	0.04239235	0.04484211	0.0538143	0.1312872	0.1308229	0.154288	0.1461402	0.02738597	0.05718453	0.04578919	0.03053234
2577.818	2	0.001178788	0.0009054025	0.001053298	0.000896459	0.0002015057	0.000277064	0.0002154899	0.0001846131	0.0006350767	0.0003027909	0.0005223888	0.0004137568	0.0001499737	0.0001247081	0.0001763829	0.0001922329	0.0003093002	0.0003026475	0.0003788176	0.0003025571	0.0001533374	0.0002589761	0.0002012351	0.0001237603
2577.818	2	0.002158533	0.0008893766	0.001415109	0.001277094	0.01308993	0.01438499	0.009370801	0.003859501	0.001356282	0.001237577	0.001592836	0.002604579	0.001794138	0.0009356941	0.002105678	0.001388566	0.0003672902	0.0003946873	0.0005273576	0.0008994753	0.000611489	0.001294924	0.0009293359	0.0005593219
2577.916	2	1.610444	1.81246	0.2482086	0.2357214	0.01019526	0.009543128	0.02074824	0.01383277	0.0639924	0.04886292	0.1864462	0.108053	0.001170553	0.001272065	0.001593285	0.001113856	0.0671529	0.05606038	0.07080226	0.07260001	0.007306317	0.003462438	0.002527155	0.001984701
2577.917	2	0.2321299	0.1717524	0.5635576	0.5138235	0.06743451	0.05953752	0.06748111	0.03586416	0.3572343	0.1679427	0.2695786	0.1436808	0.05195161	0.04872377	0.03647805	0.04731217	0.1087769	0.1301049	0.1705554	0.1157875	0.03065762	0.05881223	0.05045419	0.02651273
2577.918	2	0.001107188	0.0007091604	0.001226311	0.001124376	0.0001939697	0.0002459116	0.0002522039	0.0002184822	0.0007190621	0.0002887937	0.0006870051	0.0004214449	0.000140747	0.0001356814	0.0001832535	0.0001974787	0.0003685133	0.0003270895	0.0004461076	0.0002748278	0.0001674755	0.0002165543	0.0002326621	0.0001196336
2577.918	2	0.001732528	0.001004508	0.001506026	0.001459907	0.0128223	0.01420037	0.008560592	0.002922343	0.001166698	0.001244548	0.001329189	0.002184181	0.001773583	0.001195371	0.002073537	0.00123498	0.0004532847	0.0004650489	0.000567307	0.0007582174	0.0005631372	0.001415708	0.0007716104	0.0005490636
2578.016	2	1.606567	1.809105	0.2482755	0.236682	0.009747718	0.009629183	0.02052365	0.01421436	0.06445389	0.04947439	0.1865914	0.1084177	0.001098489	0.001373065	0.001372516	0.001256784	0.0682878	0.0568291	0.07101455	0.07264719	0.007574484	0.003614491	0.002768055	0.001745849
2578.017	2	0.1849826	0.1317214	0.497954	0.4572103	0.06984574	0.04063089	0.06837396	0.03798651	0.3229531	0.1798117	0.2617578	0.1218067	0.03506275	0.04574508	0.02772567	0.04042958	0.08790545	0.1215117	0.1526471	0.08292585	0.02969568	0.05080635	0.04187079	0.02552425
2578.018	2	0.0009615192	0.0007594237	0.001067335	0.0009709731	0.0002217468	0.0002346106	0.0002553958	0.0002656479	0.0006845348	0.0004273236	0.0006125424	0.0003473671	0.0001589918	0.0001553762	0.0001495802	0.0001865194	0.0002774243	0.0003262786	0.0003753845	0.0002423983	0.0001480102	0.0001596995	0.0001940647	0.0001641762
2578.018	2	0.001602035	0.0009792362	0.001472218	0.00126784	0.01376856	0.01575506	0.008101462	0.00165894	0.00112459	0.001089654	0.001166461	0.001900598	0.002062627	0.001405374	0.0022125	0.001167045	0.0003180147	0.0004358885	0.000547706	0.0008164903	0.0006887735	0.001719479	0.0008202177	0.0007013046
2578.116	2	1.599603	1.805266	0.2505059	0.2397227	0.009707622	0.01030624	0.02060116	0.01443007	0.06511741	0.05041361	0.1878669	0.1088209	0.001382007	0.001344319	0.001404787	0.001138764	0.06851973	0.05676171	0.07031241	0.07249655	0.007756595	0.00331546	0.002604859	0.001773636
2578.117	2	0.1382687	0.1049117	0.4102284	0.3851404	0.06453193	0.04669244	0.05797101	0.02608956	0.2895039	0.2022377	0.2355231	0.09082939	0.02600735	0.03797508	0.02358692	0.03572487	0.07132853	0.1043714	0.1212639	0.08890258	0.03788455	0.0437636	0.03112642	0.02396401
2578.117	2	0.000952541	0.0007276486	0.0009736323	0.0009104205	0.000248208	0.0003000055	0.0002267374	0.000141917	0.0006117957	0.0004608013	0.0006094463	0.0002548269	0.0001421655	0.0001953212	0.0001534399	0.0001897569	0.000183003	0.0002579377	0.0003666106	0.0002903425	0.000179896	0.0002142835	0.0001529187	0.0002113296
2578.118	2	0.001549334	0.0009339648	0.001358077	0.001094292	0.01508249	0.0172741	0.00811501	0.0005727187	0.001194506	0.00110634	0.001482062	0.002269944	0.002542644	0.001785202	0.002270992	0.001159622	0.0003422885	0.0004071679	0.0004234236	0.0009559427	0.000971695	0.00189091	0.001029593	0.0005818184
2578.216	2	1.59892	1.804843	0.2483785	0.2366611	0.01008934	0.009498091	0.02068937	0.01375741	0.06430537	0.04908927	0.185619	0.1075091	0.001233373	0.0009930382	0.001368242	0.00145571	0.06834846	0.05639045	0.07053547	0.07238947	0.007191264	0.003612432	0.002449366	0.001447696
2578.217	2	0.1185076	0.1287505	0.4613605	0.4336117	0.07067423	0.05031953	0.064577	0.02673217	0.3277043	0.2297177	0.2700277	0.08742941	0.02801245	0.04098647	0.03391634	0.04342008	0.05198777	0.1059091	0.1389514	0.1046631	0.02991365	0.03706654	0.0330143	0.02269528
2578.218	2	0.0009236109	0.000618395	0.001060782	0.000880981	0.0002375467	0.0002525883	0.0002301242	0.0001195357	0.0007494299	0.0004516212	0.0006266053	0.0002100745	0.0001761364	0.0001793504	0.000137972	0.0001989011	0.0002084704	0.0002681197	0.0003041183	0.000235876	0.0001448899	0.0001418348	0.0001835078	0.0001518935
2578.218	2	0.003498762	0.003544232	0.003969939	0.003289128	0.01795872	0.02024094	0.0108445	0.004027703	0.002896527	0.00391236	0.003379051	0.004786463	0.005314529	0.004295689	0.003964921	0.003240115	0.002447995	0.002813823	0.0025791	0.002871662	0.003728479	0.004431207	0.003623908	0.002005479
2578.316	2	1.594771	1.796848	0.2459805	0.2343999	0.009467238	0.01002854	0.02050274	0.0139477	0.0633144	0.0482712	0.1836552	0.1059356	0.001612301	0.0009715206	0.001571211	0.0008458314	0.06762838	0.05625886	0.07018511	0.07250734	0.007604511	0.003267673	0.002639283	0.001581793
2578.317	2	0.09672492	0.1558477	0.4870812	0.4609012	0.06538145	0.0514001	0.05425262	0.02244308	0.3565053	0.2565475	0.2803793	0.08728934	0.03278222	0.04059317	0.03887827	0.04124643	0.02752364	0.104179	0.1632029	0.1230901	0.03802621	0.03252612	0.03660693	0.02526643
2578.318	2	0.0008143432	0.0005867922	0.001048312	0.0009494004	0.0002848955	0.0002050859	0.0002481293	0.0001874777	0.0006845402	0.0005347938	0.0005869418	0.0002914047	9.191925e-05	0.0001533379	0.0001751101	0.0002325646	0.0001208131	0.0003562287	0.0003538612	0.0003012084	0.0001574422	0.000140834	0.000184195	0.0001738159
2578.318	2	0.01390897	0.01334233	0.0138883	0.01168184	0.02891745	0.03118118	0.02176577	0.01445412	0.01386846	0.01368917	0.01433426	0.01399034	0.01542263	0.01470766	0.01358785	0.01142886	0.01310187	0.01293374	0.01269946	0.01077579	0.01442695	0.01433481	0.01341489	0.01014714
2578.416	2	1.59603	1.79973	0.247755	0.2364247	0.009963527	0.00976261	0.02061289	0.01389452	0.06433364	0.04875998	0.18528	0.1066196	0.001607477	0.0009225946	0.001267926	0.001188654	0.06842374	0.05667296	0.07054595	0.07286843	0.007689113	0.003312966	0.002735923	0.00176366
2578.417	2	0.1100833	0.1918816	0.4185743	0.4068669	0.05478853	0.0537277	0.04415994	0.01651294	0.3379391	0.269951	0.2445051	0.05975424	0.03906704	0.04753649	0.03647701	0.04256726	0.0278431	0.09776285	0.1603747	0.1498721	0.0460186	0.02755676	0.04591428	0.02312159
2578.418	2	0.0007863071	0.0007116002	0.0009435862	0.0009498027	0.0003244245	0.0003009653	0.0002767949	0.0001401582	0.0006761229	0.0006542527	0.0006063178	0.0001920766	0.0001756081	0.0001729476	0.000209683	0.0001498362	0.00012708	0.0002869228	0.0004224621	0.0003953605	0.0001701183	0.0001824411	0.0001981138	0.0001654898
2578.418	2	0.01458342	0.01299577	0.0139604	0.01175999	0.02917386	0.03118078	0.02234791	0.01564215	0.01407421	0.01348463	0.01531809	0.0147301	0.0147268	0.0154292	0.01337444	0.01112614	0.0125978	0.01263623	0.01238411	0.01065631	0.01409736	0.01416761	0.01328974	0.01012887
2578.516	2	1.602119	1.805345	0.249919	0.2385663	0.009686907	0.01001034	0.02067989	0.01393236	0.06489634	0.04992879	0.1869269	0.1080733	0.0009018734	0.001770452	0.001532884	0.0008745959	0.06918153	0.05779713	0.07086465	0.07334079	0.007414005	0.003638253	0.002592394	0.001811036
2578.517	2	0.1314222	0.2127224	0.3703823	0.3644779	0.06162533	0.05621052	0.03575282	0.01609695	0.3263931	0.265848	0.2056048	0.04653485	0.02647401	0.03586382	0.03304769	0.03109006	0.044405	0.07903684	0.1565566	0.1661159	0.03844425	0.02885056	0.05076773	0.0265481
2578.518	2	0.0007447806	0.0007303996	0.0008189549	0.0008160782	0.000312544	0.0002688041	0.000220232	0.0001766249	0.0006249952	0.0006219122	0.0004378481	0.0001660205	0.0001918178	0.0001680247	0.0002096078	0.0001834517	0.00018376	0.0002898685	0.0003857457	0.0003641277	0.0001930713	0.0001593284	0.0002180276	0.0001483701
2578.518	2	0.01288288	0.01136325	0.01217	0.01029609	0.02812306	0.03008517	0.02086001	0.0144293	0.01218965	0.01155817	0.01270007	0.0122605	0.01346125	0.01375982	0.01127568	0.009496964	0.01124718	0.01110802	0.01082759	0.009415462	0.01174018	0.01162853	0.0109177	0.008235311
2578.616	2	1.607911	1.810271	0.2496113	0.2385616	0.009635071	0.009940657	0.02050504	0.01391261	0.06460322	0.0496638	0.1865719	0.108109	0.001057345	0.00126569	0.001384673	0.001242364	0.06876293	0.05777118	0.07156967	0.07339888	0.007619425	0.00321169	0.002489327	0.001306756
2578.617	2	0.1381602	0.2416758	0.4046131	0.3836709	0.06434694	0.05091702	0.03525239	0.02024905	0.3450195	0.2564322	0.1803248	0.0518121	0.04014473	0.03244379	0.03586696	0.04246942	0.06642355	0.08351134	0.1519453	0.1783991	0.04610242	0.04601519	0.04779929	0.02841224
2578.618	2	0.000785766	0.0007304956	0.001045664	0.000930867	0.0002268556	0.0002755797	0.0001782331	0.0001736318	0.0006520143	0.0006057335	0.0004458457	0.0002831334	0.0001504178	0.0001554098	0.0002265992	0.0001811541	0.0002164616	0.0002535014	0.0003577694	0.0003732251	0.000170616	0.0002424924	0.0002381548	0.0001278749
2578.618	2	0.001645858	0.0009522495	0.001304248	0.001396168	0.01792715	0.02031299	0.0101896	0.005402603	0.001676956	0.00190133	0.001947546	0.002760939	0.003966271	0.002902974	0.001222308	0.0005595601	0.0006513465	0.0006191664	0.0006563043	0.001145057	0.001971549	0.002265522	0.001308366	0.0009068707
2578.716	2	1.602434	1.801872	0.2465218	0.2348424	0.009765681	0.009509756	0.02057703	0.01386315	0.06317007	0.04808496	0.1837026	0.1058685	0.00137713	0.001581127	0.00189629	0.001292034	0.06865542	0.0571789	0.07181127	0.07350904	0.007584706	0.003763207	0.002430977	0.001504969
2578.717	2	0.1522302	0.2784684	0.4833222	0.4400195	0.06423607	0.04945574	0.02964488	0.0193405	0.3771683	0.250295	0.1618672	0.06237942	0.0418768	0.04010594	0.03095835	0.03754505	0.08920561	0.09492101	0.1521186	0.187181	0.0401732	0.04265794	0.04482899	0.02733684
2578.718	2	0.0007360552	0.0007484376	0.001066588	0.0009528084	0.0001878129	0.0002797903	0.0001819219	0.000212033	0.0007442519	0.0004977144	0.000438814	0.0001946105	0.000142067	0.0001456031	0.0001747102	0.0001575967	0.0002123505	0.0002247865	0.0003558197	0.0003782877	8.274822e-05	0.0001790493	0.0002093745	0.000176038
2578.718	2	0.001462276	0.001153059	0.001345134	0.001518341	0.01780134	0.02050869	0.00892774	0.004621582	0.001452003	0.001558823	0.001288662	0.002040285	0.004099569	0.002998243	0.001804106	0.0005316955	0.0003904438	0.0004331095	0.0005009404	0.0009820676	0.001947757	0.002311179	0.0009644893	0.0007130382
2578.816	2	1.620647	1.817056	0.2480808	0.235668	0.009768175	0.01003698	0.02040025	0.01395211	0.06407575	0.04904978	0.1847923	0.1063561	0.001395788	0.0009217774	0.001692046	0.0009920274	0.06922383	0.05748876	0.07265791	0.07448315	0.00720787	0.003644163	0.00265398	0.001457922
2578.817	2	0.1508563	0.2636452	0.4442343	0.4123129	0.06230101	0.04662288	0.02703245	0.01931167	0.3496681	0.2181047	0.1239951	0.04409767	0.03996536	0.03603523	0.03238532	0.04291808	0.1019332	0.09124995	0.1136614	0.1751832	0.03233743	0.03718288	0.04213364	0.02032569
2578.818	2	0.00075535	0.0008361306	0.0009647758	0.0008969373	0.0002165477	0.000233663	0.0001447386	0.0001717975	0.0006616924	0.0005613129	0.0002821795	0.0001685943	0.0001467851	0.0001537265	0.0001195557	0.0001684066	0.0002278405	0.0002479568	0.0002137099	0.0003837673	0.00014293	0.000172691	0.0001869138	0.0001588808
2578.818	2	0.001332032	0.001305332	0.001305773	0.00135418	0.02000513	0.02332109	0.008086031	0.004335101	0.001605045	0.001665072	0.0009939546	0.001971154	0.005102104	0.003787122	0.002188204	0.0008317358	0.000297798	0.00052028	0.0005567373	0.0008587149	0.002337847	0.00267536	0.0009884496	0.0007362765
2578.916	2	1.627493	1.826157	0.2490667	0.2380734	0.01035389	0.009899043	0.02070162	0.01394895	0.06522405	0.04974928	0.1864455	0.1075845	0.001351334	0.001279175	0.00171613	0.0009822216	0.06991817	0.05808244	0.07337	0.07484357	0.007982588	0.003452456	0.002716623	0.001511525
2578.917	2	0.1420251	0.2009459	0.3864699	0.3641576	0.07212603	0.0376724	0.02439457	0.03392972	0.3489198	0.167839	0.09330294	0.05820165	0.03067144	0.03695655	0.02437688	0.03108624	0.1089124	0.09769865	0.08405598	0.1369846	0.01963094	0.03071406	0.0334008	0.02387066
2578.918	2	0.0008235248	0.0007528037	0.0008580114	0.0007824762	0.0002295967	0.0002329311	0.0001622074	0.0001414033	0.0007365626	0.0003807798	0.0002380217	0.0002369073	0.0001418316	0.0001905922	0.0001518212	0.0001814151	0.0002180231	0.0002591065	0.0001532163	0.0003529894	0.0001052205	0.000149308	0.0001814201	0.0001384142
2578.918	2	0.001058125	0.001851468	0.001444424	0.001399535	0.01943824	0.02274519	0.006679992	0.002892163	0.001434393	0.001513975	0.0009944375	0.002159117	0.005590719	0.004543384	0.002449625	0.001149069	0.0007268659	0.0008396981	0.0005851869	0.00109983	0.002936807	0.003124459	0.001221607	0.0006739274
2579.016	2	1.62714	1.824664	0.2499836	0.2391459	0.009649645	0.009866937	0.02084286	0.0141676	0.06537653	0.0503276	0.1873564	0.108722	0.001278355	0.001412937	0.001606865	0.001044559	0.06997949	0.05826013	0.07297922	0.07537044	0.007429714	0.003268567	0.002655311	0.001536263
2579.017	2	0.1173851	0.1652062	0.3553006	0.3533297	0.0695679	0.0396348	0.0213719	0.04482777	0.3576512	0.1386453	0.08350583	0.07289445	0.03143618	0.04003634	0.0382408	0.03090305	0.1152948	0.1147075	0.07105538	0.1044162	0.03795178	0.03163507	0.03564359	0.03125933
2579.018	2	0.0008225469	0.0007727332	0.0008165423	0.0007667358	0.0003370864	0.0002096565	0.0001689967	0.0001909458	0.0008004495	0.0003204122	0.0002515803	0.0002423771	0.0001831583	0.0002069533	0.0001589397	0.0001552317	0.0003393631	0.0002743689	0.0001785253	0.0003377872	0.0001857633	0.000192518	0.0001783513	0.0001112681
2579.018	2	0.008054467	0.008721004	0.008472592	0.0073542	0.02673891	0.0298198	0.01342112	0.007010389	0.009046467	0.008809998	0.00857767	0.009089611	0.01182271	0.01234362	0.01001198	0.006715923	0.007932806	0.008123957	0.007710526	0.006499408	0.00886819	0.008411632	0.007579535	0.005898169
2579.116	2	1.620913	1.816456	0.2465999	0.2349043	0.00984911	0.01012547	0.02014766	0.0136969	0.06382196	0.04910774	0.1837659	0.1058936	0.001416369	0.001012998	0.001454963	0.001141546	0.06932362	0.05746308	0.07378143	0.07517624	0.007558873	0.003342369	0.002860441	0.00153435
2579.117	2	0.1303645	0.1986414	0.4280224	0.4489544	0.06640327	0.04555298	0.02048495	0.05132596	0.4183572	0.1458883	0.1175276	0.1131048	0.03655232	0.06067817	0.03863538	0.02861947	0.1205068	0.1584918	0.07151224	0.08956732	0.05229216	0.03083748	0.04599187	0.03940241
2579.118	2	0.0009738236	0.0008787615	0.0009237577	0.001034316	0.0003750116	0.0003074455	0.0001958166	0.00019342	0.0008012788	0.0003364656	0.0003373955	0.000185186	0.0002067059	0.0001892216	0.0002228447	0.0001288386	0.000346725	0.000286172	0.0001709155	0.0002292583	0.0001774464	0.0001546415	0.0001670054	0.0001098489
2579.118	2	0.01813834	0.01867213	0.0185624	0.01678797	0.03786514	0.04102357	0.02368261	0.01778952	0.01793729	0.01790685	0.01824632	0.01868253	0.02160732	0.02210503	0.01851605	0.01399859	0.01776287	0.01783395	0.01696265	0.01356351	0.02021375	0.01928973	0.01761557	0.01275982
2579.216	2	1.621801	1.816218	0.2472704	0.2355954	0.01020831	0.009895324	0.0203499	0.01366718	0.06409452	0.04884514	0.183639	0.1061543	0.001293184	0.001370769	0.001454078	0.001062248	0.06918694	0.05760916	0.07340933	0.07547487	0.007999511	0.003338585	0.002735816	0.001827903
2579.217	2	0.1094444	0.1727424	0.3879804	0.4205294	0.08479788	0.05289599	0.0260445	0.05402031	0.3868234	0.1619396	0.1297565	0.1258167	0.03751251	0.05958053	0.03842919	0.034155	0.1294041	0.1608619	0.06832549	0.07783343	0.05939223	0.04010946	0.05430498	0.03768183
2579.217	2	0.0009885225	0.0009990474	0.0008433653	0.0009595161	0.0004848817	0.0004394921	0.0002262512	0.0003209326	0.000712611	0.0005115692	0.0004170107	0.0003320359	0.0001617791	0.0002666294	0.0002927488	0.0002364844	0.0003109899	0.0003126953	0.0002770246	0.00018845	0.0002324328	0.0002001006	0.0002543853	0.000186201
2579.218	2	0.04877624	0.04466206	0.0422631	0.03560738	0.07508822	0.07857599	0.05886534	0.04959093	0.04539723	0.04820722	0.05062767	0.04960982	0.03840625	0.03879281	0.03734917	0.03329948	0.01399604	0.01672347	0.02139262	0.02151776	0.03603587	0.03484666	0.0294633	0.01829566
2579.316	2	1.618777	1.813305	0.2502935	0.238418	0.00973018	0.01008241	0.02046982	0.0138216	0.0645087	0.04964456	0.1858016	0.1075841	0.001718049	0.001251955	0.001368756	0.001596771	0.06933459	0.05764837	0.07319507	0.07532326	0.007284851	0.003288554	0.003016128	0.001911089
2579.317	2	0.1106461	0.1483983	0.3398347	0.3538049	0.1035109	0.06090597	0.0349716	0.04914423	0.3560629	0.1838814	0.1501351	0.1410898	0.04147265	0.04298012	0.03558144	0.04063347	0.1310657	0.1564523	0.08586807	0.0959479	0.04294912	0.04488744	0.05391664	0.03600703
2579.318	2	0.0008392169	0.001044616	0.0008095453	0.0008120111	0.0004420194	0.0004484387	0.0003159362	0.0002273509	0.0007316038	0.0004709669	0.0005190383	0.0002921291	0.0002596594	0.0002865467	0.0002538137	0.0002369692	0.000254886	0.0003971611	0.0002591107	0.0002778349	0.0002130332	0.0003261344	0.0003447509	0.0002373422
2579.318	2	0.04728042	0.04391861	0.04276204	0.03843819	0.06893625	0.07240799	0.05517576	0.04810766	0.04124277	0.04275592	0.04463171	0.04404423	0.04879217	0.0480132	0.04084317	0.0324338	0.03076885	0.03061733	0.03258808	0.02908277	0.04947309	0.04877001	0.04444795	0.03102094
2579.416	2	1.63262	1.828089	0.2524926	0.2408408	0.01023719	0.009715321	0.02069673	0.01391026	0.06574967	0.05023697	0.1880413	0.1092782	0.001263311	0.00130103	0.00131517	0.001382705	0.06994402	0.05808518	0.0737293	0.07571406	0.007838521	0.003400655	0.002922409	0.001755607
2579.417	2	0.146419	0.1630055	0.3083618	0.3067752	0.08471593	0.05286561	0.03279999	0.04741404	0.318701	0.2060745	0.1640172	0.1375917	0.0337128	0.0287249	0.04176378	0.04483119	0.1227465	0.136299	0.1046922	0.1267884	0.04567394	0.04937419	0.05605554	0.02997662
2579.417	2	0.000851287	0.001056949	0.0007932178	0.0006841059	0.0003356123	0.000347067	0.0002098582	0.0002348251	0.0006291401	0.0004403289	0.000488314	0.0003406768	0.0002570817	0.0002420135	0.0002022612	0.0002119241	0.0002913034	0.0003885862	0.0002751059	0.0002547279	0.0002110676	0.0002532408	0.0001628291	0.0001858988
2579.418	2	0.03038556	0.02890729	0.03048963	0.03104622	0.04769551	0.05090502	0.03456363	0.02878387	0.02927558	0.02869392	0.02855307	0.02765484	0.04150413	0.04096629	0.0348382	0.02702434	0.0335659	0.03296718	0.03276832	0.02719155	0.04258497	0.04172299	0.03948095	0.02949254
2579.516	2	1.637117	1.828152	0.2497131	0.2387487	0.009686148	0.01019964	0.02061715	0.01375176	0.06460973	0.04968833	0.1861476	0.1072429	0.001028887	0.001171174	0.001293596	0.0009460697	0.07016244	0.0583769	0.07420387	0.07611803	0.007601901	0.003381873	0.002704378	0.00158937
2579.517	2	0.177212	0.2100427	0.3903107	0.3737287	0.09142214	0.05853812	0.03591438	0.05172408	0.3696245	0.2359891	0.1913507	0.1482137	0.04239398	0.02735161	0.04950037	0.04503256	0.1320196	0.1562413	0.1287018	0.1557725	0.04752208	0.06478071	0.05745118	0.03390742
2579.517	2	0.0008361337	0.001016295	0.0008928648	0.0008111692	0.0003871335	0.0003402379	0.0002221515	0.0002133652	0.000812372	0.0004972228	0.0004955447	0.0003342701	0.000288781	0.0002365455	0.0002715007	0.0001554202	0.0003038735	0.0004132739	0.0002891223	0.0003450967	0.0002126318	0.0001415297	0.0002205557	0.0001334804
2579.518	2	0.03276226	0.03038588	0.03020877	0.02972051	0.05361235	0.05685382	0.03736142	0.02907519	0.03300885	0.0328764	0.0325251	0.03051466	0.03931876	0.04043282	0.03555352	0.02895993	0.03330027	0.03231623	0.03134691	0.02475646	0.04003203	0.03849551	0.0366398	0.02829679
2579.616	2	1.651383	1.841064	0.2488223	0.2371179	0.010116	0.01001549	0.02039569	0.01390569	0.06389081	0.04882573	0.1841247	0.1063628	0.001033973	0.001337214	0.001500685	0.001126285	0.07013393	0.05796358	0.07557447	0.07672016	0.007963468	0.003512314	0.002971981	0.001591576
2579.617	2	0.2046144	0.25375	0.416652	0.3849923	0.08809097	0.05528516	0.02979377	0.0448312	0.3888729	0.2681841	0.2033716	0.1469174	0.04293471	0.02766151	0.04695622	0.04416606	0.1416716	0.1374699	0.1359396	0.1743559	0.05465895	0.06024323	0.05960694	0.02871676
2579.617	2	0.000832807	0.001124465	0.0009982791	0.0008507675	0.0004426299	0.0003735321	0.0002611516	0.0002189434	0.0009342482	0.000540616	0.0004542902	0.0003775869	0.0002406713	0.0003037291	0.0002921167	0.0002702181	0.0001997429	0.0003612966	0.00038545	0.0003480156	0.0002007042	0.000174218	0.0002065872	0.0001558037
2579.618	2	0.03668218	0.03511861	0.03531921	0.03418079	0.06285288	0.0680597	0.04016557	0.03089836	0.03486819	0.03373415	0.0328365	0.03144776	0.04815219	0.04893731	0.04111995	0.03251758	0.03891339	0.03766928	0.03600496	0.02799975	0.04893254	0.04722901	0.04414729	0.032923
2579.716	2	1.660859	1.85061	0.2505309	0.238944	0.01025734	0.009605285	0.02067758	0.01379853	0.0654369	0.04917266	0.1855887	0.1070894	0.001470974	0.001476452	0.001648861	0.001178289	0.07058484	0.05827938	0.07594007	0.07756287	0.007834201	0.003518382	0.002693589	0.00172153
2579.717	2	0.2037998	0.2590856	0.3705636	0.3551439	0.08609515	0.0541696	0.03181667	0.04137397	0.3623374	0.2798477	0.193626	0.1229429	0.04801187	0.03202824	0.04188729	0.04255336	0.140391	0.1065365	0.1347954	0.1774186	0.06528661	0.05434107	0.04865664	0.02414028
2579.718	2	0.0008226251	0.00108478	0.0008238105	0.0008612525	0.0004150191	0.000384359	0.0001792912	0.000167458	0.0008061502	0.000570633	0.0004385545	0.000341602	0.0002493924	0.0001678427	0.0002005198	0.0002947536	0.0002954162	0.0003301018	0.0002840733	0.0003916058	0.0002811632	0.0002733864	0.0001641253	0.0001324064
2579.718	2	0.0138426	0.01380416	0.01629085	0.01996191	0.05069799	0.05533233	0.02463397	0.01225913	0.01416949	0.01439011	0.01601865	0.01916954	0.03450332	0.03307916	0.0234369	0.0149385	0.01465808	0.01617522	0.01946987	0.01838408	0.03300894	0.03015459	0.02520537	0.01677185
2579.816	2	1.614574	1.810537	0.25032	0.2389606	0.009408433	0.01029754	0.02065014	0.01412579	0.06505697	0.04949941	0.1852216	0.1073463	0.001497713	0.001092712	0.001526048	0.0009496451	0.06933531	0.05696271	0.07318307	0.07441982	0.007314758	0.003294145	0.002693027	0.00188798
2579.817	2	0.2120167	0.2797439	0.4391561	0.407797	0.08541783	0.05521714	0.04269089	0.05260292	0.4195482	0.3177687	0.2189546	0.1506852	0.03397141	0.03358943	0.03711409	0.03977371	0.1332841	0.1303538	0.1283526	0.2072177	0.05124515	0.05788256	0.04450529	0.02515541
2579.818	2	0.0007557229	0.0009726057	0.0009546109	0.000881977	0.0003261074	0.0003206465	0.0001877008	0.0001491796	0.0008573252	0.0007131898	0.0005361222	0.0003012732	0.0001449475	0.0001283747	0.0001501043	0.0001744412	0.0002767609	0.0003194378	0.0002813521	0.0004549224	0.0001754338	0.0001835279	0.0001498154	0.0001498364
2579.818	2	0.006526928	0.006888775	0.007038607	0.006849251	0.02586098	0.02805215	0.009882807	0.007610306	0.006898414	0.007034492	0.006186672	0.00755372	0.01301205	0.01288759	0.007323102	0.004565729	0.005716061	0.006162782	0.006183543	0.005550919	0.01016615	0.008544049	0.006457786	0.004300709
2579.916	2	1.59587	1.792085	0.2495532	0.237807	0.01031668	0.009505036	0.02016017	0.01415406	0.06487759	0.04880773	0.1848761	0.1073121	0.001189702	0.001500619	0.001611963	0.001036581	0.06867192	0.0568192	0.07171965	0.07339301	0.007286887	0.003311084	0.002673027	0.001802371
2579.917	2	0.1955336	0.2856548	0.488563	0.4412942	0.0794133	0.0574765	0.04965193	0.04790466	0.4557375	0.3344725	0.2243212	0.1581208	0.03356465	0.0313399	0.02537082	0.0371733	0.1189262	0.1476336	0.1244044	0.2213309	0.04505973	0.05627454	0.0454733	0.02691271
2579.917	2	0.0007646257	0.001008009	0.001010679	0.0008959191	0.0003195138	0.0003364937	0.0002026487	0.0001575536	0.0009249782	0.0007195316	0.0004985378	0.0003727201	0.0001666186	0.0001992784	0.0001724425	0.0001568511	0.0003434276	0.0003321211	0.0003128254	0.000365172	0.0001894278	0.0001518329	0.0001504113	0.0001538711
2579.918	2	0.01972584	0.01997981	0.02006081	0.01896259	0.03741346	0.03930846	0.02397595	0.01904692	0.0199085	0.02017065	0.01935979	0.01891325	0.02577556	0.02534192	0.01970697	0.01538365	0.01895731	0.0192587	0.01891615	0.01564031	0.0230509	0.02166613	0.01933552	0.01386716
2580.016	2	1.599084	1.791279	0.2464698	0.2347472	0.009750518	0.009760187	0.0202387	0.01381533	0.06312894	0.04816002	0.1825886	0.1050103	0.00147494	0.001627689	0.001652535	0.001231297	0.06795838	0.05659587	0.07220258	0.07380668	0.007645333	0.003185657	0.002443616	0.001444487
2580.017	2	0.1913141	0.2936891	0.5220615	0.4644394	0.06570821	0.05522333	0.05477361	0.04626276	0.4690651	0.3436992	0.2206238	0.1539744	0.03242121	0.03189253	0.02950644	0.04385028	0.1211818	0.155865	0.1278719	0.2357186	0.05223124	0.05696504	0.04301943	0.02113662
2580.018	2	0.0007193881	0.0008181497	0.001129177	0.0009282623	0.0004547601	0.0004542172	0.0002761566	0.0002851591	0.0009713247	0.0008337009	0.0005355846	0.0004912254	0.0003015751	0.0003246302	0.0002599168	0.0002396777	0.0004096848	0.0003318565	0.0002151023	0.0004306303	0.0003589937	0.000342602	0.0003044238	0.0001526844
2580.018	2	0.0442519	0.04473384	0.04605952	0.04545935	0.07159488	0.07424315	0.05196129	0.04336882	0.04427198	0.04340179	0.04277107	0.04163607	0.05891031	0.05786385	0.04879314	0.0387401	0.04346449	0.04473996	0.0453526	0.03748126	0.05582292	0.05503342	0.05135682	0.03755314
2580.116	2	1.604465	1.798	0.2483143	0.2364862	0.009790278	0.009626242	0.02016156	0.01389781	0.06370659	0.04806018	0.1828642	0.105944	0.00119527	0.001067468	0.001493187	0.0009778063	0.06895518	0.05653805	0.07190832	0.0742545	0.007564039	0.003401129	0.00254348	0.001839011
2580.117	2	0.1638407	0.2649093	0.4547961	0.41035	0.06098632	0.04951958	0.04200673	0.03277078	0.4388182	0.3194596	0.1744685	0.1382036	0.04363513	0.04305455	0.01943847	0.03657573	0.112492	0.1496917	0.1315868	0.2296968	0.04047023	0.04546679	0.03942602	0.02188424
2580.118	2	0.0007177465	0.0007608838	0.001027352	0.0009506375	0.0004277494	0.0004732361	0.0003835031	0.0002908579	0.0009049868	0.0007451179	0.0006350773	0.0004276337	0.0004306483	0.0004015578	0.0003435872	0.000175729	0.0004045866	0.0002968354	0.0001768007	0.0003885191	0.0004057256	0.0004304359	0.000264288	0.0002654232
2580.118	2	0.05279191	0.05591592	0.06117384	0.0640476	0.08661134	0.09025987	0.06277431	0.05130352	0.04946778	0.04682438	0.04499916	0.04517339	0.08090259	0.0763892	0.06167496	0.04638772	0.05615976	0.05888991	0.06254477	0.05337868	0.07957469	0.07695446	0.06940852	0.04875695
2580.216	2	1.609205	1.802812	0.2496618	0.237989	0.009998091	0.009399488	0.02033648	0.0136622	0.06439271	0.04889337	0.1852831	0.1068471	0.001173915	0.0009539356	0.001509657	0.001276469	0.06858399	0.05716107	0.07246834	0.07428991	0.007367962	0.003124613	0.002549036	0.001572551
2580.217	2	0.1323556	0.2219296	0.4184829	0.3701778	0.06192852	0.04685096	0.03177993	0.03549009	0.4249733	0.2910456	0.1372042	0.1376898	0.04062738	0.04303348	0.02154558	0.04191538	0.1104217	0.1481572	0.118297	0.2349224	0.03744745	0.03962445	0.04283252	0.02566387
2580.218	2	0.000628157	0.0007536125	0.0009730058	0.0008826086	0.0003707028	0.0004549882	0.0002571222	0.0001917331	0.0008763457	0.0006629884	0.0003817383	0.0002920324	0.0002917926	0.0003090179	0.0002840243	0.0001732368	0.0002808575	0.0003881092	0.000283757	0.0004346812	0.0002624138	0.0003375284	0.0002805368	0.0002392141
2580.218	2	0.03936508	0.03833534	0.03862681	0.03968046	0.06512513	0.0679103	0.04375527	0.03637501	0.03637627	0.03298132	0.02924052	0.03077853	0.05559566	0.05374833	0.04301829	0.03316701	0.04033553	0.04113159	0.04126426	0.03370673	0.05717039	0.05538658	0.04971156	0.03517958
2580.315	2	1.614243	1.81027	0.2514655	0.2402527	0.01009502	0.01032285	0.02071223	0.01407426	0.06483484	0.04996117	0.1867762	0.1083876	0.00144634	0.00103785	0.00163029	0.0008366005	0.07002627	0.05765758	0.07319389	0.07479905	0.007894783	0.003480757	0.002730092	0.001680855
2580.315	2	0.1118872	0.1789753	0.3892819	0.3452324	0.05383131	0.04096403	0.02750063	0.03590138	0.4141592	0.2678918	0.09351514	0.1406836	0.04716325	0.05029559	0.02443336	0.03897489	0.1230431	0.1654091	0.08952728	0.2303725	0.04313482	0.05099146	0.04325149	0.03066925
2580.315	2	0.0006606197	0.0006691049	0.0008540953	0.0007769223	0.0003215882	0.000460639	0.0001600828	0.0002199288	0.0008251936	0.0007088768	0.0002725056	0.0003045364	0.000254664	0.0002705421	0.0001957287	0.0002158532	0.0001706968	0.0003062313	0.0002390109	0.0005554668	0.0002080149	0.0002407796	0.00021929	0.0002037565
2580.316	2	0.03320656	0.03041259	0.02877657	0.03154013	0.06396913	0.06719173	0.04146811	0.02949399	0.03080316	0.02860783	0.02621538	0.02613247	0.05145917	0.04937304	0.03798301	0.02751293	0.0296858	0.03216215	0.03377422	0.02888226	0.05105007	0.04844226	0.04220367	0.02958858
2580.416	2	1.607831	1.803542	0.2487564	0.2365081	0.01002548	0.009452655	0.02004117	0.01363126	0.06412683	0.04832619	0.1836343	0.1060607	0.001541758	0.001286371	0.001713378	0.001004346	0.06830795	0.05673586	0.07271053	0.07440807	0.007066243	0.003581556	0.002893832	0.001870752
2580.417	2	0.1286843	0.2128251	0.483752	0.4289256	0.06022347	0.04528985	0.02131464	0.02864913	0.4797522	0.2894575	0.06061172	0.1582856	0.05107129	0.061132	0.03358668	0.03627263	0.1469947	0.1800786	0.07195874	0.241469	0.0388675	0.05905265	0.04971183	0.02854434
2580.417	2	0.0006080961	0.0005964756	0.001148375	0.0009962432	0.0004814848	0.0005456038	0.0003768281	0.0002279474	0.000995722	0.0006758663	0.0003347172	0.0004276513	0.0003891482	0.0003452906	0.0002888001	0.0002055968	0.000371001	0.0004127092	0.0002758323	0.0007198337	0.0003154857	0.0003094447	0.0003274695	0.0002116061
2580.418	2	0.02889602	0.02655689	0.03057625	0.04070765	0.0899531	0.0927756	0.05710832	0.03470081	0.02642944	0.0235016	0.02788141	0.03781921	0.07196583	0.06773386	0.05053793	0.0334414	0.0273941	0.03036261	0.03800828	0.03847059	0.07161729	0.06692791	0.05427767	0.03508647
2580.516	2	1.60644	1.800181	0.2472687	0.2350206	0.009800956	0.01004549	0.02032008	0.01374756	0.06315581	0.04825692	0.1828957	0.1053266	0.001130368	0.001157914	0.001568564	0.001088446	0.06871481	0.05632408	0.07243081	0.07411409	0.007856234	0.003233474	0.00285325	0.001725037
2580.517	2	0.1232626	0.2243579	0.5260904	0.4833737	0.07417375	0.05646021	0.03362914	0.03708085	0.4907776	0.2800436	0.08587375	0.1704772	0.05343362	0.05238301	0.03532967	0.04104161	0.168926	0.159961	0.06026633	0.2230639	0.04133446	0.075631	0.05792403	0.02314184
2580.518	2	0.0006941543	0.0004297951	0.00127782	0.00121931	0.0005691757	0.0005382938	0.0003314424	0.0002010567	0.001143818	0.0005652052	0.0003420438	0.00049833	0.000476324	0.0004320019	0.000307748	0.0002549653	0.000505739	0.0004701706	0.0003438641	0.0007141671	0.0003612462	0.0004056868	0.0004005933	0.0002007939
2580.518	2	0.03692105	0.03604575	0.04769483	0.05667689	0.1003775	0.1019221	0.06875007	0.04405354	0.03478084	0.0391307	0.0471243	0.05189994	0.08008054	0.0743022	0.05807548	0.03601669	0.03638066	0.04637012	0.05647579	0.05108164	0.08064864	0.07575291	0.06275756	0.03901586
2580.616	2	1.609336	1.803824	0.2487284	0.2367869	0.009850369	0.009796342	0.02028036	0.01391214	0.06376035	0.04881962	0.1832664	0.1061145	0.001435394	0.001548657	0.001863807	0.001181343	0.06885773	0.05708178	0.07276662	0.07434056	0.007551019	0.003658055	0.002715584	0.001562603
2580.617	2	0.1032098	0.2165894	0.4973399	0.470305	0.07548427	0.06102491	0.0383311	0.03768382	0.450768	0.2720945	0.1438891	0.1649114	0.06262847	0.05126381	0.03930417	0.03404762	0.1680198	0.1240442	0.04807582	0.2014427	0.03998524	0.07064018	0.05853582	0.0235637
2580.617	2	0.0007146341	0.0006081615	0.001252387	0.001208038	0.0005875126	0.0006697734	0.0005030534	0.0003754531	0.001044505	0.0005928432	0.0005971764	0.0006637356	0.0004583072	0.0004970005	0.0004168098	0.0003359183	0.0004482181	0.0004865735	0.0003517647	0.0007047712	0.0004725658	0.0004948537	0.0003955401	0.0002872771
2580.618	2	0.0551699	0.04664325	0.05935423	0.07362078	0.1261265	0.1273397	0.09370294	0.06831218	0.04972167	0.05391837	0.06103509	0.07357236	0.1045799	0.0985093	0.07908831	0.04803814	0.03186215	0.04768139	0.06497635	0.06227249	0.1000779	0.09239905	0.07353877	0.04023626
2580.716	2	1.610612	1.80688	0.2506899	0.2388878	0.01011267	0.009571253	0.02026352	0.01367846	0.06524261	0.04950604	0.184822	0.1068186	0.001808558	0.001156713	0.001990529	0.0009128202	0.0694573	0.05768577	0.07245995	0.07433322	0.007512008	0.003617615	0.002485402	0.001391704
2580.717	2	0.09817471	0.2093257	0.4701402	0.4573504	0.07768017	0.06466224	0.04579293	0.04136491	0.4192131	0.2937712	0.1909	0.1614708	0.06584005	0.03656612	0.04265034	0.04241136	0.1616642	0.09429567	0.07836938	0.1955949	0.03570322	0.06036482	0.06053651	0.02992823
2580.718	2	0.0007971529	0.000661741	0.001149289	0.001194595	0.0007521699	0.0007417514	0.0005266781	0.0004857835	0.0008374262	0.0008620533	0.0007413442	0.0006582694	0.0004786039	0.0006003821	0.0003451661	0.0003099392	0.0004521041	0.0003647933	0.00032238	0.0005941887	0.0005252739	0.0003948181	0.0003848638	0.0002146368
2580.718	2	0.07141747	0.05743892	0.05284194	0.06859533	0.1428135	0.143796	0.1134988	0.08664249	0.06354417	0.06957774	0.0802958	0.08957933	0.1097271	0.1081308	0.0912382	0.06254383	0.01670197	0.04334451	0.06527972	0.06461441	0.098038	0.09009438	0.07013122	0.03527609
2580.816	2	1.601658	1.796386	0.2490529	0.2375973	0.009724206	0.01007925	0.02079177	0.01387532	0.06404639	0.0487023	0.1837257	0.1063576	0.001059692	0.001438495	0.001441527	0.001131173	0.06928226	0.05720642	0.07223078	0.0744859	0.007746684	0.003168929	0.002693474	0.001913484
2580.817	2	0.1090597	0.2331414	0.5191069	0.5157587	0.08384432	0.07661508	0.05921579	0.05446029	0.4409914	0.3393783	0.259686	0.182086	0.06392595	0.02949095	0.04188479	0.04012627	0.2019168	0.09789075	0.1073472	0.2130853	0.04768756	0.0579443	0.05384499	0.02600173
2580.818	2	0.0007930102	0.0007667327	0.001195245	0.001301953	0.0007100496	0.0007449088	0.0005567204	0.0004371666	0.0008544095	0.0008930103	0.0008340687	0.0007534591	0.0004482097	0.0004563338	0.0004020444	0.0003914616	0.0004408372	0.0003073523	0.0002809499	0.000624911	0.0004285292	0.0004754383	0.0003874589	0.0001978004
2580.818	2	0.07411995	0.05901945	0.04971728	0.05441762	0.1477004	0.1506706	0.1234554	0.0940376	0.06572125	0.07212724	0.08487794	0.091684	0.1014655	0.1002814	0.08720636	0.06324843	0.01761985	0.04170379	0.06288962	0.06357015	0.09049559	0.08263239	0.0653764	0.03468173
2580.916	2	1.586925	1.783133	0.2447924	0.2332329	0.01004172	0.009348132	0.02001096	0.01333743	0.06300569	0.04749367	0.1805097	0.1042803	0.001251551	0.001276349	0.001815153	0.001029438	0.06776196	0.05683657	0.07159034	0.07394678	0.007299838	0.003626962	0.002420637	0.001978715
2580.917	2	0.1263607	0.2733091	0.6031424	0.6081188	0.08932021	0.07884543	0.07046525	0.05446983	0.4864593	0.4061404	0.3465919	0.2196748	0.05072557	0.02256598	0.03946412	0.04325221	0.2211119	0.1077322	0.1231516	0.2450377	0.05038642	0.05235483	0.05596412	0.02328457
2580.917	2	0.0009107699	0.0007454413	0.001409897	0.001461151	0.0007375523	0.0007726402	0.0006839929	0.0004184625	0.0008574976	0.001085601	0.0009510976	0.0006949116	0.0005502909	0.0005658893	0.0004150245	0.0003099994	0.0005528501	0.00031792	0.0002890441	0.0006127786	0.0004665022	0.0004304325	0.0003577656	0.0002447125
2580.918	2	0.07602812	0.06130753	0.05155988	0.0588853	0.1442391	0.1481854	0.1228703	0.09489505	0.06443402	0.07006599	0.08150542	0.08713189	0.106186	0.1071799	0.09497242	0.06694144	0.01486499	0.03914155	0.06265713	0.06430098	0.09976737	0.09398978	0.07722308	0.04392097
2581.016	2	1.575427	1.775479	0.2455727	0.2342611	0.009637821	0.009841258	0.02002991	0.01344	0.0629504	0.04867695	0.1802472	0.1042859	0.0009992417	0.001703349	0.001790766	0.001407657	0.06787738	0.05702648	0.0716386	0.072754	0.00739716	0.00355521	0.003019519	0.001446267
2581.017	2	0.14546	0.2807753	0.5943814	0.6127508	0.08040337	0.07931663	0.07495361	0.06643845	0.4765976	0.4440215	0.3856649	0.2482271	0.04693186	0.02314816	0.03389215	0.04825604	0.2142624	0.121869	0.1578675	0.2579215	0.04397914	0.04211195	0.04821847	0.02464633
2581.017	2	0.000910878	0.0008607252	0.001314029	0.001444627	0.000539056	0.0006498532	0.0005360221	0.000330429	0.0008082141	0.001088132	0.000943418	0.0007406408	0.0005156076	0.0004182914	0.0004456715	0.0003202285	0.0003694745	0.0005168662	0.000464629	0.000456288	0.0004067206	0.0005636601	0.0003506238	0.0003054093
2581.018	2	0.05121354	0.04322108	0.05067758	0.06285387	0.1092711	0.1134245	0.09074249	0.06651469	0.04299081	0.04315949	0.05568597	0.06414574	0.09706819	0.09652469	0.08493381	0.05844512	0.03423381	0.03999921	0.05668426	0.05735371	0.09804568	0.09414519	0.08071273	0.05054679
2581.116	2	1.577106	1.776266	0.2473782	0.2354551	0.00946835	0.009813422	0.02010819	0.01382487	0.06399779	0.0485251	0.1821393	0.1055219	0.001121465	0.001278449	0.001282707	0.001290587	0.06890145	0.05716057	0.07188583	0.07237571	0.007824721	0.003553205	0.003007212	0.001576731
2581.117	2	0.1921181	0.2811008	0.5587881	0.5771429	0.07544205	0.0621527	0.07182087	0.06615581	0.4415813	0.4638708	0.3810738	0.241842	0.04959953	0.03341183	0.04125938	0.04512206	0.1922025	0.1469367	0.1988276	0.2738934	0.04295025	0.04729777	0.03846453	0.02776006
2581.117	2	0.001019798	0.0008965776	0.00123848	0.001416991	0.0004950655	0.0005614702	0.0004159872	0.0003067326	0.0008209997	0.001127745	0.0009266123	0.0007186918	0.0003827342	0.0003361333	0.0004255156	0.0003476909	0.0003245702	0.0005018507	0.0005129854	0.0006163632	0.0003640045	0.0003885705	0.0004240208	0.0002981756
2581.118	2	0.04236293	0.03826189	0.04441028	0.04916892	0.09056288	0.09416043	0.07328689	0.05197012	0.04408441	0.04172352	0.04989362	0.05295578	0.07628744	0.07459244	0.06644387	0.04841591	0.0383515	0.04021943	0.04812278	0.04623725	0.07358879	0.07169434	0.06364646	0.04285857
2581.216	2	1.572384	1.772048	0.2497883	0.2387645	0.0101226	0.009542728	0.01996593	0.01396862	0.0650625	0.04959303	0.1834341	0.1063289	0.001373344	0.001123739	0.00171375	0.001138018	0.06872382	0.05690953	0.07097177	0.07137042	0.007116275	0.003167295	0.002754841	0.001849606
2581.217	2	0.2101795	0.290828	0.5032971	0.5179322	0.07053857	0.0705624	0.06509035	0.05895659	0.410139	0.4472811	0.3669139	0.2133713	0.0553566	0.04733785	0.05453306	0.04885377	0.1751818	0.1753627	0.2454019	0.2740691	0.0458256	0.05220624	0.0489412	0.03057406
2581.218	2	0.001045821	0.001007297	0.001072708	0.001207189	0.0004399702	0.0004534247	0.0003208901	0.0003309179	0.000900688	0.0009888758	0.0008263416	0.0006469391	0.0003327595	0.0002097741	0.000303226	0.0002291794	0.0003902119	0.0004635556	0.0006084308	0.0005154566	0.0002842257	0.0003061665	0.0003285826	0.0002237943
2581.218	2	0.0384703	0.03876535	0.04128762	0.03993266	0.06834969	0.07134188	0.05185142	0.03501335	0.03829482	0.03640642	0.03775264	0.03714688	0.05402402	0.05270658	0.04587937	0.03489181	0.03919385	0.03956271	0.04001807	0.03354042	0.05482768	0.05340324	0.04765125	0.0337155
2581.316	2	1.550104	1.748945	0.2457122	0.234807	0.009196369	0.009624773	0.02024942	0.01363943	0.0630895	0.04757797	0.1796651	0.1040252	0.001024059	0.001328174	0.001274342	0.001405838	0.06723909	0.05565667	0.06958445	0.06964814	0.007478911	0.003436477	0.002924678	0.001372763
2581.317	2	0.233386	0.3424911	0.5981275	0.5973198	0.08056258	0.07289687	0.06973054	0.06165144	0.4666176	0.5122707	0.4077214	0.2337948	0.05035537	0.04949778	0.06562632	0.06221082	0.1793091	0.1635223	0.2607102	0.3069513	0.03452645	0.03662624	0.04530924	0.025645
2581.317	2	0.00104606	0.001180213	0.001265441	0.001318319	0.0004889411	0.0004682094	0.0003517272	0.000271578	0.001093216	0.001013421	0.0009504369	0.000605683	0.0002733907	0.0002203887	0.0002558423	0.0002073472	0.0004161051	0.0003541239	0.0006897172	0.0006085043	0.0002531108	0.0002539852	0.0002818446	0.0002106881
2581.318	2	0.02878686	0.02665214	0.02574624	0.03066235	0.06726378	0.07025055	0.0492104	0.03190251	0.02651569	0.02886395	0.02930214	0.03345897	0.04943434	0.04576982	0.0351042	0.02311597	0.02121327	0.02657835	0.03151706	0.02922975	0.04866966	0.0455341	0.03789409	0.02411992
2581.416	2	1.545558	1.740863	0.2443601	0.2326843	0.009852553	0.009198361	0.01982365	0.01335836	0.06273208	0.04702334	0.1783395	0.102964	0.0009453306	0.0009615086	0.00163222	0.001331981	0.06702048	0.05518823	0.06954502	0.06894395	0.007553873	0.003288281	0.002664862	0.001463282
2581.417	2	0.2423218	0.3731054	0.65512	0.6306486	0.08060213	0.08087202	0.06588643	0.05424356	0.5007672	0.5370308	0.4149411	0.2391091	0.03950506	0.05279207	0.06863499	0.06716593	0.1744391	0.1719689	0.263845	0.3169807	0.0333587	0.04530873	0.04251103	0.02106164
2581.417	2	0.001007165	0.001253899	0.001500789	0.0014726	0.0004903487	0.0005724593	0.0004404304	0.0003445372	0.00110912	0.001046057	0.001047671	0.0006982086	0.0003941566	0.0003380797	0.0003435278	0.0002243708	0.0005357461	0.0003347715	0.0005946956	0.0006632728	0.000317086	0.0003216804	0.0002480624	0.0002461834
2581.418	2	0.03621373	0.03459257	0.03825427	0.04265094	0.08348838	0.08581213	0.06528164	0.04282449	0.03159419	0.03606403	0.04466922	0.04708254	0.06221114	0.05858645	0.04671726	0.03164044	0.03733421	0.04016287	0.0435318	0.03867701	0.05837814	0.05237902	0.04457903	0.03134876
2581.516	2	1.547316	1.742726	0.2457781	0.2343217	0.009468878	0.0096604	0.01996819	0.01321441	0.06312132	0.04762532	0.1801287	0.1038829	0.001111604	0.000926882	0.001286245	0.001415489	0.06696366	0.05541757	0.06925474	0.06933451	0.007058061	0.003128865	0.002775563	0.001474055
2581.517	2	0.2493168	0.3621333	0.649937	0.6116888	0.08573242	0.08056728	0.06652625	0.06032933	0.5041459	0.5132647	0.3822451	0.236846	0.03691971	0.05504102	0.06456043	0.06369788	0.1498946	0.2000817	0.2588131	0.3113755	0.02917843	0.04628834	0.04824899	0.02551624
2581.517	2	0.001013252	0.001206872	0.001377962	0.001414451	0.0005801067	0.0005774618	0.0004430541	0.0003128716	0.00105795	0.001061492	0.000996947	0.0006983554	0.0003758861	0.0004255707	0.0002447136	0.0002625317	0.0005149306	0.0004233208	0.0006289449	0.0005950048	0.0003324586	0.0002701039	0.0002908724	0.0002197725
2581.518	2	0.05204442	0.0489055	0.05082504	0.05151491	0.08952609	0.09172891	0.07568265	0.05775366	0.04175764	0.04512597	0.05404986	0.05621572	0.0704	0.06830681	0.05908408	0.04346279	0.04742574	0.04968017	0.05188163	0.04468434	0.06493898	0.05903986	0.05053129	0.03621964
2581.616	2	1.550758	1.747249	0.2474745	0.2363502	0.00980858	0.009476913	0.02014909	0.01396346	0.06387066	0.0487202	0.1816312	0.1053612	0.001811156	0.001102881	0.001871812	0.0007971728	0.0678253	0.05614933	0.06938775	0.06923091	0.007572625	0.003474346	0.002543521	0.001628035
2581.617	2	0.2560651	0.3430982	0.6281995	0.5795352	0.1019425	0.09120942	0.06147164	0.06723095	0.5200653	0.4900304	0.3383709	0.2336449	0.03786382	0.07143251	0.05878255	0.06417524	0.1438482	0.2270011	0.2391961	0.2992078	0.0405587	0.05215143	0.05338654	0.03046796
2581.617	2	0.0008444457	0.001072821	0.001343876	0.001390493	0.0005642164	0.0005796948	0.0004024489	0.0003750799	0.001014298	0.001052523	0.0008788983	0.0006649244	0.000397088	0.0004121999	0.0003988274	0.000396999	0.0004166763	0.000528923	0.0006918818	0.0006232726	0.0004244974	0.0004130922	0.0003886865	0.0002724809
2581.618	2	0.06829274	0.06563456	0.06602847	0.06320568	0.1034695	0.1057829	0.0903996	0.07037073	0.06180805	0.06197197	0.0658027	0.06446736	0.08106204	0.0783996	0.07190516	0.05737169	0.05423986	0.05708765	0.06025565	0.05285747	0.069929	0.06712004	0.06107842	0.04412002
2581.716	2	1.545862	1.743019	0.2482704	0.237108	0.009961454	0.009643999	0.02028562	0.01344936	0.06421046	0.04868801	0.1824314	0.1054948	0.002038659	0.001293506	0.001404257	0.001082857	0.06788752	0.05582265	0.06860486	0.0686189	0.007693612	0.003237306	0.002811346	0.001545523
2581.717	2	0.2476837	0.3162911	0.61286	0.5668658	0.0968803	0.08199712	0.05580713	0.06665462	0.5475256	0.4655171	0.289372	0.2486668	0.04183678	0.07015903	0.05009296	0.06105577	0.1549925	0.2515951	0.2085198	0.2883239	0.03521069	0.04382668	0.04668023	0.03259722
2581.718	2	0.0008463998	0.001202114	0.001359461	0.001426323	0.0005559777	0.0005772283	0.0004775179	0.0004119099	0.0009995507	0.00113282	0.0008263303	0.0006573616	0.0003937647	0.0004831269	0.0003809288	0.0003353611	0.0003815606	0.0006072893	0.000579355	0.0006908509	0.0003805095	0.0003308343	0.0004128557	0.0003113642
2581.718	2	0.06846677	0.06793466	0.06921434	0.06545853	0.1001569	0.1038252	0.08856494	0.06776624	0.06448575	0.06260368	0.06385231	0.06072278	0.08120029	0.07717513	0.07133968	0.0575838	0.0543601	0.05705665	0.06155043	0.05409678	0.06972164	0.06988162	0.06549753	0.04732832
2581.816	2	1.541709	1.73737	0.2444776	0.2326502	0.009425728	0.009571369	0.02014203	0.01350342	0.06231249	0.04699045	0.1791575	0.103299	0.001493469	0.001132154	0.001331389	0.001066118	0.06697496	0.05545285	0.0682476	0.06850904	0.007261875	0.003427647	0.002944451	0.001307865
2581.817	2	0.2380442	0.3080045	0.6987672	0.6501099	0.102257	0.0975159	0.04418004	0.06896364	0.6382805	0.4949512	0.2478146	0.2887621	0.06936238	0.08408289	0.04757964	0.06250203	0.1742093	0.2910575	0.1507858	0.2789908	0.02163649	0.04832851	0.05472882	0.02333359
2581.817	2	0.0008428753	0.001311288	0.001460445	0.001509255	0.0006655387	0.0006703299	0.0004081871	0.0004487795	0.001265901	0.001302853	0.0006377372	0.0008718536	0.0004393359	0.000494378	0.0004147861	0.0003482656	0.0004111838	0.0006348673	0.0004148363	0.0006753865	0.000359401	0.0003722531	0.0003442572	0.0002557567
2581.818	2	0.06854339	0.06310737	0.06612929	0.06494765	0.1093413	0.1126762	0.09596905	0.07350424	0.0600659	0.0582535	0.06597575	0.06804706	0.08564145	0.08518567	0.08061032	0.06273954	0.04534636	0.04914482	0.05685878	0.05318797	0.07846561	0.07554324	0.06574905	0.04313993
2581.916	2	1.548477	1.744264	0.2440552	0.2326299	0.009869079	0.009317451	0.0198162	0.01375115	0.06311135	0.04724624	0.1797498	0.1037031	0.001442088	0.001329875	0.001290783	0.001339319	0.06769156	0.05600692	0.06873253	0.06856828	0.007722203	0.00364402	0.002335411	0.001321883
2581.917	2	0.2040316	0.2475283	0.6892392	0.641932	0.09177626	0.07981352	0.04075786	0.06851223	0.6443004	0.4529433	0.2058815	0.2903	0.0759628	0.0744294	0.03953847	0.06256582	0.2015255	0.2806265	0.1081122	0.2509219	0.02498927	0.04579447	0.05493721	0.03123065
2581.917	2	0.0008091246	0.001278512	0.001333992	0.001475904	0.0005974568	0.0005718724	0.0003944313	0.0003446493	0.00131806	0.001113714	0.0005454528	0.0007386527	0.0003744887	0.0004115682	0.0002689918	0.0002348265	0.0004860344	0.0006060132	0.0003338265	0.0006725324	0.0002801079	0.0002434835	0.0002770673	0.0002151008
2581.918	2	0.06511799	0.05966977	0.05924236	0.05319037	0.09901264	0.102406	0.08472866	0.06365191	0.05781351	0.05778302	0.06292337	0.06177592	0.06736076	0.06573544	0.06302888	0.05174048	0.04245374	0.0435181	0.04826174	0.04424146	0.06246556	0.06175794	0.05485065	0.03685436
2582.016	2	1.564299	1.759312	0.2456818	0.2348887	0.009416884	0.009799116	0.02000047	0.01353833	0.0629905	0.04833662	0.18154	0.1051092	0.001570178	0.001024632	0.001984517	0.0009697225	0.06756132	0.05620955	0.06947169	0.06941278	0.007269307	0.003575537	0.002574178	0.001662932
2582.017	2	0.1669777	0.1905235	0.6452264	0.6187267	0.08528917	0.07151447	0.03998654	0.05699205	0.6423866	0.4036633	0.1822961	0.2682443	0.08555929	0.07346374	0.03422342	0.05926164	0.2080887	0.2596642	0.08223187	0.2211841	0.02356147	0.05295709	0.05910536	0.0312343
2582.017	2	0.0007430295	0.001104525	0.001377027	0.001295049	0.000470922	0.0005219468	0.0003493595	0.0003332018	0.001319389	0.0008513023	0.0004059081	0.0006475338	0.0004529495	0.0003834973	0.0003095805	0.0002064985	0.0004596728	0.0005485126	0.0002383794	0.0005485661	0.0002883717	0.0002831219	0.0003061554	0.0002251046
2582.018	2	0.04377443	0.03858574	0.03913465	0.03982762	0.08110958	0.08554167	0.06725967	0.04598207	0.03300034	0.03600652	0.04272718	0.0449913	0.06272785	0.06004171	0.05132546	0.0344207	0.02010196	0.02554879	0.03701531	0.03731735	0.05934457	0.05597058	0.04661854	0.02814723
2582.116	2	1.561407	1.757872	0.2479595	0.2368586	0.009791883	0.009630456	0.02040743	0.01376004	0.06400297	0.04886602	0.1828582	0.1056709	0.001263844	0.001346726	0.001541096	0.001531242	0.06815565	0.0568683	0.07002474	0.06992794	0.007255475	0.003410391	0.002769945	0.001659099
2582.117	2	0.1423728	0.159354	0.6120578	0.6036241	0.0948462	0.0562791	0.03067725	0.05639798	0.6348929	0.388388	0.197107	0.2557915	0.08893138	0.07541317	0.02911934	0.04978431	0.2085591	0.2306065	0.07647863	0.2038055	0.02069137	0.06119251	0.05815065	0.03338674
2582.117	2	0.0008470631	0.0009000517	0.001284828	0.001329613	0.0004317412	0.0004496166	0.0003141828	0.0003151909	0.001274782	0.0007184452	0.0005807037	0.0006347927	0.0003270219	0.0002971293	0.0003309332	0.0002459982	0.0005738756	0.0004837505	0.0002236863	0.0005272015	0.0002190175	0.0002849152	0.0002666474	0.0001597353
2582.118	2	0.03675033	0.03917773	0.04172714	0.04340949	0.06794648	0.07224866	0.05550915	0.03664404	0.03652447	0.03659164	0.03742521	0.03831227	0.05736023	0.05302757	0.04478045	0.03323802	0.03193666	0.03579636	0.04221529	0.03797351	0.04951997	0.04791741	0.04329875	0.03040592
2582.216	2	1.549741	1.746732	0.2460455	0.2353842	0.009623148	0.009571373	0.01999674	0.01336616	0.06337545	0.04861275	0.1809022	0.1045905	0.001345162	0.001653855	0.00144769	0.0009317633	0.06766555	0.05698564	0.06934247	0.06906161	0.007496575	0.003465546	0.003089081	0.001584257
2582.217	2	0.1342385	0.2077519	0.6582238	0.6859304	0.08573914	0.08287883	0.04971156	0.04669128	0.6680896	0.4331969	0.251295	0.2572899	0.09281796	0.0822459	0.04291122	0.05612882	0.2267786	0.2000016	0.09983219	0.2120786	0.02782453	0.05995976	0.06055676	0.02979085
2582.218	2	0.0009790404	0.0008894394	0.001562204	0.001487198	0.0004835449	0.0004934388	0.0003250154	0.0003758908	0.001392975	0.0009478403	0.0007522475	0.0007474231	0.0003865341	0.0004330449	0.0002922365	0.0002672735	0.0006497472	0.00059013	0.0002891258	0.0004749471	0.000247506	0.0003440465	0.0002609461	0.0001804771
2582.218	2	0.05369176	0.05409357	0.05295732	0.05117892	0.07521558	0.07933088	0.06653747	0.05297262	0.05051632	0.05096979	0.05178077	0.04923943	0.06009647	0.057503	0.05364516	0.04384075	0.05063253	0.05122215	0.05186791	0.04253854	0.05442277	0.0531214	0.05018939	0.03890455
2582.316	2	1.546093	1.742441	0.2438934	0.2324796	0.009381565	0.009651789	0.02003067	0.01349563	0.06149418	0.04715496	0.1784988	0.1034781	0.001212789	0.0009671365	0.00208733	0.001064747	0.06646529	0.05581595	0.06906166	0.06914335	0.006941459	0.00303739	0.002524039	0.001563415
2582.317	2	0.1490708	0.2923242	0.7146254	0.748662	0.103879	0.08089943	0.05809393	0.04810663	0.6878156	0.4691289	0.3083208	0.2690636	0.09169502	0.08203534	0.04479247	0.04000652	0.2423481	0.183328	0.1321227	0.2364919	0.04101194	0.05692449	0.05593232	0.0357863
2582.317	2	0.001200367	0.0008815532	0.001668176	0.001630934	0.0007073114	0.0007450364	0.0005742748	0.0004719733	0.001415039	0.001250401	0.00103183	0.0009174429	0.0004099325	0.0004805013	0.000363379	0.0002908575	0.0007256525	0.0005725439	0.0004360401	0.0004765537	0.0002728859	0.0003412932	0.0004174019	0.0002106013
2582.318	2	0.08444235	0.07889914	0.07246467	0.0653934	0.1242103	0.1277572	0.1123886	0.09089508	0.07742896	0.08191715	0.08743197	0.08433075	0.06674502	0.06694487	0.06741321	0.05975978	0.05324108	0.05342561	0.05427559	0.04538964	0.06216836	0.05789045	0.05234774	0.0387913
2582.416	2	1.545048	1.742953	0.2442401	0.2337976	0.009786497	0.009175859	0.01989149	0.01352052	0.06304524	0.04776566	0.1793418	0.1039427	0.001264415	0.001198435	0.001713383	0.001491572	0.06624549	0.05560456	0.06857417	0.06954126	0.007392669	0.003104183	0.002428603	0.001693871
2582.417	2	0.1692445	0.3674945	0.7137624	0.7299006	0.09696318	0.07983154	0.07425341	0.05453469	0.6557999	0.5048276	0.3570401	0.2642609	0.09596796	0.08466078	0.05046658	0.05188939	0.247356	0.2017231	0.1609045	0.2643879	0.04946241	0.056875	0.05917468	0.04277098
2582.417	2	0.001198142	0.0007220869	0.001739304	0.001748373	0.0008193536	0.000778156	0.0006278715	0.0005626899	0.001436171	0.001463353	0.001119029	0.0009419633	0.0004211392	0.0004780399	0.0003597079	0.0004196131	0.0006630829	0.0005465509	0.0005014372	0.0005394167	0.0003338775	0.0004104021	0.0004698503	0.0002783133
2582.418	2	0.09855919	0.08966019	0.08046343	0.07020311	0.145914	0.1498507	0.1341474	0.1092038	0.08492626	0.09222416	0.100707	0.0986007	0.06994008	0.07027893	0.07193123	0.06445063	0.05294386	0.05522994	0.05804944	0.0503866	0.06699514	0.06476298	0.05977514	0.0430306
2582.516	2	1.548238	1.747463	0.2461898	0.2359176	0.009709427	0.010231	0.01973575	0.01362589	0.0635747	0.04873433	0.1808213	0.1047659	0.001236283	0.001206126	0.002045387	0.001132278	0.06672713	0.05626081	0.06920021	0.06859005	0.007372552	0.003549351	0.002757479	0.001289991
2582.517	2	0.2108293	0.4095915	0.6682321	0.667045	0.09565429	0.07702255	0.07377058	0.06390929	0.6019933	0.5350961	0.3883274	0.2721628	0.07697576	0.07948579	0.04217448	0.04786877	0.2152616	0.2218086	0.2016026	0.2822866	0.0445738	0.05894759	0.05245141	0.03813824
2582.518	2	0.001215142	0.0006933045	0.001688389	0.001592948	0.0008222388	0.0008547411	0.0007247063	0.0006255965	0.001430893	0.001410786	0.001244811	0.0009051905	0.0004596064	0.0004660325	0.0004728631	0.000307412	0.0006484119	0.0005569151	0.0005456151	0.0004739666	0.0004534811	0.0003548088	0.0003360957	0.0002957277
2582.518	2	0.1056491	0.09487005	0.08508284	0.07487117	0.1575753	0.163352	0.1479996	0.1210516	0.08588502	0.09450545	0.1050642	0.104308	0.07597192	0.0742582	0.07576746	0.06677892	0.05192376	0.05325267	0.05769335	0.05244078	0.07232088	0.06986225	0.0635051	0.04432921
2582.616	2	1.553287	1.754003	0.2481555	0.2379221	0.009811536	0.009585931	0.02050038	0.01416663	0.06444366	0.04857574	0.1825294	0.1063881	0.001368871	0.0009212962	0.001414136	0.0008887622	0.06694117	0.05650278	0.06949724	0.06889995	0.007057009	0.003186487	0.002900083	0.001574594
2582.617	2	0.2621432	0.4164357	0.6267211	0.62455	0.09116081	0.07866922	0.07497949	0.06364736	0.5789184	0.5329342	0.4091914	0.2812625	0.06652237	0.06377148	0.04874746	0.0594919	0.2225036	0.2243552	0.2334037	0.2779078	0.04195003	0.05671552	0.05444037	0.03744516
2582.617	2	0.00114399	0.0004707936	0.001601905	0.001576782	0.0006892755	0.0006197393	0.0005617043	0.0005620286	0.001348522	0.001376819	0.001125754	0.0008853691	0.0004390266	0.0003317368	0.0003645622	0.0002931456	0.0006059139	0.0005079001	0.0004655473	0.0004790585	0.0003350311	0.000365758	0.0002861804	0.0002409573
2582.618	2	0.0765015	0.06919425	0.06180305	0.05385553	0.1162404	0.1210987	0.1074239	0.085859	0.06164626	0.06770402	0.07547681	0.07556088	0.06302375	0.05991601	0.05405538	0.04722148	0.03607431	0.03698316	0.04227661	0.04126951	0.05631412	0.05859921	0.0540527	0.03745378
2582.716	2	1.553617	1.750557	0.2448438	0.2345322	0.00993187	0.009632075	0.01966104	0.01347009	0.06346241	0.04799314	0.1799032	0.1046155	0.00123411	0.001167167	0.001552759	0.001185098	0.06657344	0.05590434	0.06938898	0.06931009	0.007637167	0.002961933	0.002663822	0.001478518
2582.717	2	0.2743126	0.4300709	0.6532811	0.6487321	0.1005989	0.08713992	0.07762097	0.07607647	0.5977525	0.5614627	0.4462806	0.2925459	0.0712247	0.0631948	0.0502192	0.0461583	0.198784	0.2037	0.239442	0.2826392	0.03506289	0.04928623	0.04829447	0.03888474
2582.718	2	0.001057869	0.0003489423	0.001630036	0.001417426	0.0005244575	0.0005458424	0.0005025607	0.0003813515	0.001253056	0.001367939	0.001111311	0.0007921456	0.0003866491	0.0004455171	0.0003114326	0.0002327154	0.0005494587	0.0004951069	0.0005005978	0.0004999479	0.0003427017	0.0003849799	0.0002081386	0.000207837
2582.718	2	0.0514353	0.04730802	0.04270871	0.03851012	0.08133569	0.08558498	0.0718405	0.05573729	0.04186771	0.04357901	0.04822115	0.04909009	0.05361694	0.05238772	0.04857552	0.03639147	0.02596919	0.02624314	0.03146402	0.03128143	0.05281187	0.05418725	0.04944283	0.03383511
2582.816	2	1.553751	1.753457	0.2436188	0.2328322	0.009349619	0.01002399	0.01958751	0.01345637	0.06260429	0.04781838	0.1791636	0.1032485	0.001468251	0.001499896	0.001543984	0.001595234	0.06618086	0.05561057	0.06970717	0.06921868	0.007190087	0.003351202	0.002611774	0.001493376
2582.817	2	0.2887887	0.4416754	0.6485657	0.6403511	0.08736924	0.08108852	0.08040088	0.08203201	0.5860639	0.5588213	0.4610871	0.2931491	0.06344988	0.05329245	0.0422871	0.04641903	0.1895041	0.1935181	0.2442172	0.2703164	0.03972272	0.04301504	0.04620663	0.0349146
2582.818	2	0.00121741	0.0003821904	0.001504381	0.001364036	0.0003916364	0.0004950725	0.0004293392	0.0003100316	0.001269877	0.001302175	0.001097758	0.0007790119	0.0003077243	0.000239176	0.0003235841	0.000228827	0.0004720181	0.0004157071	0.0004635866	0.0006309931	0.0002543279	0.0002466999	0.0001984744	0.0001942884
2582.818	2	0.03049451	0.02827119	0.02536026	0.02583068	0.05879827	0.06437181	0.04925489	0.03425945	0.02806844	0.02763354	0.02760254	0.02707013	0.04184105	0.04072473	0.03870527	0.0287237	0.02315747	0.02245981	0.02583431	0.02468028	0.04236544	0.0436773	0.04000459	0.02822387
2582.916	2	1.553772	1.750913	0.2450098	0.2345188	0.009744317	0.009287145	0.01994154	0.01365351	0.06301442	0.04772704	0.1799172	0.1045516	0.001266	0.001198385	0.00137188	0.001171321	0.06639704	0.05517543	0.06974472	0.06926753	0.007164667	0.003271753	0.002814426	0.001495054
2582.917	2	0.2891941	0.4430078	0.6161406	0.5901902	0.09339559	0.08881512	0.08463148	0.07853871	0.5681444	0.5381533	0.445879	0.2807847	0.06021241	0.05698457	0.04479789	0.03828601	0.189352	0.1986185	0.2283115	0.2581315	0.03835862	0.03627235	0.03426378	0.02684398
2582.917	2	0.001172593	0.000339549	0.001404545	0.001294947	0.0004160881	0.0003596886	0.0003120681	0.0002186108	0.00119256	0.001160342	0.0009698769	0.0006204875	0.0002037154	0.00019047	0.0001107198	0.0001874267	0.0004802881	0.000407411	0.0004252664	0.000515169	0.0001874345	0.0001716328	0.0001720819	7.983199e-05
2582.918	2	0.00735627	0.006181244	0.006912774	0.008481633	0.03319236	0.03766054	0.02165315	0.00893524	0.008267504	0.007427052	0.006931684	0.008817861	0.01536121	0.01235254	0.01211911	0.008401355	0.006000798	0.006218702	0.007599813	0.007950752	0.01265215	0.01325654	0.01071008	0.00706132
2583.016	2	1.556083	1.754016	0.2476921	0.2364369	0.009463781	0.009877148	0.01975981	0.01346971	0.06367353	0.04907242	0.1813813	0.1054061	0.001181384	0.001090207	0.001757118	0.0013628	0.06726768	0.0558399	0.06975688	0.06993321	0.007579948	0.00354465	0.002654342	0.001475721
2583.017	2	0.2783094	0.4320436	0.582613	0.542046	0.09812526	0.0860822	0.07523762	0.0722719	0.5405407	0.5097832	0.4168343	0.2529754	0.06408291	0.04808882	0.02331179	0.02928182	0.190429	0.2020502	0.2114544	0.2682205	0.04188421	0.03810799	0.03616406	0.02382279
2583.017	2	0.00112985	0.0002748431	0.001198421	0.001203128	0.0004006111	0.0003413332	0.0002107747	0.0001858102	0.001107613	0.001079677	0.0008987814	0.0005499675	0.0001879918	0.000214096	0.00020371	0.0001961548	0.0004455389	0.0003998125	0.0004460854	0.0006196514	0.0001562395	0.0002049225	0.0001520038	0.0001880715
2583.018	2	0.01223286	0.01210449	0.01269736	0.01193998	0.03283778	0.03745785	0.02181661	0.01184321	0.01161246	0.01193116	0.01231012	0.01284268	0.01668663	0.01037219	0.01057194	0.01011884	0.01327391	0.01293081	0.01282442	0.01068627	0.01358726	0.01566878	0.01431062	0.01086152
2583.116	2	1.556026	1.756275	0.2482087	0.2377295	0.009592766	0.009463769	0.02029872	0.01379584	0.06451422	0.04898714	0.182814	0.1063781	0.0007038591	0.001541978	0.00153912	0.001170465	0.0671321	0.05599185	0.06958082	0.06981568	0.007396971	0.003496263	0.002453464	0.001561604
2583.117	2	0.261236	0.4288427	0.5858711	0.539967	0.09505238	0.0877956	0.06654367	0.05414627	0.5475469	0.4924636	0.3875173	0.230323	0.04516049	0.0303659	0.02283231	0.04738486	0.1699571	0.2044522	0.2029671	0.2819928	0.04950547	0.05146658	0.04280738	0.02058297
2583.117	2	0.001195543	0.0003698181	0.001321294	0.001236145	0.0004745558	0.00045603	0.0003470142	0.0002500352	0.00124509	0.001089296	0.0007600699	0.0005684961	0.0002031434	0.0001316292	0.0002308407	0.0002524761	0.0003040089	0.0004405206	0.0005288261	0.0005609312	0.0001982813	0.0001885774	0.0002461326	0.0001988699
2583.118	2	0.03021325	0.02978573	0.0290007	0.02637856	0.05524227	0.05932858	0.04349428	0.03187255	0.02983437	0.03043964	0.03097482	0.02934761	0.03143212	0.02726811	0.02839013	0.02569055	0.02664352	0.02667784	0.02693671	0.02280152	0.02635156	0.02819215	0.02766876	0.02124821
2583.216	2	1.548637	1.746806	0.2448162	0.2340302	0.009812997	0.009422551	0.01988245	0.0135849	0.06235563	0.04757722	0.1797016	0.1037323	0.001246659	0.001227998	0.001406702	0.001078047	0.06656535	0.05508409	0.06894647	0.07015809	0.007203261	0.003429991	0.002890184	0.001937227
2583.217	2	0.2659238	0.4328976	0.6809007	0.6056097	0.09676965	0.09455966	0.06222832	0.05327968	0.6257256	0.5149151	0.3572259	0.2265585	0.06657386	0.0411231	0.02177426	0.04511223	0.1545562	0.1885788	0.1888404	0.3019785	0.04332071	0.04409242	0.05149667	0.02022986
2583.217	2	0.001355832	0.000469862	0.001555528	0.001374921	0.0005526035	0.0006130329	0.0004208789	0.0003686736	0.001400262	0.001122963	0.0007506222	0.0006987399	0.000234735	0.0002148621	0.0002200391	0.0002829814	0.0002947124	0.0003886991	0.000463636	0.000713001	0.0002938545	0.0002565202	0.0001909891	0.0001374258
2583.218	2	0.05228477	0.04922521	0.04547192	0.03991917	0.08931475	0.09399792	0.07684218	0.06079998	0.05000241	0.05364111	0.05654475	0.0545122	0.04067456	0.03723922	0.03998843	0.03775965	0.03684717	0.03724801	0.03628144	0.02955768	0.03714996	0.03674958	0.03485713	0.02644033
2583.316	2	1.565093	1.761619	0.2458198	0.2347706	0.009604194	0.009860906	0.01981975	0.01369609	0.06277994	0.0487116	0.1803518	0.1040835	0.001385524	0.001201094	0.001499775	0.001257456	0.06699702	0.05566987	0.06988632	0.07037134	0.007684206	0.003289263	0.002741622	0.001394934
2583.317	2	0.2389588	0.382539	0.6858095	0.5986057	0.09140076	0.08210897	0.05812188	0.05728973	0.6290014	0.4764534	0.301726	0.2185682	0.06217999	0.04310809	0.03026865	0.05591855	0.1496904	0.1813174	0.176141	0.3018248	0.03719496	0.05740115	0.06188031	0.02536717
2583.317	2	0.001377131	0.0004730261	0.001456017	0.001397072	0.0007146402	0.0008263997	0.0006106159	0.0005644027	0.001501005	0.001103744	0.0008692434	0.0007664488	0.000329552	0.000230606	0.0002693416	0.0002591527	0.0003779202	0.0004148757	0.0004787931	0.0006303272	0.0002597829	0.000248193	0.0002530248	0.0001706165
2583.318	2	0.07715682	0.06630545	0.05518867	0.04370771	0.1355197	0.1422393	0.1195578	0.0960183	0.05971875	0.07098039	0.08082192	0.08251611	0.04040721	0.03477202	0.03997295	0.04093029	0.03751484	0.03811792	0.03817443	0.03129805	0.03432257	0.03478163	0.03435138	0.02751903
2583.416	2	1.573216	1.769796	0.2473465	0.2371309	0.009894528	0.009502501	0.0203443	0.01385877	0.06377121	0.04886252	0.1821902	0.1058634	0.001128576	0.001547722	0.001294614	0.001006844	0.06699945	0.05615685	0.07005174	0.07086995	0.007150829	0.003395853	0.002557467	0.001648025
2583.417	2	0.1928009	0.3174717	0.6467507	0.565589	0.07421626	0.07036206	0.05733629	0.05757181	0.5956245	0.4224041	0.2231902	0.1917259	0.06473417	0.04533919	0.01951465	0.04938865	0.1413112	0.175174	0.1585053	0.2756038	0.03276662	0.06129265	0.05641091	0.0219786
2583.417	2	0.00118891	0.000546193	0.001449445	0.00110366	0.0006497144	0.00072151	0.0005806118	0.0004095697	0.00133958	0.0009990851	0.0005807076	0.0006275082	0.0002884796	0.000218139	0.000251175	0.0002583921	0.000301736	0.00044403	0.0004691744	0.0006499026	0.0002207151	0.0002700938	0.000206336	0.0002429062
2583.418	2	0.06026466	0.04617852	0.03429885	0.02852925	0.1260139	0.1342276	0.1102004	0.08670636	0.03570489	0.04825807	0.06237289	0.06940092	0.04595759	0.04062522	0.04150028	0.03300687	0.04234537	0.04195071	0.03912561	0.02959078	0.04197718	0.04229338	0.03721955	0.02817979
2583.516	2	1.590773	1.784249	0.2493755	0.2393234	0.009659763	0.01037264	0.02037494	0.0139336	0.06463618	0.04979784	0.1840265	0.1073441	0.001119732	0.0009221046	0.001829954	0.001038356	0.06871194	0.05717002	0.07083052	0.07190034	0.007643142	0.003966572	0.002813806	0.001596197
2583.517	2	0.1420811	0.235858	0.5913641	0.5411549	0.08000369	0.06620851	0.04358234	0.05161067	0.5900251	0.3935821	0.1489059	0.1617833	0.07611784	0.04799141	0.02832987	0.04918185	0.1375785	0.1661439	0.1385431	0.2532147	0.03127258	0.06597896	0.06500898	0.03522783
2583.517	2	0.00100562	0.0006637409	0.001236442	0.001167406	0.0004820358	0.0004725132	0.0003655865	0.0002594123	0.001218231	0.0009148928	0.0003289444	0.0004031681	0.0002222677	0.0001656306	0.0001813564	0.0002122817	0.000372102	0.0004204554	0.0003802257	0.0006684937	0.0002242342	0.0002403571	0.0002441147	0.0001935842
2583.518	2	0.03120257	0.02648404	0.02015653	0.0178103	0.07009597	0.07657186	0.05358493	0.04072184	0.01856002	0.02568213	0.03203633	0.03496218	0.03933585	0.0299133	0.02810733	0.01962857	0.02225272	0.02141554	0.02490517	0.02299591	0.02933969	0.03359275	0.03310881	0.02527473
2583.616	2	1.577288	1.773531	0.2487788	0.2383002	0.00965376	0.00970783	0.02015716	0.01397197	0.06384644	0.0493654	0.1825442	0.1065599	0.001172002	0.001563506	0.001442914	0.001162346	0.06761702	0.05696701	0.07087288	0.07123746	0.007360699	0.003193405	0.002512551	0.001542178
2583.617	2	0.1205273	0.2202033	0.611897	0.5814922	0.08093272	0.06886373	0.03327638	0.04201311	0.6294488	0.4062064	0.07047199	0.1577591	0.07474828	0.04334877	0.03043374	0.04020552	0.1407616	0.1686638	0.105356	0.236594	0.02354996	0.05237196	0.06425287	0.03575535
2583.617	2	0.0008703156	0.0008432258	0.001310954	0.001300468	0.0003227269	0.0003303587	0.000245716	0.0002522748	0.001274932	0.0008202213	0.0002416521	0.0004911784	0.0002070815	0.0001820504	0.0001594188	0.0002107939	0.0003601576	0.0003969981	0.0002537852	0.0006013709	0.0001286671	0.0001619976	0.0001823676	0.0002598313
2583.618	2	0.002296394	0.002164118	0.003058999	0.002729917	0.02729254	0.03276956	0.01181018	0.006770881	0.002557586	0.00301089	0.002397955	0.003254487	0.007213065	0.003406397	0.00332067	0.001658316	0.001694014	0.001912751	0.001945207	0.001685871	0.002767009	0.004220841	0.002928096	0.002229832
2583.716	2	1.581858	1.773996	0.2459586	0.2353099	0.009881703	0.009815695	0.01998353	0.01343716	0.0632824	0.04861702	0.1804967	0.1049237	0.001514844	0.001258574	0.001751286	0.000857411	0.06698267	0.05652858	0.07034803	0.0716959	0.007167106	0.003878574	0.002799502	0.001567523
2583.717	2	0.1157416	0.2226379	0.6406385	0.6387115	0.07860612	0.06831021	0.03406972	0.05198332	0.6629046	0.4385853	0.1102234	0.1709328	0.06935651	0.04649211	0.02354134	0.03187304	0.1468285	0.1719859	0.0633012	0.227601	0.03689219	0.05340233	0.05817821	0.03420299
2583.717	2	0.0007883996	0.001058951	0.001316172	0.001328704	0.0003983769	0.000390569	0.0002338768	0.0001260751	0.00137397	0.0008809182	0.0003350541	0.0004172023	0.0002504606	0.0002046924	0.0001127485	0.000126154	0.0004089492	0.0003415064	0.0002402291	0.0005366791	0.0002582669	0.0001748724	0.000125141	0.000175828
2583.718	2	0.01926827	0.01795321	0.02043813	0.01816926	0.04651509	0.05358564	0.02588461	0.01411673	0.01995102	0.02224802	0.02116751	0.02148525	0.02399664	0.01948572	0.01796514	0.01720621	0.01957875	0.01905671	0.01844453	0.01507105	0.02195296	0.02235236	0.02103549	0.0159285
2583.816	2	1.579854	1.772751	0.2464133	0.2357612	0.009421729	0.009792518	0.01988859	0.01391461	0.06278435	0.04882834	0.1807585	0.1053196	0.001657281	0.001449151	0.00131747	0.0008331836	0.06733802	0.05628781	0.07072175	0.07207204	0.007651885	0.00336254	0.002729308	0.001535339
2583.817	2	0.08420548	0.2381015	0.6077863	0.6483589	0.07715127	0.06922777	0.04604233	0.05106201	0.6587792	0.4712852	0.1843309	0.1620633	0.06640346	0.04754622	0.03475077	0.03089061	0.1574958	0.1728899	0.04176071	0.2238212	0.0523395	0.04667255	0.06383062	0.04055159
2583.817	2	0.0008147967	0.001135278	0.001325682	0.001407768	0.0004122056	0.000372894	0.0002729596	0.0001867059	0.001339692	0.0009203524	0.0005311017	0.0003522267	0.0003044761	0.0002186587	0.0001921401	0.000174135	0.0004112112	0.0003823166	0.0001524259	0.0005488482	0.0003141784	0.0001849442	0.0001751713	0.0002326653
2583.818	2	0.02761088	0.02625577	0.02838085	0.02527472	0.05161958	0.05814488	0.032182	0.02349422	0.0273563	0.02956678	0.02857223	0.02823538	0.03080346	0.02888117	0.02645679	0.02401555	0.02632589	0.02618809	0.02589712	0.02108197	0.02957412	0.02955755	0.0285081	0.02199571
2583.916	2	1.575448	1.771154	0.2480006	0.2380286	0.009601232	0.009360212	0.02014694	0.01398203	0.06314485	0.04900112	0.1820817	0.106311	0.0009137147	0.001013561	0.001536817	0.0009612012	0.06752254	0.05623462	0.06998575	0.07145982	0.007496415	0.003562466	0.002565463	0.001372788
2583.917	2	0.07036526	0.259436	0.5506899	0.6152908	0.06693745	0.07091562	0.05778441	0.04494503	0.6213692	0.4933306	0.2490489	0.1337115	0.049773	0.04268051	0.02948466	0.02970319	0.1522077	0.1363067	0.1000753	0.2349329	0.04696925	0.03706005	0.05304289	0.03857208
2583.917	2	0.000657532	0.001096156	0.001248515	0.001374428	0.0004552855	0.0004553451	0.0003601107	0.0003256633	0.00139725	0.0009883895	0.0007086529	0.0005054009	0.0002979896	0.0002183495	0.0003117286	0.0003109749	0.0003219748	0.0003525939	0.00023519	0.0005175619	0.000152119	0.0002778633	0.0001928465	0.0002243848
2583.918	2	0.0526023	0.04955209	0.0478442	0.04089696	0.07922358	0.08517611	0.05899003	0.05044258	0.04871019	0.04954808	0.04944393	0.04706727	0.04706589	0.04718527	0.04580677	0.0418112	0.0341044	0.03480527	0.03611134	0.03104386	0.04181884	0.03979314	0.03638708	0.02630968
2584.016	2	1.574572	1.771847	0.2490085	0.2396705	0.00980509	0.01023159	0.02047289	0.01344757	0.06423709	0.05014742	0.1829462	0.1070844	0.001167333	0.0007853715	0.00164412	0.001364033	0.06771674	0.05664057	0.06998856	0.07143222	0.007458631	0.003491741	0.002948656	0.001798189
2584.017	2	0.09121616	0.266422	0.5173046	0.5796509	0.06485858	0.07428274	0.06868822	0.02824272	0.5871059	0.4963186	0.3007112	0.1138956	0.07736214	0.04074944	0.0321795	0.03116534	0.1517285	0.09376057	0.152343	0.2615843	0.03105099	0.04018936	0.06898759	0.04695461
2584.017	2	0.0006944329	0.001153178	0.001210291	0.001367126	0.0005033955	0.0005606894	0.0003828623	0.0003537794	0.001263576	0.001142128	0.0007851626	0.0004156173	0.0002885468	0.0002146837	0.000237519	0.0001756689	0.0003213409	0.0002944852	0.0002705447	0.0005810446	0.0001998166	0.0002608045	0.000291782	0.0001654329
2584.018	2	0.05171025	0.04740719	0.04325787	0.0355872	0.08385673	0.08906816	0.06434857	0.05496623	0.04756725	0.04873974	0.04994048	0.04807971	0.0366346	0.03919259	0.0386929	0.03708181	0.02295153	0.02336683	0.02432571	0.0214865	0.03075079	0.02790323	0.02369976	0.01613628
2584.116	2	1.566025	1.762474	0.2458802	0.2360998	0.009489597	0.009267691	0.0200227	0.01396463	0.06233247	0.04863906	0.1799221	0.1057775	0.001239471	0.001052866	0.001839517	0.001124483	0.06699851	0.05585489	0.06979397	0.07064967	0.007589171	0.003612689	0.0029804	0.001671727
2584.117	2	0.1099362	0.3161446	0.6100292	0.6523041	0.08217296	0.08396632	0.07365168	0.03631917	0.6232837	0.5396585	0.3531955	0.1170602	0.06199499	0.03885597	0.0383159	0.03823161	0.1438389	0.07786077	0.16754	0.2908963	0.03011045	0.03265869	0.05893205	0.04742822
2584.118	2	0.0006928957	0.001255293	0.001271483	0.001536814	0.0005102357	0.0005699402	0.0003279951	0.0003588333	0.001326641	0.001263553	0.000863589	0.000368765	0.0002576826	0.0002299151	0.0002265526	0.000140573	0.0003689755	0.000245655	0.0004021389	0.0006648488	0.0001951972	0.0001762272	0.000203732	0.0001853206
2584.119	2	0.05160774	0.04630035	0.04183854	0.03462173	0.09147198	0.09690993	0.07157344	0.05980043	0.04761608	0.04907693	0.05247926	0.0505867	0.03773977	0.03650658	0.0355981	0.03526483	0.0249798	0.02514501	0.02712214	0.02393551	0.03101665	0.03024026	0.02938735	0.02144676
2584.216	2	1.563036	1.757497	0.2448825	0.2344036	0.009718666	0.00959655	0.01987818	0.01328481	0.06243444	0.04839509	0.1789962	0.1044926	0.0008258739	0.0008306239	0.001652026	0.001171066	0.06678225	0.05539131	0.06998898	0.06994395	0.007443025	0.003261368	0.002628547	0.00151034
2584.217	2	0.1430564	0.3518072	0.6576359	0.6783012	0.1022324	0.09533194	0.08161123	0.05192906	0.6153938	0.558464	0.3860105	0.1225128	0.06266505	0.03697107	0.04994841	0.05338985	0.1507354	0.0816323	0.187749	0.3094401	0.02434846	0.04827657	0.06365918	0.04145155
2584.218	2	0.0007291242	0.001309499	0.00145252	0.001411792	0.0004777253	0.0004686601	0.0002658002	0.0002127194	0.001366753	0.001203125	0.0008760141	0.0003531076	0.000262676	0.0001831422	0.0001375682	0.000234686	0.00042388	0.0002447595	0.0004623353	0.0006803344	0.0002476178	0.0001907427	0.0002090943	0.0002337993
2584.218	2	0.02735131	0.02398665	0.02059567	0.01733628	0.06472931	0.07033074	0.0446644	0.03583919	0.02533405	0.02593256	0.0291215	0.0295374	0.03239175	0.02955043	0.02304915	0.01879848	0.01763594	0.01785596	0.01961877	0.01783788	0.02767816	0.0268494	0.02589421	0.01897485
2584.316	2	1.566309	1.76079	0.2463033	0.2360324	0.009297346	0.009728491	0.01987092	0.01351262	0.06299979	0.04858385	0.1810168	0.1054198	0.001450617	0.001289765	0.00149984	0.0009134436	0.0673888	0.05594767	0.06936629	0.07045128	0.007391887	0.003354489	0.002557139	0.001633724
2584.317	2	0.1565306	0.3529211	0.6425114	0.6493183	0.07817579	0.07764772	0.06101281	0.04255886	0.592867	0.5368105	0.372542	0.1186148	0.05511946	0.03733807	0.05115888	0.05989188	0.1327159	0.07716175	0.1853302	0.3087755	0.02988411	0.0485559	0.06091214	0.04426144
2584.317	2	0.000696118	0.001329624	0.001439002	0.001366983	0.0002600768	0.0004254425	0.0002995966	0.0001900336	0.001247287	0.001173432	0.0008825373	0.0002692254	0.0002248706	0.0001720861	0.0001830928	0.000174899	0.0004354135	0.0002442232	0.0004226612	0.0006896687	0.0001949888	0.0001417263	0.0001906514	0.0001807049
2584.318	2	0.01332668	0.01466736	0.01231372	0.01374685	0.03994029	0.04479228	0.01865228	0.0142718	0.014885	0.01347456	0.01399894	0.01413972	0.02025046	0.01747863	0.01236013	0.01047997	0.01236249	0.0123182	0.01205321	0.01090495	0.01575101	0.01493712	0.0127399	0.009465733
2584.416	2	1.571764	1.767791	0.2481618	0.2383034	0.009765474	0.009386657	0.02021452	0.01378662	0.06401503	0.0491322	0.1822607	0.1068137	0.001218576	0.001225126	0.00135841	0.001165432	0.06739475	0.05653947	0.07053064	0.07060973	0.007706525	0.003232434	0.00264073	0.001719835
2584.417	2	0.1732996	0.3424636	0.5997368	0.5961259	0.07766572	0.07572608	0.06292283	0.04529771	0.5701796	0.5001607	0.3564789	0.1258825	0.05976959	0.03165408	0.03975317	0.06205764	0.1391622	0.09415457	0.1938555	0.3032612	0.02510663	0.05061148	0.066085	0.04510966
2584.417	2	0.0007708688	0.001260654	0.001224375	0.001270483	0.0003694931	0.0003114467	0.0002225827	0.0001676636	0.001249464	0.001151836	0.0007261611	0.0003203731	0.0001947655	0.000202294	0.0001744211	0.0001729695	0.0003848774	0.0002802045	0.0004825239	0.0006989907	0.0001059013	0.0001810257	0.0002587965	0.000175913
2584.418	2	0.00149839	0.002174196	0.002013947	0.00262599	0.02644369	0.03115032	0.003925292	0.006189883	0.002368858	0.002493376	0.001036797	0.002850836	0.007985049	0.006927352	0.004384465	0.001576736	0.0009623438	0.0007073624	0.0007010084	0.001495644	0.003976057	0.003497654	0.001658645	0.001377041
2584.516	2	1.589783	1.781734	0.2502483	0.2400199	0.009577717	0.01024256	0.02053839	0.01390933	0.06403532	0.05040058	0.1838328	0.1075977	0.001220654	0.001349798	0.001471294	0.000986972	0.06784337	0.05658304	0.07183081	0.07186667	0.007074934	0.003244939	0.002872648	0.001764303
2584.517	2	0.1938074	0.3254236	0.5221224	0.5213778	0.08004259	0.08373651	0.05393734	0.04412756	0.5332947	0.4648493	0.3233701	0.1318677	0.05964043	0.03558563	0.04175987	0.06153921	0.1598234	0.1170729	0.2004167	0.289885	0.03233006	0.04143611	0.06216666	0.0493817
2584.517	2	0.0009297638	0.001248833	0.001121892	0.001173749	0.0004004528	0.0004174385	0.0002396722	0.0002291326	0.001246623	0.001003731	0.0006831347	0.0003582857	0.0002850354	0.0002408954	0.0002581598	0.0002189494	0.0004487217	0.0003164372	0.0005168349	0.000561968	0.0001917717	0.0002859381	0.0002250619	0.000149471
2584.518	2	0.03407901	0.03078185	0.03096187	0.0287811	0.06462983	0.07054992	0.03753331	0.03163414	0.03307016	0.0358289	0.03660753	0.03700282	0.03780709	0.03502355	0.03240688	0.02794061	0.02457991	0.0275706	0.02833368	0.02431541	0.03908635	0.03704769	0.02952328	0.01865404
2584.616	2	1.586629	1.777978	0.2465753	0.236621	0.009606808	0.009178156	0.0196845	0.01366916	0.06247186	0.04831435	0.1807507	0.1047323	0.001060291	0.001183975	0.001693695	0.001115635	0.06724095	0.0560626	0.07190015	0.07237731	0.007530739	0.003558342	0.002633387	0.00152242
2584.617	2	0.20181	0.3551169	0.5709082	0.5489327	0.08978501	0.08363897	0.05595925	0.04578943	0.5600608	0.4862544	0.3346335	0.1192182	0.06208567	0.02788401	0.03787258	0.05575785	0.1319087	0.09003629	0.1948797	0.2913361	0.02372848	0.03967366	0.05703963	0.04136882
2584.617	2	0.0009595501	0.001288491	0.001269087	0.001328239	0.0005573546	0.0006259037	0.0003671499	0.0003389343	0.001296326	0.001070814	0.0007830975	0.0005065198	0.0004220635	0.000309597	0.0002871059	0.0003393908	0.0003916776	0.0002920312	0.0004838201	0.000578925	0.0003151231	0.0002916625	0.000226617	0.0002727061
2584.618	2	0.05364464	0.04709707	0.04518576	0.04735673	0.09739342	0.1029172	0.06636712	0.05524552	0.05177299	0.05589496	0.06047336	0.06163119	0.06283131	0.06065502	0.05318819	0.04545937	0.03309128	0.03960418	0.04409661	0.04055463	0.06333052	0.05938777	0.04806532	0.0299334
2584.716	2	1.584928	1.777769	0.2460473	0.23591	0.01017922	0.009792344	0.02009665	0.01364957	0.06229763	0.04851045	0.1801232	0.1052882	0.001253891	0.001259298	0.001229257	0.001486474	0.06687464	0.05601697	0.07177622	0.07249031	0.007303556	0.003040112	0.002804739	0.001527866
2584.717	2	0.18427	0.3432855	0.5497879	0.5208069	0.07617708	0.0708383	0.05317	0.04571683	0.5427093	0.4547499	0.3029425	0.101371	0.05166195	0.03167575	0.04148028	0.05852659	0.1178272	0.07233318	0.1879997	0.2860869	0.03013281	0.02601963	0.04584991	0.03379677
2584.718	2	0.0008071808	0.001268584	0.001232986	0.001253615	0.0004988483	0.0006864759	0.0003638406	0.0003775881	0.00110397	0.001103956	0.0006362522	0.0004892855	0.0004060473	0.0003462027	0.0002936236	0.0003443925	0.0003374636	0.0002669536	0.000410836	0.0005738233	0.0002950063	0.0003146685	0.0003095318	0.0002512663
2584.718	2	0.06306013	0.0582572	0.05667339	0.05621295	0.1010834	0.1065941	0.07369349	0.06385887	0.05886451	0.05978533	0.06207998	0.06136249	0.0735559	0.07185862	0.06362596	0.05132039	0.04100903	0.0441411	0.05056835	0.0472534	0.07023836	0.06720288	0.05731458	0.03888849
2584.816	2	1.586004	1.781246	0.2478729	0.2373787	0.009250342	0.01049108	0.02014775	0.01385417	0.06285217	0.049437	0.1816716	0.1059736	0.001546071	0.001478001	0.001837134	0.001394122	0.0672223	0.05586586	0.07155752	0.07244159	0.007059776	0.003208272	0.002756367	0.001539957
2584.817	2	0.1639007	0.3082572	0.520763	0.4782153	0.07359322	0.06455794	0.04149544	0.03699945	0.5306787	0.3987389	0.2444183	0.07955352	0.04208224	0.0348423	0.04154587	0.04464701	0.1066733	0.0663957	0.1715843	0.2779555	0.02605252	0.02733391	0.04590669	0.03560904
2584.818	2	0.0008018095	0.001044737	0.001291921	0.001082892	0.000502919	0.0005852162	0.0003420116	0.0003271332	0.001025399	0.001062498	0.0006507635	0.0003569796	0.0003857469	0.0004022768	0.000273647	0.0003242524	0.0003134499	0.0002969065	0.0004414153	0.000598382	0.000306405	0.0003553427	0.0003327834	0.000249025
2584.818	2	0.06525299	0.06190753	0.06133975	0.05965413	0.09784858	0.1029776	0.0722976	0.06367574	0.06041092	0.05904671	0.06012098	0.05870698	0.07748385	0.07675564	0.06874144	0.05434332	0.04587934	0.04782431	0.05318457	0.04862518	0.07116938	0.06888271	0.06115997	0.04377979
2584.916	2	1.592498	1.787172	0.2491726	0.2396226	0.009855595	0.009631567	0.02031684	0.01409797	0.06385343	0.0501336	0.1832305	0.1068584	0.001426644	0.001408326	0.001535087	0.0008817856	0.06796513	0.05648749	0.07165411	0.07224742	0.007901139	0.003488864	0.002708595	0.001437541
2584.917	2	0.1377002	0.2588298	0.4932123	0.4393727	0.07816512	0.06927274	0.0426873	0.0250427	0.5310268	0.3701487	0.191791	0.06264222	0.04250066	0.03984869	0.04832639	0.04506282	0.08929504	0.06394435	0.1494593	0.2783213	0.03319759	0.03506016	0.05422805	0.04202516
2584.917	2	0.0007679052	0.0009975193	0.001096735	0.00100641	0.0004815635	0.000589525	0.0003430423	0.0003139451	0.0009929584	0.0009706324	0.0005567424	0.0003524055	0.0003520847	0.0003728699	0.0003091517	0.0002575227	0.0003186702	0.0003165823	0.0003602303	0.0006341478	0.0003934513	0.0003204496	0.0003608147	0.0002195698
2584.918	2	0.05854798	0.05586952	0.05531831	0.05340871	0.08990411	0.09504246	0.06458712	0.05651568	0.05492774	0.05204155	0.05119073	0.04976779	0.07301571	0.0721203	0.06314919	0.04935678	0.04264502	0.04367289	0.04839541	0.04420555	0.06589008	0.06466673	0.0587111	0.0426218
2585.016	2	1.585788	1.781185	0.2480841	0.2377901	0.009741058	0.0100751	0.0201254	0.01392748	0.06358687	0.04940175	0.1816795	0.1063825	0.001550871	0.001158989	0.00125115	0.001013753	0.06705295	0.0563923	0.07130819	0.0718421	0.007340866	0.003281678	0.002681243	0.001399724
2585.017	2	0.1082803	0.2233111	0.5335097	0.4846909	0.06397626	0.06143643	0.0352744	0.0206935	0.5949492	0.3731559	0.1324332	0.06020749	0.05643383	0.02891877	0.03634694	0.03678011	0.08777414	0.07025117	0.1291942	0.2906492	0.04293907	0.03544224	0.05008652	0.03991738
2585.017	2	0.0007226447	0.0007231536	0.001145348	0.001122477	0.00046692	0.0005345826	0.0003369649	0.0003076973	0.001154021	0.0008384001	0.0003911582	0.0002756231	0.0003688791	0.0003927387	0.0002494187	0.0002112982	0.0003751998	0.000312943	0.0002759904	0.0006699111	0.000320448	0.0002804615	0.000405807	0.0002554089
2585.018	2	0.04705848	0.04681993	0.04864613	0.05032305	0.08352963	0.08938109	0.0586724	0.04781795	0.04683493	0.0441085	0.04379284	0.04355797	0.06887126	0.0677498	0.05662732	0.04291448	0.03809542	0.03949281	0.04552321	0.04158509	0.05994897	0.05674963	0.05219043	0.03773973
2585.116	2	1.589273	1.782078	0.2448498	0.2354092	0.009681623	0.009365464	0.01969356	0.01377256	0.06263097	0.04872921	0.1801586	0.1048541	0.001431962	0.001263476	0.001568335	0.001467154	0.0666719	0.05606238	0.07189775	0.07238887	0.007442888	0.003380481	0.002587466	0.001402626
2585.117	2	0.1006476	0.2032281	0.5796044	0.5462619	0.07426507	0.05159174	0.03339675	0.03678446	0.652151	0.3861593	0.07574485	0.0640196	0.06712186	0.02767836	0.04033948	0.03640473	0.09945302	0.07562707	0.119289	0.3029529	0.0444012	0.03383386	0.06000111	0.03572061
2585.117	2	0.0007613662	0.0004332466	0.001377149	0.001152551	0.0004790965	0.0004935852	0.0002824955	0.0002438875	0.001376532	0.0008246057	0.0003468974	0.0002852476	0.0003252415	0.0002579344	0.0002428149	0.0002222994	0.000267096	0.000265373	0.0002593507	0.0006616158	0.0003018244	0.0002574988	0.0002938661	0.0001836568
2585.118	2	0.03575094	0.03715349	0.0388757	0.0410826	0.07104048	0.07695162	0.04356856	0.03096007	0.03305541	0.03367366	0.03544918	0.03773239	0.05623626	0.05352744	0.04074724	0.02979592	0.03798856	0.03819909	0.03987182	0.03414471	0.05262544	0.05084411	0.04658651	0.03270834
2585.216	2	1.596276	1.790897	0.2457012	0.235628	0.00986282	0.009934609	0.0198005	0.01383647	0.06298653	0.049118	0.1804021	0.1051658	0.001359729	0.001243848	0.00166942	0.0008313615	0.06742233	0.05640837	0.07209388	0.07235719	0.007585428	0.003257277	0.002201344	0.001891422
2585.217	2	0.0854593	0.2281753	0.5644461	0.5413177	0.08235057	0.0580542	0.03659004	0.02374323	0.6199334	0.3992006	0.1174125	0.06391526	0.05462019	0.0393071	0.04666168	0.04416503	0.07681256	0.08158564	0.115571	0.2946093	0.04468056	0.04403792	0.06742774	0.03341879
2585.217	2	0.0008177864	0.000336994	0.001290991	0.001240715	0.0005067401	0.0005135267	0.0002850835	0.0001619628	0.001394374	0.0007855772	0.0003300632	0.0002659634	0.0003997841	0.0003472709	0.0002425778	0.000236194	0.0002324817	0.0001928552	0.0004242562	0.0007316308	0.0003191021	0.0002877332	0.0003758084	0.0002297394
2585.218	2	0.02006907	0.03176954	0.03851698	0.04263323	0.08901508	0.09266299	0.05452468	0.02921172	0.01704873	0.02365268	0.03900362	0.04573273	0.07166093	0.06312134	0.04328731	0.02954471	0.03016739	0.02740292	0.04036789	0.04287075	0.07174326	0.06639208	0.049405	0.03224206
2585.316	2	1.610348	1.803763	0.2468317	0.2375723	0.009237367	0.009850443	0.02012813	0.01371203	0.06332938	0.04964453	0.181682	0.1065284	0.001616892	0.001127741	0.001616957	0.001147202	0.0683334	0.05688318	0.07313665	0.07369543	0.007229112	0.003612185	0.002839711	0.00192232
2585.317	2	0.0507263	0.2527448	0.5250295	0.507257	0.06805726	0.05447238	0.04430272	0.02158248	0.552695	0.4089846	0.1765925	0.0554459	0.03908358	0.02696641	0.04261085	0.0395491	0.0732519	0.0775767	0.1400148	0.2824014	0.03986786	0.04076472	0.06914796	0.04270938
2585.317	2	0.0007794572	0.0003774894	0.001230188	0.001309415	0.0007102812	0.0007257923	0.0004957207	0.0003461791	0.001138502	0.0008254684	0.0005155475	0.0003370909	0.0005334916	0.0004637993	0.0003983375	0.0002573856	0.000227754	0.000343488	0.0004116668	0.0007506874	0.0004936238	0.0004729852	0.0004113726	0.0003287061
2585.318	2	0.03921173	0.03924068	0.06395133	0.07652126	0.1280003	0.1314021	0.09215949	0.06082686	0.03616361	0.04266341	0.06577551	0.07280201	0.1051933	0.0952402	0.07231569	0.04329234	0.02977192	0.04938849	0.07153728	0.06780491	0.1034722	0.1000252	0.07988498	0.04151547
2585.416	2	1.614588	1.807414	0.2486294	0.2389699	0.01053573	0.009923274	0.02064362	0.01406812	0.0640005	0.05019712	0.1832348	0.1072859	0.00188097	0.001171544	0.001724767	0.001394772	0.06845099	0.0568362	0.07397812	0.0746826	0.007543297	0.003065182	0.003006815	0.001744374
2585.417	2	0.07429249	0.2805608	0.5113034	0.4866897	0.0705218	0.05792352	0.04417441	0.01428225	0.5355833	0.4344632	0.2233872	0.0545044	0.04762258	0.03301484	0.04716573	0.05847129	0.1126703	0.0681128	0.1760996	0.2833548	0.03287188	0.03756852	0.05849147	0.04206844
2585.417	2	0.0007943742	0.0003719423	0.001137763	0.001292064	0.0008105928	0.0007591239	0.000561671	0.0003849729	0.001015667	0.0009624756	0.0006283429	0.0004408828	0.0005695321	0.0005127802	0.0004192434	0.0004104272	0.0003252437	0.0003494697	0.0005056065	0.0005968924	0.0005668826	0.0004892489	0.000437961	0.0002715049
2585.418	2	0.06780184	0.06036108	0.0688233	0.08548454	0.1524303	0.1544116	0.1142227	0.08545327	0.053858	0.05796584	0.07273633	0.08989257	0.126479	0.1203678	0.09567614	0.06293747	0.02510023	0.0544059	0.07998226	0.07839345	0.1216063	0.1154061	0.09093785	0.04812927
2585.516	2	1.607861	1.799726	0.2456559	0.2356652	0.009927545	0.01022608	0.02021038	0.01350057	0.06249208	0.04912607	0.180138	0.105677	0.001423372	0.001245791	0.001820682	0.001024506	0.06855091	0.05663672	0.07352668	0.07440121	0.007590923	0.00338427	0.002686769	0.001417269
2585.517	2	0.07646856	0.3163103	0.5703587	0.5457619	0.08694054	0.07913107	0.05187409	0.01822944	0.5904004	0.5019738	0.2772898	0.04866585	0.05495478	0.03099552	0.04231686	0.05686523	0.1401552	0.06150865	0.2033776	0.2928366	0.02741405	0.02729231	0.05414913	0.04839374
2585.517	2	0.000789171	0.0004380046	0.001354938	0.001299283	0.0009269321	0.0008862187	0.000693003	0.0005515534	0.001239425	0.001195307	0.0008083182	0.0004936824	0.0006328338	0.0006707474	0.0004036538	0.0004455502	0.0003063008	0.0004420563	0.0005321662	0.0005790686	0.0005123486	0.0005530484	0.0004188615	0.0003212085
2585.518	2	0.07955935	0.06810958	0.06893714	0.0842933	0.180556	0.1845904	0.145327	0.1075743	0.06400734	0.07370344	0.09383542	0.1079255	0.1328421	0.1258487	0.09780833	0.06300765	0.03809093	0.05870313	0.08251678	0.0815383	0.1256876	0.112782	0.08611698	0.04679061
2585.616	2	1.605354	1.795982	0.2443178	0.2341662	0.009812591	0.009891689	0.02026904	0.0136138	0.06201972	0.04806337	0.1795956	0.1047159	0.001744811	0.0009928777	0.001785559	0.0009563829	0.06768109	0.05598515	0.07327485	0.07401373	0.007239594	0.00315289	0.002903454	0.001527606
2585.617	2	0.0797814	0.3330712	0.5957699	0.5647911	0.08880923	0.08358684	0.07389709	0.0221036	0.6005607	0.5290999	0.3184174	0.04977899	0.05379364	0.02524842	0.04213437	0.05826507	0.1607522	0.04034341	0.2143139	0.2856016	0.01977552	0.02836517	0.05346718	0.04988092
2585.617	2	0.0007786991	0.00052887	0.001362057	0.001428094	0.001091706	0.001047616	0.0007612074	0.0006052634	0.001381343	0.001275584	0.001009995	0.0005542381	0.0006358041	0.0005678882	0.000427582	0.0003751446	0.0004365104	0.0004533417	0.0005670459	0.0004785656	0.0005881119	0.0005657341	0.000567115	0.0003188421
2585.618	2	0.0887622	0.07117298	0.07302447	0.08901939	0.2039927	0.211529	0.1723232	0.1305811	0.0656041	0.08133028	0.111332	0.1284395	0.1381973	0.1311237	0.102487	0.06657681	0.05235119	0.06852038	0.08822002	0.08311297	0.1382082	0.1272661	0.09788028	0.05285671
2585.716	2	1.623952	1.81586	0.2464442	0.2356524	0.01039735	0.01031064	0.02015677	0.01387956	0.06312818	0.0495937	0.1809217	0.1060282	0.001353596	0.001456229	0.001399613	0.0007661795	0.06908044	0.05731905	0.07391441	0.07512714	0.007728921	0.003539782	0.002567438	0.001568267
2585.717	2	0.09549185	0.3175244	0.5474076	0.5191459	0.08457062	0.07860261	0.06800139	0.02188576	0.5652061	0.5046125	0.3148085	0.04220656	0.066351	0.03381909	0.0464261	0.0592823	0.1779184	0.0309679	0.2127844	0.2697648	0.02514039	0.02800712	0.05720258	0.05113776
2585.717	2	0.0007805449	0.0007074798	0.00121117	0.001324916	0.001122891	0.00120551	0.0009250318	0.0006652071	0.001187489	0.001251761	0.001040699	0.0006353378	0.000756945	0.0007249298	0.0005167012	0.0003785502	0.0004596942	0.0003994882	0.0004602129	0.0003851894	0.000694176	0.0006913972	0.0005498527	0.0003366594
2585.718	2	0.09602659	0.0717473	0.0784417	0.09601197	0.2495082	0.25239	0.1963443	0.1411801	0.06308334	0.0827887	0.1172703	0.1416466	0.1589081	0.1584635	0.1251509	0.07619062	0.06699017	0.07282098	0.09025657	0.08929178	0.1538249	0.1449066	0.116999	0.06839324
2585.816	2	1.657441	1.846706	0.2495548	0.2389376	0.009976332	0.01052605	0.02039778	0.01414625	0.06398637	0.05013722	0.1833819	0.1077707	0.001387832	0.001443067	0.002154983	0.001133079	0.07082452	0.05912927	0.07689661	0.07828326	0.007768054	0.004110283	0.002915774	0.001606139
2585.817	2	0.1124289	0.2691443	0.4527507	0.4441139	0.08446085	0.06531742	0.04429147	0.01597162	0.5046723	0.4444614	0.2715307	0.05121867	0.06821889	0.03297544	0.04160674	0.06192685	0.172135	0.06674207	0.1991695	0.2632949	0.02277417	0.0312994	0.05923378	0.04774274
2585.817	2	0.0007531174	0.0007234758	0.00112179	0.001303103	0.00130572	0.001427172	0.0009537828	0.0006320255	0.001144476	0.001163206	0.0009872203	0.0007578866	0.0008218684	0.0008380433	0.0007156364	0.0004387266	0.0003867517	0.0002880835	0.0004355104	0.0003787996	0.0006454342	0.0006455447	0.0005147073	0.0004032478
2585.818	2	0.07305058	0.0695662	0.08033451	0.09382479	0.2900862	0.2905611	0.2088917	0.1196085	0.04440359	0.0589756	0.1025869	0.1507448	0.1873276	0.1915825	0.1524846	0.08479013	0.05862844	0.04626629	0.06984542	0.09450301	0.1580086	0.1392326	0.1011946	0.06155201
2585.916	2	1.658171	1.849142	0.2498718	0.2391668	0.01095713	0.01026868	0.02048684	0.01403682	0.06432797	0.04995422	0.1837427	0.1076021	0.001390816	0.001505729	0.002141817	0.001502473	0.07166024	0.05933385	0.07724074	0.07936493	0.007618488	0.003664392	0.00260338	0.001622598
2585.917	2	0.117166	0.2669959	0.4419503	0.4302566	0.08633226	0.06753388	0.04291592	0.01804851	0.5060727	0.4434101	0.2601228	0.04996868	0.07428051	0.04078612	0.04158324	0.05849243	0.1723198	0.07732008	0.2123429	0.2725681	0.03230575	0.04283455	0.06402919	0.04863652
2585.917	2	0.0007134566	0.0007184031	0.001238604	0.001298296	0.001322849	0.001311014	0.0008835008	0.0004667331	0.001133445	0.001076932	0.0008482572	0.0006543726	0.0009178128	0.0008426208	0.000689797	0.0004104949	0.0005156094	0.0003110789	0.0004639789	0.0003810217	0.0007514108	0.0006124076	0.0004360377	0.0003071027
2585.918	2	0.0591784	0.0849227	0.1021229	0.1093592	0.2844298	0.2805085	0.1894409	0.09428037	0.04297194	0.0510061	0.1024207	0.1498201	0.1990947	0.1920561	0.14863	0.0882013	0.06237024	0.0430989	0.06355445	0.1014479	0.1694346	0.1385657	0.08925792	0.05911601
2586.016	2	1.65515	1.845972	0.2464759	0.2352943	0.009979225	0.01038403	0.02034853	0.01377158	0.06290794	0.04878211	0.1807628	0.1060276	0.001724689	0.001774682	0.001824179	0.001331817	0.07085045	0.05905689	0.07770725	0.07981402	0.008291239	0.004016616	0.002887995	0.001832041
2586.017	2	0.1252599	0.2943946	0.4979234	0.4666684	0.09372763	0.06549574	0.0458269	0.01536796	0.5362955	0.4726656	0.2706967	0.04643639	0.06289541	0.03218553	0.05538625	0.06991349	0.1779426	0.06913584	0.2296437	0.2868003	0.02947446	0.0325128	0.05899353	0.05235884
2586.017	2	0.0008810991	0.0008111394	0.001285316	0.001400007	0.00138363	0.001335148	0.0008906373	0.0003962312	0.001241181	0.001057686	0.00088158	0.0005842855	0.000929797	0.0009791932	0.000781045	0.0005625089	0.0003950222	0.0002857259	0.0006006033	0.000537918	0.0007905681	0.0007145293	0.0004982455	0.0003040894
2586.018	2	0.04532758	0.07613735	0.09198805	0.1077276	0.2828209	0.2820889	0.1916043	0.0920962	0.03108175	0.04954985	0.09709808	0.1398836	0.2079537	0.2136807	0.1699325	0.1006572	0.04223724	0.03510055	0.06546626	0.09445424	0.1806863	0.1456028	0.09060668	0.05616914
2586.116	2	1.658308	1.850254	0.2467858	0.2359061	0.0107718	0.01032402	0.02017092	0.01395745	0.06298205	0.04873097	0.1808538	0.1054774	0.002049863	0.001833773	0.001813503	0.001524054	0.07078158	0.05926621	0.07829539	0.07996135	0.007498765	0.003946248	0.002707996	0.001662346
2586.117	2	0.1296547	0.2765497	0.471033	0.4390951	0.0834157	0.07001093	0.04990249	0.0156861	0.5085099	0.4422187	0.241725	0.04915987	0.06971394	0.03048495	0.04069044	0.0593213	0.1655081	0.07745073	0.2352763	0.2805965	0.02499886	0.03664034	0.06173829	0.05097053
2586.117	2	0.000992691	0.0009404254	0.001278275	0.001384938	0.00141481	0.001476905	0.001006499	0.0006940091	0.001142563	0.001026499	0.0008700049	0.0006335915	0.0009563205	0.001074529	0.0008031708	0.0005834813	0.0002923728	0.0003903387	0.0006274096	0.0005086588	0.000854646	0.0007412695	0.000453108	0.0003365285
2586.118	2	0.07218743	0.06853111	0.08460852	0.1118498	0.3158026	0.3253479	0.2373032	0.1429166	0.06273698	0.06934165	0.107799	0.1546492	0.2254188	0.2338753	0.1849366	0.1166835	0.06693678	0.07315858	0.08178114	0.09228908	0.2036793	0.1688044	0.09822291	0.04499389
2586.216	2	1.661871	1.854255	0.2486191	0.2377363	0.01092188	0.01066345	0.02077246	0.01428601	0.06349046	0.04957965	0.1828989	0.106713	0.001680268	0.001217087	0.001388887	0.001278315	0.0711992	0.05938267	0.07848191	0.08073263	0.007633813	0.003478287	0.002943701	0.00174609
2586.217	2	0.1288403	0.2443966	0.4201713	0.3901164	0.06924968	0.0559339	0.04285431	0.01785925	0.4608892	0.3909023	0.2011193	0.0592952	0.06283984	0.0261511	0.04356251	0.05256776	0.1476678	0.08084067	0.2290468	0.2626396	0.02244603	0.03019593	0.05306883	0.05274008
2586.217	2	0.001056406	0.0009669659	0.00123359	0.001123216	0.001602232	0.001637837	0.001298849	0.0008747565	0.001132671	0.0008732919	0.0008791907	0.0008985169	0.000926887	0.0009699572	0.0007340403	0.0005269342	0.0003045379	0.0004487698	0.000751301	0.000658959	0.0007659176	0.0006678807	0.0004887058	0.0002114913
2586.218	2	0.09242684	0.06039358	0.09103233	0.1225439	0.3526643	0.3670783	0.2953977	0.1988952	0.06525321	0.08305681	0.1351564	0.182018	0.2193503	0.2229346	0.1757165	0.1082471	0.07801263	0.08989553	0.100034	0.1049325	0.2022927	0.1719673	0.1075783	0.03514799
2586.316	2	1.66682	1.860356	0.2507365	0.2398782	0.01044486	0.0113296	0.02146605	0.01460209	0.06422046	0.05010196	0.184296	0.1077	0.002084918	0.001593827	0.00116966	0.001471071	0.0722671	0.05978159	0.07869455	0.08117934	0.008035668	0.003992826	0.003363712	0.001673913
2586.317	2	0.1332566	0.2230005	0.3793353	0.3473299	0.06081256	0.05231589	0.03603284	0.0248419	0.41819	0.3376837	0.1482682	0.06586832	0.06006334	0.0341183	0.03658599	0.04267292	0.1397387	0.08679861	0.2139401	0.2462373	0.03164892	0.02585212	0.04990882	0.04590844
2586.317	2	0.001178522	0.001018798	0.0009733396	0.0009401458	0.001663643	0.00170193	0.001418714	0.0008910071	0.00108102	0.0008630116	0.0008889952	0.0008406592	0.0009545288	0.0008835863	0.0007643318	0.0005041844	0.0004569071	0.0005377204	0.0007804663	0.0007682196	0.0008985535	0.0007765474	0.0005665739	0.0003582842
2586.318	2	0.1052438	0.05719001	0.0649942	0.0943579	0.3638102	0.3784639	0.3151335	0.217091	0.06642322	0.09663415	0.1517966	0.1889795	0.2127363	0.2086381	0.164996	0.1040168	0.07289551	0.08857889	0.1050052	0.1143466	0.18753	0.1692779	0.1162565	0.04810262
2586.416	2	1.653621	1.844207	0.2483177	0.2368804	0.011268	0.01099807	0.0211594	0.0143968	0.06347136	0.04910256	0.1816012	0.1062409	0.00176129	0.00189474	0.00179617	0.00144765	0.0708054	0.05926985	0.07742291	0.080254	0.007436396	0.003799471	0.002874423	0.001607614
2586.417	2	0.136482	0.2644183	0.4312295	0.3778087	0.05790933	0.05941753	0.03932999	0.02027529	0.4608992	0.3477282	0.1040035	0.09379064	0.04668493	0.04236706	0.04606514	0.03800489	0.1357123	0.08119407	0.2015499	0.2523772	0.05256423	0.02126635	0.04450941	0.03997398
2586.417	2	0.001374774	0.001130993	0.001017812	0.0009236727	0.001862642	0.002044428	0.001530624	0.001127179	0.001162782	0.0009783549	0.0008132248	0.001083746	0.0009572197	0.0008882394	0.0006615054	0.0004580618	0.0003793839	0.0003802169	0.0007495687	0.0008400026	0.0007990853	0.0007298922	0.0004816016	0.000277375
2586.418	2	0.1138344	0.06491394	0.05451012	0.06052825	0.4263465	0.4468931	0.3689191	0.2488943	0.07037562	0.1114219	0.1631326	0.2077804	0.2290459	0.2133153	0.1565711	0.0930868	0.06665389	0.07740978	0.09984247	0.1177191	0.1760931	0.1651077	0.1238398	0.06566877
2586.516	2	1.650654	1.839003	0.2462234	0.2350141	0.01076955	0.01088519	0.02058345	0.01429329	0.06284753	0.0483598	0.1802067	0.105071	0.00214101	0.001392272	0.001340273	0.001162724	0.0704341	0.05789307	0.07708173	0.07933672	0.007922454	0.00413471	0.002833334	0.001502412
2586.517	2	0.1436321	0.2561677	0.453187	0.4035027	0.05865079	0.0637657	0.0324953	0.02282092	0.4928059	0.3488881	0.05347436	0.1236587	0.04554169	0.04545672	0.04825603	0.0409452	0.1183831	0.07178345	0.1751802	0.2520884	0.0462984	0.0268408	0.04713359	0.04103999
2586.517	2	0.001298455	0.001288723	0.001085756	0.0009387559	0.001915407	0.002073034	0.001678535	0.00112764	0.001211916	0.001056113	0.0006733565	0.001108225	0.001013339	0.000901253	0.000618145	0.0003747182	0.0003481303	0.0003824337	0.0006886847	0.0008922364	0.0007249085	0.0007110293	0.00059313	0.0002843052
2586.518	2	0.1063801	0.06119986	0.05646307	0.0614339	0.4574084	0.4797204	0.389549	0.2541724	0.06466098	0.102258	0.1555767	0.2149664	0.2224768	0.2004891	0.1410877	0.07230575	0.05599121	0.05824148	0.08246149	0.1116761	0.1720961	0.1613306	0.1311009	0.06823324
2586.616	2	1.6576	1.846268	0.2474643	0.2358542	0.01026028	0.01093964	0.02083823	0.0141236	0.06316828	0.04873228	0.1810764	0.1054093	0.001610968	0.001811289	0.001983642	0.001041993	0.07093068	0.05869318	0.07722518	0.07901066	0.007879314	0.003675251	0.003009896	0.001591869
2586.617	2	0.1204975	0.2137133	0.4088212	0.3741273	0.06037475	0.05581099	0.03278695	0.0201614	0.4594671	0.3157612	0.08311386	0.110108	0.03699703	0.03744535	0.03967914	0.04447378	0.09428054	0.06456985	0.1469678	0.2326296	0.03534203	0.0302757	0.04417662	0.03609897
2586.617	2	0.001234608	0.001183623	0.000992809	0.0009898642	0.001823742	0.001989783	0.001497568	0.0009302212	0.001083344	0.0009436399	0.000580065	0.0008793444	0.0009932063	0.0008410001	0.000556193	0.0003194706	0.0002135215	0.000319889	0.0005699811	0.0008380388	0.0007460334	0.000646061	0.0005976863	0.0003046658
2586.618	2	0.09730429	0.06109533	0.05049533	0.05535859	0.4306433	0.4502312	0.3582438	0.2251309	0.05446707	0.0827432	0.1342868	0.2020692	0.2199717	0.1936079	0.1292471	0.06388172	0.05232835	0.05156478	0.08840853	0.1214745	0.1799015	0.1671014	0.1400738	0.07148004
2586.716	2	1.656952	1.848667	0.2488102	0.2377299	0.01077937	0.01101102	0.02091897	0.01423199	0.0639191	0.04999782	0.1822314	0.1066294	0.001745477	0.001817508	0.001504339	0.0007794383	0.07113548	0.05912932	0.07793774	0.07927406	0.007716498	0.004066323	0.003011025	0.00179792
2586.717	2	0.1171595	0.1994983	0.3866543	0.3702801	0.06375299	0.04112515	0.03371346	0.02602936	0.436744	0.3020071	0.1360388	0.1051804	0.03412697	0.02623184	0.02714735	0.03678494	0.1098949	0.07923798	0.1451615	0.2211943	0.02687497	0.03355231	0.04280053	0.0329099
2586.717	2	0.001073375	0.001187739	0.0009202497	0.001008316	0.001508067	0.00159928	0.001155671	0.0006948763	0.00087388	0.0008414585	0.0006016458	0.0007933767	0.0008936346	0.0008238106	0.0005408381	0.0003108717	0.0003276601	0.0002523417	0.0003205007	0.0009446048	0.0008220062	0.0006867844	0.0006536129	0.0004440105
2586.718	2	0.07637244	0.05755399	0.053212	0.06998731	0.3461537	0.3607246	0.282006	0.167952	0.05789895	0.06667573	0.1057345	0.1604251	0.2085025	0.1773582	0.117583	0.06400075	0.05319602	0.03747843	0.08849811	0.1246319	0.1787914	0.1666345	0.1435348	0.07552065
2586.816	2	1.661989	1.85135	0.2499027	0.2389691	0.01053754	0.01030982	0.02076263	0.01405966	0.06425404	0.04998547	0.18356	0.1075334	0.002294245	0.001584565	0.001832892	0.000944682	0.07133311	0.05923359	0.07804536	0.07940822	0.007913608	0.003757281	0.003019226	0.001606759
2586.817	2	0.127363	0.2241691	0.3822405	0.3565447	0.07102768	0.0460151	0.04661431	0.04075205	0.4198317	0.3229327	0.1973135	0.1114389	0.0548015	0.03093278	0.03110442	0.03624362	0.134864	0.1073065	0.1765435	0.2338711	0.03111594	0.04553962	0.04674371	0.0364299
2586.817	2	0.0008854932	0.001227598	0.0009849197	0.001057053	0.001413842	0.001472479	0.001085797	0.0006385157	0.00103823	0.0007570062	0.0007359251	0.0007371475	0.0008833343	0.0006865094	0.0005971869	0.0003550628	0.0003759695	0.0003168196	0.0002571918	0.0007913269	0.0007784444	0.0006370015	0.00055598	0.0003254302
2586.818	2	0.06440446	0.06100243	0.06069194	0.07923744	0.3172352	0.3232508	0.2541982	0.1493395	0.05951046	0.06342705	0.1053839	0.1592441	0.1922538	0.166267	0.1145363	0.06840801	0.04004765	0.03672743	0.07456601	0.1086236	0.1642465	0.1416084	0.1105899	0.05798542
2586.916	2	1.65742	1.845557	0.2467945	0.2351731	0.01103472	0.01089613	0.0209285	0.01396596	0.06316999	0.04931955	0.1797478	0.1049996	0.001520271	0.001545558	0.001968988	0.001117567	0.06984392	0.05808273	0.07855027	0.08029155	0.007567175	0.00392295	0.002900017	0.001429094
2586.917	2	0.1597473	0.2815546	0.4303333	0.4044574	0.07027716	0.05872442	0.04675409	0.05122539	0.4519748	0.3791766	0.2364219	0.1402595	0.0504556	0.03862351	0.02819102	0.03603963	0.1536089	0.1384731	0.2047783	0.264167	0.04049736	0.04862106	0.04557606	0.03487137
2586.917	2	0.0007945595	0.001238694	0.001123885	0.001081401	0.001621237	0.001702931	0.001374216	0.0007594752	0.001155301	0.0008829015	0.001000988	0.0009392473	0.0008893473	0.0008012508	0.0005648117	0.000375453	0.0004896209	0.0004215598	0.0003569749	0.0006328702	0.0007317243	0.0005895574	0.0004186003	0.0002810697
2586.918	2	0.07738438	0.0583364	0.06412069	0.08083317	0.3651062	0.3788439	0.2979455	0.1798755	0.05643813	0.07965542	0.1369692	0.1861612	0.1872707	0.1699917	0.1234715	0.07525124	0.02497108	0.02477598	0.05688474	0.09749724	0.1455379	0.118302	0.08382158	0.03977942
2587.016	2	1.655072	1.843797	0.2468991	0.2353895	0.01073222	0.01076956	0.02052444	0.01455072	0.06263781	0.04908286	0.1794163	0.1055094	0.001363389	0.001559761	0.001651798	0.00125243	0.07011119	0.05779725	0.07781026	0.08010994	0.007728421	0.003509919	0.00287343	0.001621714
2587.017	2	0.1659666	0.3016192	0.43013	0.4018479	0.05328864	0.0514499	0.04879582	0.04456308	0.4330578	0.386671	0.2610444	0.1591913	0.05821058	0.03765247	0.02065883	0.03609553	0.1634439	0.1661394	0.2172415	0.2624166	0.04152275	0.05152661	0.0522088	0.03176062
2587.017	2	0.0005767268	0.001148588	0.001106904	0.001038441	0.001877209	0.001994751	0.001605559	0.001093544	0.001086834	0.001043991	0.001169589	0.001153706	0.0008552081	0.0007875723	0.0006797082	0.0004082617	0.0004647483	0.0005409569	0.0005555211	0.0004758126	0.0006073309	0.0005025464	0.0003804745	0.0002171457
2587.018	2	0.1041327	0.05839529	0.06994102	0.07566221	0.4322924	0.4505741	0.3681134	0.2429295	0.06279506	0.10501	0.1671073	0.2239455	0.1808698	0.1751029	0.137951	0.07817213	0.04771944	0.04343894	0.05874023	0.09066181	0.1393272	0.1180958	0.07598126	0.02828474
2587.116	2	1.656265	1.843939	0.2485274	0.2365785	0.01075394	0.01122156	0.02117648	0.0145278	0.06339728	0.04932772	0.1809958	0.1060709	0.001664916	0.00154607	0.001343823	0.001422371	0.06997824	0.05788609	0.07771044	0.08024903	0.007791991	0.003493496	0.003055659	0.001807193
2587.117	2	0.1494337	0.2934264	0.4218464	0.3970439	0.05525466	0.05254533	0.04714952	0.0374499	0.4234175	0.3809355	0.274777	0.1693495	0.06718804	0.04538526	0.02589162	0.03840289	0.1736693	0.1958283	0.2139274	0.2563851	0.03888916	0.04838436	0.05372568	0.03928346
2587.117	2	0.0004672752	0.001263922	0.001091042	0.001083071	0.002068296	0.002252926	0.001923391	0.001304484	0.001005251	0.001067433	0.001281268	0.001262164	0.0008631406	0.0007696476	0.0006389629	0.0004034649	0.0004864651	0.0006032722	0.0005791642	0.0004779292	0.0006379767	0.0006203788	0.0004510149	0.0002719359
2587.118	2	0.145307	0.07472011	0.0496597	0.05607323	0.4956929	0.5163805	0.4314555	0.3011391	0.06379285	0.116109	0.1877249	0.2515713	0.1910349	0.1799953	0.1391078	0.07758072	0.06085516	0.05366253	0.06200135	0.09263141	0.1505044	0.1319948	0.08513865	0.03810683
2587.216	2	1.664492	1.855035	0.2487789	0.2382455	0.01129296	0.01147611	0.02073172	0.01490501	0.06401318	0.05050732	0.181831	0.1066144	0.001542792	0.001450584	0.001928743	0.001195214	0.07085103	0.05868132	0.0779821	0.07993387	0.007511298	0.003200507	0.002987495	0.001703927
2587.217	2	0.1557013	0.2853823	0.4189042	0.3960457	0.04817352	0.04552191	0.04607477	0.03321118	0.4117769	0.3704593	0.2883437	0.1762249	0.06775422	0.0458742	0.02268054	0.03131157	0.1750471	0.2202932	0.214379	0.2469236	0.0311558	0.04481815	0.05395288	0.04279795
2587.217	2	0.0005265119	0.001267608	0.0009505932	0.0009980059	0.001980123	0.002185601	0.001823089	0.0013075	0.001016789	0.00109791	0.001296728	0.001125707	0.000850807	0.0007716666	0.000667159	0.0003788212	0.0003979119	0.0005050726	0.0006527576	0.0003126009	0.0006564568	0.0006070637	0.0004243423	0.0002804811
2587.218	2	0.1633598	0.09421653	0.05357049	0.05233961	0.4665031	0.4880913	0.4134669	0.2966059	0.06330645	0.1110659	0.1805805	0.2359833	0.1835606	0.1766738	0.143522	0.08701291	0.04719915	0.0441118	0.06115243	0.08708496	0.164612	0.1467833	0.09691345	0.03948904
2587.316	2	1.724027	1.909471	0.247461	0.2366448	0.01101844	0.01074709	0.02124682	0.01447103	0.06345959	0.049225	0.1817879	0.1068652	0.001641419	0.001762775	0.001641531	0.001553107	0.07440578	0.06154745	0.08278161	0.08725285	0.008180967	0.003571635	0.003100722	0.001810248
2587.317	2	0.1663444	0.2822407	0.4041451	0.3801808	0.04876771	0.05322993	0.05239738	0.03747868	0.3996847	0.3678694	0.3004198	0.1883023	0.06756229	0.04718739	0.02377172	0.02993319	0.1977165	0.2450568	0.225277	0.2358831	0.03469816	0.04933471	0.05770315	0.04334823
2587.317	2	0.0005937451	0.001226302	0.0008729334	0.0008672694	0.001848684	0.001911965	0.001661415	0.00127614	0.0009214475	0.001066268	0.001200795	0.001149799	0.0008204135	0.0007401079	0.0006216083	0.0004501532	0.0004042993	0.0005256801	0.0006730887	0.000336476	0.0006374475	0.0006433176	0.0004954701	0.0003219725
2587.318	2	0.1670855	0.09784313	0.04797691	0.05187766	0.4198734	0.4405661	0.3769083	0.2798376	0.05040251	0.1020516	0.1720995	0.2205209	0.1643717	0.1606698	0.1364611	0.08883627	0.02537744	0.02640135	0.0554869	0.07990106	0.1517141	0.1396757	0.1005041	0.04479439
2587.416	2	1.73164	1.91569	0.2457689	0.2345655	0.01071115	0.01106179	0.02051729	0.01439694	0.06306188	0.04860179	0.1800045	0.1056822	0.001215661	0.001610868	0.001737191	0.001252506	0.07494488	0.06144712	0.08470828	0.08973349	0.008312654	0.004159298	0.003428844	0.00196006
2587.417	2	0.1767866	0.2888421	0.3948767	0.3695426	0.04791069	0.05561463	0.05083373	0.03502368	0.3978532	0.3715974	0.3109208	0.1915121	0.07357884	0.05704096	0.03446329	0.02991113	0.2120238	0.259962	0.2391482	0.2278934	0.03960273	0.04725634	0.05888747	0.04750192
2587.417	2	0.0007567845	0.001117794	0.0009850717	0.0008778417	0.00193592	0.001979115	0.001659331	0.001194705	0.0008193062	0.0009813984	0.001136698	0.001038087	0.000841347	0.0007585816	0.0006163567	0.0004257862	0.0004564643	0.0006706762	0.0007872275	0.0003305255	0.0006749009	0.0008029521	0.0004964999	0.0003055794
2587.418	2	0.1468656	0.0777155	0.04746652	0.0603339	0.43058	0.4559416	0.3849807	0.2746116	0.05692865	0.08582752	0.1573622	0.2124831	0.1785973	0.1664408	0.1418772	0.1014175	0.0392627	0.02853126	0.05459573	0.08913031	0.158613	0.1497252	0.1092715	0.05279395
2587.515	2	1.715501	1.898697	0.2462368	0.2345833	0.01071899	0.01126274	0.02099076	0.01415618	0.06307899	0.04859367	0.1810499	0.1053775	0.001562365	0.001382221	0.001635634	0.00112791	0.0741667	0.06080799	0.08311124	0.08905419	0.00757392	0.003673945	0.002839547	0.00179504
2587.515	2	0.1774814	0.2995925	0.417228	0.380957	0.05158087	0.06555252	0.05629544	0.04092048	0.4171895	0.3933764	0.3211513	0.1941007	0.06361093	0.05361233	0.03624806	0.02817562	0.2200869	0.2536448	0.2378053	0.2266573	0.04401165	0.04483591	0.05016077	0.0392449
2587.515	2	0.0009356264	0.0009592574	0.001103007	0.0009410401	0.00173732	0.001870866	0.001563363	0.001027031	0.000873715	0.0009951242	0.001083297	0.0009538689	0.0008710291	0.0008481552	0.0007097043	0.0004313729	0.0004257001	0.0006302859	0.0006943572	0.00038325	0.0006845886	0.0007167007	0.0005839223	0.0003646119
2587.515	2	0.1180603	0.06658229	0.05845547	0.06450871	0.3958794	0.4208752	0.3514545	0.2393428	0.06514952	0.06942647	0.1234081	0.1786315	0.2016	0.1819107	0.1492278	0.1007968	0.04521311	0.03244433	0.05850474	0.09814067	0.1572527	0.1542348	0.1208196	0.06215635
2587.616	2	1.712394	1.893433	0.2476249	0.2364803	0.01074217	0.01053545	0.02126451	0.01413091	0.06340956	0.04928495	0.1818167	0.1067514	0.001896475	0.001697603	0.001768837	0.001020907	0.07462555	0.06152489	0.08280318	0.0881102	0.008090713	0.003398343	0.002953851	0.001957334
2587.617	2	0.1649578	0.2692475	0.4105303	0.3618267	0.05898241	0.06506506	0.05036348	0.03311868	0.4099473	0.3757597	0.300504	0.1936988	0.06857463	0.06204736	0.05068153	0.03930467	0.2314623	0.2450183	0.2246954	0.2268912	0.04943838	0.04380854	0.04747731	0.04499964
2587.617	2	0.001100947	0.0008515552	0.0009563676	0.0009537532	0.001464912	0.001573365	0.001165606	0.0007534424	0.0009672761	0.00095747	0.0008826721	0.0007905687	0.0008077126	0.0007773378	0.0006932734	0.0004875947	0.0004210027	0.0005804795	0.0007450421	0.0004552811	0.000719923	0.0006094896	0.0005702106	0.0003128704
2587.618	2	0.08495676	0.05607008	0.04988226	0.06696698	0.3220222	0.3377852	0.2751154	0.1818198	0.04607456	0.05439036	0.09203456	0.1455175	0.1891375	0.176288	0.1495692	0.09613054	0.02978823	0.02463984	0.05704928	0.09182058	0.1497745	0.1442353	0.1160824	0.06470335
2587.716	2	1.706771	1.890364	0.2492046	0.2378178	0.01114601	0.01065995	0.02078902	0.01430388	0.06429353	0.0502558	0.1837355	0.1074974	0.001515921	0.001934717	0.001563833	0.001125523	0.07499518	0.06187867	0.08313091	0.08810916	0.008181143	0.003614002	0.002796767	0.001976882
2587.717	2	0.1613666	0.230889	0.3980906	0.3362827	0.0605084	0.0601859	0.04283168	0.04713246	0.3991829	0.3405544	0.2666376	0.2071664	0.05878967	0.05689007	0.05288954	0.04535206	0.2267607	0.2250501	0.1916216	0.229752	0.04592864	0.03768444	0.04793667	0.04794836
2587.717	2	0.001115787	0.0006335452	0.001007028	0.0009776912	0.001228368	0.001290488	0.001122711	0.000710339	0.001016646	0.0008565097	0.0007600887	0.0008344524	0.00078999	0.0007730762	0.0006118863	0.0004338737	0.0005601302	0.0004814892	0.0005710847	0.0005416795	0.0006963589	0.0005393148	0.0005012012	0.0002790624
2587.718	2	0.07762164	0.05550103	0.0517435	0.07714057	0.2698316	0.2803808	0.2317294	0.1546183	0.05274821	0.06261083	0.09473051	0.1327492	0.1576951	0.1597318	0.1429008	0.09170556	0.0196805	0.02855753	0.05849412	0.07825467	0.1432883	0.1325889	0.1026785	0.05471565
2587.816	2	1.685184	1.868772	0.2453516	0.2342252	0.01000518	0.01026232	0.02049823	0.01383774	0.0628509	0.04840658	0.1805879	0.1051927	0.001355351	0.001208182	0.001875095	0.001012297	0.07300761	0.06093465	0.08233776	0.08725134	0.0075281	0.00378202	0.003406303	0.001920903
2587.817	2	0.1735547	0.2461247	0.4815546	0.3755234	0.06811332	0.07526898	0.04322594	0.0468155	0.4877278	0.3880332	0.2628024	0.2507782	0.064697	0.05478062	0.04791173	0.05371458	0.2505288	0.2268582	0.1518718	0.2704411	0.05155384	0.0386563	0.03620698	0.04177418
2587.817	2	0.001222431	0.0005613656	0.001165296	0.001062632	0.001311225	0.001387924	0.001061589	0.0007517119	0.001163209	0.0009070337	0.0007660781	0.001047369	0.00070058	0.0006454246	0.0005722349	0.000448937	0.0006246297	0.0005590872	0.000338309	0.000684193	0.0005749185	0.000551132	0.000415481	0.0002867387
2587.818	2	0.08524987	0.05170359	0.06717467	0.08856449	0.2822392	0.2916259	0.2446123	0.1757082	0.06375301	0.06371422	0.1162343	0.1552737	0.1278284	0.1298373	0.1326081	0.1035453	0.02791738	0.03434716	0.057821	0.0712101	0.1252666	0.1153593	0.0849312	0.04669043
2587.916	2	1.68118	1.863328	0.2445878	0.2329081	0.01060068	0.01108518	0.02101418	0.01393809	0.06228365	0.04844545	0.1796764	0.1042135	0.001862313	0.001301561	0.001874424	0.001167359	0.07277868	0.06002124	0.08147517	0.08690131	0.007991658	0.003676295	0.002721966	0.001715835
2587.917	2	0.182037	0.2307179	0.4949281	0.3734559	0.07145053	0.08453972	0.05346485	0.04337298	0.4985511	0.37122	0.2263639	0.2573956	0.05881468	0.05594769	0.05589103	0.06672548	0.2414722	0.2158024	0.1173979	0.2780928	0.05347788	0.04013412	0.03517106	0.03402617
2587.917	2	0.001083823	0.000631051	0.001218115	0.001058642	0.001493522	0.001700354	0.00137314	0.001058719	0.0009737468	0.0008670069	0.0008179746	0.001276573	0.0006016219	0.0006122112	0.0004698821	0.0005401114	0.0005616466	0.0003989813	0.0002308708	0.000843309	0.0004930409	0.0004234943	0.0003636764	0.0002733194
2587.918	2	0.09263374	0.06252295	0.07470994	0.07781305	0.3574703	0.3754032	0.3113649	0.2174896	0.07424336	0.07381156	0.127386	0.1821363	0.1163375	0.1126274	0.1102659	0.09089455	0.03105867	0.03747222	0.05851722	0.07099356	0.1097614	0.1008728	0.08363863	0.0519686
2588.016	2	1.689594	1.873504	0.2460487	0.2345377	0.01116718	0.01136232	0.02054125	0.01458505	0.06340363	0.04957061	0.1811487	0.105425	0.001430656	0.001189973	0.001280301	0.001734498	0.07293232	0.06087581	0.08229087	0.08687068	0.007785684	0.003726759	0.003039748	0.001618038
2588.017	2	0.1934738	0.1808883	0.4606058	0.3393601	0.07502938	0.06579901	0.03133316	0.04557354	0.4695396	0.314125	0.1666958	0.2425983	0.05224707	0.04884694	0.04050088	0.05412767	0.2119791	0.185885	0.09279746	0.2573104	0.04308533	0.04264056	0.03460724	0.03098123
2588.017	2	0.001018497	0.0007050522	0.001041643	0.001067707	0.001685158	0.001898238	0.00158439	0.001153234	0.0008395771	0.0007786267	0.0008042497	0.0012083	0.0005000198	0.0005279026	0.0004311601	0.0004950037	0.0005681943	0.0004558008	0.0002775708	0.0007433993	0.0003843063	0.0005220995	0.000417706	0.0002888179
2588.018	2	0.1158565	0.08494851	0.08910756	0.08518782	0.3984553	0.422183	0.3572935	0.2554728	0.09106609	0.08924138	0.1400833	0.1994543	0.1148297	0.1021441	0.09534156	0.08357976	0.02582295	0.02807366	0.05551365	0.06977966	0.08869056	0.08891846	0.08123846	0.04936122
2588.116	2	1.711214	1.893452	0.2485113	0.2375007	0.01086168	0.01144314	0.0218766	0.01466689	0.06409806	0.05018401	0.183742	0.1072504	0.001613281	0.001349327	0.001726261	0.001414572	0.07390895	0.06133542	0.08332163	0.08847547	0.007746808	0.003654779	0.003215336	0.001755201
2588.117	2	0.1893984	0.1478772	0.3865072	0.2971886	0.05365986	0.0494394	0.02836569	0.04772252	0.389897	0.2455504	0.1319353	0.2215865	0.04415362	0.04839357	0.04218116	0.04907418	0.2075152	0.1932779	0.09819844	0.2140602	0.04058593	0.04299833	0.03103114	0.02808418
2588.117	2	0.0009618049	0.0007545764	0.0009106595	0.0008398635	0.001916299	0.002044501	0.001700745	0.001187594	0.0007978116	0.0006971807	0.0007595181	0.001167688	0.0005366494	0.0004770004	0.0003506	0.0003920799	0.0005070154	0.0004500313	0.0003942789	0.0006842843	0.0004307462	0.0004768636	0.0003933612	0.0002246299
2588.118	2	0.1260489	0.08201368	0.08017911	0.0751747	0.4450207	0.4731641	0.3981915	0.2816387	0.09460945	0.08979605	0.1434738	0.2158598	0.1151414	0.09864466	0.08117146	0.0748131	0.02867262	0.03530055	0.06006546	0.07264323	0.09017898	0.09213129	0.08523202	0.04697365
2588.216	2	1.718409	1.902367	0.2493158	0.2387966	0.01118809	0.01172519	0.02109843	0.01466441	0.06467715	0.05007355	0.1844747	0.108024	0.001063982	0.001456654	0.001409291	0.001376732	0.0746286	0.06197082	0.08376312	0.08869237	0.008249968	0.003909841	0.002930592	0.001641688
2588.217	2	0.2050215	0.1789798	0.3526579	0.2914339	0.05497131	0.04605643	0.03916738	0.05472145	0.3582766	0.2357608	0.1555676	0.2094593	0.04988835	0.0483018	0.03498624	0.03663985	0.2021881	0.1897016	0.1316273	0.1898196	0.03819127	0.04031564	0.03366228	0.02735526
2588.217	2	0.0009824642	0.0008111882	0.0008044523	0.0007169951	0.001808953	0.001943204	0.001552062	0.001148685	0.0008434551	0.0005458755	0.0008284645	0.001066458	0.0005130499	0.0004374848	0.0004232734	0.0002991176	0.0005041152	0.0004636626	0.0003840385	0.0006473671	0.0004011408	0.0005329253	0.000414609	0.0002048952
2588.218	2	0.09793391	0.05947813	0.06573912	0.06079889	0.4213688	0.4541453	0.3762346	0.2565152	0.08112263	0.07155501	0.1154885	0.1863972	0.1070382	0.09222424	0.07503886	0.06208405	0.03038023	0.03466889	0.05866914	0.06956825	0.0869352	0.09524347	0.08915107	0.04832325
2588.316	2	1.710306	1.893957	0.2462474	0.234459	0.01094538	0.01085375	0.02047375	0.01449823	0.0627866	0.04946956	0.1812405	0.1057385	0.001345314	0.001231603	0.001320259	0.0008659792	0.07389897	0.06128776	0.08410144	0.08803067	0.007731124	0.003696487	0.002945165	0.001743385
2588.317	2	0.2599962	0.2540198	0.394425	0.3452118	0.06744749	0.06506033	0.04329387	0.06117492	0.4029318	0.295305	0.1892262	0.2260128	0.06115842	0.05428765	0.04818875	0.04412475	0.2147445	0.1825813	0.1735405	0.2088353	0.05246155	0.03467406	0.0439552	0.02368668
2588.317	2	0.0009641328	0.0008625527	0.000823272	0.0008265888	0.001706198	0.001808122	0.001470385	0.0009616561	0.001008125	0.0007385416	0.0007289568	0.0008656273	0.0005670959	0.0004280249	0.0003288715	0.0002630955	0.0005649239	0.0004285547	0.0005639761	0.0006578341	0.000420874	0.00055008	0.0005157396	0.0003232465
2588.318	2	0.07229777	0.0674841	0.07131799	0.05235578	0.4003142	0.4407081	0.3522378	0.2231202	0.08158051	0.07696853	0.09249526	0.15203	0.1213468	0.09449374	0.06994802	0.04939292	0.03679575	0.03060335	0.04545927	0.06826119	0.09463848	0.1121732	0.1015094	0.05503792
2588.416	2	1.709366	1.890532	0.2461778	0.2354849	0.01072321	0.01126727	0.02054279	0.0142265	0.06312329	0.04971398	0.1808261	0.1053332	0.001866171	0.001326322	0.001342411	0.0009029031	0.07334235	0.06116652	0.08395619	0.08859604	0.007971319	0.003410963	0.003364848	0.001822426
2588.417	2	0.2703276	0.2912297	0.3723859	0.3417536	0.06366452	0.05990835	0.04454446	0.05240283	0.3686519	0.3028756	0.2164627	0.2062186	0.05393078	0.03475887	0.03579296	0.03729972	0.2166616	0.1728892	0.2004228	0.2057993	0.04689017	0.02521872	0.04031303	0.0270684
2588.417	2	0.001094168	0.0008471888	0.0007846618	0.0007876415	0.001486865	0.001611163	0.001176304	0.000663843	0.0009123748	0.0008289374	0.0008534125	0.0006849863	0.0005688115	0.0003516269	0.000360292	0.0002177384	0.0004977255	0.0003268637	0.0005974754	0.0006059623	0.0003698929	0.0005078858	0.0004796425	0.0002052378
2588.418	2	0.06256876	0.06243467	0.04555818	0.03052615	0.3319611	0.3726862	0.2815675	0.1571363	0.05970412	0.07835148	0.08291371	0.1100295	0.1130905	0.09005856	0.06762512	0.04001845	0.03128958	0.02622878	0.044313	0.06026745	0.09441422	0.1114787	0.09700046	0.04641876
2588.515	2	1.708336	1.891482	0.2480105	0.2376312	0.01053867	0.01056163	0.02039132	0.0139971	0.06384651	0.05022193	0.1823315	0.1067107	0.001443078	0.000931525	0.001425888	0.001160243	0.07409014	0.06104328	0.08404787	0.08840296	0.008124719	0.003898453	0.002938825	0.001591396
2588.515	2	0.2559363	0.2770657	0.3258331	0.3046921	0.06038871	0.05104362	0.04549992	0.04728696	0.334266	0.2882256	0.2272904	0.1935647	0.04067084	0.03439311	0.03410111	0.03830507	0.2129605	0.1882325	0.2007235	0.1904346	0.03588424	0.02727749	0.02194835	0.01650947
2588.515	2	0.001246308	0.0009221438	0.0009349806	0.0008488798	0.001141161	0.001374904	0.0008536511	0.0005711416	0.0008009659	0.00083957	0.0007957996	0.0006788768	0.0004691953	0.000300072	0.0003372532	0.0002891373	0.0004587679	0.0004217111	0.0005400853	0.0005215253	0.0003413353	0.0004438282	0.000391276	0.0002395219
2588.515	2	0.06486342	0.04652142	0.04479234	0.05956763	0.2650752	0.297851	0.2102154	0.1098149	0.04811808	0.06843395	0.08959721	0.1010096	0.1009744	0.07663269	0.0737216	0.05834302	0.01742457	0.01927835	0.04833847	0.06842353	0.07827731	0.09552791	0.09350505	0.05135696
2588.616	2	1.704621	1.888372	0.2500382	0.2396359	0.01069965	0.0106738	0.02081766	0.0143181	0.06480435	0.05039181	0.1841705	0.107507	0.001355229	0.0008853016	0.001522546	0.0008492798	0.07356749	0.06099738	0.08362078	0.08808162	0.007759126	0.003357816	0.003300184	0.00155713
2588.617	2	0.241941	0.2590131	0.3107444	0.2854773	0.06771074	0.05604702	0.04864659	0.04805847	0.3211138	0.2843894	0.2416628	0.2037735	0.0352735	0.02825755	0.0298362	0.03712111	0.2220794	0.2035719	0.2064608	0.1879965	0.03781153	0.02935296	0.01543155	0.01645728
2588.617	2	0.001363266	0.001102913	0.0008278756	0.0007415307	0.000974463	0.001057029	0.0008139951	0.0005789116	0.0006966142	0.0007247426	0.0008569027	0.0007438851	0.0003406846	0.0002317033	0.0002491294	0.000343455	0.0004999236	0.0005414037	0.0004835195	0.0004181577	0.0003111322	0.0004605467	0.000389312	0.0002465529
2588.618	2	0.06302149	0.04892136	0.05197259	0.05163793	0.2200809	0.2337722	0.1752759	0.1168125	0.05431308	0.06762502	0.1023668	0.1263149	0.0682901	0.04325705	0.04432372	0.0486007	0.04070538	0.04436078	0.05474278	0.05542145	0.0546835	0.0733832	0.07876342	0.05189297
2588.716	2	1.703038	1.886273	0.248387	0.237951	0.01043638	0.01068284	0.02059702	0.01398823	0.06376464	0.05022065	0.1831453	0.1070596	0.001545525	0.000849788	0.001340246	0.001092469	0.073681	0.06071776	0.0832267	0.08828876	0.00820898	0.003369298	0.002971377	0.001963818
2588.717	2	0.2293292	0.2866528	0.3619869	0.3239463	0.07306533	0.0701694	0.06109882	0.04996075	0.3620761	0.3277902	0.2723509	0.2048517	0.0497094	0.03645803	0.03480989	0.04243539	0.2245327	0.2070083	0.222944	0.208174	0.04022835	0.0353375	0.0287046	0.02087767
2588.717	2	0.001478947	0.001297386	0.0008750529	0.0007277532	0.001113336	0.001224417	0.0008759722	0.0006666223	0.0007469676	0.0008857053	0.0009548606	0.0009083166	0.0002267238	0.0002536156	0.0002081618	0.0001897337	0.0004355301	0.00049591	0.0003810968	0.000327707	0.0001513933	0.0002915472	0.0002597055	0.0002066711
2588.718	2	0.08733099	0.06342903	0.04806819	0.0291631	0.2323924	0.2426705	0.1877905	0.1442558	0.06558955	0.08922388	0.1214191	0.1416687	0.05226034	0.0287417	0.02704901	0.04021668	0.04499312	0.04458822	0.04251285	0.03528846	0.03519189	0.05248223	0.05664132	0.03927531
2588.816	2	1.700162	1.87964	0.2458162	0.2353444	0.01040013	0.01022101	0.01991635	0.01390823	0.06302603	0.04884233	0.1805554	0.1053643	0.001444529	0.001439605	0.001368151	0.001098964	0.07217884	0.05931615	0.08272197	0.08766691	0.007854473	0.003532738	0.003068446	0.001738739
2588.817	2	0.2123098	0.303909	0.4051776	0.3523179	0.06998098	0.0789007	0.06919851	0.05232884	0.3836302	0.3638832	0.3009479	0.2062154	0.05230571	0.04056641	0.04064979	0.0418868	0.2297592	0.2229933	0.240588	0.2178442	0.03457768	0.04060704	0.03872235	0.02467607
2588.817	2	0.001475187	0.001460608	0.001051385	0.0007868675	0.001238853	0.001363549	0.001044616	0.0007442461	0.000849046	0.0009665564	0.001120634	0.000964453	0.0003092916	0.0001982937	0.000233913	0.0003653164	0.0005417894	0.0004445284	0.0005298753	0.0004029829	0.0002774926	0.0002783328	0.0003681444	0.0002423772
2588.818	2	0.1080023	0.07267916	0.05392689	0.04222366	0.2697526	0.2806624	0.219817	0.1746981	0.07101495	0.09859499	0.1376357	0.1623621	0.05236287	0.03559385	0.05042783	0.05759827	0.04183199	0.04619872	0.05271635	0.04309296	0.03494557	0.04610258	0.05391558	0.04129893
2588.916	2	1.706699	1.885847	0.2472004	0.2362311	0.01050947	0.01067517	0.02053262	0.01428393	0.06326779	0.04920507	0.1816096	0.1058843	0.001442664	0.0008905231	0.001561708	0.001352372	0.07230998	0.06021633	0.08284164	0.08782719	0.00747069	0.003943581	0.00308197	0.001674442
2588.917	2	0.1909622	0.2718657	0.3708102	0.3280157	0.06590347	0.06544075	0.05812284	0.04694002	0.3567889	0.3395913	0.2874044	0.2012219	0.0533984	0.03971747	0.04002626	0.04333698	0.2272034	0.2214566	0.2334812	0.2090691	0.03092877	0.03536554	0.03278653	0.0276786
2588.917	2	0.001467276	0.001378289	0.0008774967	0.0007959917	0.001324648	0.001427161	0.001184881	0.000973164	0.0007418205	0.0008674084	0.001077923	0.0009808716	0.0003074505	0.0002363731	0.0003459755	0.0002931346	0.0006020703	0.0004326982	0.0004582811	0.0004104713	0.0002070098	0.0002823302	0.0003520029	0.0003531673
2588.918	2	0.1157193	0.07108317	0.05231025	0.04440084	0.3039058	0.3149957	0.2545403	0.2042577	0.05632386	0.08233302	0.1334028	0.1697424	0.06506032	0.04262681	0.05721735	0.06353583	0.04519207	0.05035608	0.06328542	0.05537589	0.04407519	0.06609747	0.07536605	0.05627767
2589.016	2	1.709571	1.890874	0.2489487	0.2387065	0.01076515	0.01058642	0.02084454	0.01426151	0.06388451	0.04991896	0.1834871	0.1071627	0.001150368	0.001733021	0.001439383	0.001066161	0.07304879	0.0606939	0.08341424	0.08798347	0.008157559	0.00344506	0.003021749	0.001774756
2589.017	2	0.184287	0.2429267	0.3316578	0.2925682	0.07263488	0.07455222	0.06380669	0.04749944	0.327958	0.3123377	0.2711043	0.1900432	0.05667927	0.04029435	0.03820247	0.04038516	0.233787	0.2254099	0.2288526	0.1984539	0.02757388	0.03195182	0.03355293	0.03275084
2589.017	2	0.001383526	0.001264395	0.0007306507	0.0006853614	0.001339265	0.00148029	0.001154648	0.0008724632	0.0007933623	0.0008452277	0.0009674448	0.0009187711	0.0003728221	0.000304438	0.0003032908	0.0002892503	0.0005213863	0.0003890289	0.0003892801	0.0004044319	0.0002872034	0.0003219865	0.0004529257	0.0002768573
2589.018	2	0.1026356	0.05141142	0.03867377	0.04608317	0.2946266	0.3059359	0.2442073	0.1945179	0.04365325	0.06037744	0.1143821	0.1543573	0.07772243	0.0527786	0.06274605	0.06451029	0.03897724	0.04299987	0.05929246	0.0584265	0.05388877	0.07300618	0.08057607	0.06010824
2589.116	2	1.717791	1.900223	0.251024	0.2410453	0.01037772	0.010741	0.02070499	0.01446686	0.06444049	0.05069306	0.1859411	0.108159	0.001435504	0.001288024	0.001631675	0.001027203	0.07400917	0.06132972	0.08354767	0.08843572	0.007938604	0.003690838	0.002826588	0.001932346
2589.117	2	0.1705954	0.216518	0.2949111	0.2611516	0.06226185	0.06346794	0.05238311	0.03764675	0.2904717	0.2802101	0.2468913	0.1793775	0.05231226	0.03734941	0.03408141	0.03657545	0.2150335	0.204907	0.2065813	0.1783284	0.02313967	0.0241878	0.0298048	0.03148844
2589.117	2	0.001235518	0.001147934	0.0006579029	0.0005812477	0.001082715	0.001146788	0.0008581916	0.0007551652	0.0007222547	0.0006955593	0.0008592668	0.0007264972	0.0004028499	0.0003270782	0.0003780006	0.0002898532	0.0005257452	0.0004151677	0.0003877698	0.0003560668	0.000264996	0.0002988596	0.0003414258	0.0003653001
2589.118	2	0.06238285	0.02797617	0.03535401	0.03980084	0.2325272	0.2489465	0.1829636	0.1403502	0.04260669	0.03672763	0.06951824	0.1037945	0.07768157	0.04104823	0.04546379	0.04762816	0.04024574	0.04135356	0.05782763	0.05802747	0.05111214	0.0719768	0.08015902	0.05916186
2589.216	2	1.714794	1.896173	0.2480768	0.2381348	0.01071251	0.01055111	0.02053329	0.01393273	0.06329707	0.04918005	0.1831847	0.1070544	0.001328763	0.0009389098	0.001460934	0.000971674	0.07313695	0.06055314	0.08293014	0.0889476	0.007833942	0.003510286	0.002498808	0.001918128
2589.217	2	0.1606407	0.2318076	0.3448906	0.2749399	0.07618898	0.07947073	0.05793215	0.04053141	0.3352698	0.2997778	0.2504684	0.1781457	0.05370952	0.04061379	0.0320968	0.03927099	0.2154117	0.2050319	0.1949188	0.1838555	0.03698625	0.03105646	0.03446367	0.04138622
2589.217	2	0.00115285	0.00120476	0.0008006948	0.0008204005	0.001116801	0.0012623	0.0007088175	0.0004828894	0.0007473119	0.0007609305	0.0006622094	0.0006199381	0.0004390279	0.0002621796	0.0003967407	0.0002976894	0.0005510275	0.0004646685	0.0004238105	0.0003320553	0.0003190928	0.0004915158	0.0003193047	0.0001877799
2589.218	2	0.05742118	0.04105452	0.0639603	0.07219401	0.2432879	0.2554714	0.1468172	0.1093018	0.03117827	0.03502937	0.03870957	0.07057082	0.07442702	0.03674989	0.08058284	0.06457493	0.04233649	0.03697174	0.06666762	0.07742437	0.05386398	0.1031284	0.1065477	0.06055673
2589.316	2	1.710703	1.890902	0.2467056	0.2367371	0.01040438	0.01012134	0.01995362	0.01345491	0.06272532	0.0489462	0.1816082	0.1059987	0.001118059	0.0007944534	0.001678854	0.001441868	0.07285618	0.05993208	0.08363143	0.08895062	0.008314892	0.003370893	0.003056134	0.001846022
2589.317	2	0.12935	0.2035654	0.3563697	0.2866029	0.07474606	0.06345869	0.04528586	0.03800687	0.3491263	0.2693181	0.2212235	0.1832636	0.05660187	0.03848306	0.03035809	0.04125076	0.2019221	0.1812241	0.1692173	0.1717763	0.03555087	0.0440954	0.04396969	0.04093894
2589.317	2	0.0009990001	0.001087705	0.0008267896	0.0009479656	0.001018869	0.001174804	0.0006010608	0.0003080278	0.0006675782	0.0007737188	0.0007099049	0.0006884554	0.0004671158	0.000410171	0.0004759407	0.0005092452	0.0004637725	0.000469874	0.0005171861	0.0005007046	0.0003459021	0.0005436206	0.0005086349	0.0002608778
2589.318	2	0.03708578	0.05191554	0.1107766	0.1142739	0.2392595	0.2426902	0.1237386	0.05571226	0.03803089	0.05985523	0.08210828	0.09741794	0.09563206	0.06912075	0.103897	0.09613777	0.04277316	0.04632853	0.0785294	0.09484564	0.07602982	0.1241696	0.1097455	0.05175063
2589.406	2	1.706267	1.884909	0.247935	0.2383581	0.0105329	0.01023078	0.02084977	0.01387511	0.06322633	0.04950157	0.1828903	0.1062457	0.001174004	0.001247958	0.001356336	0.001312071	0.07271153	0.0599191	0.08331327	0.08866496	0.007644042	0.003417033	0.003025149	0.001743607
2589.407	2	0.09716142	0.1474094	0.3180353	0.2584282	0.07239597	0.06625881	0.0497675	0.04599718	0.3309185	0.2240422	0.1831582	0.1835274	0.04830747	0.03825	0.03580461	0.04955923	0.1863213	0.1627734	0.1224802	0.1513591	0.03074911	0.03643474	0.03982528	0.04059134
2589.407	2	0.0009416281	0.001042017	0.0007419897	0.0009067255	0.00101634	0.001027524	0.0005636715	0.000508866	0.0006340926	0.0005786479	0.0007643793	0.0005786925	0.0004379359	0.0004086925	0.000354292	0.000401064	0.0003753679	0.0004898477	0.0004831251	0.0005260549	0.0003767974	0.0004177952	0.0004450354	0.0002270064
2589.408	2	0.05605053	0.05117187	0.09332123	0.09804726	0.2211573	0.2188722	0.1406476	0.1013823	0.06462708	0.0689836	0.09684417	0.1213287	0.09468977	0.09260571	0.1035996	0.0907282	0.04046462	0.05133482	0.07755092	0.08188522	0.08215741	0.102397	0.08919098	0.04336449
2589.506	2	1.710367	1.889821	0.2498546	0.2401658	0.01017987	0.01023663	0.02069877	0.01418658	0.06458371	0.04987316	0.1843717	0.1078528	0.001293186	0.001394587	0.001794743	0.001430405	0.07244818	0.06040883	0.08382416	0.08853698	0.007852497	0.003769378	0.0032412	0.001984909
2589.507	2	0.1047219	0.09393111	0.2712893	0.2168617	0.06720819	0.05729946	0.04101258	0.04175544	0.294441	0.1649337	0.1381522	0.1779073	0.05728913	0.04235634	0.02872602	0.05034154	0.174351	0.1633297	0.07817809	0.1384993	0.02579746	0.03584357	0.03178179	0.03029244
2589.507	2	0.001022412	0.0009503892	0.0007111361	0.0007679659	0.001019001	0.001113686	0.0007134915	0.0006095262	0.0006161786	0.0004959953	0.0007026244	0.0006924707	0.0006213272	0.0005249243	0.0003963815	0.000418491	0.0003277791	0.0005178379	0.0003682839	0.0005808152	0.000460393	0.0003624957	0.0003678705	0.000247499
2589.508	2	0.08470165	0.06681383	0.06590756	0.0730417	0.246249	0.252222	0.1721782	0.1280703	0.08735092	0.09285593	0.1114763	0.1341806	0.1065667	0.1084969	0.1085494	0.09066388	0.03945812	0.05669637	0.07694081	0.07458741	0.09075971	0.08872036	0.07198176	0.03905833
2589.606	2	1.714404	1.893803	0.2506078	0.2413863	0.01062254	0.01029409	0.02031364	0.0146465	0.06475679	0.05077137	0.1850845	0.1081375	0.001462324	0.001544643	0.00161067	0.001109328	0.0733118	0.06032587	0.08335281	0.08841992	0.008083086	0.003616674	0.003241237	0.002046317
2589.607	2	0.1096843	0.08724289	0.2590104	0.2007603	0.04944961	0.03848944	0.03373737	0.03562313	0.2705256	0.1377159	0.1077262	0.1655254	0.05613258	0.04984888	0.03008649	0.04687462	0.1593466	0.170588	0.02994645	0.1395881	0.03241979	0.04301176	0.02528518	0.02229943
2589.607	2	0.001211608	0.0009785054	0.000674462	0.000751886	0.001135484	0.001179722	0.0008068103	0.0006715787	0.0005990264	0.0004684596	0.0006685397	0.0007789064	0.0005311968	0.0004985265	0.0005164904	0.0004425824	0.0003103142	0.0005038026	0.000391866	0.0006249035	0.0004281567	0.0003926066	0.0003531656	0.0002342227
2589.608	2	0.08909596	0.0712498	0.07257872	0.07441268	0.2596011	0.2668236	0.1872276	0.1400075	0.08352777	0.09118908	0.1149729	0.1391102	0.1126288	0.1177503	0.1063058	0.08466741	0.03962828	0.054087	0.07312323	0.07301377	0.0947303	0.08961147	0.07395156	0.04565706
2589.706	2	1.704491	1.883069	0.2469383	0.2377304	0.01101955	0.01073555	0.02061781	0.01429321	0.06321404	0.04914247	0.1816744	0.1061443	0.001545694	0.00156422	0.002258687	0.001397666	0.07241758	0.0596709	0.08336466	0.0876623	0.007676296	0.003309966	0.003195028	0.001714487
2589.707	2	0.1231806	0.1276599	0.3180344	0.2615305	0.06803931	0.04626101	0.0439524	0.04487291	0.3411635	0.1883365	0.1309348	0.1826919	0.05894096	0.0547364	0.02613827	0.05147863	0.1745863	0.1940125	0.05643561	0.1816799	0.02693216	0.04601165	0.02674722	0.02892227
2589.707	2	0.001297808	0.0007617711	0.0008896205	0.0008091373	0.001465522	0.001482505	0.0009544966	0.0008200773	0.0008582092	0.0006773689	0.0007756195	0.0008794754	0.0006995126	0.0006478405	0.0005777652	0.0004414071	0.0003937427	0.0005525666	0.0001743612	0.0006298832	0.000481672	0.0005006991	0.000323156	0.0003512242
2589.708	2	0.09711735	0.06051291	0.06438035	0.08622689	0.3313747	0.3304599	0.2117875	0.1579874	0.08097029	0.08861413	0.110527	0.1548185	0.1467795	0.1495337	0.1182689	0.07626892	0.0614954	0.04852793	0.05123629	0.07370537	0.1279219	0.09759737	0.06678752	0.06509772
2589.806	2	1.706392	1.885397	0.2469491	0.237111	0.01066592	0.01036697	0.01993644	0.01379537	0.06261983	0.04917884	0.1813952	0.1058445	0.001576273	0.001329372	0.001691134	0.001242853	0.07257195	0.05988136	0.08373502	0.08776703	0.008042671	0.003561138	0.003015694	0.002376308
2589.807	2	0.1272796	0.1510206	0.3081808	0.265941	0.05597314	0.0394702	0.04261656	0.0431345	0.3179849	0.1959622	0.1578186	0.1704601	0.04597232	0.0375339	0.02724509	0.03749929	0.1702353	0.1797106	0.111993	0.1696623	0.02436265	0.04081847	0.03483834	0.0261739
2589.808	2	0.001189784	0.0006724436	0.000819329	0.0007043552	0.001509433	0.001489856	0.0008177607	0.0006626239	0.0006840031	0.000588503	0.0005888956	0.0007849309	0.0008100733	0.000671767	0.0005043542	0.0003025902	0.0003951033	0.0005409954	0.0002119864	0.0005944104	0.0006545778	0.0004906954	0.0002336999	0.0003659345
2589.808	2	0.09364295	0.04966191	0.06133381	0.08765029	0.3509688	0.3401852	0.1828158	0.1422036	0.06249523	0.06445308	0.06997744	0.1386368	0.1744091	0.1579518	0.1087531	0.06638546	0.06874056	0.05710071	0.03416406	0.07675098	0.1609136	0.09561156	0.05538514	0.07893975
2589.906	2	1.706175	1.885806	0.2485797	0.239425	0.01079645	0.01079346	0.0202842	0.01423251	0.0635836	0.04984994	0.1824328	0.1072485	0.002017071	0.00119564	0.001520006	0.001242741	0.07287773	0.06020057	0.08329662	0.08775318	0.007869364	0.003316375	0.00307505	0.001700253
2589.907	2	0.1447994	0.1685001	0.282526	0.2574767	0.05459995	0.04873252	0.0414417	0.03814288	0.2882304	0.2124893	0.1786703	0.1559866	0.04372318	0.03519182	0.02085965	0.02880647	0.168902	0.1643554	0.147532	0.1597642	0.01900327	0.03374744	0.03373046	0.02966521
2589.908	2	0.001202927	0.0006505647	0.0007174625	0.0008150737	0.001350975	0.001162249	0.0005510741	0.0004012634	0.0006134281	0.0004192485	0.0004947566	0.0007103399	0.0007597651	0.0006723808	0.0003673425	0.0002405388	0.0003994872	0.0005631284	0.0004088104	0.0004865933	0.0007170732	0.0004368069	0.000286741	0.0004153457
2589.908	2	0.07778567	0.06352649	0.07050373	0.07992151	0.3012583	0.2871499	0.1269728	0.07818056	0.05684585	0.05227559	0.05305853	0.1191147	0.1824283	0.1533794	0.08621019	0.04188559	0.05773674	0.05312678	0.02791657	0.07231369	0.1669222	0.09384592	0.06336515	0.07281114
2590.006	2	1.70118	1.882723	0.2501335	0.2406748	0.01049831	0.010551	0.02079028	0.01403172	0.06453721	0.05074562	0.1844752	0.108074	0.0012908	0.001483459	0.001808824	0.0009882191	0.07259133	0.06056044	0.08287234	0.0872711	0.007725262	0.003696895	0.002756589	0.002043707
2590.006	2	0.1617973	0.1836946	0.2570699	0.2418374	0.04809209	0.05273941	0.04813345	0.03434817	0.2473278	0.2161383	0.1957675	0.1547584	0.04142393	0.03034041	0.0211551	0.02488981	0.1664154	0.1640886	0.1658608	0.1472993	0.01355308	0.02389554	0.03462127	0.028848
2590.007	2	0.001107916	0.0005696222	0.0006640569	0.0007789486	0.00106447	0.000972838	0.0006010697	0.0003120039	0.0005913367	0.0005204932	0.0006891361	0.0008075019	0.0007242199	0.0005738715	0.00045127	0.0003330126	0.0005134694	0.000486021	0.0005630685	0.0003814631	0.0007063645	0.000483907	0.0002877997	0.0002929961
2590.008	2	0.05013978	0.0717784	0.08292795	0.08489335	0.2317073	0.220424	0.116521	0.05713329	0.04549575	0.05346427	0.08315645	0.1149437	0.1485063	0.1343728	0.08747123	0.05757474	0.05949674	0.04110042	0.05032855	0.07384001	0.1365679	0.09729358	0.05534883	0.05319388
2590.106	2	1.671574	1.855395	0.249199	0.2395226	0.01038459	0.01000302	0.02025531	0.01371791	0.06402694	0.04990624	0.1835254	0.1075646	0.002091352	0.001393092	0.001130129	0.0009178096	0.07219043	0.05968211	0.08166163	0.0854448	0.008190072	0.003630726	0.002806646	0.001744961
2590.107	2	0.183514	0.2468744	0.3420967	0.3077485	0.04826106	0.0525152	0.04714317	0.03434236	0.2943523	0.267683	0.2357058	0.1741334	0.04757167	0.03632869	0.0294504	0.03214091	0.1769037	0.1891267	0.195953	0.1712421	0.02088683	0.02921413	0.03527514	0.02708894
2590.108	2	0.001090177	0.0005100713	0.0008217951	0.0009685839	0.0008665773	0.0009153586	0.0005949519	0.0003888139	0.0007694266	0.0007399538	0.0008408361	0.0006936863	0.0005386449	0.000630786	0.0004507871	0.0004597081	0.0004351955	0.0004523659	0.0006593083	0.0002446828	0.0004560079	0.0004700037	0.0004499886	0.0001252971
2590.108	2	0.05162871	0.06651089	0.09208715	0.0957924	0.2004614	0.1959493	0.1331456	0.08903695	0.05281164	0.06297634	0.09927462	0.1180943	0.1102743	0.1263929	0.1168812	0.08374231	0.03699719	0.03481938	0.05210665	0.06191178	0.1054849	0.09372146	0.07227312	0.04164473
2590.206	2	1.641114	1.824574	0.2451102	0.2347028	0.01009675	0.01055893	0.02017746	0.0135136	0.06222323	0.04883684	0.1797113	0.1049076	0.001659401	0.00123269	0.00189094	0.001090743	0.0697335	0.05758164	0.07955984	0.08238674	0.007502442	0.003663328	0.003000486	0.001819491
2590.207	2	0.2311821	0.3289283	0.467989	0.3994459	0.06077377	0.06324606	0.05845789	0.0388288	0.36674	0.3428743	0.2990956	0.1839928	0.04357428	0.04574385	0.04153728	0.03249814	0.1791371	0.2081412	0.2382282	0.2037149	0.03125331	0.03117408	0.0384948	0.03099211
2590.208	2	0.001107343	0.0003426665	0.001116967	0.001255969	0.0009139796	0.001006216	0.0006924298	0.000486194	0.0008830647	0.0009280432	0.0009864631	0.0008204924	0.0005375863	0.0006306444	0.0005164549	0.0003758857	0.0004210171	0.0004316505	0.0006562383	0.0002800448	0.0004727346	0.0004329078	0.0003823494	0.0003504361
2590.208	2	0.07192145	0.05540156	0.07834634	0.08153775	0.2049052	0.2023439	0.1457302	0.1072015	0.06532383	0.07124066	0.09988622	0.124138	0.1097883	0.1243516	0.1149622	0.08512769	0.02245391	0.0288327	0.05028505	0.06264993	0.09726484	0.08830248	0.06894319	0.0404321
2590.306	2	1.610396	1.794962	0.2438767	0.2335034	0.009348275	0.009587786	0.02001812	0.01331084	0.06166463	0.04866501	0.1795139	0.1047898	0.001260373	0.001344278	0.001258602	0.0008994273	0.06799966	0.05617677	0.07599634	0.07875385	0.007088808	0.003449125	0.002583294	0.001690868
2590.307	2	0.2608465	0.3459918	0.5388174	0.4509943	0.06981793	0.06784621	0.0611332	0.04633902	0.4227974	0.3663511	0.3414053	0.1913149	0.04542624	0.04246034	0.04911256	0.03646098	0.1750679	0.1971376	0.2826704	0.2087802	0.03708311	0.03091994	0.04399681	0.02116706
2590.307	2	0.001106606	0.0003605816	0.001310852	0.001076195	0.0007537582	0.0007394379	0.000588332	0.0005047057	0.000915439	0.0009581672	0.0009755531	0.0005791022	0.0005426842	0.0004744306	0.0005142762	0.000365613	0.000458089	0.0004694255	0.0008240191	0.000296471	0.0004683585	0.0005105367	0.0004497073	0.0002760126
2590.308	2	0.07517007	0.06932257	0.06927765	0.06960787	0.1482799	0.1495511	0.1124628	0.08593275	0.06768588	0.06636743	0.07130699	0.08220842	0.1010717	0.1003447	0.0893829	0.07092253	0.05238956	0.05340529	0.06220399	0.06162906	0.09888175	0.09377038	0.07792614	0.04975623
2590.406	2	1.597837	1.784472	0.2446282	0.2345025	0.01000894	0.01011046	0.02017825	0.01389367	0.06245881	0.04956484	0.1801077	0.1054774	0.001550636	0.001288655	0.001295505	0.001183753	0.06688685	0.05550531	0.07425111	0.0765103	0.007640419	0.003372471	0.002851254	0.001477881
2590.407	2	0.2652319	0.3207447	0.5494909	0.4582919	0.06104023	0.07874113	0.06774582	0.05129911	0.427168	0.3623138	0.3638405	0.1994286	0.04554207	0.0332529	0.03753509	0.03134377	0.1623349	0.1880361	0.2918201	0.1854042	0.03493387	0.03505468	0.04607785	0.02244742
2590.407	2	0.001131362	0.0004815637	0.001363982	0.001048286	0.0006456006	0.0006251656	0.0004904988	0.0004062608	0.0009764684	0.0009123592	0.000993326	0.0007214043	0.000500671	0.0004926423	0.0003668394	0.0003287431	0.0004460276	0.0004946913	0.00076031	0.000254482	0.0004352892	0.0004491345	0.0004458572	0.0003163765
2590.408	2	0.08188018	0.08049476	0.08091127	0.07801078	0.1136387	0.1163342	0.09055418	0.07574986	0.07449771	0.07225263	0.07073373	0.06822006	0.09948578	0.09713606	0.08508148	0.06853569	0.07030055	0.06960978	0.06849763	0.06196287	0.09285324	0.09035654	0.08121327	0.05791598
2590.506	2	1.581293	1.77261	0.2454262	0.2356331	0.009604042	0.009937524	0.0201094	0.01364507	0.06253478	0.04977306	0.1812849	0.1057701	0.00130152	0.0009386008	0.00140785	0.001275233	0.06596669	0.05479647	0.07275184	0.07482938	0.007138846	0.003377085	0.002642221	0.001744257
2590.507	2	0.2510545	0.312063	0.5953017	0.4807015	0.06490498	0.08590244	0.07888864	0.06004765	0.4472229	0.3610801	0.3938374	0.2066183	0.04545312	0.03919096	0.04481717	0.03122395	0.1654785	0.2028865	0.3003102	0.1637918	0.03311121	0.03947527	0.05045039	0.02728747
2590.508	2	0.001077856	0.0005240421	0.001478753	0.001048803	0.0005004754	0.0004936582	0.0004379769	0.0004024327	0.0008510226	0.000878065	0.0009490038	0.0005823923	0.0004001514	0.00033338	0.0002917587	0.0002978648	0.0003352637	0.0005410315	0.0007610442	0.0003105209	0.0003769935	0.0003948547	0.0003944587	0.0002193422
2590.508	2	0.06433701	0.06503675	0.0667708	0.06667423	0.08488142	0.0881034	0.06917862	0.05786755	0.05803197	0.05563495	0.05614096	0.05355433	0.07945788	0.07685433	0.06678579	0.0531682	0.05936411	0.05989343	0.06115746	0.05253624	0.07267261	0.07096294	0.06598398	0.0486556
2590.606	2	1.563605	1.758111	0.2442169	0.2340477	0.009203645	0.009578134	0.01974477	0.01370417	0.06233102	0.04874305	0.1809614	0.1054515	0.001323837	0.001265968	0.001609754	0.001347299	0.06464468	0.05353179	0.07115046	0.07339709	0.007187056	0.003182578	0.002641936	0.002149707
2590.607	2	0.2111238	0.3119737	0.7150636	0.5602911	0.07734978	0.08275904	0.07536567	0.06201401	0.5223324	0.3557886	0.4329462	0.2127138	0.04522913	0.03993187	0.0383898	0.0273306	0.1635421	0.2380657	0.301488	0.1485716	0.02606405	0.05812673	0.05674105	0.03441732
2590.607	2	0.001014138	0.0006515468	0.001576394	0.001163164	0.0003812355	0.0004504386	0.0003668514	0.000323565	0.001002831	0.0008947803	0.0009635059	0.0005341831	0.0003271929	0.0002606505	0.0002222426	0.0002250213	0.0004362828	0.0005342449	0.0006415421	0.000398157	0.0002919615	0.0002807811	0.0001987432	0.0002666555
2590.608	2	0.04142099	0.04146068	0.04247397	0.0432607	0.0615107	0.06431487	0.04675827	0.03634819	0.03809017	0.03598007	0.03711729	0.03544067	0.05243424	0.05040007	0.04181057	0.0332677	0.04116427	0.04092419	0.04071006	0.03400962	0.0487895	0.04676412	0.04297037	0.03192433
2590.706	2	1.553769	1.746793	0.2408005	0.229787	0.009522773	0.009808297	0.01959288	0.0134578	0.06096784	0.04802185	0.1773923	0.103425	0.001254446	0.001374258	0.001614742	0.000967996	0.06311723	0.05336336	0.0707361	0.07205755	0.007147577	0.002984477	0.002332601	0.001616561
2590.707	2	0.1559078	0.3258798	0.8307561	0.648388	0.1010893	0.0966924	0.07976942	0.05773526	0.6175949	0.3620484	0.4778829	0.2002561	0.06101605	0.05707354	0.04836023	0.03573231	0.1740472	0.2585876	0.2897288	0.1524891	0.0338335	0.05710421	0.0622422	0.0394328
2590.708	2	0.0008786861	0.0008088084	0.001769862	0.001315427	0.0003769778	0.0003515919	0.0002627492	0.0002197198	0.001211417	0.0007982542	0.001056909	0.0004909663	0.0002290453	0.0002297491	0.000244589	0.0002068036	0.0003943617	0.0005023871	0.0006894778	0.0003988134	0.000154806	0.0001472325	0.0002852347	0.0002056714
2590.708	2	0.02112879	0.01997058	0.01923368	0.0210491	0.044204	0.04676125	0.02817461	0.01738494	0.02080643	0.01840567	0.01913484	0.01900353	0.0300674	0.02934584	0.02134953	0.01613353	0.02179061	0.02146342	0.02060892	0.01700546	0.02819294	0.02645464	0.02313301	0.01727441
2590.806	2	1.561801	1.753848	0.2409495	0.2304283	0.009264246	0.009282856	0.01973336	0.0133731	0.06149851	0.04785265	0.1783336	0.1037037	0.001171454	0.001096467	0.001274516	0.0009812087	0.06366233	0.05388115	0.07083823	0.0729325	0.006890993	0.003065287	0.002910469	0.001353467
2590.807	2	0.09690095	0.3146784	0.7705565	0.6123045	0.1118707	0.08407555	0.08501444	0.05931152	0.5765156	0.2890826	0.4531115	0.1825809	0.05731524	0.04961428	0.03849783	0.04342509	0.1839632	0.2439236	0.2302116	0.1469477	0.04518176	0.04663608	0.05741864	0.03360321
2590.808	2	0.0007800943	0.0008766893	0.001655445	0.001422297	0.0004945126	0.0004092529	0.0003259291	0.0002316684	0.001215836	0.0005945046	0.0009362003	0.0005356459	0.0003463256	0.000369487	0.0002322484	0.0002758729	0.0004456726	0.0005981601	0.0005404611	0.0004451239	0.000287053	0.0003021277	0.0003495045	0.0001888779
2590.808	2	0.02328169	0.02434643	0.03393225	0.03831482	0.07436939	0.07528927	0.05135047	0.03059927	0.02519757	0.02769016	0.03438035	0.03746058	0.05486544	0.0512792	0.0406045	0.02555398	0.01989503	0.02968379	0.03925682	0.03573247	0.05531831	0.05351644	0.04214833	0.02436122
2590.906	2	1.602647	1.78967	0.2436341	0.2333554	0.0101511	0.01043092	0.02008857	0.01361737	0.06294972	0.04918499	0.1813625	0.1056303	0.001521416	0.001197082	0.001377643	0.001092016	0.06565181	0.05552094	0.07334882	0.07592438	0.00754476	0.003361748	0.002776402	0.001454945
2590.907	2	0.07693738	0.2760213	0.632159	0.4999848	0.08165998	0.06816146	0.07458695	0.045859	0.4613487	0.1947157	0.3691187	0.1734565	0.04890762	0.05130221	0.03383279	0.03926291	0.1905741	0.1985192	0.164198	0.1392199	0.05217967	0.04516934	0.03700105	0.02871791
2590.908	2	0.0006925324	0.0009391192	0.001478456	0.001357193	0.0007861904	0.0007350065	0.000673891	0.0004477083	0.001002614	0.000547353	0.001023831	0.0007140793	0.0005815574	0.0005902504	0.0005532322	0.0003515999	0.0005840173	0.0003413244	0.0003075943	0.0005874685	0.0006186255	0.0004408714	0.0004640475	0.0002594899
2590.908	2	0.07531448	0.06107737	0.07877681	0.09498076	0.1662323	0.1617197	0.1242965	0.09264297	0.06524367	0.0721298	0.09096797	0.1062264	0.1317159	0.1310022	0.1107651	0.07222183	0.03010777	0.06026207	0.08513646	0.08276214	0.1244528	0.1143125	0.08842201	0.04786999
2591.006	2	1.636943	1.823375	0.2464807	0.2366198	0.0105043	0.01017075	0.02045217	0.01404404	0.06381735	0.05009886	0.1836435	0.1076059	0.002113623	0.001843709	0.001750369	0.001400866	0.06794426	0.05704836	0.07621748	0.07917316	0.007597022	0.003838625	0.002683962	0.001890947
2591.007	2	0.1139919	0.2255847	0.4768262	0.3696332	0.07542833	0.04099448	0.04311276	0.0383531	0.341441	0.08837992	0.2496066	0.1641187	0.04490028	0.0346251	0.03911849	0.02176824	0.1942167	0.1412575	0.1085048	0.1309697	0.04050841	0.03169114	0.02777934	0.02287557
2591.008	2	0.0006186326	0.001099567	0.001267783	0.001227856	0.001234193	0.001282033	0.001072357	0.0007558087	0.0007488946	0.0004587464	0.0009427729	0.001033391	0.00081669	0.0009048325	0.0007772483	0.0005098985	0.0003980991	0.0003164247	0.0003170424	0.0006322999	0.0007241023	0.0006015655	0.0005527928	0.0002713165
2591.008	2	0.09935426	0.07299964	0.08800393	0.1053313	0.2836228	0.289568	0.2309931	0.1556153	0.07330404	0.0891429	0.1313891	0.1566116	0.1798435	0.1933127	0.1689864	0.1067046	0.03334658	0.06406525	0.09473504	0.09722955	0.1596471	0.1453299	0.1123117	0.058961
2591.106	2	1.667715	1.855235	0.2477548	0.2381697	0.01053932	0.01110572	0.02083089	0.01392537	0.06370822	0.04970725	0.1846598	0.1084177	0.001616702	0.001590027	0.002057153	0.001644483	0.06919094	0.05827589	0.07965504	0.08265908	0.007580797	0.003898777	0.002820099	0.001937915
2591.107	2	0.1357953	0.2099113	0.3727768	0.3028747	0.05958611	0.02719721	0.0251492	0.02581051	0.2762682	0.07749768	0.164011	0.1466577	0.04535642	0.03657421	0.04533759	0.03871297	0.1824852	0.1159191	0.07681164	0.1274019	0.0401742	0.02938287	0.02413553	0.02081818
2591.108	2	0.0004800891	0.001194693	0.00106847	0.001012529	0.001747775	0.001756425	0.001415143	0.001004565	0.0006011529	0.0004265777	0.0008627076	0.001087182	0.000918832	0.0009898667	0.0009461316	0.0006159193	0.0003746954	0.000300964	0.0003386237	0.0006530569	0.0007692317	0.0007599454	0.0005673684	0.0003215921
2591.108	2	0.1087964	0.07087956	0.0697205	0.08998757	0.4077748	0.4178868	0.3368074	0.2179321	0.07490814	0.1053524	0.162313	0.1993194	0.2311467	0.2497102	0.2227182	0.1419741	0.03035812	0.05520073	0.09730395	0.1177363	0.1745445	0.1684373	0.1412511	0.08437214
2591.206	2	1.668726	1.854595	0.2455181	0.2350808	0.0115472	0.01102843	0.0211247	0.01437702	0.06285758	0.04949193	0.1816477	0.106603	0.001936224	0.001783403	0.001597295	0.001147511	0.0691927	0.05790685	0.08053561	0.08338357	0.007953846	0.003356331	0.002822656	0.001707748
2591.207	2	0.1460438	0.2220594	0.3711024	0.3203328	0.06628246	0.03276345	0.02526162	0.03399014	0.2933256	0.1257667	0.1296177	0.1385538	0.05238797	0.04378307	0.02818202	0.0326777	0.1552001	0.09610869	0.08319954	0.1489862	0.03014432	0.0292268	0.03106994	0.02514672
2591.207	2	0.0003962387	0.001225088	0.0009369879	0.0009800965	0.002141806	0.002237967	0.001778108	0.001195534	0.0007407188	0.0006089627	0.0009812719	0.001271895	0.001092452	0.001246301	0.001006932	0.0006754455	0.0004899523	0.000405923	0.0003830173	0.000666738	0.0008150454	0.0008042202	0.0006051361	0.0003958247
2591.208	2	0.1211819	0.07201459	0.06664827	0.08124697	0.50849	0.5226038	0.4197039	0.2693052	0.05907259	0.1145645	0.1817494	0.2441556	0.2526373	0.2753949	0.2464647	0.1541436	0.04034569	0.05041411	0.09091088	0.124308	0.1802028	0.1721833	0.1403967	0.08256401
2591.306	2	1.676764	1.862097	0.245697	0.2358142	0.01068045	0.01114799	0.02155281	0.01430535	0.06274782	0.04934103	0.1822532	0.1065482	0.002320372	0.001646763	0.002012511	0.001262804	0.06996208	0.0585472	0.08085376	0.08366282	0.007644463	0.003788694	0.003050647	0.001960903
2591.307	2	0.1349474	0.2005738	0.3173811	0.2879883	0.07132611	0.04161665	0.03245958	0.03365937	0.283373	0.1678267	0.1270604	0.1101867	0.04577146	0.03187078	0.02763078	0.04196563	0.1174675	0.08789043	0.104945	0.1509644	0.03762952	0.03629876	0.02903309	0.02061316
2591.308	2	0.0004470482	0.001157179	0.0007078819	0.0008397643	0.002369267	0.002427923	0.001890196	0.001176272	0.0007567819	0.0005985638	0.0009121371	0.001205687	0.001048609	0.00110904	0.0009060976	0.0006316176	0.0003398106	0.0002618835	0.0003770103	0.0006105608	0.0008195864	0.0007619257	0.0004941655	0.00020957
2591.308	2	0.1144324	0.07187271	0.06240875	0.07299399	0.5347531	0.5500238	0.4349059	0.2716579	0.05514276	0.1000087	0.1635124	0.2532043	0.2470534	0.2687465	0.2294342	0.1332986	0.03290589	0.04179071	0.07546758	0.1151512	0.1897619	0.1684356	0.1215851	0.05960214
2591.406	2	1.687961	1.873187	0.2478393	0.2375475	0.01131386	0.01187753	0.02137033	0.01489841	0.06414715	0.05051104	0.1841712	0.1084857	0.002218284	0.001543412	0.00156827	0.001425478	0.07044301	0.05886217	0.08145325	0.08469624	0.007737548	0.004211401	0.003133819	0.001689906
2591.407	2	0.110652	0.1595057	0.2540693	0.2280862	0.0542419	0.04239989	0.03184784	0.02674743	0.2547058	0.1672548	0.1339702	0.08169013	0.03765681	0.01985865	0.01741862	0.03103079	0.09606234	0.08563473	0.1133138	0.1399907	0.02990895	0.02994163	0.02219196	0.02265439
2591.407	2	0.000544854	0.001182612	0.0007084885	0.0008438675	0.002181433	0.002297156	0.001736565	0.001040031	0.0007406865	0.0006627344	0.000773522	0.001129756	0.0009720197	0.001056131	0.0008433089	0.0004822763	0.0003274874	0.0003266944	0.0004568308	0.0005630913	0.0008267727	0.0007924374	0.0005414011	0.000251026
2591.408	2	0.1057681	0.06452713	0.0495476	0.08934795	0.5009027	0.5155049	0.3980796	0.2405836	0.05272187	0.0759579	0.1413448	0.240965	0.229573	0.2462187	0.1970644	0.1037998	0.03749837	0.0418806	0.07235198	0.1082692	0.1969176	0.1726187	0.1113469	0.03883893
2591.506	2	1.701299	1.886341	0.250119	0.2401645	0.01122466	0.01093017	0.02161808	0.0141795	0.06470506	0.05041255	0.1859421	0.1086025	0.001889501	0.001827582	0.001707526	0.001041924	0.07128461	0.05937372	0.08216682	0.08557237	0.008270769	0.003442373	0.003301083	0.001685632
2591.507	2	0.1195457	0.1419708	0.2028882	0.1835665	0.04666765	0.03551942	0.03044298	0.02506511	0.2066515	0.1428005	0.1326709	0.08235288	0.03377009	0.02732604	0.02485267	0.02763804	0.107438	0.09896853	0.1161025	0.1167819	0.02753281	0.026968	0.0236138	0.02071156
2591.508	2	0.0007744261	0.00109355	0.0006287041	0.0006793781	0.001972763	0.002117761	0.001471809	0.0007875057	0.0006830337	0.000521108	0.0007039211	0.0009680507	0.001034452	0.0009679474	0.0007571349	0.0003658914	0.0003705367	0.0002692291	0.0002960116	0.0004677151	0.0008823496	0.0007638622	0.0004454298	0.0001911804
2591.508	2	0.07572377	0.06089343	0.04789948	0.07662427	0.4645702	0.483887	0.3524897	0.1941765	0.06168666	0.06742678	0.1259628	0.2224848	0.2323417	0.2234915	0.162501	0.07149674	0.04369621	0.02975453	0.06641965	0.1082949	0.2111549	0.1815832	0.1091504	0.03035422
2591.605	2	1.694147	1.88092	0.2482058	0.2384105	0.0107478	0.01109874	0.02097477	0.01415452	0.06335212	0.04985513	0.1844663	0.1082638	0.001801571	0.001746771	0.001419976	0.001144061	0.07066137	0.05926211	0.08217731	0.08579716	0.007693872	0.004259852	0.002623908	0.001898499
2591.605	2	0.1285024	0.1551182	0.2499753	0.2090185	0.0488922	0.04639947	0.03892881	0.02115953	0.2421149	0.1510887	0.1446504	0.06742393	0.02899057	0.02420432	0.01904114	0.0238923	0.09637356	0.08179147	0.132522	0.1363984	0.01944323	0.02887747	0.02604055	0.03522125
2591.605	2	0.0008799095	0.00109195	0.0006641594	0.0006480116	0.001969108	0.00206068	0.001391762	0.0006687527	0.0006434478	0.0004736393	0.0006428861	0.001002648	0.001086311	0.001059045	0.0006919657	0.0004129954	0.0003527795	0.0003146264	0.0002600369	0.000432381	0.0007973843	0.0007039729	0.0004513779	0.0002228805
2591.605	2	0.03907716	0.06025385	0.04326715	0.06509911	0.4646674	0.4819404	0.3341968	0.1570347	0.06752485	0.06687131	0.1207232	0.2001619	0.2425316	0.2250757	0.149226	0.0720374	0.04555993	0.03584035	0.0631545	0.1129284	0.2034872	0.1658721	0.09619829	0.04133826
2591.706	2	1.69484	1.879468	0.2457149	0.2357533	0.01148237	0.01133694	0.02099422	0.01447581	0.06314191	0.04960554	0.1819834	0.1063546	0.001831867	0.002049385	0.002152087	0.001099257	0.07017756	0.05878851	0.0824932	0.08583772	0.007773318	0.003704626	0.003234906	0.002186618
2591.707	2	0.1258019	0.1501816	0.2788177	0.2285565	0.0468805	0.04313113	0.0362615	0.02867445	0.2479185	0.1533664	0.1698309	0.07006694	0.02526872	0.03015305	0.01725732	0.02282921	0.0784449	0.08023213	0.1537127	0.1402155	0.01696322	0.03512476	0.01747085	0.03723837
2591.707	2	0.0009494999	0.00105715	0.0007103651	0.0006569676	0.00221061	0.00233397	0.001667586	0.0008804249	0.0006350347	0.0005185107	0.000796042	0.001012818	0.001186514	0.001027559	0.0007561371	0.0005121488	0.000189093	0.0001733721	0.0003627849	0.0003919283	0.000844883	0.0006496056	0.0004502085	0.0003261924
2591.708	2	0.07030693	0.04255224	0.06367919	0.09707385	0.515582	0.532126	0.3901815	0.2067437	0.07537079	0.08236503	0.1385123	0.2171614	0.2625924	0.2468327	0.1777133	0.09879684	0.03892571	0.03801228	0.06261903	0.1168959	0.1907219	0.1493651	0.09450762	0.07040466
2591.806	2	1.705158	1.888179	0.2467858	0.2363244	0.0115461	0.01103317	0.02154058	0.01449427	0.0633394	0.04925485	0.1830862	0.1075579	0.001842935	0.002206092	0.001609161	0.001367872	0.07064611	0.0590667	0.08274274	0.08632401	0.007932307	0.003817234	0.00302116	0.001588159
2591.807	2	0.1028685	0.1299317	0.2376947	0.2085448	0.04862469	0.04473463	0.0340939	0.02848786	0.2022398	0.1336463	0.1541333	0.08220166	0.03019658	0.02929527	0.0169003	0.02372892	0.07170667	0.08360948	0.1433968	0.1146603	0.01774868	0.03646077	0.01861716	0.0360374
2591.808	2	0.001062247	0.0009910719	0.0007477164	0.0006118961	0.002402807	0.002532054	0.002007416	0.001314567	0.0005601004	0.0005445203	0.001019577	0.001113328	0.00112168	0.001069202	0.0008816093	0.0004656749	0.0002617874	0.0002794108	0.0003730202	0.0004338211	0.0007745696	0.0007857228	0.0005384258	0.0003426613
2591.808	2	0.09647723	0.04341173	0.07165303	0.08632016	0.5600986	0.5842634	0.461515	0.2884903	0.08497468	0.1099885	0.1694159	0.2456343	0.2622827	0.2443926	0.1837983	0.10831	0.05648559	0.05910728	0.0863627	0.1191694	0.1812774	0.1595011	0.1228848	0.07744185
2591.906	2	1.71908	1.903993	0.2488143	0.2390244	0.01163783	0.01242038	0.0216718	0.01519539	0.06449726	0.05071256	0.1846169	0.1087358	0.002163902	0.001288418	0.001801775	0.001218351	0.07172161	0.05965635	0.08429696	0.08748333	0.007741314	0.003718406	0.003133599	0.001461642
2591.907	2	0.07324855	0.08282236	0.1682078	0.1523602	0.03183263	0.02452843	0.02350124	0.02289958	0.131628	0.08901466	0.1186244	0.07650851	0.02000659	0.02047841	0.01497817	0.01780072	0.06328146	0.08191787	0.1034566	0.06988345	0.01515677	0.02853826	0.01195462	0.02114379
2591.907	2	0.001193911	0.0008772704	0.0005548283	0.000534896	0.00260658	0.002727252	0.002306414	0.001501729	0.0004650692	0.0004962441	0.00101021	0.001219202	0.001131079	0.001132183	0.0007760976	0.0004711199	0.0002524172	0.0002743638	0.000392711	0.0005761864	0.0007028722	0.0006918776	0.0007109681	0.0004728627
2591.908	2	0.124609	0.05704963	0.06101593	0.06607663	0.6058046	0.6349284	0.5197934	0.3440538	0.07839382	0.1150757	0.1820004	0.2678529	0.2683602	0.241269	0.1770181	0.09700981	0.06696138	0.06171059	0.08376404	0.116342	0.1623991	0.1642712	0.1470737	0.08498111
2592.006	2	1.718482	1.901267	0.2506274	0.2411258	0.01190556	0.01176834	0.02222836	0.01544649	0.06504215	0.05070086	0.1861914	0.1094228	0.0018559	0.001902799	0.001774631	0.0009808168	0.07162045	0.0601506	0.08356249	0.08761503	0.008252265	0.003665578	0.003133941	0.001809236
2592.007	2	0.05163403	0.05893091	0.1522173	0.1441852	0.03305145	0.02404962	0.02041587	0.02285621	0.1040266	0.0730586	0.1009893	0.068426	0.01936422	0.02519686	0.01570957	0.02090292	0.06108499	0.07365534	0.09061134	0.05375871	0.01682787	0.02235079	0.02070056	0.02243788
2592.008	2	0.001220971	0.0007540872	0.0004409096	0.000545616	0.002640812	0.002834122	0.002302923	0.001573169	0.0005213602	0.0005555718	0.0009872917	0.001343737	0.00113103	0.001040199	0.0008124741	0.0005711955	0.0002685584	0.0002796527	0.0004455164	0.0005643313	0.0007328038	0.0007385807	0.0007287953	0.0003436683
2592.008	2	0.1463474	0.08271881	0.06734085	0.05416493	0.6135783	0.6460394	0.5369129	0.3624508	0.07057628	0.1117226	0.1822044	0.2734988	0.2506196	0.2220804	0.1658712	0.09147682	0.06754601	0.0628454	0.07682636	0.1124898	0.1636185	0.1767034	0.165134	0.09294754
2592.106	2	1.703954	1.886518	0.2471918	0.237376	0.0115259	0.01221757	0.02194116	0.01457005	0.06314402	0.04945076	0.1833403	0.1073986	0.002204764	0.001552432	0.001796792	0.001350927	0.07077627	0.05950534	0.08372111	0.08694438	0.00772775	0.004328363	0.003222984	0.001952041
2592.107	2	0.04441523	0.105133	0.2568505	0.2314027	0.0468956	0.03067978	0.02702419	0.02639915	0.1535364	0.08690304	0.1367564	0.08168585	0.02812333	0.02810253	0.02467225	0.03181697	0.08225526	0.1048114	0.1262342	0.06961254	0.03027336	0.03324321	0.03095822	0.02713072
2592.108	2	0.00130407	0.0006605061	0.0006701898	0.000643264	0.002801997	0.002930797	0.002455594	0.001622864	0.0005369439	0.0004626553	0.001010407	0.001306145	0.001045501	0.0009308864	0.000680837	0.0003618513	0.000372944	0.0003192051	0.0004061994	0.0004932562	0.0006977164	0.000743671	0.0007286988	0.0004341364
2592.108	2	0.1477392	0.08918045	0.07308364	0.0466293	0.6386877	0.6727665	0.5593586	0.3713257	0.07345478	0.1067186	0.1729158	0.2765203	0.2471536	0.2119302	0.1531594	0.0801504	0.07212092	0.07527962	0.07965062	0.1170641	0.1637404	0.1857162	0.1765903	0.09904167
2592.206	2	1.70304	1.885578	0.2457165	0.2354428	0.01193855	0.01232666	0.02166164	0.01506586	0.06371542	0.04912445	0.1816891	0.1065901	0.001932927	0.001606684	0.001758269	0.001196021	0.07043794	0.05897319	0.08356933	0.08721283	0.007968946	0.003627998	0.003324118	0.001973062
2592.207	2	0.0468557	0.1143767	0.2996146	0.2671026	0.04734071	0.02766249	0.02810972	0.02713942	0.1768488	0.07915299	0.1464683	0.07987223	0.02971143	0.03155239	0.02572054	0.03663229	0.09295468	0.1080976	0.1310837	0.0585972	0.03392408	0.03900079	0.03179516	0.02783266
2592.207	2	0.001186843	0.0006318299	0.0008868543	0.0007087403	0.00279559	0.002894526	0.002379759	0.001458403	0.0006046653	0.0003800737	0.0008647633	0.001230279	0.001110282	0.0009286423	0.0006551702	0.0003600323	0.0004913856	0.0002629043	0.0005602041	0.0005604815	0.000785536	0.0008604492	0.0008349165	0.0004840409
2592.208	2	0.1156442	0.06950867	0.06793671	0.05203405	0.6486301	0.6840073	0.5565848	0.3503323	0.09574332	0.08030065	0.1493975	0.267905	0.2514086	0.1953372	0.131441	0.06286215	0.07234173	0.0731317	0.07960672	0.128127	0.1776843	0.1953569	0.1841623	0.1016993
2592.306	2	1.701483	1.884316	0.247171	0.2374755	0.01171607	0.01128738	0.02217148	0.01443403	0.06340013	0.04941204	0.183171	0.1068362	0.001933824	0.001356394	0.001580674	0.001069222	0.07084111	0.05863516	0.08269903	0.08737809	0.008036502	0.003818436	0.002660495	0.001900609
2592.307	2	0.07911916	0.1088967	0.2645825	0.2282429	0.0595596	0.0297747	0.0438025	0.02437679	0.1809992	0.07979413	0.1465194	0.07368909	0.03502823	0.03778659	0.03697869	0.03714609	0.1127037	0.1124991	0.1298076	0.06211608	0.03760857	0.04172132	0.03783048	0.02886423
2592.308	2	0.0008830689	0.0005877393	0.0007283277	0.000711334	0.00258384	0.002691182	0.002080326	0.001268082	0.0006437175	0.0003466813	0.000662395	0.001117015	0.00118894	0.0008953929	0.0005401995	0.0003579198	0.0004299059	0.0003466288	0.0004315889	0.0006325365	0.000856643	0.0009528902	0.0008255795	0.0004659813
2592.308	2	0.0990563	0.07561075	0.06850166	0.07110231	0.6022703	0.6337006	0.4941881	0.2836249	0.08524291	0.06312407	0.1344079	0.2418498	0.2604255	0.201309	0.1036725	0.06470372	0.0663646	0.06656489	0.06475622	0.1266977	0.2003553	0.2098078	0.178725	0.09338035
2592.406	2	1.720942	1.904844	0.2498916	0.2396967	0.01143433	0.01208628	0.0214648	0.01482449	0.06480145	0.05063409	0.185261	0.1083986	0.002230627	0.002040875	0.001706005	0.001136768	0.0715628	0.06015024	0.08428291	0.08855583	0.007932184	0.003865771	0.003247693	0.001764325
2592.407	2	0.09129913	0.1085892	0.1738589	0.1596774	0.03965922	0.0325655	0.03164074	0.02179692	0.163128	0.1123382	0.1259626	0.08339566	0.02660487	0.02807795	0.03214062	0.02900416	0.1016721	0.1005905	0.1081064	0.09093457	0.021685	0.02827038	0.03195958	0.02262117
2592.408	2	0.0007544858	0.0007709443	0.0006062263	0.0005601875	0.002253985	0.00237462	0.001689036	0.0009105515	0.0005664457	0.0003894873	0.0005794114	0.0009650739	0.001093372	0.0008803979	0.0004902542	0.0004465512	0.0003156835	0.0003613188	0.0002708164	0.0005511533	0.0009406078	0.0008664694	0.0006511776	0.000325722
2592.408	2	0.07737513	0.06979516	0.06920733	0.07761117	0.5362482	0.5625941	0.4222924	0.2126576	0.06494335	0.05229451	0.1181471	0.206537	0.2542638	0.1997653	0.1107545	0.09104143	0.04151366	0.04161327	0.04298233	0.09960861	0.2108204	0.202537	0.1516471	0.07204997
2592.506	2	1.732495	1.915297	0.2507463	0.2414414	0.0120125	0.0115973	0.0221077	0.01514461	0.06481302	0.05031023	0.1861523	0.1094375	0.002183982	0.001756331	0.00147768	0.001679366	0.07291565	0.06052172	0.08524666	0.08939812	0.008079489	0.003440037	0.003273597	0.001740091
2592.507	2	0.09601515	0.1049489	0.1560592	0.1431487	0.03034677	0.02827818	0.02806312	0.02297145	0.152686	0.1071956	0.1220264	0.08472087	0.02983333	0.02953531	0.03015908	0.02674252	0.09746131	0.0930079	0.09858829	0.08579465	0.02228411	0.02245341	0.02291814	0.01608285
2592.508	2	0.0006743996	0.0007534837	0.000703488	0.0004993138	0.00238624	0.002504786	0.001824264	0.000850055	0.0006631601	0.0004728093	0.0007048582	0.001053416	0.001060151	0.0009340524	0.0006707993	0.0006345884	0.0002268966	0.0003637487	0.0002889871	0.0003846591	0.0008935135	0.0008590601	0.0004363867	0.0002710852
2592.508	2	0.04751683	0.05157704	0.06878222	0.08561902	0.5517677	0.5802654	0.4131536	0.1873476	0.08516621	0.07882493	0.1355613	0.2230244	0.2621136	0.2247343	0.1457482	0.1098547	0.03931041	0.04580134	0.02888003	0.0857147	0.2085736	0.1884832	0.1112547	0.04968738
2592.606	2	1.735018	1.917572	0.2479198	0.2378604	0.01177998	0.01233101	0.0214498	0.0140736	0.06359724	0.04940499	0.1832612	0.1071546	0.001808008	0.001596545	0.00193288	0.001056777	0.07374147	0.0611376	0.08595789	0.09113174	0.008499301	0.003818878	0.003040241	0.001819289
2592.607	2	0.08942857	0.1154852	0.178151	0.1628214	0.03834875	0.03527712	0.02846828	0.02337608	0.1744921	0.1191301	0.1240888	0.07951986	0.02854392	0.02494824	0.0282049	0.02861591	0.09163993	0.08817555	0.1018007	0.09812438	0.0230199	0.02867452	0.02981669	0.02041653
2592.607	2	0.0007770199	0.0007460779	0.0005977036	0.0005176275	0.002786636	0.00294007	0.002112326	0.001201825	0.0006161043	0.0005396826	0.0008563209	0.00118875	0.001126592	0.001110112	0.0007809443	0.0005213089	0.0003007923	0.0004264942	0.0003407067	0.0003805938	0.0008948284	0.0007361401	0.000460102	0.0003439102
2592.608	2	0.07138057	0.0574681	0.07427944	0.08416018	0.6443309	0.6894142	0.4977332	0.2632739	0.07284928	0.09160496	0.153512	0.2627837	0.2670767	0.2400883	0.1854375	0.1175262	0.0617552	0.05285335	0.03504489	0.08592289	0.2143042	0.1756196	0.09492884	0.06055642
2592.706	2	1.740193	1.918915	0.2480196	0.237507	0.01178338	0.01233287	0.02196301	0.0148566	0.06363223	0.0502406	0.1826493	0.1074474	0.001991522	0.002015485	0.001942579	0.001397772	0.0736782	0.06140985	0.08656823	0.09187367	0.00795021	0.003921697	0.002928536	0.002061129
2592.707	2	0.08055561	0.1051809	0.16489	0.1493331	0.02768594	0.02286512	0.02399103	0.01529785	0.1572745	0.1023527	0.1070262	0.06655475	0.02080212	0.01842719	0.02112817	0.01937426	0.08071325	0.07742696	0.09189099	0.08963644	0.01775756	0.02011267	0.02192914	0.01486229
2592.707	2	0.0008746716	0.0008859962	0.0005402613	0.0006035441	0.002852868	0.003092536	0.002376636	0.001494258	0.000492917	0.0003145404	0.0009365815	0.001253308	0.001195875	0.001076879	0.0008477669	0.0005551878	0.0003975957	0.0003429738	0.0004242793	0.0004473819	0.0009625516	0.000815658	0.0005068171	0.0002503006
2592.708	2	0.1019984	0.07750107	0.09028222	0.07556647	0.6802076	0.7226784	0.5584999	0.3427041	0.06227028	0.07505973	0.1490969	0.2772624	0.2514645	0.2356338	0.1960017	0.1172617	0.07272708	0.04871334	0.03370886	0.08178115	0.198257	0.1566688	0.08884734	0.04471775
2592.806	2	1.73613	1.918023	0.2500905	0.2399052	0.01182723	0.01187459	0.02239324	0.01551365	0.06373868	0.0498562	0.1847479	0.1080229	0.001997492	0.001989827	0.00182002	0.001618517	0.07374229	0.0616585	0.08635979	0.09135935	0.008186693	0.00402723	0.002857068	0.001877431
2592.807	2	0.06562599	0.08287437	0.1343162	0.1203191	0.02676262	0.02483512	0.02418911	0.02008724	0.1255816	0.07407016	0.08322685	0.05545079	0.02241949	0.02091917	0.02343793	0.02209862	0.07177459	0.06830323	0.07466627	0.06972125	0.02353438	0.0245259	0.02441549	0.01539013
2592.808	2	0.001137096	0.0008589224	0.000451892	0.0005600519	0.002929546	0.003096249	0.002537754	0.001730793	0.0004386148	0.0003865272	0.0009124553	0.001350553	0.001092432	0.001098453	0.0008713508	0.0005634622	0.000307232	0.0002977504	0.000401338	0.0004570847	0.0009300707	0.0008060457	0.0004934129	0.0002477888
2592.808	2	0.1315146	0.08689762	0.08986629	0.07533762	0.6861139	0.7391104	0.586486	0.3841275	0.07775639	0.08330231	0.1505709	0.2727343	0.233064	0.2305777	0.1959718	0.1205526	0.06682291	0.05989894	0.04849647	0.08974499	0.1993812	0.1709451	0.1057223	0.04295039
2592.906	2	1.736711	1.919334	0.2518213	0.2417774	0.01224436	0.01256549	0.02253376	0.0148717	0.06531918	0.05107173	0.1856636	0.1089734	0.001756157	0.001550277	0.001943741	0.001457614	0.07372182	0.06152374	0.08669894	0.09123433	0.008522611	0.003876536	0.003320713	0.001892705
2592.907	2	0.05424274	0.06219574	0.1048295	0.09201511	0.02302841	0.02218531	0.01783446	0.01833603	0.09998212	0.05061485	0.0637187	0.04706992	0.02009907	0.01911957	0.01969678	0.01632272	0.06016351	0.05565428	0.05794391	0.05436096	0.01938325	0.01972784	0.01925537	0.01461281
2592.908	2	0.001032886	0.0008616232	0.0004721188	0.0004895864	0.002696868	0.002963088	0.002387779	0.00160982	0.0004482771	0.0004521454	0.0007968284	0.001117832	0.001122698	0.0009375327	0.0007749644	0.0004465339	0.0002918736	0.0002360999	0.0003147828	0.0004693596	0.0009130193	0.0008339231	0.0005541976	0.0003369145
2592.909	2	0.1317924	0.07311526	0.08913971	0.08393192	0.6417309	0.6923666	0.5621825	0.3800782	0.08042071	0.07340563	0.1388118	0.2536583	0.243138	0.2171975	0.1785831	0.1142784	0.06598217	0.05663965	0.05314045	0.09523662	0.2027884	0.1891842	0.1353598	0.05830388
2593.006	2	1.72895	1.909323	0.2504822	0.2402388	0.01211472	0.01170866	0.02233189	0.01513747	0.06468881	0.05022987	0.1848823	0.1082937	0.001893317	0.002105906	0.001969056	0.001303169	0.07307929	0.06108553	0.08614498	0.09071061	0.00784988	0.003899222	0.003434274	0.001723892
2593.007	2	0.07364418	0.08274835	0.1326819	0.1142125	0.02911364	0.02534663	0.02099842	0.02248955	0.1216886	0.06039341	0.06854504	0.05081624	0.02212873	0.02257237	0.02239997	0.02044974	0.0628388	0.05733975	0.06595948	0.06697315	0.02441937	0.02379148	0.0206456	0.0164221
2593.008	2	0.0009330034	0.0008753605	0.0006660032	0.000406924	0.00266749	0.002947411	0.002462127	0.001593261	0.0004299371	0.0003851209	0.0006898572	0.001065979	0.001095516	0.001049745	0.0006959419	0.0004685731	0.0002640477	0.0003205631	0.0003087422	0.0004455916	0.0008506782	0.0008478838	0.0007005009	0.0004111995
2593.008	2	0.107487	0.06704951	0.09841164	0.08701918	0.6436908	0.6972785	0.5688592	0.3707531	0.08504565	0.06567708	0.1248306	0.2331394	0.2543208	0.2241037	0.1669962	0.1020674	0.0567044	0.05128848	0.04949513	0.09835227	0.2048225	0.1953131	0.1491779	0.07364612
2593.106	2	1.714036	1.892156	0.247552	0.2364354	0.01160687	0.01220413	0.02142232	0.01438178	0.06311891	0.04923847	0.1815963	0.1060761	0.001474982	0.00263419	0.001528662	0.001635697	0.07187734	0.06028164	0.08493871	0.08977869	0.008309511	0.00446104	0.003087884	0.001710041
2593.107	2	0.1120836	0.1078095	0.1879873	0.1572654	0.04349012	0.02609216	0.02244914	0.02120915	0.1650957	0.06348895	0.08096647	0.05095444	0.02890383	0.0212347	0.01746801	0.01745599	0.06233985	0.06644637	0.0716454	0.08781384	0.021681	0.01696577	0.02334359	0.02093609
2593.108	2	0.0008620284	0.0009474331	0.0007176214	0.0004501188	0.002540192	0.0027587	0.00219486	0.001265642	0.0004920252	0.000416917	0.0005658262	0.0008767308	0.001118552	0.001009192	0.0005818338	0.0004089384	0.0003005157	0.0003290411	0.0003441401	0.0004267658	0.0009494365	0.0009206827	0.0007904377	0.000367582
2593.108	2	0.08679073	0.07043736	0.08998933	0.07722722	0.6008848	0.6597899	0.5174189	0.3057344	0.09090989	0.07686168	0.1075101	0.186461	0.2601887	0.230235	0.1391398	0.08126504	0.05238938	0.04771494	0.03872594	0.09455869	0.2168765	0.2137116	0.1583329	0.07345314
2593.206	2	1.719083	1.898798	0.2480349	0.2370999	0.01150389	0.01180676	0.02155667	0.0146596	0.06399229	0.04951925	0.1820197	0.1066976	0.001913175	0.001940355	0.002033034	0.0009650482	0.0720802	0.06040666	0.08573305	0.08978816	0.007788838	0.004005497	0.00342772	0.001823171
2593.207	2	0.08421186	0.06388506	0.1787833	0.1548903	0.03908024	0.02260557	0.02527764	0.01963209	0.1583621	0.04282539	0.07219612	0.05426276	0.02576785	0.02315958	0.01997519	0.02166551	0.05087309	0.06508635	0.05957932	0.07402718	0.02352904	0.02706301	0.02554545	0.01855563
2593.207	2	0.0007784835	0.0008929976	0.0005353682	0.0005560005	0.002361614	0.002699136	0.001883696	0.001004578	0.0005402453	0.0004622837	0.0005829568	0.0007265536	0.001036723	0.0009632143	0.0005238768	0.0002743165	0.0002659738	0.0003034251	0.0002759279	0.0003222554	0.0009192157	0.00090551	0.0007277727	0.0002869742
2593.208	2	0.06786576	0.04807841	0.06798384	0.06282825	0.5589609	0.6191738	0.4465681	0.2122414	0.07566738	0.07917898	0.1100534	0.1491862	0.2604772	0.2193444	0.1130646	0.05825291	0.03975394	0.03907748	0.035124	0.07789337	0.2157314	0.211251	0.1518878	0.07367047
2593.306	2	1.725368	1.904617	0.2497606	0.239369	0.01122303	0.01178684	0.02112788	0.01410921	0.0643635	0.04996036	0.1842474	0.1075603	0.002300058	0.001485639	0.001583695	0.001524215	0.07284313	0.06062227	0.08536695	0.09035761	0.007911913	0.003882887	0.003174006	0.001689168
2593.307	2	0.05538067	0.0336386	0.1371544	0.1195581	0.03152193	0.02813883	0.02667969	0.01988148	0.1305074	0.06879191	0.07374738	0.04090544	0.03046778	0.0273272	0.02621391	0.02119622	0.05559967	0.05235656	0.05419337	0.05048471	0.02705457	0.0365092	0.03309066	0.02811535
2593.308	2	0.0008171202	0.0008409739	0.0005133963	0.0004440746	0.002162492	0.002400959	0.001662649	0.0006520752	0.0004869177	0.0003701034	0.0006353091	0.0007570327	0.001044997	0.0008359625	0.000371773	0.0003410414	0.0001779742	0.000167378	0.0003467405	0.0003782363	0.0008859811	0.000791419	0.0007258935	0.0004202118
2593.308	2	0.08849869	0.05047612	0.05369349	0.05038548	0.5107128	0.5630567	0.3864406	0.1478816	0.07417829	0.08234655	0.1362586	0.1589047	0.2543033	0.2009411	0.09895583	0.06728932	0.03429024	0.02162916	0.05293901	0.08158993	0.2215881	0.1933496	0.1513828	0.08239021
2593.406	2	1.740189	1.9236	0.2514234	0.2414563	0.01131217	0.01176583	0.02142432	0.01410777	0.06505585	0.0508578	0.1861615	0.1089618	0.002048852	0.002126439	0.001506317	0.001022601	0.07350208	0.06153502	0.08624185	0.09076137	0.008305391	0.004183848	0.003230734	0.001870936
2593.407	2	0.03844635	0.04957603	0.1093052	0.1083353	0.02155077	0.02191544	0.02275724	0.01514628	0.1027002	0.07863721	0.07333988	0.03124075	0.01912297	0.01796105	0.01664202	0.01615902	0.0501844	0.03783334	0.05067146	0.04990082	0.02432795	0.02718774	0.02563797	0.01767752
2593.408	2	0.0007187939	0.0007948746	0.0004054826	0.0004525159	0.002182628	0.002337517	0.001591922	0.0008931904	0.0004973111	0.0004352727	0.0007886325	0.0009547788	0.001032788	0.0007873422	0.0003286805	0.0003413507	0.0002984191	0.0002136614	0.0004131987	0.0005139044	0.0007414198	0.0007380313	0.0006023932	0.0003194588
2593.408	2	0.1011856	0.04369906	0.06468205	0.06256559	0.5021992	0.5593855	0.382429	0.1976473	0.07777125	0.08728224	0.162725	0.2120179	0.2318058	0.1679995	0.08230501	0.07014487	0.04408598	0.02964032	0.05940988	0.08638895	0.1858135	0.1743309	0.1361546	0.07049864
2593.506	2	1.723838	1.902883	0.2489813	0.2381238	0.01158307	0.01157055	0.02171638	0.01486043	0.06429717	0.04955482	0.182881	0.1072078	0.001662147	0.001368581	0.001515578	0.001196703	0.07284778	0.06099651	0.08504466	0.08993496	0.007682111	0.004116645	0.002808122	0.001558809
2593.507	2	0.06422136	0.0927686	0.179844	0.1721701	0.03817482	0.03127166	0.03069031	0.01463056	0.1671373	0.1347086	0.1207345	0.03490134	0.02681168	0.02459776	0.01448852	0.02209965	0.06870841	0.06250861	0.07617356	0.08311114	0.03283633	0.04309689	0.02986689	0.02224481
2593.507	2	0.0004678034	0.0008376863	0.0003982711	0.0005511616	0.002405084	0.002549398	0.001981218	0.001244026	0.0006049386	0.0004755183	0.0009379145	0.001209195	0.0008585666	0.0005883778	0.0002950637	0.0004027623	0.0002927662	0.000191619	0.000303166	0.0004722136	0.0006173245	0.0006675873	0.0004603393	0.0002467982
2593.508	2	0.1182846	0.06155531	0.08777521	0.07343677	0.5524017	0.6107613	0.4475591	0.2806511	0.08454142	0.09140247	0.1795873	0.2622142	0.1960474	0.134454	0.07243121	0.08322364	0.0397237	0.01791195	0.05102825	0.07600471	0.1409096	0.1400561	0.1019245	0.04655057
2593.606	2	1.720398	1.899723	0.2477187	0.2370824	0.01151361	0.0123035	0.02159605	0.01461945	0.06322439	0.04895609	0.1810897	0.1061941	0.001875246	0.001589409	0.001434791	0.0009952108	0.07264202	0.06002858	0.0860197	0.09025519	0.008062789	0.003823268	0.002935439	0.001793754
2593.607	2	0.07763107	0.1154639	0.2029597	0.1970867	0.03942296	0.03357018	0.03159781	0.01555045	0.1864458	0.1572611	0.1341371	0.04457808	0.02852507	0.01822379	0.0197486	0.02551711	0.07656222	0.06366658	0.08089508	0.09591116	0.03546422	0.04429117	0.03039504	0.02052947
2593.608	2	0.000396637	0.0008772591	0.0006034339	0.0007311067	0.002655357	0.002970443	0.00220656	0.001437592	0.0005532781	0.0005740115	0.0009368419	0.001177058	0.0007568608	0.00056264	0.0004062727	0.000381871	0.000326159	0.0001751641	0.0003915353	0.0005604767	0.0005292095	0.0005614732	0.0005269329	0.0003399744
2593.608	2	0.1234513	0.07482367	0.08207257	0.07676108	0.6313398	0.689657	0.5189813	0.3374096	0.09212437	0.08248912	0.1705539	0.2777411	0.1792163	0.1191129	0.06839357	0.08960454	0.05288331	0.02492215	0.05932847	0.08903479	0.1244103	0.1273421	0.09665331	0.05225588
2593.706	2	1.730468	1.909601	0.2494071	0.2388319	0.01220128	0.01209103	0.0219019	0.01461942	0.06397432	0.04985839	0.1828895	0.1067764	0.001460715	0.001205883	0.001260052	0.001663541	0.07323926	0.06077764	0.08632045	0.09101164	0.008078068	0.003445292	0.003187509	0.001838945
2593.707	2	0.0708703	0.1112931	0.1850804	0.1810722	0.03939384	0.03297421	0.02383396	0.01240052	0.1833722	0.1513473	0.1241514	0.0442388	0.02139841	0.01799761	0.02373695	0.02643423	0.08665119	0.05760828	0.07918349	0.09258305	0.03555869	0.03795872	0.03046622	0.01572746
2593.708	2	0.0005874756	0.000789259	0.0005114045	0.0005920213	0.002631827	0.002932711	0.002263098	0.0015017	0.000631297	0.0004781343	0.0008767647	0.001164191	0.0006689857	0.0004202259	0.0003047241	0.0004299799	0.0003132899	0.0002087732	0.0003697898	0.0005886269	0.0004765415	0.0005507602	0.0004519871	0.0003289346
2593.708	2	0.1260684	0.06720946	0.06518823	0.0623194	0.6250539	0.6751191	0.519447	0.3452695	0.07988269	0.07718437	0.1514361	0.2524574	0.14885	0.09541496	0.07979029	0.08204458	0.05209909	0.03393824	0.05829894	0.08989938	0.09810936	0.1164358	0.1057439	0.0580701
2593.806	2	1.74193	1.921868	0.2516881	0.2412973	0.01153364	0.01174608	0.02167156	0.01467049	0.06505525	0.05012348	0.1851991	0.1084495	0.001714272	0.001006447	0.00155458	0.001093954	0.07402627	0.06178383	0.08681913	0.09161202	0.007807232	0.003529164	0.003368857	0.001995747
2593.807	2	0.06173907	0.098946	0.1618122	0.1555751	0.03501892	0.03230777	0.02493358	0.01517895	0.1638125	0.1306318	0.1099984	0.05130021	0.02222078	0.02233328	0.02809939	0.02872111	0.08256088	0.06001372	0.07886687	0.08608696	0.02669815	0.03054863	0.02857238	0.01653278
2593.808	2	0.0006182774	0.0008800494	0.0004675041	0.0004492924	0.002445847	0.002786585	0.002071793	0.001381684	0.000533668	0.0005438693	0.0006772688	0.0008991224	0.0006325408	0.0004606138	0.0003125685	0.0003834707	0.0003613968	0.0002091186	0.0003862246	0.0004548647	0.0004500259	0.0006216492	0.0005188314	0.0003853861
2593.808	2	0.09776348	0.0636891	0.07286509	0.07068083	0.5960532	0.651172	0.4868499	0.317876	0.08516506	0.07734305	0.1109908	0.2065003	0.146053	0.09197935	0.07465922	0.08001833	0.03757492	0.04155668	0.0499323	0.0824345	0.09425617	0.1256832	0.1105825	0.05912441
2593.906	2	1.742472	1.924679	0.2539431	0.243071	0.01172613	0.0123307	0.02201339	0.01482741	0.06577133	0.05083335	0.1862825	0.1092591	0.001865439	0.001283855	0.001349378	0.001211634	0.07470708	0.06155808	0.08673531	0.09153649	0.008200303	0.003996298	0.003331159	0.001580463
2593.907	2	0.07278617	0.102406	0.1590314	0.1515732	0.03468744	0.03032289	0.02520108	0.01865626	0.1559272	0.1245151	0.1100437	0.05958284	0.02441233	0.03082328	0.03673035	0.03310094	0.08623089	0.07081922	0.08336027	0.08560964	0.03123834	0.03040632	0.02561019	0.01655018
2593.908	2	0.0007837566	0.0009359515	0.0004142022	0.0005134564	0.002207541	0.002485181	0.001778203	0.001126056	0.0005078938	0.0005272887	0.000567324	0.0007339979	0.0006727833	0.0004698393	0.0003404146	0.0003363096	0.0003657598	0.0002793757	0.0003423098	0.0003756822	0.0005671163	0.0006379232	0.0005070478	0.0002739702
2593.908	2	0.07098905	0.07825599	0.08475989	0.06830956	0.5417735	0.5897727	0.4026042	0.2599862	0.08838496	0.07653187	0.0630023	0.1454864	0.1461341	0.08813167	0.06555736	0.06656928	0.02518406	0.0618061	0.03473703	0.08169561	0.107127	0.1468059	0.1046221	0.05022708
2594.006	2	1.757284	1.938433	0.2503984	0.2401739	0.01185762	0.0114041	0.02070957	0.01426678	0.06440429	0.0498549	0.1832318	0.1069624	0.002284538	0.001418936	0.001236277	0.001036559	0.07480776	0.06160949	0.08805793	0.09305916	0.008116562	0.003901381	0.003294033	0.001591965
2594.007	2	0.08701017	0.1152924	0.1709626	0.1600027	0.03448542	0.03241075	0.02698653	0.01649998	0.1645238	0.1299175	0.117979	0.0688775	0.02052348	0.02387306	0.02904872	0.02717394	0.09467831	0.08086121	0.09444735	0.09414149	0.02619732	0.02524288	0.02375474	0.01809146
2594.008	2	0.0009576214	0.001052666	0.0004825831	0.0004038076	0.002633813	0.002831158	0.001374611	0.0007866733	0.0006716963	0.0005035998	0.0004811962	0.0005388005	0.0007111776	0.0004284151	0.0004818891	0.0002895627	0.000318311	0.0002446724	0.0002947432	0.0004629109	0.0005626043	0.0007737287	0.0005355746	0.0004150421
2594.008	2	0.07165114	0.08577189	0.08753976	0.04591113	0.6242275	0.660216	0.3241692	0.1655432	0.0719154	0.06761913	0.09984504	0.1144948	0.1646052	0.1036434	0.08795754	0.05822298	0.03455396	0.08435535	0.05595998	0.09267779	0.1281609	0.1717028	0.1104651	0.07062854
2594.106	2	1.922819	2.135696	0.2514629	0.2428803	0.01149514	0.01320183	0.02053421	0.01379483	0.06404866	0.05040635	0.1811473	0.1057313	0.001478997	0.002032208	0.002011758	0.001473326	0.08539547	0.07133381	0.09960035	0.1080552	0.008646633	0.004085561	0.003350682	0.002075415
2594.107	2	0.03001486	0.03130457	0.04921747	0.04351015	0.02260196	0.0217985	0.02050489	0.01721229	0.04317652	0.02986456	0.03502215	0.02512963	0.01935247	0.01896383	0.01881893	0.01563885	0.02906201	0.02909629	0.02944836	0.02316981	0.01997377	0.02049368	0.01955707	0.01447892
2594.108	2	0.0009668606	0.001033762	0.0003605354	0.0003724828	0.002389436	0.002654959	0.0009883193	0.000372393	0.0003196266	0.0003571981	0.0006438024	0.0008884371	0.0007761405	0.0005475484	0.0004844323	0.0003864892	0.0002034144	0.0003784202	0.0003764835	0.0004064356	0.0004967443	0.000809546	0.0006806803	0.0003515178
2594.108	2	0.0582629	0.07738249	0.07544781	0.07127345	0.5702564	0.619522	0.2472965	0.0786524	0.06671561	0.08110714	0.1356307	0.1685809	0.1764842	0.1145304	0.1076446	0.08279293	0.03482879	0.06604747	0.07840907	0.1097095	0.1135874	0.1849121	0.1461332	0.0887996
2594.206	2	2.085353	2.328745	0.2551145	0.2500553	0.01180206	0.01162418	0.02054731	0.01459762	0.06631908	0.05139365	0.1854911	0.1086935	0.001595329	0.001199722	0.00159236	0.001020316	0.1023691	0.08517956	0.1175561	0.1275712	0.01071925	0.004557986	0.003839586	0.002287922
2594.207	2	0.001112762	0.002056163	0.008991259	0.007491207	0.001594407	0.0009688572	0.0008477267	0.0004800506	0.0077049	0.002673129	0.002615435	0.001746168	0.0004449145	0.0003961861	0.0004393634	0.0003729291	0.001215634	0.0009892152	0.001422571	0.001894487	0.0003404617	0.000531399	0.0007780919	0.0001744629
2594.208	2	0.00103292	0.00102521	0.0002446443	0.0003118848	0.0007474941	0.0008039863	0.0005055224	0.0003868683	0.0002715338	0.0003078241	0.0004307912	0.0004962805	0.0003234689	0.0002012348	0.0002108153	0.0002324895	0.0002266972	0.0002461288	0.000289995	0.0001901437	0.0002727542	0.0003251206	0.0003705379	0.0001923678
2594.208	2	0.05649275	0.04607169	0.05105085	0.04980051	0.1757605	0.185592	0.1081757	0.07499279	0.04846557	0.06659866	0.08414726	0.09981054	0.06139729	0.04335276	0.05021387	0.04147989	0.03778756	0.04346102	0.04939734	0.04433736	0.06231813	0.07052628	0.06292108	0.03733982
2594.306	2	2.07454	2.314893	0.2544254	0.2493781	0.01088576	0.01119934	0.02059264	0.01422169	0.06640248	0.05219876	0.187256	0.109201	0.001825686	0.001682823	0.001433539	0.001468526	0.1008402	0.0838286	0.1173015	0.127509	0.009619819	0.004195116	0.003536168	0.002419881
2594.307	2	0.000952681	0.002012443	0.008611144	0.007269109	0.001426402	0.000953304	0.0006022688	0.0005577114	0.00770972	0.002708354	0.002094197	0.001748495	0.0004729766	0.0003394766	0.0003423636	0.0003012161	0.001382958	0.001031344	0.001041184	0.001644271	0.0002689225	0.0004657229	0.000610131	0.0002530699
2594.308	2	0.00107719	0.0009399472	0.0002558185	0.0002729864	0.0006627714	0.0007076103	0.0005212047	0.0004189523	0.000266415	0.0003371693	0.000328377	0.0004235113	0.0003092638	0.0002344031	0.0001959756	0.0001683408	0.0002374558	0.0002498024	0.0002286986	0.0001804733	0.0002311156	0.0003007713	0.0002330465	0.0002197318
2594.308	2	0.06474129	0.05079621	0.03878099	0.0304022	0.1493255	0.1571515	0.1008762	0.08089004	0.05211916	0.06535057	0.07870919	0.08687712	0.05069365	0.03853335	0.0423751	0.03925056	0.03136123	0.038005	0.04323237	0.0353798	0.04560611	0.0534566	0.05170445	0.03642873
2594.406	2	2.053676	2.287696	0.2518542	0.2463628	0.01153341	0.01201147	0.02093927	0.01415289	0.06619147	0.05201943	0.1870898	0.1092275	0.001490625	0.001316822	0.00175076	0.0009145245	0.09576437	0.07927775	0.1152931	0.1249711	0.009765912	0.004367388	0.003795863	0.002343848
2594.407	2	0.0009049852	0.001971879	0.01093044	0.009344463	0.002004814	0.001507271	0.001067545	0.0007823084	0.009443073	0.003835517	0.003004961	0.002359373	0.0004411257	0.0003969993	0.0005241502	0.0005230811	0.001802032	0.001519095	0.001404873	0.001770285	0.000369931	0.0005681187	0.0007881298	0.0003235084
2594.408	2	0.001020466	0.000947677	0.0003540134	0.0003420691	0.001078631	0.001186384	0.0008246415	0.0006444879	0.0002989362	0.000466	0.0005124293	0.0006307543	0.0002743087	0.0002719193	0.0003202681	0.0003702297	0.0002402679	0.0002337674	0.0003137638	0.0003093097	0.0002335753	0.0002558652	0.0004506402	0.0002936409
2594.408	2	0.08881962	0.06710876	0.05582213	0.04359414	0.2562975	0.269062	0.1870219	0.1396058	0.07138121	0.08598313	0.1107102	0.1358547	0.05628249	0.05178047	0.06850081	0.06842279	0.04311658	0.05898773	0.0682618	0.05595113	0.0514338	0.07908572	0.08698329	0.06222046
2594.506	2	2.039649	2.270088	0.2470072	0.2406393	0.01139205	0.01100038	0.02070664	0.01409754	0.06513909	0.05051986	0.1837851	0.1076062	0.001410983	0.001531159	0.001766389	0.001245931	0.09414712	0.07821301	0.1145184	0.1246096	0.01025765	0.004072916	0.003548624	0.002426601
2594.507	2	0.0007145286	0.002167314	0.01423649	0.01238405	0.002184984	0.001802596	0.00120479	0.0009929872	0.01189162	0.005683767	0.004556791	0.002973934	0.0005293752	0.000521711	0.0005436776	0.0006138345	0.00188335	0.001985336	0.001904571	0.001678736	0.0002372181	0.0005759214	0.0006837843	0.0003122169
2594.508	2	0.0009148425	0.0008963241	0.0004125575	0.0003470079	0.001108054	0.001172639	0.000875138	0.0007002478	0.0003276281	0.0003283347	0.0004890966	0.0005905129	0.0001982507	0.0003035255	0.0002918042	0.0003320269	0.0001743509	0.0003047528	0.0002799734	0.0002610412	0.0001825707	0.0003312609	0.0003479463	0.00038488
2594.508	2	0.0918726	0.06789243	0.05994258	0.05375298	0.2565447	0.2718583	0.1937266	0.1477851	0.06986786	0.08035463	0.10537	0.1278971	0.0546379	0.05826877	0.07663357	0.07337026	0.04060642	0.05401696	0.06555172	0.0554059	0.03867081	0.07221878	0.08619155	0.06357027
2594.606	2	2.022653	2.250138	0.2455707	0.2386746	0.01060546	0.0119428	0.0205769	0.01372941	0.0646299	0.05056549	0.1833054	0.1074905	0.001520212	0.001537868	0.001467811	0.00135149	0.09161472	0.07665995	0.1125075	0.1226808	0.009277853	0.004231141	0.003657083	0.002486656
2594.607	2	0.0007149002	0.002367157	0.01619501	0.01430315	0.002230437	0.001762753	0.001364328	0.0008734475	0.01341033	0.006927244	0.006025451	0.003107491	0.0005572901	0.0005645144	0.0005828223	0.000558979	0.002031375	0.00244991	0.002523275	0.00167697	0.0002941154	0.000520661	0.0007617177	0.0004738021
2594.608	2	0.0008315514	0.0008794875	0.0003493429	0.0003403737	0.00100185	0.001084139	0.0007287272	0.0005870904	0.000295893	0.0002575342	0.0003255106	0.0004824526	0.0002897168	0.0002460472	0.0003934885	0.0004022325	0.0002689521	0.0002900329	0.0002681133	0.0003236864	0.0001727758	0.0003032978	0.0003853742	0.0002519846
2594.608	2	0.06010968	0.04292873	0.064965	0.07757399	0.2334136	0.2497313	0.1688951	0.1239981	0.06036271	0.04964152	0.06773774	0.1001714	0.06041416	0.05877639	0.08372108	0.07839924	0.03401561	0.05076263	0.06680217	0.056344	0.03726355	0.07035764	0.0855598	0.0610194
2594.706	2	1.989573	2.21342	0.2445532	0.2378167	0.01109679	0.01112295	0.02029064	0.01437875	0.0646617	0.05055129	0.1839323	0.1076817	0.001454769	0.001488314	0.002121637	0.001102693	0.08812092	0.07419193	0.1088493	0.1178746	0.009236449	0.004008169	0.003562778	0.002448179
2594.707	2	0.0003528323	0.002831703	0.01935534	0.01728326	0.002073126	0.00154185	0.001124832	0.0006742554	0.01565439	0.009047348	0.008014225	0.003684634	0.0006713538	0.0005303003	0.0004573859	0.0003797647	0.002224357	0.003017069	0.003225292	0.001745929	0.0003118849	0.0006641934	0.0006835269	0.0003456835
2594.708	2	0.000849351	0.000855858	0.0002583884	0.0002902979	0.0005536026	0.000618319	0.0002752278	0.000289333	0.0001845058	0.0002089632	0.0002571529	0.0002455813	0.0002315293	0.0002157463	0.0002790171	0.0002297911	0.0001796927	0.0002289763	0.0002180122	0.0002166687	0.0002465479	0.0003188478	0.0003228501	0.0001966899
2594.708	2	0.03511	0.04030783	0.04956967	0.05158168	0.1155722	0.1226225	0.06356465	0.04601171	0.03841343	0.03106581	0.03349064	0.04488808	0.05114103	0.04711606	0.05128931	0.04086853	0.02617551	0.0392361	0.04431956	0.03420671	0.04054513	0.05466679	0.05946276	0.03963842
2594.806	2	1.964007	2.184528	0.2437348	0.2372754	0.010286	0.01077331	0.0203007	0.0141657	0.06519481	0.05155594	0.1857041	0.1086725	0.001434943	0.001416386	0.001791249	0.001024429	0.08689854	0.07254276	0.1063736	0.1157635	0.009265094	0.004208938	0.003779563	0.002024553
2594.806	2	0.001461544	0.004157647	0.02390068	0.0213635	0.00282954	0.00204865	0.001953951	0.001400352	0.01879803	0.01221531	0.01077604	0.005105269	0.001372589	0.001376888	0.001268069	0.001039997	0.003131287	0.003729441	0.004597659	0.002692276	0.001188395	0.00156855	0.001565622	0.0009015572
2594.807	2	0.0008183891	0.0008977415	0.0001578353	0.0003069982	0.0002358455	0.0003209521	0.0001806555	0.0002403199	0.00019179	0.0002126333	0.0001824758	0.0001619263	0.000155577	9.993064e-05	9.726854e-05	0.0001021322	0.0001129813	9.023572e-05	0.0001909711	0.0001655723	0.000156493	0.0001553034	0.0001861276	0.0001502425
2594.808	2	0.01096801	0.01079945	0.01150757	0.01090033	0.04023475	0.04600406	0.01330431	0.00935837	0.0107557	0.01120227	0.01099501	0.01242211	0.01771933	0.01468929	0.01199682	0.008425502	0.01104451	0.0107246	0.01107921	0.009434022	0.01454889	0.01521738	0.01270708	0.009879977
2594.906	2	1.918347	2.136867	0.2403293	0.2330925	0.01076305	0.01091734	0.02050928	0.01408657	0.06454734	0.05068667	0.1834542	0.1074375	0.001140227	0.001388573	0.001362778	0.0009610468	0.08373373	0.0688789	0.1018966	0.1097866	0.008961657	0.003986319	0.003420794	0.002212906
2594.907	2	0.04734419	0.06721474	0.1092927	0.1057688	0.03182636	0.02919368	0.02273705	0.01423826	0.1104923	0.096092	0.06939079	0.04420137	0.02351988	0.01682636	0.01044793	0.01137298	0.06013795	0.04506793	0.04413595	0.05132189	0.02195929	0.02021923	0.01703223	0.01221768
2594.907	2	0.0009023307	0.0007371073	0.0003156159	0.0003024162	0.0002614271	0.0002196739	0.0001588176	0.0002066603	0.0002558075	0.0002048965	0.000347641	0.0002190414	0.0001710849	0.0001747887	0.0002330706	0.0002013987	0.0002041904	0.0001618244	0.0001729666	0.000251731	0.0001260653	0.0001888319	0.0001617999	0.0001633438
2594.908	2	0.01422938	0.01480706	0.01486529	0.01531856	0.04053575	0.04503611	0.02030914	0.01647641	0.01386585	0.01556033	0.01524619	0.01646258	0.02211118	0.01909175	0.01619769	0.01066522	0.01472254	0.01532865	0.01577962	0.01321559	0.02011525	0.02115703	0.01810993	0.01341082
2595.006	2	1.881884	2.097142	0.2359808	0.2284402	0.01049747	0.01017387	0.02010771	0.01374802	0.0633457	0.04858081	0.180354	0.1054256	0.001641081	0.001150399	0.001982511	0.0009357554	0.08037136	0.06670808	0.09961931	0.1069976	0.008836101	0.003917183	0.003552413	0.002026038
2595.007	2	0.08739027	0.1373858	0.2114917	0.2085101	0.04547449	0.04314238	0.03664038	0.02378503	0.2085826	0.1887815	0.1415289	0.07902985	0.0318662	0.02375428	0.01360881	0.01412681	0.1104971	0.08843048	0.092976	0.1060337	0.04054343	0.0407228	0.03500006	0.02205422
2595.007	2	0.0008577472	0.0007189335	0.0006111715	0.0004648313	0.00040899	0.0003896105	0.0003169223	0.0002334446	0.000515134	0.000463417	0.0004393781	0.0003339277	0.0001992117	0.0003215405	0.0002679656	0.0001757271	0.0002777352	0.0004283726	0.0001684493	0.0002857793	0.0001757813	0.0002931626	0.0001877282	0.0001312035
2595.008	2	0.03526066	0.03564865	0.03497412	0.03357042	0.06499262	0.06832491	0.04477901	0.0375695	0.03470701	0.03480206	0.03519309	0.03638712	0.04325517	0.04194606	0.03835544	0.02903756	0.02829119	0.03070737	0.03360882	0.02903817	0.03790713	0.03758306	0.03250351	0.02295626
2595.106	2	1.855223	2.070361	0.23443	0.2272653	0.009805996	0.01076375	0.01994359	0.01366079	0.06344765	0.0494722	0.1801244	0.1052692	0.001575806	0.001564179	0.001401239	0.001307239	0.07928895	0.06597693	0.09671765	0.1042106	0.008653372	0.004119824	0.003142326	0.002124521
2595.107	2	0.1056872	0.1750919	0.2820273	0.2798818	0.05788814	0.05807478	0.05021889	0.0337875	0.2630033	0.2345159	0.175377	0.1051313	0.04448388	0.02376877	0.02203496	0.0252879	0.1196434	0.1124692	0.1299401	0.1376951	0.04446948	0.04914077	0.04403016	0.02828466
2595.108	2	0.0009015611	0.0007271306	0.0007057424	0.0006555465	0.0004346907	0.0004799181	0.0003496752	0.0002280658	0.0005662393	0.00061494	0.000518376	0.0002394035	0.0003279114	0.000225755	0.0002053029	0.0001862918	0.0002839342	0.000412404	0.0002950091	0.0004457169	0.0002468861	0.0003075622	0.0002785093	0.0001815136
2595.108	2	0.04381432	0.04253961	0.03996803	0.03611516	0.0694738	0.07230783	0.0536796	0.0445272	0.04594225	0.0473478	0.0479504	0.04601431	0.0426784	0.04358525	0.04282304	0.0361165	0.02986092	0.0311961	0.03296258	0.02820572	0.03552577	0.03471728	0.0314292	0.02418947
2595.206	2	1.846324	2.064864	0.2339817	0.2273018	0.0105813	0.01041217	0.02022703	0.0135562	0.06424748	0.04887036	0.1808875	0.1054911	0.001358802	0.0016519	0.00189777	0.001177486	0.07783233	0.06482588	0.09555967	0.1027584	0.008199467	0.003757257	0.003207502	0.001700653
2595.207	2	0.1067273	0.1867937	0.3069617	0.3052894	0.06707294	0.06118367	0.05212437	0.0385071	0.2912638	0.253046	0.1903735	0.1215052	0.04639092	0.02716289	0.02226546	0.02335226	0.1156483	0.1296731	0.1501646	0.151948	0.04486574	0.05177012	0.04551018	0.02827329
2595.208	2	0.0009087091	0.0008275424	0.0008040847	0.0006474575	0.000410912	0.0004484791	0.000373671	0.0002707526	0.00049148	0.0006742636	0.0006582281	0.0002963461	0.0003037843	0.0003499784	0.0002953056	0.0002489014	0.0003436093	0.0004969342	0.0003007533	0.0004236584	0.0002912339	0.0002762664	0.0002639777	0.0002529745
2595.208	2	0.05597201	0.05493263	0.0519582	0.04741969	0.07966172	0.08223864	0.06544321	0.05470593	0.05623476	0.0571974	0.05776967	0.05465174	0.05296074	0.05292046	0.05171526	0.0443749	0.04164683	0.04238253	0.04324542	0.03605835	0.04691557	0.04560183	0.04196379	0.03216215
2595.306	2	1.869728	2.093359	0.2346155	0.2279465	0.01011167	0.01070338	0.02013956	0.01413337	0.06408133	0.04989826	0.1818378	0.1063613	0.001333577	0.001341076	0.001164597	0.000772236	0.07828849	0.06558368	0.09666324	0.1031819	0.008995055	0.004172696	0.003561776	0.001863326
2595.306	2	0.09510133	0.1810419	0.2891222	0.2840869	0.05886452	0.05544277	0.05208578	0.03643212	0.2734417	0.2339015	0.1846597	0.1214267	0.03843628	0.02978946	0.02752504	0.03325538	0.1055291	0.1218808	0.1386317	0.1436666	0.04423667	0.04620504	0.03662517	0.02529861
2595.307	2	0.000899002	0.0008314531	0.0007694254	0.0006465442	0.0004473163	0.0004455952	0.0003151218	0.0002081661	0.0005864289	0.0005920569	0.000551002	0.0002875521	0.0002988447	0.0002998934	0.0002139861	0.0003264199	0.0003024606	0.0003871136	0.000282174	0.0003021275	0.0002329731	0.000229209	0.0002532818	0.0001851837
2595.308	2	0.04314234	0.04315689	0.04118309	0.03815945	0.06459027	0.06721475	0.05146157	0.04192272	0.04278756	0.04328593	0.04444363	0.04258839	0.0413065	0.04047853	0.03881276	0.03393294	0.03088901	0.03138006	0.03246245	0.02750227	0.03760866	0.03662187	0.03349836	0.025756
2595.406	2	1.850138	2.073231	0.2320886	0.2255595	0.01038079	0.01094879	0.01995029	0.01351835	0.06377865	0.04933149	0.1798772	0.1052143	0.001319491	0.001442126	0.001127647	0.001449169	0.07714804	0.06495448	0.09557347	0.1025283	0.008213634	0.003529043	0.003115785	0.001997647
2595.407	2	0.1028166	0.1980187	0.3335633	0.3228339	0.06173314	0.04975993	0.04901625	0.04781707	0.3267872	0.2630564	0.202508	0.1417193	0.04773194	0.03348266	0.01926375	0.02805312	0.1152521	0.1442646	0.1570695	0.1666766	0.04685462	0.05767862	0.04678457	0.02499586
2595.408	2	0.000931915	0.000894789	0.000798528	0.0006720785	0.0003772522	0.0003614739	0.0002564504	0.0001803477	0.0006886976	0.0006103374	0.0006329441	0.0003147607	0.0002561255	0.000189717	0.0001908442	0.0002028613	0.0003052907	0.0003174992	0.0003057506	0.0003081465	0.0002035771	0.000191463	0.0001730951	0.0001407146
2595.408	2	0.03262152	0.03444067	0.03345442	0.0321228	0.05085974	0.05342122	0.0361574	0.0281971	0.03236062	0.02961771	0.0284441	0.02746169	0.03792419	0.03648136	0.03340037	0.02897335	0.02702945	0.02654231	0.02773933	0.02411209	0.03247202	0.02951063	0.02606837	0.02009187
2595.506	2	1.85413	2.075005	0.2307772	0.2231838	0.01053005	0.00991308	0.02018135	0.01384755	0.06276143	0.04789732	0.1786411	0.1039326	0.001188865	0.001232477	0.00195365	0.0008602152	0.07654956	0.06420326	0.09614144	0.102406	0.008368521	0.003656532	0.003197582	0.002103619
2595.507	2	0.1065037	0.2023615	0.3435997	0.3270709	0.06033179	0.04074302	0.04532813	0.04574721	0.346822	0.2653266	0.2023484	0.1463011	0.04180674	0.03531619	0.0268316	0.0363396	0.111778	0.1490652	0.1582803	0.178491	0.04082208	0.04877302	0.04474065	0.02501308
2595.508	2	0.000910352	0.000917578	0.0007591658	0.0008005072	0.0003656732	0.0003722427	0.0002339421	0.0002809767	0.0006365948	0.0006678491	0.000536921	0.0003863422	0.0002010264	0.0002112979	0.0001406641	0.0001785428	0.0002243044	0.0003795134	0.0002835514	0.0003882569	0.0001586784	0.0002204835	0.0002736811	0.0001591768
2595.508	2	0.02806431	0.02853146	0.027535	0.02662455	0.05900696	0.06271107	0.03973454	0.0260028	0.02837988	0.02737646	0.02670935	0.02621539	0.03395155	0.03246639	0.02692966	0.02349461	0.03233026	0.03187404	0.03116974	0.02414252	0.0305481	0.02870855	0.02702243	0.02178459
2595.606	2	1.900864	2.12658	0.2324068	0.2254376	0.00985555	0.01082822	0.01975811	0.01310993	0.06366329	0.04943872	0.1795879	0.1043777	0.001778045	0.001294954	0.002008682	0.001007575	0.07906866	0.06639997	0.099118	0.1060608	0.008909606	0.003574386	0.003174712	0.001997983
2595.607	2	0.09848706	0.1560023	0.2498772	0.2358341	0.05287493	0.04139139	0.03918615	0.02904673	0.2622967	0.1970462	0.1579212	0.1145104	0.05005263	0.04520932	0.03287905	0.04264146	0.1057093	0.1248699	0.1194182	0.1398174	0.04027542	0.04248439	0.04018571	0.02549343
2595.608	2	0.0009417387	0.0009890136	0.0006201932	0.0006255024	0.0004551524	0.0004371882	0.0003217135	0.000184381	0.0006364915	0.0004273804	0.0004877982	0.0003918431	0.0003062785	0.0002356725	0.0001845374	0.000237989	0.0002257742	0.0003494324	0.0003527809	0.0002636265	0.0001682145	0.0003096025	0.0001802277	0.0002056585
2595.608	2	0.02839897	0.02525696	0.03038934	0.03270758	0.08007082	0.08409646	0.05909092	0.03459456	0.02111791	0.03068372	0.04145983	0.04573498	0.04443047	0.0422692	0.03303137	0.0201181	0.02095535	0.02460721	0.03181003	0.02994269	0.04721891	0.04546575	0.03600512	0.01948263
2595.705	2	1.950263	2.176313	0.2355765	0.2289397	0.01080178	0.01094228	0.02022531	0.01376566	0.06439027	0.05032608	0.1825306	0.1060153	0.001350801	0.001328757	0.001244714	0.001592681	0.08196599	0.06874772	0.1020341	0.1095419	0.00866351	0.003733851	0.003253621	0.002485378
2595.705	2	0.08716902	0.1018462	0.1555852	0.1427575	0.03933626	0.03622924	0.0343068	0.02750083	0.1632045	0.1187969	0.1061781	0.08069772	0.03270292	0.02556157	0.0219044	0.0276719	0.07637936	0.0829407	0.07680952	0.09158767	0.02696499	0.02989958	0.02984078	0.02415141
2595.705	2	0.001025952	0.0009641541	0.0004548538	0.0005338352	0.0006360512	0.0006577872	0.0005418826	0.0002788487	0.0004207654	0.0003904027	0.0004703591	0.0004630066	0.0004350245	0.0004575472	0.0004060106	0.0002889158	0.0002395468	0.0002539357	0.0003427758	0.0001407493	0.0003877087	0.0003473225	0.0002951031	0.0001639149
2595.705	2	0.03663717	0.03671971	0.06009038	0.07009913	0.1380482	0.1366415	0.1033508	0.06726381	0.03794792	0.0507925	0.07402759	0.08112961	0.07974317	0.08312907	0.07665295	0.05438557	0.03101394	0.03793112	0.04895089	0.04893574	0.0831974	0.07918631	0.06543817	0.03695574
2595.806	2	2.012778	2.246497	0.2392705	0.2337708	0.01081248	0.0115118	0.0203618	0.014422	0.0661293	0.05178934	0.184788	0.1080985	0.001368843	0.001467431	0.0012665	0.001577515	0.08648657	0.07278263	0.1078842	0.115295	0.009434542	0.00392363	0.003646807	0.002471163
2595.807	2	0.03800563	0.04297534	0.07804933	0.06942919	0.02444326	0.0260381	0.02454833	0.01918828	0.0770131	0.0519767	0.04748665	0.03805592	0.02086786	0.0189441	0.01799158	0.01832721	0.03642449	0.03656185	0.036662	0.03938871	0.02016113	0.02428197	0.02376345	0.01577143
2595.808	2	0.001026066	0.0009225285	0.00029795	0.0005824277	0.0009382605	0.0009711574	0.000752303	0.0005735411	0.0003565417	0.0003887084	0.0006045262	0.0005989886	0.0005439293	0.0005388019	0.0004863283	0.0003723022	0.0002098537	0.0001655465	0.0003199745	0.0002897309	0.0004807474	0.0004515112	0.0004041715	0.0002313211
2595.808	2	0.06027284	0.04450642	0.07478496	0.08996328	0.2139115	0.2166166	0.1748347	0.1172406	0.06763623	0.08655039	0.1199423	0.1306116	0.1106783	0.1174494	0.1122115	0.083867	0.01842895	0.0330117	0.05902632	0.06606591	0.1016852	0.09618318	0.07894067	0.04515246
2595.906	2	2.018649	2.25046	0.2378768	0.2314801	0.011099	0.01122174	0.02105778	0.01432475	0.06440917	0.05063149	0.1838753	0.1071635	0.00183268	0.001817878	0.001799	0.001308145	0.08725145	0.07396592	0.1086318	0.1168543	0.009715445	0.004251905	0.003474237	0.002364313
2595.907	2	0.04147602	0.03728434	0.0902255	0.07837988	0.02517056	0.02667632	0.027718	0.02669372	0.08885479	0.05039412	0.04125457	0.04918422	0.02684601	0.02145518	0.01065545	0.01451231	0.0417959	0.04958016	0.02954246	0.04041013	0.01406092	0.02625406	0.02743328	0.01661592
2595.908	2	0.001155302	0.0008619943	0.0002841767	0.0004060174	0.001218669	0.001239249	0.001066823	0.0007425312	0.0003059406	0.0004399335	0.0007461095	0.0007458514	0.0005747695	0.0006260191	0.0005730844	0.0004721049	0.0001840564	0.0001601957	0.0003929404	0.0002740176	0.000457727	0.0004415485	0.0004375252	0.0002478722
2595.908	2	0.08964493	0.06120956	0.05771462	0.0791335	0.2763537	0.2828841	0.2372916	0.1659025	0.08390042	0.1133715	0.1574082	0.1737401	0.1358022	0.1447217	0.1346789	0.09937908	0.02805986	0.03932106	0.06894167	0.07792714	0.1206534	0.1120698	0.08824523	0.04813476
2596.006	2	2.035893	2.272209	0.2371115	0.2313279	0.01225422	0.01130204	0.02111544	0.01429095	0.06463307	0.04980678	0.1823254	0.1065513	0.001707541	0.00134451	0.001784395	0.001582691	0.08914403	0.07479254	0.1111431	0.1199933	0.009248624	0.004349106	0.003964337	0.002540252
2596.007	2	0.04007321	0.02987907	0.08062701	0.07297383	0.02624752	0.02148889	0.01904766	0.01894552	0.08071793	0.04989628	0.03301097	0.04642218	0.01532774	0.01486636	0.01351428	0.01193839	0.04127984	0.0500296	0.03117306	0.03453724	0.01109854	0.01988973	0.02662757	0.0135837
2596.008	2	0.001205297	0.0009088975	0.0003789037	0.000395779	0.001616021	0.00169525	0.001362466	0.0009813283	0.0003161659	0.0005924427	0.0008495604	0.00103454	0.0007059563	0.0007856447	0.0007413438	0.0005244121	0.0002167099	0.000237643	0.0003451547	0.0003149699	0.0007035755	0.0006416127	0.0004554616	0.0002652778
2596.008	2	0.1106208	0.0531488	0.05559341	0.08258954	0.3831768	0.3915297	0.3247052	0.2218739	0.08176071	0.1274878	0.1929607	0.2292315	0.1674554	0.1744061	0.1587053	0.1094778	0.05347882	0.05424532	0.07596223	0.08548111	0.1558676	0.1459835	0.1069405	0.04979425
2596.106	2	2.062234	2.301997	0.2381825	0.233449	0.01142886	0.01264969	0.02103942	0.01387004	0.06485387	0.05110503	0.1836618	0.1068757	0.001649404	0.002128661	0.001969607	0.001582178	0.09124705	0.07615659	0.1127918	0.121729	0.009955032	0.003877084	0.003608711	0.002417037
2596.107	2	0.0460249	0.04673037	0.06991429	0.06525158	0.02146799	0.01947175	0.01879659	0.01909724	0.06669264	0.05654534	0.04550015	0.04351616	0.01866691	0.01842611	0.01773344	0.01493994	0.04754529	0.04742182	0.04444802	0.03807798	0.01770629	0.01910751	0.01916247	0.01437518
2596.108	2	0.001209408	0.0009173103	0.0003963632	0.0004436282	0.00162378	0.00167545	0.001397433	0.0009445503	0.0002391235	0.0005128614	0.0007872182	0.0008615497	0.0007087446	0.0008517875	0.0007152059	0.0004730627	0.0001330091	0.0001999328	0.0002783614	0.0004203679	0.0007274329	0.0006296466	0.0004034022	0.0002228105
2596.108	2	0.1096625	0.05663993	0.05894476	0.08733071	0.3768943	0.3866812	0.3190152	0.2158889	0.06998152	0.1094802	0.171971	0.2134305	0.1722158	0.1856013	0.1652071	0.1111383	0.03825034	0.0425971	0.07051238	0.09207884	0.1545075	0.1389921	0.0987182	0.04660359
2596.206	2	2.084813	2.32809	0.2414121	0.2363045	0.01171432	0.0114971	0.02100808	0.0148566	0.06600133	0.05114346	0.1850947	0.1087723	0.001895709	0.001864787	0.001734207	0.001128729	0.09262621	0.07800557	0.1141505	0.1228799	0.009763647	0.004640968	0.003871026	0.001993048
2596.207	2	0.04664242	0.04944594	0.0692079	0.06613445	0.02081006	0.02088991	0.01918896	0.01684044	0.06775234	0.05944716	0.05026252	0.04346903	0.01590006	0.0158304	0.01575536	0.01364712	0.04695805	0.04566704	0.04469673	0.03871587	0.01293841	0.01380486	0.01468651	0.01176029
2596.207	2	0.001099341	0.0007996192	0.0003570312	0.0004513018	0.001518617	0.001628599	0.001302606	0.0007997204	0.000296774	0.0004567428	0.0007530663	0.0009163036	0.0007540121	0.0008425114	0.0007646702	0.0005383569	0.0001699245	0.0002957094	0.0003064553	0.0004200099	0.0007327275	0.0007132069	0.0004168745	0.0002033283
2596.208	2	0.09759642	0.05018412	0.04551606	0.07524669	0.3672658	0.3738542	0.2940782	0.1867599	0.05176068	0.08480212	0.1396891	0.1934908	0.1861557	0.2029845	0.1776491	0.1148772	0.04572754	0.04916994	0.06615839	0.09173714	0.1652954	0.146537	0.093875	0.03863511
2596.306	2	2.09597	2.341285	0.2430392	0.2391633	0.01184426	0.01188335	0.021692	0.01466924	0.06654697	0.05268405	0.1872366	0.1092792	0.001659052	0.002217807	0.002197511	0.00108881	0.09257016	0.07808278	0.1148189	0.1234569	0.009533522	0.004659398	0.003698811	0.002165462
2596.307	2	0.05206967	0.05703339	0.07534732	0.0721624	0.02215991	0.02237737	0.02097559	0.01816983	0.07363947	0.06624797	0.05838889	0.04876074	0.01573086	0.01617873	0.01741958	0.01605142	0.05282375	0.05125768	0.05105828	0.04413941	0.01871277	0.01908883	0.0182381	0.01377093
2596.308	2	0.001062181	0.0008676489	0.0004879961	0.0006403293	0.001432204	0.001505049	0.001073053	0.0007536707	0.0003232783	0.0004014273	0.0005845631	0.0008175927	0.0008890965	0.000824452	0.000729886	0.0004409275	0.0002693154	0.0002158375	0.000293438	0.0005254064	0.0007813898	0.000682546	0.0003705455	0.0002970501
2596.308	2	0.07101076	0.05445242	0.06886368	0.09097317	0.3348885	0.3386742	0.250674	0.146619	0.0434152	0.06420822	0.1051454	0.1683728	0.1956091	0.200971	0.1609275	0.09047527	0.05261993	0.04085156	0.06462192	0.09620887	0.1734481	0.1417504	0.08097624	0.0457884
2596.406	2	2.102136	2.346895	0.2413996	0.2370501	0.01113206	0.01221264	0.0208033	0.01419274	0.0654226	0.05159611	0.1844107	0.1083856	0.002060655	0.001648687	0.002203285	0.0009369696	0.09370408	0.07894905	0.1157364	0.1246518	0.01035114	0.004526509	0.003796186	0.002261633
2596.407	2	0.08866624	0.09485574	0.1154503	0.1103391	0.03115182	0.03038233	0.02984031	0.02719725	0.113238	0.1058026	0.09673439	0.0798761	0.02652259	0.02761862	0.02967171	0.02743796	0.08882887	0.08719666	0.08670225	0.07286649	0.02762108	0.02951567	0.02795394	0.01972628
2596.408	2	0.0008853249	0.0008456701	0.0004072362	0.0004242957	0.001606851	0.001578872	0.001159154	0.0006182809	0.0003525779	0.0004374559	0.0005925632	0.0006612465	0.0008329293	0.000831714	0.0005843538	0.0003329334	0.0003897457	0.0002567802	0.0004852081	0.0005752103	0.0007620037	0.0005999875	0.0004548033	0.0002408034
2596.408	2	0.05245891	0.06185543	0.06553719	0.06480021	0.3613209	0.3652673	0.2623632	0.1402309	0.03744289	0.06008031	0.1233316	0.1839308	0.2137871	0.198322	0.1336445	0.05859826	0.06529373	0.04046084	0.08076549	0.1147019	0.1801678	0.1525259	0.1132095	0.05833011
2596.506	2	2.115042	2.360547	0.2405161	0.2357371	0.01219302	0.01199503	0.02109228	0.01433976	0.06550326	0.05069169	0.1834135	0.1072444	0.002228165	0.001808836	0.002071928	0.0009986105	0.0951181	0.07962849	0.1175813	0.1263595	0.009710303	0.004893473	0.003936618	0.002272857
2596.507	2	0.1053288	0.1086965	0.1252839	0.117837	0.02297879	0.02273826	0.02281915	0.02132662	0.1271736	0.1199064	0.1139808	0.09682586	0.03457482	0.03502862	0.03519089	0.03001164	0.1097304	0.1088343	0.1070208	0.08712975	0.02333188	0.0243952	0.02403993	0.01783928
2596.507	2	0.0007970171	0.0009687735	0.0003358751	0.0004359591	0.001902549	0.001942502	0.001430171	0.000795672	0.0003842262	0.0005447463	0.0007568095	0.0009424677	0.0009843256	0.0009463115	0.0006859665	0.0005324543	0.0003790699	0.000328015	0.0006002951	0.0006456841	0.0008094873	0.000777063	0.0006295629	0.000437826
2596.508	2	0.07618727	0.05082813	0.04558532	0.05614203	0.447572	0.4542313	0.3359236	0.1784587	0.08182512	0.1053291	0.1597686	0.2039638	0.2233286	0.2195811	0.1479152	0.09054703	0.05682755	0.03293706	0.07566794	0.1278076	0.1889492	0.1614835	0.1330406	0.08479333
2596.606	2	2.152949	2.406828	0.2425205	0.2383396	0.01219241	0.01306319	0.02170368	0.01422756	0.06614387	0.0511901	0.1845904	0.1081098	0.002062997	0.001707664	0.002122987	0.001403262	0.09734397	0.08160933	0.1200976	0.128348	0.009972017	0.004191084	0.003944472	0.002391705
2596.607	2	0.1116543	0.1135452	0.1254547	0.1172377	0.0341858	0.03436478	0.03427348	0.03125022	0.1255004	0.1200911	0.1169634	0.1005378	0.03292931	0.03263321	0.0324323	0.02761948	0.1092138	0.1086055	0.1060244	0.08568666	0.02541905	0.02563624	0.02504789	0.01920017
2596.608	2	0.0005928959	0.001029003	0.0004055853	0.0005220229	0.001924945	0.001983516	0.00157937	0.001104491	0.0003393977	0.0005440214	0.0007907996	0.0009895526	0.0009826779	0.0008718074	0.0007596038	0.0005114202	0.0003500363	0.0005012428	0.0005961101	0.000695291	0.0007820297	0.0008460949	0.0007762034	0.0005078008
2596.608	2	0.1091431	0.06406047	0.043326	0.05252023	0.4601706	0.4736124	0.3761357	0.2361695	0.08528939	0.1315543	0.1896913	0.2300793	0.2173982	0.2159929	0.1774943	0.1152017	0.04376844	0.04906514	0.09827662	0.1284119	0.175536	0.1729968	0.1507325	0.0930416
2596.704	2	2.176508	2.434536	0.2433731	0.2392232	0.01278325	0.01237478	0.021508	0.0142646	0.0668622	0.05204351	0.1863271	0.109446	0.002214497	0.001900888	0.002350179	0.001336753	0.09861847	0.08322996	0.1217856	0.1301106	0.01098452	0.005060752	0.004153234	0.002430994
2596.705	2	0.1240401	0.1261862	0.1368013	0.1276587	0.04123799	0.04160444	0.04154291	0.03780145	0.1343965	0.1293313	0.1267975	0.1091494	0.02704855	0.02720639	0.0273692	0.02357279	0.1174878	0.11684	0.1135278	0.09073901	0.03235312	0.03197265	0.03050294	0.02239301
2596.705	2	0.0004347948	0.001106239	0.0005229532	0.0005921819	0.001698705	0.001851084	0.001520179	0.001109261	0.0002543823	0.000538321	0.0008358314	0.0009150651	0.0008579093	0.0009035253	0.000883017	0.0006704534	0.0003088475	0.0004567644	0.0006923079	0.000635475	0.0007681814	0.0007902043	0.0008176231	0.0004606448
2596.705	2	0.1467986	0.08150256	0.05190902	0.05942455	0.4053394	0.4199717	0.3600216	0.2603142	0.07690986	0.1306772	0.1925987	0.2256277	0.1943947	0.2045798	0.1868703	0.1258447	0.04017269	0.05575469	0.1076714	0.1223283	0.1647494	0.1749398	0.1621284	0.100914
2596.806	2	2.194954	2.455582	0.2448078	0.2411612	0.01202974	0.01214676	0.0217583	0.01499152	0.06698871	0.05338049	0.1879866	0.110547	0.00228741	0.001980945	0.001795201	0.001431712	0.1004239	0.0847037	0.1225878	0.1311707	0.009949788	0.004629832	0.003952532	0.002370593
2596.807	2	0.1266975	0.1288528	0.1382331	0.1290104	0.03825062	0.0388266	0.0389295	0.03573464	0.1368089	0.1314782	0.1293193	0.111917	0.02761538	0.02787982	0.02806775	0.02407659	0.1209146	0.1205119	0.116864	0.09336624	0.0322764	0.03214137	0.0307912	0.02264564
2596.808	2	0.0003754576	0.00110068	0.0004615173	0.0005543202	0.001643105	0.001797826	0.001551367	0.001134785	0.0003017378	0.0005812906	0.0008137278	0.0009903457	0.0008147901	0.0008799533	0.0008730706	0.0005711561	0.000255643	0.00043042	0.0006248593	0.000548266	0.0006388513	0.0007076676	0.0006353494	0.0004338747
2596.808	2	0.1819338	0.1109759	0.07072013	0.07115108	0.4048596	0.4178458	0.3641747	0.2768336	0.09176293	0.1400156	0.2039693	0.2366016	0.1878802	0.2061981	0.1927565	0.1369172	0.03431273	0.04840728	0.09628707	0.1100565	0.1514345	0.1613334	0.1472941	0.08851781
2596.906	2	2.164698	2.417995	0.2393769	0.2349055	0.01163855	0.01231644	0.02195225	0.01470067	0.06466092	0.05134079	0.1846891	0.108296	0.001583075	0.00157057	0.00155954	0.001377746	0.09808159	0.08300257	0.1209231	0.1299012	0.01046042	0.004984206	0.003793949	0.002292024
2596.907	2	0.166874	0.1682629	0.181778	0.1685022	0.03860402	0.03853133	0.03902585	0.03639504	0.1816303	0.1723234	0.1701204	0.1474472	0.03620661	0.03725841	0.03751682	0.0322908	0.1608578	0.16048	0.1553128	0.1246303	0.03279529	0.03294352	0.03155962	0.02315447
2596.907	2	0.0005555781	0.001015668	0.0005717923	0.0006257639	0.001676164	0.001795838	0.001494848	0.001149663	0.0004568213	0.0006314092	0.000899919	0.001043571	0.0008752858	0.0008557773	0.0008896639	0.0006181617	0.0003974097	0.0005269309	0.0006761586	0.000614705	0.0007080462	0.0007195671	0.0006216024	0.0004170302
2596.908	2	0.1802577	0.1043707	0.06263091	0.06367328	0.3923415	0.406825	0.358561	0.2747783	0.07606877	0.1243125	0.1929106	0.2299086	0.186971	0.201012	0.1867574	0.1329387	0.04336923	0.0530412	0.09631736	0.1086646	0.1634578	0.1675595	0.1492899	0.08949269
2597.006	2	2.184291	2.441461	0.2387101	0.2331889	0.01209107	0.01220374	0.02171525	0.01469821	0.06495884	0.05073755	0.183871	0.1075045	0.001594073	0.001127089	0.00220468	0.001433597	0.09866322	0.08409655	0.1230189	0.1315463	0.01036824	0.004711919	0.003563005	0.002647052
2597.007	2	0.1675032	0.1686845	0.1830961	0.1688962	0.0462793	0.04654549	0.04765558	0.04466672	0.1808746	0.1699394	0.1689033	0.1472053	0.04000199	0.04120064	0.04144957	0.03581215	0.1601081	0.1597033	0.1540874	0.1237699	0.03798137	0.03808261	0.03654281	0.02688019
2597.007	2	0.0007417958	0.000907658	0.0005950064	0.0005805009	0.001784379	0.002007628	0.001702134	0.001176392	0.0004701391	0.0005940387	0.000878146	0.00102695	0.0008512602	0.000820092	0.0007905315	0.0005038992	0.0003726297	0.0004852234	0.0006672098	0.0005074893	0.0007310643	0.0007393308	0.0006668868	0.0003709683
2597.008	2	0.1543586	0.08318914	0.04635139	0.06940468	0.4265926	0.4495725	0.3829644	0.2803922	0.04601103	0.09151187	0.1582785	0.2160193	0.1858646	0.2024221	0.1844464	0.1278157	0.04180452	0.05014581	0.08646913	0.09949356	0.1705794	0.1681494	0.1418183	0.08067432
2597.106	2	2.254509	2.521475	0.2427216	0.2394822	0.01282937	0.01310167	0.02160685	0.01478095	0.06567289	0.05278303	0.1860369	0.1089871	0.001664825	0.00191474	0.001730015	0.0009492317	0.1042796	0.08853195	0.1276522	0.1372955	0.01026086	0.004850387	0.004005795	0.002653516
2597.107	2	0.1000064	0.10132	0.1104317	0.1018376	0.03767098	0.03743795	0.03712898	0.03359858	0.1102283	0.1018093	0.1011619	0.08801283	0.03535973	0.03539206	0.03433633	0.0287953	0.09562777	0.09614727	0.09220009	0.0742282	0.03271324	0.03296121	0.03208803	0.02419798
2597.108	2	0.0009206042	0.0009658443	0.0004973609	0.0004852341	0.001984831	0.002020787	0.00167567	0.001130659	0.0004996282	0.0004493008	0.0006469182	0.0009229737	0.0008641291	0.0008602902	0.000783534	0.0003971184	0.000243943	0.0003524813	0.0004528776	0.0005001564	0.0007949277	0.0008259461	0.0006119474	0.0003579888
2597.108	2	0.1276831	0.08024152	0.05675021	0.07109536	0.4514179	0.4791465	0.3932769	0.2590146	0.05237515	0.07568456	0.1330638	0.2050331	0.1992133	0.1914928	0.1496539	0.08508182	0.03782204	0.02888667	0.06330605	0.09348287	0.1786244	0.1757152	0.1335775	0.06650744
2597.206	2	2.282284	2.555511	0.2457606	0.2423017	0.0122281	0.01202004	0.0214658	0.01519231	0.06695074	0.0530062	0.1877366	0.1103774	0.001960375	0.001512766	0.001798497	0.001138259	0.1062526	0.09051383	0.1290573	0.1385494	0.01119666	0.004888555	0.004119646	0.002539898
2597.207	2	0.0479159	0.04901011	0.05748927	0.05237102	0.02400523	0.02362014	0.02272336	0.0206539	0.05770194	0.05004323	0.04948323	0.04348738	0.02091006	0.02102041	0.02053806	0.01720049	0.0463649	0.04704763	0.04468941	0.03615255	0.02103813	0.02124517	0.02064714	0.01532266
2597.207	2	0.001051341	0.0009554952	0.0002454122	0.0003632291	0.00159681	0.001635789	0.00136322	0.0008321011	0.0003712781	0.0003013683	0.0005222734	0.0007102821	0.0007917075	0.00081755	0.0004865955	0.0003139893	0.0003014013	0.0001584232	0.0003025725	0.0004206068	0.000745229	0.0006690731	0.0005804542	0.0003399769
2597.208	2	0.07380392	0.05354554	0.04289477	0.04406859	0.3639763	0.38779	0.30402	0.1859989	0.04290692	0.05084615	0.09736724	0.1637956	0.1923872	0.1699947	0.1105338	0.05976312	0.0369704	0.03123707	0.06923009	0.09805581	0.1746454	0.1691209	0.1285821	0.06427291
2597.306	2	2.322009	2.603888	0.2500536	0.2480341	0.01263899	0.01278987	0.0220156	0.01495346	0.06795877	0.05374568	0.1903831	0.112013	0.001685267	0.00167567	0.001487614	0.001050203	0.1081562	0.09183926	0.1302885	0.1401699	0.01110152	0.005405023	0.004365691	0.003159478
2597.307	2	0.005007999	0.005238493	0.01212116	0.01067811	0.003564764	0.003524109	0.002665312	0.002198672	0.01175363	0.00744815	0.005352219	0.005294182	0.002586256	0.002652929	0.002323879	0.001793079	0.004440294	0.005210054	0.003954764	0.004198443	0.002437148	0.002540255	0.002454742	0.001591457
2597.307	2	0.001147995	0.001111582	0.0002656056	0.0003230539	0.001673066	0.001842426	0.00137899	0.0007536836	0.000397143	0.0003334971	0.0005290288	0.0006918221	0.0009861536	0.000805622	0.0004544781	0.0002565821	0.0002139791	0.0001979231	0.0003729569	0.0005720643	0.0007598735	0.0006873626	0.0006861601	0.0004831397
2597.308	2	0.06082421	0.05923798	0.05667502	0.05804872	0.4106709	0.440169	0.3291065	0.1666685	0.0852694	0.07609551	0.1120278	0.1657016	0.2175235	0.17477	0.08934263	0.05010897	0.04224651	0.04216107	0.07524964	0.1267912	0.1610682	0.1675129	0.1518117	0.08609158
2597.406	2	2.253563	2.524588	0.2418963	0.2386502	0.0114381	0.0129646	0.02093121	0.01496762	0.06621157	0.05257206	0.1865714	0.1096458	0.00169203	0.001601116	0.001602235	0.001336052	0.1041512	0.08802205	0.1262295	0.1360522	0.01038991	0.004792443	0.004013645	0.002399169
2597.407	2	0.01790029	0.01671527	0.03031834	0.0274659	0.01144717	0.01015323	0.01116929	0.01079873	0.03063015	0.02044934	0.01905913	0.01854837	0.01207046	0.01150574	0.01046451	0.00906796	0.01726826	0.01874582	0.01483764	0.01354748	0.0114935	0.0119513	0.0109725	0.007784267
2597.407	2	0.001196582	0.001014015	0.00031797	0.0003621604	0.001355672	0.001447477	0.001099722	0.0008371795	0.0003147811	0.0004008881	0.0005268357	0.0006744096	0.000686578	0.0007204166	0.0004847377	0.0002927483	0.000315868	0.0003167004	0.0006111445	0.0004783573	0.0006237451	0.000788072	0.0006428361	0.0005180778
2597.408	2	0.08855736	0.06203078	0.05347158	0.0569129	0.3173192	0.3376756	0.2695253	0.1735577	0.07620006	0.1004521	0.1325924	0.1596791	0.1867272	0.1593953	0.1077634	0.06320877	0.05199344	0.07541506	0.1116969	0.1178549	0.144136	0.1705406	0.1660681	0.1055152
2597.506	2	2.215968	2.4826	0.2376722	0.2328442	0.01181233	0.01188154	0.02120353	0.01502212	0.06558966	0.05159549	0.1837248	0.1081171	0.001959836	0.001541883	0.001412212	0.001873118	0.1009226	0.08567297	0.1239923	0.1339038	0.01091316	0.005037892	0.00406635	0.002709809
2597.507	2	0.02985126	0.01162741	0.0486992	0.04606961	0.02839098	0.01705335	0.01596	0.02554526	0.05214323	0.03154538	0.01985631	0.03418488	0.02346976	0.02476694	0.01103352	0.01610037	0.02706472	0.03665181	0.01608757	0.01670482	0.01274148	0.02515931	0.02077407	0.007210394
2597.508	2	0.001265024	0.00110134	0.0003070995	0.0003810391	0.001348248	0.001467735	0.001158655	0.0007839439	0.0003115688	0.0004641029	0.0006384093	0.0007511863	0.0007602562	0.0006625718	0.0005873501	0.0003477989	0.0002571183	0.0002762811	0.0005385253	0.0004887103	0.0005938944	0.0006723668	0.0006742546	0.0003911507
2597.508	2	0.1155707	0.06395301	0.03600212	0.05186258	0.3214924	0.3362188	0.2835416	0.2060047	0.06908279	0.1063661	0.1523456	0.1810453	0.1715301	0.1582556	0.130407	0.08786315	0.04164715	0.07531745	0.1096834	0.113619	0.1331351	0.1553988	0.1513523	0.09715576
2597.606	2	2.188773	2.454402	0.2364625	0.2326239	0.01076314	0.01267039	0.02092312	0.01414395	0.06453391	0.05214937	0.1843202	0.107869	0.001766405	0.001967878	0.00173159	0.001075441	0.09827024	0.08344778	0.1218914	0.1311373	0.009934681	0.004265032	0.004083867	0.002683804
2597.607	2	0.06127721	0.0575218	0.07467799	0.07348697	0.02662827	0.02748791	0.02773696	0.02543031	0.07689145	0.06882951	0.06143676	0.05732492	0.02354698	0.02370586	0.02387469	0.02101537	0.06007917	0.06157114	0.05663044	0.0455782	0.0216622	0.02174625	0.02219451	0.01665349
2597.608	2	0.001197965	0.001170532	0.0002787823	0.0004821977	0.001233363	0.00137936	0.001140573	0.0008242025	0.0003134409	0.0004812884	0.0006981182	0.0007498739	0.0007304236	0.0006850761	0.0006410456	0.0004878985	0.0003163847	0.0002653077	0.0004753421	0.0005266947	0.0006132856	0.0006405059	0.0006171626	0.0004482401
2597.608	2	0.1201884	0.07357636	0.05475335	0.06617229	0.2953566	0.3071741	0.2640818	0.1962898	0.0710145	0.09827812	0.1418662	0.1677356	0.1564393	0.1601058	0.1437951	0.1010958	0.04408448	0.06818375	0.1001712	0.1002487	0.1408133	0.1426279	0.1330284	0.08332062
2597.706	2	2.143611	2.407331	0.2347446	0.2298774	0.01159922	0.01121156	0.0208679	0.01390962	0.06544279	0.05173086	0.184859	0.108396	0.001348201	0.001257516	0.001694846	0.001407587	0.09500874	0.0811763	0.1180465	0.1281111	0.01015922	0.004565052	0.003561187	0.002404998
2597.707	2	0.1104674	0.1142751	0.1438854	0.1463056	0.02883393	0.03835656	0.04255277	0.04148345	0.1477423	0.1390623	0.1212792	0.1014187	0.03870069	0.03348587	0.03088121	0.02490896	0.1168274	0.1103116	0.1092334	0.09617469	0.02692678	0.03194014	0.03864812	0.03327449
2597.707	2	0.001006901	0.001360824	0.0004457246	0.0005946827	0.0009145252	0.0009599356	0.0008294168	0.0006766289	0.0004648465	0.0004405426	0.0007198107	0.0006688092	0.0006130835	0.0005638958	0.0006298713	0.0003520404	0.0003953888	0.0003501718	0.00043817	0.0003898988	0.0007005732	0.0005480874	0.0005386559	0.0003603825
2597.708	2	0.1097295	0.07689703	0.06311956	0.07252561	0.2000831	0.2029337	0.1863293	0.1527918	0.06763417	0.08052629	0.1100881	0.126172	0.1379739	0.1442838	0.1328986	0.0941473	0.07327781	0.08060925	0.09832828	0.08751862	0.1426016	0.1393481	0.1213989	0.07563021
2597.806	2	2.136306	2.402408	0.2346958	0.2303267	0.01114698	0.01207271	0.02096737	0.01430977	0.06555029	0.05265744	0.1854668	0.1092188	0.001693993	0.0009347971	0.00170501	0.001417473	0.09558798	0.08062204	0.1186776	0.1272978	0.01032137	0.004361526	0.004013212	0.002495844
2597.807	2	0.1342708	0.1449304	0.1850639	0.1947631	0.03267951	0.03871538	0.04294518	0.04576363	0.1973819	0.1880452	0.1599741	0.1220462	0.05428636	0.04439532	0.04025872	0.03491984	0.1524523	0.1307432	0.1315712	0.1247908	0.03473617	0.03463453	0.044185	0.04297427
2597.807	2	0.0009212987	0.001194731	0.0005087853	0.0006399244	0.0007360823	0.0007246908	0.0007055461	0.0005152661	0.0006395001	0.0004226435	0.0006122614	0.0005518634	0.0005392708	0.0005470819	0.0005987799	0.0004041953	0.0003264403	0.0004156479	0.0004305419	0.0005382542	0.0005185868	0.0005954074	0.0005191951	0.0002897178
2597.808	2	0.08566371	0.06086424	0.05613191	0.07266389	0.1569665	0.1591333	0.1439671	0.1198728	0.05132573	0.05397092	0.07839059	0.09506994	0.1302702	0.1398006	0.1308647	0.09293273	0.06084701	0.06391125	0.07651947	0.07127778	0.1359777	0.1276505	0.1029431	0.06387229
2597.906	2	2.130864	2.396588	0.2311702	0.2264954	0.01066591	0.01172315	0.02034786	0.01428362	0.06510538	0.05174978	0.1833358	0.1074452	0.001985685	0.001652202	0.001563738	0.001546896	0.09413189	0.08076733	0.1184966	0.1264338	0.009317949	0.004115286	0.003688529	0.00273078
2597.907	2	0.163894	0.2030894	0.2687014	0.2796692	0.04818472	0.05041671	0.05662248	0.05502045	0.2905061	0.2778983	0.2255475	0.1577329	0.06322669	0.05981839	0.05103951	0.0413785	0.1947847	0.173461	0.1813187	0.1727508	0.04666243	0.0442714	0.04726008	0.04266858
2597.907	2	0.0008197108	0.001323878	0.0007524398	0.0006629356	0.000577897	0.0006242049	0.0005461915	0.0003872867	0.0005839602	0.0005616662	0.0006424448	0.0005318563	0.0005840971	0.0005286053	0.0004813756	0.0004193487	0.0005441981	0.0004314695	0.0003821391	0.0006562482	0.0005897087	0.0004631078	0.0004745005	0.0003107003
2597.908	2	0.05964748	0.04023217	0.04762297	0.06304881	0.1178211	0.1207124	0.1048752	0.08520013	0.03575283	0.03037854	0.05406988	0.06870694	0.1103007	0.1154319	0.1057669	0.07342228	0.04020539	0.04290328	0.05664723	0.05766318	0.1147796	0.1065897	0.08635474	0.05326655
2598.006	2	2.150598	2.414628	0.2285108	0.2243197	0.01161259	0.01131369	0.02044262	0.01395014	0.06448118	0.05051042	0.1824879	0.106265	0.001732372	0.001815175	0.0015239	0.001374295	0.09593478	0.08096633	0.120074	0.1271226	0.01052346	0.004219392	0.0033461	0.002248274
2598.007	2	0.1769288	0.2272466	0.2924661	0.2945622	0.05177447	0.05563118	0.05454992	0.0465952	0.3122724	0.2962038	0.2406257	0.1754573	0.05843993	0.0540293	0.04581315	0.04106758	0.2052367	0.1949611	0.2078909	0.1911965	0.04472021	0.04454993	0.04686108	0.04027364
2598.007	2	0.00083187	0.001311581	0.0007393411	0.0007905209	0.0006311711	0.0006625925	0.0005397093	0.0003662984	0.0005959818	0.0006856692	0.0006414274	0.0004846039	0.0005820911	0.0005507313	0.0004939694	0.0003778359	0.0005115599	0.0005070475	0.0003759753	0.0005377001	0.0004763378	0.0005567037	0.0004107421	0.0002786398
2598.008	2	0.0420936	0.02919196	0.03665348	0.0505405	0.1224643	0.1328599	0.1002755	0.06832032	0.02907088	0.02083287	0.03455393	0.05042976	0.1122393	0.1127048	0.09126896	0.05407948	0.03098365	0.0305736	0.04251262	0.05021297	0.1184356	0.1106308	0.08734649	0.05120103
2598.106	2	2.178596	2.448266	0.2311282	0.227054	0.01133212	0.01220123	0.02073962	0.01403887	0.06513052	0.05157881	0.1831355	0.1076109	0.001319773	0.001905618	0.001991038	0.001104949	0.09713392	0.08307245	0.1211466	0.129351	0.01023041	0.004101702	0.003655994	0.002459829
2598.107	2	0.1810786	0.2145433	0.2619508	0.2592181	0.05449946	0.05161836	0.05484606	0.05319496	0.2770718	0.2638235	0.2261788	0.1728226	0.063517	0.06518058	0.06023218	0.04924285	0.1977402	0.1924408	0.1982956	0.1738885	0.0555715	0.05503509	0.05709085	0.04381065
2598.108	2	0.0008440381	0.001240435	0.0007056458	0.0006703074	0.000603012	0.0006585767	0.0004872999	0.00025087	0.0005556476	0.0006248127	0.0005107556	0.0005115126	0.0006004334	0.0005553509	0.0005015069	0.000319698	0.0005303268	0.0004574009	0.0004869958	0.0005540809	0.0004642265	0.0005582332	0.0003666857	0.0003606397
2598.108	2	0.04058809	0.03913752	0.0410538	0.05187736	0.1324952	0.1455429	0.1059879	0.06270049	0.03880207	0.03891443	0.04353919	0.05226845	0.1183463	0.1168302	0.09158459	0.05175958	0.03637723	0.03685934	0.04498417	0.05492435	0.1169415	0.1095796	0.08608993	0.05052678
2598.206	2	2.191643	2.464041	0.2336027	0.2288889	0.01138522	0.01134782	0.02067561	0.01471324	0.06566371	0.05123053	0.1850302	0.1086176	0.001591407	0.001285141	0.00181588	0.0009674326	0.09844359	0.08367409	0.1214472	0.1299486	0.009978554	0.005065224	0.004069331	0.002449347
2598.207	2	0.1603589	0.1843982	0.2179067	0.2104069	0.04121954	0.04136464	0.04003037	0.03477894	0.227487	0.2149431	0.1900086	0.1485667	0.04670747	0.04939019	0.04669897	0.03860554	0.1742843	0.1715737	0.1727978	0.1467799	0.04374947	0.04424834	0.04345987	0.03167639
2598.207	2	0.0009639463	0.001289926	0.0006048762	0.0006576927	0.000576081	0.0006545391	0.0005128123	0.0003398707	0.0006452754	0.0005417083	0.0006182968	0.0005636494	0.0005045418	0.0004496455	0.0004404952	0.0002625951	0.0005381104	0.0004375924	0.0005543046	0.0003843188	0.0004845925	0.0004856942	0.0003945653	0.0003452428
2598.208	2	0.05159875	0.04725119	0.05585594	0.06755409	0.1223796	0.1314553	0.1028639	0.07719683	0.04519599	0.04544721	0.06105101	0.07279531	0.1041107	0.1019862	0.09038438	0.06415243	0.04964545	0.0519106	0.06341659	0.06238737	0.09821706	0.0966227	0.0863096	0.05805535
2598.306	2	2.220557	2.494428	0.2361467	0.2329581	0.0113733	0.01206698	0.02086112	0.01425262	0.06648618	0.05299157	0.186729	0.1102639	0.001572103	0.0008502636	0.001814715	0.001511934	0.1004473	0.0853241	0.1233648	0.1317059	0.01094651	0.004445208	0.003709783	0.002411891
2598.307	2	0.1407363	0.1488104	0.1657136	0.1566342	0.03858866	0.04039853	0.04054799	0.03717092	0.1692288	0.1619878	0.1529591	0.1271348	0.03835932	0.04100645	0.03935501	0.03151266	0.1431257	0.1416355	0.1382301	0.1132872	0.03738868	0.03777928	0.03606528	0.0255525
2598.307	2	0.001074197	0.001298245	0.0003716809	0.0006441413	0.0007262941	0.0006938521	0.0006179077	0.0004721215	0.0005735694	0.0003762823	0.0006523855	0.000576892	0.0004967599	0.0005148345	0.0005503765	0.0002907432	0.0003979211	0.000356249	0.0005734585	0.0003737301	0.0004741309	0.0004680287	0.0004849987	0.0003438235
2598.308	2	0.07484749	0.05371411	0.06584434	0.07913021	0.1529886	0.1562405	0.132211	0.1105681	0.05371777	0.05716983	0.0874812	0.104839	0.1095523	0.106747	0.1028221	0.08060086	0.05238097	0.0535096	0.06904253	0.06978857	0.1033615	0.105208	0.09646391	0.06385562
2598.406	2	2.223629	2.500533	0.2344265	0.2319487	0.0117819	0.01218086	0.02058691	0.01450675	0.06592551	0.05231924	0.185806	0.1091024	0.001609118	0.001462131	0.001707777	0.001537268	0.1007007	0.08595244	0.1240556	0.1321073	0.0108614	0.004800912	0.003872965	0.002440571
2598.407	2	0.1361663	0.1463463	0.1676544	0.1587007	0.03747313	0.03596787	0.03402359	0.02982061	0.1750525	0.1680847	0.1563242	0.1259668	0.04249625	0.04317574	0.04262496	0.03604721	0.1435394	0.1414871	0.1390523	0.1165314	0.03666064	0.03760376	0.03580092	0.02580895
2598.407	2	0.001173398	0.00142901	0.0003048089	0.0007812802	0.000920686	0.0009763631	0.0008032164	0.0005431677	0.000629529	0.0004980921	0.0005959354	0.0006803031	0.0005043211	0.0005488643	0.0005507873	0.0004059037	0.0003862783	0.0003165336	0.0006319597	0.0003991923	0.0005157307	0.0005233025	0.0005056556	0.0003390456
2598.408	2	0.0954867	0.0698125	0.08133662	0.08989165	0.1967112	0.198198	0.1732897	0.1438549	0.06905918	0.06828642	0.1014521	0.1229896	0.1167992	0.1082749	0.1125563	0.09290001	0.05925442	0.05892141	0.07486171	0.07665691	0.1049788	0.1123568	0.1055932	0.07002792
2598.506	2	2.222369	2.498116	0.2335593	0.2294698	0.01227448	0.01198376	0.02107769	0.01441081	0.06537396	0.0513734	0.18347	0.107559	0.001600683	0.002159934	0.001887365	0.001728161	0.1002869	0.08534238	0.1244146	0.1325578	0.01033727	0.004688815	0.003693285	0.002826358
2598.507	2	0.132633	0.138997	0.1597384	0.1504647	0.03706085	0.03598863	0.03620754	0.03096421	0.1667748	0.1592221	0.1473032	0.1189728	0.04024955	0.03776733	0.0362557	0.03137994	0.1341745	0.1318064	0.1306002	0.112064	0.03160823	0.03332596	0.0334479	0.02483885
2598.507	2	0.001325814	0.001352329	0.0002687472	0.0006558932	0.001070413	0.001159815	0.0009935003	0.0008004693	0.0006298783	0.0004772688	0.0005888527	0.0007938648	0.0006073831	0.0006043331	0.0005496389	0.0004093484	0.0003719025	0.0004302715	0.0006034659	0.0003786727	0.0005624757	0.0006116835	0.0005723557	0.0004374841
2598.508	2	0.1077546	0.07187409	0.08208842	0.09090847	0.2437281	0.251745	0.2178307	0.1768501	0.07096228	0.0705043	0.1105787	0.1384282	0.1426241	0.1283163	0.1183117	0.09635517	0.05047136	0.05167611	0.07017676	0.08469642	0.1122409	0.129597	0.1221261	0.07994568
2598.606	2	2.238033	2.518682	0.2350564	0.2306831	0.01139627	0.01250845	0.0206223	0.01426832	0.06501737	0.05207203	0.1844248	0.1082006	0.001943838	0.001184889	0.002058536	0.0025625	0.1025555	0.08661677	0.1254676	0.1342283	0.01123987	0.004822776	0.004288367	0.002389645
2598.607	2	0.1151341	0.1185366	0.1359071	0.1269792	0.03321028	0.03251058	0.03293599	0.02864104	0.1374643	0.1300915	0.1211013	0.1014638	0.03177271	0.02838303	0.02702235	0.02381438	0.1149101	0.1122369	0.1098035	0.09292942	0.02664225	0.02719725	0.02782612	0.02122916
2598.608	2	0.001162269	0.001150724	0.000295802	0.0005000447	0.0009941188	0.001013507	0.0008697315	0.0006416015	0.0004985056	0.0003026369	0.0004978488	0.0005312046	0.0005655463	0.0006588691	0.0005529363	0.0004941753	0.0002493571	0.000336907	0.0004271645	0.0003298517	0.0004969543	0.000548907	0.0004191418	0.0002949412
2598.608	2	0.08089304	0.04738783	0.06434698	0.08082225	0.2207637	0.2298518	0.1915414	0.1530852	0.05626067	0.03916886	0.07399201	0.1064378	0.1437894	0.1284544	0.1126729	0.08938622	0.03504716	0.03494635	0.05883008	0.0791553	0.1140428	0.1290057	0.119873	0.07717651
2598.706	2	2.260089	2.547771	0.2377657	0.2351497	0.01241462	0.01235805	0.02094939	0.01464488	0.06628632	0.05262312	0.1865948	0.1098689	0.001755732	0.001989216	0.001886276	0.001590696	0.1040499	0.08859286	0.1277213	0.136818	0.0102287	0.004651981	0.003797544	0.002790306
2598.707	2	0.08396285	0.08481561	0.0984123	0.09109198	0.02653155	0.02727479	0.02571217	0.02419718	0.0964297	0.08984788	0.08373125	0.07271207	0.01899125	0.01867237	0.01827894	0.01555535	0.08035198	0.07992837	0.07641359	0.0634553	0.02357642	0.02299604	0.02253202	0.0163846
2598.707	2	0.001148512	0.001130973	0.0002140975	0.0004329968	0.0007657155	0.0009156355	0.0007093249	0.0005196617	0.0003320698	0.0002967036	0.0003580484	0.00039668	0.0005597859	0.0005592587	0.0004722541	0.0003860733	0.0002286407	0.000266113	0.0003213317	0.0002610346	0.0005468103	0.0004841011	0.0004612633	0.0003315015
2598.708	2	0.05746865	0.04498232	0.04580269	0.05285024	0.1774191	0.1899008	0.147941	0.1122668	0.04124788	0.03523824	0.0483817	0.07229932	0.1248104	0.1150278	0.09167295	0.06043556	0.03273425	0.03037719	0.04450722	0.06031099	0.1093047	0.1199624	0.1061297	0.06396562
2598.806	2	2.294236	2.585486	0.240778	0.2388689	0.01164945	0.01249238	0.02120073	0.01436346	0.06759264	0.05402658	0.1884982	0.110956	0.001847957	0.001967027	0.001697996	0.001449346	0.1076827	0.0911457	0.1295271	0.1392976	0.01112238	0.004735573	0.003745588	0.003132854
2598.807	2	0.042572	0.04340566	0.05495801	0.05030433	0.01889902	0.0192331	0.0178034	0.01647995	0.05388913	0.04809487	0.04262885	0.03752815	0.01733415	0.01782112	0.01690754	0.01429327	0.04058464	0.04128786	0.038911	0.03310615	0.01848391	0.01836556	0.01806139	0.01333401
2598.807	2	0.001019984	0.0009762149	0.0001992393	0.0002600077	0.0005959586	0.0006354239	0.0004654147	0.0003622469	0.0001733469	0.0002033891	0.0002002406	0.0002731717	0.0003612924	0.0003259151	0.000305251	0.0002836754	0.0001863754	0.0002301386	0.0001938431	0.0003318903	0.0004139984	0.0003654653	0.0003389996	0.0002714938
2598.808	2	0.02758804	0.03006346	0.03329733	0.029939	0.123847	0.1352703	0.09970461	0.07221727	0.03182886	0.03005086	0.03103713	0.04806174	0.08233389	0.08036528	0.06909658	0.04416605	0.02760929	0.02967471	0.04115195	0.04982191	0.07926712	0.08786328	0.08452289	0.051747
2598.906	2	2.2818	2.570531	0.238713	0.2359338	0.01139776	0.01178754	0.02078009	0.01400325	0.0663781	0.05281233	0.1861517	0.1096409	0.001836185	0.001389224	0.002131307	0.001745904	0.1065397	0.09064804	0.1299632	0.1386402	0.011036	0.004602	0.003935393	0.0024042
2598.907	2	0.03702764	0.03757402	0.05170568	0.04713136	0.02162942	0.02182559	0.0201338	0.01870082	0.05086139	0.04360478	0.03621396	0.03353454	0.0198786	0.02026747	0.01936994	0.01632206	0.03557164	0.03696801	0.03426902	0.02969025	0.02040182	0.02058028	0.01995578	0.01479336
2598.907	2	0.0009599343	0.0009822677	0.0003485029	0.0003798566	0.0004905284	0.0005419045	0.0002393764	0.0002520946	0.0002585772	0.0003112747	0.0001364445	0.0002329542	0.0003090405	0.0003685165	0.0002856815	0.0002950073	0.000192159	0.0002421652	0.0002394956	0.0001896052	0.000227586	0.0003104944	0.0004290652	0.000296169
2598.908	2	0.03605778	0.04185627	0.04930958	0.05285252	0.09864187	0.1093723	0.06782906	0.04059492	0.04827359	0.04218872	0.04130763	0.0416236	0.06881189	0.05833986	0.04535604	0.0452548	0.02941903	0.03443465	0.04699272	0.04929001	0.05761026	0.06446828	0.06968585	0.04681391
2599.006	2	2.27949	2.565635	0.2369409	0.2344788	0.01152704	0.01211643	0.02042001	0.01436499	0.0658398	0.05194209	0.1845788	0.1084374	0.001712862	0.001848029	0.002054356	0.00131792	0.1063025	0.09043995	0.1296052	0.1384272	0.01046069	0.004623106	0.003767842	0.002309744
2599.007	2	0.0178878	0.01835695	0.03409713	0.0304287	0.01274855	0.01171999	0.01057642	0.01002469	0.03355582	0.02642602	0.01628172	0.01707867	0.01096314	0.01112477	0.0104113	0.008975556	0.01601814	0.0182204	0.01614153	0.0152625	0.01078383	0.01161122	0.01086216	0.007858803
2599.007	2	0.0009078356	0.001017799	0.0004189259	0.0003322866	0.0005083476	0.0005432332	0.0003928214	0.0003270247	0.0003432752	0.0003086935	0.0003019567	0.0003802562	0.0003522977	0.0002928283	0.000258171	0.0003098251	0.0002394579	0.0002449204	0.0003101484	0.0002367679	0.0003869124	0.0004443811	0.0003462898	0.0002096611
2599.008	2	0.05963995	0.0521405	0.05364971	0.06004666	0.1147231	0.1237161	0.07749473	0.06245951	0.05016537	0.05099888	0.0581653	0.06242338	0.07702622	0.06581443	0.05923187	0.05110717	0.03689752	0.04387944	0.0529952	0.05077473	0.07644494	0.07646834	0.06677035	0.04139608
2599.106	2	2.290195	2.578787	0.2385087	0.2357779	0.01093211	0.01233431	0.02076531	0.01438876	0.06562196	0.0531427	0.1853334	0.1089796	0.001676589	0.001499884	0.001774021	0.001414401	0.1074658	0.0907996	0.1297181	0.1387022	0.01134754	0.005130754	0.003796694	0.002301117
2599.107	2	0.002970056	0.003762284	0.01722992	0.01554542	0.002328061	0.00197531	0.0008956988	0.0008653616	0.01609884	0.01104393	0.005350201	0.004458678	0.0009112334	0.0008934386	0.0006721558	0.0005421914	0.002506873	0.002883675	0.00109637	0.003427725	0.0004538044	0.0008272326	0.0008548293	0.0004112931
2599.107	2	0.0008712	0.001136519	0.0003813382	0.0003029889	0.0006348855	0.0006805826	0.0005297808	0.0004523706	0.0002827898	0.0003302288	0.0003824668	0.0003381427	0.000437168	0.0003623702	0.0003934773	0.0002987287	0.0002209872	0.0002552943	0.0002743147	0.0003890185	0.0003965217	0.000309879	0.0003099395	0.0002333965
2599.108	2	0.07781598	0.06749209	0.06002118	0.05134746	0.1444202	0.1530183	0.1064494	0.08915682	0.06444205	0.06993785	0.07510107	0.07967127	0.08199445	0.07022158	0.06306379	0.0544274	0.02864876	0.03722938	0.05141227	0.05165896	0.0732926	0.07272456	0.06210653	0.03898991
2599.206	2	2.300049	2.593554	0.2399389	0.2381153	0.01193327	0.01248195	0.02128225	0.01459273	0.06646847	0.05304814	0.1869572	0.1101763	0.002424367	0.001474248	0.001830632	0.001627542	0.1083074	0.09199437	0.1305868	0.1397187	0.01103939	0.004782399	0.003837043	0.002515778
2599.207	2	0.002904993	0.004556998	0.01566742	0.01434537	0.002248079	0.001997288	0.001024269	0.0008220082	0.01488269	0.01115935	0.005530855	0.003964542	0.0009013022	0.0008995285	0.0006919268	0.0005186974	0.002544425	0.002632627	0.001464134	0.003375247	0.0004412382	0.0008229285	0.0009285868	0.0004944595
2599.207	2	0.0008950331	0.001138796	0.0003880689	0.0004123868	0.0006556546	0.0007602758	0.0005326936	0.0005050217	0.0003206289	0.000371744	0.0004320507	0.0003981807	0.0003851064	0.0003673732	0.0004008389	0.0003616592	0.0001922463	0.0002874085	0.0003108454	0.0002866519	0.00036518	0.0004131569	0.000393959	0.0003026103
2599.208	2	0.08507843	0.07468913	0.0672981	0.05758689	0.1497835	0.1590313	0.1162444	0.09815545	0.07346924	0.07973582	0.0841546	0.08403648	0.09061422	0.08288961	0.07799961	0.06306063	0.03989383	0.04792537	0.05959788	0.05655452	0.07984341	0.08131489	0.07341358	0.05011042
2599.306	2	2.314886	2.609756	0.2416579	0.2403422	0.01119531	0.01247253	0.02110752	0.01488645	0.06699455	0.05461817	0.1885826	0.1116271	0.0017192	0.001405142	0.002094279	0.001667386	0.1086641	0.09268066	0.1319863	0.1410642	0.01075631	0.004957799	0.004038138	0.00271379
2599.307	2	0.005253641	0.008823406	0.01732283	0.01610731	0.004989763	0.004858343	0.00402054	0.003775624	0.01693623	0.0145054	0.008796708	0.005659893	0.004543607	0.004181566	0.004194835	0.003656077	0.006307047	0.005296943	0.004993219	0.006137284	0.004356667	0.004368826	0.00425999	0.003142527
2599.307	2	0.0009401443	0.001106001	0.0003132177	0.000254505	0.0006621696	0.0006113196	0.0004593304	0.0003702876	0.0003126122	0.0002625676	0.0003239477	0.0003566576	0.0004191649	0.0003189049	0.0003091164	0.0002886839	0.0001748958	0.0001955521	0.0003376433	0.0002212373	0.0003050436	0.0004063202	0.0003619669	0.0002519685
2599.308	2	0.07089407	0.06088517	0.05516288	0.04714911	0.1326743	0.1419776	0.1036447	0.08821387	0.05574615	0.06232694	0.06929697	0.07179819	0.08349618	0.07811369	0.0723634	0.0523227	0.03236813	0.03615529	0.04785899	0.04680833	0.07774313	0.08062637	0.07327767	0.05064006
2599.406	2	2.293068	2.582536	0.2378105	0.236403	0.01123601	0.01180875	0.02095561	0.01401935	0.06633602	0.05280938	0.1859867	0.109692	0.001110548	0.00183103	0.001390122	0.001486734	0.1082307	0.09254879	0.1312763	0.1402202	0.01156214	0.005195185	0.003741194	0.00246546
2599.407	2	0.04948719	0.0557211	0.06693902	0.06231812	0.02566531	0.02531506	0.02495662	0.02297377	0.06720119	0.06405412	0.05566371	0.04355186	0.02457062	0.02431715	0.02381022	0.0205372	0.05125464	0.0485206	0.04730233	0.04047909	0.02468829	0.02458166	0.02332045	0.01731728
2599.407	2	0.0009395357	0.001060883	0.0004077264	0.0002119402	0.0004968888	0.0005314725	0.000374054	0.0003594159	0.0002848358	0.0002101423	0.0002251611	0.0002824252	0.0003292333	0.0003457592	0.000326645	0.0002607509	0.0001729001	0.0001584665	0.0002692745	0.000298449	0.0003323366	0.0003945005	0.0002663551	0.0002756361
2599.408	2	0.04908952	0.04014042	0.03658401	0.04262139	0.1028033	0.111888	0.07547491	0.06460657	0.03764475	0.04132471	0.04560848	0.04771934	0.07314826	0.07081748	0.06814939	0.04936626	0.03388345	0.03248548	0.04279155	0.04160525	0.07306186	0.07523268	0.06827951	0.04776106
2599.506	2	2.253853	2.535463	0.2342091	0.2309346	0.01136763	0.01187132	0.02029418	0.01435089	0.06517457	0.05196409	0.1831097	0.1085574	0.001673106	0.001636428	0.00164268	0.00111602	0.1065474	0.09106818	0.1296827	0.1381369	0.01057257	0.004720021	0.004082464	0.002547222
2599.507	2	0.1034256	0.1152177	0.1360806	0.1307328	0.03572145	0.04270711	0.04736011	0.04241837	0.1370347	0.1340601	0.1183317	0.09049655	0.03520929	0.03582311	0.03485448	0.02884576	0.1052371	0.09821368	0.09820034	0.08629779	0.03345017	0.03708279	0.03890556	0.03037216
2599.507	2	0.001073044	0.0009971317	0.0004653657	0.0002718199	0.0003337245	0.0004478303	0.0001955166	0.0002488556	0.0003477815	0.000353283	0.0002695812	0.0002761172	0.0002450269	0.0002515817	0.0002263959	0.0001902697	0.0002440986	0.0002435317	0.0003009795	0.0003107467	0.0002066832	0.0002362924	0.0002724664	0.0002008727
2599.508	2	0.02899603	0.02160791	0.02290148	0.02695836	0.06813151	0.07394285	0.03869575	0.03605458	0.02238126	0.01959331	0.02309852	0.02581592	0.04460846	0.0439025	0.0453796	0.03287394	0.02773581	0.02707874	0.03036027	0.02648397	0.04595696	0.04678709	0.04070986	0.02910364
2599.606	2	2.197457	2.4693	0.2316274	0.2285787	0.01075421	0.01179704	0.02048486	0.01397692	0.06455618	0.05171144	0.183066	0.1080097	0.001676274	0.00162821	0.001844439	0.001246986	0.1037954	0.08862336	0.1266864	0.1350461	0.01053507	0.004328474	0.00385965	0.002504219
2599.607	2	0.139642	0.1572574	0.1875449	0.1824598	0.04178754	0.05212238	0.05571053	0.04728296	0.1931431	0.1873751	0.161658	0.1204682	0.04373682	0.03744988	0.03233509	0.02664644	0.1400288	0.1286745	0.1318163	0.1202027	0.03491086	0.04101746	0.04577446	0.03651835
2599.607	2	0.001063856	0.0008760539	0.0005537288	0.0003812499	0.0002637541	0.0003258242	0.0002090405	0.0002412335	0.0003981044	0.0003257303	0.0004121915	0.0002490486	0.0001551719	0.0001677207	0.0001716193	0.0001833715	0.0003356519	0.0002900913	0.0002986539	0.0004079647	0.00014516	0.0002173826	0.0001551788	0.0001870113
2599.608	2	0.003085036	0.002684697	0.002149224	0.002354088	0.03162608	0.03711064	0.004718857	0.007971264	0.00305776	0.003292182	0.002523579	0.003914274	0.008144159	0.00574671	0.00597626	0.002908584	0.00213568	0.0022387	0.002197076	0.002051421	0.003750388	0.004818527	0.003501049	0.002839779
2599.706	2	2.145476	2.411563	0.2302917	0.2279256	0.01113287	0.01115736	0.02017596	0.01402992	0.06525312	0.05188852	0.1837432	0.1084691	0.001762234	0.001936015	0.001900176	0.001390817	0.1002643	0.08506982	0.1220199	0.1309098	0.01083461	0.004960326	0.003954481	0.00257185
2599.707	2	0.1564737	0.1819785	0.2226467	0.217753	0.05232979	0.06250812	0.06594204	0.05738051	0.2322824	0.2221248	0.1875461	0.1341724	0.04342656	0.03817749	0.0347256	0.03115124	0.1547235	0.1376874	0.1461491	0.1412909	0.03188958	0.04053345	0.04853446	0.0386236
2599.707	2	0.001044219	0.0008925615	0.0004801816	0.0005563245	0.0003042884	0.0003866978	0.0001887928	0.0002466257	0.0005524614	0.0004821886	0.0005089821	0.0003190164	0.0002004419	0.0001705462	0.000205837	0.0001791467	0.0002981147	0.0003047084	0.0003113366	0.0004144649	0.0001757279	0.0001094201	0.0002147073	0.0001613665
2599.708	2	0.001938675	0.0009468665	0.0009043459	0.0006812094	0.02496932	0.02895947	0.00542325	0.005731676	0.001618258	0.002341855	0.00130511	0.003077356	0.005253612	0.003607612	0.003596915	0.001372064	0.0006851292	0.0006243719	0.0008863401	0.0008477783	0.001892777	0.002928863	0.001968677	0.001498556
2599.806	2	2.089732	2.354113	0.2292828	0.2259211	0.01054423	0.01167366	0.02063271	0.01428176	0.06538899	0.05228668	0.1843828	0.108601	0.001207449	0.00172533	0.001495125	0.001410606	0.09649981	0.08182081	0.1179004	0.1271905	0.009820528	0.00426392	0.003609055	0.002941308
2599.807	2	0.1630254	0.2054583	0.2679082	0.2634868	0.05496536	0.06908756	0.07180321	0.05559709	0.2815386	0.2651775	0.2096207	0.1345533	0.05404499	0.0446924	0.03611242	0.03504016	0.1667906	0.1403385	0.1597692	0.1698504	0.0295598	0.04236805	0.05516397	0.04485284
2599.807	2	0.0009536781	0.0008637858	0.0005774177	0.0005614902	0.0002438382	0.0003095748	0.0002492099	0.000268147	0.000559082	0.000640737	0.0005077613	0.0002864744	0.0001636289	0.0001553102	0.000118949	0.0001521155	0.0003996065	0.0003556118	0.0003874854	0.0004797301	0.0001193683	0.0001867382	0.0002265465	0.0001700287
2599.808	2	0.001819013	0.001285624	0.0008863152	0.0008012074	0.02059372	0.02312778	0.006707246	0.004387865	0.001522136	0.001864766	0.001518879	0.003161289	0.004057923	0.002792947	0.002891846	0.001137139	0.0005632931	0.0005645197	0.00097303	0.0008914458	0.001601396	0.002428749	0.001735706	0.001351367
2599.906	2	2.023344	2.281705	0.2236043	0.2197606	0.01049803	0.01109708	0.01988265	0.01377334	0.06355811	0.05121703	0.1805868	0.1067513	0.001548388	0.001857658	0.001677827	0.0009058683	0.09208519	0.07797707	0.11337	0.1220673	0.009916981	0.004264763	0.003532281	0.002306316
2599.907	2	0.1267184	0.2228741	0.3546641	0.3617422	0.05460563	0.0752882	0.06892253	0.04261366	0.3944509	0.3536193	0.2387779	0.09720587	0.05501401	0.03007695	0.02547139	0.03996391	0.1604688	0.09784394	0.1491576	0.2193791	0.01803236	0.04024798	0.06309349	0.05295866
2599.907	2	0.0008149999	0.0009040539	0.0007978243	0.000754704	0.0002514936	0.0003441829	0.0001810797	0.0001160439	0.0008785412	0.0007596999	0.0005255303	0.0001973178	0.0002323713	0.0001303371	0.0001314807	0.0001479094	0.0003982338	0.000245841	0.0003848391	0.0004782365	0.0001404761	0.0001519202	0.0001747844	0.0002166514
2599.908	2	0.002100939	0.0007122686	0.001053776	0.001104079	0.01802825	0.01971554	0.007643973	0.003560745	0.001808597	0.002184541	0.001775759	0.003332849	0.003504339	0.002430523	0.002324472	0.001143217	0.0005394291	0.0004181833	0.0009540863	0.001232758	0.001420501	0.002173167	0.00160356	0.001388288
2600.006	2	1.971835	2.227453	0.2203585	0.2164777	0.01048208	0.01081996	0.01954006	0.01401084	0.06285749	0.04996592	0.1785699	0.1053773	0.001359484	0.001446017	0.001510416	0.0009549492	0.08813229	0.07521203	0.1092093	0.1177928	0.009477117	0.004100047	0.003510461	0.002010789
2600.007	2	0.1041466	0.2231971	0.3996564	0.4158297	0.05468494	0.06710573	0.05056268	0.02418182	0.4411842	0.3905795	0.2442383	0.06050654	0.07117706	0.04224043	0.03433298	0.04539011	0.15171	0.08345532	0.163998	0.2454983	0.03087637	0.05231082	0.07380681	0.05990053
2600.007	2	0.0008754809	0.0008439143	0.0008593911	0.000870718	0.000236865	0.0002881478	0.0001549582	0.0001032147	0.000917208	0.0008135988	0.0005414761	0.0001418685	0.0001790007	0.00012495	0.0002123414	0.0002173342	0.0003464813	0.0002694358	0.0003812786	0.0005509581	9.816324e-05	0.0002210481	0.0002376418	0.0002317006
2600.008	2	0.003861348	0.001947987	0.002843699	0.002962427	0.019747	0.02138281	0.009992522	0.004577153	0.003617578	0.003763258	0.003287335	0.00458322	0.00438645	0.004640465	0.004013374	0.002345617	0.002177011	0.00222121	0.002323168	0.001821548	0.002331553	0.00297472	0.00298512	0.002307807
2600.106	2	1.947787	2.20697	0.2220989	0.217105	0.01003215	0.01107657	0.02004265	0.01351609	0.06259672	0.04958183	0.1797267	0.1058679	0.001227784	0.001287253	0.001465304	0.001166324	0.08612964	0.07416984	0.1061161	0.1146512	0.008745058	0.004351809	0.003401626	0.002307316
2600.107	2	0.1036034	0.2201129	0.371817	0.3852802	0.05558133	0.05646453	0.04139548	0.02271328	0.4171666	0.3571531	0.2125702	0.05220671	0.05824437	0.03110267	0.02938899	0.03911662	0.1349535	0.06642566	0.1577519	0.2259181	0.03050058	0.0432995	0.06438343	0.05015951
2600.108	2	0.0008247274	0.0008484268	0.0008027888	0.0008125271	0.0001984032	0.0002728664	0.0001049093	0.0002713927	0.000853243	0.0006884076	0.0004178677	0.0003492567	0.0001794531	0.000140698	0.0001735729	0.000141611	0.0003624473	0.0002117321	0.0003581971	0.0004525312	0.0001979132	0.0001277348	0.0001607479	0.0001924976
2600.108	2	0.001975941	0.000938451	0.001217077	0.001355053	0.0182577	0.01997845	0.008280237	0.002326263	0.00199453	0.002113069	0.001552462	0.003021521	0.003312063	0.002841445	0.001956076	0.0009858355	0.0004276564	0.0006002054	0.00101237	0.001116533	0.0015392	0.00224065	0.001604034	0.001454502
2600.206	2	1.918889	2.172558	0.2226876	0.2185502	0.01069113	0.01055955	0.0201336	0.01385274	0.06353142	0.05021916	0.1802633	0.1063876	0.00133464	0.001862619	0.001342393	0.001174077	0.08367999	0.07011344	0.1027379	0.1109084	0.009318556	0.003891114	0.003485132	0.00186118
2600.207	2	0.1016529	0.2127602	0.3370648	0.3447857	0.05062505	0.04998689	0.03461973	0.02170885	0.3828318	0.3162391	0.1801491	0.05431954	0.05852156	0.03631346	0.03291616	0.03703568	0.1133016	0.06707325	0.1555709	0.2090645	0.02802384	0.03777467	0.06103769	0.05142808
2600.207	2	0.0008144263	0.0009589136	0.0007551471	0.00075166	0.0002249128	0.0002803574	0.0001774105	0.0001831903	0.0008334401	0.000748214	0.0004616208	0.0002551168	0.0001448266	0.000177275	0.0001483683	0.0001496177	0.000308296	0.0002183551	0.000426943	0.0004256097	0.0001724621	0.0001151844	0.0002117345	0.0002215985
2600.208	2	0.001701528	0.0010916	0.001393019	0.00111162	0.01667688	0.0181873	0.007222039	0.001390487	0.001509875	0.001624843	0.0009983185	0.002302063	0.002919315	0.002677509	0.001767207	0.000944121	0.0004148946	0.00039724	0.0007659828	0.001118422	0.001529444	0.001958445	0.001530561	0.001432439
2600.306	2	1.918189	2.174244	0.2237883	0.220747	0.01002251	0.01112244	0.01971949	0.01415262	0.06336348	0.05098092	0.1807052	0.106593	0.001752239	0.0007977021	0.001327428	0.001204796	0.08291662	0.07003944	0.1024476	0.1105476	0.008926267	0.003703701	0.003526219	0.001942277
2600.307	2	0.09369459	0.186178	0.2934399	0.2885269	0.04545222	0.0488283	0.03911823	0.01915883	0.3345901	0.2672639	0.1416588	0.06062066	0.05532876	0.02744586	0.01965635	0.03336471	0.0914787	0.06991616	0.1356559	0.1877244	0.01892497	0.03124501	0.05554238	0.04644921
2600.307	2	0.0007509054	0.0009770199	0.0006369783	0.0006509869	0.0002200795	0.0002759243	0.0001700653	0.000175093	0.000676942	0.0005421608	0.0003364538	0.0002522195	0.0001426241	9.502977e-05	0.000162786	0.0001794834	0.000257248	0.000211038	0.0002686558	0.0003465072	0.0001286212	0.0001323082	0.0001354562	0.00010027
2600.308	2	0.001400438	0.001633515	0.00140697	0.001235623	0.01857506	0.02042606	0.007390971	0.002144858	0.001401577	0.001377802	0.001054271	0.002338527	0.003553502	0.003024697	0.001815711	0.001110763	0.0005476637	0.0004124595	0.0007017463	0.001204732	0.001889599	0.00240215	0.001868322	0.001497833
2600.406	2	1.906044	2.163689	0.2213012	0.2167419	0.01002246	0.01019197	0.01974363	0.01339912	0.06197626	0.0486956	0.177425	0.1042486	0.001813905	0.001030651	0.001514866	0.001356219	0.0826749	0.06975546	0.1015979	0.1093256	0.008778739	0.003934677	0.003308715	0.00224533
2600.407	2	0.09314637	0.1774053	0.3494241	0.3192365	0.05659555	0.04816554	0.0440134	0.02555464	0.3927279	0.2766798	0.1283558	0.07607724	0.05786039	0.03054421	0.02990225	0.03134486	0.1016168	0.07584054	0.148622	0.2147172	0.02505802	0.02890517	0.0615866	0.05810839
2600.407	2	0.0007496101	0.0009761929	0.0008023594	0.0007060625	0.0002362449	0.000304932	0.000213158	0.0001602761	0.0007947059	0.0005912809	0.0002096002	0.0001267565	0.0001695423	0.0001525528	0.0001572317	0.0001612981	0.0002112289	0.0002544988	0.0003471846	0.0004508692	0.0001300874	0.0002113615	0.0001872888	0.0001337389
2600.408	2	0.001780152	0.001658425	0.001776737	0.001435066	0.01999158	0.02200688	0.008734646	0.003825455	0.001817633	0.001996204	0.001634839	0.002980936	0.004438491	0.003625902	0.002237349	0.001478194	0.001168159	0.001104443	0.001127101	0.001397253	0.002403191	0.003007781	0.002303294	0.001563848
2600.506	2	1.911246	2.170652	0.2219345	0.2179692	0.01045186	0.01096652	0.0196693	0.01363523	0.06318685	0.04970167	0.1777439	0.1046075	0.00141738	0.001812632	0.001748227	0.0009604076	0.08281663	0.07009494	0.1012838	0.1083216	0.009144423	0.004167758	0.003381277	0.002197666
2600.507	2	0.09561579	0.1676164	0.359043	0.3289133	0.06324814	0.05149785	0.04541382	0.03641132	0.3974196	0.2724875	0.1013854	0.08545957	0.04557455	0.03421145	0.03721909	0.03220407	0.09413222	0.08470821	0.1347253	0.2038401	0.02583542	0.03771716	0.05620716	0.04524813
2600.507	2	0.000822758	0.001067227	0.0007936719	0.0007716335	0.0002774552	0.000287466	0.0002304702	0.0002058468	0.0007963558	0.0006540887	0.0002679915	0.0002364677	0.0001351791	0.0002253835	0.0002125765	0.000223875	0.0002203313	0.000228194	0.0003324438	0.0005273729	0.0001802458	0.0002046317	0.000241644	0.0002296732
2600.508	2	0.01394066	0.01448228	0.01374111	0.01359689	0.03447448	0.03609603	0.02366083	0.01610183	0.01445796	0.01483204	0.01518494	0.01530483	0.01806502	0.01588928	0.01429332	0.01239107	0.01436442	0.01412473	0.01400874	0.01161797	0.01589791	0.01669203	0.01549118	0.01129709
2600.606	2	1.960445	2.230899	0.2240303	0.220735	0.01020773	0.01134544	0.02003852	0.01407149	0.0638336	0.05097882	0.1790381	0.1054731	0.001314339	0.001388688	0.001794896	0.001003495	0.08358424	0.07125421	0.1023804	0.1095312	0.009068481	0.003965989	0.003313716	0.002164357
2600.607	2	0.1117756	0.1811157	0.3289651	0.3034998	0.06785098	0.06566344	0.0499404	0.03822428	0.3571043	0.2643654	0.1184696	0.09181251	0.03970958	0.03145181	0.04303903	0.02774491	0.09992919	0.09710409	0.1336363	0.1924185	0.03169554	0.03696841	0.04343494	0.04473856
2600.608	2	0.001018737	0.001144559	0.0007468698	0.0006831823	0.0003891947	0.000356926	0.000176257	0.0001668967	0.000827555	0.0005703192	0.0003013573	0.0002266569	0.0002025049	0.0002016551	0.0001572832	0.0001808407	0.0002232563	0.0002606859	0.0003143391	0.0004923767	0.0001927328	0.0001625117	0.0002452768	0.0002045952
2600.608	2	0.01941993	0.01998655	0.0187728	0.01814046	0.03697472	0.03805353	0.02899594	0.02120557	0.01925663	0.01985066	0.02014309	0.01996276	0.02279282	0.02046658	0.01876469	0.01639062	0.01958295	0.01933662	0.01918564	0.0155328	0.02069732	0.02136027	0.02021833	0.01493259
2600.706	2	1.998342	2.273885	0.2259177	0.2228535	0.01069028	0.01079748	0.0200206	0.01399407	0.06470101	0.05133254	0.1810973	0.106577	0.00128913	0.001802859	0.001576383	0.001160157	0.08526955	0.07299859	0.1034974	0.1107571	0.009476723	0.00418752	0.003273566	0.002082648
2600.707	2	0.1199951	0.1995571	0.3090566	0.2901646	0.05796837	0.05590898	0.03854078	0.03219899	0.3327244	0.2760375	0.1496923	0.0979868	0.0445755	0.03914201	0.03279239	0.04412285	0.1235276	0.1029048	0.1523515	0.1926474	0.03700997	0.04787903	0.04621786	0.03145238
2600.707	2	0.0009697361	0.001162925	0.0007693359	0.0006884945	0.0002637032	0.0002058037	0.000212699	0.0001790054	0.0007551045	0.000518196	0.0004330822	0.0002275858	0.0001424256	0.0002073966	0.0002147631	0.0001864948	0.0002196859	0.0002577581	0.0003663161	0.0004736915	0.0001093694	0.0001600678	0.0002028017	0.000129981
2600.708	2	0.007552829	0.00839474	0.007191631	0.00732329	0.02161079	0.02199512	0.01632626	0.01064346	0.007619895	0.008322937	0.008654896	0.009569094	0.01025528	0.008804688	0.007067219	0.006577764	0.008097465	0.007763644	0.008107957	0.006621836	0.009207484	0.009562483	0.008905574	0.006434392
2600.805	2	1.974921	2.251555	0.2238873	0.2211129	0.01060618	0.01138125	0.01969055	0.01397424	0.06377879	0.05122629	0.1798602	0.1063376	0.001371442	0.001407109	0.001420956	0.001153498	0.08372746	0.07226493	0.1016761	0.1096118	0.00934975	0.004405137	0.002947743	0.00176595
2600.806	2	0.1387569	0.239127	0.3658115	0.3477654	0.06064648	0.0540973	0.03298141	0.0303058	0.4056407	0.3388554	0.1915811	0.09460328	0.05116262	0.03775727	0.04582636	0.06139477	0.1411278	0.0926591	0.1864163	0.2445526	0.04133369	0.05569809	0.05992224	0.03711855
2600.807	2	0.0009304047	0.001223931	0.0008420885	0.0008268372	0.0002277444	0.0002518755	0.000169393	0.000172676	0.0008826118	0.0006465034	0.0005131552	0.0002531724	0.0001719052	0.0001416635	0.000108395	0.0002586386	0.0003085997	0.0002157935	0.0004849655	0.0005292561	0.0001183737	0.0002567177	0.0002388544	0.0001954999
2600.807	2	0.00850073	0.009220685	0.007515673	0.007740113	0.02226072	0.02273826	0.01696735	0.01075845	0.008225326	0.009411297	0.008990382	0.00976337	0.01070187	0.009247885	0.006991471	0.006701794	0.008337414	0.008299423	0.008506113	0.00703445	0.009696362	0.0098143	0.00930413	0.006795986
2600.906	2	1.981156	2.25135	0.2211364	0.2181484	0.01052546	0.01080592	0.01980101	0.01350968	0.06220871	0.04958375	0.1781404	0.1048944	0.001298343	0.001426341	0.001173018	0.001294714	0.0840522	0.07252822	0.1025688	0.1102917	0.009172029	0.003805397	0.00356753	0.002051128
2600.907	2	0.151056	0.2732951	0.4150186	0.4023396	0.05392973	0.05293239	0.03987431	0.02399708	0.4564428	0.3882378	0.2359291	0.09753626	0.05007124	0.04114914	0.05344725	0.0635347	0.1630436	0.08588676	0.2133817	0.2758268	0.03902153	0.0529421	0.0612858	0.03962651
2600.907	2	0.001069492	0.001224579	0.0008781792	0.0008487265	0.0002070361	0.0002527573	0.0001925652	0.0001810955	0.0009423076	0.0007840848	0.0006429196	0.0002770312	0.0001739339	0.0001450287	0.0001646145	0.0001706015	0.0003413695	0.0002270462	0.0005301584	0.0005816278	0.0001429045	0.0001454004	0.0001994195	0.000177874
2600.908	2	0.008465845	0.006731006	0.007035465	0.007124127	0.02260715	0.02357532	0.01702103	0.009798606	0.008035425	0.007304893	0.008350112	0.008473499	0.01005121	0.009826312	0.007637762	0.005846776	0.007390452	0.007761765	0.007562327	0.006130475	0.00843064	0.008432603	0.007686481	0.005728114
2601.006	2	2.014719	2.285567	0.2234986	0.2190471	0.01079584	0.01104373	0.01987755	0.01383686	0.06350869	0.04985054	0.17872	0.1061945	0.001559907	0.0009657956	0.001675643	0.001618529	0.0880692	0.07598758	0.1053447	0.1142835	0.00969877	0.004588439	0.003286496	0.00184134
2601.007	2	0.1532708	0.2780987	0.3933618	0.3755355	0.05662737	0.05219658	0.03485663	0.02267322	0.4200515	0.3702003	0.2394106	0.1009651	0.04679711	0.03720619	0.05398736	0.06294913	0.1754509	0.1100336	0.220929	0.2663421	0.03521437	0.04731986	0.05465352	0.03898094
2601.007	2	0.001129067	0.001240747	0.0009090805	0.0007851317	0.0002328402	0.0001830432	0.0001696664	0.0001932229	0.0008729326	0.0007521085	0.0005715109	0.000246937	0.0001580051	0.0002391803	0.0001540131	0.0002205164	0.0003865395	0.0002715735	0.0005122048	0.0005541972	0.0001361872	0.0001594586	0.0002177171	0.0001597027
2601.008	2	0.00286806	0.002202064	0.002402478	0.002675511	0.01504662	0.01638894	0.009917624	0.003547699	0.002729151	0.002012857	0.002835395	0.003509505	0.004808528	0.004531944	0.003279837	0.001990373	0.001701257	0.00185078	0.002293733	0.001805286	0.003522542	0.003440048	0.002829991	0.002030781
2601.106	2	2.039664	2.30999	0.2249542	0.2215682	0.0102223	0.01139237	0.02026485	0.01372186	0.06402608	0.05122299	0.181022	0.1070074	0.00158423	0.001488891	0.001702983	0.00132672	0.09242838	0.07933158	0.1081865	0.1177838	0.009831342	0.004178555	0.003369882	0.00242154
2601.107	2	0.1625041	0.2557407	0.3666323	0.3524093	0.04865586	0.04441705	0.03699123	0.03217716	0.4033831	0.3498439	0.2294858	0.1249462	0.06104674	0.05109327	0.05766007	0.0633687	0.1759828	0.1342177	0.2109259	0.2512462	0.03685051	0.05339722	0.06009154	0.04289212
2601.107	2	0.001056226	0.001069826	0.0008733408	0.0008460445	0.0002265503	0.0002133708	0.0001728159	0.0001589822	0.00094165	0.0007789176	0.0006381208	0.0002637599	0.0002041228	0.0001886703	0.0001887364	0.0002089155	0.0004084356	0.0002831856	0.0004086503	0.0005827465	0.0001498156	0.0001635163	0.0002400295	0.0002105072
2601.108	2	0.001450522	0.001657147	0.001438418	0.001547489	0.013219	0.01448741	0.0077159	0.001376355	0.001410655	0.001505669	0.001432628	0.002158759	0.003666903	0.003434028	0.002305074	0.0009593677	0.000410139	0.0005412912	0.0008546985	0.001126979	0.002415187	0.002603707	0.001583623	0.001138581
2601.206	2	2.050369	2.321606	0.2263538	0.2228585	0.01113744	0.01097719	0.02015002	0.01386676	0.06464829	0.05159694	0.18201	0.1080039	0.001256646	0.001217979	0.001527209	0.001242368	0.09783364	0.08355643	0.1119961	0.1210888	0.009418048	0.004067255	0.00388107	0.002281157
2601.207	2	0.1659	0.2451039	0.346091	0.3284927	0.05424177	0.04757873	0.03470671	0.02934813	0.3888626	0.3361757	0.2154021	0.1219648	0.06472694	0.04191892	0.04142365	0.05532497	0.1723005	0.148235	0.2119462	0.2439515	0.0298867	0.04667608	0.05833767	0.04514534
2601.207	2	0.001117066	0.001081744	0.0007882248	0.0008350001	0.0002199489	0.0001761737	0.0002214031	0.0001637833	0.0008963614	0.0006986357	0.0005468735	0.0002571713	0.000269187	0.0001586672	0.0001520797	0.0001646808	0.0004765758	0.0003278222	0.000439355	0.000484387	0.0001315729	0.0001656373	0.0002263866	0.0001712007
2601.208	2	0.001348525	0.001658618	0.00122704	0.001494075	0.01129927	0.01216287	0.00662415	0.00178848	0.001140344	0.001205319	0.001354944	0.002023812	0.003279384	0.00325169	0.002268192	0.0008598707	0.0004924084	0.0006394303	0.0006501785	0.001207734	0.00239291	0.00248588	0.001671211	0.0008932681
2601.306	2	1.99553	2.256306	0.2202849	0.216221	0.01051766	0.01122041	0.01960689	0.01382136	0.06291275	0.05034142	0.1784969	0.105854	0.001380389	0.001408394	0.001376173	0.001330211	0.09980205	0.08414243	0.1112521	0.1208894	0.01032144	0.004504913	0.003358982	0.002180176
2601.307	2	0.1780153	0.2829899	0.4201819	0.4004331	0.07093816	0.05983638	0.04279812	0.02835693	0.4767447	0.4196419	0.2684088	0.1324837	0.05788959	0.03422227	0.03639317	0.05296682	0.1744945	0.1432777	0.228958	0.2709019	0.0266	0.03802555	0.04569648	0.03825141
2601.307	2	0.001178964	0.001020103	0.0009818743	0.0009306032	0.0002581077	0.000291833	0.0001345615	0.0001471895	0.001018787	0.0009315511	0.0005901974	0.0003082469	0.0002023351	0.0001430787	0.0001123953	0.0001881553	0.0004584689	0.0003050101	0.0003982112	0.0006422877	0.0001377339	0.0001676568	0.0001791368	0.0001599849
2601.308	2	0.001271577	0.002072526	0.001498424	0.001589176	0.01170123	0.01254559	0.007317773	0.003085742	0.001237565	0.001889064	0.001900204	0.002611759	0.003729444	0.003689708	0.002581737	0.00118029	0.000878541	0.0009414236	0.0005665514	0.00167274	0.002939544	0.003013729	0.001916145	0.001010435
2601.406	2	1.904054	2.160154	0.2152989	0.2105288	0.01017022	0.01060414	0.01939419	0.0131804	0.06164993	0.04917681	0.1758269	0.1037851	0.001067475	0.001666491	0.0016282	0.001354993	0.09469188	0.08027971	0.1055469	0.1155851	0.00912722	0.004346551	0.003234744	0.002431055
2601.407	2	0.1637805	0.3351418	0.5876049	0.5457885	0.09982081	0.07897511	0.05388906	0.05000328	0.6239769	0.558107	0.2943126	0.141262	0.06023432	0.03294771	0.02964464	0.04026457	0.1388948	0.1066667	0.2066482	0.2829373	0.03962629	0.0310086	0.04310277	0.04728986
2601.407	2	0.001069523	0.001085354	0.001352653	0.001136216	0.0002849734	0.0003698646	0.0002106187	0.000160891	0.001320305	0.001159242	0.000753492	0.0003560032	0.0001919749	0.0001832072	0.0002269601	0.0001226809	0.0003538323	0.0002220899	0.0005328536	0.0005993255	0.0001719964	0.0001717804	0.0001741854	0.0001742656
2601.408	2	0.01096972	0.01185876	0.01052647	0.01087914	0.02176773	0.02227799	0.01796743	0.01284172	0.01019772	0.01211557	0.01127775	0.01182347	0.01388793	0.01383257	0.01239709	0.00939493	0.01111754	0.01092547	0.01027123	0.0095168	0.01349117	0.01311404	0.01182042	0.008433825
2601.506	2	1.917959	2.174999	0.2182337	0.2137303	0.01036381	0.01078249	0.01965901	0.01390805	0.06257471	0.04992014	0.1771719	0.1051225	0.001335522	0.001305918	0.001766556	0.001156707	0.09534063	0.08070591	0.1060075	0.1165015	0.009250764	0.004251853	0.003350524	0.002384968
2601.507	2	0.1739371	0.2908467	0.4961333	0.4675442	0.08272702	0.07695921	0.0539866	0.05259714	0.5542891	0.4767569	0.2651915	0.1509439	0.05585559	0.03893483	0.05040679	0.04924867	0.1541082	0.1275222	0.2235871	0.28367	0.04797839	0.04059265	0.04263233	0.04940788
2601.507	2	0.001153994	0.0009477902	0.001203589	0.0009471473	0.0003438007	0.0004264612	0.0002970347	0.0002337573	0.001196112	0.001002563	0.000588677	0.0003342412	0.0001768379	0.000134116	0.0002056648	0.0002426328	0.0003973393	0.0003109172	0.0005724507	0.0005127581	0.0001764821	0.0003424876	0.0002359276	0.0002105281
2601.508	2	0.03251368	0.0335173	0.03132969	0.03129309	0.04571097	0.04647366	0.04124417	0.03330871	0.03300017	0.03449891	0.03459738	0.03303243	0.03564111	0.03593923	0.03391396	0.02770555	0.0322564	0.03193607	0.0306239	0.02569703	0.03627545	0.0360307	0.03389436	0.02539501
2601.606	2	1.936001	2.190538	0.2198674	0.2159657	0.01020212	0.01097622	0.01979255	0.01383148	0.06356467	0.05073535	0.179497	0.1060936	0.001994383	0.001240377	0.001480834	0.0009429282	0.09729203	0.08136469	0.1074916	0.118291	0.009700283	0.004365154	0.003192461	0.00232036
2601.607	2	0.1656818	0.2580457	0.4523586	0.4248585	0.0837188	0.07229712	0.04547092	0.0451461	0.5276566	0.4304512	0.2425179	0.1564904	0.06554141	0.04529835	0.04190594	0.04915858	0.1439069	0.13087	0.2203814	0.2892139	0.02575721	0.03215868	0.04529117	0.05720171
2601.608	2	0.001175253	0.0008329536	0.001045631	0.0009699517	0.0003739962	0.0003066756	0.0001990281	0.0002112311	0.001162968	0.0009190602	0.000585772	0.0004286146	0.0002428769	0.0003176754	0.0002541164	0.0003450949	0.0003421582	0.000235696	0.0005972666	0.0005652159	0.0001869316	0.0001976176	0.0002336966	0.00026353
2601.608	2	0.03470356	0.03529511	0.03345426	0.03315191	0.04770464	0.04843707	0.04414141	0.03576306	0.03625333	0.03685015	0.03791797	0.03546669	0.03722466	0.03739036	0.03578303	0.02938478	0.0347783	0.03439114	0.03334367	0.02716333	0.03846914	0.0381987	0.03581067	0.02676805
2601.706	2	1.938027	2.192727	0.2208271	0.217106	0.01058974	0.01084949	0.0203758	0.01392251	0.06360744	0.05034552	0.1805211	0.1070529	0.001171625	0.001688995	0.001372934	0.001221328	0.0971635	0.08215263	0.1077404	0.1195458	0.009289968	0.00445604	0.003397429	0.002300608
2601.707	2	0.1516479	0.2424814	0.4325209	0.3942868	0.07892556	0.06900219	0.03658315	0.04444839	0.499946	0.3945783	0.1995775	0.159409	0.06535772	0.04965789	0.05499536	0.05614826	0.1272367	0.1207787	0.2028916	0.2856775	0.03958041	0.04242836	0.05870142	0.05823797
2601.707	2	0.001232828	0.0007130182	0.001121431	0.000875213	0.0004909179	0.0004926885	0.0002854951	0.0002656312	0.001120757	0.0007349901	0.0005209782	0.0004649272	0.0003274851	0.0003325175	0.0004195767	0.0002501405	0.0003414684	0.0001783259	0.0006075126	0.0004612524	0.0001830353	0.0003224798	0.0002636372	0.0002021154
2601.708	2	0.04856217	0.04651608	0.043585	0.04140457	0.0756849	0.07880783	0.07076544	0.05513611	0.04729335	0.04869748	0.05086067	0.04755467	0.04739276	0.04787173	0.04563094	0.03873942	0.03868061	0.03905895	0.03926589	0.03410675	0.04512366	0.04441405	0.04104345	0.02964215
2601.806	2	1.919098	2.171615	0.217301	0.2121912	0.01042618	0.01123421	0.01971757	0.01352568	0.06211002	0.04937632	0.1776638	0.1048985	0.001558505	0.001807446	0.001834772	0.001390257	0.09651318	0.08178799	0.1071336	0.1182276	0.009446537	0.004278236	0.003095914	0.002257472
2601.806	2	0.1178526	0.2326671	0.4995028	0.4485155	0.08734784	0.07082089	0.0240316	0.04762047	0.5648777	0.433089	0.1744059	0.2062537	0.03909633	0.05212616	0.04133734	0.04208156	0.1066705	0.1135633	0.1651573	0.2914791	0.04595482	0.04251025	0.04674481	0.04815007
2601.807	2	0.001118893	0.000749044	0.001263879	0.001044423	0.0004425704	0.0005875463	0.0004374949	0.0004037228	0.001109971	0.001013938	0.0004043404	0.0006735903	0.0002702519	0.0003067065	0.0002992964	0.000242089	0.0002777097	0.0002280278	0.0005210245	0.0005283012	0.0002655551	0.0002317338	0.0002642067	0.000229502
2601.808	2	0.05427523	0.04876727	0.04282306	0.03820893	0.08696317	0.08973207	0.07975874	0.06228449	0.04977466	0.05248326	0.0573817	0.05604974	0.05016887	0.05046132	0.04550573	0.03903429	0.02621294	0.02790186	0.0316862	0.03190574	0.04358895	0.0434971	0.0389721	0.02657384
2601.906	2	1.889853	2.144556	0.2161601	0.2116869	0.0101009	0.01071777	0.01945317	0.01350189	0.0624901	0.04979125	0.1774942	0.1045146	0.001371396	0.001903865	0.001370509	0.001466037	0.09718786	0.0814808	0.1050002	0.1161631	0.009888948	0.004269636	0.002982662	0.002228991
2601.907	2	0.1092332	0.2060456	0.5515092	0.4756172	0.0809866	0.07560046	0.03025918	0.06120803	0.6090187	0.4347413	0.1462566	0.2465877	0.04618021	0.05640118	0.04092645	0.04033095	0.106085	0.1167974	0.1385889	0.2884452	0.05347814	0.04661689	0.04991624	0.04951568
2601.907	2	0.001006582	0.0006968288	0.00119091	0.001033499	0.0003185941	0.000342008	0.0002184709	0.0002624213	0.00127278	0.0009149145	0.0004117833	0.0006247205	0.0001435764	0.0002414539	0.0001572038	0.0002151263	0.0001924308	0.0003114076	0.00028283	0.0006412527	0.0001958658	0.0001474481	0.000171056	0.0002073224
2601.908	2	0.0167953	0.01683393	0.01780923	0.01545892	0.02887857	0.03053134	0.024478	0.01683347	0.01615047	0.01486293	0.01620338	0.01587429	0.02100998	0.02046518	0.01808425	0.01395134	0.01639557	0.01607524	0.01598001	0.01308367	0.02018758	0.0191514	0.01629763	0.01144937
2602.006	2	1.844367	2.109195	0.2170726	0.2125669	0.01072008	0.01086827	0.02017286	0.0137214	0.06314148	0.05039148	0.1784444	0.1052396	0.001720088	0.001396519	0.001218063	0.001481227	0.09445275	0.07911775	0.1010859	0.1106394	0.008992611	0.004031223	0.00299072	0.001927141
2602.007	2	0.1275983	0.2004424	0.5897248	0.5151071	0.09487071	0.08568539	0.05260721	0.07415315	0.6439301	0.4313561	0.1268946	0.2631279	0.04091598	0.0562264	0.03072482	0.03943603	0.110277	0.1131425	0.1177424	0.2665876	0.03659649	0.03646763	0.05451544	0.04086395
2602.007	2	0.0009182624	0.0005980494	0.001222025	0.00109792	0.0002347294	0.000235076	0.0002410668	0.0002343961	0.001335512	0.0009003104	0.0003913997	0.0005032618	0.0001168961	0.000178345	0.0001448055	0.0001651545	0.0002677749	0.0003023651	0.0002238958	0.0006021179	0.0002004708	0.0001702094	0.0002252625	0.0001586971
2602.008	2	0.001034015	0.0009541425	0.001635393	0.00160321	0.009856529	0.01046018	0.006104914	0.001569786	0.001801428	0.001378105	0.0008350273	0.001851434	0.003318978	0.003339156	0.001634134	0.0006650279	0.0003338128	0.0004279401	0.0002620051	0.0008191122	0.002628116	0.001912085	0.0008850574	0.0006777081
2602.106	2	1.829304	2.100188	0.2170059	0.2118028	0.01000346	0.01077247	0.01967416	0.01383349	0.06340756	0.05106862	0.1788664	0.105891	0.001415764	0.001400002	0.001508724	0.001436691	0.0913131	0.0767648	0.09759531	0.1068732	0.009470989	0.004000321	0.003289351	0.001944168
2602.107	2	0.1645284	0.2095282	0.6312964	0.5617496	0.1024444	0.08181402	0.05543147	0.07577591	0.6921674	0.4337109	0.1650873	0.2604359	0.06575006	0.05117299	0.03604169	0.03498965	0.1383851	0.1075825	0.1170908	0.2529558	0.0535621	0.03284858	0.0589207	0.03674496
2602.108	2	0.0009038611	0.0007052904	0.001401636	0.001162837	0.0002127065	0.0002172495	0.0002279942	0.0001856507	0.001381369	0.0008561727	0.0004777065	0.0005464916	0.000175001	0.0002060201	0.0001434459	0.0001777911	0.000329538	0.0002331967	0.000244676	0.000522761	0.0002550644	0.0001656903	0.0001332963	0.00018909
2602.108	2	0.001117165	0.0008290114	0.001785901	0.001406464	0.007415025	0.007589339	0.004639969	0.00169471	0.001808285	0.001295728	0.0009620182	0.001743452	0.002668612	0.002365795	0.001279697	0.0004375267	0.0003803015	0.0003943435	0.0003791509	0.0004483795	0.00215578	0.001669336	0.001020651	0.0004818885
2602.206	2	2.097266	2.386333	0.2099227	0.204764	0.01232442	0.01122411	0.02001558	0.01379226	0.0628995	0.05010229	0.1779826	0.1051125	0.001850807	0.001880549	0.001745087	0.00130118	0.09937112	0.08425185	0.1146077	0.1243203	0.01236048	0.004260017	0.003736292	0.002289403
2602.206	2	0.1538931	0.227504	0.4671349	0.4473318	0.09857654	0.08373608	0.0414594	0.06539325	0.5292231	0.3581067	0.1844759	0.1961647	0.06941987	0.06936311	0.04138257	0.04406415	0.1669846	0.1275924	0.1477787	0.2074684	0.03564975	0.05321149	0.05765812	0.04377182
2602.207	2	0.0009196964	0.0008170614	0.001009838	0.0009110321	0.0002670554	0.0002599786	0.0002222617	0.0003153565	0.001073523	0.0007714498	0.0005050244	0.0005277412	0.0001589535	0.0001856372	0.0001890322	0.0001581532	0.0003598784	0.0003232332	0.0003935864	0.0004569	0.0001267791	0.0002563516	0.0001994785	0.0001485722
2602.208	2	0.001412509	0.001399703	0.001551119	0.001243642	0.009719289	0.01017804	0.006385919	0.002697739	0.001608566	0.001614942	0.00170713	0.002308327	0.003178818	0.002778107	0.001370665	0.0004282285	0.0004920597	0.0003931523	0.0004599439	0.0006568907	0.002592064	0.00218526	0.001312113	0.0006696374
2602.306	2	2.903787	3.277321	0.2190217	0.2190987	0.01293695	0.01342605	0.02144188	0.01467056	0.06718803	0.05462837	0.1852785	0.1113369	0.002445431	0.001936506	0.002654137	0.001955063	0.1302914	0.1121773	0.1653048	0.1809109	0.0140366	0.005914334	0.004928932	0.00387642
2602.307	2	0.002749835	0.003731132	0.008682139	0.007144592	0.001411506	0.001356406	0.0007504741	0.0008406402	0.008565062	0.006491737	0.003176857	0.00295717	0.0009176943	0.0007862346	0.0007221899	0.0006532076	0.002266437	0.002173961	0.002088891	0.002699597	0.0006654302	0.0008277075	0.0008392754	0.0004403902
2602.307	2	0.001165533	0.001180626	0.0002059313	0.0002046821	0.0001601626	0.0001837903	0.0001208779	0.0001432169	0.0001316729	0.0001136494	0.000152608	0.0001180362	0.0001129332	0.0001214041	0.0001129708	0.0001892889	0.0001400918	0.0001355899	0.0001788644	0.0001565623	9.590985e-05	9.438535e-05	0.0002302952	0.0001651835
2602.308	2	0.001892168	0.001504636	0.0003968312	0.000302701	0.006560991	0.006629811	0.004679387	0.002387912	0.0005950744	0.0009517636	0.001155538	0.001889251	0.002031353	0.001674175	0.0009295268	0.0004085722	0.0004025647	0.0003974036	0.0003608305	0.0006463512	0.001592788	0.001509769	0.001090173	0.0005168023
2602.406	2	3.042901	3.412594	0.2162309	0.2267601	0.01121326	0.01375402	0.01971597	0.01340678	0.05894619	0.04934448	0.1852519	0.105291	0.003221465	0.002406272	0.001905526	0.001951909	0.1501781	0.1312417	0.2170734	0.2236088	0.01564781	0.006711032	0.006315325	0.004597677
2602.407	2	0.001954889	0.00264318	0.002591938	0.002389041	0.0005391708	0.0004930241	0.0002762892	0.0002774731	0.003050095	0.002664666	0.001396666	0.001216814	0.0004118038	0.0003104202	0.0002654179	0.0002820457	0.001208206	0.001270094	0.00124682	0.001353485	0.0002099873	0.0003241874	0.0003038314	0.000211409
2602.407	2	0.001286414	0.001260335	0.0001717428	0.0002014409	0.0001676377	0.0001477864	0.0001460507	0.0001889103	0.000146252	0.0001042354	0.0001893738	0.0001518949	0.0001695329	0.0001233732	0.0001408816	0.0001538477	0.0001410338	0.0002196561	0.0001413261	0.0001823258	7.738521e-05	0.0001387429	0.0001065334	0.0001755622
2602.408	2	0.001847161	0.001679933	0.0002900657	0.0003193853	0.003473977	0.003327931	0.00260163	0.001573595	0.00046393	0.0005131737	0.0009003682	0.001294724	0.001142522	0.000987028	0.0006454335	0.0004845762	0.0003270891	0.0003897508	0.0003750964	0.0005279202	0.0009778819	0.001046136	0.0008598943	0.000448583
2602.506	2	2.649939	2.930224	0.2351998	0.2328076	0.01327547	0.01379825	0.02270563	0.0157705	0.0677997	0.05482419	0.2024555	0.1203263	0.001221861	0.001354856	0.001774298	0.001326919	0.1232232	0.1070383	0.1895701	0.2084698	0.01197937	0.005513362	0.005476728	0.003326889
2602.507	2	0.002192755	0.003815646	0.00548086	0.004983059	0.0007242674	0.0007311168	0.0006646553	0.0003488039	0.005398214	0.005188975	0.003206627	0.00209435	0.0005967485	0.0005109017	0.0003474672	0.0002413525	0.001971968	0.002368119	0.002227005	0.002317853	0.0003146469	0.0004314759	0.0003984536	0.0003075824
2602.507	2	0.001177635	0.001112081	0.0002167588	0.0002154117	0.0002536886	0.0002422141	0.0001988048	0.0002273645	0.0001652329	0.0001738494	0.0002170096	0.0001548789	0.0001484069	0.0001642642	0.0001694625	0.0001413292	0.0001160247	0.0001397974	0.0001952691	0.0001552276	0.0001895321	0.0001813717	0.0001720135	0.0001332305
2602.508	2	0.02566153	0.02370947	0.02259084	0.02225336	0.04062557	0.0426773	0.03791244	0.02973939	0.02436949	0.02421165	0.02443615	0.0233439	0.03348929	0.03362278	0.03070868	0.02337746	0.02228818	0.02186087	0.02260667	0.01974473	0.03335111	0.03362051	0.03101308	0.02164877
2602.606	2	2.394459	2.628604	0.2262826	0.2199514	0.01232092	0.01330387	0.02303016	0.01611768	0.0657036	0.05190342	0.1983564	0.1182869	0.001770258	0.00205779	0.001583908	0.001632719	0.09999218	0.08683278	0.1572844	0.1741385	0.01115564	0.00444591	0.004671826	0.002985856
2602.606	2	0.1273892	0.1291212	0.1419006	0.1310407	0.03662582	0.03606351	0.0291492	0.02105446	0.1581867	0.1516944	0.136757	0.1138563	0.04773747	0.03820089	0.03501502	0.03541672	0.1369087	0.1310202	0.1292164	0.1096236	0.02165001	0.02556666	0.03251319	0.02863995
2602.607	2	0.001244802	0.001226272	0.0005289055	0.0006541797	0.001480302	0.00157539	0.001327583	0.0009512505	0.000305537	0.0003752299	0.0005906501	0.0008720926	0.0006577561	0.000741069	0.0005653614	0.0004475386	0.0002832001	0.0004511206	0.0006333685	0.0005169221	0.0005773393	0.0006684564	0.0006602042	0.0003153788
2602.608	2	0.1130773	0.07006833	0.0584113	0.07112183	0.3461565	0.3668415	0.3093962	0.2179653	0.07430544	0.08976879	0.1350696	0.1775668	0.1543211	0.1493533	0.1326427	0.09972733	0.03888753	0.04878306	0.08260345	0.09372295	0.1397799	0.1417774	0.1274579	0.07989293
2602.706	2	2.24572	2.476278	0.2218635	0.2155076	0.01244971	0.01309872	0.02223639	0.01493318	0.06391274	0.05034892	0.1895156	0.1120844	0.001335709	0.001184794	0.001821976	0.001472098	0.08704514	0.07504331	0.1389195	0.1500419	0.01029116	0.004118346	0.004375608	0.002540288
2602.707	2	0.175559	0.1930962	0.2192651	0.2120196	0.05494497	0.05595151	0.04911854	0.03778842	0.2574068	0.2439051	0.213508	0.1675526	0.05434831	0.04145013	0.03740908	0.04142747	0.1906264	0.1892308	0.1819926	0.1562559	0.02855903	0.03212926	0.0466798	0.04082132
2602.707	2	0.001228299	0.001268931	0.0006375996	0.0007543826	0.002326531	0.002603465	0.001953006	0.001165583	0.000692685	0.0006965805	0.000607074	0.000912322	0.000840814	0.000834756	0.0006198715	0.0003939052	0.0004605338	0.0004041056	0.0004682157	0.0005480507	0.0007090034	0.0007147963	0.0005383443	0.0003065642
2602.708	2	0.05520673	0.05887026	0.07132964	0.07035951	0.5536557	0.6023643	0.4664845	0.2713204	0.09085091	0.0733881	0.07614999	0.1876787	0.1928243	0.1705863	0.1252859	0.08363049	0.04212446	0.03349858	0.05423643	0.08823249	0.1635615	0.1647904	0.1166444	0.05530393
2602.806	2	2.141579	2.36712	0.2182659	0.2120131	0.0112014	0.01154865	0.0210411	0.01425919	0.06414159	0.05036666	0.1856388	0.109642	0.001703753	0.00116665	0.001415793	0.001457697	0.08512789	0.07328545	0.1278606	0.1376041	0.009318785	0.004151086	0.004089056	0.002965685
2602.807	2	0.1666326	0.2243924	0.2915115	0.2910575	0.05500136	0.05915688	0.0562721	0.04628346	0.3191122	0.3076969	0.2736975	0.1979419	0.05688667	0.04916786	0.04033019	0.04068742	0.2238699	0.2336125	0.2124846	0.1727906	0.03877894	0.03636582	0.04702998	0.04174206
2602.807	2	0.00112314	0.001134751	0.0007311657	0.0006963837	0.0003561514	0.0003888279	0.0002945985	0.0002007202	0.0007405861	0.0007282952	0.0005885694	0.0004348682	0.0002408463	0.0002251817	0.000239712	0.0001829272	0.0005015924	0.000540036	0.0004549002	0.0004460219	0.0001869568	0.0002533256	0.0002556339	0.0002434241
2602.808	2	0.02870118	0.02608219	0.02793857	0.03035844	0.05406096	0.05758553	0.04664204	0.03454712	0.02726585	0.02645245	0.02893037	0.02990647	0.04402605	0.04325889	0.03861448	0.02945421	0.02741978	0.02770885	0.0307487	0.02815175	0.043006	0.04183638	0.03785992	0.02618318
2602.906	2	2.081863	2.311812	0.2176512	0.2115795	0.01076698	0.01067373	0.02021557	0.01380526	0.06367876	0.04973315	0.1846954	0.1087346	0.0009798746	0.001391963	0.001740169	0.001685455	0.08471431	0.07276963	0.1218073	0.1325212	0.009669029	0.004060023	0.003158464	0.002608691
2602.907	2	0.1482398	0.2344397	0.3194421	0.317004	0.05153398	0.06103353	0.06604449	0.05799115	0.3284415	0.3283055	0.3024347	0.2108515	0.05592781	0.04833162	0.03959194	0.03377882	0.2293368	0.2532981	0.2258099	0.163293	0.03962194	0.03655844	0.04950665	0.04509542
2602.907	2	0.0009621695	0.001150744	0.00077467	0.000691033	0.0002346064	0.000235454	0.0001791571	0.0001947666	0.0007885307	0.0006968899	0.0007079573	0.0004673917	0.0002572995	0.0002015689	0.0001823255	0.0001538706	0.0004732525	0.0005631584	0.0004804618	0.0004129178	0.0001040416	0.0002552833	0.00020811	0.0001535534
2602.908	2	0.00154124	0.00138657	0.001007771	0.001042079	0.006326637	0.006673658	0.003712191	0.0007894329	0.001105708	0.001034442	0.001235532	0.00112747	0.002256299	0.002095549	0.001166865	0.0003111952	0.0005597982	0.0005998221	0.0007277402	0.0007389591	0.00187879	0.001320905	0.0006833191	0.000646827
2603.006	2	2.030682	2.253013	0.2165137	0.2092147	0.01096725	0.01114216	0.02025118	0.01380488	0.06327362	0.05029977	0.1827032	0.1071778	0.001525893	0.001946081	0.001851081	0.001020051	0.08132926	0.07004432	0.1175404	0.1288002	0.009418098	0.003917759	0.003557087	0.002782606
2603.007	2	0.1628869	0.2865326	0.4044263	0.3740746	0.07098528	0.0727065	0.0652837	0.04771139	0.3934839	0.3930703	0.3447721	0.2268343	0.06698995	0.05496455	0.04621224	0.03737938	0.2349409	0.263812	0.2421103	0.1724777	0.05039808	0.0447121	0.05184795	0.04808711
2603.007	2	0.0009159095	0.001188678	0.0008749578	0.0007994207	0.0002973108	0.0002944848	0.0002271801	0.0002236536	0.0008819063	0.0008941755	0.0008082439	0.0005131624	0.0001768851	0.0002068906	0.0002226484	0.0001664862	0.0005167975	0.0005950092	0.0005193351	0.0003683275	0.0001713326	0.0001685	0.0001347004	0.0001537201
2603.008	2	0.001610496	0.001772617	0.001179283	0.001156871	0.009080391	0.009725841	0.005167179	0.00140424	0.001517334	0.001313987	0.001495889	0.001861026	0.003041227	0.002945995	0.001359647	0.0003532252	0.0006929531	0.0006577106	0.000756428	0.0008828937	0.002410401	0.001618007	0.0007954578	0.0007291648
2603.106	2	2.005189	2.221879	0.2131478	0.2064083	0.01023698	0.01070764	0.01997417	0.01351773	0.06209861	0.04877524	0.1800025	0.1053443	0.001310805	0.001568668	0.001711939	0.001479275	0.0814399	0.07013653	0.1164164	0.1278998	0.008756728	0.003894342	0.003605424	0.002356046
2603.107	2	0.1471115	0.3284331	0.503973	0.4254088	0.0812843	0.07541932	0.06167773	0.03459173	0.4884166	0.4612961	0.3721316	0.2466436	0.07653331	0.05634273	0.0494107	0.04472416	0.2266386	0.2343005	0.2348749	0.205142	0.04241119	0.03252388	0.04734175	0.04148539
2603.107	2	0.0008850428	0.001284628	0.001058841	0.0009121815	0.0004030105	0.0003421606	0.0002530019	0.0001734576	0.001054425	0.0009637621	0.0008423381	0.000590262	0.000200748	0.0002071786	0.000120847	0.0001965578	0.0004633204	0.0005123812	0.0004513398	0.0003815488	0.0001117485	0.0001669382	0.0001815812	0.0001465124
2603.108	2	0.02242242	0.02226894	0.02133955	0.01996495	0.03485836	0.03629545	0.02778367	0.0208539	0.02063443	0.02113116	0.02171567	0.02073646	0.02501702	0.02460495	0.02183043	0.01745331	0.02099581	0.0208222	0.02049704	0.01655384	0.02438841	0.02314915	0.02082339	0.01573113
2603.206	2	2.091019	2.329024	0.2130297	0.2067482	0.01073547	0.01094913	0.02005289	0.01377998	0.06258392	0.04963725	0.1789168	0.1055717	0.001340659	0.001842572	0.001771046	0.001075442	0.09081564	0.07765524	0.1241351	0.135172	0.01015143	0.004138367	0.003928489	0.00308028
2603.207	2	0.1331532	0.2236396	0.3423942	0.3187769	0.06753178	0.06001112	0.06044028	0.04930951	0.3528968	0.3269746	0.2948657	0.2018411	0.06243403	0.04995317	0.0472707	0.04981637	0.1909272	0.2154998	0.1901862	0.1681916	0.03787043	0.04215866	0.0502135	0.04201553
2603.207	2	0.0008568385	0.001161394	0.0007489399	0.0007725977	0.0002965788	0.0002786377	0.0002308251	0.0002033641	0.0007602513	0.0006996029	0.0007414249	0.0004529044	0.0002235509	0.0002454444	0.0001930081	0.0001896763	0.000441005	0.0004425267	0.0004672034	0.0003695987	0.0001928349	0.0002319569	0.0002388972	0.0001741937
2603.208	2	0.01576349	0.01589445	0.01475166	0.01380564	0.02391169	0.02432968	0.0198537	0.01515497	0.01439876	0.01460143	0.01485287	0.014138	0.01743805	0.01712703	0.01528126	0.01210664	0.01453665	0.01442284	0.01425372	0.01155223	0.01665767	0.01578605	0.01449762	0.01061907
2603.306	2	2.199381	2.447627	0.2130611	0.2068299	0.01094911	0.01155385	0.02032689	0.01428373	0.06374575	0.05033691	0.1834939	0.1077611	0.001680875	0.00151319	0.001434259	0.001002021	0.1068936	0.09224621	0.1421527	0.1557102	0.01105328	0.004872805	0.004417995	0.002910911
2603.307	2	0.1062205	0.1341453	0.2268857	0.2266108	0.04218326	0.03477023	0.04450558	0.04848818	0.2392215	0.2110657	0.1956085	0.148318	0.0548388	0.04475369	0.03595765	0.03488569	0.137131	0.1437713	0.1322775	0.1294131	0.03795915	0.04080954	0.04734022	0.03954302
2603.307	2	0.0008963642	0.001055409	0.0005293105	0.0005220608	0.0002290334	0.0002663079	0.0001957078	0.000181858	0.0005238825	0.0005197861	0.0004778898	0.0004227842	0.0001434066	0.0001676363	0.0002070496	0.000178567	0.0003239204	0.000315225	0.0003238608	0.00029403	0.000108226	0.000137229	0.0001594151	0.0001715251
2603.308	2	0.001433056	0.001376344	0.0008126599	0.0007054812	0.004789889	0.004902702	0.003450967	0.001733434	0.0009243308	0.001032058	0.0009517918	0.001326031	0.001778797	0.001653734	0.001180934	0.0005691238	0.0003931439	0.0004434503	0.0006908839	0.0007549594	0.001568302	0.001277066	0.0008982307	0.0005625717
2603.406	2	2.208671	2.45722	0.2154525	0.2105356	0.01066652	0.01121644	0.02044468	0.01405789	0.06440077	0.05082568	0.1854091	0.1091417	0.001394119	0.00137927	0.001836944	0.001512977	0.1096381	0.09438124	0.1433882	0.1579066	0.01030962	0.004497189	0.004259823	0.002922677
2603.407	2	0.07948467	0.07534723	0.1392872	0.1318344	0.02707566	0.02499949	0.03021285	0.04309709	0.1422435	0.1109539	0.1069061	0.09518148	0.03499961	0.04084816	0.03802016	0.02255072	0.09342337	0.08245962	0.07087504	0.07746537	0.03751324	0.02501664	0.02986691	0.02552945
2603.407	2	0.0008697345	0.001019068	0.0004124482	0.0003609087	0.0001643817	0.0002027885	0.0001634768	0.0001697563	0.0003510745	0.0002716812	0.0002792235	0.0003162477	0.0001567199	0.000125894	0.0001475553	0.0001168833	0.0003034216	0.0001949227	0.0002529958	0.0002189731	0.0001319401	0.0002076686	0.0002022685	0.0001308515
2603.408	2	0.001292048	0.001346278	0.000582444	0.0005563624	0.003055095	0.002962983	0.002229107	0.001165403	0.0005126433	0.0005377335	0.0006282442	0.0008752193	0.001202239	0.001104341	0.0007777037	0.000568674	0.0003772942	0.0003301339	0.0005030791	0.0005488085	0.001135586	0.001105053	0.0007219846	0.0004246927
2603.506	2	2.211893	2.452413	0.2123259	0.2063942	0.01118616	0.01177724	0.02032816	0.01407587	0.06290862	0.04935342	0.1835998	0.1080327	0.001919779	0.001009817	0.001883385	0.001344621	0.1059541	0.09142977	0.1435584	0.156751	0.01090303	0.004578045	0.004173497	0.002570534
2603.507	2	0.07329011	0.07718513	0.1825824	0.1535065	0.03086977	0.0342747	0.02032799	0.04052178	0.1864542	0.1185763	0.09101282	0.1074247	0.02753064	0.0361822	0.02990032	0.02107361	0.1042681	0.09749944	0.04907925	0.09501167	0.02716369	0.02678874	0.03658235	0.01566925
2603.507	2	0.0008686884	0.0009858657	0.0004069765	0.00031817	0.0001314309	0.0002101439	0.0001917702	0.0001916425	0.0004989799	0.0002577385	0.0003003087	0.000312151	0.0001134302	0.0001528448	0.0001783585	0.0001225523	0.0002578794	0.0002510396	0.0002227547	0.0002797048	0.0001023956	0.0001551177	0.0001556679	0.0001374051
2603.508	2	0.001272591	0.00145726	0.0006328714	0.0006031641	0.004406273	0.004593616	0.002801927	0.00111588	0.0005675596	0.0008326998	0.000668742	0.0008098805	0.00165458	0.001571907	0.0009481836	0.0005073207	0.0003523367	0.0003678904	0.0004114789	0.0005980141	0.001429074	0.001189157	0.0008986764	0.0004748509
2603.606	2	2.199468	2.442909	0.2137268	0.2080989	0.01040382	0.01135517	0.02062805	0.01402815	0.06299494	0.04998914	0.1834144	0.1074946	0.001674916	0.001171034	0.001543419	0.001369285	0.09982585	0.08596076	0.1408544	0.15264	0.01049765	0.004640739	0.004091786	0.002638857
2603.607	2	0.07650399	0.07776371	0.1311775	0.113596	0.02754257	0.03472347	0.02094805	0.02497542	0.1287136	0.09487787	0.07615078	0.07983413	0.02146836	0.02934757	0.02923421	0.0197767	0.08354063	0.08030238	0.06781099	0.06988118	0.02431655	0.01782686	0.02742817	0.0191196
2603.607	2	0.0009187216	0.0009707887	0.0003430747	0.0002810857	0.0001324693	0.0002295352	0.0001711403	0.0001432207	0.0003715827	0.0001876203	0.0003446819	0.0002127631	0.0001534587	0.0001327636	0.0001688636	0.0001384436	0.0001977764	0.0002323937	0.0001365519	0.0002595182	0.0001059417	0.0001626913	0.0001821579	0.000220385
2603.608	2	0.00150976	0.001070456	0.0007087432	0.0005373436	0.007845605	0.008447384	0.003687893	0.001159929	0.0006804584	0.0007710661	0.0004447352	0.0007806155	0.002652219	0.002286213	0.00120913	0.0007267632	0.0004198346	0.0005432429	0.0004135083	0.000508637	0.002062898	0.001627859	0.001117216	0.0007407149
2603.706	2	2.190348	2.436923	0.2178075	0.2118406	0.01108271	0.01119568	0.02015394	0.01397396	0.06369559	0.05014789	0.1841631	0.1078409	0.00174089	0.001689526	0.001421415	0.00129277	0.09615368	0.08262472	0.137881	0.148835	0.0100126	0.004525735	0.004228424	0.002507511
2603.707	2	0.06906939	0.07136979	0.09749237	0.08793495	0.02397078	0.02233772	0.02166992	0.02066588	0.09225152	0.07690661	0.06950614	0.06352399	0.01857862	0.01880343	0.01824199	0.01525364	0.06789565	0.0671878	0.06448636	0.05399364	0.02129385	0.02149935	0.02086084	0.01554197
2603.707	2	0.0008941289	0.0009953957	0.0003095509	0.0003370698	0.0001636322	0.0001828635	0.0002076689	0.0002181419	0.0002040385	0.0002571232	0.0002752901	0.0002315833	0.0001455919	0.000167626	0.0001160438	0.000169756	0.0002072485	0.0001853905	0.0001342486	0.0002127795	0.0001377385	0.0001084926	0.0001433776	0.0001872439
2603.708	2	0.001464614	0.001312859	0.0006792484	0.0006681225	0.01021821	0.0110971	0.003737677	0.001595808	0.0007231255	0.001034986	0.0006477152	0.001360244	0.003110166	0.002621688	0.00124268	0.0008132158	0.0003373451	0.0005197334	0.0003695857	0.0003428192	0.002336879	0.001800111	0.001123003	0.0007822143
2603.806	2	2.169807	2.41724	0.2219373	0.2165895	0.01141488	0.01181096	0.02096742	0.01425366	0.06456478	0.05146625	0.1852474	0.1086574	0.001515905	0.001786541	0.001732067	0.001683959	0.09139708	0.07857444	0.134363	0.1448826	0.01036568	0.004997878	0.004243864	0.002535968
2603.807	2	0.05962661	0.06209232	0.08281455	0.07457799	0.02221247	0.02149785	0.02033323	0.01885729	0.07860978	0.06848258	0.06273335	0.05543716	0.02007291	0.02007588	0.01928136	0.01635744	0.05996293	0.05951709	0.05755224	0.04700492	0.02088146	0.02086745	0.02053651	0.01535795
2603.807	2	0.0009287945	0.0008828407	0.0003293262	0.0002990956	0.0001417065	0.000170107	0.0001524078	0.0001610184	0.0001756307	0.0001546349	0.0002294119	0.0002473081	0.0001718871	0.0001214063	0.0001990004	0.0001438497	0.0001668394	0.0002410607	0.000181716	0.000258839	9.502615e-05	0.0001482818	0.0001423909	0.0001498574
2603.808	2	0.0010198	0.001277389	0.0004695064	0.0005862933	0.01363659	0.01510763	0.004478499	0.002020003	0.001052555	0.0009653982	0.0008612646	0.002011344	0.003955467	0.002888694	0.001320953	0.00103142	0.0002993782	0.0004264274	0.0006352226	0.0003300811	0.002509294	0.001901173	0.001370369	0.00095319
2603.906	2	2.099405	2.330185	0.2209178	0.2155333	0.01061745	0.01093595	0.02037694	0.0140579	0.06329487	0.05012618	0.18349	0.1076802	0.001819895	0.001511527	0.001737482	0.001036948	0.0832448	0.07198666	0.128252	0.1391791	0.009035006	0.003785052	0.003888924	0.002299918
2603.907	2	0.1057043	0.1123055	0.1382628	0.128414	0.02879581	0.02497838	0.02467906	0.02421379	0.1481479	0.1251036	0.1148301	0.09711395	0.02844979	0.02555122	0.02198579	0.01749021	0.1055499	0.1050112	0.101296	0.08741439	0.0267789	0.02058596	0.01800909	0.01633808
2603.907	2	0.0009914595	0.0008598981	0.000365864	0.0003785616	0.0004137245	0.0003795673	0.0003038327	0.0001983767	0.0004384068	0.0002999444	0.0004591077	0.0003290691	0.0002537912	0.0001891612	0.0002232105	0.0002058076	0.0002740439	0.0004458787	0.0002558216	0.0003168977	0.0002006811	0.0001899772	0.0001974411	0.000172126
2603.908	2	0.0409466	0.0403357	0.03892345	0.03510576	0.06888006	0.0743025	0.04959121	0.04207751	0.03823553	0.03999527	0.0397693	0.03901616	0.03948905	0.03817303	0.03473705	0.03006468	0.03183175	0.03175837	0.03172568	0.02595927	0.03508368	0.0323216	0.02926441	0.02285219
2604.006	2	2.063047	2.279441	0.2256492	0.2181364	0.01109309	0.01152567	0.0202119	0.01401746	0.06334118	0.05017378	0.1848468	0.1081282	0.001427627	0.001130439	0.001911578	0.001392226	0.0809968	0.06953594	0.1271017	0.1378068	0.009276094	0.003736407	0.003874888	0.002635735
2604.007	2	0.1239476	0.1436742	0.1716327	0.1648481	0.04544365	0.03678882	0.02307795	0.01919299	0.1874983	0.1630746	0.1475763	0.115742	0.03866244	0.02844048	0.02027814	0.02003168	0.1250676	0.1343852	0.1354268	0.1124149	0.0296328	0.01916626	0.01855102	0.02112025
2604.007	2	0.001072101	0.000695929	0.0003558012	0.0006306872	0.0008010589	0.0007960446	0.0005803	0.0004954116	0.000681018	0.0005045229	0.0006333587	0.0005227305	0.0004764995	0.0003580624	0.0002693086	0.0001927858	0.0003728583	0.0005021746	0.000485399	0.0003104104	0.0004095273	0.000386103	0.0003879324	0.0002767184
2604.008	2	0.07284715	0.06353498	0.05765817	0.05367988	0.1527429	0.161576	0.1164682	0.09276316	0.05398074	0.06593829	0.07628557	0.08373762	0.09061879	0.0750815	0.0598591	0.04583485	0.06316348	0.06492593	0.0711582	0.06460577	0.08102539	0.09279831	0.09134522	0.0638776
2604.106	2	2.083133	2.29485	0.2359454	0.2284171	0.01144087	0.01121537	0.0214561	0.01496764	0.06518347	0.05139438	0.1928611	0.1136531	0.00130257	0.001515004	0.001662635	0.001870648	0.08158254	0.07052061	0.1296451	0.1406875	0.009370865	0.004340225	0.004337199	0.002421431
2604.107	2	0.1047415	0.1116204	0.1311058	0.1171181	0.03630921	0.02825494	0.01825065	0.01698846	0.1239475	0.1200632	0.1172507	0.09701405	0.03664231	0.02822066	0.01929374	0.01772862	0.1017976	0.1103582	0.1117557	0.08358331	0.02608717	0.01592538	0.01634191	0.01996258
2604.108	2	0.0009619768	0.0006715018	0.0003659393	0.000397881	0.0006283448	0.0006613049	0.0004571066	0.0003865105	0.0004456345	0.0003862817	0.0004665299	0.0004341343	0.0003914477	0.0003507646	0.0002917449	0.0001996104	0.0002605954	0.0003936839	0.0004156922	0.0002641949	0.0003253003	0.0003405684	0.0003316769	0.0003348114
2604.108	2	0.06100635	0.05345505	0.0487457	0.04512972	0.1312954	0.1400253	0.1021475	0.08305827	0.04393595	0.05278508	0.06384446	0.0711576	0.07044257	0.0581613	0.04740725	0.03752154	0.04909193	0.04952986	0.05408129	0.04844367	0.0651723	0.07220858	0.06923991	0.04821511
2604.206	2	2.037165	2.242758	0.2436619	0.2349427	0.01094751	0.01125023	0.02151582	0.01550109	0.06685692	0.05249658	0.1968924	0.1158602	0.002031115	0.00168957	0.001842419	0.001207831	0.08101904	0.07008542	0.1263603	0.1387324	0.009027732	0.004302376	0.004076788	0.002427748
2604.207	2	0.07911164	0.09174053	0.1186419	0.1026192	0.03857402	0.03299704	0.02663129	0.02146799	0.09255087	0.1045997	0.1061929	0.07966037	0.02859075	0.02600956	0.02422739	0.01855047	0.08025418	0.09578934	0.09689551	0.06638523	0.02866224	0.02541141	0.02311008	0.01908512
2604.207	2	0.0009020768	0.0007571531	0.000345503	0.0003598934	0.0004196908	0.0003475739	0.0003080247	0.0002091806	0.00037507	0.0002262492	0.0002896477	0.0002470006	0.000147579	0.0002337802	0.0002561913	0.0001938189	0.0002320083	0.0002462182	0.0002201777	0.0002449215	0.0001974723	0.0002471954	0.0002232795	0.0001762113
2604.208	2	0.02717916	0.02650007	0.02566602	0.02559062	0.05802979	0.06313665	0.0376778	0.03121679	0.02432506	0.02488829	0.02537821	0.02655876	0.03789903	0.03456568	0.03137348	0.02405234	0.02229128	0.02211828	0.02427751	0.02168467	0.03549775	0.03557175	0.03207053	0.02259811
2604.306	2	1.944848	2.156714	0.243506	0.2354644	0.01075695	0.01155398	0.02106171	0.01471644	0.06574237	0.05204685	0.1920859	0.1131323	0.00130522	0.002037813	0.001623431	0.001435939	0.07882483	0.06688787	0.1145158	0.1274154	0.009056411	0.003859599	0.003585166	0.002528288
2604.307	2	0.09426584	0.12949	0.1697851	0.1426663	0.03114707	0.03894265	0.0397217	0.02844822	0.1179088	0.1508656	0.1567305	0.1140696	0.03617928	0.04177282	0.03960237	0.02708099	0.1172108	0.146452	0.1424651	0.09113418	0.03163475	0.03755873	0.03459085	0.02210971
2604.307	2	0.0007995958	0.0006695089	0.0004185086	0.0003343749	0.0002504869	0.0002493832	0.0001504277	0.0001182864	0.0003746055	0.0003744142	0.0003297496	0.0003282319	0.0001422199	0.0001327502	0.0001858464	0.0001435736	0.0003224679	0.0003440962	0.0003477634	0.0003134809	0.0001796841	0.0001784335	0.0001362804	0.0001647964
2604.308	2	0.001131488	0.001185158	0.0008820778	0.001173519	0.02131139	0.02476899	0.003851379	0.00533351	0.001259522	0.001600145	0.0006660832	0.002012874	0.005444318	0.003546336	0.002099637	0.0009196277	0.000660104	0.0006057355	0.000862463	0.000902925	0.002875167	0.002532792	0.001898731	0.001442055
2604.406	2	1.87389	2.096467	0.241623	0.2345964	0.01073368	0.01022557	0.0209443	0.01440294	0.06509207	0.05080916	0.1889038	0.1099922	0.001531436	0.001311485	0.001498999	0.001339341	0.07879252	0.06618201	0.1058276	0.1170132	0.008668816	0.003903973	0.003635726	0.002355195
2604.407	2	0.1045911	0.1535187	0.1981658	0.1641585	0.02862931	0.03318877	0.03425628	0.02868385	0.1358492	0.1756271	0.1805081	0.1286895	0.04928295	0.04933528	0.04350151	0.03129097	0.1448972	0.1747135	0.1648957	0.1042886	0.03894805	0.03939166	0.03560611	0.02804708
2604.407	2	0.0006930835	0.0006693989	0.0005164668	0.0004498314	0.0002071401	0.000218665	0.0001721291	0.0001413439	0.0003386483	0.0003895982	0.0004582462	0.0003322393	0.0001264379	0.0001567735	0.0001977785	0.0001729251	0.0003161246	0.0003805746	0.0003433918	0.0002910997	0.0001267966	0.0001689561	0.0001575682	0.0001474103
2604.408	2	0.0007607897	0.001101417	0.0008113215	0.0009351844	0.01953089	0.02263767	0.003311733	0.005064727	0.001235713	0.001838895	0.0006110709	0.002009948	0.004764553	0.003129969	0.00200835	0.0006135281	0.0005419413	0.0003393856	0.0006935418	0.0006202241	0.002233689	0.002093409	0.001456889	0.001299692
2604.506	2	1.853445	2.081278	0.2452	0.2389301	0.01074106	0.01108624	0.02079352	0.01402034	0.06594773	0.05223412	0.1892429	0.1099995	0.001328235	0.001419796	0.001544751	0.0013586	0.07899576	0.0661592	0.1023431	0.1130372	0.008295976	0.004052493	0.003349295	0.001905903
2604.507	2	0.07981124	0.1083124	0.1394333	0.112031	0.03037812	0.03141804	0.02807831	0.02120565	0.0959723	0.1205416	0.1201249	0.08411152	0.02673076	0.03071386	0.02974477	0.02144383	0.097245	0.1188149	0.1111377	0.06733088	0.02798669	0.02988171	0.02503494	0.01838557
2604.507	2	0.0007212985	0.0006752135	0.0003069361	0.0003649376	0.0001815619	0.0002823053	0.0001848726	0.0002109139	0.0002016421	0.0003487498	0.0002801028	0.0003257135	0.000125027	0.000156954	0.0001747153	0.0001487521	0.0002451327	0.0002737728	0.0003138002	0.0002060982	0.0001583564	0.0001191573	0.0001530669	0.0001317944
2604.508	2	0.0008951237	0.0009980568	0.0006623508	0.000714747	0.02003822	0.02336506	0.004455383	0.00491587	0.001158534	0.00139635	0.0008103971	0.002437814	0.004870661	0.003071505	0.002012838	0.000512198	0.0005202366	0.000332513	0.0006980408	0.0005519688	0.002092641	0.002053649	0.001732174	0.001199454
2604.606	2	1.823273	2.057758	0.2465147	0.2399065	0.0102666	0.01045179	0.02132131	0.0141519	0.06676723	0.05248289	0.18888	0.1099608	0.001463261	0.001021452	0.001561955	0.001091375	0.07759276	0.06434599	0.09750739	0.1065039	0.008790117	0.003816179	0.00349934	0.002071225
2604.607	2	0.07103538	0.08480685	0.1119363	0.09132782	0.01640284	0.0152695	0.01606155	0.01900811	0.08482713	0.09412732	0.09558529	0.07416436	0.02428182	0.02712788	0.02730194	0.02211373	0.0829705	0.09779885	0.09345683	0.06336249	0.02355274	0.02676697	0.02647414	0.02233163
2604.608	2	0.0007852636	0.0007419701	0.0002888435	0.000313538	0.0001930891	0.0002509783	0.000122897	0.0001906479	0.0002018507	0.0002951027	0.0002295275	0.0002433355	0.0001575623	0.0002182319	0.0001887854	0.0001447142	0.0002301911	0.000264432	0.0001683574	0.0001679655	0.0001467182	0.0001637998	0.0001461264	9.259758e-05
2604.608	2	0.0007100889	0.001226922	0.0005587863	0.0005879498	0.01676734	0.01892103	0.005657551	0.003939893	0.001054432	0.001678531	0.001059745	0.002653376	0.003775933	0.002456175	0.001730334	0.0006766132	0.0005167847	0.0002705202	0.0006880557	0.0005984254	0.001712452	0.001770075	0.001496264	0.001103066
2604.706	2	1.81017	2.042808	0.2439958	0.2377956	0.01031842	0.01088741	0.02041955	0.01407856	0.06588455	0.05219971	0.1872121	0.1092983	0.001310525	0.001332636	0.00179728	0.001208537	0.07541224	0.0639296	0.09513638	0.1041696	0.008104647	0.00330424	0.003202316	0.001785358
2604.706	2	0.08242281	0.08433873	0.1153421	0.09700644	0.02368272	0.01645093	0.02053282	0.0246091	0.09474548	0.09482733	0.09922912	0.08097671	0.02585062	0.02375067	0.02493131	0.02169784	0.08217353	0.09285733	0.09057881	0.0678782	0.02070209	0.02128154	0.02230701	0.02135189
2604.707	2	0.0007257952	0.0006480651	0.0003299588	0.0003289755	0.0002221861	0.0001756062	0.0001584537	0.000143113	0.0002685936	0.0002691164	0.0002694359	0.0002229333	0.0001160962	0.0001406187	0.0001181615	0.0002201223	0.0002358842	0.0002676682	0.0001884734	0.000271804	0.0001672411	0.0001543449	0.0001581516	0.0001650112
2604.708	2	0.0005751518	0.001177836	0.000683361	0.0005758326	0.0150434	0.01658211	0.006529158	0.003058991	0.001072929	0.001250199	0.001241579	0.002828622	0.003208096	0.001978817	0.001576836	0.0008739985	0.0006176187	0.0003418133	0.0007021781	0.0007206395	0.001572038	0.001787494	0.001467429	0.0009575581
2604.806	2	1.790888	2.019588	0.2393756	0.2320936	0.01025387	0.01065067	0.02037443	0.01385479	0.06416528	0.05070528	0.1847221	0.1076386	0.001253491	0.00129591	0.001165651	0.001298298	0.0742881	0.06216584	0.09437559	0.1025429	0.008318747	0.003697105	0.003248872	0.002035398
2604.807	2	0.09250006	0.1000609	0.1607268	0.1246542	0.03415995	0.03743162	0.03127276	0.01982966	0.1379913	0.1231254	0.1282773	0.1053233	0.03800434	0.03489979	0.03447502	0.02400108	0.115363	0.1211675	0.09658847	0.0875374	0.02532236	0.02234883	0.02499369	0.02890496
2604.807	2	0.0007009602	0.0006034393	0.0004214547	0.0004118021	0.0002684408	0.0002556548	0.0001473506	0.0001538152	0.0004387089	0.0003398338	0.000245234	0.0002848521	0.0002032643	0.0001442725	0.0001827817	0.000144003	0.0002705386	0.0002511593	0.0002273332	0.0001617866	9.75008e-05	0.0001263921	0.0001107371	0.0001599862
2604.808	2	0.0008111524	0.001322985	0.0009031398	0.0004979857	0.01566081	0.01700528	0.007178374	0.002508669	0.001133408	0.001385192	0.001330298	0.002977646	0.003183692	0.00186126	0.001693831	0.001078181	0.0006490804	0.0003969345	0.0008594215	0.0006731634	0.001460511	0.001666672	0.001490731	0.0009123029
2604.905	2	1.782111	2.009141	0.2384126	0.2306431	0.009592834	0.01017984	0.02066015	0.01392328	0.0639177	0.05028338	0.1849604	0.1080302	0.001545298	0.00189992	0.001580602	0.001326306	0.07264196	0.06132744	0.09306522	0.1015459	0.008393131	0.003487631	0.003382016	0.002129106
2604.906	2	0.08787967	0.07896556	0.1828006	0.1241756	0.03876092	0.0344874	0.03302445	0.02578277	0.1645847	0.09650039	0.1196867	0.127999	0.03304074	0.03361322	0.03023478	0.02902153	0.1303737	0.1292136	0.05606708	0.09051834	0.02189039	0.01779775	0.01881201	0.02671461
2604.907	2	0.0007594927	0.0007250505	0.0004312474	0.0004203489	0.0002356731	0.000156701	0.0001011266	0.0001430105	0.0004064818	0.0002064113	0.0002565521	0.0003701479	0.0001856403	0.0001393277	0.0001434132	0.0001290413	0.0003294419	0.0003074656	0.0002089638	0.0002104669	0.0001528063	0.0001555039	0.0001676541	0.0001655922
2604.908	2	0.0005898314	0.001234857	0.0005765291	0.000556967	0.01246372	0.01330299	0.005997674	0.001546656	0.001284392	0.001022322	0.001068349	0.002197975	0.002358685	0.001423974	0.001559654	0.0009031136	0.0006330377	0.000483517	0.0006235413	0.0005552325	0.001183763	0.001313186	0.001269036	0.0008764982
2605.006	2	1.754827	1.982461	0.2375956	0.229962	0.01030713	0.01077091	0.02032989	0.01393157	0.0646484	0.05106896	0.1857684	0.1081156	0.001970199	0.001838517	0.00117168	0.001204863	0.07063555	0.05972099	0.09086172	0.09821154	0.007620226	0.00353753	0.002918055	0.001996655
2605.007	2	0.1153439	0.07563623	0.2204109	0.1607797	0.04021487	0.02849567	0.02853998	0.04043094	0.2119269	0.08872232	0.1288489	0.1685097	0.04555709	0.03389144	0.02002421	0.03088523	0.1696644	0.1693235	0.04093352	0.1147065	0.02221188	0.02466998	0.02738721	0.02793094
2605.007	2	0.0006168369	0.0008204881	0.0005744848	0.000379294	0.0001856454	0.0001587345	0.0001923598	0.000127964	0.0005408652	0.0002485112	0.0003659853	0.0004081261	0.0001960177	0.000177087	0.0001615278	0.0001644336	0.0003669029	0.00040116	0.0001268215	0.0002193511	0.0001167263	0.0001538619	0.0001582039	8.960744e-05
2605.008	2	0.0007260038	0.0009534523	0.0006598571	0.0006764578	0.008096089	0.008487186	0.003957002	0.0006603588	0.0008249507	0.0006497083	0.0006412182	0.001620906	0.001245032	0.0006399807	0.001175718	0.0007003131	0.0005888793	0.0005730342	0.0003575194	0.0005848508	0.0007286691	0.001048651	0.0008487003	0.0005892349
2605.106	2	1.731642	1.963708	0.2372446	0.229713	0.009857544	0.0102028	0.02083396	0.01412786	0.06525436	0.05135187	0.1865376	0.1089201	0.00100135	0.001041183	0.001292429	0.001383446	0.07016558	0.0591367	0.08835918	0.09552962	0.00814954	0.003333753	0.003077377	0.001912881
2605.107	2	0.1399889	0.1067004	0.2734419	0.2106184	0.04978222	0.02975764	0.0292643	0.03252763	0.2754049	0.1342538	0.1441659	0.1880201	0.04533929	0.04346357	0.03518245	0.04110223	0.1927927	0.2001727	0.06965343	0.1519609	0.02721828	0.03679656	0.02501405	0.0262549
2605.107	2	0.0006176923	0.0009015645	0.0006147631	0.000479078	0.0001647423	0.0001716594	0.0001912706	0.0001597227	0.0006565123	0.0003209871	0.0003783066	0.0004486978	0.0001848642	0.0001573989	0.0001213117	0.0002691488	0.0003910348	0.000379277	0.0001594426	0.0003704357	0.0001030762	0.0001436964	0.00014988	0.0001638886
2605.108	2	0.0006995066	0.001231138	0.0008497739	0.0007619478	0.005825269	0.005902433	0.002781743	0.0005807413	0.0008666212	0.0006731927	0.0004845685	0.00118645	0.0009879596	0.000541108	0.0009635828	0.0006232185	0.0004938703	0.0006531772	0.0003685075	0.0004813551	0.0005703162	0.0008522287	0.0008362221	0.0005539736
2605.206	2	1.716085	1.943296	0.2334608	0.2250532	0.009883241	0.01047989	0.02004819	0.01395624	0.06383922	0.05023632	0.1834053	0.1062495	0.00110752	0.001591388	0.001417642	0.002011266	0.06898721	0.05867482	0.08738632	0.09454773	0.007927734	0.003446154	0.003328349	0.001814208
2605.207	2	0.1657403	0.1862613	0.3943834	0.3178317	0.07189793	0.05759232	0.03905418	0.03769087	0.4042964	0.2405026	0.167608	0.208146	0.05558476	0.04749073	0.03066079	0.04803027	0.2067406	0.2119094	0.1114165	0.2192375	0.02719539	0.03986252	0.04153598	0.03209892
2605.207	2	0.0005798187	0.001015736	0.0009268749	0.0007283205	0.0003016869	0.0002098781	0.000158759	0.0001700669	0.0009575208	0.000472521	0.0004265011	0.0004828898	0.0002453789	0.0002011914	0.0001628452	0.0001470665	0.0004955157	0.0005239454	0.0002884778	0.0004903008	0.0001213574	0.0002162514	0.0002085991	0.0002009543
2605.208	2	0.0006155494	0.001216519	0.0009898973	0.0009119982	0.006463457	0.006372687	0.003019457	0.001322155	0.001064641	0.000841165	0.0008402637	0.001444123	0.0010823	0.0006567988	0.001169598	0.0007239737	0.0005791108	0.0006433404	0.0004631642	0.0004993513	0.0006806443	0.0009727989	0.0008357258	0.0005600892
2605.306	2	1.718334	1.945645	0.2321673	0.223504	0.009965819	0.0101805	0.0203693	0.01374341	0.06301972	0.04987779	0.1828666	0.1065978	0.001362946	0.001157924	0.001451799	0.00183134	0.06861207	0.05826425	0.08774547	0.09434527	0.007472639	0.003237035	0.002754347	0.001745212
2605.306	2	0.2018523	0.2268187	0.4307343	0.3574078	0.07768342	0.06473039	0.0437289	0.05808547	0.4197008	0.2764687	0.1871289	0.2124403	0.04241948	0.04207866	0.0271253	0.04126716	0.1889531	0.2015253	0.1537752	0.2230532	0.02814549	0.0415522	0.05113286	0.03145096
2605.307	2	0.0005522204	0.001164381	0.0009751759	0.0007851857	0.0002503712	0.0002172508	0.0002337499	0.0002010116	0.0009374148	0.0005171639	0.0005436705	0.0004805942	0.0001708011	0.0001601801	0.0001527891	0.0002012501	0.0003328545	0.0005374281	0.0003596163	0.0005476758	0.0001182914	0.0002432932	0.0002126494	0.0001659487
2605.308	2	0.0008317403	0.001302532	0.001176216	0.001028378	0.007850513	0.007746283	0.004206163	0.002321395	0.001222724	0.001134813	0.001308656	0.002029361	0.001212637	0.0008577137	0.001244904	0.0006875235	0.0006082482	0.0005734241	0.000606576	0.0006554812	0.000734165	0.001072139	0.00097597	0.0006277527
2605.406	2	1.726572	1.954042	0.2333403	0.225336	0.009859278	0.009886733	0.02016594	0.01375201	0.06349275	0.0502632	0.1831138	0.1064194	0.0009520873	0.001381938	0.00180045	0.001352844	0.06884832	0.05816125	0.08815776	0.09485696	0.008232158	0.003544205	0.003041236	0.001723332
2605.406	2	0.2097459	0.2465134	0.3948622	0.3393172	0.06568392	0.06162386	0.04126588	0.05093572	0.3729799	0.2770081	0.2059964	0.1841537	0.03661533	0.03406478	0.02665801	0.03139491	0.1790488	0.1808496	0.1849812	0.2011718	0.02253718	0.03659785	0.04623459	0.0270284
2605.407	2	0.0005428308	0.001174673	0.0008421376	0.0007244328	0.0002170106	0.0002130468	0.0001587637	0.0001829245	0.0007564134	0.0006270906	0.0004402725	0.0004908697	0.0001180861	0.0001647102	0.0001860385	0.0001467482	0.0004230275	0.0004309994	0.0004559786	0.0004133248	0.0001552037	0.0001720657	0.0001836449	0.0001658769
2605.408	2	0.0008475154	0.001463308	0.001039166	0.0009939062	0.008008367	0.00782813	0.004986822	0.002802749	0.001051103	0.001168859	0.001582106	0.002400962	0.001189449	0.000962066	0.001126041	0.0005923128	0.0005205111	0.0006821577	0.000747423	0.0006808058	0.0008419159	0.001122967	0.0009647572	0.0007002888
2605.506	2	1.728262	1.960453	0.2357486	0.2276586	0.0103623	0.01055355	0.01993921	0.01395187	0.06467418	0.0511902	0.1843018	0.1074336	0.001386044	0.001416878	0.00129277	0.001213433	0.06945207	0.05794728	0.08712254	0.09449677	0.007794409	0.00371512	0.003114513	0.001943038
2605.507	2	0.2047468	0.2453548	0.3240301	0.2859512	0.04882544	0.05662024	0.0479647	0.03521028	0.2963638	0.256063	0.2174504	0.1606166	0.03599985	0.02720912	0.026533	0.0227189	0.1835094	0.1719552	0.1962698	0.1811588	0.02567519	0.02682907	0.03627633	0.02843568
2605.507	2	0.0005015913	0.001230798	0.0007387331	0.0006391258	0.0001999866	0.0003097506	0.000196084	0.000138012	0.0007030215	0.0005458683	0.0005296896	0.0003423113	0.0001532113	0.0001307693	0.0001686638	0.0002018719	0.0004605494	0.0003968556	0.0003767245	0.0004573081	0.000164656	0.000157662	0.00016979	0.0001318169
2605.508	2	0.0009938713	0.001365423	0.0009046644	0.0008912752	0.008351685	0.008149681	0.005599291	0.003104015	0.0009840747	0.001079772	0.001665793	0.002613663	0.001250336	0.001041253	0.0009232019	0.0004900949	0.0005918083	0.0006214432	0.0007511316	0.0007693983	0.0008345973	0.001092412	0.001036948	0.0006351489
2605.606	2	1.728588	1.958658	0.2343935	0.2261684	0.009665434	0.01027912	0.01998361	0.01383595	0.06317203	0.05012857	0.1821615	0.1059081	0.001091068	0.001135022	0.001445759	0.001158092	0.0686235	0.05862434	0.08671431	0.09343266	0.007746972	0.00401209	0.002931351	0.001851515
2605.607	2	0.2121996	0.2654632	0.3504169	0.3035494	0.05026147	0.05295436	0.04749967	0.03877151	0.3102718	0.2703001	0.2237764	0.1581805	0.05139768	0.03886102	0.03572051	0.03902937	0.1755022	0.1689354	0.1978551	0.1921283	0.02758008	0.03296746	0.03636068	0.02825678
2605.607	2	0.0006133974	0.00118726	0.0008540107	0.0007052248	0.0001426505	0.0002479635	0.0002940734	0.0002475194	0.0006469342	0.0005393565	0.0006024518	0.0004401341	0.0001299671	0.0001540506	7.544781e-05	0.0002205808	0.0003837371	0.0004288378	0.000470492	0.0003727311	0.0001413764	0.0001641751	0.0001939737	0.0001357777
2605.608	2	0.001398161	0.001679491	0.001071084	0.0009236903	0.01053897	0.01097762	0.007397989	0.003397006	0.001421097	0.001376496	0.001816049	0.002754104	0.001629794	0.001363362	0.0007201773	0.0007078297	0.0006795526	0.0006424287	0.0008735445	0.0009202991	0.0009805421	0.001357556	0.001240249	0.000644247
2605.706	2	1.749129	1.97782	0.2337703	0.2250771	0.01008252	0.01021592	0.0200661	0.01360845	0.06328452	0.04977657	0.1808227	0.1045631	0.0008403524	0.001107279	0.001230346	0.0009103202	0.06974741	0.0597326	0.08800383	0.09550531	0.008166047	0.003969841	0.0029017	0.001985601
2605.706	2	0.192785	0.2400444	0.3205409	0.2713585	0.04719274	0.05071551	0.0432405	0.03477659	0.2790269	0.2420227	0.2072911	0.1500597	0.05065027	0.03056759	0.02096259	0.03015395	0.1705056	0.1660395	0.1824646	0.1715736	0.02590473	0.03141188	0.03913042	0.02905775
2605.707	2	0.00054265	0.001161902	0.0007496581	0.0006421987	0.0002225449	0.000246366	0.0001900259	0.000151178	0.0005915733	0.0005217559	0.0005010985	0.0003844849	0.0001286236	0.0002018856	0.0001581801	0.0001749912	0.0003488007	0.000393991	0.0004763831	0.0003802703	0.0001232467	0.0001588964	0.0001482703	0.0001417476
[truncated: 14,353 more rows]
