# Supplementary material for: Is infant neural sensitivity to vocal emotion associated with mother-infant relational experience?
Source: PLoS One. 2019 Feb 27;14(2):e0212205. doi: 10.1371/journal.pone.0212205 (PMC6392422; doi:10.1371/journal.pone.0212205)
Supplement: S1 File — (ZIP) [file pone.0212205.s001.zip › dataset/imed_03_2.txt]

199.735	0	0.01723522	0.01242744	0.003928523	0.004663979	0.001967824	0.001422434	0.00218417	0.00154329	0.0049756	0.002726111	0.003404851	0.00303229	0.001871337	0.001432443	0.0007025439	0.00139901	0.01025223	0.004811646	0.01272465	0.008430006	0.002009586	0.001957325	0.002038572	0.001868679
199.736	0	0.332877	0.2371227	2.230174	1.731408	0.2678849	0.2124747	0.1330094	0.15604	2.541705	1.44176	0.8976942	0.6666654	0.08282521	0.03976255	0.09193079	0.1215744	0.4298622	0.4304264	0.2806683	0.2985189	0.08710212	0.0688586	0.1208867	0.07128919
199.737	0	0.1536405	0.125433	0.08851661	0.1082325	0.9669696	1.369727	0.3399015	0.241839	0.1546429	0.1708764	0.169772	0.1653768	0.2405798	0.2550643	0.323014	0.3048472	0.3544274	0.2566905	0.3489547	0.2737146	1.254383	1.042708	1.669537	1.340989
199.738	0	0.08636004	0.09320746	0.0874711	0.07266611	0.1710414	0.1058421	0.4093491	0.3350308	0.1383057	0.09669878	0.09912872	0.1230386	0.3999543	0.3122918	0.07018154	0.2182211	0.1224861	0.08215127	0.04969594	0.05878237	0.1727665	0.2480723	0.08437138	0.1730957
199.815	0	0.04028577	0.03438129	0.02359191	0.02105854	0.0208536	0.01948855	0.02165146	0.01929465	0.0181836	0.02100278	0.02434499	0.01804643	0.02167994	0.02012447	0.01933408	0.01722757	0.02615655	0.02374552	0.03424795	0.02463659	0.02106734	0.0213054	0.01869672	0.01566962
199.816	0	0.3160515	0.2401044	2.34917	1.824797	0.2841631	0.1945923	0.1473623	0.1770967	2.587292	1.496409	1.0213	0.7333146	0.1227738	0.08767971	0.09039033	0.1160286	0.4746948	0.428897	0.2499648	0.3431635	0.09566671	0.1126876	0.1188769	0.07047556
199.816	0	0.1432262	0.1229218	0.08964057	0.08473952	1.033397	1.396206	0.4033544	0.1672897	0.1501443	0.164902	0.203844	0.1691163	0.2564042	0.2053925	0.353555	0.3038086	0.3666895	0.2705288	0.3550965	0.2778978	1.284625	1.188473	1.781911	1.463113
199.817	0	0.1116941	0.08604837	0.08117961	0.09239649	0.1991543	0.1411759	0.4963535	0.3928486	0.1469917	0.08332029	0.09387764	0.121228	0.5056754	0.4022641	0.1213076	0.2778402	0.1268625	0.08168526	0.04529037	0.07253503	0.1828762	0.2685793	0.1222872	0.2305194
199.915	0	0.05515592	0.04889683	0.03819214	0.0324094	0.01826678	0.01870882	0.01964129	0.01635934	0.03137978	0.03340498	0.03698755	0.02998579	0.01843682	0.01947607	0.0180894	0.01505517	0.03688369	0.0398218	0.04818334	0.03539355	0.01916799	0.02193855	0.02095932	0.01538891
199.915	0	0.2856304	0.2603087	2.440769	1.856195	0.2820226	0.2168129	0.1750497	0.1562267	2.586486	1.521984	1.105568	0.756375	0.1155443	0.08807043	0.07712755	0.1338314	0.4891783	0.4175793	0.2186068	0.4035021	0.109964	0.1106599	0.1120468	0.07020872
199.916	0	0.1445485	0.09790167	0.09534626	0.07193298	1.036998	1.398613	0.4506102	0.1769327	0.1163531	0.1754064	0.2147376	0.178376	0.257915	0.1594261	0.359887	0.3040683	0.3600632	0.2829101	0.3369607	0.2769295	1.263585	1.262289	1.772908	1.500286
199.917	0	0.09219632	0.05976693	0.06242083	0.09335272	0.227846	0.1636186	0.4949118	0.3616242	0.1305456	0.05173597	0.06567234	0.1056187	0.5028245	0.3840772	0.1632872	0.2665527	0.1135442	0.06766146	0.05218296	0.06269489	0.19233	0.2672789	0.1489176	0.2438145
200.015	0	0.05833088	0.05272873	0.04238198	0.03492812	0.01713393	0.01806788	0.01724904	0.01565442	0.03579407	0.03638902	0.03938563	0.03305491	0.01652642	0.01767964	0.0172946	0.01424705	0.0386802	0.04524555	0.05145377	0.03779863	0.01843806	0.0188872	0.02003304	0.0138732
200.015	0	0.2545539	0.2700347	2.49353	1.905085	0.2931693	0.2570802	0.1936019	0.1753237	2.581793	1.510287	1.144938	0.7890349	0.1217836	0.1066135	0.07015168	0.1313486	0.4996352	0.446908	0.1730034	0.4250882	0.1035582	0.1371168	0.1168687	0.06540605
200.016	0	0.1915901	0.05755502	0.1157027	0.08590192	1.013207	1.327219	0.4257499	0.1966283	0.1079581	0.1716192	0.1858951	0.1632842	0.2583575	0.1424687	0.3704295	0.2817645	0.3376815	0.2918924	0.307843	0.2885129	1.212454	1.287196	1.669895	1.454882
200.017	0	0.06106128	0.08989808	0.07767513	0.1024119	0.2159385	0.1800666	0.3945187	0.2773012	0.09379167	0.04669548	0.06732505	0.07910376	0.3639861	0.2933439	0.1614712	0.220933	0.1031583	0.06328311	0.08733936	0.03595195	0.1946208	0.2530563	0.1833863	0.1956021
200.115	0	0.05553007	0.05118909	0.04121798	0.03271043	0.0245442	0.02437942	0.02265077	0.02141541	0.03568236	0.03536215	0.03719061	0.03212616	0.02429655	0.02305628	0.02297057	0.01961941	0.03681727	0.04403015	0.0493503	0.03566727	0.02503876	0.0223728	0.02290397	0.01837971
200.115	0	0.2483715	0.254543	2.472794	1.904159	0.2952438	0.2411759	0.1834456	0.1688608	2.575912	1.475473	1.166885	0.7970247	0.09539865	0.1001966	0.06706953	0.1179101	0.4803868	0.4947344	0.1552453	0.4077471	0.08453362	0.1378321	0.1171139	0.04944985
200.116	0	0.2311068	0.11235	0.1090875	0.1145246	0.9965518	1.293579	0.362551	0.2309743	0.09932213	0.1573234	0.1689052	0.1688873	0.258826	0.175946	0.3834899	0.2657862	0.3352391	0.2952459	0.2916261	0.2744868	1.195086	1.29936	1.60637	1.406537
200.117	0	0.05659213	0.08571231	0.07929085	0.08820309	0.1946182	0.1570467	0.2760937	0.1917281	0.1025189	0.03015417	0.05452973	0.06565983	0.2625359	0.2011243	0.158442	0.1748093	0.09436822	0.06205636	0.0486374	0.0454601	0.1614775	0.205316	0.1488458	0.1409111
200.215	0	0.03468523	0.03170693	0.02232876	0.01415426	0.01504678	0.01436588	0.01263294	0.01205135	0.01595351	0.0137899	0.01633956	0.01485818	0.01402882	0.01304504	0.01390914	0.01218882	0.02102448	0.02494366	0.03052839	0.01970573	0.01483197	0.01279217	0.01279692	0.01054731
200.215	0	0.2449337	0.2656366	2.480108	1.917651	0.2931427	0.2639466	0.16747	0.184512	2.593788	1.476319	1.184312	0.81854	0.0970637	0.1462281	0.06287568	0.1022368	0.488969	0.5325318	0.2052509	0.366833	0.09198644	0.1389569	0.1386336	0.03845793
200.216	0	0.227213	0.1366391	0.1045771	0.1056132	1.022401	1.328979	0.3207141	0.2795153	0.1024443	0.1611758	0.172356	0.1874257	0.2864297	0.1988335	0.4023357	0.2765157	0.3663997	0.2851873	0.2741708	0.2727424	1.238895	1.337784	1.59491	1.449631
200.217	0	0.06482681	0.07445069	0.08769518	0.07309936	0.1243211	0.1284879	0.2595694	0.1394299	0.1022656	0.03066471	0.04856762	0.04350372	0.2573187	0.1599843	0.1529176	0.1695338	0.06592405	0.05327311	0.03760958	0.04774697	0.1434456	0.1796272	0.1274046	0.1017832
200.315	0	0.05409811	0.05433794	0.04526775	0.03878839	0.01578804	0.01603626	0.0147015	0.01539996	0.03669847	0.0379726	0.0378522	0.03700428	0.01650686	0.01590194	0.01547091	0.01245665	0.05105883	0.04829937	0.05260535	0.03752573	0.01723013	0.01831031	0.01794385	0.01284786
200.315	0	0.2489505	0.2761261	2.488204	1.960414	0.2848558	0.2480787	0.1622827	0.1671419	2.631887	1.477545	1.221484	0.8071867	0.08218451	0.1384291	0.09137826	0.09493916	0.4794984	0.561852	0.2831412	0.3185141	0.09598633	0.1316035	0.1481108	0.03166505
200.316	0	0.2087846	0.1087083	0.1207879	0.1024482	1.067353	1.385414	0.3109364	0.3121799	0.1166592	0.1678506	0.177592	0.193503	0.3088935	0.2059267	0.3940368	0.2815203	0.3817672	0.2943427	0.2857122	0.2707701	1.287809	1.39635	1.630718	1.519281
200.317	0	0.1186011	0.09592667	0.08597935	0.07362213	0.1038474	0.113445	0.3635075	0.2186353	0.08901096	0.05643372	0.0893789	0.05768419	0.3629829	0.178848	0.1898044	0.2129439	0.07857728	0.1077013	0.06031791	0.07529647	0.1607087	0.207912	0.1007614	0.1271431
200.415	0	0.08613766	0.08807332	0.08034709	0.07355952	0.01983058	0.02169028	0.02076855	0.02141492	0.07598636	0.07761846	0.0749894	0.06926708	0.02191392	0.01943343	0.01831681	0.01494174	0.08022451	0.07606497	0.07791973	0.05952215	0.01184715	0.01393524	0.01385274	0.01173216
200.415	0	0.2871231	0.2600207	2.469535	1.940815	0.2861217	0.2583171	0.1579303	0.1777366	2.609814	1.492024	1.236471	0.7864457	0.07813757	0.1379811	0.1051362	0.08010197	0.442643	0.5577098	0.330376	0.2758544	0.09110559	0.1097894	0.1522578	0.04584222
200.416	0	0.1708806	0.1244922	0.1393953	0.0847764	1.03987	1.351061	0.2986041	0.3131383	0.1436189	0.1527465	0.1662412	0.1605025	0.3493755	0.2215557	0.3640013	0.2646223	0.3642335	0.3176889	0.2638056	0.2621195	1.281969	1.392202	1.548291	1.480024
200.417	0	0.1266013	0.07745797	0.06728787	0.08771683	0.08039773	0.07784648	0.3110126	0.2598986	0.09561063	0.08361392	0.0866415	0.06903491	0.3620139	0.2534723	0.2017614	0.174479	0.06488251	0.09167232	0.07007191	0.04427733	0.1303373	0.1840845	0.05776588	0.07375822
200.515	0	0.07635388	0.07665357	0.06868906	0.06359076	0.01322866	0.01483951	0.01486851	0.01470652	0.06433271	0.06766115	0.06403805	0.06022323	0.01597718	0.01430987	0.01419428	0.01246427	0.07015662	0.06469978	0.06551464	0.05143476	0.008345392	0.008713882	0.008608923	0.007979774
200.515	0	0.3313926	0.2580888	2.435783	1.913283	0.2847145	0.2716329	0.1608893	0.1722576	2.625583	1.497171	1.224504	0.7552123	0.07924821	0.1148632	0.1154458	0.07314068	0.3995792	0.5286942	0.3497037	0.2256339	0.1001428	0.09590435	0.1498609	0.0443291
200.516	0	0.1912986	0.1186591	0.1313029	0.07044694	1.021063	1.297274	0.3226158	0.3101698	0.1660981	0.1488298	0.1611804	0.1318951	0.3860029	0.2517112	0.3251319	0.2461022	0.330225	0.3214461	0.2581705	0.2741333	1.242922	1.384439	1.472676	1.466831
200.517	0	0.1447193	0.0973	0.09975257	0.09244677	0.1019873	0.1208154	0.2899061	0.2818084	0.119633	0.09015836	0.09878526	0.1060341	0.3198256	0.2950905	0.1884146	0.1319554	0.07419162	0.1158724	0.07139826	0.07963564	0.1056279	0.1559297	0.087569	0.0963295
200.613	0	0.04831473	0.0467775	0.03717858	0.03528523	0.00945011	0.009619871	0.01142911	0.009657834	0.0350257	0.03905956	0.03616475	0.03579037	0.008595096	0.008952915	0.008844567	0.007170249	0.04595312	0.04132468	0.04215483	0.03300648	0.004178385	0.005923386	0.006104577	0.006129733
200.614	0	0.3574727	0.2870717	2.375967	1.85739	0.2783099	0.2602265	0.1558889	0.158352	2.614248	1.500787	1.159137	0.7366309	0.07443415	0.12025	0.09828522	0.07259173	0.3513673	0.4954843	0.3326317	0.2425839	0.1131752	0.1014676	0.135219	0.0624065
200.614	0	0.1956028	0.08991751	0.1162077	0.07399549	0.9943954	1.274069	0.337609	0.313496	0.1713754	0.1501107	0.140169	0.1346844	0.3723814	0.2733418	0.3038969	0.2185096	0.296106	0.3312023	0.2791574	0.2929724	1.184557	1.357908	1.415043	1.441969
200.615	0	0.113345	0.08714665	0.07242082	0.05820122	0.0996071	0.1308307	0.2929434	0.2897996	0.1359258	0.08553698	0.09721363	0.1049605	0.3328323	0.3181343	0.2063705	0.1167248	0.07263011	0.09322305	0.07330212	0.06789216	0.1327518	0.1500769	0.1050191	0.117254
200.715	0	0.03767374	0.03334487	0.02057884	0.01983225	0.004032643	0.004535073	0.004837895	0.004849981	0.01740648	0.02063488	0.01787287	0.01965595	0.005950684	0.005456812	0.00488978	0.00453497	0.03435144	0.02795504	0.03075837	0.02380762	0.005793986	0.007432004	0.006851499	0.006389874
200.715	0	0.3828875	0.2878957	2.44099	1.855221	0.2874908	0.2495911	0.1556992	0.1374228	2.638844	1.501019	1.133091	0.7230037	0.06835247	0.1076996	0.09683838	0.06393972	0.2865902	0.4986424	0.3233305	0.2924989	0.08815844	0.1165701	0.1347449	0.07709718
200.716	0	0.2091021	0.07711311	0.1400506	0.06753475	1.083977	1.338058	0.3752476	0.3142077	0.178493	0.1645302	0.1434592	0.1610351	0.3554066	0.2846812	0.2712079	0.2273072	0.2839517	0.3507622	0.2852753	0.3306211	1.214997	1.397111	1.477898	1.508833
200.717	0	0.07674088	0.05037429	0.04540999	0.05745502	0.1237728	0.1913567	0.3982783	0.3891772	0.1411576	0.06603279	0.06543917	0.1103967	0.4323975	0.4115237	0.2668295	0.1468496	0.06706657	0.05550866	0.06835385	0.05371807	0.1548988	0.1685834	0.1372441	0.1597121
200.813	0	0.02780732	0.02211634	0.008305043	0.009299312	0.005137867	0.004857006	0.005974517	0.005349695	0.008099121	0.0120755	0.008837237	0.01044186	0.006353029	0.006216232	0.005024999	0.004099143	0.023342	0.01514877	0.01980898	0.01457374	0.005225412	0.005801206	0.005601822	0.004169519
200.814	0	0.3609249	0.270418	2.471554	1.839749	0.2907895	0.26265	0.1350267	0.1037567	2.647727	1.530733	1.045242	0.6990965	0.05729659	0.08869599	0.08822184	0.08084918	0.2513238	0.5107205	0.2906862	0.3254571	0.07340242	0.1214287	0.1209536	0.07407763
200.814	0	0.1876529	0.07189244	0.1587568	0.06358394	1.1312	1.372337	0.4172158	0.3197673	0.1736333	0.1663775	0.1714041	0.1816647	0.3373822	0.3084922	0.2541463	0.2356005	0.2519201	0.3733856	0.2621419	0.3329355	1.200238	1.439539	1.508854	1.53084
200.814	0	0.07243212	0.04037714	0.05685582	0.06706432	0.1272216	0.2383959	0.4718462	0.4365108	0.1242723	0.0736234	0.08284481	0.1059307	0.4884776	0.4660904	0.2982555	0.1662026	0.06094352	0.04053779	0.06380081	0.06678162	0.1647515	0.1590075	0.1714557	0.1866816
200.915	0	0.01947458	0.01392526	0.00387607	0.00164458	0.001681493	0.001295869	0.002259376	0.001862719	0.00364385	0.005720421	0.001409453	0.004963919	0.002153302	0.002314507	0.001410633	0.001025724	0.01490729	0.007399611	0.01216862	0.007531328	0.001458006	0.002123832	0.002225772	0.002016776
200.915	0	0.3609356	0.2518633	2.488793	1.861933	0.281851	0.2658322	0.1526179	0.135761	2.602585	1.545877	0.9954593	0.686326	0.05755263	0.07858148	0.09331277	0.08216576	0.2994149	0.5301305	0.2620307	0.3252989	0.07137099	0.1094111	0.1199824	0.08202795
200.916	0	0.1395685	0.06962917	0.1274697	0.06326825	1.106454	1.384706	0.4155922	0.2811231	0.1549846	0.1714802	0.2033711	0.199949	0.3205639	0.316344	0.2253441	0.2539062	0.212959	0.3756025	0.2632741	0.3009599	1.091819	1.411474	1.4814	1.474166
200.917	0	0.0751342	0.03979853	0.05347253	0.04829409	0.1569471	0.2629026	0.4436736	0.3825922	0.1121876	0.07221744	0.08388097	0.09405681	0.4246408	0.4252972	0.2934617	0.1585618	0.08507329	0.03999035	0.04594658	0.05796052	0.2069423	0.1850788	0.2093704	0.1834643
201.015	0	0.01894911	0.01322397	0.004933036	0.002184438	0.001780797	0.001170154	0.001946351	0.001688337	0.003209752	0.004986764	0.001547542	0.00526748	0.001744403	0.001868182	0.001438548	0.001125812	0.01414138	0.007475266	0.01240447	0.007052334	0.001618297	0.002257702	0.002323119	0.00191849
201.016	0	0.3507804	0.2429837	2.469048	1.887619	0.2770207	0.2686872	0.1409535	0.1316812	2.577649	1.556448	0.9652064	0.6806444	0.06837908	0.07775029	0.1032697	0.07663904	0.3655312	0.5247412	0.238546	0.305506	0.06897908	0.10503	0.152461	0.07350045
201.016	0	0.1091832	0.08908095	0.09979257	0.05958268	1.075783	1.33007	0.4010767	0.2337071	0.1298302	0.1648494	0.2156994	0.1895264	0.3260753	0.3002071	0.2166104	0.2324533	0.2013069	0.3576955	0.2777159	0.2529636	0.9937253	1.357	1.450532	1.406444
201.017	0	0.08201183	0.04258843	0.06398916	0.04734888	0.1816971	0.2685361	0.3860367	0.3155488	0.09226407	0.06490279	0.06713221	0.07448218	0.3586957	0.3576941	0.2722604	0.1558264	0.09086866	0.06513505	0.06433212	0.08065588	0.2321649	0.2213561	0.2303089	0.1787187
201.115	0	0.01962409	0.01402877	0.006712873	0.004027845	0.003089372	0.002354638	0.002860339	0.002418948	0.004108325	0.004768146	0.003489107	0.006030635	0.002583757	0.003000932	0.00266376	0.001792654	0.01408784	0.008938878	0.01374781	0.007546862	0.002731517	0.003070591	0.002853237	0.002294181
201.115	0	0.3438706	0.2448102	2.45523	1.910655	0.2683832	0.2597778	0.1550376	0.1433009	2.552577	1.583564	0.960326	0.6786386	0.09014586	0.07808937	0.08745885	0.05653101	0.4142296	0.522169	0.2209275	0.2575314	0.0682422	0.1011698	0.1680879	0.0512546
201.116	0	0.1051849	0.1284152	0.1021713	0.0636993	1.062065	1.286735	0.39388	0.2063819	0.1452353	0.1817413	0.2141308	0.1574377	0.3259333	0.3024052	0.2237219	0.2126694	0.2091523	0.3326603	0.2768034	0.2257721	0.9361565	1.290484	1.426205	1.355559
201.117	0	0.06583257	0.05639284	0.06343531	0.05784551	0.185927	0.2403511	0.3243259	0.2552679	0.06016882	0.03966535	0.04462558	0.0520634	0.279698	0.3062394	0.2550292	0.1559202	0.08004918	0.06670294	0.05734161	0.05704326	0.2247073	0.2418368	0.2223473	0.1427349
201.215	0	0.02001955	0.01401705	0.005912087	0.004024934	0.002316565	0.001615618	0.002207892	0.001782128	0.003644195	0.003181325	0.003606266	0.005229409	0.001699541	0.002088841	0.001745157	0.0009141061	0.01326723	0.009383535	0.01387398	0.007092657	0.001951982	0.002486555	0.002530728	0.001977773
201.216	0	0.3492718	0.2556994	2.492698	1.969398	0.2687535	0.2383122	0.1658984	0.1271	2.576689	1.619548	1.005608	0.7017076	0.09759197	0.08093456	0.07636754	0.08157092	0.4328894	0.5052235	0.1992702	0.2766436	0.05560568	0.09382879	0.1658669	0.05724787
201.216	0	0.1002932	0.1165989	0.1042108	0.06893593	1.148116	1.380359	0.4415222	0.1819889	0.1674269	0.1821496	0.2180486	0.1247125	0.3210491	0.3064556	0.2314876	0.219524	0.2292377	0.3227857	0.2743305	0.2613961	0.9283521	1.28416	1.574898	1.421082
201.217	0	0.06652183	0.07745562	0.06740232	0.04769244	0.1833275	0.2688263	0.3786804	0.2818973	0.04666812	0.03874902	0.06732327	0.05721052	0.3195946	0.336682	0.260035	0.1396495	0.04054407	0.06589263	0.05800436	0.051995	0.2014992	0.2231218	0.2197933	0.1510606
201.313	0	0.01935788	0.01336429	0.005108227	0.004028546	0.002099343	0.001576201	0.001817457	0.001302297	0.004750814	0.002683263	0.004003157	0.003779037	0.00139912	0.001295936	0.001508337	0.0008061403	0.01211312	0.008687067	0.01352304	0.006884187	0.001487972	0.002200877	0.002391958	0.001739578
201.314	0	0.3411396	0.3004931	2.459615	1.956088	0.2805097	0.225503	0.1608136	0.1101843	2.554538	1.628486	1.033675	0.708421	0.09822027	0.06771993	0.05193935	0.08893138	0.4414572	0.4809977	0.164225	0.2960324	0.06704225	0.1067121	0.1273826	0.06050498
201.314	0	0.08883583	0.1129442	0.1207775	0.08769238	1.131004	1.368929	0.4187301	0.1883993	0.170193	0.1739389	0.1968549	0.09779042	0.3058037	0.2816367	0.2468755	0.2144477	0.2236942	0.2879289	0.3031756	0.2817223	0.9487885	1.20629	1.624784	1.419768
201.314	0	0.07284176	0.07038679	0.05394413	0.04574078	0.1812349	0.2192896	0.3497334	0.2349261	0.0618094	0.04809789	0.07086789	0.04437468	0.2696424	0.2647418	0.2596112	0.1297866	0.05866287	0.06013508	0.05136955	0.04172058	0.1772077	0.2156362	0.1909564	0.1067773
201.415	0	0.01853953	0.01273302	0.004354334	0.003956199	0.002043274	0.001669447	0.001674407	0.001180958	0.005548305	0.00258945	0.00421732	0.002443961	0.001066244	0.0009120558	0.001314025	0.0007602752	0.011349	0.007999105	0.01322016	0.006810087	0.001426133	0.002173513	0.002405029	0.001456522
201.416	0	0.331259	0.3408649	2.440264	1.969535	0.2764767	0.2426103	0.1596155	0.1229231	2.492096	1.622338	1.044813	0.7430132	0.07376526	0.0458712	0.06026004	0.09259092	0.4206016	0.4343468	0.1458083	0.3080971	0.07754185	0.09456628	0.1335116	0.05669152
201.416	0	0.08212974	0.09487223	0.1338368	0.07767737	1.064087	1.312336	0.3858159	0.1892713	0.1470291	0.1734238	0.1841672	0.1009366	0.3165629	0.2480734	0.2391961	0.2122667	0.2385179	0.2734016	0.3081081	0.2955288	0.9602826	1.116473	1.609489	1.391102
201.417	0	0.07692619	0.05857592	0.06351834	0.05520847	0.1582521	0.1083129	0.2870506	0.1955575	0.07356753	0.04584082	0.05567074	0.06136197	0.1840535	0.1590014	0.2410983	0.107126	0.06304341	0.05294291	0.05978283	0.03893661	0.09725964	0.1986034	0.185718	0.0538768
201.515	0	0.01735476	0.01189929	0.003955807	0.003626472	0.00185513	0.001765375	0.001371858	0.0009836428	0.006286013	0.002611684	0.004036596	0.001839037	0.0009875832	0.0007129267	0.001085183	0.0006017929	0.0106584	0.00725877	0.01274126	0.006585356	0.00119771	0.00172438	0.002303535	0.001285409
201.516	0	0.3189874	0.3880068	2.39574	1.944635	0.2796693	0.2463947	0.1469387	0.1237667	2.479259	1.607326	1.066445	0.7653439	0.0705063	0.04834997	0.0483788	0.06975057	0.4002951	0.4156122	0.149911	0.313812	0.09017716	0.1001785	0.1163692	0.05348789
201.516	0	0.07594914	0.09746139	0.1385545	0.08398734	1.011062	1.271028	0.3640842	0.1873285	0.1606107	0.1859078	0.171022	0.1018844	0.3370815	0.2236942	0.2173877	0.1782322	0.2487535	0.2409744	0.2988955	0.2844734	0.9556096	1.041766	1.583163	1.347605
201.517	0	0.06032005	0.02949035	0.05248645	0.06687876	0.1196661	0.09351308	0.2517952	0.167522	0.04823263	0.05152149	0.06510004	0.0597149	0.1536376	0.1314934	0.1907838	0.0996945	0.06722415	0.05122243	0.03736256	0.03284692	0.06420489	0.1565686	0.1568008	0.05361439
201.615	0	0.01684419	0.01202706	0.004738688	0.003531993	0.002017382	0.001759874	0.001658415	0.001224377	0.007220755	0.002875965	0.004002125	0.001997399	0.001414956	0.0009937361	0.0009499638	0.0009170662	0.0113018	0.007513172	0.01300765	0.006573629	0.001511007	0.001750301	0.002291739	0.001261806
201.616	0	0.3149507	0.421014	2.405955	1.986968	0.2718436	0.2364795	0.1652593	0.1364238	2.49162	1.607215	1.110902	0.7897492	0.07531222	0.04251238	0.05568548	0.0647076	0.3657508	0.4263321	0.1589473	0.3337103	0.09604032	0.09389832	0.1080432	0.05495204
201.616	0	0.071864	0.1006966	0.1787316	0.08524328	1.048235	1.307942	0.3804306	0.2052563	0.1552137	0.1967608	0.1445016	0.09475476	0.3474386	0.2127515	0.2391248	0.1662849	0.2725846	0.2260872	0.3386597	0.3011078	1.003811	1.019965	1.683321	1.40387
201.617	0	0.05883322	0.08195393	0.08772335	0.07879466	0.147637	0.1204726	0.2972606	0.2279962	0.07471561	0.05758975	0.06981653	0.08899563	0.2645878	0.203452	0.14918	0.1722619	0.09233223	0.06039013	0.03253969	0.05714695	0.1010293	0.1796296	0.1424654	0.1112603
201.715	0	0.01699825	0.01228102	0.005367726	0.003739408	0.002233155	0.001862677	0.002115478	0.001581811	0.007936145	0.003597098	0.0040186	0.002197741	0.001973064	0.001411505	0.0007801837	0.0009900726	0.01270839	0.008489158	0.01354166	0.007332032	0.001733142	0.001929325	0.002204702	0.001559854
201.716	0	0.3202774	0.4339853	2.416488	2.012668	0.2687916	0.220589	0.1664905	0.1418453	2.482219	1.568296	1.159678	0.7986882	0.06982776	0.04997496	0.0572101	0.05353396	0.3439572	0.429203	0.1631308	0.342363	0.09080445	0.09649394	0.1083318	0.04934064
201.716	0	0.08525568	0.1078116	0.2065303	0.07528971	1.058731	1.337239	0.4243636	0.2202891	0.1220183	0.1748933	0.1549922	0.09341786	0.3627103	0.2176275	0.2678484	0.1867081	0.2978952	0.2570203	0.3314212	0.3081723	1.091336	1.039465	1.767203	1.445347
201.717	0	0.06543273	0.08189353	0.106603	0.05841155	0.1616538	0.113086	0.4078856	0.3267655	0.1017925	0.07995201	0.1207785	0.1132939	0.3854014	0.319088	0.1033148	0.2004775	0.0928658	0.08222334	0.03053025	0.07197788	0.1332965	0.241991	0.1299684	0.1689006
201.823	0	0.01659468	0.01201288	0.005516744	0.004109852	0.00218511	0.001644566	0.001956666	0.001526091	0.007956405	0.004312555	0.003688804	0.002006241	0.001835366	0.001420643	0.0005621799	0.001012044	0.01358624	0.008903262	0.0132745	0.007723017	0.001638841	0.001787443	0.001905891	0.001670657
201.824	0	0.3230107	0.4246368	2.41678	2.010819	0.2641253	0.2442448	0.167394	0.1457212	2.429393	1.536938	1.151703	0.7988694	0.06749903	0.05508096	0.05348328	0.06467893	0.3362659	0.4069745	0.1497335	0.3426129	0.06298274	0.1048684	0.1293523	0.04801801
201.824	0	0.1085969	0.1352249	0.1525	0.0647396	1.017667	1.297498	0.4048365	0.2483303	0.1092818	0.1638261	0.1376089	0.07811708	0.3475017	0.2350959	0.2638734	0.1922635	0.297452	0.2671908	0.2874922	0.2908602	1.093551	1.007414	1.703534	1.393967
201.824	0	0.06819082	0.06090527	0.06305762	0.06699152	0.157451	0.08585032	0.3679449	0.3185028	0.1356257	0.09106228	0.1102824	0.1081257	0.3853278	0.3194942	0.06457979	0.1924616	0.09170955	0.065845	0.03019116	0.07073814	0.1324757	0.1984549	0.1015466	0.1700747
201.915	0	0.01551593	0.01135752	0.005233432	0.00467295	0.002012769	0.001440409	0.001761793	0.001303329	0.007797467	0.004730426	0.003000237	0.001686681	0.001641108	0.001252677	0.0004860987	0.0007886172	0.01356213	0.008438723	0.01204575	0.007460562	0.001545046	0.0015895	0.002018644	0.001666233
201.916	0	0.3334903	0.3829859	2.428159	1.98177	0.2835239	0.2599539	0.1554054	0.1502084	2.427294	1.50178	1.111836	0.7958375	0.08257262	0.05680148	0.05019592	0.06118868	0.3506551	0.3814116	0.1142185	0.3056804	0.06856276	0.09393626	0.1382934	0.03086625
201.916	0	0.130877	0.1555856	0.1231072	0.06942969	0.9716191	1.237245	0.3605148	0.2589573	0.0945048	0.1503899	0.1122957	0.0659409	0.3303602	0.2209784	0.2556143	0.1806311	0.3023482	0.2619598	0.2957283	0.2843152	1.103282	0.9810773	1.63568	1.344482
201.917	0	0.0731413	0.07101665	0.07688613	0.07051912	0.1178997	0.09261449	0.326825	0.2760809	0.1342774	0.07886362	0.08579854	0.1060968	0.3370628	0.2820413	0.04660863	0.1669648	0.08353563	0.06860056	0.03488611	0.05668285	0.1065207	0.1669772	0.08657374	0.1555179
202.015	0	0.01534303	0.01082787	0.004868652	0.005224728	0.00195713	0.001372341	0.00160551	0.001294778	0.007906774	0.005267618	0.002117939	0.001403398	0.001618831	0.001386649	0.0004810553	0.000844429	0.01359045	0.007930672	0.01093823	0.007328948	0.001563571	0.001458846	0.001927946	0.001667767
202.016	0	0.3205899	0.3456253	2.37792	1.950985	0.2845315	0.2707458	0.1772667	0.1702776	2.457733	1.520224	1.104713	0.7879426	0.08017423	0.06308981	0.05533504	0.06814986	0.3370735	0.3746975	0.1150368	0.2787919	0.06719284	0.09953588	0.1520052	0.02769903
202.016	0	0.1891636	0.1432811	0.1344239	0.08617562	0.967662	1.204646	0.3281601	0.2872666	0.1012194	0.1491623	0.1097418	0.07176114	0.3272304	0.1886385	0.269069	0.1765651	0.3050021	0.2497006	0.3305663	0.2936574	1.110834	1.001711	1.624597	1.334656
202.017	0	0.09806389	0.08113233	0.08879311	0.06688415	0.1292449	0.1061088	0.3134722	0.2520128	0.1226047	0.08268675	0.07784755	0.1050427	0.3156814	0.2694714	0.0779683	0.1515586	0.1063673	0.0805629	0.05564583	0.0588439	0.1128202	0.1500255	0.09436807	0.1488101
202.115	0	0.01666096	0.01148176	0.00417701	0.005669958	0.002185257	0.001513561	0.002144582	0.001595666	0.008093057	0.005903303	0.002043208	0.001274488	0.002017839	0.001612653	0.0004593339	0.0009700256	0.01397505	0.007685347	0.01064893	0.007107519	0.001923509	0.00172297	0.002208719	0.001984295
202.116	0	0.3230221	0.328408	2.390804	1.953749	0.2930019	0.2747125	0.1773203	0.1700104	2.521093	1.546341	1.102804	0.7532158	0.07269562	0.06508619	0.07780986	0.07209502	0.3235755	0.391567	0.1731614	0.2698001	0.07256532	0.1151444	0.15432	0.04939438
202.116	0	0.2064935	0.08295777	0.1387692	0.07220165	1.024731	1.28509	0.2783979	0.3020684	0.1286927	0.1972292	0.1085716	0.08253144	0.3363036	0.2309839	0.3078693	0.2067065	0.3441999	0.2409747	0.3620673	0.3133654	1.161007	1.087977	1.718108	1.433656
202.117	0	0.09533088	0.0967494	0.08837191	0.08478429	0.1446163	0.1579656	0.4186027	0.3376389	0.1349219	0.09565104	0.0951529	0.1154611	0.4230486	0.3503857	0.1068923	0.1932201	0.1252817	0.06742617	0.05120388	0.05422505	0.1249381	0.1675668	0.1158485	0.2011428
202.215	0	0.01694487	0.01189312	0.003672677	0.005886325	0.002038546	0.001621389	0.001912207	0.001472629	0.008357395	0.006497757	0.002594055	0.00155746	0.001867642	0.001658222	0.0007677006	0.0009420332	0.01370311	0.007653069	0.010018	0.006233568	0.00197229	0.002054552	0.002049506	0.002053894
202.216	0	0.307741	0.3164529	2.337594	1.906361	0.2745431	0.269693	0.181507	0.1369578	2.506941	1.537154	1.056165	0.6860371	0.05932083	0.05071584	0.05741434	0.06739779	0.2847643	0.3904924	0.2457913	0.2726041	0.06949861	0.1326736	0.154811	0.06011903
202.216	0	0.221022	0.09928531	0.150454	0.09362184	1.007765	1.269271	0.2534338	0.3132698	0.1187652	0.2127659	0.1098503	0.1273733	0.3423071	0.2197372	0.3117939	0.2283657	0.3492295	0.2450688	0.3502008	0.3010619	1.174539	1.121768	1.684397	1.419145
202.217	0	0.07434064	0.08608598	0.0616304	0.07792951	0.1417493	0.1613838	0.3796789	0.2936799	0.112465	0.05041202	0.07607374	0.101919	0.3695291	0.2973939	0.1407792	0.1577805	0.1163217	0.04870296	0.05726686	0.05334408	0.1515187	0.1757533	0.1248843	0.1930699
202.314	0	0.02204834	0.01755846	0.00583923	0.01022652	0.006601021	0.006837532	0.004634175	0.004943103	0.01373061	0.01152409	0.007399564	0.006512114	0.006912142	0.006625889	0.005308329	0.0045591	0.0186569	0.01314792	0.01404505	0.008833892	0.006247306	0.006025094	0.00547485	0.004354663
202.316	0	0.2547797	0.2733106	2.300501	1.874478	0.2715555	0.2635167	0.180685	0.1450554	2.476641	1.564997	0.9741915	0.6558365	0.0368223	0.05551253	0.05805701	0.06880234	0.2334962	0.3753484	0.3240036	0.2809604	0.07071522	0.1151511	0.1306228	0.07249277
202.317	0	0.2103541	0.09396526	0.1501787	0.1131833	0.9565319	1.226951	0.2504346	0.3143597	0.1053079	0.202782	0.1237812	0.1375386	0.3366185	0.2055983	0.3069219	0.2504808	0.3699457	0.250523	0.3248186	0.3057469	1.174967	1.142732	1.605528	1.377185
202.318	0	0.06829655	0.05392096	0.04336858	0.06701177	0.1289679	0.1570674	0.2759999	0.2009868	0.06093894	0.04046589	0.03454338	0.04590948	0.2518469	0.2225381	0.1427784	0.1382999	0.07754696	0.03173473	0.03635674	0.04357583	0.1614085	0.1676142	0.1512428	0.1304991
202.433	0	0.02528311	0.02098552	0.008598872	0.01305701	0.009714378	0.01006198	0.008102817	0.008053112	0.01695622	0.01436618	0.01133143	0.009814491	0.009965422	0.009615743	0.008551681	0.007530664	0.02159545	0.01750833	0.01732149	0.009827112	0.009120059	0.008992909	0.008260552	0.006149556
202.434	0	0.2199515	0.2346189	2.292051	1.834441	0.2721494	0.2442897	0.2037324	0.1523814	2.479994	1.556067	0.912629	0.652234	0.05283896	0.0729988	0.07395609	0.07656737	0.2362153	0.3709817	0.3638338	0.3253894	0.07320956	0.1179212	0.106406	0.09363671
202.435	0	0.2116825	0.1122271	0.1500997	0.1225114	0.9417663	1.195574	0.269032	0.2871236	0.1275376	0.18206	0.1371739	0.1430469	0.3276229	0.2002424	0.2843025	0.2668068	0.3830075	0.2100075	0.3080495	0.298062	1.171589	1.1503	1.52316	1.307916
202.435	0	0.07359258	0.04877202	0.03499639	0.03921909	0.1115878	0.1283766	0.1845205	0.1399241	0.05833242	0.0397199	0.02552598	0.03494018	0.1659699	0.161273	0.1263696	0.1168544	0.05482206	0.04380935	0.03106787	0.03930988	0.132623	0.1434799	0.1243598	0.09266098
202.515	0	0.03762787	0.03300444	0.01978349	0.02309248	0.01540829	0.01583835	0.01422106	0.01399764	0.02744384	0.02445066	0.0226489	0.01968132	0.01632053	0.01570161	0.01459705	0.01246811	0.0326013	0.03015969	0.0287141	0.01649232	0.01442272	0.01489562	0.01380122	0.01051827
202.516	0	0.2623226	0.2034368	2.361272	1.874213	0.2689354	0.2291489	0.1718304	0.1664574	2.543368	1.600064	0.8568524	0.6592618	0.06437535	0.07970107	0.08486793	0.08437233	0.2880712	0.3689757	0.4230982	0.3235555	0.05848491	0.1007904	0.1006066	0.09464272
202.516	0	0.2031584	0.1327844	0.1527761	0.1204135	0.9947813	1.245763	0.2917472	0.2785607	0.1471238	0.1647902	0.1512244	0.1499425	0.3174757	0.1870807	0.2990551	0.2594102	0.3804269	0.1963583	0.3409691	0.3229137	1.208251	1.26112	1.604884	1.391449
202.517	0	0.06606699	0.06250436	0.08212648	0.0827147	0.1017388	0.122519	0.282929	0.180278	0.1053239	0.05427451	0.05796526	0.06019779	0.2690238	0.1415953	0.1612471	0.1730172	0.07178878	0.07410516	0.05551024	0.0407012	0.1582194	0.1718639	0.1073756	0.09070088
202.614	0	0.03007944	0.02582468	0.0125732	0.01596154	0.01214471	0.01226435	0.01106835	0.01106278	0.01985582	0.01749099	0.01619604	0.01374873	0.01277151	0.0121817	0.01132994	0.009689582	0.02503489	0.02396613	0.02208512	0.009818463	0.01147732	0.01087609	0.01095707	0.008120596
202.616	0	0.3554232	0.1918235	2.368088	1.903229	0.2764568	0.2065576	0.1641397	0.1373063	2.559658	1.647799	0.8357888	0.638539	0.06342689	0.07888105	0.08582131	0.07504146	0.3041619	0.3784653	0.4200595	0.2869206	0.04287306	0.08790841	0.09001818	0.08246866
202.616	0	0.20275	0.1489295	0.138164	0.1252064	1.029271	1.257131	0.305295	0.2536342	0.1540527	0.1310233	0.1284467	0.1426614	0.3040707	0.2153545	0.3002092	0.2417793	0.3712014	0.2300729	0.3583373	0.3120584	1.185456	1.326514	1.589641	1.397712
202.617	0	0.1049591	0.1007342	0.1018097	0.08595305	0.1150464	0.08841356	0.2914297	0.2237434	0.07669924	0.07137492	0.08466857	0.07143302	0.2774162	0.1569309	0.2101944	0.1880587	0.07771836	0.1091429	0.04387952	0.07027245	0.1620693	0.1793184	0.06526818	0.06646281
202.714	0	0.01655506	0.01276821	0.001434935	0.004181774	0.002084403	0.00149348	0.001774933	0.001250866	0.007313603	0.005966984	0.004787857	0.002854846	0.001513987	0.001281769	0.001535192	0.001016921	0.01260622	0.01162835	0.01045955	0.003472341	0.002072637	0.002341237	0.001957044	0.001429638
202.716	0	0.4348068	0.2028986	2.366424	1.949178	0.2775138	0.2062223	0.1858604	0.1462691	2.546705	1.661797	0.8747615	0.635375	0.05740733	0.09133885	0.0674845	0.08678084	0.3138324	0.3874747	0.4139385	0.2325007	0.06462963	0.08306965	0.1204781	0.06870105
202.716	0	0.1966609	0.1415551	0.1413448	0.1160945	1.039803	1.258927	0.3048966	0.218196	0.1635885	0.1206539	0.1159749	0.1481358	0.2949002	0.2335998	0.2726429	0.2462991	0.3665745	0.254787	0.3508285	0.29923	1.153547	1.344377	1.53229	1.345383
202.717	0	0.1176145	0.07097	0.08506509	0.07593246	0.1137323	0.06041395	0.2622115	0.2288223	0.06912888	0.06099477	0.08775464	0.07525441	0.2853562	0.2174044	0.2006737	0.149285	0.06779508	0.09091156	0.05712314	0.05304904	0.1540592	0.1640081	0.06363314	0.03465699
202.815	0	0.01424526	0.01108301	0.001007399	0.004048657	0.001907218	0.001332051	0.001499765	0.00129193	0.00627171	0.00502795	0.004228712	0.001971738	0.001531132	0.001496835	0.001380366	0.0008280896	0.01095015	0.009590582	0.00932357	0.003625354	0.001901816	0.001965212	0.001587308	0.001480341
202.816	0	0.4769021	0.2056483	2.393003	1.994219	0.2936508	0.2147481	0.1820679	0.149264	2.488749	1.668861	0.910111	0.625873	0.06138542	0.07949528	0.08199167	0.08565335	0.293204	0.4006671	0.3894993	0.1937268	0.08203958	0.09428926	0.1249677	0.06203079
202.817	0	0.2004027	0.08372022	0.1344256	0.09703133	1.046486	1.238175	0.3300163	0.1623389	0.1463751	0.1212813	0.1520442	0.1325062	0.2873323	0.229337	0.2538434	0.2342589	0.3932326	0.2449538	0.3121436	0.2719522	1.146607	1.321814	1.468725	1.28918
202.817	0	0.1028305	0.08250463	0.07007901	0.08896243	0.1220743	0.1173261	0.2583815	0.2649176	0.08919155	0.07074423	0.07832774	0.09727106	0.3065304	0.2846982	0.2209968	0.1411487	0.05999911	0.08823324	0.06926168	0.05600904	0.1559987	0.1652004	0.09175555	0.0828731
202.915	0	0.0135934	0.009887218	0.001638507	0.004304115	0.001758291	0.001251208	0.001800175	0.001498203	0.005911927	0.004434088	0.003714557	0.001435834	0.001824127	0.001705702	0.001549096	0.0007896836	0.01066447	0.008304366	0.00926802	0.004216039	0.001903839	0.002013398	0.00164777	0.00157076
202.916	0	0.4944541	0.184289	2.506893	2.075298	0.3288144	0.2370081	0.1774017	0.1352976	2.533152	1.713034	0.9605517	0.6096677	0.04407141	0.0781256	0.0711072	0.06753208	0.3023763	0.3893335	0.3325735	0.157751	0.07996743	0.1069207	0.1425431	0.06529172
202.917	0	0.213294	0.09284962	0.09792733	0.09937431	1.111414	1.284938	0.3199106	0.1657709	0.1480138	0.1580093	0.1557786	0.1449412	0.2878712	0.2410003	0.2779461	0.2369538	0.4048854	0.2409015	0.2931798	0.2587675	1.224188	1.336978	1.518829	1.340031
202.917	0	0.1173895	0.106659	0.09551579	0.07172394	0.1139113	0.1601377	0.3493206	0.3536137	0.1354676	0.09217916	0.1140253	0.1251145	0.3913376	0.3664712	0.2624476	0.1474957	0.07456267	0.1131713	0.08202748	0.0856599	0.1731611	0.173308	0.1034553	0.1318291
203.015	0	0.01392498	0.009161213	0.00267697	0.004807089	0.001999117	0.001043951	0.002225602	0.001830686	0.005706162	0.003795661	0.00325492	0.0008370855	0.002302472	0.00199688	0.001626244	0.0009142171	0.01087027	0.007374383	0.009759527	0.004953779	0.001874194	0.001973174	0.001808479	0.001855798
203.016	0	0.5020118	0.1243892	2.585208	2.10278	0.3224188	0.2363837	0.1579818	0.1346776	2.509738	1.752896	1.029663	0.617568	0.06222619	0.07053987	0.08014337	0.0598558	0.3374423	0.344506	0.2363413	0.165601	0.07663057	0.09519801	0.1249658	0.0471308
203.017	0	0.2414921	0.08160368	0.07493677	0.1208936	1.166936	1.351255	0.2985081	0.2028893	0.1534816	0.2045057	0.1352146	0.1623905	0.3002129	0.255661	0.3137118	0.2267117	0.4093571	0.2350091	0.3125751	0.2568287	1.288631	1.349431	1.588105	1.420437
203.017	0	0.07418152	0.07571053	0.07121143	0.0696392	0.1206567	0.2045493	0.4539135	0.4357252	0.1229395	0.07136748	0.102489	0.1220406	0.4816732	0.4493688	0.309937	0.1546531	0.06494735	0.07935338	0.06445282	0.05685453	0.1947081	0.1847629	0.1095932	0.1608113
203.123	0	0.01312259	0.007989625	0.003912195	0.004932565	0.002057491	0.0007671208	0.002127581	0.001620009	0.005097825	0.00298664	0.002782093	0.0008096811	0.002067623	0.00196775	0.00162501	0.000815725	0.01050301	0.006524267	0.00957974	0.005167798	0.001589608	0.001969754	0.001878105	0.001713227
203.124	0	0.5096954	0.1276597	2.543256	2.046437	0.3086274	0.2206849	0.1592981	0.1190151	2.452791	1.73726	1.078511	0.6088486	0.05689703	0.06965333	0.09208897	0.05968377	0.3725427	0.3142804	0.2173653	0.1830071	0.08729559	0.1107902	0.1211225	0.04162818
203.124	0	0.2464564	0.09170667	0.05930567	0.114633	1.145497	1.339652	0.290518	0.2238458	0.1524741	0.1955666	0.1355412	0.1592823	0.2883266	0.2791161	0.30986	0.2258851	0.4090015	0.2466547	0.302129	0.2631071	1.301195	1.329266	1.551639	1.400412
203.124	0	0.05314524	0.04320661	0.03852692	0.0687023	0.1385838	0.2231248	0.4232293	0.3847097	0.1140739	0.05869378	0.0859404	0.1038858	0.4405898	0.4200889	0.3065755	0.1521967	0.06469888	0.05978207	0.06182337	0.04181211	0.1703393	0.1798619	0.1605892	0.1563449
203.233	0	0.01193341	0.006728583	0.004675488	0.004753747	0.001883526	0.0007657538	0.001788933	0.001459511	0.004637385	0.002430023	0.002400773	0.001328566	0.001720925	0.001795965	0.001527377	0.0008561808	0.01013318	0.005889409	0.009015552	0.005227999	0.001448914	0.00191901	0.001907208	0.001593652
203.234	0	0.5305338	0.1762522	2.506975	2.013111	0.2717742	0.2273185	0.1352445	0.111291	2.375384	1.72935	1.101906	0.5962584	0.04916788	0.07984198	0.09856729	0.05358761	0.3860588	0.3057533	0.2734096	0.2092585	0.07727127	0.1186895	0.105629	0.04450856
203.234	0	0.2125182	0.1039701	0.08015488	0.09819824	1.113805	1.30556	0.2764719	0.2499515	0.1617601	0.1585227	0.1288708	0.145455	0.269042	0.2746136	0.2946527	0.2116416	0.3802461	0.2354585	0.2727495	0.2533412	1.308848	1.312705	1.482019	1.338599
203.234	0	0.04971482	0.04460957	0.05442083	0.07744711	0.1436128	0.228344	0.3642961	0.3315376	0.1071767	0.06870781	0.07279347	0.09952179	0.3670606	0.3683976	0.2763399	0.1338642	0.07423564	0.05540092	0.05687408	0.04483074	0.1811006	0.1712231	0.1804409	0.1649982
203.343	0	0.01156644	0.006109012	0.005331921	0.004376364	0.001826509	0.0006577981	0.001764197	0.001411647	0.004367015	0.001934302	0.002307524	0.001780213	0.001652833	0.001690984	0.001435921	0.0008875608	0.01011567	0.005609143	0.008841889	0.005410111	0.001428712	0.00193565	0.001700291	0.001594805
203.344	0	0.4942717	0.2120936	2.505137	2.021177	0.2866773	0.2289243	0.1501946	0.1083519	2.396048	1.688102	1.114924	0.5923597	0.06629127	0.09312115	0.1037082	0.06436833	0.4163071	0.2967436	0.2907794	0.2297768	0.08096384	0.1193958	0.1116961	0.0358962
203.344	0	0.1767085	0.1154207	0.08949518	0.08230601	1.122586	1.331452	0.3008514	0.2753104	0.1752855	0.1628449	0.134344	0.1375108	0.2639067	0.2778142	0.3322308	0.2093646	0.3527523	0.2465098	0.2484531	0.2466972	1.387142	1.272417	1.433249	1.321429
203.344	0	0.0347358	0.02469819	0.03606594	0.05200508	0.1422856	0.2313558	0.3437747	0.2793883	0.09326922	0.06381858	0.0572245	0.07290184	0.3452354	0.3322529	0.2442127	0.1327172	0.07342112	0.04033686	0.03894207	0.03668312	0.1751973	0.1815051	0.1769444	0.1358598
203.414	0	0.01241643	0.006756408	0.005851008	0.00403503	0.001637457	0.0007715343	0.002066393	0.001596646	0.004237048	0.00228075	0.002125578	0.001967393	0.001959023	0.001917089	0.001521979	0.0008389025	0.01041636	0.005622484	0.009452099	0.00589538	0.001329218	0.001940113	0.001815387	0.001778077
203.415	0	0.4414882	0.228804	2.586114	2.072842	0.2989435	0.2286123	0.1717007	0.114378	2.47164	1.666526	1.168678	0.5870536	0.07837354	0.1059194	0.07918357	0.07942939	0.4028981	0.3172065	0.2758921	0.2405288	0.0746188	0.1138566	0.08067693	0.02206188
203.416	0	0.1821274	0.1266292	0.1260108	0.09420278	1.189296	1.464933	0.3286268	0.3249164	0.1391197	0.2165638	0.1632182	0.130434	0.302643	0.3000394	0.3953937	0.2399655	0.3298559	0.2476141	0.2693681	0.3018217	1.471281	1.296112	1.534545	1.448405
203.417	0	0.05094064	0.04785214	0.05313058	0.0575485	0.1079871	0.2439576	0.4151145	0.3215764	0.06734903	0.05440585	0.05745121	0.07408919	0.4144679	0.3957944	0.2670312	0.1122099	0.04211482	0.0441647	0.05023613	0.04613692	0.1610825	0.1468248	0.1601653	0.1511292
203.515	0	0.01271698	0.007225282	0.006078039	0.003924145	0.001476668	0.00101617	0.001887183	0.001450833	0.004069274	0.003377282	0.0020457	0.001950002	0.00185667	0.001753702	0.001293663	0.0007872259	0.009895867	0.004943479	0.009238109	0.005603148	0.001339173	0.00185127	0.001808576	0.001735327
203.515	0	0.3813343	0.2495175	2.540888	2.039461	0.2927137	0.2191878	0.1691572	0.09403429	2.486395	1.62388	1.165675	0.5688972	0.07457604	0.122945	0.0657603	0.08331608	0.3750376	0.3232771	0.2313775	0.2485067	0.07368667	0.1120613	0.0814018	0.03368945
203.516	0	0.1905624	0.1003719	0.1215031	0.09590746	1.145451	1.48147	0.3189098	0.3652368	0.1216388	0.2411068	0.1663541	0.1224021	0.3143727	0.2490154	0.3951114	0.2379123	0.3064534	0.2626816	0.2707826	0.312185	1.459152	1.248336	1.543942	1.451628
203.517	0	0.06468814	0.08146852	0.06707213	0.05966021	0.08735287	0.2170874	0.3837795	0.2712795	0.05377081	0.04658102	0.06695628	0.07563784	0.3516891	0.3383937	0.2394115	0.1169368	0.03442255	0.04855577	0.03370793	0.03057492	0.1595604	0.1447804	0.1282275	0.1266903
203.615	0	0.01267313	0.007807677	0.006378037	0.00381407	0.001407605	0.001444802	0.001689281	0.001300774	0.003943308	0.004377088	0.002237136	0.001755294	0.001359826	0.001292568	0.001190311	0.0006630863	0.009107998	0.00491637	0.008830235	0.005206826	0.001406346	0.001711656	0.001641468	0.00149547
203.616	0	0.3009501	0.2867563	2.496036	1.986048	0.2693883	0.2114029	0.1721075	0.1083228	2.446911	1.588891	1.148179	0.5664041	0.05845858	0.13988	0.06405007	0.07398234	0.3208343	0.3341667	0.159995	0.239405	0.07224361	0.1197516	0.0916178	0.04537625
203.616	0	0.2094134	0.07949318	0.120944	0.07608784	1.114607	1.451819	0.3054277	0.4037164	0.1219589	0.2383847	0.1328214	0.1399416	0.3048667	0.2486633	0.4037329	0.2491587	0.2717261	0.2745452	0.2818409	0.3145058	1.41516	1.200783	1.506428	1.422993
203.617	0	0.06148862	0.06586934	0.05874452	0.03048985	0.089181	0.132136	0.3042672	0.1968989	0.05411421	0.03774628	0.06655656	0.03901577	0.2594025	0.2162079	0.2103176	0.1058986	0.06182885	0.05268039	0.03731371	0.02845671	0.1194615	0.134471	0.09276666	0.07430394
203.714	0	0.01258652	0.008615906	0.00652565	0.003769882	0.00146869	0.001817201	0.001458908	0.001134224	0.004020206	0.005427222	0.002751539	0.001506772	0.0009957945	0.0008544411	0.001075772	0.0005671556	0.008686515	0.005852875	0.008637416	0.0049383	0.001582675	0.00185702	0.001653204	0.001244294
203.716	0	0.2312314	0.335136	2.459912	1.957712	0.2796654	0.234237	0.1662771	0.1164351	2.446367	1.600625	1.108649	0.5755238	0.04517222	0.1401146	0.06855842	0.06992841	0.2528426	0.3463007	0.1067519	0.2329795	0.07009902	0.1282588	0.1056517	0.07087968
203.716	0	0.2021033	0.1074806	0.1141876	0.0750181	1.092627	1.438774	0.3477894	0.4020617	0.1084425	0.2318628	0.1554689	0.1501582	0.2940582	0.3093215	0.3677235	0.272856	0.2753801	0.3100568	0.2959083	0.317475	1.378633	1.173659	1.475717	1.393561
203.717	0	0.0661136	0.06107709	0.04447413	0.02940136	0.09579096	0.07327075	0.239064	0.1585016	0.05847297	0.06959598	0.03599441	0.03183075	0.2049583	0.1135291	0.1736469	0.09568506	0.06094286	0.03615183	0.04292096	0.02708027	0.06465411	0.1187385	0.1103394	0.03691238
203.815	0	0.01378664	0.01056505	0.0072669	0.004062566	0.001788063	0.0023639	0.00175375	0.001352054	0.004302157	0.006419419	0.00335767	0.002206214	0.001442939	0.00127725	0.00130224	0.0008803568	0.00957204	0.008036435	0.009529607	0.005002573	0.00186486	0.0020911	0.00202487	0.001516392
203.816	0	0.1983097	0.3619553	2.471596	2.019251	0.2816104	0.2391847	0.1699738	0.1232707	2.512087	1.68037	1.075731	0.5822482	0.05035586	0.146537	0.06682539	0.06105338	0.2287243	0.3131033	0.1671301	0.2547716	0.06878642	0.1202826	0.122998	0.05578262
203.816	0	0.1738531	0.1387433	0.105103	0.1003833	1.151208	1.537521	0.3941711	0.4120918	0.1200283	0.2310421	0.194677	0.1676133	0.3086165	0.3772746	0.3352158	0.3100699	0.2788544	0.3564514	0.3204061	0.3086735	1.408271	1.209479	1.578025	1.436272
203.817	0	0.1097189	0.06814584	0.09529117	0.04525255	0.1348357	0.1284981	0.3361105	0.202595	0.06483733	0.0753157	0.09716887	0.08953517	0.2846257	0.1678115	0.1674083	0.1829892	0.1065835	0.09199841	0.05035522	0.055854	0.1099149	0.1694067	0.1335013	0.08776394
203.915	0	0.03111199	0.02783841	0.02430525	0.01703147	0.01207606	0.01151338	0.01337125	0.01154958	0.01680701	0.02186347	0.01754071	0.01691258	0.01303303	0.01363254	0.01224311	0.0109052	0.02617667	0.0254035	0.02523588	0.01740265	0.01186306	0.01303164	0.01316929	0.008939257
203.916	0	0.2317059	0.3815705	2.48626	2.073746	0.279415	0.2354945	0.1715796	0.1208798	2.562247	1.770228	1.037867	0.5822761	0.05849069	0.1374658	0.06243021	0.0635488	0.276588	0.2647077	0.2331458	0.2962066	0.06398673	0.1064518	0.1238122	0.06567798
203.916	0	0.1424069	0.1472044	0.1188951	0.1209018	1.205934	1.629529	0.3853229	0.3997846	0.1167051	0.2229957	0.1988201	0.1752798	0.3109106	0.4125946	0.3026794	0.3375133	0.2608988	0.3840304	0.3354478	0.3038945	1.397997	1.259539	1.665916	1.465258
203.917	0	0.1011445	0.08032254	0.0778924	0.07501356	0.1782887	0.1461526	0.4480756	0.3232474	0.06117321	0.06786193	0.09646542	0.1065666	0.411247	0.2738578	0.1326245	0.2616689	0.1010546	0.07576823	0.05471864	0.07044685	0.1388615	0.2085241	0.1562668	0.1201828
204.015	0	0.05480156	0.05128415	0.0480957	0.03862447	0.01922452	0.01905097	0.02098717	0.01893804	0.0404419	0.0451474	0.04077912	0.03777292	0.02072459	0.02112195	0.01935143	0.01698433	0.0494872	0.049068	0.04698639	0.03589074	0.01841552	0.01988608	0.0195482	0.01462212
204.016	0	0.262251	0.3970081	2.442255	2.080156	0.2947959	0.2395226	0.1515985	0.1225818	2.556868	1.843286	0.963499	0.5822549	0.06447939	0.1146806	0.06951713	0.07240485	0.2991776	0.2022898	0.2699645	0.3191532	0.06055216	0.0771557	0.1329572	0.064353
204.016	0	0.1162472	0.09213571	0.1220441	0.150902	1.205519	1.58102	0.3801024	0.3437487	0.120498	0.1950643	0.185952	0.1535479	0.2814824	0.3636987	0.2836549	0.3423195	0.2276378	0.3900193	0.3391901	0.2772207	1.294414	1.245573	1.659767	1.43159
204.017	0	0.0930187	0.08687882	0.08455517	0.05749228	0.1524506	0.1528085	0.4073319	0.3399999	0.1160562	0.08479873	0.1153749	0.1335755	0.4419191	0.3023056	0.1010401	0.2200329	0.09999576	0.06107311	0.05707013	0.06571254	0.13214	0.2163869	0.155196	0.1630969
204.115	0	0.06676541	0.06333132	0.06068878	0.05078049	0.02146067	0.02279424	0.02286407	0.02138978	0.05329961	0.05733822	0.05215999	0.04798922	0.02371116	0.02306011	0.02214402	0.01878888	0.06184435	0.06155977	0.05796406	0.04632735	0.02137413	0.02405431	0.02271981	0.0180128
204.116	0	0.2659306	0.4191054	2.405559	2.073938	0.2756287	0.2489648	0.1423287	0.119756	2.541577	1.910825	0.9356053	0.5833264	0.08244234	0.09310102	0.06299345	0.09336284	0.3350984	0.1580146	0.2737168	0.3159731	0.06029351	0.08444241	0.1204121	0.06093296
204.116	0	0.1131172	0.0923283	0.1151233	0.1514301	1.194146	1.545106	0.3881786	0.3004689	0.1346312	0.1852706	0.1779684	0.1465149	0.2584158	0.312566	0.2496594	0.3293407	0.2276508	0.3926139	0.3555141	0.2603618	1.224536	1.216651	1.660139	1.418594
204.117	0	0.09707385	0.06040896	0.06632122	0.05515869	0.1318603	0.1473872	0.3914482	0.3288395	0.1458882	0.08868912	0.1270688	0.1275167	0.4182112	0.322038	0.06137548	0.1906911	0.104115	0.07537694	0.05017458	0.05045947	0.126691	0.1968047	0.152542	0.1649201
204.215	0	0.07580956	0.0725482	0.07031577	0.06041666	0.027132	0.02814873	0.02585998	0.02528337	0.064472	0.0680516	0.06230478	0.05731981	0.02794629	0.02673755	0.02716769	0.02270735	0.07188949	0.07081166	0.06646776	0.05387986	0.02740869	0.02985991	0.0285549	0.0223376
204.216	0	0.2715765	0.434773	2.408724	2.095265	0.2794557	0.2510805	0.1493253	0.120867	2.533294	1.944217	0.9374524	0.6006147	0.08092738	0.06382164	0.04606772	0.1000774	0.3663788	0.1286882	0.2905069	0.3180283	0.05126692	0.08444972	0.1037537	0.05899642
204.216	0	0.1003373	0.07558706	0.1038383	0.1328855	1.172967	1.510029	0.4036228	0.2357632	0.1630564	0.1887329	0.1732814	0.1452115	0.258342	0.2894207	0.2252263	0.3028078	0.2460363	0.3552009	0.3656267	0.270335	1.18737	1.180244	1.683925	1.44149
204.217	0	0.07097931	0.05319711	0.04227907	0.04808511	0.0970828	0.170534	0.4064661	0.3413882	0.1264872	0.0814282	0.09569507	0.1272787	0.4125403	0.3346066	0.06742218	0.1854299	0.08491669	0.05844056	0.05958652	0.04520723	0.09630983	0.1706668	0.1460495	0.1753137
204.315	0	0.09317056	0.08957057	0.08599623	0.07505812	0.03528896	0.03482208	0.03723193	0.03388371	0.08083185	0.0836142	0.0772642	0.07094026	0.03755543	0.03714341	0.03528148	0.03063208	0.08905853	0.08713394	0.08188246	0.06708212	0.03776244	0.03958003	0.03985701	0.02983515
204.316	0	0.3054574	0.421581	2.506543	2.180609	0.296135	0.2567108	0.1613863	0.1328059	2.604655	1.996731	0.9731355	0.6353485	0.07788751	0.06404899	0.06505274	0.0920894	0.4094744	0.1833498	0.3606287	0.2959934	0.06874368	0.07682935	0.1183491	0.05543261
204.316	0	0.1084234	0.08423419	0.09833896	0.1237062	1.255917	1.545773	0.4552271	0.1767732	0.1680859	0.2065338	0.1680894	0.1634078	0.2668424	0.3067378	0.2721339	0.3187217	0.2714371	0.3654722	0.3869674	0.2984791	1.231468	1.234457	1.844582	1.557407
204.317	0	0.122308	0.06521187	0.0445176	0.05475674	0.1092177	0.1657411	0.5535492	0.4332982	0.1374405	0.05377878	0.08346541	0.1475838	0.5405644	0.4179431	0.0903987	0.235312	0.05321569	0.04818304	0.06213467	0.05086056	0.09493714	0.1794183	0.1628996	0.2376435
204.413	0	0.06499955	0.06148462	0.05747788	0.04842551	0.02653368	0.02688291	0.0244509	0.02347949	0.05461413	0.05627255	0.05046528	0.04770276	0.0242982	0.0245641	0.02535723	0.02096738	0.06112636	0.05854812	0.05425699	0.04600628	0.02704774	0.02839746	0.02595292	0.02233984
204.414	0	0.3297058	0.428506	2.520211	2.216114	0.2921801	0.2382585	0.1410062	0.1205169	2.585853	1.96317	1.005458	0.6267833	0.0890496	0.07174636	0.08270139	0.0925623	0.4103866	0.2333301	0.3800983	0.2749054	0.06350998	0.07509488	0.1206268	0.05221217
204.414	0	0.1192774	0.09424154	0.09164473	0.1229792	1.246885	1.5451	0.4587217	0.1542363	0.1680911	0.2249673	0.1626834	0.158462	0.2889888	0.2912203	0.3136604	0.3086312	0.3010059	0.3856396	0.3705829	0.2946688	1.246034	1.271339	1.867123	1.583584
204.414	0	0.1285088	0.06331412	0.04743179	0.07899272	0.128537	0.164316	0.5693807	0.4336074	0.1454961	0.08498635	0.1141848	0.1329029	0.5670725	0.418563	0.1132255	0.2312744	0.07477779	0.07485583	0.07514311	0.06987546	0.08399888	0.173717	0.1787054	0.2477526
204.515	0	0.02572692	0.0223086	0.01811602	0.0119147	0.007840008	0.007858642	0.008055208	0.006877717	0.01829036	0.01719107	0.01299032	0.01394562	0.008011395	0.007842066	0.007109716	0.006046286	0.02236017	0.01829603	0.01863245	0.01656063	0.008195985	0.007881872	0.007656628	0.006577698
204.516	0	0.3637032	0.4389585	2.539586	2.230621	0.2841535	0.2507418	0.146807	0.1037858	2.513603	1.958826	1.02145	0.6093036	0.08441204	0.06194919	0.08353505	0.0743302	0.4096017	0.219311	0.3232175	0.2264085	0.05425295	0.08695939	0.1108516	0.04534866
204.516	0	0.1082363	0.1140494	0.08583378	0.09802397	1.207546	1.512966	0.4419151	0.1617375	0.1557336	0.2524019	0.157792	0.1484319	0.2824008	0.2699831	0.3509341	0.2630668	0.3032019	0.3747375	0.3655421	0.2813181	1.224339	1.282361	1.817068	1.560406
204.517	0	0.08374962	0.06461065	0.04556311	0.1027774	0.1361487	0.1620663	0.4878971	0.3673629	0.1281695	0.0699136	0.1065114	0.1398363	0.4845339	0.351965	0.1262264	0.1857872	0.1014997	0.06911692	0.06789091	0.06011734	0.1014968	0.1642715	0.1702045	0.207597
204.615	0	0.01277736	0.009105555	0.005060967	0.001898931	0.001694674	0.001429619	0.002102462	0.001378001	0.008028893	0.005193384	0.002375448	0.003824758	0.001946682	0.001596143	0.0008678699	0.0009379805	0.009971495	0.005669094	0.008317814	0.006957439	0.001665872	0.002003815	0.002316089	0.001978688
204.616	0	0.426077	0.4267882	2.566207	2.262546	0.2878375	0.2354278	0.1490138	0.09926405	2.456528	1.926055	1.059733	0.5773845	0.08952522	0.07019163	0.0634965	0.06554498	0.3850873	0.2195997	0.2545518	0.1891184	0.05289412	0.1334994	0.1071466	0.04592204
204.616	0	0.08197373	0.1046096	0.0683762	0.09826359	1.175061	1.460325	0.4386173	0.1973166	0.1436005	0.2366867	0.1787478	0.1199732	0.278747	0.2687887	0.3631553	0.1988769	0.2731818	0.3560598	0.354742	0.2622699	1.188013	1.302574	1.749276	1.504821
204.617	0	0.05371678	0.07465087	0.06835217	0.08337146	0.1347204	0.1748573	0.3885788	0.2624801	0.08865434	0.05129873	0.04110821	0.08540894	0.3625324	0.2960228	0.1399504	0.1635083	0.05619429	0.07014057	0.07668955	0.06499111	0.1317732	0.1580878	0.1891464	0.1754368
204.715	0	0.01339998	0.009259598	0.004549819	0.003090565	0.002098842	0.001540983	0.002140229	0.001289629	0.008219874	0.004679838	0.002622935	0.004041777	0.001751907	0.001332674	0.001115869	0.0009657534	0.01056403	0.00601956	0.009597833	0.00742385	0.00195148	0.002043777	0.002437749	0.001867653
204.716	0	0.4458985	0.4602642	2.65573	2.326813	0.2937006	0.2467993	0.1573967	0.09551415	2.441693	1.912515	1.111383	0.575491	0.06806044	0.07637128	0.05959721	0.06497487	0.3569424	0.2280011	0.2010056	0.1981835	0.06779033	0.1426509	0.121424	0.05322453
204.716	0	0.08697	0.1130627	0.07497256	0.104633	1.175731	1.472123	0.4275211	0.2465665	0.1343337	0.2471151	0.1743121	0.09905796	0.2665896	0.2562148	0.3705321	0.1850254	0.2611692	0.3256124	0.3528101	0.2519676	1.194319	1.347383	1.777365	1.536637
204.717	0	0.05192922	0.07868778	0.08031616	0.09157764	0.1734916	0.2074233	0.4092977	0.235764	0.09783061	0.06019145	0.05381375	0.08680571	0.3453196	0.2723383	0.1687526	0.1608254	0.06934807	0.09527002	0.07718211	0.04264563	0.1357809	0.1627652	0.2224396	0.1452191
204.815	0	0.01493205	0.009994806	0.005049518	0.004072899	0.002385997	0.001684504	0.002530142	0.001640159	0.00842728	0.004283116	0.004050438	0.004450499	0.002016607	0.00135018	0.001556715	0.001167168	0.01103628	0.007220979	0.01138587	0.007947646	0.00212142	0.002363678	0.002537511	0.001952351
204.816	0	0.4333356	0.4709241	2.724245	2.366361	0.2958877	0.2394402	0.1774734	0.09537958	2.471161	1.876297	1.166571	0.5625316	0.09160004	0.06069155	0.06253533	0.05634726	0.3445773	0.2421505	0.2409837	0.2146353	0.08947976	0.1528173	0.1213032	0.04200861
204.817	0	0.1018084	0.1139833	0.1090112	0.09934797	1.189274	1.50937	0.4084312	0.2920217	0.1523487	0.2464339	0.1596333	0.09813221	0.3049786	0.2343881	0.3894075	0.2175784	0.2573574	0.321932	0.3613552	0.2971467	1.220787	1.434817	1.850468	1.616714
204.817	0	0.08838834	0.1022193	0.105393	0.09640682	0.2281212	0.2104507	0.4896147	0.2873536	0.1044069	0.06195059	0.06483752	0.08109879	0.4354286	0.2600004	0.258741	0.2068113	0.05562774	0.1204496	0.07006941	0.05734474	0.1975861	0.2117242	0.2339583	0.1492357
204.915	0	0.01512653	0.01016077	0.005376864	0.004713156	0.002439115	0.001713938	0.002083368	0.001660049	0.008335199	0.003712644	0.004845337	0.004488899	0.001774802	0.001276752	0.001712346	0.001151112	0.01012334	0.00687278	0.01212691	0.007748198	0.002245961	0.002213481	0.002500585	0.001848888
204.916	0	0.3831252	0.4635945	2.689442	2.339746	0.2721719	0.2362681	0.1814827	0.08838575	2.451727	1.804882	1.159493	0.5400519	0.0925393	0.0549458	0.05317329	0.05019653	0.3428825	0.2394798	0.2843437	0.2164978	0.09616121	0.1460047	0.1203348	0.02869318
204.916	0	0.1139508	0.1169468	0.1114822	0.08345488	1.162958	1.465502	0.3622495	0.3287092	0.1896836	0.2277436	0.1365268	0.09851585	0.3096149	0.2244991	0.384034	0.2190244	0.2495837	0.3030593	0.348014	0.3267819	1.220671	1.455549	1.795536	1.613061
204.917	0	0.1082113	0.1144197	0.1204293	0.09079503	0.1978819	0.1489353	0.407853	0.2989742	0.1075114	0.06918984	0.09615237	0.1050669	0.4028156	0.2315741	0.2832058	0.1925848	0.0735338	0.08839675	0.0596602	0.05361665	0.2284283	0.1958563	0.221362	0.1047636
205.015	0	0.01426682	0.01023769	0.005631922	0.004833892	0.002251104	0.001661563	0.001805483	0.001615623	0.007477852	0.003088407	0.004412658	0.003627148	0.001584253	0.001314384	0.001588572	0.0009885707	0.008699952	0.005685213	0.01166485	0.00685554	0.002118824	0.002373443	0.002399082	0.00145062
205.016	0	0.3460449	0.4331826	2.63846	2.300822	0.2809925	0.2223695	0.1598022	0.09349238	2.431642	1.761817	1.118728	0.5243057	0.09993873	0.06848575	0.05868115	0.03673966	0.3458766	0.2382672	0.3347553	0.2053149	0.06697086	0.122631	0.1102	0.0308795
205.016	0	0.1271817	0.1282208	0.08216632	0.08104923	1.140065	1.402573	0.3363938	0.351058	0.1974747	0.2020996	0.1285871	0.1058418	0.3043469	0.2203835	0.3784745	0.2179051	0.2639763	0.2835438	0.340946	0.3312556	1.209746	1.467843	1.740158	1.589721
205.017	0	0.1471283	0.1047142	0.09839038	0.08720227	0.15209	0.15259	0.3596063	0.3067733	0.07036134	0.06990026	0.09975599	0.09867471	0.347365	0.2930814	0.2784572	0.1669986	0.06465097	0.09233052	0.06879164	0.04808866	0.240103	0.2262968	0.1837848	0.07011024
205.115	0	0.01348211	0.01003957	0.005328213	0.004877504	0.002019957	0.001581269	0.001821944	0.001765032	0.007147987	0.002713376	0.00398291	0.00317043	0.001715955	0.001497693	0.001656338	0.0008402858	0.00745542	0.005024629	0.01127971	0.006491762	0.001965187	0.002337147	0.002242994	0.001649785
205.116	0	0.3175461	0.3743882	2.63017	2.291011	0.266631	0.2055333	0.1442186	0.1244745	2.433601	1.70632	1.075057	0.52497	0.08899426	0.06851334	0.07485958	0.03611726	0.3844558	0.2367984	0.3650757	0.1725882	0.06899693	0.1363571	0.1264322	0.02810011
205.116	0	0.1377847	0.121353	0.0933347	0.06756023	1.114682	1.352903	0.3604999	0.3578745	0.1948223	0.1888155	0.1298963	0.1102082	0.2914094	0.2163601	0.3750435	0.1925023	0.2687774	0.2662603	0.3235251	0.3225836	1.179272	1.468996	1.680381	1.559474
205.117	0	0.09339963	0.08298115	0.06940795	0.05233603	0.1243047	0.2073241	0.3447473	0.3227193	0.06973407	0.07480117	0.08561868	0.0943982	0.3593019	0.3319385	0.2676899	0.1447361	0.07241525	0.1032439	0.0786122	0.03939754	0.2229816	0.225229	0.1691815	0.1107678
205.215	0	0.01498738	0.01159344	0.004478646	0.005420641	0.002069047	0.001715142	0.002430963	0.002419353	0.007060646	0.002965857	0.003421342	0.003263197	0.00229129	0.002036685	0.001930362	0.0008243471	0.008205653	0.005935012	0.01283219	0.006867726	0.002206289	0.002453149	0.00251537	0.001892527
205.216	0	0.3164406	0.2928897	2.713823	2.318284	0.29388	0.2094615	0.1473711	0.1279573	2.511302	1.731321	1.060873	0.5579864	0.1036589	0.06014595	0.07349769	0.04387983	0.4257191	0.2458936	0.3767565	0.1223539	0.05121504	0.1407195	0.1189182	0.03733858
205.216	0	0.1379176	0.1084432	0.1148136	0.05620756	1.127966	1.378695	0.4328072	0.3539446	0.1932592	0.2189042	0.1302133	0.08964429	0.29795	0.2577261	0.3712541	0.1382349	0.2702191	0.2870503	0.33202	0.3342814	1.214835	1.590341	1.741551	1.651153
205.217	0	0.1332807	0.1004881	0.09342092	0.06023429	0.1226201	0.272517	0.5031542	0.4691604	0.09276855	0.08688112	0.1145312	0.1125936	0.4836611	0.4650457	0.3358032	0.1384615	0.08431884	0.1201861	0.06440213	0.05576618	0.243605	0.2373863	0.1760982	0.1404438
205.315	0	0.01672649	0.01389844	0.003761219	0.006431783	0.002457208	0.002897287	0.003563455	0.003098889	0.007423861	0.003649754	0.003778415	0.004187124	0.003489431	0.003413767	0.002800682	0.001571588	0.009507437	0.008147321	0.01429103	0.007477043	0.003160013	0.002888164	0.003101704	0.002189878
205.316	0	0.3002524	0.212215	2.718849	2.307513	0.2814813	0.2323931	0.1584246	0.1349484	2.563642	1.758609	1.039829	0.5603653	0.1054974	0.06128771	0.08054348	0.05329548	0.4443384	0.2581604	0.3454138	0.1191894	0.04356226	0.1567506	0.1323848	0.05932535
205.316	0	0.1478334	0.1343484	0.1111443	0.07680815	1.112277	1.34572	0.4867019	0.3385057	0.1748132	0.2393589	0.1407528	0.08323454	0.2930372	0.2930781	0.3740789	0.1400234	0.2709237	0.279994	0.3323689	0.3361552	1.236282	1.657704	1.729655	1.677677
205.317	0	0.1095046	0.06106519	0.06232626	0.05939545	0.1026665	0.2801494	0.5554942	0.525152	0.09411521	0.07115817	0.1179985	0.1166022	0.5595641	0.5446421	0.3687812	0.1369281	0.0796995	0.09116922	0.04984573	0.05581136	0.2528636	0.2228474	0.1744336	0.1756908
205.413	0	0.015487	0.01327555	0.002224127	0.006074361	0.001991316	0.001657148	0.002651165	0.002455019	0.006260493	0.003542207	0.003491011	0.004312006	0.002520741	0.002386075	0.002139087	0.001026162	0.009381683	0.008007255	0.01331298	0.006311038	0.002252799	0.002506167	0.002584054	0.001897008
205.414	0	0.2908007	0.1789043	2.661025	2.265045	0.2866753	0.2481285	0.1595921	0.124863	2.548158	1.788976	0.9766333	0.5674059	0.09505167	0.04635004	0.0788181	0.05616741	0.4250165	0.2397122	0.3170946	0.1532119	0.05595102	0.1627645	0.1159188	0.07368817
205.414	0	0.1638958	0.1604813	0.113367	0.07959457	1.078885	1.2942	0.5001028	0.3069819	0.1648318	0.2112556	0.1327491	0.1090533	0.2921243	0.3142438	0.3585224	0.1643896	0.2622353	0.2706002	0.3307488	0.3255807	1.195729	1.637616	1.646055	1.630002
205.414	0	0.0942861	0.04100724	0.04552975	0.04713218	0.1441629	0.2856367	0.5041692	0.4713286	0.1176289	0.05341783	0.09132215	0.121683	0.5244528	0.5090149	0.359383	0.1491218	0.07200843	0.07689239	0.05151445	0.04146005	0.243445	0.2289862	0.2111433	0.1769075
205.514	0	0.01475613	0.01308168	0.003225298	0.0061058	0.001751102	0.001379694	0.002377354	0.001908803	0.005712274	0.00441198	0.003703821	0.004471442	0.002126833	0.002118009	0.001932911	0.001010861	0.009807423	0.008441816	0.01255893	0.006299485	0.002109364	0.002523831	0.002371351	0.001912737
205.515	0	0.2776006	0.1216077	2.639309	2.255569	0.2817324	0.2291148	0.1539518	0.1070509	2.512907	1.861806	0.9152813	0.5541181	0.08305377	0.03984284	0.06820999	0.04790931	0.3989294	0.2226951	0.3495757	0.1900518	0.07325259	0.1498511	0.1268603	0.05786606
205.516	0	0.1759849	0.1828989	0.1243805	0.1001476	1.086067	1.265865	0.5068438	0.2459729	0.2050743	0.1799822	0.151339	0.1149602	0.343349	0.2852256	0.3652215	0.1518191	0.2904507	0.2617793	0.3655222	0.3096825	1.181453	1.631167	1.566672	1.558512
205.517	0	0.07380829	0.04310625	0.062238	0.06051894	0.1416696	0.2755699	0.4526527	0.3967709	0.1060419	0.04943508	0.07610559	0.1097585	0.4406145	0.4577591	0.3263174	0.1384049	0.05321323	0.07311485	0.04912963	0.06089743	0.2257264	0.2048609	0.2257363	0.1919402
205.615	0	0.01575409	0.01398785	0.005412089	0.007131206	0.001950474	0.001456635	0.002734482	0.00205387	0.00620873	0.005423604	0.004353596	0.005117096	0.002419247	0.002888587	0.002135861	0.001284884	0.01188418	0.01006061	0.01290678	0.007437651	0.002284387	0.002907824	0.00237281	0.001869373
205.615	0	0.2494776	0.1005423	2.70217	2.305337	0.2862845	0.25844	0.1784304	0.1026751	2.544976	1.962117	0.903224	0.5558871	0.06163821	0.05557243	0.07073958	0.04179543	0.3519602	0.190262	0.4283796	0.215916	0.04580178	0.1537472	0.1437307	0.06376365
205.616	0	0.2066098	0.2012027	0.09191149	0.09389408	1.132519	1.312348	0.5335685	0.2386706	0.2271444	0.176747	0.1391824	0.1192095	0.36656	0.2923039	0.3657416	0.1617114	0.3002542	0.2687286	0.4056646	0.305749	1.223815	1.664246	1.616382	1.565047
205.617	0	0.05590878	0.07066876	0.06342611	0.06114112	0.1415497	0.2873608	0.4642188	0.3844375	0.08763354	0.06708723	0.07648485	0.1061845	0.4642323	0.470986	0.3279444	0.1404033	0.07087396	0.05580495	0.05867228	0.03157255	0.2265964	0.2124724	0.2252614	0.1805098
205.715	0	0.01709555	0.01460113	0.006995682	0.007865719	0.002145238	0.001301587	0.003289011	0.002364301	0.006312607	0.005973951	0.004450269	0.005587063	0.00278682	0.003072814	0.002204575	0.001375205	0.01341073	0.01034843	0.01282615	0.008495133	0.002352691	0.002667352	0.00255063	0.002160527
205.715	0	0.2234597	0.1407028	2.755958	2.369667	0.2906156	0.2600846	0.1820433	0.1077568	2.562931	2.053276	0.9201239	0.5736778	0.06802713	0.05003776	0.06221349	0.03728649	0.380145	0.2014263	0.4748052	0.2367507	0.0895271	0.1453217	0.1434019	0.06238483
205.716	0	0.2208004	0.1979183	0.06551998	0.09885718	1.171392	1.369879	0.5936047	0.2809814	0.2078129	0.1781538	0.1435362	0.1393638	0.3717433	0.3122916	0.3821108	0.1907355	0.3102816	0.274495	0.4316656	0.3267967	1.294407	1.642444	1.702677	1.631979
205.717	0	0.05926786	0.09901023	0.06823545	0.08506776	0.1003056	0.2714307	0.5584025	0.4119882	0.1030537	0.08994482	0.07928164	0.1117718	0.5631187	0.5218464	0.3517755	0.127026	0.07252245	0.0521832	0.0801116	0.04507879	0.2343783	0.1772169	0.1943701	0.2008758
205.815	0	0.01625203	0.01357324	0.006690294	0.007091427	0.001642906	0.001035805	0.002690344	0.001773635	0.005661134	0.005879755	0.003331584	0.00508665	0.002287297	0.002218407	0.001669557	0.001030105	0.01270253	0.008494927	0.01048257	0.00779757	0.002104273	0.00242423	0.00222949	0.001862989
205.815	0	0.1821159	0.2021827	2.728191	2.371555	0.2868821	0.2539579	0.1837461	0.1052902	2.5175	2.069644	0.9656192	0.5965655	0.07682034	0.05229805	0.05971716	0.03227003	0.3729471	0.229753	0.4682325	0.2613518	0.08469947	0.1383947	0.1341918	0.05549859
205.816	0	0.193752	0.1412002	0.08618437	0.06803383	1.165633	1.352141	0.6282717	0.2886687	0.2262915	0.1629856	0.1714173	0.163769	0.3688302	0.3239689	0.3595893	0.2271275	0.3063863	0.2817368	0.4179142	0.3148411	1.253145	1.576627	1.669209	1.551487
205.817	0	0.1061571	0.0971063	0.06011348	0.09689067	0.08618265	0.2241473	0.4961337	0.3426729	0.06553528	0.06120384	0.07241797	0.1021066	0.4700849	0.414076	0.3107278	0.1414227	0.07095839	0.06135173	0.04476381	0.03741932	0.2130969	0.1810766	0.184176	0.1560683
205.915	0	0.01580821	0.01254332	0.006378768	0.006193779	0.001550828	0.001208766	0.00246373	0.001483682	0.005323028	0.005610731	0.003163138	0.004839276	0.001929617	0.001524361	0.001410851	0.0009963415	0.01220621	0.007260179	0.009077034	0.0073607	0.001865797	0.002285979	0.002096236	0.001698873
205.916	0	0.1298431	0.2499753	2.698797	2.344951	0.2732838	0.2464548	0.1959519	0.1031167	2.465504	2.089603	1.035739	0.619441	0.08881133	0.05984224	0.05661489	0.05132484	0.3654584	0.2505305	0.4236252	0.2562871	0.0793043	0.1237441	0.1208024	0.04336604
205.917	0	0.1556391	0.1147677	0.1272269	0.09115025	1.166646	1.335476	0.6261005	0.2869848	0.228184	0.1477765	0.1750471	0.1483723	0.3673869	0.3268922	0.3349051	0.2718466	0.3111988	0.3023101	0.3846387	0.2759336	1.201446	1.51806	1.632895	1.451158
205.917	0	0.08618493	0.0639891	0.07217427	0.06153167	0.135413	0.1533809	0.4281753	0.2572608	0.07267175	0.06850937	0.0796795	0.05833702	0.3731602	0.2780762	0.28145	0.1501177	0.07637539	0.04121686	0.04588599	0.0425352	0.1868753	0.1724452	0.1689237	0.1135722
206.015	0	0.01619539	0.01261841	0.005492902	0.004940715	0.001578683	0.001389683	0.002123679	0.001137991	0.005479957	0.005452211	0.002966661	0.004709798	0.001407213	0.00101977	0.00120951	0.001039896	0.01252398	0.007165694	0.009810637	0.007411936	0.002027681	0.002157121	0.002086358	0.001517194
206.015	0	0.1238671	0.3070245	2.668044	2.333371	0.2722487	0.2417505	0.1745414	0.1047274	2.40856	2.075171	1.099167	0.6407877	0.06156355	0.07024697	0.05294946	0.04772749	0.3316569	0.2760883	0.3891268	0.2368118	0.06816547	0.1196678	0.1044053	0.04061376
206.016	0	0.1411595	0.1534467	0.1282082	0.1202331	1.150623	1.297317	0.5853071	0.2840818	0.1908799	0.1551215	0.1659146	0.139299	0.3473037	0.3163497	0.3289242	0.3025282	0.333591	0.3242219	0.3670026	0.2536858	1.243405	1.447826	1.630725	1.369312
206.017	0	0.08158138	0.06609393	0.06026674	0.04925766	0.1547899	0.08030267	0.3543641	0.2026708	0.09941075	0.06701333	0.06983769	0.04612132	0.2955709	0.1283275	0.2250875	0.150612	0.07950248	0.03536486	0.04714872	0.04186103	0.1739126	0.157795	0.141848	0.09467008
206.114	0	0.02145467	0.01590491	0.004199908	0.003701417	0.001580649	0.001659599	0.002735882	0.00165366	0.006004685	0.005384057	0.004270913	0.005453832	0.002056707	0.001261506	0.001230974	0.001315016	0.01609516	0.01001864	0.01433717	0.009352083	0.002569024	0.002353289	0.002390543	0.001693741
206.115	0	0.1534875	0.370185	2.7259	2.380732	0.285836	0.2571561	0.1764181	0.1174514	2.449393	2.091389	1.161377	0.6712661	0.08456293	0.07213078	0.04327091	0.05131662	0.3414466	0.3214522	0.3618449	0.2081437	0.06553083	0.1116257	0.09928564	0.04100052
206.116	0	0.1624194	0.1735445	0.1259836	0.1272107	1.155565	1.3276	0.5667805	0.2726979	0.1758855	0.1718235	0.1222483	0.149815	0.3608269	0.3024482	0.2954812	0.3005488	0.3533647	0.3288082	0.3770564	0.2422112	1.367372	1.404402	1.75095	1.402943
206.117	0	0.1209691	0.04409123	0.08455107	0.06811614	0.1830086	0.05122319	0.4806154	0.307618	0.1216407	0.05725943	0.1075436	0.1178461	0.4599587	0.1886913	0.2386391	0.206077	0.09682235	0.07791116	0.0814436	0.05204657	0.2046509	0.1905255	0.1504047	0.1088415
206.214	0	0.02318622	0.01730847	0.002392351	0.002499643	0.001769249	0.002007331	0.002956175	0.002069551	0.006205397	0.005085168	0.005544029	0.006177726	0.002465616	0.001510562	0.001384317	0.001660828	0.016647	0.01194303	0.01674857	0.01021211	0.002887237	0.002411417	0.002215942	0.001639075
206.215	0	0.2194419	0.4802763	2.833803	2.443792	0.2895463	0.2508927	0.1665525	0.1366346	2.487391	2.097472	1.221344	0.7001707	0.0728241	0.08529681	0.04219165	0.05429606	0.3430156	0.3780665	0.3282564	0.170587	0.07936631	0.09571269	0.09596503	0.04340141
206.216	0	0.1790346	0.1700975	0.1135082	0.1233252	1.132543	1.301715	0.5203897	0.2523102	0.1895602	0.1647811	0.1183632	0.1493866	0.3815057	0.2887986	0.2604274	0.299128	0.3548702	0.3186522	0.3404962	0.2465172	1.407375	1.350024	1.771978	1.388393
206.217	0	0.129371	0.07025271	0.08748539	0.04490062	0.1884431	0.1090113	0.4902944	0.3892454	0.1019228	0.05709497	0.1100162	0.1294386	0.495631	0.2468555	0.1897142	0.2355607	0.1060614	0.09593836	0.08207959	0.07001315	0.2477584	0.208946	0.1379689	0.1049529
206.315	0	0.03683747	0.03160974	0.01740718	0.01670813	0.00982152	0.009492239	0.01018866	0.009281116	0.02139723	0.01326454	0.02014872	0.0193483	0.008799147	0.008446885	0.00836464	0.008418981	0.02526321	0.02634351	0.03067302	0.02079511	0.01102281	0.009076105	0.008752023	0.005954872
206.315	0	0.2972628	0.591942	2.856478	2.430443	0.2902725	0.2445591	0.1812306	0.1233384	2.491639	2.05245	1.224839	0.7026152	0.08084998	0.1038416	0.03756048	0.05295883	0.3977286	0.3952154	0.2823461	0.1252126	0.1082254	0.1147241	0.1014762	0.04371627
206.316	0	0.1623202	0.1522112	0.09751821	0.1037444	1.087287	1.271888	0.4860288	0.2235886	0.1750102	0.1651286	0.1091627	0.1515649	0.3894716	0.2872953	0.2240197	0.2947555	0.3602715	0.3225428	0.3124219	0.2741123	1.410923	1.287591	1.748703	1.347356
206.317	0	0.09516106	0.08856462	0.0776833	0.0505901	0.1806355	0.1395126	0.4644171	0.3771585	0.1078013	0.07777767	0.11449	0.124813	0.4713551	0.2959163	0.1682148	0.2275579	0.0793764	0.06683313	0.05310634	0.06108983	0.2303925	0.2570543	0.1320204	0.1614109
206.414	0	0.06681174	0.06154102	0.04864535	0.04613483	0.0152896	0.01439764	0.01528545	0.01408401	0.05023028	0.04343505	0.04921704	0.04446318	0.01407361	0.01364692	0.01383271	0.01310668	0.05216393	0.05691081	0.0597686	0.04467577	0.01817988	0.0178234	0.01737148	0.01302075
206.415	0	0.337532	0.6875257	2.842936	2.391493	0.2861206	0.2362371	0.1716171	0.1149722	2.461391	1.994591	1.212506	0.6895579	0.08082015	0.08786747	0.0474829	0.06145477	0.4453245	0.3980962	0.2116431	0.1516668	0.1152457	0.1199659	0.08317863	0.03307628
206.416	0	0.168158	0.1659759	0.1045841	0.1077978	1.06685	1.282858	0.4612618	0.2040306	0.1642437	0.1836716	0.09807242	0.1852872	0.3785513	0.2995947	0.2218631	0.287149	0.371957	0.2963236	0.2945545	0.3046144	1.421927	1.177573	1.711276	1.343575
206.417	0	0.111474	0.08813219	0.1037502	0.05907566	0.1767211	0.1383682	0.4825632	0.3804911	0.1360754	0.08601766	0.1372655	0.143477	0.4904508	0.3342138	0.1425021	0.232341	0.09442574	0.08441932	0.05081289	0.06895228	0.215246	0.2641583	0.1080024	0.1869286
206.514	0	0.07140244	0.06556492	0.0530146	0.05014899	0.01928183	0.01813125	0.01894476	0.01776243	0.05297455	0.04725732	0.05213389	0.04662897	0.01622375	0.01722054	0.01739332	0.01612215	0.05386575	0.06049443	0.06429964	0.04759928	0.02182926	0.02039855	0.0203828	0.01480616
206.515	0	0.3900091	0.7520509	2.904992	2.391018	0.2762062	0.2501655	0.154691	0.1074773	2.491916	1.960216	1.188706	0.6591515	0.09533268	0.08420613	0.05445219	0.06378599	0.5017055	0.3733409	0.190024	0.172954	0.1290126	0.1106875	0.08239529	0.0368907
206.516	0	0.1416434	0.2091481	0.1165097	0.1167286	1.071866	1.355161	0.4512321	0.2251589	0.12748	0.1904415	0.08823439	0.1851668	0.3880858	0.3139356	0.258809	0.2971043	0.3742972	0.2906589	0.2918043	0.2870901	1.448562	1.134405	1.762682	1.366855
206.517	0	0.1030365	0.06941465	0.07417691	0.05509996	0.1740322	0.137421	0.5236709	0.4277216	0.1525836	0.07838358	0.1264234	0.1413269	0.546781	0.3889272	0.167214	0.2479848	0.09123544	0.06895864	0.0554461	0.05055014	0.2050036	0.2498688	0.09597748	0.2026357
206.615	0	0.08210974	0.07493374	0.06057901	0.05749669	0.02462663	0.02325911	0.02456891	0.02307356	0.06101368	0.05618685	0.06035426	0.0533627	0.02242353	0.02366819	0.02357916	0.02119933	0.06013237	0.06899605	0.07465087	0.05433153	0.02615642	0.0248258	0.02483104	0.01793563
206.615	0	0.4244895	0.7687029	2.971335	2.42607	0.2892252	0.2560879	0.1522573	0.09763365	2.555172	1.93048	1.165852	0.6269766	0.1149094	0.07541048	0.06402127	0.0551262	0.5459281	0.3423277	0.2316926	0.1553315	0.119373	0.1042036	0.08825434	0.03260012
206.616	0	0.1122232	0.1884473	0.1064399	0.09051265	1.030469	1.346415	0.4293281	0.262358	0.1005455	0.1766494	0.1054687	0.1677331	0.3579619	0.2939006	0.2519455	0.2929471	0.3414457	0.2861328	0.2988308	0.2526026	1.358358	1.041831	1.750836	1.323092
206.617	0	0.1221111	0.0577179	0.05075569	0.07132995	0.1700632	0.1533146	0.5420666	0.4278529	0.1409325	0.05728113	0.07469883	0.1452247	0.5492801	0.4048322	0.1750489	0.2648004	0.0852261	0.05833844	0.06035915	0.04929587	0.1788358	0.2497832	0.07344606	0.2295636
206.714	0	0.06012817	0.05273971	0.03805902	0.03652246	0.01186656	0.0133852	0.01124013	0.01087471	0.03480507	0.03230085	0.0357982	0.03118042	0.01257086	0.01181951	0.01180135	0.009174368	0.03919877	0.04279355	0.05227642	0.03650011	0.01318904	0.01457029	0.01312291	0.01166353
206.715	0	0.4229014	0.7338035	2.976598	2.435311	0.2860889	0.2515031	0.1652348	0.09629548	2.626132	1.936698	1.128599	0.611973	0.1133043	0.08020183	0.08104699	0.04911396	0.5664621	0.2997852	0.2940865	0.1333236	0.1070897	0.1105024	0.08792679	0.04268694
206.716	0	0.09443054	0.1788911	0.08096465	0.1007408	0.9877652	1.331679	0.384814	0.3148983	0.1125263	0.167327	0.1365538	0.1552582	0.34364	0.2812488	0.2805881	0.288199	0.3147923	0.280474	0.280005	0.2292068	1.291284	0.994875	1.730453	1.270374
206.717	0	0.07938385	0.04122434	0.06642795	0.06291612	0.1734521	0.1461389	0.4207691	0.2898055	0.125247	0.06086883	0.07040487	0.09905255	0.4009291	0.320769	0.1648516	0.2175363	0.1215335	0.07049427	0.05925777	0.04420997	0.1607256	0.2291168	0.07855733	0.1990193
206.814	0	0.03653106	0.02985067	0.01630406	0.01531201	0.006219668	0.004025388	0.007002532	0.006652581	0.01232443	0.01130439	0.01389071	0.01329221	0.006958397	0.004639227	0.00447293	0.005503431	0.02488617	0.02021371	0.03102138	0.01979992	0.006978355	0.007323253	0.005666644	0.00457879
206.815	0	0.4032821	0.7067762	2.896024	2.385998	0.2977249	0.2578461	0.1657669	0.1203887	2.675924	1.975828	1.051181	0.6390041	0.1085257	0.08677766	0.0686039	0.05636522	0.5567644	0.2944744	0.3003917	0.1394917	0.0930581	0.08457973	0.07892447	0.03817894
206.816	0	0.1072718	0.1508124	0.05595919	0.09148972	0.9708161	1.304877	0.3526083	0.3710599	0.1344702	0.1764825	0.1511689	0.1582129	0.3248322	0.268418	0.2995486	0.2791922	0.2895394	0.2605664	0.2513461	0.2481189	1.239688	0.9492735	1.692098	1.253073
206.817	0	0.04037136	0.06553364	0.06116544	0.08717779	0.1717913	0.1416965	0.3520916	0.2712157	0.1050895	0.05802532	0.08543236	0.1185894	0.3362804	0.2803787	0.1716426	0.1945253	0.1295283	0.07442656	0.07176586	0.05229155	0.1568582	0.2065168	0.1115543	0.1538899
206.914	0	0.03897003	0.02849411	0.01377206	0.0150363	0.008740285	0.00932204	0.009226005	0.008499177	0.01282655	0.01365022	0.01499961	0.01430904	0.008622878	0.009285009	0.008839764	0.006943913	0.02933013	0.02383562	0.0326193	0.02222198	0.01011121	0.008209416	0.007612969	0.008292983
206.915	0	0.3706178	0.7161203	2.81562	2.364138	0.2923314	0.2741494	0.1377093	0.1319949	2.676738	2.036412	0.9915232	0.6834272	0.1004441	0.08029177	0.07334422	0.05438137	0.5072421	0.301499	0.2885215	0.1593258	0.1013342	0.06941156	0.08151763	0.03103881
206.916	0	0.08313146	0.106755	0.08472827	0.09232685	0.9529807	1.281767	0.3327736	0.4071904	0.1358976	0.1589242	0.1326178	0.1646571	0.2934838	0.2520691	0.2875765	0.2770839	0.2892692	0.2370904	0.245966	0.2657893	1.172888	0.9278362	1.625467	1.221906
206.917	0	0.05166926	0.07147669	0.05583516	0.07801336	0.1688504	0.1452665	0.2696113	0.1926649	0.08066022	0.05463004	0.04134038	0.0679685	0.2558221	0.216472	0.1597039	0.1535964	0.1050213	0.04948879	0.04903285	0.06206453	0.1483899	0.1926775	0.1335023	0.1357019
207.015	0	0.02267171	0.01638	0.004536957	0.005753569	0.002316119	0.001508087	0.002212371	0.001581532	0.004653515	0.005814339	0.003552618	0.004933147	0.002089241	0.001492647	0.001338521	0.001127686	0.01678458	0.01002656	0.017542	0.01056798	0.002039154	0.002101114	0.002097468	0.002002029
207.016	0	0.350836	0.7562432	2.832335	2.438606	0.3042147	0.2733201	0.1315783	0.1341902	2.726929	2.139557	1.00906	0.7375553	0.08707953	0.08059921	0.0738248	0.07152243	0.4303618	0.3616738	0.2963341	0.1638587	0.0831608	0.07212295	0.07364664	0.04298205
207.016	0	0.1113083	0.1053761	0.1019111	0.1089349	1.042632	1.415247	0.325129	0.4846398	0.1236543	0.1689336	0.1394791	0.1685475	0.3051992	0.2377458	0.3137149	0.2951494	0.334586	0.2691485	0.2880377	0.2821326	1.215028	1.034581	1.7488	1.35014
207.017	0	0.07534293	0.0816933	0.07801088	0.0702571	0.2123642	0.1788019	0.3970626	0.2270151	0.09158362	0.03761931	0.04918166	0.06880621	0.378387	0.2653176	0.2195082	0.1780564	0.04332942	0.05550134	0.05938375	0.04989594	0.1292719	0.2129379	0.1447723	0.174653
207.114	0	0.0192393	0.01471945	0.004883117	0.006311386	0.002256237	0.001708448	0.002492634	0.001577696	0.005747075	0.006562432	0.003084358	0.004545192	0.00205449	0.001438558	0.001424667	0.0009757494	0.01506562	0.007845938	0.01422359	0.009181858	0.002108602	0.002008977	0.002175925	0.001872886
207.116	0	0.3445053	0.7080891	2.66316	2.37403	0.309412	0.2726785	0.136274	0.1386275	2.663792	2.116724	0.9946921	0.748503	0.09889881	0.08586558	0.07606489	0.06404402	0.3589778	0.3311114	0.2776174	0.1886762	0.08725448	0.08795409	0.07483718	0.05910948
207.116	0	0.1457679	0.09589329	0.09769894	0.1161899	1.103324	1.454952	0.315399	0.4920469	0.120304	0.1585586	0.1286352	0.1908094	0.3167343	0.2381082	0.3017858	0.3128185	0.3395502	0.2891474	0.3215855	0.2904664	1.207687	1.084123	1.749047	1.36022
207.117	0	0.1240185	0.08517588	0.05296124	0.0622584	0.2142143	0.1495673	0.4230546	0.1996193	0.07476702	0.04310143	0.06796688	0.05616324	0.3734939	0.2180572	0.2570014	0.1559382	0.04023723	0.06991431	0.06524986	0.04219914	0.1295426	0.2287328	0.1445498	0.1569515
207.214	0	0.01447133	0.01141718	0.005390557	0.006470235	0.002015539	0.001836165	0.002088486	0.001393979	0.006597373	0.006587851	0.002727124	0.004236532	0.001825697	0.001198595	0.001316076	0.0008675095	0.01175268	0.005383915	0.009918546	0.006844799	0.002043912	0.001999447	0.002101817	0.001604897
207.216	0	0.3374447	0.6105211	2.486031	2.255114	0.2922736	0.2555935	0.1267865	0.1473108	2.522714	1.985632	0.9099165	0.7354065	0.08671583	0.08168017	0.05822707	0.06257858	0.3125726	0.2483312	0.2801855	0.2235877	0.06786436	0.1114022	0.0732466	0.07624037
207.216	0	0.1588879	0.09820298	0.1018041	0.08436099	1.161105	1.481117	0.3480462	0.4155394	0.112658	0.1739474	0.1362192	0.1790787	0.3328972	0.231634	0.2895953	0.3046666	0.366314	0.2971278	0.3178118	0.2910881	1.211419	1.147615	1.740189	1.368254
207.217	0	0.109186	0.07788711	0.08558737	0.07717851	0.1702428	0.0904312	0.3946398	0.1999644	0.1160487	0.05462936	0.08804139	0.06602493	0.369632	0.1767488	0.2667362	0.1364135	0.07070488	0.09737058	0.06667283	0.06747169	0.1531545	0.2199483	0.134155	0.1162211
207.314	0	0.01009203	0.008101422	0.006262782	0.006770463	0.001892475	0.002299925	0.002165409	0.001520077	0.00684928	0.006230015	0.003043773	0.003559457	0.0018565	0.001304377	0.001450421	0.000772401	0.008461194	0.004017262	0.006439853	0.004682486	0.001873357	0.00207652	0.002069094	0.001375763
207.316	0	0.3161021	0.492192	2.387141	2.181717	0.2726451	0.2309734	0.1188518	0.1467125	2.378134	1.89243	0.8540866	0.7214785	0.07868271	0.07797647	0.08602068	0.0689928	0.3122263	0.2103809	0.3100243	0.2520488	0.0742171	0.12461	0.07669121	0.06744053
207.316	0	0.1536051	0.08069986	0.131239	0.09755453	1.174654	1.469156	0.3708979	0.3205929	0.1473548	0.2042646	0.1423794	0.1694867	0.3486065	0.2316417	0.2807447	0.3257824	0.3880648	0.3198517	0.3297533	0.3127268	1.203439	1.215073	1.735198	1.383423
207.317	0	0.1115979	0.09987934	0.08395985	0.1014047	0.1080408	0.1301193	0.4257285	0.3169935	0.1021495	0.04780458	0.08183092	0.09119757	0.389842	0.2489002	0.2998669	0.107236	0.07513873	0.1333952	0.058958	0.06637958	0.1729799	0.2030776	0.1342993	0.07569674
207.414	0	0.009888576	0.007822703	0.007666028	0.00713719	0.002124185	0.002476259	0.002684338	0.002191873	0.007324066	0.005768963	0.003715611	0.003385648	0.002340021	0.001944302	0.001856457	0.0008598489	0.008367537	0.005069979	0.006341494	0.004522842	0.001995762	0.002484873	0.00205759	0.001563753
207.416	0	0.2887194	0.3879978	2.393374	2.13191	0.2546426	0.2423116	0.1415261	0.1444241	2.248119	1.838318	0.8455319	0.7113918	0.06517674	0.09276563	0.07817511	0.07057635	0.3254419	0.2350601	0.3337526	0.251749	0.0581251	0.1490457	0.08415982	0.06190655
207.416	0	0.1412881	0.1075584	0.1212089	0.1025427	1.231013	1.466058	0.3502405	0.1940365	0.1642003	0.2352557	0.1652527	0.2051174	0.3380397	0.2752908	0.3163967	0.363935	0.4135344	0.3310614	0.3519078	0.3276075	1.199641	1.316207	1.77162	1.460823
207.417	0	0.1296286	0.0992429	0.06747908	0.0549041	0.1089683	0.1909619	0.5870536	0.4668695	0.07357577	0.05205675	0.1072841	0.09444117	0.5213343	0.4127898	0.3720303	0.1277298	0.09354651	0.1001313	0.07320255	0.08451503	0.2049227	0.2283706	0.1354721	0.1059623
207.514	0	0.01115283	0.008883726	0.008857155	0.007711346	0.002288595	0.002600285	0.003203085	0.002738897	0.00813962	0.005641443	0.0043169	0.003718627	0.002994492	0.002738059	0.001944582	0.001110273	0.009287775	0.006773822	0.007444736	0.00486151	0.00212181	0.002570637	0.002371731	0.002036952
207.515	0	0.2674097	0.3135016	2.412648	2.094607	0.264505	0.212692	0.1425458	0.1345436	2.210789	1.757379	0.8658982	0.7007753	0.08665466	0.08285103	0.0569856	0.05774308	0.3586554	0.2473512	0.3475833	0.2318789	0.05954419	0.1357444	0.07969237	0.04056108
207.516	0	0.1451418	0.131576	0.09322295	0.09930719	1.27391	1.476714	0.3076682	0.10529	0.170876	0.2558895	0.1980549	0.2401517	0.3150416	0.3228423	0.3516731	0.3762876	0.4348078	0.3370601	0.3793616	0.3401716	1.222999	1.425411	1.812372	1.534986
207.517	0	0.1388498	0.1157148	0.08532808	0.08479266	0.1466324	0.2449438	0.7414768	0.6119736	0.08876952	0.07394429	0.1082569	0.1272276	0.6618256	0.5731316	0.4029295	0.1562302	0.0766232	0.10024	0.09425581	0.08351034	0.2292121	0.2315156	0.1498398	0.1742328
207.614	0	0.01024714	0.008382994	0.008795695	0.007201346	0.002331124	0.002206812	0.003204785	0.002746013	0.008271448	0.005149986	0.004632821	0.004016944	0.002961764	0.003088859	0.001967681	0.001174685	0.008524995	0.007012614	0.007069439	0.00426349	0.002376191	0.002382084	0.002434813	0.00225227
207.616	0	0.2630528	0.2816321	2.38819	2.070533	0.2622358	0.2126113	0.1510022	0.1415499	2.163759	1.679858	0.8819751	0.6796321	0.08374402	0.09896757	0.04597133	0.06348757	0.3634992	0.2462821	0.3466746	0.2051719	0.06786754	0.1430997	0.09440717	0.03485567
207.616	0	0.147256	0.1494	0.1280642	0.1017298	1.280903	1.426827	0.3042	0.1711351	0.1930776	0.2661587	0.2118057	0.2300545	0.2986988	0.3357327	0.380372	0.3414755	0.4200775	0.3628021	0.3627016	0.3422808	1.235922	1.510875	1.761051	1.569006
207.617	0	0.1236816	0.08447053	0.07616315	0.05361688	0.1424793	0.2633405	0.7024345	0.6066896	0.0943823	0.07955167	0.1078099	0.1281542	0.6616119	0.6257649	0.4077923	0.1531676	0.08865196	0.05504887	0.07121239	0.07479278	0.2531709	0.2100775	0.1461562	0.2257383
207.714	0	0.01565134	0.01410343	0.01339065	0.01163726	0.007679101	0.006178449	0.007036968	0.005060043	0.01371449	0.009122863	0.01025959	0.008706907	0.007849828	0.00506252	0.006701445	0.005316881	0.01375799	0.01309035	0.01218384	0.007640278	0.006755387	0.007344016	0.007473117	0.003738755
207.716	0	0.2685256	0.229535	2.346745	2.053556	0.2635948	0.2149407	0.1376723	0.1320766	2.144418	1.622325	0.8886712	0.6657186	0.08227172	0.09702498	0.04828003	0.05025195	0.376941	0.2453936	0.3359266	0.1701222	0.07684634	0.1084341	0.09181626	0.03683055
207.716	0	0.1552997	0.149623	0.1209862	0.1050712	1.28217	1.360775	0.299509	0.2506287	0.1934643	0.2641951	0.1941006	0.2327056	0.3023239	0.3278499	0.3666979	0.2907189	0.414801	0.3764638	0.3462729	0.3326535	1.217045	1.524088	1.702088	1.558364
207.717	0	0.1106934	0.06302545	0.03619394	0.06396046	0.14427	0.2840612	0.6133081	0.5232458	0.1102686	0.06683873	0.09653708	0.1159128	0.5992811	0.5706372	0.3958664	0.1655177	0.1035957	0.04207687	0.07007549	0.05543183	0.2722297	0.2003832	0.191229	0.2295722
207.814	0	0.009282706	0.008044206	0.007384349	0.006085606	0.002131369	0.001685344	0.003112854	0.00260391	0.00795196	0.004536927	0.005054883	0.004085976	0.003051556	0.002897325	0.002036556	0.001201034	0.007023976	0.007576682	0.006583296	0.003191591	0.002518537	0.002351686	0.002190213	0.002279365
207.816	0	0.2751981	0.1894197	2.307461	2.029037	0.2512024	0.2090932	0.14317	0.1184866	2.111693	1.565179	0.8979945	0.6611926	0.06518648	0.1046546	0.06913018	0.06051285	0.3593632	0.2402828	0.3077018	0.1260651	0.07850418	0.09738423	0.07379139	0.03768289
207.816	0	0.1413701	0.1390751	0.1264704	0.08643917	1.26304	1.397937	0.3254073	0.3243977	0.1703889	0.2725609	0.1791448	0.2502659	0.3016687	0.3175922	0.388459	0.2935272	0.4066499	0.368353	0.357046	0.3491867	1.210067	1.597536	1.69065	1.595543
207.817	0	0.1096652	0.05899328	0.06116875	0.06692588	0.1399154	0.2779873	0.6807536	0.5298664	0.09651358	0.07581881	0.0786452	0.124972	0.6663048	0.6043911	0.4032821	0.1759138	0.1032237	0.04398936	0.0855941	0.04765577	0.301052	0.2117765	0.2092138	0.2426902
207.914	0	0.008380351	0.007257508	0.006393109	0.005427985	0.002239993	0.001548152	0.00368024	0.002747795	0.007373042	0.004021585	0.004531973	0.003391953	0.003595697	0.003106906	0.002356423	0.001195961	0.005769408	0.006766152	0.005945598	0.002588325	0.002639771	0.002406823	0.002111064	0.002183578
207.916	0	0.3303076	0.1721593	2.339737	2.048988	0.2512327	0.1999221	0.1403192	0.09937946	2.149937	1.514782	0.9223818	0.6559047	0.07606223	0.07423247	0.05407609	0.0574956	0.3851092	0.2330376	0.2638704	0.106899	0.07619219	0.09117715	0.0777188	0.0358581
207.916	0	0.1550103	0.137642	0.121744	0.06292118	1.277893	1.46229	0.3626684	0.3493177	0.1616675	0.2743808	0.1855987	0.2338103	0.2916705	0.2853004	0.4363639	0.3011135	0.3858258	0.3536784	0.3791346	0.3603816	1.248781	1.654832	1.702569	1.616654
207.917	0	0.08575091	0.1044087	0.07815795	0.09713892	0.1386258	0.2604366	0.8307701	0.5838768	0.08854327	0.1098879	0.094706	0.1339813	0.8336366	0.6890351	0.4397701	0.1967668	0.07611246	0.06334359	0.09920711	0.05471692	0.3496739	0.2545328	0.2096382	0.2454547
208.014	0	0.007025647	0.005794633	0.005545518	0.004782231	0.00213777	0.001195568	0.003575881	0.002493596	0.00670867	0.003290657	0.003534929	0.00258132	0.003596828	0.002834062	0.0019964	0.001114123	0.004703921	0.005314905	0.004973982	0.002149227	0.002581929	0.002366469	0.002079682	0.002042273
208.016	0	0.3569373	0.1921584	2.201044	1.989141	0.2548627	0.1902314	0.1403739	0.1060515	2.12686	1.385924	0.8543066	0.6574805	0.07053235	0.06842105	0.05018907	0.06977951	0.3622029	0.1820344	0.1939007	0.1543533	0.06077437	0.0894577	0.07538394	0.04836551
208.016	0	0.1673345	0.126988	0.1040995	0.05450125	1.24561	1.457107	0.3989366	0.3419692	0.1653531	0.2731863	0.1903299	0.2212108	0.2933113	0.261255	0.4365737	0.3066756	0.3391343	0.3234408	0.3783361	0.3529278	1.226902	1.650477	1.623114	1.555479
208.017	0	0.08782413	0.1196085	0.07946486	0.09250565	0.1498184	0.2491	0.8017402	0.5345485	0.09584949	0.1259987	0.113882	0.1235592	0.8313606	0.6420486	0.4153364	0.1793199	0.07764779	0.07022722	0.1094888	0.06554613	0.3573916	0.2441635	0.1827014	0.2338593
208.114	0	0.007273627	0.005389334	0.005511773	0.004367889	0.002058959	0.001035682	0.00332883	0.002091213	0.00655107	0.002947249	0.00305786	0.002074883	0.003043905	0.002294746	0.001843394	0.001061222	0.005075615	0.004738714	0.005023211	0.00222614	0.00252588	0.002418975	0.001997061	0.001877178
208.116	0	0.4090368	0.2297181	2.211214	2.001111	0.2368621	0.1823996	0.1462353	0.1066582	2.141351	1.359298	0.8574122	0.6357527	0.07258865	0.05359096	0.05527676	0.06188821	0.3861238	0.1450939	0.1157708	0.1562036	0.06429311	0.09016191	0.08401566	0.04714445
208.116	0	0.1596883	0.1282957	0.1187138	0.05792883	1.185248	1.373968	0.4541315	0.3108117	0.1872899	0.2687359	0.1970122	0.190799	0.285965	0.2253908	0.393312	0.2908859	0.3096174	0.2787678	0.3413996	0.3035671	1.166685	1.567884	1.487319	1.440329
208.117	0	0.08881485	0.07531094	0.07408755	0.1122766	0.1592651	0.2305629	0.7039643	0.4307052	0.1038143	0.08192999	0.07303438	0.1097827	0.7032391	0.5243048	0.3887955	0.2031367	0.1116215	0.08137474	0.05596203	0.06495012	0.3714549	0.2357398	0.1506214	0.2001788
208.214	0	0.007414745	0.005101886	0.005474815	0.00437262	0.002155192	0.001114141	0.003285411	0.001814301	0.006360294	0.002760161	0.002637894	0.00165683	0.002996169	0.001979994	0.001738118	0.0008761408	0.005793315	0.003944885	0.005416052	0.002791149	0.002596331	0.002561114	0.001695695	0.002011408
208.215	0	0.4409968	0.2665992	2.250214	2.03911	0.2443857	0.1865038	0.1576169	0.1139088	2.163074	1.389303	0.8687156	0.600969	0.05918363	0.06736758	0.03452318	0.0657685	0.3553165	0.1449286	0.1005614	0.1361764	0.06893429	0.09032821	0.09729385	0.04088419
208.216	0	0.1794956	0.1181179	0.1302249	0.06553142	1.176186	1.338786	0.4506771	0.2696632	0.2005782	0.2853584	0.1838934	0.1677644	0.2496792	0.2043782	0.3506356	0.2826743	0.2835007	0.2328785	0.3329764	0.3044138	1.144132	1.563072	1.455846	1.459177
208.217	0	0.1369775	0.06982214	0.08976827	0.08496148	0.181989	0.1891118	0.7057394	0.3561191	0.09482784	0.07178988	0.08423364	0.08065926	0.6892381	0.442518	0.3745378	0.2198266	0.1388288	0.05683386	0.05865284	0.08793706	0.3714463	0.2387647	0.1124263	0.183865
208.314	0	0.007208067	0.004086038	0.005318477	0.004221208	0.002435443	0.001432511	0.003891473	0.002185268	0.006028943	0.002646391	0.002351225	0.001800992	0.00367007	0.002106969	0.001804768	0.00113299	0.006167222	0.003611427	0.005924372	0.00329096	0.002617887	0.002728441	0.001806774	0.00200195
208.315	0	0.45632	0.3117987	2.265273	2.065768	0.2650998	0.206902	0.1491698	0.1156637	2.182827	1.444863	0.858822	0.5711535	0.05948828	0.06110804	0.05333142	0.0561706	0.3320731	0.1378447	0.1610912	0.1033011	0.08358231	0.1150468	0.09400446	0.04308507
208.316	0	0.1809451	0.1239401	0.1006936	0.07652672	1.284853	1.44395	0.4009418	0.2887434	0.190675	0.3117427	0.1787732	0.1489608	0.2336416	0.2352967	0.3801861	0.2654732	0.3132905	0.2767266	0.3895611	0.3392127	1.21305	1.668031	1.551427	1.574746
208.317	0	0.1818891	0.09825429	0.07995514	0.1120131	0.2500456	0.1576299	0.8608971	0.4703575	0.1008678	0.07473339	0.09239464	0.09168894	0.8670256	0.4860509	0.3594511	0.2578266	0.1166931	0.1024554	0.05639005	0.08275329	0.3627236	0.2824455	0.1290685	0.1894478
208.414	0	0.001092742	0.001031906	0.004360967	0.003543709	0.00268165	0.001672973	0.004356114	0.002868405	0.004381539	0.002277995	0.002066422	0.00161489	0.004110929	0.002220165	0.001811557	0.001443309	0.001728018	0.001149728	0.00200934	0.001210921	0.002411975	0.002511493	0.001819303	0.001694191
208.415	0	0.4183772	0.303214	1.941093	1.881031	0.2606225	0.1919149	0.1217484	0.113229	2.000781	1.268762	0.7972262	0.5069363	0.0566866	0.05334732	0.05288707	0.05162671	0.2316338	0.1281684	0.1624634	0.09241961	0.0538749	0.08869499	0.09910348	0.04585342
208.416	0	0.179766	0.1488856	0.05894572	0.03934049	1.226353	1.345995	0.4041038	0.2562779	0.1718409	0.2754035	0.1855448	0.1494857	0.2246893	0.2214473	0.3649708	0.2138581	0.2607638	0.2401633	0.3721461	0.2650796	1.065146	1.492986	1.442224	1.400866
208.417	0	0.2073341	0.1208081	0.1308114	0.1058791	0.3079663	0.1212043	0.974874	0.6667848	0.1120888	0.07951667	0.1085805	0.1715551	0.9869372	0.5533656	0.3783056	0.2995195	0.08921638	0.1087901	0.09844365	0.07219545	0.3826189	0.2983266	0.1347752	0.1569365
208.513	0	0.001171414	0.001167128	0.0038837	0.00365967	0.002880653	0.001890981	0.004392641	0.003108639	0.004367656	0.002501874	0.001893534	0.001533247	0.003844767	0.002282644	0.001603653	0.001529636	0.001909966	0.001310697	0.001889346	0.001152481	0.00246222	0.002553343	0.001748408	0.001552477
208.514	0	0.425934	0.3487682	1.928202	1.851066	0.242048	0.1964934	0.133304	0.1021275	2.007284	1.285178	0.7855441	0.4817503	0.0611162	0.04324102	0.04655541	0.04079836	0.2269848	0.1222132	0.1417788	0.07845225	0.05460899	0.1051646	0.09904098	0.04352862
208.514	0	0.2003092	0.1878787	0.06463891	0.04392978	1.230636	1.354892	0.3971306	0.2584149	0.1809872	0.2766218	0.1583764	0.1320844	0.2264522	0.2568909	0.337803	0.2235423	0.241129	0.241677	0.3733903	0.2707263	1.061286	1.465729	1.42973	1.42501
208.514	0	0.1756071	0.1405046	0.1083392	0.0586534	0.3512248	0.1451073	0.9912968	0.7174958	0.1242062	0.04657505	0.09993529	0.1717735	0.9327193	0.5266775	0.3284122	0.3419083	0.065458	0.09725956	0.09598444	0.05193572	0.3945489	0.2999568	0.1128644	0.1144323
208.614	1	0.003115675	0.0004075716	0.003656909	0.004150446	0.002807401	0.002147509	0.004557233	0.003389339	0.004679298	0.003211548	0.002367386	0.001524288	0.004036759	0.002528112	0.001551035	0.001627001	0.003921697	0.002305954	0.003525386	0.002387145	0.002677205	0.002688598	0.001952823	0.001888133
208.615	1	0.4512355	0.4649295	2.169238	2.027845	0.2429571	0.2281791	0.121163	0.1295141	2.172114	1.530158	0.8133713	0.5649466	0.07127632	0.04431175	0.06021256	0.05166653	0.2910845	0.07680997	0.1384183	0.09094003	0.09329043	0.1052832	0.1164909	0.04352694
208.616	1	0.1963307	0.2249329	0.09265215	0.05812582	1.335754	1.462533	0.3871447	0.3236348	0.2281489	0.2596857	0.146234	0.1359103	0.2728008	0.2969371	0.3306691	0.2588352	0.2708628	0.266408	0.4174265	0.3221855	1.229172	1.674615	1.580345	1.588017
208.617	1	0.1482347	0.15502	0.08481954	0.06394961	0.3123486	0.2038058	1.054989	0.7994485	0.06769936	0.04087821	0.1074059	0.171698	0.9561438	0.591038	0.3419225	0.3672114	0.08675005	0.1052005	0.05479967	0.06050436	0.4198913	0.2901403	0.1399371	0.1408335
208.714	1	0.006096299	0.002242279	0.002890652	0.0044391	0.002597551	0.002498756	0.005222287	0.004044772	0.005157063	0.003927411	0.002897592	0.001227572	0.004717743	0.003162094	0.001761031	0.001721836	0.006162269	0.003222679	0.005512737	0.003454944	0.002995171	0.00283522	0.002209676	0.002098768
208.715	1	0.4339241	0.4978738	2.288126	2.093019	0.2616673	0.216013	0.1244057	0.1328305	2.269116	1.697919	0.8520931	0.5940049	0.0622769	0.07287315	0.06415094	0.06927557	0.3668651	0.08115833	0.1067497	0.139285	0.1092891	0.08013801	0.1034343	0.05970759
208.716	1	0.1940664	0.2096569	0.08868739	0.06905074	1.328648	1.438469	0.3752973	0.3374086	0.2303033	0.2187465	0.1080722	0.1316246	0.2687478	0.2911343	0.292343	0.2661803	0.2462175	0.3083875	0.4180417	0.3074971	1.278969	1.719215	1.602212	1.60346
208.717	1	0.1363679	0.1499591	0.08244915	0.08013966	0.2656158	0.2719518	1.219233	0.9487994	0.067446	0.1055814	0.1238522	0.1742351	1.137938	0.7309285	0.3993369	0.4046352	0.122922	0.1103923	0.04548926	0.06197896	0.4492214	0.3024565	0.1876464	0.1842266
208.814	1	0.007604158	0.003884956	0.002994533	0.003954102	0.002350462	0.002341216	0.005323644	0.004148992	0.005045899	0.004855427	0.003567445	0.0009801453	0.004994086	0.003578425	0.001926323	0.001835859	0.006843717	0.003699827	0.006112573	0.003444743	0.003085162	0.002638051	0.002296374	0.002092308
208.815	1	0.4471854	0.4714224	2.319624	2.122335	0.2616591	0.232994	0.131248	0.1451707	2.269029	1.751655	0.8850328	0.6069724	0.06934486	0.06988651	0.08671733	0.07631765	0.3814175	0.1031759	0.07561826	0.1939991	0.09342585	0.1005745	0.1086627	0.06633974
208.816	1	0.1865771	0.1743849	0.08763374	0.07323611	1.288916	1.397633	0.3809299	0.3316368	0.2399594	0.1923428	0.1033206	0.1463622	0.2749204	0.2875815	0.2562012	0.2613572	0.243163	0.3350922	0.3876466	0.3073094	1.272708	1.640792	1.57998	1.568594
208.817	1	0.1749855	0.09715129	0.05002463	0.06144052	0.2133499	0.2351115	1.213356	0.9799039	0.07020853	0.1036066	0.1060433	0.1586968	1.199487	0.8212291	0.4099265	0.4247037	0.1109323	0.08773937	0.05208809	0.03329378	0.4603265	0.2941422	0.197941	0.2010314
208.914	1	0.007351066	0.00427212	0.003507908	0.003987999	0.002317385	0.00215047	0.004856864	0.004105139	0.004600291	0.005387082	0.003404783	0.0009634533	0.004873127	0.003642181	0.001926457	0.001905431	0.006204424	0.003879014	0.005170776	0.0026941	0.002983196	0.002534094	0.002132966	0.002211957
208.915	1	0.47197	0.4351806	2.275321	2.027705	0.2615379	0.2308177	0.1339128	0.1593482	2.214824	1.706402	0.8247082	0.5808611	0.08107908	0.05893964	0.08038276	0.07649422	0.2985247	0.1042081	0.1427241	0.2029211	0.07779233	0.1010804	0.1224726	0.0788364
208.916	1	0.1918716	0.1413814	0.06416998	0.0915364	1.26791	1.353626	0.3849715	0.3466897	0.2605392	0.1806177	0.122178	0.1618787	0.3083767	0.31333	0.2196805	0.2514032	0.2391367	0.3604469	0.3733164	0.3060666	1.282342	1.583351	1.603362	1.540196
208.917	1	0.2013954	0.1171499	0.078562	0.09681734	0.2091927	0.1941712	1.118002	0.9075917	0.06051991	0.1194133	0.1389274	0.1221852	1.154051	0.8285194	0.3906579	0.4159103	0.167129	0.1148766	0.04826973	0.03785593	0.4503094	0.2753885	0.1462835	0.2546076
209.014	1	0.007676355	0.005338266	0.003885368	0.004261837	0.002289956	0.001970358	0.004686229	0.003777387	0.004233102	0.005743963	0.003401484	0.001144605	0.004912057	0.003574788	0.001829497	0.001797154	0.006308983	0.005010179	0.005139912	0.002499888	0.002796793	0.002619977	0.002002796	0.002325909
209.015	1	0.4950343	0.4609833	2.277464	1.987293	0.2572206	0.2300853	0.1143527	0.1442864	2.212954	1.698738	0.7869961	0.5733862	0.09447226	0.05966281	0.06920294	0.05957634	0.2256046	0.1391907	0.1853327	0.2067595	0.04192414	0.09426109	0.1244993	0.07436085
209.016	1	0.204022	0.1245218	0.07272162	0.09884095	1.242797	1.339359	0.3929603	0.3434926	0.2523752	0.1984168	0.1309382	0.1447174	0.3085791	0.3515552	0.198421	0.2131017	0.2284583	0.3526686	0.3724921	0.2873626	1.272955	1.513116	1.619052	1.524471
209.017	1	0.1534385	0.09079137	0.06943243	0.09129189	0.2096945	0.179595	1.094801	0.8463645	0.08715304	0.08325524	0.1462785	0.1087464	1.176266	0.7986617	0.3624836	0.4000209	0.1320342	0.1183233	0.06314875	0.06406156	0.4085687	0.3078974	0.1434802	0.2724316
209.114	1	0.008041354	0.006181942	0.004025416	0.004483892	0.002195874	0.001727871	0.005464629	0.00364314	0.003813927	0.005775649	0.003695662	0.001241996	0.005559785	0.003791537	0.002167522	0.001902684	0.006448819	0.006130438	0.005244288	0.002056705	0.002925383	0.002756243	0.002182087	0.002263796
209.115	1	0.5072962	0.4869237	2.342316	1.975945	0.2500395	0.2372342	0.1278043	0.1412141	2.237649	1.656542	0.8147067	0.5805456	0.07719433	0.0636602	0.06227811	0.06019125	0.2121596	0.1637214	0.1959483	0.2052575	0.04428466	0.09656042	0.1265995	0.07674235
209.116	1	0.2070413	0.1231839	0.0790183	0.08881582	1.259995	1.375346	0.400184	0.3286488	0.2532626	0.2181639	0.1296715	0.1307329	0.3047479	0.383154	0.1823454	0.1695183	0.2542705	0.3776357	0.3729207	0.2704782	1.358324	1.541258	1.719419	1.549074
209.117	1	0.1465488	0.1079952	0.0675813	0.07906347	0.2133845	0.1605255	1.273264	0.8360625	0.06303102	0.1309878	0.1354214	0.09207515	1.35293	0.8588161	0.4299713	0.4323047	0.09895568	0.1366358	0.07622941	0.05136094	0.385559	0.3387081	0.174538	0.2528606
209.214	1	0.007351334	0.006224832	0.004067655	0.004525189	0.001906253	0.001823892	0.005476506	0.003072913	0.003382698	0.00585794	0.004010629	0.001244658	0.005644438	0.003701169	0.002200429	0.001889279	0.006249793	0.006312617	0.004982026	0.001796788	0.00269949	0.00261287	0.002136375	0.002417476
209.215	1	0.4951869	0.4873872	2.401737	1.993319	0.2575387	0.2115471	0.1304726	0.1277459	2.248072	1.588373	0.8377983	0.5825552	0.063387	0.04819585	0.05169982	0.06600779	0.2403656	0.2116019	0.1826507	0.193663	0.04996009	0.116161	0.1223533	0.04908018
209.216	1	0.1727765	0.1207289	0.06368512	0.09849146	1.249872	1.38123	0.3884094	0.2918862	0.2365879	0.2283871	0.1222757	0.1325103	0.3106344	0.3761342	0.1976069	0.1740684	0.2750485	0.4163308	0.3451446	0.2584464	1.398242	1.492306	1.786374	1.540603
209.217	1	0.1267043	0.127828	0.09510263	0.08914769	0.1613705	0.1623295	1.266991	0.7170842	0.03946791	0.1141398	0.1231134	0.1123839	1.352169	0.8314633	0.445059	0.4269263	0.1438292	0.1434929	0.06913134	0.06506513	0.3173321	0.3316389	0.165476	0.2855617
209.314	1	0.006700549	0.005834405	0.003912158	0.00440475	0.001747821	0.001571413	0.005281503	0.002578278	0.003399919	0.005839	0.004139298	0.001312234	0.005355253	0.003333649	0.002255199	0.001938452	0.00567118	0.005696914	0.004455279	0.002024549	0.002382581	0.002426536	0.002254163	0.002395633
209.315	1	0.4386694	0.4892483	2.393227	1.979343	0.2673901	0.2114503	0.1382819	0.1122012	2.262049	1.539895	0.8562268	0.5690551	0.0631805	0.07844027	0.05105606	0.0583164	0.2878824	0.188702	0.1497601	0.2094376	0.05392987	0.1277465	0.09690146	0.03612556
209.316	1	0.1623249	0.1225553	0.09144102	0.1021175	1.226787	1.383063	0.3980412	0.2221888	0.2062607	0.250027	0.1417262	0.1298896	0.3101344	0.332681	0.2230857	0.187484	0.2860751	0.4049127	0.3424327	0.2742959	1.411665	1.425969	1.797406	1.50456
209.317	1	0.1431474	0.08317945	0.07889484	0.09037407	0.09001204	0.145167	1.22285	0.6439068	0.09101517	0.07381197	0.1259658	0.1134526	1.268846	0.7502952	0.4510869	0.4219767	0.09429858	0.1108904	0.09046114	0.05372891	0.2564977	0.270188	0.1772107	0.2859242
209.414	1	0.006518604	0.005686558	0.003981815	0.004188891	0.00169175	0.001434434	0.005224531	0.002686685	0.003403439	0.006009303	0.004084145	0.001405102	0.005121154	0.003015243	0.002313907	0.001856997	0.005529785	0.005065371	0.004326184	0.002403461	0.002281575	0.0023269	0.002563429	0.002063332
209.416	1	0.4116069	0.5056125	2.417368	1.974323	0.2814059	0.198078	0.1266872	0.1209868	2.298057	1.522908	0.8801761	0.5640756	0.07154485	0.08214784	0.05104614	0.06995352	0.340522	0.1782756	0.1551435	0.228739	0.04839524	0.1479293	0.08867875	0.03987923
209.416	1	0.1918068	0.1236469	0.09702913	0.116328	1.231223	1.40674	0.3962545	0.1656039	0.197213	0.2470772	0.1590436	0.1456404	0.2974116	0.3206986	0.2598388	0.2109187	0.2940041	0.3953695	0.3614023	0.3075082	1.455583	1.401685	1.85026	1.507122
209.417	1	0.1204295	0.0953707	0.1170694	0.06666703	0.1048056	0.1511056	1.2266	0.6607772	0.1486489	0.06607343	0.1336158	0.1057697	1.198069	0.6758766	0.4761954	0.4013539	0.07955396	0.08673075	0.1024633	0.05792834	0.2361402	0.2523621	0.225931	0.2319366
209.514	1	0.007185076	0.005972692	0.004475616	0.003849868	0.001859992	0.001869425	0.005721656	0.003537661	0.003443196	0.005956708	0.003718432	0.001881507	0.005471343	0.003374075	0.002328334	0.00190329	0.006288797	0.005066752	0.004142792	0.003115046	0.002394081	0.002391235	0.002529382	0.00198106
209.515	1	0.4298617	0.5540285	2.517208	2.017388	0.2814289	0.1994727	0.1393515	0.1178014	2.350715	1.545327	0.942919	0.5751378	0.08724787	0.07149972	0.06251623	0.06180388	0.36837	0.1553871	0.2387293	0.2089914	0.04207635	0.1352417	0.1033557	0.03966582
209.516	1	0.1776271	0.1280315	0.1084682	0.1166322	1.238219	1.464114	0.3928843	0.1799646	0.1750965	0.2450946	0.1587569	0.1384714	0.2828899	0.3263088	0.3232806	0.2375184	0.3304581	0.389953	0.4014675	0.3229145	1.551927	1.446388	1.999554	1.581312
209.517	1	0.1010322	0.08690607	0.07516352	0.08458372	0.1526216	0.1883041	1.385547	0.8822251	0.1451043	0.09815059	0.1420939	0.1527477	1.283699	0.7874621	0.4922326	0.3822027	0.08892224	0.0622022	0.08696054	0.05410812	0.2258009	0.2576851	0.2237358	0.1931078
209.614	1	0.006852073	0.00538124	0.004945291	0.003114471	0.001928202	0.002052861	0.005956428	0.003840749	0.003308445	0.005417222	0.003138204	0.001988744	0.005061342	0.003185942	0.002293277	0.001699621	0.005815454	0.003979626	0.003404989	0.003414295	0.002271485	0.002514294	0.002490494	0.001937073
209.616	1	0.4518858	0.5791721	2.485315	2.010641	0.3000341	0.1972185	0.1205656	0.1225134	2.350129	1.513892	0.9488736	0.5672432	0.08834057	0.08201807	0.07199192	0.04523844	0.3594976	0.1483051	0.2990019	0.1726966	0.06513411	0.1361446	0.09076539	0.06158751
209.616	1	0.1703859	0.117839	0.132288	0.1459468	1.211283	1.473063	0.3894947	0.2264088	0.1724871	0.2599069	0.1423289	0.1269464	0.2912664	0.3043842	0.3459766	0.2413965	0.3485478	0.3902711	0.3757509	0.3095908	1.572093	1.477951	2.025509	1.578277
209.617	1	0.1334731	0.09752346	0.08906611	0.1003531	0.1961379	0.1821395	1.398444	0.9450893	0.1679476	0.1062924	0.1281213	0.1717421	1.223992	0.7641445	0.5127607	0.3512874	0.1051849	0.06048129	0.1120423	0.03628317	0.2171356	0.2900816	0.211402	0.160099
209.714	1	0.00656126	0.004975668	0.005185296	0.002665029	0.001799153	0.002350056	0.005786882	0.004065973	0.003326627	0.004880429	0.00258474	0.001722211	0.004884745	0.002962725	0.002398328	0.001615338	0.005420757	0.003326898	0.003248558	0.003655388	0.002272261	0.002772245	0.002373288	0.001852639
209.716	1	0.4403193	0.5851879	2.430568	2.010639	0.2782984	0.2125284	0.1121439	0.1146838	2.331052	1.527955	0.9078402	0.5680877	0.07169145	0.07696969	0.06943586	0.05666727	0.3196597	0.1709554	0.3408059	0.1484692	0.06359358	0.1414204	0.09385164	0.07556044
209.716	1	0.1831981	0.09375654	0.13706	0.1655886	1.225838	1.455063	0.4227426	0.3086597	0.1906636	0.2623508	0.1253349	0.1383343	0.2962131	0.3044359	0.3350463	0.2346019	0.3422749	0.3761184	0.37408	0.3007345	1.574243	1.480262	2.034439	1.572904
209.717	1	0.1292898	0.1216684	0.1053465	0.07657972	0.1524495	0.1931369	1.346661	0.9734958	0.133483	0.1106389	0.1627861	0.135085	1.171906	0.6755447	0.5231869	0.3195843	0.08876979	0.08775245	0.09788037	0.08262124	0.1942899	0.3210808	0.1636612	0.1358269
209.814	1	0.00579733	0.004288239	0.004863173	0.002409348	0.001785674	0.002560391	0.005439327	0.003997594	0.003826014	0.004310379	0.00209184	0.001596311	0.004785936	0.003200827	0.002078246	0.001318864	0.004761779	0.002799149	0.003024585	0.003529705	0.002241056	0.00282059	0.002359634	0.0017523
209.815	1	0.4290258	0.5871184	2.378661	2.021967	0.3017463	0.2111685	0.1179574	0.1205505	2.360815	1.527569	0.8647131	0.58505	0.06580302	0.06747635	0.09124382	0.04338755	0.3095228	0.1949554	0.3540691	0.1399598	0.08867719	0.1295987	0.1159368	0.07420125
209.816	1	0.1521871	0.08625973	0.1237306	0.1558039	1.202736	1.451487	0.4432643	0.3958365	0.1674726	0.2536257	0.1413539	0.1412254	0.3076837	0.2930228	0.3491806	0.2396696	0.3373932	0.3686526	0.3727049	0.3113659	1.539097	1.511756	2.021297	1.571815
209.817	1	0.08797406	0.1428524	0.08908195	0.07459116	0.1264705	0.2351824	1.26783	0.9421649	0.08632893	0.079575	0.105568	0.1423688	1.130732	0.7416627	0.4837275	0.2721554	0.09089272	0.1394352	0.09710637	0.103927	0.2200333	0.3379751	0.1529503	0.1401198
209.914	1	0.006450296	0.004792006	0.005106904	0.002815393	0.002130765	0.002671532	0.006151476	0.004404715	0.004361321	0.00367996	0.002441926	0.001702104	0.005510893	0.003965074	0.002161848	0.001554473	0.005024292	0.003415288	0.004348316	0.004275946	0.002265333	0.002837213	0.002662231	0.001987521
209.916	1	0.4307413	0.6077874	2.454791	2.091336	0.3024888	0.223034	0.125652	0.137361	2.38719	1.595257	0.8519486	0.6219433	0.07004462	0.07389355	0.08225106	0.05750669	0.3180692	0.2341786	0.3480642	0.16821	0.1200669	0.1156745	0.1232848	0.06228599
209.917	1	0.1319642	0.07583715	0.1086954	0.1291787	1.204896	1.504355	0.5300367	0.4480959	0.1441512	0.2606692	0.1788508	0.1578448	0.294331	0.3386001	0.3671859	0.2474048	0.3501407	0.3906009	0.4062132	0.3155009	1.577382	1.630341	2.106775	1.664795
209.917	1	0.1361186	0.06942688	0.04504194	0.07747306	0.1744908	0.2743409	1.415124	1.060168	0.1079084	0.10394	0.1247373	0.1565049	1.316399	0.9183246	0.4704925	0.3217587	0.1052159	0.1126915	0.07204381	0.08610104	0.2221534	0.3104037	0.1795713	0.1694451
210.014	1	0.006411221	0.004897171	0.004489806	0.003603498	0.002271101	0.002659995	0.00630011	0.004305996	0.005026425	0.003314317	0.003006903	0.002120339	0.005773754	0.004261648	0.002217816	0.001420671	0.004899151	0.004175828	0.005321783	0.004599645	0.002313881	0.002821348	0.002832766	0.002235158
210.016	1	0.4188431	0.5897281	2.419974	2.109649	0.3009744	0.2338265	0.123079	0.1426359	2.387289	1.625345	0.8190351	0.6549407	0.06131049	0.0805647	0.09638979	0.07390588	0.3314963	0.2863532	0.3222269	0.1894698	0.1169718	0.1275303	0.1146596	0.06637719
210.016	1	0.1468824	0.1056151	0.1097292	0.1357992	1.207159	1.529403	0.6037921	0.4493262	0.1566506	0.2761112	0.1766932	0.1769431	0.2939683	0.3700537	0.3608269	0.2639986	0.3765545	0.4058237	0.4352154	0.3069292	1.559873	1.680704	2.088904	1.680956
210.017	1	0.1306049	0.08802578	0.05800483	0.09591809	0.1955395	0.2739906	1.419349	1.003299	0.1098084	0.133927	0.1497431	0.1259432	1.380016	0.961576	0.458641	0.2934232	0.08487674	0.1218041	0.08072443	0.05996234	0.2389939	0.3126453	0.2317868	0.1873968
210.114	1	0.006069632	0.004662215	0.003706843	0.003661776	0.002225505	0.002450003	0.006026828	0.004065441	0.005622546	0.003530297	0.003460547	0.002781862	0.005761401	0.004116168	0.002327796	0.001364844	0.004322115	0.004293524	0.005796184	0.00452129	0.002417723	0.002677247	0.002627717	0.002226094
210.115	1	0.3913655	0.5214903	2.295615	2.060734	0.290237	0.2174298	0.101894	0.1612311	2.344445	1.648632	0.822215	0.6832379	0.06029655	0.08404334	0.1104285	0.07734139	0.3666009	0.3175825	0.2875752	0.1927638	0.1240184	0.1154287	0.1080297	0.06090279
210.116	1	0.1578043	0.1339265	0.1111673	0.1329961	1.177693	1.520157	0.6660095	0.4161002	0.1568969	0.2529253	0.1986004	0.1796867	0.3050201	0.3610425	0.3295554	0.2912601	0.388986	0.403146	0.4263804	0.3162282	1.522535	1.681666	2.003307	1.686484
210.117	1	0.1218363	0.08517441	0.03657169	0.08826063	0.1644306	0.251956	1.332291	0.9330332	0.09627095	0.1179545	0.1682066	0.1420669	1.355017	0.9393854	0.4591792	0.2670503	0.1256483	0.1192103	0.08430642	0.06647783	0.2636504	0.3093064	0.2576	0.2100282
210.214	1	0.00580928	0.00396869	0.003188996	0.00377682	0.002404802	0.002159028	0.005682929	0.003747908	0.00597071	0.003829652	0.00353039	0.00277335	0.005488152	0.003841659	0.002279409	0.001322633	0.003226504	0.003942038	0.005455774	0.00392553	0.002490912	0.00269865	0.002548556	0.00218736
210.215	1	0.4044179	0.4444985	2.243414	2.053903	0.296832	0.2293117	0.1442281	0.1648992	2.325848	1.667649	0.8455699	0.6868424	0.07942159	0.1079484	0.1046711	0.08583129	0.3861235	0.3117368	0.2546404	0.2124829	0.1138871	0.1238531	0.12103	0.07939038
210.216	1	0.1487906	0.142854	0.1068512	0.1276234	1.161948	1.484989	0.6975697	0.3848828	0.1565532	0.2329117	0.1957458	0.1765207	0.2957476	0.3461108	0.2976962	0.3284998	0.4055673	0.3770871	0.3954905	0.3187132	1.482278	1.666384	1.904539	1.678047
210.217	1	0.09736639	0.1186508	0.09179726	0.08954943	0.2063326	0.2409785	1.271215	0.8247262	0.08172675	0.1407831	0.1135322	0.1133843	1.318702	0.9007952	0.4719369	0.2321979	0.1217448	0.1258769	0.09770774	0.07406872	0.3137827	0.3007394	0.2076323	0.2404175
210.314	1	0.005966157	0.004433539	0.003489838	0.004353497	0.002434297	0.002160838	0.006411459	0.003514915	0.006172471	0.003869921	0.003791664	0.002362599	0.006138554	0.003865016	0.002342886	0.001540386	0.002953584	0.003783127	0.005484297	0.00339183	0.002713852	0.002672964	0.002589608	0.002235677
210.315	1	0.4086602	0.3936845	2.323787	2.10609	0.2948543	0.2465907	0.1225382	0.1724785	2.37752	1.717358	0.8980921	0.7265483	0.08171712	0.08516206	0.08214241	0.06879332	0.4076618	0.2873879	0.2657502	0.2538747	0.1046808	0.09353745	0.1304189	0.07716487
210.316	1	0.1641374	0.110143	0.1233543	0.105884	1.205687	1.519196	0.7866643	0.3332585	0.156412	0.2291206	0.2003575	0.183154	0.3241263	0.331399	0.277367	0.3784615	0.4318021	0.3634596	0.393122	0.3406152	1.494607	1.716495	1.912344	1.783877
210.317	1	0.09747702	0.0581728	0.06770025	0.1018735	0.213457	0.2002921	1.419336	0.7986385	0.06260611	0.1132542	0.16075	0.07685483	1.484346	0.9163972	0.4804248	0.2936646	0.1165532	0.1112959	0.08553925	0.06104492	0.3382902	0.268416	0.1760591	0.229534
210.414	1	0.006094276	0.005264342	0.004155207	0.004459817	0.002356201	0.00183773	0.006674738	0.003380031	0.006462542	0.003654509	0.004155465	0.002427989	0.006514313	0.003824354	0.002216039	0.001661365	0.003138479	0.003274459	0.005217055	0.003040763	0.002845912	0.002582517	0.002299258	0.002311842
210.416	1	0.4293624	0.3431217	2.3842	2.146484	0.2888339	0.2777316	0.1390567	0.1618541	2.389778	1.772531	0.9764874	0.7516782	0.09142239	0.08440675	0.08312231	0.07839173	0.466469	0.2473465	0.2904802	0.2918585	0.1026295	0.1005935	0.1287807	0.07036108
210.416	1	0.1878357	0.0806046	0.1136587	0.1249455	1.256541	1.528233	0.8759554	0.2444539	0.1912698	0.2122062	0.1957528	0.2212826	0.3481443	0.3271859	0.2801109	0.4087182	0.46623	0.3568112	0.3852392	0.3498677	1.499491	1.691627	1.913003	1.818381
210.417	1	0.1228812	0.1181301	0.05383832	0.06341167	0.1842241	0.1606824	1.455954	0.771334	0.1115104	0.09352219	0.1215873	0.131833	1.562804	0.9312671	0.4573848	0.3417818	0.1219428	0.1226365	0.05976044	0.05894592	0.3490638	0.2771105	0.1144164	0.2194273
210.515	1	0.004998659	0.004476673	0.00463529	0.004518283	0.002677094	0.001774444	0.006227672	0.003183511	0.006719037	0.004068391	0.004290264	0.002633433	0.006095685	0.00374644	0.00201866	0.001385666	0.00302641	0.002305758	0.004521088	0.002215627	0.002894367	0.002411572	0.002102829	0.002367279
210.516	1	0.4538049	0.3064139	2.382177	2.116372	0.2841107	0.2674614	0.1590483	0.1345284	2.356345	1.757699	1.056358	0.737271	0.094839	0.08482553	0.06843239	0.08666791	0.4901551	0.2005984	0.333228	0.331342	0.08012166	0.1126551	0.122774	0.07503791
210.517	1	0.2264775	0.08486738	0.08475739	0.09298297	1.316943	1.511785	0.8998888	0.1815847	0.2210994	0.213116	0.1981213	0.2240109	0.390745	0.3425112	0.3017289	0.3926121	0.5067919	0.3496784	0.3703607	0.3482877	1.508411	1.631231	1.8731	1.780875
210.518	1	0.1201566	0.1263781	0.1033481	0.07194635	0.254671	0.1557166	1.35213	0.7085063	0.1548906	0.07198231	0.1001735	0.1140894	1.438828	0.8626607	0.4188152	0.3102915	0.1008738	0.08346094	0.06589132	0.06803605	0.3740832	0.2342155	0.08508409	0.2254907
210.614	1	0.0038721	0.003175852	0.004988411	0.004602705	0.002741833	0.001599615	0.00579269	0.003116345	0.00627637	0.004070629	0.004070235	0.002851928	0.005438929	0.003297631	0.001871628	0.001453219	0.00291159	0.001706413	0.003451165	0.001652479	0.002986953	0.002466465	0.002035918	0.002205891
210.615	1	0.4426071	0.2392318	2.357992	2.099296	0.2497745	0.2623101	0.1538444	0.1349066	2.292017	1.725851	1.105156	0.6970462	0.07678925	0.06689445	0.0677139	0.06774737	0.4767445	0.1622887	0.3446807	0.3475972	0.06392351	0.09760049	0.1166873	0.06639599
210.616	1	0.2435064	0.09509162	0.1039088	0.1043897	1.332949	1.480068	0.8873675	0.2134453	0.2222702	0.2059447	0.1990193	0.2517409	0.3921537	0.333115	0.2893425	0.3701239	0.5226142	0.3282107	0.3713787	0.341788	1.514111	1.579873	1.836103	1.741633
210.617	1	0.1257577	0.1064915	0.08281766	0.1108951	0.2646805	0.1147053	1.258127	0.7155141	0.1466884	0.07826933	0.1234981	0.1255877	1.296742	0.7862042	0.3964316	0.3231296	0.08838923	0.0706424	0.06881512	0.06470649	0.3968395	0.2230807	0.1065861	0.217946
210.714	1	0.004182877	0.002901658	0.005208606	0.004804517	0.002618458	0.00172823	0.005913073	0.003724643	0.005865739	0.004229117	0.003864172	0.003421171	0.005434951	0.003270515	0.001871324	0.001595258	0.003397982	0.001328702	0.003388921	0.001649049	0.003001932	0.002292239	0.00204156	0.001979083
210.715	1	0.441375	0.2231267	2.378254	2.099166	0.2499719	0.2741514	0.1609004	0.1432869	2.316346	1.720287	1.173643	0.7055749	0.08196253	0.07798231	0.08610565	0.05755545	0.4544989	0.1634328	0.3539797	0.3407947	0.07609113	0.1068178	0.1303157	0.06016533
210.716	1	0.244943	0.07795333	0.1093708	0.1014798	1.319336	1.465638	0.847429	0.253467	0.2041981	0.2077502	0.1762792	0.256108	0.348556	0.2887078	0.303735	0.3710193	0.5290925	0.3212329	0.3553971	0.3517539	1.511999	1.551446	1.822561	1.758629
210.717	1	0.1742095	0.0854233	0.08382883	0.08581878	0.2735136	0.1077731	1.255995	0.833422	0.1429247	0.1079922	0.1023095	0.1461523	1.293093	0.7947592	0.3787414	0.3257115	0.09358456	0.06987681	0.06323016	0.05706543	0.4074686	0.2349905	0.1149399	0.1738645
210.814	1	0.004403267	0.003184334	0.005059307	0.005259697	0.002296715	0.002197667	0.006473453	0.004470953	0.005727749	0.004857642	0.003657817	0.00397083	0.005518562	0.00350655	0.001949176	0.00176852	0.00384706	0.00178577	0.004136832	0.002307739	0.002949846	0.002465472	0.002100183	0.001921755
210.815	1	0.4036927	0.2441011	2.433517	2.130002	0.2684506	0.2779949	0.1619224	0.1498384	2.342033	1.741619	1.237886	0.7263403	0.07802925	0.06338127	0.09357196	0.05256166	0.4125002	0.1972064	0.3015307	0.332513	0.06125891	0.09828573	0.1282762	0.07908048
210.816	1	0.2346281	0.08264901	0.1198543	0.1246289	1.323712	1.536695	0.892935	0.2632402	0.2065076	0.2042846	0.1934067	0.2374008	0.320775	0.2286253	0.3154885	0.371664	0.5290337	0.3133909	0.3583816	0.3687427	1.516888	1.575371	1.829749	1.809815
210.817	1	0.1345977	0.1393591	0.079026	0.06744655	0.2148927	0.1980009	1.396194	1.020361	0.1554017	0.1159439	0.1064339	0.1789799	1.327188	0.8321774	0.4121312	0.3653841	0.07427937	0.07023684	0.05837855	0.06896982	0.3942835	0.2617504	0.1117432	0.1229653
210.915	1	0.004619466	0.003297848	0.004282802	0.005833153	0.001947664	0.00240227	0.006251805	0.004639068	0.00575069	0.005093438	0.003217069	0.004154042	0.005133933	0.003363836	0.001744534	0.001806703	0.004163652	0.001929479	0.004180337	0.002682141	0.002914758	0.002583986	0.001968888	0.002052727
210.915	1	0.3545916	0.306208	2.452413	2.139735	0.2667737	0.2756459	0.1765917	0.1598558	2.375667	1.708094	1.267183	0.7606032	0.08904275	0.06893381	0.09671927	0.07057812	0.4007967	0.2416971	0.2517115	0.2929042	0.06254776	0.106254	0.1249741	0.08171065
210.916	1	0.2463038	0.08910842	0.1262375	0.1568466	1.310342	1.591471	0.927353	0.2950308	0.1871366	0.1956378	0.2076943	0.2277835	0.3087153	0.210564	0.3410117	0.3652316	0.5079617	0.3433811	0.3645281	0.3767374	1.501018	1.584184	1.787377	1.808801
210.917	1	0.1546313	0.1535339	0.09389256	0.06681527	0.1548017	0.2231947	1.328843	1.032119	0.09549414	0.09182719	0.1094733	0.1837116	1.223904	0.766251	0.360484	0.3784407	0.06629764	0.06126869	0.0672667	0.08037547	0.372757	0.2691108	0.1194844	0.1556089
211.014	1	0.004481357	0.00274971	0.003778233	0.005997644	0.002072801	0.002609186	0.005797555	0.00431389	0.005768717	0.004531511	0.002982404	0.003598994	0.004834196	0.003094116	0.001551137	0.001723144	0.004015265	0.002180677	0.00390235	0.002756946	0.002739133	0.002356677	0.002376653	0.002156067
211.015	1	0.3465336	0.3509031	2.41285	2.110828	0.2620474	0.2608541	0.1655673	0.1493819	2.355622	1.620099	1.21841	0.7524944	0.08984791	0.0649998	0.0667691	0.06176019	0.3993921	0.282696	0.2218	0.238109	0.06217931	0.1210706	0.1231702	0.07853423
211.016	1	0.2520577	0.1095132	0.1101547	0.1519738	1.323275	1.617483	0.9369745	0.2949578	0.157351	0.1749648	0.2109189	0.2185449	0.3145589	0.2307801	0.3640228	0.3618915	0.4771577	0.3352627	0.3936144	0.3518171	1.470231	1.566218	1.740179	1.792649
211.017	1	0.1849084	0.1548822	0.1165931	0.0641953	0.123498	0.2507843	1.205266	0.9785697	0.08005362	0.1170161	0.1148942	0.1646334	1.148718	0.7139572	0.3259848	0.3647241	0.1083788	0.06571704	0.06717706	0.06520863	0.3676736	0.2614114	0.1754857	0.1927395
211.133	1	0.004460614	0.002621709	0.00394615	0.006013029	0.002290321	0.002659904	0.00536641	0.004063081	0.005627928	0.003946238	0.002672423	0.002924688	0.004696394	0.003294101	0.001632428	0.001726767	0.003754512	0.002609165	0.003562903	0.002667936	0.002567953	0.002377478	0.002439718	0.002273572
211.133	1	0.3780909	0.3909426	2.362391	2.079743	0.2918464	0.2254885	0.1626812	0.1518038	2.362573	1.512754	1.141619	0.7418478	0.08666661	0.0652402	0.07065627	0.06283638	0.4219817	0.2866639	0.2672463	0.1731268	0.04137141	0.1162833	0.128446	0.06597938
211.134	1	0.2400937	0.1486339	0.1216274	0.1227756	1.31968	1.64719	0.8790069	0.2519808	0.1652396	0.1726781	0.1935186	0.2107096	0.3381913	0.2548922	0.3620684	0.352456	0.4278596	0.3175448	0.420724	0.3086821	1.44816	1.541104	1.693922	1.761746
211.134	1	0.1763024	0.09201085	0.06847924	0.04774023	0.1389987	0.2615486	1.15607	0.9339546	0.05651013	0.1107849	0.1189204	0.1462377	1.116408	0.7540312	0.3285539	0.3515758	0.08778486	0.07845642	0.06453993	0.05659161	0.3543733	0.2718637	0.2053688	0.2183602
211.214	1	0.004397765	0.002819708	0.004835433	0.005752702	0.00245405	0.002825996	0.005980345	0.004357812	0.005802229	0.003659473	0.002630685	0.002757512	0.005465186	0.003726489	0.001758716	0.001975592	0.003703167	0.00304099	0.003382983	0.002658115	0.00293032	0.00252299	0.002675103	0.002338739
211.215	1	0.397518	0.4866954	2.430968	2.105609	0.3095888	0.2312763	0.138694	0.1541464	2.437218	1.484086	1.100253	0.7563004	0.08360861	0.06231068	0.05643419	0.07092837	0.4470429	0.2459923	0.3326777	0.1467399	0.06601017	0.1143412	0.1508062	0.04709059
211.216	1	0.2077617	0.1421108	0.101864	0.1032515	1.346615	1.734961	0.780597	0.2565362	0.1493155	0.1860045	0.1879094	0.1799488	0.3173684	0.2622321	0.3805347	0.3392468	0.3969511	0.3410182	0.4293927	0.3107382	1.449878	1.592205	1.718062	1.845992
211.217	1	0.1851517	0.1183192	0.06406073	0.07355121	0.1792534	0.2527918	1.32019	1.008696	0.07184514	0.1392879	0.1233443	0.1294583	1.30891	0.8694654	0.3570783	0.4129728	0.1111182	0.08623102	0.08576774	0.05715972	0.3841943	0.255191	0.2523304	0.2220248
211.314	1	0.004662692	0.003167394	0.005729014	0.005023619	0.002488774	0.002644531	0.005715384	0.003881706	0.005983302	0.003370087	0.002480986	0.002642984	0.005381404	0.003610466	0.001689465	0.002093452	0.003472487	0.00334672	0.003423657	0.002616522	0.002777767	0.002646201	0.002453737	0.002448279
211.315	1	0.420153	0.5994405	2.419385	2.079417	0.3083542	0.2174559	0.1485215	0.1356058	2.459213	1.430312	1.029346	0.7332115	0.08831138	0.05571735	0.0589642	0.07944277	0.4535471	0.1884081	0.3925626	0.2245426	0.08530421	0.09831965	0.1525435	0.06094909
211.316	1	0.1922748	0.1232329	0.0978972	0.1211724	1.353893	1.751891	0.7070127	0.3039133	0.1662694	0.1981948	0.2073989	0.1648506	0.3122193	0.2395333	0.3782142	0.3468999	0.3741678	0.3515072	0.4551563	0.3282307	1.431666	1.595824	1.78539	1.859018
211.317	1	0.1752283	0.141514	0.09358956	0.07913876	0.2007385	0.2387529	1.262793	0.9125434	0.07873958	0.1266081	0.1351711	0.09936266	1.318362	0.8633501	0.364908	0.441745	0.1512459	0.1283745	0.06075678	0.0735947	0.3484757	0.3072752	0.2093756	0.2571367
211.414	1	0.00486067	0.003282449	0.006289903	0.004536287	0.002514181	0.002316612	0.005197867	0.003458944	0.006062452	0.003182024	0.002685033	0.002684844	0.005002117	0.003359638	0.001601718	0.002128081	0.003314257	0.003746932	0.003787753	0.002654807	0.002480454	0.002559291	0.002247684	0.002448356
211.415	1	0.4453948	0.6738226	2.362477	2.052571	0.3092853	0.2133859	0.1399502	0.1342125	2.449755	1.392807	0.9681574	0.7156024	0.07149149	0.04920608	0.08636564	0.08304658	0.42083	0.1269491	0.4004341	0.2542626	0.09170792	0.1088216	0.1327034	0.05852298
211.416	1	0.2120687	0.1408645	0.1104213	0.1362798	1.333331	1.758976	0.6595683	0.3790814	0.1680972	0.1977734	0.1866201	0.1927301	0.3194183	0.2032543	0.3743879	0.3728898	0.3363031	0.3338112	0.471773	0.3270946	1.36647	1.562434	1.809188	1.788394
211.417	1	0.1435574	0.08735406	0.09804978	0.07706428	0.1799359	0.2487755	1.142217	0.7623341	0.070028	0.1137699	0.1079672	0.08721602	1.198243	0.797378	0.3594452	0.4016701	0.1070429	0.1220089	0.04477787	0.07193552	0.3076387	0.330687	0.1443192	0.2640027
211.514	1	0.004645796	0.003186644	0.006250858	0.003720324	0.002253431	0.002242207	0.004710244	0.002858639	0.006049308	0.002906115	0.003100024	0.00244044	0.00445536	0.003145553	0.00187091	0.001928254	0.002975543	0.00390323	0.004078511	0.002511117	0.002143261	0.002636727	0.002095904	0.002475273
211.515	1	0.4650479	0.6890167	2.283554	1.994998	0.2829606	0.2051958	0.1313124	0.149018	2.399222	1.387828	0.9220687	0.6892257	0.09671608	0.06407848	0.08326886	0.06886234	0.4184561	0.1297424	0.3818853	0.2414806	0.07789366	0.07790277	0.1284668	0.08341875
211.516	1	0.2142598	0.1382164	0.1072207	0.1360859	1.306217	1.756071	0.6120188	0.422538	0.173848	0.1775751	0.1550472	0.1974479	0.3169422	0.1826114	0.3656515	0.3618068	0.3142382	0.3172336	0.4633187	0.3082453	1.315379	1.573686	1.83328	1.723895
211.517	1	0.1304436	0.1388894	0.1005246	0.05500959	0.1382439	0.2872254	1.050605	0.6220267	0.05176819	0.1002623	0.1179921	0.1105836	1.094805	0.747552	0.3957222	0.3769095	0.09058509	0.1309095	0.0768591	0.05778424	0.2632589	0.3198924	0.1186094	0.2675201
211.614	1	0.005372174	0.004035889	0.006397456	0.003359288	0.002317154	0.002075065	0.005088623	0.002790972	0.006347659	0.002714276	0.003824506	0.002528542	0.004803259	0.003177474	0.002078314	0.002027072	0.002857239	0.004274202	0.004744397	0.00308036	0.002287502	0.002672153	0.002175645	0.00246906
211.615	1	0.485632	0.7077665	2.315066	2.053679	0.2812719	0.2172845	0.1384017	0.1557735	2.389776	1.417986	0.9354477	0.6928221	0.09136408	0.0897117	0.1106394	0.07476121	0.4357276	0.1474307	0.3493593	0.240705	0.08165948	0.08997337	0.115609	0.08384646
211.616	1	0.2146518	0.1207859	0.1065462	0.1023084	1.306877	1.801826	0.6000782	0.45838	0.1789763	0.1877764	0.1604684	0.1940499	0.2956912	0.2018463	0.3615434	0.3627193	0.3062396	0.3241201	0.4711761	0.3303747	1.311938	1.626206	1.92184	1.735756
211.617	1	0.1170122	0.1325063	0.09610933	0.07880577	0.1617617	0.2604007	1.113042	0.5821468	0.04083795	0.1066294	0.1304758	0.1462682	1.157118	0.7311089	0.4213176	0.4040369	0.09162369	0.1309185	0.05289176	0.07706763	0.2577904	0.2926413	0.1142948	0.287024
211.714	1	0.006041173	0.004524369	0.005873457	0.003401645	0.002610612	0.001915147	0.005621267	0.002952287	0.006625089	0.003473138	0.004507061	0.002590996	0.005138502	0.003068227	0.00224282	0.002187253	0.003060103	0.004396541	0.005442813	0.003695259	0.002439287	0.002648796	0.002440343	0.002442357
211.715	1	0.4907141	0.7126665	2.33997	2.103854	0.2858542	0.2284647	0.1666602	0.1434901	2.454161	1.481131	0.9641581	0.6814142	0.1117334	0.07135549	0.0835482	0.08932704	0.46334	0.1857158	0.3122921	0.2182038	0.07250848	0.08565589	0.1067712	0.08329283
211.716	1	0.2104966	0.1077041	0.107331	0.06198654	1.33449	1.834892	0.5940543	0.4464457	0.1731056	0.244639	0.1769422	0.1791035	0.2719369	0.2021277	0.3378984	0.3688738	0.29957	0.3270839	0.4606465	0.3686522	1.31862	1.711421	2.011411	1.766316
211.717	1	0.1395904	0.09568797	0.08305496	0.07389318	0.1951327	0.2325215	1.224123	0.6252446	0.1348523	0.1049516	0.1504825	0.1260981	1.230663	0.7395607	0.4679808	0.4353516	0.0935325	0.08170657	0.04023328	0.05843333	0.2999792	0.2606274	0.1284	0.2452313
211.833	1	0.005543483	0.004265482	0.004777652	0.003164116	0.002384816	0.001825983	0.005175598	0.002886833	0.006530204	0.004091863	0.004232527	0.001996734	0.004590646	0.002712096	0.002026807	0.002056943	0.002993671	0.00378057	0.005061158	0.003850704	0.002423773	0.002680998	0.002382042	0.002231629
211.833	1	0.4948606	0.7134612	2.31028	2.07728	0.2900285	0.2326159	0.1711405	0.1336792	2.438967	1.530045	0.9820614	0.656536	0.121911	0.05566235	0.105979	0.09044226	0.5067372	0.1636364	0.2619971	0.2448927	0.08927487	0.09417531	0.1067809	0.1141451
211.834	1	0.20495	0.1066011	0.1143147	0.06933377	1.359553	1.787173	0.5792064	0.3845703	0.1662681	0.2596799	0.1688435	0.1501053	0.2602312	0.206708	0.2858613	0.3592747	0.2869258	0.3218196	0.4516665	0.3865745	1.288051	1.744268	2.0244	1.776164
211.834	1	0.1439383	0.106212	0.07927926	0.09051123	0.181659	0.1774629	1.152373	0.6508529	0.1244365	0.08575443	0.104299	0.1373753	1.067203	0.6257098	0.4429359	0.4080705	0.1326267	0.09339876	0.0483003	0.09028803	0.2997168	0.2875092	0.163368	0.2092046
211.943	1	0.005170125	0.003941074	0.003981255	0.003212651	0.002106511	0.001969743	0.00499522	0.002940424	0.006034032	0.004447966	0.003767961	0.001437303	0.00405981	0.002402193	0.001927784	0.001667994	0.002454775	0.002952911	0.004378215	0.003768296	0.0023962	0.002772923	0.002359865	0.002214152
211.943	1	0.493728	0.6656919	2.282911	2.011761	0.2805843	0.2432426	0.1510005	0.1322475	2.401007	1.583388	0.9902157	0.6438673	0.1182768	0.07273103	0.1006173	0.07850325	0.52841	0.154723	0.2203037	0.2842565	0.07801097	0.08030246	0.121404	0.1165987
211.944	1	0.176629	0.07964741	0.1251379	0.08735002	1.360022	1.725081	0.5710489	0.3368186	0.1714751	0.2497955	0.1778206	0.1203946	0.250892	0.2032327	0.2489388	0.310546	0.2849107	0.3329349	0.4680076	0.391524	1.299868	1.726129	2.04287	1.78607
211.944	1	0.1341814	0.1063649	0.09442133	0.08470817	0.144527	0.07507379	1.092761	0.6773755	0.1117789	0.08404459	0.1144222	0.149896	0.9563281	0.5576217	0.4187672	0.3380496	0.1205526	0.09804218	0.08128486	0.1071365	0.2989827	0.2880858	0.1862009	0.1726137
212.053	1	0.0048092	0.003642007	0.003754458	0.003304096	0.002272825	0.002288368	0.005094941	0.003145857	0.005559036	0.004808105	0.003718092	0.001150174	0.004351578	0.002626337	0.001858852	0.001291517	0.002321031	0.002174738	0.003862701	0.003045425	0.002342826	0.002924247	0.00240496	0.001937356
212.053	1	0.5022011	0.6260667	2.325054	1.990114	0.2634501	0.2343319	0.1687751	0.1061102	2.361196	1.637151	1.025811	0.6411319	0.1117576	0.07138652	0.07511933	0.08163044	0.52384	0.1581989	0.256125	0.3497922	0.06424891	0.09882577	0.1347917	0.1046198
212.054	1	0.1676285	0.07182958	0.1408548	0.06661876	1.379004	1.689349	0.550673	0.294149	0.1757451	0.2181762	0.1637674	0.09506806	0.268647	0.211076	0.241406	0.2730555	0.2842547	0.3312801	0.4847586	0.3790174	1.334405	1.742318	2.081409	1.808472
212.054	1	0.1262223	0.1581943	0.09959049	0.05370738	0.1642373	0.1223305	1.105104	0.7535234	0.1229349	0.0926316	0.1349353	0.1496687	1.019324	0.6092787	0.3786232	0.2722997	0.1141225	0.08090905	0.07450884	0.08127226	0.2913839	0.2995083	0.1609215	0.134688
212.163	1	0.004615003	0.003848977	0.003908995	0.003641564	0.002469157	0.002892133	0.005447795	0.003677907	0.004933675	0.005386405	0.003900033	0.001477094	0.004623072	0.002987067	0.001769889	0.00127255	0.002506298	0.00168646	0.003732166	0.002645139	0.002501662	0.002728714	0.002613211	0.002020003
212.164	1	0.5074007	0.6094272	2.422	2.056676	0.2645246	0.2712334	0.1995819	0.1002239	2.425059	1.719138	1.089526	0.6398682	0.1186623	0.07185412	0.07193628	0.06126779	0.5134162	0.1499351	0.3419388	0.4247781	0.04071445	0.07327822	0.1638568	0.1147466
212.165	1	0.157422	0.1005087	0.1337725	0.06754878	1.380336	1.698718	0.5312951	0.2456357	0.1661261	0.2097144	0.1429617	0.04925447	0.2668239	0.2439757	0.2217391	0.238281	0.2862	0.3245995	0.4920967	0.3879368	1.416011	1.803558	2.172644	1.866282
212.165	1	0.09700837	0.1053748	0.05516864	0.0664399	0.2070741	0.2304428	1.20052	0.8927262	0.05035712	0.07662176	0.1238217	0.1350798	1.103075	0.7133478	0.361831	0.2702297	0.1131145	0.07827087	0.08025571	0.08915046	0.2929751	0.2711124	0.158587	0.1505621
212.273	1	0.00429046	0.00391064	0.004115146	0.003722131	0.002615119	0.003109199	0.004987736	0.00350801	0.004796818	0.005342844	0.003386821	0.002007388	0.004468997	0.003215371	0.001608735	0.00108961	0.002318475	0.001253251	0.00339324	0.002429779	0.002336397	0.002521991	0.002477243	0.0020631
212.274	1	0.4727797	0.5387289	2.414744	2.045607	0.271882	0.2764739	0.1893839	0.1139774	2.451322	1.7434	1.121899	0.6366566	0.1139158	0.0446873	0.07417331	0.06245785	0.5067205	0.1580919	0.3830323	0.4575336	0.05975114	0.08742294	0.1455249	0.1098302
212.274	1	0.1343479	0.1072077	0.1349116	0.0872128	1.338002	1.683207	0.5034846	0.2049826	0.1638971	0.2037496	0.1520222	0.04904588	0.2477808	0.2689382	0.2218115	0.2413865	0.2626937	0.3172845	0.4594149	0.3789693	1.429379	1.79421	2.163214	1.842961
212.274	1	0.1137864	0.1065927	0.06394041	0.06602091	0.2557802	0.2954274	1.122737	0.8369609	0.06073016	0.09217611	0.1252975	0.1597995	1.059862	0.7584898	0.3244356	0.2015575	0.1151394	0.0772339	0.120546	0.08636936	0.2637326	0.2660922	0.1640959	0.1935587
212.323	1	0.00402954	0.003757045	0.003938862	0.003761625	0.002337391	0.00307511	0.004764221	0.00337364	0.004705488	0.004759729	0.00270855	0.00237269	0.004280562	0.003258237	0.0013861	0.0009270593	0.002729928	0.0009505508	0.003072757	0.002629677	0.002079474	0.002320541	0.002512318	0.002110702
212.323	1	0.4222914	0.4730941	2.345785	2.01253	0.2686377	0.2697956	0.1824599	0.1072591	2.478125	1.709623	1.130105	0.6147659	0.1286142	0.06032784	0.06360424	0.07646447	0.5205819	0.1840923	0.4157353	0.4467	0.06891581	0.08366625	0.1543141	0.1168351
212.324	1	0.1318383	0.1132925	0.1194714	0.09009412	1.285575	1.660825	0.4423673	0.189016	0.1580094	0.2241946	0.1511733	0.05571469	0.2344723	0.2796586	0.2363829	0.2254373	0.2561078	0.3216224	0.4315789	0.3717399	1.439078	1.756284	2.110014	1.812999
212.324	1	0.1024156	0.08979883	0.08347214	0.06996469	0.1897165	0.3050033	1.067193	0.7700452	0.04842865	0.1211681	0.1224281	0.1379973	1.011817	0.78531	0.2876229	0.1491734	0.08425839	0.08448905	0.06666381	0.07677173	0.1779491	0.2705459	0.1884884	0.2256754
212.414	1	0.004049127	0.003383101	0.003393273	0.004289054	0.002041779	0.002802647	0.004485633	0.003116317	0.004345705	0.004818804	0.00237425	0.002592494	0.004232348	0.00323481	0.00134606	0.0008860394	0.002869817	0.001749135	0.003450879	0.002936091	0.00173852	0.00238197	0.002640811	0.002181522
212.416	1	0.3574207	0.4180459	2.323039	1.953331	0.273874	0.2421787	0.1668569	0.1086976	2.46342	1.615449	1.148097	0.5929872	0.1063315	0.04810059	0.08650364	0.07669443	0.5102187	0.2124506	0.4405476	0.3841468	0.07006327	0.08337852	0.1694589	0.08228332
212.416	1	0.1572042	0.111285	0.1293823	0.09337673	1.244224	1.632846	0.4337303	0.2148844	0.1628343	0.2302793	0.1530922	0.07781218	0.2221965	0.2588372	0.2467737	0.2053471	0.2629457	0.3137032	0.4278246	0.3618721	1.449087	1.741149	2.069454	1.767115
212.417	1	0.105695	0.115981	0.0811074	0.06652748	0.1708257	0.2860164	1.018045	0.719673	0.08660414	0.1262201	0.124823	0.138236	0.9977601	0.7656485	0.2898155	0.1500907	0.08811157	0.08448334	0.1043901	0.1033883	0.1453151	0.2517911	0.1840812	0.2323726
212.514	1	0.004627275	0.003740624	0.002511604	0.005313658	0.001937892	0.002636226	0.005210644	0.003417758	0.004120094	0.005288579	0.00282104	0.003095839	0.004907408	0.003650265	0.001542405	0.001094155	0.003728454	0.002868054	0.00422439	0.0034112	0.001947826	0.002512887	0.002860954	0.002283508
212.515	1	0.3081285	0.3974943	2.39561	1.97704	0.2681233	0.25806	0.164577	0.1234281	2.500711	1.598176	1.178403	0.6013584	0.07645828	0.07406002	0.07888575	0.08364211	0.4794863	0.2526478	0.4373192	0.3234197	0.04809174	0.08705461	0.1840604	0.06503285
212.516	1	0.1707466	0.1012703	0.1391554	0.1207691	1.249136	1.666833	0.4498971	0.2627962	0.166477	0.2330991	0.172423	0.08966686	0.2219253	0.2392839	0.2755179	0.2011154	0.2897328	0.3222741	0.4531433	0.3838292	1.52177	1.835231	2.159733	1.816821
212.517	1	0.07531824	0.07621758	0.08018149	0.0602391	0.1616265	0.2534554	1.181832	0.786024	0.08794352	0.1099649	0.1185416	0.1090407	1.17709	0.8560166	0.3306967	0.1760165	0.08927729	0.09450048	0.08404875	0.08031635	0.1744347	0.2503621	0.1894365	0.2380955
212.614	1	0.004657787	0.004415079	0.002015969	0.006142645	0.001881163	0.002466968	0.005358336	0.00329669	0.004211159	0.005197467	0.003079751	0.003723531	0.005102549	0.003519488	0.001635715	0.001311225	0.004104384	0.003524674	0.00457313	0.003542062	0.001959072	0.002324612	0.002788418	0.002386942
212.615	1	0.261043	0.387176	2.373535	1.928277	0.2706323	0.2637734	0.1572132	0.1183393	2.538193	1.560135	1.149422	0.5847891	0.08233979	0.07104136	0.1136344	0.0846822	0.4285146	0.2763539	0.3979458	0.2850817	0.07155123	0.09517514	0.1703349	0.05873644
212.616	1	0.1846177	0.09459255	0.1315536	0.1175422	1.232036	1.65686	0.4392988	0.2849664	0.164693	0.2268379	0.16266	0.07863604	0.2314675	0.2094502	0.2943623	0.1916135	0.29635	0.3351523	0.4617862	0.3911688	1.541527	1.891216	2.178004	1.808211
212.617	1	0.07215156	0.08573594	0.09598624	0.1001451	0.147618	0.2096192	1.219497	0.7122289	0.05113993	0.1069531	0.114214	0.1031494	1.213613	0.8020899	0.3452175	0.228551	0.07041087	0.07109434	0.1136142	0.09746638	0.2052193	0.2252516	0.179231	0.2799083
212.714	1	0.004775765	0.004821838	0.002167221	0.006711316	0.001911875	0.002063076	0.005015449	0.002798804	0.004598557	0.004750402	0.003303718	0.003889007	0.004814755	0.003165318	0.001795582	0.00127006	0.004494536	0.004154947	0.004739158	0.00395087	0.002164313	0.002376357	0.002662772	0.002562566
212.715	1	0.2401418	0.3818192	2.315932	1.848176	0.3019896	0.2569404	0.1422807	0.140038	2.554558	1.45317	1.078485	0.5699079	0.08735514	0.08677055	0.08165303	0.0866928	0.351035	0.2810185	0.3494546	0.236118	0.05765058	0.09584711	0.1763488	0.05409149
212.716	1	0.2018065	0.1092564	0.1129435	0.09196971	1.214845	1.651245	0.4405313	0.2902011	0.1733383	0.2102512	0.1752986	0.06913793	0.2499209	0.2009419	0.3311135	0.1843461	0.281997	0.3720765	0.4412581	0.3812343	1.527246	1.912216	2.130814	1.748367
212.717	1	0.1050868	0.05961091	0.06504878	0.06812234	0.1291173	0.1772766	1.140236	0.5975265	0.07119455	0.08467578	0.1411872	0.1031538	1.140761	0.7206986	0.3210704	0.2456368	0.09081365	0.07500484	0.07088541	0.09965427	0.2576343	0.188798	0.1696226	0.2827866
212.814	1	0.005012216	0.005081484	0.00285019	0.007228206	0.001789666	0.00177898	0.004646978	0.002400994	0.00516429	0.004294376	0.003578945	0.004127236	0.004546454	0.002798939	0.001868006	0.001486246	0.00467772	0.004628197	0.004767025	0.004157783	0.002338565	0.002463843	0.002622425	0.002554366
212.815	1	0.254358	0.3695677	2.237822	1.804911	0.2832841	0.2525864	0.1320292	0.1025425	2.527345	1.367502	0.9994731	0.5469643	0.09258458	0.07595536	0.1068511	0.09046183	0.2564338	0.2728687	0.3366157	0.2217588	0.08067137	0.08152092	0.1942711	0.05614781
212.816	1	0.2050377	0.1305672	0.07673042	0.07234196	1.197912	1.608577	0.4380761	0.2975696	0.19056	0.2122151	0.1771786	0.07986796	0.2707915	0.1814915	0.3451363	0.1875865	0.2726002	0.4081663	0.4278536	0.3685011	1.498168	1.893943	2.049843	1.667386
212.817	1	0.1336771	0.09879061	0.09552268	0.08335372	0.1200295	0.1293009	1.040031	0.5117194	0.1093744	0.03341531	0.08924475	0.09158686	1.051197	0.6212999	0.300556	0.2728674	0.09052699	0.100402	0.1052527	0.08764421	0.2844211	0.2127506	0.1989295	0.2704296
212.914	1	0.008602109	0.008926568	0.006889646	0.01075443	0.004906074	0.003723116	0.007104506	0.004370967	0.008149036	0.007397804	0.007270297	0.007246872	0.008302036	0.005044634	0.005546849	0.004673766	0.008172269	0.008347318	0.008675405	0.006727502	0.005319296	0.005915791	0.005507078	0.004757831
212.916	1	0.3222244	0.3425123	2.259606	1.79808	0.2813828	0.2199991	0.1330785	0.1271728	2.506204	1.289546	0.9241152	0.531813	0.07918057	0.0760102	0.08678678	0.103648	0.1762626	0.2976008	0.3612419	0.2846455	0.07566285	0.05725805	0.1845243	0.06892899
212.916	1	0.1710777	0.1375163	0.08190675	0.0887679	1.179668	1.5873	0.4667334	0.2930013	0.230058	0.237463	0.1877055	0.09127623	0.2891422	0.1818775	0.3206707	0.2218744	0.2585478	0.4207192	0.424128	0.3656421	1.520717	1.921209	2.043187	1.683825
212.917	1	0.1556673	0.1015358	0.07209898	0.1094304	0.05547095	0.09393092	1.100529	0.6234891	0.08312504	0.05867662	0.1379	0.1346118	1.092331	0.6316473	0.3286914	0.31185	0.08457726	0.1029285	0.1018172	0.05578933	0.3091216	0.2493904	0.2124864	0.2535392
213.014	1	0.007971589	0.00835615	0.007226384	0.009954268	0.004250822	0.004088521	0.007262632	0.005268335	0.008206973	0.00632034	0.006994997	0.006885561	0.007912212	0.004729139	0.005144236	0.004486761	0.00742535	0.007491441	0.007623679	0.005952456	0.005092499	0.005529284	0.005422183	0.004426661
213.016	1	0.3782998	0.3236731	2.288476	1.835962	0.2735121	0.2482943	0.146734	0.09494374	2.559474	1.305211	0.8865982	0.4935092	0.09321655	0.0693607	0.1051097	0.1221954	0.2005322	0.3282843	0.3792159	0.3308313	0.0690948	0.0691874	0.207256	0.07207157
213.017	1	0.1971924	0.1095257	0.1086773	0.08300809	1.170529	1.541227	0.5102969	0.2699495	0.2508014	0.2427921	0.192008	0.1008296	0.2760599	0.1956495	0.3019405	0.2343823	0.2693865	0.4147762	0.4281675	0.3408472	1.541125	1.936509	1.988408	1.696458
213.017	1	0.1385806	0.08180178	0.09038697	0.09165791	0.09341762	0.08744394	1.184608	0.7693503	0.1254089	0.09236878	0.1179639	0.1438242	1.175983	0.7037065	0.368647	0.3275996	0.08569658	0.08268782	0.08307569	0.06210725	0.3315567	0.3010212	0.2122778	0.2208332
213.114	1	0.003841677	0.00437202	0.005215027	0.006117977	0.001863568	0.00185898	0.005009576	0.003696417	0.005896534	0.00237848	0.00351678	0.003640118	0.004544136	0.002852882	0.001797827	0.001715404	0.003333036	0.004058737	0.003797698	0.002711855	0.00248201	0.002963405	0.002585063	0.001866377
213.116	1	0.4127414	0.2626437	2.205153	1.792162	0.2908284	0.2278198	0.1498933	0.10864	2.55194	1.313562	0.8175108	0.4816153	0.1039786	0.07753087	0.0774294	0.1029913	0.2645386	0.3204889	0.3591512	0.3343664	0.08020119	0.07207651	0.1634108	0.08152753
213.119	1	0.2461707	0.07059087	0.1347278	0.1161879	1.17233	1.459278	0.55451	0.246199	0.2604178	0.2124854	0.2033879	0.0966916	0.2579433	0.2117257	0.3088298	0.2445785	0.2960385	0.3905869	0.4009686	0.3218874	1.495979	1.875813	1.842354	1.647401
213.120	1	0.1538629	0.1547133	0.1357102	0.09178458	0.1929431	0.1880592	1.14015	0.8303358	0.1522012	0.08237041	0.1155051	0.1729278	1.082955	0.6144408	0.3611604	0.3093606	0.08461732	0.08074714	0.1160068	0.07498169	0.3036651	0.3159423	0.2019328	0.1393442
213.233	1	0.003289341	0.003521802	0.005149872	0.004999979	0.002042336	0.00228246	0.004832385	0.003769628	0.00567055	0.002289346	0.00294037	0.00325094	0.004159464	0.002501143	0.00158495	0.001682583	0.002351304	0.003337735	0.003042835	0.001854769	0.002007188	0.002774863	0.002289481	0.001877007
213.233	1	0.4445856	0.2649883	2.118763	1.732265	0.2864011	0.2286184	0.1312305	0.1114176	2.504541	1.29883	0.7693375	0.4569701	0.1015705	0.08883875	0.06351977	0.09731469	0.3507807	0.3016443	0.3334448	0.3070164	0.07581927	0.07593265	0.1536012	0.08790419
213.234	1	0.2482878	0.07418838	0.1511146	0.1276475	1.160322	1.40604	0.5416506	0.2374935	0.2529532	0.1944382	0.2010399	0.1106068	0.2745485	0.2352505	0.3521318	0.2675168	0.301613	0.3651896	0.3619337	0.3147236	1.447055	1.785458	1.70268	1.593068
213.234	1	0.1467312	0.1321993	0.1117873	0.08300984	0.2183921	0.249385	1.101907	0.8590927	0.1328747	0.07543736	0.1363853	0.1924328	0.9662448	0.5689879	0.3562603	0.3397195	0.07117225	0.06782741	0.11295	0.09022292	0.2182677	0.2872956	0.1870164	0.1564579
213.313	1	0.002613891	0.002420301	0.00488587	0.004329431	0.002153522	0.00258933	0.004757494	0.003860685	0.005507869	0.002760289	0.002438521	0.002574535	0.004163733	0.002760128	0.001659255	0.001512449	0.001549222	0.002709048	0.002445568	0.001357744	0.001665722	0.002638893	0.002037107	0.002069052
213.313	1	0.4565362	0.3034605	2.076433	1.70904	0.2897488	0.1998297	0.1151035	0.1179405	2.466508	1.278582	0.7430915	0.4410186	0.08699681	0.08897948	0.05959834	0.0948917	0.4374578	0.2830918	0.2922036	0.270196	0.08569374	0.09005051	0.1436204	0.0957016
213.314	1	0.2548841	0.1371227	0.1508834	0.1484151	1.157958	1.373814	0.5298325	0.3007561	0.2674553	0.1960944	0.1863463	0.1400279	0.3125552	0.2389936	0.3839626	0.2782832	0.3236883	0.3386415	0.3372803	0.2898414	1.464622	1.697958	1.640744	1.580246
213.314	1	0.1435515	0.1449841	0.119885	0.08344828	0.2102863	0.2895722	1.091495	0.8771472	0.09369631	0.07336836	0.1283158	0.148811	0.9427349	0.6152097	0.3645874	0.3184447	0.05655642	0.07987774	0.09450706	0.06743365	0.1777993	0.2809267	0.1548516	0.2115651
213.414	1	0.002440316	0.001939731	0.005181706	0.004085674	0.002275304	0.00281341	0.005410137	0.004283551	0.005667832	0.0032089	0.00211676	0.002391486	0.00477828	0.003285347	0.001817317	0.001660646	0.001429753	0.002209796	0.002031389	0.001302166	0.001738297	0.002615883	0.00207553	0.002378942
213.415	1	0.5021533	0.3494889	2.144689	1.745754	0.288129	0.2332694	0.1058712	0.1116321	2.504723	1.342186	0.768187	0.4460433	0.07952131	0.07959751	0.07398807	0.092574	0.500302	0.2772672	0.2879154	0.253219	0.1105699	0.09110917	0.1461281	0.07976219
213.416	1	0.2522988	0.1237256	0.141075	0.1417387	1.199005	1.406273	0.5741115	0.3686977	0.2900075	0.2080997	0.1877316	0.1490412	0.3291589	0.2439044	0.3876586	0.2927412	0.3669812	0.3339736	0.3475731	0.3009777	1.582756	1.643716	1.635481	1.675266
213.417	1	0.11664	0.1461515	0.1060138	0.07102625	0.1947007	0.3060185	1.258422	0.9658617	0.05620418	0.09851442	0.1218084	0.1421384	1.13498	0.7489909	0.4106266	0.3670436	0.07077678	0.09069288	0.08696319	0.06652207	0.2011864	0.2820947	0.1744703	0.2463915
213.504	1	0.001853285	0.001048028	0.004955196	0.004023957	0.002051824	0.002576261	0.005188721	0.004044592	0.005335997	0.0033817	0.001696386	0.002113911	0.004788872	0.003521772	0.001655292	0.001840765	0.001226598	0.001518435	0.001391925	0.0008617262	0.001796192	0.002389506	0.001998547	0.002241751
213.505	1	0.5199623	0.360279	2.142718	1.760323	0.2890017	0.2279307	0.1377195	0.123561	2.4863	1.411203	0.8186594	0.4220681	0.06433897	0.06985354	0.06958942	0.1020264	0.5162782	0.2422188	0.2677603	0.2770328	0.07666691	0.08787144	0.1171886	0.09375128
213.506	1	0.2515617	0.061979	0.1649035	0.1226741	1.187802	1.36154	0.5908463	0.3927661	0.2921926	0.1970112	0.2030546	0.1500911	0.3162787	0.2569926	0.4022877	0.2867274	0.4102195	0.3353924	0.3612392	0.2969978	1.580924	1.566563	1.585383	1.656336
213.507	1	0.1699458	0.09109291	0.05475437	0.0838083	0.1511323	0.261023	1.222963	0.9215163	0.05749235	0.1217543	0.1276444	0.1305378	1.165487	0.8176217	0.3576391	0.3743676	0.08444271	0.09195827	0.07468492	0.058451	0.2271324	0.2693721	0.1768776	0.2641177
213.614	1	0.001602851	0.0006153082	0.004974199	0.00405368	0.001879778	0.002279017	0.004710178	0.003602263	0.005503559	0.003127971	0.001746223	0.001849845	0.00441931	0.00333733	0.001657947	0.001636531	0.001314406	0.001154491	0.001254607	0.0006580342	0.001936821	0.002348373	0.00207729	0.002318873
213.615	1	0.523138	0.3775011	2.144582	1.75366	0.2884645	0.2530724	0.1575848	0.1057821	2.487463	1.452591	0.8738931	0.4122677	0.06721325	0.07016282	0.07238023	0.1145567	0.520811	0.2324465	0.2787873	0.322211	0.07659152	0.1148941	0.1644073	0.0670476
213.616	1	0.249357	0.08226923	0.1843728	0.1177117	1.22282	1.305234	0.5569284	0.407164	0.3070511	0.163454	0.1909863	0.1572484	0.3231908	0.2676311	0.4160955	0.2873962	0.4528701	0.3074409	0.3787685	0.2986368	1.591213	1.462569	1.541216	1.587889
213.617	1	0.165223	0.1105985	0.06427465	0.1033455	0.1030378	0.2644557	1.06495	0.7729313	0.08217563	0.1034732	0.1436415	0.09541462	1.077516	0.7711024	0.3344036	0.3302871	0.1349428	0.1062163	0.07549549	0.05608777	0.2111611	0.2847432	0.1646036	0.2871014
213.704	1	0.001734785	0.001033607	0.004927355	0.00390509	0.002026877	0.002270773	0.004338026	0.003165045	0.005669446	0.003118392	0.001760584	0.001756821	0.004134671	0.003337027	0.001816922	0.001475107	0.001536287	0.0008012365	0.001382738	0.0005933029	0.002125534	0.002391447	0.002196262	0.002242333
213.705	1	0.5047175	0.3912902	2.151119	1.726914	0.3037069	0.2379923	0.1570204	0.1033659	2.453581	1.443134	0.8834794	0.418066	0.08443837	0.04295338	0.07135217	0.1119301	0.5173714	0.2048873	0.2787131	0.3744839	0.08608136	0.1000995	0.156219	0.0542277
213.706	1	0.23863	0.09339787	0.1700669	0.1297812	1.237104	1.306529	0.5415786	0.4032904	0.3060508	0.1460241	0.1854821	0.1640563	0.3363562	0.3012239	0.3813957	0.3094238	0.4648479	0.2862889	0.3968692	0.3093753	1.597557	1.371619	1.555444	1.544201
213.707	1	0.1410872	0.08601132	0.06692902	0.07403058	0.1318011	0.3078961	0.9642097	0.6596404	0.08992241	0.1252934	0.1107515	0.1303701	0.9797837	0.7581876	0.3559564	0.3209833	0.07878079	0.1026004	0.08206394	0.06894	0.2178771	0.2997535	0.1608256	0.2712196
213.804	1	0.001855128	0.001248406	0.005388289	0.003721113	0.002094649	0.00253426	0.004847323	0.003067336	0.005689834	0.003269759	0.00182844	0.001787566	0.00447531	0.003517638	0.001928744	0.001738043	0.001886465	0.0007232484	0.001989492	0.0006738541	0.002434786	0.002642778	0.002511314	0.002283519
213.805	1	0.4641679	0.4241829	2.256032	1.779425	0.2849487	0.2575284	0.1465029	0.09750061	2.46913	1.476051	0.9752322	0.4626548	0.07768721	0.0535325	0.09120825	0.1020915	0.5378396	0.2223813	0.3270451	0.4502594	0.07919916	0.09252591	0.1745578	0.05727337
213.806	1	0.2587739	0.09324433	0.1476047	0.1557523	1.230342	1.404368	0.6148427	0.4176412	0.2968996	0.1627315	0.208413	0.1852883	0.3666636	0.3081401	0.3577746	0.3158037	0.4723471	0.3072901	0.4414085	0.3365462	1.640158	1.351647	1.670391	1.654938
213.807	1	0.1229764	0.1323592	0.09275751	0.04978056	0.1466549	0.3284641	1.085771	0.6502772	0.06631157	0.1217712	0.1187832	0.1177185	1.082709	0.7928995	0.3984454	0.3796482	0.08726403	0.1178193	0.1483575	0.06559138	0.2272968	0.3206429	0.2335666	0.2502152
213.904	1	0.001682035	0.001198944	0.005629069	0.003848479	0.002084937	0.002463936	0.004957287	0.002778532	0.005635106	0.003312467	0.001933579	0.001457056	0.004638039	0.003223	0.00196618	0.001936405	0.002175578	0.0009593984	0.002151024	0.0009918586	0.002599919	0.002429435	0.002692906	0.002382648
213.905	1	0.4298449	0.4423165	2.319425	1.819378	0.2862778	0.2856552	0.1521413	0.09841606	2.454248	1.480711	0.9902731	0.4810475	0.06443798	0.06538264	0.09059506	0.1052661	0.516064	0.2458361	0.3372662	0.4610101	0.08373835	0.09556142	0.1858335	0.06575297
213.906	1	0.2418594	0.1039372	0.132498	0.1693644	1.215095	1.442093	0.6351447	0.3939219	0.2852966	0.1723676	0.1990082	0.1978063	0.4057588	0.2970464	0.3200882	0.2901199	0.4618745	0.3019962	0.4604419	0.361272	1.621638	1.341633	1.729701	1.68185
213.907	1	0.08829589	0.1350195	0.08852315	0.08261002	0.1273171	0.3308985	1.106964	0.5974649	0.0608684	0.1035957	0.1126451	0.1138458	1.101396	0.7537155	0.4200668	0.4141427	0.08849006	0.09191383	0.1275013	0.07170336	0.24849	0.3200558	0.2675879	0.2468531
214.004	1	0.001719805	0.001277767	0.005148172	0.003848824	0.002119539	0.002204211	0.004649111	0.00230815	0.005725102	0.003150577	0.002071261	0.001188206	0.004331489	0.002786033	0.001917907	0.001923617	0.001960537	0.00127819	0.002400949	0.001178692	0.00264519	0.002156118	0.002666346	0.002232818
214.005	1	0.3799185	0.4403542	2.27608	1.81269	0.2955016	0.2735461	0.1516477	0.1013213	2.477131	1.418526	0.9685547	0.4819824	0.07640935	0.06559649	0.07901214	0.1009563	0.4426532	0.2474012	0.3444414	0.4290492	0.07162947	0.08778865	0.1743341	0.04985749
214.006	1	0.2053917	0.1096946	0.1366188	0.1323315	1.203057	1.448931	0.6006005	0.2916508	0.2451906	0.1854946	0.1807333	0.1836562	0.4123938	0.2922599	0.3077308	0.2663255	0.440827	0.2834946	0.4887576	0.377562	1.569931	1.280343	1.758881	1.67579
214.007	1	0.08574695	0.1461579	0.08091358	0.08922037	0.1352692	0.2900184	1.032303	0.5428039	0.05994877	0.06470383	0.08219522	0.118362	1.002075	0.6651851	0.4250245	0.4170891	0.1192699	0.114122	0.08629466	0.06873011	0.3078097	0.2789321	0.2603136	0.2041266
214.104	1	0.002029455	0.001756401	0.004853312	0.003811426	0.002154732	0.001876908	0.004430166	0.002166868	0.005890695	0.003042419	0.002132936	0.001515705	0.003686203	0.00243488	0.00181085	0.001660239	0.001614232	0.001685685	0.002395838	0.001492678	0.002603862	0.002216562	0.002706605	0.00213068
214.105	1	0.3552502	0.4105123	2.233385	1.773333	0.2876695	0.2505886	0.1401306	0.08821545	2.503837	1.352574	0.9353464	0.4652036	0.07712668	0.07351141	0.08726137	0.09914889	0.357722	0.234065	0.3211668	0.3879783	0.06993317	0.06307296	0.1593392	0.04454337
214.106	1	0.1497139	0.1134316	0.1275116	0.1125534	1.187525	1.45039	0.5662132	0.1922503	0.2014688	0.2074158	0.1587961	0.1767622	0.4293602	0.2995829	0.2927143	0.293106	0.4215935	0.2904455	0.4853977	0.3842344	1.541918	1.257943	1.79176	1.616106
214.107	1	0.1404027	0.1256177	0.07881271	0.08829871	0.1430685	0.2017204	0.9731591	0.5236807	0.05830436	0.05547287	0.1044196	0.1120114	0.8758739	0.5609647	0.4093634	0.3822653	0.1229224	0.1085025	0.08356952	0.09990279	0.3099786	0.2783493	0.2599624	0.1828746
214.204	1	0.002301193	0.002558758	0.004813726	0.003869055	0.00244572	0.001868365	0.004788616	0.002730944	0.006429469	0.003138812	0.00234463	0.001919433	0.003853918	0.00250683	0.001753377	0.001461414	0.002009829	0.002313402	0.002678543	0.00179489	0.002729236	0.002450714	0.002577408	0.002104527
214.205	1	0.3680836	0.442099	2.251207	1.795333	0.2649183	0.2268305	0.1565669	0.1016178	2.553145	1.309281	0.9400987	0.4719582	0.08612346	0.07047242	0.07240242	0.09868409	0.2882462	0.2213502	0.2873567	0.3563698	0.05962998	0.05996358	0.1462649	0.05513217
214.206	1	0.1363015	0.1304286	0.1297985	0.140461	1.189114	1.446533	0.5154021	0.2049834	0.1797806	0.2006199	0.1314498	0.1616475	0.4103002	0.283538	0.2686756	0.3024615	0.4130968	0.299336	0.4881899	0.3846021	1.528494	1.280134	1.859773	1.640325
214.207	1	0.1022472	0.1192529	0.09473395	0.09740024	0.2105592	0.09838031	1.062716	0.6766094	0.06919054	0.06296171	0.09116349	0.1428833	0.8845238	0.5774046	0.4078184	0.3364533	0.1080427	0.09375586	0.06139579	0.1026962	0.3158807	0.3079531	0.2199645	0.1550526
214.304	1	0.002675186	0.00312409	0.004394295	0.003938998	0.002606508	0.00199461	0.005209761	0.003486869	0.006691277	0.003231609	0.002653511	0.002375728	0.004275724	0.002958665	0.001853301	0.001410665	0.002702453	0.002751585	0.002811985	0.00178234	0.002703995	0.002397325	0.002427908	0.002045345
214.305	1	0.3775752	0.434308	2.236021	1.789208	0.2718851	0.2234106	0.132548	0.1087374	2.538064	1.27822	0.8946453	0.4830212	0.06302293	0.07248638	0.06824511	0.09254282	0.2053106	0.2093245	0.2852858	0.3040659	0.06368549	0.05621502	0.1468551	0.06120074
214.306	1	0.1611299	0.1216108	0.1359054	0.1271485	1.222912	1.481164	0.498315	0.3408363	0.1843085	0.200851	0.1272975	0.1586603	0.380439	0.315949	0.2608423	0.3177247	0.4021896	0.320385	0.4854812	0.3602744	1.485511	1.34531	1.917299	1.637223
214.307	1	0.1527384	0.15308	0.07695082	0.08458463	0.247529	0.09262364	1.184187	0.8166956	0.1106895	0.0830748	0.1136337	0.1729767	1.01553	0.6973587	0.4013492	0.2993258	0.07667859	0.08894041	0.07697019	0.08954421	0.3333791	0.2991502	0.1724509	0.1502032
214.404	1	0.002546231	0.003206542	0.003746551	0.003924039	0.002372955	0.00252538	0.004914591	0.003524304	0.006253353	0.003833012	0.002700318	0.002003377	0.004281988	0.003222318	0.00191939	0.001239046	0.002682491	0.002799718	0.002378321	0.001538822	0.002639176	0.002422171	0.002279889	0.002146831
214.405	1	0.3718765	0.4034907	2.157723	1.740602	0.2619794	0.2587032	0.131477	0.1006957	2.482421	1.297033	0.8156286	0.4440398	0.07752888	0.08250932	0.08426545	0.0921813	0.1954398	0.2105926	0.3320204	0.2660173	0.06374891	0.06936826	0.1755996	0.07334844
214.406	1	0.1676686	0.1016367	0.1340416	0.1233695	1.216843	1.480841	0.5003421	0.4412551	0.1697076	0.2437555	0.1457081	0.1613281	0.3421923	0.3323541	0.2704859	0.3293864	0.3730182	0.3341501	0.4453232	0.3106294	1.403013	1.400868	1.875798	1.572018
214.407	1	0.1496211	0.1003307	0.1015684	0.05740082	0.2182522	0.1811729	1.12992	0.8186868	0.06160905	0.03661349	0.1276251	0.1508745	1.023534	0.7063968	0.386749	0.2527357	0.1039987	0.1165099	0.06915486	0.101825	0.3305975	0.2993855	0.144523	0.2102646
214.504	1	0.00195677	0.002463194	0.003575498	0.003909448	0.002123366	0.002594679	0.004690147	0.00351807	0.005817936	0.003809165	0.002318103	0.001887026	0.004140031	0.003244074	0.001745432	0.001062498	0.002006115	0.002210355	0.001632041	0.001126468	0.002230721	0.002170985	0.002183617	0.002075166
214.505	1	0.3537357	0.357002	2.074173	1.690056	0.2674549	0.2558665	0.136805	0.07836972	2.453674	1.308968	0.7458686	0.3958497	0.08307133	0.05958996	0.08872627	0.07774502	0.2453932	0.1968219	0.3676913	0.2815255	0.08682915	0.05583335	0.1646072	0.07366752
214.506	1	0.1430789	0.06971319	0.1166727	0.1130671	1.193842	1.464019	0.517484	0.5113362	0.1547811	0.2699014	0.1581643	0.1651642	0.2983875	0.329984	0.2592598	0.3290941	0.367087	0.3243401	0.3979543	0.3006347	1.344632	1.389465	1.803468	1.538129
214.507	1	0.1254522	0.09445486	0.07562	0.0457202	0.1670393	0.2415714	1.042958	0.7760796	0.07490611	0.07869086	0.1205776	0.146542	1.003981	0.723977	0.3618509	0.2012116	0.1224046	0.07371904	0.08597956	0.09427804	0.2695434	0.2649308	0.1273431	0.2267836
214.604	1	0.00155942	0.001823862	0.003856334	0.003971707	0.001808432	0.002542923	0.004751978	0.003463019	0.005491446	0.003391792	0.001962404	0.001616578	0.004141876	0.003184103	0.001397659	0.0009842572	0.001202612	0.001680904	0.001081765	0.0006464799	0.001967613	0.001890995	0.00222809	0.002084845
214.605	1	0.369804	0.3554199	2.07739	1.678229	0.2786934	0.2692067	0.1284134	0.08801193	2.438938	1.340547	0.6802766	0.3802699	0.1004148	0.06588016	0.08108894	0.069554	0.3125981	0.1910984	0.4118911	0.3166215	0.08522485	0.07409737	0.1762013	0.08819394
214.606	1	0.1300282	0.05732947	0.118201	0.1074376	1.174287	1.472646	0.5593833	0.5411773	0.1520319	0.2447957	0.1951142	0.1660219	0.2892154	0.3199568	0.2414704	0.3497276	0.3473973	0.3222152	0.3646266	0.3117598	1.285404	1.396066	1.800807	1.542497
214.607	1	0.1169293	0.07558451	0.09057197	0.03791775	0.07471334	0.2373727	1.043928	0.751308	0.07205949	0.1043349	0.1068583	0.1327253	1.013409	0.7470486	0.3002078	0.1622796	0.1155145	0.0836286	0.06361114	0.0601141	0.2183176	0.2201543	0.1607172	0.2223508
214.704	1	0.001597485	0.001571163	0.004109746	0.004143582	0.001787181	0.002551957	0.005222128	0.003864876	0.005812986	0.003407947	0.001605855	0.001314224	0.004907761	0.00354307	0.001463525	0.001035678	0.001421107	0.001562544	0.0006852081	0.0004406088	0.001780259	0.001930633	0.002244669	0.001923154
214.705	1	0.3664556	0.406778	2.164603	1.712532	0.2800749	0.2746847	0.1145518	0.09391042	2.482861	1.372097	0.6737339	0.4197479	0.08469623	0.04508301	0.0637611	0.06225079	0.3674165	0.1810575	0.4182523	0.3453836	0.07502271	0.07119072	0.1912911	0.07525517
214.706	1	0.1396033	0.06438078	0.1404171	0.09390808	1.191797	1.549718	0.6117177	0.5523036	0.1387164	0.2082523	0.2240369	0.1641199	0.2796499	0.2799384	0.236422	0.383279	0.3568513	0.3393459	0.3623664	0.3230604	1.261168	1.486998	1.919907	1.603498
214.707	1	0.1005217	0.07564545	0.088983	0.09082842	0.0798665	0.2290174	1.197656	0.8537945	0.07667137	0.1343258	0.1644786	0.1219397	1.193906	0.8309826	0.3398619	0.2147068	0.08257998	0.07895935	0.0739066	0.06650956	0.1936187	0.2208897	0.1812793	0.2298469
214.804	1	0.001412706	0.001456926	0.004084721	0.003805015	0.001813501	0.002517323	0.005214799	0.003708825	0.005810988	0.003518309	0.001443835	0.001068766	0.005067371	0.003451533	0.001532682	0.001003964	0.001426214	0.0009980853	0.000682936	0.0005801446	0.001704927	0.001888472	0.002210772	0.002011801
214.805	1	0.3438866	0.4030654	2.174693	1.698265	0.2906216	0.2723117	0.1325453	0.1014633	2.477856	1.433525	0.6094423	0.4478665	0.09150793	0.06940273	0.09205297	0.06759382	0.4399135	0.1630131	0.3875807	0.330386	0.1056792	0.06847706	0.184003	0.08262065
214.806	1	0.1333133	0.08072907	0.1092709	0.1000253	1.177784	1.532571	0.6216259	0.4877261	0.1380121	0.1747266	0.2148303	0.1501035	0.2908596	0.2468423	0.2515679	0.3848373	0.3550358	0.320456	0.3762069	0.3408472	1.243754	1.533122	1.950277	1.607639
214.807	1	0.09664264	0.06415684	0.09003549	0.08227106	0.113188	0.2119243	1.178901	0.8196206	0.09492972	0.1120879	0.1400326	0.1178872	1.213724	0.801621	0.3469226	0.2255126	0.1221702	0.07625691	0.08247598	0.07781869	0.1359477	0.2141813	0.1765492	0.221766
214.904	1	0.001127291	0.001235397	0.004087948	0.003460669	0.001891585	0.002289623	0.004948857	0.003250258	0.005773946	0.003679521	0.001428339	0.00125146	0.004774918	0.003059366	0.001585976	0.001123553	0.001294648	0.0006968109	0.0009253317	0.0007298452	0.001276959	0.001824145	0.002262872	0.002193943
214.905	1	0.2866463	0.331559	2.158346	1.647931	0.2922384	0.2395297	0.1450294	0.09572967	2.481997	1.480496	0.5760922	0.4748648	0.07219463	0.06985397	0.07308225	0.07634564	0.4660977	0.1651533	0.3323535	0.3056569	0.08433397	0.05005826	0.1712939	0.08393447
214.906	1	0.1172838	0.09141455	0.1057655	0.1197578	1.195127	1.483262	0.6059589	0.443402	0.1448799	0.1634182	0.2251745	0.1371921	0.2923442	0.241262	0.2486288	0.3679198	0.3425492	0.3182664	0.3708362	0.3558335	1.208441	1.544764	1.917895	1.615763
214.907	1	0.06535398	0.05707201	0.07989673	0.07366717	0.1292675	0.1962494	1.091121	0.6945809	0.06122175	0.1120774	0.1168058	0.08872428	1.12157	0.7358079	0.3545698	0.225042	0.08572503	0.0708537	0.0592557	0.08525631	0.04962032	0.1885044	0.1230204	0.2585241
215.004	1	0.001060395	0.0008049934	0.004455497	0.003013011	0.00194812	0.0021374	0.004545127	0.002776854	0.005753988	0.003574897	0.001602427	0.001409795	0.00437736	0.002745409	0.001501348	0.001128644	0.00103583	0.0005002476	0.001107855	0.0009052734	0.0009260364	0.001915072	0.002283208	0.002452434
215.006	1	0.2531024	0.295962	2.174143	1.619858	0.2829456	0.2359813	0.1273867	0.1187177	2.479176	1.472676	0.5691518	0.493761	0.09270609	0.08447856	0.069196	0.08061234	0.4478842	0.1783539	0.2672955	0.2716931	0.06779024	0.0913956	0.1368535	0.1126736
215.006	1	0.111116	0.1393343	0.1000768	0.1044501	1.202048	1.452365	0.5685331	0.370653	0.1643615	0.1794978	0.2194897	0.124715	0.2857642	0.2639693	0.2364519	0.3524554	0.329367	0.3032148	0.3695613	0.3367412	1.18231	1.539298	1.849937	1.620734
215.007	1	0.04586329	0.06646655	0.09363828	0.08189827	0.1118113	0.1937187	1.004111	0.5727241	0.06446225	0.113567	0.1301938	0.09272719	1.009527	0.6405537	0.3272401	0.2236274	0.09504917	0.08190375	0.07894513	0.1036793	0.0757752	0.1627247	0.1305857	0.2847431
215.104	1	0.001224703	0.001010537	0.005030573	0.002704899	0.002102058	0.001951542	0.005000433	0.002690705	0.005603209	0.003377051	0.001748421	0.001877008	0.00490995	0.002922074	0.001771238	0.001529989	0.001558746	0.0009271596	0.001300562	0.0008653221	0.001427261	0.002265928	0.002403381	0.002490388
215.105	1	0.2647892	0.2637483	2.264345	1.664114	0.2724141	0.2289978	0.1036251	0.127132	2.535544	1.474975	0.6384404	0.5586939	0.1003979	0.06716471	0.06460141	0.06642936	0.4335237	0.149727	0.2459117	0.2544307	0.07957793	0.07778164	0.1169532	0.0940446
215.106	1	0.1025201	0.1752324	0.1055996	0.1199926	1.218176	1.492534	0.5719401	0.3105371	0.1410646	0.2245554	0.2008191	0.1115837	0.258696	0.2900026	0.2629159	0.3488721	0.3108416	0.3265256	0.3888238	0.3611764	1.192805	1.657741	2.007999	1.714651
215.107	1	0.08018607	0.09148069	0.0786283	0.0995711	0.1517416	0.1360461	1.1613	0.5779516	0.08333858	0.05527749	0.127868	0.1250278	1.165157	0.6733467	0.3647603	0.3034948	0.1052125	0.09818604	0.05607054	0.07169561	0.1116759	0.2094958	0.1611695	0.2764782
215.204	1	0.001574403	0.001122171	0.005254688	0.002593067	0.002229873	0.0016407	0.004899566	0.002758754	0.005211929	0.003203956	0.001913421	0.001859828	0.00495528	0.002862434	0.001781213	0.001681679	0.001739203	0.001443937	0.00154352	0.0008638433	0.001802026	0.002698443	0.002373595	0.002444597
215.205	1	0.297192	0.2357762	2.304828	1.686311	0.2724967	0.2122762	0.1354113	0.1365624	2.52548	1.478119	0.707961	0.5994611	0.08753975	0.08460255	0.05452702	0.07496412	0.4262143	0.1381658	0.2291723	0.2741377	0.08712919	0.07688511	0.1235123	0.07995967
215.206	1	0.1091443	0.1899885	0.07353324	0.1014624	1.238971	1.486221	0.5507954	0.23069	0.145953	0.2404629	0.1554301	0.086644	0.2599782	0.2883773	0.2764256	0.3148173	0.3189488	0.3222591	0.4026386	0.4023885	1.231542	1.716561	2.083926	1.793039
215.207	1	0.1469743	0.1032121	0.06799758	0.08825695	0.2218101	0.1017972	1.135651	0.64306	0.09749063	0.07888671	0.09864743	0.1549439	1.172733	0.6509284	0.3763967	0.3302503	0.1167359	0.09063187	0.07488505	0.06342824	0.1920825	0.2837512	0.1654547	0.2537648
215.304	1	0.002042587	0.001448868	0.005624579	0.002714699	0.002471734	0.001661852	0.004808035	0.002895643	0.004939914	0.003137913	0.002006947	0.001753591	0.004542479	0.002670911	0.001683584	0.001650189	0.001877839	0.001707069	0.00166006	0.001039044	0.00208455	0.002831902	0.002190492	0.002222374
215.305	1	0.3059595	0.2226622	2.293732	1.695305	0.2694669	0.2282092	0.1422561	0.1076487	2.465397	1.483061	0.7376389	0.5719955	0.0999856	0.07686063	0.05468782	0.06470368	0.4045082	0.1459347	0.1661385	0.3177178	0.07268393	0.06699964	0.09891221	0.07966073
215.306	1	0.1176761	0.1890694	0.05981683	0.07877402	1.237457	1.445437	0.5088427	0.1864164	0.1371913	0.2519224	0.1262412	0.06289271	0.2801506	0.303493	0.2631795	0.2542052	0.3422104	0.3057341	0.3991065	0.400735	1.258807	1.719631	2.017081	1.782128
215.307	1	0.1420855	0.05117943	0.07820629	0.09000647	0.2871078	0.08265399	1.066413	0.6967222	0.1248539	0.1224523	0.1361446	0.1354214	1.047859	0.5909414	0.3695131	0.3258725	0.0850762	0.07772509	0.08325797	0.06183449	0.2185623	0.3150564	0.1570003	0.2179016
215.404	1	0.002223323	0.001300408	0.005717686	0.002840217	0.002476736	0.001835303	0.004445233	0.003214301	0.00449516	0.002934922	0.001915513	0.001632507	0.003932917	0.002270809	0.001754478	0.001435567	0.001534228	0.001817309	0.001747377	0.00120273	0.001883092	0.002824563	0.002048002	0.002064202
215.405	1	0.3307574	0.2593666	2.25071	1.689963	0.2754864	0.2346111	0.1406615	0.1023242	2.455095	1.457916	0.7311855	0.5400191	0.1017909	0.07662827	0.04435428	0.06484174	0.3936501	0.1778692	0.1281515	0.3680435	0.07808369	0.08808992	0.0922824	0.07446863
215.406	1	0.1188888	0.153744	0.06181509	0.05554795	1.216091	1.422838	0.4904182	0.168615	0.1526772	0.2670044	0.1160204	0.07383998	0.2951562	0.3343641	0.248349	0.2471216	0.3533646	0.3056336	0.374711	0.3841567	1.267842	1.697355	1.920542	1.745384
215.407	1	0.1492089	0.0789204	0.09973231	0.0983957	0.2766032	0.1473692	1.003997	0.7487198	0.1530559	0.0925853	0.1112006	0.1675465	0.9315873	0.5001507	0.3827674	0.323383	0.07505082	0.09753431	0.1097082	0.08543013	0.1932119	0.3177129	0.1472927	0.1679783
215.504	1	0.002368619	0.001394477	0.0060389	0.003078751	0.002388415	0.002384713	0.004990408	0.003660334	0.004584914	0.002930356	0.002229194	0.001340692	0.004126623	0.002515764	0.001963809	0.001561858	0.001634077	0.001772652	0.001874899	0.001623814	0.002053315	0.002692144	0.00213703	0.002116112
215.505	1	0.3527332	0.2561935	2.334474	1.762773	0.2722401	0.2370397	0.1301009	0.1150606	2.497153	1.478994	0.8020362	0.5624868	0.09528636	0.0798081	0.05186856	0.07393997	0.3866695	0.1902544	0.13136	0.4024132	0.06769054	0.08632825	0.1041238	0.07330024
215.506	1	0.1209202	0.1259493	0.05856556	0.07063332	1.203043	1.479818	0.5253343	0.1779756	0.1823618	0.2659807	0.123401	0.094094	0.3256802	0.3447557	0.2566294	0.2357464	0.3551724	0.3283025	0.3713701	0.3818823	1.33297	1.795766	1.92663	1.790749
215.507	1	0.1454283	0.1071541	0.1321479	0.1015413	0.2492105	0.2474038	1.113962	0.8811491	0.1420983	0.06770812	0.1181788	0.1907018	0.9416421	0.5579624	0.4169455	0.3461035	0.08341623	0.0997754	0.07375859	0.1040912	0.2293418	0.2871578	0.1238745	0.1335883
215.604	1	0.002746927	0.001641919	0.005926164	0.003505049	0.002181146	0.002703826	0.005317443	0.004045177	0.00500409	0.003205383	0.002385099	0.001354662	0.004420677	0.002885205	0.002024964	0.00160202	0.00187567	0.001688462	0.002092412	0.001910088	0.002197516	0.002962385	0.002382948	0.002343867
215.605	1	0.3689632	0.2567194	2.381016	1.797345	0.287956	0.2327038	0.1262297	0.1026703	2.539282	1.488835	0.8592717	0.5711696	0.08250981	0.09063547	0.06029761	0.06634426	0.3582328	0.215623	0.1616323	0.4012805	0.0695974	0.08078343	0.1132761	0.06023635
215.606	1	0.1730349	0.1098954	0.08833019	0.1149084	1.192897	1.550528	0.5271089	0.2549189	0.184169	0.2485672	0.1257513	0.1060243	0.328873	0.3433595	0.2472578	0.2074277	0.3452976	0.3546723	0.4080188	0.3641659	1.403565	1.906505	1.953287	1.822366
215.607	1	0.1495056	0.1148243	0.08464876	0.07933647	0.2005564	0.2776521	1.216125	0.9756436	0.1218246	0.09127003	0.1218643	0.1733576	1.037254	0.6465061	0.4766939	0.3691443	0.1148387	0.08597908	0.08040172	0.0916242	0.2497288	0.3089838	0.1762839	0.1763163
215.704	1	0.002642459	0.001484902	0.005460076	0.003907635	0.001968313	0.002773825	0.005007976	0.003878625	0.005157868	0.003274623	0.0023068	0.001334701	0.004254397	0.003258237	0.001906137	0.00180206	0.001894886	0.0014151	0.001981474	0.001878532	0.00206951	0.002831007	0.002653057	0.002264286
215.705	1	0.3538019	0.2627078	2.36333	1.783254	0.2750932	0.2556826	0.1433993	0.1157248	2.506147	1.485585	0.8559307	0.5521945	0.07650092	0.1179997	0.06861249	0.08286438	0.3060119	0.2464946	0.1684741	0.3694902	0.06325958	0.09660823	0.1472218	0.05526191
215.706	1	0.2030568	0.06281404	0.09621463	0.1204869	1.169335	1.572363	0.5113055	0.2701975	0.1677934	0.2406251	0.1063984	0.1039869	0.3123773	0.3451166	0.2373245	0.2032981	0.3410353	0.3562951	0.4228999	0.3249807	1.389599	1.901538	1.912306	1.759504
215.707	1	0.1459749	0.1165175	0.07508216	0.0809106	0.1555091	0.2856953	1.140242	0.9291226	0.08555637	0.1016682	0.117755	0.1468773	1.024879	0.718219	0.4082573	0.3780833	0.1100966	0.08361632	0.06119025	0.07960541	0.2344637	0.3039068	0.2129244	0.2114293
215.804	1	0.002270052	0.00144371	0.005136017	0.004019484	0.0020033	0.002972173	0.004734454	0.003499739	0.005395664	0.003490651	0.00221956	0.001414844	0.004109076	0.003323079	0.001574395	0.001775584	0.00212429	0.001262419	0.001669191	0.00168143	0.001721558	0.002832598	0.002495438	0.002223401
215.805	1	0.3493976	0.309615	2.319102	1.788402	0.2836409	0.2696773	0.1399065	0.1212617	2.503501	1.481385	0.8272645	0.5568422	0.07478125	0.08935501	0.05292168	0.07889601	0.2395494	0.2502056	0.1832993	0.3340958	0.06901662	0.08577215	0.1566169	0.06305938
215.806	1	0.1926045	0.05017397	0.1234109	0.09814533	1.136412	1.551194	0.4833246	0.2610792	0.1779338	0.2437144	0.1031184	0.08976122	0.3006179	0.3330734	0.2549115	0.2069688	0.3108331	0.3793747	0.4159824	0.3010101	1.358322	1.891146	1.880352	1.700661
215.807	1	0.1323573	0.09603327	0.05749848	0.07612092	0.1668773	0.3267978	1.059628	0.8479458	0.08441075	0.1132758	0.1056077	0.1415288	0.9915787	0.7747735	0.3529338	0.3603417	0.0685171	0.09232267	0.07322962	0.06149184	0.2114255	0.2999798	0.2166698	0.243222
215.904	1	0.002219193	0.001542969	0.005093772	0.003954038	0.002273943	0.003076609	0.004675123	0.003423674	0.005370421	0.003513885	0.002090583	0.001577012	0.004073359	0.003441598	0.001699776	0.001622431	0.002054167	0.001375069	0.001575475	0.001410621	0.001733733	0.002942852	0.002352762	0.002429321
215.905	1	0.3327621	0.3331452	2.29349	1.794883	0.2879308	0.2761829	0.1559365	0.1196215	2.547221	1.484095	0.7990239	0.5704693	0.06798076	0.0958591	0.04906067	0.09124321	0.1962974	0.2585407	0.157455	0.3076755	0.07538681	0.09662155	0.1675687	0.06898255
215.906	1	0.204456	0.06774537	0.1036824	0.08596024	1.14557	1.548881	0.4431371	0.2950349	0.2104325	0.227308	0.1048438	0.1040057	0.3121696	0.3091392	0.2778585	0.2201162	0.2709203	0.3955698	0.3959738	0.2744515	1.385399	1.876689	1.860507	1.670889
215.907	1	0.1505538	0.1221053	0.0662046	0.06293148	0.184984	0.3692675	1.034927	0.772469	0.0782673	0.1451543	0.1338154	0.1197735	1.001492	0.8003625	0.3467328	0.3302548	0.1181009	0.09162323	0.08341202	0.06655669	0.187288	0.2996734	0.1745945	0.2652036
216.004	1	0.002574329	0.001989541	0.00530531	0.004089428	0.002102129	0.003279668	0.005095378	0.003442271	0.005440813	0.003443035	0.002004283	0.001750137	0.004714924	0.003714008	0.001536163	0.00168259	0.002328016	0.001294748	0.001709384	0.0010268	0.001992453	0.003138943	0.002399379	0.002386155
216.005	1	0.3083288	0.3408457	2.342601	1.842317	0.2950528	0.2844667	0.1548391	0.1324568	2.597569	1.471196	0.8217417	0.6001372	0.06067676	0.07260123	0.04741125	0.09387272	0.2180886	0.2271655	0.1559563	0.3075621	0.08616095	0.07086394	0.1837797	0.07610577
216.006	1	0.2437002	0.1095863	0.08952244	0.06667104	1.191382	1.617436	0.4054968	0.3502463	0.1983361	0.2460835	0.1064834	0.1145428	0.3337343	0.2849258	0.2897282	0.252696	0.2822012	0.3837306	0.3634629	0.2904818	1.486606	1.904733	1.887994	1.746052
216.007	1	0.1564825	0.07434108	0.09340683	0.06711899	0.1544428	0.3902307	1.166913	0.7787049	0.0925517	0.1258729	0.1402552	0.1065064	1.160219	0.8822036	0.348342	0.3634368	0.1306006	0.1101324	0.0623086	0.06505354	0.150678	0.3491199	0.1494943	0.2657412
216.104	1	0.00265447	0.001792274	0.005357967	0.004050013	0.002084241	0.003040016	0.004970276	0.003022364	0.005599088	0.00382766	0.001529427	0.001820099	0.004537223	0.003455825	0.001668629	0.001784512	0.002349595	0.001305522	0.001655518	0.0009705292	0.002113144	0.003049263	0.002392779	0.002254059
216.105	1	0.2821097	0.3395727	2.269283	1.781833	0.2913182	0.2480556	0.1483135	0.1152037	2.578967	1.420781	0.7750278	0.5753429	0.07440787	0.07527578	0.03632155	0.08551766	0.2573488	0.2041247	0.1087602	0.3161938	0.08680805	0.06960372	0.162229	0.07359723
216.106	1	0.2785086	0.1249201	0.08114247	0.06653002	1.204652	1.60585	0.4104747	0.3729309	0.2218925	0.2646106	0.13611	0.1063995	0.3407503	0.2505607	0.2790891	0.2545992	0.2669498	0.3768604	0.3561947	0.2770008	1.498128	1.851896	1.871769	1.743506
216.107	1	0.1489809	0.09564963	0.09447548	0.07427635	0.1446572	0.4026735	1.118442	0.6782104	0.05266879	0.1394427	0.09058579	0.1214836	1.110078	0.8227931	0.3775684	0.3697185	0.1001853	0.1235446	0.10591	0.05616182	0.1596903	0.3457164	0.1820087	0.226967
216.204	1	0.002829897	0.001633744	0.005197597	0.004126684	0.002234504	0.002736096	0.004550798	0.00262959	0.005945392	0.003975851	0.001607203	0.001685874	0.004188804	0.003101399	0.001862807	0.001847265	0.002181058	0.001711292	0.001715425	0.001217735	0.002022976	0.002779803	0.002128765	0.002242003
216.205	1	0.2742655	0.3562286	2.217774	1.722145	0.2915976	0.2723911	0.1290352	0.1196329	2.553468	1.403486	0.68082	0.5744705	0.0708996	0.06414633	0.02594319	0.1149721	0.281238	0.1815724	0.08476387	0.3459498	0.0599624	0.08696114	0.1525984	0.08108851
216.206	1	0.2787607	0.1099219	0.07891247	0.06640823	1.198416	1.563245	0.4453331	0.3902573	0.2463975	0.2436601	0.1584427	0.08837818	0.353298	0.2333331	0.2905148	0.2319672	0.2573206	0.3874019	0.3491407	0.2809234	1.512109	1.797606	1.826917	1.719845
216.207	1	0.1116307	0.1202262	0.1102334	0.08474094	0.1413378	0.3700139	1.026202	0.568226	0.06654136	0.09728297	0.08232615	0.1029526	1.031079	0.7135741	0.4130306	0.3819281	0.08131195	0.1084975	0.08807292	0.07177926	0.2078803	0.3123759	0.1930226	0.2078374
216.304	1	0.002793738	0.001807188	0.004509505	0.003957014	0.001900781	0.002421393	0.004051143	0.002342183	0.005933425	0.003724337	0.001467674	0.001691831	0.00390699	0.00255144	0.001731748	0.001820973	0.002117993	0.001819739	0.001818897	0.001568611	0.00209811	0.002549595	0.0022289	0.002119143
216.305	1	0.2514094	0.3138085	2.167805	1.667187	0.2897966	0.2538835	0.1400217	0.1056598	2.552369	1.416722	0.6075648	0.5574698	0.07980952	0.06594438	0.03727979	0.1143556	0.3304155	0.191944	0.09753936	0.3810998	0.06902084	0.07510314	0.1267971	0.0859323
216.306	1	0.252686	0.1059896	0.06449128	0.05915758	1.214028	1.517246	0.4439947	0.4165473	0.2430672	0.2281337	0.1633182	0.0737487	0.3438585	0.2181735	0.3499428	0.2013818	0.2703279	0.395729	0.3329657	0.2871156	1.513095	1.744999	1.797921	1.658165
216.307	1	0.1217471	0.1593546	0.08313685	0.0825449	0.09424548	0.3234507	0.909845	0.4962776	0.05548461	0.096634	0.09620923	0.10169	0.923797	0.5882673	0.3965517	0.3954291	0.1152712	0.1067526	0.08789162	0.1120476	0.2589163	0.2972974	0.2239506	0.1885284
216.404	1	0.003430277	0.00229763	0.004335896	0.004022277	0.002084815	0.002091873	0.004661395	0.002765824	0.00620276	0.003649587	0.001498469	0.001929612	0.004360601	0.002658109	0.002092599	0.001949511	0.002222588	0.002553294	0.002436795	0.002056601	0.002381462	0.002633603	0.002540673	0.002050722
216.405	1	0.2269748	0.2829852	2.276618	1.774116	0.2790158	0.2349652	0.1306348	0.1171455	2.641247	1.478633	0.5979436	0.5862733	0.08100989	0.05988548	0.04452526	0.117936	0.3834378	0.2010787	0.1514297	0.3762966	0.0565585	0.08056428	0.1405758	0.09343404
216.406	1	0.2096067	0.0885277	0.07560809	0.0768612	1.233971	1.584768	0.4571007	0.4577516	0.2212624	0.2331512	0.1769198	0.0813959	0.3448583	0.2355322	0.3921738	0.1893179	0.3171604	0.3756742	0.3476259	0.3028817	1.631976	1.745794	1.897716	1.714151
216.407	1	0.1130193	0.1300593	0.07877987	0.0795621	0.08311889	0.2309367	1.048132	0.5999823	0.05648907	0.07615822	0.09877455	0.1136896	1.028321	0.6010149	0.4427287	0.4051791	0.1142724	0.08603243	0.1012545	0.1189296	0.2632971	0.2866637	0.233835	0.1597424
216.504	1	0.003664954	0.002757152	0.003867042	0.003933627	0.002074909	0.001905916	0.004651222	0.003217391	0.006289214	0.003249203	0.001377917	0.002152136	0.004289169	0.002680004	0.00219469	0.00177378	0.002331842	0.003176017	0.002934951	0.002152777	0.002444048	0.002756503	0.002364457	0.001923102
216.505	1	0.2544744	0.2833656	2.339646	1.861451	0.2896677	0.2215266	0.1325476	0.116695	2.69144	1.518581	0.6015241	0.6069512	0.06932905	0.05585882	0.05500276	0.1013291	0.4335883	0.2352862	0.2277081	0.303633	0.07915589	0.08701952	0.1440438	0.08588527
216.506	1	0.2201686	0.09578907	0.08700913	0.07836213	1.247512	1.591464	0.4253306	0.4862148	0.1874493	0.217365	0.1591888	0.09491294	0.3111769	0.2365773	0.4079077	0.2222353	0.3637522	0.3770306	0.3345899	0.3276972	1.714222	1.727074	1.922339	1.733748
216.507	1	0.1135081	0.1223427	0.08831854	0.06730457	0.1173706	0.1537369	1.087333	0.7113782	0.08624335	0.07114536	0.09177807	0.1531938	1.007445	0.613026	0.4645808	0.3611965	0.118597	0.08279257	0.07398359	0.0975794	0.2742264	0.306168	0.2129167	0.1153868
216.605	1	0.003530614	0.002911803	0.003643476	0.003603735	0.001701736	0.002088176	0.004367187	0.003227309	0.006081166	0.0032014	0.001285881	0.00247162	0.003956196	0.002661713	0.002046905	0.001485996	0.002212997	0.003320143	0.003245216	0.001803486	0.002573521	0.002691234	0.002474378	0.001962616
216.606	1	0.3107665	0.2950934	2.339787	1.877103	0.3113705	0.2193307	0.1403861	0.1247901	2.691603	1.558842	0.655254	0.6217718	0.06391747	0.06850536	0.06863689	0.0901992	0.4670667	0.2426649	0.2681097	0.2340517	0.08274358	0.0842966	0.1551009	0.09099472
216.607	1	0.2377311	0.1209225	0.09312471	0.07516666	1.254482	1.58235	0.4212346	0.4967292	0.1911953	0.2232131	0.1666482	0.09872139	0.2825154	0.2225991	0.3759326	0.2188425	0.3801378	0.3632866	0.3427346	0.3419684	1.726321	1.662711	1.882034	1.701729
216.608	1	0.1223271	0.1278705	0.08305227	0.08133207	0.1149091	0.133546	1.005434	0.7138177	0.07057848	0.08605902	0.0939406	0.1675659	0.9222599	0.6158271	0.4493855	0.287495	0.05628087	0.1063074	0.1060245	0.09215826	0.2944856	0.3006731	0.2190495	0.1341237
216.703	1	0.003006426	0.002917968	0.003869844	0.003381927	0.001569959	0.002479025	0.003975163	0.003123438	0.005662699	0.003015501	0.00139798	0.00239498	0.003683787	0.002818169	0.001956658	0.001211674	0.001840014	0.003360303	0.003229925	0.001543224	0.002527387	0.002502444	0.002353018	0.002110455
216.704	1	0.3532181	0.2882029	2.390257	1.904476	0.2942671	0.225581	0.1403414	0.1242957	2.634946	1.590279	0.7419145	0.6116533	0.06713253	0.08180019	0.06552205	0.0792235	0.4698419	0.2664306	0.2507072	0.2163986	0.07967165	0.08483059	0.1674542	0.081317
216.704	1	0.2270202	0.1363049	0.07506633	0.09240402	1.287068	1.566444	0.397126	0.482404	0.2163605	0.2101183	0.1488277	0.09785429	0.2910041	0.238703	0.3329343	0.2231058	0.3893859	0.365117	0.3472589	0.3769642	1.704137	1.57933	1.878557	1.668925
216.704	1	0.1147677	0.1232236	0.1038054	0.05571623	0.07879732	0.2211644	0.9223167	0.6904206	0.03878486	0.06335008	0.1249329	0.1765624	0.8876187	0.6480231	0.4065464	0.228815	0.09692004	0.1113716	0.05546284	0.1025989	0.2679045	0.2656479	0.1977704	0.195008
216.804	1	0.002770862	0.003291789	0.004678786	0.00305404	0.001923255	0.002750309	0.004234031	0.003396453	0.005805121	0.002964285	0.001459369	0.002732447	0.004034107	0.002936155	0.001711701	0.001156223	0.001462303	0.003311394	0.003270529	0.00180109	0.002486963	0.002331497	0.002410645	0.002251189
216.805	1	0.3809349	0.2744332	2.493962	1.944723	0.317322	0.2343246	0.1388269	0.1117704	2.646964	1.620373	0.8292551	0.6292655	0.08040045	0.1001301	0.0684792	0.07153925	0.4633264	0.293715	0.2216265	0.2395498	0.07272524	0.1022208	0.1403544	0.06143332
216.806	1	0.1733039	0.1253144	0.09928121	0.09948685	1.28471	1.583789	0.4023335	0.4538024	0.1921423	0.2235657	0.1221393	0.1005875	0.3058526	0.2678955	0.3228137	0.2433284	0.3860105	0.3680336	0.3730185	0.3980248	1.697178	1.55839	1.966243	1.687642
216.807	1	0.09295722	0.1264379	0.08745857	0.05302887	0.1208288	0.2595739	0.9920999	0.740594	0.06477168	0.07025536	0.1416046	0.186371	0.9574272	0.6996899	0.3777232	0.2197174	0.08490319	0.1117175	0.083101	0.06787834	0.2206584	0.2401228	0.1924927	0.2247896
216.904	1	0.002777003	0.003415637	0.005762312	0.002916627	0.002226233	0.002829988	0.004739148	0.003874944	0.006204015	0.003105725	0.001515522	0.003014685	0.004670543	0.003465446	0.001824188	0.001308604	0.001528351	0.003301	0.003538637	0.00221267	0.002476656	0.002231679	0.002663574	0.002275168
216.905	1	0.4236828	0.2600153	2.588721	2.006945	0.3121729	0.2310433	0.1451276	0.1226508	2.675223	1.650466	0.9005634	0.6547546	0.08020556	0.072712	0.07384742	0.07564787	0.4415269	0.3298954	0.1908715	0.2681588	0.07936099	0.1227737	0.1285174	0.0600364
216.906	1	0.1395957	0.100623	0.135787	0.1141407	1.296749	1.628783	0.408145	0.4252114	0.1989236	0.2376406	0.1218221	0.1280224	0.3349099	0.2991168	0.3631993	0.2660344	0.396884	0.3785053	0.4238122	0.410872	1.733352	1.572625	2.119927	1.739511
216.907	1	0.0818358	0.09619178	0.08903117	0.03565008	0.1729898	0.2699548	1.096909	0.8311242	0.07828404	0.1071002	0.1090671	0.1612992	1.106928	0.7928627	0.3579489	0.2116933	0.1063556	0.1062027	0.0764349	0.05649118	0.1978051	0.2177733	0.2065714	0.2215139
217.004	1	0.002151685	0.002926969	0.006337207	0.002531237	0.002337486	0.002939513	0.004875711	0.003565051	0.00631291	0.003413553	0.001487412	0.002683418	0.004625598	0.003411599	0.001780725	0.001084284	0.001321441	0.002642776	0.002920374	0.002116074	0.002183477	0.002015873	0.002807105	0.002224006
217.005	1	0.4662833	0.2608228	2.539297	1.968724	0.2998327	0.2358515	0.1557516	0.125421	2.628682	1.672152	0.9587287	0.6500753	0.08430371	0.09437097	0.09426437	0.06672635	0.4093307	0.3702983	0.1991368	0.2848987	0.09097475	0.1294351	0.1211187	0.04936859
217.006	1	0.1504231	0.09476177	0.1505354	0.09799858	1.286324	1.624765	0.410596	0.3684858	0.201781	0.2331333	0.1271954	0.1501746	0.3562839	0.3071273	0.3757084	0.2917104	0.394963	0.3828721	0.4439785	0.3944974	1.717676	1.558886	2.117451	1.693423
217.007	1	0.08697498	0.1116585	0.1234681	0.06458827	0.1843795	0.2946709	1.113117	0.7982762	0.06298379	0.1409814	0.1223202	0.138237	1.087183	0.7864537	0.3431396	0.1892419	0.05776321	0.1217262	0.08918917	0.07602508	0.1493798	0.2114931	0.2372068	0.2388783
217.104	1	0.001698762	0.002238472	0.00624774	0.002543824	0.002344919	0.00291103	0.004679025	0.00325646	0.006457558	0.00381257	0.001565361	0.002194539	0.004481223	0.003175375	0.001627767	0.001052724	0.001150483	0.002402289	0.002397069	0.001792901	0.002010537	0.00192693	0.002663963	0.002211028
217.105	1	0.4733673	0.2428196	2.465733	1.94697	0.2796581	0.2324414	0.1540776	0.1432664	2.573706	1.656371	0.9769931	0.6374292	0.07794429	0.102485	0.08026766	0.05846173	0.3648461	0.4152113	0.2269422	0.3169712	0.09894269	0.1194388	0.09793399	0.05967265
217.106	1	0.1313125	0.1132483	0.1267162	0.09237208	1.241374	1.612565	0.4010354	0.2764932	0.1825286	0.2203653	0.1475755	0.1556289	0.3553299	0.3011382	0.3639002	0.2875567	0.3723596	0.3911716	0.4437587	0.3719584	1.673407	1.538148	2.095592	1.633272
217.107	1	0.08439391	0.1262213	0.09371626	0.06981264	0.1743793	0.2914664	1.051085	0.7303825	0.06195694	0.1274005	0.1406311	0.1350645	1.060624	0.7353078	0.3423516	0.1942984	0.07107042	0.1067231	0.1033929	0.09303533	0.1513665	0.2224496	0.2222944	0.2717863
217.204	1	0.001298858	0.001656962	0.00588217	0.003067181	0.002318048	0.002808648	0.004251049	0.002759129	0.006138977	0.004163931	0.001866774	0.001851153	0.004107336	0.002879403	0.001471181	0.0009313136	0.001001404	0.002110523	0.001768625	0.00173417	0.001975257	0.001685996	0.002487889	0.002254352
217.205	1	0.4480596	0.2153913	2.452452	1.935338	0.2691008	0.2484236	0.162708	0.1528999	2.496553	1.635543	0.9893281	0.617885	0.06888526	0.1075609	0.08652327	0.04185774	0.303988	0.4368073	0.296921	0.3169519	0.1062691	0.118912	0.1153143	0.05197096
217.206	1	0.1022646	0.1301601	0.0774898	0.07669016	1.214265	1.580608	0.4011837	0.1748558	0.158909	0.1930181	0.1551096	0.1659236	0.3531159	0.293328	0.3205614	0.2915167	0.325891	0.3953399	0.4088289	0.371168	1.637733	1.548364	2.055	1.585891
217.207	1	0.07532588	0.1030606	0.06939126	0.04947666	0.1742496	0.2682463	0.9504233	0.6093674	0.06349911	0.1028677	0.1186486	0.09045728	0.9667116	0.664936	0.2989958	0.1782253	0.079334	0.08579875	0.06252127	0.07373609	0.1749651	0.1780621	0.1946881	0.2892761
217.304	1	0.001570456	0.001925435	0.006497648	0.003174844	0.002446824	0.002679152	0.004610518	0.002526828	0.006169219	0.004437274	0.002298289	0.001768944	0.004377886	0.003096905	0.001454628	0.001101845	0.001166624	0.002253687	0.001418169	0.0021218	0.002161364	0.002106455	0.002508778	0.002446436
217.305	1	0.3812865	0.2478335	2.585944	1.996278	0.2640829	0.2427131	0.1911563	0.1402258	2.567529	1.636438	1.018339	0.6411624	0.09970356	0.1013162	0.07644384	0.06110059	0.233199	0.4512133	0.3506264	0.3057336	0.09307447	0.1357043	0.124117	0.04737945
217.306	1	0.08869835	0.1338351	0.04919893	0.06717585	1.214004	1.615896	0.4461989	0.1717254	0.1450311	0.194934	0.1577815	0.1964287	0.3481049	0.2746336	0.2753274	0.316258	0.3301794	0.3688797	0.4140917	0.391969	1.644698	1.646291	2.188673	1.644338
217.307	1	0.05933883	0.1022868	0.1058865	0.07195771	0.1983332	0.2647708	1.042724	0.5996248	0.06341908	0.1043877	0.1021935	0.07218159	1.067507	0.6892963	0.290059	0.201303	0.08966933	0.06932864	0.09678236	0.08681007	0.2127332	0.1629087	0.1718072	0.3015397
217.404	1	0.001633271	0.001903314	0.006523566	0.003416555	0.002514264	0.002572197	0.004785852	0.002564491	0.006218505	0.00438878	0.00227957	0.001851076	0.004552639	0.003097736	0.001498779	0.001280076	0.001385716	0.001997364	0.001525429	0.001993841	0.00222999	0.002248543	0.002839488	0.002393102
217.405	1	0.3377996	0.3061628	2.633721	1.996754	0.2820026	0.2428127	0.1883567	0.1300663	2.58754	1.659039	1.027896	0.6526626	0.08235513	0.105434	0.08664837	0.06576744	0.1980035	0.4656045	0.382829	0.287409	0.09068334	0.147972	0.1279978	0.06258575
217.406	1	0.08607385	0.1263756	0.05722092	0.05280426	1.187611	1.633956	0.4955777	0.2601545	0.1170692	0.2011139	0.1573125	0.2007145	0.3415204	0.2639167	0.2745136	0.3241295	0.3242893	0.3619825	0.4126772	0.3813171	1.635428	1.698337	2.230802	1.680328
217.407	1	0.05885346	0.1012774	0.08238114	0.09702983	0.2439377	0.2411734	1.069472	0.5770596	0.06941855	0.08095085	0.1055433	0.1040062	1.079831	0.6887746	0.2971124	0.2690239	0.08869829	0.06144328	0.05973428	0.05788365	0.2373823	0.1740866	0.1985776	0.2968702
217.504	1	0.001597157	0.001587838	0.006157265	0.003429568	0.002601713	0.002167648	0.004579361	0.002582497	0.006504694	0.004165472	0.002252486	0.001734326	0.004150104	0.002687701	0.001480098	0.001353088	0.001331433	0.001864464	0.001746406	0.001722095	0.002116037	0.002271261	0.002841262	0.002301223
217.505	1	0.2848694	0.3389814	2.579104	1.968325	0.2771195	0.239602	0.1831004	0.1188899	2.595454	1.632167	0.9935858	0.639843	0.07101332	0.1102172	0.08290527	0.07034005	0.2370241	0.4487349	0.3826022	0.2673519	0.0756458	0.1523661	0.1426346	0.06497575
217.507	1	0.1096698	0.08684096	0.06233679	0.072927	1.156361	1.58036	0.5205904	0.3348702	0.1443363	0.1972005	0.1387914	0.2066639	0.3553222	0.2751723	0.2968849	0.3360646	0.307194	0.3699046	0.3870192	0.3636765	1.561327	1.717192	2.164835	1.668517
217.507	1	0.115629	0.05253357	0.09090918	0.0724647	0.2762151	0.1654597	0.9693665	0.5547375	0.07873703	0.1084264	0.1129863	0.1102137	0.9752544	0.5954571	0.3094807	0.2824235	0.1116169	0.09454337	0.09106447	0.04341402	0.2143023	0.2009287	0.2085489	0.2739249
217.604	1	0.001618962	0.001467354	0.006171077	0.003434335	0.002513063	0.002126899	0.004217843	0.002697008	0.006599547	0.004237484	0.002564475	0.001775865	0.003671366	0.002365925	0.001596011	0.001538627	0.001443701	0.001795184	0.002004525	0.001573652	0.002232447	0.002389047	0.002686295	0.002097341
217.605	1	0.2708269	0.3385378	2.549832	1.946364	0.2889996	0.2467	0.1747523	0.1032634	2.572448	1.615026	0.9500564	0.5967613	0.05565372	0.08612221	0.09211631	0.07744914	0.265357	0.4231124	0.3628613	0.2681183	0.06846481	0.1540209	0.1486175	0.05728234
217.606	1	0.09573521	0.1226141	0.08993569	0.09731063	1.143748	1.539608	0.5447227	0.4024308	0.1654236	0.1959521	0.1434538	0.2035247	0.3414173	0.2892344	0.2783288	0.3494487	0.3033951	0.3630426	0.3576516	0.3360429	1.485319	1.742258	2.082863	1.656581
217.607	1	0.1499603	0.05615443	0.0839032	0.09372299	0.2504349	0.1198044	0.8940126	0.5554779	0.08088343	0.08698332	0.1279422	0.1025868	0.8580325	0.5137497	0.3261426	0.2934545	0.1504682	0.09641362	0.08685481	0.05966701	0.2638171	0.2273539	0.215943	0.2157709
217.704	1	0.00183406	0.00170965	0.006671859	0.003616668	0.002041567	0.002086547	0.004206826	0.002923143	0.006531156	0.00422999	0.002590906	0.001946626	0.003485298	0.002276896	0.001834424	0.00150613	0.00165771	0.001765362	0.002302796	0.001810693	0.002241169	0.002585672	0.002464872	0.001849167
217.705	1	0.2838752	0.3704314	2.539796	1.970408	0.2859831	0.2416669	0.1861301	0.1080328	2.616425	1.610808	0.9065499	0.5853066	0.05873499	0.06792674	0.08489785	0.08310659	0.2979972	0.3753615	0.3328197	0.3023949	0.06342212	0.1349919	0.1500684	0.0705732
217.706	1	0.06967651	0.1382443	0.08842735	0.09935879	1.098062	1.531224	0.5737757	0.4607449	0.1441168	0.1976899	0.1598576	0.1920768	0.3200751	0.3284135	0.2488429	0.3693314	0.3038332	0.3470325	0.3411167	0.3322594	1.429827	1.78669	2.046047	1.675992
217.707	1	0.1337858	0.08261233	0.08122942	0.1130203	0.1853088	0.1053293	0.8997961	0.654592	0.06253301	0.09714255	0.1537308	0.1286821	0.7872974	0.4904838	0.3895893	0.2957185	0.1143668	0.06897211	0.07255491	0.04442609	0.2664102	0.2303193	0.2113106	0.142088
217.804	1	0.002520106	0.002442601	0.007551613	0.004472403	0.001832592	0.00218596	0.004830952	0.003811187	0.006640292	0.004610616	0.002523396	0.001987878	0.003933847	0.002655905	0.00215912	0.00165175	0.002363667	0.002218112	0.003069873	0.002448333	0.002544152	0.002680132	0.002317676	0.001895716
217.805	1	0.3182494	0.4118654	2.598923	2.054005	0.2917449	0.2315165	0.1709862	0.1276873	2.725321	1.652024	0.8728296	0.6046791	0.06608283	0.0831029	0.07677893	0.07716887	0.3544599	0.3488937	0.3045946	0.3248058	0.09380053	0.1171415	0.1451234	0.07961603
217.806	1	0.06609771	0.116045	0.08881205	0.07404403	1.087012	1.604513	0.6260035	0.5235502	0.09931427	0.2000419	0.1735332	0.1943354	0.3066131	0.346774	0.2372662	0.3978623	0.3123793	0.3550407	0.3663982	0.3450471	1.417397	1.850515	2.076344	1.776503
217.807	1	0.165043	0.1151348	0.09504876	0.09413239	0.1156676	0.1436007	1.062843	0.8557006	0.07945002	0.07083806	0.1032679	0.1794164	0.9364499	0.5946868	0.4458425	0.3035715	0.08298492	0.1041485	0.07643202	0.05455897	0.3108555	0.2581291	0.1561659	0.1059353
217.904	1	0.003127427	0.00267016	0.007754013	0.004763528	0.001917634	0.002648052	0.004769061	0.004011807	0.006592923	0.004885262	0.002485808	0.001878259	0.004026794	0.003012064	0.002112912	0.001668818	0.002976047	0.003031254	0.003570565	0.003001864	0.002570741	0.002739747	0.002071003	0.002028802
217.905	1	0.3563476	0.4173643	2.518598	2.049535	0.2983259	0.2196613	0.1509662	0.1137877	2.742549	1.669106	0.8124686	0.5673738	0.05321223	0.05254819	0.07845134	0.07592751	0.3626322	0.2935278	0.2573949	0.3260051	0.06915182	0.1005356	0.1386961	0.0662649
217.906	1	0.08664148	0.103199	0.1027609	0.07678671	1.076213	1.609692	0.6256288	0.5125597	0.1089069	0.2004945	0.1766546	0.2128823	0.2957159	0.388385	0.2482532	0.4037575	0.2953013	0.3437726	0.3994017	0.3388327	1.346428	1.847979	2.027851	1.792135
217.907	1	0.1962552	0.1027712	0.09154747	0.07938899	0.09141802	0.2633067	1.071376	0.8879363	0.06190471	0.07683027	0.1245708	0.1674196	0.9360337	0.6700307	0.4712529	0.285349	0.08293362	0.09288593	0.0447701	0.05501244	0.3477254	0.264737	0.08515419	0.1518438
218.004	1	0.003720306	0.002774659	0.007426605	0.005217727	0.002073638	0.002974407	0.004449916	0.003864366	0.006658106	0.004988815	0.002234036	0.002043735	0.004015917	0.003606413	0.002133062	0.001658932	0.003419021	0.003703021	0.003919256	0.003330343	0.00256076	0.002688943	0.002112627	0.002312306
218.005	1	0.414873	0.4370287	2.427272	2.013549	0.3102074	0.215252	0.1359992	0.09900765	2.733125	1.683608	0.767119	0.5243507	0.04087747	0.05111724	0.07275752	0.07295813	0.3761863	0.2447131	0.1908904	0.3013721	0.06518175	0.09025611	0.1242432	0.06668166
218.006	1	0.09542205	0.1196331	0.1240378	0.08138782	1.081188	1.57108	0.6399643	0.4590627	0.1302457	0.2004534	0.1760021	0.2024582	0.2875263	0.4060413	0.2474382	0.3843918	0.2936131	0.3349426	0.424413	0.3270292	1.270823	1.786477	2.000173	1.78208
218.007	1	0.1657045	0.1313675	0.0844094	0.04980185	0.1380129	0.3431463	1.011172	0.842224	0.07220537	0.0876881	0.1143356	0.133549	0.9135162	0.7524422	0.445025	0.2915447	0.1133035	0.06874801	0.07877697	0.06268572	0.3721814	0.2599292	0.07030914	0.2044713
218.104	1	0.00413768	0.003168335	0.006752353	0.005439157	0.0021502	0.003101349	0.004419101	0.003448439	0.006525993	0.004506664	0.002448278	0.002172014	0.003963574	0.003594494	0.002056796	0.001531313	0.003680675	0.003887103	0.003775495	0.003227724	0.002434764	0.002601002	0.002188041	0.002370402
218.105	1	0.4242908	0.4487416	2.363325	2.004141	0.2932206	0.2185099	0.1538143	0.1034126	2.669046	1.694078	0.7907337	0.502715	0.05347748	0.059904	0.0781055	0.07732075	0.35311	0.2253431	0.1631544	0.2772645	0.0702426	0.08177211	0.1231024	0.06242329
218.106	1	0.1222606	0.1618885	0.1482945	0.1079943	1.071765	1.496156	0.6379531	0.3903127	0.1310511	0.2040161	0.1711625	0.1677188	0.2859224	0.3855012	0.2449227	0.3313761	0.3106071	0.3041436	0.4111266	0.3281947	1.226955	1.728354	2.004891	1.77149
218.107	1	0.1428634	0.09789612	0.05189096	0.05106697	0.1724669	0.3804306	0.9433115	0.7589369	0.07122481	0.1182993	0.09991107	0.1193796	0.8826837	0.7763626	0.4288392	0.2619613	0.1000425	0.09223357	0.09062578	0.06854433	0.3543228	0.2553462	0.09369188	0.2269541
218.204	1	0.004401503	0.003495287	0.006542135	0.005947754	0.002221761	0.003218266	0.005024443	0.003713829	0.006457618	0.004143028	0.002361671	0.002255511	0.004471243	0.00391196	0.002137087	0.001475582	0.003811647	0.003764753	0.003484072	0.003187212	0.002400242	0.00276621	0.002182313	0.002667662
218.205	1	0.3719679	0.4609995	2.443212	2.115188	0.3098853	0.2240998	0.1518366	0.09682118	2.731308	1.751785	0.8292765	0.4818726	0.05127454	0.072457	0.07027857	0.07010422	0.2882087	0.235667	0.2142543	0.2366012	0.07236066	0.09375412	0.1220529	0.06431479
218.206	1	0.144326	0.15063	0.136646	0.09630188	1.10833	1.500251	0.7082182	0.3790927	0.1469275	0.2124544	0.1685124	0.1722106	0.2719457	0.3786564	0.2825008	0.3314262	0.3583713	0.2913812	0.385681	0.3689933	1.257848	1.743157	2.063396	1.869702
218.207	1	0.1427982	0.08830903	0.06179663	0.04336412	0.1964508	0.3637874	1.06191	0.8004672	0.07215306	0.1155895	0.1098363	0.1075655	1.004759	0.8563877	0.4308985	0.2816779	0.112801	0.1086917	0.09357743	0.06270201	0.3395015	0.2762687	0.06836537	0.2742684
218.304	1	0.003953601	0.003069166	0.005929854	0.00574214	0.002182211	0.003080343	0.00517865	0.003459512	0.006047147	0.003327869	0.002008139	0.001828026	0.004850237	0.003856969	0.002043647	0.001644208	0.003467054	0.003289798	0.002973043	0.002694346	0.00213886	0.002806027	0.002236357	0.002543606
218.305	1	0.3179556	0.4719508	2.545692	2.183608	0.3258709	0.2467689	0.1441546	0.08744399	2.740826	1.789979	0.8872951	0.476317	0.04925142	0.07463909	0.06392847	0.07828951	0.2626175	0.2524058	0.2690852	0.19875	0.0842984	0.09647121	0.1234708	0.0602075
218.306	1	0.1579985	0.1456326	0.1191881	0.08937835	1.124067	1.515652	0.7706486	0.3700249	0.1642663	0.2203319	0.1606048	0.1707254	0.2557346	0.4127705	0.3344775	0.3439132	0.3845931	0.2791748	0.361084	0.3924668	1.291859	1.727307	2.070336	1.936235
218.307	1	0.136369	0.1092855	0.09207072	0.05209467	0.1800859	0.3747594	1.127293	0.7646352	0.1040894	0.1174812	0.1362397	0.1108683	1.118571	0.8689713	0.4268485	0.3246388	0.1317866	0.09296777	0.0835092	0.07206549	0.2658604	0.2831619	0.07941018	0.2603649
218.404	1	0.003119975	0.00238677	0.005123201	0.005445787	0.001871647	0.002933165	0.004874106	0.002944562	0.00559225	0.002923488	0.00180731	0.00150493	0.004523294	0.003464055	0.002050005	0.001624366	0.002827836	0.002646088	0.002192653	0.001858147	0.001784161	0.002705395	0.002275572	0.002398258
218.405	1	0.267695	0.4787467	2.558959	2.154803	0.3288315	0.2502771	0.1544455	0.07998718	2.675784	1.80011	0.9496033	0.4576552	0.04658862	0.05909322	0.0600835	0.08287253	0.2252242	0.2409857	0.2873362	0.2167616	0.090004	0.09469165	0.124507	0.05494569
218.406	1	0.1644086	0.1239776	0.1292952	0.09808051	1.095102	1.494933	0.7912511	0.3435648	0.1687147	0.2490784	0.139029	0.1591045	0.2684587	0.452559	0.3497252	0.3262197	0.4017253	0.3089095	0.3666	0.3734042	1.290143	1.704226	2.016817	1.917724
218.407	1	0.1349986	0.05472026	0.08132908	0.06807957	0.1162678	0.357006	1.06634	0.6532426	0.08658584	0.1442538	0.1213364	0.134323	1.063433	0.8260642	0.4496193	0.3430849	0.1063817	0.09693315	0.07946374	0.0770415	0.151274	0.2899112	0.1193	0.2349018
218.504	1	0.00229551	0.001708925	0.004818782	0.00494206	0.00169577	0.002796413	0.004615503	0.002386261	0.005057689	0.003164769	0.002032033	0.00117737	0.004184576	0.003028865	0.002079843	0.001540809	0.002079075	0.002212816	0.001707164	0.001125265	0.001424586	0.002561698	0.00239724	0.002192858
218.505	1	0.2353782	0.4931417	2.570551	2.129815	0.2893733	0.2622624	0.1514571	0.09325515	2.563396	1.777061	0.9986148	0.4728631	0.06127288	0.0593821	0.06408779	0.06630014	0.2218248	0.2432937	0.2765099	0.2532528	0.09160852	0.1040373	0.1250189	0.0409226
218.506	1	0.1700801	0.08458263	0.1326808	0.09160857	1.060836	1.521502	0.7726726	0.2938473	0.1656502	0.262933	0.1285318	0.1611711	0.2845972	0.4442367	0.3824302	0.3077424	0.4225888	0.3015967	0.361053	0.3504202	1.271394	1.682934	1.94405	1.89824
218.507	1	0.0969008	0.0981767	0.08935337	0.08229213	0.1034151	0.3586811	0.9683391	0.532294	0.05174271	0.1214139	0.08520801	0.1031934	0.9866369	0.700078	0.4701234	0.3435106	0.06980904	0.1070581	0.07708864	0.08044452	0.07401012	0.2561842	0.1726827	0.2097831
218.604	1	0.001625458	0.001335128	0.004704865	0.00465377	0.001958986	0.002806898	0.004478421	0.002026878	0.005095407	0.003603601	0.002330392	0.0009782683	0.004111491	0.002722729	0.00213616	0.001704967	0.001255802	0.002005934	0.001293007	0.0006880789	0.001285232	0.002644371	0.002545199	0.002077443
218.605	1	0.225552	0.5105019	2.623689	2.164023	0.3012212	0.2678527	0.1480657	0.08601942	2.549237	1.784576	1.023754	0.4686932	0.05689261	0.05954002	0.06325902	0.07631201	0.2681287	0.2942981	0.2238048	0.2966179	0.09018179	0.1090511	0.1392168	0.05416439
218.606	1	0.1849307	0.08023825	0.1264805	0.06256638	1.047181	1.562089	0.7738148	0.2402828	0.1577459	0.266409	0.1216658	0.1646997	0.2829899	0.4139417	0.387154	0.3048578	0.4314224	0.2604759	0.3123351	0.3485874	1.203924	1.64531	1.864398	1.903876
218.607	1	0.09745283	0.1564409	0.07722035	0.09125033	0.1603927	0.3192168	0.9235065	0.4477397	0.06843868	0.1062383	0.1079638	0.0923786	0.982551	0.620075	0.4764978	0.3924765	0.09691711	0.1038926	0.06459029	0.09601736	0.08727677	0.2864892	0.2194056	0.1811304
218.704	1	0.001462233	0.001648535	0.004981135	0.00489392	0.001945136	0.002779052	0.004829782	0.002370714	0.0048886	0.003770035	0.002356173	0.000841458	0.004629685	0.002705256	0.002360079	0.001776412	0.0009883	0.002006325	0.001199876	0.001025189	0.001536257	0.002743741	0.002377478	0.002273192
218.705	1	0.2249261	0.4907354	2.738407	2.246102	0.3032493	0.2877148	0.172344	0.08564399	2.601195	1.819288	1.068503	0.4734808	0.07983038	0.06966953	0.06020783	0.06812662	0.2988444	0.3694584	0.1500116	0.3079106	0.08824502	0.1147045	0.1106187	0.04809838
218.706	1	0.1982909	0.1254713	0.1099167	0.07237443	1.093178	1.634758	0.7813594	0.2157118	0.1547163	0.2426057	0.1230793	0.1705638	0.3312853	0.3523089	0.4088375	0.3223747	0.4527598	0.251969	0.3191601	0.3746616	1.211229	1.655089	1.889572	2.00344
218.707	1	0.1072541	0.154659	0.06748765	0.09470697	0.152662	0.253876	1.010462	0.5489773	0.08431937	0.07660629	0.09313398	0.136717	1.104373	0.63538	0.5299545	0.4115307	0.1060748	0.09706958	0.06967922	0.1036545	0.1620902	0.3080727	0.1894563	0.1711912
218.804	1	0.0009387071	0.001561911	0.005222336	0.004701348	0.001970873	0.002509539	0.004634615	0.002572108	0.004960901	0.003550789	0.00228547	0.0006928866	0.004357449	0.00267438	0.002154262	0.001511229	0.0007902409	0.001869352	0.0009115545	0.0008420277	0.001585655	0.002907959	0.002199595	0.00201578
218.805	1	0.2357743	0.4869854	2.707518	2.212786	0.297359	0.2732866	0.1695432	0.08501114	2.595345	1.80896	1.058103	0.4591766	0.08387038	0.07986247	0.04464997	0.0652406	0.3519517	0.4338932	0.1273369	0.2919929	0.07543477	0.1182883	0.1114548	0.03525184
218.806	1	0.2065685	0.1351711	0.09618757	0.08114062	1.112391	1.651052	0.7002214	0.2326689	0.1707411	0.2355952	0.1228796	0.1547842	0.3528282	0.3260498	0.4140259	0.3095625	0.4628761	0.2491986	0.3395796	0.3881141	1.223663	1.624268	1.869129	2.001907
218.807	1	0.1076212	0.1163153	0.07854514	0.07539181	0.1798312	0.1803293	0.9830964	0.6032111	0.107315	0.07786807	0.09392686	0.1543281	1.057749	0.6134938	0.4754548	0.3349519	0.1161831	0.09561016	0.06903085	0.08321667	0.1865681	0.3417789	0.1603797	0.1433084
218.904	1	0.000787354	0.00148901	0.005155742	0.004770101	0.002159045	0.002345169	0.004243638	0.002694317	0.005075715	0.003604785	0.002222621	0.0004648644	0.00394003	0.002664206	0.002093168	0.001292781	0.001133127	0.001457826	0.0007299507	0.0008609706	0.001641646	0.002720299	0.002079844	0.002209798
218.905	1	0.2842444	0.4575148	2.649876	2.157775	0.2874727	0.2425753	0.1818288	0.09017584	2.583941	1.768228	1.041513	0.4435623	0.06349713	0.08907945	0.0542249	0.08374674	0.3947712	0.472171	0.155283	0.2685619	0.1057499	0.1372746	0.1075349	0.04766987
218.906	1	0.1806077	0.1266275	0.0858658	0.09520901	1.11836	1.664329	0.6133311	0.2733972	0.2104472	0.2115961	0.1483581	0.1603895	0.3592257	0.3368682	0.4189463	0.2907111	0.4088405	0.2467926	0.3691972	0.4048763	1.196969	1.594513	1.847331	2.001001
218.907	1	0.1021988	0.1133173	0.09047829	0.06533972	0.2363775	0.1459456	0.8995019	0.6218579	0.09238241	0.07749217	0.06676301	0.143014	0.9352897	0.6002717	0.4368124	0.254868	0.0693654	0.09386574	0.08623412	0.06843027	0.1848575	0.3281292	0.1385658	0.1434322
219.004	1	0.001015675	0.001569416	0.004988656	0.004625489	0.002491506	0.00263735	0.004057572	0.002800858	0.00535718	0.00373441	0.002098561	0.0007030281	0.003829134	0.002577756	0.001698379	0.000926996	0.001452215	0.001196847	0.0005925047	0.0009023952	0.001544308	0.002594399	0.002075365	0.002343874
219.005	1	0.34768	0.4214695	2.592506	2.099062	0.2785499	0.2281501	0.1445419	0.0804053	2.56347	1.741338	0.9887826	0.4032403	0.05750727	0.1039262	0.04021267	0.0852288	0.4291252	0.4655088	0.2121872	0.2459063	0.07477078	0.12759	0.100598	0.06667456
219.006	1	0.1655013	0.1184408	0.1251272	0.09385921	1.120068	1.666555	0.5744784	0.330317	0.2161593	0.215114	0.1629563	0.167573	0.371675	0.3576	0.4214482	0.2812142	0.3585834	0.2612493	0.3721228	0.4099351	1.185737	1.551377	1.834443	1.979972
219.007	1	0.09345727	0.1307263	0.1102594	0.05804058	0.2747032	0.2034648	0.8493705	0.626409	0.09646614	0.05060058	0.108568	0.1723024	0.8848044	0.5954216	0.3530869	0.178739	0.08501892	0.09186273	0.0570254	0.1036225	0.160485	0.2867435	0.1352581	0.1971587
219.104	1	0.0008376585	0.001748913	0.004864438	0.00442534	0.002486788	0.002646975	0.00482089	0.003471855	0.005422307	0.003831439	0.002290274	0.001029132	0.004556873	0.00308368	0.001612061	0.001082769	0.001696425	0.00126307	0.0009999928	0.001028899	0.001738163	0.002542982	0.002259554	0.002500681
219.105	1	0.3747732	0.3687315	2.69022	2.150289	0.2861685	0.2352849	0.1756236	0.08865063	2.654172	1.777187	0.9945827	0.4082707	0.06203708	0.09958349	0.04361182	0.07118289	0.4188611	0.4836178	0.3332754	0.2094803	0.06248518	0.1320135	0.1081713	0.06719536
219.106	1	0.1622478	0.1010418	0.1330036	0.07772785	1.156125	1.715776	0.62062	0.4089985	0.1758258	0.2324637	0.1283325	0.1703884	0.3703362	0.3400394	0.3956853	0.2702873	0.3399094	0.2735033	0.3693233	0.4070802	1.216828	1.573874	1.976046	2.033892
219.107	1	0.08998541	0.1405712	0.124036	0.06982852	0.2482259	0.2220421	1.041481	0.7935196	0.06795622	0.08780271	0.1190564	0.1574163	1.074497	0.7192305	0.338029	0.1779572	0.0901515	0.09347373	0.09913355	0.07704707	0.1661351	0.2771106	0.1487226	0.2239895
219.204	1	0.0009375678	0.001804192	0.005125395	0.004578913	0.002270081	0.002737926	0.00520307	0.003689804	0.005607262	0.004051639	0.002362876	0.001397837	0.004821188	0.003271223	0.001519965	0.0009136915	0.001500525	0.001182932	0.001517791	0.0009678093	0.001779496	0.002288375	0.002473433	0.002543462
219.205	1	0.4252133	0.3214934	2.728903	2.195426	0.2932511	0.239	0.1986519	0.1330942	2.688011	1.800348	0.9746603	0.4507242	0.06971897	0.1240595	0.07969718	0.07041934	0.4209137	0.4795473	0.4233673	0.2149014	0.06074895	0.1512591	0.1129435	0.08294395
219.206	1	0.140033	0.07323703	0.1666657	0.07874687	1.161821	1.706004	0.6620381	0.4182291	0.1487392	0.2274193	0.1519483	0.1551704	0.3608819	0.2892583	0.3805056	0.2622549	0.3492221	0.2853291	0.3695139	0.4032199	1.25804	1.566974	2.044389	2.047373
219.207	1	0.07906752	0.1063331	0.08743309	0.0543347	0.2112957	0.236155	1.129016	0.8406656	0.07649812	0.1207066	0.1197572	0.1362026	1.151707	0.7626616	0.3144935	0.1756748	0.1133384	0.07034092	0.102566	0.0548915	0.1655972	0.2386176	0.1853701	0.2431524
219.304	1	0.001099835	0.001618303	0.00562307	0.004551784	0.002079359	0.002826719	0.005193263	0.003496197	0.005930146	0.004199599	0.0021579	0.001663018	0.004653165	0.003128253	0.001264823	0.0008412395	0.001294947	0.001225008	0.001842127	0.0009085944	0.001926354	0.002124919	0.00233499	0.002559025
219.305	1	0.4713029	0.2869405	2.682416	2.189572	0.2944614	0.2392091	0.177173	0.1392681	2.650328	1.813217	0.9266959	0.463165	0.06426558	0.1002154	0.09882583	0.07871751	0.4358506	0.4350736	0.4623114	0.2424658	0.05723218	0.1486223	0.1237688	0.0957533
219.306	1	0.1265154	0.1085617	0.190203	0.06464378	1.148956	1.695175	0.6489536	0.385189	0.1154921	0.2636624	0.1774162	0.1356359	0.3388935	0.3026606	0.3625799	0.2780278	0.3150808	0.2994734	0.3849229	0.3902567	1.333935	1.55285	2.040902	1.989957
219.307	1	0.07831407	0.130608	0.09502018	0.06468241	0.1664263	0.2487702	1.094882	0.7942517	0.03776773	0.1017251	0.09615354	0.1448543	1.094156	0.749495	0.3009879	0.1274133	0.0968244	0.07580079	0.07301741	0.06782639	0.18206	0.2035074	0.1776952	0.2600174
219.404	1	0.001186505	0.001633737	0.005803113	0.00440304	0.001880208	0.002829036	0.004691669	0.003214489	0.005967571	0.004122096	0.001947376	0.001878636	0.004418202	0.002949471	0.001255428	0.0007498263	0.001364476	0.00129176	0.002075789	0.0007691929	0.002009862	0.002092202	0.002386549	0.002581955
219.405	1	0.5017723	0.2399408	2.625387	2.185611	0.2806521	0.2336507	0.1675107	0.1507707	2.605264	1.840866	0.8521882	0.4543204	0.0831055	0.09593851	0.1061076	0.08181811	0.4462604	0.3632933	0.4434713	0.2525951	0.04544593	0.1375522	0.1345226	0.07867061
219.406	1	0.1305822	0.1470496	0.2009876	0.04393675	1.142078	1.674078	0.6325936	0.3588687	0.1223798	0.2711156	0.2001432	0.1383694	0.3095718	0.3463412	0.3691245	0.2894909	0.2686751	0.3192159	0.393303	0.3681811	1.407142	1.547022	2.031417	1.914821
219.407	1	0.06270586	0.119595	0.08194176	0.08451604	0.1038397	0.2647389	1.007749	0.7092258	0.0536562	0.08683621	0.0972945	0.1318755	1.040136	0.6875661	0.2854836	0.1179127	0.06839742	0.0508405	0.1030693	0.07257498	0.2035695	0.1871801	0.1749678	0.2846364
219.504	1	0.001387158	0.002101047	0.006239518	0.004284412	0.001863118	0.002867545	0.004674995	0.003031046	0.006000588	0.004303485	0.002118026	0.002168184	0.004339861	0.002868192	0.001262763	0.001042654	0.001635797	0.001590641	0.002474979	0.001048461	0.002181286	0.00190835	0.00259346	0.002754327
219.505	1	0.50547	0.1681039	2.661362	2.241059	0.2937594	0.2484571	0.1621606	0.1189412	2.619592	1.901917	0.8206935	0.4769424	0.1195616	0.06844028	0.07201859	0.0917366	0.4277739	0.2774468	0.4215224	0.2677924	0.03875348	0.1213869	0.1413593	0.07324025
219.506	1	0.1303772	0.1861071	0.1954463	0.06400549	1.159416	1.67897	0.652138	0.3636898	0.1483608	0.2825377	0.215121	0.1380991	0.2889966	0.3524228	0.3997273	0.2899265	0.2484385	0.3270518	0.4088563	0.3422328	1.487622	1.586153	2.088212	1.895276
219.507	1	0.06505972	0.1086245	0.07160616	0.08180026	0.1204637	0.2830206	1.013209	0.6646983	0.07160522	0.07472331	0.09922343	0.1299645	1.039044	0.6608934	0.2715895	0.1675816	0.07111302	0.07180939	0.0983766	0.08329516	0.2195833	0.1631529	0.1730817	0.3021919
219.604	1	0.001674742	0.002278705	0.006692395	0.004332522	0.002077024	0.003026749	0.005115462	0.003199071	0.006296998	0.004726676	0.002505753	0.002173849	0.004905828	0.003112771	0.001462375	0.001385875	0.001932222	0.002079644	0.002709972	0.001495028	0.002456611	0.001843826	0.002698067	0.00281209
219.605	1	0.4704451	0.1528237	2.772807	2.324013	0.303724	0.2527928	0.1685999	0.1317338	2.704342	1.987851	0.8242331	0.5001688	0.1497433	0.05650493	0.07692652	0.1058845	0.3982085	0.2579561	0.371622	0.2745058	0.04066951	0.1109993	0.1446129	0.06865541
219.606	1	0.1277933	0.1856701	0.1855095	0.09551231	1.235023	1.736254	0.6473654	0.3956213	0.1558932	0.3059847	0.221783	0.1412132	0.2366648	0.3488956	0.4152472	0.3147173	0.2602372	0.3535687	0.4184739	0.3483708	1.591921	1.697196	2.213933	1.942585
219.607	1	0.0833584	0.09081099	0.0803366	0.09703111	0.1568057	0.3065068	1.129674	0.6842305	0.08599454	0.1044049	0.09870717	0.1232043	1.186613	0.7249173	0.2805185	0.2348093	0.09495589	0.09242839	0.1044185	0.07870814	0.2796909	0.106903	0.182449	0.314645
219.704	1	0.001597144	0.001626191	0.006876768	0.004287791	0.00213347	0.002859988	0.004960378	0.002664363	0.006241802	0.004950823	0.002651512	0.001811829	0.004749749	0.00295734	0.00153561	0.001548101	0.002078262	0.002128389	0.00225518	0.001360674	0.002592224	0.001988471	0.002747498	0.002744402
219.705	1	0.4595885	0.1696345	2.732419	2.300369	0.3088383	0.2495513	0.1591785	0.09907378	2.686597	2.000562	0.8531296	0.4870078	0.1095173	0.07552862	0.07210745	0.09313245	0.3422686	0.2886364	0.2944932	0.2680659	0.0476247	0.09379382	0.1426661	0.06540582
219.706	1	0.1298451	0.1605432	0.1730108	0.1091644	1.245211	1.702568	0.604207	0.3793009	0.1381661	0.3074638	0.1988496	0.1227345	0.2311438	0.3473086	0.3941679	0.3248868	0.2424057	0.3656951	0.4060231	0.3428971	1.608251	1.724376	2.227502	1.912057
219.707	1	0.06855816	0.1098536	0.09571194	0.07402386	0.1548932	0.2895501	1.072729	0.5607698	0.08390916	0.07040916	0.08551829	0.09045927	1.136328	0.673279	0.2738631	0.3154646	0.08019953	0.07926546	0.07074914	0.06833746	0.3052034	0.1251085	0.2121422	0.3034088
219.804	1	0.000889859	0.001135019	0.006444676	0.004198995	0.001898963	0.002607003	0.00442679	0.002473241	0.005901144	0.004793113	0.002547088	0.001489819	0.004349741	0.002709449	0.001403678	0.001664677	0.00180725	0.001981713	0.001723775	0.001013511	0.002532455	0.002125874	0.002654215	0.002376923
219.805	1	0.4339071	0.2124984	2.660399	2.26373	0.3066181	0.2441763	0.127425	0.09528788	2.633845	1.993846	0.8616274	0.4777653	0.08578693	0.09515811	0.06364564	0.07532002	0.3107629	0.320604	0.2505512	0.2416339	0.06094324	0.08863797	0.1288793	0.05549523
219.806	1	0.1339577	0.1326176	0.1217347	0.09081944	1.241445	1.643866	0.5505272	0.3721158	0.1164269	0.2938042	0.1942845	0.1086778	0.2366314	0.3431722	0.3255242	0.336722	0.2469655	0.3655451	0.4061754	0.3426862	1.609568	1.708966	2.179918	1.880026
219.807	1	0.06904989	0.08341451	0.08288227	0.05292139	0.1477569	0.2323204	0.969364	0.5231325	0.07852969	0.0730339	0.1037573	0.1121576	1.029128	0.6052352	0.2844177	0.3474721	0.1087822	0.1060742	0.05227936	0.07284726	0.3136593	0.15897	0.2233872	0.2622723
219.904	1	0.0008429554	0.000424751	0.005669644	0.004363562	0.001499942	0.002201351	0.004191385	0.00255105	0.005402267	0.004513647	0.00249747	0.001157243	0.004029169	0.00247566	0.001729349	0.001538241	0.001151336	0.001414323	0.001033277	0.0007000763	0.002572654	0.002180472	0.002739207	0.002217888
219.905	1	0.4202001	0.2724185	2.554917	2.206832	0.2835154	0.2362734	0.1217017	0.08153422	2.544448	1.932223	0.8879974	0.4454831	0.06644096	0.09332592	0.06982608	0.06355776	0.268334	0.341024	0.2321536	0.1969555	0.06318396	0.08348252	0.1080264	0.04591878
219.906	1	0.146431	0.1214064	0.06730292	0.08627187	1.213862	1.620778	0.4857665	0.350067	0.1204949	0.2873577	0.2015778	0.0885114	0.2425757	0.3267298	0.2964101	0.3214613	0.2458118	0.3457721	0.3805006	0.3370685	1.609393	1.683035	2.103467	1.832085
219.907	1	0.1014879	0.082288	0.09093793	0.08902077	0.09370778	0.1556	0.9408491	0.5691034	0.08236393	0.06870473	0.1044404	0.1256194	0.9693562	0.5548716	0.3524891	0.3298004	0.1241302	0.1121966	0.07791479	0.08709241	0.3274193	0.1890373	0.245237	0.2109871
220.004	1	0.001381824	0.000620536	0.005557012	0.004536922	0.001873658	0.001943722	0.00499545	0.003472033	0.00562218	0.004502613	0.00256307	0.001386852	0.004335493	0.002730375	0.002053522	0.001753762	0.0007914822	0.001305463	0.0009120029	0.0006737813	0.002605616	0.002461613	0.002742067	0.002161006
220.005	1	0.4672383	0.3132845	2.673789	2.316676	0.300002	0.231545	0.141427	0.0803324	2.551787	1.946582	0.9557395	0.4430249	0.07580527	0.07201364	0.05166243	0.06643153	0.2858766	0.3388872	0.2542855	0.1627477	0.08040056	0.09437821	0.1240707	0.05072754
220.006	1	0.1242062	0.09480818	0.05731065	0.09978526	1.232022	1.672056	0.4848644	0.3202756	0.1436237	0.2702552	0.2205633	0.07815327	0.2746526	0.3339913	0.2931519	0.3255458	0.253139	0.3532935	0.3723731	0.3603857	1.656233	1.79396	2.226763	1.931007
220.007	1	0.1228458	0.08983117	0.06305515	0.07116019	0.1368949	0.06572306	1.118693	0.7836441	0.07138951	0.08890706	0.1190082	0.158031	1.04257	0.6035177	0.4214	0.3607205	0.1037426	0.05954439	0.06466808	0.06293058	0.3260792	0.2246586	0.232915	0.1414341
220.104	1	0.001213457	0.001110545	0.005686153	0.004652034	0.002163636	0.001884406	0.005190656	0.004046019	0.0058435	0.00430559	0.002436894	0.001504079	0.004554546	0.002805811	0.002201291	0.001760124	0.0007782794	0.001124045	0.0009895458	0.0006661291	0.002687846	0.002655743	0.002705901	0.001904587
220.105	1	0.473821	0.3777781	2.752598	2.373037	0.2917495	0.2250967	0.1509893	0.08600322	2.586756	1.933847	1.010094	0.4309511	0.06069913	0.06538835	0.05697997	0.07317355	0.3021693	0.3447603	0.2400924	0.1748854	0.07615594	0.113752	0.09617367	0.04175566
220.106	1	0.1130234	0.1167445	0.05602955	0.1281796	1.204282	1.691337	0.48754	0.3086026	0.1451822	0.2549016	0.2279089	0.08455107	0.26955	0.3523317	0.2703458	0.3247126	0.2534533	0.3689678	0.3722008	0.3784297	1.656861	1.849255	2.25837	1.978178
220.107	1	0.1117335	0.1241839	0.1157051	0.04077879	0.1738514	0.1075222	1.18646	0.9135475	0.1085325	0.08038924	0.1123269	0.1638053	1.084536	0.6616374	0.4937095	0.3749285	0.08594024	0.09196271	0.1047547	0.06113841	0.3203522	0.2566375	0.2139274	0.09341676
220.204	1	0.00113808	0.001256059	0.005586904	0.00448232	0.002244314	0.002209119	0.005004878	0.0039661	0.005660033	0.003834324	0.002379328	0.001350132	0.004396566	0.002844712	0.002390883	0.001583272	0.0008072049	0.0009484164	0.001083283	0.0006271635	0.002832275	0.002676177	0.0027033	0.002009311
220.205	1	0.4591578	0.4267745	2.741469	2.336717	0.2907958	0.2196681	0.1498862	0.08151594	2.569061	1.848059	1.024451	0.4120243	0.0642318	0.05226764	0.05272344	0.07059737	0.3214092	0.3296192	0.2313366	0.2045931	0.07938278	0.1155827	0.1093104	0.02622075
220.206	1	0.09763855	0.131783	0.06672672	0.1349441	1.162053	1.680172	0.480379	0.2927673	0.1382983	0.2529685	0.228543	0.09713849	0.2684742	0.3380317	0.2774545	0.300761	0.2642914	0.3749305	0.3595244	0.3872774	1.639606	1.855172	2.202817	1.929865
220.207	1	0.1474741	0.1328525	0.08754971	0.06467456	0.1975382	0.1507826	1.136331	0.9232281	0.07727802	0.05046468	0.1089831	0.1754077	1.042471	0.6927468	0.5268153	0.3444922	0.05816788	0.09563724	0.08507184	0.06734576	0.3597743	0.2588208	0.2031003	0.1400933
220.304	1	0.001360317	0.0009717608	0.005491698	0.004517375	0.002080766	0.002618351	0.004940613	0.003672516	0.005423116	0.003824564	0.002533833	0.001244404	0.00420626	0.003307168	0.002257917	0.001530544	0.001047079	0.0008582603	0.0009335539	0.0006234946	0.003053939	0.002793061	0.002564678	0.002119668
220.305	1	0.4414984	0.4706868	2.69498	2.265251	0.2883457	0.2320107	0.1515445	0.07507951	2.530198	1.798422	1.004625	0.4053851	0.06191295	0.05618299	0.06021951	0.08434692	0.3203229	0.310482	0.2214337	0.2284198	0.08903794	0.1155926	0.1034639	0.03030572
220.306	1	0.1320571	0.1259836	0.08199704	0.119503	1.150715	1.659809	0.4708935	0.2501145	0.149956	0.256835	0.2333188	0.1144738	0.2550701	0.3109378	0.294051	0.2911735	0.2819696	0.3686119	0.3369235	0.3929635	1.636547	1.875271	2.132324	1.868503
220.307	1	0.159435	0.1163516	0.05026176	0.05676713	0.1720779	0.2493323	1.093983	0.8766529	0.06374114	0.06748939	0.1105114	0.1432788	0.9932978	0.7811455	0.5191551	0.3253037	0.09006058	0.08062376	0.08965799	0.06067532	0.3950191	0.2821415	0.1519117	0.1785323
220.404	1	0.00136787	0.0008054205	0.005357775	0.004457144	0.002006974	0.003177898	0.004780151	0.003720265	0.005465483	0.003757937	0.002593551	0.00118104	0.004302504	0.003585551	0.002210184	0.001626199	0.001148918	0.0009322502	0.0007534304	0.0007500542	0.003233788	0.002904774	0.002409394	0.002177871
220.405	1	0.4313527	0.5042892	2.725044	2.278194	0.2826041	0.2343556	0.1506634	0.08378524	2.505675	1.785808	0.9962636	0.4009207	0.06853087	0.07732741	0.06053493	0.07896869	0.3503099	0.2734471	0.1912022	0.2332202	0.09573529	0.1195469	0.1098333	0.04660285
220.406	1	0.1741065	0.1286771	0.08382876	0.1103341	1.143564	1.672408	0.4560342	0.2053831	0.164456	0.2507211	0.2380519	0.1258135	0.2619317	0.309984	0.266558	0.2913348	0.292603	0.3496466	0.3127384	0.3854381	1.667879	1.898279	2.101962	1.852945
220.407	1	0.1506217	0.1248027	0.08064433	0.0543427	0.1545926	0.3079461	1.067628	0.8563751	0.06307977	0.1012321	0.1064955	0.1119718	1.005827	0.8737737	0.5046843	0.3307595	0.1162088	0.09409733	0.094222	0.06376149	0.4063602	0.2744738	0.1349678	0.2004223
220.504	1	0.001483889	0.000953022	0.00536454	0.004392628	0.001965432	0.003225618	0.005422087	0.003690591	0.005563937	0.003801796	0.002590699	0.001108981	0.004937923	0.004081085	0.002149613	0.001655346	0.001158552	0.0007889859	0.0007438492	0.0005352653	0.003214317	0.003037158	0.002287533	0.00252519
220.505	1	0.4411636	0.5197836	2.831168	2.326616	0.2911478	0.2387917	0.1643691	0.09717821	2.583534	1.804873	1.007057	0.4031709	0.08551873	0.05828478	0.05584423	0.06689188	0.3795276	0.2371154	0.2337064	0.2065744	0.07053441	0.130546	0.1192079	0.05924051
220.506	1	0.2053634	0.119468	0.117442	0.1065568	1.117577	1.70357	0.4246554	0.197771	0.1338116	0.2406091	0.2473482	0.1466367	0.2743562	0.30288	0.2499805	0.3113793	0.317635	0.353749	0.3459704	0.4073153	1.731579	1.968043	2.157071	1.927605
220.507	1	0.1445219	0.06943012	0.07057095	0.04562617	0.1332849	0.3077559	1.214922	0.8721531	0.06191497	0.1168884	0.0981433	0.0974735	1.191518	0.9805843	0.492064	0.3595984	0.09419172	0.1068574	0.09664554	0.06057516	0.3984008	0.2928329	0.1028862	0.2291744
220.604	1	0.002539333	0.00113824	0.004988461	0.004282098	0.001810409	0.003223951	0.005222628	0.00331691	0.006295088	0.003712666	0.003099052	0.001110533	0.004958604	0.004091432	0.002380759	0.001708755	0.00188802	0.001459971	0.001995346	0.0009505405	0.003030115	0.003102639	0.002493509	0.002605552
220.605	1	0.4346117	0.5057964	2.794616	2.29156	0.2746101	0.2434877	0.1541262	0.09692113	2.633544	1.809981	0.9872261	0.4100432	0.09208479	0.04139753	0.06555172	0.05746173	0.3992255	0.2154571	0.3202138	0.1922851	0.09537824	0.1410693	0.1171667	0.0542128
220.606	1	0.2318635	0.1071141	0.1154539	0.08781505	1.072337	1.708192	0.3499936	0.2413195	0.1149142	0.2516107	0.2307019	0.1607699	0.2842223	0.2702254	0.2327125	0.3106157	0.3365377	0.3619502	0.3557793	0.4447366	1.772045	1.971251	2.111994	1.945237
220.607	1	0.133707	0.09060935	0.09114077	0.06001095	0.1167738	0.3437684	1.175861	0.7734408	0.07954108	0.1093265	0.1228257	0.09537741	1.172733	0.9551917	0.5249059	0.3689174	0.1040283	0.104041	0.1102653	0.05529404	0.3377314	0.315566	0.1026571	0.2495189
220.704	1	0.01247497	0.007482889	0.003346111	0.004510865	0.002026774	0.003067149	0.004157946	0.002469241	0.007587651	0.003813919	0.003861172	0.00166212	0.003949327	0.003471652	0.002291097	0.001501659	0.00898676	0.006269044	0.009034141	0.004029778	0.002573876	0.002904342	0.002788475	0.002343758
220.705	1	0.4256282	0.4863102	3.09738	2.51606	0.2776054	0.2377576	0.1854309	0.1035029	2.708191	1.97464	1.035572	0.4138918	0.07790661	0.05971711	0.07872586	0.0418925	0.4189299	0.2592432	0.4838616	0.1792958	0.05562021	0.1400639	0.1110916	0.06327855
220.706	1	0.2097929	0.1173992	0.09556871	0.0963488	0.938796	1.429671	0.2773302	0.2603803	0.1261417	0.2069624	0.1879289	0.1750569	0.2759819	0.2085479	0.1592243	0.3180916	0.297514	0.2968434	0.3051892	0.4019166	1.44051	1.599703	1.865011	1.678545
220.707	1	0.1295218	0.07897379	0.08025407	0.05865428	0.1955987	0.3966269	0.8917963	0.5797856	0.09875923	0.1331852	0.09878631	0.1242818	0.905863	0.8163073	0.4977082	0.3388391	0.11632	0.06747754	0.1005993	0.06049643	0.2749757	0.2750774	0.2425201	0.2384956
220.803	1	0.0130061	0.007967455	0.003633231	0.005049663	0.00202694	0.002948112	0.002828166	0.001640404	0.007424743	0.004047697	0.003605105	0.001521116	0.002736556	0.002377613	0.001916594	0.001349329	0.009386901	0.006377159	0.009333771	0.00422284	0.00240157	0.002809712	0.002944799	0.00224382
220.803	1	0.474234	0.5377785	3.268133	2.656222	0.2928927	0.2512148	0.1705825	0.08201298	2.758417	2.083182	1.029315	0.4673309	0.06563659	0.04686703	0.07647711	0.03053146	0.4157448	0.2510921	0.5996415	0.1796527	0.05750093	0.1248065	0.09890754	0.06656009
220.804	1	0.1863419	0.1205333	0.1057323	0.1067371	0.8980827	1.360947	0.2398902	0.301545	0.1646508	0.2056322	0.1903278	0.1742101	0.2772343	0.1747756	0.2028021	0.3446391	0.2813902	0.2361153	0.3104391	0.3864539	1.396745	1.525561	1.795561	1.651324
220.804	1	0.1411532	0.0790838	0.05424057	0.06118453	0.2003245	0.3811709	0.6103164	0.4025169	0.08866335	0.0992659	0.05611211	0.08466889	0.6089212	0.5781924	0.3859005	0.2891358	0.08879264	0.07318789	0.06168752	0.06103009	0.2709287	0.2824902	0.3211494	0.2315891
220.904	1	0.01674354	0.0110354	0.004397464	0.005230153	0.002184035	0.002883747	0.00310219	0.001743921	0.007518615	0.004836547	0.003427867	0.002565958	0.003098121	0.002397624	0.00190914	0.001798226	0.01290215	0.008667425	0.01277579	0.006366776	0.002344027	0.002776164	0.002796451	0.002567671
220.905	1	0.4836904	0.5525307	3.314168	2.73036	0.3157171	0.272564	0.1613269	0.1056528	2.898193	2.222302	0.9813072	0.522284	0.07497559	0.04353193	0.07452689	0.03610301	0.3880507	0.2148134	0.6044535	0.2113012	0.05447226	0.1231495	0.08346008	0.07496298
220.906	1	0.201135	0.1184281	0.1172757	0.147072	0.8991807	1.408716	0.2475279	0.3617195	0.1644033	0.1949397	0.203921	0.1680264	0.2795093	0.1865135	0.2377576	0.3614987	0.329379	0.2213528	0.334146	0.3870547	1.475328	1.526066	1.773039	1.755907
220.907	1	0.09274415	0.1173228	0.08048071	0.07776769	0.2102047	0.3318985	0.6967441	0.3501309	0.08661672	0.08790677	0.08977579	0.09619691	0.70516	0.5398985	0.3899473	0.3389667	0.08452674	0.0927522	0.05788662	0.08303211	0.2330398	0.2923537	0.2782061	0.2379073
221.004	1	0.01602705	0.01071941	0.005111161	0.005434222	0.002233447	0.002484666	0.002610063	0.001292391	0.006998344	0.005106642	0.003133297	0.002959278	0.002804208	0.001741672	0.001633315	0.001523296	0.01321753	0.008709941	0.01276077	0.006439879	0.002127109	0.002657958	0.002709492	0.002440873
221.005	1	0.4883616	0.528265	3.310314	2.79129	0.3049782	0.2960461	0.147951	0.1155972	2.948187	2.312971	0.9039796	0.5335787	0.07664692	0.06173803	0.0633905	0.04638141	0.3849365	0.1800092	0.5439773	0.2589006	0.06987824	0.1140997	0.1030616	0.08229584
221.006	1	0.2481399	0.1170754	0.1245954	0.1546228	0.8981665	1.413453	0.2571298	0.4129514	0.1781587	0.1639462	0.1972235	0.1450246	0.2958124	0.2319801	0.2390304	0.3427963	0.3613578	0.2166659	0.3174289	0.3589077	1.53139	1.456022	1.734308	1.776635
221.007	1	0.09646304	0.09348556	0.06313203	0.06966132	0.243554	0.2412629	0.5801126	0.2236821	0.08317669	0.07053563	0.1039998	0.08240504	0.6032164	0.3935899	0.3440029	0.2816163	0.06552852	0.1157351	0.06882485	0.1164446	0.1994427	0.2695281	0.2583233	0.2295142
221.104	1	0.01843113	0.01216908	0.005701432	0.005122052	0.002127891	0.002365454	0.00236666	0.001324001	0.006452257	0.005662065	0.00324295	0.003411945	0.002562648	0.001471603	0.001534718	0.001351771	0.01542036	0.009940115	0.01424981	0.007089603	0.002306521	0.002619638	0.00254581	0.002212439
221.105	1	0.5173064	0.4617212	3.222726	2.777468	0.3325188	0.2982706	0.1525561	0.1316516	2.970328	2.34922	0.9351904	0.5277209	0.08610757	0.05073813	0.06993199	0.06275743	0.3938158	0.1976642	0.4393735	0.3096981	0.04578043	0.1052845	0.1195525	0.06950715
221.106	1	0.2827514	0.1184633	0.09600961	0.140478	0.8875428	1.390858	0.2421728	0.4438837	0.1843757	0.1652087	0.20378	0.1592982	0.3260842	0.247666	0.3155126	0.3516898	0.3937886	0.2263582	0.3256849	0.3540634	1.602536	1.426086	1.653334	1.767024
221.107	1	0.0645305	0.08600235	0.06483941	0.08418271	0.243812	0.1752692	0.5246236	0.1841599	0.1129126	0.08344399	0.1008643	0.09004496	0.5543097	0.3115582	0.3087554	0.2344262	0.1020582	0.0882431	0.08989796	0.1072502	0.1702803	0.2427033	0.2186839	0.1552854
221.204	1	0.01914621	0.01291002	0.006191904	0.004530738	0.001939353	0.002208103	0.00207289	0.001467615	0.005258784	0.005832723	0.003086068	0.003690149	0.002069165	0.001422121	0.001268602	0.001016449	0.0159124	0.009604473	0.01398217	0.006996137	0.002453238	0.002576172	0.002378312	0.002038851
221.205	1	0.5344607	0.4364027	3.15712	2.814633	0.324529	0.3169889	0.1675642	0.1179305	2.908442	2.365636	0.9857286	0.5251254	0.06916277	0.05475461	0.06439884	0.06400227	0.4020963	0.2444316	0.3493508	0.3437236	0.04638004	0.09742565	0.1175449	0.06004978
221.206	1	0.2904697	0.1481566	0.09332383	0.1442155	0.8761398	1.342061	0.2640166	0.4673921	0.1951118	0.1499491	0.1992068	0.1463443	0.3355342	0.2356936	0.3365466	0.3096571	0.4185482	0.2361257	0.3155337	0.3192587	1.585295	1.3659	1.563954	1.706869
221.207	1	0.05238339	0.08308241	0.0547488	0.07436133	0.2376252	0.1434726	0.4464564	0.229375	0.1302979	0.09188116	0.1040337	0.08634355	0.4505078	0.2898329	0.2263463	0.1491147	0.09372725	0.06363633	0.07298258	0.1048165	0.1524725	0.2189968	0.1930972	0.1480746
221.304	1	0.02099467	0.01405001	0.006466529	0.004126698	0.00204827	0.002363611	0.002906732	0.002206721	0.004299339	0.006054045	0.002942209	0.003873691	0.00257533	0.001855192	0.001061548	0.0008716803	0.01696355	0.009310952	0.01454666	0.007849579	0.002595753	0.002576063	0.002242703	0.00219033
221.305	1	0.5372502	0.4151505	3.145687	2.834999	0.3202202	0.305088	0.1834509	0.1183299	2.858816	2.424155	1.045433	0.5189372	0.07851435	0.06826008	0.04852078	0.05536856	0.4003413	0.2721647	0.2814454	0.3310236	0.05684176	0.0934059	0.1123416	0.05044404
221.306	1	0.3109614	0.1707546	0.1296103	0.1718303	0.8952576	1.433141	0.2328251	0.488655	0.1858193	0.1663047	0.2142488	0.1295751	0.3401276	0.2175615	0.3587188	0.2771249	0.4518812	0.2221871	0.3030968	0.3122868	1.587795	1.33616	1.560262	1.778325
221.307	1	0.07428059	0.07497436	0.08699768	0.03824328	0.2338545	0.1857663	0.5897464	0.417909	0.1140817	0.06174407	0.09324915	0.1385424	0.5797595	0.3830626	0.1663291	0.1296345	0.06934954	0.07356077	0.06686077	0.09364409	0.1641923	0.2401958	0.1703893	0.1792782
221.404	1	0.02259533	0.01504587	0.006958779	0.004135937	0.00161381	0.002605445	0.003369268	0.002718142	0.003617148	0.006231763	0.002935005	0.00389537	0.00312329	0.002429759	0.0009110785	0.0007027988	0.01757355	0.009449265	0.01447988	0.008887129	0.002666942	0.002470328	0.002222509	0.002402985
221.405	1	0.5219617	0.3835379	3.185106	2.858908	0.3363138	0.3222969	0.2024412	0.1271666	2.849792	2.444014	1.101538	0.5115031	0.08835263	0.08032598	0.05147716	0.06259515	0.3703358	0.3082225	0.2174995	0.2995902	0.04869098	0.1107407	0.1086236	0.04533592
221.406	1	0.3159536	0.1723852	0.1777306	0.186903	0.8990025	1.478836	0.2102338	0.4686328	0.1523715	0.1905909	0.2109071	0.1110771	0.3627192	0.2552435	0.3926492	0.2703374	0.4893013	0.2349891	0.3218375	0.3190761	1.566857	1.295472	1.606152	1.830613
221.407	1	0.080708	0.1086383	0.121309	0.05341342	0.1679609	0.2195661	0.7124972	0.5338518	0.08949665	0.06286851	0.12405	0.162037	0.7165014	0.4745748	0.149391	0.1209311	0.08615413	0.07926648	0.05574792	0.08818265	0.2019902	0.2323887	0.159325	0.2056206
221.504	1	0.0223743	0.0152813	0.007621695	0.004727896	0.0012007	0.002687	0.003247301	0.002677852	0.003359319	0.006276288	0.003804551	0.003794978	0.003237706	0.002499892	0.000895102	0.0007075065	0.01706964	0.01009862	0.01393239	0.009023046	0.002500005	0.002396179	0.002371956	0.002535543
221.505	1	0.5458171	0.3322825	3.134996	2.808064	0.3346021	0.303765	0.1867518	0.1408782	2.785341	2.399627	1.105942	0.5115513	0.09938893	0.08055191	0.06019009	0.0499282	0.381911	0.3086017	0.1896793	0.2279435	0.03940335	0.1144304	0.110357	0.03209342
221.506	1	0.3177717	0.1427517	0.2046876	0.2102242	0.923406	1.482429	0.2041484	0.4204616	0.1531716	0.1957082	0.2062377	0.1204712	0.3817526	0.3230099	0.3982025	0.2763983	0.5278621	0.2450901	0.3263988	0.3224378	1.575087	1.26652	1.617178	1.793604
221.507	1	0.08890184	0.08765157	0.07535896	0.05691663	0.1113342	0.2362244	0.709199	0.5461461	0.1048497	0.0405021	0.1033674	0.1453606	0.7100044	0.4977321	0.1203216	0.1266921	0.102984	0.08099365	0.05479885	0.09466049	0.2080934	0.207866	0.1608351	0.2459458
221.604	1	0.02095112	0.01477064	0.008263101	0.005388676	0.001348556	0.002719861	0.003080932	0.002507564	0.003657771	0.005700063	0.004382532	0.003737531	0.003050855	0.002410193	0.0009645639	0.000747198	0.01598268	0.01109809	0.01291018	0.008295571	0.002445378	0.002145042	0.002157415	0.002524312
221.605	1	0.5603435	0.3319976	3.091528	2.776623	0.3335153	0.2926493	0.1604823	0.1338407	2.718543	2.319146	1.095414	0.5046037	0.09250303	0.1075997	0.06295905	0.05408983	0.4155623	0.3171197	0.212364	0.1591799	0.06440633	0.1126481	0.1241661	0.0369736
221.606	1	0.2901079	0.1042162	0.1804179	0.2089683	0.9390683	1.473896	0.192199	0.3418548	0.147776	0.1817796	0.1673881	0.1261767	0.3776903	0.3649476	0.3955636	0.2779341	0.525462	0.2321723	0.2888207	0.3267073	1.512137	1.188244	1.611785	1.782078
221.607	1	0.09978743	0.05400189	0.07698878	0.05921613	0.1041387	0.2557481	0.6864376	0.5148075	0.1114986	0.03120357	0.08927434	0.1385915	0.6775779	0.4723852	0.1035565	0.1452339	0.08651464	0.07521028	0.06473724	0.09753933	0.1999785	0.2064612	0.1349433	0.2600286
221.704	1	0.02738139	0.01955757	0.01347535	0.01003339	0.004382719	0.004568562	0.005773329	0.004983298	0.007394451	0.006940044	0.01000969	0.008635161	0.005613238	0.004513741	0.003501514	0.003223275	0.0209061	0.01859895	0.01898192	0.01268177	0.004726104	0.005050153	0.00427668	0.004507992
221.705	1	0.5124733	0.3174757	3.054303	2.750948	0.3226237	0.2728734	0.1486228	0.1145456	2.676701	2.272344	1.107561	0.4978831	0.07541509	0.09343461	0.07613919	0.04773944	0.4421473	0.3146234	0.2299372	0.1133781	0.05914677	0.09868674	0.1124496	0.04110097
221.706	1	0.2563846	0.09775552	0.1707087	0.14089	0.9578177	1.481712	0.1901934	0.2565524	0.1568127	0.1680722	0.1287507	0.1322035	0.3641897	0.3388553	0.41498	0.3106723	0.5147214	0.227882	0.2852723	0.3193418	1.443433	1.209931	1.652244	1.832962
221.707	1	0.08146638	0.07460723	0.06463586	0.05337333	0.09911964	0.2928864	0.7561078	0.556744	0.1080925	0.04441815	0.06916674	0.1305671	0.7355455	0.5258719	0.1071081	0.1503768	0.08374642	0.0801061	0.03679692	0.09226515	0.2328849	0.2223069	0.1262934	0.279894
221.804	1	0.04086236	0.03087152	0.02451083	0.0199771	0.01195308	0.0126222	0.01578523	0.01046497	0.01910666	0.01491144	0.02105256	0.01908118	0.01402587	0.01459372	0.01322331	0.01019111	0.03223504	0.0323188	0.03229598	0.02220769	0.01190078	0.01447566	0.01323604	0.008068177
221.805	1	0.4777714	0.3318195	3.087657	2.771805	0.3068236	0.2883944	0.1613242	0.1166281	2.705929	2.252797	1.12416	0.500405	0.0761503	0.1033834	0.09032747	0.07067825	0.4930586	0.3212169	0.2473834	0.136457	0.09049559	0.1003277	0.1141073	0.05103349
221.806	1	0.2424478	0.1032651	0.1871675	0.1143033	0.9927509	1.501491	0.2252067	0.1709493	0.1653256	0.1601937	0.1456198	0.123493	0.3577887	0.2959356	0.4297749	0.3431737	0.5062633	0.2306787	0.2960847	0.3374182	1.361534	1.275075	1.724631	1.89782
221.807	1	0.05836366	0.06506189	0.06777891	0.06182355	0.1069699	0.2962945	0.8499233	0.6073133	0.1139875	0.06499571	0.09631683	0.1440157	0.8326873	0.5712222	0.1474355	0.1680998	0.1141278	0.07533326	0.06773015	0.1138058	0.2570983	0.2074871	0.1293145	0.3312823
221.904	1	0.02651675	0.02059576	0.01228495	0.008534575	0.005304652	0.006745613	0.007296325	0.005880382	0.006372994	0.006720944	0.009568971	0.007548209	0.00625219	0.005708231	0.004994068	0.003841346	0.01979679	0.01901839	0.01924865	0.01096569	0.006328712	0.005564735	0.005596212	0.004765378
221.905	1	0.4714844	0.3363222	3.10513	2.758802	0.3075394	0.2776422	0.1576377	0.1092442	2.712024	2.193725	1.088907	0.4998228	0.1038915	0.09454216	0.09663971	0.06863986	0.5640162	0.3074492	0.2287029	0.1616037	0.08481289	0.1004901	0.1072887	0.04292575
221.906	1	0.2246117	0.1320343	0.1825656	0.1201639	1.023198	1.484751	0.2984589	0.1668112	0.1823565	0.1694352	0.1480853	0.1349496	0.3088051	0.2497644	0.4315186	0.3142446	0.4837381	0.2417475	0.3048035	0.3450169	1.248826	1.305169	1.714231	1.858523
221.907	1	0.0432431	0.06723332	0.06582575	0.07106085	0.1071945	0.2917441	0.7686296	0.5374989	0.1099286	0.07954083	0.09423134	0.1143046	0.7683562	0.5112168	0.1456856	0.1685744	0.1278292	0.08861716	0.04861651	0.06917996	0.2302688	0.212562	0.1365694	0.309935
222.004	1	0.04642688	0.04043462	0.02661267	0.01974241	0.0155187	0.01653532	0.01735673	0.01447685	0.02327747	0.02595572	0.02965742	0.02533161	0.01350632	0.01451391	0.01521389	0.01227623	0.03561895	0.03811684	0.03918094	0.02339976	0.01559274	0.01603819	0.01640426	0.01229895
222.005	1	0.4678836	0.3208151	3.096628	2.71945	0.3078639	0.2730318	0.156161	0.1090498	2.711207	2.126521	1.039114	0.5121347	0.1067879	0.09230539	0.08913562	0.0657089	0.6081604	0.2787194	0.1847818	0.153197	0.1103823	0.1019442	0.1112157	0.04668445
222.006	1	0.2226901	0.1306943	0.1690404	0.09962038	1.028972	1.470292	0.404528	0.2586905	0.180529	0.1815046	0.1446086	0.1612662	0.3143342	0.2553333	0.4163637	0.3120452	0.4479388	0.2378699	0.3022509	0.3684309	1.210624	1.340096	1.691801	1.8399
222.007	1	0.07594835	0.08141239	0.05608449	0.06236916	0.1343101	0.2394591	0.6662486	0.4130013	0.1078384	0.07373512	0.07825782	0.08922771	0.6493292	0.4154373	0.1242186	0.1836351	0.1304823	0.1067205	0.05229012	0.04421746	0.2242897	0.2288746	0.1523616	0.2793808
222.104	1	0.03796214	0.03237661	0.01985514	0.01408271	0.01072719	0.01126655	0.01204292	0.008841551	0.01681018	0.02015068	0.02255439	0.01892304	0.01111547	0.01013531	0.01003437	0.008268906	0.02787906	0.02935481	0.03144716	0.01922366	0.01053263	0.01091969	0.01107666	0.0084303
222.105	1	0.4637142	0.3331411	3.111153	2.705602	0.2942253	0.2671934	0.1664695	0.1182656	2.722911	2.105052	0.9743812	0.5497024	0.1047165	0.09291823	0.08657425	0.05601557	0.6390858	0.2530001	0.2052132	0.1065913	0.099163	0.09824678	0.1089374	0.05537193
222.106	1	0.2142239	0.1187715	0.1863275	0.08656116	1.031191	1.425785	0.492103	0.3163518	0.1390576	0.1887897	0.123672	0.1717689	0.3216352	0.2849805	0.3892516	0.3215142	0.4112952	0.2156159	0.2856083	0.3513902	1.19521	1.353472	1.692367	1.806152
222.107	1	0.07079472	0.09637243	0.06607946	0.06326292	0.1631739	0.1774968	0.5884781	0.3244538	0.1308251	0.05396805	0.09165317	0.06373065	0.5807812	0.3357244	0.1791925	0.1959941	0.1177797	0.09966403	0.05714563	0.06350933	0.2321298	0.209983	0.180595	0.234765
222.204	1	0.02333674	0.01782491	0.008111306	0.00484825	0.004065413	0.004092077	0.005313196	0.004257471	0.006180829	0.008554743	0.008336821	0.006622203	0.005870581	0.004567263	0.003813224	0.0030727	0.01520784	0.0142219	0.01741304	0.01004824	0.00344786	0.003819294	0.004032038	0.003125279
222.205	1	0.4252691	0.3531993	3.13676	2.676232	0.2965825	0.2787008	0.1410278	0.1081721	2.768196	2.178701	0.9111055	0.624313	0.09887631	0.09320506	0.09777499	0.05086292	0.6571374	0.2334313	0.3417149	0.08910236	0.08672154	0.1069064	0.1032441	0.04105265
222.206	1	0.2084032	0.08789398	0.1861911	0.08689009	1.049557	1.452891	0.5294887	0.3821454	0.1445758	0.1920308	0.1439036	0.1866853	0.3362308	0.2873246	0.3731111	0.3489691	0.4077958	0.2384213	0.2945751	0.3526644	1.216208	1.429795	1.810893	1.859476
222.207	1	0.102945	0.09569052	0.05080857	0.0814903	0.2080088	0.1378635	0.7083667	0.4187216	0.06965486	0.07954754	0.1151487	0.1125935	0.7004102	0.3494099	0.3123852	0.245895	0.09455655	0.08504355	0.06628696	0.07572703	0.2781164	0.193594	0.212818	0.2180031
222.304	1	0.01746224	0.01215021	0.004421427	0.002966225	0.001996309	0.002203018	0.003165578	0.002222077	0.004275647	0.005957742	0.003618355	0.002481423	0.002615353	0.001354132	0.001970849	0.00111758	0.01144747	0.008560624	0.01198053	0.007402494	0.002349673	0.002197123	0.002355623	0.001965834
222.305	1	0.3941296	0.3692862	3.217027	2.712178	0.300972	0.2905544	0.1159025	0.1106051	2.806085	2.225205	0.8497357	0.6630149	0.1180261	0.08055654	0.1119751	0.05266482	0.6491992	0.2208696	0.4647894	0.105216	0.08422824	0.08972887	0.09532007	0.04659934
222.306	1	0.1783696	0.07627259	0.1469142	0.08643766	1.028652	1.416661	0.5336551	0.3979878	0.1653189	0.2049992	0.1533271	0.1957102	0.3345813	0.2487765	0.3897524	0.3555393	0.3833005	0.2370763	0.3003548	0.3767514	1.233387	1.437257	1.807913	1.835552
222.307	1	0.1168305	0.1255645	0.09565274	0.08925941	0.2011524	0.1073625	0.6446738	0.4430073	0.04269145	0.08546651	0.105332	0.1183165	0.5995201	0.3020319	0.3820869	0.228434	0.07106225	0.08346345	0.08401512	0.07884308	0.2602804	0.1645427	0.216259	0.1005443
222.404	1	0.015897	0.01055562	0.003539182	0.00320701	0.002023303	0.002295393	0.002800954	0.002327725	0.004604574	0.006000404	0.002752729	0.00263983	0.00230518	0.001571551	0.002112562	0.001158848	0.01090378	0.00692596	0.01047838	0.007115024	0.002339224	0.002182416	0.002211169	0.001806235
222.405	1	0.3694877	0.3901279	3.254725	2.757713	0.2975684	0.2967141	0.1319918	0.1080533	2.821268	2.281412	0.8147669	0.7005334	0.1013504	0.07165655	0.1212304	0.07199346	0.5809052	0.253135	0.5754843	0.1603984	0.1002383	0.102209	0.09450958	0.04775891
222.406	1	0.1085085	0.07891253	0.1543841	0.08103517	1.007452	1.385872	0.5239058	0.3974673	0.1777928	0.2202298	0.1675165	0.1986332	0.3263809	0.2187532	0.4191551	0.3511282	0.3515578	0.2318275	0.3193548	0.3793261	1.21078	1.432702	1.774986	1.783314
222.407	1	0.1010326	0.1085039	0.07820753	0.07701567	0.1806246	0.175428	0.5567127	0.4623775	0.06354951	0.05889362	0.09198845	0.1037807	0.5089551	0.3572059	0.417085	0.225485	0.07148608	0.07706802	0.07061438	0.08443778	0.2627426	0.1685789	0.1884854	0.1093278
222.504	1	0.01493068	0.009526273	0.003705782	0.003374365	0.001859985	0.002666402	0.002512405	0.002370669	0.005150733	0.006177513	0.002194367	0.003252989	0.002214646	0.001898063	0.002029173	0.001375604	0.0105325	0.005583867	0.009781395	0.00663655	0.002225941	0.002426309	0.002037775	0.00192125
222.505	1	0.3630526	0.4258948	3.20461	2.777535	0.3011132	0.290658	0.1334625	0.1266406	2.835657	2.327256	0.8054264	0.7189602	0.08821816	0.07952012	0.1035389	0.06667585	0.4869998	0.2800281	0.6042445	0.2255222	0.09189185	0.1048252	0.08819501	0.06088557
222.506	1	0.1010405	0.05287136	0.1681954	0.1002093	1.019132	1.374072	0.5146638	0.4108122	0.1752153	0.2476539	0.1839776	0.1976428	0.3295523	0.1875656	0.4018157	0.3625687	0.346598	0.2118689	0.313277	0.3651818	1.191472	1.455041	1.754903	1.745726
222.507	1	0.1238061	0.1002302	0.06246659	0.0772233	0.1768544	0.2832109	0.5030748	0.4558109	0.07615709	0.08049495	0.08193331	0.0875608	0.4598146	0.4475346	0.3999412	0.2295208	0.06617668	0.06710403	0.04860969	0.0636496	0.2665204	0.2072121	0.1801408	0.1488715
222.604	1	0.01478069	0.009233845	0.004421894	0.003851697	0.00195237	0.003177354	0.003077374	0.002728683	0.005728193	0.00683212	0.002104612	0.003678527	0.002660167	0.002567068	0.002225304	0.001497567	0.0102966	0.004455403	0.01004014	0.006449991	0.002340151	0.002482643	0.002117124	0.002160592
222.605	1	0.3721628	0.4677458	3.243733	2.874439	0.3056807	0.2947827	0.1380708	0.1427145	2.811434	2.390862	0.8741688	0.7485099	0.06834426	0.07721723	0.09640114	0.0610971	0.4138982	0.3302994	0.6553737	0.2938581	0.1001212	0.08938603	0.1013122	0.0637708
222.606	1	0.1293062	0.08470143	0.1349727	0.1125864	1.044917	1.405041	0.528265	0.4237748	0.1781176	0.2377835	0.2004012	0.1789232	0.3089292	0.1820345	0.3561597	0.3664937	0.3155011	0.2085222	0.3507827	0.3544465	1.213141	1.549672	1.867143	1.784049
222.607	1	0.1316316	0.1333813	0.046951	0.09116662	0.1808714	0.3794807	0.6420315	0.5610032	0.07984734	0.07135464	0.1302602	0.1131426	0.5999976	0.5967857	0.4592756	0.2638747	0.05680977	0.08633112	0.08229467	0.04646249	0.2711102	0.2391382	0.1867398	0.1884564
222.704	1	0.01326844	0.00837415	0.004874149	0.004156783	0.002265741	0.003542654	0.003312022	0.002677357	0.006583577	0.007166756	0.002537577	0.003784498	0.00278579	0.002729846	0.002206583	0.001453303	0.009068709	0.002811169	0.009222374	0.005807117	0.002296533	0.002571162	0.002298397	0.002103834
222.705	1	0.3792086	0.5058297	3.291802	2.928859	0.2956042	0.2960853	0.1312898	0.1382445	2.709039	2.410031	0.9793691	0.7508459	0.06505752	0.09693308	0.09426015	0.04853651	0.3735945	0.3622327	0.6312802	0.355785	0.1045066	0.09484588	0.09481666	0.05712031
222.706	1	0.1278611	0.1332329	0.103038	0.1581353	1.04033	1.407767	0.5369678	0.4274341	0.1620328	0.2236032	0.1915912	0.1647054	0.280709	0.2154913	0.3166454	0.3489591	0.2860926	0.2296516	0.3891396	0.3153508	1.214059	1.60823	1.897152	1.728551
222.707	1	0.093249	0.09573954	0.05841088	0.06868254	0.220302	0.4270175	0.6751754	0.5657443	0.06616238	0.06955026	0.1125487	0.1158991	0.6235664	0.6192691	0.4532222	0.2664175	0.07864153	0.07387047	0.08205852	0.03516134	0.2499584	0.2647146	0.198851	0.1885793
222.804	1	0.01231344	0.008233112	0.005092125	0.004285064	0.002552597	0.003539246	0.003295611	0.002594597	0.007840822	0.007561366	0.003512989	0.003894006	0.002678913	0.002719681	0.00215133	0.001424162	0.008369479	0.003383193	0.008557897	0.005719342	0.002198178	0.002760194	0.002281987	0.002005014
222.805	1	0.3893698	0.5139339	3.314771	2.949883	0.2958396	0.3036354	0.1547982	0.1322577	2.660961	2.409984	1.070444	0.7056673	0.05721149	0.09087099	0.07871741	0.04362112	0.328375	0.3745969	0.5424487	0.4006452	0.08447357	0.1093353	0.1024051	0.05116253
222.806	1	0.1302861	0.1428226	0.1336966	0.1739495	1.028062	1.37084	0.5627448	0.4049217	0.1227336	0.2047848	0.1818329	0.1499323	0.2737928	0.2384123	0.2799406	0.3202618	0.2832913	0.2605071	0.4047487	0.2830092	1.218855	1.66729	1.891328	1.658677
222.807	1	0.09101064	0.08095731	0.06309765	0.07484108	0.247635	0.4312458	0.6260137	0.5196365	0.08216417	0.06843939	0.09928529	0.1010167	0.5845996	0.5856707	0.429533	0.2434998	0.06936038	0.04860979	0.05532479	0.02710201	0.2746301	0.2729465	0.2539808	0.1878282
222.904	1	0.04979322	0.04568253	0.03734667	0.03446502	0.01959898	0.01993444	0.02069283	0.01887598	0.04277823	0.03972035	0.03802013	0.03373255	0.02037827	0.02091114	0.02094574	0.01806158	0.04466378	0.04018198	0.04463718	0.03457321	0.02065948	0.02094055	0.01982072	0.01598245
222.905	1	0.4055121	0.4870014	3.38237	2.977468	0.2769119	0.3166442	0.1639308	0.1347575	2.634911	2.409946	1.141893	0.6899694	0.04809529	0.09999783	0.07359454	0.04858832	0.3247217	0.3678682	0.4249901	0.4386892	0.07499727	0.1016417	0.09906386	0.06210583
222.906	1	0.1301242	0.1826933	0.1438985	0.1575418	0.9991694	1.288727	0.5368209	0.3632544	0.1371392	0.1776275	0.1608386	0.1202769	0.2847952	0.2156944	0.2412732	0.266576	0.2931692	0.2827757	0.3838897	0.2872556	1.200657	1.650799	1.807118	1.585278
222.907	1	0.086961	0.075717	0.07900819	0.07787503	0.2480415	0.392613	0.5587089	0.4553925	0.06770161	0.07985875	0.1159532	0.1064534	0.5178003	0.5166861	0.3853775	0.2393578	0.06092579	0.05539088	0.04461244	0.03106716	0.2917055	0.2920575	0.2497216	0.1716295
223.004	1	0.1068308	0.1021905	0.0921728	0.08472727	0.02180119	0.02243676	0.02270443	0.01943868	0.09391027	0.08720134	0.08667949	0.07555094	0.02090069	0.02095584	0.02044318	0.01784181	0.09959095	0.09589837	0.09900957	0.07814378	0.02680317	0.02914024	0.02906452	0.02366317
223.005	1	0.391765	0.448156	3.521583	3.0316	0.2733775	0.3016249	0.1634607	0.1475717	2.57833	2.355079	1.245796	0.6906374	0.06158804	0.08953183	0.05733916	0.04856464	0.3586908	0.3499371	0.2843654	0.425713	0.07162888	0.09688917	0.08137628	0.06405687
223.006	1	0.1174106	0.1821065	0.1089502	0.1324734	1.023807	1.320925	0.5536287	0.3252212	0.1476982	0.1557439	0.1393702	0.1069304	0.3029138	0.2087622	0.2086391	0.2317729	0.3120447	0.3167431	0.3693622	0.3103515	1.230876	1.704776	1.898164	1.648969
223.007	1	0.1065431	0.1110877	0.07800644	0.07897982	0.2595116	0.4072292	0.6684073	0.4931206	0.08881072	0.1046313	0.1200818	0.09454177	0.6577013	0.5914289	0.3967117	0.2793968	0.1311083	0.05999222	0.07989924	0.06114133	0.3056184	0.3004449	0.2260996	0.2094637
223.104	1	0.1472217	0.142111	0.1311989	0.1210591	0.02542483	0.02377856	0.02587431	0.02467728	0.1349935	0.1255323	0.12842	0.1124648	0.02593116	0.02574404	0.02523215	0.02116143	0.1412911	0.1373034	0.1386426	0.109496	0.02396514	0.02524466	0.02501986	0.02100631
223.105	1	0.3686115	0.4232508	3.640872	3.030554	0.2598985	0.2953701	0.1786608	0.1417852	2.481238	2.304603	1.328922	0.6814252	0.07333054	0.1152018	0.06754088	0.06139842	0.4004957	0.3431414	0.1758942	0.3790378	0.05449295	0.09179562	0.07428131	0.05170356
223.106	1	0.1178224	0.1629985	0.09448611	0.1211155	1.016571	1.28316	0.5498229	0.2574777	0.1709752	0.1346813	0.1432134	0.1048484	0.3177759	0.2010085	0.1989352	0.1979025	0.3041087	0.3322471	0.3662599	0.3123709	1.233747	1.681974	1.862407	1.646898
223.107	1	0.1199416	0.08056889	0.05364186	0.06710803	0.2218313	0.3859919	0.6447528	0.4410609	0.07051649	0.09632349	0.09556731	0.0820498	0.640646	0.5714211	0.3990342	0.2948253	0.1174613	0.08837213	0.07681948	0.06579859	0.3062085	0.3045671	0.2130073	0.2338904
223.204	1	0.1666008	0.1624863	0.1541613	0.1429537	0.03077895	0.03307083	0.03417251	0.03041606	0.1628669	0.1524834	0.1571744	0.1376935	0.03172213	0.02986089	0.02851228	0.02255499	0.1625879	0.1591446	0.1571391	0.1244378	0.01987834	0.02009496	0.01937952	0.01886714
223.205	1	0.3746423	0.4185288	3.681052	3.026134	0.2645992	0.2827376	0.1818473	0.1321413	2.457977	2.24453	1.388708	0.6892822	0.08314067	0.1136014	0.05870136	0.07064985	0.4448968	0.3500445	0.2103785	0.3031505	0.05319082	0.1061416	0.06989978	0.044844
223.206	1	0.1247106	0.1567524	0.06809944	0.1147602	1.000682	1.261975	0.5098901	0.2110629	0.1769452	0.1369053	0.1449043	0.1005614	0.2966477	0.2139257	0.1780093	0.1714337	0.2630512	0.3302916	0.3433141	0.32109	1.18846	1.631848	1.755766	1.573932
223.207	1	0.1269902	0.08029468	0.05865431	0.06212729	0.2000985	0.2593461	0.4691574	0.2852643	0.07655666	0.07484404	0.0809367	0.07069497	0.4589071	0.4225943	0.3533931	0.2776497	0.1020062	0.06939447	0.07274589	0.07959264	0.2841899	0.2714706	0.2014418	0.1854608
223.304	1	0.1876496	0.1849954	0.1782878	0.1657699	0.03410445	0.03582099	0.03663625	0.03329027	0.1869582	0.1751099	0.1802506	0.1583142	0.0355024	0.03366723	0.03149904	0.02486705	0.1836353	0.1812543	0.1752812	0.1382606	0.02265063	0.02215992	0.02379061	0.02047462
223.305	1	0.3991112	0.4540164	3.634447	2.973122	0.2711107	0.2685908	0.1803541	0.1439053	2.499841	2.20283	1.377599	0.7127072	0.09310865	0.1150553	0.09419499	0.06994572	0.4721404	0.3679544	0.3039593	0.2316895	0.06058767	0.1112011	0.07909769	0.03716748
223.306	1	0.1627635	0.1331512	0.04473492	0.1004134	0.9941571	1.259809	0.4835594	0.1770496	0.1859199	0.1491696	0.1478044	0.1075618	0.2947565	0.2341944	0.1860918	0.2031939	0.2487019	0.3107412	0.3275531	0.304521	1.169441	1.606106	1.68342	1.49739
223.307	1	0.05507797	0.07680551	0.06763854	0.05995076	0.1847071	0.1850579	0.3416197	0.1982135	0.06839527	0.07515572	0.05673148	0.07250255	0.3442103	0.3134291	0.2975541	0.2294986	0.09760396	0.09041454	0.0742896	0.08739687	0.2599319	0.2372646	0.1558157	0.1569933
223.404	1	0.2014529	0.1977539	0.1910118	0.1767944	0.03522627	0.03660496	0.03736351	0.0331827	0.1977395	0.187404	0.1911353	0.1675972	0.03585172	0.034585	0.03267464	0.02662213	0.1967736	0.1951609	0.1881855	0.1482806	0.02798091	0.02837306	0.03168009	0.0250489
223.405	1	0.4095557	0.4683361	3.599928	2.894306	0.2772732	0.260831	0.193582	0.1372173	2.527425	2.138821	1.346174	0.7514643	0.09664829	0.1195905	0.08458432	0.080846	0.4924908	0.372731	0.3296497	0.1942071	0.06672255	0.1177041	0.08670536	0.04019145
223.406	1	0.2084059	0.1006984	0.07035736	0.09449798	0.9816645	1.315758	0.5016345	0.1768513	0.154773	0.173219	0.1533724	0.1006162	0.2768115	0.2279695	0.1941253	0.2469927	0.2476765	0.2950241	0.3232784	0.3034721	1.202741	1.618715	1.7083	1.506051
223.407	1	0.06353865	0.07028961	0.08603775	0.07821424	0.1662746	0.1661622	0.3564025	0.1354141	0.06673853	0.08296454	0.07915415	0.07400936	0.3687695	0.2804948	0.2602136	0.2063307	0.05665276	0.1115507	0.07480664	0.09309379	0.2279329	0.2242182	0.153044	0.1449353
223.504	1	0.1863786	0.1819918	0.1743167	0.1603561	0.02985081	0.0304713	0.03169866	0.02987565	0.1840257	0.1747004	0.1776098	0.156334	0.03385456	0.03250453	0.03100154	0.02545565	0.1839069	0.1809753	0.1735035	0.1356224	0.02282872	0.02189626	0.02400045	0.01844704
223.505	1	0.4377497	0.4881159	3.477564	2.775098	0.2810201	0.2597827	0.1742777	0.1205198	2.56513	2.081591	1.256335	0.7641404	0.10802	0.1012382	0.0879805	0.08457465	0.5142386	0.4063251	0.3108981	0.1897995	0.07027866	0.1311681	0.08359252	0.0399668
223.506	1	0.2380923	0.1106065	0.07915918	0.0959196	0.9757569	1.433161	0.5206373	0.227046	0.1425929	0.2017431	0.1348988	0.1057623	0.2743725	0.2340979	0.1912059	0.2881512	0.2737932	0.3061851	0.3226468	0.3229689	1.31457	1.688389	1.795027	1.575882
223.507	1	0.06920156	0.05891343	0.09238349	0.07365364	0.1778431	0.1626839	0.4676242	0.2104374	0.1297462	0.1049453	0.1153641	0.100881	0.522315	0.3272391	0.2248248	0.1885665	0.1154382	0.1039169	0.06469178	0.09873803	0.2014245	0.2281205	0.1245906	0.1259739
223.604	1	0.07283146	0.07061904	0.06869255	0.06114084	0.02321145	0.023828	0.02423426	0.01990727	0.06637567	0.05897533	0.06203981	0.05463956	0.02295953	0.02332661	0.0214142	0.01799577	0.06850465	0.06906919	0.06770543	0.05332906	0.02149149	0.02256081	0.02461808	0.01670343
223.605	1	0.4622408	0.5165991	3.206045	2.642962	0.2809086	0.2532911	0.1674984	0.1251905	2.523333	1.99103	1.175911	0.7499135	0.09381249	0.1106932	0.09258433	0.08633396	0.5372368	0.43023	0.2216734	0.1871443	0.06889148	0.1404013	0.06461505	0.04993393
223.606	1	0.2362239	0.1226923	0.09502308	0.1204803	0.9767415	1.506755	0.516032	0.2576418	0.1479188	0.2090163	0.1401185	0.1172312	0.2824608	0.2469266	0.2334941	0.3131584	0.2753287	0.3001494	0.3126318	0.3440543	1.368252	1.655941	1.809546	1.5885
223.607	1	0.0883266	0.06658148	0.06079382	0.04585102	0.1631422	0.1664896	0.4596378	0.2754086	0.1040887	0.07564188	0.1154122	0.09926642	0.4570115	0.304011	0.1082631	0.1295112	0.1049838	0.07184508	0.05339076	0.06318422	0.1714251	0.1726796	0.1137439	0.1253945
223.704	1	0.007495781	0.006889434	0.008905449	0.007013683	0.001713574	0.002094939	0.002010792	0.001449654	0.007739895	0.004219338	0.003739257	0.00351334	0.001725571	0.001384808	0.0004385321	0.0007486175	0.005456748	0.006065247	0.00573628	0.004659541	0.001860577	0.002126148	0.001744521	0.001762576
223.705	1	0.4806984	0.5831873	3.005225	2.464358	0.3009544	0.2688082	0.1494476	0.1120068	2.48685	1.900345	1.051146	0.7079851	0.09987843	0.1117596	0.08151895	0.09892867	0.5215778	0.4264278	0.1550684	0.1801648	0.09140532	0.1318077	0.07768136	0.0387223
223.706	1	0.21087	0.1394234	0.09772198	0.1308992	0.9501138	1.514688	0.5684637	0.2411456	0.1577114	0.2081683	0.1650446	0.1188836	0.2586696	0.271892	0.2741528	0.3128777	0.2593414	0.2847896	0.350984	0.3524174	1.384418	1.571607	1.797006	1.567983
223.707	1	0.06705762	0.04130609	0.03825966	0.04868842	0.1111777	0.1640682	0.3488602	0.26179	0.09731899	0.05930869	0.06489902	0.08424323	0.3535821	0.2565635	0.06372819	0.114131	0.07655181	0.04291259	0.02863758	0.07100519	0.1017433	0.1112494	0.09394446	0.1287009
223.804	1	0.007383586	0.006313497	0.007518732	0.007036802	0.001771276	0.002199629	0.001894472	0.001421448	0.0069759	0.004579708	0.002614462	0.00333021	0.001642818	0.001410307	0.0003801138	0.0007113553	0.004985274	0.004203308	0.004568736	0.004729863	0.00178362	0.001855209	0.001689259	0.001818911
223.805	1	0.4486559	0.6305487	2.877003	2.432002	0.3190144	0.2618877	0.118953	0.1393915	2.546768	1.909549	0.9745266	0.7248165	0.08758449	0.1115277	0.06308949	0.0865092	0.5279089	0.4313743	0.167281	0.1642307	0.1054672	0.1060281	0.07959135	0.04136011
223.806	1	0.234251	0.1972249	0.06666796	0.1426227	0.9410721	1.464117	0.5867387	0.2162809	0.163503	0.1912967	0.1800219	0.1219235	0.2655618	0.2666435	0.2912409	0.2837473	0.2623247	0.2495021	0.3571317	0.3719167	1.430689	1.448149	1.724384	1.530597
223.807	1	0.08531423	0.04460063	0.04509989	0.0504826	0.1208038	0.1607027	0.3233722	0.2618438	0.1271904	0.07293792	0.07903594	0.1011387	0.3443349	0.2657814	0.07080106	0.09511216	0.08409996	0.05994404	0.05091226	0.09012687	0.09407547	0.09255895	0.1084967	0.1383489
223.903	1	0.008706435	0.006919235	0.006692124	0.00714276	0.001935984	0.002515446	0.002728316	0.001939902	0.006163705	0.004934994	0.002179422	0.003478078	0.002329249	0.00197287	0.0002442008	0.0009033931	0.005937809	0.00348063	0.005198308	0.005310486	0.001992103	0.002003215	0.001835401	0.002096714
223.903	1	0.4042221	0.6595298	2.863187	2.478597	0.320189	0.2706951	0.1159234	0.150357	2.607864	1.98133	0.9785738	0.7398195	0.1037211	0.1185589	0.06510424	0.07872243	0.540177	0.4583003	0.2530152	0.179447	0.09826446	0.1081344	0.08921366	0.05532698
223.904	1	0.2381393	0.2000666	0.06621154	0.122067	1.021516	1.553391	0.6869516	0.2157078	0.2139224	0.1796597	0.2042425	0.111556	0.294957	0.2355443	0.318365	0.2754123	0.2807798	0.2480287	0.3778499	0.3867193	1.548499	1.447945	1.798121	1.642049
223.904	1	0.07099064	0.05627545	0.05718656	0.04681537	0.1613888	0.1938525	0.500806	0.406966	0.1306111	0.07234304	0.09691203	0.1024324	0.5187332	0.3984043	0.0497897	0.1385877	0.08135447	0.06315277	0.04868306	0.08450818	0.1389986	0.150667	0.1055457	0.1796314
224.004	1	0.009018403	0.00703373	0.006014465	0.00700566	0.001909628	0.002765399	0.002871284	0.002095848	0.005378619	0.005596637	0.002680802	0.003390992	0.002517106	0.002092623	0.0004278939	0.00090989	0.005765234	0.002878516	0.005621786	0.005114424	0.002038983	0.001888672	0.001996937	0.002238192
224.005	1	0.4050304	0.6343208	2.838197	2.489137	0.3035209	0.2575584	0.126829	0.1459167	2.59936	2.012304	1.00395	0.7405691	0.0896213	0.1030821	0.06222932	0.08021349	0.5230312	0.4816226	0.3295496	0.1983439	0.1090579	0.09530728	0.09238372	0.04549815
224.006	1	0.2166901	0.1530717	0.09998274	0.09401456	1.035599	1.574519	0.6906718	0.2381	0.2372804	0.1931013	0.2104759	0.1137737	0.3120286	0.2085787	0.3581499	0.2455378	0.3204445	0.2512557	0.3742245	0.3808882	1.595964	1.443933	1.782307	1.671989
224.007	1	0.08914285	0.05572958	0.05512027	0.05362377	0.1414655	0.212141	0.5419087	0.4323622	0.1360441	0.07782908	0.08799066	0.1023125	0.5559998	0.4408629	0.05084547	0.1391057	0.06924678	0.05736398	0.03233812	0.07966752	0.125593	0.167322	0.09287848	0.2159912
224.104	1	0.008700772	0.006535616	0.00580727	0.00677926	0.001760929	0.002678764	0.002636397	0.001755935	0.004974333	0.005873083	0.003312662	0.002935452	0.002313968	0.001802462	0.0006016837	0.0007234594	0.005382744	0.002324496	0.005987666	0.004449191	0.002046864	0.001737926	0.00202149	0.001933528
224.105	1	0.4061222	0.5784838	2.80044	2.503601	0.3129312	0.2669694	0.1477006	0.1515792	2.568377	2.06194	1.051412	0.7380885	0.09713707	0.103292	0.06811506	0.06851057	0.4849604	0.4833746	0.3837327	0.2395517	0.1143199	0.07879258	0.105853	0.05234812
224.106	1	0.1904139	0.1318641	0.09113835	0.08278298	1.020052	1.522048	0.6393419	0.252997	0.255293	0.187542	0.2003102	0.1135409	0.3567803	0.2131206	0.3774068	0.2180373	0.3502653	0.2282034	0.33001	0.3479165	1.601267	1.380271	1.68931	1.592423
224.107	1	0.07845128	0.06455554	0.04859863	0.06243579	0.09038334	0.1935583	0.4559834	0.3587485	0.1508345	0.04874201	0.06487051	0.1070775	0.448424	0.357577	0.07461861	0.1099122	0.06553417	0.0361645	0.03347001	0.06471221	0.1137012	0.1246423	0.1169567	0.2061028
224.204	1	0.0087713	0.006726111	0.006218909	0.006745985	0.001623065	0.00240681	0.00225827	0.001414013	0.004770446	0.005888031	0.003690145	0.002391723	0.001831072	0.001472014	0.0007766263	0.0005006502	0.005295277	0.00234192	0.006332536	0.004080372	0.002004036	0.001607738	0.002053703	0.001850388
224.205	1	0.3914849	0.4778999	2.82303	2.571681	0.2971557	0.2784405	0.175063	0.1519391	2.609148	2.152144	1.132626	0.7253013	0.07903644	0.09348929	0.05721337	0.05496684	0.4239858	0.5207223	0.3988702	0.3204758	0.09259086	0.1002072	0.116787	0.06551018
224.206	1	0.1738684	0.1142802	0.08581969	0.08229813	1.022647	1.469388	0.6012202	0.2983908	0.2823551	0.1977978	0.2202211	0.1002789	0.3788364	0.2301086	0.3891243	0.1975402	0.3492989	0.1946373	0.3259385	0.3221765	1.548427	1.301196	1.618023	1.540494
224.207	1	0.09843723	0.06476704	0.04327803	0.04977626	0.08565869	0.1668378	0.3697715	0.2923575	0.1227444	0.04979367	0.07322113	0.09275037	0.3556684	0.2898411	0.109866	0.1021938	0.07231777	0.05534796	0.03781309	0.05815982	0.1115401	0.1155572	0.1445713	0.1801911
224.304	1	0.009326887	0.007436736	0.006736281	0.006578276	0.001711698	0.002537129	0.002383527	0.001564451	0.004772959	0.005717715	0.004238581	0.002201527	0.001851777	0.001690588	0.0009274586	0.0006698315	0.005611664	0.00293219	0.007212858	0.003811165	0.002138503	0.001717951	0.00229244	0.002116235
224.305	1	0.355495	0.3544148	2.896778	2.647785	0.2917258	0.289272	0.1788514	0.1523533	2.601914	2.210768	1.220057	0.7196452	0.06931413	0.1170187	0.05970449	0.05857371	0.3628939	0.5394705	0.378527	0.4022509	0.04441708	0.1064978	0.1269806	0.05551612
224.306	1	0.1843138	0.08269767	0.08189211	0.08566355	1.056628	1.53581	0.6156592	0.3530545	0.2691758	0.1982859	0.2386536	0.07580732	0.3572907	0.2521045	0.3873404	0.2183487	0.3620522	0.2288364	0.3310828	0.327973	1.557068	1.294531	1.677443	1.579208
224.307	1	0.1180934	0.06154494	0.05690821	0.0374934	0.1199834	0.2038207	0.4176524	0.2999414	0.09282682	0.04808244	0.07453372	0.08267691	0.3788744	0.3309587	0.1335236	0.1274354	0.08868679	0.08106721	0.03101075	0.05748168	0.134827	0.1556961	0.1931261	0.2012545
224.404	1	0.009969059	0.0084085	0.006928716	0.00616235	0.001973105	0.002612295	0.002618498	0.001540958	0.004912317	0.005656094	0.004735318	0.002244138	0.002117652	0.001495315	0.001253259	0.0008545234	0.006090316	0.004165846	0.008316501	0.003939204	0.002047736	0.001885082	0.0027444	0.002247411
224.405	1	0.3140153	0.3090043	3.005891	2.7057	0.2859461	0.2753103	0.192114	0.1516755	2.598364	2.198693	1.313562	0.7283975	0.05788138	0.09515171	0.05373266	0.05857162	0.2992099	0.5221161	0.3141745	0.4785539	0.06235168	0.08941872	0.1142886	0.07288101
224.406	1	0.1693066	0.08406501	0.05391024	0.0635301	1.082335	1.649625	0.6302978	0.4461892	0.2196999	0.2287364	0.2636277	0.118377	0.3453473	0.2463247	0.4023435	0.2517281	0.396557	0.2708622	0.3475141	0.355767	1.579397	1.323834	1.779324	1.669439
224.407	1	0.1090173	0.08068637	0.04723189	0.07490858	0.1745247	0.1971533	0.4529355	0.2808453	0.1068989	0.03423723	0.05578413	0.06715382	0.4297507	0.3104657	0.195032	0.1447259	0.09231951	0.0515358	0.04493677	0.06515882	0.1552322	0.1602217	0.2594843	0.1917326
224.504	1	0.009586244	0.008495241	0.006210465	0.005595882	0.002114104	0.002470616	0.002252745	0.001537082	0.004916814	0.005538082	0.005019486	0.002759783	0.001801247	0.001035053	0.001477158	0.0009564126	0.005835479	0.005207612	0.008703758	0.004013575	0.001955726	0.001872013	0.002679613	0.001930506
224.505	1	0.3080809	0.2761936	3.106101	2.725287	0.2792865	0.2664012	0.1995369	0.1718994	2.548272	2.154081	1.409792	0.7797348	0.06513873	0.09206858	0.05633984	0.0561012	0.2607965	0.5272742	0.2493236	0.4914659	0.06788455	0.08242442	0.1075584	0.07980158
224.506	1	0.149612	0.1078088	0.08280142	0.07403312	1.058614	1.645431	0.6311507	0.4923614	0.1854291	0.2307607	0.2820406	0.1232636	0.3410048	0.2237651	0.4518461	0.2788301	0.4147926	0.2742262	0.3507271	0.3761841	1.561317	1.336167	1.758927	1.634144
224.507	1	0.06328953	0.08619244	0.07376383	0.07397049	0.1841939	0.1521625	0.3634132	0.2291264	0.06850183	0.03245926	0.06242033	0.04997567	0.353893	0.2010995	0.2404821	0.1588713	0.07456235	0.05815809	0.041602	0.07862275	0.1540651	0.1442773	0.2597971	0.1363903
224.604	1	0.009377357	0.008511343	0.005309454	0.005034405	0.002149607	0.002245458	0.002270731	0.001409404	0.004839256	0.005496823	0.005356976	0.003494386	0.001608629	0.001060597	0.001383197	0.001074056	0.006042628	0.006270674	0.009143263	0.004654794	0.001797703	0.001833387	0.002609657	0.001555911
224.605	1	0.2890253	0.228481	3.185942	2.742089	0.2897083	0.2703907	0.218363	0.1804765	2.555482	2.152701	1.511322	0.832072	0.06095874	0.1030012	0.04322271	0.05839441	0.228407	0.5401967	0.1821476	0.455329	0.06783393	0.1174297	0.09804274	0.09699346
224.606	1	0.1672896	0.1230755	0.09173	0.07909598	1.060088	1.649507	0.6206902	0.4792918	0.1561367	0.2326289	0.2628531	0.1266417	0.3698228	0.2443562	0.4582582	0.303143	0.4588759	0.2746742	0.3671578	0.3785238	1.566792	1.332082	1.733929	1.587841
224.607	1	0.1022134	0.07304771	0.0715945	0.07832994	0.1873535	0.09316163	0.3090088	0.2295765	0.03390804	0.05603802	0.05053818	0.0509752	0.2927678	0.1495658	0.2606193	0.1641714	0.06715756	0.05998891	0.06090719	0.05550308	0.1264205	0.1433466	0.2299503	0.06339137
224.704	1	0.009119242	0.008464872	0.004089117	0.004320671	0.001972149	0.002289416	0.002286084	0.00156024	0.004611674	0.005666716	0.005772303	0.004129307	0.00161398	0.001376573	0.001532209	0.001101762	0.006928569	0.007306929	0.009328628	0.005488942	0.001729536	0.002020331	0.002472424	0.001590983
224.705	1	0.2671688	0.1813065	3.275653	2.732248	0.2760795	0.2699619	0.213735	0.175601	2.538747	2.109424	1.567438	0.8417121	0.06965749	0.08828156	0.04834016	0.05352205	0.2538164	0.5286961	0.1879307	0.3551678	0.0663592	0.1238204	0.08865171	0.07332507
224.706	1	0.169878	0.152309	0.09154772	0.08169487	1.023673	1.662773	0.6020335	0.4342051	0.1523084	0.2123103	0.2409646	0.137637	0.3884284	0.282618	0.4499851	0.3352425	0.473774	0.2745825	0.3848276	0.3825161	1.54952	1.323934	1.766221	1.592599
224.707	1	0.08554349	0.0494684	0.06985314	0.05729108	0.165999	0.1711237	0.3318042	0.2774607	0.04905762	0.04917494	0.07393112	0.06628567	0.2871548	0.2475849	0.267879	0.167771	0.05325909	0.05229622	0.04968047	0.04652928	0.1079506	0.1546479	0.1923962	0.0777669
224.804	1	0.01933798	0.01905444	0.01032607	0.009253386	0.01110538	0.009483066	0.01144778	0.007524971	0.01135207	0.01567814	0.01272976	0.01323526	0.0115284	0.009658077	0.01044953	0.007290737	0.01844701	0.01855095	0.01917861	0.01412482	0.01108786	0.01108336	0.01001837	0.008281633
224.805	1	0.2800997	0.1873773	3.38164	2.748696	0.3005018	0.2846978	0.2159415	0.1649824	2.586319	2.102363	1.620535	0.8794167	0.08689982	0.109046	0.04243249	0.05111837	0.3176998	0.4969384	0.2178006	0.29939	0.05896477	0.1215313	0.09199039	0.06842141
224.806	1	0.1566732	0.1610552	0.1089515	0.07511075	1.052262	1.767661	0.6166932	0.4025527	0.1645447	0.1692695	0.1909672	0.1701192	0.3549229	0.3112825	0.4161003	0.389027	0.4587614	0.3133561	0.4052062	0.3956624	1.531805	1.455122	1.968619	1.726448
224.807	1	0.1078402	0.09029673	0.07961177	0.06418488	0.1868951	0.2548614	0.5168944	0.4418342	0.08312401	0.06462009	0.09893155	0.08955464	0.4833535	0.4167654	0.3587858	0.2419911	0.05550399	0.05594452	0.09010663	0.05905063	0.1052747	0.1753397	0.22758	0.1235638
224.904	1	0.03180331	0.03197979	0.02187065	0.01932123	0.008416225	0.007853694	0.009910772	0.006977175	0.02146351	0.02766314	0.02419067	0.02364429	0.01021826	0.008838227	0.009562691	0.00695638	0.03219312	0.03168982	0.03215171	0.02474388	0.01003084	0.01042661	0.0103452	0.00888285
224.905	1	0.3212937	0.2153096	3.38132	2.714489	0.3023332	0.2622295	0.2096437	0.1933735	2.575261	2.006656	1.638001	0.9181886	0.08153121	0.07828741	0.07206413	0.06580249	0.3889143	0.4449083	0.2849426	0.2782616	0.05174891	0.1258522	0.09552922	0.06555628
224.906	1	0.145752	0.1447652	0.1134395	0.07758074	1.043274	1.780267	0.5883653	0.3472104	0.1820727	0.1709262	0.1824072	0.1687627	0.3442957	0.3083246	0.3814339	0.3995467	0.4382697	0.3244019	0.4077655	0.387832	1.43939	1.504268	2.0261	1.746782
224.906	1	0.1091564	0.08495331	0.09208062	0.06266637	0.181946	0.3100179	0.5640578	0.4886012	0.09695266	0.0727921	0.1334168	0.09382747	0.5214626	0.5056174	0.3643745	0.2492214	0.06538563	0.05498245	0.05764775	0.06257093	0.1745288	0.21966	0.2111684	0.1591562
225.004	1	0.01423403	0.01358819	0.007110933	0.005430874	0.003762064	0.005527984	0.004841837	0.005331012	0.008250523	0.01051121	0.007538424	0.00811529	0.004405318	0.005697809	0.004509953	0.004275961	0.01359632	0.01286744	0.01313961	0.009673652	0.003761057	0.004276113	0.00532713	0.003796087
225.005	1	0.3493637	0.2684201	3.327753	2.666452	0.2874595	0.2414626	0.2116122	0.1621092	2.543222	1.906182	1.604765	0.9378331	0.09286643	0.08326461	0.08679604	0.07005121	0.4611926	0.4171947	0.3267635	0.2879264	0.04916379	0.1033891	0.1020516	0.05275302
225.006	1	0.1370854	0.09558408	0.1451409	0.08558867	1.020986	1.733395	0.6216361	0.2667044	0.1753921	0.1893982	0.1895934	0.1838746	0.3605937	0.3179192	0.4040955	0.3937223	0.4007133	0.3115369	0.3944003	0.4089046	1.379505	1.528777	2.035009	1.779848
225.007	1	0.0973723	0.07800075	0.05986389	0.05740849	0.1756087	0.3230337	0.5256846	0.4433144	0.09712144	0.07904319	0.1347682	0.1340775	0.5099996	0.4832267	0.3517089	0.2464943	0.07578197	0.07803401	0.07073782	0.06620164	0.2121054	0.252041	0.2387612	0.1869468
225.104	1	0.008910118	0.007684115	0.005583885	0.003611546	0.001838234	0.002995702	0.002520395	0.001621711	0.00503476	0.006162328	0.003661589	0.00394675	0.00212084	0.002181351	0.001615646	0.001373954	0.008248656	0.007023882	0.007117579	0.004863164	0.001826567	0.002535829	0.002668644	0.001986908
225.105	1	0.379294	0.3410564	3.286521	2.603137	0.2944891	0.2463354	0.193202	0.1620251	2.575194	1.832573	1.523796	0.9426279	0.06897381	0.08371664	0.0911494	0.06295471	0.5125326	0.3916004	0.3315614	0.3190501	0.06014946	0.09302359	0.1055319	0.05571132
225.106	1	0.1402287	0.1029064	0.1355308	0.08330904	0.9740922	1.641748	0.5787576	0.1693543	0.1910575	0.1693271	0.1470146	0.2101054	0.3924326	0.3153328	0.4069029	0.3987533	0.3733452	0.3064392	0.3731171	0.4222022	1.353826	1.565889	2.008297	1.789201
225.107	1	0.0880327	0.05973227	0.03851285	0.07739973	0.1921623	0.3156942	0.4653194	0.3790827	0.1145423	0.07937642	0.1092929	0.1133249	0.4618558	0.4107743	0.3108795	0.220426	0.08686922	0.053016	0.06902748	0.03928652	0.2427609	0.2600089	0.2482638	0.1901895
225.204	1	0.00893478	0.007029582	0.006423786	0.004491437	0.001644395	0.003199486	0.002952585	0.002004569	0.005002937	0.006277804	0.002873634	0.003790039	0.002653335	0.002524271	0.001694678	0.001473158	0.008054733	0.005406925	0.006760383	0.00422845	0.001867011	0.002642937	0.002818942	0.002180221
225.205	1	0.3970584	0.4317075	3.308268	2.640108	0.2890661	0.2524245	0.1759165	0.1345941	2.589842	1.797212	1.443002	0.9490009	0.09162488	0.07718001	0.08212111	0.06816619	0.5688321	0.3816566	0.316864	0.3775343	0.07818452	0.07313276	0.1187691	0.05634499
225.206	1	0.1306063	0.1295052	0.1134428	0.07454917	0.9465601	1.651883	0.5259601	0.2075255	0.1742185	0.1452886	0.1193488	0.2100302	0.4023646	0.2889352	0.4059079	0.3978449	0.3392803	0.318567	0.3918999	0.4147883	1.316519	1.674843	2.119055	1.86852
225.207	1	0.1068426	0.07915274	0.0772268	0.06090252	0.1611643	0.3433516	0.6018707	0.4721853	0.08467845	0.09747636	0.1183724	0.1054861	0.5667906	0.5239491	0.3429568	0.2435023	0.07908363	0.06087364	0.06595542	0.04823054	0.2376699	0.2628378	0.2404493	0.2151877
225.304	1	0.009211243	0.006437137	0.007039401	0.005497907	0.001427776	0.003095741	0.002849647	0.002030244	0.005106481	0.006162288	0.002229045	0.003863083	0.002737243	0.002396149	0.001536155	0.001393043	0.00808338	0.004011825	0.006714399	0.003921828	0.002117231	0.002718357	0.002801879	0.002352138
225.305	1	0.4123011	0.5351488	3.336734	2.68964	0.2885279	0.2374108	0.1610792	0.1547306	2.60741	1.792705	1.329437	0.9692248	0.1147761	0.06083888	0.08363326	0.06303334	0.6112233	0.3700034	0.2809551	0.3983837	0.08606405	0.07294541	0.1165636	0.05372864
225.306	1	0.1021065	0.1231915	0.07250245	0.08155576	0.9176242	1.610831	0.4490052	0.3131352	0.1393745	0.1310145	0.08653647	0.2114171	0.4046723	0.2667257	0.3447737	0.3944883	0.3307759	0.3262983	0.4209088	0.4166589	1.274049	1.753036	2.147379	1.905311
225.307	1	0.1188903	0.08885126	0.07470879	0.0616891	0.1496201	0.3321779	0.6060205	0.4468596	0.08654746	0.09951061	0.1167978	0.09894829	0.5841753	0.5126288	0.3343098	0.2627572	0.08126705	0.05456509	0.06515668	0.06256682	0.249887	0.2721241	0.2229371	0.2064821
225.404	1	0.008980377	0.005690933	0.007185427	0.005811583	0.001107214	0.002821285	0.002278477	0.001642448	0.004983466	0.005910378	0.002717712	0.004150791	0.002249479	0.001903206	0.001411379	0.001362151	0.007435822	0.002894138	0.006266074	0.003752251	0.002091955	0.002606689	0.002593486	0.002263555
225.405	1	0.4240864	0.6221868	3.31072	2.733357	0.2781236	0.2362749	0.1436787	0.1524922	2.568415	1.832538	1.200535	0.9560449	0.1103854	0.05323875	0.06690599	0.04807381	0.6197665	0.3447188	0.2408649	0.3749941	0.09126182	0.07334067	0.1100231	0.06366823
225.406	1	0.08357887	0.1187051	0.08090813	0.0934956	0.8779729	1.546598	0.3753611	0.3540468	0.1312079	0.1435889	0.09476141	0.2111898	0.4027995	0.2595655	0.3393411	0.4047583	0.3235298	0.3163092	0.4093952	0.4079039	1.265764	1.766681	2.059372	1.889919
225.407	1	0.1352879	0.09336061	0.06771067	0.05856165	0.134236	0.2779846	0.4842802	0.3292816	0.08824289	0.09743363	0.1068296	0.09135225	0.45673	0.4003506	0.2925167	0.2396434	0.09740501	0.08496031	0.07465089	0.0742757	0.2448925	0.2444848	0.2262536	0.2066834
225.504	1	0.008883912	0.005467201	0.007096535	0.006182243	0.001081959	0.002522299	0.001843442	0.001316424	0.00493067	0.005595153	0.003647873	0.004086176	0.001877066	0.00149856	0.001246883	0.001299965	0.006719272	0.002637312	0.006099549	0.003908072	0.001951645	0.002603107	0.002423892	0.002229427
225.505	1	0.424852	0.6957266	3.25637	2.74195	0.2814587	0.2411765	0.1437017	0.1505047	2.589266	1.925438	1.088786	0.9374604	0.099198	0.04230974	0.07256597	0.05830035	0.6132561	0.3411519	0.2732495	0.3351345	0.09876889	0.09317211	0.1227807	0.07303923
225.506	1	0.1001994	0.1213644	0.09701483	0.09641854	0.8723496	1.534699	0.3421587	0.4122779	0.1566001	0.1935423	0.1095506	0.2013654	0.4146633	0.2766748	0.3679692	0.4185783	0.3262569	0.3119318	0.3981644	0.3970701	1.249785	1.81581	1.979404	1.883254
225.507	1	0.1301769	0.08178219	0.08132433	0.06653409	0.1351622	0.1951153	0.3564384	0.2273044	0.1166583	0.0670428	0.07536738	0.07256312	0.3524686	0.3110637	0.2704926	0.2305033	0.1027932	0.09869029	0.0816924	0.08209808	0.2281233	0.2192278	0.2019759	0.1713096
225.604	1	0.008727783	0.005699949	0.007052722	0.006270198	0.001021571	0.002349041	0.001676036	0.001121018	0.005049263	0.005228035	0.004518158	0.0035703	0.001508179	0.001311349	0.001413105	0.001352138	0.006484353	0.003318282	0.006304667	0.003754275	0.002139854	0.002633935	0.002231603	0.002204993
225.605	1	0.4073336	0.7336314	3.282246	2.797946	0.2825522	0.2389116	0.1486897	0.1366961	2.592775	1.999885	1.08719	0.9216799	0.09159177	0.06110397	0.08168434	0.05881136	0.5688256	0.3844549	0.3642004	0.3325978	0.08033316	0.08761968	0.1156761	0.08385567
225.606	1	0.129555	0.09877186	0.114312	0.1047468	0.8623098	1.498654	0.3406806	0.4612895	0.1764106	0.2106153	0.1027393	0.1807625	0.4088803	0.2719566	0.3482098	0.4015823	0.3281398	0.2995083	0.4068538	0.3894526	1.22604	1.821063	1.936499	1.889352
225.607	1	0.07334633	0.07092401	0.0419816	0.05871495	0.1429812	0.1525288	0.3141532	0.1832107	0.094209	0.0652582	0.05528391	0.06584543	0.2984424	0.264288	0.2600364	0.221347	0.07829409	0.0625702	0.06333455	0.07466015	0.2436728	0.2288756	0.142342	0.1488675
225.704	1	0.01034326	0.00703754	0.007541645	0.006178465	0.001137243	0.002395605	0.00176301	0.001142778	0.005536838	0.005200958	0.004935908	0.003173424	0.001663564	0.00132651	0.001386309	0.001386485	0.007392289	0.004406646	0.007719282	0.003805804	0.002257775	0.00269889	0.002353896	0.002070398
225.705	1	0.3727632	0.7044694	3.341978	2.819876	0.2786188	0.2490898	0.1657536	0.1330972	2.623107	2.136775	1.176924	0.9258335	0.09954512	0.07311009	0.09343485	0.05265733	0.4912661	0.4054139	0.4251629	0.4073493	0.0655414	0.09969628	0.08403753	0.07664022
225.706	1	0.132169	0.08844526	0.1158419	0.1158831	0.8567356	1.46781	0.3550467	0.476999	0.1550516	0.2200651	0.09694388	0.1699842	0.387884	0.2869038	0.3389248	0.3893168	0.3552596	0.3070418	0.4352141	0.3961383	1.24774	1.892614	1.937683	1.905406
225.706	1	0.05324922	0.08259927	0.05544136	0.07981606	0.1281034	0.1554058	0.3357015	0.1273166	0.08428056	0.07862498	0.06510038	0.03546425	0.3285142	0.2664205	0.2450313	0.2368776	0.04369954	0.08732556	0.08577784	0.09556413	0.2466173	0.2235766	0.1761486	0.1299144
225.804	1	0.01114503	0.00760825	0.008026791	0.005784619	0.001443554	0.002252271	0.001686539	0.0007590191	0.006062253	0.004984865	0.005069312	0.002353772	0.001438868	0.0009961306	0.001185469	0.001016612	0.007528405	0.004740737	0.008533686	0.003592271	0.001851039	0.002413218	0.002322573	0.001692632
225.805	1	0.3750311	0.6393573	3.338713	2.778281	0.2768312	0.270724	0.180418	0.1326433	2.611454	2.196739	1.283387	0.9086974	0.07812597	0.05176162	0.08432418	0.04443298	0.3972877	0.395057	0.4444577	0.492282	0.07021931	0.09326834	0.08299339	0.06259237
225.806	1	0.1384243	0.09630914	0.09216051	0.1118758	0.8548288	1.427003	0.3756688	0.4668037	0.1482235	0.2136042	0.1144795	0.1738013	0.3715635	0.2947816	0.3590949	0.3715408	0.3515925	0.2999685	0.4392559	0.3609319	1.234866	1.910877	1.882083	1.830612
225.807	1	0.06158397	0.05298326	0.05298116	0.07890628	0.115891	0.1530341	0.2828519	0.07727935	0.07194001	0.06580398	0.07084177	0.05014497	0.2742198	0.198299	0.1558012	0.1607554	0.06245434	0.07855083	0.07297725	0.07559904	0.1677222	0.1607714	0.1829178	0.08699078
225.904	1	0.01034998	0.0070493	0.008446029	0.005594651	0.001680845	0.002172973	0.001662927	0.0008947068	0.006545226	0.004855676	0.004757785	0.001721202	0.001283991	0.001010612	0.000824981	0.0008291216	0.006793105	0.004376425	0.007959468	0.003395218	0.00158706	0.002341597	0.002153918	0.001762367
225.905	1	0.3831792	0.5614647	3.25669	2.700251	0.2703911	0.2745938	0.2175526	0.1215198	2.587011	2.218513	1.408164	0.8751758	0.07092594	0.06646439	0.07790749	0.05826752	0.3448199	0.3864648	0.4276071	0.5523612	0.05101604	0.08158535	0.09521808	0.06767578
225.906	1	0.1485202	0.08172041	0.1112672	0.1237099	0.8724315	1.440167	0.4032533	0.4435489	0.1467055	0.1901176	0.1451863	0.1601178	0.322719	0.2868947	0.3730279	0.3527886	0.3566425	0.3223441	0.4334298	0.3309622	1.221746	1.909895	1.885587	1.805751
225.907	1	0.08331333	0.05877457	0.04762371	0.06122566	0.1108911	0.1429487	0.2669794	0.1433848	0.070343	0.06468266	0.08505764	0.07668851	0.2549112	0.2133106	0.07111347	0.1112079	0.08302922	0.07958086	0.04258253	0.05593344	0.1227188	0.134702	0.1534748	0.08830562
226.004	1	0.007966189	0.005639669	0.008859824	0.005851803	0.001734212	0.002165844	0.001634339	0.001060878	0.006709446	0.004583706	0.004513543	0.001699616	0.001314747	0.001140335	0.0006674664	0.0006711365	0.005362572	0.003445689	0.006329605	0.002855306	0.001494348	0.002134024	0.002305378	0.001812879
226.005	1	0.4068943	0.5302011	3.381792	2.796105	0.252449	0.2754568	0.2371934	0.1301601	2.467606	2.177187	1.547509	0.8648467	0.06823195	0.07883369	0.08022822	0.05280621	0.3127822	0.3758191	0.3910504	0.5743997	0.05023823	0.07816132	0.09303867	0.05251218
226.006	1	0.1697967	0.07965134	0.1004937	0.1310124	0.8598066	1.413788	0.3954429	0.3852767	0.1423466	0.1780427	0.1603403	0.1409305	0.2993062	0.238914	0.3538849	0.3400947	0.3730753	0.3290416	0.4232626	0.3069314	1.208295	1.79463	1.886556	1.771183
226.007	1	0.07467769	0.05418025	0.05189706	0.03914691	0.1043589	0.1491509	0.2676976	0.18404	0.08478379	0.06779407	0.06416507	0.07057628	0.261995	0.239519	0.0596257	0.08026202	0.07214652	0.06015135	0.05494388	0.05504464	0.1225054	0.1264948	0.1461356	0.1142319
226.104	1	0.007117511	0.005686807	0.009221313	0.006263844	0.001750131	0.002328701	0.00224389	0.001305739	0.007044989	0.004245452	0.004558262	0.001814957	0.001844079	0.001528345	0.0007073898	0.0006521469	0.005517835	0.003644139	0.005900144	0.003387373	0.001675207	0.002330122	0.002422518	0.002008499
226.105	1	0.4242089	0.5104602	3.501417	2.899566	0.2567852	0.2572207	0.2323109	0.1669966	2.427371	2.141511	1.700016	0.8892369	0.07078246	0.08442553	0.08899638	0.06168984	0.3331619	0.397957	0.3648686	0.5718636	0.0534822	0.07449264	0.09136232	0.05136206
226.106	1	0.1721085	0.09953382	0.1036144	0.1290661	0.865111	1.412258	0.3850063	0.3092542	0.1274228	0.1624564	0.1637805	0.1442272	0.2842652	0.2109413	0.3450878	0.3146499	0.379569	0.3108791	0.4348396	0.3210418	1.212663	1.775622	1.94949	1.824701
226.107	1	0.07731875	0.05639412	0.04964554	0.04610867	0.1129342	0.2016546	0.3713944	0.299517	0.1097298	0.08246497	0.06931077	0.1031663	0.3697794	0.3400641	0.1025063	0.08816874	0.05433519	0.0648992	0.0614813	0.07569414	0.1502235	0.144162	0.1759309	0.1635202
226.204	1	0.007458959	0.006402412	0.008720636	0.00646428	0.001770312	0.00228098	0.002079201	0.001573804	0.007421209	0.00388784	0.004358862	0.001916841	0.001869204	0.001489999	0.0006624425	0.0005019399	0.006585853	0.004320063	0.006399124	0.004327589	0.001771835	0.002061571	0.00241485	0.002092039
226.205	1	0.42963	0.5031912	3.552079	2.895989	0.2591957	0.254888	0.2417153	0.165932	2.439212	2.104025	1.790472	0.897587	0.08088575	0.0638368	0.08604773	0.06168884	0.3497564	0.3718529	0.3552514	0.531136	0.04823988	0.06353528	0.09603524	0.05649289
226.206	1	0.207942	0.1048086	0.1236197	0.1439347	0.8588943	1.333785	0.3626439	0.2327979	0.128057	0.1357595	0.1727452	0.1400115	0.2881153	0.2483912	0.323032	0.2756038	0.3451345	0.2856802	0.4420188	0.3129434	1.133071	1.675164	1.885546	1.763621
226.207	1	0.08991333	0.07522429	0.04994697	0.04943221	0.1045385	0.2050457	0.3568525	0.303341	0.1571483	0.08985602	0.08558172	0.1194319	0.3730181	0.3290826	0.1252604	0.05808435	0.05203863	0.04180098	0.05938991	0.07989716	0.1630807	0.1072771	0.1596329	0.1733309
226.304	1	0.007348655	0.006451218	0.007949305	0.006317749	0.001659183	0.002274803	0.001841211	0.001406739	0.007328143	0.004041856	0.003862515	0.001911893	0.001655316	0.001437468	0.0007600309	0.0003835329	0.007192303	0.004410643	0.006024869	0.004538933	0.001633816	0.00182246	0.002172801	0.001916767
226.305	1	0.447542	0.5198171	3.542199	2.84362	0.2576283	0.2395642	0.2339286	0.1621241	2.413351	2.022802	1.824711	0.8902119	0.0738282	0.0635478	0.07082103	0.05653631	0.3904525	0.3568545	0.3800926	0.4441835	0.0494045	0.0684518	0.08956917	0.0700653
226.306	1	0.2230464	0.1027059	0.1389427	0.1505857	0.8650934	1.283672	0.3581469	0.1885979	0.1210726	0.118285	0.1873297	0.1139429	0.3153065	0.2673463	0.3268985	0.2384285	0.3194095	0.2885389	0.4244127	0.2930541	1.085078	1.614976	1.846921	1.701304
226.307	1	0.06046466	0.05242738	0.05859148	0.04019785	0.07925756	0.192472	0.3045596	0.2588048	0.1206524	0.06473432	0.06365822	0.09443428	0.2997477	0.277779	0.1395145	0.03027404	0.03556474	0.04134711	0.0460602	0.05451413	0.1297324	0.06804777	0.1348573	0.1401944
226.404	1	0.006928503	0.00594785	0.007291428	0.005980127	0.001760449	0.002199494	0.001738667	0.001350876	0.007159603	0.004221731	0.003305002	0.002084905	0.001374313	0.00115746	0.0008762138	0.0004016359	0.006706849	0.003816393	0.005271483	0.00428755	0.00163865	0.001829428	0.002265957	0.001975029
226.405	1	0.4544117	0.5308275	3.512732	2.823953	0.2582071	0.2313082	0.2272687	0.177288	2.386237	1.913716	1.827744	0.8733681	0.07920376	0.07687996	0.06800989	0.05965231	0.4396179	0.3328522	0.4099004	0.3660844	0.05818064	0.08104722	0.08369837	0.06115431
226.406	1	0.2444117	0.1072236	0.1335895	0.1509743	0.8704237	1.300977	0.3443695	0.2048089	0.1446859	0.1340629	0.1690826	0.1064438	0.3213799	0.280696	0.3143446	0.2239719	0.3066653	0.2890383	0.3970012	0.3223453	1.1018	1.556339	1.817413	1.717835
226.406	1	0.07295476	0.05756521	0.06030689	0.04531693	0.1145996	0.1804621	0.2748206	0.2250257	0.1206227	0.05177075	0.06798568	0.09777055	0.2641554	0.2418294	0.1423191	0.06534542	0.04984108	0.05000526	0.04734233	0.05880141	0.1272925	0.09810011	0.1397418	0.1397488
226.504	1	0.006136711	0.005256224	0.00696351	0.005559425	0.001847493	0.002406586	0.002101838	0.001556572	0.007018344	0.004176149	0.00318951	0.001983075	0.001728025	0.001365714	0.0009105073	0.0004785782	0.00584806	0.002984291	0.00457686	0.00333446	0.001681014	0.001963995	0.002479082	0.002082158
226.505	1	0.4801565	0.5498968	3.535286	2.844245	0.2695989	0.2246181	0.2182038	0.1738603	2.422929	1.805552	1.820254	0.8668171	0.08997206	0.086637	0.07688569	0.06038545	0.5116828	0.3186157	0.439735	0.3568196	0.06418387	0.09846598	0.0809265	0.06094021
226.506	1	0.2615716	0.1147831	0.1269069	0.09807053	0.9002427	1.398861	0.3651648	0.2656913	0.146431	0.127303	0.1390156	0.1035162	0.3406139	0.278057	0.3477253	0.2710651	0.3385112	0.3244419	0.3810422	0.3664171	1.222461	1.639917	1.913465	1.859893
226.507	1	0.06365526	0.06175162	0.05565055	0.04297212	0.1265646	0.229456	0.3564925	0.2808704	0.116032	0.04297839	0.0552401	0.07778717	0.3311691	0.2850415	0.1525575	0.0610472	0.07089274	0.04625558	0.03915964	0.0514533	0.1478496	0.1215444	0.1654284	0.1772709
226.604	1	0.006377231	0.005146458	0.006855495	0.004968168	0.001943113	0.002410669	0.002057566	0.001399423	0.006780961	0.004195306	0.003552033	0.002011568	0.001536799	0.001386592	0.0009931843	0.0006640403	0.005572188	0.002905128	0.004607934	0.00269043	0.001701853	0.001974465	0.002452809	0.002102971
226.605	1	0.4925891	0.5518286	3.554099	2.818607	0.271708	0.2187848	0.2165018	0.1581791	2.447927	1.68591	1.760653	0.8544088	0.08668157	0.05089518	0.09606646	0.06525942	0.5715918	0.3093355	0.4874047	0.4132285	0.05033142	0.1096202	0.08724759	0.06895443
226.606	1	0.2475494	0.1161464	0.1418068	0.04151638	0.9118872	1.427513	0.4513525	0.3274372	0.1475384	0.1334702	0.1512156	0.103797	0.3570156	0.2672837	0.3941458	0.2874087	0.3543911	0.3405518	0.3757882	0.3989361	1.314031	1.63017	1.930315	1.952308
226.607	1	0.08283939	0.05489391	0.04837668	0.04568094	0.1219014	0.226548	0.3376139	0.2497618	0.08751151	0.0526812	0.07502735	0.0715553	0.3028514	0.2770614	0.1406895	0.0560619	0.08283462	0.07107252	0.03136185	0.04841195	0.1267176	0.1186318	0.1799533	0.1672273
226.704	1	0.006734868	0.005410361	0.006505605	0.004330506	0.001628667	0.002166074	0.001600186	0.001044515	0.006589222	0.004381904	0.003662364	0.00189807	0.001116234	0.0009559627	0.0008649636	0.0005988111	0.005814229	0.003227036	0.004766955	0.002085974	0.001654348	0.002030212	0.002286565	0.0020219
226.705	1	0.4721495	0.5536988	3.523068	2.719606	0.2733182	0.2303076	0.195852	0.1587414	2.492671	1.595448	1.61853	0.849788	0.09407342	0.07022506	0.1093939	0.05692709	0.616623	0.3160427	0.499348	0.4629949	0.04774994	0.1169824	0.09080826	0.08323073
226.706	1	0.2365346	0.124677	0.1482169	0.06757139	0.8990571	1.377323	0.5265611	0.3516259	0.1638915	0.1446504	0.1609728	0.08799165	0.3661678	0.2707677	0.4049824	0.2823762	0.3367511	0.338076	0.3891402	0.3987258	1.396763	1.579321	1.896861	1.939362
226.706	1	0.07649719	0.0477511	0.03166484	0.03587648	0.09388342	0.1514026	0.2380299	0.1701451	0.05399559	0.0187458	0.03969448	0.04506088	0.2109672	0.1868691	0.1209995	0.06511451	0.04632779	0.04367082	0.03192213	0.03681331	0.1044806	0.1104892	0.1458969	0.1279053
226.804	1	0.007150034	0.005839197	0.006238186	0.003905491	0.001504984	0.001888604	0.001160822	0.000758143	0.006356431	0.004549685	0.003746082	0.002318918	0.0007265596	0.0007414912	0.0007975036	0.0005906002	0.006305299	0.003965017	0.00482521	0.001907057	0.001588287	0.001678461	0.001900165	0.001795097
226.805	1	0.4387452	0.5210314	3.426563	2.597329	0.2690889	0.2345099	0.1879138	0.1442623	2.512414	1.49528	1.453038	0.8496935	0.07963036	0.06087469	0.1136245	0.04446513	0.6299298	0.3014701	0.4765895	0.4764645	0.03884998	0.09392712	0.07912052	0.09040608
226.806	1	0.2123685	0.1289249	0.1722737	0.1030249	0.9063183	1.359004	0.5620188	0.3277486	0.1826462	0.1476275	0.1652243	0.07713249	0.3542396	0.3291176	0.3895038	0.2960386	0.3357151	0.3415011	0.3655356	0.3913575	1.455849	1.489019	1.858828	1.902424
226.806	1	0.05654634	0.02806999	0.02652789	0.02763343	0.0574124	0.07695119	0.1317092	0.08730939	0.02608281	0.0241512	0.02713831	0.022934	0.1173193	0.09844814	0.07541041	0.05189967	0.04044687	0.02949933	0.02733996	0.03339451	0.07178422	0.07617209	0.08098585	0.0643288
226.904	1	0.008458884	0.007131096	0.006149149	0.003991111	0.001563223	0.001879075	0.001389592	0.000778178	0.006468099	0.004862584	0.004062086	0.002757161	0.0008988095	0.001057138	0.0009574348	0.0007561839	0.0070975	0.005540457	0.005579328	0.002569923	0.001763323	0.001778524	0.001940077	0.001760361
226.905	1	0.3923864	0.5009965	3.271929	2.529205	0.2771558	0.2342827	0.1559365	0.1697244	2.589134	1.505157	1.270066	0.8320014	0.07589035	0.08498438	0.1211422	0.04872164	0.619904	0.3168352	0.4107715	0.4734576	0.05689569	0.09278948	0.09475358	0.09186716
226.906	1	0.2366353	0.171319	0.1721984	0.1012785	0.9438003	1.421434	0.5828766	0.3130472	0.1963276	0.1743687	0.1373785	0.08030195	0.344058	0.4128502	0.3782224	0.315136	0.3406175	0.3527705	0.3507448	0.3914783	1.592628	1.488442	1.908778	1.921587
226.906	1	0.0580911	0.04135997	0.04474126	0.04519565	0.0670947	0.06221996	0.1789293	0.1162139	0.03656243	0.03456237	0.04852114	0.03260954	0.1468913	0.1201333	0.1172772	0.0864099	0.0359534	0.04342145	0.02594181	0.02835572	0.04634395	0.09953692	0.106972	0.04372075
227.004	1	0.009540948	0.008270313	0.006409773	0.004398617	0.001611612	0.001891351	0.001947855	0.001389244	0.006422816	0.005206196	0.004727557	0.003215427	0.001408264	0.001511599	0.001468708	0.001001113	0.007761454	0.007043706	0.006364169	0.003153848	0.001830388	0.001928484	0.002158613	0.001937906
227.005	1	0.3627298	0.4948106	3.211193	2.561721	0.2902652	0.2487355	0.150283	0.1739753	2.661472	1.563774	1.147682	0.7855976	0.07923507	0.07810207	0.1168127	0.04191208	0.5916086	0.3655065	0.3323857	0.4373893	0.05151038	0.1129331	0.0944306	0.08448642
227.006	1	0.2212089	0.1696503	0.1422175	0.09512213	0.9950227	1.477186	0.580664	0.269182	0.1869593	0.1777516	0.172146	0.09838276	0.3302938	0.3913229	0.3961158	0.3086619	0.2993833	0.3714883	0.3530982	0.3969369	1.643981	1.489563	1.995368	1.971033
227.006	1	0.09040538	0.08198366	0.05984751	0.05753983	0.08915386	0.1430491	0.3154771	0.2557067	0.06129789	0.05271881	0.09045016	0.07606928	0.2809484	0.2386987	0.2357844	0.1576449	0.04598303	0.04577005	0.03514868	0.04485791	0.07867599	0.1376339	0.1337667	0.08548358
227.104	1	0.009208283	0.008278997	0.006477576	0.004455801	0.001609387	0.001923813	0.002067799	0.001537904	0.005972692	0.005356768	0.005186411	0.003249594	0.001496025	0.001702102	0.001507183	0.0009421769	0.007655193	0.007302799	0.006246929	0.003067652	0.001750487	0.00198153	0.002176784	0.00202566
227.105	1	0.3194803	0.5000689	3.046005	2.511665	0.2886017	0.2624595	0.150443	0.1531929	2.687054	1.668796	1.055737	0.7149942	0.0754904	0.09828275	0.08781179	0.04261672	0.5440751	0.3984586	0.2537197	0.3954429	0.06467287	0.09085135	0.1132463	0.08042966
227.106	1	0.1927471	0.1491344	0.1500913	0.07329012	1.012843	1.463391	0.545089	0.2245636	0.1764532	0.1648559	0.1787604	0.1075595	0.3015332	0.3322953	0.4049294	0.2913448	0.2865543	0.3509872	0.3478472	0.3848722	1.663834	1.473753	1.962743	1.90716
227.106	1	0.07953076	0.08295348	0.06265496	0.05954475	0.1113275	0.2054818	0.3441313	0.2892917	0.09896473	0.08155966	0.1033858	0.09792335	0.3296319	0.296419	0.2349435	0.1570544	0.08687061	0.05096649	0.04348342	0.05194532	0.1306561	0.1127059	0.1306594	0.107238
227.204	1	0.00689469	0.006168285	0.006694004	0.004378474	0.001375896	0.002155463	0.002209208	0.001671387	0.005608706	0.005085074	0.004689903	0.002610746	0.001706494	0.001812383	0.00148723	0.0009874841	0.006066613	0.005397816	0.004810001	0.002406306	0.001729004	0.001967312	0.001975344	0.002039613
227.205	1	0.2937416	0.4697071	2.92303	2.430303	0.2916344	0.2808213	0.1597625	0.1277883	2.680021	1.725303	1.041036	0.6366712	0.08623664	0.108826	0.05357082	0.07529197	0.4854747	0.4406795	0.229981	0.4096813	0.07986806	0.1013222	0.120686	0.09457097
227.206	1	0.1707324	0.1407775	0.1574418	0.08041739	1.063477	1.472548	0.537283	0.2549445	0.1749815	0.1856909	0.1846329	0.1079103	0.248171	0.2763301	0.4213171	0.2925059	0.2958273	0.3519889	0.3696253	0.4055895	1.677925	1.428795	1.955638	1.873384
227.206	1	0.08519761	0.05221505	0.06147402	0.07221721	0.1123322	0.2230813	0.3803807	0.3234255	0.09430727	0.06870671	0.09068952	0.07800294	0.3721323	0.3457859	0.2643223	0.1708391	0.07836589	0.05233049	0.0308269	0.04247798	0.1418801	0.1218713	0.1361944	0.1272926
227.304	1	0.004815416	0.003945529	0.006945965	0.004500967	0.001223523	0.002343593	0.002668755	0.002110598	0.005524233	0.004765259	0.00390304	0.001895482	0.002191524	0.002093475	0.001616973	0.001201078	0.004633624	0.003421448	0.003612519	0.001708138	0.001697067	0.001837775	0.002239674	0.002175826
227.305	1	0.3041924	0.367595	2.789626	2.334601	0.2807295	0.2519254	0.1514732	0.1213305	2.635368	1.722978	1.051583	0.569977	0.1143943	0.1005542	0.06172256	0.06267167	0.4556643	0.4373902	0.2358849	0.3879739	0.08311409	0.1127007	0.1138548	0.1028525
227.306	1	0.1590586	0.09639936	0.1605801	0.09569839	1.065575	1.476832	0.5433826	0.3291368	0.1771953	0.1949513	0.2107806	0.1170741	0.2178756	0.2818792	0.4218857	0.3129101	0.2689577	0.3608259	0.3946112	0.4278642	1.679607	1.435462	2.032448	1.894692
227.306	1	0.09318389	0.07580825	0.05673266	0.0590474	0.1097172	0.2960785	0.5051145	0.4203353	0.07941678	0.07531132	0.1300332	0.1208486	0.4848327	0.4406772	0.3247037	0.2210775	0.06058114	0.06303761	0.06715566	0.07798767	0.1353198	0.1504121	0.1773297	0.1758607
227.404	1	0.004178866	0.003270566	0.007852353	0.004607626	0.001345463	0.002726543	0.003227246	0.002378653	0.005329256	0.004420854	0.003876924	0.001309889	0.002749625	0.002490545	0.001732558	0.0013049	0.004199567	0.002591124	0.003592277	0.00124207	0.001528901	0.002118186	0.002509164	0.002344078
227.405	1	0.3494403	0.2689703	2.936934	2.457039	0.271221	0.2512195	0.1643717	0.09976647	2.554216	1.783226	1.212509	0.5425092	0.08994613	0.1192056	0.0595716	0.07328014	0.405277	0.4771348	0.2843893	0.4405754	0.06513876	0.1024957	0.1404926	0.0910128
227.406	1	0.1961971	0.06799591	0.1526001	0.08814626	1.098659	1.531458	0.5612383	0.4033539	0.1693491	0.2037604	0.2280032	0.1216991	0.2625855	0.3516037	0.4194745	0.3139347	0.2901799	0.3922318	0.4297127	0.4352402	1.702516	1.525894	2.219624	1.994588
227.407	1	0.08589539	0.09418206	0.04423004	0.04700339	0.1390317	0.3619676	0.6297911	0.512542	0.1013607	0.0947218	0.1173125	0.1287147	0.638258	0.5654685	0.349055	0.2658216	0.09106085	0.1007671	0.1174775	0.06710591	0.1226841	0.1972207	0.2010724	0.1943868
227.504	1	0.003214611	0.002299042	0.008101101	0.004604979	0.001451463	0.002803905	0.003041127	0.002084284	0.005179566	0.004517701	0.003691012	0.0009193855	0.00271307	0.002261339	0.00151266	0.001158428	0.003389549	0.001889675	0.002967292	0.001299892	0.001420109	0.002166871	0.002544528	0.002205072
227.505	1	0.3873305	0.1540282	3.001327	2.525895	0.2735716	0.2569213	0.1826532	0.09620092	2.517533	1.834159	1.335401	0.5270225	0.1045261	0.08313558	0.06100941	0.06630464	0.4075622	0.4713436	0.2848945	0.4793564	0.08317443	0.1009138	0.1411123	0.08500202
227.506	1	0.2395875	0.1309885	0.1295721	0.06541569	1.093894	1.559402	0.56538	0.4674334	0.1883381	0.2204789	0.216491	0.09862824	0.3122107	0.3810795	0.4055909	0.2528625	0.3100848	0.3945508	0.4344968	0.4172514	1.693612	1.575078	2.181057	1.93922
227.507	1	0.09354867	0.07556526	0.05899047	0.03439833	0.1450469	0.3351722	0.5609995	0.4319046	0.1013314	0.07181936	0.1023904	0.09800077	0.5615316	0.4917344	0.2949967	0.2404272	0.09256871	0.06244493	0.06968694	0.05576124	0.1492427	0.1997435	0.2020398	0.1816709
227.604	1	0.002861249	0.001526579	0.008276728	0.004616212	0.001626959	0.002685034	0.002555317	0.001835904	0.004637847	0.004480806	0.003839276	0.001188241	0.002110314	0.001795271	0.001275951	0.001083263	0.003198975	0.001836521	0.00315119	0.001794239	0.001485475	0.002297188	0.002511531	0.00222363
227.605	1	0.4104938	0.2564869	3.139685	2.659745	0.2731685	0.2628798	0.1912928	0.08976748	2.44924	1.860303	1.452263	0.5164765	0.09905812	0.07371448	0.06756592	0.0728056	0.4405117	0.4403837	0.2744365	0.5261192	0.06873698	0.09695928	0.1385445	0.08481969
227.606	1	0.2708633	0.1701796	0.1412628	0.05381108	1.107107	1.574625	0.5576683	0.4883556	0.1758994	0.2332417	0.2006051	0.07903194	0.3276458	0.3564661	0.3704094	0.2189103	0.3082612	0.366494	0.4322513	0.3898407	1.665772	1.565842	2.122554	1.857071
227.607	1	0.1037804	0.06779732	0.04589771	0.03823375	0.1490596	0.3047278	0.4577892	0.3365241	0.08670994	0.08354362	0.09377006	0.09336663	0.4606117	0.3826308	0.2624704	0.2157898	0.0678092	0.0580141	0.05342699	0.04951245	0.1742987	0.2103239	0.1977991	0.169013
227.704	1	0.00302468	0.001260952	0.008313608	0.004645719	0.001723833	0.002646448	0.002382703	0.001635936	0.004559704	0.004890862	0.003848317	0.001514897	0.001861169	0.001666613	0.001321746	0.00121854	0.003539255	0.002067902	0.003788372	0.002361771	0.001444638	0.002387125	0.002499143	0.002180964
227.705	1	0.4278695	0.3459509	3.225388	2.718056	0.26684	0.243888	0.1955263	0.0820303	2.442279	1.84548	1.565721	0.506155	0.1119327	0.07127076	0.0924126	0.06407483	0.4964124	0.4040216	0.2692929	0.5076063	0.0568105	0.08288856	0.120651	0.07500077
227.706	1	0.2370725	0.1881155	0.1567245	0.06964463	1.078102	1.608789	0.5603621	0.489295	0.1574745	0.248204	0.1856217	0.06116485	0.3131492	0.3254846	0.3748863	0.2334642	0.3113116	0.3829162	0.4439044	0.3887356	1.637207	1.612295	2.137198	1.843771
227.707	1	0.131162	0.06813738	0.03083183	0.05691944	0.1562548	0.2727439	0.4211071	0.2860011	0.09855591	0.09953309	0.1007789	0.08056576	0.4270333	0.3579951	0.2525465	0.2192798	0.08494183	0.06090459	0.06298063	0.05468104	0.1846016	0.2152701	0.1951536	0.1790948
227.805	1	0.003597209	0.001693581	0.00811876	0.004960712	0.001703236	0.002788467	0.002762617	0.00165221	0.004777823	0.005073511	0.003543655	0.001589296	0.002163236	0.001941656	0.001553214	0.001468731	0.003726028	0.002355428	0.004185407	0.002817178	0.001648824	0.002606364	0.002666752	0.002338277
227.806	1	0.4455261	0.4353148	3.308884	2.813767	0.2566832	0.2246696	0.200166	0.08779421	2.4296	1.792197	1.633308	0.5003133	0.09461881	0.07969091	0.07387233	0.05852529	0.5618707	0.3621107	0.3121768	0.4665356	0.04615311	0.07914257	0.1187164	0.06127204
227.807	1	0.155131	0.208287	0.1349984	0.0987897	1.068443	1.677378	0.5837948	0.4631254	0.15462	0.2699289	0.1689299	0.07988955	0.3116166	0.3193333	0.369175	0.2718738	0.3099087	0.3959544	0.4603889	0.3855005	1.610121	1.673286	2.186606	1.888854
227.807	1	0.1518084	0.09944723	0.05741712	0.04841712	0.1668673	0.2714955	0.4984349	0.2807195	0.1179478	0.09059407	0.08008423	0.07330139	0.4803482	0.3916472	0.2903781	0.2815251	0.09780113	0.07892397	0.06390539	0.06982445	0.1992804	0.2515293	0.1901511	0.21236
227.904	1	0.004036475	0.002040196	0.007704368	0.005085946	0.001759861	0.00257071	0.002179686	0.001094048	0.00494027	0.005121127	0.003411928	0.001422102	0.001723511	0.001524698	0.001357815	0.001336503	0.003474245	0.001764288	0.003834867	0.002654824	0.001846692	0.002484246	0.002352147	0.0019858
227.905	1	0.4607645	0.5502345	3.320796	2.84415	0.2670196	0.2161281	0.1991714	0.1059413	2.471204	1.747404	1.654995	0.4826729	0.09865139	0.07791323	0.06762112	0.0634589	0.6278162	0.355847	0.3691878	0.4105555	0.05427342	0.07774948	0.1265509	0.04896317
227.906	1	0.1206396	0.1963545	0.1068024	0.09196093	1.032703	1.67309	0.562868	0.3956592	0.1412133	0.2763549	0.144752	0.1158999	0.3053233	0.3023767	0.3436068	0.3025202	0.2954112	0.3934301	0.4377833	0.3582618	1.566288	1.668756	2.091695	1.826197
227.907	1	0.1107402	0.1084807	0.05269903	0.06804216	0.177928	0.1793263	0.3518901	0.1841216	0.1264654	0.0544658	0.0392865	0.05788547	0.3531049	0.2904993	0.2634064	0.2564807	0.105449	0.05801289	0.05030696	0.09291475	0.2137268	0.226682	0.1318924	0.1531987
228.003	1	0.004574286	0.002337407	0.007408388	0.004949856	0.001830059	0.002278491	0.001669372	0.0007855953	0.004857137	0.005097918	0.003662512	0.001516896	0.001279728	0.001078717	0.00109547	0.0008604309	0.00360453	0.001252266	0.003645918	0.002451061	0.001805127	0.002231698	0.002097804	0.001732706
228.003	1	0.4727997	0.6785024	3.315104	2.869188	0.2772858	0.2152418	0.2088539	0.1221251	2.500717	1.664756	1.641128	0.4826411	0.1115509	0.06845677	0.07172386	0.07022467	0.6750598	0.3894509	0.4490806	0.3675775	0.06220563	0.1118253	0.1371875	0.04594837
228.003	1	0.1451164	0.1429905	0.107654	0.0799209	1.004835	1.645757	0.5281736	0.3332112	0.1361915	0.2584396	0.1218274	0.1329894	0.2875917	0.302639	0.3103256	0.2961863	0.3070237	0.3707232	0.4034668	0.3424773	1.546417	1.653143	2.007255	1.746755
228.004	1	0.06653685	0.06892526	0.04538781	0.0564445	0.1607937	0.1236716	0.2415699	0.1089753	0.08589895	0.05522618	0.05582975	0.05806001	0.234399	0.1898449	0.1944109	0.1766093	0.05829119	0.06780259	0.04902414	0.08054942	0.1654207	0.1867992	0.0900262	0.1179553
228.104	1	0.00536478	0.003202407	0.007405415	0.004812282	0.001707989	0.002121817	0.001485438	0.0004623941	0.004972822	0.005188301	0.003809439	0.001779158	0.001141561	0.0008595181	0.0008625826	0.0008574842	0.004040398	0.002135809	0.003937592	0.00266432	0.001783511	0.00204369	0.002085421	0.001603334
228.105	1	0.4769966	0.7795631	3.329057	2.863739	0.2758509	0.2109364	0.1988562	0.1207529	2.520015	1.612409	1.58519	0.4954671	0.1174299	0.08325898	0.07169399	0.06770427	0.6757603	0.4274878	0.5013279	0.3808252	0.07021398	0.1022593	0.1333849	0.04771298
228.106	1	0.1815162	0.1203854	0.1401176	0.08933943	0.9933711	1.651926	0.507749	0.2580169	0.1547696	0.2393384	0.1126148	0.1453838	0.2583264	0.319044	0.2938368	0.2989295	0.3162312	0.3315021	0.4207503	0.3335627	1.541811	1.649352	1.968099	1.72624
228.107	1	0.04827438	0.06184193	0.03708486	0.06576225	0.1139977	0.1000442	0.1872833	0.08879001	0.06200212	0.05092326	0.04762178	0.05795526	0.2026335	0.1448676	0.1282022	0.1263369	0.05180208	0.06521976	0.05061522	0.06815711	0.105566	0.1275184	0.07613618	0.08541314
228.204	1	0.006791273	0.004686024	0.007437804	0.00440165	0.001738742	0.00222131	0.002041127	0.0008825604	0.005099355	0.005429612	0.003971783	0.002136947	0.001876277	0.001353998	0.0008879832	0.0008974813	0.005219641	0.003997363	0.005001885	0.003192115	0.001820033	0.002234605	0.002044213	0.001797918
228.205	1	0.4739364	0.8710425	3.385846	2.857361	0.2777854	0.2051323	0.1988781	0.1087294	2.513811	1.532701	1.529816	0.5209039	0.1031499	0.07995474	0.08191155	0.06868479	0.6630758	0.4756777	0.5230064	0.451027	0.07139176	0.1102572	0.1255644	0.06364951
228.206	1	0.1873831	0.1376429	0.1343445	0.07933598	1.012703	1.747036	0.5181197	0.1680517	0.142644	0.2503995	0.109045	0.1670669	0.2600794	0.3533587	0.3029688	0.3268663	0.3125255	0.332211	0.441121	0.3686051	1.557614	1.655013	2.007957	1.807854
228.207	1	0.09800252	0.05130798	0.04561031	0.05909476	0.1264102	0.1126324	0.3409452	0.2198594	0.1000054	0.08929198	0.09357691	0.1000594	0.3750947	0.232184	0.1258921	0.154896	0.07634017	0.07254647	0.065445	0.06337511	0.1032688	0.1732026	0.09588874	0.1102471
228.304	1	0.007729251	0.005892974	0.007153468	0.004009955	0.001699312	0.002134083	0.001868865	0.001355272	0.005479533	0.005003515	0.004355008	0.003022132	0.001729626	0.001556702	0.0007632535	0.000630532	0.006038465	0.005398119	0.005969336	0.003826166	0.00162431	0.00200866	0.002069271	0.001910031
228.305	1	0.4455497	0.9337594	3.417614	2.835725	0.2805474	0.1984316	0.1796964	0.1012686	2.495384	1.45099	1.410629	0.52724	0.09950644	0.07780739	0.08664022	0.07139398	0.6439577	0.5223592	0.5025734	0.5099048	0.08184919	0.1032588	0.1355621	0.07130355
228.306	1	0.2327236	0.131965	0.1088562	0.0750017	0.9839132	1.696854	0.5207508	0.1250453	0.1345299	0.22555	0.09371918	0.1653063	0.2696051	0.3670711	0.2805406	0.3101447	0.3137514	0.3414147	0.4205202	0.3714169	1.533511	1.60953	1.922013	1.77968
228.307	1	0.08643548	0.05844279	0.04230539	0.05206863	0.1037461	0.1462206	0.3111858	0.2440466	0.1036594	0.07050862	0.09354529	0.1047592	0.3370875	0.2593167	0.08123826	0.0943695	0.07604654	0.0594874	0.06493011	0.05378945	0.08895174	0.1368515	0.1163172	0.1175958
228.404	1	0.01198057	0.01061125	0.008976445	0.005817073	0.003487628	0.004640324	0.004473043	0.00339375	0.008983342	0.006782065	0.007756825	0.006776768	0.003750608	0.003200056	0.003638968	0.003177905	0.01024004	0.009939819	0.01007759	0.007359345	0.003312447	0.003725357	0.003576125	0.00366682
228.405	1	0.4024113	0.9892441	3.41746	2.780898	0.2768076	0.2176761	0.179125	0.106626	2.546515	1.39757	1.315308	0.5359215	0.1123479	0.09868201	0.08743787	0.07491556	0.5767079	0.5664536	0.4611577	0.5546446	0.08622205	0.1086094	0.1286434	0.08554346
228.406	1	0.2184143	0.127523	0.1058527	0.06709813	0.9559913	1.618744	0.5347872	0.20264	0.154853	0.1827633	0.07356548	0.1478009	0.3055557	0.3832539	0.2841503	0.324965	0.3093752	0.3318968	0.3959675	0.364884	1.503237	1.600693	1.835674	1.755866
228.406	1	0.09627067	0.04090601	0.05065526	0.05560799	0.06002541	0.1694077	0.2779186	0.2355499	0.1122736	0.08299289	0.08665159	0.09218217	0.2878028	0.2526898	0.09013453	0.06340521	0.04224983	0.06288707	0.04889511	0.05438896	0.08605241	0.08620655	0.1227952	0.110956
228.504	1	0.04014536	0.03865793	0.03286505	0.0294163	0.01630025	0.0174056	0.01763657	0.01530494	0.03582748	0.03261652	0.0344421	0.03136634	0.01619412	0.01562743	0.01637194	0.01378111	0.03812946	0.03729215	0.03637994	0.02909131	0.01630353	0.0170519	0.01638014	0.01375195
228.505	1	0.3747422	1.024492	3.368485	2.738995	0.2837614	0.2327382	0.1736011	0.1153758	2.597237	1.390634	1.220129	0.5435307	0.09806165	0.1014193	0.08579632	0.07155898	0.5214627	0.5785321	0.4162374	0.5654873	0.08404852	0.097389	0.1207378	0.1018716
228.506	1	0.1811985	0.1237003	0.1340151	0.1019532	0.917233	1.605911	0.5725837	0.2877863	0.1560485	0.1635587	0.0907989	0.1308627	0.3215838	0.34261	0.2860956	0.3179241	0.3170488	0.3012989	0.3557511	0.3565384	1.467839	1.629957	1.786654	1.765837
228.506	1	0.06760771	0.0477118	0.04531662	0.05262924	0.05396437	0.1668855	0.2948834	0.261349	0.1251101	0.08807257	0.08846755	0.1010568	0.309722	0.2606753	0.1022139	0.04201696	0.04911417	0.04972985	0.05623233	0.04151775	0.1089583	0.06535098	0.1268443	0.1215471
228.604	1	0.0838975	0.08150902	0.0734426	0.06803161	0.02799883	0.03004373	0.02894559	0.02467255	0.07691464	0.07221597	0.07379123	0.06624896	0.02778757	0.02883768	0.02816978	0.02379154	0.08134372	0.07997336	0.07759959	0.0625825	0.02921279	0.0303313	0.0296328	0.02521236
228.605	1	0.3431148	1.018997	3.317294	2.73715	0.2836981	0.2273847	0.1573077	0.1196361	2.663206	1.409413	1.109881	0.5616833	0.08375159	0.09402436	0.08319022	0.09065587	0.4818157	0.620909	0.385928	0.5572396	0.0879282	0.0940179	0.1187456	0.1057341
228.606	1	0.1490704	0.106524	0.1393505	0.1216914	0.8975228	1.679862	0.614664	0.4273597	0.12724	0.1589241	0.1434697	0.1611143	0.3221837	0.3129087	0.2960066	0.2960473	0.3219851	0.3016735	0.3486446	0.3706229	1.450775	1.667551	1.814129	1.854168
228.606	1	0.06728691	0.04796442	0.04682592	0.04383782	0.04880229	0.241573	0.435099	0.3789195	0.1238998	0.08885476	0.08832273	0.1038388	0.4301741	0.3715722	0.1304715	0.07431517	0.04518992	0.03752546	0.05299774	0.05653801	0.1152315	0.07691496	0.1488282	0.1658683
228.704	1	0.08308768	0.08033321	0.07132536	0.06772425	0.02617932	0.02573228	0.02484746	0.02352919	0.0760441	0.0701665	0.07229767	0.06489116	0.02667644	0.02649818	0.02521592	0.02122615	0.08025109	0.07898366	0.07639625	0.06223702	0.02572405	0.02621694	0.02619333	0.02253063
228.705	1	0.3074338	0.9636243	3.267229	2.746348	0.2959996	0.2164916	0.138717	0.1217038	2.665265	1.430358	1.010494	0.5767238	0.07344104	0.09636892	0.0767265	0.07660086	0.475648	0.6356139	0.3762382	0.5292086	0.07640857	0.09044999	0.1115879	0.08745103
228.706	1	0.1571907	0.1001881	0.1578498	0.1067799	0.8724896	1.641059	0.6453116	0.4666505	0.1120398	0.1334668	0.174451	0.1680914	0.317603	0.2838524	0.3040693	0.2671865	0.3469397	0.2621417	0.3547063	0.3286984	1.418509	1.621833	1.730979	1.796814
228.706	1	0.0713302	0.02798452	0.03845477	0.05268191	0.04997943	0.2272701	0.4192972	0.3477825	0.1314206	0.09566324	0.09512564	0.09411431	0.4104509	0.3620535	0.1459552	0.0767025	0.06582524	0.05590287	0.04813231	0.05637676	0.121915	0.06016452	0.1640419	0.1776137
228.804	1	0.05513845	0.05248529	0.04304201	0.0436096	0.02321319	0.02326528	0.02381589	0.02153005	0.05046097	0.04351189	0.0466133	0.04261863	0.0233808	0.02351921	0.02310342	0.01956958	0.05222773	0.05076162	0.04907963	0.04042725	0.02470431	0.02403338	0.02328334	0.01844088
228.805	1	0.2476053	0.8993178	3.236878	2.723272	0.2844832	0.2055928	0.1348726	0.1344375	2.670848	1.502095	0.9889149	0.6101889	0.06937133	0.1141969	0.07741413	0.08276813	0.5113371	0.6160758	0.3607421	0.5287563	0.07165108	0.08904693	0.1124001	0.08523948
228.806	1	0.1506237	0.1171286	0.1677729	0.08159749	0.8634136	1.622967	0.6596822	0.4642569	0.1232648	0.1246849	0.1885821	0.1557808	0.3265948	0.3194165	0.3073664	0.2310703	0.3670436	0.2250518	0.3477248	0.2977437	1.367868	1.553242	1.667387	1.732168
228.806	1	0.07670816	0.05246402	0.0381842	0.0529695	0.07293374	0.2179908	0.3597378	0.2896619	0.108323	0.04945435	0.05643107	0.07595756	0.3405446	0.3048538	0.1460119	0.07122212	0.06325503	0.04493577	0.03998008	0.05462286	0.1331581	0.07416049	0.1965188	0.1825281
228.904	1	0.02214188	0.01973814	0.01058994	0.01624273	0.01308883	0.01044516	0.01217533	0.01166741	0.02051929	0.01312413	0.01611894	0.01558536	0.01354874	0.01276236	0.01237472	0.01079316	0.0198313	0.01773215	0.01760989	0.01484409	0.01357424	0.01290395	0.01159083	0.008023244
228.905	1	0.2030528	0.8086548	3.213293	2.669961	0.2924002	0.2135652	0.1560113	0.1422178	2.682438	1.607068	1.048794	0.6507312	0.09249163	0.1079571	0.05702549	0.0674602	0.591234	0.5827773	0.3499332	0.5421994	0.08513069	0.08306567	0.120303	0.07128289
228.906	1	0.1661115	0.1454378	0.1679844	0.0783135	0.8700586	1.609194	0.6355261	0.4317021	0.1294729	0.1202448	0.1855357	0.1452488	0.3383487	0.3583911	0.310025	0.2299019	0.3783972	0.226808	0.3449159	0.2769685	1.312898	1.477054	1.652225	1.679914
228.906	1	0.08500357	0.05322523	0.05023073	0.04570527	0.05589655	0.1930169	0.3187993	0.2286575	0.07609888	0.04069848	0.07072926	0.06532312	0.2810027	0.2651508	0.126033	0.06833103	0.07052588	0.06657169	0.0320968	0.05871748	0.134628	0.07331228	0.196716	0.16279
229.004	1	0.01028076	0.00774919	0.005205149	0.007348972	0.0015547	0.002824725	0.002357445	0.001756148	0.008760068	0.00435593	0.003429637	0.004243032	0.00178469	0.001585179	0.0009272287	0.0008120764	0.008270565	0.004769659	0.007168489	0.005570914	0.001910279	0.001756975	0.00264407	0.002085571
229.005	1	0.1774884	0.695923	3.228952	2.685338	0.2883107	0.2268378	0.1688368	0.1437683	2.684199	1.711419	1.153895	0.6925489	0.09828731	0.09965126	0.06135165	0.07194704	0.6467618	0.5313847	0.3055916	0.5694478	0.08570959	0.08108675	0.1170703	0.07328536
229.006	1	0.1719553	0.1398073	0.168342	0.09321235	0.9304826	1.71883	0.6255577	0.4233493	0.1348526	0.1561567	0.1883678	0.1453783	0.3150082	0.3166846	0.3621603	0.2219034	0.3985427	0.2143209	0.3668545	0.2923521	1.236519	1.427169	1.744334	1.737398
229.006	1	0.09623876	0.0635302	0.06068965	0.05103055	0.1002328	0.2336313	0.4157162	0.2795993	0.09766268	0.04467655	0.08813589	0.08360151	0.350322	0.3385965	0.1504901	0.1211614	0.0792759	0.05871529	0.04223129	0.06718785	0.1537537	0.09258603	0.2378648	0.1905046
229.104	1	0.01049448	0.007444838	0.006065572	0.007536971	0.001713841	0.002574245	0.002202962	0.00144802	0.008246997	0.004572789	0.003042666	0.003932893	0.001695585	0.001256416	0.0009586326	0.0007742937	0.008008115	0.003773773	0.007771872	0.005636566	0.001703383	0.001820738	0.002521894	0.001927752
229.105	1	0.1735537	0.5738212	3.226229	2.679584	0.2906792	0.2248622	0.1693269	0.1336695	2.670855	1.769761	1.237583	0.7208922	0.1007823	0.09770069	0.05169355	0.05978436	0.6613044	0.4837509	0.2335526	0.5880208	0.08021082	0.06855982	0.1070718	0.05874844
229.106	1	0.1816418	0.1364724	0.1556423	0.1250886	0.9275326	1.690383	0.5657454	0.3925619	0.1552767	0.1559614	0.2047529	0.1340298	0.3333582	0.2701379	0.4040856	0.2142341	0.4276308	0.2315258	0.3969234	0.2954807	1.188611	1.358438	1.763035	1.737821
229.106	1	0.08278993	0.07451343	0.04223864	0.05594164	0.1265884	0.1976213	0.3795369	0.243624	0.07817552	0.05221831	0.0672833	0.04256437	0.3110437	0.2670882	0.1669925	0.1317489	0.05653308	0.05403955	0.04556935	0.06515475	0.1334176	0.1164319	0.235573	0.159173
229.204	1	0.01094374	0.007555881	0.006505453	0.007595976	0.001651034	0.002193723	0.001813098	0.001201949	0.007515599	0.004766565	0.003533105	0.003894625	0.001195932	0.001126689	0.001097863	0.00086726	0.007981626	0.003584592	0.008634856	0.006273072	0.001634586	0.001832416	0.002314937	0.001693636
229.205	1	0.1625394	0.4578745	3.202007	2.680018	0.2877705	0.2325753	0.163946	0.1324681	2.642202	1.794048	1.319163	0.7281615	0.1012524	0.09548474	0.03883947	0.08167728	0.6602452	0.454391	0.1607428	0.6014904	0.08200774	0.06851011	0.1294082	0.0460204
229.206	1	0.1888272	0.1462635	0.1173778	0.1100058	0.9087054	1.633711	0.5518903	0.3722752	0.1717034	0.1638044	0.2078056	0.1291113	0.3526786	0.2425986	0.4192082	0.2317962	0.4074837	0.2387176	0.4210179	0.2926455	1.166369	1.296271	1.751009	1.693333
229.206	1	0.0427388	0.05525103	0.06594129	0.06083525	0.1001489	0.1099359	0.2836181	0.1855323	0.05428673	0.05663538	0.083177	0.02542504	0.1959991	0.1872056	0.1995348	0.1258195	0.0536204	0.08116054	0.04822997	0.05562515	0.09398032	0.1630781	0.1981361	0.07892349
229.304	1	0.01165291	0.008204678	0.006367861	0.007732844	0.001660225	0.001765862	0.001696997	0.001178848	0.0070016	0.004890273	0.003917595	0.003419028	0.0008979687	0.0009681789	0.001039577	0.0008998746	0.007480852	0.003557359	0.009318864	0.006875693	0.001539067	0.001718811	0.002299709	0.001511654
229.305	1	0.1714169	0.3337139	3.19925	2.727174	0.2846537	0.2410739	0.1824018	0.1224931	2.646983	1.800725	1.406478	0.7305165	0.09793463	0.1074328	0.04887049	0.08369829	0.6504574	0.4449294	0.1315908	0.5990589	0.09029864	0.08561914	0.1345995	0.05809729
229.306	1	0.2209488	0.1479725	0.07960935	0.1022282	0.9047605	1.571256	0.5579354	0.3326856	0.1842816	0.1717539	0.2255259	0.1139502	0.3606866	0.2299348	0.4151426	0.2440724	0.3988517	0.2395416	0.4473574	0.2935805	1.129303	1.261038	1.732513	1.630811
229.306	1	0.07009583	0.06415117	0.05469534	0.05782731	0.09984696	0.1112416	0.2174148	0.1785977	0.05376621	0.045598	0.04879091	0.04990168	0.1574491	0.1844908	0.1839026	0.1341732	0.04154934	0.05964759	0.05047373	0.04160649	0.1003283	0.1428744	0.1650491	0.08080283
229.404	1	0.01352934	0.009849656	0.005865192	0.008071515	0.001641258	0.001947308	0.002507654	0.0017179	0.006626887	0.004918224	0.004458428	0.002764558	0.001498624	0.001628132	0.001678153	0.001047211	0.007726669	0.004142808	0.0110186	0.007828542	0.001722916	0.001909858	0.002715275	0.001896829
229.405	1	0.1840846	0.1714641	3.259381	2.788671	0.2900239	0.2437746	0.201376	0.119916	2.681505	1.788543	1.492259	0.7521461	0.09325235	0.09053695	0.05287328	0.09176942	0.611967	0.4739907	0.2123225	0.5885349	0.08503238	0.07030257	0.1077439	0.06826389
229.406	1	0.2511249	0.1192514	0.07270975	0.09102862	0.9441728	1.632074	0.5597811	0.2962833	0.1843297	0.1647287	0.2007912	0.1203353	0.3725292	0.2319399	0.4066452	0.2457937	0.4095849	0.2541885	0.4366555	0.2990332	1.142815	1.280364	1.832683	1.738952
229.406	1	0.07832299	0.07311922	0.04883379	0.07097938	0.09115585	0.1853663	0.4040789	0.3188197	0.07649356	0.05683551	0.109629	0.1019045	0.3323243	0.3677765	0.2975835	0.1899467	0.0553929	0.05689803	0.05085402	0.03297367	0.1579742	0.16068	0.2376223	0.1261574
229.504	1	0.01450819	0.01124349	0.005592071	0.008035182	0.001772012	0.002002638	0.002715412	0.001939715	0.006424671	0.005120636	0.004532164	0.002116848	0.002005345	0.00194307	0.001891084	0.001253848	0.007954059	0.004882818	0.01204691	0.008032536	0.002002581	0.00206348	0.002873079	0.001875736
229.505	1	0.224586	0.1730122	3.245718	2.80016	0.2892304	0.2334278	0.1858014	0.1390633	2.72264	1.740112	1.505375	0.7909557	0.09521258	0.1038375	0.07494174	0.09508975	0.5350906	0.5273241	0.312726	0.5565681	0.08891529	0.08800246	0.1089855	0.05885445
229.506	1	0.2582532	0.1203156	0.1083618	0.07844051	0.930896	1.606637	0.5886045	0.2679915	0.1444589	0.148366	0.1971769	0.1306149	0.3648125	0.2225318	0.4014698	0.2381695	0.4189119	0.2784185	0.4115281	0.3002935	1.137788	1.285118	1.84972	1.75413
229.506	1	0.09669159	0.05928925	0.06019171	0.06574953	0.1281906	0.2527902	0.4345891	0.3615811	0.06271086	0.07544565	0.09756646	0.1063594	0.40482	0.4152812	0.31315	0.2025281	0.06559456	0.06150014	0.05371802	0.04734094	0.1955139	0.1606356	0.2219088	0.1697866
229.604	1	0.02301015	0.02001348	0.012693	0.01450597	0.009113799	0.007753715	0.009437698	0.007057531	0.01098472	0.01329114	0.01095898	0.008327844	0.007351619	0.009614628	0.007316689	0.007499107	0.01362027	0.01378704	0.01986541	0.01396312	0.009248214	0.009032512	0.006675945	0.005492783
229.605	1	0.2951712	0.2577682	3.201342	2.766205	0.2863974	0.2099249	0.1889852	0.1334786	2.745482	1.642409	1.473091	0.8419704	0.08914721	0.08029161	0.06987026	0.0885056	0.4510151	0.5657505	0.4106039	0.5591372	0.06752769	0.06955659	0.1137973	0.06679077
229.606	1	0.2428552	0.09225836	0.1184443	0.06633797	0.9252963	1.531037	0.6362065	0.2553982	0.1157148	0.1659756	0.1992805	0.1390389	0.3414167	0.1974581	0.3763584	0.2382491	0.4154115	0.2666993	0.4034773	0.3169538	1.152263	1.262303	1.798949	1.740215
229.606	1	0.1013713	0.03903663	0.06412934	0.08286852	0.1463106	0.2595411	0.4089351	0.3339769	0.07128721	0.0712654	0.1023102	0.08809611	0.3934885	0.3894402	0.2874208	0.187445	0.05956615	0.05151142	0.05216523	0.06018245	0.1915957	0.1687353	0.2228831	0.1755718
229.704	1	0.03088726	0.02863879	0.02167896	0.02210992	0.009946085	0.009798992	0.01023407	0.009271765	0.01592769	0.02104233	0.01827348	0.01578332	0.01014306	0.01041872	0.009411924	0.008267284	0.02016646	0.02326921	0.02763331	0.01998433	0.01003438	0.01144719	0.00907147	0.008509116
229.705	1	0.356125	0.3238722	3.151306	2.72125	0.3029603	0.2199407	0.1768858	0.1360273	2.743218	1.552556	1.406964	0.87835	0.06066799	0.07670058	0.08485294	0.09532591	0.437851	0.5934447	0.4992698	0.5918717	0.07347104	0.07790832	0.1188244	0.0703526
229.706	1	0.1837058	0.0953682	0.1548493	0.0725514	0.9000003	1.447301	0.6747341	0.2718471	0.127311	0.1722877	0.2058363	0.1385154	0.3267113	0.2236377	0.348605	0.2366073	0.4030467	0.267756	0.3681417	0.3277011	1.189379	1.233178	1.727618	1.692923
229.707	1	0.09148278	0.05293598	0.05233934	0.07809155	0.1521973	0.2590954	0.4027038	0.3256294	0.09007369	0.069647	0.1034627	0.1052802	0.3904167	0.3604616	0.2667554	0.1762681	0.06471856	0.05966766	0.05884206	0.0513504	0.194962	0.1929137	0.2262631	0.1827362
229.804	1	0.02578328	0.02410498	0.01906541	0.0175152	0.01035711	0.01278188	0.009808455	0.01170164	0.01146487	0.01556098	0.01326537	0.01192099	0.01325134	0.01038585	0.01248858	0.00918395	0.01668763	0.01908073	0.02381128	0.01575424	0.01083493	0.01312803	0.01268995	0.01045421
229.805	1	0.3627053	0.3794402	3.161602	2.720763	0.3059512	0.2035639	0.1636031	0.1486795	2.795006	1.510328	1.338783	0.9038947	0.07350229	0.07859424	0.08811756	0.103144	0.454627	0.5914556	0.5601114	0.6505291	0.08516328	0.07277161	0.1167278	0.08010821
229.806	1	0.1428634	0.1131158	0.1751315	0.0879999	0.9406007	1.46344	0.6727365	0.2808511	0.1353627	0.1685607	0.1947692	0.102083	0.3340685	0.2874447	0.3135834	0.2387991	0.3887189	0.2787724	0.3342496	0.3337983	1.257024	1.297661	1.790722	1.75416
229.807	1	0.1040846	0.05148649	0.05858285	0.06996191	0.1698706	0.2660586	0.4998383	0.3622501	0.1104697	0.1113244	0.1179347	0.08604592	0.500379	0.467157	0.2586504	0.2119573	0.07990327	0.05637176	0.06155928	0.06854352	0.1808937	0.1971035	0.2194107	0.2173715
229.904	1	0.01460281	0.01274711	0.01037204	0.006455425	0.0020955	0.002283309	0.00291835	0.002022427	0.005782845	0.004753427	0.00464424	0.004675036	0.002550795	0.002371312	0.001618809	0.001547382	0.01018137	0.008908998	0.0129564	0.006929861	0.001769587	0.002523865	0.002529724	0.002158504
229.905	1	0.3933611	0.4360285	3.177591	2.696993	0.3190919	0.1986684	0.1681924	0.1473295	2.809367	1.479848	1.293586	0.9137286	0.06706698	0.07577968	0.1006071	0.1018592	0.4782911	0.5936135	0.5986832	0.6639703	0.07684936	0.07104216	0.1043166	0.07899507
229.906	1	0.1319223	0.1112814	0.1668637	0.0941962	0.9437243	1.469807	0.6166884	0.2801739	0.1267991	0.1807889	0.1827623	0.1107544	0.310869	0.3321101	0.3054472	0.2553024	0.3633355	0.271083	0.3377156	0.3359792	1.289418	1.346033	1.823283	1.801631
229.906	1	0.1230257	0.07017911	0.04515645	0.05238546	0.186401	0.2703958	0.5478595	0.3876903	0.1043221	0.1016161	0.07657897	0.0838052	0.5618075	0.4860449	0.2530877	0.248613	0.1014179	0.06711595	0.03141407	0.08496283	0.1652073	0.2147719	0.2046493	0.2397531
230.004	1	0.01486152	0.01310867	0.010915	0.005790122	0.002517362	0.002915358	0.002480355	0.002281607	0.006126056	0.005887359	0.004932158	0.005425555	0.002867817	0.002194257	0.00169653	0.0020679	0.01131769	0.009626916	0.0129653	0.008029112	0.002305636	0.002221715	0.002232386	0.002716812
230.005	1	0.4156005	0.5124777	3.15086	2.663904	0.3098201	0.1992174	0.1598333	0.1388059	2.804689	1.464269	1.231474	0.8856117	0.07427789	0.07349373	0.08604789	0.09985227	0.4966884	0.5931561	0.60147	0.6236632	0.102292	0.0857104	0.1022567	0.06814908
230.006	1	0.1471303	0.09214421	0.1389621	0.13945	0.9395001	1.440454	0.5774911	0.2545856	0.1399427	0.2072277	0.1762995	0.1291246	0.289029	0.3463722	0.3158715	0.2904094	0.3495855	0.265695	0.3279421	0.359293	1.306628	1.37456	1.780058	1.767452
230.006	1	0.1163577	0.06548982	0.030198	0.07603683	0.1591258	0.2276803	0.4547829	0.2946857	0.1023825	0.09402837	0.07366896	0.08740866	0.4696007	0.377581	0.2081215	0.2333008	0.1198621	0.06999935	0.03604963	0.08234016	0.1676803	0.187811	0.2034969	0.219564
230.104	1	0.01344485	0.01137097	0.009976876	0.004271512	0.002010649	0.00202803	0.002318805	0.001274885	0.006033118	0.005341053	0.004226007	0.005404345	0.001827669	0.001663375	0.001159692	0.001407701	0.01103968	0.008724802	0.01127749	0.007964096	0.00178023	0.002261745	0.002038232	0.002320755
230.105	1	0.4213968	0.5420984	3.121256	2.652606	0.3248131	0.2102751	0.1442001	0.1367768	2.755171	1.476025	1.147926	0.8551853	0.0637749	0.0814771	0.06998545	0.08484806	0.4955019	0.6186448	0.5576953	0.574473	0.0878693	0.09731804	0.0993536	0.06278062
230.106	1	0.1869657	0.07813089	0.1356654	0.1454156	0.9622749	1.425523	0.5512396	0.2514572	0.1423407	0.2018659	0.1779766	0.1425098	0.2746882	0.3229816	0.3411487	0.2971734	0.3503154	0.284318	0.3205489	0.381364	1.311625	1.404916	1.707628	1.72663
230.106	1	0.1140809	0.07833181	0.06935404	0.08348511	0.1528454	0.1689953	0.3930483	0.2148102	0.07964654	0.08490555	0.07867245	0.07459609	0.3735245	0.284154	0.1682811	0.2057983	0.1087018	0.08244632	0.04254813	0.08949319	0.1519059	0.1923757	0.1731231	0.2066685
230.194	1	0.0137023	0.01104355	0.00868839	0.003416898	0.002017397	0.002279173	0.00222572	0.001238965	0.005900741	0.005558332	0.003735312	0.005266185	0.001927791	0.001791103	0.001216073	0.001575026	0.01146851	0.008077955	0.01060742	0.008375099	0.001736783	0.002381735	0.002074191	0.002288262
230.197	1	0.383442	0.5418461	3.17346	2.726951	0.3233637	0.2233414	0.1344785	0.120782	2.785548	1.523931	1.078717	0.8696899	0.08057609	0.0871376	0.06459486	0.08521985	0.4851955	0.6295295	0.542939	0.5154065	0.08815338	0.1101493	0.1380088	0.0631388
230.198	1	0.1819784	0.08194076	0.1254644	0.1129268	0.9890063	1.452837	0.53193	0.2988885	0.1479242	0.188084	0.1643466	0.1454023	0.2886849	0.3027178	0.3577557	0.3092972	0.3431077	0.3013625	0.3274369	0.3834972	1.346278	1.488494	1.761036	1.772835
230.199	1	0.1030158	0.1138636	0.06744713	0.1048364	0.1780252	0.1632562	0.3953025	0.1988842	0.1062167	0.05525136	0.05714263	0.04545635	0.4324879	0.301309	0.2119349	0.2337853	0.1200224	0.06022679	0.05684391	0.07121739	0.1375706	0.1912097	0.1744557	0.1921551
230.304	1	0.01420368	0.01108164	0.006922807	0.002789584	0.001968045	0.002261117	0.002324213	0.001147485	0.005600784	0.005611965	0.003222243	0.005125107	0.00219116	0.001645372	0.001405988	0.001692187	0.01187529	0.007190556	0.01033675	0.008271028	0.001944258	0.002551041	0.002197371	0.002176496
230.305	1	0.3367432	0.5461345	3.17675	2.810008	0.3133401	0.2428737	0.1530739	0.1396867	2.812746	1.607066	1.046712	0.9128137	0.08807806	0.09640711	0.05824332	0.09155248	0.4954571	0.5844921	0.4936221	0.4423626	0.09508853	0.1002167	0.1597907	0.06064498
230.306	1	0.1512999	0.09159654	0.09643781	0.1022483	1.003983	1.448298	0.5405798	0.3416853	0.1524899	0.194366	0.1695339	0.1720069	0.2757308	0.3049446	0.3652968	0.3248021	0.3392168	0.3210637	0.3314997	0.3781331	1.367815	1.578018	1.829025	1.775274
230.306	1	0.07135887	0.08827837	0.1002543	0.1102415	0.1759517	0.1189604	0.3832066	0.1495272	0.1099686	0.04667916	0.08068626	0.02681241	0.4855056	0.2890893	0.2596559	0.2796558	0.10532	0.0949297	0.042577	0.09747887	0.1352875	0.248662	0.1229011	0.1639119
230.394	1	0.01384764	0.01085201	0.005413282	0.002650578	0.001620651	0.002073597	0.001954073	0.0009652774	0.005533521	0.005920989	0.002817029	0.005065466	0.001801098	0.001397519	0.001153005	0.001373841	0.01161148	0.006056387	0.01002411	0.007498301	0.002141182	0.002565385	0.001881119	0.001768263
230.395	1	0.3568983	0.5004932	3.165311	2.861297	0.3141997	0.2496301	0.1500831	0.1442102	2.833013	1.669307	1.072842	0.9295715	0.09366139	0.08640719	0.0483968	0.09781649	0.4859018	0.5394959	0.424145	0.3888175	0.07330229	0.09832855	0.1849602	0.04616988
230.396	1	0.164365	0.1511992	0.09148918	0.08071479	0.9903819	1.419738	0.5583068	0.3297338	0.1389364	0.1982013	0.16464	0.1667154	0.2738495	0.3170778	0.3429816	0.3024426	0.317718	0.2981293	0.3195378	0.3678586	1.357137	1.593144	1.788611	1.695057
230.397	1	0.07335008	0.07064795	0.05854781	0.1016724	0.1397211	0.07355543	0.2955008	0.1590955	0.07953876	0.04511988	0.06814493	0.05334741	0.3697136	0.2045644	0.212007	0.2223087	0.0620955	0.06871817	0.05232487	0.08991467	0.1239739	0.2419991	0.07546824	0.09582926
230.494	1	0.0134877	0.01019171	0.005323896	0.003216181	0.001485461	0.002006057	0.001634208	0.001215994	0.005438621	0.006259987	0.002941493	0.005601405	0.001627448	0.0014415	0.0007801393	0.001031368	0.01089643	0.005477704	0.009973098	0.006722317	0.002052978	0.002367748	0.001825134	0.001596473
230.495	1	0.3846392	0.4164987	3.161809	2.879251	0.3124123	0.2406366	0.1524975	0.1702852	2.825642	1.735492	1.143627	0.9305094	0.0780501	0.08394941	0.05197827	0.09338694	0.4713125	0.5084142	0.3867563	0.4095175	0.06850849	0.1165922	0.17637	0.05224665
230.496	1	0.1762646	0.1599772	0.102523	0.06292758	0.9693758	1.414288	0.5796917	0.3098579	0.1152156	0.2069418	0.1587706	0.1419861	0.2633377	0.3141547	0.3163668	0.2789721	0.3031693	0.2736268	0.3223939	0.3590779	1.345396	1.613058	1.732196	1.628008
230.497	1	0.1323995	0.06639972	0.04653764	0.06878738	0.1163985	0.09650051	0.2515915	0.1967813	0.08256857	0.06550592	0.07551594	0.09203835	0.3173018	0.1938176	0.1376994	0.1639819	0.07117816	0.08302379	0.03925268	0.07522922	0.1400121	0.207322	0.05656138	0.06792004
230.594	1	0.01429998	0.01075719	0.006413951	0.004284539	0.001458423	0.001970089	0.002156431	0.001771247	0.005280264	0.006627899	0.0035063	0.006249727	0.002068347	0.001860005	0.0009518822	0.0011234	0.01105802	0.006173577	0.01099972	0.006288763	0.002060037	0.002528826	0.001986092	0.001652402
230.595	1	0.3648612	0.3564588	3.206147	2.888847	0.3136292	0.2329564	0.1664233	0.1427894	2.803469	1.823124	1.263568	0.9488954	0.06720187	0.07007164	0.05687301	0.08451538	0.4663505	0.4715869	0.3466318	0.4726138	0.06679185	0.1012607	0.1660246	0.06552428
230.596	1	0.1472522	0.1615255	0.1184615	0.09235958	0.9830923	1.446801	0.60472	0.3331774	0.1171081	0.2163996	0.1750098	0.1423114	0.2461739	0.2904503	0.3270087	0.2955656	0.3065282	0.2905809	0.3355177	0.3552007	1.375016	1.686271	1.781226	1.651768
230.596	1	0.1276596	0.08453676	0.06975569	0.06913876	0.1282518	0.1265918	0.3861288	0.351158	0.1005084	0.09564072	0.114035	0.1365844	0.4422604	0.333816	0.1456377	0.155926	0.1147649	0.1053945	0.04957855	0.07090027	0.1626386	0.2134353	0.08707111	0.08839648
230.694	1	0.01514563	0.01135104	0.007415387	0.005419418	0.001662056	0.002152438	0.00282873	0.002353336	0.004909191	0.0065991	0.004215902	0.006332784	0.002504147	0.002383197	0.001202744	0.001178099	0.01088783	0.007007302	0.01209823	0.005907666	0.002131875	0.002438835	0.00216609	0.00188923
230.695	1	0.3593236	0.2940142	3.273568	2.908179	0.3140406	0.245914	0.190868	0.1668748	2.864133	1.932013	1.387498	0.9799474	0.09008512	0.08625854	0.07013529	0.0879615	0.4647501	0.4212237	0.298926	0.4984578	0.0548301	0.1040799	0.1509305	0.06602697
230.696	1	0.1067314	0.1461067	0.1241956	0.1084966	1.001231	1.46687	0.6146765	0.3262816	0.1410785	0.2147449	0.2091899	0.140871	0.2648248	0.2783247	0.3504405	0.2841458	0.3145804	0.3182116	0.3660322	0.3647679	1.41087	1.738117	1.838066	1.670242
230.696	1	0.1222672	0.08254784	0.06027729	0.04640898	0.1674169	0.2007035	0.5330712	0.4695819	0.1272626	0.09680372	0.09518739	0.1309602	0.5523985	0.4744582	0.1740168	0.1410784	0.1039592	0.06055512	0.04565774	0.05367959	0.1862773	0.2232684	0.09224229	0.1390727
230.794	1	0.01467717	0.01105075	0.00813204	0.006348035	0.001814327	0.002208376	0.002787077	0.002257999	0.004297495	0.005937206	0.00468723	0.005781999	0.002342095	0.002255299	0.00122097	0.0009748168	0.009770248	0.0069229	0.01211099	0.005718924	0.002023759	0.002575703	0.002166946	0.002013244
230.795	1	0.3561321	0.2799378	3.322689	2.866164	0.3161049	0.2649403	0.1957244	0.1462557	2.885361	1.980778	1.47417	0.9615831	0.1008465	0.06365195	0.08686614	0.07896083	0.4534768	0.3903675	0.2609527	0.4609718	0.06092133	0.1103442	0.1348769	0.0564729
230.796	1	0.1028936	0.1443108	0.1462089	0.09985199	0.9830604	1.464156	0.6020149	0.2991417	0.1280266	0.2405893	0.2147084	0.1066008	0.2650614	0.278087	0.3404388	0.2558257	0.2864519	0.3075659	0.3452874	0.3595452	1.421838	1.727607	1.778486	1.622816
230.796	1	0.1089535	0.06901248	0.06767368	0.05468185	0.1543859	0.2086373	0.5063719	0.4545585	0.1308621	0.07983967	0.07859548	0.1167575	0.5325086	0.4697428	0.1692583	0.122265	0.0830839	0.08014755	0.04531502	0.0566599	0.1415091	0.2078576	0.07940648	0.1692039
230.894	1	0.01402951	0.01055449	0.007954757	0.006624223	0.001702039	0.002294938	0.002621919	0.00215285	0.003938747	0.005026661	0.004830371	0.004823802	0.002135255	0.001938453	0.00128732	0.0007570269	0.008533043	0.006026803	0.01146284	0.006008163	0.001757617	0.002202561	0.001859372	0.001943602
230.895	1	0.3330756	0.2911811	3.342414	2.824491	0.3021175	0.2450324	0.1787623	0.1577868	2.873503	1.961171	1.51255	0.976762	0.1059778	0.05167059	0.08591265	0.07902587	0.4263593	0.3824154	0.2591301	0.4079281	0.0704278	0.1207526	0.1270142	0.04777807
230.896	1	0.1090419	0.1452465	0.1239476	0.08453465	0.9952673	1.455866	0.580315	0.2791747	0.1660553	0.2421216	0.2065601	0.06362577	0.3019624	0.3111693	0.3378061	0.2336563	0.2867126	0.2637265	0.3056953	0.3207518	1.448827	1.684353	1.697117	1.566464
230.897	1	0.08325544	0.07628562	0.05314389	0.03680935	0.1170375	0.2168339	0.477701	0.4210787	0.1471324	0.09401488	0.0963267	0.1105587	0.4953331	0.4361004	0.1633354	0.1148468	0.07392966	0.0543985	0.05740985	0.05342853	0.1099682	0.1558218	0.07158735	0.1789397
230.994	1	0.01408424	0.01074496	0.007270331	0.006719619	0.001769327	0.00261048	0.00301876	0.002514048	0.003936885	0.004697881	0.004875444	0.003869673	0.002554622	0.002127248	0.001453738	0.0007807733	0.008202017	0.005659604	0.01177235	0.006721765	0.001608882	0.002243222	0.002085161	0.002329894
230.995	1	0.3115877	0.317662	3.398684	2.828533	0.3149245	0.2523977	0.1983785	0.1482771	2.878717	1.938075	1.548932	0.9865062	0.08266331	0.06692641	0.08916787	0.07920014	0.3963726	0.3780448	0.2696727	0.3594368	0.08631802	0.1232876	0.1143425	0.05547476
230.996	1	0.113273	0.1656626	0.1282051	0.06459621	1.019953	1.525782	0.5765246	0.3017849	0.1890288	0.2150212	0.1766112	0.06128155	0.3541436	0.3050942	0.3372086	0.2578707	0.3049239	0.2512491	0.3110925	0.308334	1.500802	1.702011	1.729697	1.607204
230.996	1	0.09334038	0.04958634	0.05416035	0.03532829	0.1311443	0.2667336	0.5787283	0.4857903	0.1357868	0.1066574	0.1246649	0.1125516	0.5726792	0.505285	0.1892367	0.1375729	0.08329559	0.08156826	0.05513122	0.04844928	0.09607352	0.1517068	0.0975164	0.2231587
231.093	1	0.01447147	0.01120995	0.006430392	0.006944081	0.001910389	0.002919253	0.003181521	0.002538855	0.004163126	0.004753655	0.004776777	0.00321526	0.002797856	0.002229827	0.001315333	0.0008447817	0.00859259	0.005661276	0.01184038	0.007256178	0.001764831	0.002168023	0.002195577	0.002321554
231.093	1	0.2917534	0.3458108	3.480587	2.827679	0.3028038	0.2392833	0.1860115	0.1452712	2.843153	1.873875	1.58365	1.010479	0.07084852	0.0535326	0.06898227	0.07088767	0.411321	0.3669474	0.2563015	0.3309053	0.08028315	0.1406559	0.07867973	0.05080103
231.094	1	0.1129753	0.1643395	0.1147572	0.05441745	1.041596	1.581248	0.5660545	0.3273585	0.1783762	0.1894972	0.1717992	0.07608196	0.3803957	0.2944674	0.3226357	0.2752745	0.3187331	0.250326	0.3385389	0.3118779	1.563678	1.691689	1.77224	1.628983
231.094	1	0.1102597	0.06772656	0.05716366	0.06556918	0.1614151	0.3062103	0.6313794	0.5106913	0.1082567	0.08310466	0.09903502	0.1059319	0.6145519	0.5372475	0.1898553	0.1602547	0.09134235	0.07565048	0.07434622	0.04676948	0.105518	0.147939	0.1327558	0.2392156
231.194	1	0.01401833	0.01084659	0.00579771	0.006983878	0.001957722	0.002992194	0.002830966	0.002247279	0.004781454	0.004604456	0.004594449	0.003260179	0.002327494	0.002027542	0.00122147	0.0008296342	0.008603001	0.005771009	0.01141088	0.007126853	0.001821633	0.0021756	0.002239384	0.002147341
231.195	1	0.3056756	0.3784314	3.473691	2.808828	0.3153199	0.2474589	0.185502	0.1735358	2.898183	1.836718	1.573263	1.008001	0.07115916	0.09227949	0.05428428	0.05913401	0.4242289	0.4180445	0.2836237	0.3429121	0.09723616	0.1531115	0.1086752	0.05063693
231.196	1	0.1556027	0.1468658	0.1113663	0.05192834	1.045656	1.570542	0.5695116	0.3575948	0.1760911	0.1830655	0.1542052	0.100586	0.3700702	0.2723285	0.2908285	0.2769688	0.3105734	0.2530289	0.3436065	0.2995812	1.588956	1.622297	1.72905	1.594097
231.196	1	0.1018049	0.09404066	0.06151673	0.06279527	0.1738398	0.3141373	0.5383509	0.4283818	0.1031742	0.07255316	0.0943613	0.09722648	0.5136411	0.4707094	0.1986227	0.1194318	0.08347522	0.05320233	0.06533185	0.06426199	0.1037981	0.1429791	0.1618555	0.2022588
231.294	1	0.01338194	0.01056083	0.005516425	0.007129382	0.002141796	0.002881661	0.00235147	0.001817988	0.005671576	0.004421824	0.004445547	0.003411023	0.002010435	0.001674617	0.001257741	0.0007847932	0.009037967	0.006181381	0.01083694	0.00688896	0.001832384	0.002073408	0.002116819	0.001978418
231.295	1	0.3569209	0.3950027	3.423257	2.773563	0.3202534	0.2509747	0.1861059	0.1830377	2.896412	1.81219	1.516323	0.9969195	0.05632129	0.100183	0.05664266	0.07351457	0.4180909	0.4711182	0.3189962	0.3851343	0.07442681	0.137289	0.1351918	0.05053553
231.296	1	0.1814806	0.159415	0.1019058	0.06502172	1.007419	1.549189	0.5798656	0.3853042	0.1631152	0.1686247	0.1378181	0.130633	0.3150046	0.2554595	0.2802728	0.2710683	0.3009145	0.2697342	0.3213842	0.2890932	1.610761	1.557242	1.657052	1.572761
231.296	1	0.1037593	0.08838222	0.08029928	0.04894469	0.1693204	0.2763751	0.4244232	0.3199608	0.08956351	0.06010058	0.08593442	0.07658998	0.4017426	0.3587257	0.204093	0.09723513	0.06990192	0.0611721	0.04545248	0.07006522	0.1038056	0.1183203	0.2062078	0.1574776
231.394	1	0.01320327	0.0107866	0.005871468	0.007369898	0.00236556	0.002794387	0.002656748	0.001761765	0.006715129	0.004206427	0.004284198	0.003620552	0.002088629	0.001514069	0.001502715	0.0009020939	0.01033099	0.006818016	0.01095061	0.006641634	0.002143063	0.002145426	0.002364384	0.001803371
231.395	1	0.4028412	0.3835641	3.37624	2.752951	0.3281176	0.2432358	0.1805391	0.1830757	2.925686	1.792239	1.458383	0.9845787	0.0492415	0.111574	0.06512615	0.06069965	0.4092878	0.530509	0.3491502	0.4287896	0.08175572	0.1461441	0.1512445	0.05641136
231.396	1	0.2021526	0.1784629	0.08951374	0.06834207	1.03612	1.577455	0.6191103	0.3965315	0.1795884	0.159215	0.125372	0.1508541	0.2925301	0.2587507	0.2846343	0.2499604	0.3086956	0.2766011	0.3205018	0.298464	1.704346	1.547562	1.68077	1.631281
231.396	1	0.09928452	0.1071455	0.05546336	0.07496221	0.2018889	0.2556061	0.465563	0.3242518	0.1118769	0.0732079	0.07790494	0.061224	0.420972	0.3028193	0.2715121	0.1287099	0.03603812	0.04966706	0.07926351	0.05958639	0.07475971	0.1589135	0.2647307	0.1360737
231.494	1	0.01339566	0.01112188	0.006635298	0.007633143	0.002382592	0.002541397	0.003110452	0.001886193	0.007574658	0.003756954	0.003894162	0.003493783	0.002112731	0.001704689	0.001724327	0.001026853	0.01134114	0.006952845	0.01081489	0.006865868	0.002331065	0.00247995	0.002602618	0.001861494
231.495	1	0.4464236	0.3651082	3.351093	2.756037	0.3271299	0.2322331	0.1709978	0.1604758	2.934507	1.776066	1.389739	0.9630325	0.04646447	0.1015047	0.06441353	0.05045944	0.4114899	0.576585	0.4087902	0.4828469	0.05837271	0.1430203	0.1358801	0.06336707
231.496	1	0.2155281	0.1875004	0.08505686	0.07329799	1.073304	1.606458	0.6847487	0.3622225	0.17448	0.1388939	0.1186438	0.1481295	0.2785425	0.2655136	0.2957755	0.2375668	0.2804041	0.2664931	0.3315541	0.31704	1.795353	1.540429	1.737682	1.693523
231.496	1	0.07995505	0.1113156	0.07860196	0.095101	0.208658	0.2158899	0.5693206	0.3417622	0.09716526	0.07533931	0.1118739	0.06043186	0.4565778	0.2782083	0.3691756	0.1947509	0.07109056	0.06649838	0.07819923	0.08104758	0.1321402	0.234286	0.2872172	0.0996597
231.594	1	0.0125987	0.01073033	0.00692472	0.007732282	0.002299059	0.002075763	0.002784252	0.001755041	0.008085319	0.003454888	0.002974514	0.003408278	0.001926072	0.001458479	0.001566195	0.001194869	0.01131926	0.006060566	0.009833023	0.006725889	0.002439083	0.002590239	0.002402827	0.00166672
231.595	1	0.4824253	0.3670275	3.33089	2.769416	0.3317874	0.2397641	0.1662505	0.1514026	2.952257	1.752619	1.303279	0.9639336	0.0554306	0.07119736	0.07115332	0.04651	0.4105742	0.6081083	0.4644456	0.4801359	0.06374752	0.15093	0.1418976	0.07122158
231.596	1	0.2393627	0.228826	0.121122	0.0909127	1.07646	1.601007	0.6830831	0.2937475	0.1973852	0.1623141	0.1231087	0.1220922	0.2995639	0.2674025	0.3242638	0.2250537	0.302684	0.2472327	0.352661	0.3284749	1.789435	1.48097	1.720069	1.691043
231.596	1	0.08343233	0.1084034	0.08390058	0.06841467	0.1887987	0.126884	0.5041017	0.3335141	0.08460962	0.07861968	0.09289856	0.08327997	0.4141679	0.2701475	0.349333	0.2130712	0.08102115	0.05664409	0.06568052	0.05496329	0.1476699	0.2509911	0.2475603	0.07394171
231.694	1	0.01254452	0.01040546	0.006889661	0.00747941	0.00230231	0.001515307	0.002567281	0.001719019	0.008581371	0.003397773	0.00266115	0.003406763	0.00210621	0.001674329	0.001316016	0.001356577	0.01146883	0.005334497	0.00902582	0.006562429	0.002517694	0.002415158	0.002209381	0.001916605
231.695	1	0.4670932	0.3474755	3.293319	2.79347	0.3260337	0.2435619	0.1637779	0.1605497	2.988141	1.740718	1.227783	0.9825755	0.0654903	0.0774645	0.08073273	0.05640951	0.4104022	0.5962574	0.5290211	0.4123089	0.05169171	0.1239886	0.1354511	0.06511234
231.696	1	0.238107	0.2189588	0.1114075	0.1065627	1.054034	1.570014	0.6675282	0.2275945	0.2008735	0.1867058	0.1483685	0.1037777	0.302235	0.2428684	0.3359705	0.2210627	0.3298272	0.244747	0.3669673	0.3367308	1.717237	1.442512	1.699066	1.685826
231.697	1	0.1039042	0.106114	0.08552961	0.05852837	0.1948351	0.2176161	0.457743	0.3643082	0.06430689	0.04593042	0.1096259	0.1216136	0.4058387	0.3462486	0.2854569	0.2391902	0.0975819	0.0551432	0.07386038	0.04508841	0.1684967	0.2370595	0.2191795	0.1313552
231.794	1	0.01389208	0.01091946	0.006346142	0.007157326	0.002534339	0.001472098	0.002918471	0.00194548	0.008793638	0.003555783	0.003203254	0.003245773	0.002430783	0.002282392	0.001664272	0.001509202	0.01220937	0.005880891	0.009664516	0.006711445	0.002415417	0.002410186	0.002342116	0.00217325
231.795	1	0.4723239	0.3428349	3.281934	2.842492	0.3219465	0.2485497	0.1583391	0.1479441	2.988404	1.75963	1.173218	0.9794058	0.0637907	0.08405253	0.07940858	0.0436002	0.4257176	0.5730022	0.5526361	0.3149812	0.04821244	0.1105878	0.1227566	0.07552143
231.796	1	0.1965044	0.1924154	0.11342	0.1312098	1.083758	1.617583	0.6798953	0.1634814	0.2332198	0.2032952	0.1433796	0.1024952	0.310006	0.2172808	0.3572596	0.2358295	0.333	0.2565351	0.3878015	0.342206	1.648257	1.439603	1.749654	1.743497
231.796	1	0.0712605	0.1237099	0.07582895	0.05435378	0.2393909	0.2630189	0.5594919	0.4469763	0.0731448	0.09736092	0.143581	0.1431697	0.5073036	0.4694743	0.294816	0.2771416	0.08485292	0.06018241	0.06169041	0.05226164	0.1712297	0.2699539	0.2160947	0.159258
231.894	1	0.02322991	0.01937629	0.009796215	0.01239979	0.0060963	0.005220621	0.007393786	0.005535879	0.01564461	0.01016645	0.009857626	0.009783951	0.007188531	0.006613487	0.005506644	0.005216501	0.02028446	0.01513372	0.01720192	0.01239252	0.005449548	0.006632755	0.005770804	0.004106432
231.895	1	0.4938608	0.3449659	3.266971	2.90092	0.3330458	0.2370485	0.1445853	0.1320553	3.006392	1.796703	1.178118	0.9763967	0.06897796	0.0984199	0.1016659	0.05361279	0.4384535	0.5477001	0.5331206	0.2228819	0.05857599	0.1062264	0.1220944	0.06796187
231.896	1	0.1852669	0.1704343	0.1400082	0.1275845	1.085296	1.66301	0.6749133	0.1900943	0.204841	0.1991471	0.1487959	0.09921769	0.2843128	0.2291795	0.3692704	0.2392075	0.3634831	0.2572675	0.4017316	0.3463064	1.628103	1.428263	1.844294	1.802761
231.896	1	0.06866017	0.08603693	0.0693595	0.06207712	0.2649102	0.2629165	0.679891	0.5541383	0.08381975	0.1112148	0.1312558	0.1440308	0.6363066	0.6043105	0.3048213	0.3075697	0.06589083	0.0565549	0.07201116	0.04781203	0.1776647	0.2974452	0.2084958	0.1778134
231.994	1	0.04148084	0.03723261	0.02411961	0.02768564	0.01859131	0.01755391	0.01909285	0.01685435	0.03321648	0.02776488	0.02723167	0.02538241	0.02060121	0.01784606	0.01776047	0.0164726	0.03779352	0.03418224	0.03432932	0.02437514	0.01668741	0.01840861	0.01799133	0.01216968
231.995	1	0.5253295	0.3686859	3.299011	2.971629	0.3239987	0.2427995	0.1509927	0.1234163	2.973177	1.840577	1.209415	0.9382527	0.07506952	0.1043369	0.08135313	0.06556584	0.452739	0.4918993	0.4575296	0.1642516	0.06322686	0.1130745	0.1201071	0.06747093
231.996	1	0.2171154	0.154259	0.1635639	0.1384408	1.043902	1.620429	0.6439246	0.2871014	0.1690156	0.1798914	0.1551353	0.08759909	0.3033654	0.2333311	0.3707688	0.2282305	0.3866102	0.2427216	0.4064867	0.3502506	1.604911	1.387611	1.836252	1.78474
231.996	1	0.06035105	0.1212254	0.08543995	0.06989365	0.2489068	0.2570266	0.662559	0.5392811	0.08290681	0.1154608	0.1281008	0.1362153	0.6271329	0.5795999	0.2651945	0.3093325	0.06748447	0.05306738	0.067949	0.06112011	0.1953592	0.276895	0.2018821	0.1821323
232.094	1	0.0505524	0.04601207	0.03195285	0.03517491	0.02361	0.0223602	0.02439033	0.02190714	0.04232276	0.03739188	0.03661144	0.03376925	0.02554391	0.02277622	0.02301877	0.02074298	0.04651036	0.04422766	0.0432509	0.02954108	0.02218594	0.02388057	0.02309445	0.01606556
232.095	1	0.5592845	0.3691261	3.353931	3.05803	0.3207597	0.2616073	0.166584	0.1241969	2.980871	1.910238	1.270198	0.8862238	0.08107853	0.09584243	0.06927286	0.06816293	0.4475115	0.4136357	0.376042	0.2148756	0.06747141	0.1165444	0.1382076	0.06374735
232.096	1	0.2150246	0.1633732	0.1716344	0.1370521	1.008594	1.574944	0.5968681	0.353559	0.1831329	0.163368	0.1477363	0.1049299	0.3029485	0.2167379	0.3687711	0.2559255	0.3864976	0.2366371	0.4014026	0.3655517	1.545689	1.354966	1.818713	1.768617
232.096	1	0.07131698	0.1067288	0.06266669	0.05855832	0.2135733	0.252978	0.6359124	0.4845357	0.1017677	0.1072509	0.1220367	0.1346832	0.6171757	0.5521851	0.2445996	0.2886814	0.1022861	0.06477219	0.08422153	0.05805525	0.2191089	0.2630821	0.2165447	0.2156191
232.194	1	0.05293328	0.0479436	0.03276112	0.0358306	0.0197577	0.01881532	0.02200793	0.01854397	0.04381623	0.03990529	0.03850199	0.03523887	0.02167409	0.01904332	0.01961186	0.0172499	0.04818183	0.04696055	0.04562323	0.02883396	0.01942509	0.02217217	0.01966946	0.01478948
232.195	1	0.5816793	0.3526378	3.441183	3.137821	0.3180406	0.2580822	0.1753466	0.1216222	2.950578	1.978312	1.37066	0.8340458	0.09075974	0.1007292	0.06923682	0.06771271	0.4218806	0.345504	0.2693619	0.3020239	0.07655163	0.09978094	0.1410337	0.05210315
232.208	1	0.2082172	0.1868385	0.1514167	0.1113131	1.026583	1.59866	0.602062	0.4099358	0.1582893	0.1859764	0.1550998	0.1190156	0.2896078	0.2389736	0.3540809	0.2857372	0.3631633	0.2393284	0.4094491	0.3675544	1.502781	1.350928	1.873805	1.799942
232.209	1	0.09415861	0.08235626	0.05920051	0.0720006	0.1896497	0.2530149	0.6762372	0.4901415	0.1056975	0.09893469	0.1000883	0.1137425	0.6788111	0.5852021	0.2415796	0.3037936	0.1132717	0.08484573	0.08228149	0.03478528	0.2093361	0.2317841	0.2257255	0.2426129
232.294	1	0.0551398	0.05012532	0.03322398	0.03602591	0.02208349	0.02307374	0.0228393	0.01787188	0.04466874	0.04146462	0.03941877	0.03606788	0.02210911	0.02228538	0.02173789	0.01639247	0.04938252	0.04906241	0.04779224	0.02802857	0.02267785	0.02410595	0.02096778	0.017779
232.295	1	0.6082061	0.3341616	3.531146	3.183667	0.3197606	0.2664937	0.1978688	0.1349156	2.920848	2.073611	1.468894	0.8028795	0.0781333	0.09096044	0.06166733	0.04998405	0.3908976	0.3223506	0.1599931	0.3516884	0.06832864	0.1184545	0.1169787	0.05332367
232.296	1	0.1934423	0.1964299	0.2011075	0.09576764	1.050237	1.671905	0.6310827	0.4409803	0.1372126	0.1855787	0.1524873	0.1219985	0.2778765	0.2341597	0.3222758	0.3082978	0.3561409	0.2236581	0.4194142	0.3639736	1.460927	1.368495	1.970651	1.858637
232.296	1	0.06516024	0.09895156	0.08443651	0.1179056	0.21347	0.3027357	0.7320986	0.4966705	0.07956588	0.08582453	0.07369129	0.07057875	0.7670939	0.6336932	0.2822172	0.3590732	0.1166157	0.09023983	0.07364585	0.06770151	0.21148	0.1983238	0.2458822	0.2453924
232.394	1	0.02260415	0.01832017	0.006896515	0.007859802	0.005362913	0.00531979	0.00755769	0.00643913	0.01407868	0.01194845	0.008180051	0.008135335	0.007063558	0.006158385	0.005201067	0.005745752	0.0175449	0.01623379	0.01715169	0.006840199	0.005894598	0.006235736	0.006654216	0.003419612
232.395	1	0.6329147	0.3168717	3.534903	3.173865	0.3141387	0.2724521	0.2003231	0.1321999	2.880307	2.11907	1.528393	0.7887508	0.07845116	0.09904918	0.08778943	0.05615416	0.3743247	0.3314813	0.1949326	0.3888956	0.06207063	0.1219352	0.1114235	0.04039891
232.396	1	0.2094081	0.1944799	0.222492	0.08846241	1.035832	1.671334	0.6286944	0.3949412	0.1347748	0.1919665	0.1308302	0.1332349	0.3009452	0.2388023	0.3057144	0.2944333	0.3544088	0.223118	0.3930115	0.3401787	1.442482	1.379743	1.940828	1.831049
232.396	1	0.07696957	0.09976528	0.07947318	0.1157213	0.1956543	0.2965838	0.6645145	0.3848383	0.09620581	0.08499215	0.1096431	0.08466517	0.7124967	0.5282934	0.2726037	0.3528293	0.1033344	0.09789142	0.06161944	0.07347279	0.2074451	0.2138135	0.2548163	0.2537802
232.494	1	0.01591984	0.01141241	0.005213791	0.004617187	0.001628227	0.002955386	0.00289186	0.001356423	0.008549755	0.007019991	0.004157857	0.002290647	0.002833563	0.002190591	0.001768727	0.00154151	0.01174147	0.009238968	0.01111117	0.005258091	0.002314701	0.002579349	0.002801329	0.002404896
232.495	1	0.6402972	0.2730796	3.537518	3.127672	0.3117286	0.2864987	0.1959274	0.1111891	2.82597	2.130369	1.554624	0.7660439	0.05531362	0.09080679	0.1042584	0.05139586	0.3737947	0.3499714	0.2621108	0.3823985	0.04357895	0.1020073	0.110941	0.03906518
232.496	1	0.1913874	0.1920691	0.1956774	0.08401531	0.9989755	1.651352	0.6139622	0.3445386	0.1569627	0.2127096	0.1203651	0.1256979	0.2909074	0.2466161	0.2742019	0.2994022	0.3594014	0.2721597	0.3648789	0.2946523	1.424095	1.401745	1.892672	1.799093
232.496	1	0.09521447	0.08129587	0.08167759	0.1130766	0.1603766	0.2746151	0.5476186	0.2512812	0.1214214	0.0563247	0.07856692	0.08674432	0.6198116	0.4199454	0.2856913	0.3217774	0.09580118	0.1105707	0.07474552	0.06229859	0.1906063	0.265656	0.2309426	0.2301052
232.594	1	0.01513863	0.009942607	0.005309779	0.004931277	0.001456392	0.002695488	0.002673733	0.001133932	0.008215827	0.006749755	0.003995463	0.001833203	0.002629898	0.001636163	0.001630572	0.001375126	0.01139864	0.00751707	0.01086106	0.006119866	0.00220396	0.00269333	0.00250652	0.002277702
232.595	1	0.6210328	0.2461393	3.555839	3.100939	0.3067797	0.2811241	0.1907212	0.1210794	2.857137	2.087597	1.559842	0.7824725	0.06467528	0.09532743	0.09444452	0.06709387	0.3609276	0.4117374	0.3275015	0.3936861	0.039381	0.1055816	0.1095215	0.04799725
232.596	1	0.1644517	0.1965107	0.1526209	0.09688585	1.000655	1.63535	0.6081024	0.2987733	0.1883651	0.2118691	0.1098195	0.1208054	0.2890512	0.21618	0.237016	0.32792	0.3351006	0.2940587	0.3492576	0.2834675	1.396194	1.447668	1.900026	1.779668
232.596	1	0.07892251	0.08589109	0.1050776	0.1410087	0.1733887	0.2109593	0.4764154	0.1905123	0.1479093	0.04200444	0.1028295	0.06806378	0.5949355	0.3128144	0.3074159	0.2934437	0.1008512	0.09825706	0.07537709	0.09759236	0.1904995	0.2853304	0.1909864	0.1932093
232.694	1	0.01573352	0.009500456	0.005154861	0.005235181	0.001624764	0.002865841	0.00330055	0.001964494	0.007799172	0.006890937	0.004058125	0.001921896	0.003252812	0.001852798	0.001879407	0.001563114	0.01249206	0.006833279	0.01200862	0.007102028	0.002415056	0.002993041	0.002515546	0.002207203
232.695	1	0.5888524	0.2523232	3.5853	3.115517	0.3183367	0.2866059	0.2094814	0.1455532	2.887974	2.052424	1.598471	0.8055648	0.06492163	0.09020212	0.09058577	0.0702504	0.3498532	0.4590284	0.3539617	0.4030077	0.05146518	0.1085253	0.1267421	0.05050393
232.696	1	0.1522709	0.1590479	0.1727009	0.09786854	1.007999	1.670253	0.612536	0.2156199	0.200863	0.2084327	0.08930341	0.1118878	0.298009	0.1980779	0.2152568	0.3549127	0.3202812	0.3193751	0.3649526	0.298123	1.401461	1.565116	2.010097	1.882507
232.697	1	0.07555325	0.1003242	0.1193072	0.1193073	0.2069051	0.2117295	0.6303304	0.4194469	0.1264022	0.0859285	0.1266341	0.09797919	0.7809578	0.3895625	0.3806095	0.2954664	0.09739276	0.1115665	0.06251784	0.07290425	0.2272458	0.355988	0.1424606	0.1621299
232.794	1	0.0153665	0.00847008	0.00558991	0.005076762	0.002068534	0.002681727	0.003374619	0.002271667	0.007449767	0.006469602	0.003827989	0.002310688	0.003068066	0.001997319	0.001753136	0.001435122	0.01284666	0.007204372	0.01208974	0.007265066	0.002785457	0.003074543	0.002501303	0.001994838
232.795	1	0.5700169	0.2912533	3.594091	3.072994	0.3167016	0.2519418	0.2054891	0.1312042	2.914693	1.976164	1.602884	0.8217778	0.06679342	0.1038963	0.08618915	0.08935257	0.3501914	0.490474	0.3167093	0.4302516	0.07259027	0.1056398	0.1155126	0.04977425
232.796	1	0.1450418	0.1542448	0.1722092	0.08371034	0.9552647	1.640924	0.5688915	0.1761657	0.1678865	0.2024964	0.1085272	0.1210512	0.2917187	0.2216785	0.214989	0.3310202	0.3601196	0.3630197	0.3706521	0.2929485	1.382788	1.64691	1.968086	1.897768
232.797	1	0.08969699	0.172696	0.1012741	0.0948127	0.2607575	0.1725866	0.6494394	0.5242794	0.1218896	0.06764605	0.1153721	0.1269692	0.7494842	0.4279432	0.3530719	0.2556345	0.1020647	0.08631214	0.05363735	0.07648599	0.3024351	0.345076	0.1515413	0.107309
232.894	1	0.01467504	0.007150123	0.006530511	0.004808798	0.002272849	0.002322576	0.002985182	0.002349352	0.007070779	0.006311188	0.003393142	0.002517469	0.002911794	0.002087357	0.001549313	0.001179335	0.01277009	0.007388206	0.01194779	0.006920442	0.00279901	0.002856016	0.002201543	0.001936746
232.895	1	0.532637	0.3345703	3.581828	3.000184	0.3158673	0.2782018	0.2004211	0.1417705	2.912902	1.945416	1.541991	0.8354586	0.04376117	0.1075091	0.08014064	0.08327585	0.3570965	0.4892657	0.2644039	0.4433231	0.08607044	0.1022227	0.1160526	0.05038602
232.896	1	0.1610494	0.2030371	0.146213	0.1151432	0.9301462	1.605246	0.4938165	0.2071303	0.1587154	0.1827304	0.1180302	0.151668	0.3105821	0.2289758	0.259164	0.3516108	0.361767	0.3890438	0.3443789	0.274957	1.378116	1.728532	1.90385	1.880133
232.897	1	0.1742564	0.1483203	0.08028597	0.08945769	0.2806769	0.1219416	0.5986524	0.532252	0.1408377	0.09096394	0.1148245	0.1253293	0.6812383	0.4802187	0.3068203	0.1888953	0.1085744	0.1042879	0.06043185	0.05554199	0.3152442	0.302391	0.1207336	0.1182478
232.994	1	0.01369385	0.006475184	0.00760176	0.004604306	0.002313468	0.002195302	0.002781798	0.00242882	0.007266171	0.00619506	0.002960569	0.002557573	0.00281663	0.002425098	0.00135282	0.0008793469	0.01216588	0.006920977	0.0113844	0.006214723	0.002692876	0.002737419	0.002276172	0.001869336
232.995	1	0.5035828	0.3668409	3.582833	2.984135	0.3127266	0.2790724	0.1929013	0.1490318	2.926703	1.927891	1.433718	0.8806766	0.0436386	0.1007177	0.09336799	0.08557062	0.3603644	0.4878915	0.2782696	0.4554657	0.07722052	0.1100883	0.1287138	0.03451678
232.996	1	0.1864025	0.1959915	0.1628711	0.1177795	0.9355174	1.569363	0.4213517	0.2708974	0.1541801	0.2052279	0.1064932	0.1708337	0.332959	0.2565838	0.2745169	0.3598461	0.3511616	0.3790894	0.3241373	0.275147	1.388605	1.772017	1.817795	1.833484
232.996	1	0.1544774	0.1076772	0.06291321	0.06900972	0.2399821	0.1613338	0.567405	0.5217034	0.1311204	0.1041952	0.09269124	0.1260462	0.6329253	0.5428515	0.2507738	0.1554943	0.1153453	0.09297027	0.07183927	0.06436174	0.3082199	0.2485994	0.1130118	0.1370379
233.094	1	0.01503397	0.007943618	0.008394502	0.004346061	0.002359979	0.002159287	0.003515521	0.003066345	0.007267446	0.006057792	0.003166923	0.002540164	0.003411501	0.003191482	0.001504573	0.000961506	0.01250045	0.006976724	0.01148558	0.006131431	0.00279488	0.002823243	0.002320665	0.00206533
233.095	1	0.506091	0.3956837	3.614817	3.046753	0.3215805	0.2746377	0.1980246	0.1671686	2.96789	1.951646	1.366902	0.9455833	0.05447884	0.1108527	0.0994237	0.09246478	0.4000438	0.4685099	0.3646831	0.4491229	0.06691027	0.122973	0.1324331	0.05289723
233.096	1	0.1973371	0.1794907	0.1753014	0.1167217	1.002912	1.606675	0.4121224	0.3580093	0.1891166	0.2059798	0.1049246	0.1712428	0.3749503	0.2838871	0.2916995	0.345499	0.3264234	0.3610211	0.3099539	0.29031	1.426302	1.871345	1.89456	1.920308
233.096	1	0.1268374	0.109694	0.08167707	0.06673985	0.2377094	0.1931315	0.7116281	0.6670682	0.1051639	0.06387864	0.1017099	0.1311868	0.7650416	0.6836377	0.3110152	0.1538855	0.09617094	0.07163635	0.07805119	0.08061654	0.3347467	0.2656485	0.1255169	0.1561528
233.194	1	0.01612327	0.009938158	0.009166337	0.004476741	0.002233859	0.002537112	0.003679912	0.003282322	0.006868374	0.00588493	0.003221019	0.002548791	0.00369021	0.003464574	0.001636512	0.0008702609	0.01265881	0.007052444	0.011777	0.00629245	0.002744684	0.002816406	0.002312924	0.002250373
233.195	1	0.4959522	0.4034546	3.591172	3.051377	0.3298648	0.2630232	0.1900105	0.1599322	2.979916	1.96148	1.271852	0.9818304	0.06315199	0.1000452	0.08729057	0.06490029	0.4347678	0.4430497	0.4393071	0.3889125	0.05418874	0.1313928	0.1157901	0.03913146
233.196	1	0.1919555	0.1486862	0.1541318	0.1151182	1.018807	1.609261	0.4040523	0.3965254	0.189396	0.2154307	0.1256814	0.1777799	0.3758126	0.2913209	0.3187916	0.3288473	0.3234941	0.3727483	0.3050319	0.305874	1.416024	1.952255	1.912838	1.949485
233.196	1	0.116709	0.09481998	0.04826645	0.05412067	0.2233254	0.2475319	0.7834069	0.6997249	0.1062514	0.08317546	0.1016775	0.1204043	0.8210152	0.7580511	0.3282944	0.1512309	0.08407614	0.09016932	0.09729542	0.06170416	0.3299864	0.2621278	0.1240316	0.1882818
233.294	1	0.01650631	0.01129357	0.009578263	0.00473993	0.002123418	0.002640789	0.003366521	0.002998715	0.006573266	0.005652352	0.003421408	0.002491879	0.003478782	0.003195289	0.001764481	0.0007807011	0.01256585	0.007485499	0.0114495	0.005929892	0.002413018	0.002793495	0.002359238	0.002180906
233.295	1	0.469987	0.3845764	3.519119	3.040146	0.3231581	0.2562122	0.1669621	0.1627855	2.965515	1.945882	1.165472	0.9657255	0.05334801	0.09440254	0.09411004	0.07130381	0.4478056	0.4067107	0.4948653	0.32654	0.06367286	0.1426741	0.1152237	0.05967949
233.296	1	0.1676644	0.1209741	0.1622965	0.1237351	1.0148	1.561267	0.4001383	0.4177862	0.1960676	0.193605	0.1352998	0.1698322	0.3660906	0.2753402	0.3506797	0.3138849	0.2933535	0.400934	0.3133977	0.3430435	1.361	1.984343	1.848885	1.940396
233.296	1	0.09090964	0.06417069	0.04938183	0.05842124	0.1805211	0.2775581	0.7085193	0.643946	0.08479109	0.08587736	0.1232028	0.1212874	0.7424323	0.6960724	0.3052285	0.1311722	0.09506211	0.07122163	0.08102831	0.04337439	0.2441129	0.2384284	0.1596095	0.1924971
233.394	1	0.02051027	0.01598694	0.01300496	0.005981426	0.004141166	0.006137942	0.004861787	0.005698169	0.009089876	0.008809437	0.005916709	0.00479774	0.004832928	0.006566967	0.004236675	0.003361612	0.01648525	0.01205488	0.01491145	0.007974584	0.004487082	0.005963066	0.005727191	0.004041828
233.395	1	0.4737842	0.3927854	3.475373	3.040293	0.3370235	0.2590602	0.1547432	0.1205783	2.981692	1.981901	1.119534	0.8647981	0.0617445	0.0679782	0.08822163	0.04808806	0.4449162	0.3438495	0.4960581	0.2551074	0.06372124	0.1248194	0.1065745	0.06404441
233.396	1	0.1351224	0.1079827	0.1680533	0.1381614	0.9943858	1.520145	0.3853934	0.4266082	0.2021612	0.1696468	0.1274748	0.1483024	0.3492901	0.2592276	0.3822124	0.3019423	0.2680849	0.3799306	0.3300876	0.3822066	1.301822	1.995476	1.795477	1.906004
233.396	1	0.08823208	0.04600141	0.06076046	0.06576659	0.1606939	0.3065502	0.6213864	0.5404588	0.09680468	0.08286737	0.1013685	0.1056031	0.6449293	0.5901313	0.3024209	0.09865179	0.1196924	0.09675921	0.08387576	0.04359525	0.2203341	0.2228526	0.1979549	0.21382
233.494	1	0.03694001	0.03251034	0.02841459	0.01561697	0.009083543	0.0118663	0.01120579	0.01006603	0.02116451	0.02247998	0.02110995	0.01818226	0.01116046	0.01188607	0.009863331	0.007946171	0.03248408	0.02849048	0.02937847	0.01882635	0.009316155	0.01221333	0.01103753	0.00836414
233.495	1	0.5041335	0.3890746	3.448179	3.110279	0.3377331	0.2666596	0.1411199	0.1290155	3.006189	2.036905	1.109624	0.7918135	0.06472313	0.0462173	0.09359008	0.03900902	0.4323187	0.3259634	0.4645517	0.1886973	0.07280107	0.1214119	0.1165942	0.05880209
233.496	1	0.1117291	0.09432705	0.1590721	0.1280048	0.9868797	1.546338	0.3855558	0.4203047	0.1766242	0.1422203	0.1334515	0.1271095	0.3279299	0.2818877	0.3771717	0.2912418	0.2794636	0.3425968	0.32881	0.395471	1.272983	1.994382	1.819814	1.898191
233.496	1	0.08170145	0.06755303	0.06115323	0.06652759	0.1809226	0.3145452	0.6521427	0.4818433	0.06846746	0.05863874	0.08145217	0.07445793	0.6257899	0.5753481	0.3322864	0.09408811	0.09676735	0.09447887	0.08464374	0.05706009	0.242396	0.2109513	0.2319116	0.2380354
233.594	1	0.07031725	0.06537787	0.06039485	0.04519291	0.01664099	0.01826692	0.01757399	0.0173113	0.04971613	0.05146448	0.05145672	0.04543213	0.01711595	0.01946071	0.01642631	0.01432603	0.06511846	0.06118259	0.05985549	0.04397187	0.01663731	0.01912649	0.01837989	0.01413189
233.595	1	0.5312088	0.3661387	3.512975	3.189802	0.3396631	0.2623609	0.142374	0.1114269	3.015286	2.099288	1.149283	0.7256082	0.07045349	0.04512435	0.0839456	0.04531087	0.4087837	0.3302891	0.3812419	0.1271122	0.07018192	0.1082174	0.1040581	0.07082225
233.596	1	0.1357091	0.1078692	0.1633625	0.1327393	1.002461	1.627802	0.3513675	0.3808078	0.1474604	0.1617187	0.1352348	0.1233068	0.3333234	0.2974941	0.353462	0.2928287	0.3102441	0.3357455	0.3359314	0.3960004	1.329868	1.980884	1.90109	1.92532
233.596	1	0.09332996	0.1169926	0.08366764	0.1072521	0.1774222	0.3078427	0.8168402	0.4617418	0.06511901	0.04799382	0.116754	0.06268884	0.7829848	0.6174523	0.4102193	0.2169517	0.06552648	0.07643347	0.09952479	0.07113847	0.229362	0.2291426	0.2909039	0.2398984
233.694	1	0.09807871	0.09288466	0.088112	0.07094136	0.02380522	0.02510568	0.02341197	0.02249541	0.07610984	0.07736267	0.07738287	0.06883735	0.02323113	0.02618771	0.02440529	0.02089922	0.09248214	0.0888077	0.0849124	0.06620419	0.02537936	0.02608876	0.02590704	0.01996597
233.695	1	0.5527927	0.3449888	3.534995	3.218801	0.3373231	0.2840211	0.1613244	0.10556	3.001485	2.171559	1.205867	0.6503262	0.06772204	0.05352214	0.07132372	0.05677598	0.412121	0.3300266	0.2820672	0.07959963	0.07977129	0.09394544	0.1211792	0.06400689
233.696	1	0.1803227	0.136089	0.1612182	0.1313268	1.015452	1.645907	0.2844059	0.3058601	0.1547625	0.1711485	0.1240955	0.1128089	0.3505142	0.3057254	0.3218329	0.2988784	0.3228504	0.3173515	0.3243957	0.3795698	1.365995	1.933918	1.900699	1.882412
233.696	1	0.09739882	0.1753939	0.09822922	0.128634	0.132939	0.2890851	0.755355	0.3880633	0.1001676	0.04954497	0.1231038	0.06085941	0.7093681	0.5131339	0.3912401	0.2401331	0.1039612	0.1131249	0.12058	0.09265406	0.2051947	0.2695784	0.3172388	0.2026487
233.794	1	0.1074501	0.1024992	0.09837454	0.08100839	0.02838164	0.02932278	0.02651531	0.02552449	0.0861355	0.0866463	0.08656095	0.07757882	0.0269766	0.03016013	0.02939509	0.02529572	0.102243	0.09887007	0.09234481	0.07514383	0.03129668	0.02998326	0.03090869	0.0245024
233.795	1	0.5528569	0.3042795	3.581528	3.207603	0.3221867	0.2797187	0.183087	0.09806409	2.955701	2.241354	1.294031	0.5813331	0.07165406	0.05406169	0.064003	0.05477133	0.4374828	0.3330246	0.2339613	0.1408835	0.08241095	0.1086107	0.1135084	0.07668296
233.796	1	0.2112936	0.1552723	0.1636872	0.09915394	1.01902	1.633387	0.2280386	0.2256753	0.1616551	0.1995602	0.1275631	0.1041295	0.3840524	0.313961	0.2596978	0.3110758	0.3497845	0.2620586	0.3068762	0.3738675	1.374974	1.857079	1.860418	1.824802
233.796	1	0.09238629	0.1230157	0.08645085	0.07743342	0.09341832	0.2349713	0.6647005	0.3564928	0.1077202	0.05086703	0.1069387	0.0952005	0.5731057	0.3831931	0.3537594	0.248107	0.09792931	0.1157395	0.1057276	0.08698593	0.2174956	0.2994263	0.2669662	0.1636154
233.894	1	0.1054347	0.1005404	0.09710315	0.08040355	0.02963604	0.02996813	0.02789452	0.02630566	0.08522317	0.08554912	0.08519435	0.07679381	0.02813771	0.03068032	0.0302593	0.02611363	0.1008092	0.09713678	0.08910633	0.07491867	0.03224778	0.03118498	0.03160173	0.02534685
233.895	1	0.558199	0.2922295	3.619494	3.207113	0.3313357	0.2936183	0.1884858	0.1029959	2.915449	2.273506	1.345317	0.5496427	0.06490874	0.05453285	0.04572581	0.04538265	0.4468407	0.3464965	0.2534465	0.182997	0.0672187	0.09538704	0.1123415	0.0853245
233.896	1	0.2056918	0.1695144	0.1704612	0.08150999	1.040957	1.585657	0.2376951	0.2015774	0.1831733	0.2142302	0.1275886	0.1077615	0.4046382	0.2878812	0.2322583	0.2952397	0.3645604	0.2435818	0.3001298	0.3587686	1.404099	1.761909	1.840862	1.762087
233.896	1	0.05826238	0.09240164	0.08497416	0.08012973	0.1246004	0.1590182	0.5677591	0.3644221	0.09195277	0.06393163	0.1006835	0.08909796	0.4860775	0.2959175	0.3261879	0.2514636	0.102514	0.07087844	0.09369113	0.07399375	0.2266537	0.3224438	0.2268989	0.1392994
233.994	1	0.1006578	0.09493423	0.09145864	0.07541988	0.02451571	0.02309587	0.0226944	0.02025495	0.07950647	0.07934443	0.07952589	0.07166991	0.02217216	0.02463603	0.02406237	0.02138532	0.09554323	0.09109011	0.0815455	0.07136217	0.03132957	0.03274008	0.03193912	0.02476306
233.995	1	0.5586382	0.2841434	3.687956	3.234142	0.3244841	0.296504	0.1859157	0.1175348	2.922587	2.302241	1.409947	0.5594598	0.07699495	0.06231925	0.04961026	0.03417265	0.4464566	0.4029836	0.3217039	0.1819744	0.06591108	0.1195337	0.1109748	0.06454861
233.996	1	0.1774645	0.182485	0.1700945	0.07396908	1.116625	1.62834	0.2695815	0.2357044	0.2044499	0.200053	0.1052658	0.1169123	0.4198996	0.2702357	0.2310119	0.2854966	0.3906631	0.2434668	0.3199468	0.3615606	1.540534	1.737907	1.951558	1.828813
233.996	1	0.08199493	0.1163846	0.08450566	0.06787372	0.1602948	0.1582867	0.7319531	0.5417138	0.09480494	0.06125792	0.1088628	0.1352731	0.6554623	0.4541896	0.3386134	0.312933	0.08087084	0.09062835	0.06310729	0.06161027	0.211742	0.3410095	0.203133	0.1522261
234.094	1	0.08071815	0.07461147	0.07087167	0.05780103	0.02705722	0.02522506	0.0281846	0.02438491	0.0614476	0.0611679	0.06191078	0.05620445	0.02610016	0.02670288	0.02525441	0.02227901	0.07627706	0.06966871	0.06194454	0.05675297	0.02997294	0.027018	0.02695885	0.02293361
234.095	1	0.5683833	0.2907269	3.713337	3.220744	0.3283333	0.2927399	0.1951984	0.1250922	2.928633	2.344423	1.456297	0.5754093	0.08775818	0.08214606	0.05353354	0.03823871	0.4281511	0.4388785	0.3842041	0.1581028	0.05718764	0.1198948	0.1112992	0.05676521
234.096	1	0.1586663	0.1712777	0.1649954	0.09300545	1.101487	1.64138	0.3293549	0.3268514	0.2078877	0.1747112	0.1084403	0.1417862	0.447136	0.2622458	0.2966807	0.3049342	0.3897588	0.2471401	0.3473921	0.373464	1.647381	1.691972	1.997425	1.832676
234.096	1	0.08028486	0.1424465	0.09996284	0.0659616	0.1846874	0.10177	0.8014158	0.6157615	0.09644738	0.08539969	0.1466207	0.1642363	0.7411748	0.553507	0.3367017	0.3259525	0.07805434	0.08119501	0.06755053	0.04964927	0.2193417	0.3329495	0.1483531	0.1586348
234.194	1	0.04513349	0.03866042	0.03478985	0.02730555	0.02295685	0.02112381	0.02348641	0.01816764	0.02755408	0.02746914	0.02744642	0.02617356	0.02100207	0.02215532	0.02218114	0.02002317	0.04103862	0.03284806	0.03146319	0.03035328	0.0249659	0.02390303	0.02367599	0.01930912
234.195	1	0.5793309	0.3130036	3.684425	3.178501	0.3250394	0.2910319	0.1965031	0.1154523	2.932624	2.310248	1.457671	0.5849141	0.09991893	0.07878197	0.05751389	0.04107838	0.4125995	0.4723047	0.4273689	0.117725	0.05735428	0.1289564	0.1064399	0.05917435
234.196	1	0.1429427	0.1406597	0.1716292	0.1044435	1.070081	1.627834	0.393882	0.3839874	0.2185927	0.1767589	0.1159268	0.1763086	0.4524739	0.3193774	0.3648765	0.3395678	0.3521363	0.2639078	0.3844223	0.3576097	1.689258	1.61933	1.978207	1.790821
234.196	1	0.0590113	0.1158314	0.08669853	0.06195616	0.1915236	0.1478301	0.7290882	0.6024389	0.09486404	0.1210276	0.154702	0.1681019	0.7160353	0.6194747	0.301832	0.3105347	0.0908095	0.07052444	0.06611043	0.0311714	0.2185856	0.3129458	0.1529366	0.1806297
234.294	1	0.01800814	0.01156416	0.006660214	0.008124966	0.001567934	0.002019304	0.003562537	0.003030958	0.005415968	0.006599081	0.003627099	0.003122967	0.003330768	0.003036052	0.001723341	0.001801201	0.0143043	0.008517977	0.01314357	0.009924406	0.002783178	0.003172863	0.002650733	0.002298292
234.295	1	0.5835318	0.3275714	3.640095	3.099974	0.334963	0.2721119	0.1941878	0.1283027	2.923883	2.262954	1.420696	0.5957107	0.0796276	0.0789071	0.04936327	0.04463258	0.4061531	0.4882715	0.4363808	0.1111367	0.06284819	0.1363317	0.1166722	0.0634306
234.296	1	0.1307017	0.1110768	0.1538226	0.08120309	1.042187	1.61875	0.4364026	0.3953305	0.2111145	0.192255	0.1156247	0.2033575	0.4405279	0.3184444	0.3675776	0.3602931	0.3202885	0.2758276	0.4105525	0.3224693	1.662723	1.56023	1.950724	1.768932
234.296	1	0.06901754	0.1075498	0.08466638	0.06501621	0.1520693	0.1863345	0.6701922	0.5620503	0.1094632	0.09941615	0.1202628	0.1377625	0.6697868	0.5499542	0.2619332	0.2900733	0.1027612	0.06427206	0.05666047	0.03713274	0.2120494	0.2832806	0.1475429	0.194411
234.394	1	0.03658679	0.0273321	0.01916948	0.02548803	0.01169987	0.01221947	0.01419869	0.01224075	0.02194787	0.02384349	0.02207718	0.01866788	0.01465277	0.01094034	0.01271206	0.008482247	0.03011021	0.02657909	0.03222991	0.02402594	0.01258907	0.01122303	0.01035897	0.008119898
234.396	1	0.5542938	0.3356949	3.635104	3.066734	0.319802	0.2643635	0.189483	0.132045	2.959576	2.214288	1.37862	0.6158183	0.07197942	0.07237009	0.0564032	0.02836963	0.3961785	0.4715421	0.4159541	0.1644514	0.05894959	0.09525652	0.1086653	0.0590811
234.396	1	0.1151759	0.05003076	0.1397911	0.09004366	1.045099	1.671237	0.4632049	0.4045626	0.1888903	0.2192141	0.1146485	0.2210232	0.44137	0.3294551	0.3893597	0.3733348	0.3268446	0.2869828	0.4314012	0.3243521	1.668382	1.524045	2.002361	1.799838
234.397	1	0.07644255	0.1073867	0.08566506	0.0517744	0.1676476	0.2331059	0.7644454	0.5938468	0.09317437	0.0992953	0.131938	0.1252314	0.7604597	0.5917853	0.2726713	0.3267991	0.1043822	0.06963124	0.07022146	0.05786153	0.2319439	0.2610787	0.1268814	0.2209659
234.494	1	0.08549348	0.07210233	0.06483235	0.06912017	0.01359223	0.01453646	0.01630174	0.0139335	0.06812755	0.06869358	0.06680804	0.05716081	0.01749282	0.01558403	0.01662713	0.01352148	0.0769921	0.07607615	0.08060729	0.06111383	0.02139767	0.01897191	0.02010496	0.01643504
234.495	1	0.5131838	0.3542569	3.601466	3.033984	0.3328372	0.268387	0.1922226	0.1307826	3.003845	2.18502	1.34411	0.6591918	0.06617157	0.06713959	0.07276373	0.04390362	0.3930374	0.4640782	0.3980802	0.2230394	0.05741433	0.1026306	0.09605228	0.05083248
234.496	1	0.1225001	0.06356632	0.1284418	0.1020015	1.069156	1.70682	0.474698	0.4165688	0.1626193	0.2320679	0.138112	0.2329153	0.4105633	0.3505095	0.4055499	0.3807354	0.3243408	0.3073216	0.44616	0.3368729	1.73619	1.504091	2.081922	1.848765
234.496	1	0.09347659	0.1072912	0.08031008	0.09388331	0.1706109	0.2720791	0.889633	0.6600225	0.04988255	0.1183439	0.1362757	0.129396	0.9020803	0.6965267	0.3415556	0.4058889	0.1414166	0.07521305	0.09940558	0.08654334	0.2613383	0.2297828	0.1688016	0.2672439
234.594	1	0.08158339	0.06939749	0.06289494	0.06613075	0.01521061	0.01569415	0.01628482	0.01476502	0.06517006	0.0656731	0.06468075	0.0548094	0.0173204	0.01730286	0.01576514	0.01430639	0.07198257	0.07163688	0.07650091	0.05717425	0.02049522	0.0196905	0.02108741	0.01665307
234.595	1	0.4713051	0.3841474	3.552445	2.96647	0.3399671	0.2826983	0.1920036	0.1277188	3.027146	2.215148	1.25742	0.6884837	0.04192221	0.06246334	0.06268041	0.04366165	0.3590346	0.4565403	0.3767578	0.2711236	0.05904045	0.09259756	0.09041487	0.06495341
234.596	1	0.1282978	0.08417635	0.09859927	0.120654	1.0762	1.655972	0.4884154	0.3722336	0.1930133	0.2221656	0.1514218	0.223335	0.4300269	0.3575485	0.411253	0.3591339	0.3091942	0.3135613	0.4688365	0.317511	1.760602	1.446076	2.054872	1.79326
234.596	1	0.09069822	0.06867611	0.07024866	0.1007058	0.1888337	0.2772271	0.8280571	0.5594283	0.08567689	0.07795241	0.08654395	0.0968069	0.8789676	0.6271929	0.3250001	0.4142144	0.1277944	0.07868107	0.08223162	0.07552372	0.2377798	0.2201704	0.1748603	0.2858435
234.694	1	0.04571218	0.03518196	0.02899008	0.03311653	0.01233051	0.0146409	0.01514028	0.01193362	0.03298064	0.03060784	0.03052226	0.02463058	0.0151815	0.01272116	0.0137154	0.01090561	0.03727469	0.03417723	0.04182216	0.02893124	0.01599953	0.01355328	0.01535634	0.01152558
234.695	1	0.4198055	0.4064787	3.502238	2.951444	0.3357377	0.2968234	0.1592526	0.1284735	3.023369	2.253418	1.154608	0.7150858	0.04775282	0.07523717	0.07175301	0.05075439	0.3382501	0.4464883	0.3949174	0.3013579	0.06204612	0.1098575	0.1029963	0.06476333
234.696	1	0.1546961	0.0918929	0.07387042	0.1469434	1.066927	1.647058	0.4969834	0.2846945	0.2030252	0.2300391	0.1767194	0.2244946	0.4309327	0.3627861	0.4139328	0.3273185	0.3389808	0.3211602	0.4859461	0.3178841	1.746178	1.380446	2.038575	1.748874
234.696	1	0.08129938	0.115315	0.0877765	0.09671463	0.2317005	0.2802898	0.738697	0.4297982	0.1142137	0.06917485	0.08584772	0.08650007	0.7690532	0.50818	0.3086121	0.3960706	0.09726945	0.08820874	0.0705669	0.06866561	0.2384796	0.2327836	0.1705638	0.2871526
234.794	1	0.01995391	0.01366772	0.00771415	0.009272416	0.002235309	0.003458238	0.003855505	0.002137869	0.009612642	0.006797928	0.005398869	0.002890659	0.00367712	0.002335941	0.002550042	0.002038473	0.01223225	0.008504814	0.01662219	0.008907166	0.00343715	0.002800138	0.003039538	0.002747205
234.795	1	0.3722588	0.3922004	3.472105	2.956229	0.3375925	0.2911746	0.138624	0.1378832	3.014949	2.289011	1.017827	0.7442608	0.05748514	0.07778159	0.05990181	0.07121769	0.35269	0.4292544	0.4349744	0.3212797	0.06446518	0.1199375	0.1119764	0.06560776
234.796	1	0.1914422	0.09646699	0.07545865	0.1650993	1.059753	1.621714	0.5015734	0.2383116	0.1811064	0.2131525	0.1993587	0.2165843	0.4116086	0.3344539	0.4049362	0.3443627	0.3620063	0.3426103	0.5037187	0.314767	1.701356	1.36839	2.061288	1.709468
234.796	1	0.06107876	0.08388904	0.07579665	0.1087745	0.2694853	0.2380845	0.6127322	0.2987832	0.1318235	0.04217612	0.09018389	0.1130607	0.6658083	0.4043419	0.3109417	0.3594673	0.08560076	0.09151258	0.07579502	0.05489836	0.2416565	0.260757	0.151904	0.2539123
234.894	1	0.02197633	0.01542683	0.007531004	0.008566484	0.002948903	0.003145855	0.003821984	0.001660367	0.009282607	0.006224651	0.004019181	0.003028934	0.003930579	0.002164527	0.002254466	0.00183402	0.01377777	0.009012801	0.01698285	0.0095234	0.002735066	0.002807115	0.002478678	0.00268831
234.895	1	0.3588641	0.3834821	3.509161	3.009194	0.3425568	0.3068919	0.1445603	0.1364808	3.051813	2.360316	0.9321835	0.7245199	0.08515275	0.06258934	0.05695469	0.06702774	0.3484466	0.4238199	0.4927149	0.322162	0.05659174	0.1263791	0.1302839	0.05829629
234.896	1	0.1786678	0.1067005	0.04757954	0.1484235	1.125992	1.683822	0.5009717	0.1666206	0.1618113	0.2101666	0.1668341	0.2017121	0.3713999	0.3099805	0.4342774	0.3647827	0.3392294	0.3318639	0.5186465	0.3597992	1.680742	1.390016	2.196424	1.819902
234.896	1	0.09299947	0.07913418	0.09793049	0.1285499	0.3521341	0.2906887	0.8035392	0.3815611	0.1281976	0.07909458	0.1110435	0.09932745	0.9008802	0.4732192	0.4123699	0.3937433	0.1031773	0.0779115	0.05968964	0.06011861	0.2478582	0.2930133	0.1407317	0.2726553
234.994	1	0.039491	0.03287528	0.0180327	0.0204862	0.009615484	0.009279885	0.01143125	0.009570039	0.02339338	0.01876063	0.0173018	0.01768094	0.0112105	0.009892853	0.009689719	0.00784582	0.02468526	0.0263255	0.03180661	0.02212011	0.009598681	0.01134018	0.01080477	0.007220653
234.995	1	0.3493407	0.3904394	3.515938	3.047986	0.3582279	0.3108805	0.1457399	0.1286679	3.068641	2.4236	0.886101	0.6874381	0.08126879	0.06885581	0.06555115	0.07289726	0.3546489	0.4282422	0.5377644	0.3248109	0.04148843	0.1191514	0.1406652	0.06736581
234.996	1	0.1579967	0.1129398	0.07298401	0.13346	1.136818	1.666929	0.5184684	0.1744935	0.1847434	0.1987852	0.1763717	0.2105374	0.3411096	0.2827849	0.4643491	0.3502836	0.3060766	0.3113326	0.5100514	0.3883343	1.628676	1.39622	2.209418	1.854229
234.996	1	0.1103722	0.1085063	0.1362455	0.1080111	0.3899584	0.3017321	0.8321196	0.5192318	0.0868102	0.110946	0.1365218	0.1074869	0.8875953	0.4829712	0.4334321	0.3649362	0.1020805	0.1124781	0.0623734	0.05015371	0.2539588	0.2841886	0.1073509	0.2045865
235.094	1	0.03186878	0.02563233	0.01019319	0.01451585	0.009052457	0.009140589	0.007078395	0.006002886	0.01633333	0.0113094	0.01010057	0.01210865	0.01058615	0.006441185	0.009144492	0.006365651	0.02078904	0.01971348	0.02508388	0.01632124	0.006572963	0.009925287	0.009578652	0.004745667
235.095	1	0.3564176	0.4056747	3.500682	3.052358	0.3406946	0.3156349	0.1449346	0.1022773	3.008647	2.489364	0.9005888	0.6397196	0.08654341	0.0735272	0.06683773	0.06230786	0.4010986	0.4260446	0.5470848	0.3033344	0.05114303	0.1300288	0.1196278	0.07768133
235.096	1	0.1480374	0.1492649	0.09306883	0.15455	1.121716	1.629268	0.5320184	0.2850669	0.1921177	0.1880941	0.1819869	0.2183065	0.3008214	0.2403896	0.4603782	0.3733081	0.2965339	0.3018166	0.4605587	0.3924217	1.60291	1.42083	2.123785	1.82159
235.096	1	0.07919507	0.1431448	0.07648398	0.1039337	0.3234455	0.2112474	0.7487594	0.5393161	0.1083146	0.07632403	0.113866	0.1015652	0.8140655	0.4416822	0.4100918	0.2850303	0.06800151	0.08082992	0.05729096	0.06528206	0.2779949	0.2674049	0.1255716	0.1609109
235.193	1	0.02635816	0.02183686	0.007743773	0.01107137	0.007261221	0.007336026	0.005606572	0.005434221	0.01380533	0.01151812	0.009063332	0.008675947	0.007314688	0.005589484	0.004573608	0.00516785	0.02094477	0.0163546	0.02088461	0.01251208	0.006227065	0.004764969	0.005965316	0.003391757
235.193	1	0.3433483	0.3970484	3.464011	3.077658	0.3332794	0.3216982	0.1431781	0.09792545	2.964495	2.518424	0.9824465	0.6246277	0.08124232	0.07865387	0.06919225	0.0607709	0.4661668	0.4281811	0.524912	0.2559695	0.06933219	0.1178108	0.1244728	0.06913257
235.193	1	0.1386609	0.162457	0.1035054	0.137907	1.110594	1.603692	0.5513954	0.3714887	0.1903991	0.1808695	0.1921458	0.1895223	0.3016174	0.2267389	0.4325224	0.3700202	0.3080777	0.3055825	0.4336556	0.3736109	1.571874	1.443801	2.042625	1.780379
235.194	1	0.1198144	0.1681751	0.1033716	0.1033443	0.2430494	0.1268343	0.7004731	0.5550611	0.1296876	0.07004443	0.1066836	0.1289589	0.752322	0.4549176	0.3704751	0.2004975	0.1006173	0.06471524	0.05711616	0.05339915	0.3055928	0.2293268	0.1099065	0.1254438
235.294	1	0.02409679	0.01959072	0.007422745	0.009439581	0.004842184	0.004843964	0.004841287	0.004296796	0.01176589	0.01022016	0.006922798	0.007064404	0.005705606	0.004479707	0.002970166	0.003388848	0.01966465	0.01370719	0.01823838	0.01194183	0.004573204	0.003390481	0.004097562	0.002193823
235.295	1	0.3518793	0.3633368	3.488251	3.145564	0.3294195	0.2869119	0.1565092	0.1119309	2.914419	2.509114	1.104547	0.616428	0.086869	0.09179127	0.05816219	0.04279454	0.5119474	0.4569261	0.4764639	0.1912538	0.07924396	0.1054393	0.1049681	0.05919573
235.296	1	0.130219	0.1507831	0.09821491	0.130217	1.122557	1.602591	0.6064572	0.4185565	0.2026149	0.1721039	0.211032	0.1603706	0.3303911	0.1913392	0.4122046	0.3525921	0.3254669	0.2774126	0.4021228	0.3771142	1.53402	1.475234	2.040441	1.789511
235.297	1	0.1254467	0.1273673	0.06278892	0.09349165	0.2077205	0.1399681	0.7407472	0.6285989	0.1202641	0.103246	0.1155022	0.1532924	0.7797522	0.5781118	0.3740617	0.1546057	0.09682689	0.098943	0.08316376	0.05191371	0.3264997	0.1848901	0.1258507	0.1400482
235.394	1	0.02324775	0.01799136	0.007159607	0.007101758	0.00223181	0.002225705	0.004327938	0.003713432	0.009011825	0.008017712	0.004226952	0.005837099	0.00410431	0.003514502	0.002063445	0.001407703	0.01870529	0.01114897	0.016303	0.01139789	0.003273342	0.002494344	0.002686278	0.002189999
235.395	1	0.376978	0.3404509	3.534668	3.235247	0.3240066	0.3026391	0.1741771	0.1246568	2.910656	2.50807	1.22638	0.6255942	0.09248025	0.08923026	0.06525587	0.0465758	0.5176865	0.4963181	0.4099549	0.1771396	0.09339855	0.1188932	0.1114985	0.05593183
235.396	1	0.1342128	0.1235817	0.09203081	0.1137675	1.160622	1.679448	0.6490671	0.4627863	0.1878455	0.179849	0.2081549	0.1530773	0.3199438	0.1938676	0.3907781	0.3408708	0.3539913	0.2882528	0.3770761	0.3639113	1.52755	1.562234	2.127772	1.878018
235.396	1	0.1086027	0.08723684	0.08555705	0.06925301	0.1674151	0.1620028	0.9055935	0.7722493	0.09595187	0.08326239	0.09711931	0.1393504	0.9434954	0.7251977	0.3906476	0.1970951	0.1014155	0.04642815	0.1032834	0.06210456	0.3457635	0.1916513	0.1616334	0.1458649
235.494	1	0.02327059	0.01793795	0.007810956	0.005990445	0.002047399	0.00229164	0.004254742	0.003572906	0.008297609	0.007588282	0.003491198	0.00560164	0.00388829	0.003651807	0.001756171	0.001408345	0.01868842	0.01047817	0.01591291	0.01140429	0.003397616	0.002447369	0.002564047	0.002290464
235.495	1	0.3836691	0.304259	3.509249	3.22419	0.3239431	0.3026005	0.1872742	0.1283822	2.896105	2.475998	1.318837	0.6353106	0.08324303	0.09155809	0.06896425	0.06313399	0.5106544	0.5335469	0.355	0.2198464	0.08821793	0.1218788	0.1055273	0.04893639
235.496	1	0.1519166	0.08726636	0.09492905	0.1230703	1.132622	1.67497	0.5969984	0.4504207	0.1643568	0.2010205	0.1807233	0.1519507	0.3017159	0.1751854	0.3666817	0.3421923	0.3585841	0.3001466	0.3566071	0.3328227	1.490969	1.620399	2.086389	1.861382
235.496	1	0.09031492	0.08921513	0.06079542	0.08558725	0.182339	0.2613326	0.8792251	0.7262412	0.09945616	0.0748402	0.1306745	0.1207601	0.9085688	0.7940911	0.3624902	0.1740758	0.09751547	0.07696997	0.1112209	0.05192014	0.3388637	0.1602393	0.1597885	0.1956625
235.594	1	0.02211803	0.01696713	0.008221814	0.005024326	0.002071346	0.002390413	0.003829609	0.002927205	0.00801296	0.007252823	0.003843784	0.005109335	0.003442472	0.003519269	0.001714764	0.001233319	0.01743546	0.01007115	0.01534046	0.0108728	0.002970133	0.002432983	0.002611222	0.002467313
235.595	1	0.3840764	0.2814522	3.530794	3.226918	0.3178001	0.2844215	0.2046238	0.1248203	2.876378	2.45525	1.420191	0.6332292	0.08827971	0.09238906	0.07688462	0.05622426	0.51033	0.5849131	0.3485404	0.2369664	0.09677726	0.1209796	0.1202286	0.03039358
235.596	1	0.1956297	0.09048859	0.1224594	0.1357011	1.101009	1.6453	0.5498687	0.4187174	0.173072	0.2154112	0.1693265	0.1543075	0.3131582	0.2132188	0.3414428	0.3581899	0.351557	0.3171745	0.3355948	0.3183741	1.454173	1.65542	1.984137	1.808356
235.596	1	0.08653308	0.06604721	0.05435389	0.07864289	0.173399	0.3031098	0.7873321	0.6376331	0.08368516	0.095939	0.1313502	0.09204744	0.7945167	0.7538347	0.348061	0.1463328	0.1125177	0.08222294	0.09773402	0.0497459	0.3095954	0.142533	0.1919838	0.235111
235.694	1	0.02057571	0.0162241	0.007676001	0.004429971	0.002061958	0.002477462	0.003388274	0.002763008	0.008286774	0.007302778	0.004332029	0.005034573	0.003158486	0.003185892	0.001666012	0.0009973868	0.01624617	0.01038965	0.01507101	0.01022731	0.002905424	0.002387554	0.002524314	0.002309415
235.695	1	0.3584786	0.2561907	3.55545	3.188292	0.3159176	0.284162	0.2135723	0.1134507	2.819631	2.424379	1.472246	0.6403581	0.1004544	0.09832317	0.07858238	0.04831685	0.5228804	0.6419101	0.3760364	0.2262514	0.1118778	0.1122759	0.1238328	0.03106495
235.696	1	0.2018706	0.1210101	0.135511	0.1288771	1.089877	1.623043	0.5024271	0.3789285	0.1923452	0.2242565	0.1523923	0.1412836	0.342451	0.2591347	0.32001	0.3478776	0.3515003	0.3498205	0.2968467	0.3050215	1.449101	1.666992	1.863464	1.759881
235.696	1	0.0948674	0.07952925	0.05843199	0.06718013	0.1514949	0.3083866	0.6977682	0.547619	0.09348256	0.115682	0.1231614	0.09948544	0.6827744	0.6883187	0.3302287	0.09329338	0.123625	0.0675168	0.07097217	0.04728397	0.299178	0.1447136	0.1963805	0.2433244
235.794	1	0.03309431	0.03013742	0.01570456	0.009463931	0.007357835	0.007246463	0.008613143	0.007497355	0.02034926	0.01536751	0.01149464	0.01390919	0.008550281	0.009065359	0.007602896	0.006156805	0.02939289	0.02417477	0.03004057	0.01908199	0.008628107	0.006460791	0.008676887	0.005319525
235.795	1	0.3220299	0.2131439	3.625099	3.157648	0.3203101	0.2852327	0.2232358	0.1246088	2.888726	2.389876	1.456973	0.6582902	0.0944614	0.1230857	0.0813623	0.05300991	0.5131612	0.671691	0.3852285	0.1813697	0.1099716	0.1115736	0.1306327	0.03660835
235.796	1	0.1869167	0.1287086	0.1239197	0.1328188	1.135849	1.738464	0.5277942	0.323704	0.1934495	0.2325106	0.1418747	0.1270548	0.3740477	0.2812157	0.3253165	0.3278194	0.3650608	0.3991092	0.3081933	0.3292653	1.482881	1.773513	1.981191	1.889541
235.796	1	0.1097802	0.103492	0.09689252	0.09052774	0.1979401	0.3026362	0.9210702	0.5866229	0.06226685	0.08795847	0.1300948	0.1212395	0.8704388	0.7927539	0.3703159	0.2119442	0.104148	0.1059951	0.06072649	0.04920289	0.3588469	0.1770468	0.1895546	0.3146789
235.894	1	0.06396631	0.06713149	0.03494483	0.01536792	0.01524887	0.01256158	0.01402379	0.01186903	0.04366021	0.01979917	0.02144781	0.0371419	0.01343563	0.01367795	0.01261433	0.01290704	0.03470965	0.05363647	0.06626498	0.03929115	0.01194928	0.01575081	0.01780904	0.0132815
235.895	1	0.2871766	0.1592891	3.625572	3.076815	0.3230403	0.2786117	0.1980094	0.1180012	2.961	2.343021	1.399365	0.6699993	0.09507282	0.1189007	0.05953902	0.0623531	0.4993421	0.6690261	0.3991586	0.1347227	0.1191547	0.1055777	0.1286637	0.03897641
235.896	1	0.1794333	0.1396431	0.1316299	0.1350354	1.150843	1.775893	0.5571018	0.2348319	0.1904735	0.2055099	0.1503391	0.1292906	0.4013778	0.2927644	0.3344159	0.3024768	0.3552225	0.4424481	0.3480068	0.3614219	1.475908	1.848286	2.045635	1.968335
235.896	1	0.07275614	0.1239375	0.1111968	0.1227289	0.1640811	0.3384208	1.008403	0.5389048	0.07039018	0.06442129	0.1402018	0.08627174	0.9806942	0.7719519	0.4232543	0.3000905	0.07829543	0.07272698	0.09405322	0.07438789	0.359999	0.1945188	0.1917384	0.2940991
235.994	1	0.08910171	0.08417682	0.06249362	0.06531845	0.02407383	0.02595249	0.02346557	0.02010323	0.07212076	0.06896146	0.06867144	0.05973868	0.02570479	0.02238847	0.02344887	0.01929583	0.06449884	0.07589318	0.08246264	0.06135163	0.0234744	0.02056357	0.0216777	0.01852047
235.995	1	0.285508	0.1572578	3.581877	2.977731	0.3220558	0.2734248	0.1968799	0.1228034	2.99318	2.280511	1.28721	0.6668064	0.09936385	0.1103382	0.07235539	0.05297854	0.4912284	0.6375046	0.4592247	0.1179736	0.08169806	0.09832026	0.1248473	0.0442658
235.996	1	0.1862193	0.120036	0.1343896	0.1375711	1.141728	1.737325	0.5756583	0.1704674	0.1898024	0.1726435	0.1509317	0.106936	0.4060419	0.3047248	0.3474394	0.2718786	0.3555243	0.4587219	0.3406522	0.3870244	1.450575	1.887964	2.020793	1.974186
235.996	1	0.1106992	0.1584465	0.06718185	0.137138	0.1719957	0.3857055	0.9401626	0.4872126	0.1216496	0.084933	0.1382123	0.1062197	0.874598	0.6523022	0.4268776	0.3176867	0.09639214	0.1015821	0.09994261	0.1137977	0.3386671	0.2265009	0.237285	0.2526016
236.094	1	0.1171014	0.1121988	0.09274125	0.09466745	0.02641217	0.02866918	0.02728413	0.02391777	0.1041983	0.1011055	0.1009682	0.08716386	0.02772581	0.02413224	0.02386865	0.01918532	0.09451755	0.104927	0.1091568	0.08287911	0.02186441	0.02213672	0.02202689	0.01770511
236.095	1	0.2950759	0.1658119	3.453087	2.853982	0.3354489	0.280687	0.1712466	0.1382765	3.009476	2.264356	1.166598	0.6506497	0.1029924	0.1114529	0.0797327	0.05784249	0.4841855	0.589121	0.4650154	0.1410029	0.08081932	0.09930867	0.125354	0.03951989
236.096	1	0.1684531	0.1039099	0.1308909	0.1203534	1.137699	1.678395	0.5606464	0.1743182	0.1918396	0.1236108	0.1487965	0.08369117	0.3880673	0.3215329	0.3492627	0.2412014	0.3318485	0.4694134	0.3441675	0.4040385	1.397204	1.911623	1.958336	1.941081
236.096	1	0.1393196	0.1301673	0.1060799	0.1078012	0.09651883	0.3502764	0.8195834	0.4447659	0.1425211	0.08613352	0.1179835	0.1152422	0.737762	0.5074237	0.361861	0.3101073	0.073769	0.1024671	0.05509174	0.1137571	0.3112064	0.26547	0.2228973	0.1945864
236.192	1	0.1079627	0.1022454	0.08371209	0.08511609	0.02271952	0.02198448	0.02603824	0.02274272	0.08990926	0.08631226	0.08609202	0.07371354	0.02252222	0.02322851	0.02206896	0.01896259	0.0851684	0.09577011	0.1007457	0.07559035	0.02529131	0.02851298	0.02697418	0.01939997
236.193	1	0.2869933	0.1693487	3.451733	2.848678	0.3207709	0.2823742	0.1395739	0.114136	3.021121	2.319494	1.079132	0.6412298	0.07819282	0.09436518	0.05847781	0.05553643	0.4926469	0.5932793	0.4484324	0.1823913	0.05997401	0.09930435	0.09381417	0.03209001
236.193	1	0.1260989	0.1265511	0.1329923	0.1155836	1.151548	1.652057	0.5859785	0.2424272	0.1870981	0.127984	0.1346299	0.07271799	0.3874475	0.3866877	0.341496	0.2225634	0.2879558	0.4684837	0.3592835	0.4038491	1.357814	1.954459	1.963895	1.957147
236.194	1	0.1064883	0.0987694	0.06674464	0.1011811	0.07795336	0.339819	0.8542687	0.5519763	0.1397683	0.06917559	0.1548098	0.1372399	0.7583328	0.4603106	0.3643365	0.3521991	0.1019405	0.07537785	0.07455237	0.09210886	0.3061614	0.3016653	0.1898941	0.166376
236.294	1	0.09017835	0.08382963	0.06632061	0.06842726	0.01692309	0.01568199	0.01707996	0.01435429	0.07026596	0.06581186	0.0662419	0.05576899	0.01771173	0.01599699	0.01616301	0.01420625	0.06794056	0.07569079	0.08343072	0.06184877	0.01940546	0.02315036	0.02226424	0.0166805
236.295	1	0.2948073	0.1873805	3.459198	2.89153	0.3400235	0.2823818	0.1237241	0.1393652	3.090002	2.40232	0.9694248	0.6902695	0.08267216	0.1002555	0.07430826	0.06792126	0.4915965	0.5920308	0.4244734	0.2308524	0.06171079	0.09798167	0.0957384	0.03668396
236.296	1	0.1088598	0.1260275	0.1094881	0.09713301	1.200956	1.705259	0.6327019	0.3019334	0.1587495	0.1455578	0.1124302	0.08180512	0.3799406	0.4240495	0.3085366	0.231839	0.2755848	0.454572	0.3656837	0.4154918	1.332291	1.99705	2.047077	2.013216
236.296	1	0.08191218	0.1164317	0.08452271	0.09282413	0.04027042	0.3172637	0.9929555	0.7301902	0.08765667	0.05691281	0.112203	0.1435959	0.86325	0.5763072	0.3266291	0.4276476	0.08080906	0.06304644	0.0782192	0.08344905	0.300512	0.3466607	0.1794393	0.140867
236.394	1	0.06621611	0.05982099	0.04423814	0.04690756	0.01534018	0.01451546	0.01413032	0.01142639	0.04734613	0.04323142	0.0441929	0.0369258	0.01652346	0.01580956	0.01474164	0.0131071	0.04743279	0.04862712	0.05931865	0.04343877	0.01658584	0.01684618	0.01713715	0.01390513
236.395	1	0.3164051	0.1956395	3.394257	2.872012	0.3390653	0.3002564	0.1233199	0.142946	3.085829	2.460199	0.916111	0.7280673	0.09152773	0.08818396	0.06882921	0.06232943	0.4383741	0.5621104	0.3905712	0.284965	0.05968383	0.09817306	0.08141779	0.02850905
236.396	1	0.09934543	0.09911321	0.0754866	0.07876732	1.202934	1.708863	0.6433933	0.3393771	0.1469304	0.1562139	0.1207283	0.08011351	0.3812879	0.3908378	0.2882381	0.2459368	0.2483514	0.3933714	0.3673354	0.4220905	1.255534	1.956044	2.034483	1.981049
236.396	1	0.0837963	0.1362441	0.08767524	0.07901977	0.1214074	0.1910301	0.9301929	0.7281383	0.07805007	0.06718185	0.1187873	0.1698477	0.8563899	0.6125289	0.2694542	0.4262528	0.04736991	0.0967331	0.06033742	0.07645981	0.268971	0.3510329	0.1727065	0.1170639
236.494	1	0.04240012	0.03633354	0.02328306	0.02603246	0.01139042	0.01252213	0.01436091	0.01287925	0.02478909	0.0214662	0.02228621	0.01902807	0.01271033	0.01159813	0.01071922	0.009042504	0.02871893	0.0233459	0.03645161	0.02548248	0.01165159	0.01346644	0.01188265	0.007664696
236.495	1	0.3435909	0.2310459	3.329554	2.866261	0.3363036	0.3187294	0.1183397	0.1519826	3.048523	2.50163	0.8988921	0.7380287	0.07332197	0.06772814	0.08104355	0.05336223	0.3785846	0.5176217	0.3987374	0.3276523	0.05596556	0.09130511	0.08468475	0.04244634
236.496	1	0.1110276	0.1015261	0.1076631	0.1231371	1.189597	1.718503	0.6411182	0.3627373	0.134493	0.1967591	0.1316191	0.09946261	0.366306	0.364172	0.2901229	0.2705896	0.2399069	0.378824	0.3973494	0.4270941	1.182163	1.916647	2.021942	1.936132
236.496	1	0.112353	0.1191468	0.08584885	0.05409972	0.2155225	0.1621366	0.8570888	0.6966987	0.103725	0.09574124	0.1411321	0.1658745	0.8388587	0.6651444	0.2518751	0.417312	0.05823193	0.1040365	0.07556628	0.07782769	0.2072686	0.3386132	0.1886289	0.1333079
236.594	1	0.02221914	0.01559949	0.006750954	0.008709305	0.001807605	0.001539328	0.004137816	0.003349778	0.005922074	0.004059437	0.003615082	0.005217494	0.003860642	0.003080711	0.001645968	0.002038899	0.01532843	0.008104719	0.01671548	0.01082254	0.002319686	0.003149662	0.002864446	0.002492124
236.595	1	0.3514953	0.2390919	3.359032	2.922074	0.3263555	0.3227744	0.1329257	0.1546461	2.990423	2.542558	0.9746323	0.737041	0.05069046	0.07452056	0.08625539	0.04816704	0.3183501	0.4963622	0.4740217	0.3658177	0.05251368	0.09697715	0.07812824	0.0573452
236.596	1	0.09002641	0.1057155	0.1534167	0.1386025	1.174516	1.713991	0.6589657	0.3689565	0.1274984	0.1939263	0.157653	0.1030169	0.349739	0.362962	0.3130962	0.2963079	0.2617139	0.3505272	0.3808955	0.4113237	1.148842	1.797893	2.053405	1.907757
236.596	1	0.0884335	0.1042986	0.0924019	0.04989145	0.2472861	0.1962153	0.8667237	0.7216797	0.09129226	0.09316695	0.1189534	0.1678982	0.8706719	0.7043017	0.2772262	0.4035302	0.09196382	0.1106537	0.07568578	0.09039358	0.2081521	0.340244	0.1892952	0.1896686
236.694	1	0.02349792	0.01635055	0.007415896	0.01016314	0.002735974	0.00261214	0.005474374	0.004446253	0.005762919	0.005223614	0.003967361	0.00585608	0.005323345	0.004352583	0.002521934	0.002546123	0.01694363	0.008526398	0.01674956	0.011438	0.002678702	0.003533663	0.003434491	0.002785375
236.695	1	0.3630976	0.2480511	3.49576	3.04847	0.3310353	0.3247832	0.1622647	0.1621576	3.004263	2.616686	1.105994	0.7268619	0.04909488	0.07077192	0.08974968	0.04020584	0.2765498	0.5196245	0.5162746	0.378961	0.0382589	0.1071705	0.08595805	0.05961171
236.696	1	0.1006256	0.08585883	0.1608777	0.1185833	1.192708	1.774288	0.6581349	0.3491054	0.1234234	0.1630594	0.1639213	0.09885143	0.3673551	0.3475819	0.3102333	0.2862476	0.286717	0.3276417	0.383209	0.4106362	1.200385	1.733926	2.186346	1.960024
236.696	1	0.1499888	0.07922923	0.07334435	0.04624001	0.2821341	0.1971202	1.017124	0.8157174	0.06162148	0.09368025	0.1124689	0.142798	1.042974	0.8167354	0.3573727	0.4520903	0.09712853	0.1116244	0.07622278	0.09455487	0.2248494	0.305125	0.1488834	0.209834
236.794	1	0.05566534	0.04820972	0.03921547	0.04091928	0.01423651	0.01501399	0.01262269	0.01475632	0.03377675	0.03361423	0.03630453	0.03439152	0.01622994	0.01238377	0.01323318	0.01155463	0.04976517	0.03353634	0.04435477	0.03646017	0.01742132	0.0139754	0.01585993	0.01264816
236.795	1	0.3833899	0.2808659	3.5683	3.079635	0.3304309	0.327705	0.1920146	0.1532722	2.935958	2.604637	1.231547	0.7180326	0.07313973	0.07996034	0.07625973	0.06146614	0.2810811	0.5347629	0.5196951	0.3399243	0.048048	0.1227465	0.09556383	0.05177301
236.796	1	0.1155549	0.08659782	0.1755569	0.1182372	1.158129	1.74588	0.6139231	0.3305392	0.1269105	0.1502039	0.1696414	0.1177047	0.3774893	0.3452781	0.2982905	0.2586623	0.29921	0.3083018	0.3799288	0.418506	1.275224	1.658681	2.224284	1.949288
236.796	1	0.143316	0.08920518	0.1051071	0.08194954	0.2978829	0.1829314	1.002597	0.7496748	0.05396082	0.08063118	0.1240864	0.1092108	1.031003	0.7829143	0.353408	0.4605292	0.06379659	0.08859819	0.07692878	0.08307623	0.2398136	0.3005722	0.1268077	0.2342256
236.894	1	0.07638251	0.06939614	0.06264112	0.06136984	0.02046345	0.02037878	0.01976756	0.01992838	0.05486942	0.05666774	0.05840394	0.05268184	0.02121763	0.01954933	0.01831659	0.01788959	0.07038814	0.0590411	0.065171	0.05275749	0.0201522	0.02213385	0.0217723	0.01704048
236.895	1	0.3887758	0.3354723	3.541052	3.010311	0.3196741	0.3063562	0.1711807	0.1583649	2.82482	2.505435	1.290331	0.7023575	0.07951472	0.05852689	0.05732017	0.07521624	0.3321756	0.5359801	0.4818702	0.2548856	0.06766877	0.1179345	0.1016758	0.03791483
236.896	1	0.1462886	0.1073196	0.1976355	0.0891164	1.131133	1.706981	0.592753	0.3003336	0.1258586	0.1496932	0.187349	0.1323923	0.3803157	0.3380543	0.2960533	0.2398757	0.3181869	0.2664713	0.3550908	0.3998037	1.33604	1.592228	2.233317	1.92348
236.896	1	0.1027466	0.06560368	0.08037572	0.1005975	0.3205922	0.1815095	0.8940867	0.6394501	0.08825281	0.08248766	0.1158369	0.1128563	0.9672138	0.6838949	0.3251616	0.4668472	0.1280854	0.1037626	0.07508278	0.07500888	0.2391419	0.2976592	0.1457075	0.259815
236.994	1	0.08724432	0.08062998	0.07534323	0.07160668	0.01825736	0.01791311	0.01683058	0.01670751	0.06544895	0.06836659	0.06905859	0.06177967	0.01857536	0.01457434	0.01490356	0.01486384	0.08083863	0.07260383	0.07701787	0.06085739	0.02241083	0.02083712	0.02313249	0.01802756
236.995	1	0.3671707	0.4148071	3.443332	2.901745	0.2983881	0.3049807	0.1783637	0.1573082	2.728305	2.401993	1.307418	0.6656664	0.0844785	0.05757424	0.07369495	0.07774449	0.3873486	0.5157457	0.429816	0.1752414	0.07165646	0.1269698	0.08939806	0.05045357
236.996	1	0.1420229	0.1005899	0.2224435	0.0886378	1.080517	1.633458	0.5668514	0.2698467	0.1384367	0.1460081	0.2067414	0.1395792	0.3842419	0.3045447	0.3237956	0.2420042	0.3550935	0.2438384	0.3644079	0.3893211	1.373645	1.518039	2.208587	1.868148
236.996	1	0.1054001	0.09157828	0.07112296	0.1141015	0.3309327	0.2085472	0.7905411	0.5303843	0.1240275	0.06044985	0.0777831	0.08257931	0.8772626	0.5969694	0.3248007	0.4412074	0.1048921	0.1094988	0.07016355	0.05483956	0.2594645	0.3045202	0.1838999	0.2838199
237.094	1	0.1054985	0.09909743	0.09464	0.08769105	0.02143778	0.02072316	0.02022367	0.01925883	0.08304805	0.08629427	0.08594141	0.07619037	0.02084995	0.01587931	0.01680403	0.01578014	0.09901764	0.09283088	0.09575879	0.07373913	0.02640562	0.02335107	0.02607722	0.02034352
237.095	1	0.3345281	0.4978311	3.387626	2.827092	0.2987608	0.3119117	0.1813281	0.1530419	2.667172	2.384202	1.298649	0.6350385	0.08449043	0.1018181	0.07103913	0.07572946	0.4522482	0.494566	0.3520659	0.1175635	0.09287979	0.12697	0.08116249	0.04644796
237.096	1	0.1071914	0.07871597	0.2213897	0.09896659	1.09406	1.692746	0.5818408	0.2684266	0.1364836	0.1461769	0.1979358	0.1508596	0.3840137	0.2876864	0.3783195	0.2625224	0.3941446	0.2682501	0.3980646	0.4140064	1.464709	1.510509	2.308936	1.954155
237.096	1	0.08784151	0.07202297	0.07149152	0.130216	0.3569862	0.244295	0.9724578	0.5118435	0.1108767	0.05408075	0.1289705	0.07518216	1.075334	0.653509	0.4184239	0.4838244	0.1377209	0.1041604	0.09126715	0.05600436	0.273885	0.2766696	0.1929619	0.3092785
237.194	1	0.1094667	0.1039698	0.1006834	0.09132934	0.01969172	0.01780457	0.02021982	0.01834994	0.08868858	0.0925607	0.09108757	0.08124193	0.0201941	0.01576389	0.01594696	0.0152729	0.1044964	0.1000232	0.1011748	0.07653062	0.02256134	0.02064573	0.0229692	0.01836944
237.195	1	0.34315	0.5613395	3.350136	2.76196	0.3062958	0.3140978	0.179296	0.1473276	2.665145	2.30401	1.243987	0.6339437	0.09755935	0.08492941	0.06520151	0.07556795	0.5063913	0.4516321	0.2501359	0.1320149	0.09380095	0.1137138	0.08186722	0.0572696
237.196	1	0.07449427	0.09125193	0.2001604	0.08742559	1.092885	1.683474	0.5882711	0.2827182	0.1612442	0.158713	0.1971866	0.1733913	0.3682526	0.3029699	0.397321	0.2523976	0.4015889	0.2638915	0.4470212	0.4278497	1.516185	1.44523	2.323527	1.981995
237.196	1	0.1178462	0.08763708	0.07010952	0.1362448	0.3701538	0.2870467	1.025713	0.564711	0.09152441	0.07446163	0.1233528	0.08566709	1.113621	0.6482671	0.447609	0.4709719	0.08669665	0.0841039	0.07554111	0.05746963	0.2711083	0.2945287	0.1788371	0.2630694
237.294	1	0.06019814	0.05717449	0.05873313	0.05148932	0.01664672	0.01940278	0.01949581	0.01545436	0.04870214	0.0529628	0.05202681	0.04649232	0.01990521	0.0194468	0.01874332	0.01387464	0.05779655	0.05641791	0.05619452	0.04249247	0.02100576	0.01776905	0.01960321	0.01540996
237.295	1	0.372861	0.5792008	3.209185	2.650723	0.3125634	0.2969846	0.1656608	0.1531744	2.645775	2.176825	1.115507	0.5991796	0.09648687	0.0786692	0.0559559	0.08449138	0.5634343	0.3984472	0.1592098	0.1355317	0.09964752	0.1116894	0.09144914	0.04563418
237.296	1	0.1021665	0.1415178	0.1950335	0.1031788	1.048944	1.621621	0.5368564	0.3122085	0.1737964	0.1872724	0.2009559	0.1831612	0.3857219	0.3369864	0.3978695	0.2428173	0.3944659	0.2396747	0.4601845	0.3977616	1.559125	1.403355	2.261503	1.890072
237.296	1	0.1403957	0.09064407	0.136267	0.1253865	0.321554	0.2713999	0.953013	0.6163079	0.08956674	0.09489698	0.1283655	0.09305172	1.068751	0.6170219	0.4333616	0.448847	0.07976878	0.1253987	0.08255803	0.06459535	0.2819297	0.3073702	0.1769414	0.2429233
237.394	1	0.06155925	0.05826766	0.05913311	0.05091677	0.02411551	0.02261105	0.02469205	0.02323391	0.04932102	0.05350191	0.05156529	0.0461881	0.02704016	0.02357103	0.02226025	0.02078086	0.05771485	0.05794344	0.05638869	0.04207375	0.02534614	0.02395391	0.02594926	0.02011044
237.395	1	0.3929717	0.5735879	3.13345	2.584733	0.2966136	0.2669378	0.1550068	0.1232136	2.637292	2.079361	1.022186	0.5996103	0.08899362	0.07765474	0.04262399	0.07750946	0.6240345	0.3653568	0.1748572	0.1233804	0.07233581	0.1087765	0.09467287	0.03661816
237.396	1	0.1405433	0.1681715	0.1625934	0.1310136	1.035217	1.60849	0.4850252	0.338864	0.1572988	0.2355418	0.1943316	0.1583282	0.3926434	0.3475594	0.4034126	0.2153245	0.380008	0.2402847	0.4367901	0.363296	1.560683	1.392312	2.222525	1.848142
237.396	1	0.08849379	0.1545069	0.09860915	0.09469683	0.2006795	0.1996492	0.8471652	0.6628392	0.09738792	0.08127672	0.1264929	0.09740833	0.9659418	0.5220595	0.443113	0.4170777	0.08848314	0.1093488	0.07218961	0.07541725	0.2546129	0.2925744	0.1542259	0.2210954
237.494	1	0.08328951	0.07868766	0.07624726	0.0662228	0.02565048	0.02344412	0.02787198	0.02589127	0.06636798	0.07050989	0.06816823	0.06110877	0.02910582	0.02495626	0.02311099	0.02297305	0.07675633	0.07737751	0.07595183	0.05553352	0.02644534	0.02745649	0.02893734	0.02299615
237.495	1	0.4092243	0.5652118	3.316473	2.705679	0.3053187	0.2769357	0.158386	0.141121	2.714577	2.174222	1.043294	0.6685419	0.08654917	0.1012122	0.04295783	0.09281917	0.6742978	0.4040731	0.2727927	0.104374	0.07577693	0.122201	0.1084294	0.05136271
237.496	1	0.1589877	0.1543511	0.1665481	0.1343852	1.0525	1.648039	0.4327104	0.3752794	0.1266355	0.2496832	0.2118601	0.1580082	0.3811158	0.3167562	0.4844673	0.2145442	0.3855372	0.2448547	0.450082	0.3969545	1.593037	1.434981	2.303104	1.955971
237.496	1	0.06113543	0.1456684	0.1017837	0.08137626	0.1063366	0.1812288	0.993825	0.830275	0.1157395	0.0624029	0.1362631	0.1169105	1.076462	0.6266334	0.4841166	0.397797	0.1052375	0.08002964	0.08476957	0.08375607	0.1996908	0.2791067	0.1221422	0.2064233
237.594	1	0.05409417	0.0498238	0.04618771	0.03799747	0.01893299	0.02167267	0.01822822	0.01719707	0.03935547	0.04247796	0.03999106	0.03643861	0.0190748	0.02136938	0.02167041	0.01633205	0.04736892	0.04693971	0.04719167	0.03218873	0.0227366	0.02145065	0.02087133	0.01528076
237.595	1	0.4222276	0.5623407	3.348287	2.697924	0.3221905	0.2929106	0.1436976	0.1330253	2.762736	2.173455	0.9697572	0.7220424	0.09414037	0.0934151	0.05831106	0.07889684	0.6768085	0.3871328	0.3473065	0.1187706	0.05531038	0.1027659	0.1192303	0.03612607
237.596	1	0.1889198	0.1512607	0.1613624	0.1375968	1.07183	1.657873	0.3896191	0.4020009	0.1179923	0.2473122	0.2175828	0.1506691	0.3459036	0.2914877	0.5237936	0.245902	0.3966686	0.2536015	0.4723107	0.4093942	1.614795	1.430172	2.289665	1.971095
237.596	1	0.08392013	0.1399389	0.09176067	0.06033471	0.1579865	0.09982821	1.023409	0.8571912	0.1365562	0.06833086	0.1541047	0.126647	1.078177	0.7039147	0.4630507	0.3215911	0.09983164	0.1266728	0.1217748	0.08180567	0.2400984	0.3066584	0.09482726	0.1884551
237.694	1	0.01784638	0.01451925	0.01170909	0.007302753	0.00359496	0.00486688	0.005981169	0.005436324	0.00987616	0.00945075	0.006834989	0.006708571	0.006012872	0.005686793	0.00514798	0.003191595	0.01208496	0.01176255	0.01261879	0.007286626	0.004874714	0.004733541	0.004661992	0.003253605
237.695	1	0.445706	0.5589928	3.29765	2.643782	0.3211498	0.2823745	0.1413481	0.1375596	2.810833	2.155972	0.8941953	0.7446968	0.1122393	0.09502537	0.07332322	0.08874466	0.6271271	0.3739647	0.3750545	0.123695	0.04794018	0.1146922	0.1230239	0.04246071
237.696	1	0.1971011	0.1156712	0.1594408	0.1243415	1.075268	1.637091	0.3405968	0.4024746	0.1454284	0.2407674	0.2058702	0.1426113	0.3192046	0.2912321	0.5081785	0.2681799	0.4144575	0.2417743	0.4907628	0.3990039	1.603935	1.455354	2.200585	1.920224
237.696	1	0.07749627	0.0861493	0.06718913	0.07286285	0.2307303	0.1335225	0.9203322	0.8003028	0.0804896	0.1148657	0.1365342	0.1270099	0.9498752	0.7567217	0.4113763	0.2517808	0.09060899	0.07867972	0.1232121	0.05209815	0.2872371	0.2724358	0.132814	0.1861734
237.794	1	0.01409655	0.0100216	0.007389851	0.004416326	0.002570249	0.001726678	0.003442215	0.003374839	0.007527119	0.006269576	0.002634665	0.003263856	0.003479774	0.003315405	0.001839943	0.0009606482	0.009807155	0.00714545	0.00988189	0.005383289	0.002262695	0.002175089	0.002598067	0.002308868
237.795	1	0.4256995	0.563909	3.22047	2.627362	0.3137647	0.282876	0.1447929	0.1115207	2.859636	2.175844	0.8384653	0.7323454	0.1250902	0.0715393	0.08589901	0.07492342	0.5530955	0.333367	0.3512121	0.1432562	0.05204358	0.1164572	0.1083736	0.03193729
[truncated: 14,102 more rows]
