# Supplementary material for: Is infant neural sensitivity to vocal emotion associated with mother-infant relational experience?
Source: PLoS One. 2019 Feb 27;14(2):e0212205. doi: 10.1371/journal.pone.0212205 (PMC6392422; doi:10.1371/journal.pone.0212205)
Supplement: S1 File — (ZIP) [file pone.0212205.s001.zip › dataset/imed_05_2.txt]

15.150	0	0.005560838	0.004826224	0.002997835	0.002768874	0.0006641052	0.001462705	0.0163418	0.01180955	0.002663985	0.003179718	0.002972271	0.00320408	0.01059825	0.00902686	0.005294502	0.003493084	0.00340683	0.003317819	0.004207408	0.003682042	0.00114229	0.002751024	0.00164234	0.002383241
15.150	0	0.08966924	0.03321598	0.1278399	0.1122095	0.0410407	0.02896596	0.03490209	0.04999127	0.1465347	0.07580694	0.06741292	0.1078642	0.03584098	0.04450522	0.0241	0.02313733	0.08949785	0.1042736	0.03775402	0.05711914	0.01872435	0.03257178	0.03290665	0.0118122
15.151	0	0.07878741	0.05897597	0.05404153	0.0493947	0.2011863	0.2162243	0.1877028	0.1057297	0.08704808	0.08942338	0.1027619	0.1032545	0.09314364	0.07676819	0.07482798	0.07980666	0.1344051	0.1094099	0.09490878	0.06924017	0.1363315	0.15922	0.2044291	0.1613694
15.151	0	0.08315723	0.09079941	0.103854	0.08273112	0.1495425	0.2627099	4.031045	2.850809	0.06733512	0.07897091	0.275223	0.2171212	2.594517	2.177037	1.298173	0.8052456	0.124936	0.1065332	0.1178193	0.06851002	0.2967339	0.6443015	0.4039545	0.5867922
15.243	0	0.005275225	0.004546608	0.002576344	0.002517336	0.0009095223	0.00169636	0.01621793	0.01212628	0.002271896	0.002739674	0.002519386	0.002908565	0.01118027	0.008980077	0.005169719	0.003337849	0.002872732	0.00260389	0.003932415	0.003443839	0.001093394	0.002615758	0.001565136	0.002262422
15.243	0	0.136555	0.05729669	0.171605	0.161431	0.04647684	0.04855787	0.03427917	0.05551733	0.1992642	0.1208494	0.09140753	0.1495489	0.04317858	0.04632331	0.04126016	0.02848442	0.1334752	0.1536691	0.06119752	0.08643489	0.02097063	0.03896517	0.03921521	0.02040982
15.244	0	0.06704057	0.04651054	0.02911391	0.0350207	0.2098233	0.2153251	0.1770001	0.0999044	0.08754884	0.1007306	0.100808	0.100242	0.08158178	0.06577534	0.05983275	0.06781424	0.12106	0.1021019	0.09359011	0.0648608	0.1148395	0.1588103	0.2092519	0.1634103
15.244	0	0.07546105	0.05199539	0.1022765	0.09605435	0.152784	0.3375112	4.049505	2.968019	0.07338701	0.08399831	0.2673787	0.2124989	2.74549	2.175248	1.24973	0.777546	0.08700123	0.10797	0.08140784	0.08445874	0.2759335	0.6244262	0.3901855	0.5768117
15.343	0	0.02002142	0.01789052	0.01420776	0.01334517	0.009986536	0.009207519	0.02485511	0.01624219	0.01338394	0.01332686	0.01291788	0.01244465	0.01714999	0.01490688	0.009144275	0.01018861	0.01548399	0.01346978	0.0168115	0.01365735	0.009260952	0.01063388	0.008525054	0.008372552
15.343	0	0.2056837	0.0999878	0.2362798	0.2380817	0.05117955	0.05748691	0.047473	0.06352152	0.2773116	0.1951278	0.1576355	0.2044938	0.05429091	0.06478036	0.0547158	0.03603	0.1945533	0.2213613	0.09621154	0.1249416	0.02684525	0.03665861	0.04389466	0.02352637
15.344	0	0.0580236	0.04542508	0.0189502	0.03827718	0.2514203	0.2624039	0.2047334	0.1052631	0.1023221	0.121193	0.09574367	0.09832043	0.07744856	0.05006876	0.05013468	0.07073133	0.1292535	0.1048732	0.1059801	0.07500096	0.1113921	0.1860962	0.2473156	0.194148
15.344	0	0.06431878	0.08224408	0.1081614	0.09655118	0.1963375	0.3640422	4.104387	3.059523	0.05601736	0.08123564	0.2645909	0.2349933	2.882146	2.297303	1.254512	0.8052215	0.08142575	0.09547536	0.07796936	0.07755178	0.256797	0.5871121	0.3875485	0.5210296
15.443	0	0.06978134	0.06639515	0.05962188	0.0561729	0.02926881	0.03012523	0.04100316	0.0378956	0.06005137	0.05963032	0.05795096	0.05328813	0.03889816	0.03596331	0.03097261	0.02232496	0.06243411	0.05836792	0.0635237	0.05071354	0.03060306	0.02881361	0.03048133	0.02245068
15.443	0	0.2396025	0.1425069	0.2626685	0.2558117	0.04700661	0.06948982	0.0593123	0.05470042	0.3013265	0.2442881	0.2098549	0.2220941	0.05363365	0.06348728	0.0539463	0.03960578	0.2055919	0.2404965	0.1129267	0.1374778	0.02688678	0.03978313	0.04194637	0.02135464
15.444	0	0.07626337	0.04110398	0.03098196	0.04421445	0.3532099	0.3624506	0.2311752	0.08849334	0.1279408	0.1428403	0.1040945	0.08124755	0.06691569	0.06199743	0.06090262	0.06433545	0.1090807	0.1075082	0.1276664	0.09223213	0.08582454	0.223777	0.3310092	0.2559902
15.444	0	0.06371201	0.07320108	0.08865079	0.1064962	0.2375426	0.3452485	4.19206	3.144975	0.06878434	0.08536352	0.2546685	0.2194351	2.959723	2.46804	1.219239	0.8642941	0.08918068	0.1043575	0.07185067	0.08571349	0.2450113	0.5893351	0.4081025	0.4739046
15.543	0	0.1306117	0.1253485	0.1147831	0.1071144	0.02782197	0.02699143	0.04240114	0.03523829	0.1131032	0.1117374	0.1098053	0.09843627	0.03242573	0.03085808	0.02447382	0.02275744	0.1185846	0.1134568	0.1198127	0.09442219	0.02659623	0.02847304	0.02576074	0.02089002
15.543	0	0.2877476	0.1847726	0.3282838	0.3341839	0.06152224	0.09137291	0.07846856	0.0600531	0.3780272	0.3203195	0.3004973	0.2865529	0.06243821	0.07670517	0.05715322	0.04788393	0.2367647	0.2585245	0.1646325	0.1528746	0.03386489	0.03901718	0.04927564	0.02394115
15.544	0	0.08007718	0.03473478	0.04672265	0.03982551	0.5084943	0.5131959	0.2740072	0.07820381	0.1421539	0.1632438	0.1188124	0.08177647	0.07412058	0.0714843	0.08184989	0.05695111	0.09648423	0.1059515	0.1415799	0.1033627	0.04169836	0.2914529	0.4986036	0.3777119
15.544	0	0.0695514	0.08006689	0.08465721	0.08971536	0.247297	0.3055916	4.325513	3.2099	0.07860577	0.087712	0.245714	0.2034044	2.914345	2.596526	1.165821	0.9013173	0.05651584	0.1216288	0.07931037	0.09324486	0.262573	0.6049153	0.4466363	0.3985713
15.643	0	0.17896	0.1709771	0.1567664	0.1451776	0.02398789	0.02378255	0.04006327	0.03205562	0.158686	0.1574605	0.1558687	0.1397876	0.03401173	0.03104939	0.02550825	0.02628057	0.1614314	0.1564684	0.1626273	0.1266674	0.01665543	0.01869841	0.01549136	0.01338196
15.643	0	0.2933485	0.2117716	0.4025589	0.4038613	0.08367204	0.08907957	0.09353181	0.07747195	0.4598595	0.3861015	0.3766019	0.3281905	0.05906374	0.07439249	0.06123696	0.04462923	0.2272679	0.2348159	0.1778388	0.1527908	0.04218614	0.0390054	0.04651102	0.02225575
15.644	0	0.05973552	0.04118793	0.0517247	0.05637117	0.6210767	0.6222826	0.3140553	0.07994986	0.1562623	0.158394	0.1101259	0.0968206	0.09371996	0.06224084	0.07719953	0.07499535	0.07749136	0.115603	0.1440789	0.1241089	0.04819854	0.3765661	0.6549709	0.4804562
15.644	0	0.06742027	0.06875568	0.0805887	0.1128687	0.2786179	0.3255386	4.377348	3.241105	0.06902404	0.06836881	0.2467276	0.1996836	2.668898	2.554686	1.214124	1.026895	0.06576717	0.1067632	0.09168103	0.09585308	0.315328	0.6246664	0.5139568	0.3758917
15.743	0	0.161436	0.1544804	0.1415643	0.1303651	0.02086599	0.01953713	0.03641111	0.0305271	0.1482561	0.1466416	0.1454431	0.1300928	0.0347548	0.03140341	0.02486244	0.02534192	0.1501772	0.1493349	0.1519692	0.1169755	0.01547153	0.01705725	0.01390804	0.01207629
15.743	0	0.2940041	0.2372671	0.4965064	0.4870236	0.1035963	0.1070792	0.09851138	0.07426937	0.5635435	0.442303	0.4388739	0.3426885	0.06328154	0.07314501	0.06571111	0.04693577	0.2223735	0.2322936	0.1998621	0.1579044	0.04151063	0.05123698	0.05804749	0.02574975
15.744	0	0.06631037	0.05286239	0.04961665	0.05300151	0.599683	0.6105389	0.309178	0.07559174	0.1622087	0.1544004	0.09466227	0.09455458	0.0978552	0.05465566	0.07922476	0.08256858	0.09143494	0.09396905	0.1155606	0.0963053	0.09184896	0.3909625	0.6226248	0.4525372
15.744	0	0.06420754	0.1025669	0.07770057	0.1208679	0.3007288	0.3343664	4.347042	3.22656	0.05734357	0.05493385	0.2247291	0.1589168	2.556783	2.621708	1.147088	1.077936	0.05573121	0.1061212	0.1300471	0.08550798	0.3848085	0.5912422	0.5671068	0.3984556
15.843	0	0.1462755	0.1403105	0.1289506	0.1181067	0.02333936	0.02307994	0.03710342	0.03198255	0.1252997	0.1231778	0.1221271	0.1091172	0.03380556	0.03653276	0.02961743	0.02261285	0.1323114	0.1345685	0.1358808	0.1040466	0.02360528	0.02203574	0.02343388	0.01738864
15.843	0	0.2539162	0.2673422	0.4636919	0.450184	0.08238351	0.09727236	0.09045763	0.07968741	0.4967154	0.4343681	0.4179027	0.3209497	0.06251806	0.06216962	0.0527759	0.04738125	0.2091496	0.2394992	0.2062192	0.1380479	0.03869195	0.05850748	0.05894464	0.02643079
15.844	0	0.08113162	0.08288339	0.04179641	0.04480546	0.6380054	0.6537755	0.2955222	0.09654521	0.1515406	0.1359917	0.05931839	0.09600482	0.09361488	0.07836155	0.08416421	0.08165232	0.1160905	0.1246233	0.1309965	0.1212364	0.172232	0.4684911	0.7206373	0.5250649
15.844	0	0.05534837	0.08742501	0.0955795	0.1128175	0.2863946	0.2924958	4.278746	3.108066	0.06371012	0.06748494	0.2334851	0.1499839	2.523039	2.675071	1.070087	1.124562	0.07758714	0.1176772	0.09196403	0.08567469	0.4335833	0.5229675	0.5434403	0.4107532
15.943	0	0.1170372	0.1123682	0.1012982	0.09205544	0.02280497	0.02378104	0.03540437	0.0299119	0.09648497	0.09469599	0.0934046	0.08419229	0.02884131	0.02648331	0.0200654	0.02066865	0.1030291	0.1069583	0.1078865	0.0815343	0.02726774	0.02747795	0.02640462	0.01970903
15.944	0	0.2224211	0.2923815	0.4233035	0.4069859	0.08518972	0.07982169	0.07719169	0.06628571	0.4582102	0.4295278	0.3939823	0.270166	0.07348554	0.06944444	0.04826307	0.05143722	0.1841449	0.2174777	0.1972992	0.1564993	0.03301678	0.05657301	0.05900997	0.02662616
15.944	0	0.08102147	0.07039486	0.04001191	0.03842307	0.5998331	0.615242	0.3009272	0.1027766	0.1509287	0.1287799	0.06065988	0.09700887	0.09360834	0.101672	0.08260578	0.09047787	0.1388002	0.1193032	0.1427846	0.1229973	0.2143775	0.4624575	0.6750411	0.4924069
15.944	0	0.06400019	0.09147055	0.1015379	0.1285369	0.2597965	0.2881471	4.221596	2.974512	0.06187485	0.09582232	0.2578069	0.1458308	2.42356	2.616851	1.011611	1.140828	0.1008724	0.1111141	0.1118936	0.09288539	0.4669671	0.4985067	0.5455431	0.4715279
16.043	0	0.03657741	0.0346597	0.02707989	0.02244822	0.01249944	0.01248528	0.02666295	0.02078341	0.02475513	0.02376287	0.02324921	0.02258562	0.02013733	0.02034562	0.01489391	0.01405614	0.02800252	0.03117494	0.03355486	0.02313407	0.01427455	0.01350411	0.01320029	0.01001306
16.043	0	0.1634527	0.2402448	0.3056725	0.2934985	0.06048855	0.05708421	0.07532425	0.05409829	0.3207233	0.315371	0.2887488	0.1869139	0.04294413	0.05484676	0.0484412	0.04626706	0.1476436	0.1505799	0.1668788	0.1507514	0.04531931	0.04145957	0.03703684	0.03011399
16.044	0	0.04845488	0.02830189	0.02568053	0.02436075	0.3396733	0.3520725	0.239529	0.1075795	0.1199655	0.1145599	0.09971404	0.1165395	0.08831916	0.06052149	0.07226932	0.08985752	0.1509516	0.09615057	0.09347839	0.08112842	0.142764	0.2544376	0.3368524	0.2529053
16.044	0	0.04606959	0.0641863	0.1068497	0.1072302	0.2255205	0.2706445	4.172921	2.93721	0.06133669	0.1035697	0.2487069	0.1533815	2.174287	2.397612	1.05068	1.18851	0.1066598	0.09341547	0.09143722	0.09064981	0.481274	0.545733	0.6006348	0.5656403
16.143	0	0.009875321	0.009023476	0.004371997	0.0008644003	0.00091146	0.0007384352	0.01621019	0.01159982	0.00206306	0.001385183	0.001989756	0.002932107	0.008877786	0.009263681	0.00490602	0.005414932	0.005314396	0.007426682	0.008764921	0.005462535	0.002094506	0.002554538	0.002230671	0.00241695
16.143	0	0.09101459	0.1218608	0.1611683	0.1625282	0.03403159	0.03211877	0.03901108	0.03295766	0.1702609	0.153484	0.1300833	0.0842546	0.03436535	0.03631417	0.03098969	0.02714054	0.102261	0.09677275	0.1009205	0.08633514	0.03152795	0.02980309	0.02808426	0.01775682
16.144	0	0.03480074	0.02496403	0.02146878	0.02480035	0.06678261	0.07179259	0.06676164	0.05666904	0.03634664	0.03916149	0.03922779	0.03721412	0.05245134	0.04581953	0.0500318	0.03633538	0.04155982	0.03733656	0.03383723	0.02533986	0.05394456	0.06619873	0.07211985	0.0555822
16.144	0	0.04868785	0.05581305	0.09864136	0.1191382	0.1986789	0.1904974	4.012663	2.866239	0.05144411	0.08879299	0.2173875	0.1538122	2.170135	2.261432	1.192402	1.289819	0.1099214	0.116013	0.1048189	0.08192485	0.501756	0.5999359	0.586646	0.595992
16.243	0	0.01509374	0.01258197	0.004205317	0.001614516	0.0009325502	0.0006823705	0.01590708	0.01189697	0.001827552	0.001736727	0.001803628	0.002996143	0.009562119	0.009413507	0.004960676	0.005354445	0.008260416	0.009493313	0.01219358	0.00827479	0.002004519	0.002294445	0.002122142	0.002304522
16.244	0	0.09222624	0.157708	0.2256554	0.2302426	0.04703063	0.04351328	0.04862355	0.02874831	0.2597602	0.2340498	0.1900571	0.09147194	0.05189771	0.04223274	0.02577415	0.02582849	0.134792	0.1000981	0.1146386	0.1246773	0.03758726	0.04079345	0.03955996	0.02742002
16.244	0	0.06068646	0.03490194	0.02101583	0.03144646	0.1510942	0.1588153	0.1328187	0.1088316	0.0695879	0.08764754	0.09844209	0.09549527	0.08358623	0.07926777	0.07810581	0.06259113	0.1043279	0.09139907	0.07783725	0.05103573	0.1116765	0.1363463	0.1554015	0.1193332
16.244	0	0.07279365	0.05021692	0.07907528	0.1041603	0.1682096	0.1422463	3.935722	2.959022	0.04390888	0.07027248	0.222435	0.149355	2.334157	2.283109	1.180956	1.285147	0.09591139	0.08952395	0.1130098	0.0940939	0.4346947	0.5117418	0.5152659	0.5527386
16.343	0	0.01558468	0.01233407	0.003050199	0.00196336	0.001038451	0.0008827365	0.0159425	0.01220082	0.001402102	0.001984183	0.001822132	0.002490245	0.00964404	0.00913026	0.005100346	0.005289464	0.008387474	0.008396494	0.0114681	0.008354346	0.001995302	0.002143602	0.002041403	0.002016767
16.344	0	0.08045096	0.1508017	0.2326003	0.2424814	0.04792814	0.04622785	0.04593203	0.03887737	0.2645419	0.2331901	0.1886444	0.08187868	0.04708628	0.04020334	0.02647327	0.02946828	0.1339776	0.08721062	0.1013481	0.1300791	0.03682524	0.03823394	0.04115531	0.03304542
16.344	0	0.05577485	0.03971962	0.03821881	0.03891999	0.1348046	0.1446459	0.1226381	0.09894407	0.07893504	0.0882643	0.09281851	0.08666924	0.08970164	0.07422929	0.07272875	0.06233651	0.0919245	0.08554263	0.07909146	0.05868082	0.09564266	0.1185538	0.1398821	0.1093418
16.344	0	0.070812	0.05232929	0.08720906	0.08866014	0.1885654	0.1677846	3.950604	3.031558	0.04719304	0.05827626	0.2435642	0.1478635	2.380482	2.220429	1.263675	1.289225	0.07813267	0.09664753	0.09721311	0.08985096	0.4158994	0.4862057	0.4958489	0.5053173
16.443	0	0.01622257	0.01235885	0.002049641	0.002123998	0.001176408	0.001103068	0.01610951	0.01268722	0.001154685	0.002143269	0.001674045	0.002246558	0.0101613	0.00945848	0.005194248	0.005150961	0.00865854	0.006904341	0.01149934	0.008533183	0.002015621	0.002043342	0.00213727	0.001844968
16.444	0	0.07300028	0.1568544	0.2498016	0.2591762	0.04845564	0.05226859	0.05089928	0.04492025	0.2817269	0.2462948	0.1987955	0.087018	0.0421565	0.04163183	0.03303691	0.03471996	0.1408325	0.08211367	0.1025781	0.1381233	0.04153587	0.04158814	0.04313727	0.03318062
16.444	0	0.05749997	0.05101515	0.04942904	0.04536222	0.1553442	0.165922	0.135648	0.09930494	0.0787856	0.08923779	0.09679719	0.09295023	0.08753499	0.073833	0.07525451	0.06683617	0.1043671	0.09520395	0.08572954	0.06150156	0.1098805	0.1365343	0.1635652	0.128306
16.444	0	0.09141294	0.07496474	0.0781924	0.08114936	0.2247437	0.2069219	4.002606	3.164908	0.06355913	0.04632363	0.2285956	0.1287482	2.517517	2.297979	1.286224	1.272746	0.08394178	0.08229339	0.1016205	0.08140985	0.4060482	0.4644803	0.4742888	0.459918
16.543	0	0.009479542	0.007393792	0.0011709	0.001720107	0.001145596	0.00115216	0.01623782	0.01303828	0.0008758075	0.001846546	0.001321468	0.001919733	0.01068242	0.009806355	0.005023351	0.004992802	0.005214003	0.003564966	0.007042769	0.005404167	0.001974729	0.002072053	0.001922114	0.001702855
16.543	0	0.06778105	0.1238865	0.1936734	0.1954737	0.04890586	0.04887993	0.05943173	0.03746763	0.2113785	0.1794462	0.1481465	0.06818376	0.03974435	0.02992441	0.03688001	0.03866392	0.09936885	0.0530018	0.07684041	0.1018883	0.03688632	0.03957874	0.0376241	0.02760544
16.544	0	0.04344896	0.03844492	0.03852757	0.03551393	0.09797184	0.1078035	0.09177066	0.0669359	0.05774866	0.06221602	0.06403094	0.05999726	0.05690818	0.05353087	0.05386174	0.04533844	0.06541738	0.06181848	0.06126824	0.04704837	0.07122115	0.08228401	0.1007926	0.08074524
16.544	0	0.05578138	0.09999476	0.06938612	0.08934133	0.2359799	0.2502085	4.05843	3.273575	0.06838881	0.03644843	0.2193033	0.1354173	2.661842	2.420984	1.26649	1.214878	0.0764967	0.08549147	0.08420146	0.07618253	0.4450341	0.4949478	0.4678152	0.4267891
16.643	0	0.003253167	0.002806783	0.001085748	0.001069523	0.001167658	0.001254975	0.01679493	0.0133253	0.0008560799	0.00104517	0.0008816229	0.001488007	0.01121113	0.01048163	0.004698467	0.004455468	0.002252061	0.001384232	0.002851291	0.002361744	0.001955402	0.002077689	0.001906169	0.00163161
16.643	0	0.0553744	0.08042711	0.1229237	0.1197385	0.03717724	0.03458137	0.04493264	0.0324771	0.1315479	0.1039797	0.09064037	0.04298799	0.03605277	0.03408347	0.03055923	0.02810807	0.06237578	0.04006991	0.05608532	0.06310164	0.0348645	0.03186461	0.03032477	0.02279357
16.644	0	0.04154387	0.03539303	0.03303043	0.03165847	0.07558741	0.08457601	0.07274432	0.04759805	0.04807472	0.04949701	0.04939207	0.04375766	0.05027173	0.04849646	0.04768055	0.04212685	0.05147228	0.04767223	0.04874456	0.03917601	0.06393328	0.06651196	0.08220108	0.0674567
16.644	0	0.0759728	0.09024337	0.07448717	0.09787414	0.2382847	0.2899817	4.219103	3.344436	0.05683396	0.07240395	0.2601994	0.1865519	2.797055	2.617005	1.179218	1.080883	0.1090639	0.0931144	0.09154345	0.0860253	0.4841609	0.5229564	0.4767806	0.3938543
16.743	0	0.0008977914	0.0008573484	0.0006469126	0.0004738218	0.0009821443	0.0014168	0.01731701	0.01338537	0.0004894997	0.0002913738	0.001032898	0.001093602	0.01095039	0.01099385	0.004657906	0.004333295	0.0008099518	0.0006164226	0.0007391896	0.0008106754	0.001886049	0.002222083	0.001947006	0.001521285
16.744	0	0.03680034	0.04094315	0.06145441	0.0578269	0.02850871	0.02593808	0.03260384	0.02731775	0.06494577	0.04650872	0.04668776	0.02710978	0.02665623	0.03672913	0.02396223	0.02233653	0.03426833	0.02978304	0.03401228	0.0300042	0.02991257	0.02567277	0.02248249	0.01780028
16.744	0	0.047231	0.04015285	0.03796784	0.03342635	0.09560895	0.10738	0.09052368	0.05739981	0.04595018	0.05591281	0.06395222	0.05827464	0.06130019	0.0599422	0.04884086	0.0487467	0.06821881	0.06538393	0.06493342	0.0444942	0.08112879	0.08629568	0.1058473	0.08708731
16.745	0	0.07093131	0.06602714	0.08403209	0.1157421	0.22404	0.3485129	4.343509	3.35828	0.04595329	0.06684013	0.2649982	0.2157813	2.738067	2.757274	1.185873	1.069669	0.06446753	0.07534181	0.09521747	0.06024911	0.455542	0.5814156	0.443418	0.3674191
16.843	0	0.0006622583	0.0005058696	0.0005985053	0.000483117	0.0008311468	0.001580962	0.01757006	0.0133485	0.0003481036	0.0004181462	0.001064536	0.001134678	0.01024247	0.01101378	0.004689894	0.004152131	0.0006574039	0.0007786737	0.0007298438	0.0005930152	0.001826296	0.002757506	0.001751672	0.001563932
16.844	0	0.005441594	0.002870195	0.01634568	0.01438228	0.002808966	0.002939696	0.01877071	0.01406376	0.01937576	0.01180772	0.009466579	0.005738942	0.01048253	0.01139957	0.00499097	0.004403992	0.002533638	0.001883249	0.001758204	0.002697923	0.001949689	0.003173133	0.002155358	0.001662554
16.844	0	0.03059619	0.02826593	0.02530235	0.02280931	0.05163777	0.05935948	0.0494404	0.0242395	0.02737536	0.03066786	0.03781942	0.03140678	0.0479473	0.04217627	0.02563285	0.03196955	0.03450394	0.03800672	0.03711791	0.02552477	0.04706506	0.04619375	0.05980126	0.04979725
16.845	0	0.05532862	0.06771614	0.1014754	0.1142541	0.1963419	0.3998262	4.421895	3.349505	0.0516431	0.08845268	0.2674051	0.2209174	2.57273	2.777147	1.18453	1.023871	0.08026984	0.1197555	0.0747981	0.09193619	0.4557447	0.6943003	0.4175323	0.3881855
16.943	0	0.003377635	0.002835718	0.001330205	0.0006875489	0.0007663084	0.001504937	0.01767115	0.01302001	0.0008461639	0.0006462677	0.001930788	0.001292153	0.009854992	0.01096964	0.004932618	0.004233263	0.002090587	0.001661595	0.003369769	0.002147782	0.001769576	0.002901647	0.001452075	0.001758083
16.944	0	0.008191695	0.004446629	0.02292268	0.02075094	0.004470513	0.004432447	0.01948313	0.01483298	0.02774792	0.01847387	0.01387191	0.009096911	0.01146496	0.01271047	0.006477726	0.005162128	0.004447879	0.003509209	0.002915662	0.003975941	0.002972284	0.004449235	0.00324897	0.002586531
16.944	0	0.04026102	0.03193097	0.04257559	0.04024782	0.07027763	0.09957825	0.0413967	0.03371247	0.0287984	0.04254848	0.05668169	0.03482244	0.07032729	0.06345143	0.0297629	0.05191255	0.0342623	0.0485041	0.05475775	0.02809845	0.08393501	0.05836727	0.07938887	0.07976359
16.945	0	0.06736991	0.08075572	0.1057466	0.06683121	0.152904	0.3785824	4.401244	3.248511	0.06876418	0.0560073	0.2587932	0.1663071	2.42928	2.729474	1.20854	1.027009	0.07721292	0.1118472	0.08582954	0.08711121	0.4213315	0.7493766	0.3369624	0.4288456
17.043	0	0.007133302	0.005779719	0.002037379	0.001307767	0.0006677855	0.001409375	0.01757202	0.0127339	0.001173665	0.001088535	0.00252932	0.001684314	0.009594554	0.01078244	0.005156865	0.004149873	0.004115353	0.003505805	0.006564889	0.003733168	0.001691733	0.003158656	0.001288716	0.001890235
17.043	0	0.04231188	0.03619445	0.04442236	0.05176061	0.02029299	0.02057118	0.03202337	0.02685734	0.07081974	0.06198847	0.05536118	0.04447631	0.02428299	0.02733568	0.02190111	0.0185649	0.03033276	0.03301158	0.03230778	0.02646827	0.01273118	0.01380185	0.01267434	0.01087095
17.044	0	0.04206465	0.05047859	0.03569629	0.04992181	0.1463764	0.1842438	0.06979022	0.05949711	0.04718527	0.07692141	0.1024904	0.061899	0.09341972	0.08947494	0.05905493	0.0782709	0.0687482	0.09187295	0.0796845	0.05156363	0.1352026	0.0945482	0.1574067	0.1385646
17.044	0	0.07358414	0.09003972	0.09282782	0.07236161	0.1060034	0.3216505	4.358612	3.14213	0.05497366	0.06423854	0.2504811	0.1514184	2.353993	2.644077	1.263776	0.9666458	0.1153214	0.1253014	0.08841552	0.1134437	0.4194969	0.7598235	0.291061	0.4758998
17.143	0	0.009525067	0.007557658	0.00260836	0.001652005	0.0009390305	0.00115737	0.01710301	0.01238997	0.001189642	0.001323321	0.00246184	0.002210478	0.009110228	0.00991666	0.005649948	0.004179857	0.005461775	0.005117467	0.008626638	0.004549835	0.001762583	0.003247694	0.001198518	0.001987036
17.143	0	0.06239143	0.05967527	0.06174069	0.07616083	0.02729028	0.02617246	0.04038129	0.03350662	0.08764158	0.07898678	0.0713001	0.05805047	0.02704371	0.02942624	0.03009344	0.02295258	0.05427297	0.05648186	0.05330617	0.04179514	0.02140842	0.02312792	0.02190724	0.01744813
17.144	0	0.04675153	0.03767495	0.01791511	0.03387189	0.1445017	0.1590481	0.08481834	0.05999791	0.05122954	0.06999387	0.08555795	0.07011248	0.07773018	0.07309356	0.0514607	0.06042076	0.08023086	0.07770831	0.07051901	0.0492613	0.1146538	0.1089798	0.1508096	0.1205864
17.144	0	0.07741387	0.08497771	0.09224952	0.08880993	0.1490344	0.2362895	4.227627	3.045957	0.06013789	0.0826028	0.2622653	0.1458331	2.237494	2.445965	1.372335	1.016193	0.1277234	0.1126014	0.06878493	0.09935827	0.4291794	0.7908817	0.2956766	0.4906262
17.243	0	0.01463463	0.0111734	0.004200808	0.002361492	0.001266191	0.0008435095	0.01668186	0.01218129	0.001817547	0.00177896	0.002867608	0.003393865	0.009062671	0.009395501	0.005985055	0.004391276	0.008743772	0.008287114	0.01266921	0.007156903	0.002083369	0.003431185	0.001650307	0.002079414
17.243	0	0.06681725	0.07511237	0.09687338	0.1239901	0.03279163	0.03010829	0.04059224	0.02941039	0.1338353	0.1260323	0.10528	0.07213656	0.02863196	0.03010164	0.02517526	0.02469113	0.07694404	0.06364049	0.05760759	0.05420748	0.0254114	0.02675895	0.02698346	0.02046194
17.244	0	0.04893781	0.02816829	0.02373473	0.02973321	0.1530803	0.1578252	0.106373	0.07056078	0.06061569	0.07404458	0.08373119	0.0775329	0.07693266	0.07327715	0.06203309	0.05449225	0.08977242	0.07847801	0.06809128	0.04497494	0.1155533	0.1313175	0.1628539	0.1188978
17.244	0	0.08753395	0.06581854	0.06885968	0.08702205	0.2249463	0.1465234	4.111578	2.962697	0.06377539	0.08390102	0.2578765	0.1451027	2.206067	2.286392	1.399132	1.016198	0.1247197	0.1158031	0.07830409	0.0947674	0.4566386	0.7916318	0.3107668	0.4821663
17.343	0	0.01538491	0.01197933	0.005513686	0.003231941	0.002163448	0.001403132	0.01693339	0.01250307	0.003263616	0.002806573	0.003896231	0.004386654	0.009807462	0.009443063	0.006769972	0.005017286	0.01045906	0.01031926	0.01373011	0.00817973	0.00260678	0.003986452	0.002139953	0.002349816
17.343	0	0.05958179	0.08405098	0.1325174	0.1656681	0.05150754	0.05665052	0.05373991	0.04551233	0.1796929	0.1678096	0.1273711	0.0739779	0.05082948	0.03994978	0.02705008	0.02453218	0.08915672	0.06601516	0.05829229	0.07169951	0.02902111	0.03692805	0.04883631	0.04078511
17.344	0	0.04721469	0.02790555	0.02133043	0.03193447	0.1704481	0.1729747	0.1239234	0.09062639	0.07149507	0.08147746	0.09532522	0.09337919	0.09577154	0.08788481	0.07698658	0.07426043	0.1070729	0.08998333	0.07008575	0.04616319	0.1373658	0.1580181	0.1832303	0.1303815
17.344	0	0.06561748	0.07696964	0.09795996	0.08060224	0.2967208	0.05758974	4.031844	2.9426	0.04091559	0.0700091	0.2551537	0.1413452	2.292923	2.194122	1.373395	0.9805871	0.1048015	0.1101808	0.08377708	0.06375768	0.4794022	0.7799978	0.315202	0.4676172
17.443	0	0.009878835	0.007630426	0.003701918	0.001707352	0.001716147	0.0007153761	0.01613021	0.01218223	0.002179993	0.001514965	0.002876228	0.002884255	0.009728312	0.008733662	0.005752905	0.004279786	0.007495068	0.007083211	0.008896287	0.005267089	0.002045852	0.003030888	0.001658674	0.001899884
17.443	0	0.04229662	0.07180829	0.1088821	0.1254191	0.0386773	0.04012796	0.04275697	0.02967992	0.1372788	0.1283666	0.1035917	0.05854653	0.03890753	0.03361425	0.02207624	0.02613897	0.07289302	0.04295415	0.04074739	0.0586908	0.03339257	0.03805367	0.04042215	0.0287872
17.444	0	0.05022471	0.02674365	0.02282368	0.03729463	0.152851	0.1540926	0.1119234	0.09229951	0.07147916	0.08172259	0.09163428	0.08882927	0.0955848	0.09357039	0.08018532	0.0703895	0.09603043	0.08317925	0.06842861	0.04504131	0.1213977	0.1380758	0.1591147	0.1145482
17.444	0	0.08043232	0.084512	0.1014226	0.1080963	0.3653812	0.09267166	3.989383	2.982635	0.046093	0.07441157	0.2734766	0.1801561	2.374231	2.124341	1.356725	0.9966458	0.09615788	0.09617398	0.09335643	0.07600634	0.4900152	0.739417	0.3674272	0.474428
17.543	0	0.01045516	0.007929732	0.00356439	0.00157862	0.001759355	0.0009428969	0.01621727	0.01248615	0.002623583	0.001499254	0.002645919	0.002815659	0.01014665	0.00852061	0.005592634	0.004163422	0.007722874	0.006871259	0.008674618	0.005264096	0.001922193	0.003036258	0.001935969	0.00194043
17.543	0	0.0409256	0.08836644	0.1481355	0.1696582	0.05880911	0.05952475	0.05942298	0.0281786	0.1835127	0.1706509	0.1260352	0.05880465	0.04496783	0.04018352	0.03151507	0.03565337	0.08219316	0.04059516	0.04933033	0.07891333	0.03405678	0.04414192	0.04592873	0.03427614
17.544	0	0.06342186	0.03588591	0.02377658	0.04221917	0.2010466	0.2042635	0.1518525	0.1185857	0.09070755	0.1042751	0.1130571	0.109128	0.1000499	0.09328298	0.08993346	0.08836786	0.1283955	0.1060931	0.08260629	0.04781793	0.15107	0.1772071	0.2022429	0.1444626
17.544	0	0.05619083	0.06341721	0.08683488	0.1019708	0.3785349	0.1554897	3.992874	3.069064	0.04187443	0.05986061	0.241499	0.1782941	2.469144	2.080953	1.329054	0.9888274	0.08089318	0.1230151	0.06853266	0.07682035	0.4644854	0.7201902	0.4510087	0.4951293
17.643	0	0.01247902	0.0094289	0.003294171	0.001207335	0.001760311	0.001252014	0.01640075	0.01277918	0.00289892	0.001348216	0.00254702	0.003095044	0.01038165	0.008703329	0.005427604	0.004391497	0.008617101	0.006861259	0.009905139	0.005857078	0.001855007	0.002900372	0.00225939	0.002181441
17.643	0	0.04210069	0.08809655	0.1868056	0.2178577	0.06368771	0.06516791	0.06542971	0.02180481	0.2337644	0.2104313	0.1303367	0.04401235	0.04316812	0.04043494	0.03894955	0.04357479	0.07674768	0.04180752	0.04928166	0.09093716	0.03766352	0.0576477	0.05542191	0.0386414
17.644	0	0.07581	0.03644863	0.02593002	0.04480803	0.2512029	0.2504466	0.188475	0.1439975	0.1078848	0.1227711	0.1356209	0.1318834	0.1060358	0.1014786	0.1177806	0.1142313	0.1521325	0.1162405	0.08504734	0.05002462	0.180514	0.2131909	0.2390356	0.1700336
17.644	0	0.04943992	0.05652887	0.1062843	0.1164424	0.3777435	0.213413	4.031025	3.157142	0.0731748	0.06615984	0.2498781	0.1589167	2.564053	2.125057	1.316866	1.024544	0.06804797	0.1166896	0.1003359	0.08971329	0.4030864	0.6723461	0.5026432	0.5017955
17.743	0	0.007988411	0.006203446	0.001952428	0.0006790855	0.001671956	0.001348074	0.01671054	0.01282135	0.002789073	0.001037089	0.001802544	0.002222862	0.01069997	0.0090306	0.005193393	0.004266373	0.005924022	0.003732271	0.005802304	0.003631082	0.001381687	0.002821546	0.002074218	0.002130591
17.743	0	0.03230518	0.0743878	0.1331011	0.1452786	0.04557513	0.04285114	0.04829641	0.02592352	0.1589003	0.1408599	0.09526557	0.03342994	0.02690963	0.02372989	0.02316593	0.02998118	0.05339409	0.02467902	0.04295296	0.06611082	0.02295238	0.03557772	0.03743635	0.02323602
17.744	0	0.06331086	0.03627802	0.02228251	0.03617403	0.2216881	0.2239296	0.1704196	0.1324554	0.08829164	0.1056893	0.1221021	0.1199025	0.09463887	0.09831639	0.1117832	0.1020044	0.1351466	0.1062118	0.07966666	0.0461988	0.1615047	0.1934796	0.2182628	0.1584749
17.744	0	0.05119723	0.07952865	0.08586956	0.09508513	0.3623196	0.2598719	4.115575	3.210082	0.05534518	0.07289297	0.2398105	0.1629472	2.649388	2.240911	1.258381	1.018928	0.07384292	0.09272961	0.09500347	0.09174093	0.3386073	0.6680693	0.52952	0.5206494
17.843	0	0.008149847	0.005831703	0.001405686	0.0009358556	0.001566426	0.001499641	0.01686308	0.0129859	0.003212092	0.001518922	0.001681398	0.00199404	0.01066093	0.009477976	0.005004984	0.004387446	0.005714422	0.002807982	0.005819478	0.003442575	0.001353704	0.002827041	0.002314442	0.002117948
17.843	0	0.02978704	0.06301763	0.1148196	0.1230988	0.03332353	0.0302649	0.03437258	0.02876018	0.1345669	0.1163003	0.07690324	0.02582202	0.02993023	0.03148427	0.023161	0.02514913	0.04317487	0.01905117	0.03486698	0.05525046	0.02809227	0.02479532	0.025315	0.01718141
17.844	0	0.07397903	0.05538917	0.04227192	0.039511	0.2177477	0.2171744	0.1621789	0.1211334	0.0854247	0.09401087	0.1085595	0.1109176	0.1014633	0.09898624	0.1090233	0.09661365	0.1255554	0.1045978	0.08760653	0.06101088	0.1475503	0.1869899	0.2134354	0.1575327
17.844	0	0.05735868	0.08902492	0.09318815	0.0813502	0.3271405	0.3133752	4.18149	3.252599	0.06274854	0.07864158	0.2161029	0.1708741	2.639458	2.345433	1.244575	1.040518	0.06457424	0.1064027	0.09380077	0.1159519	0.2793843	0.6841354	0.5181536	0.5340283
17.943	0	0.01308477	0.008887038	0.001423857	0.001711564	0.001383385	0.001555298	0.01721942	0.01324808	0.003509905	0.002067656	0.002186466	0.00226276	0.01039507	0.009873008	0.004960186	0.004422394	0.008097468	0.004001505	0.008588012	0.004972958	0.001389001	0.002906826	0.002393933	0.002178219
17.943	0	0.02833781	0.07304725	0.1567554	0.1666704	0.04362286	0.04234675	0.0423747	0.0316517	0.1813488	0.1498599	0.08507413	0.020567	0.03612171	0.03180364	0.01600035	0.02581315	0.0406884	0.02149636	0.03443	0.07424781	0.02194549	0.03561566	0.03393354	0.02565915
17.944	0	0.1052522	0.07078537	0.05348282	0.05070934	0.2867297	0.2863502	0.2161558	0.146461	0.1003297	0.09800138	0.1236045	0.1322742	0.1026171	0.09409021	0.1179188	0.1395671	0.1613056	0.1251709	0.09296537	0.06382479	0.1978704	0.2537969	0.2875382	0.2141287
17.944	0	0.06476217	0.0404045	0.09271422	0.0918037	0.2735912	0.3336681	4.271715	3.29568	0.04737903	0.06922554	0.2440534	0.1674605	2.577792	2.442375	1.191169	1.055875	0.0566494	0.09998943	0.09022942	0.09878379	0.2676102	0.6769954	0.4777524	0.5049376
18.043	0	0.01697447	0.01167305	0.001751974	0.002434377	0.001227783	0.001590134	0.01748253	0.01319966	0.003597178	0.002435221	0.002694777	0.002537732	0.01026878	0.01040179	0.004664645	0.004531972	0.01017683	0.006055946	0.01067853	0.006524563	0.001740898	0.002936747	0.002317534	0.002028417
18.043	0	0.03209363	0.0829549	0.192825	0.2041269	0.05086954	0.05175603	0.05105935	0.03506405	0.223995	0.1793887	0.0866978	0.02722132	0.03668476	0.03514732	0.02556455	0.03097866	0.0392212	0.03320843	0.03982765	0.08800887	0.03077204	0.04437883	0.03878776	0.02569175
18.044	0	0.1150981	0.06029657	0.0458297	0.06139507	0.367389	0.3688809	0.2781107	0.172602	0.1113671	0.10463	0.121113	0.1388318	0.1225437	0.08149622	0.1330165	0.1649379	0.2073449	0.1441724	0.1119491	0.07302035	0.262157	0.3317993	0.3908496	0.2970576
18.044	0	0.05767753	0.08241474	0.09904624	0.1081302	0.2216297	0.3705085	4.305552	3.27052	0.05471375	0.05357119	0.2344553	0.1399482	2.532358	2.548277	1.139504	1.069131	0.06107508	0.1001842	0.08959809	0.07976522	0.3095051	0.6139826	0.4279548	0.4790554
18.143	0	0.01029504	0.007031068	0.001299621	0.002114685	0.001138976	0.001659103	0.01729459	0.01283048	0.002547249	0.001978369	0.002674441	0.001970078	0.009708659	0.01045881	0.004498508	0.004423866	0.006489176	0.004681755	0.005943049	0.003370214	0.001770059	0.002792315	0.001885331	0.002093517
18.143	0	0.02945802	0.04415749	0.08147061	0.078154	0.03125888	0.02752022	0.03788796	0.02808917	0.08829078	0.06927874	0.04592555	0.0203898	0.02900222	0.02201599	0.01879384	0.02053524	0.02644747	0.02099424	0.03115273	0.03824707	0.01767768	0.02623368	0.02338949	0.01601354
18.144	0	0.1180975	0.07930824	0.06407903	0.05810794	0.2446001	0.2527218	0.2006363	0.1397484	0.08488987	0.0940682	0.1117553	0.1149545	0.1113474	0.1056584	0.1217593	0.1163727	0.1535928	0.1223599	0.1002999	0.06646019	0.1778296	0.2110775	0.2373178	0.183354
18.144	0	0.05676313	0.1131365	0.08280929	0.1130349	0.1835979	0.4160154	4.245626	3.151499	0.05519598	0.06922654	0.2273999	0.1298146	2.402562	2.547732	1.103501	1.063109	0.06157718	0.11699	0.05961644	0.09152878	0.3818815	0.6311323	0.4170919	0.5125091
18.243	0	0.01074608	0.007191903	0.001508851	0.002350264	0.001116502	0.001603589	0.01710493	0.01242445	0.002239116	0.001898652	0.003095728	0.001890553	0.00940302	0.01039014	0.00441468	0.004456295	0.006616408	0.005511661	0.006298056	0.003266357	0.001958307	0.002651612	0.001704994	0.002128538
18.243	0	0.02491555	0.0516183	0.1002442	0.09479744	0.03491522	0.03431143	0.03062584	0.0206797	0.1097125	0.08331935	0.03860895	0.01561267	0.03024433	0.02538794	0.01731495	0.02091299	0.02027765	0.01329674	0.02981479	0.0484951	0.01646136	0.02460976	0.02819909	0.02019947
18.244	0	0.0959851	0.06750102	0.05154634	0.04835493	0.1945616	0.2031379	0.1622136	0.1179013	0.07685614	0.09484512	0.1090297	0.1078027	0.09170108	0.09058543	0.1060863	0.09163052	0.1306963	0.1152194	0.1001164	0.06665394	0.1437419	0.1719152	0.1919431	0.1486556
18.244	0	0.05924159	0.1238583	0.1184442	0.1210768	0.1760707	0.4373746	4.21065	3.040663	0.06179019	0.08755032	0.244547	0.1331876	2.32072	2.521285	1.061162	1.071376	0.08970663	0.1311288	0.09858388	0.1015333	0.4379767	0.6060479	0.392953	0.526748
18.343	0	0.01626394	0.01127756	0.001611041	0.002573957	0.001386927	0.001450566	0.0167734	0.01217034	0.002460391	0.0022022	0.003533494	0.002167597	0.009167989	0.01009466	0.00484588	0.00487813	0.009048651	0.007973896	0.01028783	0.005464892	0.001994543	0.002699514	0.00178611	0.002203966
18.343	0	0.03195541	0.08475322	0.1762994	0.1699294	0.05714286	0.05549336	0.03532721	0.03314695	0.1960488	0.1477655	0.0460733	0.03234052	0.03060202	0.03589229	0.01656903	0.03786821	0.02041532	0.02900215	0.04081876	0.08761073	0.02244683	0.04107761	0.04646606	0.0274629
18.344	0	0.09601754	0.06927879	0.04828883	0.04831135	0.2325696	0.2396727	0.1900881	0.1365433	0.08792741	0.09620099	0.1097202	0.1189361	0.09482414	0.08918236	0.1005531	0.1080487	0.1518565	0.122797	0.1036349	0.07759025	0.1556755	0.1936721	0.2298307	0.184585
18.344	0	0.05596938	0.1091898	0.1244113	0.09848359	0.2516315	0.4064566	4.124807	2.974646	0.0561033	0.09539695	0.2554715	0.1490214	2.239831	2.450303	1.161407	1.181427	0.1065384	0.1225308	0.1024226	0.1057226	0.439056	0.5697224	0.343248	0.5513307
18.443	0	0.02000588	0.01417554	0.001565969	0.002822967	0.001834783	0.001212426	0.01651378	0.01215116	0.00263745	0.002538533	0.003720053	0.002341815	0.009250231	0.009840508	0.005091581	0.004990513	0.01044653	0.009418767	0.01280383	0.006798745	0.001919017	0.002588522	0.001770037	0.00215542
18.443	0	0.05314063	0.1116897	0.2324682	0.2254365	0.06176944	0.05455365	0.04357886	0.04811075	0.2610884	0.1972542	0.05998385	0.0563756	0.04115624	0.03226183	0.02260425	0.03597132	0.04533471	0.05877616	0.06927128	0.1233226	0.02067137	0.04405811	0.05545937	0.03000823
18.444	0	0.1164381	0.06498051	0.02871485	0.03778004	0.3524821	0.367894	0.2570349	0.1406863	0.09732884	0.1060052	0.1043048	0.1121409	0.07822985	0.05505532	0.08716927	0.1103876	0.2073956	0.1357541	0.1337186	0.1034675	0.2229775	0.289704	0.3673332	0.3002885
18.444	0	0.05759656	0.07104422	0.09663666	0.1051336	0.3136673	0.3640821	4.055296	2.97085	0.04903744	0.1010469	0.2462092	0.1399692	2.26586	2.39025	1.209144	1.218849	0.09811091	0.1036423	0.1012928	0.1021804	0.4109247	0.5209608	0.3269213	0.5209779
18.543	0	0.01751813	0.01240281	0.001584487	0.002032343	0.001968387	0.001224536	0.01620804	0.01221491	0.00183484	0.001987029	0.002992845	0.001730468	0.00961554	0.009744045	0.004989762	0.004884829	0.008842972	0.008034408	0.01137141	0.0058441	0.001585562	0.002210481	0.001699606	0.001984384
18.543	0	0.08092408	0.1479764	0.287322	0.2741324	0.07812178	0.06924604	0.04282614	0.04246379	0.3240279	0.2495201	0.09034526	0.06987718	0.04665592	0.03829261	0.03290578	0.03748696	0.07552757	0.07349538	0.1133324	0.1713678	0.04214593	0.0599267	0.0714434	0.0457675
18.544	0	0.1173795	0.05850519	0.01840516	0.03008981	0.4374868	0.4757428	0.30187	0.1330833	0.1052829	0.1233018	0.1184724	0.07963783	0.0750023	0.07909464	0.1137542	0.09024615	0.2050147	0.1393051	0.1467341	0.1253322	0.2193463	0.3199978	0.4595528	0.3720527
18.544	0	0.07282398	0.06081918	0.08909764	0.1011511	0.3475656	0.2899988	4.010985	3.026527	0.04055392	0.06116486	0.2382411	0.1373251	2.36456	2.375047	1.219138	1.217031	0.07342736	0.08647251	0.09511794	0.1044888	0.3481409	0.4794048	0.3242317	0.5027045
18.643	0	0.01569878	0.01107115	0.001541915	0.00171952	0.001644964	0.001273615	0.01607508	0.01231621	0.001430256	0.001403862	0.002850826	0.001236738	0.009719346	0.009243104	0.005429155	0.005036929	0.007642146	0.006466672	0.01055617	0.005604794	0.001562164	0.002239229	0.001737496	0.001935859
18.643	0	0.07952759	0.1455289	0.2255324	0.2120252	0.06421273	0.05665095	0.04025773	0.03362184	0.2554879	0.2124053	0.1086864	0.06198339	0.0543786	0.04169502	0.0373933	0.0407624	0.09620428	0.06958986	0.1122227	0.138183	0.03843604	0.04278154	0.05018661	0.03838528
18.644	0	0.05846717	0.04691634	0.01889439	0.03535596	0.2457283	0.2740219	0.2067837	0.1428418	0.0907889	0.1177381	0.1177015	0.1162826	0.08652819	0.06898509	0.06703235	0.06844844	0.1435958	0.1179788	0.1127946	0.08090081	0.1154121	0.1876457	0.2452664	0.2064346
18.644	0	0.07678889	0.05995905	0.08598121	0.09145839	0.3556977	0.2934379	3.970543	3.076975	0.05638007	0.06132221	0.2575308	0.1514788	2.396603	2.294847	1.353829	1.2649	0.06723182	0.09349711	0.08581071	0.1092022	0.3283643	0.4796447	0.3566616	0.5018154
18.743	0	0.01514743	0.01003276	0.001883599	0.00156174	0.001456979	0.001245845	0.01622965	0.01279275	0.001233003	0.00115938	0.002888813	0.0008645236	0.01015518	0.009432921	0.005491684	0.005006108	0.007572002	0.005661838	0.01047705	0.00600446	0.001649361	0.002248684	0.001881979	0.001865525
18.743	0	0.07877131	0.1455188	0.2362459	0.2334345	0.06310816	0.06221161	0.03899414	0.02882629	0.2657235	0.2300168	0.1212968	0.07259277	0.05348153	0.03845658	0.03114233	0.04395788	0.09980085	0.076125	0.1197842	0.1398224	0.03446509	0.03787995	0.04881786	0.04179444
18.765	0	0.04396568	0.0413996	0.03015739	0.03438194	0.1535852	0.1777836	0.1342172	0.1001919	0.07316632	0.08967109	0.08782434	0.07942113	0.06625402	0.04750794	0.0489409	0.04448746	0.08860672	0.07737095	0.07678547	0.05818315	0.06581057	0.1176582	0.1595842	0.1366849
18.765	0	0.07145147	0.06904157	0.07999293	0.1029134	0.3402784	0.2711625	3.99903	3.19103	0.06607548	0.04849706	0.2432332	0.1429597	2.49548	2.331062	1.351364	1.246995	0.08258334	0.08652138	0.07727575	0.1159819	0.3357026	0.4866669	0.4130979	0.4780139
18.843	0	0.01675948	0.0106882	0.002379499	0.001896339	0.001334863	0.001388032	0.01650708	0.01316122	0.001281883	0.001180847	0.002962466	0.0007087898	0.01058417	0.009810012	0.005510883	0.005080925	0.008620231	0.005855976	0.01172143	0.007246802	0.001745827	0.002156665	0.001820167	0.001880934
18.843	0	0.08492406	0.1591464	0.2580801	0.2534862	0.06613581	0.0663195	0.05317485	0.02727734	0.2820753	0.2483032	0.1392267	0.08904544	0.05436756	0.03889075	0.02505119	0.03713902	0.1067809	0.09501844	0.1343222	0.1451938	0.036581	0.04339953	0.05117873	0.04055777
18.844	0	0.058785	0.04101149	0.02183684	0.03916637	0.196841	0.2370485	0.1657914	0.08474231	0.08031634	0.1099647	0.09785838	0.0629026	0.04923269	0.06719716	0.07470713	0.04268426	0.0866557	0.0754391	0.0951234	0.07304536	0.07229486	0.1289014	0.2042898	0.1791094
18.844	0	0.06136657	0.09072435	0.09457391	0.0885775	0.3074619	0.2823489	4.086525	3.296833	0.07252234	0.04687736	0.2208487	0.1352313	2.61499	2.425262	1.33603	1.230567	0.06552839	0.07778556	0.09573475	0.09224523	0.353346	0.4801052	0.4195165	0.4490641
18.943	0	0.01664219	0.01027762	0.002740214	0.002050091	0.001276772	0.001447716	0.01674504	0.01341205	0.001198793	0.001359295	0.00287109	0.0009194098	0.0106238	0.01022114	0.005448012	0.005019988	0.00871893	0.005456432	0.01156975	0.007486417	0.001889796	0.002289397	0.001751165	0.001810978
18.943	0	0.09863062	0.170536	0.258625	0.2519159	0.0593857	0.05381139	0.05328288	0.03150201	0.2821739	0.2478943	0.1574636	0.1030653	0.06601963	0.05082961	0.0360774	0.036403	0.1166585	0.1145825	0.1418206	0.1430924	0.03538927	0.04426483	0.04726637	0.03185197
18.944	0	0.07660326	0.05174639	0.04375367	0.04263006	0.2031484	0.2465488	0.1630888	0.05476151	0.08525653	0.1231234	0.1083241	0.03516785	0.0367684	0.08503625	0.09484511	0.0405849	0.0579307	0.06020521	0.1040404	0.08243857	0.06043417	0.1131439	0.2092046	0.1834055
18.944	0	0.05695087	0.06860562	0.08635198	0.0770866	0.2726017	0.3249221	4.161233	3.351316	0.06346008	0.07039309	0.231406	0.1719525	2.653875	2.567611	1.33953	1.228756	0.06984873	0.1003443	0.07534237	0.09803091	0.3850573	0.5168411	0.3861337	0.4419043
19.043	0	0.01548534	0.009378941	0.002627576	0.002092505	0.001072253	0.001510822	0.01703577	0.0134292	0.001300204	0.001553757	0.00245069	0.001171032	0.01049936	0.01068415	0.005452202	0.004788748	0.008289451	0.004599156	0.01108058	0.006902776	0.001983757	0.002569348	0.00158139	0.001706426
19.043	0	0.1037411	0.1806933	0.2681544	0.2630754	0.06705932	0.06438935	0.05050654	0.03492164	0.2948869	0.261227	0.1758317	0.1087458	0.0552056	0.0472321	0.04273024	0.0408308	0.1274342	0.1343433	0.1586207	0.1548721	0.04150013	0.05088502	0.04974555	0.0310611
19.044	0	0.07283062	0.05620322	0.03733115	0.04919841	0.1653601	0.1948516	0.1276787	0.03662447	0.0801417	0.1117101	0.09717064	0.04067272	0.05102821	0.0850021	0.08641066	0.04589671	0.05068089	0.05117234	0.09482247	0.07313096	0.0544372	0.08795848	0.1724867	0.1496767
19.044	0	0.04512241	0.04434244	0.08793608	0.09633091	0.2188918	0.3605003	4.257495	3.354229	0.05650616	0.07854368	0.2370735	0.1644988	2.626545	2.676327	1.326203	1.178206	0.08605762	0.08389745	0.07126986	0.08757353	0.4351818	0.5853029	0.3335094	0.4197899
19.143	0	0.01734294	0.01103911	0.00263876	0.002186438	0.001167181	0.001566562	0.01726581	0.01322479	0.001452041	0.002121824	0.002272981	0.001270031	0.01025859	0.01088019	0.005238246	0.004598475	0.009343999	0.004756426	0.0121347	0.007210808	0.002072071	0.002741121	0.001331419	0.001739937
19.143	0	0.1095541	0.21269	0.3421738	0.3416977	0.07216698	0.07063385	0.04468539	0.05110241	0.3643554	0.3286178	0.2173399	0.1341553	0.06099234	0.05259677	0.04943206	0.04141457	0.1403789	0.1468978	0.1847322	0.1943585	0.05378613	0.06493211	0.0599284	0.03680245
19.144	0	0.07153654	0.05345794	0.02236636	0.03271328	0.1883565	0.2204421	0.1484401	0.06063011	0.07314648	0.1219339	0.1164146	0.05945705	0.06315942	0.1029531	0.1013233	0.05642478	0.06789099	0.07373999	0.106392	0.06774812	0.07250426	0.1026976	0.1934909	0.1683712
19.144	0	0.05603159	0.07611133	0.1025029	0.09147935	0.2262266	0.3678348	4.320601	3.321051	0.05625014	0.06904895	0.2351916	0.1955065	2.554802	2.71766	1.285104	1.14561	0.08018482	0.07252571	0.07535171	0.07417884	0.4447654	0.6322975	0.2679739	0.3917873
19.243	0	0.01644941	0.01071499	0.002646759	0.001817112	0.001233093	0.001623738	0.01729499	0.01287599	0.001526292	0.002593608	0.001602802	0.001283334	0.01009102	0.01110049	0.005082518	0.004433296	0.008703643	0.004815247	0.01151875	0.006754965	0.002113007	0.002844308	0.001350583	0.001671433
19.243	0	0.1109432	0.2264274	0.3710261	0.3638018	0.07743616	0.07493767	0.05450455	0.05694466	0.3714659	0.3386811	0.2307819	0.145437	0.0638139	0.05053116	0.0496287	0.03575957	0.1412669	0.1535019	0.1966914	0.2032938	0.04927034	0.06278063	0.05969673	0.03827593
19.244	0	0.06832822	0.04785537	0.01354518	0.03456933	0.1681338	0.1960159	0.1415064	0.0755813	0.07659589	0.1084265	0.1067306	0.07371589	0.05744487	0.08079851	0.07879546	0.05263622	0.07984277	0.08056036	0.09533569	0.06499064	0.07940994	0.09661127	0.1765486	0.1490876
19.244	0	0.04056735	0.09493734	0.07807942	0.06474617	0.2522639	0.3731645	4.324996	3.21626	0.04564161	0.05910704	0.226717	0.1511917	2.480842	2.720481	1.26516	1.078215	0.06278319	0.09022658	0.06324467	0.07410516	0.4492491	0.6892761	0.2854934	0.3933446
19.343	0	0.01543697	0.01040346	0.00291475	0.00158669	0.001582158	0.001587861	0.01714427	0.01242192	0.001949964	0.002790108	0.001590175	0.001509763	0.00966006	0.01090089	0.005079266	0.004404287	0.008061777	0.005546513	0.01089034	0.006211546	0.002124433	0.002987536	0.001568808	0.0016885
19.343	0	0.1017799	0.2208329	0.3705114	0.3577097	0.07836259	0.0671863	0.05305328	0.05227839	0.3601214	0.3351781	0.2365124	0.1458259	0.05840237	0.05299382	0.05560666	0.03249416	0.1442491	0.1583574	0.191925	0.195242	0.0592482	0.07036423	0.05287257	0.03593204
19.344	0	0.06566005	0.04440395	0.02876848	0.02924092	0.1345142	0.1560257	0.1249478	0.08058852	0.06885518	0.08652747	0.09458402	0.08119757	0.06187068	0.06297651	0.06189787	0.04963259	0.08628963	0.07900393	0.08127179	0.05989721	0.08395244	0.08064698	0.1423566	0.1190454
19.344	0	0.04340378	0.08181279	0.09428563	0.05954482	0.3362011	0.3595915	4.265944	3.08634	0.06342717	0.05995648	0.2331601	0.1306785	2.393471	2.667382	1.252826	1.028844	0.08454518	0.1316356	0.08076107	0.09931198	0.459533	0.7189521	0.3539584	0.4266896
19.443	0	0.01639275	0.01162038	0.003474275	0.001392677	0.001835038	0.001346004	0.01707725	0.01218385	0.002416606	0.003184064	0.002333609	0.002035698	0.009546066	0.01055064	0.00534075	0.004328696	0.008415258	0.007298588	0.01186357	0.006845797	0.002230352	0.002985101	0.001863431	0.001900209
19.443	0	0.0879818	0.2155984	0.3853374	0.365626	0.07425446	0.06642547	0.05263727	0.04201149	0.3589117	0.3478085	0.2482132	0.1459125	0.05890161	0.04226757	0.03655413	0.03464941	0.1479504	0.1627466	0.1989111	0.1970608	0.05321599	0.07195823	0.06012176	0.03584213
19.444	0	0.06096667	0.03661823	0.03340316	0.02977914	0.1491215	0.165889	0.133055	0.09023835	0.06344997	0.08160936	0.09324603	0.08068286	0.06994578	0.06735686	0.06434666	0.05171529	0.0938803	0.08647274	0.08434213	0.05554873	0.1000041	0.09248622	0.1541757	0.1286104
19.444	0	0.03630876	0.07614211	0.0945541	0.0746574	0.4030367	0.349984	4.207022	2.999069	0.06513957	0.07422596	0.2325357	0.125592	2.341452	2.547829	1.288465	1.021655	0.1081105	0.1292747	0.08337383	0.08794354	0.4583778	0.6946809	0.406713	0.4592046
19.543	0	0.01487317	0.01116913	0.004144315	0.001690898	0.002123569	0.001340342	0.01676882	0.01183147	0.002848503	0.003430134	0.002982186	0.002573233	0.009384447	0.009768269	0.005409452	0.004491562	0.007724211	0.008207768	0.01103533	0.006661922	0.002236329	0.002957273	0.002068079	0.00190849
19.543	0	0.08275071	0.2009737	0.3467939	0.3242305	0.07616772	0.07250142	0.05361089	0.04732628	0.3214986	0.316588	0.2328157	0.1434513	0.06029749	0.05898545	0.04853501	0.03890487	0.1410265	0.1623992	0.1884446	0.1717035	0.05469218	0.06786982	0.05223346	0.0359691
19.544	0	0.05868751	0.03555187	0.02623069	0.02505964	0.1290321	0.1432309	0.116907	0.08006344	0.05591901	0.06751552	0.07998471	0.07286429	0.06604454	0.05982677	0.05989789	0.04745903	0.08716142	0.07985026	0.07729491	0.05088278	0.09322046	0.07717307	0.132415	0.1108805
19.544	0	0.07009016	0.06838013	0.07725441	0.0877652	0.4706976	0.3338868	4.115056	2.900255	0.07686652	0.1135144	0.2401479	0.1265761	2.300662	2.388145	1.309728	1.035819	0.126078	0.116016	0.1239919	0.09798822	0.4735792	0.6709647	0.4553323	0.5002062
19.643	0	0.03073957	0.02696901	0.01958433	0.01640598	0.01119607	0.01238488	0.02120587	0.01620646	0.01701567	0.01746488	0.01724645	0.0151914	0.02060237	0.02107379	0.01116206	0.009292392	0.02236342	0.02337787	0.02594567	0.01678256	0.01340585	0.0111333	0.01222143	0.008297322
19.643	0	0.08137504	0.1748617	0.3063679	0.2810384	0.05818117	0.04986197	0.05013075	0.05517657	0.2884451	0.2785461	0.2066322	0.1358807	0.05874582	0.04729723	0.03927401	0.0300925	0.1277897	0.1489346	0.1681311	0.1479512	0.04555585	0.05903974	0.04883413	0.0303714
19.644	0	0.0679972	0.02998991	0.02371198	0.01919693	0.1257159	0.1514254	0.1152396	0.0654758	0.04238029	0.07180156	0.0922956	0.06401093	0.05900029	0.05582268	0.06634532	0.04564259	0.07445238	0.08287145	0.08845922	0.04762981	0.09388712	0.06307315	0.1315916	0.1164371
19.644	0	0.05560953	0.07187413	0.05919779	0.07270627	0.4969065	0.2660028	4.021901	2.872598	0.05897548	0.08355725	0.2368408	0.1344933	2.317926	2.259027	1.278574	1.047658	0.1008386	0.1114511	0.1411742	0.08090436	0.4711032	0.6480524	0.4673581	0.5109053
19.743	0	0.05274657	0.04936237	0.04253522	0.0378201	0.01436552	0.01478411	0.02465242	0.01991619	0.03908881	0.03912088	0.0388644	0.03406572	0.02377935	0.0235792	0.01466912	0.01243921	0.0449894	0.04639511	0.04738607	0.03355874	0.01668896	0.01549511	0.01565968	0.0114667
19.744	0	0.07979495	0.1485507	0.2694672	0.2509239	0.07665247	0.05367806	0.04181944	0.05094728	0.2657152	0.24194	0.1737058	0.1162001	0.04652088	0.04705375	0.04979428	0.037571	0.1095046	0.1348615	0.1398956	0.1215691	0.04886958	0.0550537	0.04396779	0.03010306
19.744	0	0.05558471	0.02289769	0.03611426	0.03249474	0.1213124	0.1566445	0.1113541	0.0541915	0.0438868	0.08146237	0.09298689	0.04474028	0.05660269	0.05856994	0.06572037	0.04188642	0.05337111	0.07956307	0.08269099	0.04019906	0.08145015	0.0637333	0.1391431	0.1164852
19.745	0	0.06642898	0.06925856	0.06905474	0.08864963	0.4832247	0.184252	3.970522	2.913689	0.04591632	0.08205228	0.2439814	0.1447737	2.398694	2.174538	1.229355	1.040372	0.08989816	0.08150481	0.1070641	0.07831433	0.4759443	0.6085559	0.4724415	0.5144837
19.843	0	0.07708079	0.07311442	0.06508658	0.05903356	0.01396423	0.0135553	0.02665149	0.02111237	0.06017787	0.05970845	0.05866124	0.0519257	0.02183896	0.02093667	0.01569747	0.01428287	0.06834087	0.06961385	0.0702871	0.05255437	0.01541211	0.01646946	0.01732831	0.01234395
19.843	0	0.09123354	0.1242786	0.2754714	0.2892957	0.0775954	0.05319747	0.04779022	0.05179909	0.3173527	0.2510583	0.1467097	0.1298656	0.0408696	0.03682045	0.03023289	0.03327194	0.09507435	0.1207742	0.1004912	0.09942866	0.03168307	0.04285731	0.04682065	0.03124379
19.844	0	0.0645642	0.04861201	0.0636439	0.05361211	0.2127327	0.2429225	0.1400911	0.07734101	0.07738987	0.1079019	0.1056145	0.06587654	0.07841678	0.07885161	0.06844638	0.06834927	0.07253212	0.09346722	0.09861407	0.06068108	0.1123651	0.1217457	0.2303593	0.1811357
19.844	0	0.0719247	0.05844255	0.1031998	0.1031424	0.4286622	0.1014318	3.955667	3.025902	0.04896322	0.06751736	0.2460979	0.1694015	2.495593	2.149023	1.203608	1.068402	0.07505101	0.102702	0.09879761	0.07878233	0.4551603	0.5904511	0.4470274	0.4924136
19.943	0	0.05786807	0.05420614	0.04726371	0.043138	0.01352568	0.0133675	0.02683673	0.02010537	0.04282913	0.04212441	0.04073802	0.03754088	0.02235443	0.02041825	0.0143181	0.0127161	0.04950631	0.0502753	0.05172513	0.03928105	0.01275451	0.01474973	0.01502665	0.01086906
19.943	0	0.09837915	0.07090858	0.2612871	0.3004114	0.07629181	0.0545452	0.04049243	0.05250656	0.3369953	0.2389336	0.1035561	0.1264395	0.04765332	0.04928482	0.02420148	0.02790687	0.1055124	0.112535	0.07032364	0.08813656	0.02831078	0.04535206	0.05120154	0.02969849
19.944	0	0.05898076	0.05084844	0.04621574	0.04443922	0.2160312	0.2265424	0.1353629	0.07621019	0.07821298	0.1029	0.1012277	0.08087822	0.0830855	0.07914527	0.0688222	0.07060718	0.0852332	0.08964768	0.08690311	0.05588522	0.1074739	0.1550499	0.2257308	0.162731
19.944	0	0.05532307	0.06577531	0.07481114	0.1001914	0.340649	0.1193148	3.974839	3.125447	0.04752653	0.05276103	0.2363953	0.1525766	2.623783	2.204172	1.172632	1.084249	0.09109426	0.09758459	0.07168381	0.09232704	0.4456427	0.5498774	0.4172318	0.4852079
20.034	0	0.04710707	0.04350998	0.03654279	0.03386888	0.01449734	0.01480325	0.02962147	0.02108568	0.03780305	0.03739442	0.03541239	0.03372293	0.02513402	0.02292469	0.01897596	0.0166064	0.04168413	0.04118397	0.04289657	0.03311918	0.01093683	0.01256649	0.01223414	0.00836537
20.034	0	0.1051778	0.06237855	0.2452141	0.2918795	0.07058164	0.05660612	0.04924023	0.06187709	0.3316854	0.2252752	0.1204699	0.1327445	0.0547731	0.05607405	0.03035763	0.03447948	0.143457	0.1128121	0.06913364	0.08323484	0.0287665	0.05393801	0.05223385	0.03622124
20.034	0	0.07172234	0.05056519	0.03919335	0.04877066	0.2608354	0.2543011	0.1619727	0.09528747	0.09946507	0.09953515	0.08672781	0.09590519	0.09639119	0.07648372	0.06543938	0.08393648	0.1049447	0.08030689	0.0794015	0.05813047	0.1519599	0.2184878	0.272946	0.1883584
20.035	0	0.06000475	0.08793716	0.09108725	0.1009572	0.2786729	0.1786809	4.049866	3.223521	0.0490023	0.06253685	0.242752	0.1575999	2.697137	2.328683	1.16036	1.09461	0.07645613	0.1072455	0.07508972	0.1019851	0.3995456	0.5377198	0.4057107	0.4439017
20.133	0	0.02722527	0.02365079	0.01723202	0.01591736	0.006146221	0.007131401	0.02085191	0.01626769	0.01507998	0.01459489	0.0127175	0.01407309	0.01521052	0.0148035	0.006313263	0.006661837	0.02045138	0.01827413	0.02256097	0.01727751	0.006556355	0.005188794	0.007061869	0.003605345
20.133	0	0.111175	0.1082645	0.2467263	0.2839919	0.06129807	0.06224156	0.06552984	0.07071714	0.3213538	0.2346832	0.1645789	0.1427871	0.05998021	0.05489545	0.03569131	0.03502315	0.1709545	0.1114147	0.1014975	0.09733669	0.03099687	0.0516253	0.05253997	0.03936681
20.134	0	0.08801707	0.05794088	0.03185061	0.04500132	0.3004508	0.2859054	0.1821035	0.100045	0.1168614	0.1005117	0.08929075	0.1136109	0.1060936	0.07347793	0.07703875	0.1037722	0.1302366	0.07993149	0.08127906	0.07222397	0.1981434	0.2728838	0.313781	0.2109122
20.134	0	0.04022356	0.07787721	0.06800325	0.09216639	0.2153481	0.2152086	4.123425	3.28756	0.05414206	0.06390384	0.2412199	0.1577733	2.751848	2.495955	1.136472	1.106114	0.05136878	0.1000671	0.09101452	0.1004795	0.3494046	0.5642982	0.4225212	0.4253566
20.233	0	0.01574463	0.01229178	0.006058361	0.005967767	0.001797207	0.002463158	0.01761486	0.01410134	0.005038562	0.004847637	0.00387234	0.005249853	0.01213611	0.01158319	0.005268804	0.005094856	0.009617026	0.006479965	0.01172585	0.009262232	0.002517243	0.003243234	0.002994739	0.002270623
20.233	0	0.1184105	0.1519153	0.2944763	0.3403555	0.0635455	0.05683355	0.05271749	0.0657014	0.3831019	0.2974315	0.2111021	0.1609796	0.07023201	0.05657729	0.04232414	0.03380029	0.2108481	0.1246953	0.1324621	0.1346702	0.03234251	0.04583433	0.05951955	0.03829903
20.234	0	0.09004369	0.05844001	0.03940603	0.04163872	0.2622165	0.2563032	0.1836933	0.1060136	0.106731	0.09593802	0.1056549	0.1188133	0.1093989	0.0759885	0.08451264	0.1186227	0.1417332	0.093419	0.07023977	0.07151227	0.2132992	0.260775	0.2766365	0.1871267
20.234	0	0.06530044	0.05251455	0.0891848	0.0952451	0.200787	0.2790381	4.186799	3.320911	0.05319706	0.055222	0.2148345	0.1701708	2.757168	2.649348	1.069542	1.054041	0.05196296	0.1188568	0.07613619	0.09439904	0.3078269	0.5999398	0.5144681	0.4191216
20.333	0	0.009573151	0.007300628	0.002910059	0.003051498	0.001276357	0.001781516	0.01692571	0.01328209	0.002611291	0.002323333	0.002627453	0.003104508	0.01073914	0.01111246	0.004012441	0.004209011	0.005351458	0.002246755	0.006792962	0.005974865	0.001436972	0.002566589	0.002419828	0.001778232
20.333	0	0.1054563	0.1835437	0.3075556	0.3436537	0.04628142	0.05018397	0.06489177	0.06401841	0.3702407	0.3341834	0.2437895	0.1467096	0.07081533	0.05844465	0.03539139	0.03994174	0.2029364	0.131049	0.1297128	0.1790146	0.04012527	0.05482152	0.06185451	0.05077451
20.334	0	0.07324678	0.04687303	0.02944197	0.03342048	0.2103369	0.2096468	0.1574737	0.09283958	0.0919782	0.08854055	0.09890633	0.09930766	0.09969747	0.09263462	0.08753598	0.1052878	0.114488	0.08171844	0.05533063	0.05606802	0.1678813	0.2025918	0.2144908	0.1464789
20.334	0	0.08250485	0.07452476	0.1011953	0.1216365	0.2373717	0.3988758	4.212517	3.280772	0.05622365	0.0438164	0.2415953	0.1605714	2.685673	2.733483	0.9793339	1.017553	0.05810204	0.119214	0.1188034	0.06864484	0.2772267	0.6092272	0.6024958	0.4196177
20.433	0	0.007691704	0.005942553	0.002317849	0.002214869	0.001276106	0.002067485	0.01697167	0.01289925	0.002387024	0.001719427	0.002810695	0.002734952	0.0104466	0.01113175	0.003902071	0.004136909	0.004002317	0.0009365735	0.005568142	0.005219907	0.001230088	0.002523179	0.002590666	0.001958601
20.433	0	0.1215662	0.2097977	0.3259929	0.347854	0.05041446	0.05481853	0.06127052	0.05167642	0.3789261	0.3549294	0.262225	0.1383126	0.07253924	0.06352491	0.03292395	0.03853795	0.1986655	0.1397063	0.1331175	0.1943525	0.03593346	0.05369226	0.06346899	0.04906086
20.434	0	0.08089308	0.05021754	0.02367303	0.04332357	0.2119177	0.211911	0.1659948	0.1118669	0.09503856	0.09390622	0.1111092	0.1067514	0.1231787	0.1305445	0.1234119	0.1228154	0.1243612	0.09258503	0.05717208	0.05104431	0.170419	0.2007005	0.2101927	0.1446131
20.434	0	0.07267877	0.101904	0.08163541	0.127105	0.2654339	0.5055213	4.200999	3.178918	0.06687611	0.0594289	0.2426625	0.1488053	2.574317	2.77682	0.928411	0.9961894	0.07127314	0.09724065	0.1079857	0.05410616	0.2501107	0.6013602	0.647238	0.4751718
20.533	0	0.009736924	0.007401827	0.002297162	0.00248924	0.001424148	0.002236503	0.01694742	0.01242462	0.002521289	0.001838019	0.0029335	0.002641873	0.009932809	0.01115703	0.004118509	0.004358651	0.004631364	0.001513566	0.007438609	0.005846179	0.001418852	0.0025106	0.002661025	0.002194216
20.533	0	0.1431186	0.2260639	0.3373306	0.3589904	0.05655181	0.06458815	0.06983624	0.0558221	0.3971211	0.372517	0.2761443	0.1585683	0.07325444	0.06886463	0.03598175	0.0409403	0.2067949	0.1701288	0.15083	0.2047841	0.04219173	0.05563585	0.06269639	0.05176321
20.534	0	0.1128584	0.07139163	0.03070602	0.04346284	0.2573208	0.2484185	0.1937597	0.1396375	0.1051833	0.1044601	0.1264951	0.1259152	0.1385811	0.1459295	0.1399107	0.1424895	0.1510857	0.1091031	0.06721492	0.06394664	0.2179987	0.2525211	0.2579625	0.1803925
20.534	0	0.04499134	0.1032278	0.1010914	0.1080852	0.3011999	0.5604769	4.153983	3.06012	0.08016376	0.08453028	0.2194679	0.1339981	2.45721	2.753142	0.9904666	1.047361	0.08828482	0.1054817	0.08393989	0.1071247	0.2742179	0.5798977	0.6452358	0.5545514
20.633	0	0.01023586	0.007849172	0.002792129	0.002830596	0.001481895	0.002185934	0.01678241	0.0121229	0.002537277	0.002586936	0.003336418	0.002514837	0.009703479	0.01083753	0.004463907	0.004426186	0.004428688	0.003010361	0.008298281	0.006249137	0.001402293	0.002362042	0.002444986	0.002389446
20.633	0	0.157631	0.2424519	0.3504433	0.3676572	0.05701649	0.06219179	0.06892169	0.04830103	0.3977309	0.3703241	0.273625	0.1689218	0.07061856	0.05480688	0.02556397	0.03251992	0.2065792	0.184953	0.1633671	0.2055615	0.02968627	0.03840211	0.05094419	0.04657029
20.634	0	0.1089317	0.06369178	0.0210834	0.04740539	0.2522126	0.247618	0.1946291	0.1493302	0.09730735	0.1016673	0.1253874	0.1240423	0.1334923	0.1452887	0.1403904	0.1380156	0.1598926	0.120928	0.07494331	0.05839104	0.2249422	0.2595804	0.2674858	0.193252
20.634	0	0.03864472	0.08040097	0.1331709	0.09926187	0.3207894	0.5484857	4.128476	2.979323	0.06404996	0.1166671	0.2552726	0.1643713	2.377741	2.639289	1.087012	1.107549	0.0982662	0.09394457	0.09814355	0.08544807	0.283225	0.5254378	0.6076051	0.5773579
20.733	0	0.01413841	0.01102476	0.00451641	0.004327757	0.001803703	0.002687839	0.01694984	0.01252237	0.003973332	0.00382833	0.004695445	0.003870059	0.01034447	0.01107934	0.0055992	0.004665434	0.006396382	0.005845165	0.01189496	0.008371079	0.002204128	0.002273099	0.003013955	0.002892707
20.739	0	0.1965747	0.2998713	0.4185684	0.4241632	0.06252758	0.0575969	0.05801126	0.04270444	0.4556196	0.4223536	0.3221414	0.1991464	0.08520588	0.06092699	0.03342162	0.04156353	0.2381855	0.2282237	0.2027878	0.2305281	0.03947443	0.04595696	0.05659778	0.04777214
20.739	0	0.1229693	0.06966858	0.02339242	0.05354789	0.2960865	0.2924173	0.222194	0.1594109	0.1040147	0.1105105	0.1283226	0.1282671	0.1339135	0.1406774	0.1471559	0.1578061	0.1783183	0.1315923	0.08501195	0.06964907	0.2690826	0.3225001	0.3361385	0.2427489
20.740	0	0.0462686	0.04743734	0.1220787	0.09361318	0.3194932	0.4812636	4.07742	2.931647	0.06833424	0.1097387	0.2484563	0.1710537	2.361169	2.547797	1.165505	1.150361	0.08390913	0.09699853	0.1174322	0.09464314	0.3113871	0.4634087	0.5399428	0.5975072
20.833	0	0.01680268	0.0138674	0.008295274	0.007795139	0.005571668	0.005148906	0.01847934	0.01452278	0.007539975	0.007633801	0.00781113	0.006884753	0.01226396	0.01292586	0.007159752	0.008025483	0.009609067	0.01035069	0.01459788	0.01063564	0.00437615	0.006150948	0.004443146	0.004615903
20.834	0	0.2058672	0.2897985	0.3900014	0.3886717	0.06557222	0.05480165	0.05738444	0.04131602	0.4345068	0.3928604	0.2983487	0.2000147	0.06841399	0.05438474	0.04197728	0.05246185	0.2338879	0.2288361	0.2113809	0.2278914	0.03809224	0.04202844	0.05184287	0.04340288
20.834	0	0.124431	0.07799237	0.02886828	0.06271821	0.2666404	0.2731441	0.2214854	0.1760289	0.09520919	0.1122578	0.1318286	0.1285001	0.1503144	0.1537712	0.1530603	0.141012	0.1666448	0.126418	0.08251744	0.05712916	0.2438213	0.2856096	0.2974531	0.2174596
20.835	0	0.08301641	0.0495045	0.0885436	0.08643107	0.2806594	0.3817229	4.015832	2.953987	0.04933198	0.09022069	0.2469392	0.1753537	2.423834	2.456069	1.242999	1.149014	0.08430004	0.09882279	0.106476	0.09822152	0.334366	0.4413359	0.4707337	0.5795713
20.933	0	0.03571811	0.03224548	0.02628524	0.02442705	0.01218914	0.01222929	0.02747888	0.0205347	0.02406986	0.02399631	0.0249711	0.0222182	0.02181521	0.02031383	0.01683594	0.01061666	0.02773594	0.02910597	0.03280118	0.02457304	0.01389636	0.01269522	0.01388148	0.009050198
20.934	0	0.209878	0.2859797	0.3881807	0.377844	0.06240106	0.05143296	0.05373756	0.04639626	0.4297562	0.385663	0.294424	0.1973414	0.06063425	0.05765081	0.04492155	0.05487576	0.2340604	0.2291015	0.2202741	0.2318115	0.03966844	0.04430016	0.04932588	0.03993175
20.934	0	0.1384949	0.08486164	0.03646996	0.06848864	0.3116155	0.3170715	0.2556681	0.1907068	0.1074969	0.1187591	0.1328007	0.1334219	0.1635532	0.1626004	0.1655602	0.1547773	0.1853482	0.1354925	0.09097033	0.0640201	0.2596007	0.3095924	0.330419	0.2483753
20.935	0	0.08556188	0.05102509	0.09411584	0.09521675	0.2364084	0.3119412	3.996521	3.021303	0.05382554	0.05841123	0.2654088	0.1833985	2.536049	2.427245	1.309046	1.127894	0.05463768	0.1064238	0.09278018	0.09078772	0.3381262	0.3923102	0.416512	0.5008592
21.033	0	0.04756868	0.04438163	0.0385115	0.03529525	0.01456963	0.01543959	0.02783583	0.02372169	0.03483445	0.03501615	0.03559832	0.03199606	0.02354634	0.02255879	0.01734342	0.01516872	0.03962566	0.04166322	0.04442268	0.03372486	0.01745549	0.01588298	0.01663174	0.01366216
21.033	0	0.2199265	0.2910698	0.4038621	0.3908792	0.07057795	0.05396879	0.05399132	0.05242995	0.434046	0.3817643	0.299764	0.2019724	0.06348504	0.05278971	0.0414496	0.0601621	0.2284317	0.2184775	0.2240114	0.243145	0.03375432	0.03953837	0.04582815	0.04010821
21.034	0	0.1409052	0.08660093	0.04590747	0.06521933	0.2989005	0.3003044	0.2374337	0.1685943	0.09255623	0.1063097	0.1219361	0.1251741	0.1446724	0.1447947	0.1421067	0.1318831	0.1822095	0.1334788	0.0928837	0.06295338	0.2467702	0.2911702	0.3098486	0.2368636
21.034	0	0.07317053	0.07645239	0.07821384	0.1047745	0.2143759	0.2493784	4.006401	3.132172	0.06657951	0.05936393	0.2739948	0.1652597	2.677274	2.458579	1.335536	1.091461	0.08354322	0.1024516	0.09331911	0.1086526	0.343084	0.3875994	0.3734362	0.4437503
21.133	0	0.05467962	0.05166456	0.04431008	0.04034876	0.0199627	0.0197757	0.03049811	0.02904632	0.04079118	0.04044482	0.04053664	0.03710853	0.02606996	0.02500389	0.02003661	0.01941033	0.04540525	0.04828236	0.0509951	0.03874304	0.0202007	0.02060244	0.01893801	0.0162314
21.133	0	0.2400654	0.3316165	0.4524764	0.4187913	0.07488546	0.05273847	0.05371795	0.04731214	0.4649133	0.3961598	0.3158873	0.211484	0.06300967	0.05019459	0.04315685	0.05989326	0.2223688	0.2189878	0.2240481	0.256278	0.04105631	0.05104651	0.05735626	0.03518539
21.134	0	0.1492859	0.08450226	0.03955526	0.0659078	0.3265309	0.3264203	0.2521929	0.1664086	0.1025349	0.1014743	0.1098084	0.1229263	0.1453025	0.1384218	0.1262656	0.1427479	0.2073718	0.1524307	0.1031712	0.07583765	0.2769554	0.3247015	0.3455348	0.2692652
21.134	0	0.07601304	0.08531403	0.1033069	0.08091028	0.2144613	0.216681	4.081919	3.231735	0.07855555	0.06018861	0.2583608	0.1658555	2.803982	2.563635	1.344812	1.060753	0.08092236	0.07562079	0.1355582	0.0859416	0.3233917	0.3919086	0.3488609	0.3820278
21.233	0	0.01947734	0.01759048	0.01131478	0.00957985	0.006394288	0.005382112	0.02151169	0.01713225	0.009994778	0.009317538	0.009762071	0.009820105	0.01668734	0.01609325	0.01055013	0.007812224	0.01284087	0.01445888	0.01775623	0.0124497	0.005726455	0.006944401	0.006259199	0.004163239
21.233	0	0.211731	0.2817501	0.4001033	0.371373	0.07360914	0.05295206	0.0537006	0.0464233	0.4134957	0.3267819	0.2567983	0.1842063	0.06670215	0.04307818	0.03996185	0.0575209	0.2018819	0.1962652	0.2096573	0.2415548	0.0373892	0.05152738	0.06172325	0.04312224
21.234	0	0.1380431	0.07261115	0.03304877	0.06116189	0.3186865	0.3198179	0.2475525	0.1606226	0.1072599	0.09571947	0.1072814	0.1288601	0.1465084	0.1391249	0.12337	0.1383619	0.204274	0.1527788	0.1094611	0.08756716	0.2634595	0.3164734	0.3411435	0.267497
21.234	0	0.05878353	0.09398515	0.08446988	0.1073245	0.2301854	0.2351974	4.197898	3.323918	0.05276372	0.04930571	0.2657131	0.1912647	2.857706	2.693537	1.354017	1.053959	0.06691406	0.09401455	0.09862778	0.09414521	0.3361191	0.4424745	0.3394026	0.3767341
21.333	0	0.009658802	0.00860541	0.00359253	0.001762899	0.001388424	0.001230935	0.01723081	0.01354025	0.00225894	0.0017264	0.00170509	0.003870296	0.01124772	0.01117247	0.005303034	0.004303314	0.005474516	0.005889779	0.008085635	0.005417579	0.001747511	0.00237508	0.001576742	0.001544281
21.333	0	0.1672174	0.2099512	0.2944584	0.2695579	0.07022616	0.05977632	0.05267656	0.05211715	0.3120046	0.2285867	0.1824047	0.1522873	0.0541645	0.03851039	0.04381578	0.05251399	0.1766686	0.1669085	0.1753616	0.19518	0.03679516	0.04260759	0.04663511	0.03645652
21.334	0	0.124904	0.07165639	0.04503337	0.05995179	0.2866313	0.2933365	0.2317087	0.1541785	0.1073698	0.09811771	0.1126377	0.134622	0.1427945	0.1267153	0.1102823	0.1203311	0.1816506	0.1352435	0.1037212	0.08488303	0.2266213	0.271377	0.2953711	0.2360422
21.334	0	0.03200502	0.06032689	0.09388697	0.1182994	0.2626389	0.2881543	4.301735	3.347519	0.04558862	0.08206379	0.2632181	0.2155298	2.797483	2.793612	1.330495	1.018164	0.08400084	0.09697972	0.09077967	0.07927222	0.357705	0.5522388	0.3228677	0.3498443
21.433	0	0.01191628	0.01023312	0.003521405	0.002314208	0.001453789	0.001608156	0.01768066	0.01352601	0.00199429	0.002265812	0.001741118	0.003861799	0.01077003	0.01137113	0.005141822	0.004209191	0.006706089	0.006515916	0.009391124	0.006783498	0.001863846	0.002729017	0.001481203	0.001417173
21.433	0	0.1648826	0.2026623	0.3400712	0.3045444	0.0710159	0.05414734	0.03682709	0.04399673	0.3713691	0.2453682	0.163489	0.1741495	0.04531765	0.05194778	0.04663911	0.0475274	0.169348	0.1781363	0.1449077	0.2085355	0.04696515	0.05346172	0.05641596	0.03179753
21.434	0	0.132496	0.06098008	0.03369369	0.05685663	0.3285199	0.3401147	0.2569149	0.1638734	0.120461	0.1050822	0.1015908	0.1312404	0.150874	0.1246584	0.1093977	0.1352297	0.2111544	0.1518934	0.1153091	0.09761201	0.2762448	0.3243563	0.3488533	0.2860935
21.434	0	0.02821192	0.06417063	0.09538805	0.1181092	0.2874271	0.3801735	4.380688	3.33638	0.058685	0.09556705	0.2532729	0.2347282	2.69217	2.801298	1.278492	0.9741369	0.08545208	0.06898996	0.07394161	0.08065596	0.3664717	0.6232898	0.295435	0.3286652
21.533	0	0.01278464	0.01061851	0.002928706	0.002637143	0.00156069	0.001582753	0.01759963	0.01325163	0.001698054	0.002035174	0.001454701	0.003375302	0.01030964	0.01136843	0.004962301	0.004086195	0.007105824	0.006022172	0.009598752	0.007237745	0.001863749	0.002809957	0.001458688	0.001520598
21.533	0	0.1542853	0.1533747	0.3364209	0.3013043	0.06510579	0.0616786	0.04875893	0.04286404	0.3745379	0.2363859	0.1255022	0.1880452	0.04580431	0.06719986	0.04224308	0.04792493	0.1756592	0.1982489	0.1176487	0.1928249	0.05053323	0.06047281	0.06168343	0.03122416
21.534	0	0.1138934	0.05755131	0.05525806	0.05626091	0.3215685	0.3485694	0.2505655	0.1536936	0.1182875	0.1209028	0.1091381	0.1237999	0.1525931	0.1225473	0.0983489	0.1363618	0.1939735	0.1475057	0.1233887	0.1081203	0.2697825	0.3007461	0.3276418	0.2832972
21.534	0	0.03925882	0.1002417	0.08490702	0.07660239	0.3130172	0.4103021	4.373691	3.233452	0.05367235	0.07517563	0.2395357	0.1691132	2.562437	2.769826	1.214188	0.964597	0.09201132	0.1001922	0.09508765	0.09381711	0.3753708	0.6874553	0.283326	0.3487049
21.633	1	0.01099722	0.00942711	0.002134324	0.002498738	0.001423426	0.001643922	0.0174037	0.01255352	0.001474834	0.001675683	0.001319158	0.002900445	0.0098079	0.01092532	0.004754366	0.00399309	0.006257363	0.004428305	0.008172497	0.006133183	0.001915655	0.003077161	0.001281223	0.001694347
21.633	1	0.1444894	0.08956037	0.2840056	0.2596328	0.04640725	0.04459682	0.0363511	0.03363233	0.322827	0.195365	0.08995412	0.1681207	0.03900435	0.06159017	0.05553264	0.04222946	0.1657413	0.1974721	0.07718509	0.1471969	0.04727007	0.04854828	0.04575177	0.02931955
21.634	1	0.09776659	0.06983922	0.07754373	0.06632051	0.244538	0.2714962	0.2084914	0.1477351	0.08786889	0.1035058	0.1072242	0.115778	0.1318999	0.1133745	0.08257251	0.1118972	0.1601823	0.1273597	0.1239636	0.09334396	0.2068694	0.2272521	0.2515734	0.2173162
21.634	1	0.03548877	0.09568261	0.1425605	0.07535329	0.3326379	0.459342	4.32182	3.089383	0.06752061	0.09246724	0.2808209	0.1450861	2.447261	2.667118	1.162074	0.9404457	0.1046127	0.1066889	0.06729322	0.123701	0.3961405	0.7573876	0.2618354	0.4267615
21.733	1	0.009449004	0.008194283	0.00153139	0.002122452	0.001371032	0.001673085	0.01713434	0.01200042	0.001127542	0.001777423	0.001499897	0.002622578	0.009521995	0.01056366	0.004685252	0.003989092	0.005467452	0.003031914	0.007316927	0.005285013	0.001858316	0.00330868	0.001311031	0.001969577
21.733	1	0.1449097	0.0779213	0.2428018	0.2404088	0.0475634	0.05337724	0.0348865	0.0413507	0.2858004	0.1835008	0.09652993	0.1560813	0.03591764	0.0454156	0.04960544	0.04021316	0.1576228	0.1876755	0.07631374	0.1118658	0.04417537	0.04685379	0.04936491	0.03096181
21.734	1	0.096246	0.08270631	0.08031999	0.07100561	0.171745	0.1943474	0.1541049	0.1312017	0.06986136	0.08562726	0.1028569	0.102193	0.1130724	0.1121036	0.08742269	0.0950652	0.1229073	0.1105077	0.1064375	0.0781401	0.1622481	0.1629129	0.172785	0.1536128
21.734	1	0.0506839	0.08725563	0.1384396	0.08799512	0.345262	0.4514422	4.215302	2.958677	0.07495332	0.0842422	0.2484551	0.1272277	2.350702	2.538854	1.121344	0.9271513	0.1237078	0.135823	0.05221206	0.1106115	0.3770436	0.8268385	0.2953918	0.4790542
21.833	1	0.01009117	0.008721112	0.001120162	0.001992453	0.001262141	0.001583629	0.01684267	0.0117007	0.0009352075	0.002147557	0.001903012	0.002661538	0.009665732	0.01008224	0.004747858	0.004026711	0.005721416	0.002294298	0.008043011	0.005854014	0.001627742	0.003179822	0.001509406	0.002098792
21.833	1	0.1564001	0.1416561	0.2840385	0.3112806	0.05893222	0.0753437	0.05993977	0.04477635	0.3574252	0.2589821	0.1388376	0.1736776	0.05236512	0.04702285	0.04472389	0.04292409	0.1872779	0.2074346	0.1136339	0.134301	0.06077944	0.05714455	0.06827999	0.04005097
21.834	1	0.09236604	0.07716781	0.07715661	0.08034612	0.1587488	0.2093118	0.1413852	0.1179157	0.05191313	0.09052207	0.1148492	0.09183867	0.1057467	0.1116503	0.09061498	0.09733321	0.1082377	0.1137017	0.1129044	0.08139312	0.1565435	0.1319672	0.1695764	0.1590825
21.834	1	0.06752907	0.06427321	0.108265	0.1084261	0.3420484	0.4526339	4.1408	2.858002	0.09458802	0.1032409	0.2607816	0.1542053	2.348855	2.402379	1.114177	0.9067164	0.1565479	0.1221812	0.07221479	0.09955656	0.3654413	0.7886589	0.3199151	0.5048483
21.933	1	0.01145087	0.009861815	0.0005719098	0.001653614	0.0010207	0.001281228	0.01658252	0.01150697	0.0009214635	0.002031967	0.002385889	0.00244241	0.009833163	0.009535458	0.004520714	0.003852477	0.006057471	0.002564459	0.009430727	0.006417336	0.001746868	0.003099503	0.001607343	0.002076855
21.933	1	0.1680172	0.20386	0.3338942	0.3702205	0.06648482	0.07495387	0.07212256	0.05338409	0.4157089	0.329569	0.220599	0.1881476	0.05288486	0.05145338	0.04343421	0.04628901	0.1985902	0.2128193	0.1399823	0.1624229	0.06219374	0.05318543	0.06058227	0.0443395
21.934	1	0.09960568	0.06737491	0.09110403	0.07666544	0.1672309	0.2361439	0.1423669	0.1127507	0.05506859	0.1194928	0.1489556	0.08992784	0.09534387	0.1096377	0.0984224	0.09451984	0.0933467	0.1272183	0.1365805	0.07643309	0.1560324	0.1116418	0.1760526	0.1704601
21.934	1	0.06887036	0.06806835	0.0725697	0.1197704	0.2812405	0.3923292	4.061243	2.823879	0.07991899	0.08879082	0.2502897	0.142767	2.386535	2.27566	1.073015	0.8823395	0.1052811	0.09604517	0.1141594	0.09620279	0.3597188	0.7730236	0.3385344	0.5115978
22.033	1	0.01068775	0.009595708	0.0009017513	0.001145131	0.0006916568	0.001263524	0.01624977	0.01159425	0.001094705	0.001810068	0.003038643	0.002118848	0.01020127	0.009071424	0.004376291	0.003880017	0.005190688	0.003060197	0.009462238	0.006013627	0.00168316	0.002977873	0.001700289	0.002010939
22.033	1	0.1822973	0.2375307	0.3497656	0.3770506	0.0685654	0.06676817	0.07492997	0.0493148	0.4257273	0.3512566	0.2705896	0.185701	0.06746141	0.05279565	0.04780144	0.04332526	0.2151152	0.2013967	0.1751678	0.1862266	0.04533256	0.03705545	0.05307295	0.04085157
22.034	1	0.1055842	0.06127103	0.08323491	0.06330979	0.138452	0.1966747	0.09864746	0.08420401	0.04466392	0.1054076	0.1379919	0.07487576	0.09066926	0.09197746	0.08705016	0.07900398	0.05892279	0.1108954	0.1290872	0.06697334	0.1378811	0.08397712	0.1423506	0.1514461
22.034	1	0.0544208	0.04811071	0.07640798	0.1218293	0.2014649	0.3638922	3.967622	2.842269	0.05121448	0.08463635	0.2423289	0.1598307	2.493264	2.181173	0.9920214	0.8777862	0.09049501	0.1069051	0.1050089	0.07747521	0.3707148	0.7517829	0.3667782	0.5067637
22.133	1	0.008337367	0.007801846	0.001522388	0.0007304579	0.0006144945	0.001082533	0.01599127	0.011941	0.001183604	0.001898727	0.003178302	0.001814478	0.0108332	0.008782435	0.004244801	0.003819288	0.003550981	0.002859127	0.008126172	0.00474094	0.001588327	0.002894041	0.001632742	0.001920685
22.133	1	0.2082374	0.2545045	0.3248391	0.3343786	0.06688887	0.05211543	0.07094342	0.06025222	0.3736615	0.3219142	0.2691655	0.1830872	0.07187163	0.05645601	0.05208747	0.05439681	0.2405616	0.2019688	0.2177854	0.2154485	0.04075565	0.04469062	0.0579394	0.05126672
22.134	1	0.06523176	0.0368822	0.06498585	0.06268818	0.06965401	0.1070864	0.04459892	0.05113745	0.04741732	0.05224188	0.07593647	0.04542817	0.07665631	0.06145702	0.04622378	0.05427585	0.03766284	0.06493113	0.07385909	0.03338695	0.08929675	0.053652	0.07615879	0.08127368
22.134	1	0.07064451	0.05520471	0.1117419	0.1309742	0.1311246	0.3312514	3.92581	2.931146	0.03965249	0.06959929	0.2722047	0.1923618	2.635437	2.137252	0.9403822	0.8811582	0.1017936	0.1211494	0.09197953	0.09079002	0.3531279	0.7062449	0.3644377	0.4770362
22.233	1	0.008837137	0.008496988	0.002135301	0.0006769806	0.0008465064	0.0009269399	0.01602238	0.01237562	0.001249399	0.002043948	0.003216601	0.00195322	0.01134777	0.009045216	0.004091046	0.003806768	0.003698302	0.003699055	0.00910659	0.00512594	0.001610208	0.002612873	0.001869969	0.001897701
22.233	1	0.2250107	0.2698111	0.3523557	0.3691323	0.06445959	0.05251028	0.06454821	0.05450879	0.4051075	0.3497267	0.2848287	0.1904148	0.07720884	0.04379598	0.04964871	0.05982935	0.260975	0.2181451	0.2352939	0.2411001	0.03546246	0.04746654	0.05733479	0.05364801
22.234	1	0.06179015	0.03505131	0.07196361	0.06540493	0.08133456	0.1161067	0.05458588	0.06076003	0.05885935	0.05923557	0.07983512	0.05843895	0.08518292	0.06942036	0.04958767	0.05871868	0.05755595	0.07372644	0.0739733	0.03533394	0.1024519	0.04739551	0.0882201	0.09097439
22.234	1	0.07464023	0.08903622	0.09199493	0.1122578	0.1387896	0.2734561	3.948921	3.047131	0.03333524	0.0603514	0.2712975	0.1860222	2.771969	2.183739	0.9367834	0.8844261	0.100568	0.1026936	0.07240747	0.07078778	0.382565	0.6551711	0.4146882	0.4630297
22.333	1	0.01002754	0.01001825	0.00269082	0.001123737	0.0009206228	0.0006281892	0.01630757	0.01278994	0.001333991	0.001965487	0.003110382	0.002209082	0.01159309	0.009535841	0.004190064	0.004029439	0.004338169	0.004934146	0.01044698	0.006194489	0.001678457	0.00252129	0.001986463	0.001843741
22.333	1	0.2386904	0.278374	0.3674545	0.378186	0.06416107	0.06242194	0.06613621	0.05494331	0.4122658	0.3712396	0.3035708	0.2080965	0.07486718	0.0566954	0.06215057	0.0610261	0.2678022	0.2278192	0.2473373	0.2546661	0.0271359	0.04402531	0.05748536	0.05673577
22.334	1	0.06061796	0.0432632	0.05193759	0.06706442	0.1200231	0.1503757	0.08361811	0.08771162	0.07107645	0.07700157	0.09429545	0.0844938	0.100845	0.08201995	0.05700176	0.07483012	0.08775108	0.09305185	0.07986433	0.04736248	0.1281415	0.07898032	0.1262866	0.1165265
22.334	1	0.06252817	0.0814524	0.09126244	0.09736183	0.1945065	0.1945608	4.027596	3.158728	0.04908451	0.08332514	0.2706106	0.1779346	2.844524	2.33859	0.9556547	0.9279888	0.114772	0.1035292	0.09222266	0.106834	0.4014641	0.5923239	0.479669	0.4489606
22.433	1	0.009539011	0.009516363	0.003183415	0.001408276	0.001188523	0.0007080951	0.01639059	0.01282455	0.001664069	0.001792064	0.002765411	0.002474399	0.01166147	0.01033176	0.004020536	0.004085862	0.00466337	0.005376204	0.01008662	0.005951449	0.001716461	0.002410588	0.002112147	0.001710392
22.433	1	0.2337065	0.2672743	0.3528121	0.3575561	0.05630421	0.05222728	0.06181922	0.05340346	0.3911954	0.3557498	0.3008767	0.2121225	0.0644007	0.06355537	0.06571805	0.06667802	0.2759417	0.2322876	0.2459895	0.2448152	0.03335838	0.04179615	0.05726882	0.05276649
22.434	1	0.05728165	0.04174435	0.03357875	0.04455644	0.1229116	0.1341809	0.09121003	0.09203354	0.05740448	0.07032524	0.08078787	0.07547245	0.0838334	0.07976775	0.07003212	0.0701022	0.08260326	0.07691199	0.06636502	0.04447432	0.1139413	0.08948942	0.1273838	0.1048606
22.434	1	0.06325042	0.09073787	0.08112672	0.1095097	0.2556449	0.1693483	4.096731	3.212631	0.07317036	0.06016818	0.2742491	0.1964579	2.870289	2.547405	0.9187583	0.9538635	0.08775096	0.1075933	0.09499728	0.1242078	0.4046783	0.5670115	0.4734266	0.41075
22.533	1	0.00869708	0.00849905	0.003547848	0.001851486	0.001326495	0.001283912	0.01653128	0.01291697	0.001786017	0.001645864	0.00268633	0.002795039	0.01149622	0.01111729	0.003707663	0.003974862	0.005291782	0.005705915	0.009126757	0.00576291	0.001808503	0.002381129	0.001979621	0.001631141
22.533	1	0.2218439	0.2480506	0.3273714	0.3312804	0.06279208	0.04954742	0.06268316	0.0604116	0.3732168	0.3369684	0.287984	0.2058243	0.05784192	0.06302932	0.06562456	0.06969365	0.2744828	0.2314756	0.233906	0.2232068	0.03528823	0.04268126	0.05302117	0.04725938
22.534	1	0.05797764	0.03682572	0.02061362	0.0325187	0.1189226	0.122654	0.09257737	0.08224813	0.05229495	0.06568887	0.07619662	0.07108467	0.06803438	0.07027324	0.07019154	0.05638143	0.08499982	0.07487469	0.06402722	0.03994955	0.09981093	0.08798793	0.124306	0.09793849
22.534	1	0.08395395	0.07277544	0.09503817	0.1143954	0.2934469	0.3122871	4.116247	3.251042	0.0621718	0.07625933	0.2584389	0.1893949	2.86046	2.755335	0.8907594	0.9629112	0.07190048	0.1230054	0.09400107	0.1427418	0.4015825	0.5714925	0.4298909	0.3812127
22.633	1	0.01100495	0.01013743	0.003740233	0.002272659	0.001452466	0.001831392	0.01671386	0.01311548	0.002461998	0.002037237	0.003302179	0.003578084	0.01118113	0.01168102	0.004038602	0.004034574	0.007524836	0.00722281	0.01103351	0.007295461	0.001849446	0.002574363	0.001627799	0.001692167
22.633	1	0.1979053	0.2356353	0.3331174	0.3328153	0.05883653	0.04971002	0.06211951	0.05644714	0.3809037	0.3472247	0.2907798	0.2054166	0.0732839	0.07025042	0.07613711	0.06837054	0.2686621	0.2196968	0.210332	0.2093129	0.04996553	0.04728704	0.04608481	0.05055476
22.634	1	0.04883676	0.03984621	0.02231673	0.02925979	0.171429	0.1845423	0.1373831	0.08544756	0.06866694	0.09130644	0.09520028	0.08217166	0.07642379	0.07757263	0.07923583	0.05840996	0.0997239	0.08115922	0.07613813	0.05238336	0.1047637	0.1186969	0.176143	0.1425813
22.634	1	0.06453709	0.07612079	0.1142903	0.1271383	0.296837	0.4692268	4.158842	3.265251	0.05336801	0.08359552	0.2358682	0.1980471	2.780501	2.882464	0.9235184	0.9793374	0.07697269	0.1156024	0.08993408	0.1154628	0.4007368	0.5779724	0.3242524	0.403261
22.733	1	0.011371	0.009900198	0.002889273	0.002411787	0.001248944	0.00218837	0.01687925	0.01299469	0.002455893	0.001890454	0.003116995	0.003470904	0.01071155	0.01189456	0.004204743	0.004045397	0.008197798	0.006647859	0.01038319	0.007429912	0.001793416	0.002564707	0.00124457	0.001801638
22.733	1	0.2147447	0.228447	0.3416467	0.3329707	0.06916555	0.05898912	0.06722069	0.06670375	0.3888625	0.3454088	0.2897941	0.2213591	0.07210315	0.06227221	0.069794	0.07190111	0.2620532	0.214525	0.1964758	0.2073324	0.0424406	0.0443995	0.04412399	0.05417059
22.734	1	0.04920306	0.05283325	0.03392506	0.03682087	0.2190148	0.2418712	0.175324	0.08077486	0.09414124	0.1156711	0.1002598	0.08692908	0.07888717	0.06569886	0.07119673	0.05087726	0.1032231	0.07891855	0.08326969	0.06189356	0.09256417	0.1476667	0.2224298	0.1728478
22.734	1	0.06561989	0.1126516	0.09181242	0.1401823	0.2797366	0.5685758	4.190503	3.19974	0.07184724	0.06194074	0.2405733	0.1818283	2.644342	2.914621	1.003119	0.954753	0.07729358	0.07344996	0.1125092	0.09417366	0.3904348	0.5339499	0.2345704	0.4541434
22.833	1	0.01075326	0.009222033	0.00212918	0.002293952	0.001033651	0.002364149	0.01694315	0.01253012	0.002329891	0.001436838	0.002579933	0.003051894	0.01022106	0.01183208	0.004565978	0.00406747	0.008134226	0.005069405	0.008618326	0.006501082	0.001714982	0.00240829	0.001035031	0.002043318
22.833	1	0.210562	0.1961562	0.3233751	0.3080228	0.06118203	0.0524167	0.05552147	0.06485453	0.37866	0.3067169	0.2507973	0.2178218	0.05405695	0.06737606	0.05679118	0.05735571	0.2474101	0.2140698	0.168619	0.1936185	0.04090889	0.05117882	0.04521	0.04944696
22.834	1	0.06567135	0.05148443	0.02948497	0.02906874	0.2710151	0.27851	0.1847389	0.06609555	0.1127782	0.1171568	0.08726434	0.07670972	0.07508818	0.06750856	0.06756667	0.03042381	0.09246195	0.08448877	0.0849911	0.06572011	0.05836322	0.176722	0.2701612	0.2026827
22.834	1	0.04502974	0.1307117	0.1186646	0.1188293	0.2383526	0.5997551	4.171034	3.092953	0.05767976	0.0792152	0.2315867	0.1414471	2.507006	2.895887	1.120808	0.9812491	0.08992954	0.09590512	0.06804421	0.08563183	0.4087982	0.5318186	0.1895089	0.4932365
22.933	1	0.009610126	0.007927425	0.001405519	0.001823689	0.0008753549	0.002405518	0.01664631	0.01208601	0.002457113	0.001055869	0.001960774	0.002641785	0.01001522	0.01148293	0.004821732	0.004263991	0.007404772	0.003625951	0.006861838	0.005669894	0.001746775	0.002361793	0.0007719594	0.00221295
22.933	1	0.205346	0.1579497	0.327096	0.3059289	0.05937983	0.04836608	0.03459095	0.06007704	0.3835133	0.2774976	0.1974156	0.2157218	0.06857355	0.05968862	0.05202312	0.05325924	0.227074	0.2282509	0.1506765	0.193595	0.03371979	0.05658557	0.05749312	0.04776928
22.934	1	0.05972727	0.04467781	0.02800946	0.03992955	0.2803891	0.2932034	0.1951064	0.07551118	0.1007057	0.1136334	0.09023698	0.08541595	0.06710062	0.06846883	0.06519775	0.03567922	0.09093672	0.07237426	0.0804881	0.06226413	0.06559824	0.2059858	0.2945579	0.2135402
22.934	1	0.03451853	0.1050372	0.1207332	0.09230462	0.1844799	0.6029337	4.097298	2.956102	0.07016782	0.1060841	0.2322382	0.1514314	2.4248	2.817899	1.21551	1.020377	0.09773362	0.1008911	0.05628446	0.0625807	0.4168305	0.5116462	0.1626872	0.5278076
23.033	1	0.00996807	0.007742892	0.001314205	0.001875436	0.0008162921	0.002219082	0.01640021	0.01182732	0.002426043	0.001323124	0.002002333	0.002678687	0.009756729	0.01109354	0.005083119	0.004533472	0.007225452	0.003281506	0.006612115	0.00527119	0.001748936	0.002118692	0.0006888208	0.002148925
23.033	1	0.1939989	0.1531551	0.3729539	0.3432893	0.07673874	0.06077574	0.05524451	0.03833121	0.4498854	0.2899984	0.152815	0.2078179	0.08585365	0.06400102	0.03607638	0.05037117	0.2091517	0.2440562	0.130873	0.2099733	0.04146479	0.07080919	0.07714871	0.03743602
23.034	1	0.05784658	0.03630847	0.01996355	0.04210223	0.2784007	0.2856486	0.1962306	0.08679303	0.09266244	0.104423	0.09118371	0.0982265	0.04611693	0.07252742	0.07404335	0.0465868	0.09742827	0.0732073	0.07141251	0.05517122	0.1026065	0.2330432	0.296854	0.2082394
23.034	1	0.04308897	0.05520178	0.1510977	0.07735374	0.1362575	0.5456656	4.068689	2.902253	0.05088321	0.09927919	0.2642562	0.1875163	2.405972	2.681762	1.288301	1.058423	0.09742854	0.1187642	0.07446892	0.07336513	0.3991016	0.4594456	0.175055	0.531825
23.133	1	0.01077813	0.008191496	0.001959	0.002358721	0.001117624	0.00184398	0.01618572	0.01205717	0.002850814	0.001634502	0.002614649	0.00293852	0.01002333	0.01051084	0.005332805	0.004424533	0.007514258	0.003977547	0.007248268	0.005110515	0.001705087	0.002079188	0.0009696134	0.002137642
23.134	1	0.2027954	0.1558535	0.4199919	0.3959756	0.0898922	0.05946835	0.06405366	0.06631759	0.5188404	0.3258596	0.1196756	0.2184546	0.07730151	0.06778338	0.05187059	0.05544226	0.1730542	0.2379351	0.1018193	0.2343765	0.04112762	0.06510613	0.0710927	0.04523342
23.134	1	0.05238102	0.03331858	0.03256747	0.03488321	0.303189	0.3187159	0.222008	0.0898952	0.1031229	0.1108781	0.09605531	0.1034063	0.0504187	0.07148997	0.08419832	0.07246686	0.1170886	0.08325495	0.07701625	0.05724249	0.1492525	0.2730667	0.3211697	0.2198126
23.135	1	0.0653588	0.05362529	0.1367461	0.06430397	0.1605549	0.4807901	4.027114	2.937831	0.07143652	0.09650489	0.2601979	0.2054126	2.461137	2.553312	1.316976	1.031735	0.06713837	0.137311	0.1171411	0.08826901	0.3678103	0.4359867	0.2152266	0.5148221
23.233	1	0.01219286	0.00925705	0.002563968	0.002514798	0.001322133	0.001557646	0.01606899	0.01228057	0.003273007	0.002192921	0.003583336	0.003228575	0.01051946	0.01044885	0.005345327	0.004410674	0.008497017	0.005306677	0.008651309	0.005006568	0.00189336	0.002090088	0.00134158	0.002077852
23.234	1	0.1907959	0.1514574	0.4225784	0.4103943	0.08921929	0.05783888	0.05747474	0.06939048	0.5230219	0.3630063	0.07261402	0.2180635	0.06395895	0.06912157	0.04360658	0.0535819	0.1422074	0.2227986	0.07514223	0.2296411	0.04704333	0.06494918	0.05825324	0.04146953
23.234	1	0.06002272	0.03031869	0.04002995	0.04596	0.3532702	0.3627342	0.2573721	0.1155795	0.1274608	0.1285261	0.1092219	0.1271065	0.077364	0.0751925	0.09657999	0.1083892	0.1502993	0.0911289	0.09428876	0.07115506	0.1984881	0.3195693	0.3716311	0.2564865
23.235	1	0.078059	0.03845974	0.1070427	0.07470254	0.1868496	0.3945541	3.966686	2.993388	0.06485227	0.06605137	0.2437579	0.2010092	2.588526	2.487056	1.323744	1.037078	0.06864258	0.1052065	0.07694923	0.04803179	0.3437815	0.4243927	0.2470328	0.4676584
23.336	1	0.00930891	0.007195406	0.002288186	0.002141279	0.001252651	0.001443497	0.01620281	0.0126616	0.002543383	0.002051131	0.004220376	0.002795692	0.01077888	0.0101554	0.005488987	0.00444761	0.006257774	0.004958302	0.006439554	0.003304713	0.001595819	0.002149594	0.001353897	0.001782888
23.338	1	0.1388061	0.115129	0.3097562	0.3183569	0.07473005	0.04679828	0.04571787	0.06671885	0.3704649	0.26979	0.101475	0.1533865	0.05222093	0.04697427	0.03025942	0.03861825	0.09911192	0.165801	0.05537991	0.1540245	0.04038118	0.06908903	0.06442087	0.03882067
23.339	1	0.06541263	0.03447635	0.04471722	0.04117816	0.3140142	0.3168687	0.2520067	0.1264892	0.1191642	0.1277483	0.1167506	0.1177432	0.1061546	0.0821927	0.1117164	0.1322536	0.142985	0.0933873	0.0824941	0.05941815	0.1977519	0.2854036	0.3143501	0.2169964
23.341	1	0.07074021	0.0708845	0.105244	0.08506817	0.2327609	0.3275101	4.009382	3.112798	0.06436449	0.06890265	0.2909064	0.185285	2.66778	2.467062	1.332829	1.045748	0.06326208	0.1075109	0.06236405	0.08831299	0.3332448	0.4587631	0.3038477	0.4370502
23.433	1	0.011534	0.008393964	0.001899145	0.001989974	0.001263124	0.001366535	0.01658101	0.01313755	0.0027515	0.002367391	0.004578693	0.002611783	0.01108461	0.01033058	0.005589231	0.004437542	0.00702473	0.006396796	0.007781428	0.004143002	0.001526933	0.002163516	0.001482797	0.001765869
23.433	1	0.1362326	0.1387322	0.3296493	0.3449386	0.06254834	0.04392193	0.05373566	0.07144051	0.4027244	0.3213645	0.1677592	0.1511479	0.05636429	0.05145387	0.03332837	0.03141051	0.1060653	0.1318832	0.07126602	0.1697231	0.0308803	0.04682693	0.0473724	0.04458949
23.434	1	0.06839725	0.03209702	0.04603437	0.03135371	0.3599948	0.3495418	0.2675421	0.1205278	0.1202102	0.1263037	0.1123397	0.1207865	0.09085088	0.06802447	0.1007299	0.1313375	0.1713187	0.1040082	0.08510515	0.07141631	0.2282736	0.3322192	0.3672259	0.2553986
23.434	1	0.06961132	0.09505391	0.0946234	0.06645976	0.2334541	0.3044558	4.12289	3.250636	0.07741837	0.07083265	0.2717428	0.175253	2.74341	2.51907	1.35256	1.067461	0.08826889	0.0949607	0.09603896	0.1042207	0.3203148	0.4879122	0.3423674	0.4294763
23.534	1	0.01334538	0.009470909	0.001592303	0.001835968	0.001308594	0.001553154	0.0169922	0.01365835	0.00277511	0.002333454	0.004488236	0.002544518	0.01119053	0.01066779	0.005473355	0.004488988	0.00771098	0.007250556	0.008959199	0.004736727	0.001539109	0.002284938	0.001547063	0.001657757
23.535	1	0.1367072	0.1540236	0.3719953	0.3926604	0.05694655	0.05635571	0.06150876	0.06693481	0.4579537	0.3831424	0.2215958	0.1558723	0.07122436	0.04489185	0.04458779	0.0446824	0.1466885	0.1083886	0.1287848	0.1880942	0.03166723	0.02561589	0.05208266	0.05594656
23.536	1	0.08527047	0.06154509	0.05861449	0.0269532	0.4126862	0.4003387	0.2900218	0.1299606	0.1312375	0.1286126	0.1187381	0.1366098	0.102929	0.06756969	0.1014372	0.1393832	0.2048893	0.1277515	0.08765179	0.08327674	0.2670255	0.3913468	0.4338357	0.3039581
23.537	1	0.05433461	0.08729269	0.0750118	0.07762928	0.2403213	0.3245586	4.258627	3.355116	0.0651724	0.06855835	0.2499081	0.1741522	2.788694	2.613837	1.325977	1.086103	0.06464616	0.07530719	0.07719907	0.1010316	0.270479	0.5097562	0.3284074	0.4012597
23.634	1	0.01374485	0.009672097	0.0009626682	0.001604448	0.001237532	0.001687698	0.017419	0.01368054	0.002761838	0.001980387	0.004124584	0.00209592	0.01110104	0.01112337	0.005435021	0.004391621	0.007828338	0.007451685	0.00923002	0.005031852	0.001285936	0.002320123	0.001525704	0.001625611
23.635	1	0.1397752	0.2115322	0.4563583	0.4498221	0.07297988	0.07578976	0.07524322	0.06560499	0.5225358	0.4669773	0.2699205	0.1619483	0.07730607	0.03625098	0.03406666	0.02414259	0.1770004	0.1057493	0.1816652	0.2064715	0.03557043	0.03594494	0.0658544	0.06964748
23.636	1	0.1006359	0.06925209	0.05747148	0.0428	0.4081175	0.4018166	0.2945945	0.1377496	0.1316699	0.1211334	0.1201338	0.1404248	0.1137519	0.07576995	0.1092964	0.1493619	0.2195715	0.1505113	0.09479983	0.08482477	0.2929572	0.4171914	0.4533924	0.3200908
23.637	1	0.038569	0.08921775	0.07888232	0.1050144	0.2393753	0.3696992	4.367456	3.384106	0.03933065	0.08400486	0.2635429	0.215508	2.773499	2.764187	1.296097	1.062731	0.05346701	0.08461459	0.09075174	0.0797267	0.2039469	0.5428087	0.3008166	0.351354
23.734	1	0.01060199	0.007289806	0.001014289	0.001146836	0.001090898	0.001918081	0.01742697	0.01332324	0.002375116	0.001786639	0.003213522	0.001828879	0.01084887	0.01149854	0.005008366	0.004045068	0.006041728	0.005634048	0.007153193	0.004369202	0.0008478017	0.002484696	0.00152532	0.001402219
23.735	1	0.137768	0.2217683	0.4386656	0.4155503	0.08200306	0.07993243	0.08225654	0.07989783	0.4945422	0.4387521	0.2564105	0.1458639	0.08830516	0.04369335	0.03574841	0.02956545	0.2087501	0.09838893	0.2038392	0.2047102	0.04232384	0.03878838	0.06672292	0.06552903
23.736	1	0.09796776	0.0652858	0.05179725	0.03930024	0.316812	0.3177569	0.2586749	0.1495054	0.1227258	0.1029905	0.1203653	0.1315585	0.1238821	0.07269651	0.09544153	0.1335555	0.1767625	0.1249593	0.07619791	0.06088684	0.223048	0.3039717	0.3294869	0.2403603
23.737	1	0.05087657	0.0667133	0.1192212	0.1141824	0.2231065	0.4450122	4.384201	3.310752	0.05192681	0.09502631	0.2885605	0.2240987	2.710255	2.844997	1.19539	0.9757568	0.06707191	0.07087543	0.08555439	0.07419626	0.1632501	0.5944362	0.3318947	0.30271
23.834	1	0.01011216	0.007190095	0.001437278	0.0009095566	0.0009111675	0.002101741	0.01737315	0.01294972	0.002242301	0.001568672	0.002673125	0.002049279	0.0104441	0.01159961	0.004697017	0.003888684	0.005702589	0.00505011	0.007489421	0.004516609	0.000966936	0.002663584	0.001690747	0.001343904
23.835	1	0.141776	0.2374017	0.4523426	0.4235567	0.07458064	0.06579316	0.07061726	0.07052719	0.4933219	0.4366819	0.2552835	0.1323453	0.08738139	0.04576549	0.02987897	0.0291545	0.2246751	0.09860709	0.2261126	0.2153097	0.04016342	0.05885168	0.07719795	0.06575395
23.836	1	0.1015752	0.06820693	0.04964093	0.03864845	0.2863087	0.2885085	0.2420655	0.150875	0.10982	0.08487668	0.1114056	0.1221064	0.1185638	0.07120558	0.08834112	0.1232672	0.1632317	0.1255614	0.08666579	0.05615947	0.2123634	0.2758922	0.2924516	0.2125951
23.837	1	0.04983107	0.1031097	0.1059098	0.07937009	0.1654663	0.5227354	4.349276	3.202006	0.07324799	0.1048012	0.2763911	0.1828533	2.598397	2.866988	1.125762	0.9172959	0.09255844	0.1242877	0.08813184	0.1011266	0.1484759	0.6342184	0.372674	0.2985443
23.934	1	0.0101532	0.007128807	0.001302621	0.001018806	0.0007370362	0.002289314	0.01739601	0.01249624	0.001973085	0.001609997	0.002307501	0.002003197	0.009898077	0.01121222	0.004525409	0.003770711	0.005977272	0.004557386	0.00821345	0.004637533	0.001076841	0.002612485	0.001949838	0.001480863
23.935	1	0.1513863	0.2576463	0.4951985	0.4574412	0.08971946	0.07646221	0.06534154	0.0526183	0.5284892	0.4655519	0.2586193	0.118064	0.07901627	0.04947213	0.02867811	0.04072244	0.2385779	0.09543321	0.2298495	0.2364771	0.0365841	0.05184514	0.07236339	0.06376529
23.936	1	0.093063	0.06476995	0.05016879	0.03856657	0.2740283	0.2803139	0.2380909	0.1554657	0.09384422	0.08423064	0.1183234	0.1313923	0.1058065	0.06263161	0.08227115	0.1143813	0.1611497	0.1285438	0.09424789	0.06229464	0.2045986	0.2655424	0.2812694	0.2075447
23.937	1	0.05084389	0.1063142	0.133612	0.1030614	0.1005109	0.5731226	4.342186	3.080826	0.07506907	0.1029246	0.3040362	0.1379441	2.462752	2.763442	1.067878	0.8997958	0.09970413	0.1018517	0.0886304	0.09063875	0.1531887	0.6601119	0.4232423	0.3539283
24.034	1	0.00874397	0.006021012	0.001499979	0.00154761	0.0008151587	0.002274798	0.01703381	0.01201261	0.001441562	0.001619087	0.002356826	0.00185123	0.009523935	0.01067469	0.004430353	0.003818106	0.005735076	0.003915906	0.007936852	0.004684744	0.001070952	0.002760975	0.002106997	0.001783352
24.035	1	0.1249296	0.2358304	0.450993	0.4197927	0.0812182	0.07827179	0.06677072	0.05915407	0.4958426	0.4230543	0.2334289	0.1080284	0.07999167	0.05030353	0.02758708	0.03517795	0.225982	0.1066321	0.2169783	0.228577	0.03545473	0.05800371	0.07989524	0.06658993
24.036	1	0.08888699	0.06170281	0.0398212	0.03979526	0.2366621	0.2471975	0.2173738	0.1521469	0.08298585	0.09181515	0.1142027	0.1242602	0.09528278	0.07578309	0.0791319	0.09978299	0.1503575	0.1309089	0.1035614	0.06522182	0.1766368	0.2237064	0.2360176	0.1793402
24.037	1	0.0527564	0.08755593	0.1156427	0.1121601	0.1083689	0.602063	4.243459	2.958571	0.08092682	0.1050678	0.2779734	0.1458037	2.363118	2.619417	1.020199	0.8735072	0.1067206	0.1093994	0.1084944	0.1012883	0.1540736	0.6952015	0.4826883	0.4328356
24.134	1	0.007438895	0.005002898	0.001521221	0.001717473	0.001104072	0.002382699	0.01668022	0.01178449	0.001423487	0.00179411	0.001788304	0.001519674	0.009384238	0.009970803	0.004266368	0.003690651	0.005543671	0.003666112	0.007269607	0.004523158	0.000921462	0.002700035	0.002325244	0.001992571
24.135	1	0.1059359	0.1884745	0.3351869	0.3224233	0.07560433	0.06352139	0.04238998	0.0478089	0.392581	0.3214329	0.1875854	0.1070939	0.07050937	0.05351765	0.03873692	0.03661693	0.1813635	0.110691	0.1776224	0.1856062	0.03050959	0.04207865	0.06617959	0.05639805
24.136	1	0.08441213	0.05821683	0.03200315	0.0359625	0.2190246	0.2291138	0.2006965	0.1400972	0.07444849	0.09565488	0.1188661	0.1252841	0.08506633	0.08893475	0.09069632	0.09479579	0.1497526	0.1296683	0.1004266	0.0597046	0.1692156	0.206861	0.215475	0.1671058
24.137	1	0.06984104	0.08661578	0.116062	0.1064237	0.1855792	0.6352683	4.146236	2.891206	0.09914054	0.1132052	0.2627204	0.1527674	2.290177	2.424386	1.014614	0.9005167	0.1238765	0.1199491	0.09738462	0.09595372	0.1430056	0.7057477	0.5460422	0.4888998
24.234	1	0.009313157	0.005895708	0.001497968	0.002044607	0.001326098	0.002335349	0.01643602	0.01173499	0.001557131	0.002196085	0.001597798	0.001466034	0.009589798	0.009449011	0.004158035	0.003711002	0.007048156	0.004283174	0.008692403	0.005540848	0.0009612756	0.002759158	0.002420788	0.00211494
24.235	1	0.1141607	0.1908679	0.3467958	0.3278652	0.06879678	0.05190456	0.04638711	0.04560219	0.4033412	0.3249612	0.1794617	0.1187734	0.07172755	0.04972888	0.02563463	0.0375732	0.1693126	0.1330255	0.1840358	0.1845018	0.02461253	0.04492863	0.07030961	0.05677826
24.236	1	0.09874421	0.05772775	0.01929782	0.04603651	0.262724	0.2777775	0.2310166	0.1493131	0.07912406	0.105725	0.1263664	0.1310814	0.09533717	0.09387375	0.09292607	0.09737064	0.1599768	0.1355325	0.1052466	0.06163228	0.183136	0.2283073	0.2478402	0.2013194
24.237	1	0.06252472	0.06453871	0.09752123	0.1254853	0.2453614	0.6265229	4.088222	2.853909	0.09738757	0.1006683	0.2535286	0.1653988	2.332968	2.258836	0.9831093	0.8796448	0.09426839	0.09592597	0.1067792	0.1020848	0.1251305	0.6876444	0.5246727	0.5312486
24.334	1	0.01026013	0.006530132	0.001414831	0.002008482	0.001465302	0.002174494	0.01628417	0.01183475	0.001767698	0.002303339	0.001767907	0.001232071	0.01009032	0.00899187	0.003886385	0.003743747	0.007435548	0.004379762	0.009030108	0.005812567	0.001117382	0.002677344	0.002215451	0.002287318
24.335	1	0.1504786	0.1923352	0.3474916	0.3369646	0.0639326	0.05492507	0.05413608	0.03880178	0.4018651	0.321629	0.1659117	0.1255331	0.07207866	0.05126327	0.04419027	0.04397258	0.1572227	0.1644895	0.1959491	0.1772955	0.02863418	0.04555936	0.07202016	0.06293659
24.336	1	0.09173355	0.04780767	0.01783102	0.04474025	0.2260211	0.2446832	0.2033349	0.132453	0.07842985	0.1098303	0.1329	0.1329049	0.09642537	0.1054391	0.09563105	0.09360912	0.1541928	0.1391902	0.1119093	0.06290761	0.1739115	0.1977423	0.2108358	0.181804
24.337	1	0.0572931	0.06025572	0.07552491	0.1247988	0.282368	0.567587	4.02762	2.894482	0.06501763	0.09502579	0.2532654	0.1938057	2.424309	2.152174	0.9141951	0.8921039	0.06575581	0.1244683	0.1385957	0.09566132	0.1443779	0.6802295	0.5132699	0.5572545
24.434	1	0.01159234	0.007513376	0.001225275	0.002264459	0.00155167	0.001760772	0.01632282	0.01216979	0.001840182	0.002439197	0.002238364	0.001398362	0.01055018	0.008770757	0.003840445	0.00383721	0.007826895	0.004709489	0.00931419	0.005734627	0.001242581	0.002559422	0.001989882	0.002131022
24.435	1	0.1721174	0.1902089	0.363619	0.3422266	0.05991546	0.04821008	0.04888964	0.03684664	0.402239	0.3219398	0.1432064	0.1379732	0.06916222	0.0447338	0.03964794	0.0436166	0.1520616	0.1792823	0.2014758	0.1681071	0.03488176	0.04122525	0.07678824	0.06671162
24.436	1	0.08698229	0.04986317	0.02927503	0.05493162	0.233111	0.2724982	0.2053948	0.130431	0.07193416	0.1028486	0.1464592	0.136032	0.1055202	0.1126148	0.06687819	0.09500989	0.1492567	0.1612809	0.1249644	0.05905763	0.2004839	0.2013668	0.213532	0.2108866
24.437	1	0.0465508	0.07347171	0.09045017	0.1328328	0.3079974	0.4970305	4.001416	2.978755	0.0499397	0.07756186	0.2576678	0.1889979	2.561903	2.108364	0.8780371	0.9062334	0.06900481	0.09897537	0.1029316	0.08390966	0.1833189	0.631269	0.4742172	0.5524575
24.534	1	0.01051093	0.007028172	0.001290433	0.002165118	0.001477758	0.001598601	0.01639929	0.01254052	0.002018992	0.002433386	0.002723653	0.00174422	0.01100102	0.008672023	0.003811043	0.004069297	0.006579037	0.004435855	0.007782161	0.004512353	0.001264325	0.002534362	0.002027589	0.002042902
24.535	1	0.1626666	0.1539976	0.2633785	0.2603787	0.06297071	0.0474215	0.03602942	0.03425457	0.3084865	0.2348789	0.1021465	0.1196884	0.05585942	0.03589154	0.04212584	0.04671283	0.1199902	0.1565825	0.1606393	0.1330098	0.04474261	0.03572597	0.06488323	0.0608105
24.536	1	0.05681663	0.04184449	0.03673337	0.05181187	0.1760558	0.2184826	0.16327	0.103251	0.07815258	0.09585218	0.1307621	0.1126769	0.1067475	0.1015625	0.06073366	0.0865038	0.1101878	0.1336137	0.1009904	0.05573824	0.1480225	0.1514718	0.1647845	0.1625424
24.537	1	0.05864702	0.08302155	0.08279683	0.1092152	0.3160209	0.4044065	4.02941	3.093667	0.04035778	0.06583749	0.2623019	0.1873644	2.696498	2.118266	0.8662646	0.949633	0.07692062	0.1034539	0.08567768	0.08696081	0.2252839	0.6304377	0.4675836	0.5226307
24.634	1	0.009130713	0.006568311	0.001603203	0.001702288	0.001538721	0.001256576	0.01662674	0.01279565	0.002284923	0.002195602	0.002990435	0.002040672	0.01120149	0.009201465	0.003702804	0.004133992	0.005615182	0.004593194	0.006470285	0.003180381	0.001547776	0.002473867	0.001917902	0.001912434
24.635	1	0.1294563	0.1077772	0.1629846	0.1626682	0.04965398	0.03912687	0.02612485	0.03599747	0.206697	0.1633795	0.07831854	0.1013151	0.05500143	0.03011618	0.03980954	0.0418115	0.09662194	0.120979	0.1170534	0.09755656	0.026867	0.03082327	0.04581037	0.04252586
24.636	1	0.04940334	0.04223111	0.04412515	0.05695757	0.1226598	0.1524127	0.1102839	0.0760016	0.06044969	0.0685516	0.1119298	0.08435483	0.08725697	0.08336653	0.0406551	0.07392091	0.07857446	0.1108188	0.07950081	0.03820737	0.1252417	0.1214393	0.1261592	0.1185995
24.637	1	0.08873121	0.1025939	0.07281416	0.09017588	0.3333057	0.3070158	4.084163	3.172126	0.06264489	0.07758953	0.2637375	0.1749877	2.741462	2.234191	0.8664888	0.9703224	0.1011597	0.1007035	0.08667037	0.09475616	0.299557	0.6170095	0.4926498	0.489653
24.734	1	0.0120676	0.009160689	0.002129502	0.001631842	0.001375379	0.001171621	0.01687934	0.01329334	0.002563036	0.002600006	0.003821199	0.002460853	0.01126172	0.01003206	0.003992419	0.00421461	0.007310243	0.006642027	0.008203683	0.003563787	0.001763918	0.002584912	0.002029402	0.00173897
24.735	1	0.1274088	0.1222521	0.2290163	0.2170853	0.05515443	0.05096666	0.03972353	0.03158962	0.2760952	0.2045362	0.08461083	0.1185423	0.0482629	0.03776393	0.03318691	0.03570885	0.1144393	0.1409809	0.1364915	0.1278862	0.02616633	0.03278876	0.05346229	0.04290555
24.736	1	0.0600694	0.04987679	0.06459737	0.06479786	0.1262376	0.1721231	0.09145744	0.07542741	0.04424239	0.08430301	0.1276575	0.07519167	0.08793155	0.08493068	0.0440308	0.07740864	0.05410953	0.1187165	0.08878995	0.04024223	0.1389663	0.1092237	0.13341	0.1309817
24.737	1	0.0969511	0.08390256	0.08217269	0.09828989	0.3204265	0.2745003	4.154879	3.274386	0.05869674	0.07095295	0.2601082	0.1732208	2.772255	2.445603	0.9149561	0.9719	0.1009252	0.1111712	0.07636039	0.1329841	0.3474381	0.6247973	0.4921779	0.4430236
24.833	1	0.0202205	0.01716901	0.008835057	0.007053744	0.007257194	0.005796396	0.02120036	0.01769008	0.008926495	0.00886506	0.009874408	0.00818089	0.01512133	0.01382816	0.009128561	0.00813533	0.01433534	0.01431346	0.01548753	0.00673006	0.006583605	0.00786436	0.006549477	0.004713012
24.834	1	0.1234773	0.1296959	0.2874039	0.2844118	0.06542958	0.05864	0.05208745	0.04958379	0.366378	0.2414524	0.08212669	0.135452	0.05280965	0.04925303	0.02502631	0.02888879	0.1168243	0.1465036	0.127205	0.158206	0.0258118	0.03273681	0.07433044	0.05390792
24.834	1	0.06807245	0.04876828	0.06945702	0.05975606	0.1271066	0.1947421	0.1011437	0.0793175	0.03073829	0.09890184	0.1285166	0.0810656	0.09332401	0.09272468	0.05420365	0.08754896	0.05610893	0.1126938	0.09390557	0.04255662	0.1469094	0.1079344	0.1484189	0.1471003
24.834	1	0.07915627	0.08388708	0.05792649	0.1033355	0.2947301	0.3242956	4.238349	3.3392	0.0677569	0.0516122	0.257706	0.1952095	2.792632	2.71401	0.9166094	0.955482	0.07688763	0.1257389	0.103619	0.1206575	0.4058718	0.6174363	0.507366	0.3644286
24.934	1	0.02013794	0.01731312	0.01039167	0.008457823	0.007982998	0.006250924	0.02157111	0.01795855	0.01019669	0.01018812	0.01078558	0.009614953	0.01468147	0.01418093	0.009951807	0.009194389	0.01484611	0.01501434	0.01561692	0.007600957	0.007184232	0.008777809	0.007568709	0.005720775
24.935	1	0.1237043	0.1395368	0.2241847	0.1992859	0.03798559	0.0434732	0.03884998	0.04242745	0.2483764	0.1912248	0.09719901	0.1186341	0.06388195	0.05007936	0.0340884	0.0383318	0.1260031	0.1413869	0.1424135	0.1449844	0.03039193	0.04352135	0.05450846	0.04069989
24.936	1	0.06748809	0.05181566	0.07232414	0.06361879	0.1438275	0.186063	0.1020751	0.08637797	0.04386409	0.09410848	0.1092781	0.08167368	0.0985089	0.08065961	0.06107299	0.08768963	0.08356497	0.1038683	0.09263418	0.04699909	0.1463634	0.1248856	0.155319	0.1441802
24.937	1	0.06526372	0.06782544	0.09578359	0.1200162	0.23828	0.4306442	4.257365	3.32843	0.03710738	0.05586896	0.2513216	0.1819611	2.691291	2.844167	0.9613734	0.9646931	0.06579176	0.1295664	0.1031496	0.09959593	0.432335	0.6052333	0.4921027	0.3593705
25.034	1	0.01285136	0.01004718	0.004475432	0.003152576	0.001420174	0.002585683	0.01742736	0.0134298	0.003599016	0.003925247	0.004252516	0.0039228	0.0104326	0.01180068	0.004822717	0.004319326	0.008377632	0.007783839	0.008936203	0.004620641	0.002302263	0.002895276	0.002320674	0.001894431
25.035	1	0.1189867	0.1352588	0.202757	0.1820277	0.03190934	0.03688478	0.03021706	0.04105861	0.2116444	0.1683576	0.09706651	0.1066905	0.06090821	0.04816794	0.03337541	0.03659527	0.1229559	0.128701	0.1363329	0.1313613	0.03057064	0.03835997	0.04832391	0.03816969
25.036	1	0.0953964	0.06911114	0.0731688	0.06567471	0.1967315	0.2334442	0.1460238	0.1263578	0.0528734	0.100309	0.1229767	0.1002594	0.09579344	0.08673578	0.08337525	0.1109878	0.1351753	0.1370137	0.09933689	0.04756997	0.2061077	0.1837862	0.2215013	0.1824896
25.037	1	0.06909438	0.09941544	0.1037319	0.1222146	0.180484	0.5370101	4.245037	3.263901	0.05124668	0.07581782	0.2404433	0.1971402	2.530744	2.841379	1.055182	0.994172	0.07690997	0.1006013	0.1160746	0.08967758	0.4541486	0.5688995	0.4851813	0.403233
25.134	1	0.0117605	0.008935622	0.004185558	0.003106035	0.001018379	0.002588406	0.01725642	0.01301008	0.003333483	0.003516159	0.003492526	0.003713798	0.009577454	0.01135498	0.005045052	0.004445816	0.00796243	0.006690857	0.008384282	0.004939864	0.002008077	0.00261581	0.002233746	0.002071578
25.135	1	0.1220352	0.1386176	0.2100197	0.2060559	0.03222074	0.02680224	0.03466587	0.03627807	0.233584	0.1794687	0.1130104	0.1082214	0.05476795	0.04163112	0.03811482	0.03377945	0.1313867	0.1334342	0.1464185	0.1466059	0.03399671	0.03797742	0.04700268	0.03941571
25.136	1	0.09530878	0.06521471	0.06182873	0.05571424	0.2021472	0.2291535	0.1619006	0.1296739	0.06296773	0.09975175	0.1185726	0.1115269	0.09105089	0.09183346	0.08793628	0.1146383	0.1379217	0.1230056	0.08725011	0.04957176	0.1820497	0.1759288	0.2132259	0.1610767
25.137	1	0.04308762	0.1181605	0.1165877	0.1124493	0.1773604	0.5904361	4.250863	3.174301	0.05570306	0.09001921	0.2475171	0.1739032	2.3438	2.764188	1.221973	1.066024	0.09838071	0.09925671	0.1147272	0.08068781	0.4581896	0.5526102	0.4857956	0.4811468
25.234	1	0.01130191	0.008497387	0.004073375	0.003466484	0.001056584	0.002429035	0.0171602	0.0127192	0.003146226	0.002937591	0.002726285	0.003396837	0.009165024	0.0108314	0.00533423	0.004789689	0.007742489	0.006030673	0.008067089	0.005351595	0.001916465	0.002363446	0.002030052	0.002188832
25.235	1	0.1300473	0.1445306	0.2552957	0.2422532	0.0408817	0.03653067	0.04555661	0.0460723	0.2747193	0.2179624	0.1435961	0.1254744	0.05478894	0.03610811	0.03904033	0.03199888	0.1569604	0.1400922	0.1556227	0.1724992	0.03356699	0.03395473	0.04604773	0.04575135
25.236	1	0.0996213	0.0706062	0.05371096	0.05296328	0.2146685	0.2193965	0.1723255	0.1461313	0.08279081	0.09837138	0.1220995	0.120868	0.1047744	0.1183284	0.1150668	0.1157819	0.1447536	0.1149614	0.08314755	0.05655756	0.1722072	0.180228	0.2054267	0.1534006
25.237	1	0.03846668	0.08384666	0.1039254	0.09272689	0.2060111	0.5806372	4.221371	3.095484	0.06624838	0.09192496	0.2348528	0.1427923	2.234252	2.633621	1.323394	1.105244	0.09347856	0.09046898	0.07496225	0.08325787	0.4479062	0.51857	0.4339224	0.538486
25.334	1	0.01132006	0.008189729	0.003612367	0.003665144	0.001257797	0.002399654	0.01707288	0.01232236	0.002844548	0.002677835	0.002541284	0.003308561	0.009224927	0.01031275	0.00559387	0.004721958	0.007600027	0.005268058	0.007995516	0.005763756	0.00183659	0.002103653	0.001937613	0.002309437
25.335	1	0.1377418	0.1517529	0.2648805	0.2492999	0.041944	0.0463766	0.05220631	0.05302691	0.281262	0.2292375	0.1626703	0.1369926	0.06970791	0.0427682	0.03567646	0.03754947	0.1633329	0.1426311	0.1708643	0.1776507	0.02574932	0.03151047	0.05276289	0.05231341
25.336	1	0.1116808	0.07725599	0.05201585	0.048154	0.2220731	0.2283239	0.1830282	0.1592168	0.07774527	0.09102287	0.1180894	0.1198844	0.1022	0.1159811	0.113669	0.1145052	0.1533484	0.1199057	0.08549929	0.05710349	0.194353	0.205207	0.2262066	0.1679278
25.337	1	0.03982802	0.05775623	0.1182509	0.06307871	0.2500776	0.5743327	4.176025	3.013199	0.08759327	0.09929581	0.2347363	0.1655736	2.24643	2.520162	1.386543	1.12917	0.08961542	0.1049844	0.07866902	0.0914857	0.3977115	0.449881	0.3774224	0.5587939
25.434	1	0.01134528	0.007625122	0.002970366	0.003509267	0.001446609	0.002175095	0.01689103	0.01220741	0.002550587	0.002355178	0.002449908	0.003267622	0.009544915	0.009874392	0.005730804	0.004685061	0.007564898	0.00446668	0.007813437	0.005884791	0.001602565	0.0019456	0.001644837	0.002155112
25.435	1	0.1513527	0.1598318	0.2659178	0.2491828	0.05477737	0.05316228	0.05184454	0.04966472	0.2798227	0.2406421	0.1745138	0.1480261	0.06809113	0.05266541	0.03167444	0.03913192	0.1798149	0.152504	0.179986	0.1734839	0.03003072	0.02787506	0.04740429	0.04799353
25.436	1	0.09738633	0.06085508	0.03738313	0.03437358	0.2374684	0.2433478	0.1863074	0.1545456	0.0868654	0.09646898	0.1103923	0.1119892	0.09629734	0.1047673	0.1031855	0.1032824	0.1541627	0.1133491	0.08109532	0.0539463	0.180111	0.2044994	0.2374483	0.1802633
25.437	1	0.04926622	0.05952462	0.1571253	0.08324271	0.2819445	0.52284	4.141133	3.012477	0.08266662	0.09805887	0.2790907	0.1955644	2.321873	2.424354	1.405797	1.121577	0.06113613	0.1391971	0.1044872	0.09580022	0.3672525	0.4012767	0.3484743	0.5346515
25.534	1	0.01192389	0.007908107	0.00257464	0.003390064	0.001322549	0.001839242	0.01664013	0.01235416	0.002314056	0.002269082	0.002190533	0.003232998	0.01003625	0.009698907	0.005564737	0.00459425	0.007957257	0.003884759	0.008116571	0.006193309	0.001524485	0.001782238	0.001425134	0.002037992
25.535	1	0.1545305	0.1705757	0.2816543	0.2555698	0.04954536	0.05062159	0.06028025	0.05210532	0.2926718	0.254164	0.1845349	0.1567112	0.07106457	0.05372065	0.03215045	0.04184722	0.1864089	0.1592362	0.1959712	0.1849786	0.02801754	0.03252391	0.05045765	0.04908557
25.536	1	0.08093177	0.05350297	0.030014	0.0300522	0.2170583	0.2192498	0.1645818	0.1343297	0.08544305	0.09723238	0.109607	0.109456	0.09839293	0.09702126	0.092407	0.08710984	0.1493623	0.1193363	0.08883363	0.05012419	0.1546823	0.1854398	0.2152366	0.1634996
25.537	1	0.04891336	0.06531889	0.104507	0.09777123	0.2718039	0.4443144	4.092711	3.03573	0.07420012	0.07289613	0.2719439	0.1988555	2.449426	2.361246	1.392507	1.115079	0.06171343	0.09998018	0.1035375	0.08154476	0.3269148	0.3760408	0.2867411	0.5106947
25.634	1	0.01353693	0.008989254	0.00236331	0.003524704	0.001143935	0.001633765	0.01669291	0.01269958	0.002130092	0.002372288	0.00228883	0.002860863	0.01062201	0.009727461	0.005590138	0.00470024	0.008290768	0.003779096	0.01007771	0.007325232	0.001445088	0.001857953	0.001370406	0.001914354
25.635	1	0.1647308	0.1772804	0.3340809	0.27264	0.05933832	0.06546591	0.05849807	0.05701722	0.3493418	0.2954657	0.2007706	0.1826731	0.07061558	0.06079903	0.04595564	0.04730042	0.2114031	0.1661296	0.1976759	0.2134509	0.04171581	0.03408549	0.05207025	0.04509139
25.636	1	0.07844689	0.04609419	0.03975235	0.03952523	0.2613964	0.2687535	0.2055905	0.1497532	0.1059377	0.1051031	0.1149298	0.1190575	0.116908	0.0907136	0.08144032	0.09288661	0.1725877	0.1312993	0.09358425	0.05955443	0.1668509	0.2159602	0.258207	0.1997377
25.637	1	0.05971872	0.08041541	0.1193355	0.07066016	0.2434651	0.3591995	4.107963	3.109754	0.07408576	0.05350659	0.2593975	0.1692941	2.60007	2.380238	1.388171	1.111536	0.05538117	0.0881137	0.08208083	0.07697813	0.3155516	0.3802576	0.2472254	0.4535433
25.734	1	0.01349394	0.009495627	0.002119388	0.003161707	0.00101227	0.001735192	0.01699993	0.01303962	0.00196623	0.002406743	0.002842585	0.002385729	0.01090348	0.009734668	0.005674854	0.004748115	0.007518238	0.003446576	0.01041928	0.007475628	0.001515952	0.002050487	0.001444469	0.001869685
25.735	1	0.1535477	0.159061	0.3001048	0.2444055	0.05180714	0.05109991	0.05383979	0.06311595	0.3069737	0.2511211	0.1789653	0.1805401	0.06618113	0.04363117	0.04193345	0.05002954	0.2020232	0.1664154	0.1727698	0.1914827	0.03595661	0.03371085	0.05415866	0.04650371
25.736	1	0.07389245	0.03834244	0.05489974	0.0497648	0.298086	0.3012712	0.2305919	0.1596097	0.1305562	0.1119176	0.1148498	0.1246569	0.1408985	0.08551638	0.07004425	0.1019653	0.1727761	0.1252151	0.08962236	0.07087303	0.1767751	0.2414782	0.2889993	0.2238647
25.737	1	0.05177854	0.09123673	0.1222563	0.06191554	0.2113779	0.3513815	4.158596	3.21104	0.07609771	0.08180752	0.2808157	0.1828504	2.67217	2.423452	1.411036	1.159623	0.05969958	0.08652876	0.0855837	0.09661369	0.3276311	0.4108001	0.2377728	0.4367756
25.834	1	0.01247552	0.009324796	0.002155168	0.002896467	0.00107119	0.001854954	0.01727588	0.01331103	0.002245342	0.002843603	0.003307704	0.002132572	0.01101739	0.0102641	0.005715894	0.004897803	0.006043923	0.003528657	0.009797607	0.006897151	0.001395654	0.002228389	0.001333773	0.001737025
25.835	1	0.1579044	0.1380561	0.2897511	0.2272557	0.04703711	0.06112966	0.05535648	0.05333493	0.2909355	0.2252714	0.168056	0.1847936	0.04642369	0.05285541	0.06024866	0.04366552	0.2028317	0.1813077	0.1289453	0.1692018	0.04734496	0.03797244	0.04656163	0.0393973
25.836	1	0.05973847	0.04251939	0.06564021	0.06248681	0.3287729	0.3392316	0.257173	0.1585316	0.1332013	0.1215717	0.1162799	0.1265912	0.1336552	0.07834127	0.05539733	0.1023891	0.1832713	0.123143	0.08722073	0.0761675	0.1823935	0.2692063	0.3278425	0.2531174
25.837	1	0.04654713	0.1097053	0.09226189	0.0912842	0.1885044	0.3640061	4.229493	3.281659	0.06070022	0.09261911	0.2743331	0.1798427	2.727042	2.542889	1.40359	1.177455	0.07203814	0.0798203	0.1114745	0.1068374	0.3332418	0.4718544	0.2201257	0.4194125
25.934	1	0.01162852	0.008954668	0.002369837	0.002968282	0.001038795	0.001857451	0.01731863	0.01332245	0.002312712	0.00291176	0.003329816	0.001880335	0.01086626	0.01050856	0.005557628	0.004615424	0.005062119	0.00419932	0.009156385	0.006559972	0.001292425	0.002675068	0.001348818	0.001730163
25.935	1	0.1349603	0.09432376	0.2222167	0.1691905	0.04187006	0.05597608	0.05708418	0.03872965	0.2184971	0.1532052	0.1354138	0.1557534	0.0378155	0.05409138	0.04753982	0.03558488	0.1654071	0.1657688	0.06875968	0.118505	0.02781227	0.02970217	0.04348887	0.02415802
25.936	1	0.03407327	0.04027044	0.06302357	0.05367298	0.2736005	0.2919645	0.224487	0.1395371	0.124543	0.1102381	0.1104665	0.1205214	0.1177961	0.0696796	0.03474961	0.07829614	0.1601955	0.1160155	0.07742737	0.07565999	0.1343632	0.2159091	0.2698988	0.2135574
25.937	1	0.0429644	0.1031124	0.07555647	0.07737356	0.2032569	0.3799374	4.289736	3.279688	0.05029891	0.07332708	0.2515725	0.2091226	2.684948	2.611876	1.358639	1.128491	0.06514008	0.07668932	0.06255583	0.08546949	0.3429094	0.5782282	0.2319048	0.4180869
26.034	1	0.01399706	0.01101573	0.003313935	0.003470011	0.001215108	0.0022177	0.01776802	0.01333949	0.002985585	0.00327941	0.004090372	0.00210695	0.01046562	0.01086045	0.005306353	0.004406527	0.006333398	0.005978321	0.01092296	0.007617855	0.001313478	0.002875539	0.001550315	0.001575283
26.035	1	0.1586309	0.1250404	0.2971372	0.2187999	0.04871994	0.06787469	0.05472018	0.04465117	0.3063984	0.2151387	0.1284129	0.1972159	0.03889846	0.05915915	0.04394288	0.0365124	0.1775266	0.1831555	0.09302938	0.1592024	0.04296837	0.0300181	0.04307322	0.02725564
26.036	1	0.02728599	0.03942112	0.03750519	0.03902303	0.2923268	0.3176946	0.2331968	0.1337323	0.1143164	0.1219223	0.1027257	0.1165883	0.09618317	0.06331533	0.03963548	0.07245923	0.1522702	0.1083478	0.08688619	0.07945775	0.1192003	0.2202108	0.2911862	0.2329009
26.037	1	0.04393974	0.06293416	0.108368	0.08175639	0.2044907	0.4550809	4.360457	3.278487	0.04628289	0.08011099	0.2990887	0.1878727	2.603138	2.666861	1.27456	1.104339	0.08618183	0.0768622	0.06400506	0.07455546	0.329735	0.6415401	0.2738716	0.3647789
26.134	1	0.01973963	0.01650113	0.008531859	0.007847335	0.004020334	0.004430175	0.01922013	0.01612501	0.00755653	0.007466976	0.008148245	0.006187606	0.0136957	0.01348919	0.006644824	0.007352333	0.01139793	0.01133892	0.0154245	0.01119064	0.00340061	0.006321715	0.004231567	0.003556378
26.135	1	0.186676	0.1597594	0.3186645	0.245716	0.05256628	0.06188624	0.0271755	0.05547487	0.334687	0.2319463	0.129821	0.2154299	0.04759526	0.05593536	0.05052434	0.03773866	0.2013892	0.1852522	0.136209	0.1702682	0.04894546	0.03616083	0.04113872	0.0321354
26.136	1	0.03950086	0.03923962	0.02883653	0.0269299	0.3118018	0.3446542	0.2338242	0.1162429	0.1252418	0.1396111	0.108941	0.09941351	0.08604106	0.06390412	0.05639222	0.05133745	0.1277118	0.08698913	0.08913021	0.07723404	0.08369037	0.2063532	0.300018	0.2435884
26.137	1	0.04012929	0.09173091	0.09619028	0.07509026	0.2435116	0.5714728	4.344183	3.238439	0.079722	0.09305882	0.2906161	0.1645697	2.54689	2.708499	1.154465	1.054326	0.08335039	0.09661011	0.05548168	0.1097016	0.2995548	0.6493488	0.2917849	0.3464321
26.234	1	0.02493919	0.02183605	0.01427574	0.01293451	0.006234037	0.006904587	0.02218705	0.01510347	0.01264741	0.01228958	0.0135327	0.01169304	0.01281784	0.01487454	0.009462366	0.006238083	0.01697297	0.01752085	0.02029494	0.01535627	0.006847244	0.005281868	0.00634466	0.005324572
26.235	1	0.1918003	0.1814814	0.304351	0.241051	0.04917217	0.05790109	0.04981848	0.05265934	0.3030471	0.2233735	0.1526787	0.1990886	0.03945325	0.04781939	0.04413906	0.02894308	0.2055388	0.1858491	0.1787778	0.1672862	0.04058148	0.03549243	0.04283073	0.03071867
26.236	1	0.04619535	0.03308647	0.03008969	0.01925913	0.3185389	0.3498268	0.225532	0.1055384	0.1130592	0.1455192	0.1149242	0.08728464	0.06267122	0.0546836	0.06654124	0.02627304	0.1187222	0.07666599	0.09296427	0.07193923	0.04702599	0.2008366	0.3080349	0.2491254
26.237	1	0.05472963	0.1054236	0.08818674	0.08970425	0.285076	0.6774654	4.29353	3.161905	0.07707165	0.1051422	0.2782482	0.1564	2.443548	2.650999	1.081947	1.02071	0.1130331	0.0981567	0.08013124	0.1084932	0.2717734	0.6876794	0.3043613	0.3837822
26.334	1	0.02898886	0.02634375	0.01931053	0.01760723	0.009132386	0.01003209	0.02217909	0.01867279	0.01756988	0.01751641	0.01824284	0.01646842	0.01621225	0.01639425	0.009860923	0.009592124	0.02155254	0.02250832	0.02433279	0.01870756	0.009077821	0.01014431	0.008289149	0.00686143
26.335	1	0.1907557	0.1831879	0.2464299	0.2055282	0.04340584	0.05383746	0.05723917	0.04694236	0.2412444	0.2198606	0.1764823	0.1828642	0.02761031	0.0423731	0.05222226	0.03011653	0.1953098	0.1803525	0.1856744	0.1481196	0.03881719	0.01956893	0.03274054	0.02909453
26.336	1	0.04379234	0.03800588	0.03066366	0.02515661	0.2657591	0.307452	0.2050274	0.101978	0.1008826	0.1313128	0.1051001	0.0795001	0.05306452	0.0684968	0.07486612	0.02193874	0.1082871	0.08595153	0.09162616	0.06951276	0.04096421	0.1793218	0.2724642	0.2207258
26.337	1	0.05160255	0.0956947	0.1019853	0.1143709	0.331891	0.7474523	4.228148	3.023876	0.08623288	0.1047806	0.2861009	0.1556389	2.326619	2.526384	1.022164	1.004976	0.1242263	0.1168893	0.07609752	0.1106104	0.2900339	0.7026064	0.2790932	0.4611034
26.434	1	0.03600205	0.03302464	0.02573074	0.0234712	0.01709594	0.01815579	0.02564855	0.02608114	0.02447696	0.02409387	0.02466034	0.02300559	0.02366694	0.0204461	0.0134911	0.01662776	0.02809664	0.02914222	0.03100888	0.02437482	0.01612168	0.01820083	0.01529805	0.01219071
26.435	1	0.1966684	0.2003137	0.252441	0.2212826	0.05201588	0.06247381	0.06732857	0.05244655	0.2549658	0.2359162	0.1997824	0.1870954	0.0309832	0.03122027	0.03729785	0.03005786	0.2023343	0.1908075	0.1894442	0.1525001	0.02995207	0.03311203	0.03360383	0.0189499
26.436	1	0.04725842	0.03109336	0.02034418	0.02818191	0.2592459	0.2938094	0.1916594	0.09636885	0.09780927	0.1273398	0.1070444	0.08941309	0.05000558	0.06054076	0.05705262	0.02972516	0.1121839	0.08585257	0.08961968	0.0638097	0.04772914	0.1683143	0.2615082	0.2131275
26.437	1	0.04940128	0.0766362	0.1071388	0.08230562	0.3865595	0.7736584	4.163841	2.931928	0.08344054	0.1208979	0.2483059	0.1462056	2.264583	2.385956	0.9743827	1.008549	0.1224827	0.1196386	0.07767757	0.1140369	0.2715363	0.6966768	0.2930867	0.520994
26.534	1	0.01887954	0.01562945	0.007289835	0.006604202	0.004040939	0.004802425	0.01961945	0.01320732	0.006651478	0.00565081	0.006763003	0.007228989	0.01182268	0.01271663	0.007405291	0.006088263	0.01136268	0.01016765	0.01501556	0.01100119	0.004602645	0.005383177	0.004865276	0.003953838
26.535	1	0.2224476	0.2431457	0.296889	0.2609134	0.06521478	0.06895802	0.06125099	0.05023667	0.2886211	0.2690085	0.2231702	0.1938903	0.04033922	0.03201325	0.02699972	0.0259064	0.208532	0.1961675	0.1916862	0.1576972	0.03587017	0.03447882	0.03210702	0.02133318
26.536	1	0.05775809	0.03788583	0.0380616	0.03357248	0.2497278	0.2894058	0.1928463	0.08933709	0.10452	0.1204406	0.1023702	0.08743996	0.05746834	0.06362759	0.06794023	0.03675873	0.1093353	0.08111089	0.08759388	0.07458697	0.06475652	0.1669173	0.2573513	0.2090381
26.537	1	0.05585581	0.07467377	0.09213772	0.09362457	0.4067853	0.7830949	4.084882	2.866736	0.09816393	0.1099198	0.2275866	0.1476779	2.311838	2.263478	0.9154644	0.9839834	0.1182665	0.1100312	0.09274241	0.1213424	0.263723	0.6449165	0.2814225	0.5245672
26.634	1	0.01356577	0.0108228	0.002039207	0.00201491	0.00172385	0.002868969	0.01651848	0.01193901	0.002049793	0.002507664	0.002148233	0.003687222	0.009797993	0.009001486	0.003665374	0.004219316	0.007830794	0.004605684	0.0102348	0.007545658	0.001199685	0.002408139	0.00137128	0.002098866
26.635	1	0.2119087	0.229472	0.2751104	0.2407715	0.06347579	0.0686536	0.07411951	0.05995493	0.2716771	0.2571894	0.2200235	0.1876592	0.04311292	0.03717086	0.03236672	0.02878448	0.1988601	0.1898491	0.1821445	0.1504587	0.03691977	0.03721552	0.03481263	0.02079719
26.636	1	0.04857835	0.03831999	0.03849656	0.03849298	0.1955316	0.2204173	0.1521598	0.08125953	0.09676205	0.1087202	0.1006192	0.09004058	0.07194156	0.05613557	0.05614799	0.04674661	0.1079598	0.089033	0.08591207	0.06776524	0.0759042	0.1434356	0.1990543	0.1631007
26.637	1	0.0721989	0.0875215	0.08387111	0.1228579	0.4062695	0.7373167	4.022531	2.891004	0.07366341	0.08941875	0.2427324	0.1649046	2.390974	2.152342	0.8402131	0.9724436	0.09333044	0.1232049	0.1375506	0.1393755	0.2508566	0.6048153	0.3136171	0.5417423
26.734	1	0.01144155	0.009113803	0.0008839869	0.001443483	0.001577588	0.002587836	0.0161963	0.01198189	0.001646623	0.002319042	0.001996233	0.003333886	0.01023138	0.008615393	0.00351034	0.004280169	0.006696682	0.002808101	0.00822031	0.006599784	0.001114508	0.002351557	0.001437182	0.001996722
26.735	1	0.1778371	0.1871956	0.2202483	0.1899	0.05765181	0.06406301	0.078951	0.0633136	0.2234572	0.2201036	0.2014791	0.1747403	0.05250743	0.04582526	0.03532061	0.02849998	0.1830531	0.1821123	0.1724272	0.135307	0.03011417	0.03329758	0.03415834	0.02307291
26.736	1	0.04153657	0.03968308	0.03783344	0.03920289	0.1523955	0.1665187	0.1130258	0.06832458	0.0754332	0.08126057	0.08368629	0.07853897	0.06831207	0.04282485	0.03239804	0.0414524	0.093411	0.07915084	0.07242552	0.05751705	0.07114817	0.1177392	0.1567747	0.128215
26.737	1	0.07675536	0.05425495	0.06371287	0.1172587	0.385419	0.6552861	3.98247	2.92843	0.06564376	0.06834826	0.2365913	0.1811431	2.509085	2.058062	0.8104043	0.9950805	0.08288762	0.1160324	0.08526961	0.09450692	0.2269064	0.5829354	0.3522636	0.504705
26.834	1	0.01203389	0.009503916	0.0009852866	0.001775689	0.001540041	0.002042103	0.0163127	0.0124592	0.001766598	0.002381164	0.002336851	0.003242702	0.01053947	0.008460037	0.00368445	0.004398687	0.007092003	0.003173971	0.008816783	0.007163339	0.00115081	0.002339487	0.001739743	0.0019251
26.835	1	0.1818182	0.2001937	0.2372112	0.1973324	0.06001807	0.06624939	0.07200598	0.05460357	0.2317549	0.2297487	0.2090878	0.1736259	0.04688771	0.0402683	0.02748975	0.02842623	0.1835551	0.1850674	0.1724754	0.1318523	0.02995587	0.03437749	0.02779707	0.01822421
26.836	1	0.0358142	0.0331293	0.02909023	0.02784941	0.159701	0.1767746	0.1230679	0.08108789	0.06268229	0.07583281	0.08203998	0.07968188	0.06155049	0.03892809	0.03117805	0.04249275	0.09602155	0.07851698	0.06723156	0.04711932	0.07999198	0.1226078	0.1641519	0.1337699
26.837	1	0.07638243	0.06835007	0.08055485	0.1218991	0.3711601	0.5388947	4.002611	3.049193	0.04951332	0.05227249	0.2361666	0.1598519	2.592015	2.054194	0.8449505	1.010906	0.07674425	0.09591676	0.07572243	0.06591592	0.2216757	0.604146	0.4025235	0.4665304
26.933	1	0.01334733	0.01056416	0.00197559	0.002353008	0.001486083	0.001693313	0.01652946	0.01286239	0.002192537	0.002689693	0.002796793	0.003432931	0.01093401	0.009070977	0.00380064	0.004483705	0.007861937	0.004447126	0.01017907	0.007758171	0.001172764	0.00241163	0.001752901	0.001855167
26.933	1	0.1913483	0.2263316	0.2654207	0.2057015	0.06376841	0.07244745	0.06542193	0.04703506	0.2567705	0.2552571	0.2330924	0.1784478	0.0505795	0.04808725	0.03390412	0.03518572	0.2036428	0.2098655	0.1867109	0.1341297	0.03706532	0.03896128	0.03169725	0.02612295
26.934	1	0.0353753	0.0204784	0.0113037	0.01155911	0.1274815	0.1371048	0.09546253	0.0794904	0.04868918	0.06144855	0.07016306	0.07217109	0.05459242	0.0411692	0.03185207	0.03750167	0.09025934	0.07771719	0.06392278	0.0402266	0.07402993	0.09493057	0.1266533	0.1049847
26.934	1	0.08050299	0.1020147	0.08583509	0.08822176	0.3555511	0.4320182	4.066403	3.175767	0.04336144	0.06330157	0.2493771	0.1690507	2.674301	2.175164	0.8707484	1.029342	0.0892336	0.09635675	0.101538	0.09409085	0.2182523	0.6077428	0.416483	0.4646404
27.034	1	0.01415251	0.01116721	0.002694522	0.002700306	0.001496533	0.001578008	0.01672278	0.01322701	0.00261685	0.003216491	0.00338553	0.003431435	0.01120476	0.009812873	0.003896641	0.004405945	0.008148897	0.005489887	0.01156504	0.007818054	0.001224404	0.002486854	0.001730631	0.001907113
27.035	1	0.1886929	0.2327472	0.2700001	0.1992722	0.06100304	0.0667492	0.06371893	0.03745641	0.2508419	0.2573679	0.2387257	0.16921	0.04900654	0.04031286	0.0333483	0.02821755	0.2073808	0.2203541	0.1876213	0.1234361	0.04243847	0.03695377	0.02146789	0.01981652
27.036	1	0.0318022	0.02279444	0.01736817	0.01556785	0.09612278	0.1032101	0.06932897	0.06833992	0.0373997	0.04639249	0.05386202	0.05540583	0.04211401	0.04169606	0.03280123	0.0305285	0.06883516	0.06015334	0.04970135	0.03349507	0.06300019	0.07238285	0.09801969	0.08191055
27.037	1	0.1029384	0.1042231	0.09601367	0.07717722	0.3358508	0.3801241	4.128613	3.264713	0.06890626	0.08180106	0.2370318	0.1519148	2.744629	2.399101	0.8959659	1.00701	0.08026511	0.1107776	0.09788051	0.1095152	0.2321985	0.6061985	0.3682385	0.430346
27.134	1	0.01346418	0.01084044	0.002744889	0.002566113	0.001244343	0.001687559	0.01687279	0.01325199	0.002422814	0.003142934	0.003834457	0.003290637	0.01114529	0.01062915	0.004095502	0.00424297	0.007302876	0.005651537	0.01185747	0.007322577	0.001425852	0.002427632	0.00151571	0.001721331
27.135	1	0.1708308	0.2095159	0.2357391	0.165026	0.04867486	0.04845382	0.05200074	0.03148694	0.2185273	0.22878	0.2105784	0.1476115	0.05536624	0.04631996	0.03208714	0.02363057	0.193575	0.2089106	0.1746614	0.1093817	0.04205698	0.03477739	0.01853749	0.02274756
27.136	1	0.0300449	0.01925801	0.01607744	0.01412432	0.09681975	0.1034823	0.06759447	0.06660525	0.03467371	0.04492226	0.05619198	0.0572707	0.04491003	0.04419777	0.03428222	0.0319675	0.06827917	0.05902229	0.04668689	0.03053449	0.06404011	0.07370367	0.09896519	0.08279834
27.137	1	0.08805823	0.08419263	0.08704837	0.08359094	0.2669872	0.4168541	4.180433	3.316327	0.0617415	0.068134	0.2471911	0.1779285	2.724939	2.601432	0.9622122	0.9925101	0.06709121	0.1123564	0.087808	0.1163608	0.2892972	0.5994129	0.3080851	0.4215433
27.234	1	0.01416283	0.01146315	0.002561779	0.002571978	0.001039369	0.002005655	0.01706226	0.01353324	0.002224803	0.002556124	0.003923302	0.00332606	0.0106465	0.0111907	0.004399621	0.004217733	0.006865007	0.005735161	0.01267659	0.007499315	0.001572816	0.002516372	0.001505205	0.001904347
27.235	1	0.1577107	0.2077445	0.2410473	0.1766896	0.04515609	0.04616582	0.05478342	0.04407034	0.2223051	0.2392771	0.2186596	0.1504662	0.04952482	0.04354159	0.03187358	0.02266987	0.1912744	0.2120019	0.1742191	0.09362393	0.04268079	0.03200365	0.02035532	0.02799088
27.236	1	0.04168472	0.02531403	0.01851056	0.01991408	0.1147454	0.1209072	0.07747094	0.0752288	0.03919401	0.05546576	0.0703303	0.07326128	0.05555149	0.05638924	0.0457174	0.03943265	0.08523858	0.07513375	0.05779254	0.03462649	0.08292278	0.09005424	0.1130808	0.09798963
27.237	1	0.05970396	0.06791842	0.0750329	0.129069	0.2241097	0.4905727	4.217568	3.349129	0.04832084	0.07259888	0.2550316	0.1987568	2.636616	2.749737	1.053696	0.9961397	0.07216453	0.1074213	0.1088524	0.08631078	0.3369138	0.5969926	0.2983864	0.4298422
27.334	1	0.01535989	0.01256576	0.002047185	0.002167995	0.0009511793	0.002392433	0.01721227	0.01329672	0.002031181	0.002090236	0.00365217	0.003354287	0.01024685	0.01141284	0.00495489	0.004304453	0.006548885	0.005737124	0.01389098	0.007809677	0.001707937	0.002457705	0.001385713	0.001967018
27.335	1	0.1576009	0.1979132	0.2609605	0.2071635	0.04337168	0.04220972	0.0560995	0.04686234	0.252186	0.2606801	0.2455905	0.1600488	0.04921368	0.0490791	0.04182635	0.03226635	0.1789682	0.2105077	0.1751364	0.08614071	0.04205184	0.03337543	0.02894391	0.03382928
27.336	1	0.03910568	0.03237883	0.02225619	0.02975776	0.1034118	0.1289406	0.07335311	0.07211104	0.04650276	0.06497652	0.06540317	0.07720279	0.06001632	0.06480507	0.03558409	0.0458165	0.08603427	0.08488486	0.05564404	0.04269745	0.09963478	0.08824906	0.1060608	0.10508
27.337	1	0.05936545	0.1108275	0.1166466	0.136269	0.2168488	0.5908986	4.243501	3.290297	0.03747021	0.0945183	0.2369705	0.1846055	2.525264	2.809768	1.185682	1.017329	0.08586482	0.09731954	0.1085564	0.06711273	0.3813583	0.5691902	0.2827308	0.4566275
27.434	1	0.01523079	0.01271492	0.001563873	0.00196025	0.001065293	0.002635403	0.01711647	0.0129182	0.002032473	0.001982781	0.003350136	0.002969631	0.009854741	0.01135187	0.00544912	0.004640562	0.00589363	0.005422275	0.01383663	0.008078533	0.001858261	0.002382183	0.001213279	0.002109203
27.436	1	0.1795571	0.1616182	0.2636147	0.2241423	0.05211203	0.03810746	0.05700162	0.03979777	0.2974656	0.2499103	0.2550193	0.1709911	0.05906097	0.04785884	0.04307136	0.03409582	0.1936165	0.1821534	0.1822477	0.0907064	0.03784035	0.02505075	0.03022403	0.03997479
27.436	1	0.04359271	0.0364154	0.03022499	0.03769769	0.09546398	0.1298812	0.06932775	0.06783366	0.04173853	0.0531023	0.07472445	0.06310199	0.0674285	0.07004815	0.0319962	0.05264558	0.06494314	0.0870254	0.060057	0.04441235	0.1057127	0.08607935	0.1089524	0.1064573
27.437	1	0.04106222	0.1169817	0.1300431	0.106293	0.2570844	0.6421547	4.218538	3.186281	0.07277125	0.0893287	0.2401187	0.177217	2.402796	2.792686	1.303815	1.102236	0.09442692	0.08176588	0.09911314	0.08424366	0.3833991	0.5319267	0.2684337	0.5069113
27.534	1	0.01402187	0.01177725	0.001371594	0.002032216	0.001195932	0.002623784	0.01691302	0.01260969	0.002141903	0.00203756	0.003040364	0.002815036	0.009176239	0.01093435	0.005716671	0.004922893	0.00545068	0.004805262	0.0128106	0.007659007	0.001714937	0.002306304	0.001100968	0.002139405
27.535	1	0.1773353	0.125361	0.2108324	0.2034449	0.0546655	0.04664594	0.05301665	0.04707058	0.2774674	0.1937707	0.2068348	0.1527019	0.06488407	0.04933225	0.04894894	0.038378	0.1972942	0.133096	0.1678125	0.08524135	0.03201927	0.02620854	0.04122727	0.04055944
27.536	1	0.04579396	0.03049633	0.03079149	0.03248409	0.09157295	0.1118926	0.06804197	0.06131098	0.02943522	0.04348728	0.06410378	0.04092188	0.06157591	0.06388142	0.03748781	0.05041168	0.05017901	0.06772002	0.05559574	0.0377517	0.104987	0.08151215	0.1003019	0.1020644
27.537	1	0.0418075	0.09015612	0.1315745	0.07894876	0.274408	0.6108669	4.204625	3.091688	0.07450577	0.08303404	0.2443451	0.1614824	2.282932	2.686783	1.407448	1.171928	0.08149698	0.109152	0.07936076	0.09262898	0.3725977	0.4976627	0.2430236	0.5224413
27.634	1	0.01354654	0.01134057	0.001901275	0.002446931	0.001184517	0.002455662	0.0167231	0.01224319	0.002455352	0.002077035	0.003076944	0.002715379	0.009199098	0.01041931	0.006048002	0.005041578	0.005816196	0.004664404	0.01220121	0.007585245	0.001504036	0.002168837	0.00121111	0.00205982
27.635	1	0.1528431	0.1163594	0.173183	0.1832167	0.04000166	0.03798118	0.04523619	0.04178175	0.2317275	0.130272	0.171808	0.1278369	0.05688053	0.04553947	0.05000421	0.0400831	0.1787781	0.1016768	0.1565707	0.07680288	0.03232322	0.02997666	0.04070363	0.03358251
27.636	1	0.0466302	0.04536059	0.03558917	0.04086442	0.0979158	0.1140069	0.08158936	0.06442956	0.02639367	0.04180551	0.06626403	0.0403297	0.05583354	0.06130435	0.04284301	0.05639438	0.0696086	0.08258855	0.0500932	0.04256922	0.1095883	0.09637034	0.1117987	0.1046667
27.637	1	0.05495447	0.05333784	0.1113612	0.04540582	0.2813332	0.603417	4.146037	3.017857	0.08268949	0.1000121	0.2316399	0.1697406	2.241687	2.546103	1.486803	1.219432	0.08887119	0.1051884	0.08986577	0.09880032	0.3129403	0.471477	0.2521855	0.5290316
27.734	1	0.01549061	0.01318254	0.00268296	0.003217082	0.001207756	0.00211811	0.01671254	0.01233418	0.002883081	0.002576166	0.003654547	0.003642478	0.009503294	0.009940448	0.00620334	0.005053716	0.007735512	0.005957684	0.01367575	0.008840237	0.001496656	0.002099865	0.001554306	0.001920029
27.735	1	0.1857843	0.1262594	0.2150488	0.2048781	0.0456175	0.05358476	0.05288448	0.04190107	0.2696528	0.1503375	0.2072134	0.1638361	0.06445023	0.04498409	0.05047627	0.04307135	0.2075518	0.1347667	0.1839566	0.1074361	0.03140223	0.04351576	0.04974774	0.03153958
27.736	1	0.0718073	0.05414236	0.05477706	0.04888882	0.1282311	0.1382116	0.1170073	0.07629667	0.03985322	0.06893383	0.08810414	0.0691183	0.06147827	0.06828061	0.06854433	0.06977477	0.09396898	0.09379129	0.0639051	0.04108283	0.1172918	0.1175375	0.1343477	0.1049772
27.737	1	0.05938909	0.05622765	0.1338278	0.0627276	0.2579506	0.5125297	4.109943	3.009965	0.07820769	0.07352662	0.2476516	0.1906753	2.298334	2.419894	1.513674	1.211881	0.05841192	0.1240842	0.1178476	0.09364472	0.2790501	0.4429239	0.2967767	0.4742755
27.834	1	0.02030503	0.01793507	0.007752335	0.007775128	0.003013819	0.005014704	0.01904252	0.01369918	0.007801414	0.007901688	0.008165697	0.007626488	0.01301845	0.01131708	0.007647461	0.005757288	0.01339551	0.01068903	0.01761111	0.01293027	0.004095988	0.003666553	0.003286581	0.003337151
27.835	1	0.1801385	0.1500919	0.2449996	0.2214367	0.04950697	0.04858975	0.0649152	0.05458842	0.2850251	0.1704328	0.2091395	0.1848536	0.05914667	0.05212873	0.03861309	0.03783413	0.2086536	0.1611647	0.1748336	0.13685	0.02800876	0.03428933	0.03486359	0.02837533
27.836	1	0.08747271	0.05848639	0.05304439	0.05217913	0.1601609	0.1668904	0.1464598	0.09766624	0.05704397	0.08640794	0.1002794	0.08654243	0.07296875	0.08542859	0.08931654	0.08562648	0.1070323	0.09466968	0.07400617	0.04733868	0.1512064	0.1544897	0.1742505	0.13216
27.837	1	0.05334457	0.05538171	0.1145203	0.09772952	0.2394674	0.449588	4.097778	3.043763	0.07723229	0.0740963	0.2796251	0.210973	2.431893	2.338571	1.47582	1.152134	0.0418147	0.1265456	0.1415339	0.09107406	0.2499797	0.4205773	0.3449173	0.4606007
27.934	1	0.02942445	0.02677996	0.01740966	0.01699102	0.0085637	0.008595098	0.02260303	0.01922037	0.01753937	0.01759344	0.01725455	0.01571398	0.01675464	0.01707816	0.01282167	0.01030064	0.02368003	0.02033104	0.02534338	0.0204547	0.009795311	0.008560848	0.007458619	0.007213087
27.935	1	0.1672429	0.1715035	0.2151945	0.2031944	0.04873427	0.04648488	0.05500769	0.05064911	0.230424	0.1750494	0.1857073	0.1771768	0.04998951	0.04905474	0.02919416	0.03277698	0.1833506	0.169635	0.1614863	0.1367647	0.0212744	0.02631626	0.03284015	0.0291038
27.936	1	0.1057669	0.06560813	0.05101779	0.05558853	0.2100718	0.2141386	0.1891309	0.122616	0.07793829	0.09729201	0.1045663	0.1003463	0.08135409	0.08742671	0.1033687	0.116794	0.1384822	0.1109387	0.0927052	0.05870049	0.2086057	0.2297143	0.2505972	0.1856287
27.936	1	0.04787891	0.08943079	0.09895545	0.06477718	0.2125861	0.3746473	4.087149	3.121074	0.05678141	0.04799042	0.250686	0.190891	2.56218	2.330286	1.41726	1.153083	0.06779712	0.112442	0.0683991	0.07902946	0.2409169	0.4059678	0.3627812	0.4452294
28.034	1	0.01332317	0.01151552	0.002532816	0.003171629	0.001013072	0.001521971	0.01659858	0.01302915	0.002968375	0.002951863	0.002928763	0.003210554	0.01088747	0.009653252	0.005644478	0.004995019	0.008374027	0.004549063	0.01027843	0.008375596	0.001509535	0.001969106	0.001654384	0.002046584
28.035	1	0.1583146	0.1632574	0.194097	0.1688491	0.03348765	0.03567221	0.04786209	0.03996789	0.1774224	0.1665605	0.1804807	0.1561468	0.03144214	0.03978104	0.03195265	0.02934	0.1650314	0.1701896	0.1589825	0.1220226	0.0211065	0.02548802	0.02421343	0.01703415
28.036	1	0.1211235	0.07760189	0.0558364	0.05860695	0.2356054	0.2347757	0.2044915	0.126656	0.08760925	0.09490248	0.09644004	0.09608681	0.09278943	0.09784295	0.1231419	0.1362186	0.1597942	0.1159919	0.08437274	0.06098003	0.2279259	0.2549661	0.2688249	0.1972826
28.036	1	0.03912049	0.09882932	0.1149821	0.07856531	0.2343867	0.3537813	4.140804	3.189381	0.07410095	0.06777309	0.2595708	0.1700634	2.671508	2.371563	1.403331	1.176816	0.0721798	0.08929954	0.08541491	0.09953221	0.2975991	0.4201868	0.3706872	0.462035
28.134	1	0.0141683	0.01178366	0.001471768	0.002744823	0.001126903	0.001738781	0.01693972	0.01312173	0.002583537	0.002588026	0.00215376	0.002755634	0.0111163	0.009927558	0.005506155	0.004844295	0.008662439	0.003777859	0.01069481	0.008365634	0.001868699	0.002263652	0.001679583	0.002134451
28.135	1	0.1780547	0.1996147	0.2431786	0.2082869	0.03723141	0.03391193	0.04840915	0.04834067	0.1828643	0.1862493	0.2083846	0.1743524	0.04331479	0.04069483	0.03859124	0.03422612	0.176728	0.1938776	0.1790539	0.1261647	0.03119208	0.02702667	0.02290129	0.01775605
28.136	1	0.1383619	0.09202769	0.06854419	0.06503052	0.2498554	0.248933	0.2191136	0.1378341	0.08313972	0.08512566	0.09172454	0.09309757	0.09599739	0.09936061	0.1337646	0.1492534	0.1837232	0.1371133	0.0955887	0.06594803	0.2552124	0.2816479	0.2876792	0.2150537
28.136	1	0.03764369	0.1064066	0.1075719	0.08003293	0.2496907	0.371937	4.23478	3.269137	0.07173186	0.1022237	0.272073	0.173295	2.743948	2.458836	1.366703	1.140849	0.08251006	0.07859754	0.09280188	0.1035915	0.3850786	0.4810817	0.374265	0.4757758
28.234	1	0.01502177	0.01225218	0.001104977	0.002569722	0.001251575	0.001839344	0.01722386	0.01322395	0.002271956	0.002161966	0.002000867	0.002768657	0.01111617	0.01045634	0.005092765	0.004733376	0.009093091	0.003767378	0.01144964	0.008699817	0.002132245	0.002423287	0.001791818	0.001942888
28.235	1	0.178969	0.2209762	0.2884113	0.2413469	0.03739076	0.03692839	0.05500386	0.04553199	0.1925669	0.2203617	0.2397598	0.1755027	0.05522666	0.05448935	0.05169306	0.03568211	0.1822512	0.2191959	0.2072148	0.1232121	0.03183507	0.03076365	0.02781152	0.0184476
28.236	1	0.1405195	0.09572043	0.07267368	0.06881523	0.2629822	0.2638494	0.2287985	0.1457737	0.09612835	0.09397536	0.09409841	0.09990985	0.1060929	0.09824069	0.134386	0.1524842	0.1883777	0.1427303	0.1038883	0.07363387	0.2601976	0.2950606	0.3076105	0.2297862
28.237	1	0.06099045	0.08495716	0.06383013	0.08331339	0.2612352	0.3858071	4.314525	3.292051	0.05719003	0.08423589	0.25617	0.1894893	2.786953	2.572715	1.27774	1.099146	0.09451781	0.07664774	0.09714073	0.085871	0.4345198	0.5251453	0.4025668	0.440118
28.334	1	0.01665994	0.01380118	0.00468774	0.004633604	0.002504904	0.004221626	0.01877037	0.0141092	0.00419843	0.004178578	0.004773797	0.004945666	0.01288932	0.01190986	0.006664537	0.005300536	0.01078076	0.007005716	0.01309132	0.009974039	0.003043946	0.004142354	0.003111581	0.002782835
28.335	1	0.1714631	0.2071368	0.2835505	0.2239991	0.03869132	0.03934494	0.06455112	0.0440276	0.1890145	0.2084403	0.2440217	0.1591792	0.05361149	0.04507089	0.04591963	0.03139012	0.1764444	0.2143113	0.2068763	0.1103441	0.041039	0.04203958	0.02807219	0.01695556
28.336	1	0.1399362	0.09014496	0.0630044	0.06007239	0.2776115	0.2710189	0.2287867	0.1485836	0.09874215	0.0908316	0.09901305	0.1044208	0.1129866	0.09925991	0.1323154	0.146442	0.1842013	0.1350664	0.09658589	0.0702175	0.2645968	0.3100123	0.3268214	0.2441416
28.336	1	0.04796455	0.06041128	0.07899624	0.09793045	0.2905074	0.4806621	4.353379	3.262189	0.05600498	0.06344113	0.2707878	0.1838761	2.726278	2.661925	1.159102	1.054517	0.09819007	0.0970722	0.08896837	0.05990005	0.4695742	0.5682632	0.4228023	0.3609198
28.434	1	0.02610738	0.02339583	0.01596473	0.01429946	0.008789113	0.007734766	0.02204735	0.01845173	0.01420033	0.01427684	0.01493354	0.01360061	0.01580017	0.01738274	0.01003071	0.009776566	0.02000846	0.01841412	0.02236097	0.01706619	0.009169098	0.008595542	0.008554971	0.005781157
28.435	1	0.1689555	0.1888198	0.2763937	0.2118812	0.03812443	0.03500519	0.05396365	0.03989373	0.1918887	0.1970865	0.2495869	0.146491	0.05369356	0.05029104	0.04345422	0.02368172	0.1662736	0.2094368	0.2140126	0.09348642	0.03828323	0.04004441	0.02938726	0.01658183
28.436	1	0.1393072	0.0905942	0.0611737	0.06190503	0.2916343	0.2837818	0.2409072	0.1638649	0.09293589	0.08769239	0.1055472	0.1143804	0.1096073	0.0979597	0.1354326	0.1495871	0.1962542	0.1437369	0.09204056	0.05680162	0.2755626	0.3286938	0.3497475	0.2598322
28.436	1	0.05007478	0.08851639	0.1003661	0.09019372	0.3290875	0.6236151	4.375004	3.222213	0.0621661	0.08775041	0.2819068	0.1891396	2.605681	2.666132	1.079544	1.039877	0.09181678	0.09921562	0.08306597	0.09024405	0.470692	0.5744341	0.4355357	0.3114636
28.534	1	0.04873848	0.0460779	0.03851295	0.03516758	0.01208599	0.01417582	0.02828918	0.02100029	0.03621425	0.03649585	0.03708391	0.03298042	0.02058699	0.01917924	0.01447498	0.01128174	0.04113304	0.04140684	0.04386131	0.03365756	0.01160795	0.01323914	0.01154502	0.009419399
28.535	1	0.2033606	0.1976587	0.3427718	0.2476045	0.0528986	0.03542718	0.06035516	0.03517576	0.2621346	0.2090995	0.2979021	0.1456448	0.06255062	0.05014175	0.05457488	0.02022165	0.1813901	0.231387	0.2559698	0.08759313	0.03565929	0.04859314	0.04047159	0.0236654
28.536	1	0.1394026	0.08193604	0.05184332	0.05704649	0.3047774	0.2975105	0.2543474	0.1744134	0.08413969	0.08142677	0.1061039	0.1175055	0.1036298	0.08327941	0.1283065	0.147209	0.2102162	0.1526708	0.1017867	0.05803243	0.2924165	0.3477137	0.3651442	0.2756627
28.536	1	0.04857755	0.1132644	0.06903128	0.0847581	0.331623	0.7244964	4.318817	3.125661	0.07058438	0.1142821	0.2735988	0.1444929	2.490066	2.639525	0.9969774	1.025404	0.1297125	0.1015399	0.090425	0.08654936	0.4686853	0.5761317	0.442392	0.3277855
28.634	1	0.06755263	0.0643887	0.05584381	0.05125811	0.01549063	0.01773997	0.03125633	0.0231504	0.05237682	0.05285558	0.05333549	0.04720227	0.02355994	0.02134359	0.01764756	0.01401582	0.05762747	0.05933819	0.06162931	0.04651008	0.0156185	0.0181796	0.01551141	0.01323417
28.635	1	0.2282014	0.2052751	0.4247091	0.2933021	0.06838565	0.04537748	0.07532928	0.05180722	0.3602062	0.2210955	0.3670491	0.1685672	0.06974903	0.05712892	0.05325359	0.02928613	0.2201688	0.2448962	0.2702964	0.1150004	0.04035542	0.04875949	0.04129323	0.02970313
28.636	1	0.1450495	0.0851278	0.04868541	0.03894154	0.2972818	0.2970536	0.2524246	0.167731	0.07880664	0.07963366	0.1121609	0.1251256	0.0917215	0.06559045	0.1120732	0.1352503	0.2076486	0.1537006	0.1082409	0.06260181	0.2786756	0.3250231	0.3359641	0.255471
28.637	1	0.04016521	0.09512167	0.08566147	0.1204553	0.345904	0.7881875	4.261138	3.00102	0.07787264	0.1112219	0.2920589	0.1580904	2.393803	2.582771	0.9196255	1.041093	0.1438226	0.1019775	0.09505169	0.0803262	0.444426	0.5682482	0.4267443	0.3800595
28.734	1	0.05882927	0.05608065	0.04742888	0.04358682	0.02069781	0.02345472	0.0359079	0.02475404	0.044731	0.04482029	0.04538717	0.03970512	0.02739529	0.02142403	0.02272903	0.01657384	0.04933413	0.05154594	0.05422572	0.03947594	0.02123677	0.02336703	0.02051835	0.01696137
28.735	1	0.2247886	0.1809786	0.3926699	0.2572735	0.07018614	0.05162589	0.0813056	0.04608587	0.3359922	0.2056155	0.3501843	0.1403546	0.06410326	0.04898977	0.05989175	0.03570972	0.2066983	0.2318112	0.2536549	0.1011383	0.04107881	0.03841235	0.03007378	0.02948381
28.736	1	0.1304865	0.07922532	0.05553931	0.05097607	0.292249	0.2928128	0.2561416	0.1712843	0.08125059	0.09536557	0.1213629	0.1291156	0.09601936	0.07644301	0.1056621	0.1306785	0.19719	0.1454118	0.09971886	0.05993558	0.2560516	0.3008372	0.3095882	0.2346452
28.736	1	0.05327958	0.0573233	0.1197776	0.0967982	0.3416755	0.8189484	4.1901	2.9131	0.07271306	0.1320238	0.2739331	0.1531485	2.326341	2.468341	0.8331366	1.023656	0.1280241	0.1158034	0.08760039	0.08044924	0.4257377	0.5637329	0.4165829	0.4445131
28.834	1	0.02480881	0.02267921	0.01462078	0.01265248	0.01066027	0.01030719	0.01975046	0.01999984	0.0131095	0.01307066	0.01327687	0.01175342	0.0155304	0.01925483	0.01065268	0.01045328	0.01736869	0.01853043	0.02228498	0.01454553	0.01211014	0.009431177	0.01106914	0.008004695
28.835	1	0.1928108	0.14141	0.3128404	0.2032511	0.06056061	0.03896119	0.06781292	0.04187784	0.2636465	0.1740938	0.2928063	0.1167922	0.05927991	0.03595999	0.05313218	0.02499471	0.1765261	0.196764	0.2137309	0.07169769	0.03583705	0.02860076	0.02591946	0.02591419
28.836	1	0.1085984	0.06325692	0.0360247	0.04237486	0.292207	0.2973375	0.2564324	0.1654201	0.08456456	0.09739519	0.1165646	0.1295423	0.09954991	0.08347121	0.09504806	0.120551	0.1770991	0.1296716	0.09667358	0.05988938	0.2278139	0.2827015	0.3059702	0.2333999
28.837	1	0.05626448	0.060073	0.09189905	0.0825084	0.3139548	0.8211478	4.064787	2.884087	0.09735281	0.1308842	0.2374512	0.1546828	2.338612	2.34998	0.7844147	1.014406	0.1249638	0.1028225	0.104184	0.08713473	0.4117607	0.5312672	0.4190114	0.4840172
28.933	1	0.01225921	0.01036495	0.002829598	0.002323704	0.001002383	0.0032181	0.01619654	0.01207564	0.0019237	0.002300448	0.002408135	0.001489129	0.009851703	0.009367726	0.003570001	0.004115135	0.005677595	0.006707434	0.01034985	0.006044935	0.001479075	0.002287126	0.001975082	0.001974385
28.933	1	0.165179	0.1013897	0.2498819	0.1723116	0.04584159	0.03736729	0.05712656	0.0512447	0.2116817	0.1472518	0.2290975	0.1045365	0.04373532	0.04599982	0.04180255	0.02218582	0.1426578	0.1644649	0.1676148	0.05262255	0.03332003	0.03075813	0.02778397	0.02128366
28.934	1	0.1075	0.06768339	0.03768015	0.03786009	0.2965129	0.3018817	0.2565128	0.1607634	0.09032833	0.1019436	0.1200438	0.1327264	0.1179293	0.1029125	0.09813957	0.1096734	0.1686105	0.129745	0.09796916	0.05638628	0.1997364	0.2547204	0.2807245	0.2227055
28.934	1	0.07177982	0.08421022	0.0845042	0.1203685	0.2830537	0.8143094	3.990243	2.902494	0.07457199	0.106848	0.2481549	0.1552094	2.401358	2.214848	0.7660067	0.9984976	0.1283557	0.1034639	0.1458777	0.1269938	0.4008788	0.5113573	0.4459277	0.5078273
29.034	1	0.0126031	0.01006442	0.00233955	0.002021899	0.001004867	0.00289949	0.01608574	0.01242903	0.001807486	0.002220063	0.002034404	0.001434321	0.01034823	0.008998056	0.003400785	0.004150807	0.006022776	0.005824883	0.01056993	0.006271585	0.001526931	0.002372898	0.001892112	0.002039943
29.035	1	0.1577296	0.1031761	0.2827872	0.2021345	0.05796437	0.03843898	0.05991259	0.05744827	0.2504367	0.1420067	0.2456492	0.1299466	0.05144818	0.04449463	0.0510326	0.02768423	0.1668899	0.1707822	0.1483062	0.06843275	0.0394982	0.02985157	0.0404497	0.02680871
29.036	1	0.092424	0.05875792	0.04513749	0.05500262	0.2925494	0.289585	0.2419432	0.1509789	0.1016567	0.1060161	0.1213317	0.138357	0.1343072	0.1188155	0.1092317	0.1121774	0.168235	0.1294465	0.09894992	0.05831557	0.1851485	0.2428275	0.2723922	0.2198616
29.037	1	0.07395344	0.06278696	0.08957018	0.1291486	0.2530378	0.7499836	3.99728	3.006379	0.06783578	0.08216154	0.2607317	0.1717764	2.504008	2.143148	0.7662317	0.9778137	0.09778224	0.09628489	0.1418303	0.1163771	0.3813907	0.5109081	0.4301048	0.5157794
29.134	1	0.01203453	0.008994615	0.001991677	0.001708622	0.000953622	0.002644761	0.01624831	0.01278083	0.001515758	0.00188027	0.00220028	0.00161699	0.01076983	0.008957838	0.00351642	0.004055172	0.006363524	0.004620071	0.009904356	0.0061921	0.001362046	0.002089718	0.001846602	0.001901199
29.135	1	0.1605851	0.099309	0.2842227	0.2060908	0.04947391	0.0356188	0.06699342	0.06048058	0.2769362	0.1258482	0.2251602	0.1393126	0.0531515	0.04305488	0.05331645	0.03188569	0.1895834	0.1571789	0.1280426	0.07525167	0.03756039	0.03197946	0.04102425	0.0248684
29.136	1	0.08163786	0.05190173	0.03304089	0.05240244	0.2696723	0.2747522	0.2342318	0.143952	0.09950045	0.1211405	0.1354096	0.1359419	0.1204487	0.1122639	0.1071176	0.1016289	0.1581778	0.1225423	0.09843115	0.06252014	0.1604986	0.2148449	0.2450586	0.2061717
29.137	1	0.06856058	0.03582903	0.08468979	0.1122592	0.2236342	0.6606188	4.025459	3.10403	0.07049803	0.08024803	0.2460018	0.1760292	2.645542	2.169756	0.7890763	0.963726	0.08487056	0.08596359	0.09756365	0.08748416	0.3537966	0.5048531	0.4123557	0.4845272
29.234	1	0.01125146	0.008167285	0.002183826	0.001524086	0.001047721	0.002400495	0.01658095	0.01312283	0.001575029	0.001473894	0.00195327	0.001757397	0.01111677	0.009326681	0.00351862	0.004179134	0.006447592	0.003373192	0.009209358	0.005824621	0.001389404	0.002302568	0.001749731	0.001851774
29.235	1	0.127144	0.09626319	0.2230515	0.1681545	0.03843775	0.03499901	0.04093166	0.04390449	0.2501278	0.09752082	0.1613113	0.1218407	0.0596724	0.03899434	0.05033655	0.03544652	0.1744441	0.1143826	0.1191722	0.07381284	0.04995522	0.03494371	0.03435139	0.01853017
29.236	1	0.07792243	0.05639982	0.03225738	0.04637263	0.2318063	0.2515065	0.21893	0.1304807	0.08574108	0.1254908	0.1404855	0.129181	0.1027459	0.1090497	0.1124161	0.08919865	0.145107	0.1206738	0.09860901	0.06183803	0.143062	0.1860152	0.2109851	0.1802094
29.237	1	0.09350769	0.09640522	0.09850846	0.1135522	0.1995639	0.6071466	4.098444	3.220802	0.03693604	0.0729222	0.2467663	0.1598387	2.732403	2.285259	0.8266962	0.9749334	0.08603263	0.09537599	0.092403	0.08114561	0.3427854	0.5637937	0.4166277	0.452032
29.334	1	0.01032181	0.007146627	0.002511028	0.001732571	0.001088516	0.002162869	0.01667262	0.01340056	0.001723196	0.001241257	0.001583762	0.001746583	0.01120661	0.00994086	0.003584718	0.00397483	0.006548064	0.002975473	0.008357057	0.005401247	0.001310063	0.002442973	0.001748847	0.001654269
29.335	1	0.1172378	0.09082244	0.1738665	0.1439535	0.03779108	0.02353027	0.03748174	0.0368282	0.2030029	0.07045236	0.1346989	0.1033307	0.04792847	0.03299169	0.03092178	0.02610725	0.1468239	0.08898468	0.1174653	0.05547987	0.02493647	0.02885905	0.02792204	0.01840558
29.336	1	0.06034451	0.03898557	0.02097956	0.03748397	0.188663	0.2059175	0.1783353	0.1050613	0.07533569	0.1087701	0.1221619	0.1135476	0.08803652	0.08810332	0.08984382	0.07041545	0.1230081	0.1092014	0.09221818	0.05907909	0.1164452	0.1531134	0.1755373	0.1542267
29.337	1	0.09624261	0.1016851	0.1020818	0.0797907	0.1914298	0.5355731	4.169016	3.311232	0.05408553	0.08146394	0.2486948	0.1860105	2.779826	2.471301	0.8551809	0.9603021	0.08487459	0.09629149	0.0941791	0.1080998	0.3060193	0.5871037	0.4230791	0.4239017
29.434	1	0.01160419	0.007712189	0.002958602	0.002329724	0.001032266	0.00205491	0.01696655	0.01362677	0.001760467	0.001530683	0.001243511	0.001934612	0.01114904	0.01076413	0.003556176	0.003809026	0.007624426	0.003420348	0.009260369	0.006016192	0.001364691	0.002453154	0.001914881	0.001595374
29.435	1	0.1710783	0.09941931	0.2285725	0.1983814	0.06001566	0.03296517	0.05360481	0.03720864	0.2647721	0.1275234	0.1922837	0.150135	0.05221066	0.04165182	0.03748237	0.03173368	0.1880543	0.1182286	0.15422	0.08155594	0.03121969	0.04631939	0.02229139	0.02840879
29.436	1	0.05361832	0.03109422	0.0206354	0.03121266	0.1504689	0.1673231	0.141327	0.08729965	0.0688772	0.08981724	0.09809117	0.08583945	0.07504512	0.07308445	0.07138532	0.05659433	0.09025588	0.08421788	0.07782927	0.05348081	0.09941008	0.1218805	0.1426396	0.1301591
29.437	1	0.09197228	0.08716179	0.0901042	0.07515499	0.1985097	0.5011781	4.236645	3.365949	0.05479157	0.08247936	0.25117	0.1976484	2.765309	2.689318	0.8625993	0.9385703	0.05254293	0.1059997	0.07779046	0.09716862	0.2636338	0.5884637	0.4179999	0.3723924
29.534	1	0.01290445	0.00829816	0.003627062	0.002643989	0.001210526	0.002194904	0.01714666	0.01357181	0.001947023	0.002031605	0.0009999854	0.002117122	0.01084536	0.01147313	0.004053881	0.003834265	0.00842395	0.00426326	0.009957428	0.006457137	0.001145937	0.002499537	0.002031158	0.001550649
29.535	1	0.1918172	0.1016628	0.3015958	0.2706406	0.06548857	0.04796712	0.06883911	0.05385083	0.313941	0.1780935	0.2644428	0.1845537	0.05730937	0.04914545	0.03909923	0.02939723	0.2021426	0.1477793	0.1788204	0.1117274	0.02278336	0.05091654	0.02924651	0.03313973
29.536	1	0.06302802	0.03536269	0.02660911	0.0262973	0.1490781	0.1753755	0.1327122	0.06868218	0.0614956	0.09209197	0.09994746	0.06704582	0.06238052	0.07036574	0.07953218	0.05380606	0.06856724	0.06919673	0.08451394	0.06037	0.08892995	0.09916629	0.1410534	0.1354127
29.537	1	0.0527557	0.04211801	0.07358408	0.1031735	0.2173926	0.4880542	4.264256	3.384694	0.03567995	0.07569721	0.2545793	0.2204661	2.694836	2.834128	0.9925731	0.9288633	0.04421812	0.09552361	0.1057305	0.0781069	0.236931	0.5588375	0.4462816	0.3526048
29.634	1	0.01242321	0.008157677	0.003941434	0.002599917	0.001350324	0.002411237	0.01733766	0.01329588	0.001844359	0.002411119	0.001467293	0.002140612	0.01037578	0.01183765	0.004707786	0.00403543	0.008104521	0.004962677	0.009759438	0.005574349	0.001187099	0.002377183	0.002073739	0.001739267
29.635	1	0.1797613	0.1058097	0.3063221	0.2762658	0.06198745	0.04204245	0.05993903	0.05600619	0.2865848	0.1867059	0.2646816	0.1636951	0.04995291	0.05980789	0.04964986	0.03412785	0.1828195	0.1370069	0.1784584	0.1122009	0.03467946	0.05371391	0.03554827	0.03663131
29.636	1	0.06165509	0.04941767	0.03125875	0.02783128	0.1161865	0.1446017	0.1112929	0.05897369	0.05818232	0.08421964	0.08673051	0.05320108	0.04367186	0.05825005	0.08343924	0.05013442	0.05295962	0.05956199	0.07998409	0.06253181	0.0814249	0.08051092	0.1150234	0.1090273
29.637	1	0.03702991	0.09904416	0.1071229	0.1217981	0.2627112	0.5513524	4.290866	3.3101	0.03612456	0.08262321	0.2435301	0.1790083	2.587268	2.918963	1.181731	0.9677959	0.07436477	0.1010202	0.1236689	0.05658709	0.2469431	0.5410533	0.4663039	0.4034849
29.734	1	0.0117638	0.008152217	0.003788576	0.002436724	0.001186647	0.002559457	0.01731566	0.0128682	0.001790679	0.002740461	0.002163158	0.002126775	0.009932145	0.01161574	0.005442243	0.004216166	0.007755996	0.005334359	0.009132691	0.004773835	0.001341639	0.002268559	0.001717625	0.001934152
29.735	1	0.1496701	0.09903962	0.2631226	0.2467736	0.04980318	0.03976236	0.05765258	0.03710859	0.2351381	0.1873477	0.2214901	0.1341065	0.05028983	0.0464632	0.03473916	0.03337185	0.1604663	0.1132568	0.1478888	0.1055413	0.03254483	0.05531812	0.03798049	0.03639091
29.736	1	0.04890394	0.04177089	0.03209202	0.02908031	0.09157574	0.1198123	0.0890225	0.04987387	0.04452197	0.069692	0.07295126	0.04123188	0.03996012	0.04715386	0.06504012	0.03935592	0.04366654	0.05046209	0.07013638	0.05044238	0.06847525	0.06245876	0.09504409	0.09166429
29.736	1	0.0412055	0.1074748	0.1296978	0.110355	0.259854	0.6078046	4.262494	3.180605	0.06405062	0.0949727	0.2501136	0.1717757	2.472611	2.850458	1.360992	1.023363	0.1018218	0.07466441	0.1191307	0.0563457	0.279014	0.494392	0.3818952	0.4623571
29.834	1	0.01200938	0.008731997	0.00377609	0.00208183	0.001085246	0.002544934	0.01715263	0.01254767	0.001949842	0.003130552	0.002877035	0.002369978	0.009547034	0.01119247	0.005895988	0.004500551	0.00779905	0.005981863	0.009008808	0.004320956	0.001574281	0.002152908	0.001519137	0.001996684
29.835	1	0.1325433	0.1053886	0.2556851	0.25719	0.04351048	0.04458012	0.06012646	0.03630263	0.2221762	0.1939193	0.2177562	0.139567	0.0539461	0.04463818	0.03093903	0.04355579	0.154451	0.1027736	0.1196287	0.1089379	0.04412612	0.0583844	0.03512794	0.04255213
29.836	1	0.04974766	0.02408521	0.04390405	0.03938622	0.08735669	0.121048	0.08006578	0.05280457	0.03971001	0.0578712	0.07627304	0.04048426	0.05554536	0.0499886	0.05858787	0.04228613	0.04068375	0.05635197	0.0699041	0.03628106	0.08105316	0.05057232	0.09688151	0.09356815
29.836	1	0.03808523	0.09482831	0.1340697	0.06309954	0.2419188	0.6178821	4.228252	3.07362	0.07193991	0.09986185	0.2559201	0.1453382	2.359267	2.724722	1.467993	1.091439	0.09747629	0.09078397	0.08771578	0.1058509	0.3294509	0.473066	0.3185833	0.5082863
29.934	1	0.01275966	0.009704024	0.003738855	0.001528024	0.001032663	0.002485833	0.01707434	0.01248781	0.002234945	0.003086193	0.00342222	0.00276277	0.009436676	0.01065804	0.006176197	0.004756564	0.007940077	0.007003875	0.009231356	0.004133267	0.001537087	0.001985026	0.001320731	0.001983005
29.935	1	0.1342051	0.1078494	0.3225059	0.3195192	0.05078916	0.04838329	0.06675433	0.04300655	0.2306092	0.2257132	0.2725209	0.1739134	0.03947045	0.04397006	0.03207397	0.04198105	0.1803227	0.1311438	0.1251353	0.1345081	0.04596997	0.05710759	0.04149922	0.03063242
29.936	1	0.05844417	0.03104029	0.05870667	0.04470981	0.1187888	0.1574191	0.09202595	0.06865209	0.04184251	0.07290183	0.093121	0.05520797	0.06430201	0.04824134	0.06058379	0.05042826	0.05922652	0.07568267	0.0848122	0.04247009	0.09520487	0.04765907	0.1299826	0.1242857
29.936	1	0.06216614	0.07459645	0.1423748	0.03523211	0.2096779	0.5916023	4.204336	3.025624	0.05202161	0.07553847	0.2576169	0.1533763	2.316136	2.568783	1.530419	1.119795	0.0780151	0.08237874	0.08199614	0.09970608	0.3245072	0.4172439	0.2426385	0.5171305
30.034	1	0.01214863	0.009363051	0.003292023	0.00102093	0.001071304	0.002601955	0.01687488	0.01213824	0.002188208	0.002927215	0.003438822	0.002739576	0.00976822	0.01003966	0.006302389	0.004730142	0.007429827	0.007603176	0.008390685	0.003626941	0.001563209	0.001986045	0.001049977	0.001992776
30.035	1	0.1307851	0.1218268	0.3482468	0.3593414	0.07024857	0.05687862	0.04946579	0.04779393	0.2578565	0.2524621	0.2923246	0.1897813	0.05765724	0.06593742	0.03739458	0.04367853	0.1915689	0.1359858	0.1287246	0.1487815	0.04944676	0.05114622	0.04386799	0.03724203
30.036	1	0.06610765	0.0352999	0.0383357	0.02544693	0.1244802	0.1738213	0.09531818	0.07583798	0.04967855	0.08607873	0.08995614	0.05756307	0.0570032	0.05960691	0.06265585	0.05883268	0.06072674	0.07277982	0.07655878	0.0481123	0.09560041	0.04668269	0.1330699	0.1313624
30.037	1	0.07145674	0.04612168	0.1188466	0.03932704	0.2152618	0.5968225	4.138699	3.000071	0.05815597	0.08202834	0.2590366	0.1674506	2.380098	2.438643	1.558975	1.12872	0.0668694	0.09491103	0.09292419	0.1077021	0.3159939	0.4031486	0.1817323	0.519248
30.134	1	0.01089274	0.008255228	0.002658448	0.000722649	0.001091847	0.002448453	0.01653134	0.01213599	0.001985478	0.002484218	0.002948764	0.002687856	0.01010689	0.00942485	0.006233096	0.004727558	0.00657096	0.00704518	0.007473412	0.003436899	0.001440231	0.00185288	0.0008749493	0.002006377
30.135	1	0.1307087	0.1251445	0.2578271	0.2760709	0.06062863	0.03798079	0.0437915	0.04269121	0.2178779	0.2074131	0.2217516	0.1434421	0.05127688	0.05442402	0.03882463	0.0358872	0.1404317	0.1179334	0.1291559	0.1368233	0.04597285	0.04830472	0.04215102	0.02660349
30.136	1	0.02000837	0.01571589	0.01304946	0.01286142	0.04203414	0.0512262	0.02723444	0.03517086	0.01984799	0.02017821	0.02129046	0.01778013	0.0282281	0.02366365	0.02560998	0.02002663	0.02165815	0.01892005	0.02082323	0.01662384	0.03837649	0.02204675	0.05334462	0.04462364
30.137	1	0.05507382	0.05338538	0.1081562	0.07897435	0.2222334	0.5817076	4.060012	2.965472	0.0650958	0.0825798	0.2829752	0.1735372	2.480878	2.31399	1.529764	1.103667	0.05983509	0.1088037	0.1074915	0.1065784	0.3296123	0.3962598	0.1673579	0.5127484
30.234	1	0.01031303	0.007659023	0.002294768	0.000698609	0.001121083	0.002274702	0.01651719	0.01244522	0.002020549	0.002550834	0.002865307	0.002523658	0.01070806	0.009425777	0.00610583	0.004539624	0.006226327	0.006467596	0.007107246	0.00337161	0.001556855	0.001967517	0.0007283278	0.001906762
30.235	1	0.1174262	0.1330314	0.2130796	0.2258966	0.05327395	0.04081529	0.05186996	0.04163611	0.2062987	0.1827195	0.1759114	0.114729	0.04092398	0.03848339	0.03907248	0.03699127	0.1246514	0.1224517	0.1375873	0.1253007	0.04107819	0.04014679	0.03858036	0.02101437
30.236	1	0.0187922	0.01486733	0.01856553	0.01822127	0.03946197	0.05600301	0.0207758	0.0249642	0.02470297	0.02146641	0.01784018	0.01607439	0.02572774	0.01965221	0.01818627	0.00738444	0.02095224	0.01847162	0.01899244	0.0179642	0.03564694	0.02266404	0.05572523	0.04964962
30.237	1	0.05506536	0.08121186	0.1006337	0.05943908	0.2269408	0.5525054	4.079737	3.039496	0.06633671	0.08474362	0.2814279	0.1909714	2.616194	2.290028	1.489098	1.079613	0.09041902	0.1024583	0.07804182	0.09533041	0.3350848	0.425538	0.1288826	0.5093831
30.334	1	0.01156019	0.008253629	0.002104885	0.001063798	0.0009494336	0.002187834	0.01685739	0.01292567	0.002207375	0.002688334	0.002736008	0.002610146	0.01111017	0.009584276	0.005877923	0.004688013	0.007126344	0.006192244	0.007903393	0.003988923	0.001651659	0.002106006	0.000691634	0.001932814
30.336	1	0.1282788	0.2048726	0.3275794	0.3406239	0.06050931	0.06219769	0.06364126	0.05986197	0.2829908	0.2416736	0.2531424	0.1930781	0.04742812	0.043587	0.04959519	0.03753672	0.1273649	0.1425452	0.1982973	0.1586977	0.04286077	0.05027251	0.04097768	0.03095082
30.336	1	0.05441718	0.04318898	0.06293709	0.05385698	0.1015496	0.1325288	0.07043008	0.03002113	0.0682826	0.06232413	0.05919851	0.03651044	0.06497479	0.04836372	0.0348594	0.02252433	0.04272747	0.04958771	0.05596449	0.05291493	0.06268819	0.06928418	0.1236416	0.111582
30.337	1	0.05719034	0.1035749	0.1016466	0.07405969	0.198993	0.4941683	4.146988	3.16436	0.05192591	0.06700198	0.258098	0.1682827	2.734836	2.356388	1.435562	1.11644	0.0865727	0.08026902	0.0788928	0.09241113	0.3449598	0.4738127	0.09874577	0.4670388
30.434	1	0.01027398	0.007184687	0.001805919	0.001397366	0.000885561	0.001864607	0.01708182	0.01311693	0.002112118	0.002499446	0.002311331	0.002490557	0.0114266	0.009883097	0.005456911	0.004605184	0.006476571	0.004882967	0.007074195	0.00382389	0.001837137	0.002318856	0.0007425115	0.001837
30.435	1	0.1479686	0.2235041	0.3785808	0.3547992	0.0725438	0.0643333	0.05551922	0.06801765	0.3369289	0.2591819	0.251865	0.2409665	0.04195941	0.04812177	0.04768734	0.03478795	0.1422635	0.1744873	0.2247019	0.1663498	0.0482436	0.06207578	0.05509608	0.02556542
30.436	1	0.06883754	0.05610952	0.06162921	0.04291103	0.1582085	0.1697808	0.09009039	0.06392437	0.07720548	0.07494384	0.06238707	0.05255548	0.07167639	0.07143403	0.05311567	0.04241859	0.05439295	0.05860352	0.07201737	0.06453607	0.1102685	0.1279138	0.1829419	0.1606855
30.437	1	0.03876786	0.1122732	0.1337112	0.06860244	0.2017082	0.4404314	4.211326	3.232811	0.05969481	0.0787555	0.2597587	0.181071	2.812615	2.439819	1.35739	1.122615	0.08277439	0.08272102	0.04724236	0.08694607	0.3698454	0.5097456	0.1180409	0.4439033
30.534	1	0.008940981	0.00603828	0.001304371	0.001753611	0.0009672869	0.001930569	0.01724142	0.01304181	0.002157166	0.002436818	0.002179043	0.002458198	0.01147215	0.01029155	0.004967671	0.004412517	0.005874269	0.003908086	0.006361748	0.003935819	0.001848086	0.002559752	0.0009195572	0.001722245
30.535	1	0.1597011	0.2219009	0.3381842	0.3105637	0.07226106	0.0754756	0.04860816	0.07458471	0.3400421	0.2494458	0.2110798	0.2260103	0.04337645	0.06055551	0.05100339	0.03356665	0.1788514	0.1832152	0.2155406	0.1803759	0.05586702	0.05433398	0.06355735	0.02420082
30.536	1	0.06651679	0.04737325	0.03922101	0.03981809	0.1457156	0.157877	0.09712942	0.0668084	0.06320422	0.05832815	0.05139082	0.04660636	0.06372071	0.07169853	0.05628625	0.05344301	0.07413892	0.05897843	0.05662995	0.06075961	0.1296926	0.1694728	0.1943936	0.1497141
30.537	1	0.05974794	0.08195656	0.1076538	0.0747631	0.2270354	0.4080208	4.275707	3.254554	0.070735	0.08708056	0.2590799	0.1898397	2.844782	2.552324	1.230881	1.074867	0.09322185	0.08364618	0.06556283	0.08870271	0.411188	0.5714511	0.1819961	0.4106624
30.634	1	0.007164899	0.004552238	0.001239701	0.001740278	0.0009907461	0.002100534	0.01737438	0.01303542	0.002170828	0.002199507	0.001913351	0.002456563	0.01108726	0.01075301	0.004672104	0.004367747	0.00509046	0.002955838	0.00550611	0.003661228	0.002025422	0.0026682	0.001149934	0.001578194
30.635	1	0.1537761	0.1767985	0.2674019	0.2380548	0.05892234	0.04529674	0.04492577	0.07200474	0.3212459	0.1936336	0.1877603	0.2045421	0.04215134	0.05873077	0.04551474	0.03279733	0.2051442	0.1875038	0.17694	0.1558591	0.03564783	0.05074965	0.0392859	0.02282082
30.636	1	0.1003277	0.07168447	0.05120895	0.04957751	0.1783064	0.1902653	0.1312994	0.09491079	0.05703801	0.06601556	0.06859893	0.0675187	0.06634628	0.07801717	0.08014706	0.07936958	0.1059841	0.07279779	0.05366018	0.06415567	0.1876059	0.2310659	0.251185	0.1896578
30.636	1	0.06237116	0.04065554	0.08721467	0.07286407	0.2418988	0.4676709	4.301233	3.245305	0.05996233	0.08256294	0.2463299	0.1972808	2.766848	2.648086	1.122238	1.061367	0.1017436	0.101648	0.0685877	0.06711774	0.4592263	0.6253733	0.266905	0.3499967
30.734	1	0.006595051	0.004364657	0.001138072	0.001944556	0.001001891	0.002404944	0.01737766	0.01285781	0.002144232	0.001813264	0.001619009	0.002322137	0.01083341	0.01106022	0.004051616	0.00421182	0.00468503	0.002895973	0.004920602	0.003513231	0.002165986	0.002736535	0.001354027	0.00144158
30.735	1	0.1694724	0.1804793	0.2734522	0.2817881	0.06176867	0.05261586	0.04983042	0.07575129	0.3550446	0.1965445	0.2063199	0.2273922	0.04143556	0.05378035	0.05366013	0.02291771	0.2355823	0.1889166	0.1892356	0.1491389	0.04677865	0.05204388	0.04703867	0.02209595
30.736	1	0.1267479	0.08239489	0.0514423	0.05345742	0.2010161	0.2043121	0.1488815	0.1060075	0.04633823	0.0609798	0.08289792	0.0793754	0.07121009	0.07514036	0.1004096	0.0966897	0.1295955	0.09691093	0.06122152	0.07034547	0.2501275	0.2992041	0.3185107	0.236619
30.737	1	0.03825717	0.07594972	0.09195657	0.08282276	0.2346856	0.5669655	4.30031	3.19259	0.06986605	0.07209483	0.2672338	0.18617	2.685461	2.694448	0.984046	1.021121	0.08734129	0.105053	0.04808825	0.07929774	0.4788951	0.6781828	0.3097385	0.3321477
30.834	1	0.006876367	0.004608948	0.001275093	0.00165077	0.000782267	0.002823936	0.01731276	0.01262792	0.001929678	0.001397221	0.00162829	0.002095394	0.0103285	0.01083038	0.003795267	0.004302772	0.004542065	0.002857893	0.005194648	0.003841738	0.002229989	0.002736029	0.001500339	0.001577415
30.835	1	0.1769568	0.2072777	0.3237289	0.386961	0.07763442	0.06785261	0.06616788	0.06287514	0.4789243	0.2689722	0.2783217	0.2537481	0.04655716	0.05685244	0.05530367	0.03884564	0.2630402	0.188725	0.1977366	0.1733608	0.05340042	0.06222674	0.05826243	0.03242474
30.836	1	0.1412686	0.08740364	0.04900546	0.05943624	0.2292089	0.2246162	0.1680998	0.1089419	0.04092086	0.06191636	0.08690874	0.08568317	0.0734281	0.07246579	0.09258032	0.1092558	0.1541553	0.119511	0.08040548	0.0830869	0.3049292	0.3710527	0.3872028	0.2913816
30.837	1	0.03430249	0.07032855	0.06720252	0.1057367	0.2147342	0.6678669	4.278514	3.106178	0.08105066	0.07982726	0.2929877	0.1628136	2.549857	2.650443	0.8800698	1.012359	0.1119409	0.1034213	0.07207293	0.08780847	0.4684919	0.6855257	0.3740437	0.3726036
30.934	1	0.007417845	0.005031276	0.001671002	0.001551264	0.0006556507	0.003360193	0.01705398	0.01234044	0.001940589	0.001228359	0.002389781	0.002119905	0.009861313	0.01062982	0.003427534	0.004250669	0.004524749	0.002941047	0.00568423	0.004201	0.00228694	0.0027244	0.001557993	0.001747899
30.935	1	0.1851774	0.2116644	0.3029652	0.4025726	0.08690632	0.08099738	0.06467413	0.0569215	0.4629242	0.2701558	0.2969604	0.2550455	0.04540912	0.05940468	0.05704491	0.04889916	0.2592758	0.1808804	0.1911725	0.1558145	0.04776082	0.04127396	0.05739676	0.02933565
30.936	1	0.1461063	0.08384516	0.03763788	0.06491511	0.2092785	0.1993438	0.1645911	0.1192075	0.04598506	0.05979339	0.07997865	0.08435487	0.09120085	0.1116779	0.1160149	0.1233673	0.1516512	0.1185073	0.08352611	0.06984716	0.2809526	0.3262045	0.3384936	0.2515015
30.936	1	0.03552137	0.1003731	0.08524136	0.1066231	0.1739474	0.7865016	4.200345	3.014808	0.06862993	0.1244111	0.2809999	0.1412207	2.433327	2.598113	0.763239	0.9881764	0.1469749	0.1132156	0.06572598	0.09280343	0.4948316	0.6866195	0.4014656	0.4376518
31.034	1	0.007338601	0.005012251	0.001761908	0.001389477	0.0005877778	0.003635503	0.01668688	0.01205112	0.002074125	0.001168488	0.002685801	0.001910873	0.00953732	0.0101799	0.003054281	0.004219446	0.004136607	0.003012701	0.005555723	0.004117132	0.002204946	0.002730643	0.001496339	0.001957968
31.035	1	0.1747031	0.1577387	0.2435066	0.3423944	0.08393798	0.07432924	0.05671172	0.05895475	0.356255	0.2200032	0.2356425	0.2210737	0.04844356	0.0616947	0.06099435	0.03829063	0.2325025	0.1621943	0.1391628	0.1150329	0.04609889	0.03869608	0.06212061	0.03063582
31.036	1	0.1383349	0.08178613	0.03084562	0.05566992	0.2007021	0.1947534	0.1637289	0.1099195	0.05934499	0.06888303	0.08173994	0.08253039	0.08941809	0.106731	0.1109129	0.1113284	0.1537695	0.1185762	0.08209115	0.05585315	0.2525823	0.2952909	0.309365	0.2320996
31.036	1	0.05619256	0.0513878	0.104387	0.116464	0.1492208	0.8778549	4.104059	2.917283	0.07291947	0.1386068	0.2671436	0.1400952	2.349894	2.498164	0.6763842	0.9933585	0.1327586	0.1088698	0.0603559	0.08171651	0.4894291	0.6735161	0.3664457	0.4927921
31.134	1	0.007224347	0.005045586	0.001508028	0.001162493	0.0007710481	0.003702149	0.01649498	0.0119362	0.002248889	0.001107094	0.002704267	0.001577933	0.009522962	0.009799009	0.003065324	0.004246547	0.004005854	0.003198893	0.00507374	0.003686465	0.002155533	0.002443648	0.001424917	0.002033546
31.135	1	0.1449238	0.1082529	0.2531236	0.3221461	0.07732675	0.07974357	0.06745627	0.03689876	0.3305903	0.2402421	0.2092738	0.1849148	0.057986	0.05428061	0.03822873	0.03014341	0.2010172	0.1330243	0.1021239	0.09008791	0.03965912	0.03890854	0.05882724	0.0295126
31.136	1	0.1525247	0.09084195	0.04257311	0.05376349	0.2321784	0.2254298	0.185155	0.1238895	0.06758415	0.08413787	0.09351664	0.09240882	0.09317921	0.1057406	0.109074	0.1159694	0.1689275	0.1308143	0.1013068	0.07074946	0.2742642	0.3236293	0.3406749	0.2571847
31.136	1	0.06337209	0.07293708	0.06918411	0.1004111	0.136668	0.9080203	4.035318	2.879625	0.07078714	0.1293259	0.2595029	0.1606637	2.321482	2.364911	0.656267	1.006486	0.1269308	0.1094095	0.06856518	0.1004137	0.4849042	0.6114843	0.3585747	0.5084727
31.234	1	0.008773382	0.006094999	0.001064771	0.001262339	0.001085074	0.003615217	0.01631712	0.01211179	0.002604486	0.001549782	0.002585801	0.001435544	0.009693616	0.009335119	0.003180301	0.00429827	0.004673429	0.004145673	0.005730459	0.003667663	0.002077281	0.002291365	0.001467192	0.001984564
31.235	1	0.1210219	0.124358	0.3131562	0.3753716	0.09681679	0.09888506	0.07773039	0.04204037	0.3759356	0.3050685	0.2508208	0.1865323	0.06683909	0.06891862	0.04577147	0.04716249	0.1978579	0.1436709	0.08812744	0.09981758	0.05332529	0.05103004	0.05582012	0.04057913
31.236	1	0.1401516	0.08283353	0.04958956	0.06485457	0.2340033	0.2259547	0.1809128	0.118423	0.05364774	0.07360494	0.08730153	0.08829122	0.07905125	0.08932306	0.1067586	0.1211567	0.1826125	0.1490959	0.1126095	0.07301649	0.2636406	0.311558	0.3236807	0.2456909
31.237	1	0.06598457	0.1011845	0.06866199	0.1148077	0.1615021	0.8943927	3.990127	2.928648	0.06631139	0.1115019	0.2506378	0.1402663	2.35259	2.230058	0.6826703	1.003377	0.112919	0.1103888	0.09464287	0.1092685	0.4593089	0.5713571	0.3408819	0.4947308
31.334	1	0.009604276	0.006798311	0.0006537179	0.001457541	0.001105296	0.003411811	0.01623105	0.01239579	0.002994319	0.001829586	0.00248777	0.00125861	0.01021135	0.009091698	0.00325699	0.004187365	0.005292699	0.004908002	0.006118186	0.003656508	0.001977693	0.00216682	0.001363962	0.00195484
31.335	1	0.08061	0.1685571	0.3477007	0.3899247	0.08572555	0.09612119	0.07323561	0.04320819	0.3864414	0.3435866	0.2641651	0.1618849	0.0609578	0.06561174	0.04448072	0.04036143	0.1661321	0.1395943	0.09714232	0.1230577	0.04259865	0.04894408	0.06653424	0.03796909
31.336	1	0.1368388	0.08912864	0.06512335	0.07605128	0.247047	0.2413146	0.1913791	0.1255411	0.06453339	0.07947029	0.08862101	0.09127309	0.0794392	0.07744532	0.1062035	0.1251221	0.1968785	0.1561116	0.1141048	0.07359172	0.251698	0.2985326	0.3089957	0.2387657
31.337	1	0.08137598	0.0713651	0.1047385	0.1556828	0.1918845	0.8337418	3.978819	3.009653	0.06914139	0.09070131	0.2623467	0.1733653	2.475164	2.18082	0.7153116	1.016266	0.1060438	0.1249533	0.1161708	0.1401687	0.4433011	0.5375769	0.3074724	0.4638197
31.434	1	0.008136848	0.006086941	0.0005807768	0.001697877	0.001217568	0.003061073	0.01629137	0.0126776	0.002873338	0.001889595	0.002482918	0.00153824	0.01065916	0.009120011	0.00364613	0.004195928	0.004857305	0.004345879	0.005256766	0.003008628	0.001939206	0.001972367	0.001544707	0.001747482
31.435	1	0.08766691	0.1997304	0.3465887	0.3688256	0.08289114	0.07003878	0.07873946	0.05353914	0.3710461	0.3363782	0.2514912	0.1398305	0.05242924	0.04908207	0.04159629	0.04463182	0.1202919	0.1247832	0.1188902	0.1463319	0.03901828	0.05635082	0.05894493	0.03496703
31.436	1	0.1219575	0.07742354	0.06092885	0.06489393	0.2928005	0.2862184	0.2226373	0.1378623	0.08192815	0.08488665	0.09859004	0.1066919	0.08380998	0.06971545	0.1056807	0.1281949	0.2193405	0.1593995	0.111204	0.08010246	0.2755571	0.3391654	0.3515914	0.2775198
31.437	1	0.07298535	0.06767795	0.1097794	0.1332516	0.2299699	0.735394	4.018691	3.113825	0.06167925	0.08912585	0.261075	0.1828015	2.571417	2.189354	0.8195187	1.020548	0.09299965	0.1059877	0.08047213	0.09249611	0.4525374	0.4968196	0.3166305	0.4059691
31.534	1	0.004763104	0.003786662	0.0009730928	0.00154783	0.001271044	0.002771914	0.0161587	0.01250034	0.001999217	0.001433314	0.002181675	0.001810497	0.01058775	0.009203468	0.004023212	0.004599438	0.003154321	0.002485473	0.002936008	0.001832848	0.001950187	0.002145639	0.001289418	0.001530173
31.535	1	0.08147853	0.1132982	0.1597284	0.158777	0.04019257	0.03894454	0.04315788	0.03500861	0.1763887	0.1566493	0.1297817	0.07867974	0.05001239	0.04576431	0.03154407	0.02828128	0.1029486	0.09282195	0.09711265	0.08883284	0.03174063	0.03285674	0.02861589	0.02077384
31.536	1	0.1054052	0.07083032	0.05597208	0.06411205	0.2174251	0.218792	0.178837	0.131352	0.07719969	0.09146925	0.102887	0.1019115	0.08691113	0.08716033	0.09290654	0.09983465	0.1673031	0.1321579	0.09420463	0.06111417	0.1772574	0.2092944	0.2181813	0.1732341
31.536	1	0.08872599	0.1013236	0.1298577	0.110163	0.2774777	0.6612567	3.985448	3.100242	0.06383055	0.07204215	0.2534824	0.1808744	2.622286	2.250342	0.9360166	1.110394	0.08385898	0.09859863	0.06921601	0.0923639	0.4709417	0.5160578	0.2957443	0.3791594
31.634	1	0.003198066	0.002526448	0.0009983164	0.001206504	0.001452787	0.002376095	0.01592871	0.012437	0.001584459	0.001278069	0.001900391	0.001944758	0.01063186	0.009892377	0.004158347	0.00468001	0.002259038	0.001585199	0.00195121	0.001658482	0.002061529	0.002087243	0.001041694	0.001503689
31.635	1	0.05911393	0.07100634	0.1002323	0.1005273	0.03083957	0.02783897	0.03429826	0.02941897	0.1151269	0.09812529	0.08785904	0.05976485	0.03009792	0.02520356	0.02285903	0.02492857	0.06953027	0.06169958	0.06000806	0.05467299	0.02105108	0.02394034	0.02363035	0.01673138
31.636	1	0.04978941	0.04357782	0.04338896	0.04408818	0.08118946	0.08160833	0.07114392	0.06822299	0.0555077	0.05749051	0.05938915	0.05565118	0.05723122	0.05831061	0.05866041	0.05133865	0.06008756	0.05947989	0.05704553	0.04414834	0.07439543	0.08229671	0.08230483	0.06333742
31.637	1	0.08199023	0.1181814	0.1076305	0.0961096	0.3267076	0.579308	3.943008	3.096484	0.06302962	0.1089758	0.2565349	0.1790106	2.636799	2.44047	0.9971713	1.137772	0.07486309	0.08087686	0.07382291	0.08775724	0.5013583	0.5254534	0.262853	0.3459272
31.734	1	0.004328351	0.003258665	0.00122499	0.00140849	0.001601624	0.002028267	0.01639372	0.01296556	0.001827146	0.001514372	0.002007239	0.002192625	0.01082436	0.01072202	0.004258342	0.004308683	0.003150618	0.001758773	0.002617058	0.002239715	0.001882564	0.002028625	0.001021902	0.001281217
31.735	1	0.05805839	0.0921952	0.1471735	0.1537628	0.03375187	0.03012957	0.04036436	0.03177942	0.1769588	0.1514646	0.1255516	0.06901328	0.04609464	0.02310785	0.02458039	0.02974845	0.09230889	0.06168469	0.06907827	0.08103459	0.02482851	0.02764243	0.03223126	0.02630946
31.736	1	0.05369781	0.04891241	0.04728983	0.04637899	0.08242984	0.08432759	0.07442268	0.07495595	0.06328031	0.06378299	0.06393476	0.05823174	0.05659453	0.06720129	0.06624299	0.05673298	0.06347216	0.06242368	0.06116657	0.04885563	0.07638928	0.08125166	0.08010191	0.06322574
31.736	1	0.117236	0.1106324	0.1036379	0.09225258	0.3691474	0.4905543	4.076418	3.243084	0.05298518	0.1152393	0.2516873	0.2109446	2.671652	2.657034	1.03331	1.069844	0.06449751	0.09226389	0.06587475	0.1046089	0.4424066	0.4847652	0.2332012	0.3231079
31.834	1	0.003055408	0.002292437	0.0006909845	0.001454599	0.001560058	0.002113804	0.01592375	0.01247224	0.001470801	0.001134759	0.001499236	0.002183379	0.01025401	0.01112735	0.004832206	0.004107295	0.002250369	0.0007950976	0.001969326	0.001812976	0.001841281	0.002010705	0.001058366	0.001479469
31.835	1	0.04526797	0.05362126	0.0772256	0.07630619	0.02299234	0.02316484	0.03576499	0.02881091	0.08467377	0.07083291	0.06484465	0.05007988	0.02504839	0.02641151	0.02020868	0.01682914	0.05140011	0.04782687	0.04557775	0.03911947	0.02071358	0.02173021	0.02073946	0.01597982
31.836	1	0.02101404	0.02075068	0.0204907	0.01919193	0.02954683	0.03004173	0.02830741	0.03248931	0.02060661	0.02064354	0.02064757	0.01804374	0.02255249	0.02850008	0.02333643	0.01962818	0.0203126	0.01984829	0.01994908	0.01657173	0.02859487	0.03007368	0.03040074	0.02630243
31.836	1	0.08459569	0.06654406	0.1128216	0.1328228	0.3789985	0.5187029	3.970926	3.115706	0.05983854	0.1070798	0.2616862	0.2295811	2.563111	2.785249	1.183824	1.001121	0.0755049	0.08601157	0.1048457	0.06196766	0.4373404	0.4950553	0.2632896	0.3533948
31.934	1	0.002158945	0.001716353	0.000372182	0.001202083	0.001299926	0.002371033	0.01565724	0.01223843	0.001283381	0.0006756388	0.001311737	0.001880368	0.009489712	0.01128059	0.005275393	0.004044909	0.001780031	0.0007992256	0.0015031	0.001375059	0.001730495	0.002071179	0.001059621	0.00164661
31.935	1	0.02911524	0.03401	0.05230275	0.049181	0.02329884	0.02302512	0.033845	0.02295808	0.05655429	0.04527307	0.04059817	0.03380442	0.02318369	0.02999058	0.02418517	0.01970756	0.03320569	0.03187484	0.03071212	0.0249619	0.01818321	0.01942456	0.01869176	0.0153601
31.936	1	0.002784664	0.002801075	0.002815686	0.002698044	0.01033564	0.01014892	0.01717739	0.01601499	0.00292547	0.003188493	0.003468636	0.002897658	0.01123981	0.01362728	0.007685395	0.006432979	0.003648298	0.003101728	0.003548626	0.003388635	0.00937147	0.01016591	0.01184398	0.01176743
31.936	1	0.06993072	0.1227778	0.1136625	0.1309655	0.3184189	0.5868341	3.903397	3.024272	0.06611295	0.0990057	0.2322763	0.2285002	2.373468	2.794325	1.318057	1.00947	0.09772896	0.07279089	0.09814712	0.052782	0.4144938	0.5020835	0.2631397	0.4097683
32.033	1	0.002033769	0.001502558	0.0008756484	0.0008401538	0.001014602	0.0025608	0.01556446	0.01170019	0.001272479	0.0009062806	0.001439971	0.001634236	0.008845522	0.01080267	0.005885713	0.004286303	0.001865692	0.001211619	0.001599575	0.001490564	0.001797751	0.002215678	0.001230491	0.002040124
32.033	1	0.01976527	0.02460764	0.04137975	0.03822061	0.01948733	0.01970283	0.03188408	0.02052411	0.04456227	0.0344973	0.02817244	0.02464582	0.01997713	0.02742198	0.02223759	0.01770033	0.02368809	0.02263795	0.02274188	0.01841298	0.01547778	0.01617093	0.0157264	0.01319864
32.034	1	0.0005956292	0.0007707372	0.0003932029	0.0006468975	0.007439258	0.006740147	0.01607518	0.0134048	0.0006501129	0.0007488102	0.001458777	0.001765074	0.009394034	0.01176547	0.006813281	0.005368634	0.001689493	0.001470864	0.001721681	0.001313782	0.006812134	0.007400139	0.008161306	0.008638805
32.034	1	0.08715416	0.1479509	0.1355451	0.132303	0.2255127	0.6386966	3.88846	2.898053	0.08957158	0.1364975	0.252297	0.2096699	2.212323	2.690458	1.470192	1.060112	0.09997903	0.07784639	0.121885	0.0742362	0.4237261	0.5483278	0.306772	0.4909577
32.134	1	0.002581337	0.001939041	0.001412877	0.001138594	0.0008261963	0.002622607	0.01584964	0.0113856	0.001316929	0.001364252	0.001856608	0.001679878	0.008602017	0.01047581	0.006248049	0.004609465	0.002421658	0.001905209	0.002283857	0.001752749	0.001741112	0.002323603	0.001438239	0.001962718
32.135	1	0.03854972	0.04459841	0.0631778	0.05879241	0.02349783	0.02159195	0.03540099	0.02709863	0.06838434	0.05458892	0.04394177	0.04294264	0.02738646	0.02962187	0.02466741	0.02021952	0.04236144	0.04113635	0.04106926	0.03309883	0.02057299	0.02029957	0.01996515	0.01534725
32.136	1	0.0004711551	0.0007038401	0.0005081431	0.0004708775	0.007971276	0.008021624	0.01638848	0.01254612	0.001339915	0.001001928	0.001772634	0.001964841	0.009505966	0.01157122	0.00725264	0.005863238	0.001900721	0.00168694	0.002036724	0.001867084	0.007708906	0.007456614	0.00932311	0.01007225
32.136	1	0.0939153	0.126049	0.1608025	0.1061124	0.1742625	0.6672207	3.949592	2.824622	0.1223761	0.1462954	0.2754328	0.1826385	2.127862	2.584448	1.563608	1.123087	0.1242832	0.1204974	0.1031799	0.09910563	0.4347402	0.5535988	0.3311084	0.5014011
32.234	1	0.003008972	0.00220041	0.001639525	0.001356161	0.0008769839	0.002716819	0.01564111	0.01093827	0.001187103	0.00139775	0.002067965	0.001740835	0.008267752	0.009865309	0.006657634	0.004781339	0.00241061	0.002625434	0.002770898	0.002085295	0.001667777	0.002198421	0.001642068	0.001929819
32.235	1	0.04554315	0.05164167	0.07188209	0.06590738	0.0247415	0.02228516	0.0338724	0.03024471	0.07662962	0.06138216	0.04717868	0.04938827	0.02924197	0.02796416	0.02486196	0.02066029	0.04833234	0.04802312	0.04729951	0.03872536	0.02381334	0.02392838	0.02326941	0.01787394
32.236	1	0.0004835642	0.0004927328	0.0004516387	0.0004503455	0.007323426	0.007947648	0.01616378	0.01110151	0.001292863	0.001027164	0.001582422	0.001960326	0.00921323	0.01083161	0.007614705	0.006036085	0.001716547	0.001621077	0.001933135	0.002153355	0.007379883	0.006405106	0.00875698	0.009912099
32.236	1	0.09446069	0.07604661	0.1254482	0.08563018	0.1987108	0.6598668	3.880647	2.710645	0.1317607	0.08383023	0.2487273	0.166174	2.043271	2.407658	1.659979	1.161234	0.09773008	0.1081574	0.1162197	0.1116864	0.417691	0.5301356	0.362877	0.4947566
32.334	1	0.002234961	0.001891426	0.001323512	0.001104319	0.0009062246	0.00248839	0.01492239	0.01054529	0.000919558	0.001198663	0.001949166	0.001556078	0.008239386	0.008788446	0.006742923	0.005030865	0.001683092	0.002325867	0.002471623	0.001586383	0.001611044	0.002074397	0.001720962	0.001781302
32.335	1	0.00453442	0.006111308	0.0203153	0.01715043	0.004434303	0.005536592	0.01666183	0.01234932	0.02274752	0.015459	0.01027247	0.007045422	0.01013119	0.01006557	0.008474588	0.006070134	0.004278616	0.004076627	0.004339202	0.004378712	0.003537478	0.003992961	0.003640256	0.003058124
32.336	1	0.0004741042	0.0006515021	0.0004826617	0.0004721679	0.005448246	0.006264416	0.01538816	0.009872902	0.001039841	0.001027886	0.001310408	0.001697618	0.00889942	0.00958833	0.007548506	0.00601885	0.001327219	0.001275663	0.001376033	0.001507844	0.005697421	0.004268508	0.006081832	0.007454368
32.336	1	0.09653071	0.09334294	0.1050517	0.1147374	0.223327	0.6220956	3.695847	2.600246	0.1303926	0.09293079	0.2096552	0.1900526	2.04526	2.140257	1.682191	1.221132	0.1098584	0.08625688	0.1152987	0.1149581	0.3961696	0.5110503	0.4169933	0.475213
32.434	1	0.002249028	0.002259162	0.001154395	0.0008014744	0.001034223	0.002325712	0.01478039	0.01054132	0.0008465441	0.001093294	0.001977228	0.00133612	0.008894515	0.008196675	0.006581666	0.005109039	0.001245004	0.002507352	0.002471027	0.00171526	0.00157767	0.002151451	0.001888051	0.001893689
32.435	1	0.00311187	0.004588624	0.01929022	0.01636065	0.003167301	0.003924005	0.01557955	0.01113541	0.02230067	0.01485308	0.009427473	0.005562683	0.009027083	0.008501949	0.006791923	0.005213328	0.002895488	0.002377006	0.002183396	0.00276467	0.001661576	0.002642867	0.002311929	0.001923069
32.436	1	0.0005780219	0.0006411328	0.0005759023	0.0003401792	0.005770849	0.007275896	0.01525565	0.009304187	0.001025298	0.001107362	0.001335222	0.001740878	0.0096323	0.009116467	0.007225772	0.006311442	0.001327314	0.00131519	0.001345135	0.001595771	0.006134577	0.004268708	0.006724917	0.008435363
32.436	1	0.08723804	0.07431199	0.114252	0.08305034	0.2345175	0.5812837	3.659784	2.598963	0.1035317	0.1067337	0.2407544	0.1791451	2.196545	2.015366	1.644212	1.249158	0.09842766	0.1381621	0.1215995	0.1117476	0.3879763	0.5249268	0.4696081	0.4730446
32.534	1	0.002564346	0.002576529	0.001158166	0.0005480028	0.001022003	0.002165586	0.01499842	0.01079014	0.001036347	0.000956687	0.001875655	0.001083423	0.009654991	0.008169968	0.006352118	0.005294778	0.001119839	0.002356965	0.002911089	0.00180557	0.001466491	0.002217466	0.002040812	0.002004041
32.535	1	0.005648997	0.007265333	0.02515907	0.02148272	0.005898475	0.005640294	0.01783538	0.01282167	0.02861669	0.02020584	0.01300786	0.007527475	0.01113438	0.01070112	0.008317092	0.006636656	0.004456975	0.004488052	0.003558518	0.003745814	0.003376509	0.004164444	0.003911355	0.002901235
32.536	1	0.0003446758	0.0005876761	0.0007237567	0.0004920333	0.006140409	0.008162756	0.01544402	0.009495788	0.0009110636	0.0008440577	0.001430316	0.001607349	0.01037143	0.009084203	0.006896857	0.006500773	0.001449046	0.001332719	0.001662474	0.001689396	0.006617182	0.005020484	0.008074069	0.009724051
32.536	1	0.0744568	0.08236208	0.14585	0.1140071	0.2361222	0.5504345	3.71516	2.665463	0.09499591	0.08628258	0.3000345	0.2053368	2.384684	2.00764	1.577965	1.302865	0.08674831	0.1475065	0.1386727	0.1023392	0.3679447	0.5545746	0.5028873	0.5038387
32.634	1	0.00290278	0.003308033	0.001493477	0.0004746923	0.0009846561	0.001837773	0.01536026	0.01104482	0.001131557	0.0008687976	0.001544787	0.001165519	0.01012863	0.008299511	0.005907344	0.005260222	0.0006708205	0.002141939	0.003335442	0.001970721	0.0014482	0.002371312	0.002056675	0.002236535
32.635	1	0.0172484	0.02604217	0.056513	0.05714788	0.01972255	0.02029219	0.03015068	0.01942958	0.06708369	0.05508212	0.0338039	0.007914227	0.02242697	0.01312174	0.01282852	0.015103	0.02013784	0.01216067	0.0168394	0.02052967	0.01014392	0.01662049	0.01915719	0.0131305
32.636	1	0.0003677491	0.0005674333	0.000676858	0.0005314995	0.006565861	0.00876305	0.01585273	0.01023922	0.0007880423	0.0008533679	0.001439256	0.00143601	0.01079014	0.009226105	0.006527406	0.00642951	0.001407215	0.001320454	0.001741958	0.001925789	0.006918779	0.005716841	0.00921162	0.01079991
32.636	1	0.08282505	0.1398746	0.1286454	0.1222481	0.2650668	0.4731465	3.802194	2.756093	0.0963194	0.09066623	0.2765084	0.1786398	2.504643	2.063707	1.451493	1.299807	0.07748968	0.07874002	0.1013655	0.1049657	0.3626476	0.5839584	0.507244	0.5528096
32.734	1	0.002889938	0.002974843	0.001580896	0.0006011933	0.001294915	0.001755082	0.01559954	0.01128812	0.001277365	0.00105761	0.001154097	0.0009135452	0.01039552	0.008748359	0.005380538	0.005077191	0.000383381	0.001918752	0.003270338	0.00169461	0.001474496	0.002605077	0.002163143	0.002372663
32.735	1	0.02899833	0.04061655	0.07523337	0.07786494	0.02583929	0.02235424	0.02454169	0.01795535	0.08834173	0.07566344	0.0513566	0.01570865	0.02057284	0.01845908	0.01978883	0.0236383	0.03367647	0.02402443	0.03139011	0.03391912	0.01898595	0.02400937	0.02422756	0.01332015
32.736	1	0.0003743202	0.000663842	0.0007409302	0.0006961439	0.006388185	0.00863603	0.01634904	0.01118314	0.0008237783	0.001032852	0.001505731	0.001345044	0.01095252	0.009427704	0.005798308	0.006177134	0.001229601	0.001117852	0.001929994	0.001945988	0.006397458	0.005881267	0.009520196	0.01073745
32.737	1	0.07804533	0.1276569	0.1456259	0.1110097	0.296832	0.4368386	3.869697	2.810611	0.0693395	0.06343321	0.2719768	0.1576151	2.57065	2.166161	1.323108	1.254207	0.07380863	0.08981101	0.1198322	0.08998282	0.3482876	0.6320194	0.5295565	0.582386
32.834	1	0.002956146	0.002989023	0.001402857	0.0007680159	0.001251663	0.001799743	0.01597394	0.01166795	0.001195377	0.001036819	0.001159522	0.0009650718	0.01052327	0.009355852	0.004742638	0.004769878	0.0006110394	0.001507474	0.003231561	0.001980739	0.001441692	0.002614904	0.002148551	0.002213846
32.835	1	0.04604537	0.06217756	0.1060298	0.108249	0.03153179	0.02914961	0.03228151	0.02713706	0.1198736	0.1067217	0.07757215	0.0340057	0.0248125	0.03678403	0.03372745	0.03045536	0.06230552	0.05283588	0.05854625	0.05735835	0.02721666	0.03371034	0.03218502	0.01925777
32.836	1	0.000465059	0.0006802066	0.0006807354	0.0006330689	0.006649748	0.008471487	0.01680347	0.01219936	0.0008123607	0.0009822843	0.001350838	0.00135275	0.01100528	0.010036	0.004998248	0.005844755	0.00120064	0.001226281	0.001903652	0.00195611	0.006424876	0.006269333	0.01060995	0.01074716
32.837	1	0.07093292	0.09648285	0.1272817	0.1245549	0.302784	0.4030238	3.972525	2.905808	0.0680379	0.0640789	0.2826466	0.171261	2.605564	2.325178	1.162587	1.193386	0.06981224	0.1059384	0.1391811	0.08426288	0.3590489	0.6419439	0.5477808	0.5455552
32.934	1	0.003688336	0.003509122	0.001200204	0.0009699243	0.001163471	0.001952098	0.01596053	0.01183028	0.001253147	0.001397919	0.001338184	0.00119218	0.01067013	0.009943976	0.004042982	0.004328194	0.001574183	0.001418535	0.003579196	0.002547904	0.00150866	0.002558749	0.002309343	0.001850909
32.935	1	0.04405214	0.09387557	0.1717803	0.1775339	0.04539874	0.04542629	0.04606569	0.03447088	0.1936212	0.1659916	0.1011209	0.03702266	0.04564493	0.04583083	0.0331385	0.03017434	0.07250047	0.05153318	0.07771092	0.09596062	0.03121795	0.04442677	0.04785501	0.03228352
32.936	1	0.0005469385	0.0006307959	0.0007544779	0.0004961513	0.007314122	0.008760073	0.01693523	0.01287829	0.0009324305	0.001063641	0.001168964	0.001343246	0.01121221	0.01070348	0.004017038	0.005153286	0.001334026	0.001390291	0.001790816	0.002058796	0.006676828	0.007197243	0.01237291	0.01140426
32.936	1	0.07214275	0.06193504	0.09146053	0.1125113	0.2771893	0.4688731	3.994207	2.957946	0.09346484	0.09933172	0.2742723	0.1930489	2.640115	2.480443	0.9886653	1.043673	0.1029536	0.08367455	0.1212629	0.07092457	0.3535035	0.64303	0.5799399	0.436191
33.034	1	0.004674404	0.004191332	0.001085537	0.000993303	0.0009993352	0.002413158	0.01630242	0.01219257	0.001043403	0.001619584	0.001600052	0.001493049	0.01039948	0.01061823	0.003504336	0.004299785	0.002331393	0.001367874	0.004186427	0.003177367	0.00153966	0.002665421	0.002244874	0.001411811
33.035	1	0.05691606	0.1473839	0.2821538	0.2882751	0.06891234	0.07438109	0.06378429	0.03958037	0.3285214	0.2735969	0.1422102	0.0530164	0.05541986	0.04050414	0.02325767	0.02804604	0.07886673	0.06660136	0.112955	0.1602607	0.03834105	0.05691947	0.07130181	0.04445538
33.036	1	0.0005158702	0.0006457157	0.0007895356	0.0008310913	0.009580944	0.01168307	0.01739289	0.01358858	0.001086274	0.001497218	0.00121767	0.001514982	0.01118701	0.01140337	0.003352111	0.004970487	0.001789548	0.001847553	0.002638393	0.00276987	0.00842304	0.009875143	0.01721078	0.01497765
33.036	1	0.05581991	0.09098313	0.1162347	0.1142383	0.2100569	0.5833954	4.089423	3.054657	0.08234944	0.07989045	0.2984851	0.2115653	2.587521	2.586151	0.838342	1.045308	0.09712067	0.1098444	0.1114548	0.08926349	0.3617809	0.6706381	0.5494037	0.3556246
33.134	1	0.004649224	0.004342553	0.0008082517	0.0009680946	0.001037845	0.002995691	0.01648039	0.01214528	0.0007599081	0.001528196	0.001993702	0.001751166	0.009761103	0.01052464	0.003247846	0.004590013	0.002540884	0.0009629278	0.003708116	0.003424307	0.001647912	0.002786593	0.0021993	0.001389866
33.135	1	0.06708647	0.1618693	0.3057908	0.3037576	0.06808465	0.07069534	0.05422625	0.0391506	0.3376128	0.2718395	0.1424412	0.06970088	0.05106478	0.03680035	0.02445563	0.04403207	0.07714418	0.07537197	0.1233402	0.1747737	0.03974452	0.05936526	0.06684079	0.04169571
33.136	1	0.0003908655	0.0006271309	0.0005816292	0.0009850779	0.009526373	0.01130634	0.01745091	0.01342129	0.001065025	0.00149307	0.001420296	0.001091895	0.01067553	0.01138873	0.002982025	0.005085326	0.001613142	0.001906077	0.002806522	0.002757304	0.007682507	0.01008135	0.01765221	0.01501896
33.136	1	0.0425425	0.09763795	0.1196255	0.1178431	0.2111672	0.7300411	4.064843	2.995798	0.1019352	0.1081923	0.308655	0.1551671	2.444118	2.572615	0.7676117	1.095608	0.1110273	0.1197375	0.08747268	0.1140221	0.3890356	0.7192231	0.545084	0.3669498
33.234	1	0.002134817	0.002201176	0.0009410511	0.0007708063	0.00114785	0.003434018	0.0164349	0.01204887	0.0007404786	0.001140273	0.001872903	0.001134965	0.009292061	0.01055404	0.003195499	0.004644678	0.001185908	0.0006673281	0.00172363	0.001882096	0.001608173	0.002817713	0.002274505	0.001519012
33.235	1	0.07012519	0.1714027	0.3060857	0.2926749	0.06752609	0.06185412	0.04855945	0.04397008	0.3294982	0.2573764	0.1375784	0.08223328	0.04574857	0.03747549	0.02072966	0.04299631	0.08395048	0.09017423	0.1222018	0.1713036	0.03893933	0.05874601	0.05940254	0.03258323
33.236	1	0.01853108	0.01534839	0.01244917	0.01302992	0.04095928	0.04432088	0.04048644	0.03459817	0.01838898	0.0226824	0.02460791	0.02333964	0.03011569	0.02788829	0.02268706	0.02211404	0.02578643	0.02276768	0.02354926	0.01616082	0.02958869	0.03370787	0.05123824	0.04156583
33.236	1	0.04699128	0.09771402	0.09215757	0.08517445	0.2352974	0.845729	4.050693	2.955592	0.08463655	0.1178274	0.2758044	0.1371121	2.308611	2.576439	0.744804	1.132596	0.1296166	0.1034089	0.09718448	0.1040623	0.3759558	0.7063967	0.5481367	0.3981937
33.334	1	0.0002465057	0.0003918628	0.0007265384	0.0006376022	0.001490469	0.004002111	0.01465868	0.01081052	0.0007558668	0.0006649179	0.0012567	0.0008126257	0.009015735	0.01034474	0.003374642	0.005517622	0.0006705519	0.0005846982	0.0004692322	0.0004383971	0.001514512	0.002892727	0.001947977	0.001618854
33.335	1	0.05724669	0.09273169	0.1387804	0.1277992	0.03646574	0.04365421	0.04511087	0.02903689	0.1441236	0.1144138	0.07763638	0.04051666	0.03198316	0.02547346	0.01215144	0.02467407	0.04766351	0.04131646	0.06787077	0.08000644	0.01701627	0.03055568	0.03770289	0.02594533
33.336	1	0.0003130306	0.0004660766	0.0007244198	0.0008487303	0.00614394	0.006099408	0.01557648	0.01132564	0.0007888821	0.001103212	0.001239653	0.00113996	0.009493076	0.01136334	0.003600459	0.005501999	0.001259419	0.001464229	0.001556634	0.001611822	0.003662662	0.006216445	0.009571418	0.008776629
33.336	1	0.06055443	0.06558875	0.1343928	0.115068	0.3338885	1.017658	3.635297	2.642247	0.128821	0.1630324	0.2651074	0.2061554	2.239591	2.553573	0.8126698	1.320398	0.1602413	0.1465697	0.1021125	0.09751815	0.3760716	0.7489281	0.5171129	0.4179231
33.434	1	0.0002771811	0.0005033577	0.0005946758	0.0004697388	0.001575012	0.003943755	0.01422303	0.01023826	0.0005494818	0.0005323928	0.001180886	0.0005816736	0.009096984	0.01016447	0.004077644	0.005868699	0.0005140459	0.000655859	0.0005398827	0.0004350768	0.001599933	0.00297298	0.001869761	0.001737693
33.435	1	0.06225128	0.08772596	0.1312426	0.1189416	0.04051966	0.04419867	0.04930998	0.02984683	0.1382406	0.1044689	0.07598155	0.04633811	0.03553585	0.0302042	0.0214315	0.0287232	0.05076734	0.04648865	0.06806101	0.07496626	0.02039975	0.02993514	0.03690881	0.02475991
33.436	1	0.0002845445	0.0004370271	0.0005602946	0.0005376013	0.007221449	0.007613101	0.01530858	0.01016795	0.0008853007	0.001067537	0.001415509	0.0009266663	0.009762141	0.01134322	0.004355648	0.006119689	0.001393849	0.001723137	0.002087662	0.002044051	0.004266341	0.007699343	0.01173605	0.01068202
33.437	1	0.08182648	0.07436372	0.1099352	0.09704971	0.3864667	0.9927725	3.495303	2.482684	0.09597584	0.119494	0.2402255	0.1382437	2.23733	2.494141	0.9498694	1.439029	0.1165448	0.1464178	0.1069465	0.1119229	0.3747307	0.7456645	0.5075914	0.4452027
33.534	1	0.0004349424	0.0005282426	0.0006093073	0.0004290819	0.001757904	0.00393569	0.0132748	0.009450402	0.0004659881	0.000544708	0.001028246	0.0006584666	0.009161265	0.00955753	0.004298441	0.00624489	0.0004753756	0.0007348766	0.0005240369	0.0004664872	0.001871855	0.00304457	0.001744862	0.001712867
33.535	1	0.06050915	0.08460978	0.1337028	0.1189006	0.03659272	0.03058522	0.03568778	0.02614858	0.1435247	0.09994064	0.06866174	0.04948547	0.02808219	0.03047302	0.02873192	0.03363461	0.05444157	0.05120078	0.06610841	0.0727685	0.02347194	0.03003634	0.02826058	0.01683404
33.536	1	0.0005599716	0.000495308	0.0006002656	0.0004076898	0.005357151	0.005183356	0.01395254	0.009301278	0.0007770276	0.0009822635	0.001272443	0.001048299	0.009923953	0.01045835	0.004810048	0.006390423	0.001178067	0.001414714	0.001611639	0.001306761	0.003024569	0.005906075	0.007739183	0.007174727
33.536	1	0.07501975	0.1031513	0.06865063	0.08890365	0.4454349	0.9880682	3.242575	2.323024	0.1007747	0.1409795	0.2018627	0.1433335	2.261343	2.336128	1.022593	1.538628	0.1239162	0.1675931	0.1112032	0.1282307	0.4423423	0.7797922	0.4462121	0.4449674
33.634	1	0.0003451674	0.0005867048	0.0005774092	0.0005477393	0.001946264	0.00371556	0.01297075	0.009534024	0.0004272156	0.0004795807	0.001006496	0.0006158144	0.00949033	0.009200355	0.004234199	0.006001579	0.0005532338	0.0008227364	0.0004810944	0.00059621	0.002022258	0.002877546	0.001536897	0.001643091
33.635	1	0.05026079	0.06054378	0.1010574	0.0910869	0.03514228	0.02565872	0.03048293	0.02702802	0.1090347	0.07246106	0.05473662	0.04427219	0.03017982	0.02150592	0.03132107	0.02392038	0.04201321	0.04301066	0.04818651	0.05031227	0.0285729	0.03223994	0.02760589	0.01571121
33.636	1	0.0004736671	0.0004970278	0.0004650596	0.0006380739	0.005282568	0.005090857	0.01366948	0.009217712	0.0008247521	0.001013865	0.001380929	0.001052218	0.01026323	0.01008008	0.004841115	0.006230417	0.00103324	0.001299478	0.001377308	0.001269246	0.002934164	0.005509838	0.006978618	0.006570177
33.636	1	0.0946176	0.1132826	0.09803276	0.1528808	0.4888712	0.9307411	3.201529	2.335663	0.0987705	0.1118006	0.2229294	0.1549665	2.356661	2.249473	1.011083	1.460116	0.1301655	0.1713676	0.1013737	0.1366933	0.4957965	0.7409442	0.4219686	0.4285638
33.734	1	0.000507628	0.0003697652	0.000855157	0.0003827435	0.002124683	0.003394839	0.01303559	0.009776744	0.0006317766	0.0003577052	0.001001701	0.0004325241	0.01000218	0.009139952	0.004261339	0.005733734	0.000700664	0.000595279	0.0006379171	0.0005635195	0.00224749	0.002633651	0.001654543	0.001508742
33.735	1	0.02918071	0.02805802	0.05084683	0.04470094	0.01475908	0.01577434	0.02310135	0.02028656	0.05378629	0.03227569	0.03324664	0.02746437	0.01978652	0.01789712	0.01444221	0.01348334	0.02628994	0.02346984	0.02349976	0.02005762	0.01232973	0.01369007	0.01310536	0.008926195
33.736	1	0.0006545973	0.0004498807	0.0006133619	0.0005271278	0.005417154	0.005290571	0.01356312	0.009731794	0.000670382	0.0007815432	0.001151979	0.001096439	0.01055608	0.009806662	0.004887253	0.006108737	0.000855983	0.001165287	0.001298478	0.001294754	0.002767532	0.005464867	0.00663444	0.006095642
33.736	1	0.1006575	0.06590395	0.1356814	0.1522558	0.538159	0.8534909	3.228192	2.417144	0.0938169	0.0995441	0.1779281	0.1505984	2.471511	2.250349	1.039947	1.396172	0.1146554	0.1547709	0.1193443	0.1367293	0.5430397	0.6838434	0.4106342	0.3876993
33.834	1	0.0006810427	0.0007479847	0.0008959624	0.00057948	0.002001029	0.003084181	0.01336955	0.01032624	0.0006862616	0.000596998	0.001240168	0.0006235202	0.01040902	0.009530245	0.004636049	0.005493282	0.000789797	0.0008821431	0.0007596392	0.0005547782	0.002444972	0.002415351	0.00162415	0.001500162
33.835	1	0.0250217	0.0248305	0.06295395	0.0544544	0.02286307	0.01993882	0.02499424	0.02240952	0.06979961	0.03945629	0.0274886	0.02745513	0.02095663	0.02161845	0.01344562	0.01911202	0.02224898	0.0223545	0.01776144	0.02619913	0.01239292	0.01779776	0.01787563	0.01151269
33.836	1	0.0005557596	0.0006410374	0.000532314	0.0004483952	0.006188683	0.005967101	0.0136618	0.01062299	0.0009457891	0.0008516187	0.001199465	0.001135183	0.0109307	0.009988526	0.005451844	0.006051222	0.0007468181	0.001024564	0.001459204	0.001491864	0.003352566	0.006068087	0.007233718	0.0066931
33.836	1	0.0669447	0.1398399	0.1305413	0.1147002	0.5089056	0.7733698	3.330184	2.567149	0.1036125	0.09183847	0.214562	0.1742478	2.578042	2.345825	1.116799	1.346025	0.1122871	0.1028927	0.1002699	0.1201508	0.6004586	0.616633	0.3836927	0.3654169
33.934	1	0.0005883079	0.0009095138	0.001067903	0.0007775084	0.001694444	0.002734881	0.01365973	0.01073592	0.0006066007	0.0005896467	0.001163591	0.0006670264	0.01060321	0.0101966	0.005095815	0.005213281	0.0007214609	0.0007993751	0.0007617871	0.0005126458	0.002538469	0.002184623	0.001380431	0.001185408
33.935	1	0.04557662	0.02638455	0.1135589	0.1002621	0.04146228	0.02938824	0.01943292	0.03769262	0.1259019	0.07292179	0.02429672	0.06141474	0.02896609	0.03215187	0.01516447	0.02506462	0.0426777	0.05432062	0.01624379	0.04708771	0.01498299	0.03021123	0.03273021	0.01443224
33.936	1	0.000432563	0.0006653183	0.0006729744	0.0004217581	0.00644005	0.006283411	0.01361207	0.01128574	0.0009365126	0.0007839189	0.001368922	0.001274628	0.01108499	0.0106344	0.00583211	0.005986274	0.0008619928	0.001128023	0.001463063	0.001333475	0.003830599	0.006335614	0.007305597	0.006760664
33.936	1	0.05931367	0.1341657	0.1678765	0.0798314	0.4220571	0.6986789	3.397902	2.690077	0.09386592	0.08323849	0.268947	0.1880293	2.662007	2.521111	1.25705	1.286442	0.08786902	0.106759	0.08480486	0.07644568	0.6272826	0.5421475	0.3244306	0.3033695
34.034	1	0.0008464962	0.0009153044	0.0008290442	0.0009217857	0.00141153	0.002491409	0.01397864	0.01132583	0.0006978102	0.0007732882	0.001017914	0.0007211859	0.01049016	0.01083588	0.005145221	0.004881811	0.0007885861	0.0006342567	0.0007053003	0.0006157164	0.002348085	0.002096508	0.001060852	0.00114202
34.035	1	0.05138022	0.03238324	0.1273786	0.1266996	0.04869093	0.03629543	0.02389068	0.03869097	0.1543441	0.09907561	0.05463416	0.06451347	0.03685084	0.03315657	0.02611079	0.01933906	0.06164151	0.05218305	0.0350604	0.04615387	0.02346451	0.03078754	0.04121323	0.01570944
34.036	1	0.0006967465	0.0006367359	0.0006624375	0.0006048378	0.006748484	0.006403054	0.01368382	0.01200331	0.0008714384	0.0007221461	0.001422363	0.001492034	0.01079513	0.01117614	0.005961681	0.005724522	0.001015685	0.001252681	0.001561536	0.001537004	0.004085178	0.007042204	0.007338759	0.00716862
34.036	1	0.1006128	0.1187205	0.1324504	0.07116102	0.3315206	0.6083618	3.509049	2.819487	0.05988169	0.09700282	0.2581984	0.2163822	2.627105	2.702252	1.302372	1.205056	0.0917819	0.09056841	0.1025239	0.07221215	0.5860977	0.509064	0.2593257	0.2775243
34.134	1	0.0005033861	0.0006828002	0.0005261477	0.0006950956	0.0009512215	0.002207837	0.01410669	0.01142999	0.0004629485	0.0006919125	0.0007874186	0.0009395226	0.01017316	0.01130296	0.005720884	0.004946933	0.0006699321	0.000662786	0.0005136731	0.0006054537	0.002194793	0.001985792	0.0008838658	0.001282333
34.135	1	0.0441508	0.07589852	0.1374771	0.1423208	0.0441507	0.04364436	0.0487955	0.03995654	0.1584846	0.1363297	0.09493133	0.05555439	0.03892142	0.03183246	0.02831698	0.02552725	0.06826101	0.03292433	0.04788879	0.06809776	0.02817338	0.02843591	0.03457761	0.02640949
34.136	1	0.0005454191	0.0004833855	0.0007064375	0.0006914894	0.006512514	0.006134687	0.01349062	0.01213082	0.0007327152	0.0008664316	0.001339004	0.001563532	0.01052843	0.01161182	0.006286288	0.005812965	0.001026995	0.001290961	0.001475844	0.001660522	0.00399645	0.007235857	0.007163044	0.007379395
34.136	1	0.124306	0.1000414	0.142456	0.1230043	0.2235208	0.5573933	3.541525	2.862563	0.06266513	0.0876936	0.2370894	0.2368412	2.554165	2.818043	1.414205	1.226699	0.08292829	0.09996286	0.08122222	0.06741297	0.5412023	0.4921535	0.2227697	0.3084008
34.234	1	0.0002981752	0.0004708507	0.0004750353	0.000959152	0.0005959066	0.002252497	0.01436901	0.01148661	0.000460637	0.0008700964	0.0009233426	0.0008651801	0.00962575	0.01142299	0.006174383	0.00495665	0.0007540764	0.0006227459	0.0005589646	0.0005227379	0.002077948	0.001948205	0.0007716669	0.001653569
34.235	1	0.04678625	0.1041397	0.1721379	0.1830026	0.04255677	0.04819025	0.06046656	0.04619491	0.1938708	0.1740501	0.1257641	0.06133481	0.03978956	0.02781413	0.02356494	0.03108137	0.08579722	0.03874868	0.06735169	0.09487563	0.02671458	0.03048355	0.04058162	0.03371513
34.236	1	0.0004542752	0.0004874612	0.0006267212	0.0007749289	0.005863747	0.005919473	0.01331832	0.01181476	0.0007895409	0.001050912	0.001264248	0.001421371	0.009946565	0.01181159	0.006680609	0.005736413	0.001080739	0.001211081	0.001332937	0.001481554	0.003974039	0.007163367	0.00683516	0.007471277
34.236	1	0.1014159	0.1019773	0.1387594	0.1561681	0.1453384	0.5593887	3.590123	2.857656	0.05989149	0.104349	0.2517575	0.2447913	2.409007	2.839979	1.540427	1.231844	0.09149909	0.08537464	0.1124157	0.05497929	0.5072816	0.4822127	0.2020245	0.3906053
34.334	1	0.0001702528	0.0005822072	0.0006452134	0.001191638	0.0008627055	0.002207267	0.01533043	0.01197235	0.0007111229	0.0007856237	0.0009483291	0.0008762767	0.009474975	0.01138035	0.006899418	0.005585727	0.0008922615	0.0007607395	0.0005397884	0.0005874241	0.002131588	0.00194904	0.000881521	0.001823053
34.335	1	0.07799888	0.1686048	0.2612301	0.2746856	0.04302618	0.04703987	0.05587836	0.0373199	0.2976159	0.2688259	0.1921597	0.0842	0.05863054	0.04187318	0.02842814	0.03262006	0.1420073	0.07433969	0.1162692	0.1601824	0.0332277	0.04942664	0.05947498	0.04614644
34.336	1	0.0004293177	0.0007824136	0.0008355015	0.001073767	0.009222738	0.01100833	0.01378755	0.01204323	0.001292695	0.001174447	0.001299755	0.001373774	0.009859075	0.01198035	0.007647243	0.00657972	0.002012626	0.001924547	0.002587305	0.002546284	0.007632906	0.01067426	0.01333107	0.01321538
34.336	1	0.07406613	0.1252256	0.1135005	0.1256986	0.2205507	0.5297196	3.807729	2.943711	0.08857299	0.07472346	0.2375915	0.1634385	2.341412	2.822492	1.726163	1.369286	0.1039158	0.07924221	0.09910912	0.06981115	0.5382217	0.4405465	0.1981709	0.4287495
34.434	1	0.0004578789	0.0006854491	0.0008902562	0.001195678	0.001209616	0.002314459	0.0148673	0.0110579	0.0008747032	0.0007464738	0.001350885	0.0007377943	0.008848637	0.01079135	0.007174567	0.005732464	0.0006833828	0.0006372882	0.0004922428	0.0006313082	0.002133349	0.002013755	0.0008559976	0.001940178
34.435	1	0.1250686	0.2033878	0.2985863	0.310154	0.0554365	0.05319493	0.05283567	0.03118456	0.3436621	0.3083617	0.2226739	0.10833	0.0607722	0.0489362	0.02950167	0.0375613	0.1736483	0.1049913	0.1472452	0.1921	0.03974505	0.05759482	0.06711752	0.04923731
34.436	1	0.0004692197	0.0008512372	0.0009492786	0.001083745	0.00774985	0.009236507	0.01314084	0.01051382	0.001138456	0.001029651	0.001617783	0.001252325	0.009364981	0.01130724	0.007741699	0.006729017	0.001832502	0.001701864	0.00225217	0.002195878	0.006705746	0.008996305	0.01139786	0.01127752
34.436	1	0.1188099	0.132063	0.1747705	0.115346	0.2728898	0.5527311	3.678003	2.739361	0.09051457	0.1059746	0.2461687	0.1736796	2.202615	2.676092	1.796873	1.422435	0.1077334	0.08552262	0.1008905	0.0670687	0.5291367	0.4412718	0.1729682	0.4748188
34.534	1	0.0004131901	0.0007097115	0.000884634	0.0009340305	0.001334765	0.002456921	0.01450791	0.01068651	0.0008869709	0.0008725396	0.001658224	0.000824529	0.008613877	0.01013196	0.007306545	0.005985316	0.0005925027	0.0006350013	0.0003703601	0.0007117971	0.002026703	0.001719046	0.0007435777	0.00175402
34.535	1	0.1434539	0.2176064	0.3098702	0.3198891	0.05727823	0.05230871	0.04860711	0.03883756	0.357795	0.3144616	0.2271862	0.1217649	0.05684051	0.04362525	0.03667078	0.04553828	0.1873406	0.1187006	0.1653604	0.2026219	0.04236021	0.04932328	0.05339246	0.03829362
34.536	1	0.0006611463	0.0008886631	0.0008792052	0.001026074	0.007469964	0.008702092	0.01273918	0.00984283	0.001231516	0.001267877	0.001762288	0.001269997	0.009044241	0.01058955	0.007867906	0.006950523	0.001519738	0.001726343	0.001978081	0.002236378	0.006337384	0.007833531	0.01034932	0.010354
34.536	1	0.1294672	0.1078272	0.1535592	0.1015115	0.3158329	0.5951437	3.589682	2.646982	0.1100818	0.1012112	0.2849654	0.1697694	2.142543	2.494911	1.831958	1.472105	0.1059209	0.1229272	0.06932197	0.1057145	0.4967475	0.4050716	0.1455664	0.4660569
34.634	1	0.0003631753	0.0005698634	0.000934277	0.0008703713	0.001393497	0.00245825	0.01385012	0.01014784	0.00123659	0.0009965872	0.001366271	0.000862693	0.00877095	0.009445179	0.007392092	0.006265668	0.0005594074	0.000530046	0.0003779082	0.0007158578	0.001819807	0.001860333	0.0008081933	0.001765941
34.635	1	0.1517065	0.219107	0.2957045	0.2937872	0.05554188	0.0430113	0.04505217	0.0433367	0.3333466	0.2893967	0.2125181	0.1270177	0.05208572	0.04439324	0.05055114	0.05301973	0.1984609	0.1505285	0.1860783	0.1973028	0.04979428	0.05274414	0.05086671	0.03291541
34.636	1	0.0006743649	0.0007370462	0.001048015	0.0007890934	0.006128455	0.007163011	0.01204631	0.00947942	0.001099824	0.001094144	0.001631821	0.001447624	0.008988182	0.009642641	0.007987941	0.007090867	0.001517767	0.001526643	0.001748845	0.001928083	0.00502654	0.005976368	0.008168307	0.00824825
34.636	1	0.111237	0.07714761	0.1279245	0.0830942	0.3299799	0.5906123	3.419398	2.506478	0.1292402	0.07120439	0.2155107	0.1701228	2.178866	2.323812	1.85488	1.547478	0.1171677	0.124707	0.05304493	0.1211219	0.4630931	0.4475221	0.1810609	0.458698
34.734	1	0.0003425921	0.0004838338	0.0009282674	0.00101243	0.001238916	0.002320595	0.01311095	0.009822187	0.001045537	0.00101217	0.001593269	0.0006937975	0.009036677	0.008836046	0.007114326	0.006296693	0.0006864316	0.0006251293	0.0005103577	0.000613243	0.001818059	0.001922683	0.0009220281	0.00175413
34.735	1	0.1660669	0.2289722	0.2963761	0.281581	0.04222749	0.04295649	0.05279507	0.04430592	0.3201344	0.2797398	0.2138013	0.1412238	0.05244443	0.03876189	0.04501624	0.04039612	0.1976032	0.1633912	0.2002279	0.2003953	0.03734187	0.04708771	0.04618263	0.02889174
34.762	1	0.0004106638	0.0008953107	0.001047631	0.0009835192	0.00494626	0.005835534	0.01154917	0.009560544	0.0009019277	0.0009906836	0.001699921	0.001383525	0.009181458	0.009060552	0.007550674	0.007163983	0.001501094	0.001368822	0.001431986	0.001472843	0.004097803	0.004515082	0.006507065	0.006533693
34.762	1	0.09193355	0.07597015	0.1264027	0.1006476	0.3201038	0.5571964	3.246569	2.421037	0.08895475	0.08200682	0.2307555	0.176043	2.226758	2.197892	1.766829	1.559061	0.1249775	0.1361406	0.066567	0.1378958	0.4428761	0.4611949	0.2005494	0.4533097
34.834	1	0.0006040239	0.0005565615	0.001000171	0.0009067264	0.001349217	0.002259399	0.01356067	0.0100181	0.001311291	0.001050691	0.001912295	0.0007983962	0.009506437	0.008812197	0.006955565	0.006477937	0.0007760977	0.0008460513	0.0008538376	0.0007293064	0.001593732	0.002134385	0.0008117388	0.001836101
34.835	1	0.1949926	0.2707094	0.3488941	0.3290861	0.06020558	0.05520934	0.06205622	0.06156179	0.374664	0.3281685	0.2527045	0.1579953	0.05992587	0.05190252	0.05442269	0.04105989	0.2094955	0.1697042	0.2290405	0.2360294	0.05114775	0.05755213	0.05175303	0.03116918
34.836	1	0.0004749799	0.000762153	0.001154164	0.000836314	0.005698877	0.006899463	0.01173317	0.01050785	0.001115063	0.00100435	0.001739393	0.001237457	0.009716794	0.008919043	0.00730328	0.007157687	0.001476529	0.00125318	0.001803449	0.001521052	0.004873559	0.005274493	0.007834582	0.007972391
34.836	1	0.09771803	0.06518635	0.1634135	0.1027071	0.3219016	0.5692083	3.333034	2.498026	0.08105496	0.08013922	0.2864585	0.1796663	2.35676	2.179298	1.728691	1.586085	0.09355365	0.1481194	0.1247821	0.1031548	0.4038489	0.5507926	0.2146516	0.4570962
34.934	1	0.000840283	0.0008924473	0.00109988	0.0008408313	0.001309746	0.0022405	0.0140694	0.01059468	0.001407486	0.001030196	0.001816	0.0009574642	0.01009596	0.008944551	0.006399852	0.006287644	0.001096443	0.0011208	0.001288579	0.0007372149	0.001323017	0.002506317	0.0009068283	0.001979067
34.935	1	0.2023891	0.2775061	0.3567308	0.3330164	0.05846882	0.05351869	0.05814463	0.05536536	0.3822047	0.3301471	0.2540651	0.1586832	0.05385932	0.05330769	0.04628804	0.04908917	0.1935061	0.1634955	0.2348426	0.2438388	0.05132002	0.05739339	0.0540044	0.03164165
34.936	1	0.0004195127	0.0006723732	0.001314994	0.0008074781	0.005915942	0.007129406	0.01237963	0.01168374	0.001110272	0.000947206	0.001458317	0.001536543	0.01027223	0.009026344	0.006661614	0.007023537	0.001551356	0.001271673	0.002060199	0.001482072	0.005320417	0.005888404	0.00835482	0.008613045
34.936	1	0.0769091	0.1335997	0.1790825	0.1141847	0.3102709	0.571727	3.473473	2.620813	0.05882715	0.1147528	0.2580914	0.1600355	2.485173	2.223309	1.565322	1.539891	0.07553824	0.09901859	0.08013166	0.1078162	0.3297474	0.5859401	0.2215382	0.5057236
35.034	1	0.0008110765	0.000925156	0.0007701513	0.0006398294	0.001255049	0.002068955	0.01427406	0.010751	0.001363522	0.0008712522	0.001541262	0.0009768436	0.01029841	0.009202005	0.005812669	0.006013315	0.000951296	0.001396089	0.001091658	0.0009282028	0.001264311	0.002817921	0.0009936562	0.002226525
35.035	1	0.1958871	0.2603292	0.3311687	0.3011522	0.05547746	0.0549461	0.06132688	0.04748451	0.3484781	0.2953931	0.2263828	0.1468198	0.04642676	0.04983759	0.04531305	0.05559658	0.170803	0.157569	0.2237064	0.228091	0.05532585	0.05900099	0.05373619	0.02940571
35.036	1	0.0004586489	0.000964549	0.00092934	0.0006182419	0.00611623	0.00723316	0.0125588	0.01225943	0.001116376	0.001026053	0.001075685	0.001475919	0.01065681	0.009267869	0.006070008	0.006708216	0.001527845	0.001432555	0.001933017	0.001612168	0.006252367	0.006534273	0.009284947	0.009010991
35.036	1	0.09948756	0.1105988	0.1097175	0.07987448	0.2790119	0.5077253	3.538824	2.67041	0.06351035	0.06306565	0.2652276	0.1597466	2.55715	2.280828	1.431876	1.472173	0.06317156	0.131454	0.08455446	0.10735	0.3077502	0.6668429	0.2439372	0.5463787
35.134	1	0.0007845801	0.0009534515	0.0008257509	0.0004568011	0.0009769559	0.002041146	0.01396175	0.01041197	0.001186323	0.0008056495	0.001226982	0.0008574798	0.01042443	0.009534118	0.00530208	0.005479091	0.0008829043	0.001263484	0.00132523	0.0008989828	0.001139031	0.002786664	0.001149845	0.0021385
35.135	1	0.16409	0.2173938	0.2725583	0.2392998	0.04452797	0.04406084	0.0518093	0.03938942	0.2853354	0.2378482	0.183584	0.1224969	0.05733439	0.04932245	0.04173233	0.04348818	0.1418964	0.1397296	0.1863717	0.186765	0.04360893	0.05263909	0.05104741	0.02967215
35.136	1	0.0006181346	0.0009532776	0.0005894749	0.000529356	0.005309957	0.005559624	0.01260684	0.01198548	0.0008320647	0.0008251022	0.001019662	0.001387216	0.01084319	0.009672551	0.005251798	0.006258389	0.001440022	0.001434979	0.001720196	0.001396255	0.005953489	0.005914349	0.007989555	0.007499223
35.136	1	0.1068518	0.1235939	0.1577159	0.1317227	0.2181774	0.4766127	3.46076	2.597386	0.05891357	0.05052385	0.2710036	0.1349614	2.604044	2.374015	1.298417	1.34722	0.09047853	0.1046918	0.09562898	0.07945621	0.2797235	0.6981307	0.2910765	0.5109479
35.234	1	0.001660588	0.001591892	0.001364666	0.000710743	0.0009869495	0.002181193	0.01423687	0.01063372	0.001758615	0.001065593	0.001356497	0.00128381	0.01034368	0.01012457	0.004882326	0.005362325	0.001216334	0.002185133	0.002099517	0.001309687	0.0009867664	0.003090331	0.001447221	0.001709222
35.235	1	0.1692547	0.2367452	0.3644833	0.3177386	0.07327112	0.07658211	0.06275873	0.04778528	0.3951162	0.297467	0.1802221	0.1566847	0.05413275	0.060204	0.04245303	0.0588194	0.1280947	0.1494485	0.1570422	0.2235367	0.04317903	0.05250196	0.04712795	0.02323845
35.236	1	0.0003567708	0.0006331063	0.0009703705	0.0007753289	0.004278846	0.004018358	0.0133086	0.01216988	0.001046093	0.0007928572	0.001021685	0.001485523	0.01090633	0.01038586	0.004740485	0.006148979	0.001458274	0.001354794	0.001391797	0.001307776	0.005543706	0.00534218	0.007338841	0.006323399
35.236	1	0.085526	0.06459274	0.1482651	0.08849405	0.2016069	0.5169543	3.534278	2.65502	0.09161062	0.1016306	0.2584952	0.130984	2.606782	2.500406	1.151423	1.30931	0.07053306	0.1078902	0.08398047	0.08793376	0.2351252	0.737318	0.3272517	0.4136712
35.334	1	0.005914531	0.00552538	0.003026977	0.0009320354	0.00124258	0.00212218	0.01656851	0.01253112	0.002616149	0.001522852	0.001661808	0.002287914	0.0104986	0.01060373	0.003847013	0.0049963	0.003545063	0.005962288	0.005776295	0.003019127	0.001105838	0.003005733	0.00174608	0.001442543
35.335	1	0.1459143	0.2396239	0.4530221	0.3960695	0.07353813	0.07895431	0.0637771	0.05612302	0.49712	0.3432049	0.1382099	0.2124998	0.07804719	0.07497169	0.03734539	0.06809747	0.1405163	0.1899893	0.147692	0.2616862	0.04170073	0.06675692	0.06956291	0.03033389
35.336	1	0.001743114	0.001819892	0.002553901	0.002240939	0.01194775	0.01549952	0.01614541	0.01487142	0.002544503	0.003214906	0.002657037	0.003352459	0.01275213	0.01218271	0.004654903	0.007102652	0.003822576	0.003995696	0.004733847	0.004658146	0.01514088	0.01562838	0.02267022	0.01989659
35.337	1	0.08102018	0.07538196	0.1025913	0.1073238	0.2680683	0.4792276	4.104636	3.108087	0.09400886	0.05037568	0.2749523	0.1996791	2.620812	2.597224	0.878205	1.192585	0.07868752	0.1253061	0.1028218	0.0992748	0.2082314	0.6922978	0.3952377	0.3422549
35.434	1	0.008524865	0.007314934	0.00327284	0.001308992	0.001380672	0.002362636	0.01702261	0.01282007	0.002747536	0.001615004	0.001902509	0.002339294	0.01050715	0.01124552	0.002753979	0.004445589	0.0050763	0.007119795	0.007498775	0.003931551	0.000953403	0.00284228	0.001904713	0.001420974
35.435	1	0.1085497	0.2301219	0.4813612	0.4336656	0.07028519	0.06638885	0.06036748	0.06361738	0.5374099	0.359838	0.1133259	0.22868	0.07774249	0.07512478	0.02891304	0.05247951	0.1473093	0.1947996	0.1393075	0.2737846	0.03393498	0.05377937	0.06227303	0.04376217
35.436	1	0.04887369	0.04309509	0.04767884	0.03802057	0.05219589	0.07642453	0.04417556	0.05438984	0.03353248	0.04261886	0.03622067	0.03531786	0.05172876	0.05893458	0.04125021	0.0515334	0.0391992	0.0535116	0.04407868	0.03597537	0.1020685	0.0791193	0.0953949	0.08943337
35.436	1	0.06783108	0.1017918	0.08706926	0.1174885	0.3082357	0.5598901	4.211114	3.15016	0.09224122	0.0967823	0.2858662	0.154087	2.578234	2.736959	0.612071	1.053216	0.08195728	0.1204595	0.0627199	0.1127941	0.1706165	0.670931	0.4526208	0.3639239
35.534	1	0.005644064	0.004680811	0.002467945	0.001202037	0.001451779	0.002662207	0.01716289	0.01271513	0.002117609	0.001094397	0.00146628	0.001793004	0.009609729	0.01098528	0.002653361	0.004497685	0.003272999	0.004566536	0.004845484	0.002681196	0.0009957252	0.002850511	0.001914347	0.001742773
35.535	1	0.09722577	0.195681	0.4504774	0.4197992	0.06274575	0.0575002	0.05374567	0.05911435	0.5017188	0.3408096	0.1249588	0.1997415	0.06992361	0.07917988	0.03192699	0.05654568	0.1583328	0.1896001	0.1314774	0.2515371	0.03185351	0.05973079	0.06812126	0.04714226
35.536	1	0.1129691	0.11744	0.08459835	0.05333724	0.1184805	0.1705098	0.08778883	0.1010107	0.05932077	0.07392762	0.0823989	0.08549604	0.07705572	0.09467355	0.06239707	0.09010946	0.1067821	0.1194044	0.1008092	0.08761597	0.2990486	0.2690977	0.2793141	0.2663482
35.536	1	0.042645	0.07465045	0.0970471	0.1041341	0.3330792	0.6251984	4.227223	3.127943	0.08048715	0.08452778	0.2597675	0.1393775	2.379662	2.653466	0.6104414	1.068048	0.08765014	0.1236903	0.09003998	0.1060533	0.1593436	0.6650364	0.4864813	0.4329768
35.634	1	0.004849276	0.003959095	0.002101086	0.001231343	0.001547263	0.002999929	0.01696867	0.01250239	0.001894838	0.001053299	0.001330621	0.001373235	0.009210002	0.01053058	0.002733357	0.004477765	0.002899682	0.003090047	0.003926593	0.002583676	0.001065247	0.002744633	0.001877175	0.001982427
35.635	1	0.08984475	0.2093534	0.5194555	0.523703	0.08313828	0.06965571	0.06262781	0.05698139	0.6158345	0.4200172	0.197867	0.24051	0.07693607	0.06942201	0.03944561	0.06237397	0.1786584	0.1569162	0.133375	0.2530507	0.03508975	0.04933418	0.06402016	0.04466758
35.636	1	0.1259986	0.1154847	0.08320853	0.053644	0.113931	0.1602682	0.1067656	0.0997048	0.06065298	0.06728695	0.08512243	0.08067973	0.07552691	0.1069923	0.0611341	0.1034556	0.09826401	0.1103393	0.1055502	0.09246106	0.317122	0.3076577	0.322704	0.2891372
35.637	1	0.06067745	0.05021307	0.1025012	0.09615304	0.3644672	0.7040395	4.168865	3.039591	0.07143121	0.09278382	0.2512223	0.1390342	2.254117	2.544921	0.6039053	1.06851	0.0835609	0.1248521	0.06449009	0.09935816	0.1592093	0.675303	0.4902898	0.475136
35.734	1	0.006057858	0.004675255	0.002051081	0.001029712	0.001392063	0.003099692	0.01653569	0.01239034	0.001968523	0.001206501	0.001361521	0.001488445	0.00917263	0.01014779	0.002690164	0.004392663	0.003767288	0.002633534	0.004894969	0.003267439	0.001021331	0.002678882	0.001853041	0.002049037
35.735	1	0.1124482	0.2168164	0.5713309	0.6189196	0.1018611	0.07106717	0.05356505	0.05566507	0.7048402	0.4871157	0.2681569	0.2623418	0.07418946	0.06511482	0.04688416	0.06350482	0.2035739	0.1559186	0.1192744	0.2530207	0.0479335	0.05167486	0.06433426	0.04755225
35.736	1	0.1260145	0.1177688	0.06428015	0.04874427	0.1114074	0.1537381	0.109256	0.1052723	0.04541919	0.06618874	0.07464342	0.06900055	0.07213075	0.1095423	0.06721362	0.1056571	0.09911066	0.0979122	0.09502292	0.09506534	0.3225745	0.3293582	0.3409885	0.2967612
35.736	1	0.07725267	0.04154571	0.1051713	0.09611515	0.3783243	0.7549954	4.070367	3.008361	0.0785342	0.09846305	0.2577641	0.1532428	2.22262	2.439511	0.6138243	1.030457	0.08177718	0.1174975	0.0893591	0.1166886	0.1708075	0.6614276	0.46791	0.4956503
35.834	1	0.00684983	0.005078402	0.00217657	0.0006795711	0.001404966	0.003002551	0.01633911	0.01250326	0.001912783	0.001133079	0.001650469	0.001590567	0.009284746	0.009696806	0.002891766	0.004331233	0.004228289	0.002415015	0.005200353	0.003583858	0.001190898	0.002493861	0.00175133	0.001927062
35.835	1	0.08965024	0.2388484	0.5603777	0.5996765	0.09456098	0.07230287	0.06598164	0.05587124	0.6612206	0.5099359	0.3283655	0.239486	0.0715087	0.07695769	0.06322372	0.04653308	0.190737	0.1483959	0.11814	0.2554188	0.05665012	0.04191886	0.07036121	0.05364341
35.836	1	0.115006	0.08789941	0.03920368	0.04025058	0.1192271	0.1390705	0.1181123	0.09664992	0.03130513	0.05448565	0.05968294	0.05806089	0.06084218	0.08068375	0.07314156	0.08464624	0.1078144	0.09388296	0.0851565	0.07073138	0.2471617	0.2756104	0.2967484	0.2408124
35.837	1	0.07392516	0.0799625	0.08353852	0.08950155	0.361176	0.738928	4.002132	3.018706	0.07535126	0.09492984	0.2531977	0.1523993	2.260323	2.334722	0.6765971	1.012815	0.06460982	0.1180328	0.1147088	0.1212368	0.2300661	0.645617	0.4439446	0.5078797
35.934	1	0.007706528	0.005376552	0.00217992	0.0006264853	0.001331844	0.003116142	0.01628859	0.01265072	0.001758261	0.001276581	0.002174505	0.001535435	0.009862242	0.009372992	0.003272775	0.004273653	0.004603341	0.002610873	0.005733122	0.003993923	0.001374166	0.00257605	0.001691852	0.001979267
35.935	1	0.08736899	0.2542913	0.5443641	0.5798932	0.09217157	0.07805106	0.06216408	0.05067865	0.5993119	0.5007156	0.3570698	0.2328899	0.08145793	0.07656739	0.05369971	0.04877315	0.1822532	0.1643306	0.1425935	0.251538	0.05158334	0.04747303	0.06944228	0.05773331
35.936	1	0.1119979	0.06781444	0.04080955	0.04338652	0.1345253	0.1411995	0.1250299	0.0898503	0.03875237	0.04979833	0.05113093	0.05088039	0.04301202	0.06521073	0.06866782	0.07756952	0.1142981	0.09747643	0.07956612	0.05556556	0.2036482	0.2387905	0.2631152	0.2048266
35.936	1	0.0876506	0.06792796	0.07246899	0.09414443	0.3590333	0.7378339	4.000997	3.066478	0.07598839	0.1043486	0.2619769	0.1712787	2.373336	2.24825	0.7393344	1.021501	0.08603132	0.1235279	0.08886606	0.1230222	0.2779638	0.6424739	0.3959889	0.4772389
36.034	1	0.007497772	0.005324027	0.002559335	0.0009767557	0.001181207	0.002911055	0.01632113	0.01300079	0.00163882	0.001216195	0.002535764	0.001265551	0.01028973	0.009371526	0.003629155	0.004259747	0.004532076	0.002656379	0.005550738	0.003325953	0.001475226	0.002536411	0.001488871	0.001727257
36.035	1	0.1162079	0.2822023	0.5803877	0.6247529	0.09483066	0.08367941	0.07792872	0.0680709	0.6232245	0.537047	0.4197769	0.2546909	0.06813708	0.06678725	0.06188045	0.0501	0.1854358	0.1805062	0.1699908	0.2642955	0.05620418	0.05245105	0.06805275	0.06344927
36.036	1	0.1165951	0.07582132	0.05230481	0.05513197	0.1537426	0.1589109	0.1322567	0.09697103	0.04037508	0.04952657	0.04726233	0.0517738	0.05558854	0.05834208	0.07463864	0.09227763	0.1190502	0.09290628	0.06966933	0.05390897	0.2202228	0.2661028	0.2896507	0.2291042
36.036	1	0.07180993	0.04474082	0.07578411	0.1271844	0.3111341	0.6747114	4.019308	3.190768	0.07078296	0.09155125	0.2640825	0.1750533	2.504185	2.258433	0.8319681	1.016269	0.08315388	0.1223833	0.09247162	0.1076304	0.3114101	0.6087803	0.3424093	0.414771
36.134	1	0.008430833	0.006345829	0.002822635	0.001420473	0.0009200691	0.002684712	0.01665395	0.01344169	0.001542423	0.001392835	0.003017383	0.001379567	0.01066201	0.009579261	0.004033564	0.004264473	0.004959085	0.003162059	0.006223685	0.003091251	0.001735601	0.002543007	0.00152019	0.001499906
36.135	1	0.1101088	0.3122738	0.6546348	0.6908262	0.09989915	0.09603653	0.09802469	0.06809383	0.6953222	0.6415347	0.5042811	0.2907023	0.07905519	0.06842083	0.06595044	0.04616025	0.2068685	0.1847968	0.1778475	0.2682946	0.03449781	0.04017531	0.06174794	0.0503121
36.136	1	0.1148369	0.06972238	0.06328454	0.05955422	0.1877333	0.1949817	0.1617581	0.1104809	0.05665055	0.054484	0.05394862	0.05957923	0.06795657	0.05730585	0.08467009	0.1053955	0.1301511	0.09930231	0.08015667	0.07426436	0.2277664	0.290284	0.3209483	0.2509527
36.136	1	0.07680796	0.07112755	0.1005976	0.08716858	0.2584119	0.6254659	4.101501	3.322892	0.07906689	0.09777573	0.2423947	0.1613498	2.60428	2.344248	0.9264397	1.019335	0.07446104	0.09631194	0.07977186	0.1033418	0.3616417	0.615153	0.3235725	0.36459
36.234	1	0.007656935	0.006181272	0.002796715	0.001395447	0.0004629899	0.002487236	0.01699863	0.01389091	0.001246311	0.001665978	0.003008185	0.00158714	0.01088209	0.01007586	0.004385635	0.004078615	0.00439124	0.003108447	0.005445603	0.002601122	0.001698293	0.00249541	0.001451771	0.001303916
36.235	1	0.1255455	0.3132578	0.6306265	0.6593727	0.10244	0.08816516	0.1015315	0.07817812	0.677453	0.6437791	0.526621	0.3075099	0.07908769	0.06966579	0.07055633	0.04945827	0.2234533	0.2016678	0.1934392	0.2603309	0.03375186	0.04685212	0.06027874	0.04321474
36.236	1	0.1112712	0.08026141	0.07439476	0.05377949	0.2303899	0.2264889	0.1759198	0.1128503	0.06588824	0.05064976	0.05735835	0.07058772	0.08254208	0.06357621	0.07881006	0.1021604	0.1616741	0.1256923	0.1058719	0.09419298	0.2558291	0.3356693	0.3746055	0.2944852
36.236	1	0.04999118	0.09471883	0.1185092	0.07939939	0.1544219	0.5593332	4.231014	3.443035	0.05298311	0.08649267	0.2746706	0.170983	2.668768	2.496168	1.026528	0.9799505	0.08015813	0.09386661	0.05047853	0.1023587	0.3924525	0.5826235	0.3040728	0.31759
36.334	1	0.007339648	0.00595797	0.002643885	0.001449136	0.0005735239	0.002283185	0.01732131	0.01405525	0.00103169	0.002118491	0.00280529	0.001772732	0.01088432	0.01079872	0.00476072	0.004069526	0.004019063	0.00346059	0.004987155	0.002415363	0.001731389	0.002439792	0.001401344	0.001154199
36.335	1	0.1331868	0.3112362	0.5875603	0.6170215	0.09304481	0.09378817	0.1011668	0.08910608	0.6342384	0.6086494	0.5112852	0.3135256	0.06972836	0.06777845	0.05903571	0.0537914	0.2360866	0.2166356	0.2128972	0.2419777	0.03010307	0.04161721	0.05508575	0.04525524
36.336	1	0.07966671	0.04644686	0.04853436	0.034587	0.2247398	0.2219591	0.1759401	0.1141845	0.0626038	0.04515891	0.06019165	0.07275707	0.07422342	0.05586888	0.07403338	0.09983178	0.1627374	0.1287841	0.09962536	0.08186112	0.2107558	0.2870631	0.323089	0.2569495
36.336	1	0.06158685	0.08672887	0.07185402	0.08412199	0.1340962	0.4856048	4.304847	3.505663	0.06492803	0.09328605	0.2701292	0.2039631	2.672454	2.662782	1.133399	0.9730775	0.07999823	0.08890377	0.0560744	0.08492152	0.4070563	0.5645884	0.3152864	0.2841622
36.424	1	0.007383002	0.005887466	0.00233959	0.001542379	0.0007610372	0.002024161	0.01744346	0.01397416	0.0008152903	0.00247486	0.002451809	0.001784169	0.01075216	0.01135048	0.005189103	0.003943805	0.004037728	0.003792828	0.004538741	0.00235154	0.001738694	0.002217692	0.001402224	0.001153665
36.425	1	0.1428836	0.3196621	0.552783	0.5689095	0.09996527	0.08588783	0.09766776	0.09933851	0.5875049	0.5402691	0.4800853	0.3079376	0.06503792	0.05533581	0.05147683	0.0553362	0.2358491	0.2309728	0.2082379	0.2249688	0.03539586	0.04473182	0.05096441	0.03772916
36.426	1	0.0900825	0.0506318	0.04276401	0.0347075	0.2328866	0.2377633	0.192537	0.1234506	0.06933524	0.05317101	0.06613991	0.07645831	0.08240924	0.06162753	0.07295201	0.0996902	0.1660413	0.1204804	0.09144406	0.07668235	0.2111933	0.2773255	0.302592	0.2412508
36.427	1	0.0680144	0.08150022	0.07608629	0.07875666	0.1785985	0.4118656	4.346967	3.474495	0.0473706	0.1050269	0.2394419	0.2227914	2.659814	2.797881	1.244468	0.9569185	0.0628782	0.09097176	0.06479017	0.06251815	0.4096272	0.4963416	0.3187651	0.2883176
36.534	1	0.007665234	0.006190252	0.002124715	0.001566463	0.0009306238	0.001996693	0.01755029	0.01377985	0.001111919	0.00257569	0.002693858	0.001902648	0.01043723	0.01147668	0.00579967	0.004188738	0.004393261	0.004253633	0.004510452	0.002443049	0.001787848	0.002105284	0.001560572	0.001310209
36.535	1	0.1459659	0.3205569	0.6029607	0.6162293	0.09135276	0.08881944	0.0985604	0.09196932	0.6445907	0.5743174	0.4844879	0.3031595	0.06680319	0.05624128	0.05466007	0.05978713	0.2324302	0.2108185	0.1868673	0.213476	0.03743311	0.03920745	0.05732014	0.03272445
36.536	1	0.08494556	0.05583153	0.0346794	0.03045851	0.257519	0.2576987	0.1961553	0.1200547	0.06870536	0.06732292	0.0759647	0.07338697	0.07657531	0.06339102	0.08106939	0.0818143	0.1782	0.1433086	0.08901123	0.07615157	0.1859179	0.2652893	0.2719902	0.2408601
36.536	1	0.06971897	0.08688087	0.08603901	0.1072291	0.2267491	0.381828	4.370003	3.410398	0.04767423	0.09464077	0.2472054	0.2108152	2.563456	2.817706	1.413064	1.035307	0.08496679	0.05865941	0.0876713	0.05243798	0.4190124	0.4363149	0.3531378	0.3410525
36.624	1	0.008212593	0.006542706	0.001967675	0.001043278	0.001070066	0.002094569	0.01756048	0.01338981	0.001538168	0.002331347	0.002909972	0.002080601	0.01000727	0.01127815	0.006166536	0.00462135	0.00494769	0.004579426	0.004949615	0.00260589	0.00177858	0.002075738	0.001845891	0.001625835
36.625	1	0.1589959	0.3026951	0.6651884	0.6596177	0.1054139	0.09237214	0.08892546	0.0925582	0.7317197	0.5764801	0.4550391	0.30489	0.08258328	0.06340037	0.04205871	0.04362472	0.2298564	0.2038366	0.1625559	0.2084253	0.04224732	0.05521803	0.08006456	0.03009153
36.626	1	0.06743432	0.06239773	0.04761763	0.03837531	0.2728714	0.2756606	0.2080768	0.1130444	0.07617718	0.07657134	0.08046479	0.07430621	0.07998298	0.07029985	0.09858338	0.07440026	0.1554317	0.1462184	0.07871921	0.0726455	0.1584323	0.2542109	0.2608925	0.2343185
36.626	1	0.04529594	0.08896272	0.07894738	0.07547782	0.2463697	0.4082683	4.353119	3.292594	0.04372407	0.05296347	0.2502492	0.167341	2.435337	2.756	1.50507	1.122846	0.08420789	0.0652261	0.09235009	0.07164059	0.4166469	0.4294649	0.3878144	0.391131
36.725	1	0.007252475	0.005580156	0.001584889	0.0007992518	0.0009500721	0.002318287	0.01738376	0.01288083	0.001742871	0.002079587	0.002969455	0.001991146	0.009486928	0.01083567	0.006389974	0.004862469	0.004653481	0.004065019	0.004141946	0.002162171	0.001755784	0.001933968	0.001980414	0.001788368
36.726	1	0.1600169	0.2738602	0.6544892	0.6495718	0.1098009	0.09125246	0.07181108	0.07213848	0.741526	0.5347821	0.3734623	0.2864645	0.07406974	0.05652737	0.04340492	0.05389761	0.2274965	0.1881247	0.126804	0.22055	0.04876584	0.06142567	0.08528416	0.03035741
36.727	1	0.0758033	0.08194621	0.06683779	0.03200625	0.2668159	0.2742392	0.2009378	0.0992611	0.0805937	0.07898918	0.09718882	0.07471984	0.08082744	0.07718106	0.1139719	0.07710942	0.1320563	0.1183993	0.0690713	0.06838827	0.1496519	0.226039	0.2360264	0.2103816
36.728	1	0.05081536	0.09308103	0.1087995	0.05106217	0.2504631	0.4999324	4.278576	3.155032	0.05189864	0.09487668	0.2418547	0.1216384	2.317001	2.641472	1.551325	1.177958	0.09072023	0.08529577	0.0893282	0.07689406	0.4049434	0.44063	0.422187	0.4452165
36.824	1	0.006722544	0.004968464	0.001061847	0.0008386009	0.0009607775	0.002628108	0.01698945	0.01254912	0.001932023	0.002194646	0.002782211	0.002279865	0.0093793	0.01032848	0.006392019	0.004930948	0.004401933	0.003406045	0.003726453	0.001859459	0.001674522	0.00186066	0.001818925	0.001788103
36.825	1	0.1351005	0.2153314	0.6219558	0.5959653	0.08734171	0.08860877	0.06769074	0.08355249	0.6986351	0.4767952	0.2630885	0.258719	0.06025949	0.04572884	0.03009335	0.05123335	0.2021605	0.1458777	0.08769128	0.2353511	0.0422685	0.05815957	0.07754692	0.02948373
36.826	1	0.07448564	0.09310772	0.07248844	0.0333608	0.2163155	0.227496	0.153332	0.07383497	0.07158346	0.06924869	0.09187554	0.08068998	0.07262544	0.05786555	0.0937061	0.07147796	0.08991803	0.0706826	0.05847986	0.06839566	0.1202687	0.1600685	0.171466	0.167143
36.827	1	0.05650865	0.07582043	0.1133357	0.06152559	0.2322594	0.5986277	4.191239	3.056487	0.05144377	0.1042846	0.2481974	0.141596	2.259284	2.478669	1.566553	1.185276	0.06975002	0.09532489	0.09572233	0.09931625	0.365098	0.4464839	0.4137055	0.4768617
36.924	1	0.006331842	0.004457357	0.0007410409	0.001244202	0.0007807019	0.002841113	0.01675952	0.01257258	0.002014644	0.002153674	0.002274667	0.002468004	0.009384037	0.009741638	0.006283379	0.004866252	0.004192491	0.00253628	0.003655898	0.002100471	0.001416655	0.001885391	0.001754822	0.001867617
36.925	1	0.1238784	0.1660587	0.6346266	0.6030002	0.08324027	0.07511614	0.05862938	0.07276186	0.7071399	0.4692054	0.1896704	0.2475904	0.06421013	0.04868245	0.03396633	0.04402628	0.1852459	0.1237152	0.05869476	0.2485955	0.03896199	0.069521	0.08863035	0.03583043
36.926	1	0.08656081	0.08704615	0.07443859	0.04480287	0.2458532	0.2483031	0.1373255	0.05854053	0.08586685	0.06618901	0.09046095	0.08560926	0.08592526	0.0388108	0.1010606	0.07490994	0.08872597	0.07888015	0.05727213	0.08294242	0.124873	0.1667002	0.189579	0.2039164
36.926	1	0.06676545	0.07286482	0.08342585	0.04496778	0.1917562	0.6777187	4.11974	3.034434	0.0676946	0.09377401	0.2609081	0.1368344	2.275912	2.336828	1.54107	1.174482	0.07536667	0.1027745	0.1016509	0.109678	0.3199984	0.4478554	0.3754958	0.4823853
37.024	1	0.007258489	0.004839002	0.0005158662	0.001978454	0.0008306979	0.002956109	0.01663062	0.01255317	0.002131249	0.002263394	0.001601948	0.003020195	0.009711471	0.009270704	0.006008997	0.004986661	0.005014499	0.002036744	0.004192939	0.00321116	0.001335166	0.002010547	0.001610972	0.002009913
37.025	1	0.1431069	0.1541641	0.7131161	0.6814134	0.09991024	0.09368479	0.06146572	0.08298423	0.7853786	0.5290284	0.1723366	0.273583	0.0673295	0.04883945	0.03713362	0.04158034	0.1785318	0.1117845	0.05914598	0.2672522	0.0406187	0.06642539	0.07949376	0.03875234
37.026	1	0.1014996	0.07648487	0.07372393	0.04125071	0.2349229	0.2447311	0.1280488	0.04637726	0.1009191	0.05916764	0.09956855	0.08225527	0.1039307	0.04139922	0.118032	0.07899316	0.07957839	0.07958047	0.07591035	0.0841425	0.1417478	0.1607028	0.188685	0.2069049
37.026	1	0.06375178	0.08103848	0.09487731	0.05899382	0.1667793	0.6910292	4.071921	3.020791	0.05668249	0.08716591	0.2410411	0.1462531	2.346334	2.223701	1.494344	1.179011	0.0610991	0.09597512	0.1442965	0.1154037	0.3065482	0.4692708	0.3867987	0.4973036
37.124	1	0.007022769	0.004352079	0.0009103198	0.002576938	0.0007755237	0.002847748	0.01651194	0.01276501	0.002215326	0.00188569	0.001425134	0.002849067	0.01003947	0.008910359	0.00570862	0.004920106	0.005151051	0.002044607	0.004319845	0.003385184	0.001491138	0.002024515	0.001723398	0.001902713
37.125	1	0.1352874	0.2046872	0.7109312	0.687899	0.08760127	0.09608867	0.04617992	0.08387999	0.7814995	0.5560086	0.1689535	0.270905	0.05735237	0.05981159	0.03589023	0.04305951	0.144873	0.1077176	0.0797724	0.2543731	0.02615602	0.05529717	0.06339356	0.0355752
37.126	1	0.1006373	0.09705486	0.06010477	0.05481034	0.2376786	0.29136	0.1506584	0.05278407	0.09885532	0.0854255	0.1355633	0.09710485	0.1228518	0.05129601	0.145805	0.0821924	0.1021532	0.09269498	0.1045406	0.09917208	0.1878701	0.1565426	0.2165803	0.2393758
37.126	1	0.0486114	0.0716185	0.1090109	0.05516123	0.144165	0.6780394	4.077617	3.075788	0.05451402	0.06168754	0.2337046	0.16826	2.439419	2.153516	1.406578	1.200309	0.05236658	0.09803218	0.1182954	0.1030661	0.3050958	0.4909657	0.3542812	0.5078253
37.224	1	0.006615706	0.003941687	0.001696973	0.002742099	0.0007490886	0.002630793	0.0166034	0.01282937	0.002435978	0.0019769	0.001940629	0.002857759	0.0104666	0.009029541	0.005341448	0.005226566	0.005170633	0.003098123	0.00443604	0.003555356	0.001511675	0.002287427	0.0015967	0.001953216
37.225	1	0.1221185	0.2586135	0.6503871	0.66243	0.09101677	0.09043919	0.0792348	0.0742272	0.7394226	0.5721585	0.2096767	0.2436395	0.07103707	0.06241895	0.05152193	0.03328991	0.1387278	0.1238885	0.1247175	0.2325183	0.04239809	0.05295543	0.07225753	0.04404716
37.226	1	0.07810081	0.08667146	0.04453385	0.04385839	0.1766779	0.2398467	0.1564104	0.05699573	0.07812352	0.07628322	0.1334663	0.07682418	0.110727	0.04491679	0.1593855	0.05609224	0.1053424	0.08027338	0.110098	0.08281235	0.167902	0.1190653	0.1863088	0.1928667
37.226	1	0.07782775	0.09208887	0.1296435	0.0650146	0.1260646	0.6385962	4.089435	3.11924	0.05330818	0.09538359	0.2438892	0.1644694	2.551948	2.17869	1.298423	1.253378	0.07574772	0.09517298	0.08407542	0.07312525	0.3085053	0.5338739	0.3483114	0.5097554
37.324	1	0.00659172	0.004228032	0.002310109	0.002849155	0.0008987193	0.002362932	0.01673879	0.01300794	0.002676396	0.002123467	0.002410093	0.00260165	0.01085362	0.009313099	0.004939566	0.005074062	0.005303148	0.004036752	0.004916421	0.003920543	0.001460477	0.002284298	0.001757501	0.002046186
37.325	1	0.08698836	0.2867021	0.5953056	0.6168045	0.07565263	0.07847722	0.0660886	0.04893621	0.6864558	0.5770461	0.2564801	0.2107677	0.0627776	0.05486215	0.04149716	0.02884956	0.1372286	0.1179132	0.1544284	0.2211966	0.04128717	0.04024944	0.05204325	0.04345168
37.326	1	0.07940089	0.07754343	0.05727359	0.05401477	0.1617932	0.2440367	0.167134	0.06559019	0.08821727	0.08167363	0.1326825	0.06795543	0.1129247	0.05766702	0.1828282	0.04095666	0.1034315	0.08448035	0.0988922	0.06044163	0.177423	0.1279092	0.1871702	0.1788177
37.326	1	0.0848275	0.1091467	0.1253452	0.1176654	0.1661617	0.5695072	4.147906	3.211334	0.05858234	0.1164973	0.238399	0.160009	2.655573	2.267105	1.166705	1.237974	0.0669389	0.08079795	0.07728673	0.09875883	0.3129845	0.5398324	0.3944912	0.5027423
37.424	1	0.007908974	0.004991914	0.002916293	0.003252898	0.001260899	0.002107682	0.01707175	0.01340826	0.002990757	0.002637537	0.002982834	0.003239909	0.01100188	0.009911397	0.004511039	0.005115447	0.006070048	0.005695787	0.006207739	0.004289202	0.001386457	0.002273472	0.001836771	0.001983827
37.425	1	0.07782483	0.3271915	0.6818444	0.6859546	0.08938043	0.08655449	0.07403108	0.06235797	0.7453075	0.671767	0.338332	0.2170642	0.0810637	0.0724585	0.06790232	0.02794618	0.1863239	0.1284735	0.202894	0.2321736	0.04408936	0.04605282	0.0561574	0.05127821
37.426	1	0.05951077	0.08249738	0.05229686	0.04922947	0.1536364	0.2554396	0.1688251	0.06521588	0.07370405	0.100529	0.1343499	0.06448629	0.1107636	0.08151205	0.1673322	0.04796199	0.1177648	0.0776265	0.1093381	0.06010716	0.2136002	0.1381356	0.2052059	0.1845315
37.426	1	0.08252123	0.09771942	0.0729818	0.1134892	0.2279846	0.4727089	4.230536	3.30681	0.06259185	0.1077565	0.2461494	0.1611873	2.692323	2.40721	1.072547	1.247609	0.08049638	0.09318334	0.08102634	0.08537793	0.3139187	0.5512802	0.4374823	0.4785488
37.524	1	0.008773614	0.005639156	0.00353211	0.003514643	0.001412674	0.001831161	0.0173179	0.013475	0.002954565	0.002884154	0.003409229	0.003391478	0.01106761	0.01043046	0.003997522	0.004967187	0.006363206	0.006715107	0.00736841	0.00448743	0.001320525	0.002233108	0.001946282	0.0018406
37.525	1	0.07242569	0.3665591	0.7351541	0.7248665	0.0971937	0.09520394	0.08713569	0.06231096	0.7655548	0.7150355	0.3975331	0.1968396	0.0722017	0.05953877	0.0516415	0.03161157	0.2193611	0.139722	0.2339202	0.2549827	0.04453166	0.0421365	0.0553678	0.05232642
37.526	1	0.06048654	0.0715752	0.04383396	0.03873077	0.1356963	0.2324316	0.1427527	0.07647322	0.05131189	0.09810038	0.12196	0.05836715	0.1130852	0.09549282	0.1480219	0.05439672	0.1117382	0.06705044	0.1115492	0.06767584	0.2116385	0.1455542	0.1976752	0.1669313
37.526	1	0.07676068	0.06757288	0.1140937	0.1114087	0.2854883	0.3765619	4.279536	3.320841	0.07873049	0.09145794	0.2648431	0.1526473	2.706428	2.553244	0.9474854	1.173573	0.06438297	0.08852753	0.09139876	0.08788964	0.3033996	0.5467342	0.467277	0.423526
37.624	1	0.007773891	0.005074068	0.003665576	0.002792725	0.001403653	0.001793806	0.01739587	0.013209	0.002432145	0.002690806	0.002961909	0.002543918	0.01086221	0.01083862	0.003659533	0.004812113	0.005242844	0.005996228	0.007085228	0.003748511	0.001325029	0.002450675	0.002131589	0.001549682
37.625	1	0.07715244	0.3891642	0.699946	0.6842623	0.09150682	0.1015478	0.07559586	0.0499661	0.7385372	0.7011283	0.4261987	0.1536563	0.07167368	0.06262913	0.05638448	0.04732685	0.2334985	0.1240524	0.2561381	0.2963068	0.05486887	0.04778171	0.05752837	0.05951611
37.626	1	0.06246986	0.05688386	0.04916277	0.04229859	0.1246549	0.2219591	0.1534419	0.07829024	0.0563931	0.08646542	0.106445	0.04680272	0.1124628	0.09586457	0.1528009	0.06630121	0.1139465	0.06605331	0.103353	0.06009723	0.2164848	0.1661759	0.2219955	0.1698162
37.626	1	0.07537142	0.05506721	0.08904422	0.1106839	0.303754	0.3619387	4.277354	3.297655	0.09388002	0.07210319	0.2686543	0.1711417	2.661843	2.670302	0.8340029	1.138931	0.05648254	0.1130066	0.1118293	0.09100267	0.2836697	0.5728617	0.4919416	0.3745168
37.724	1	0.007076607	0.00492665	0.003528209	0.002219713	0.001317794	0.002231334	0.01721882	0.01297815	0.001931633	0.002699459	0.002212424	0.002069013	0.01029978	0.01117476	0.003323996	0.004811298	0.003979343	0.005189976	0.006548993	0.003601679	0.001129872	0.002611907	0.002123452	0.001511318
37.725	1	0.09023332	0.3807678	0.6637186	0.6503812	0.08956251	0.08742628	0.07191718	0.04273365	0.7023237	0.6579362	0.4164706	0.1259295	0.080345	0.06692629	0.05642604	0.05358486	0.2230823	0.1285823	0.2592113	0.3103101	0.05439909	0.0500645	0.0633486	0.05467348
37.726	1	0.04466629	0.04520631	0.03793446	0.03694703	0.0931598	0.1752883	0.1168554	0.06267675	0.04399598	0.06500763	0.06491568	0.04360003	0.0932602	0.09512403	0.131633	0.07108749	0.09457847	0.04955242	0.08456336	0.0302154	0.1815616	0.1508507	0.1955762	0.137781
37.727	1	0.06771508	0.0949483	0.08574752	0.1149062	0.3124072	0.4408031	4.26574	3.193752	0.07315516	0.06489293	0.2578525	0.1506961	2.53276	2.721742	0.7245703	1.125868	0.08729736	0.1173302	0.08099093	0.108814	0.2691426	0.6152482	0.4751225	0.3653132
37.824	1	0.006664145	0.004581725	0.003189125	0.002010715	0.001150845	0.00244814	0.01703326	0.0127116	0.001778466	0.002717509	0.001816049	0.001669329	0.009745029	0.01112594	0.00310324	0.004770578	0.003070291	0.004278075	0.00584079	0.003447467	0.001071256	0.002634486	0.001917659	0.001751901
37.825	1	0.1116948	0.4058651	0.6912571	0.6597785	0.08713659	0.0849542	0.08008528	0.03661836	0.6876985	0.6535345	0.4184359	0.1091944	0.07106328	0.04859225	0.05239594	0.05180677	0.2102845	0.136889	0.2534311	0.3120089	0.04986624	0.05180384	0.0680883	0.05658719
37.826	1	0.06510006	0.05341103	0.05264049	0.04248202	0.1024556	0.2001261	0.1339997	0.07804175	0.06247331	0.08228388	0.07877696	0.06051327	0.09409441	0.08997531	0.1397657	0.07871982	0.08695871	0.06182406	0.1018912	0.05077203	0.2235513	0.195567	0.2379753	0.1621748
37.826	1	0.03459024	0.08458706	0.08885015	0.1127524	0.2735198	0.542247	4.191361	3.087795	0.06789438	0.07878496	0.2551289	0.1424909	2.389516	2.714768	0.7136233	1.127521	0.09511463	0.1282517	0.09519888	0.1140612	0.2720951	0.648485	0.4520365	0.4171474
37.924	1	0.007374988	0.005161807	0.002846082	0.001785988	0.001020087	0.002719726	0.01677732	0.01237313	0.001765439	0.002968014	0.001780507	0.001353817	0.009288741	0.01101421	0.003125596	0.004493217	0.003026447	0.004020137	0.006092258	0.003856783	0.001091532	0.002727318	0.001934482	0.001909403
37.925	1	0.1430619	0.4210602	0.751346	0.6717282	0.09015989	0.09679713	0.1016934	0.02880239	0.7128449	0.6889936	0.4522105	0.1020594	0.07025725	0.05230369	0.05519199	0.04758438	0.2099726	0.1426227	0.2424399	0.3077461	0.05731173	0.05493385	0.05864934	0.04310888
37.926	1	0.08253495	0.06049716	0.05693448	0.03862182	0.09207636	0.1775871	0.1278581	0.07167463	0.05582196	0.07302578	0.07411203	0.04989914	0.09425163	0.07977561	0.1280171	0.07268631	0.0821592	0.06301246	0.1004383	0.05547384	0.2383065	0.2276883	0.2565594	0.1778337
37.926	1	0.04341608	0.06711722	0.1155222	0.07880327	0.2219745	0.6058989	4.115805	3.012131	0.06645525	0.09623763	0.2551897	0.1310295	2.278073	2.665076	0.7240198	1.085389	0.0946029	0.1459269	0.07527579	0.08208402	0.2618858	0.6937568	0.4383056	0.4287341
38.024	1	0.007322965	0.004928713	0.002406677	0.001673898	0.0006270611	0.003026534	0.01654178	0.01224248	0.001509547	0.002918955	0.001905659	0.001195115	0.009081877	0.01058373	0.003240614	0.004381625	0.002723515	0.003141963	0.005410612	0.003820375	0.001015281	0.002919497	0.001733675	0.00179672
38.025	1	0.1607246	0.389477	0.7132993	0.6145243	0.0971022	0.0944488	0.09869153	0.03896758	0.6966604	0.6532475	0.4339168	0.1051666	0.07083545	0.06026033	0.04752272	0.05348263	0.2098394	0.1424223	0.2309371	0.2997432	0.04577662	0.04481748	0.05394578	0.04367483
38.026	1	0.09233701	0.05981384	0.05364927	0.02657644	0.08551879	0.1487125	0.1154256	0.0620578	0.03863549	0.05251654	0.06688691	0.03609618	0.07986217	0.06226509	0.1013872	0.06518991	0.07031606	0.05683177	0.0872613	0.05905	0.2413829	0.2403123	0.2669005	0.1877422
38.026	1	0.06622771	0.05445567	0.1190171	0.09407036	0.1480872	0.6625598	4.033754	2.968999	0.0600095	0.09799804	0.2392305	0.1409678	2.23495	2.547483	0.7409773	1.044913	0.0947997	0.1301129	0.06605241	0.1159434	0.2366134	0.7277907	0.4124081	0.4598745
38.124	1	0.007113292	0.004776203	0.002154332	0.001544689	0.0004660334	0.003019705	0.01628472	0.01224387	0.001453215	0.002782294	0.0018656	0.001216505	0.009237326	0.009969565	0.003539384	0.004277344	0.00265418	0.002251622	0.004955768	0.003719722	0.0009343675	0.003022264	0.001762384	0.001818835
38.125	1	0.1730391	0.3506175	0.6668139	0.5605436	0.1041131	0.09912267	0.08040286	0.04333643	0.677602	0.6081873	0.386773	0.1070146	0.07812296	0.0511704	0.0412503	0.04872637	0.1992849	0.1325302	0.2214906	0.2775491	0.04242316	0.04779546	0.05951844	0.04181839
38.126	1	0.1168884	0.07452984	0.0513493	0.02122175	0.06688027	0.1297368	0.09669682	0.06157783	0.03380718	0.04663302	0.05605084	0.03286623	0.06314035	0.06152152	0.09295813	0.07566605	0.06184954	0.05745977	0.07682786	0.06501421	0.241964	0.2538782	0.2747852	0.1954672
38.126	1	0.06981657	0.06818486	0.09680926	0.1168439	0.07713653	0.6762088	3.971662	2.996917	0.05226955	0.1009801	0.2586758	0.1550506	2.257754	2.432882	0.8323464	1.015197	0.07695866	0.1402254	0.1130801	0.1240443	0.1921283	0.7464213	0.4140979	0.4647427
38.224	1	0.006419062	0.004540602	0.001647571	0.001189812	0.0005615082	0.002838682	0.0160394	0.01249194	0.001388149	0.002672435	0.001758924	0.001202112	0.009610727	0.009645272	0.00367675	0.004194041	0.00262553	0.001279614	0.004376547	0.003394661	0.0008107235	0.002927252	0.001805997	0.001723459
38.225	1	0.167916	0.3048297	0.6087017	0.5165653	0.08759082	0.08567745	0.06638564	0.04202206	0.6377065	0.5454717	0.3356373	0.109564	0.07523045	0.04115231	0.05404774	0.05105779	0.1776566	0.1237305	0.2248024	0.2533587	0.03980955	0.04211489	0.06156223	0.04236955
38.226	1	0.1348087	0.08748702	0.05673085	0.02436942	0.0542624	0.1071063	0.07210907	0.06880805	0.03508012	0.03650042	0.04040165	0.03349683	0.04618372	0.06592302	0.08157622	0.0692734	0.06393819	0.05766195	0.07882462	0.07849611	0.2641327	0.2853286	0.2984159	0.2188562
38.226	1	0.06344069	0.05675332	0.1176815	0.1148237	0.079532	0.6369504	3.926273	3.060781	0.06354724	0.1054663	0.2592363	0.1717958	2.334065	2.322293	0.8843937	1.013821	0.06728211	0.126734	0.09483925	0.09843958	0.1546521	0.7467348	0.4382782	0.4375555
38.324	1	0.007198052	0.005366772	0.001440182	0.0009576103	0.000861397	0.002517609	0.01615365	0.01283289	0.002201504	0.002518533	0.001922026	0.001465429	0.01003939	0.00951012	0.003964692	0.004165079	0.003365837	0.001157116	0.005099943	0.003728056	0.001048187	0.002908655	0.002017959	0.001589296
38.325	1	0.1873146	0.2947251	0.6925333	0.5826961	0.09222974	0.09920184	0.084011	0.05391552	0.7460601	0.5668261	0.3274576	0.1012087	0.06565552	0.03465438	0.05565139	0.05395776	0.1876264	0.1218074	0.23204	0.2492714	0.04328816	0.04127574	0.08494754	0.03647455
38.326	1	0.1715197	0.1038144	0.06432086	0.02544343	0.05777528	0.107339	0.06841218	0.07920902	0.0410911	0.03738999	0.03209407	0.03806733	0.04320192	0.06021583	0.07505398	0.07192096	0.08035653	0.06444542	0.08503237	0.0879696	0.3374519	0.3583892	0.3607801	0.272006
38.326	1	0.05897692	0.04546512	0.1076219	0.119964	0.1518745	0.5742808	3.984108	3.163519	0.08225426	0.08002098	0.2706461	0.1670196	2.445033	2.290311	0.9482125	0.9904547	0.0686176	0.1302542	0.08296509	0.1011677	0.1508335	0.754698	0.4536028	0.3867467
38.424	1	0.007629894	0.005652885	0.001510622	0.0006754805	0.0009713608	0.002191661	0.0163881	0.01301087	0.002838367	0.002135708	0.001972278	0.001566885	0.01049449	0.009731179	0.0041646	0.004245837	0.003715325	0.002167379	0.005214866	0.00423453	0.001160226	0.002883388	0.002015306	0.001664335
38.425	1	0.1669744	0.2533487	0.7081751	0.6224259	0.1001183	0.0900206	0.09175447	0.04829673	0.7942826	0.5404891	0.2902405	0.07484506	0.06283129	0.05084527	0.05383007	0.04954311	0.1759119	0.1215984	0.208231	0.259151	0.05989255	0.04460524	0.07777351	0.03718996
38.426	1	0.1913043	0.1288988	0.07887227	0.03744457	0.04894723	0.1015168	0.05927548	0.07996826	0.03940165	0.03739393	0.04097947	0.04146528	0.04449404	0.05714695	0.0685027	0.07768314	0.06780428	0.07458782	0.09769634	0.1014589	0.3476315	0.3780274	0.3852121	0.2833393
38.426	1	0.05302132	0.05868712	0.09761611	0.09504956	0.2074334	0.517388	4.032842	3.259286	0.06915771	0.09679624	0.2577931	0.1800292	2.554741	2.359911	1.017302	0.9958402	0.05936347	0.1011754	0.09299289	0.08710898	0.1629165	0.7217027	0.4464358	0.3694601
38.524	1	0.007193912	0.00596551	0.001736653	0.0009974023	0.001241126	0.001907297	0.01686624	0.01342204	0.003188322	0.001499652	0.002243742	0.001778828	0.01078152	0.01021005	0.004750366	0.004250445	0.003565101	0.002974467	0.00512454	0.004472847	0.001245826	0.002755731	0.001982895	0.001466914
38.525	1	0.1401069	0.1844093	0.6747133	0.6084457	0.1040587	0.08231887	0.07342231	0.02870507	0.7972501	0.4826431	0.1971539	0.05075011	0.07252051	0.04479234	0.04358556	0.0463021	0.1732089	0.1158933	0.1644392	0.2878604	0.03312035	0.04856854	0.08061226	0.0399242
38.526	1	0.2182314	0.1498597	0.09254534	0.05551344	0.05484715	0.1061181	0.07178662	0.09048502	0.03259158	0.04591676	0.05285405	0.05057377	0.05285488	0.06353372	0.07941829	0.08007367	0.06197265	0.09246067	0.1159252	0.1159462	0.3711539	0.4020374	0.4046279	0.301598
38.526	1	0.06482631	0.0887656	0.1304573	0.0642774	0.2676794	0.4468678	4.14308	3.356271	0.08504135	0.09924387	0.2409051	0.180479	2.637868	2.508642	1.107561	0.9795709	0.04974114	0.112424	0.07701125	0.1095426	0.198069	0.6821564	0.4107615	0.3309702
38.624	1	0.007453261	0.00640271	0.002348544	0.001628589	0.001413772	0.001795257	0.01722021	0.01369481	0.003403087	0.001335897	0.002295988	0.00191272	0.01093082	0.01075023	0.004979781	0.003977823	0.003666342	0.004022243	0.005357877	0.004708487	0.001386463	0.002632837	0.001635591	0.001391488
38.625	1	0.1385852	0.1532467	0.6241529	0.5826965	0.09462212	0.07197064	0.04441097	0.02702431	0.7421822	0.4312874	0.1110405	0.03957909	0.06910283	0.03772477	0.06058756	0.05025395	0.1474287	0.1034602	0.1259587	0.2987065	0.03113607	0.04926724	0.08897442	0.06049197
38.626	1	0.2313806	0.1676921	0.1100265	0.067206	0.06788142	0.1011664	0.07538308	0.09014906	0.03184854	0.04674181	0.06263449	0.06437894	0.05212977	0.05946697	0.08356858	0.08243715	0.06739383	0.08836015	0.1151865	0.1184292	0.3586064	0.3888926	0.3950358	0.2962806
38.626	1	0.04499037	0.07889302	0.09257887	0.05929466	0.3029815	0.3911766	4.24579	3.406742	0.05237708	0.08611952	0.2570042	0.2062099	2.666318	2.664661	1.234592	0.9536682	0.05048442	0.09936738	0.08498297	0.08613072	0.2331577	0.6100656	0.3172405	0.2970029
38.724	1	0.008121639	0.00725009	0.002978228	0.002744263	0.001367709	0.001711731	0.01753872	0.01375375	0.003725459	0.001553658	0.002526293	0.002422879	0.0107707	0.01111295	0.00572686	0.004203991	0.004329491	0.005259526	0.006524226	0.005366518	0.001397105	0.002536176	0.001664718	0.001331847
38.725	1	0.1537618	0.1695695	0.649731	0.6206373	0.09595262	0.07000627	0.04256292	0.02980255	0.7558366	0.4600349	0.1214467	0.03224224	0.05461632	0.03761631	0.04363953	0.04425347	0.1215003	0.1036993	0.1085949	0.3039666	0.03606199	0.05117153	0.07178386	0.06264341
38.726	1	0.2351692	0.1650455	0.1001424	0.05352636	0.08990347	0.1247336	0.09318013	0.09096316	0.03685832	0.05038782	0.06246771	0.06431295	0.05295739	0.06416469	0.08204171	0.08282965	0.07651301	0.08384505	0.1098609	0.1126568	0.364415	0.406529	0.4210531	0.3202338
38.727	1	0.07986134	0.0786237	0.09929808	0.08234192	0.3089459	0.3754348	4.309637	3.41772	0.04946897	0.1069154	0.2392719	0.2188038	2.639978	2.772585	1.432002	0.9847037	0.04384604	0.08275985	0.1052751	0.07936872	0.2388438	0.5365835	0.2756946	0.2746563
38.824	1	0.008996697	0.00853692	0.003991654	0.003899642	0.00123126	0.001874886	0.01771168	0.01366017	0.004318223	0.002453264	0.003506645	0.003074729	0.01061223	0.01141574	0.006324732	0.004348195	0.005711373	0.006933718	0.007912195	0.006271456	0.001475819	0.002344699	0.001688495	0.001479255
38.825	1	0.1503071	0.196996	0.6762204	0.6610101	0.09737073	0.08030397	0.06018652	0.0419521	0.7539709	0.5083763	0.1792405	0.05359795	0.04587352	0.0421464	0.04260707	0.0427949	0.09974775	0.09115203	0.1240058	0.2944058	0.04018001	0.04744878	0.07129491	0.0548779
38.826	1	0.2392205	0.161	0.08718415	0.04067115	0.1132913	0.1378701	0.1050705	0.0928721	0.03406801	0.04306984	0.05945324	0.06370269	0.04941215	0.07450977	0.08078338	0.09321945	0.09000053	0.08766307	0.1050451	0.1069767	0.3761952	0.4225346	0.4388271	0.3365297
38.826	1	0.08471801	0.08660476	0.1255465	0.1193416	0.2524007	0.3742378	4.324909	3.364185	0.03696898	0.08694394	0.2547175	0.2153487	2.562104	2.794877	1.563496	1.026538	0.06603789	0.0895151	0.09996651	0.05579211	0.2508255	0.4649431	0.2511302	0.3127414
38.924	1	0.0328366	0.03224134	0.02802106	0.02680271	0.01519501	0.01572725	0.02601018	0.02284312	0.02811458	0.02671605	0.02636472	0.02377447	0.02520985	0.02457817	0.0161061	0.01683797	0.03004437	0.03117389	0.03123499	0.02468293	0.01650236	0.01613401	0.0154578	0.01231827
38.925	1	0.1210709	0.2374856	0.6356292	0.632725	0.1110261	0.09344377	0.07566224	0.0411357	0.6902229	0.5283377	0.234356	0.06592193	0.04496345	0.04513678	0.0468162	0.05326734	0.1021333	0.06629256	0.1480224	0.2839444	0.04299638	0.04389067	0.07042935	0.05564206
38.926	1	0.2143339	0.1416414	0.07490698	0.03344424	0.1237877	0.141553	0.1021649	0.0828745	0.02897864	0.0372687	0.05235488	0.05994424	0.0517373	0.07664954	0.0801743	0.09610411	0.09246328	0.0799422	0.09169933	0.09812441	0.3443954	0.3912704	0.4090852	0.3161226
38.926	1	0.03773792	0.08739576	0.08930999	0.09906516	0.1815807	0.4265793	4.306032	3.254094	0.05709878	0.06959128	0.2558159	0.1604079	2.441468	2.725798	1.67497	1.091987	0.07037054	0.07943482	0.08061721	0.0604468	0.2475935	0.4284785	0.2781628	0.3849184
39.024	1	0.0666113	0.06595067	0.06154399	0.05829255	0.02034724	0.02155495	0.03376618	0.02799344	0.06055569	0.05950503	0.05843947	0.0517787	0.02988736	0.0300363	0.02402776	0.02156098	0.06370382	0.06443837	0.06389576	0.05058115	0.0216699	0.02115906	0.02150224	0.01738654
39.025	1	0.09004087	0.253045	0.5887478	0.562855	0.1007275	0.08799523	0.0731313	0.0301868	0.6415935	0.5310532	0.2644994	0.08001442	0.05781424	0.03786062	0.04195766	0.05640993	0.1217454	0.06712266	0.1498019	0.2769256	0.02910726	0.03155938	0.0522434	0.05944043
39.026	1	0.1837646	0.1204882	0.06524582	0.03150257	0.1345352	0.1495567	0.1048775	0.0844141	0.03620274	0.04366899	0.05793929	0.06462521	0.05377978	0.07492874	0.07542443	0.09403726	0.1063572	0.08983771	0.08203302	0.09227935	0.3067963	0.3547749	0.3727146	0.2904286
39.026	1	0.03017364	0.1123606	0.100162	0.08054199	0.1515944	0.4977687	4.229811	3.117716	0.0554473	0.09013658	0.2553534	0.1164883	2.304589	2.618523	1.678186	1.15383	0.06466185	0.07378224	0.06903728	0.08252485	0.240646	0.4190407	0.3072866	0.4677145
39.124	1	0.07478838	0.07405055	0.06977347	0.06609124	0.01920122	0.01926979	0.03136707	0.02609085	0.06813038	0.06770885	0.06616095	0.05858534	0.02846628	0.02828403	0.02191843	0.02066425	0.07213515	0.0728116	0.07197346	0.05682581	0.02127894	0.02172539	0.0216756	0.0183217
39.125	1	0.08591243	0.2492988	0.5640592	0.516494	0.116337	0.1005187	0.08218321	0.04702152	0.6309477	0.5322514	0.2921604	0.07446786	0.09627785	0.03865087	0.05304002	0.06475002	0.1570254	0.07573827	0.160514	0.2702399	0.03228826	0.03195741	0.05952861	0.06851275
39.126	1	0.1543362	0.1036391	0.05995575	0.02938716	0.1431976	0.1545594	0.1128331	0.09578401	0.0475744	0.05337126	0.05688712	0.05324539	0.05633692	0.07213777	0.06909267	0.08203763	0.1236245	0.1042997	0.07477679	0.07784974	0.2607515	0.30221	0.3171464	0.2516153
39.126	1	0.0599527	0.08972184	0.1051872	0.04474026	0.1764743	0.571642	4.121306	3.011871	0.07232058	0.09886536	0.2232733	0.1315768	2.249799	2.454759	1.65611	1.194383	0.06179431	0.07511542	0.08215561	0.10812	0.2443343	0.4275891	0.3056259	0.5311602
39.223	1	0.07225959	0.07085848	0.06661282	0.06334895	0.02369784	0.02508493	0.03809012	0.03239421	0.06429065	0.06463499	0.06312511	0.05590051	0.0258857	0.02771419	0.02845053	0.01958009	0.06846397	0.06954325	0.06916302	0.05430958	0.02393206	0.02511802	0.02488987	0.01928916
39.223	1	0.08484127	0.3000875	0.6922904	0.5674221	0.1254899	0.1222378	0.1086426	0.07193785	0.7260617	0.6353783	0.3595336	0.1221309	0.0784911	0.05167556	0.03011646	0.04625786	0.1916161	0.09655683	0.1288319	0.2838751	0.04308082	0.03208344	0.0438407	0.06565218
39.224	1	0.1463783	0.09721849	0.05265177	0.0373675	0.1537037	0.1679521	0.1288107	0.1150294	0.05083619	0.06166313	0.06810014	0.06277394	0.0676795	0.07175287	0.08068852	0.08806992	0.1267563	0.1082363	0.08171908	0.07433388	0.2600315	0.300817	0.3133276	0.2505194
39.224	1	0.07327494	0.06413888	0.09789583	0.06099912	0.2084389	0.6228196	4.058237	2.990779	0.06391715	0.08443219	0.2527451	0.1410729	2.286863	2.339181	1.584561	1.180994	0.04625905	0.101044	0.0927236	0.1229731	0.2348868	0.4370246	0.2944182	0.5500641
39.324	1	0.04613733	0.04487233	0.04116788	0.03959694	0.01955853	0.02010938	0.03254782	0.02722063	0.04017499	0.04105629	0.03958058	0.03508996	0.02837925	0.02824948	0.02273021	0.0209329	0.04258358	0.0432913	0.04351014	0.03424215	0.02249615	0.02235858	0.02075735	0.01696668
39.325	1	0.08462739	0.3194879	0.6991243	0.5732404	0.1193538	0.1319281	0.1065231	0.06850283	0.7248298	0.6525701	0.3688731	0.1210446	0.05852312	0.04442554	0.03832094	0.03802182	0.190602	0.1053662	0.139263	0.2715672	0.038113	0.04335842	0.04332946	0.06240826
39.326	1	0.1379587	0.09143855	0.04539009	0.04596976	0.162891	0.1760307	0.1345812	0.1236848	0.05189258	0.06390197	0.07136526	0.06545414	0.08180308	0.07787842	0.08989537	0.0914587	0.118548	0.09979197	0.07600621	0.06385115	0.2375703	0.2708433	0.2795743	0.2297156
39.326	1	0.08197056	0.05804021	0.07908225	0.04981286	0.243001	0.6339747	3.983585	2.972751	0.05507252	0.06416966	0.246119	0.1615419	2.343218	2.223742	1.481334	1.192363	0.06040325	0.1139628	0.1117584	0.118242	0.2615446	0.487842	0.3058174	0.5776828
39.424	1	0.02047328	0.01970386	0.01645919	0.01626448	0.01385281	0.01515966	0.0232876	0.02345285	0.01600917	0.01741369	0.01604852	0.01433203	0.0159073	0.01509858	0.01844722	0.01246081	0.01720474	0.01783869	0.01864331	0.01496815	0.01299379	0.01191349	0.01322926	0.009714975
39.425	1	0.09769965	0.310086	0.672863	0.5563358	0.1179891	0.1313253	0.1022594	0.06800062	0.710669	0.6406208	0.3513852	0.1219861	0.06215611	0.04228858	0.03456663	0.04163718	0.1939445	0.1051594	0.1532191	0.2758998	0.04248443	0.04785079	0.05112146	0.07003711
39.426	1	0.1229569	0.07871556	0.03721374	0.04029828	0.1674356	0.1734194	0.1318234	0.125275	0.0456164	0.04985299	0.06290155	0.06137829	0.08375325	0.08187693	0.09321884	0.08967381	0.1304111	0.1039559	0.07363358	0.05308527	0.2229075	0.2475534	0.2467351	0.207173
39.426	1	0.05867753	0.05979926	0.1109845	0.06339176	0.266767	0.631804	3.949299	2.996535	0.06567479	0.07942037	0.2215468	0.1672764	2.449456	2.151884	1.393869	1.222791	0.06603788	0.1009596	0.1206099	0.1067452	0.2640602	0.5290104	0.314881	0.5632502
39.524	1	0.00587397	0.005209792	0.002829605	0.003311494	0.001346234	0.002696225	0.01632603	0.01263492	0.002069579	0.003938602	0.003206784	0.002352134	0.0103703	0.0089688	0.00544162	0.005453867	0.002949345	0.00362524	0.00439648	0.003942485	0.001390558	0.002583253	0.001225867	0.002121098
39.525	1	0.130437	0.3005754	0.6112288	0.5068761	0.1119904	0.1211968	0.1010537	0.04425241	0.661534	0.5812047	0.3188968	0.118327	0.09364389	0.03411236	0.03169329	0.04761757	0.1999018	0.09680295	0.1583397	0.2735104	0.05672262	0.04913258	0.04966552	0.06585177
39.526	1	0.1132849	0.08077474	0.04964454	0.04605441	0.15534	0.160007	0.1218054	0.1229232	0.05988022	0.04978818	0.06196684	0.06269525	0.08817158	0.1028847	0.1033092	0.09477572	0.113305	0.09037805	0.07066291	0.05757464	0.1842566	0.1962033	0.1854731	0.1562767
39.527	1	0.06606221	0.06434951	0.1050284	0.07776011	0.2963578	0.5896541	3.988507	3.075327	0.05326111	0.06965024	0.2417465	0.1768256	2.496973	2.122631	1.31134	1.309362	0.08007947	0.1084619	0.08794151	0.07538005	0.2838584	0.5809238	0.3050648	0.5397858
39.624	1	0.004997299	0.004426032	0.002298498	0.002476217	0.001360063	0.002292817	0.016164	0.01227495	0.001452847	0.002845779	0.002808866	0.002048144	0.01047534	0.008651009	0.00522252	0.005569194	0.002442171	0.002667691	0.003512579	0.003614018	0.001588513	0.002786307	0.001545848	0.002251536
39.625	1	0.1704413	0.2344323	0.4195673	0.3809378	0.07840887	0.08800487	0.08881657	0.0450677	0.46726	0.4129397	0.2589564	0.1141734	0.09316746	0.04784998	0.03105621	0.0384231	0.1782325	0.1428831	0.1685175	0.2201603	0.03846775	0.04101121	0.05790177	0.07191574
39.626	1	0.03140641	0.02829533	0.02670119	0.02736613	0.05353453	0.05587155	0.03070763	0.04282191	0.02471387	0.02280797	0.02384884	0.02258588	0.03755416	0.04089105	0.03736865	0.03435142	0.03805939	0.03314089	0.02939892	0.02190939	0.05173507	0.05568332	0.05528328	0.05067382
39.626	1	0.1086612	0.1153029	0.128561	0.1077927	0.3277527	0.5392498	3.990577	3.038191	0.06147214	0.1040897	0.2395351	0.1493505	2.551714	2.11452	1.234124	1.332766	0.09654017	0.08427618	0.0832598	0.07826323	0.350872	0.6785256	0.3750273	0.5564946
39.724	1	0.0007310164	0.0009909484	0.001013547	0.001142656	0.001421497	0.001931988	0.01525687	0.01134706	0.0007222543	0.001021256	0.001766367	0.0006287689	0.01025795	0.008715995	0.004292529	0.004893632	0.001042335	0.00114255	0.0008818213	0.0008131673	0.002137839	0.003034868	0.001928374	0.002174412
39.725	1	0.0644378	0.06342214	0.08141496	0.07543143	0.02777531	0.02177825	0.03693491	0.03326457	0.0848249	0.07292612	0.06967153	0.04946186	0.0303643	0.02432415	0.02171793	0.02181762	0.05877942	0.05485739	0.05260498	0.05044289	0.02215035	0.02104297	0.02317452	0.02261217
39.726	1	0.0007193874	0.0007445088	0.0006146186	0.0006142933	0.00567609	0.0068185	0.01393772	0.01266509	0.000677817	0.001095773	0.00158404	0.001213768	0.01104117	0.009145222	0.005307948	0.005629762	0.001519559	0.001230177	0.001576507	0.001542323	0.005982389	0.00658814	0.008037281	0.007866328
39.727	1	0.1128615	0.1137669	0.1386835	0.1085641	0.3495312	0.4787885	3.799332	2.83196	0.08035829	0.1144595	0.3000125	0.1452759	2.567028	2.186035	1.06294	1.231585	0.1079235	0.1527947	0.1202671	0.09753041	0.5005596	0.7579759	0.4631939	0.5362254
39.824	1	0.0006639435	0.000805198	0.000895231	0.0008897783	0.001296444	0.001501518	0.01446796	0.01067893	0.0007863249	0.0005994291	0.001745591	0.0006920707	0.009984118	0.009167788	0.003734387	0.004735333	0.0008536088	0.001091673	0.0008244741	0.0007736239	0.002069784	0.003098303	0.002057955	0.001795525
39.825	1	0.004046231	0.003317281	0.01700286	0.01255763	0.002823377	0.002914473	0.01517484	0.01136243	0.01613235	0.01230646	0.008601359	0.004197238	0.01056712	0.009528081	0.003921211	0.004824134	0.003889334	0.002712879	0.002563795	0.002332784	0.002506937	0.003642858	0.002654904	0.002151268
39.826	1	0.0004380084	0.0007508648	0.0005983361	0.000778785	0.003573388	0.003207587	0.01377849	0.01147898	0.0006631142	0.0007314828	0.001663608	0.0009526331	0.01064934	0.009869035	0.004507089	0.005018932	0.001146375	0.0007655418	0.0008710519	0.0006786105	0.003529001	0.003918257	0.00395713	0.003824644
39.826	1	0.1125906	0.1150973	0.1059014	0.1000007	0.3165788	0.3835526	3.60664	2.670497	0.1133577	0.04774147	0.3065796	0.1602471	2.50722	2.286812	0.926912	1.165923	0.08969147	0.1514413	0.1383639	0.09303313	0.5231535	0.771814	0.5194922	0.4373347
39.924	1	0.0006847222	0.0006379737	0.0009072664	0.0009310879	0.0008732785	0.001503474	0.01471399	0.0110481	0.0006779846	0.0007669008	0.001652754	0.0006060361	0.009912259	0.009780802	0.003189961	0.004637714	0.0008800621	0.001106134	0.0009067137	0.0006979963	0.002016518	0.002954393	0.002335427	0.001507837
39.925	1	0.002957107	0.001861424	0.01129641	0.008008267	0.00199358	0.002268874	0.0152387	0.01143068	0.01161959	0.008168131	0.005436284	0.003125138	0.01041727	0.009940855	0.003161777	0.004742827	0.002966944	0.001941051	0.001085739	0.001958801	0.002236138	0.003249175	0.002593101	0.001756216
39.926	1	0.000588163	0.0006691682	0.0007368626	0.0007669391	0.003056213	0.00233236	0.01432634	0.01150263	0.0006054756	0.0006663802	0.001423157	0.0009362705	0.01054078	0.0104512	0.004019768	0.005081544	0.001218122	0.0009409161	0.0009367755	0.0007607099	0.003461107	0.003537228	0.00342915	0.003199913
39.926	1	0.1041278	0.07448725	0.128254	0.1162204	0.2173726	0.3714868	3.664701	2.767798	0.09387651	0.09660932	0.296493	0.1499754	2.485488	2.430791	0.7862118	1.147978	0.145885	0.123661	0.120687	0.09250119	0.5126778	0.7149791	0.5755109	0.3658637
40.024	1	0.0009245701	0.001118232	0.001139933	0.001112455	0.0007531375	0.001684967	0.0153904	0.01165497	0.0008951659	0.0009834107	0.001599752	0.0009265063	0.009539307	0.01022967	0.003041508	0.004615967	0.001157398	0.00113012	0.001122705	0.0008454712	0.001968442	0.002760286	0.002759118	0.001534435
40.025	1	0.003857143	0.002528015	0.01547328	0.01152637	0.002226976	0.002954533	0.01597576	0.01220365	0.01649102	0.01140074	0.007513127	0.004887088	0.009834396	0.01045666	0.003066878	0.004625069	0.002905003	0.002098074	0.0008720729	0.002405162	0.002031282	0.003065696	0.002936701	0.001581355
40.026	1	0.0002567774	0.0007802842	0.0005804995	0.0007936594	0.003146073	0.002673345	0.01523132	0.01176071	0.000665413	0.0007081589	0.001285239	0.00134741	0.01044736	0.01095307	0.003986594	0.005118185	0.001129752	0.0009010599	0.001038876	0.0007672062	0.003644689	0.003631443	0.004181673	0.003500008
40.026	1	0.08988744	0.08394902	0.1065667	0.1081387	0.1508886	0.401458	3.813841	2.90971	0.07989441	0.09655162	0.2511838	0.2231951	2.37984	2.557873	0.7306994	1.13832	0.1432425	0.1211305	0.1409657	0.1106931	0.4782384	0.6683064	0.6543479	0.3645763
40.124	1	0.00199086	0.001976579	0.001485986	0.001491958	0.001013731	0.0021592	0.01572281	0.01151144	0.001321571	0.001559198	0.00188629	0.0008779356	0.009038309	0.01056283	0.003228727	0.004706542	0.001706008	0.002022802	0.001938829	0.00128493	0.001859904	0.002773299	0.002729749	0.00171416
40.125	1	0.005451035	0.004200294	0.02223931	0.01767635	0.003359177	0.00388705	0.01656129	0.01230641	0.02410916	0.01649785	0.01048695	0.006811983	0.009288195	0.01082945	0.003181527	0.004832107	0.003186502	0.002560233	0.00117724	0.003247945	0.001943525	0.003197813	0.003149297	0.001860848
40.126	1	0.0004071687	0.000723878	0.0005278871	0.0005729936	0.002427769	0.001943759	0.01578645	0.0113806	0.0006358848	0.0005467869	0.001473826	0.001322984	0.009887743	0.01092745	0.004037239	0.005260745	0.0009746282	0.0007849972	0.001130633	0.0008777864	0.003222101	0.003591477	0.00421808	0.003493995
40.126	1	0.08343401	0.1129877	0.09523516	0.1066234	0.2211109	0.5008453	3.881959	2.860656	0.07834302	0.1190848	0.2618619	0.208627	2.234743	2.594793	0.7767469	1.167098	0.1335956	0.1359945	0.1172254	0.1002752	0.4629426	0.6902699	0.6598769	0.4415008
40.224	1	0.00347728	0.003361582	0.002266496	0.001599705	0.00138502	0.002315223	0.01582666	0.01145849	0.001964479	0.001880217	0.001853039	0.001595181	0.008494212	0.01036673	0.003608298	0.00483694	0.002412471	0.003246127	0.003360051	0.00229275	0.001708532	0.002760863	0.002435259	0.002163156
40.225	1	0.04369142	0.04245025	0.06355337	0.05701565	0.01710121	0.01683293	0.023163	0.01875796	0.06973075	0.05585423	0.04552685	0.03583679	0.02336288	0.02348958	0.01670197	0.01412554	0.04140032	0.03929629	0.03941198	0.03343814	0.01354532	0.01418076	0.01264505	0.01081786
40.226	1	0.0004042896	0.0004295739	0.0006509439	0.0004827597	0.002272926	0.002298669	0.01627121	0.01104192	0.0007115011	0.0007265912	0.001762983	0.00112264	0.009254623	0.01085464	0.004244959	0.005291113	0.0008152623	0.0009824533	0.001018021	0.000762508	0.003175276	0.003910688	0.004632774	0.003827127
40.226	1	0.09107215	0.06276208	0.1279003	0.07196679	0.3002803	0.5402675	3.901222	2.813491	0.09630866	0.1144961	0.2787183	0.1677661	2.102653	2.538865	0.8474927	1.191753	0.1109298	0.1579818	0.1112808	0.1296481	0.4218077	0.6987011	0.6015013	0.5377057
40.324	1	0.005645112	0.005393773	0.003247189	0.001368002	0.00163493	0.002423396	0.01567072	0.01132198	0.002453966	0.001869408	0.001845019	0.002036647	0.00853661	0.009986631	0.003846653	0.004869555	0.003218195	0.004760009	0.005522413	0.003402403	0.001526744	0.002936773	0.002016239	0.002459196
40.325	1	0.07758662	0.08734251	0.1225412	0.1118439	0.03664356	0.03454596	0.03676494	0.02119339	0.1414396	0.1191108	0.0884506	0.06793663	0.03989229	0.03214555	0.02102292	0.02525332	0.07907273	0.07865609	0.08268585	0.07604419	0.009913549	0.01757611	0.02637103	0.0212826
40.326	1	0.0005627202	0.000333276	0.0004143507	0.0004376998	0.002649793	0.003527433	0.01648338	0.01110246	0.0006991775	0.0008237209	0.001817956	0.001103289	0.009153834	0.01070344	0.004712225	0.005301941	0.00111469	0.001010031	0.001322548	0.001127356	0.003714341	0.004614773	0.0056216	0.00497272
40.326	1	0.1028546	0.05956903	0.09387314	0.05524649	0.360318	0.5496944	3.838605	2.773834	0.09993126	0.1088535	0.2273653	0.1546699	2.072635	2.441007	0.9095074	1.164928	0.1029109	0.14902	0.1152285	0.1442375	0.3826029	0.7310375	0.4992544	0.6116315
40.424	1	0.006242492	0.005981341	0.003527865	0.0007697581	0.001767205	0.00266794	0.01530036	0.01130937	0.002381147	0.00157915	0.001670225	0.002320701	0.008666199	0.009473307	0.00413268	0.004832558	0.003263608	0.005421823	0.006018635	0.003900739	0.001352666	0.00297932	0.001774766	0.002323666
40.425	1	0.1078544	0.1334134	0.1728471	0.1526693	0.04996779	0.04933547	0.04690056	0.02195231	0.1947	0.1638078	0.1216342	0.08887483	0.04821348	0.03373183	0.02349256	0.03932665	0.1029752	0.1075603	0.1092629	0.1072486	0.01523008	0.0254344	0.03491183	0.02979907
40.426	1	0.000474596	0.0003699797	0.000676031	0.0003217407	0.0028139	0.004246428	0.01649333	0.01184509	0.0008476364	0.001077637	0.001950862	0.001200368	0.009311408	0.0103499	0.004876842	0.005254763	0.001203693	0.001132651	0.001335262	0.001086463	0.003759876	0.004977138	0.006239963	0.005184795
40.427	1	0.09890946	0.08038163	0.09318733	0.1117371	0.4054077	0.5951591	3.781353	2.777527	0.08911036	0.09846888	0.2372814	0.1679136	2.106729	2.297515	0.9955322	1.159572	0.09777606	0.1317503	0.1211236	0.1413032	0.3490805	0.7387683	0.4317571	0.6010053
40.524	1	0.00767795	0.007243631	0.004022713	0.0007909239	0.00185947	0.002538986	0.01544794	0.0118563	0.002370483	0.001177917	0.002015624	0.00245043	0.009201196	0.009165245	0.004348049	0.004621116	0.00410135	0.006507154	0.006990486	0.004867476	0.001333973	0.002911002	0.001599905	0.002026629
40.525	1	0.1353407	0.2021603	0.2701676	0.2423657	0.05661388	0.0575964	0.05191879	0.03956259	0.2926939	0.2527761	0.1789291	0.123917	0.06021658	0.04817123	0.03306241	0.04309116	0.1415581	0.1523201	0.146786	0.1684159	0.03064396	0.03949181	0.04279077	0.03692014
40.526	1	0.0006032597	0.0007432586	0.0009506641	0.0004838028	0.005354088	0.008397168	0.01693731	0.01269311	0.001028479	0.001133067	0.002015451	0.001162311	0.009829655	0.01055371	0.00557609	0.005042003	0.001385348	0.001719536	0.002289308	0.002023214	0.006611851	0.008648442	0.01218982	0.01025181
40.526	1	0.07042262	0.07255779	0.1004942	0.1170321	0.433934	0.5718521	3.795965	2.905418	0.09146568	0.1066805	0.2678621	0.2013348	2.233818	2.244906	1.054187	1.114589	0.09535581	0.1508301	0.1214083	0.1004174	0.3301939	0.7220733	0.3849611	0.5308444
40.624	1	0.01072335	0.009248495	0.003988394	0.00149318	0.001978584	0.002396283	0.01557647	0.01226325	0.002443611	0.001661337	0.00245668	0.002755931	0.009745615	0.009153952	0.004588791	0.004583343	0.005963103	0.008054755	0.009434129	0.006439158	0.001349906	0.002897825	0.001694829	0.001877477
40.625	1	0.1416149	0.237402	0.3279518	0.3015435	0.05364657	0.04807329	0.0481204	0.0409132	0.340754	0.304315	0.22464	0.1473173	0.06810444	0.05990882	0.04043787	0.03679466	0.1568918	0.1737611	0.1674804	0.1957978	0.04259166	0.05328502	0.05833149	0.04695366
40.626	1	0.0005225788	0.000802364	0.001094778	0.0006309923	0.006976694	0.01099865	0.01733263	0.01330675	0.001289311	0.001421442	0.001951906	0.0009473847	0.01036264	0.01017706	0.005702631	0.004795746	0.001564027	0.001625011	0.002648166	0.002470164	0.008262609	0.01076682	0.01594553	0.01340949
40.626	1	0.04820949	0.0684326	0.1289052	0.09756165	0.452279	0.5303372	3.834653	3.025811	0.0999768	0.07740764	0.2556177	0.175236	2.376689	2.237198	1.092146	1.081119	0.1010769	0.1133359	0.1134097	0.07841231	0.3312874	0.7002506	0.3668421	0.4464741
40.724	1	0.01234095	0.0100198	0.003339646	0.002045647	0.002017753	0.002153048	0.01597345	0.01277761	0.002448204	0.001826997	0.002386097	0.002387862	0.01069558	0.009768102	0.004756411	0.004285356	0.007142585	0.007773306	0.009969074	0.006859617	0.001307974	0.00266914	0.001650026	0.00149073
40.727	1	0.1666139	0.3123711	0.4456733	0.3872556	0.06049874	0.07312647	0.07059941	0.05722279	0.4459899	0.4047851	0.3106485	0.1915781	0.05922764	0.04746384	0.03784201	0.04521888	0.153767	0.1884099	0.1886097	0.2188816	0.03507252	0.04263696	0.04293148	0.03901286
40.728	1	0.03938992	0.0255728	0.02020715	0.02924076	0.08031447	0.1061379	0.09132612	0.07003469	0.03829513	0.03975091	0.04385681	0.04235663	0.05120523	0.05512736	0.06514943	0.0496378	0.04936894	0.0457143	0.04516545	0.03350575	0.08179299	0.1037785	0.1161105	0.08278712
40.729	1	0.06061501	0.08404694	0.1229907	0.07646872	0.4425489	0.4963095	3.948566	3.171542	0.09325579	0.09172517	0.2502627	0.167737	2.613878	2.401604	1.14024	0.9985473	0.05560647	0.1163648	0.07324879	0.07850932	0.2423124	0.6315269	0.3235462	0.3497079
40.824	1	0.008355301	0.006809593	0.002253129	0.002292468	0.001874837	0.00195049	0.01630126	0.0131602	0.002283812	0.00184638	0.001788402	0.001886895	0.01125149	0.01039428	0.004770226	0.004018545	0.005268764	0.005096022	0.006578218	0.004674748	0.001151529	0.002444133	0.001370327	0.001364673
40.825	1	0.1680152	0.3169902	0.4610217	0.4140598	0.07250422	0.07800307	0.07888385	0.05137965	0.4639073	0.4300222	0.3347115	0.2007737	0.06942677	0.05097764	0.03644161	0.04611725	0.1841549	0.1882748	0.1848878	0.2232623	0.02894111	0.04299848	0.04734071	0.04179236
40.826	1	0.05610435	0.03499165	0.01574489	0.03187358	0.09346515	0.1157815	0.09980039	0.07810887	0.03610969	0.03561577	0.04118574	0.05423313	0.0642218	0.06935779	0.07715721	0.06505198	0.05920611	0.04920333	0.04925965	0.03571778	0.1072301	0.1305824	0.1447173	0.1092313
40.826	1	0.06996764	0.1101987	0.1275999	0.05559808	0.3979969	0.4445674	4.043059	3.246911	0.07454673	0.09926487	0.2445773	0.1738257	2.765824	2.56804	1.157537	0.9463512	0.0682066	0.09821962	0.08619259	0.09379911	0.2469539	0.6126766	0.3109408	0.3106221
40.924	1	0.007498153	0.006047368	0.001685709	0.002290454	0.001573675	0.001721363	0.01686711	0.01350155	0.002004153	0.002080785	0.001255201	0.001791639	0.01134629	0.01103362	0.005151018	0.003829784	0.004670715	0.003767958	0.006202444	0.004069832	0.001240161	0.002408785	0.001437405	0.001206051
40.925	1	0.1602725	0.3453585	0.5311513	0.4420622	0.08183993	0.09100586	0.08773798	0.06303446	0.5483898	0.4973982	0.3802736	0.2411673	0.058544	0.04913325	0.04620122	0.0449135	0.1912061	0.1762586	0.1889762	0.2323482	0.02918454	0.03389108	0.03584025	0.04477072
40.926	1	0.05756557	0.03635838	0.02811504	0.03523205	0.1125077	0.1501555	0.1186292	0.07512147	0.04155622	0.04426501	0.04767404	0.06086918	0.06968306	0.08774175	0.09831496	0.0907869	0.0845899	0.07484312	0.08422305	0.05552282	0.1673675	0.2133439	0.2235461	0.1630076
40.926	1	0.05689275	0.1134956	0.09278152	0.05637404	0.3284599	0.402227	4.19636	3.349601	0.07046583	0.09462637	0.2487605	0.2135549	2.819481	2.713301	1.2729	0.9114465	0.0547462	0.1026803	0.08103107	0.08499549	0.2256817	0.5918224	0.3225889	0.2526699
41.024	1	0.006216474	0.0050622	0.001263574	0.001749001	0.001239222	0.001507371	0.01716761	0.0135934	0.001874658	0.002063295	0.001157549	0.001868697	0.01119867	0.01130623	0.00563153	0.003896365	0.003828026	0.002123962	0.005316623	0.003252611	0.001039407	0.002251413	0.001620075	0.001178756
41.025	1	0.1637745	0.3563996	0.5338234	0.4443498	0.08514984	0.09589368	0.08352926	0.06230582	0.567114	0.5378488	0.4046223	0.2744187	0.05490655	0.05115872	0.04697232	0.04269267	0.197597	0.1640276	0.1924532	0.2271046	0.02549189	0.02812081	0.03526892	0.05081125
41.026	1	0.07604442	0.05841273	0.03696889	0.06420426	0.1181178	0.1652663	0.1281583	0.08801944	0.04541588	0.06035689	0.05627457	0.07183628	0.08379386	0.1096284	0.1062873	0.0997193	0.09532113	0.09530352	0.1141538	0.07110377	0.231446	0.2780782	0.2826284	0.2156114
41.026	1	0.04561803	0.06667098	0.08830174	0.09798014	0.2436201	0.3371454	4.287396	3.380276	0.0529212	0.09918299	0.2303791	0.2142571	2.768041	2.791171	1.403636	0.9321408	0.04401489	0.08942065	0.1004656	0.0792328	0.2149316	0.5451854	0.3799734	0.2528889
41.124	1	0.005685288	0.0042318	0.00131806	0.001400069	0.0009685787	0.00143958	0.01714363	0.01308323	0.00158283	0.001697003	0.001739093	0.001870574	0.01082982	0.01147347	0.005826892	0.003713879	0.003394582	0.00117966	0.004821347	0.003069747	0.001158573	0.002336432	0.001792252	0.001097361
41.125	1	0.1733632	0.3127831	0.4610441	0.3858075	0.0923142	0.1074757	0.09004806	0.06065341	0.5098682	0.4987836	0.3879701	0.2649847	0.06940011	0.06054014	0.04783576	0.04824568	0.1961073	0.1587316	0.172851	0.2171893	0.01477774	0.02079239	0.03393258	0.04854263
41.126	1	0.04795349	0.02728202	0.02733214	0.0380404	0.05649857	0.08838564	0.09216919	0.05983854	0.04799151	0.04972279	0.04639755	0.04444409	0.06571634	0.07614304	0.07843917	0.05640173	0.05057826	0.05056349	0.04914413	0.03821402	0.09591479	0.1134279	0.1222072	0.09172867
41.126	1	0.07003257	0.1286672	0.1249769	0.123716	0.1940414	0.3062271	4.259894	3.257985	0.04833033	0.0901111	0.2486093	0.2199691	2.694616	2.810971	1.453234	0.8792204	0.0771128	0.09884392	0.1280169	0.05972118	0.2553506	0.5825415	0.4347586	0.2696505
41.224	1	0.0044449	0.00345326	0.001410206	0.001237412	0.001134199	0.001435959	0.01708352	0.01265467	0.001513584	0.001223098	0.00244796	0.001392256	0.01035234	0.01130896	0.005996925	0.004020947	0.002727436	0.001355185	0.00371695	0.002593707	0.00125865	0.00225985	0.001876132	0.001405346
41.225	1	0.1828847	0.2497156	0.3432863	0.3016239	0.07742547	0.0878408	0.08797268	0.05184411	0.3938486	0.3968554	0.3406342	0.2275578	0.07259406	0.05336172	0.05079163	0.05624465	0.1738918	0.1450018	0.1614669	0.188222	0.02102788	0.03240779	0.04265765	0.04709536
41.226	1	0.04729942	0.0344237	0.02929395	0.03029948	0.04485659	0.07167354	0.07337836	0.04048811	0.04399716	0.04410677	0.04109611	0.03769664	0.05295635	0.0577417	0.05574626	0.04087704	0.04071106	0.03865057	0.03860293	0.03401829	0.08109052	0.09451022	0.1006168	0.07745535
41.226	1	0.08996363	0.1305491	0.1277321	0.1003399	0.2391589	0.3332437	4.231274	3.132555	0.07227577	0.08711511	0.2692557	0.1840208	2.564256	2.771481	1.499404	0.9443189	0.08534744	0.110819	0.1253412	0.08362905	0.2941791	0.5425609	0.4536943	0.3526382
41.324	1	0.0009085422	0.001206312	0.0006400623	0.0007429265	0.0013286	0.001639299	0.01667327	0.01203872	0.001051583	0.000611677	0.001633913	0.0007320115	0.009201404	0.01040789	0.006180622	0.004179969	0.0008222269	0.0007919724	0.0009912546	0.0007415339	0.00134155	0.002291706	0.001958178	0.001669907
41.325	1	0.1155874	0.1130917	0.1511254	0.1462568	0.05160656	0.03454675	0.03901539	0.04486785	0.1619836	0.1481738	0.1390042	0.1209692	0.04340861	0.04069089	0.04333671	0.04379182	0.1191163	0.1045297	0.1045287	0.09434671	0.02862218	0.02880566	0.03481534	0.03709326
41.326	1	0.00558433	0.005403051	0.005096955	0.004692518	0.01138769	0.01507437	0.02155755	0.01452376	0.005654798	0.005436559	0.004774617	0.005099547	0.01337333	0.01465463	0.01028903	0.00794451	0.005812545	0.005645421	0.006035143	0.005391106	0.01434717	0.01771386	0.02169404	0.01793014
41.326	1	0.06179094	0.1313604	0.125891	0.1137197	0.3151427	0.3935363	4.135593	2.988945	0.1092114	0.09183759	0.2880933	0.1687007	2.294652	2.543761	1.55191	1.030529	0.07324032	0.1125367	0.112189	0.09031133	0.3445737	0.5695146	0.4943856	0.4465516
41.424	1	0.0002541053	0.0004286957	0.0005293457	0.0004217531	0.001421463	0.00203146	0.01633043	0.01143751	0.0005726911	0.0005100026	0.001260977	0.0007316696	0.008616049	0.009530057	0.005932236	0.004133414	0.0003664692	0.000534692	0.0004941318	0.0004173409	0.001269151	0.002167257	0.001713213	0.002065159
41.425	1	0.06525649	0.06546001	0.08295347	0.06350283	0.03299301	0.03095935	0.03750362	0.0408599	0.08602081	0.07871581	0.07415879	0.06329053	0.03127579	0.04220937	0.03133305	0.02348251	0.06376828	0.06334993	0.06238051	0.04926912	0.03499752	0.03313927	0.0334034	0.02735452
41.426	1	0.0005199281	0.0004535909	0.0005764224	0.000479012	0.004406585	0.005898371	0.01800411	0.01116373	0.00070934	0.0008718846	0.001356054	0.00123505	0.009417084	0.01002249	0.006244679	0.004805879	0.001407502	0.001660129	0.001979927	0.001777449	0.00722534	0.0100984	0.01237042	0.01060877
41.426	1	0.06403233	0.09298137	0.1271344	0.08491593	0.3577869	0.4934402	4.035625	2.838164	0.1233819	0.1029948	0.259595	0.1778825	2.150157	2.317208	1.466776	1.012602	0.08595605	0.08355856	0.1043399	0.09273682	0.3432682	0.5267918	0.4736391	0.542984
41.524	1	0.0003833241	0.0004585609	0.0003705056	0.0006348652	0.001395192	0.002641072	0.0159053	0.01128762	0.0005887029	0.0006737319	0.001325513	0.0006950272	0.008808799	0.009011321	0.005490729	0.004047568	0.0003272961	0.0007032709	0.000500976	0.000527349	0.001313938	0.001878444	0.001684603	0.002216839
41.525	1	0.07063359	0.06891997	0.09077603	0.06343393	0.02870781	0.02970499	0.0385797	0.03286131	0.09561993	0.08577805	0.08079341	0.06886454	0.03243939	0.02997479	0.02785334	0.02357186	0.06689779	0.06585827	0.06431698	0.05221503	0.0240795	0.02594921	0.02468607	0.01934288
41.526	1	0.0007382832	0.0003837946	0.0005827665	0.0004532266	0.004250706	0.004912715	0.0173055	0.01151866	0.0006391646	0.0008720055	0.001579472	0.001145027	0.009393967	0.009527667	0.005888952	0.004848275	0.00134698	0.001530759	0.001834464	0.001425942	0.006719661	0.009224458	0.01044776	0.009624028
41.526	1	0.1057034	0.07420045	0.1197758	0.1016128	0.34585	0.6438447	3.923087	2.743482	0.1098799	0.1222653	0.2485746	0.1591395	2.187296	2.189824	1.353077	1.000421	0.07682495	0.1029995	0.0902688	0.09711797	0.3300926	0.4663889	0.4369336	0.5726518
41.624	1	0.0003731122	0.0004790196	0.0003718811	0.0005413109	0.001537676	0.003039559	0.01556937	0.01115062	0.000574927	0.0005018747	0.001245115	0.000757192	0.009142936	0.008413561	0.005058641	0.004045141	0.0003744198	0.0006506891	0.0005730278	0.0005454522	0.0013244	0.001910176	0.001519767	0.00239496
41.625	1	0.04913958	0.0456955	0.06933089	0.04703683	0.03156043	0.03514656	0.04114495	0.03186566	0.07342606	0.06348662	0.05772799	0.05007489	0.03557152	0.03083602	0.03049525	0.02525629	0.04711973	0.04550839	0.04297474	0.0371269	0.02871079	0.02915025	0.03078814	0.02046773
41.626	1	0.000833026	0.0006149922	0.0004208493	0.0004071823	0.003731815	0.004251209	0.01675956	0.01208446	0.0007507598	0.0006274721	0.001809072	0.001309861	0.009604341	0.00928274	0.005302533	0.005064779	0.001183135	0.001471593	0.00151554	0.001406037	0.005461085	0.007962398	0.008011463	0.008292811
41.626	1	0.1019558	0.1041735	0.1124876	0.08598651	0.379121	0.7504492	3.843246	2.715014	0.1235388	0.07630214	0.2815021	0.1751994	2.251891	2.041871	1.238985	1.00787	0.06304992	0.1183017	0.1143599	0.1324185	0.3422249	0.4957811	0.4134216	0.6196629
41.724	1	0.0003907099	0.0002856318	0.0005729619	0.0002857332	0.001493143	0.003243503	0.01544337	0.01102897	0.0003533513	0.000434971	0.001066459	0.0007705352	0.009463572	0.007844457	0.004674451	0.004329594	0.0003751752	0.0005526171	0.0004980946	0.0005190805	0.001424852	0.002208805	0.001691038	0.002565405
41.725	1	0.004107009	0.002197052	0.01538054	0.01233477	0.003071583	0.004439693	0.01618253	0.01185635	0.01717379	0.01178868	0.009068824	0.006181702	0.009839513	0.008246188	0.0050273	0.004534339	0.002996658	0.002570918	0.001617594	0.002480315	0.001574473	0.00234402	0.002093197	0.002500131
41.726	1	0.0006325759	0.0004025696	0.0006232888	0.0005282207	0.003384836	0.003792801	0.01652772	0.01214965	0.0005752384	0.0005585917	0.001498996	0.001415514	0.009778348	0.008403962	0.004987998	0.005451214	0.0009357584	0.00135907	0.001224324	0.001189404	0.004244071	0.006441705	0.005213606	0.006696689
41.727	1	0.09834865	0.08932514	0.1367091	0.07275397	0.3972555	0.7951594	3.812916	2.715363	0.09839732	0.1089317	0.2595071	0.1826377	2.326763	1.885283	1.16222	1.058748	0.08406864	0.1211508	0.1293669	0.1239133	0.358072	0.5430361	0.4382681	0.6640507
41.824	1	0.0002847501	0.0003737889	0.0006831977	0.0003428631	0.00134232	0.003015248	0.01573032	0.0111536	0.0004241991	0.0004754408	0.001106429	0.0008257579	0.01015835	0.007957276	0.004068074	0.004065293	0.0004801465	0.0004525196	0.0003944429	0.0004153748	0.001523802	0.002336125	0.001710381	0.002540414
41.825	1	0.02176695	0.02467668	0.04814278	0.04219496	0.02133575	0.02098436	0.02692247	0.02782413	0.05014352	0.03593514	0.03291862	0.02850769	0.01959295	0.02095563	0.02120616	0.0172393	0.0267061	0.02511667	0.02416953	0.01957762	0.01681299	0.01653425	0.01826194	0.01226501
41.826	1	0.0006555566	0.0003807287	0.0006339767	0.0003917381	0.003946339	0.004380949	0.01670279	0.01238195	0.0005747245	0.0007020291	0.001546996	0.001356009	0.01051883	0.008572237	0.00455361	0.005134448	0.001120064	0.001613642	0.001330098	0.00131981	0.005238913	0.007737027	0.006238796	0.007934524
41.826	1	0.08350704	0.1009034	0.1309622	0.08037162	0.3606934	0.742964	3.879544	2.759319	0.06790495	0.1163078	0.2502929	0.1995898	2.505659	1.936912	1.000781	0.986608	0.09011058	0.118344	0.1147201	0.1017865	0.3752777	0.5642209	0.429889	0.6395997
41.924	1	0.0003960043	0.000598284	0.0006207436	0.00029111	0.001174993	0.002426853	0.0158572	0.01140281	0.0004727664	0.0004862784	0.00117982	0.0008151099	0.01076026	0.008331399	0.003496225	0.003662286	0.0005112192	0.0003964417	0.0004700517	0.0004412013	0.001502415	0.002270479	0.00167508	0.002421084
41.925	1	0.07141963	0.07522794	0.1023538	0.09156912	0.03131771	0.028227	0.03800029	0.03519131	0.1044765	0.08183666	0.08017524	0.07232433	0.03855515	0.03394245	0.02652989	0.01872596	0.0749712	0.07090555	0.06802604	0.05380578	0.0310821	0.02836046	0.02386183	0.01952508
41.926	1	0.000526325	0.000794618	0.0006959832	0.0004671645	0.004923125	0.005711388	0.016751	0.01256543	0.0006946006	0.0008821226	0.001659667	0.001348467	0.01117851	0.008987156	0.004044951	0.004735272	0.001299937	0.001609416	0.001530545	0.001286944	0.006529397	0.008997784	0.008333213	0.009403909
41.926	1	0.08636725	0.1206615	0.1110048	0.09639979	0.3153091	0.6123464	3.930441	2.814978	0.06606792	0.09867499	0.2795287	0.1872203	2.673037	2.044853	0.8550079	0.8938807	0.09882921	0.07761512	0.07688587	0.0814522	0.3649059	0.5756961	0.4369656	0.6301617
42.024	1	0.0003880013	0.0007617733	0.00104693	0.0004308876	0.0008427915	0.001710578	0.01575774	0.01147667	0.0008167966	0.000679025	0.001146014	0.001012217	0.01135277	0.009207426	0.002696574	0.003180678	0.0004825273	0.0007292581	0.0004767143	0.000489679	0.001468169	0.002483911	0.001736851	0.002022193
42.025	1	0.1266299	0.1630303	0.2278627	0.2035976	0.05168591	0.048948	0.04253811	0.03506668	0.2537539	0.2218362	0.1702877	0.1386025	0.0449064	0.04202861	0.02697273	0.02541417	0.1389122	0.1452682	0.1397718	0.1261263	0.02437552	0.02161584	0.02436504	0.02968586
42.026	1	0.0003188108	0.000930802	0.001124362	0.0004526532	0.005686588	0.007091048	0.01644432	0.01194968	0.001005704	0.001020319	0.001599563	0.001601819	0.01164727	0.009698143	0.003228229	0.004272264	0.00122062	0.001775261	0.001679781	0.001833259	0.007821212	0.01028271	0.01065954	0.01044104
42.027	1	0.09009118	0.1602945	0.147012	0.1048717	0.2107827	0.4152511	3.917989	2.853985	0.05988076	0.07602602	0.2888129	0.2132669	2.822507	2.274538	0.6532452	0.7563962	0.06413247	0.1287679	0.08660782	0.08095072	0.3505093	0.614317	0.4311801	0.5142536
42.124	1	0.001092291	0.0008065992	0.001245102	0.0008273005	0.0004828474	0.001225656	0.01581808	0.01198836	0.001303007	0.001171563	0.001106145	0.001394819	0.01155005	0.01017239	0.002270184	0.002950775	0.001214219	0.001087227	0.000794625	0.0008035396	0.001367092	0.002229585	0.001593263	0.001717033
42.125	1	0.1801729	0.251545	0.4016604	0.3369608	0.08692568	0.08552843	0.06422971	0.05802621	0.3878294	0.3804006	0.2688647	0.1941667	0.04138661	0.05336038	0.0424985	0.03535462	0.1465351	0.1714644	0.1758222	0.1525833	0.03317505	0.03178735	0.04095254	0.02996055
42.126	1	0.000400426	0.001291227	0.001496669	0.001054614	0.007747016	0.01093384	0.01627448	0.01161237	0.001237055	0.001378056	0.001510585	0.001808471	0.01176181	0.01059916	0.002739912	0.004351286	0.001672901	0.002175265	0.002431598	0.002603979	0.01106148	0.0132709	0.01563428	0.01435391
42.126	1	0.08871253	0.1194425	0.08957269	0.112414	0.112402	0.2876858	3.92247	2.983876	0.07272947	0.06750751	0.3026694	0.2147633	2.877214	2.530475	0.5356063	0.7428535	0.06429426	0.1328968	0.1179254	0.08086998	0.3275957	0.5577896	0.4141012	0.4248513
42.224	1	0.0009538468	0.0005971272	0.001278029	0.001002889	0.0009058084	0.001054351	0.01576906	0.01231951	0.001404506	0.001381027	0.001129503	0.001368653	0.01133411	0.0107074	0.001937319	0.003027607	0.00126661	0.0007899831	0.0005798438	0.0006423048	0.001411018	0.002158604	0.001459565	0.001508616
42.225	1	0.199861	0.3343388	0.5307528	0.4307728	0.08322293	0.1071159	0.06222873	0.06725612	0.486239	0.4793545	0.3223413	0.2230002	0.06154405	0.04919609	0.03467207	0.02765854	0.1700496	0.1681634	0.1877681	0.1608151	0.03978723	0.04938177	0.05731431	0.03788312
42.226	1	0.0006217517	0.0009758677	0.001569858	0.001156561	0.007692053	0.01125693	0.01613948	0.01139693	0.001334699	0.001812088	0.001622359	0.001812693	0.0115892	0.01129985	0.002526876	0.004258316	0.001964689	0.002047424	0.002481953	0.002576571	0.01112018	0.01287168	0.01577983	0.01442218
42.226	1	0.06529631	0.09581589	0.1133401	0.1223513	0.1817619	0.2116254	3.952775	3.051055	0.1011585	0.08178307	0.3132261	0.2001139	2.82899	2.690588	0.4685781	0.7379937	0.09680706	0.09312947	0.06807178	0.07934061	0.3547373	0.5371802	0.3897824	0.3664928
42.324	1	0.0005526015	0.0007956822	0.001187539	0.001186612	0.001169842	0.001348119	0.01572202	0.01239563	0.001170608	0.00116122	0.001131771	0.001364188	0.01079054	0.01122027	0.002155952	0.002983495	0.000831327	0.0005481761	0.0005825227	0.0005567461	0.001340468	0.001957732	0.001667472	0.001429299
42.325	1	0.2039102	0.3420698	0.509692	0.4157185	0.08705098	0.1031035	0.08416847	0.06471045	0.4396289	0.4500768	0.3335251	0.1931453	0.05956719	0.04780177	0.03609103	0.03886386	0.1796517	0.1646586	0.1863902	0.1767844	0.03817394	0.04399981	0.04104994	0.02183529
42.325	1	0.0007069539	0.0009913887	0.001397101	0.001091652	0.006588663	0.009398956	0.0156353	0.01105645	0.00135407	0.00155967	0.001368805	0.001706431	0.01120032	0.01169253	0.003026227	0.004081149	0.001671451	0.00177629	0.002383576	0.002292471	0.009516364	0.01073426	0.01379649	0.0124716
42.326	1	0.09204807	0.09400188	0.1123538	0.1407543	0.2681924	0.2827394	3.920258	3.057774	0.1066971	0.07954661	0.3019338	0.2272803	2.697289	2.776525	0.538416	0.7373171	0.1010805	0.09108813	0.1027511	0.08941489	0.3454158	0.4867873	0.4013956	0.3649087
42.424	1	0.0004484098	0.001016732	0.0009784065	0.001006708	0.001351845	0.001638079	0.01558492	0.01196407	0.0012203	0.00118069	0.001560698	0.001258482	0.01013311	0.01137017	0.002800567	0.003135463	0.0007963236	0.0006256646	0.0005606267	0.0006024207	0.001410907	0.001793603	0.001525486	0.001702312
42.425	1	0.1999962	0.3115141	0.4595025	0.3853329	0.06781428	0.08062357	0.07502037	0.06080717	0.3863175	0.4022357	0.3141942	0.1701622	0.0528589	0.04809414	0.03593563	0.03598503	0.1847173	0.1808889	0.1851966	0.1730435	0.03470973	0.04881037	0.03884625	0.01542643
42.426	1	0.0005838378	0.001191972	0.001086384	0.001002396	0.006441097	0.008683937	0.01541271	0.01096884	0.001504826	0.001454559	0.001747327	0.001880753	0.01032371	0.01198617	0.003785978	0.004295067	0.001446966	0.001734734	0.002235172	0.002108307	0.009169749	0.009637489	0.01313298	0.01186102
42.426	1	0.07137872	0.1222091	0.08478213	0.1253254	0.3267066	0.3778681	3.84804	2.96946	0.1395947	0.1217687	0.2744969	0.2413108	2.52704	2.7979	0.6837385	0.7625531	0.1022429	0.09435165	0.09663324	0.1072428	0.3364369	0.4755723	0.3841648	0.447511
42.524	1	0.0005195648	0.0008217981	0.0009393845	0.0007932754	0.001561414	0.001803453	0.01560343	0.01140165	0.001234799	0.0008920988	0.001703256	0.0009869059	0.009547201	0.01117143	0.003377043	0.003388923	0.0005351394	0.0005422305	0.0005151169	0.0007908731	0.00135931	0.002039161	0.001632951	0.002001396
42.525	1	0.1825561	0.2601634	0.3778105	0.3159975	0.06478333	0.06917631	0.06680864	0.05457234	0.330459	0.3534585	0.2873766	0.1620567	0.05456869	0.05661969	0.04131318	0.04161599	0.177908	0.1773361	0.1709658	0.1531582	0.03059445	0.04711273	0.03686088	0.0189873
42.526	1	0.0007203891	0.000833617	0.0009888525	0.0008802057	0.006184641	0.00764024	0.01520097	0.01089522	0.001342031	0.001035882	0.001881716	0.001747093	0.009809557	0.011836	0.00447353	0.004582107	0.001459663	0.001540231	0.002124902	0.002115847	0.008550709	0.008570151	0.01221372	0.011272
42.526	1	0.09237366	0.09722656	0.1431085	0.1105293	0.3761139	0.4178597	3.838288	2.787832	0.1513808	0.102095	0.2805709	0.1779363	2.369943	2.748919	0.8454091	0.8319662	0.08486881	0.1367905	0.1036386	0.1136473	0.3215934	0.5103395	0.4031929	0.5095619
42.624	1	0.0005359729	0.0007351775	0.001044885	0.0007672154	0.001566741	0.001958046	0.01545183	0.01093605	0.001128369	0.0008298272	0.001778073	0.001136192	0.00920195	0.01069922	0.003693954	0.003537464	0.0007159352	0.0006232595	0.0004979544	0.0006565679	0.001284019	0.002239955	0.00151261	0.002210664
42.625	1	0.1800921	0.2838736	0.4439839	0.3631979	0.07659038	0.0878879	0.07663391	0.06675328	0.4024725	0.4215384	0.353074	0.1938996	0.05544605	0.05384569	0.03041323	0.03687882	0.243673	0.1656631	0.1191222	0.1567527	0.04546371	0.05652671	0.04324585	0.03542524
42.626	1	0.0006539367	0.0009170243	0.001078751	0.0008805545	0.006765154	0.008259491	0.01504286	0.01105126	0.001468177	0.001159985	0.001888065	0.001811422	0.009537108	0.01138655	0.00481044	0.004650795	0.00156185	0.001700541	0.002216837	0.002375654	0.009356058	0.009221703	0.01312649	0.01245415
42.626	1	0.1207758	0.06849815	0.118023	0.09362785	0.407512	0.4724004	3.802154	2.686436	0.1323321	0.1016398	0.268659	0.1880221	2.26706	2.619592	0.9472594	0.8697297	0.07308789	0.1334014	0.1208401	0.1404244	0.2946188	0.553589	0.3778057	0.5477821
42.724	1	0.000833515	0.0006802989	0.001270398	0.001014197	0.001713857	0.002174536	0.015412	0.0109114	0.001297619	0.0009991404	0.001919182	0.001486345	0.009386972	0.009929121	0.003944193	0.003641691	0.0008184842	0.0008153317	0.0005707271	0.0007992482	0.001321174	0.002403965	0.001364398	0.002132491
42.726	1	0.1395583	0.2806856	0.4947042	0.3831031	0.08041721	0.08513804	0.09254022	0.06659866	0.4720862	0.4566218	0.4168935	0.2279931	0.06949087	0.06249587	0.03805719	0.04233013	0.3110623	0.149816	0.07816179	0.1493012	0.05314336	0.04770919	0.04499352	0.04648
42.727	1	0.0005072629	0.0007203075	0.001251147	0.000737982	0.007490247	0.008963063	0.01503055	0.01142245	0.001554058	0.001374204	0.002102153	0.001827677	0.009795406	0.01048639	0.005034341	0.004627183	0.002042988	0.00179159	0.002329081	0.002587332	0.01005164	0.009964712	0.0140933	0.01366893
42.728	1	0.1236832	0.05796348	0.1014566	0.09539096	0.415424	0.5152892	3.756612	2.652517	0.1346473	0.08234746	0.2596914	0.2079782	2.299723	2.411626	0.9920724	0.8812762	0.09750124	0.1107373	0.1098778	0.1150639	0.3018793	0.5744255	0.3588425	0.540349
42.824	1	0.000746132	0.0005622568	0.00138362	0.001140762	0.001690333	0.002394619	0.01512204	0.01087765	0.001315835	0.001085041	0.001750737	0.001375212	0.009759046	0.009232246	0.003967197	0.003632596	0.0009182975	0.001058665	0.0008701642	0.0009537291	0.001419789	0.002344192	0.001382873	0.001969798
42.825	1	0.09993519	0.2329933	0.475584	0.3521587	0.08093094	0.07810725	0.09378052	0.06601258	0.4801304	0.4079424	0.4159288	0.2445132	0.06117311	0.05310736	0.03647239	0.0416102	0.3214069	0.1321614	0.0758053	0.1378873	0.05190341	0.04140657	0.04589716	0.04701444
42.826	1	0.0006703369	0.0005911896	0.001460255	0.0006579502	0.007531481	0.008827633	0.01473334	0.01183433	0.001527731	0.001436959	0.002049393	0.001952053	0.01016318	0.009821557	0.004943451	0.004599705	0.001958453	0.001678179	0.00226543	0.002425633	0.009857924	0.009593661	0.01366462	0.01324572
42.827	1	0.1169923	0.06138864	0.08426134	0.1440334	0.4351285	0.5556698	3.702722	2.68789	0.1198905	0.0858416	0.2563488	0.198663	2.383339	2.258633	1.014687	0.8645367	0.100412	0.1244916	0.1259614	0.1289998	0.3361449	0.5906515	0.3630218	0.523329
42.924	1	0.001395846	0.000854785	0.001262559	0.00125781	0.001483444	0.002247548	0.01506186	0.01120189	0.001170409	0.001028573	0.001651669	0.001525231	0.01036688	0.008965546	0.004133898	0.003459714	0.001115607	0.001575246	0.001302816	0.001107786	0.001362618	0.002415501	0.001488203	0.002077202
42.925	1	0.07532038	0.2035408	0.4727635	0.3408521	0.08725353	0.08027705	0.1008042	0.06702586	0.505484	0.3794498	0.4074535	0.2650977	0.06115282	0.047267	0.04051596	0.04105346	0.3445682	0.1265681	0.1013606	0.1527472	0.05927461	0.04330102	0.05125302	0.05194403
42.926	1	0.0006077259	0.0006284004	0.00134074	0.000817582	0.007984117	0.009821739	0.01470492	0.012266	0.001741501	0.001448731	0.001846532	0.002225299	0.01095904	0.009766115	0.004910772	0.004663485	0.002022176	0.001689455	0.002643857	0.002311013	0.01041712	0.01049678	0.01458378	0.01412738
42.927	1	0.09334005	0.04626461	0.1110279	0.09239035	0.3815413	0.5235611	3.703573	2.755948	0.11106	0.0966436	0.2589844	0.2190139	2.541643	2.195259	1.020125	0.8234254	0.1000858	0.1375402	0.1214344	0.106452	0.3534464	0.6094465	0.328472	0.5199024
43.024	1	0.001981857	0.001314873	0.00111905	0.001394373	0.001305437	0.002089615	0.01534617	0.01191202	0.001328978	0.001022813	0.001209412	0.001515665	0.01109929	0.009141494	0.004216531	0.003160144	0.001319606	0.001623671	0.001448313	0.001116458	0.001742164	0.002478672	0.001290514	0.001892925
43.025	1	0.08050551	0.164206	0.5015277	0.3321907	0.09043637	0.08920491	0.09106685	0.0638666	0.5702537	0.3793695	0.3843155	0.2821776	0.06634775	0.04593952	0.05039491	0.04158148	0.364274	0.1021879	0.1244761	0.1826422	0.05073773	0.04102786	0.04661602	0.04002498
43.026	1	0.0005304991	0.0007087427	0.001479741	0.0009225728	0.008741112	0.01141685	0.01487512	0.0127138	0.001705399	0.001344882	0.001498574	0.002190819	0.0115593	0.009820542	0.005027541	0.00447945	0.002120453	0.00182568	0.003053721	0.002489167	0.01143441	0.01172038	0.01637482	0.01531991
43.026	1	0.07119147	0.09174702	0.1775877	0.09723473	0.2869724	0.4800586	3.798287	2.925791	0.118553	0.09492052	0.2634609	0.2352153	2.712387	2.252234	1.046267	0.766737	0.1184713	0.1377405	0.09453955	0.119964	0.4411427	0.6227127	0.3089699	0.470823
43.124	1	0.001598369	0.001110967	0.0006970076	0.0009767992	0.0008172307	0.001863497	0.01582627	0.0123005	0.001183946	0.001090949	0.001125638	0.001254072	0.01151833	0.009661231	0.00457487	0.002966882	0.001117193	0.001345765	0.001385849	0.0007271033	0.002024409	0.002679743	0.001226102	0.001653547
43.125	1	0.09260011	0.1444056	0.4911776	0.3054583	0.08967096	0.0993501	0.09021365	0.05275311	0.5784212	0.3413291	0.3238596	0.2721015	0.0651426	0.04572912	0.03867601	0.04313387	0.340767	0.1094177	0.1162381	0.1987303	0.03944843	0.05019828	0.05324499	0.03232246
43.126	1	0.0005189926	0.0009973954	0.001498991	0.0007805146	0.008989237	0.01254173	0.01498312	0.01293608	0.001671207	0.001485652	0.001072179	0.00215366	0.01205894	0.01019097	0.005180633	0.004073952	0.002243063	0.002039514	0.003128324	0.00283868	0.01200079	0.01280356	0.01779273	0.01567335
43.126	1	0.06240127	0.1458741	0.1341402	0.06050142	0.1806299	0.4156415	3.937812	3.061574	0.08112277	0.112596	0.2523437	0.2248017	2.831726	2.384099	1.115219	0.7133628	0.1134675	0.0866519	0.1109758	0.1183686	0.4973148	0.6406653	0.2848109	0.4218096
43.224	1	0.001284319	0.001116679	0.0007998976	0.0008114631	0.0004118278	0.001313204	0.0158959	0.01240294	0.0008288954	0.0007718967	0.001190353	0.001058953	0.01136282	0.01015815	0.004861665	0.002655512	0.000821293	0.0009667353	0.001009124	0.0005746362	0.002061008	0.002599056	0.001193843	0.001497912
43.225	1	0.08957048	0.1273823	0.399063	0.2568156	0.06841481	0.06890671	0.05576665	0.04549483	0.450833	0.1987293	0.2211573	0.2387268	0.0710411	0.05331102	0.02856005	0.03509186	0.282973	0.1388913	0.0718926	0.1851077	0.03346155	0.04464782	0.05294671	0.01997275
43.226	1	0.0002947934	0.0008197186	0.001333232	0.0006971106	0.006979384	0.01089413	0.01492283	0.01251523	0.001274679	0.001339586	0.0009060215	0.002102071	0.01208724	0.01058782	0.005361235	0.003840218	0.001965795	0.001758685	0.002588472	0.002428089	0.01014698	0.01084808	0.01537486	0.01308604
43.226	1	0.09750307	0.1154803	0.114754	0.07036153	0.09448033	0.3195258	3.966501	3.096616	0.06060125	0.09584313	0.2347075	0.2381345	2.848986	2.520324	1.193301	0.6733822	0.09937335	0.09869949	0.09225	0.1094591	0.5255304	0.643586	0.2790426	0.3568365
43.323	1	0.001683731	0.001153861	0.0008389699	0.001156099	0.0006463906	0.0008974797	0.0159779	0.01257996	0.0009481614	0.000655718	0.001457862	0.001105379	0.01121653	0.01048122	0.004955269	0.00280824	0.0008228241	0.001106202	0.001425606	0.0007649908	0.002046591	0.002631843	0.001214015	0.001160456
43.323	1	0.09670924	0.1513723	0.4006585	0.2504241	0.08252481	0.06364742	0.04832842	0.05961824	0.4484916	0.1761507	0.1824387	0.2354166	0.0664352	0.04993237	0.0423865	0.03379232	0.2630275	0.1641505	0.1004489	0.1877697	0.04434979	0.05813059	0.0515121	0.02432723
43.323	1	0.0003509657	0.0007325787	0.001242936	0.0009251815	0.006488484	0.01090429	0.01484655	0.01232481	0.001375518	0.001271528	0.0009862196	0.001898451	0.01194542	0.01141455	0.005273133	0.003746254	0.00171157	0.001859024	0.002689068	0.002300585	0.00961326	0.01064947	0.01553111	0.01270175
43.324	1	0.1010688	0.07248705	0.1215088	0.1333539	0.1170179	0.2252537	3.998334	3.127106	0.04563685	0.09855416	0.288653	0.2414659	2.799838	2.621778	1.24283	0.6824449	0.08858892	0.09903397	0.1033932	0.1002099	0.5047346	0.6221809	0.3130985	0.2848589
43.424	1	0.002502909	0.001587654	0.001082725	0.0009976132	0.0009177739	0.0008170092	0.01636021	0.01264212	0.001080952	0.0005175323	0.001311401	0.001212133	0.01082542	0.01079985	0.005109398	0.003025854	0.00140288	0.001129399	0.002164408	0.001389309	0.002035605	0.002479211	0.001334675	0.001106645
43.425	1	0.1036139	0.1588726	0.3814469	0.251078	0.06439816	0.04078247	0.0430029	0.05719317	0.4032166	0.1617008	0.1831323	0.2121151	0.06068413	0.0610417	0.0349541	0.0289454	0.2025801	0.1645081	0.1191596	0.1864177	0.03331032	0.05321428	0.03440736	0.03061059
43.426	1	0.0003936223	0.0006779444	0.001079875	0.0007890889	0.007524863	0.01257529	0.01491445	0.01225629	0.001495652	0.001143821	0.001298266	0.001681978	0.01163132	0.01176498	0.005148959	0.003846253	0.001735432	0.001956875	0.00295021	0.002660383	0.01065876	0.01220144	0.01840568	0.0149634
43.426	1	0.1042721	0.1167349	0.1244324	0.1202568	0.1855698	0.1949049	4.078156	3.159257	0.08021906	0.08187634	0.2932581	0.2424574	2.698613	2.689232	1.28544	0.7629437	0.1023461	0.1174976	0.09104131	0.08349965	0.4871916	0.6028954	0.3334028	0.25617
43.524	1	0.006095802	0.003779446	0.001665699	0.001177271	0.00103389	0.001008323	0.01667014	0.01250285	0.001095681	0.001208562	0.001117854	0.001385294	0.01027196	0.01098262	0.005478532	0.003712724	0.003584659	0.001674292	0.004875784	0.003507865	0.002119386	0.002392869	0.001743395	0.001267631
43.525	1	0.1304754	0.1890171	0.461599	0.336474	0.06536647	0.05189932	0.05377441	0.0587792	0.459091	0.206398	0.2572727	0.2325224	0.05862987	0.05867584	0.03375733	0.04193635	0.1698323	0.158866	0.1800775	0.2072816	0.04773928	0.07089249	0.02731903	0.03182059
43.526	1	0.0005372085	0.0009164758	0.001219887	0.001069475	0.01046332	0.01652202	0.01470096	0.01179864	0.001802342	0.001596423	0.001422166	0.001579937	0.01118243	0.0120255	0.005413687	0.004502883	0.002273819	0.002692621	0.004155046	0.003624253	0.01317609	0.01605267	0.02454796	0.02003373
43.526	1	0.1038327	0.1465378	0.1256848	0.1038412	0.2424761	0.2817012	4.148797	3.109948	0.09771078	0.1123923	0.2879191	0.1936018	2.565565	2.707066	1.349232	0.9017179	0.1113824	0.1201727	0.1372208	0.08261914	0.4997212	0.5578977	0.4018249	0.3036358
43.624	1	0.006082151	0.004174672	0.001792584	0.001083808	0.001161076	0.001353322	0.01645169	0.01203737	0.00147783	0.001248586	0.001379181	0.001452313	0.009616764	0.01064168	0.005331958	0.004056097	0.003439876	0.001645309	0.004928148	0.003426213	0.002004687	0.002282089	0.002175036	0.001402749
43.625	1	0.1374119	0.1752048	0.4192071	0.3334747	0.06733507	0.04796804	0.054773	0.05527687	0.3915139	0.1909333	0.2812473	0.2063391	0.06308766	0.0416723	0.04356773	0.02738132	0.1199498	0.1291622	0.2115599	0.1612897	0.03817063	0.05860744	0.03019285	0.03273106
43.626	1	0.0004976287	0.0005111831	0.001163451	0.001026029	0.009453802	0.01396071	0.01469813	0.01147068	0.001519674	0.001348153	0.001623267	0.001302296	0.01051344	0.01166636	0.005202882	0.004682089	0.002071531	0.002359741	0.003566646	0.003123818	0.01162018	0.01389299	0.02191247	0.018008
43.626	1	0.08054723	0.1446543	0.1592628	0.1192322	0.2674963	0.3330661	4.070962	2.956209	0.1029383	0.1040884	0.2971319	0.1570185	2.381218	2.605694	1.338292	0.9731947	0.08680233	0.1420161	0.125369	0.08623816	0.4948239	0.5566899	0.5072124	0.3729919
43.724	1	0.006749627	0.004980875	0.001967426	0.0008665491	0.001135985	0.001887506	0.01625725	0.01147003	0.001877002	0.001032882	0.001889278	0.00142794	0.009195899	0.009969616	0.005258305	0.004106426	0.003498711	0.002830644	0.005235333	0.003630531	0.001856979	0.002294139	0.002159197	0.00181999
43.725	1	0.1442501	0.14359	0.3748805	0.3249323	0.06243338	0.03434876	0.0608876	0.0499299	0.3434997	0.1640187	0.311333	0.1825161	0.06483329	0.03199258	0.04711178	0.03003022	0.09136528	0.1224465	0.2424664	0.1292635	0.02962108	0.04036425	0.03584255	0.04001077
43.726	1	0.0004880793	0.0006981148	0.001353424	0.0009814286	0.009407561	0.01280924	0.01453071	0.01159622	0.001542539	0.001207695	0.001796484	0.001214861	0.01009014	0.01096438	0.004851011	0.004650829	0.002033892	0.002099353	0.00344021	0.002956888	0.01132033	0.01320612	0.0210983	0.01804036
43.726	1	0.07283501	0.1025927	0.1447414	0.09494738	0.2640118	0.4300812	3.984586	2.819567	0.1141135	0.09250899	0.2871509	0.1534276	2.253793	2.420468	1.280919	1.015257	0.0960067	0.101488	0.1042938	0.08248272	0.4772454	0.5440119	0.5437793	0.4633592
43.824	1	0.008532756	0.006530915	0.002237362	0.0006668168	0.001067489	0.002362919	0.01584678	0.01125941	0.002161028	0.001244917	0.002068898	0.001599706	0.009124844	0.009330201	0.00515311	0.004469074	0.004277696	0.004829358	0.006389153	0.004716793	0.001839772	0.002279087	0.002192253	0.002241703
43.825	1	0.1504355	0.09792749	0.3693183	0.3254705	0.06160809	0.04505836	0.06348593	0.04534229	0.3132653	0.178401	0.3304451	0.1833539	0.0504396	0.03917533	0.04048183	0.03217925	0.1027536	0.1445389	0.2733229	0.1034301	0.02347775	0.03237287	0.03253157	0.0434552
43.826	1	0.0003935613	0.0004891647	0.001134896	0.0009820924	0.0110977	0.01498182	0.0139312	0.0118815	0.001484855	0.001367541	0.001807848	0.001253397	0.01000342	0.01045691	0.004750366	0.004753183	0.002386206	0.002369112	0.003902185	0.003431638	0.01263049	0.01502314	0.02417988	0.02116656
43.826	1	0.08433323	0.05227348	0.1144811	0.09616942	0.25661	0.5436074	3.879628	2.740683	0.1064148	0.1262206	0.2610821	0.1471922	2.224719	2.253007	1.232945	1.078782	0.08863005	0.09288414	0.09665298	0.1084674	0.4440521	0.5179176	0.554164	0.5692623
43.924	1	0.01136812	0.008867102	0.003431827	0.000938311	0.0009921442	0.002750604	0.01568337	0.01125862	0.002614247	0.001599793	0.002141247	0.002086835	0.009445957	0.008831064	0.004768869	0.004568637	0.005777105	0.007092136	0.008501671	0.005928175	0.001735287	0.002235526	0.002194182	0.002547241
43.925	1	0.1400153	0.09788959	0.5542245	0.4390627	0.06599829	0.07256479	0.07345728	0.06552706	0.4312739	0.2830697	0.3890787	0.2376626	0.04608662	0.05868852	0.047609	0.03122068	0.1102225	0.1496605	0.3094319	0.07856672	0.02420237	0.04509808	0.04979787	0.04006474
43.926	1	0.0005632531	0.000401483	0.0015002	0.001142804	0.01273891	0.01707504	0.0137171	0.01257275	0.001840181	0.001629639	0.001950751	0.001245193	0.01042765	0.010079	0.004383507	0.00490602	0.002618671	0.0027499	0.004444512	0.004070543	0.01391461	0.01692121	0.02668727	0.02396396
43.926	1	0.1111767	0.06242927	0.1125784	0.07668995	0.217982	0.6235417	3.822992	2.739005	0.1039513	0.101602	0.2597816	0.1644538	2.282687	2.121563	1.163831	1.101179	0.08084107	0.09939185	0.1376576	0.1229901	0.4108262	0.5216222	0.5300201	0.6330546
44.024	1	0.01257432	0.009982294	0.004625837	0.001763363	0.0009240039	0.00270637	0.01554836	0.01140781	0.002823291	0.00181712	0.002483028	0.002733641	0.009891082	0.00841096	0.004630997	0.004686228	0.006563468	0.008824326	0.009898157	0.006426851	0.001595382	0.002415644	0.002134867	0.00268657
44.025	1	0.1630235	0.09111833	0.6731269	0.5099043	0.06942396	0.08941974	0.0790557	0.0849051	0.5290633	0.3489877	0.4296743	0.2694957	0.06444963	0.05626769	0.05358407	0.02877774	0.1340126	0.1796108	0.3265113	0.04200539	0.02120983	0.04447761	0.05826329	0.04165863
44.026	1	0.001535075	0.001336584	0.002265958	0.001812849	0.01357076	0.01892145	0.01386809	0.01386709	0.002588487	0.002442178	0.002588727	0.001672465	0.01132245	0.009986639	0.004408914	0.005168281	0.00336739	0.003010935	0.00503316	0.004707015	0.01494567	0.01777335	0.02747762	0.02512449
44.026	1	0.09534942	0.07606105	0.1314553	0.07819141	0.1941161	0.6251547	3.807305	2.775896	0.08495217	0.09749701	0.2665223	0.1972485	2.399601	2.030022	1.092485	1.111389	0.08485376	0.1305956	0.1253645	0.1298053	0.3730656	0.5320562	0.5208383	0.6640603
44.124	1	0.01310883	0.01079341	0.006156539	0.002646042	0.0009899122	0.00263772	0.01571522	0.01189136	0.0035234	0.002453556	0.002774234	0.003461705	0.01068366	0.008789105	0.004458473	0.004686555	0.007196087	0.009733726	0.01045003	0.007174387	0.001826881	0.002584147	0.002128429	0.00254326
44.125	1	0.1710405	0.1140869	0.721056	0.5193644	0.07755806	0.0798738	0.07684097	0.09138388	0.5642653	0.356464	0.4324416	0.2661555	0.06308539	0.04345241	0.0490035	0.02546953	0.1491128	0.2207699	0.2917859	0.03649707	0.02767514	0.04874481	0.05470813	0.04086911
44.126	1	0.007418358	0.01316255	0.009597297	0.008830794	0.02064236	0.03245089	0.01975673	0.02023908	0.008912485	0.01452627	0.008852688	0.01150778	0.01766429	0.01790724	0.006214608	0.01419772	0.0137225	0.01346115	0.01084744	0.01251198	0.02745015	0.02644418	0.03559034	0.03344168
44.126	1	0.08094826	0.08832616	0.1372747	0.1090013	0.1429986	0.5816735	3.813955	2.852135	0.0538561	0.09811506	0.2438511	0.2101066	2.559461	2.068669	1.032512	1.102376	0.09123858	0.1172208	0.1281578	0.1062699	0.3593892	0.5169959	0.4820335	0.6186207
44.224	1	0.01501536	0.01305596	0.008913437	0.006000009	0.003450952	0.003790534	0.01690362	0.01290635	0.006692418	0.00566129	0.005358658	0.006131625	0.01256059	0.01084855	0.005178649	0.006779996	0.009871709	0.01212346	0.01288655	0.009027402	0.004562155	0.004782597	0.003570489	0.004661736
44.225	1	0.1747249	0.1399819	0.6598951	0.4806059	0.06600587	0.07355739	0.0675362	0.08093046	0.5243647	0.3311859	0.4088761	0.2416159	0.05202975	0.05046457	0.05010204	0.03115289	0.1549687	0.2475592	0.2461506	0.07169364	0.03400962	0.04688137	0.05404494	0.03430063
44.226	1	0.007649227	0.0278808	0.01544879	0.01875043	0.0283088	0.05614472	0.02229444	0.02581174	0.01531851	0.03155893	0.01676439	0.02458466	0.02433473	0.03379612	0.008333287	0.02899851	0.02634922	0.02575745	0.01578345	0.02528222	0.04861857	0.03918523	0.04444573	0.04908051
44.226	1	0.09752093	0.1023139	0.1024734	0.09552544	0.1503416	0.4901056	3.865331	2.965972	0.07038893	0.09663727	0.2492394	0.2073581	2.688784	2.184626	0.971168	1.070734	0.1107424	0.06648391	0.1270625	0.08980662	0.3312117	0.512797	0.4664213	0.5850622
44.324	1	0.02396543	0.02171968	0.01736559	0.01442476	0.006923552	0.007685621	0.02205601	0.01771074	0.01556841	0.01466799	0.01372876	0.01386364	0.01776597	0.0157315	0.009578102	0.008860587	0.01923429	0.02075133	0.02216386	0.01624077	0.007608036	0.008767928	0.006783335	0.006384095
44.325	1	0.2491313	0.1942927	0.7313188	0.55038	0.07716717	0.0815107	0.08906049	0.08257578	0.6069293	0.3855741	0.4197734	0.2626426	0.06585424	0.07535663	0.05567979	0.03572657	0.167658	0.265009	0.1884901	0.116335	0.04363611	0.05765612	0.04960542	0.02985651
44.326	1	0.009982242	0.03190874	0.01511177	0.0225667	0.032972	0.06037106	0.02296207	0.02545394	0.01867829	0.03448594	0.01880899	0.02799217	0.03028789	0.03852907	0.0126355	0.03301121	0.03008967	0.02627805	0.01903282	0.02769124	0.05398388	0.03932151	0.05028998	0.05163238
44.326	1	0.09985254	0.1287575	0.1241396	0.09302997	0.209524	0.4186305	3.952976	3.073112	0.06891588	0.1243399	0.2538231	0.1895537	2.829413	2.407928	0.8825565	1.013549	0.1055145	0.06893918	0.1034131	0.09370225	0.2934932	0.5105683	0.4814433	0.5192011
44.424	1	0.02418643	0.02155314	0.0170224	0.01494195	0.005737835	0.005788885	0.01958086	0.01656321	0.01522058	0.01412843	0.01324788	0.0131464	0.01487505	0.0129938	0.006440869	0.005041778	0.01902976	0.01956795	0.02178813	0.01630842	0.00421377	0.00510715	0.005842827	0.003261137
44.425	1	0.3113979	0.2141579	0.7848078	0.6487827	0.1000348	0.07146482	0.1173859	0.08462899	0.7401908	0.4302127	0.4516605	0.2834551	0.07275709	0.08583923	0.0572298	0.05263672	0.1951001	0.2731296	0.1649961	0.1727931	0.05058876	0.06220046	0.0533843	0.02952609
44.426	1	0.01585142	0.04333864	0.02539392	0.03093181	0.03852498	0.07094165	0.03216686	0.02546503	0.0280663	0.04340931	0.0210872	0.03641489	0.04904979	0.0498738	0.01682506	0.03897898	0.0390386	0.0359952	0.02652034	0.03553097	0.0644813	0.04960802	0.05401402	0.06157225
44.426	1	0.0764376	0.1266616	0.1180838	0.1075805	0.2437985	0.3257083	4.055669	3.1392	0.07382867	0.0964139	0.272216	0.1908796	2.856091	2.621228	0.7629969	0.9482109	0.09827631	0.1113436	0.1270995	0.08144605	0.268482	0.5076127	0.5041204	0.4248604
44.524	1	0.01276	0.01024471	0.006125901	0.005187081	0.00160031	0.001174904	0.01691425	0.0129763	0.004572138	0.003683803	0.00335554	0.003718956	0.01147434	0.01150146	0.003325506	0.004167362	0.008065872	0.007975712	0.01103931	0.00818593	0.001553957	0.002674496	0.002474257	0.001765124
44.525	1	0.331036	0.2095626	0.7029519	0.6267426	0.1226335	0.06231281	0.113902	0.07410422	0.7600277	0.4118099	0.4563054	0.2673496	0.07261762	0.07658039	0.05167085	0.05473462	0.2118519	0.2577102	0.1859935	0.199652	0.04191569	0.04645925	0.06345848	0.03130889
44.526	1	0.02847252	0.03060682	0.03084574	0.02767349	0.04521096	0.05387084	0.04474783	0.01815939	0.03292553	0.03285889	0.03098254	0.02826869	0.04265083	0.04060607	0.03272173	0.0271957	0.03273685	0.03240275	0.03156651	0.02686688	0.04912776	0.0486523	0.04422701	0.0487545
44.527	1	0.07592554	0.08513977	0.08853866	0.1042625	0.2843077	0.2291371	4.085196	3.15676	0.08567442	0.08363954	0.2604981	0.2112178	2.804992	2.776603	0.7352027	0.9435262	0.06634095	0.1181872	0.1007567	0.07920535	0.2233496	0.5043118	0.5420666	0.3561211
44.624	1	0.009919571	0.007522143	0.003696138	0.003848089	0.001456665	0.0008423676	0.01651756	0.0125896	0.003238205	0.002446819	0.002489729	0.002572282	0.01067833	0.01145318	0.003612067	0.004169184	0.005474258	0.004830866	0.008394525	0.00635542	0.001002484	0.002118241	0.002390477	0.001593264
44.625	1	0.2908441	0.1928075	0.5701303	0.5324737	0.1135128	0.04349632	0.1106486	0.06352688	0.6801973	0.3421114	0.4088315	0.2637596	0.04971924	0.07679959	0.0612356	0.05237119	0.2095855	0.2186316	0.1955797	0.2198529	0.03851105	0.03295054	0.03661667	0.03542332
44.626	1	0.01904705	0.01904479	0.01998827	0.01763738	0.03302241	0.03905643	0.03483151	0.01347975	0.02089413	0.02087861	0.02037167	0.01668478	0.02928732	0.02939332	0.02169705	0.0177104	0.02055109	0.02125636	0.02092589	0.01723791	0.03475857	0.03659136	0.03367272	0.03745683
44.626	1	0.07400633	0.07702096	0.1074326	0.1268629	0.3028738	0.1496298	4.104244	3.12628	0.1008315	0.064768	0.3204193	0.1937306	2.661624	2.848882	0.8458254	0.9677882	0.07806319	0.1243694	0.1074283	0.07473252	0.214982	0.4931946	0.5768434	0.3555006
44.724	1	0.00962031	0.007384517	0.002626914	0.003411782	0.001293324	0.001002565	0.01639979	0.01227924	0.002674943	0.002433895	0.002256495	0.002545941	0.01001221	0.01160575	0.003998217	0.004212363	0.004729992	0.00330535	0.007534395	0.00596933	0.001108317	0.002209022	0.002618868	0.001708723
44.725	1	0.2679111	0.201784	0.4753675	0.4418016	0.1029546	0.06462501	0.09899125	0.06097903	0.5900939	0.3036404	0.3682209	0.2411108	0.05509784	0.07973575	0.06994666	0.05807828	0.218325	0.1824512	0.2059379	0.229977	0.0452476	0.03858908	0.03877251	0.03636486
44.726	1	0.01599862	0.01573513	0.01643637	0.01488035	0.02776135	0.03303225	0.03197802	0.01923987	0.01580008	0.01739941	0.01720767	0.01408079	0.0206	0.02357243	0.01283057	0.01234504	0.01630421	0.01771563	0.01791636	0.01381627	0.02900336	0.03090231	0.03098546	0.03165043
44.727	1	0.06124637	0.134432	0.07840626	0.1332871	0.293413	0.1835628	4.060469	3.035313	0.1161411	0.09239905	0.2669263	0.1858565	2.491705	2.853607	0.9732573	0.9822671	0.0680309	0.114433	0.1154391	0.1006272	0.2231298	0.5163326	0.6427219	0.4266756
44.824	1	0.01022868	0.007634754	0.001905352	0.003496623	0.001275639	0.001365135	0.01632962	0.0118264	0.002651296	0.002570317	0.002385071	0.002685286	0.00952035	0.01140078	0.004438657	0.004006403	0.004486954	0.002070445	0.00762306	0.006107864	0.001351195	0.002460372	0.002453602	0.001944139
44.825	1	0.2770349	0.2061569	0.5378999	0.5095696	0.1262153	0.08097259	0.09867833	0.06452958	0.6745253	0.3342977	0.4057908	0.2646827	0.05304019	0.05695793	0.06123485	0.05709889	0.2539745	0.1455337	0.2095727	0.2430179	0.04306192	0.0431074	0.05358639	0.03497417
44.826	1	0.02765009	0.02718158	0.02807481	0.0255693	0.0392181	0.04448443	0.04409001	0.02945963	0.02757158	0.02905873	0.02903854	0.02430736	0.0299061	0.03334151	0.02390915	0.0207148	0.02827083	0.02888548	0.02856815	0.02298463	0.04105148	0.04218155	0.04113956	0.04027722
44.826	1	0.05229815	0.1232479	0.09572471	0.1251662	0.2675931	0.2392888	4.036563	2.905797	0.1138561	0.101036	0.2528746	0.1621393	2.359072	2.784255	1.100253	0.9574497	0.06993339	0.1276843	0.1249291	0.1076316	0.2621709	0.5735718	0.6126685	0.528606
44.924	1	0.008724196	0.006666072	0.001931936	0.003297791	0.001086518	0.001475695	0.01622062	0.01139362	0.002108984	0.002007831	0.003122733	0.00231416	0.009043358	0.01075165	0.004745295	0.004038154	0.003424237	0.001213577	0.006631745	0.00559098	0.001460013	0.002649239	0.002016227	0.002181756
44.925	1	0.232676	0.179046	0.4971287	0.4806561	0.1137325	0.09342206	0.07614947	0.06590735	0.60082	0.306515	0.3915618	0.239354	0.05650558	0.03954302	0.06124968	0.06095889	0.2461517	0.1231422	0.2025303	0.2183571	0.04409692	0.06220604	0.0543441	0.03097118
44.926	1	0.01591168	0.01590362	0.01618614	0.01482689	0.02668834	0.03073348	0.03301125	0.02336048	0.01581529	0.01710072	0.01743247	0.01449392	0.02062988	0.02369504	0.01323119	0.01141653	0.01649781	0.01700597	0.01742502	0.01395578	0.02763288	0.02854284	0.03129407	0.02939035
44.926	1	0.07709794	0.0849636	0.1521291	0.1201172	0.2214189	0.2838963	3.980003	2.795107	0.1019194	0.1019387	0.2894339	0.1613859	2.243753	2.638113	1.178661	0.9638924	0.06740821	0.141814	0.1563472	0.1285238	0.2920565	0.6380322	0.5077642	0.571381
45.024	1	0.007870409	0.006078275	0.001841877	0.003273391	0.0008581869	0.001640419	0.01578304	0.01124927	0.001690111	0.002259797	0.003531931	0.002129799	0.009160105	0.009957346	0.004885923	0.004056022	0.002838354	0.002106849	0.006417421	0.00549512	0.00152663	0.002743559	0.00164576	0.00226717
45.025	1	0.2102191	0.1262056	0.4526223	0.4317824	0.09400239	0.09152342	0.08200024	0.06525409	0.4867227	0.2638423	0.3654991	0.221261	0.05728804	0.03901434	0.05234542	0.04542323	0.222621	0.155164	0.2165322	0.1899878	0.04065709	0.0763456	0.05387852	0.04367402
45.026	1	0.003326909	0.003187721	0.003448487	0.003305391	0.01345246	0.0164004	0.02083321	0.01490156	0.003335417	0.004057021	0.004754041	0.003461291	0.01223329	0.01333587	0.007327373	0.006217685	0.003885301	0.004055369	0.005580573	0.004514384	0.0136445	0.01454691	0.01997004	0.01839299
45.026	1	0.1022893	0.0621822	0.1610566	0.1047921	0.1997874	0.3488494	3.865322	2.736273	0.08910147	0.06908139	0.2921916	0.1982157	2.233321	2.424258	1.196116	0.9519522	0.1091857	0.1323958	0.1113526	0.1105857	0.3497122	0.6841501	0.3978534	0.5842399
45.124	1	0.007250544	0.005725016	0.002346388	0.003203855	0.0007028568	0.001917768	0.01539966	0.01114802	0.001820685	0.002842591	0.003741911	0.001962675	0.009617928	0.009308838	0.004870572	0.003969166	0.003038779	0.003041546	0.00621979	0.004984429	0.001616118	0.002927994	0.001371304	0.002286293
45.125	1	0.21705	0.09931316	0.4032843	0.3751708	0.08769791	0.07573026	0.08685316	0.05022964	0.3980673	0.234162	0.3485618	0.2112711	0.05527721	0.05354156	0.04884235	0.05021281	0.1964522	0.1679593	0.2237784	0.1396414	0.03268932	0.05726029	0.06114709	0.04806317
45.126	1	0.001637721	0.001790531	0.00194016	0.001923007	0.01051089	0.01341874	0.01902783	0.013755	0.002537397	0.002273898	0.003019533	0.002336592	0.01127235	0.01094109	0.006611208	0.005723924	0.002680102	0.002512779	0.004219373	0.003239512	0.01161782	0.0123956	0.01793436	0.01533327
45.126	1	0.1051664	0.05292193	0.1123865	0.141128	0.1619535	0.3917938	3.767685	2.739166	0.09067463	0.07539585	0.2429862	0.1896517	2.319358	2.261829	1.184324	0.9312998	0.1120467	0.1265242	0.1337514	0.1082591	0.3702305	0.7250623	0.3104222	0.5823355
45.224	1	0.03571746	0.03374629	0.02844563	0.02696805	0.01264863	0.0133281	0.02547425	0.02113807	0.02626669	0.02644079	0.02604805	0.02274688	0.02096117	0.01968562	0.01584465	0.01340571	0.02947217	0.02944579	0.03295546	0.02616837	0.01270845	0.01352222	0.01327563	0.008507669
45.225	1	0.2173075	0.1250498	0.4874125	0.4297083	0.08629819	0.05837548	0.0852342	0.05442806	0.4291571	0.2317889	0.3784395	0.2234211	0.05122318	0.07261085	0.04659861	0.04947107	0.1618799	0.1827358	0.2664935	0.1389814	0.0454234	0.0641844	0.06788967	0.05444628
45.226	1	0.02087006	0.0210373	0.02080689	0.0192681	0.02798069	0.03456294	0.03778142	0.03104925	0.02121938	0.02081431	0.02010646	0.01852476	0.02905516	0.02434562	0.02496297	0.02044855	0.02157026	0.02136622	0.02207462	0.01814887	0.03218624	0.0331648	0.03740306	0.03115079
45.226	1	0.09511608	0.06345245	0.114755	0.1297743	0.180111	0.4331075	3.780459	2.862298	0.09030755	0.09651626	0.271192	0.2019553	2.427251	2.208273	1.220552	0.937192	0.1150877	0.1419336	0.1096528	0.09600166	0.4213564	0.7666164	0.2658408	0.5355072
45.324	1	0.08192941	0.07899686	0.07132728	0.06687441	0.02127095	0.0216497	0.03482835	0.02979374	0.06847666	0.06807547	0.06775071	0.0598595	0.03051722	0.02793929	0.0246212	0.02013834	0.07399157	0.07457631	0.07689526	0.0610121	0.02381456	0.02446074	0.02297318	0.01863758
45.325	1	0.2299888	0.1448201	0.5736379	0.4812769	0.09580969	0.05850935	0.07317743	0.07463462	0.4949136	0.2410955	0.4240107	0.2529754	0.06715729	0.06074606	0.04610231	0.0485102	0.1311629	0.1830091	0.290051	0.1357724	0.05311759	0.06184575	0.05694452	0.04691071
45.326	1	0.03336109	0.03266544	0.03257795	0.03142698	0.04609751	0.05603811	0.05593641	0.04299995	0.03433002	0.0321641	0.02965998	0.02619329	0.04876216	0.04524035	0.04340788	0.03365599	0.03073872	0.02958305	0.03158494	0.02804157	0.05296275	0.05521387	0.06047895	0.04771284
45.326	1	0.09626363	0.07454675	0.1819594	0.09472108	0.244917	0.4507772	3.85381	3.009452	0.08440948	0.08284594	0.2616366	0.2139982	2.589751	2.254769	1.238037	0.8844491	0.09154968	0.1396019	0.08390291	0.1074368	0.4389788	0.7483791	0.2311051	0.4695636
45.424	1	0.09428453	0.09200428	0.08393964	0.0788753	0.02566683	0.0270682	0.03867794	0.0348646	0.08174708	0.08072445	0.08000079	0.07104021	0.03563298	0.03503186	0.02783172	0.02292241	0.08668073	0.08824679	0.08936496	0.07042067	0.02881962	0.02850795	0.0269556	0.02262618
45.425	1	0.252055	0.1617367	0.5490238	0.4276122	0.09932755	0.05715318	0.067634	0.06636599	0.4773311	0.2436831	0.3989491	0.2501417	0.05773861	0.057053	0.04794291	0.04413515	0.09588913	0.1794347	0.2813904	0.09926576	0.0565999	0.05502956	0.0467905	0.04800708
45.426	1	0.03658475	0.03676877	0.03603633	0.03409688	0.04220904	0.05330596	0.05483129	0.03812218	0.03463727	0.03228513	0.03020783	0.02633488	0.04851108	0.04557464	0.04207047	0.03180899	0.03177741	0.03224592	0.03415048	0.02958182	0.05161559	0.05300855	0.05766331	0.0445909
45.427	1	0.05931748	0.1348978	0.150506	0.07895944	0.2859545	0.468871	3.931358	3.1152	0.09947228	0.108812	0.2439799	0.1994191	2.694108	2.334301	1.225605	0.8162933	0.0995334	0.1183675	0.08655527	0.1150353	0.4873639	0.7395859	0.2819859	0.4187563
45.524	1	0.08489518	0.08331797	0.07544542	0.07038386	0.02830901	0.02678056	0.0372209	0.03291016	0.07373076	0.0722853	0.07156134	0.06438099	0.03747486	0.0364506	0.02614297	0.02236933	0.07719599	0.07958149	0.08048739	0.06282262	0.02796709	0.02753256	0.02835433	0.02080098
45.525	1	0.284028	0.1664346	0.5114604	0.3763852	0.08888823	0.0556292	0.067077	0.06042921	0.4461249	0.257642	0.3691133	0.2425789	0.03930543	0.05965042	0.04844727	0.0453222	0.08423419	0.1690679	0.2626243	0.08129381	0.0501409	0.04737018	0.04349516	0.04822974
45.526	1	0.04264483	0.04168338	0.0404792	0.03805297	0.04658806	0.05675063	0.05904078	0.03681381	0.03894182	0.0369967	0.03577133	0.03201512	0.04966707	0.04983424	0.0435948	0.03543075	0.03903036	0.0389533	0.03988027	0.0329843	0.05446394	0.05668324	0.06101005	0.04756954
45.526	1	0.06925	0.1081278	0.1119005	0.08909072	0.3031981	0.41693	4.010797	3.17918	0.08723957	0.1190443	0.2600183	0.2341051	2.758524	2.470345	1.235146	0.7863105	0.08558768	0.08795194	0.07315545	0.1041246	0.5101877	0.6964548	0.3838006	0.3799892
45.624	1	0.05243259	0.05150506	0.04356954	0.03964018	0.01846925	0.01660186	0.03121517	0.02500346	0.0418026	0.04044644	0.03983143	0.03663634	0.02676428	0.02588687	0.02038282	0.01635449	0.04429978	0.0474109	0.04907362	0.03752482	0.01876464	0.01790223	0.01826053	0.01280627
45.625	1	0.3079187	0.1687863	0.4995148	0.3467397	0.06974636	0.06398563	0.06332431	0.06428255	0.4346422	0.2758429	0.3448729	0.2350326	0.05906347	0.06313684	0.0320034	0.06189537	0.0999832	0.160749	0.2535538	0.09341454	0.05089513	0.04136069	0.04925475	0.0459304
45.626	1	0.03916263	0.0369459	0.03577219	0.0342796	0.04992888	0.06171748	0.06231493	0.03046931	0.03749675	0.0357231	0.03550799	0.03294037	0.05382371	0.05407219	0.05131397	0.04124653	0.03721135	0.03564187	0.0361474	0.0302841	0.05668175	0.06090202	0.06510765	0.05016731
45.626	1	0.06962648	0.09612997	0.1236693	0.1156491	0.2845191	0.3304016	4.076644	3.199646	0.07056872	0.1143242	0.2924139	0.2233638	2.751708	2.563178	1.276014	0.8023085	0.08109747	0.1008909	0.1230735	0.1073445	0.4919117	0.6667683	0.4918164	0.3407478
45.724	1	0.02791833	0.02735928	0.01944625	0.01588163	0.008120742	0.009427206	0.02333131	0.0198104	0.01799628	0.01618817	0.01653657	0.01545495	0.01538733	0.01577797	0.01316317	0.01016855	0.01946248	0.02286866	0.02599295	0.01920382	0.009943016	0.01123582	0.008091914	0.007521415
45.725	1	0.345539	0.1625006	0.5775838	0.3970771	0.07363301	0.06846879	0.06240386	0.08336695	0.5013477	0.3304746	0.3419342	0.2657824	0.0605142	0.06990318	0.03294755	0.05055735	0.1424893	0.1793941	0.2507677	0.0989052	0.04432768	0.05687704	0.05149449	0.02799498
45.726	1	0.04697802	0.04276337	0.04137039	0.04273425	0.06958056	0.08060491	0.07817535	0.03757574	0.04995512	0.04753991	0.04846634	0.044655	0.06576598	0.06397185	0.06665433	0.05394519	0.05172194	0.04593432	0.0421943	0.03341014	0.06751289	0.07389869	0.08042304	0.06203183
45.726	1	0.06070438	0.08235462	0.09640741	0.1139172	0.2312845	0.2574385	4.145691	3.191492	0.07605254	0.07663397	0.2561047	0.2067791	2.66699	2.621096	1.314746	0.8764765	0.1106158	0.1068149	0.105686	0.09451832	0.4576288	0.654296	0.5740585	0.3414014
45.824	1	0.01305104	0.01263705	0.005274947	0.002562369	0.001052868	0.001018043	0.01684456	0.01256269	0.002686435	0.001615203	0.00198368	0.003260455	0.01013579	0.01066599	0.005404593	0.003947657	0.007194686	0.008565876	0.01172448	0.008156944	0.002026801	0.002763898	0.002794133	0.00153081
45.825	1	0.3809538	0.1635437	0.5993705	0.4324325	0.08370601	0.06625001	0.05100254	0.07832642	0.5693576	0.3796282	0.3322694	0.275644	0.0531416	0.06510317	0.03928126	0.03708056	0.2042614	0.1804365	0.2332679	0.115478	0.04546744	0.06095106	0.06323718	0.02341172
45.826	1	0.04824101	0.04072057	0.0369452	0.04003546	0.08007188	0.09364148	0.09397247	0.05131271	0.05282905	0.05317505	0.05491393	0.0514075	0.06346674	0.06158195	0.06856175	0.05717943	0.05836815	0.05158987	0.04571108	0.03505882	0.07526671	0.0806447	0.09012126	0.06703047
45.826	1	0.04458117	0.1274124	0.1004697	0.1205004	0.1646531	0.1856062	4.157486	3.085194	0.1073286	0.07955379	0.2803698	0.1732057	2.530904	2.607116	1.317181	0.920254	0.09602739	0.08765252	0.1180106	0.06630823	0.4572428	0.5962624	0.6300793	0.3441043
45.924	1	0.01297105	0.01244157	0.00448697	0.002658252	0.0009716471	0.001166897	0.01648304	0.01218034	0.002457532	0.001517771	0.001509228	0.002899256	0.009708599	0.01048309	0.005093982	0.00424708	0.007185225	0.007217227	0.01094472	0.007877138	0.002149258	0.00254129	0.002559165	0.001668814
45.925	1	0.3885341	0.1723877	0.6040291	0.4568227	0.09197498	0.06498023	0.07976044	0.08574674	0.6213321	0.3929444	0.327642	0.2693616	0.0712054	0.05976752	0.0460767	0.03586544	0.2540736	0.1816383	0.2005513	0.1404304	0.0525767	0.06832582	0.07097085	0.02781115
45.926	1	0.07278687	0.06000733	0.0516348	0.05267515	0.1026576	0.1178759	0.1156195	0.06951265	0.05777353	0.05825961	0.06180912	0.05700168	0.07400016	0.07841129	0.08891786	0.07818443	0.07240176	0.06563768	0.06005084	0.04880342	0.1083346	0.1153514	0.1239323	0.09159586
45.926	1	0.05566287	0.1490362	0.1719416	0.1118104	0.1535772	0.2294523	4.089795	2.958278	0.09336337	0.1135752	0.2827199	0.1177823	2.402776	2.537631	1.234994	0.9444198	0.08814831	0.1314148	0.08941524	0.09516374	0.4603007	0.5623089	0.5763681	0.4313301
46.024	1	0.01182833	0.0108903	0.003596643	0.002565767	0.001074582	0.001658797	0.01605424	0.01174678	0.002564999	0.00133766	0.001348212	0.002634384	0.00944628	0.01015369	0.004815833	0.004222706	0.006371203	0.005390209	0.009534268	0.006968535	0.002004979	0.002350546	0.002261358	0.00191002
46.025	1	0.378229	0.1450795	0.5869275	0.4648431	0.0977797	0.07302324	0.09565772	0.09303993	0.6403629	0.4100699	0.3102385	0.2510637	0.07278038	0.06366658	0.04171081	0.02494801	0.2871987	0.1981358	0.1700665	0.1373173	0.05535036	0.07607244	0.07567625	0.02515398
46.026	1	0.058304	0.04579887	0.03689285	0.03679226	0.08193382	0.09698602	0.09659411	0.06102841	0.04930845	0.04831483	0.04938947	0.04561339	0.05930716	0.06370915	0.06888489	0.05819919	0.06300489	0.05508965	0.04771241	0.03685582	0.0943511	0.1027868	0.1102616	0.0828176
46.026	1	0.08095598	0.1361848	0.1526807	0.1163451	0.2007599	0.3521994	3.968644	2.843388	0.1344977	0.1239354	0.290574	0.1426866	2.30773	2.436543	1.159555	0.9850404	0.0935919	0.1230061	0.08187291	0.09973668	0.4670856	0.5469963	0.5051095	0.4976192
46.124	1	0.01169441	0.01013775	0.002538541	0.002021194	0.001029723	0.001856208	0.0157846	0.0112489	0.002339118	0.001323338	0.001518208	0.002764185	0.009177044	0.009455452	0.004416554	0.004247441	0.006236484	0.003982903	0.009334558	0.006991017	0.00199125	0.00235864	0.001823588	0.002176373
46.125	1	0.3844429	0.1031813	0.6081495	0.5346764	0.1076109	0.08228943	0.09729074	0.08558998	0.6991089	0.4560482	0.3465083	0.2626568	0.06527054	0.05326662	0.04215611	0.03771107	0.2975876	0.1920736	0.1377502	0.1336667	0.04539735	0.07692223	0.06798609	0.02630635
46.126	1	0.04866549	0.03568346	0.02651522	0.0210764	0.06411436	0.0777077	0.07807739	0.05497543	0.04121058	0.03693811	0.03750422	0.0357093	0.05916737	0.06282021	0.05846767	0.04540699	0.05276065	0.04645335	0.03755997	0.02703164	0.08218086	0.09157243	0.09763261	0.07361032
46.126	1	0.09357029	0.09824015	0.09520076	0.1018653	0.2034952	0.4287873	3.864395	2.732217	0.1246372	0.09170257	0.2615308	0.1631053	2.247618	2.265857	1.058245	1.004878	0.08791952	0.09083012	0.08085492	0.1236995	0.4930912	0.5459238	0.4065601	0.5630723
46.224	1	0.0118057	0.01001549	0.001953111	0.00150364	0.001007373	0.002320431	0.01556405	0.01121863	0.001972667	0.001583652	0.002002823	0.00302841	0.00941417	0.008920549	0.004169162	0.004442508	0.006020918	0.002746461	0.009776547	0.006779568	0.002010606	0.002082124	0.001475004	0.002357682
46.225	1	0.3905866	0.08276516	0.6399547	0.5933425	0.11736	0.0962236	0.102675	0.07471096	0.7554508	0.5115223	0.4049873	0.2729388	0.05584175	0.05793937	0.04776164	0.03902246	0.2978581	0.1719898	0.1026945	0.1390619	0.02504829	0.06507099	0.05736224	0.03317582
46.226	1	0.04613289	0.03954252	0.0336607	0.02645073	0.05050741	0.06481155	0.06692631	0.05076855	0.04082199	0.03382505	0.02888021	0.02720427	0.06012087	0.06405671	0.0588817	0.04441024	0.04011467	0.03813236	0.03668025	0.03153123	0.07474851	0.08328528	0.08855053	0.06668147
46.226	1	0.1152539	0.08862282	0.1177196	0.07180983	0.2145445	0.5361533	3.777551	2.713911	0.1053594	0.1261321	0.252012	0.1792988	2.299024	2.142076	0.964762	1.035262	0.08208726	0.1016811	0.1144772	0.1471622	0.4889464	0.5211312	0.3156321	0.6071233
46.324	1	0.01190319	0.00979415	0.001956399	0.0008982262	0.001183355	0.002434384	0.01531379	0.01130538	0.001703616	0.001728706	0.002452152	0.003156767	0.00987949	0.008443895	0.003837687	0.004441349	0.005463111	0.002192245	0.009837439	0.006250204	0.001979609	0.002242675	0.00130172	0.002422679
46.325	1	0.3556728	0.08147566	0.5995645	0.583349	0.1207469	0.09917702	0.1089659	0.07452061	0.7229444	0.5023227	0.4024043	0.2686185	0.05457581	0.05578689	0.05684592	0.05324359	0.2842048	0.1518008	0.09974262	0.146571	0.04466757	0.06225905	0.0488033	0.03427716
46.326	1	0.0249832	0.02155533	0.02184103	0.02083993	0.03457552	0.04581774	0.04789208	0.03864351	0.02980705	0.03128271	0.03161246	0.02936908	0.03541173	0.03666959	0.03097226	0.02721517	0.03035021	0.03029258	0.02850181	0.02218843	0.03819923	0.04522165	0.05060993	0.0394435
46.326	1	0.1033306	0.09642382	0.102279	0.08536405	0.2596178	0.5640639	3.712974	2.747914	0.09938991	0.08485649	0.2460732	0.2025526	2.3887	2.022499	0.9081209	1.058376	0.077007	0.143839	0.1094361	0.1233702	0.4607828	0.539298	0.2930659	0.616394
46.423	1	0.01187261	0.009981088	0.002315131	0.0007857275	0.001279386	0.002437972	0.01526169	0.01166304	0.001537133	0.00162892	0.00281476	0.003171982	0.01036586	0.008342262	0.003765773	0.004405589	0.004963069	0.002772803	0.009729607	0.006220194	0.001769229	0.00228959	0.001012655	0.002328817
46.423	1	0.2930168	0.1153177	0.5299689	0.5712947	0.1223606	0.08903602	0.09717533	0.07046095	0.6909057	0.4556228	0.3805148	0.2727517	0.06260692	0.04575239	0.05292008	0.05083518	0.2558147	0.1310263	0.1048146	0.1426163	0.05319804	0.04812362	0.05017414	0.03951972
46.423	1	0.02772428	0.02603789	0.02680167	0.02431795	0.026307	0.03910401	0.04235694	0.03428006	0.02761386	0.0279367	0.02748172	0.025109	0.02655688	0.0264753	0.02452629	0.0269834	0.02826224	0.02846841	0.02712274	0.02241813	0.03646474	0.04146094	0.04610558	0.03628943
46.424	1	0.07566517	0.1134879	0.1443945	0.101596	0.2894019	0.550044	3.735823	2.828724	0.06967439	0.09278382	0.2312587	0.2313002	2.520822	2.008458	0.8795007	1.034057	0.09124609	0.1099983	0.1049353	0.114591	0.4261797	0.5178616	0.2549417	0.5930006
46.524	1	0.01101149	0.009530401	0.002568188	0.001134561	0.001427189	0.002113711	0.01549094	0.01192675	0.001436416	0.001558643	0.003054278	0.002879224	0.01082664	0.008643007	0.003681642	0.004204102	0.004497788	0.003197864	0.009650062	0.005999573	0.001614706	0.002086036	0.001323933	0.002163295
46.525	1	0.2578833	0.1565011	0.4734192	0.5468393	0.1190907	0.09780833	0.09037825	0.07280192	0.617412	0.4403154	0.3647678	0.2707897	0.06253741	0.05472216	0.05005399	0.04864088	0.2242745	0.1188392	0.08990792	0.1013372	0.05495287	0.04169247	0.05463674	0.0359106
46.526	1	0.01323422	0.01228954	0.01290795	0.0113712	0.01372476	0.02377175	0.02788958	0.02055091	0.01232428	0.01275705	0.01262247	0.01167052	0.0157465	0.0154211	0.01074844	0.01419266	0.01340114	0.01390667	0.01335845	0.01109351	0.02207463	0.02532053	0.03065689	0.02480613
46.526	1	0.07675149	0.09688409	0.1212964	0.1107344	0.3383833	0.5053623	3.783724	2.94357	0.06156852	0.09454651	0.2512314	0.2243078	2.656179	2.091047	0.8341328	1.010235	0.1140434	0.08723815	0.08655896	0.08300291	0.3768015	0.4846753	0.2763281	0.5328197
46.624	1	0.01028686	0.008925357	0.003018807	0.001591976	0.001472803	0.001990864	0.01571568	0.01238954	0.001406125	0.001975161	0.002789935	0.002843853	0.01112567	0.009256235	0.003319597	0.004133589	0.004335397	0.003647921	0.009440721	0.005719283	0.001606031	0.002069705	0.001612791	0.002016923
46.625	1	0.2236673	0.2110815	0.4548389	0.5501072	0.1133106	0.113546	0.08741347	0.08005116	0.5848957	0.441221	0.3588291	0.2595836	0.04710189	0.05072345	0.04028522	0.05551553	0.1805795	0.1076125	0.07119429	0.1070219	0.05402321	0.04079456	0.05122506	0.04651105
46.626	1	0.001039266	0.0007453752	0.0013087	0.001516661	0.005923837	0.01024392	0.01666999	0.01217626	0.001661349	0.001428136	0.001445566	0.001510748	0.01120584	0.009672847	0.00372847	0.004572996	0.001707709	0.00176015	0.002618417	0.002706906	0.009975871	0.0118723	0.01616982	0.01433415
46.626	1	0.09126019	0.1189018	0.08587936	0.1010391	0.3396102	0.4547699	3.867361	3.061832	0.07012331	0.1035218	0.2483358	0.228109	2.744795	2.276803	0.7748372	0.9836447	0.119672	0.09449503	0.1086893	0.1065449	0.3631865	0.4816577	0.3413889	0.4991345
46.724	1	0.007909437	0.007179354	0.002895521	0.001759791	0.001362704	0.001662537	0.01589064	0.01259963	0.001355906	0.001910527	0.002625714	0.002450344	0.01117215	0.009915957	0.003149416	0.00383289	0.003759665	0.003645827	0.007531157	0.004541962	0.001496814	0.002236826	0.001555147	0.001819706
46.725	1	0.2143105	0.2546626	0.4281225	0.4943248	0.104764	0.1137811	0.0932796	0.08820548	0.5092424	0.4235488	0.3475815	0.2453164	0.0521169	0.05240746	0.05071708	0.05279064	0.1214086	0.09869553	0.08710017	0.1472894	0.05210074	0.05234143	0.0608606	0.03921794
46.727	1	0.001242075	0.0009445153	0.001158499	0.00131736	0.005119068	0.008867288	0.01665682	0.01206703	0.001304968	0.001410823	0.001340852	0.001194818	0.01106432	0.01031184	0.003818602	0.00417124	0.00139086	0.00118958	0.002259792	0.002352557	0.008333222	0.009338196	0.01312989	0.01154697
46.727	1	0.09244685	0.1261358	0.1190438	0.1090057	0.3114825	0.3824373	3.975318	3.110582	0.08028535	0.08298503	0.2841964	0.1854461	2.752966	2.458468	0.7219501	0.9369734	0.09637784	0.09400889	0.05914617	0.09861127	0.3570164	0.5254374	0.3534457	0.4449015
46.824	1	0.0101777	0.008602783	0.003158932	0.002094159	0.001042042	0.00133139	0.01633159	0.01281316	0.001283789	0.00187643	0.002701878	0.002996991	0.0108931	0.01067125	0.003358279	0.003879559	0.005422105	0.005223935	0.00945121	0.005662906	0.001628462	0.00220635	0.00165173	0.001711076
46.825	1	0.200912	0.2703027	0.4463559	0.4788257	0.0995839	0.1119604	0.08528012	0.07806539	0.5174514	0.4278501	0.3483825	0.2211045	0.0613253	0.04712475	0.05212466	0.04572286	0.1146242	0.1121419	0.1190201	0.1723453	0.03870999	0.05931956	0.06954556	0.04419768
46.826	1	0.00104453	0.0007974604	0.001204139	0.001390109	0.007190837	0.01150401	0.016881	0.01225604	0.001443038	0.001661969	0.001386837	0.001263961	0.01095986	0.01117779	0.004143472	0.004146127	0.001729427	0.001660615	0.002869323	0.002597484	0.009708014	0.01095432	0.01639259	0.01420211
46.826	1	0.09753362	0.1003534	0.1014165	0.1004283	0.2276709	0.2944625	4.064151	3.173147	0.08209935	0.1113838	0.264578	0.2204177	2.68588	2.647495	0.7677375	0.9488508	0.1061228	0.1202084	0.07973462	0.09276414	0.37413	0.5300009	0.3512115	0.3953436
46.924	1	0.00782508	0.006633053	0.002884588	0.00230311	0.0007513567	0.0008739918	0.01638661	0.01271362	0.001119296	0.001621404	0.002548174	0.002861794	0.01030434	0.01106069	0.00386132	0.004020819	0.004907541	0.004809596	0.007470251	0.004651734	0.001635212	0.002514481	0.001693432	0.001603763
46.925	1	0.1848203	0.2575202	0.3853094	0.3884319	0.08693143	0.08424961	0.07167888	0.07292315	0.4241717	0.3555943	0.3078536	0.199933	0.0576501	0.04747886	0.0481052	0.04605233	0.1492959	0.1023071	0.1562306	0.1828593	0.04105963	0.05597484	0.05063059	0.02741824
46.926	1	0.0007384109	0.0007432181	0.001213399	0.001226671	0.006903266	0.01130791	0.01664644	0.01247625	0.001202168	0.001595535	0.001539743	0.001291569	0.01041597	0.01134564	0.004708815	0.004183928	0.00160959	0.001745609	0.002836582	0.002432139	0.009265463	0.01006545	0.01570699	0.01348137
46.926	1	0.09461336	0.07718649	0.1032741	0.1423773	0.1518667	0.1884189	4.058273	3.125529	0.08895948	0.0919545	0.2894968	0.1929862	2.549624	2.737851	0.8832197	0.9768645	0.09861299	0.134464	0.06594969	0.09295404	0.3815765	0.5923135	0.3783824	0.3977149
47.024	1	0.006903094	0.006054654	0.002698059	0.002518732	0.0007122691	0.0005119432	0.01656193	0.01259306	0.001306743	0.001646862	0.002413078	0.003063096	0.009641819	0.0112074	0.004325656	0.004093225	0.005014982	0.004564977	0.006712821	0.004257792	0.001748596	0.002538632	0.001899623	0.001749869
47.025	1	0.1730377	0.2490476	0.4006295	0.3677337	0.08461026	0.07572353	0.0811232	0.06907731	0.4120755	0.3400298	0.3095656	0.1860677	0.05322196	0.04927768	0.05308284	0.04569843	0.1635346	0.111166	0.1702466	0.1905192	0.04433093	0.06223107	0.04527109	0.04048758
47.026	1	0.0006190535	0.001024145	0.001095912	0.001172993	0.006741289	0.01098103	0.01651002	0.01278907	0.001225146	0.001320199	0.001800993	0.001488918	0.009874718	0.01146966	0.005259059	0.004187543	0.001591156	0.001562904	0.00258906	0.002243963	0.008761396	0.009298611	0.01469679	0.01286125
47.026	1	0.07789254	0.1124076	0.1124216	0.1342014	0.106698	0.1332838	4.099335	3.06236	0.09200854	0.08299982	0.299533	0.2105116	2.383501	2.764369	1.026679	0.9811219	0.09276194	0.1416948	0.09592915	0.1210349	0.3928967	0.6414718	0.4388631	0.4561577
47.124	1	0.00819918	0.007106655	0.00242931	0.002525969	0.0008538581	0.000479883	0.01666974	0.01224151	0.001724306	0.001726269	0.0023425	0.003504626	0.009132835	0.0112075	0.004616456	0.004167366	0.006144751	0.005265952	0.00736944	0.005118332	0.001742441	0.002992619	0.001915288	0.002082322
47.125	1	0.1958006	0.2522632	0.4873681	0.4057329	0.09060777	0.07798577	0.09527665	0.06328953	0.4602852	0.3816078	0.344958	0.1706926	0.04811107	0.05318264	0.05203507	0.0587441	0.1709776	0.124167	0.1649211	0.2024893	0.03718372	0.06277822	0.04733839	0.04305653
47.125	1	0.0006100089	0.0009693699	0.001286577	0.001097181	0.007738942	0.0120904	0.01646393	0.01272677	0.001310373	0.001233801	0.002083053	0.001510712	0.009456936	0.01150406	0.005764621	0.004293828	0.001769331	0.001730115	0.002937048	0.002513518	0.009352013	0.01010908	0.01583237	0.01409249
47.126	1	0.07868338	0.1163924	0.1050067	0.09557262	0.1578102	0.1042195	4.099602	2.962736	0.09816288	0.09841942	0.2675822	0.1875378	2.258221	2.739365	1.117406	0.9768105	0.1013727	0.1387812	0.07710759	0.1206859	0.3623775	0.7057137	0.4473962	0.5234516
47.224	1	0.007758644	0.00665428	0.002105592	0.001884919	0.001023303	0.000766357	0.01641619	0.01159386	0.001855784	0.001181494	0.001815304	0.003497431	0.00885384	0.01068624	0.004891036	0.004079637	0.005868551	0.004699735	0.006639683	0.004920192	0.001634159	0.003276719	0.001881031	0.002197344
47.225	1	0.2055652	0.2408372	0.4740127	0.3872155	0.07170578	0.06588209	0.09185056	0.0527054	0.4194799	0.3675127	0.3255932	0.1474676	0.03824143	0.04910073	0.0471424	0.06315731	0.1575161	0.1212543	0.1659507	0.2047866	0.04077855	0.06665178	0.05253895	0.0353178
47.226	1	0.0004587754	0.0009623178	0.001143913	0.001012469	0.007157295	0.01071156	0.01604186	0.01238811	0.001220117	0.001234064	0.002164651	0.001379293	0.009170519	0.01111666	0.006213249	0.004335631	0.001670551	0.001612892	0.002827333	0.002616912	0.008257047	0.009192005	0.0136446	0.01297296
47.226	1	0.07693937	0.1147627	0.1134232	0.09486669	0.2102096	0.1377408	4.033124	2.815124	0.09620931	0.07324255	0.2806897	0.1633592	2.157625	2.601636	1.193595	0.9542455	0.09098933	0.1381192	0.1135012	0.1217204	0.3651132	0.772445	0.4373267	0.564563
47.324	1	0.00825817	0.006752762	0.001756747	0.001634525	0.001359936	0.001202065	0.01612927	0.01144281	0.001952395	0.001005418	0.001260783	0.003615439	0.008914885	0.00997975	0.00491343	0.004067237	0.005948909	0.004156103	0.006280059	0.004918069	0.001596365	0.003341525	0.001701267	0.002127625
47.325	1	0.2186011	0.2232802	0.4355148	0.3705384	0.07315131	0.06238381	0.07913544	0.04943599	0.3977163	0.3569962	0.2970092	0.1287704	0.04584846	0.05922387	0.04160018	0.06416682	0.1502129	0.1076578	0.1660488	0.2064037	0.04258096	0.04853267	0.05543601	0.03497645
47.325	1	0.0006212036	0.0007182006	0.0008980997	0.0007029252	0.008316427	0.01180557	0.01581124	0.01219097	0.001236051	0.001455171	0.002400198	0.001384834	0.009244392	0.01049473	0.006357831	0.004338165	0.00197527	0.001605046	0.002620907	0.0028214	0.008755399	0.01013248	0.01458487	0.01445072
47.326	1	0.09258478	0.05491028	0.1712624	0.09770211	0.2966168	0.2596793	3.960759	2.759597	0.1069494	0.06695209	0.3188522	0.1791095	2.161431	2.410006	1.209175	0.965505	0.1245641	0.1686382	0.09875515	0.09987525	0.373276	0.8033203	0.4271241	0.5550833
47.424	1	0.009169407	0.007201626	0.001190942	0.001800613	0.00168725	0.001688095	0.01576047	0.01147403	0.002032575	0.001134267	0.001482348	0.003578354	0.009176002	0.009384599	0.00504641	0.004099736	0.006219256	0.003293005	0.006796644	0.004866074	0.001528601	0.003353426	0.001773163	0.002020544
47.425	1	0.2103417	0.2138862	0.3891609	0.3433516	0.06544222	0.06041766	0.06455885	0.04864079	0.3687167	0.3353665	0.2578715	0.1127506	0.03785349	0.05757688	0.0387931	0.05940001	0.1457927	0.0998133	0.1752946	0.2070186	0.04860704	0.03618803	0.05754312	0.03202795
47.425	1	0.0006132304	0.0006682459	0.0008399207	0.000751912	0.009404361	0.01320424	0.01525929	0.01179173	0.001328214	0.001584981	0.002054516	0.001241881	0.009656822	0.01001404	0.006605089	0.004489848	0.001963423	0.001810791	0.002869382	0.002927257	0.00940378	0.01127613	0.01623405	0.01588465
47.426	1	0.08230346	0.04791245	0.1541451	0.0719282	0.3675231	0.3789915	3.862549	2.763217	0.09424023	0.05583114	0.2780443	0.1753292	2.25448	2.258027	1.249537	0.9673244	0.1382692	0.1410158	0.1142366	0.07779021	0.3584905	0.8292892	0.4103764	0.5223335
47.524	1	0.01083988	0.008120508	0.001227279	0.002003429	0.001928364	0.002119316	0.01568291	0.01192893	0.00232981	0.001435527	0.002347507	0.003470294	0.009646588	0.00910546	0.004944939	0.004188728	0.006891663	0.003070454	0.007567347	0.005021232	0.001544542	0.003256245	0.001729662	0.001885995
47.525	1	0.2349179	0.2151996	0.4452908	0.4125167	0.07351637	0.06857299	0.0618776	0.06534885	0.4345243	0.3470537	0.2421159	0.1238091	0.05078786	0.06000093	0.04610622	0.05406675	0.1656506	0.1200391	0.2046806	0.2158115	0.04908986	0.03326347	0.06498373	0.03357965
47.526	1	0.0007189161	0.0005705737	0.001204606	0.0009942058	0.01162805	0.01626572	0.01491152	0.01150801	0.001566736	0.001762467	0.001843946	0.001361598	0.01034864	0.009988211	0.006698537	0.004610768	0.002167097	0.002197047	0.003393811	0.00335233	0.01106197	0.01343975	0.01989548	0.01896123
47.526	1	0.08921317	0.05151514	0.1103254	0.09908389	0.4235605	0.4718077	3.824341	2.892105	0.08558503	0.09117637	0.2602217	0.1953331	2.367454	2.208013	1.232616	0.9897656	0.1118651	0.1440923	0.1018704	0.08003478	0.3419444	0.8094855	0.3956164	0.4917392
47.624	1	0.01143629	0.008700757	0.001665499	0.00215917	0.002085185	0.00232578	0.01587657	0.01236642	0.002416056	0.001836584	0.003108423	0.003641278	0.01011515	0.009209766	0.00524774	0.004236979	0.007118301	0.003829648	0.007995989	0.004985032	0.001715454	0.003136089	0.001765586	0.001939026
47.625	1	0.2288505	0.1939088	0.4660017	0.4694711	0.07981754	0.06985827	0.05693027	0.08010191	0.5006746	0.3608829	0.2015068	0.132489	0.0511964	0.04486063	0.04840069	0.05750354	0.178574	0.1129754	0.2092788	0.2106661	0.03500175	0.03318624	0.06867955	0.03342363
47.626	1	0.005607366	0.005393083	0.005312922	0.00527379	0.01778964	0.02282531	0.0173675	0.01308918	0.005946724	0.005523858	0.005609565	0.005705726	0.01445425	0.01446859	0.01025801	0.008597333	0.006563436	0.006377339	0.007786709	0.006276832	0.01623717	0.01858046	0.02611659	0.02291894
47.626	1	0.08355471	0.08850831	0.1500351	0.05587423	0.4277379	0.5425291	3.887271	3.011227	0.07184444	0.1033997	0.2696431	0.1966877	2.494751	2.259275	1.266491	0.9920065	0.1119243	0.127843	0.1198728	0.0876996	0.3608467	0.776427	0.3510959	0.4738696
47.724	1	0.0110929	0.008323576	0.001526256	0.002079795	0.001905869	0.002261197	0.01616449	0.01279838	0.002271718	0.002136605	0.003367397	0.003356098	0.01065673	0.009556677	0.005342717	0.004094025	0.006993707	0.004550437	0.007644758	0.004412262	0.001836856	0.002989849	0.001529703	0.001800286
47.725	1	0.2118183	0.1661198	0.4728651	0.4984398	0.0809202	0.07184247	0.05330903	0.07178657	0.5517225	0.3690537	0.1616737	0.156084	0.06277468	0.05488901	0.0570935	0.06341681	0.191618	0.1071272	0.1824787	0.193647	0.03097759	0.04404009	0.06316058	0.03767908
47.726	1	0.02066254	0.01922419	0.01952193	0.01761449	0.03152583	0.03543069	0.02066722	0.01470289	0.01874157	0.01510367	0.01629128	0.0163242	0.02841087	0.02756026	0.02223525	0.01896631	0.01598971	0.01598522	0.01823524	0.01763816	0.02504471	0.03198168	0.03822572	0.0343667
47.726	1	0.05161537	0.08442796	0.1245366	0.06550634	0.4029626	0.5291677	3.970363	3.115464	0.07716076	0.08865375	0.2555602	0.1850754	2.633015	2.366899	1.271524	0.9478054	0.08771867	0.1184025	0.08121216	0.09829149	0.3933415	0.7132438	0.3354372	0.4384798
47.824	1	0.01047788	0.008019584	0.001728238	0.001741413	0.00166835	0.002026319	0.0164397	0.01300107	0.002194857	0.002598679	0.003649577	0.003276507	0.01109968	0.01011057	0.005617003	0.003884671	0.006692215	0.005216589	0.007322094	0.003724032	0.001731431	0.002805574	0.001634979	0.001708229
47.825	1	0.252894	0.1623977	0.5202085	0.5708879	0.07061794	0.08848209	0.0539885	0.07430059	0.630049	0.4141119	0.1704161	0.1752295	0.07613756	0.0662947	0.04892669	0.05206134	0.2152463	0.09155532	0.1656766	0.1686531	0.05433476	0.05148272	0.07126724	0.03121686
47.826	1	0.04096418	0.03392137	0.03351932	0.03505283	0.07543695	0.07842549	0.05254496	0.03470782	0.03752302	0.03528962	0.03726112	0.0379463	0.06009263	0.0633715	0.05408133	0.04098511	0.04048609	0.0382683	0.04021459	0.0354496	0.06420103	0.07494755	0.08108002	0.06361885
47.826	1	0.05673259	0.1154218	0.107692	0.1219723	0.3603107	0.4743071	4.048023	3.197083	0.06877195	0.1387451	0.2530227	0.1931959	2.758902	2.521555	1.331195	0.9158102	0.0795096	0.09750013	0.09254964	0.1012351	0.3740054	0.6480159	0.3838276	0.4153749
47.924	1	0.01083593	0.008445893	0.001900013	0.001382417	0.001553367	0.001540902	0.01658417	0.01326546	0.00209814	0.00292969	0.00389888	0.00297827	0.01147212	0.01086987	0.005535868	0.003785314	0.006627506	0.006054186	0.00739116	0.003818694	0.001745617	0.002652866	0.001897155	0.001596424
47.925	1	0.3139793	0.1566046	0.5868999	0.6590453	0.09534203	0.1034984	0.06128121	0.0482258	0.7361744	0.4934856	0.2289855	0.1783043	0.07371038	0.06246256	0.05195927	0.05339561	0.2171425	0.08758035	0.1446673	0.1487284	0.03612474	0.0401839	0.07522582	0.03328071
47.926	1	0.06057143	0.04487651	0.03859433	0.04779505	0.1891581	0.1783576	0.105208	0.06536469	0.08400906	0.07153638	0.06305182	0.06873134	0.1015685	0.1201707	0.1137691	0.09286377	0.06054111	0.05460314	0.07500186	0.05982947	0.1186043	0.1514784	0.1790596	0.1316815
47.926	1	0.07249333	0.1273702	0.1400851	0.1273012	0.309316	0.343311	4.102615	3.261383	0.0769793	0.1129194	0.2613455	0.1995588	2.83938	2.669642	1.303414	0.8932206	0.08554137	0.09227156	0.1022483	0.09139413	0.3565009	0.6093519	0.433631	0.3700679
48.024	1	0.01038648	0.008119519	0.001897969	0.001231546	0.001399011	0.001267237	0.01679914	0.01330604	0.001718868	0.002851865	0.003790601	0.00267211	0.01146208	0.01125387	0.005428304	0.003852523	0.006216504	0.006090993	0.006773691	0.003902903	0.001590177	0.002532255	0.002140168	0.001545009
48.025	1	0.3618413	0.1318185	0.6264427	0.7139617	0.09215634	0.1149999	0.07972092	0.0381307	0.7494642	0.5381361	0.2996715	0.1789227	0.08433936	0.07461971	0.05693187	0.06147406	0.222183	0.1310991	0.1286962	0.1471775	0.03915865	0.04855743	0.08027939	0.04493496
48.026	1	0.0456395	0.04559823	0.03988171	0.03652293	0.2643436	0.2482127	0.1519935	0.0972292	0.1022277	0.06694487	0.06750861	0.102771	0.09916273	0.1172043	0.1212183	0.117217	0.09212576	0.05815219	0.08297536	0.07107009	0.1731554	0.2270336	0.2499214	0.1736281
48.027	1	0.07256578	0.06182125	0.1133954	0.1299792	0.2798876	0.2476258	4.14548	3.259768	0.09978691	0.07553389	0.2290998	0.211679	2.822549	2.756336	1.289799	0.9497785	0.07143302	0.1025337	0.1246543	0.08920958	0.3102228	0.5823584	0.5242723	0.3403836
48.124	1	0.008278619	0.006947471	0.001870521	0.001218269	0.001312586	0.00103551	0.01685818	0.01287371	0.00139866	0.002546197	0.003060345	0.002201996	0.01087423	0.01123546	0.005121705	0.004046464	0.004936001	0.004923493	0.005459696	0.003260147	0.001516966	0.002341024	0.002520109	0.001491809
48.125	1	0.3671939	0.1006265	0.6261029	0.7222587	0.09944763	0.1006207	0.07213307	0.04688959	0.7229126	0.5649046	0.3415791	0.1718125	0.07375191	0.08460429	0.06566537	0.04954195	0.2336613	0.15372	0.12106	0.1607499	0.04483111	0.04893774	0.05805636	0.0564166
48.126	1	0.03975542	0.04052039	0.04472254	0.03709948	0.2795036	0.2696331	0.177688	0.1262737	0.108093	0.07534244	0.07000301	0.1137271	0.1045331	0.1165982	0.1278792	0.1387763	0.113556	0.06750925	0.08235125	0.06792646	0.2150158	0.2699756	0.2816922	0.1901414
48.126	1	0.03635204	0.1137515	0.06115183	0.110796	0.2633351	0.1659568	4.128425	3.149242	0.09449388	0.05338682	0.2451592	0.1861053	2.688398	2.764163	1.247719	0.9880673	0.0507998	0.1109811	0.1017454	0.09810378	0.2956368	0.5362773	0.6188793	0.3597122
48.224	1	0.005923121	0.005224355	0.001930525	0.001039556	0.001488958	0.0009429653	0.01656618	0.01229959	0.001010512	0.002201628	0.002554085	0.001904789	0.01034814	0.01109432	0.004888802	0.004216588	0.003776627	0.003629121	0.004669567	0.002420156	0.001473253	0.002278177	0.0027876	0.00166905
48.225	1	0.3150446	0.1184811	0.5692975	0.6466222	0.09660836	0.08099746	0.0862333	0.05752959	0.6503485	0.569545	0.3482251	0.1438585	0.07486029	0.09471961	0.07123436	0.05705036	0.2392364	0.1698118	0.1193918	0.1925477	0.04645331	0.04601704	0.05161277	0.0535119
48.225	1	0.05272931	0.03698072	0.03984741	0.03457259	0.2805864	0.2747367	0.1802094	0.1325573	0.1094823	0.08232435	0.06551747	0.1118884	0.1011929	0.1089942	0.1333718	0.1515356	0.121503	0.07293001	0.08202043	0.06456593	0.2342465	0.2885339	0.3020779	0.1985778
48.226	1	0.05535662	0.1324668	0.1053791	0.1047971	0.2710037	0.1094103	4.054379	3.001518	0.1067337	0.07610341	0.2445983	0.1423104	2.537195	2.694724	1.160688	1.024458	0.0770702	0.1235393	0.1399618	0.0912398	0.2858288	0.5259881	0.6945253	0.4092882
48.324	1	0.003480857	0.003257159	0.001792963	0.0008679703	0.001302156	0.001196371	0.01614155	0.01173274	0.000707963	0.001752403	0.002463907	0.00173228	0.009833965	0.01078281	0.004658132	0.004355562	0.002616656	0.002528649	0.003307272	0.001488572	0.001601599	0.002176163	0.002598998	0.001872851
48.325	1	0.2730306	0.1356829	0.5277252	0.5981519	0.08404714	0.07831964	0.09866423	0.05453068	0.5932407	0.5554712	0.3503977	0.1211928	0.0660895	0.07893654	0.06726174	0.04172715	0.2457626	0.1847611	0.1226563	0.211385	0.04627114	0.04873548	0.04931868	0.05113486
48.325	1	0.06165031	0.04383323	0.04740679	0.04111975	0.283952	0.2888466	0.2019294	0.1377275	0.103424	0.07748154	0.07015579	0.1041863	0.09307048	0.1058987	0.1473963	0.17001	0.142398	0.0900652	0.08920706	0.06899718	0.2730795	0.3370009	0.3485713	0.2318094
48.326	1	0.07509651	0.1218921	0.1341104	0.1113352	0.2736162	0.2099409	3.93434	2.872491	0.1059664	0.1034943	0.2803662	0.1613022	2.424546	2.599882	1.077307	1.075551	0.0610939	0.1525836	0.1151546	0.09843753	0.3096005	0.4896695	0.6849187	0.4867347
48.424	1	0.003152201	0.002749537	0.001707525	0.001229101	0.00125534	0.001540796	0.0158784	0.01144061	0.0009102555	0.001480151	0.002607673	0.001501912	0.009535019	0.01019068	0.004398195	0.004520018	0.00243709	0.002191739	0.003262735	0.001626937	0.001715511	0.002137057	0.002561203	0.002267274
48.425	1	0.2963065	0.1694145	0.6121514	0.7114046	0.09479969	0.08748833	0.1043944	0.06100772	0.6610789	0.6087973	0.4223986	0.149092	0.06612549	0.07328658	0.05193702	0.04827039	0.2424074	0.2129912	0.1060301	0.2263056	0.04444089	0.05282959	0.04904368	0.04306761
48.426	1	0.06976431	0.03192047	0.04373601	0.04174727	0.2840139	0.2885868	0.2036259	0.1339014	0.08551806	0.07396428	0.07851961	0.1036691	0.08454733	0.1118886	0.1496965	0.1689989	0.1631994	0.1077425	0.1033925	0.08438907	0.3193256	0.3895982	0.4012577	0.2687707
48.426	1	0.07518075	0.08191552	0.0879811	0.1102993	0.2528812	0.291752	3.853218	2.792548	0.1050198	0.08348675	0.2462074	0.1718787	2.338673	2.460282	0.9825027	1.087614	0.05602424	0.114546	0.1283037	0.09316748	0.3091861	0.4757622	0.667749	0.5467539
48.523	1	0.00315345	0.002204072	0.00142487	0.001457522	0.001324167	0.001951126	0.01552061	0.01125292	0.001147758	0.001235635	0.002477563	0.001408753	0.009724952	0.009605861	0.003907382	0.004621622	0.002566987	0.002103597	0.003082412	0.001806668	0.001689343	0.001982474	0.002592577	0.002371762
48.523	1	0.3010548	0.2171405	0.7139038	0.8277459	0.1088628	0.1043167	0.1116454	0.06693215	0.7404479	0.6334755	0.4782833	0.1977907	0.06287679	0.07199683	0.04941354	0.05285885	0.2367215	0.2252416	0.09070745	0.2211106	0.03844307	0.0451585	0.05714042	0.03444957
48.523	1	0.09328656	0.03106995	0.04258796	0.04656036	0.2977613	0.2970712	0.2042551	0.1319612	0.09020671	0.07344596	0.08176383	0.1142265	0.09226643	0.1132047	0.1545474	0.1778634	0.1810283	0.1229261	0.1135108	0.08987931	0.3582621	0.4337	0.443398	0.3029333
48.524	1	0.07866346	0.07432459	0.09099555	0.0850499	0.2524597	0.3813845	3.761153	2.765414	0.0822224	0.08608641	0.2427451	0.1669391	2.353262	2.305026	0.8945639	1.120723	0.06130761	0.1063205	0.1512507	0.1268596	0.3052267	0.457737	0.6595773	0.5973939
48.624	1	0.003082108	0.001912633	0.001386619	0.001810891	0.001318322	0.002189787	0.01521606	0.01145088	0.001400771	0.001382287	0.001950725	0.001486064	0.01012414	0.00899782	0.003495212	0.004602862	0.00255566	0.002090795	0.003048474	0.002131354	0.00160224	0.001993626	0.002598927	0.002531202
48.625	1	0.2848715	0.2473132	0.7562815	0.8400729	0.1131941	0.09701783	0.1130982	0.07735245	0.7615029	0.6444888	0.479518	0.222731	0.05851257	0.06067341	0.06065707	0.05058274	0.2305166	0.2413828	0.105028	0.241446	0.04146372	0.05460779	0.05904596	0.04097396
48.625	1	0.1045875	0.03302925	0.03166346	0.03752764	0.2829576	0.2764958	0.1841307	0.1197191	0.08723771	0.0675805	0.06677764	0.09802295	0.09079479	0.11596	0.1508808	0.1666835	0.1833611	0.1271889	0.100586	0.07612236	0.3510412	0.4289616	0.4415633	0.3036847
48.626	1	0.09362095	0.07639297	0.07206923	0.09706089	0.2690752	0.4530177	3.687273	2.805062	0.08114942	0.1010567	0.2497241	0.2288928	2.442055	2.169224	0.8335082	1.149259	0.06130763	0.1353674	0.1550696	0.1187325	0.2899474	0.4618618	0.6438715	0.628346
48.724	1	0.003123307	0.001558281	0.00121499	0.001905112	0.001300781	0.00215494	0.01514428	0.01184282	0.001619068	0.001533688	0.00167445	0.001673406	0.01048967	0.008703103	0.003349748	0.004567438	0.00232126	0.001977487	0.003025419	0.002275424	0.001468337	0.001982572	0.002402344	0.002364697
48.725	1	0.278838	0.2572123	0.7845013	0.8269124	0.1123562	0.09744289	0.0946617	0.06837762	0.7554148	0.6631889	0.4440917	0.2311339	0.05771617	0.07272303	0.06481718	0.05957845	0.2281552	0.2348319	0.1392946	0.256171	0.05264843	0.06149508	0.07225539	0.04588892
48.726	1	0.1172674	0.05001679	0.02975758	0.04226605	0.2407734	0.2398645	0.172504	0.1202289	0.07526749	0.06042626	0.05671425	0.08815715	0.085386	0.1094752	0.1338738	0.1454624	0.1708687	0.1267957	0.09553369	0.07112011	0.3371283	0.4008021	0.4114458	0.2884906
48.726	1	0.08892506	0.07645382	0.1225689	0.1085367	0.2733502	0.4426337	3.70023	2.906582	0.08920152	0.09316738	0.2640588	0.2300823	2.560025	2.075199	0.7969958	1.114555	0.07688137	0.1133398	0.133123	0.1016676	0.2706113	0.458584	0.5912277	0.6155535
48.824	1	0.003672865	0.001701012	0.001089598	0.002315085	0.001136713	0.001952813	0.01564143	0.01251811	0.001758114	0.001387647	0.001696884	0.001809267	0.01098073	0.008976708	0.003239237	0.00446559	0.002455059	0.001770296	0.002981116	0.001856509	0.001628343	0.001799174	0.002281573	0.002260013
48.825	1	0.2616866	0.2612166	0.8584422	0.8414652	0.1100522	0.1092296	0.08084734	0.07312266	0.7906062	0.6967893	0.4055093	0.2428881	0.04966625	0.07251491	0.05421191	0.0539591	0.2177945	0.2184284	0.1634828	0.2604732	0.03572522	0.07073384	0.07356262	0.03126246
48.825	1	0.1387402	0.07006773	0.0493256	0.05824577	0.2340974	0.2474917	0.1799118	0.1224143	0.07282931	0.06718429	0.05923348	0.08449375	0.07251326	0.08786618	0.1205907	0.1406135	0.1563765	0.1252641	0.1083974	0.09085801	0.3602242	0.4210542	0.4286475	0.3047291
48.826	1	0.07764927	0.112682	0.1429489	0.1222613	0.2316844	0.4189756	3.809246	3.044418	0.07419452	0.08934791	0.2557833	0.242128	2.696431	2.162944	0.7804898	1.086799	0.08750912	0.1046837	0.1257153	0.09541943	0.3154822	0.4078515	0.5450022	0.5498614
48.924	1	0.004375038	0.002549233	0.0006940207	0.002374768	0.0008371731	0.001738171	0.01592965	0.01295759	0.001882739	0.001115044	0.001682304	0.001898732	0.01141467	0.009590032	0.003244385	0.004395454	0.002748336	0.002123294	0.002957631	0.001190471	0.00163929	0.001691546	0.002339392	0.001924327
48.925	1	0.2278144	0.2682325	0.9477123	0.8748765	0.1112885	0.1176109	0.07598929	0.07476807	0.8233352	0.7028559	0.3595237	0.2641529	0.05331038	0.06958445	0.04096621	0.06092349	0.2178303	0.1807574	0.1625606	0.2718067	0.03691785	0.09159706	0.09410798	0.02977553
48.926	1	0.1560567	0.09853665	0.07200867	0.08246092	0.2159567	0.2308377	0.1769333	0.1261434	0.06600502	0.06659402	0.06393786	0.07591996	0.07920458	0.08171291	0.120865	0.1349776	0.1635883	0.1381201	0.1209296	0.09934609	0.3262005	0.3702225	0.3773668	0.2757062
48.926	1	0.08252772	0.1218874	0.06601664	0.1422712	0.1443882	0.3631447	3.904145	3.171695	0.06680372	0.07272684	0.2645303	0.2166741	2.821161	2.345787	0.7728465	1.06285	0.09851871	0.08796104	0.1039672	0.06938712	0.3306461	0.3787325	0.5273379	0.4663788
49.024	1	0.004623114	0.00322067	0.0006488174	0.001932623	0.0006766311	0.001452585	0.01605117	0.01328893	0.002044923	0.001059597	0.001639338	0.002028149	0.01162681	0.01047897	0.003281432	0.00413869	0.003055714	0.002828363	0.003156657	0.001037449	0.001626333	0.001557319	0.002319786	0.001677617
49.025	1	0.1877549	0.2827934	0.9800034	0.8680064	0.1181043	0.1086211	0.0857587	0.07414047	0.8407916	0.6852607	0.2756529	0.2685971	0.05966774	0.06204001	0.03398149	0.05630384	0.1764627	0.1179783	0.1539243	0.2814889	0.03591909	0.08776548	0.09589045	0.02287736
49.025	1	0.1576501	0.09924197	0.07180804	0.08023059	0.1987213	0.2195202	0.1681066	0.1214048	0.05736992	0.0624606	0.06431259	0.071498	0.0784728	0.07581542	0.1066931	0.1172459	0.1598534	0.1426326	0.1268974	0.1039799	0.3222245	0.3689979	0.3768659	0.2797117
49.026	1	0.08836811	0.1445757	0.08566525	0.1197103	0.08898734	0.3448209	3.976235	3.25021	0.0663132	0.1108053	0.2536737	0.2017086	2.873014	2.587496	0.7896763	1.02477	0.07891296	0.09670121	0.0866435	0.09463791	0.3438758	0.3526538	0.4942356	0.3866616
49.124	1	0.004271033	0.003417167	0.0006386895	0.001667673	0.0009061003	0.00133564	0.01629624	0.01340468	0.002105293	0.001362208	0.001722369	0.002526467	0.01145192	0.01124346	0.003534793	0.004052241	0.002942215	0.003036765	0.003142052	0.001377391	0.001780412	0.001567612	0.002328327	0.001500623
49.125	1	0.1440398	0.2987058	0.8740188	0.7744959	0.1062005	0.09787066	0.07227033	0.0671202	0.8138796	0.582606	0.1645684	0.2325504	0.06843421	0.06468437	0.05214468	0.05824172	0.1255429	0.1111835	0.1644925	0.2818138	0.03576003	0.06735132	0.08182771	0.02920577
49.126	1	0.1514118	0.1040302	0.07904966	0.07469592	0.1673058	0.1778273	0.1283366	0.09706948	0.04923941	0.05215912	0.05260917	0.05509083	0.06757268	0.0742429	0.0911318	0.09673387	0.1504609	0.138888	0.1264404	0.1018938	0.264616	0.3003929	0.3082532	0.2375069
49.126	1	0.08900194	0.1079575	0.1073291	0.1076519	0.1739604	0.3049169	4.053042	3.297025	0.08505226	0.1173873	0.2701471	0.2501743	2.833093	2.780982	0.8549676	0.99009	0.08188432	0.08731552	0.1054648	0.0825705	0.3911736	0.3791259	0.507006	0.3300871
49.224	1	0.003600252	0.00290959	0.001104041	0.001625746	0.001320493	0.001057946	0.01655492	0.01325113	0.002024604	0.001201895	0.001917186	0.002579672	0.01102413	0.01152067	0.003973358	0.004077475	0.002638398	0.002918449	0.002733053	0.001847134	0.001904507	0.001738938	0.002356327	0.001483441
49.225	1	0.1112615	0.2585391	0.7656713	0.7015058	0.1118267	0.0940273	0.06451308	0.06945356	0.7907838	0.5108009	0.09629392	0.2199124	0.07488061	0.07282512	0.06105489	0.06833523	0.1316103	0.1312826	0.1336126	0.2690945	0.03742896	0.06828174	0.07014204	0.03204275
49.225	1	0.1354274	0.09706418	0.0766008	0.07607377	0.1329593	0.1476465	0.1085579	0.0907673	0.03389571	0.04445182	0.0528539	0.05263005	0.06583305	0.08170576	0.0884487	0.08661923	0.1414643	0.1386121	0.1282249	0.09982431	0.2138406	0.2370855	0.2481437	0.198077
49.226	1	0.07872455	0.0825052	0.1048346	0.136187	0.2611051	0.2609688	4.116394	3.266412	0.09131156	0.119551	0.2783828	0.2485358	2.724892	2.86069	0.9468804	0.973244	0.08087962	0.1071599	0.1130422	0.08858101	0.4181726	0.4128674	0.5260369	0.3345974
49.324	1	0.005318563	0.004414948	0.001977804	0.002065703	0.001634824	0.0009731153	0.01689284	0.01307009	0.002239203	0.001387786	0.002434389	0.00261687	0.01041014	0.01179347	0.004617994	0.004201307	0.00364552	0.004264817	0.003969278	0.002762362	0.001761638	0.002063701	0.002358809	0.001626537
49.325	1	0.1386235	0.2302166	0.7962204	0.7722503	0.1130698	0.09429549	0.05925105	0.05119552	0.8812818	0.515833	0.1149847	0.2379991	0.07325385	0.06928469	0.0351343	0.07719431	0.1331014	0.1641624	0.1089561	0.2346286	0.0254446	0.0612733	0.06771845	0.03089242
49.325	1	0.133367	0.1035378	0.06735739	0.072354	0.1336209	0.1488411	0.1019412	0.08306902	0.04103839	0.03752003	0.0582974	0.05477441	0.04701996	0.07755006	0.06791752	0.08006092	0.1388283	0.1417754	0.1143686	0.102704	0.2418066	0.2440287	0.2528864	0.2203849
49.326	1	0.06352478	0.1041638	0.08906986	0.1202588	0.3243429	0.2387561	4.165482	3.209515	0.1024958	0.07404339	0.3023294	0.2119102	2.563563	2.900912	1.108891	0.981118	0.0863766	0.141826	0.1144597	0.1048728	0.3985701	0.4979414	0.5063513	0.399515
49.424	1	0.005822633	0.004850918	0.002659013	0.002249028	0.001801729	0.0008482663	0.0168485	0.01252131	0.002541762	0.001836206	0.002650349	0.002541671	0.009912722	0.01171283	0.004932347	0.004220752	0.004411846	0.00487171	0.004485636	0.003388955	0.00168284	0.002486402	0.001971844	0.002010974
49.425	1	0.1715545	0.2009887	0.7790883	0.8053417	0.1104879	0.09385892	0.06660731	0.05768511	0.8721613	0.5066348	0.1615253	0.2330849	0.096688	0.07219588	0.01736385	0.08082191	0.1548876	0.1707037	0.06839968	0.2134141	0.03559086	0.06117219	0.0806789	0.03361657
49.426	1	0.1284722	0.1065663	0.06984669	0.07315952	0.1199423	0.1606864	0.08759928	0.07302363	0.04306347	0.04765175	0.05845883	0.05566101	0.0509339	0.08049898	0.0674878	0.07664266	0.1280641	0.1311842	0.1010991	0.1020102	0.242736	0.2214276	0.239937	0.2232079
49.426	1	0.05144044	0.1124927	0.1173863	0.1072109	0.3709926	0.1814018	4.147686	3.058849	0.09954729	0.06860346	0.2872881	0.1486795	2.421811	2.854434	1.206383	0.9919821	0.0934554	0.1245247	0.08904384	0.1096264	0.3578928	0.5790601	0.4384182	0.506333
49.524	1	0.005108726	0.003986869	0.002787652	0.002276383	0.001801714	0.0009623946	0.01637486	0.01169279	0.002211996	0.001965207	0.002542416	0.002089853	0.009349306	0.01101609	0.005197815	0.004410784	0.003941789	0.004100135	0.003875491	0.003266832	0.001360278	0.002801946	0.001632511	0.002242201
49.525	1	0.2002238	0.1875678	0.5499361	0.6106354	0.09323047	0.07991318	0.06763719	0.04802099	0.6718828	0.4240491	0.1704756	0.1982659	0.08597733	0.0722341	0.03131439	0.04897927	0.1722618	0.1783512	0.07146495	0.1942036	0.02778346	0.0783865	0.09207058	0.03698961
49.525	1	0.08676455	0.08490967	0.06303771	0.05385073	0.08258998	0.1324432	0.07014462	0.06933389	0.03011422	0.03903359	0.04443677	0.05024407	0.05359839	0.07551554	0.06886057	0.06689919	0.1014441	0.09776818	0.08436798	0.08409409	0.1648754	0.145448	0.1641214	0.1534709
49.526	1	0.0585281	0.09761021	0.1155001	0.07174801	0.3812604	0.1978577	4.026895	2.86715	0.09864395	0.08667644	0.270133	0.1558513	2.298244	2.679573	1.276836	1.054743	0.1014153	0.1166786	0.1244626	0.1266502	0.3118012	0.6743063	0.3473758	0.5660456
49.624	1	0.001784148	0.001598772	0.001537928	0.001421777	0.001738549	0.001328454	0.01582956	0.01120739	0.001529992	0.001720792	0.002115764	0.001331727	0.008843234	0.009833478	0.005256476	0.004342083	0.001664578	0.001767102	0.001476027	0.001275485	0.001426665	0.003171411	0.001053936	0.002299704
49.625	1	0.1779063	0.2080711	0.3478532	0.3647434	0.08089471	0.06278026	0.05688988	0.04990128	0.4054669	0.3292247	0.1894985	0.1531381	0.06761685	0.04494679	0.03766977	0.03855807	0.1914611	0.1601316	0.1682287	0.1920857	0.032494	0.06155298	0.07120831	0.04072621
49.625	1	0.005223015	0.005168222	0.00520094	0.005080085	0.01090958	0.01668424	0.0191153	0.01559998	0.006216557	0.005921476	0.006521894	0.005418861	0.01434446	0.01496611	0.01032825	0.00841674	0.006124499	0.006576798	0.007742393	0.00634983	0.01468575	0.01626906	0.02076752	0.01884233
49.626	1	0.08721039	0.07504821	0.1345068	0.08393112	0.4200444	0.2805792	3.901533	2.739399	0.1052686	0.107356	0.2986847	0.1895468	2.172507	2.402082	1.300958	1.047976	0.0942614	0.1432716	0.08206581	0.09465063	0.332114	0.7796024	0.2359748	0.590226
49.724	1	0.0005938218	0.0007119849	0.0009583187	0.001121861	0.00173984	0.001721478	0.01563385	0.01106334	0.001202319	0.001093283	0.001669824	0.0008419205	0.009183555	0.009123885	0.004965385	0.003772984	0.0007491263	0.0006473991	0.0006228505	0.000551599	0.001572438	0.003274821	0.0008973969	0.002310045
49.725	1	0.216469	0.2568401	0.390441	0.4127013	0.08118489	0.06682828	0.04885003	0.05354204	0.4416518	0.3836429	0.2345723	0.1682415	0.07616295	0.05941901	0.03410739	0.03643057	0.217779	0.1854845	0.1933536	0.2190574	0.03948998	0.06995247	0.0774125	0.05206565
49.726	1	0.0004256589	0.0005501034	0.0008770425	0.001122608	0.006308345	0.009419918	0.01716895	0.0125954	0.001460362	0.001424754	0.001865085	0.001415667	0.009918271	0.009848287	0.005439911	0.004632965	0.0017955	0.001636769	0.002347335	0.002045841	0.009811429	0.01023331	0.01313395	0.01262295
49.726	1	0.08604765	0.05732753	0.1403517	0.0853264	0.4290895	0.3756641	3.842124	2.715927	0.1252054	0.08884059	0.2878263	0.1813025	2.261391	2.222225	1.240688	0.9225139	0.1154738	0.1454625	0.1002365	0.09147971	0.3563634	0.8013455	0.1725668	0.5801267
49.824	1	0.0009278654	0.001008087	0.0012774	0.00150844	0.001775768	0.00194196	0.01568268	0.01166889	0.001623551	0.001284295	0.001936051	0.0009310237	0.009938216	0.009093728	0.005009421	0.003786577	0.0007498059	0.0007104954	0.0005782426	0.0005595418	0.001315933	0.003349334	0.0009139585	0.002104979
49.825	1	0.2627899	0.3080832	0.505441	0.5387861	0.08545874	0.08810394	0.05811923	0.07361123	0.5507094	0.4860055	0.2777642	0.189767	0.07805839	0.06021435	0.03213337	0.05382933	0.2238302	0.1827772	0.1834624	0.2553751	0.04287416	0.07892235	0.07462069	0.0524598
49.825	1	0.008730952	0.01200993	0.009217197	0.009977728	0.02103208	0.02757425	0.02382076	0.02027112	0.01153049	0.01268754	0.009766082	0.01147473	0.02139521	0.0204546	0.0137196	0.01416899	0.01330762	0.01063776	0.01193527	0.01119866	0.02409476	0.02278939	0.03076646	0.02732828
49.826	1	0.08887497	0.06098459	0.1114398	0.06003716	0.4090834	0.4372378	3.838299	2.838779	0.07391716	0.1018174	0.2653673	0.1792074	2.433675	2.213961	1.2631	0.9145091	0.08812025	0.1390924	0.1038502	0.06539383	0.3107659	0.8181438	0.1911812	0.5578546
49.924	1	0.0010836	0.001244041	0.001454628	0.001284508	0.001606005	0.002164019	0.01577281	0.01198979	0.001495418	0.001503797	0.001893553	0.0009732252	0.01018507	0.009028062	0.005134704	0.003973549	0.0007444768	0.0007348036	0.000683688	0.0007032644	0.001336528	0.003449843	0.001032931	0.002126238
49.925	1	0.2479574	0.2975468	0.4236318	0.4487969	0.06816336	0.05837347	0.05459996	0.05589389	0.4723758	0.4161276	0.2854601	0.1978301	0.05883152	0.03620694	0.0344786	0.03612844	0.2576485	0.1971713	0.2087131	0.2429259	0.04306085	0.05688347	0.06240916	0.04089447
49.926	1	0.007820028	0.007909779	0.006943337	0.006618789	0.02103078	0.02624939	0.02359921	0.01791644	0.008918107	0.007777457	0.007912739	0.007067049	0.01702739	0.01575438	0.01225044	0.01008812	0.008749145	0.007956849	0.0101297	0.008006338	0.02064302	0.01917732	0.03087769	0.02644229
49.926	1	0.09310128	0.09637502	0.141243	0.07029547	0.3664893	0.5031649	3.876193	2.963817	0.06793102	0.09747989	0.2683093	0.1905968	2.506734	2.224668	1.266977	0.9301201	0.08205548	0.1318078	0.09746916	0.06550807	0.3088698	0.8555692	0.2353255	0.5359782
50.024	1	0.002253778	0.002092987	0.001672274	0.001828323	0.001245675	0.002303531	0.01607595	0.01248052	0.001779712	0.002212016	0.002259184	0.001276161	0.01085996	0.009444329	0.005074884	0.003516784	0.001233963	0.0007898027	0.001984648	0.001618089	0.001230715	0.003276216	0.001237751	0.001806119
50.025	1	0.2693679	0.3085761	0.4797063	0.5104907	0.07165503	0.06807502	0.06096589	0.06882762	0.5274598	0.4769031	0.3270374	0.2458038	0.07072211	0.04412729	0.03888547	0.0471414	0.2673688	0.2109286	0.2057906	0.2568135	0.03762063	0.05487452	0.05586294	0.03966563
50.025	1	0.02570804	0.02661454	0.02339292	0.0236375	0.05510366	0.0689184	0.05628013	0.04209179	0.03537986	0.03940206	0.03432374	0.03674437	0.04870215	0.04156186	0.03439135	0.03280038	0.04088205	0.03768331	0.03618745	0.03487507	0.052216	0.03648216	0.06697718	0.05755382
50.026	1	0.06006323	0.08457466	0.1302801	0.1041867	0.2849009	0.5366805	3.960826	3.104319	0.05963749	0.1041739	0.2551987	0.1809275	2.679132	2.354379	1.249682	0.850625	0.07819035	0.1096391	0.07952447	0.08196598	0.2863853	0.8168111	0.2910489	0.4765321
50.124	1	0.002496538	0.002476599	0.001490529	0.002505472	0.0009329031	0.002343993	0.01653363	0.01303989	0.00177409	0.00237536	0.002187125	0.001397614	0.01124485	0.01000004	0.005046831	0.003313541	0.001237149	0.00114105	0.002212248	0.002065841	0.001265866	0.003040963	0.001494323	0.001648461
50.125	1	0.2632688	0.2923973	0.5344383	0.572257	0.0737817	0.07545929	0.05661303	0.06532113	0.5799296	0.5495554	0.3554741	0.2647775	0.07348347	0.05892112	0.04475185	0.05527851	0.250981	0.2111284	0.1859974	0.2616276	0.04390487	0.05318276	0.05111612	0.03940192
50.125	1	0.03116843	0.03051936	0.02910803	0.02746935	0.04376102	0.05180681	0.04782064	0.03254647	0.03206776	0.03360896	0.0328732	0.02860157	0.04406202	0.04056903	0.03321938	0.0270494	0.03257832	0.03123191	0.03282004	0.02694929	0.04543418	0.03173303	0.05476042	0.04512588
50.126	1	0.06023728	0.1251852	0.09164692	0.136295	0.2214621	0.5493875	4.071314	3.20859	0.05404027	0.128397	0.2345794	0.1933426	2.775537	2.496702	1.222674	0.8108861	0.07243667	0.1341406	0.06719115	0.08613452	0.2928529	0.7615879	0.3754083	0.4103137
50.224	1	0.001845265	0.001924521	0.001557379	0.002107021	0.0008756448	0.001979589	0.01672623	0.01310934	0.001904539	0.002199914	0.001985059	0.001180316	0.01119026	0.0105084	0.005073672	0.00334824	0.0006784444	0.001394999	0.002018457	0.001959745	0.001192618	0.002933454	0.001968514	0.001625346
50.225	1	0.2680629	0.2747186	0.5166172	0.5521007	0.08348419	0.07603606	0.05176722	0.06536867	0.5559135	0.5275891	0.3491033	0.2662619	0.06425767	0.05354491	0.04480219	0.05812037	0.229233	0.2074307	0.1860689	0.2530998	0.0237126	0.04287503	0.0534894	0.03779769
50.225	1	0.005022395	0.004800542	0.004151197	0.003999178	0.01472048	0.01990279	0.02278745	0.01430199	0.005072818	0.006147309	0.006083766	0.004910644	0.01630241	0.01459343	0.008122606	0.005811	0.005685934	0.005591197	0.006898727	0.006170179	0.0159018	0.01397576	0.02209703	0.020184
50.226	1	0.05480107	0.1186053	0.113172	0.1346603	0.2077677	0.4893688	4.143128	3.238839	0.06487177	0.1065581	0.2507232	0.2185869	2.772782	2.593981	1.211832	0.8097485	0.05402718	0.1018071	0.08976288	0.07339025	0.3033752	0.7176049	0.4789626	0.3982532
50.324	1	0.002368639	0.002200978	0.00187792	0.0021692	0.0008633764	0.001684896	0.01696805	0.0129169	0.00192624	0.002200691	0.002153312	0.001221023	0.01091129	0.01071732	0.004896793	0.003591685	0.000803588	0.001752011	0.00241061	0.002265415	0.001233552	0.002687583	0.002442167	0.001625535
50.325	1	0.2411398	0.2510918	0.5087568	0.5510091	0.07204711	0.06740506	0.06047319	0.06878331	0.5484678	0.5208138	0.3338125	0.2604651	0.06542966	0.06337637	0.04494238	0.05721454	0.2013961	0.2086542	0.1757867	0.2616797	0.03748607	0.05938844	0.05640963	0.04309449
50.326	1	0.0009573072	0.0008246373	0.001512187	0.001430797	0.009887769	0.01389831	0.01864695	0.01273395	0.001819125	0.001810158	0.001876442	0.001224146	0.01158978	0.01142419	0.005713373	0.004304368	0.001820911	0.001871416	0.003039762	0.00279221	0.01051803	0.01064974	0.01619816	0.01409732
50.326	1	0.06240051	0.07441701	0.1256343	0.1277047	0.224662	0.3992931	4.203724	3.22674	0.09697605	0.06672883	0.2501553	0.2155539	2.711674	2.63733	1.17276	0.884337	0.08269257	0.1160546	0.09922345	0.07931286	0.2951623	0.6570256	0.5554068	0.3864614
50.424	1	0.003063917	0.002935356	0.002173131	0.002402736	0.0009534292	0.001351501	0.01691244	0.01281201	0.002101362	0.00207374	0.002027742	0.001079275	0.01050756	0.01093358	0.004625772	0.003762765	0.001282127	0.002194454	0.002742231	0.002566598	0.001063009	0.002438596	0.002467723	0.001613353
50.425	1	0.2227585	0.2295919	0.5186095	0.5358696	0.07342629	0.06515111	0.0618051	0.06035928	0.5385396	0.5023073	0.3093581	0.2636614	0.05672201	0.05995989	0.04078998	0.06388666	0.1839731	0.2196851	0.1586993	0.2636052	0.03657026	0.05146034	0.05668243	0.03765434
50.426	1	0.01400253	0.01340861	0.01294848	0.01188321	0.0228871	0.02964759	0.02979034	0.01705661	0.01583093	0.01514217	0.01527906	0.01272167	0.02454248	0.02424147	0.01788643	0.01400308	0.01512704	0.01319661	0.01534442	0.0127291	0.02308733	0.01971403	0.02974863	0.02564171
50.427	1	0.06046077	0.104888	0.102446	0.1080354	0.2067474	0.3102074	4.215663	3.16187	0.07813258	0.04835982	0.2532308	0.1878232	2.601435	2.67748	1.117341	0.9375791	0.06754448	0.1015445	0.08536473	0.08159813	0.270705	0.5767155	0.5873377	0.3972147
50.523	1	0.003641684	0.003450769	0.003085634	0.003081474	0.0009126945	0.0006637313	0.01658238	0.01239913	0.002474895	0.002237415	0.002249279	0.001650645	0.01025475	0.01103368	0.003863253	0.003669288	0.001893123	0.002457079	0.002967753	0.00272647	0.0008852431	0.00204456	0.002424418	0.001727416
50.523	1	0.2629201	0.195682	0.7222235	0.7262965	0.086855	0.09853316	0.05736526	0.06397765	0.7493837	0.6843803	0.3237662	0.3472137	0.05299477	0.05741679	0.04113844	0.07795472	0.1307288	0.2263167	0.1124275	0.2977087	0.04834574	0.0521143	0.06723322	0.03722572
50.524	1	0.01771409	0.01713333	0.01655027	0.01471782	0.02647537	0.03411857	0.03339668	0.01641719	0.01848876	0.01720132	0.01710787	0.01544156	0.02058794	0.024088	0.0210501	0.01696807	0.01807641	0.01757127	0.01875258	0.0154713	0.0283512	0.02392763	0.03508131	0.03016614
50.524	1	0.06989211	0.1468411	0.07272931	0.1072762	0.183532	0.1430721	4.075656	3.001869	0.1266697	0.08155017	0.2499344	0.1602555	2.545338	2.706033	0.9154391	0.8796378	0.0732669	0.09157539	0.119976	0.1133234	0.2191755	0.4831137	0.5883856	0.4299699
50.624	1	0.004537775	0.004344899	0.003803972	0.003469737	0.0009401002	0.0009547801	0.01585005	0.01150681	0.002726793	0.002271743	0.002807492	0.002164439	0.01004493	0.0111095	0.002999571	0.003447208	0.002724201	0.003022198	0.003631748	0.002750378	0.0009013765	0.001627531	0.002070107	0.001770084
50.625	1	0.2992955	0.1641629	0.8753367	0.8850211	0.1149619	0.1144189	0.06607524	0.08569186	0.9550881	0.7920822	0.3241608	0.4061882	0.04840446	0.04671687	0.04954146	0.08332503	0.1068417	0.1565923	0.1215059	0.309281	0.0633095	0.05283507	0.07673893	0.037619
50.625	1	0.02101726	0.01946132	0.01862411	0.01629408	0.0311877	0.03863766	0.03392581	0.01955061	0.02141577	0.01893276	0.01914024	0.01703593	0.01926111	0.02568969	0.02290726	0.01816531	0.02048724	0.02012439	0.02183596	0.01745914	0.03057512	0.02862959	0.04088453	0.03434899
50.626	1	0.07494616	0.1434413	0.1287974	0.1064168	0.1945437	0.2373942	3.886316	2.769471	0.1559088	0.102567	0.2725605	0.1563439	2.494133	2.675038	0.706954	0.8249043	0.09172983	0.1150679	0.09688695	0.08289904	0.2221784	0.4007003	0.4968724	0.4746797
50.724	1	0.004816624	0.004402062	0.003655242	0.003299384	0.00119495	0.001284507	0.01518605	0.01100131	0.002442553	0.001597926	0.002815633	0.002523139	0.00981852	0.010684	0.002594099	0.003416523	0.003060132	0.003172247	0.003857487	0.002672853	0.001013572	0.001656234	0.001590425	0.002091868
50.725	1	0.2768024	0.1359143	0.8594895	0.85915	0.120054	0.1109749	0.0583425	0.08312655	0.9479743	0.7324378	0.2653384	0.4018277	0.05326376	0.0618923	0.05537464	0.08411497	0.1136782	0.1612292	0.1221804	0.3170117	0.06518356	0.07192621	0.0803346	0.03502327
50.726	1	0.007326376	0.006206303	0.006917868	0.00518567	0.01861097	0.02365907	0.02008776	0.0150793	0.007216654	0.007834141	0.007027079	0.006019691	0.01278355	0.01537384	0.008979136	0.007685323	0.007715363	0.008079322	0.008647438	0.007112027	0.01790508	0.01945496	0.02641145	0.02264916
50.727	1	0.1025444	0.08064097	0.09048754	0.1010942	0.2377963	0.3247826	3.72696	2.631771	0.1462375	0.08619966	0.2551782	0.1642841	2.405539	2.551195	0.5923957	0.7919523	0.06070866	0.1248569	0.07439215	0.09968829	0.2211042	0.4005275	0.394203	0.5634725
50.824	1	0.003269485	0.00326258	0.002891252	0.002840614	0.001286251	0.001473618	0.0146508	0.01031109	0.001858738	0.0008933103	0.002613401	0.002263588	0.009854562	0.009856272	0.002335232	0.003443429	0.002599958	0.002164223	0.002769825	0.001730739	0.001046613	0.001493796	0.00115297	0.002224687
50.825	1	0.2585976	0.1094347	0.8212976	0.8187345	0.1212098	0.1133388	0.05194923	0.08426933	0.91174	0.6689338	0.2132887	0.390124	0.06142117	0.07905268	0.05116111	0.08605858	0.1475928	0.173903	0.1337757	0.29416	0.06915082	0.0660688	0.07441364	0.03255828
50.825	1	0.0009382786	0.0004736408	0.00156195	0.002000108	0.009736129	0.01287516	0.01413705	0.009946034	0.002475996	0.002011365	0.001931947	0.0008927494	0.01045386	0.01029922	0.003719652	0.003734874	0.001772248	0.001867777	0.00318177	0.002852987	0.00845398	0.01119854	0.01688178	0.01384905
50.826	1	0.1412625	0.09450458	0.1084409	0.111756	0.2793461	0.3505694	3.5555	2.482168	0.1610733	0.116114	0.2493822	0.2043235	2.402728	2.377232	0.5217756	0.7961238	0.05894434	0.1229309	0.1323204	0.08787224	0.2227573	0.3726899	0.3192381	0.5846727
50.924	1	0.003712056	0.003605045	0.002553638	0.00211029	0.001020927	0.001389682	0.01449762	0.01026538	0.001762369	0.0008518659	0.002144158	0.002193957	0.01035807	0.009180036	0.002336566	0.003516787	0.002721468	0.002502795	0.003260891	0.002405121	0.001109489	0.001629019	0.001167736	0.002330463
50.925	1	0.2415606	0.1262713	0.7930077	0.8269903	0.1364532	0.1073053	0.05167884	0.08458291	0.9261717	0.6237581	0.2291949	0.3698064	0.08004721	0.07795893	0.04937137	0.07573508	0.1981923	0.1786455	0.1360559	0.2588066	0.05218386	0.07136527	0.07353487	0.03125993
50.925	1	0.0004535054	0.0006239745	0.001502167	0.001650594	0.008609818	0.01074247	0.01405653	0.009699444	0.002592817	0.002003504	0.00180917	0.001079827	0.01075773	0.009652658	0.003593583	0.003921302	0.001547228	0.001539595	0.00260526	0.002371646	0.006727101	0.00999519	0.0149575	0.01193242
50.926	1	0.1342067	0.1081963	0.1168286	0.112415	0.2205228	0.319722	3.515486	2.501738	0.0970148	0.0955325	0.2128907	0.2253851	2.512503	2.211666	0.5206333	0.8241811	0.07889935	0.1340304	0.1377368	0.09078969	0.2182289	0.3886212	0.2832484	0.6091679
51.024	1	0.00427299	0.003854025	0.002063266	0.001520935	0.0006763669	0.001227985	0.01469091	0.01070026	0.001594319	0.001418146	0.001959777	0.00201273	0.0111919	0.008937791	0.002384253	0.003509502	0.002842982	0.002541108	0.003307902	0.002890371	0.001206207	0.001743794	0.0009727282	0.002242877
51.025	1	0.2393656	0.1779085	0.8182235	0.8901773	0.1337047	0.1030691	0.07318889	0.08125242	1.001555	0.6390982	0.2999711	0.3660178	0.09466061	0.05894846	0.0604693	0.0519016	0.2525435	0.1687253	0.128339	0.2198211	0.04911099	0.04808501	0.06757756	0.02505711
51.025	1	0.01107047	0.01015899	0.009889195	0.009482041	0.02281976	0.02684348	0.02111533	0.01485387	0.01062247	0.01103446	0.01024405	0.008718348	0.01722129	0.01483184	0.01115732	0.01211545	0.008698684	0.01003801	0.01112554	0.009881437	0.01611804	0.02538219	0.02977171	0.02348768
51.026	1	0.1362322	0.05500138	0.1121007	0.121694	0.1479526	0.26579	3.559432	2.645381	0.09983847	0.09508231	0.2484133	0.2735105	2.699806	2.133807	0.5538412	0.8352263	0.08635311	0.1297913	0.1331153	0.1169229	0.2428984	0.3907224	0.2651347	0.5840079
51.124	1	0.007395309	0.00591559	0.001386552	0.001393766	0.0005931419	0.001186918	0.0150031	0.01174167	0.001438814	0.002076724	0.002174679	0.002210812	0.01181398	0.009343234	0.002724198	0.003383266	0.004946909	0.003125245	0.004958794	0.004431121	0.001414196	0.00156213	0.0009226734	0.002045851
51.125	1	0.2422735	0.2249837	0.8047422	0.9222003	0.1391747	0.1083448	0.08819488	0.07669843	1.023478	0.6710893	0.3831274	0.36175	0.1068982	0.068144	0.06135987	0.04727991	0.2686551	0.1432599	0.09319414	0.1897431	0.05578614	0.04367719	0.06267718	0.02483987
51.125	1	0.04875296	0.02886793	0.01949292	0.0335249	0.1124916	0.1224916	0.08840793	0.05779939	0.05090597	0.05142113	0.05518597	0.05358679	0.06006611	0.06300585	0.06710604	0.05472392	0.05861361	0.05442363	0.05166	0.03974213	0.07396198	0.109399	0.1231856	0.09030877
51.126	1	0.07591988	0.09362886	0.1562187	0.1230342	0.1002933	0.2285081	3.663226	2.884373	0.08009922	0.08989936	0.249338	0.2691543	2.891214	2.241086	0.6290075	0.8225872	0.09814783	0.1159595	0.1132013	0.1072681	0.2484634	0.3580857	0.2449194	0.5090982
51.224	1	0.008817648	0.006744742	0.001006262	0.001708459	0.001031802	0.001325811	0.01499499	0.01202564	0.001349683	0.002501222	0.002249481	0.002298995	0.01237127	0.009860151	0.002673452	0.003281225	0.006164663	0.003355727	0.005839611	0.005082205	0.001516998	0.001413835	0.001006712	0.001773947
51.225	1	0.2476617	0.292318	0.8295628	0.950946	0.1328676	0.1105862	0.1001612	0.08934941	1.00128	0.6961326	0.4586443	0.3644132	0.1093618	0.06507853	0.06929073	0.04136686	0.2839884	0.1342495	0.1241506	0.1899904	0.06490072	0.06106423	0.07562204	0.02550797
51.225	1	0.04623663	0.0215897	0.02190773	0.02454814	0.1693938	0.1700611	0.1152566	0.07270413	0.07291631	0.06231374	0.06482604	0.07068791	0.0782333	0.06424957	0.07310481	0.07918645	0.08004659	0.06198014	0.05536095	0.04818331	0.1028432	0.1558909	0.1720041	0.1282973
51.226	1	0.09220747	0.1289822	0.1424156	0.141589	0.1837952	0.2455595	3.70737	3.001612	0.06980865	0.09455912	0.2650327	0.2406331	3.033844	2.406523	0.6375481	0.7736789	0.1042328	0.09719165	0.09064773	0.1055768	0.2765756	0.340367	0.2714842	0.413115
51.324	1	0.008835575	0.006938805	0.001941459	0.001380409	0.001276668	0.00129045	0.01526272	0.01241834	0.001164384	0.003241408	0.002202589	0.002327357	0.01241936	0.01059926	0.002826005	0.003325031	0.00637651	0.003355618	0.006231491	0.004954485	0.001435431	0.001474398	0.001232835	0.001403921
51.325	1	0.2322767	0.3673417	0.9519693	1.050996	0.1393644	0.1312158	0.08121294	0.07987277	1.066488	0.802462	0.5098913	0.3768106	0.09041678	0.03722981	0.05699239	0.04530294	0.3158964	0.124748	0.1475667	0.2104281	0.08262675	0.08368911	0.06695249	0.0283759
51.325	1	0.04060391	0.02917213	0.03346541	0.02721046	0.2172623	0.2057726	0.1305807	0.08230933	0.09580552	0.08089577	0.07123077	0.08004925	0.08736623	0.05957721	0.06725509	0.09630164	0.1116557	0.06477342	0.05751485	0.06002322	0.1259049	0.1738502	0.1967268	0.1571031
51.326	1	0.07754926	0.1438639	0.08354528	0.08662801	0.2645314	0.2613359	3.772788	3.110562	0.05337249	0.1064717	0.2651601	0.2569564	3.045976	2.606511	0.6583296	0.7648499	0.05728811	0.09065368	0.0578587	0.08187931	0.2804056	0.3224999	0.2975839	0.3386256
51.424	1	0.008651284	0.006564515	0.002782132	0.001512279	0.00143658	0.001129268	0.01553232	0.01254171	0.001345463	0.003846487	0.002292875	0.002625681	0.01203195	0.01129125	0.003230117	0.003398484	0.005991378	0.003245386	0.006777914	0.00472073	0.001508528	0.001478559	0.001614954	0.001207432
51.425	1	0.199821	0.4207975	0.9997801	1.0593	0.1490329	0.1354428	0.07722193	0.08215037	1.072958	0.8655531	0.5453135	0.3701331	0.08027603	0.05597066	0.04931389	0.02987803	0.3374675	0.1535001	0.1422148	0.2448205	0.08776595	0.08533208	0.06028231	0.03544901
51.425	1	0.05417208	0.03798687	0.03967826	0.03219245	0.2617539	0.2478047	0.1541378	0.09772	0.1073724	0.08583691	0.07590493	0.09016055	0.1032201	0.06938904	0.08502242	0.1183295	0.1473622	0.09089452	0.07051314	0.06801962	0.1626439	0.2115217	0.2367473	0.1866338
51.426	1	0.09218463	0.135424	0.1121254	0.1339315	0.3153362	0.2335917	3.85304	3.152699	0.07099932	0.1188651	0.300605	0.2175745	2.989666	2.773801	0.7643787	0.7762775	0.07164191	0.07402662	0.08426134	0.07932544	0.2864857	0.3224101	0.3930698	0.2903203
51.524	1	0.008170462	0.00639475	0.002808806	0.001255138	0.001590714	0.001034325	0.01566408	0.01240572	0.001673798	0.003957628	0.002570532	0.002737444	0.01158859	0.0116738	0.003551083	0.003280043	0.005145521	0.003190239	0.00720792	0.004125888	0.001519271	0.001410785	0.00199928	0.001342844
51.525	1	0.2130794	0.4710468	1.00744	1.010917	0.1352345	0.1388847	0.08868217	0.06981087	1.060021	0.9001555	0.5837829	0.3579359	0.0929478	0.0574272	0.04901957	0.03959975	0.3487522	0.2003197	0.1312321	0.2869603	0.09961004	0.07887724	0.06821079	0.04051714
51.526	1	0.07298204	0.04649588	0.04568098	0.04665485	0.2718083	0.2679566	0.1789537	0.1241199	0.08731445	0.072901	0.07623901	0.09191458	0.1027975	0.0790363	0.1052678	0.1293892	0.1579818	0.1049521	0.07070536	0.05988264	0.1892274	0.2412244	0.2601811	0.1989963
51.527	1	0.08210493	0.05664002	0.1089429	0.1399924	0.3152362	0.2014809	3.903392	3.126411	0.08520278	0.1148857	0.2665666	0.2468681	2.853984	2.85125	0.8513035	0.7793101	0.07381033	0.09732561	0.09279803	0.08830959	0.2834873	0.3481601	0.4569676	0.3091602
51.624	1	0.007159618	0.005771251	0.002057438	0.001206861	0.001360879	0.0008648959	0.01583517	0.01235675	0.001699534	0.00306994	0.002297994	0.002494361	0.01093179	0.01181219	0.00399119	0.003211381	0.00391621	0.003118929	0.006871362	0.003442413	0.001345181	0.001712058	0.002180927	0.001548189
51.625	1	0.2533388	0.4876538	0.8289725	0.8080881	0.1105502	0.1087657	0.09705731	0.07540543	0.8314872	0.817591	0.6213625	0.3301573	0.07468566	0.05510307	0.06547089	0.04496582	0.2802309	0.2190588	0.1898618	0.3096214	0.0602176	0.04637979	0.0720244	0.04279997
51.625	1	0.08537196	0.04866827	0.0301845	0.04208389	0.220492	0.2247482	0.1604165	0.132076	0.06776938	0.07415924	0.08366465	0.09001773	0.1006026	0.1040714	0.1120717	0.1076674	0.1414862	0.1046993	0.07513062	0.05345393	0.1800773	0.2123899	0.2256353	0.1747185
51.626	1	0.08884736	0.1088084	0.1268561	0.1669317	0.2912751	0.204667	3.916296	3.075793	0.1048229	0.09026948	0.3127337	0.2343905	2.683938	2.870607	0.9612101	0.7552949	0.07972905	0.1306884	0.1126132	0.1249479	0.27932	0.4326397	0.4976318	0.3700672
51.724	1	0.008438929	0.007060602	0.001413123	0.001559685	0.001413716	0.0007329335	0.01641661	0.01202851	0.002524502	0.002569728	0.002488088	0.002196855	0.01046597	0.01182032	0.004662835	0.003531124	0.003652813	0.003513928	0.00836642	0.004468236	0.001209622	0.001975413	0.002165418	0.001823761
51.725	1	0.2935932	0.4882942	0.8593032	0.806691	0.1172342	0.1147729	0.09648755	0.08411063	0.8804836	0.8462649	0.6514099	0.3525905	0.07065727	0.06767964	0.06201754	0.04542492	0.2673551	0.2392096	0.164999	0.2975305	0.05400289	0.04456026	0.07162418	0.03400366
51.726	1	0.08617738	0.04588771	0.03857658	0.06350252	0.2749493	0.2820138	0.1980306	0.1508455	0.07962573	0.06195231	0.08552396	0.09872464	0.1016933	0.08899135	0.1005094	0.120722	0.1739628	0.1350761	0.1071939	0.07199375	0.2404189	0.2922774	0.3075792	0.2422414
51.726	1	0.0705719	0.1404719	0.1430189	0.1345301	0.2864919	0.1788784	4.020921	2.969668	0.1305665	0.08227896	0.3134941	0.1635293	2.547434	2.899308	1.101504	0.8066442	0.08331493	0.1250428	0.07517956	0.1254885	0.2522649	0.5104348	0.4820347	0.4471037
51.824	1	0.009031257	0.00775698	0.0006492738	0.001703756	0.001382551	0.00056612	0.01650872	0.01147401	0.002998681	0.002712425	0.002688821	0.002049518	0.01015786	0.01144986	0.004813815	0.003757653	0.003450517	0.003803543	0.00897726	0.005321723	0.001170299	0.002139528	0.001889472	0.002076287
51.825	1	0.3295279	0.479084	0.8733996	0.7969294	0.1092705	0.1092335	0.08993844	0.09527687	0.8779308	0.8301849	0.6360151	0.3690154	0.07001167	0.05714414	0.04696005	0.04540191	0.2461504	0.2438784	0.1422618	0.2769351	0.05795252	0.05853066	0.07196169	0.03533936
51.826	1	0.1078912	0.0575859	0.05410616	0.07975941	0.2711215	0.280924	0.2028928	0.1586547	0.0863246	0.06288486	0.09753429	0.100225	0.1004123	0.1106382	0.08945216	0.1093267	0.1801861	0.1519243	0.1221985	0.07086006	0.2633284	0.2846376	0.2952765	0.2549345
51.826	1	0.06506398	0.1087446	0.143614	0.09582875	0.2759481	0.118693	4.028288	2.821129	0.125487	0.08672247	0.2786548	0.1610351	2.446516	2.761088	1.152314	0.8755215	0.108224	0.1101527	0.1013238	0.1317855	0.2105856	0.5246826	0.4376605	0.5052694
51.924	1	0.008285998	0.007382257	0.001327596	0.001755831	0.001360915	0.0008973406	0.01619437	0.01128098	0.003317478	0.002909451	0.002764205	0.002075239	0.01015966	0.01085292	0.004949467	0.003706375	0.002995084	0.003876755	0.00826114	0.00505913	0.001052827	0.002231509	0.001631557	0.002270835
51.925	1	0.3648585	0.447276	0.9104647	0.8030804	0.1186754	0.1051421	0.08277792	0.1017222	0.9298156	0.8320041	0.6361495	0.394242	0.05850697	0.06681832	0.05980772	0.04789085	0.223121	0.2354355	0.1225737	0.2392247	0.05459245	0.05857861	0.06045009	0.02973547
51.926	1	0.1013397	0.07421438	0.06759171	0.09705373	0.2799821	0.3129501	0.193888	0.1615858	0.07906306	0.07216424	0.1059844	0.1185085	0.1194249	0.1330376	0.07031877	0.1072178	0.1938869	0.1809642	0.1251057	0.08651662	0.3007893	0.2999074	0.3214146	0.3050522
51.926	1	0.08827793	0.1037357	0.08585796	0.08284668	0.2871099	0.1432803	3.938567	2.727012	0.1413114	0.09596376	0.2822117	0.1883346	2.438215	2.589982	1.191272	0.8999555	0.1034218	0.0989927	0.1206159	0.08885538	0.1694557	0.5838375	0.3618072	0.5294531
52.024	1	0.006997256	0.006651237	0.002344638	0.001909344	0.001258601	0.001471396	0.01576049	0.01116596	0.003023939	0.00241869	0.002709827	0.002344919	0.01038239	0.01010715	0.004963301	0.003755411	0.002760968	0.003904101	0.007179729	0.004656207	0.0008971979	0.002594314	0.00142431	0.00212826
52.025	1	0.3844259	0.4113018	0.8843268	0.7664433	0.1151073	0.09659478	0.08725147	0.09551616	0.9145764	0.7795549	0.584252	0.3865052	0.06767228	0.05942939	0.04826414	0.04171553	0.2114394	0.2092945	0.1458365	0.237867	0.07313085	0.06100619	0.05557437	0.03124427
52.025	1	0.0936944	0.07237413	0.07962999	0.09093758	0.2396051	0.2954936	0.1623936	0.1418038	0.05978954	0.08619229	0.10094	0.1150186	0.1128069	0.1306082	0.05145624	0.1021525	0.177083	0.1700781	0.1156282	0.08168377	0.2678005	0.2534988	0.2825086	0.2810383
52.026	1	0.09087879	0.06099706	0.1384303	0.1013512	0.2467746	0.2614013	3.813354	2.676049	0.122224	0.1005145	0.3057995	0.1978801	2.494026	2.42121	1.216743	0.8827287	0.09146253	0.1038785	0.1179574	0.07772296	0.1507495	0.6191539	0.3331557	0.5356602
52.124	1	0.007305487	0.00701001	0.00295525	0.002429654	0.0009183805	0.001807419	0.01566516	0.01165643	0.002835308	0.001807331	0.002933069	0.002583024	0.01090854	0.009776458	0.004882887	0.003722142	0.003604072	0.004408655	0.007343736	0.004850085	0.0009905433	0.002776816	0.001510964	0.002065937
52.125	1	0.4127443	0.3779925	0.9201897	0.7703217	0.1165348	0.1074581	0.0897756	0.08975094	0.9528974	0.7712569	0.5345949	0.3975029	0.05997119	0.06150153	0.050599	0.03944603	0.2090736	0.1900776	0.1518748	0.2437745	0.07379531	0.06900666	0.04990995	0.02678918
52.125	1	0.07577001	0.06520054	0.05552296	0.06981954	0.2593553	0.3343216	0.1294483	0.1416313	0.04832723	0.1035408	0.1105918	0.1284021	0.1230109	0.1439171	0.05325791	0.1229465	0.1889611	0.185785	0.1340508	0.08924306	0.2956528	0.2403261	0.2997489	0.3216418
52.126	1	0.100137	0.05404943	0.1381113	0.09427001	0.1760474	0.3556633	3.797738	2.795107	0.07467678	0.08001665	0.2759401	0.2111384	2.637571	2.354566	1.1914	0.8767765	0.08712292	0.1377749	0.1120657	0.07694366	0.1389432	0.6675031	0.3543489	0.5226001
[truncated: 14,268 more rows]
