# Supplementary material for: Is infant neural sensitivity to vocal emotion associated with mother-infant relational experience?
Source: PLoS One. 2019 Feb 27;14(2):e0212205. doi: 10.1371/journal.pone.0212205 (PMC6392422; doi:10.1371/journal.pone.0212205)
Supplement: S1 File — (ZIP) [file pone.0212205.s001.zip › dataset/imed_06_2.txt]

174.746	0	0.3379879	0.2972484	0.2287414	0.2223207	0.03448473	0.03250584	0.04655375	0.0388656	0.1208174	0.1413409	0.2097013	0.1628984	0.03464645	0.02795345	0.02589327	0.01986863	0.1945799	0.2006683	0.2094737	0.1392386	0.0501051	0.03843208	0.02335289	0.02214661
174.747	0	0.6710474	0.5652873	3.212842	2.588808	0.3364041	0.31222	0.3135862	0.2304667	3.126491	2.548862	2.587945	1.597098	0.03919601	0.1022506	0.102207	0.07109702	0.2192864	0.5347506	0.5764852	0.4474388	0.03783961	0.05972615	0.06534955	0.05668733
174.748	0	0.1025319	0.09817586	0.1177669	0.07350444	1.274758	1.393144	0.2083915	0.1550873	0.1439531	0.1511921	0.1615235	0.06911455	0.2275755	0.1871383	0.2399838	0.1214213	0.2220052	0.2738521	0.437158	0.3360084	0.9142285	0.9953489	2.603834	2.164746
174.749	0	0.08610938	0.06028215	0.06818231	0.05570202	0.06447859	0.1286378	0.2430403	0.2030126	0.1021873	0.06971011	0.0673841	0.07723516	0.2313193	0.2143071	0.1214249	0.06823751	0.04690355	0.05470032	0.04492803	0.06338284	0.1130606	0.075805	0.1153337	0.1222101
174.830	0	0.4109871	0.3433812	0.2492614	0.2536572	0.03507674	0.03713074	0.04485397	0.03575303	0.1334834	0.1399821	0.2497144	0.1878737	0.02859266	0.02265547	0.0319643	0.02082827	0.2241184	0.2601466	0.2702039	0.1505613	0.03262844	0.03611243	0.03628295	0.01818707
174.831	0	0.6405848	0.5220334	3.222588	2.688306	0.3316049	0.3010017	0.29254	0.2057374	3.10895	2.578366	2.560775	1.527583	0.03887557	0.09292389	0.1099264	0.07595568	0.2095067	0.5201533	0.5870068	0.430267	0.04089128	0.06676948	0.06425489	0.04650374
174.832	0	0.09653506	0.09623682	0.1232221	0.08208234	1.300084	1.422521	0.2523857	0.1714958	0.1500231	0.1594846	0.183135	0.08459501	0.2607503	0.2246153	0.2657681	0.1632608	0.2330195	0.2893425	0.4309446	0.3236001	1.010097	1.136037	2.63768	2.155005
174.832	0	0.08089005	0.0668745	0.04288065	0.03404906	0.04769622	0.1211903	0.1852283	0.148296	0.07471802	0.04625268	0.05078803	0.05759301	0.1692779	0.1626372	0.1033176	0.02618046	0.03545376	0.03723096	0.04339412	0.04344335	0.09016618	0.0381625	0.1011277	0.1018307
174.929	0	0.2517541	0.234813	0.1908755	0.1808356	0.02640724	0.02877832	0.03405716	0.0280015	0.1234512	0.1156968	0.1653801	0.1472552	0.03278929	0.02303849	0.02652713	0.02923665	0.1688262	0.1842949	0.1609008	0.1059861	0.03610253	0.0306372	0.02449837	0.01805111
174.930	0	0.6075967	0.4894286	3.238945	2.773582	0.3284786	0.2974671	0.2980652	0.2004088	3.093202	2.57785	2.619672	1.522707	0.03552615	0.08042743	0.1138477	0.06534034	0.1868399	0.4583244	0.5602414	0.3537188	0.0295373	0.07648348	0.06165805	0.04315168
174.931	0	0.0814381	0.09011121	0.09058936	0.101269	1.323476	1.500451	0.295898	0.157411	0.1429135	0.2037195	0.1865214	0.09075506	0.2590765	0.2601959	0.2839804	0.1859169	0.2493625	0.2999178	0.4633045	0.3473755	1.117759	1.32508	2.751003	2.238999
174.932	0	0.07559632	0.06726745	0.05358329	0.03851231	0.04892296	0.1024693	0.169318	0.1363984	0.06852436	0.04079271	0.03941244	0.04588351	0.1497144	0.1556947	0.09854413	0.04630298	0.05703691	0.05086034	0.04429745	0.03953815	0.09081277	0.05409202	0.1021703	0.09482371
175.029	0	0.1047585	0.09571512	0.07182087	0.06772166	0.01957026	0.02123151	0.02116286	0.01847831	0.07088141	0.06938538	0.07509258	0.06325793	0.01553288	0.01648471	0.01518391	0.01334633	0.07529624	0.07686765	0.07693519	0.05805007	0.01807242	0.01865748	0.01760419	0.01400542
175.030	0	0.5801834	0.4332917	3.281084	2.833557	0.323837	0.293396	0.2913701	0.2056525	3.065543	2.545429	2.6777	1.494413	0.03730961	0.05431821	0.09131942	0.05366793	0.2141515	0.3900969	0.5396473	0.2349496	0.03929823	0.0531761	0.05128899	0.03497824
175.031	0	0.06098493	0.08105382	0.07035306	0.1000918	1.344291	1.569989	0.3357665	0.1802673	0.14488	0.2306759	0.1918947	0.1017285	0.2764186	0.2847249	0.3101402	0.20772	0.2661482	0.3289966	0.5099976	0.4014141	1.20987	1.564356	2.973919	2.442496
175.032	0	0.09303	0.05478773	0.05003136	0.05678498	0.08127832	0.1442113	0.2411511	0.1818143	0.05918403	0.03750563	0.05555272	0.04005262	0.1925948	0.2003442	0.126756	0.08187884	0.09303704	0.06610032	0.03733671	0.06269885	0.1283611	0.09092613	0.1534113	0.1330813
175.129	0	0.03920487	0.03262296	0.01681902	0.01469508	0.007040852	0.01070701	0.008485632	0.008496995	0.01798299	0.01840408	0.02086541	0.01527475	0.008958381	0.007736346	0.00884119	0.006767082	0.01923909	0.02193515	0.0255039	0.0144238	0.008456142	0.009817896	0.008346598	0.008785174
175.130	0	0.5725846	0.3945695	3.296523	2.823282	0.3190912	0.2949668	0.3022786	0.2053524	3.028945	2.528998	2.748114	1.485275	0.03110147	0.03221825	0.06924163	0.05173604	0.2400251	0.3418967	0.5014627	0.1195731	0.03582506	0.04656405	0.0418616	0.02399186
175.131	0	0.08220993	0.09280055	0.08711605	0.07776608	1.332717	1.566376	0.3435136	0.141078	0.1423601	0.2306304	0.1893318	0.112547	0.2770458	0.3034312	0.3140522	0.2264985	0.2907023	0.3374461	0.5190013	0.4116602	1.247749	1.685002	2.956465	2.459537
175.132	0	0.07518384	0.05842758	0.05030567	0.04012551	0.1107289	0.1508982	0.2405733	0.180474	0.06267266	0.03957972	0.04779737	0.0420331	0.1753044	0.1967561	0.1466519	0.1072166	0.06211489	0.04066007	0.04321724	0.04232155	0.1427911	0.1235037	0.1594623	0.1224084
175.229	0	0.0172603	0.01272699	0.006929646	0.004636874	0.002663625	0.002400483	0.002427627	0.00161946	0.00875962	0.005264236	0.008002289	0.004614251	0.001218763	0.001008183	0.001131753	0.0007969222	0.006913229	0.006574925	0.009258879	0.004064454	0.00201409	0.002385545	0.003444396	0.002631508
175.230	0	0.5628506	0.3628742	3.298675	2.810154	0.3157834	0.2923066	0.312364	0.1934663	3.014682	2.525412	2.81301	1.501524	0.03607159	0.02115208	0.0522944	0.04390884	0.2665465	0.3136307	0.4572354	0.1206023	0.03192554	0.03946967	0.04367895	0.02636847
175.231	0	0.06786981	0.1246232	0.06024167	0.09698959	1.3137	1.576002	0.3268741	0.09804384	0.1397292	0.229167	0.1856306	0.1194802	0.2543192	0.2735107	0.3091808	0.2209578	0.2776558	0.3393817	0.5159885	0.4070295	1.24873	1.727557	2.853242	2.401528
175.232	0	0.09179384	0.05900849	0.04878066	0.04298568	0.1198064	0.1844611	0.3297732	0.2377285	0.07113118	0.04840906	0.05592881	0.02982151	0.2207429	0.162741	0.183008	0.1471889	0.03598217	0.03680426	0.04824365	0.05047836	0.1824514	0.1453173	0.1463149	0.1293054
175.330	0	0.009767347	0.007252522	0.00730553	0.005135615	0.002083441	0.002632549	0.002276845	0.001582338	0.008081065	0.005272512	0.007610564	0.004269067	0.001032538	0.0008009558	0.001196509	0.0009607876	0.004528963	0.004239955	0.00549875	0.002677879	0.001626631	0.002187167	0.002861056	0.002035673
175.331	0	0.5454318	0.3466166	3.326835	2.836845	0.3188382	0.3000481	0.3266779	0.1935134	2.994115	2.542991	2.844918	1.508174	0.04734042	0.02955039	0.04382132	0.044884	0.2900953	0.3322224	0.4165451	0.1814639	0.02578772	0.04200448	0.06325293	0.03603407
175.331	0	0.0826644	0.1211507	0.1069125	0.1070014	1.283794	1.524874	0.2906774	0.125656	0.1426836	0.2091315	0.1818664	0.1078348	0.2281179	0.209947	0.2327379	0.1989998	0.2446007	0.3305935	0.4354174	0.3558378	1.144145	1.558583	2.423639	2.016397
175.332	0	0.06119894	0.04198328	0.05789584	0.0514454	0.05085846	0.1542914	0.3075411	0.2368555	0.05616115	0.04924777	0.03912494	0.03625991	0.1769245	0.1095126	0.1812045	0.1677342	0.06130815	0.04718082	0.0364548	0.04991916	0.1805566	0.1726898	0.1466943	0.06508191
175.429	0	0.008404806	0.006113313	0.007169165	0.005122834	0.002137763	0.00274448	0.00236128	0.001901719	0.007590192	0.004974417	0.007422407	0.004424095	0.001191393	0.0009769791	0.001333294	0.001048928	0.004258153	0.003219437	0.004722391	0.002260813	0.00156053	0.002178445	0.002773686	0.001947597
175.430	0	0.5373807	0.3684556	3.344739	2.839938	0.3160675	0.2957677	0.3267946	0.1946759	2.971027	2.51203	2.855883	1.524064	0.04935784	0.03182022	0.03609708	0.05223172	0.2970022	0.3573826	0.4134857	0.2267062	0.02872175	0.03518465	0.06374032	0.03397359
175.431	0	0.1184652	0.09354254	0.1255523	0.09495267	1.265049	1.487361	0.2979838	0.1717916	0.1446839	0.2165418	0.1617671	0.1060051	0.2055652	0.1816343	0.2374862	0.223729	0.2463994	0.3292234	0.3864562	0.3486476	1.094549	1.546128	2.203331	1.846109
175.432	0	0.1076558	0.07208076	0.07073057	0.06711692	0.135675	0.2085023	0.3456263	0.2875474	0.05522915	0.0596283	0.05913893	0.0699701	0.236633	0.1966198	0.2270043	0.1884888	0.07268826	0.04197667	0.04446427	0.04217847	0.1704985	0.1794252	0.165449	0.1070399
175.529	0	0.007761831	0.005572855	0.00693497	0.004951699	0.002378358	0.002761157	0.002827926	0.002198639	0.007178471	0.00499805	0.007194455	0.004435101	0.001530639	0.001587159	0.001478902	0.00101275	0.004314778	0.002407222	0.004499355	0.002353462	0.001432683	0.002210127	0.003020189	0.002183619
175.530	0	0.5359249	0.4019071	3.365996	2.80705	0.3089687	0.2947839	0.3332446	0.2069607	2.920939	2.451725	2.883351	1.559249	0.04261325	0.02770742	0.05021214	0.05570917	0.2986673	0.3585757	0.4681235	0.2738045	0.0243483	0.0429618	0.0609143	0.02489791
175.531	0	0.1127512	0.07742289	0.1060132	0.07496597	1.288216	1.49581	0.338486	0.1965159	0.1669229	0.2346675	0.148949	0.1196328	0.2177382	0.1791898	0.2741386	0.229291	0.2622603	0.3265991	0.3878834	0.3554173	1.083837	1.600561	2.192786	1.899382
175.532	0	0.1295209	0.07080771	0.04215149	0.07111148	0.1926832	0.2694218	0.4414082	0.3758459	0.07023613	0.07135791	0.09174779	0.08050918	0.3340755	0.3246159	0.2643131	0.1868839	0.07192994	0.04340794	0.04675954	0.04641837	0.1449006	0.1737373	0.1916841	0.1527516
175.629	0	0.007086461	0.005102258	0.006819488	0.005214691	0.002750222	0.002684687	0.003012528	0.002332011	0.006916306	0.005344339	0.006740676	0.004384029	0.001863809	0.001838024	0.001588656	0.001001639	0.004378292	0.00172689	0.004196421	0.002422608	0.001402219	0.002266996	0.003031533	0.002205064
175.630	0	0.5316445	0.4353686	3.353151	2.721246	0.3091338	0.2840942	0.3171337	0.2162029	2.904789	2.388502	2.871287	1.571415	0.04922827	0.03470329	0.05881242	0.05368847	0.2993952	0.3586739	0.5090212	0.279552	0.02638816	0.04342257	0.05188236	0.02808462
175.631	0	0.1288177	0.1225743	0.1193961	0.04907239	1.288606	1.473448	0.3599144	0.2175359	0.1666959	0.2249543	0.1252854	0.1396803	0.2102301	0.2021089	0.3158346	0.2192739	0.2625905	0.3279762	0.4131463	0.3555273	1.093116	1.601118	2.144831	1.898291
175.632	0	0.1280805	0.06181188	0.04477137	0.06872943	0.2326578	0.2974073	0.496185	0.4148971	0.0967116	0.07398632	0.09577566	0.09083531	0.3931427	0.3745862	0.2823131	0.1933601	0.07023978	0.04898742	0.04602266	0.06461469	0.1399132	0.1878789	0.2136928	0.1882864
175.729	0	0.0067538	0.004657	0.006829018	0.005417074	0.002888502	0.002627826	0.003443937	0.002553522	0.006560842	0.005397651	0.006265165	0.004311303	0.00226687	0.00202625	0.001368412	0.001064142	0.00430902	0.001258385	0.004106321	0.002428454	0.001458613	0.002361687	0.002835211	0.002284101
175.730	0	0.5295927	0.4728517	3.329221	2.646537	0.3083966	0.2850829	0.3234755	0.2080508	2.89307	2.33105	2.840688	1.566778	0.05892784	0.04469766	0.06642059	0.06251689	0.3005049	0.3680712	0.5146212	0.2415017	0.03268677	0.03793309	0.04527188	0.02889112
175.731	0	0.1363484	0.1474943	0.1252368	0.05135879	1.297211	1.48006	0.4381739	0.2156052	0.1766801	0.2075828	0.1264868	0.1521442	0.2368159	0.220383	0.3250085	0.2181599	0.2830436	0.3249502	0.4431099	0.4138927	1.10858	1.601397	2.174351	1.984031
175.732	0	0.1274647	0.07662023	0.0790583	0.05978224	0.2519179	0.3219033	0.5682074	0.4781329	0.09009758	0.07367942	0.1110589	0.1015851	0.4746343	0.4283847	0.2513162	0.1931376	0.04214821	0.05329811	0.06584483	0.07758728	0.1232268	0.2108581	0.1972853	0.209899
175.829	0	0.009969805	0.006673486	0.007285295	0.005567482	0.002995394	0.002402567	0.003954637	0.003017823	0.006090606	0.005474062	0.006061386	0.004318961	0.002791082	0.002400864	0.001269351	0.001043155	0.005894681	0.001883952	0.005736051	0.003061617	0.001588714	0.002380883	0.002867259	0.002589378
175.830	0	0.5339957	0.4991684	3.296816	2.584403	0.3055353	0.2769613	0.3161605	0.1995307	2.891753	2.293579	2.780068	1.532756	0.05976687	0.04370407	0.06569076	0.05292859	0.299969	0.369557	0.4878179	0.166171	0.02674785	0.04230275	0.04303628	0.0342798
175.831	0	0.1511969	0.1531848	0.1133511	0.05879313	1.322349	1.470364	0.4800995	0.1926542	0.1890622	0.1841976	0.1335568	0.1532134	0.243792	0.193767	0.2988082	0.2326535	0.3236666	0.3081334	0.4470022	0.4311497	1.064228	1.525436	2.203059	2.066693
175.832	0	0.0954808	0.1246016	0.08668836	0.05095784	0.2705237	0.3319572	0.7116885	0.5748886	0.09999392	0.09785846	0.122024	0.1142166	0.6062014	0.5280111	0.240084	0.2095451	0.07574456	0.06216752	0.0699965	0.0714343	0.1238314	0.2431932	0.1781928	0.212939
175.929	0	0.01235264	0.008160168	0.007800349	0.005663959	0.00302287	0.00210422	0.00423583	0.003001831	0.005745698	0.005475712	0.006404359	0.004153841	0.003019064	0.002510365	0.001180619	0.001188736	0.007112584	0.003187029	0.006754861	0.002945541	0.001678355	0.002226106	0.002859173	0.002671473
175.930	0	0.5435109	0.5166412	3.253139	2.542971	0.305202	0.2780303	0.3183656	0.2025032	2.879702	2.298409	2.710377	1.49203	0.06535714	0.05166208	0.06430718	0.04515695	0.3240185	0.3857338	0.4621661	0.1484541	0.0275955	0.04853996	0.04289173	0.0395636
175.931	0	0.1663237	0.1468752	0.1100866	0.07584703	1.349578	1.513805	0.5216106	0.1649954	0.1700926	0.1666454	0.1344387	0.148524	0.2300201	0.1637075	0.2940674	0.246496	0.3682428	0.2703348	0.4534576	0.4166322	1.102831	1.473057	2.2407	2.118173
175.932	0	0.1069324	0.09055331	0.06504934	0.06127576	0.2681933	0.2888474	0.7246469	0.5798668	0.09960262	0.1002102	0.1131521	0.09185454	0.6667034	0.5442154	0.2081085	0.230608	0.1125086	0.05864063	0.06067563	0.05644182	0.1218234	0.2168686	0.160994	0.2348113
176.029	0	0.0139678	0.009453725	0.008182975	0.005866899	0.00291792	0.001912395	0.004177559	0.002791094	0.005398158	0.005776989	0.006809624	0.004188752	0.003118006	0.002415585	0.001058186	0.001376852	0.007857715	0.004768764	0.007227533	0.002826865	0.001674176	0.002046632	0.002928981	0.002773958
176.030	0	0.5349194	0.5355786	3.206293	2.528078	0.3070281	0.276556	0.3011954	0.1991106	2.866996	2.302388	2.640118	1.457389	0.05641961	0.06302601	0.06513142	0.04193663	0.3438307	0.4107893	0.4158813	0.2199617	0.02756419	0.05942169	0.04653885	0.04332565
176.031	0	0.1484181	0.1051109	0.1181585	0.08643443	1.396062	1.602514	0.5688077	0.1623186	0.1734215	0.1721296	0.113379	0.1555694	0.2530898	0.1490134	0.3116634	0.264301	0.3788307	0.2696181	0.457429	0.404522	1.13884	1.44015	2.294361	2.177172
176.032	0	0.08173915	0.1096817	0.0704806	0.07949037	0.2599794	0.2442489	0.7118272	0.5392475	0.1119474	0.1073786	0.07867478	0.07434188	0.6651393	0.5312229	0.1733035	0.257567	0.113985	0.07978872	0.05768029	0.05279558	0.1272255	0.1695682	0.1664856	0.2508002
176.129	0	0.01652023	0.0113813	0.008773119	0.005994076	0.002815272	0.00185847	0.003988293	0.002589226	0.005173692	0.006442966	0.007472694	0.004460406	0.003067108	0.002161521	0.001066125	0.00138946	0.008533023	0.006807529	0.00833566	0.003025606	0.001724585	0.00179879	0.003264326	0.002956034
176.130	0	0.5320442	0.5705817	3.169081	2.522853	0.3087831	0.2936334	0.2931408	0.2036336	2.873488	2.34978	2.579048	1.426419	0.06140249	0.06040608	0.07262482	0.04289672	0.3617537	0.4418699	0.3604042	0.2859318	0.02202244	0.07308456	0.03947915	0.04567115
176.131	0	0.1576874	0.09597095	0.112481	0.09761957	1.431716	1.672979	0.5758808	0.250395	0.1665568	0.1915856	0.1034506	0.1989108	0.2481741	0.1871246	0.308342	0.2743889	0.3945079	0.264546	0.449959	0.39599	1.208519	1.373911	2.367841	2.202456
176.132	0	0.08709124	0.1189297	0.06074156	0.07321784	0.2567542	0.2115652	0.6745231	0.4956993	0.1134479	0.07862587	0.08769342	0.06669193	0.6331713	0.4689312	0.1647379	0.2750934	0.1279707	0.06764838	0.07926876	0.07581988	0.1289573	0.1246358	0.2098668	0.2543996
176.229	0	0.02540794	0.01945443	0.01406129	0.009068669	0.0042495	0.004611107	0.007077096	0.004154028	0.007830931	0.01143926	0.01228643	0.008666277	0.004966748	0.004667355	0.00422411	0.003564926	0.01383573	0.01398788	0.01432822	0.005165314	0.004032178	0.004204734	0.005064603	0.005851565
176.230	0	0.5118627	0.5935554	3.148411	2.55921	0.3057593	0.3081985	0.2802862	0.1910746	2.880766	2.414202	2.513314	1.394027	0.06257879	0.06443364	0.07032199	0.05056445	0.3676498	0.4703883	0.3464834	0.3118725	0.02873182	0.07003187	0.04757931	0.04699079
176.231	0	0.1475891	0.1017555	0.06905234	0.07729045	1.459474	1.73662	0.5791476	0.3178696	0.1525503	0.1933231	0.1038392	0.2248198	0.2470059	0.1839933	0.2740213	0.2615682	0.4169406	0.2681628	0.4258993	0.3875272	1.315209	1.270278	2.461355	2.270499
176.232	0	0.06207491	0.09888785	0.05947158	0.07440567	0.2797232	0.2327307	0.7007649	0.4738107	0.1079654	0.05650268	0.0963171	0.08785054	0.6402245	0.4213372	0.1807035	0.2834934	0.130111	0.07184018	0.07366568	0.0514012	0.138896	0.1170378	0.2196042	0.2694327
176.330	0	0.05330391	0.0475028	0.04160428	0.03336157	0.01860917	0.01864189	0.02079227	0.01804697	0.03354397	0.03814629	0.03979349	0.03288428	0.0186849	0.01908445	0.01913832	0.01662318	0.04022124	0.04212348	0.04156007	0.02466868	0.02052724	0.02024622	0.01890284	0.01715547
176.331	0	0.487967	0.6186815	3.144227	2.595837	0.3082968	0.3270645	0.2881598	0.1822347	2.906401	2.498296	2.480673	1.375833	0.05436785	0.06956694	0.07501998	0.0387447	0.3512789	0.4999878	0.3871046	0.3102133	0.02895563	0.05990283	0.05892811	0.04554397
176.332	0	0.1525758	0.1095962	0.07098807	0.08327237	1.467281	1.761738	0.5890553	0.3430374	0.1496845	0.1718555	0.1181535	0.2211581	0.2565246	0.1494116	0.2324951	0.2342246	0.4291861	0.2291772	0.4148902	0.3741448	1.371572	1.153814	2.532265	2.287399
176.332	0	0.05747411	0.1128456	0.08708889	0.09935929	0.2208019	0.1906237	0.6486981	0.3902006	0.1012713	0.07798208	0.08860734	0.06357178	0.5706254	0.3103297	0.1330327	0.2558297	0.1084739	0.07475519	0.08930628	0.04752267	0.1185788	0.1033079	0.1886318	0.2313522
176.429	0	0.03215963	0.02806279	0.02642536	0.01984371	0.01395351	0.01514455	0.01263374	0.01283746	0.01751753	0.02363384	0.02467849	0.01942957	0.01447214	0.01331442	0.01319997	0.01077304	0.02336681	0.02531645	0.02420639	0.01398029	0.01512098	0.01370943	0.01337737	0.007602219
176.430	0	0.4738299	0.6226279	3.155521	2.654399	0.3129031	0.3293494	0.2761757	0.1794931	2.921729	2.575812	2.476852	1.352761	0.06528586	0.07469883	0.06767342	0.04357054	0.3309238	0.5162282	0.4335665	0.2867628	0.03522091	0.05168809	0.06763141	0.04797757
176.431	0	0.1513729	0.1094984	0.07075732	0.07361279	1.475591	1.765058	0.5789507	0.3428718	0.1491568	0.1890532	0.1451185	0.1972772	0.2675231	0.1066177	0.2291814	0.215619	0.4064304	0.238631	0.4114383	0.3810044	1.359479	1.051245	2.534682	2.262972
176.432	0	0.08509918	0.05541945	0.1049373	0.0763912	0.1782109	0.1945607	0.5472318	0.349178	0.09213501	0.07017488	0.09489872	0.06456451	0.492187	0.172721	0.117686	0.2454964	0.09261445	0.06316931	0.05528576	0.0408028	0.1473498	0.1216185	0.117881	0.1660416
176.529	0	0.009155605	0.007457428	0.01063703	0.006383254	0.001925836	0.003310029	0.003176627	0.002090337	0.005130922	0.007590095	0.008169814	0.004595413	0.002106755	0.0008797789	0.0007919714	0.001115366	0.005177884	0.006489672	0.005434461	0.003157263	0.001900515	0.001431288	0.002684187	0.002437937
176.530	0	0.480506	0.6070091	3.210935	2.719271	0.3097913	0.3127181	0.2824223	0.1774379	2.893709	2.5861	2.515052	1.344182	0.05866906	0.07706366	0.06669572	0.04487365	0.3378928	0.5413618	0.4676831	0.2557388	0.04221002	0.04699552	0.07741367	0.06057026
176.531	0	0.1265028	0.07387829	0.05327981	0.06405894	1.494684	1.811254	0.5683415	0.311695	0.1495895	0.1795436	0.14491	0.1636648	0.2761389	0.08835755	0.241502	0.2080911	0.4011256	0.2560759	0.4183259	0.3804296	1.294268	0.9599071	2.500731	2.190908
176.532	0	0.0436808	0.1078962	0.07132721	0.07646103	0.1422424	0.2140828	0.478378	0.373536	0.06503482	0.06161254	0.0960919	0.0884709	0.4255843	0.1659311	0.1054117	0.2074807	0.116841	0.05411416	0.06854235	0.03624549	0.1357406	0.1503892	0.05854124	0.1155199
176.629	0	0.007497882	0.006201726	0.01083631	0.006305721	0.002396251	0.003490313	0.003533846	0.002245409	0.005074046	0.007399864	0.007710478	0.004152664	0.002240242	0.001410719	0.0007356611	0.00110741	0.003976384	0.005383418	0.004804155	0.002925555	0.00171421	0.001385545	0.002728407	0.002379338
176.631	0	0.4872696	0.5620578	3.314804	2.759221	0.3069809	0.3153595	0.2868182	0.1769647	2.856496	2.565873	2.545555	1.342958	0.05698042	0.08376509	0.06272902	0.04776826	0.3591869	0.5798288	0.475406	0.2087438	0.03146283	0.04281539	0.07529915	0.05638895
176.631	0	0.08469455	0.08042064	0.07315764	0.05409688	1.527286	1.894832	0.5413581	0.3004152	0.1432523	0.1917873	0.1531775	0.1714794	0.2585031	0.1520885	0.2410667	0.2373824	0.3937541	0.2762136	0.4112326	0.3934016	1.299697	0.9384992	2.588139	2.237595
176.632	0	0.08635744	0.1270569	0.09369221	0.06854364	0.1898968	0.2161858	0.5324142	0.4559166	0.07111158	0.05384137	0.1089529	0.1290468	0.4926918	0.2774495	0.09079005	0.188958	0.1268323	0.06150686	0.04100785	0.04242108	0.12099	0.1562347	0.08316871	0.1130462
176.729	0	0.006873549	0.005058737	0.01056906	0.006616523	0.002754788	0.003345663	0.003325917	0.002166305	0.00469649	0.007144906	0.007337173	0.00356265	0.002315838	0.001806605	0.0007163037	0.0008833735	0.003265294	0.00452308	0.004342424	0.002624538	0.001353068	0.001377929	0.002927159	0.002526137
176.730	0	0.5097831	0.5123386	3.381721	2.768719	0.3009191	0.3179499	0.2860512	0.176251	2.814161	2.542403	2.604249	1.33613	0.05907923	0.09008883	0.06035865	0.05911552	0.3915223	0.6237051	0.4567197	0.1513696	0.03011713	0.05433772	0.08893091	0.05077783
176.731	0	0.08898923	0.1122904	0.08630173	0.06488349	1.571942	1.953541	0.5338158	0.2879047	0.1605192	0.2241904	0.1981553	0.1850163	0.2684596	0.1999017	0.2444778	0.257596	0.3691238	0.2844514	0.4010491	0.3984975	1.299004	0.9373184	2.688826	2.277335
176.732	0	0.122621	0.113412	0.0746496	0.07571746	0.1858909	0.200796	0.5039844	0.4662575	0.1259749	0.09306314	0.1132103	0.1187526	0.4882019	0.3922519	0.09478652	0.1547205	0.1228353	0.07826778	0.05141224	0.05601344	0.1244791	0.1131904	0.1253438	0.1531998
176.829	0	0.006405787	0.004270434	0.01002085	0.006944112	0.002890399	0.003112578	0.003108238	0.002190173	0.004753295	0.006900651	0.00716441	0.003308506	0.002248759	0.001978913	0.0007151024	0.0008144887	0.003187791	0.00379324	0.003986201	0.002754955	0.001509294	0.001417898	0.002913484	0.002804054
176.831	0	0.5327371	0.4740527	3.410298	2.742423	0.303098	0.296072	0.3101038	0.181511	2.784064	2.458859	2.692825	1.317241	0.06014778	0.08763588	0.06866108	0.05925212	0.4356732	0.6428365	0.3992136	0.192817	0.04864059	0.06210706	0.07732615	0.03330064
176.831	0	0.07805504	0.1248595	0.09502159	0.06674535	1.600473	1.981449	0.4844617	0.2934824	0.1602242	0.2385579	0.1978997	0.1833161	0.2535105	0.1922652	0.2801969	0.2749195	0.3455414	0.2846055	0.3995258	0.395514	1.275571	0.9307367	2.774657	2.326718
176.832	0	0.09054601	0.08105674	0.07653264	0.04526235	0.1759895	0.1950842	0.4718519	0.4425889	0.131465	0.09978248	0.1104676	0.1007735	0.4624887	0.4206128	0.1214847	0.13354	0.08042382	0.06106652	0.04509679	0.05037	0.1025742	0.1325891	0.129651	0.1656926
176.928	0	0.006809616	0.00418347	0.009420701	0.007419176	0.00278211	0.002777157	0.003091503	0.002400422	0.004725773	0.006621846	0.006937233	0.0034183	0.002386716	0.00212568	0.001005427	0.0008503783	0.003513848	0.003398436	0.004361045	0.003209588	0.00151331	0.001440495	0.003122371	0.002948097
176.929	0	0.562524	0.4606955	3.437536	2.729156	0.3016055	0.2794704	0.3046155	0.176918	2.754552	2.357296	2.729365	1.304774	0.0671463	0.08727567	0.05092542	0.05640075	0.4650932	0.6124035	0.3230898	0.2812543	0.03708104	0.06249849	0.05791339	0.02061727
176.929	0	0.07687975	0.1061096	0.1076744	0.09205535	1.649556	2.0054	0.4315922	0.368845	0.1822659	0.230666	0.1897337	0.1844234	0.2473534	0.1592962	0.3083824	0.2990961	0.3383512	0.2708516	0.4111914	0.424434	1.252661	0.9782965	2.924885	2.434913
176.929	0	0.06239939	0.07359032	0.06349681	0.05430908	0.1460025	0.1993164	0.5124242	0.4718657	0.1296067	0.09585055	0.1000724	0.1066893	0.494421	0.4571293	0.143359	0.1360083	0.05485276	0.04546456	0.04989405	0.05987577	0.1009889	0.1201621	0.125961	0.1941136
177.029	0	0.007544352	0.004460691	0.008887642	0.007539129	0.002650454	0.0023875	0.003269637	0.002592728	0.0047578	0.006237789	0.006764669	0.003552011	0.002721085	0.002340582	0.001018447	0.0008860995	0.003796195	0.002629287	0.004561249	0.003643932	0.001495767	0.001437864	0.003175212	0.003092332
177.029	0	0.5856496	0.4687859	3.448346	2.716069	0.2984624	0.2640701	0.315832	0.1728097	2.728929	2.251174	2.751089	1.275353	0.07774584	0.08526295	0.03383857	0.05394312	0.4918658	0.58751	0.311642	0.3607779	0.02683965	0.06769261	0.07639483	0.03674659
177.030	0	0.09617129	0.1038643	0.09906537	0.09642815	1.634769	1.9897	0.3896413	0.4587819	0.1618599	0.2091023	0.2026843	0.1877618	0.2461264	0.146836	0.3003502	0.2955052	0.3303095	0.2686543	0.4455161	0.4445399	1.192227	1.034237	3.015075	2.503261
177.030	0	0.06902652	0.07722385	0.05388199	0.04550502	0.1104609	0.2367414	0.5651499	0.5101512	0.1376293	0.1000818	0.1193957	0.1098577	0.5533819	0.505551	0.1887567	0.1372576	0.07624018	0.03851129	0.07677801	0.06103545	0.09973925	0.1019961	0.1326295	0.2149186
177.129	0	0.007853313	0.004435855	0.008260201	0.007573741	0.002474303	0.001869499	0.003108573	0.002645485	0.004989953	0.005564353	0.006681046	0.003479541	0.002566998	0.002305968	0.001174891	0.0008540458	0.00396178	0.001940212	0.004753227	0.003990795	0.001457979	0.001437148	0.003198701	0.002974093
177.130	0	0.5942043	0.5127839	3.437753	2.680824	0.2973514	0.2605421	0.3154411	0.1738604	2.715261	2.154331	2.748617	1.236366	0.08545557	0.08737044	0.04368565	0.05151751	0.5248651	0.5726069	0.3804867	0.3969469	0.03061932	0.07102738	0.07082684	0.03122261
177.131	0	0.1213596	0.08644722	0.1065776	0.07623795	1.601723	1.933158	0.3831803	0.4946612	0.1472625	0.1962248	0.2136797	0.2025339	0.2123508	0.1505443	0.311059	0.3095428	0.3093442	0.2748397	0.4537717	0.4240061	1.103763	1.081202	2.951882	2.403199
177.132	0	0.07188087	0.04891591	0.06551746	0.04183708	0.07675627	0.2468921	0.5583728	0.4731935	0.1102791	0.084103	0.09272795	0.0826792	0.5201269	0.4989853	0.2174962	0.1243413	0.07490164	0.06255855	0.05999588	0.05948782	0.1159151	0.09471533	0.147613	0.2162347
177.229	0	0.007223646	0.004200396	0.007800088	0.007452844	0.002505706	0.001545783	0.002839072	0.002393688	0.005448069	0.004803254	0.006725484	0.003321799	0.0022168	0.001930337	0.001156653	0.0007636463	0.003633852	0.001726031	0.00446808	0.004017163	0.001436102	0.001515055	0.003259332	0.00283435
177.230	0	0.6098357	0.5887164	3.384272	2.604484	0.2946416	0.2522877	0.3067525	0.1648756	2.70925	2.057174	2.696509	1.209781	0.0802325	0.07976996	0.05490899	0.05103756	0.5392808	0.5525375	0.4625023	0.3911787	0.02916963	0.06750483	0.06213036	0.03733822
177.231	0	0.1274045	0.07456638	0.1241021	0.06361239	1.545191	1.853622	0.3811897	0.5026938	0.1404815	0.1919491	0.2171769	0.2197714	0.1857946	0.1862137	0.3224447	0.3157364	0.2973268	0.2882993	0.4334191	0.3763985	1.04689	1.121716	2.846479	2.274598
177.232	0	0.09515012	0.05696656	0.04536739	0.04739306	0.110172	0.2502815	0.4705032	0.39713	0.1132804	0.04328984	0.05424783	0.07701957	0.4442099	0.3993542	0.2030543	0.09736837	0.06910011	0.05118342	0.0629015	0.07624256	0.1297394	0.08162638	0.2094154	0.209514
177.329	0	0.01154077	0.007222918	0.007759831	0.007614967	0.002590948	0.001242167	0.002780132	0.002252907	0.006209065	0.004295037	0.007215404	0.003390043	0.002033301	0.001838975	0.001329037	0.0008706802	0.005187377	0.003009401	0.006606241	0.005809114	0.001535718	0.001791465	0.003266857	0.002803098
177.330	0	0.6015505	0.6420529	3.326811	2.5252	0.2898461	0.2413074	0.2962448	0.1658058	2.669471	1.985287	2.616722	1.219754	0.07646166	0.07179732	0.06325532	0.05499716	0.5271683	0.5322821	0.5165819	0.3557136	0.03092098	0.06092721	0.05068793	0.03270769
177.331	0	0.1332208	0.06241838	0.1430663	0.07406986	1.462832	1.73111	0.3650183	0.45505	0.1218359	0.1940509	0.1910514	0.2102753	0.1707833	0.1851768	0.3007864	0.322589	0.2838352	0.3142637	0.4340999	0.3652085	1.014096	1.210436	2.794259	2.205047
177.332	0	0.1147685	0.0758661	0.06054849	0.04942335	0.1274995	0.2584956	0.4665181	0.3688862	0.08391369	0.0548141	0.06359165	0.06371789	0.402148	0.3683479	0.1896084	0.08463249	0.0578279	0.06616468	0.05999696	0.07786397	0.1353282	0.113276	0.2197447	0.2066006
177.429	0	0.07286223	0.06624476	0.05513259	0.05759334	0.01649356	0.01618429	0.01907576	0.01474161	0.05708887	0.05161707	0.05743427	0.04557623	0.01541945	0.01708783	0.01670395	0.01372602	0.05925811	0.05605927	0.06034581	0.04811674	0.01635488	0.01697717	0.01856981	0.01350523
177.430	0	0.5798733	0.6540871	3.257108	2.440052	0.2837292	0.2348573	0.2835517	0.1592378	2.631822	1.96387	2.559036	1.232949	0.0741122	0.08037954	0.07800092	0.05095701	0.4893998	0.5183657	0.5361048	0.290866	0.03103818	0.05205416	0.04716968	0.03478241
177.431	0	0.1346447	0.06409454	0.1337593	0.07299422	1.26394	1.447248	0.3040195	0.3579992	0.1247187	0.154064	0.1301214	0.187917	0.1905761	0.151534	0.2083412	0.3092819	0.3078444	0.29341	0.3925071	0.3293731	0.9956009	1.112534	2.340405	1.829564
177.432	0	0.1045952	0.06267305	0.05447073	0.04938539	0.1410041	0.1997487	0.4122826	0.3042094	0.09288124	0.04635616	0.06728094	0.07447623	0.3435419	0.2834923	0.1750292	0.1067366	0.06213415	0.05372065	0.03823823	0.06996516	0.1388178	0.1457149	0.1768878	0.1858213
177.529	0	0.1470391	0.1383427	0.1209375	0.1206289	0.02206602	0.02232547	0.02229441	0.02161969	0.1358525	0.1273518	0.1336283	0.1119428	0.02872773	0.02818392	0.02735467	0.02292843	0.1364892	0.1303724	0.1325877	0.1050556	0.01427988	0.01356955	0.01268124	0.009526477
177.530	0	0.5815398	0.6457542	3.19613	2.403274	0.2739863	0.2288068	0.2721101	0.1670348	2.586331	1.972419	2.496563	1.259399	0.06569366	0.07368642	0.07168591	0.04242367	0.4455588	0.5011682	0.5073657	0.269616	0.03243293	0.04039012	0.03868019	0.03249057
177.531	0	0.1414383	0.07662671	0.0995511	0.04229116	0.9834448	1.07087	0.2602246	0.3131984	0.1389128	0.1437837	0.08185522	0.121056	0.2139766	0.1299391	0.1769622	0.2190222	0.332129	0.2125572	0.3321271	0.2681482	0.9403626	0.8214218	1.644616	1.361377
177.532	0	0.09041526	0.03954442	0.03482252	0.04458833	0.07455125	0.08039113	0.2219054	0.1463532	0.06071888	0.02874181	0.03384092	0.03016396	0.1726766	0.1178758	0.1108765	0.08269168	0.03432754	0.03160265	0.04558038	0.03557699	0.1052035	0.101354	0.08207283	0.09748275
177.629	0	0.1824784	0.1739693	0.1547837	0.153428	0.0279998	0.02693482	0.02850868	0.02674722	0.1803339	0.1698361	0.1750825	0.1480007	0.03284548	0.03276986	0.03148723	0.02662611	0.1813135	0.1756203	0.17435	0.1370617	0.01999912	0.01993499	0.01824117	0.01420381
177.630	0	0.5845669	0.647758	3.231516	2.454157	0.2668471	0.2326938	0.2615339	0.1661722	2.506897	1.975646	2.395119	1.264229	0.06488081	0.07935212	0.07700474	0.05043415	0.4330976	0.4955391	0.4514201	0.310432	0.04302935	0.04400671	0.04825198	0.04011645
177.631	0	0.1777568	0.0678779	0.06523625	0.05967159	0.7184846	0.7044939	0.2663719	0.2415382	0.138533	0.081276	0.1137153	0.1138666	0.2045252	0.1336064	0.1329529	0.190874	0.2098627	0.1141585	0.2277634	0.2214411	0.7838596	0.5746099	1.082247	0.9601683
177.632	0	0.04917	0.03818784	0.02423282	0.03411599	0.06805274	0.07660804	0.1341881	0.1125109	0.03574889	0.02995544	0.02242149	0.02570494	0.1014232	0.07330908	0.08715399	0.0755225	0.03474316	0.02224601	0.0314023	0.03232733	0.07586503	0.08847812	0.06950823	0.05036497
177.729	0	0.2478124	0.237454	0.2134498	0.2089487	0.02927128	0.02865158	0.02749208	0.0242731	0.221764	0.2094867	0.2120357	0.1792674	0.02760839	0.02835983	0.02806551	0.02523712	0.2345456	0.229813	0.2260349	0.1773495	0.0340721	0.0342803	0.03296795	0.02483746
177.730	0	0.5792409	0.6343619	3.283926	2.536263	0.262815	0.2322222	0.2488613	0.1593752	2.471183	1.987428	2.304612	1.254016	0.06074369	0.07274803	0.07139089	0.05369896	0.4270754	0.4882121	0.3810379	0.370114	0.04569976	0.04534256	0.0487348	0.04271396
177.731	0	0.1802309	0.1000399	0.04684493	0.06546153	0.5138098	0.5324307	0.2446453	0.1937789	0.1065697	0.07867205	0.07742721	0.1160814	0.1664175	0.1451543	0.1249055	0.1703585	0.1868209	0.1476703	0.1784227	0.1656625	0.6740574	0.5004715	0.7752555	0.7116883
177.732	0	0.09785339	0.079997	0.05766183	0.05150664	0.1440964	0.169892	0.2305738	0.1975098	0.06142213	0.04971089	0.03847346	0.04622403	0.1659761	0.1545975	0.150748	0.1065687	0.06712879	0.04051936	0.02525167	0.02718588	0.08478051	0.1054172	0.1076181	0.08949396
177.829	0	0.2619969	0.2525401	0.2275	0.2237982	0.03047022	0.03155117	0.03149468	0.02666385	0.2382921	0.2256075	0.2266979	0.1937793	0.03115603	0.02998806	0.03002456	0.02582486	0.2485602	0.2436536	0.2359675	0.1847368	0.02416564	0.02401226	0.02237497	0.01583727
177.830	0	0.5915404	0.6302676	3.304894	2.59983	0.2643396	0.2308156	0.2563109	0.1727543	2.462992	2.019748	2.310196	1.286549	0.06234189	0.07745813	0.07836881	0.05779218	0.4055687	0.4717254	0.318851	0.4163388	0.0384017	0.05454895	0.05390073	0.04961071
177.831	0	0.1651155	0.09159551	0.03976223	0.05144111	0.5518749	0.5924047	0.2945757	0.182702	0.1132118	0.09045124	0.09657486	0.09554161	0.1405979	0.1255093	0.1552406	0.1739827	0.1849195	0.1555703	0.2192684	0.1915627	0.7192647	0.6199379	0.9049752	0.8239056
177.832	0	0.109998	0.06844132	0.06044577	0.06378989	0.2088492	0.2310052	0.3661869	0.2859969	0.05979296	0.06859686	0.08998913	0.07038708	0.278667	0.2475044	0.2190669	0.1618652	0.07988525	0.03868853	0.02963697	0.05930369	0.09764122	0.1315678	0.1379618	0.1406684
177.929	0	0.2763157	0.2654104	0.2377646	0.2341838	0.03404237	0.03463469	0.03686086	0.03222368	0.2390076	0.2265829	0.2265025	0.1932829	0.02739096	0.02594787	0.02598876	0.02161332	0.2510474	0.2470583	0.2377883	0.1864312	0.02778504	0.02747174	0.02669893	0.0198556
177.930	0	0.6015671	0.6150358	3.30936	2.656393	0.2641667	0.2362009	0.2560282	0.1796741	2.445699	2.039166	2.327737	1.338726	0.0621818	0.07011111	0.08161194	0.06128438	0.3881465	0.4334663	0.2800639	0.4174798	0.04015048	0.05797847	0.05116734	0.04649172
177.931	0	0.1352172	0.08996827	0.05277301	0.04183309	0.5612197	0.6195984	0.3435245	0.1657239	0.09915536	0.08581141	0.1096567	0.09399262	0.1511599	0.1179523	0.1633593	0.1637709	0.1993891	0.1615215	0.1993779	0.1713443	0.7381416	0.6982626	0.9453486	0.8557858
177.932	0	0.1121837	0.05203574	0.0428799	0.05066555	0.1886013	0.2136955	0.3683252	0.2943824	0.09805904	0.07576636	0.08696251	0.08435504	0.3083249	0.2530955	0.1825703	0.1440062	0.08426606	0.04465736	0.0318733	0.0826711	0.09114013	0.1070649	0.1304796	0.1478794
178.029	0	0.2931913	0.2768825	0.2424149	0.2386322	0.0298023	0.02936343	0.03174338	0.02861681	0.2326454	0.2214106	0.2221269	0.1906118	0.025256	0.02622864	0.02833373	0.02424085	0.2535207	0.2518183	0.2428735	0.191559	0.03294914	0.0330897	0.03481003	0.02783846
178.030	0	0.5878934	0.5923143	3.34397	2.729488	0.2642742	0.2360065	0.2585459	0.1820658	2.452577	2.048424	2.357511	1.370729	0.0595004	0.06546846	0.07668871	0.05577596	0.3762965	0.3962219	0.2776776	0.3686482	0.03923438	0.05327255	0.04000212	0.0297883
178.031	0	0.1174681	0.1034484	0.08727406	0.07166661	0.5407698	0.6049446	0.3498028	0.1395812	0.07573689	0.08459636	0.1062885	0.08575979	0.1469529	0.111336	0.1485842	0.1551031	0.1885581	0.1526324	0.1655135	0.1607958	0.6766575	0.7135547	0.8940346	0.8010824
178.031	0	0.09808256	0.04504062	0.05439121	0.05138063	0.1604427	0.1959791	0.3489094	0.2940869	0.09157038	0.06108711	0.08488696	0.08332826	0.305669	0.262293	0.1554728	0.1144292	0.0506498	0.04151033	0.05287279	0.07230465	0.08813068	0.1064448	0.1346084	0.1429317
178.129	0	0.31318	0.292502	0.2518184	0.2437359	0.02364746	0.02763762	0.03380178	0.02886164	0.2171713	0.1923863	0.1858422	0.1738497	0.02120418	0.02234643	0.02502496	0.02014488	0.2457222	0.2319636	0.2174297	0.1829508	0.02952066	0.03400212	0.03404549	0.02303539
178.130	0	0.5798504	0.5634188	3.367811	2.762449	0.2637942	0.2347727	0.2690704	0.1887951	2.468554	2.035229	2.424769	1.412355	0.05505476	0.062235	0.05495772	0.05042415	0.3462726	0.368545	0.2575492	0.2908235	0.03442157	0.04911412	0.02770361	0.01977633
178.131	0	0.08805864	0.1072986	0.1246426	0.0857373	0.6069108	0.6824638	0.3532156	0.08301177	0.1069222	0.1159013	0.1208592	0.07298032	0.1291719	0.1334044	0.1453552	0.1489199	0.1659632	0.1756283	0.1811575	0.1877814	0.6752664	0.814915	1.007518	0.8962343
178.132	0	0.1098433	0.06087096	0.05504552	0.05131881	0.1514699	0.2090811	0.4261721	0.3414064	0.1025448	0.06957426	0.08893985	0.09564296	0.3736806	0.3286715	0.1501487	0.1251817	0.04050149	0.05290614	0.04647591	0.07018102	0.0977262	0.1146857	0.132697	0.1521325
178.229	0	0.2961968	0.2685986	0.2162062	0.2141333	0.04422713	0.03397297	0.03629756	0.03770611	0.2063256	0.1583313	0.1319649	0.1470436	0.04673004	0.03545568	0.01577106	0.0267827	0.2311454	0.1858589	0.1784136	0.1731618	0.05505071	0.05257216	0.03739342	0.0255697
178.230	0	0.5935407	0.54241	3.441389	2.800823	0.2741724	0.2446851	0.293531	0.2058314	2.5204	2.053934	2.519837	1.462384	0.05028249	0.06196905	0.05181859	0.04723579	0.33225	0.3891836	0.2129563	0.2121691	0.03589216	0.06156026	0.03835024	0.0242432
178.231	0	0.06124196	0.1205594	0.1421745	0.06417006	0.6492583	0.7409535	0.3476046	0.0460328	0.1224324	0.1378359	0.1419613	0.06971985	0.09887404	0.1572177	0.1581269	0.1381982	0.168717	0.1720136	0.2258428	0.2122048	0.6726254	0.8736851	1.100452	0.9533777
178.232	0	0.09953887	0.05833929	0.04104553	0.04344543	0.1223348	0.204269	0.4413647	0.3518928	0.1155321	0.07316732	0.09848215	0.08820119	0.4176314	0.3411839	0.1194402	0.1335072	0.06014846	0.03530857	0.0413283	0.05923738	0.07791055	0.08478179	0.1309369	0.1634508
178.329	0	0.1955145	0.1867986	0.1472576	0.1545818	0.02503713	0.0307638	0.03235106	0.0264218	0.1616435	0.1281608	0.1114578	0.1277382	0.02043714	0.02193008	0.02047402	0.01712109	0.175169	0.1357335	0.1329759	0.1336315	0.03066667	0.03996058	0.03740888	0.01918684
178.330	0	0.6116413	0.4857092	3.43842	2.788958	0.2748622	0.2448741	0.3016046	0.2009967	2.564037	2.080336	2.627786	1.486363	0.04228495	0.06035765	0.02961647	0.04222821	0.3183375	0.4107697	0.1505766	0.1412493	0.03286039	0.05233767	0.04035864	0.01694845
178.331	0	0.09588136	0.1228202	0.1183633	0.05732058	0.7188628	0.7934581	0.3461588	0.08831533	0.1478463	0.1541205	0.1288522	0.0759595	0.105526	0.1635775	0.1882955	0.1021507	0.116389	0.196622	0.2238178	0.2148948	0.6712654	0.9986496	1.249181	1.080344
178.332	0	0.1306053	0.07078542	0.0466507	0.04276619	0.0985194	0.1860028	0.4015	0.3026593	0.131869	0.08230593	0.08561813	0.07114996	0.3784024	0.3190679	0.08853759	0.1391152	0.06083579	0.05403965	0.03778991	0.06469171	0.06483372	0.07212304	0.1441129	0.174256
178.429	0	0.1522447	0.1374784	0.08579355	0.1104165	0.02718341	0.0328796	0.03692466	0.0323537	0.119381	0.08953495	0.083721	0.1001519	0.02370351	0.03131345	0.02706957	0.01813025	0.1341068	0.08306132	0.1038408	0.1040778	0.03706827	0.0384004	0.03401284	0.01933282
178.430	0	0.5874292	0.3972949	3.394918	2.685059	0.2852716	0.2399805	0.3120854	0.1996462	2.641733	2.095537	2.735151	1.520688	0.0469566	0.06451358	0.04700468	0.05053895	0.3277731	0.4343998	0.2047273	0.2409506	0.03097802	0.06535869	0.04293277	0.02856846
178.431	0	0.1679447	0.07350632	0.0929965	0.07297292	0.8914459	0.9743708	0.2953311	0.1371893	0.1271311	0.1777725	0.1122464	0.103433	0.1272553	0.1805588	0.2161034	0.1849596	0.1770034	0.2973396	0.3416182	0.2769957	0.9157657	1.522882	1.758649	1.527647
178.432	0	0.1161945	0.0673068	0.04089406	0.05271731	0.07674899	0.1415521	0.3458263	0.2621544	0.1048418	0.04490732	0.06324595	0.07730311	0.32452	0.2644182	0.04034099	0.120462	0.08900006	0.06280901	0.02399775	0.05175425	0.07159743	0.07234743	0.1480607	0.1581117
178.529	0	0.1423353	0.1236559	0.06931837	0.0881976	0.02902787	0.02502021	0.02653245	0.02367669	0.07752241	0.1133572	0.1019588	0.0669655	0.02244846	0.02669437	0.02455518	0.01907763	0.08948745	0.08645461	0.1219196	0.08202659	0.03216854	0.02913561	0.02523356	0.02404239
178.530	0	0.5944833	0.349302	3.313456	2.57483	0.2890687	0.2412715	0.3133811	0.2060467	2.669337	2.049361	2.78357	1.542331	0.05175985	0.07120497	0.06057123	0.05410105	0.3629693	0.4362291	0.2903963	0.3116086	0.03802323	0.064601	0.0468579	0.0267474
178.531	0	0.1697814	0.1486423	0.0876458	0.1311209	1.09455	1.301095	0.1346119	0.1703769	0.14198	0.2071246	0.0844867	0.0917601	0.2140131	0.2494918	0.2440861	0.1966112	0.2300407	0.3720785	0.4602384	0.3878611	1.259402	2.041251	2.393537	2.245692
178.532	0	0.08636115	0.0497605	0.0508783	0.05955891	0.09030915	0.1376238	0.3318588	0.2297523	0.08353221	0.03427176	0.05948639	0.05687186	0.2882268	0.2237725	0.04972208	0.1121145	0.09457404	0.06298588	0.03454145	0.0625527	0.08423091	0.09153853	0.1483723	0.1562275
178.629	0	0.1791706	0.1367035	0.06650701	0.0905876	0.02922725	0.02817962	0.01944272	0.01590586	0.09602298	0.1434884	0.1198428	0.05674282	0.01524892	0.02763224	0.02780815	0.01635307	0.06889091	0.09550967	0.1560081	0.1050236	0.02372839	0.01688978	0.0344018	0.02989149
178.630	0	0.6252208	0.3122079	3.303152	2.512287	0.291182	0.2424517	0.3133932	0.207525	2.688915	1.990048	2.765768	1.528135	0.05788151	0.07144081	0.06189098	0.05464824	0.3996097	0.4299624	0.3707229	0.3463778	0.03459106	0.05035775	0.03836861	0.02669886
178.631	0	0.1085464	0.1452146	0.07995778	0.1239168	1.225414	1.454876	0.09750407	0.1891498	0.119905	0.1747414	0.08927248	0.0913096	0.209472	0.2187507	0.2351143	0.241783	0.2286996	0.3522283	0.4901573	0.4877547	1.422814	2.132265	2.741097	2.786519
178.632	0	0.05081116	0.06711008	0.04824253	0.06919334	0.1021769	0.1262571	0.2707304	0.1895894	0.07109745	0.02538707	0.06538155	0.05941614	0.2303881	0.1794483	0.08306484	0.1096758	0.114016	0.06037441	0.05644432	0.06063828	0.07746171	0.09241963	0.126203	0.1204104
178.729	0	0.1149465	0.09805663	0.0638989	0.06911883	0.02403318	0.02491708	0.02133249	0.01916418	0.0666191	0.08742415	0.08189738	0.05412529	0.02111804	0.0238441	0.02355378	0.01689256	0.05844724	0.0749732	0.09954277	0.07068823	0.0235439	0.02541709	0.0276795	0.0215486
178.730	0	0.639088	0.2649785	3.355539	2.501623	0.2948996	0.2337853	0.2968614	0.191925	2.702437	1.928967	2.679725	1.499242	0.06783791	0.07153518	0.07173792	0.05347546	0.4260073	0.4419869	0.4545954	0.3643431	0.03669668	0.04428813	0.03511395	0.03014899
178.731	0	0.04278246	0.1371424	0.1068122	0.1308382	1.29465	1.530381	0.2182043	0.219944	0.101725	0.1586649	0.0677557	0.05243637	0.2088232	0.2074049	0.2778921	0.2397768	0.2488913	0.3387475	0.4791249	0.5178317	1.475	2.024641	2.983801	3.075408
178.732	0	0.04190808	0.04294811	0.03644646	0.05399997	0.0997774	0.1380749	0.2357728	0.1733325	0.06489177	0.07013137	0.0469762	0.03985563	0.1850364	0.1165206	0.08426141	0.08704756	0.05246893	0.04410861	0.03510599	0.02543284	0.08804196	0.08706125	0.07503333	0.080915
178.829	0	0.1222821	0.1124972	0.09099949	0.08524686	0.01925261	0.02078476	0.01988459	0.01755204	0.08355741	0.08984993	0.09157845	0.07577353	0.01780122	0.01781123	0.01730792	0.01486863	0.08287862	0.0938339	0.1066263	0.0807747	0.0239579	0.02423187	0.02783602	0.02051683
178.830	0	0.6419031	0.2107783	3.440226	2.536744	0.2955285	0.2262982	0.2802248	0.1957039	2.71588	1.885561	2.536276	1.471837	0.0700589	0.08040486	0.0804862	0.05707119	0.4308731	0.4447205	0.496195	0.3602228	0.0336714	0.04851386	0.04637783	0.03506706
178.831	0	0.02768789	0.1246499	0.113876	0.1127301	1.318566	1.561681	0.2897559	0.202407	0.1012405	0.1487272	0.06599791	0.06267142	0.1982133	0.2200286	0.333175	0.2351535	0.2497165	0.312027	0.484855	0.5290515	1.522078	1.914145	3.198165	3.221633
178.832	0	0.05481058	0.06882636	0.05991577	0.07115304	0.1413008	0.1686382	0.3740436	0.2840727	0.0654138	0.06626599	0.07201264	0.06137656	0.2754261	0.1155304	0.05380439	0.131168	0.112971	0.06725246	0.06576273	0.0376972	0.1038878	0.1150805	0.08259412	0.07377213
178.929	0	0.1050551	0.09847481	0.08348853	0.07526585	0.0232796	0.02292329	0.02396331	0.02107924	0.07655936	0.07732246	0.08079576	0.07011149	0.02209711	0.02165348	0.02147502	0.01814106	0.07526505	0.08497881	0.0932839	0.07040437	0.0246736	0.02418145	0.02712548	0.02068745
178.930	0	0.6529405	0.1836227	3.604676	2.620041	0.292998	0.225316	0.2595908	0.2030824	2.710471	1.829924	2.35079	1.46892	0.08006365	0.08709693	0.0743943	0.05824357	0.4409152	0.4586468	0.5090094	0.3459208	0.03767432	0.07216514	0.0644691	0.04659813
178.931	0	0.0343753	0.1105382	0.09585314	0.09986463	1.352332	1.582889	0.2993776	0.2202594	0.1079816	0.1338549	0.0696911	0.07090747	0.1991432	0.2313457	0.3488313	0.2463322	0.2576449	0.2794769	0.4840404	0.5362805	1.568085	1.835706	3.287811	3.214339
178.932	0	0.09575764	0.1091954	0.08273698	0.05741387	0.1677985	0.1703343	0.4599089	0.3840154	0.07510374	0.0553943	0.09452645	0.09865123	0.3895024	0.2486319	0.07076648	0.1431339	0.1203448	0.06313694	0.05593815	0.05349759	0.1216298	0.1319955	0.1162562	0.1177032
179.029	0	0.1054312	0.1005903	0.08528211	0.0739223	0.02496885	0.02517302	0.02559747	0.02111171	0.07795482	0.07417655	0.07764191	0.06989218	0.02263378	0.0245923	0.02327519	0.01939826	0.07352776	0.08660584	0.09370482	0.06912966	0.0279042	0.02772745	0.02847433	0.01979321
179.030	0	0.6845766	0.1739596	3.598945	2.610225	0.2858634	0.2148195	0.2483024	0.2081322	2.692508	1.815765	2.254648	1.511204	0.08656274	0.0869152	0.06310441	0.05743365	0.4410893	0.4244828	0.5145616	0.3411735	0.04043616	0.06022937	0.07191931	0.05334959
179.031	0	0.04373612	0.07351579	0.0663214	0.08675763	1.374376	1.61309	0.2774632	0.2799437	0.1047222	0.1346116	0.06407926	0.07030579	0.191779	0.214973	0.340278	0.2634105	0.2722962	0.2621286	0.5095659	0.5541365	1.573441	1.736417	3.473228	3.291122
179.032	0	0.1235595	0.08130912	0.05556239	0.06337252	0.1154974	0.167002	0.4288571	0.3791132	0.1104074	0.08743279	0.1020699	0.1036091	0.3995882	0.3443329	0.102353	0.1178994	0.0938919	0.07115539	0.06338112	0.05887618	0.1253489	0.1115694	0.1607019	0.1530622
179.129	0	0.124006	0.1300973	0.09484283	0.04773041	0.02039477	0.01513806	0.0204259	0.02227319	0.08378971	0.0491064	0.06151962	0.08328548	0.02171063	0.01926598	0.01687213	0.01647314	0.05336061	0.1009317	0.1213778	0.07677221	0.01743688	0.02339074	0.02480363	0.02152566
179.130	0	0.6959571	0.1386003	3.520893	2.609801	0.2818016	0.2138688	0.2470738	0.2113554	2.632417	1.845497	2.238121	1.545771	0.07061596	0.08030616	0.06244231	0.05685885	0.4443656	0.4136531	0.4840524	0.3377515	0.04114615	0.05644428	0.08170006	0.06566019
179.131	0	0.04069054	0.04689451	0.06831305	0.08093674	1.372307	1.6079	0.2632752	0.3732649	0.1184239	0.1369083	0.06270082	0.09102647	0.1955511	0.2122759	0.3688394	0.2437635	0.286344	0.2504554	0.5263604	0.5482558	1.61152	1.732667	3.579702	3.277736
179.132	0	0.1026869	0.07404669	0.05554269	0.04505634	0.08358308	0.2026317	0.4762407	0.4285029	0.1208213	0.09610862	0.1069119	0.09547216	0.4583017	0.4154815	0.133304	0.09965553	0.0661998	0.06699454	0.0469851	0.05034547	0.09722585	0.124063	0.1607325	0.1849105
179.229	0	0.1419835	0.1600989	0.1196063	0.04212241	0.01796831	0.0196332	0.02648399	0.02693361	0.1074438	0.05539841	0.06779536	0.1023011	0.02672176	0.02432664	0.01793915	0.01509584	0.06359581	0.1205409	0.148776	0.09595368	0.01742642	0.01611018	0.01227861	0.01595196
179.230	0	0.6995756	0.1307536	3.478204	2.643679	0.2773057	0.2221057	0.2495816	0.2100689	2.597087	1.903104	2.229075	1.565256	0.06398801	0.06843147	0.06314222	0.05331474	0.4186615	0.4084019	0.4280882	0.3640752	0.031599	0.06294089	0.08105996	0.06689509
179.231	0	0.05280177	0.04056669	0.08047864	0.07333593	1.363373	1.609007	0.2866596	0.4507761	0.1139498	0.1309142	0.08091576	0.09806966	0.1814251	0.2118974	0.3717769	0.2112691	0.2775726	0.2399083	0.549593	0.5559472	1.638588	1.72117	3.680205	3.314873
179.232	0	0.07814427	0.08377207	0.05825657	0.04553749	0.08478629	0.2548168	0.5731627	0.5252187	0.1056272	0.07455612	0.09229388	0.09998231	0.5409219	0.5031684	0.1770184	0.1146065	0.03398986	0.04658118	0.04722941	0.0375265	0.06744492	0.1482196	0.1569148	0.1955037
179.329	0	0.2293525	0.2248494	0.1561145	0.07870099	0.02892495	0.02999163	0.03054833	0.02410392	0.1362886	0.118127	0.139392	0.1431729	0.02489652	0.02825743	0.03023569	0.02693326	0.1240865	0.1861461	0.2365924	0.1692503	0.03473667	0.03523095	0.02750738	0.0241816
179.330	0	0.7110049	0.1744157	3.38338	2.644606	0.2828671	0.2283614	0.2580161	0.2084915	2.597647	1.967334	2.305278	1.596646	0.06338429	0.06596762	0.05304052	0.04937673	0.3849409	0.3892819	0.3387103	0.3822267	0.02939881	0.06540584	0.07939611	0.06401627
179.331	0	0.03933125	0.07244407	0.09181099	0.08246808	1.353178	1.616796	0.3193534	0.4706726	0.1069478	0.1284184	0.1006127	0.1012782	0.1676624	0.2310735	0.3536488	0.2418159	0.2393368	0.2514716	0.557234	0.5716046	1.640895	1.717005	3.72377	3.289111
179.332	0	0.0723382	0.0762452	0.05517367	0.04232331	0.08196652	0.2829166	0.5825649	0.5149039	0.1155266	0.07238767	0.09284717	0.1008018	0.5473249	0.5041489	0.1842091	0.1053215	0.04634187	0.04191848	0.06431357	0.03596833	0.07431276	0.1453536	0.1732921	0.2169802
179.429	0	0.336887	0.3169302	0.1938048	0.0595998	0.02566324	0.02362657	0.03020186	0.02935126	0.1184142	0.1784114	0.214689	0.1903549	0.03523691	0.02598274	0.04154138	0.03076455	0.192558	0.2187482	0.3240627	0.2423649	0.03536422	0.03910508	0.04001902	0.02066852
179.430	0	0.7103833	0.2334004	3.274992	2.622066	0.2766667	0.2311415	0.280403	0.224862	2.593328	2.002037	2.452609	1.658567	0.06111298	0.06424152	0.05024179	0.04598458	0.3560471	0.3471984	0.2243342	0.3727039	0.03153002	0.05012767	0.0517482	0.0375568
179.431	0	0.03545374	0.06765494	0.07930509	0.07771703	1.359362	1.650401	0.3463594	0.4670599	0.1166096	0.141506	0.1052256	0.1076091	0.1810478	0.2559209	0.3167539	0.2632865	0.2101168	0.2548704	0.5511979	0.5577657	1.581524	1.620609	3.721331	3.257211
179.432	0	0.08333719	0.0626641	0.06744931	0.04504296	0.08025066	0.242617	0.4803844	0.4041301	0.1224043	0.06991362	0.07863127	0.09180496	0.4438732	0.403932	0.1889107	0.07377877	0.04803596	0.0511748	0.04677281	0.0462751	0.08837437	0.1043271	0.1864679	0.2163345
179.529	0	0.6650294	0.57918	0.244451	0.0758169	0.05126485	0.03388322	0.04220791	0.02469496	0.09995903	0.2433824	0.2411349	0.2645667	0.03038763	0.04430664	0.03532288	0.05031573	0.3230059	0.1517519	0.515771	0.3720718	0.03272377	0.02123146	0.03814251	0.02444993
179.530	0	0.6784424	0.2951891	3.088494	2.529106	0.2740127	0.235328	0.2944475	0.217739	2.569341	2.014314	2.639098	1.679565	0.05278008	0.04770281	0.0433466	0.03591586	0.3009366	0.3004019	0.1370512	0.3063803	0.02603634	0.03498857	0.03239677	0.02425418
179.531	0	0.04138766	0.07878545	0.07194573	0.06721175	1.392956	1.709356	0.3742637	0.4154837	0.1323697	0.1719217	0.1053946	0.1185779	0.2101119	0.2615867	0.2798179	0.2664122	0.2640385	0.2651194	0.5500022	0.5477006	1.534397	1.505798	3.695915	3.1846
179.532	0	0.08402341	0.04963591	0.04015899	0.05578009	0.05404895	0.2238207	0.4380336	0.3518357	0.1140195	0.05092801	0.06655586	0.07910431	0.4066681	0.3601886	0.1754318	0.06976601	0.06648335	0.05061324	0.04978	0.05344204	0.1107387	0.07279618	0.2101738	0.1977728
179.629	0	0.7952609	0.6511899	0.2331365	0.101378	0.04023467	0.02900206	0.04465887	0.03366443	0.114812	0.2404733	0.2552486	0.2932568	0.02517581	0.02972308	0.03454252	0.0395845	0.3527381	0.1125103	0.5525675	0.3964335	0.02757223	0.03156812	0.02897413	0.02933181
179.630	0	0.6663054	0.3092729	3.109202	2.604451	0.273808	0.2427357	0.3064787	0.2168699	2.606563	2.058226	2.717792	1.70159	0.04728032	0.04095477	0.04059348	0.02953721	0.2773444	0.2841797	0.1233943	0.2634524	0.02829079	0.0248533	0.02940441	0.02257082
179.631	0	0.04857776	0.0433477	0.06296863	0.07188711	1.363355	1.682564	0.3921534	0.3615797	0.1362663	0.2044186	0.1332009	0.1454828	0.2309563	0.2369683	0.2530054	0.2826261	0.327511	0.2820749	0.5243787	0.4878008	1.529597	1.421219	3.492282	2.940189
179.632	0	0.1032216	0.08578184	0.05746071	0.07699518	0.06612618	0.2322968	0.560153	0.4000923	0.09503843	0.03109918	0.06753524	0.06134822	0.5015294	0.4440284	0.191729	0.1320865	0.05219926	0.07120542	0.06560163	0.06533046	0.1178491	0.113785	0.2284038	0.23187
179.729	0	0.7226421	0.6132943	0.2246452	0.09933345	0.03857457	0.04447189	0.04318435	0.0364093	0.1507415	0.265997	0.2917431	0.3029045	0.04945782	0.04507984	0.03825538	0.0331136	0.3332947	0.2003205	0.5477949	0.3699555	0.02936929	0.03798591	0.04077421	0.04141256
179.730	0	0.6707473	0.3299926	3.189805	2.692367	0.2823452	0.2572241	0.3099829	0.2246759	2.670773	2.137685	2.786438	1.725204	0.04076684	0.04178974	0.03279681	0.02113847	0.2662206	0.277958	0.1317101	0.2155414	0.02193399	0.02659007	0.03027836	0.04215979
179.731	0	0.05978592	0.04047901	0.06624589	0.08566595	1.354139	1.693096	0.4377302	0.2977007	0.1319255	0.1966723	0.1558605	0.1478367	0.2390322	0.2091513	0.2622221	0.3084994	0.3398423	0.2678004	0.5227903	0.4739489	1.466646	1.399031	3.499848	2.959909
179.732	0	0.1488203	0.1188082	0.05191373	0.08464497	0.08016396	0.1817332	0.5093702	0.340251	0.09131631	0.05118383	0.07479781	0.0724771	0.4361891	0.3500951	0.2057015	0.1585829	0.06839591	0.04520005	0.05399636	0.06993546	0.12948	0.160567	0.2171402	0.2034919
179.829	0	0.5613921	0.4711882	0.2281225	0.1660105	0.03948477	0.03914307	0.04632017	0.04159226	0.1738852	0.2440086	0.2946191	0.2684804	0.04120699	0.0410585	0.05239156	0.03842791	0.2701214	0.2141944	0.4151152	0.2815326	0.0322456	0.04472555	0.03114062	0.04070749
179.830	0	0.7113417	0.3563097	3.3138	2.747257	0.3085629	0.2745764	0.3224763	0.2401249	2.792599	2.269793	2.846919	1.736729	0.05187307	0.05392603	0.03439891	0.01476251	0.3343079	0.3023308	0.1488989	0.2046336	0.02298552	0.04159621	0.04308404	0.05568209
179.831	0	0.05421135	0.07037122	0.09735297	0.0671168	1.323289	1.642922	0.3940328	0.2442419	0.1141765	0.2390795	0.1867339	0.1704648	0.2280695	0.2507725	0.2851462	0.3000009	0.3279497	0.3063347	0.4940837	0.4167963	1.352982	1.161967	2.988221	2.455717
179.832	0	0.08348286	0.07830289	0.03963252	0.06158153	0.06152548	0.1060865	0.2726093	0.198968	0.05947888	0.03917007	0.05948884	0.05555455	0.212322	0.1499045	0.1250276	0.1231545	0.05501957	0.04247978	0.05115248	0.05453955	0.1133225	0.137455	0.1344469	0.1010433
179.930	0	0.2000453	0.1869279	0.1649465	0.1444058	0.03194835	0.03157966	0.02996785	0.02919856	0.1634456	0.1688938	0.1637519	0.1460188	0.0242884	0.02393869	0.02525428	0.02159936	0.1733724	0.1783703	0.1845357	0.1442457	0.03227707	0.03288873	0.02885574	0.02330344
179.930	0	0.7540221	0.420417	3.311649	2.623409	0.3293546	0.2800063	0.3351973	0.2291959	2.846014	2.301815	2.800574	1.687267	0.08534069	0.08436633	0.04587972	0.04588369	0.4320182	0.3037203	0.1597564	0.2407531	0.04489886	0.07662524	0.06938333	0.05420341
179.931	0	0.05332163	0.0973021	0.07005764	0.09470263	1.252466	1.518929	0.289278	0.1953368	0.09915679	0.2640662	0.1800482	0.1365768	0.2017496	0.258442	0.3024354	0.2884088	0.2926883	0.2836944	0.4072675	0.3285641	1.150364	0.8764064	2.398593	1.92676
179.932	0	0.03474321	0.02709632	0.02585285	0.02295366	0.05302357	0.06908282	0.1101866	0.09080318	0.02966761	0.02860973	0.02859846	0.03098274	0.08086109	0.07299364	0.08496792	0.06640302	0.02761601	0.02790653	0.0277385	0.02117035	0.06313644	0.07326516	0.06725645	0.04511329
180.029	0	0.1208465	0.1137939	0.1049341	0.08970749	0.02046578	0.02097275	0.02156155	0.01946484	0.09877207	0.1048398	0.1009557	0.09036928	0.02583173	0.02580798	0.02465412	0.02148095	0.1052416	0.1073743	0.1092047	0.08501912	0.01678278	0.01617271	0.01686084	0.0111879
180.030	0	0.722678	0.4926507	3.170472	2.445266	0.3240857	0.2724205	0.3251703	0.2600738	2.811514	2.173471	2.705354	1.659793	0.07995935	0.07953355	0.05030326	0.05352855	0.4542496	0.3371604	0.1845926	0.3053231	0.04008241	0.1001299	0.08142649	0.04510364
180.031	0	0.066981	0.1069023	0.05630398	0.06732905	1.265062	1.51097	0.3169871	0.1815001	0.1060383	0.2520036	0.1768962	0.1366194	0.2099811	0.21571	0.3058426	0.283596	0.2868487	0.2763419	0.4025833	0.315395	1.038865	0.8773462	2.411298	1.895818
180.032	0	0.06605041	0.04990442	0.03170036	0.02504841	0.07876817	0.09204882	0.1293059	0.1118842	0.06084709	0.04793312	0.0307484	0.035519	0.1132324	0.09609552	0.1002218	0.08039732	0.05491091	0.03910851	0.02969194	0.02744733	0.08475566	0.09251394	0.08861928	0.06568917
180.129	0	0.09218883	0.08653692	0.0802149	0.0665233	0.02153031	0.02280873	0.02100982	0.01821151	0.06751269	0.07322636	0.07103432	0.06276834	0.01752473	0.01737032	0.0164948	0.01456679	0.07584456	0.07828831	0.08008829	0.06140569	0.021983	0.0214895	0.02314507	0.01572127
180.130	0	0.6998305	0.595073	3.181211	2.372657	0.3224791	0.2545017	0.3370329	0.2720243	2.810587	2.058368	2.696347	1.681865	0.0974672	0.07873105	0.06051209	0.08043369	0.4663843	0.3418015	0.1727356	0.3688436	0.03981581	0.1139805	0.07796189	0.03847448
180.131	0	0.07637236	0.08096551	0.07169157	0.07957437	1.327086	1.560943	0.4341227	0.2487423	0.1164081	0.218271	0.1851639	0.1594602	0.1997229	0.192577	0.3015479	0.2789225	0.3216961	0.2865837	0.4285807	0.3523457	1.073366	1.070992	2.633532	2.152367
180.132	0	0.06185781	0.02957444	0.04397447	0.05440446	0.1122956	0.1532752	0.2167213	0.1877214	0.07238172	0.06444361	0.05997989	0.05314582	0.1898365	0.1750956	0.1736234	0.1342837	0.0843328	0.05527973	0.02766894	0.03452565	0.1416602	0.1570491	0.1561671	0.1119034
180.229	0	0.04410297	0.04012292	0.03579104	0.02548833	0.01390367	0.0139747	0.01538694	0.01301544	0.02511444	0.03132798	0.03122906	0.02583951	0.01466475	0.01429311	0.01353116	0.01208864	0.03212951	0.03500784	0.03696378	0.0267162	0.01503366	0.01494444	0.01411549	0.01243665
180.230	0	0.6540749	0.6835022	3.208832	2.332323	0.311143	0.2444499	0.324287	0.2691795	2.805386	1.952545	2.696126	1.710009	0.09073238	0.07419669	0.0871387	0.07466982	0.48967	0.3488383	0.1479817	0.4472317	0.05176993	0.09948529	0.07276175	0.05597321
180.231	0	0.07599385	0.0783039	0.06183932	0.05917251	1.293502	1.477668	0.4474697	0.254565	0.1110487	0.1953103	0.1787146	0.1683433	0.2068139	0.1737543	0.2835011	0.2699042	0.3503453	0.2844961	0.4268198	0.313473	1.03244	1.088775	2.493071	2.026822
180.232	0	0.0809745	0.06144752	0.05831415	0.06545721	0.1067493	0.1477152	0.2074336	0.1766258	0.09588594	0.07603197	0.06519189	0.06208205	0.1942549	0.1699601	0.1441312	0.1057256	0.09555787	0.06663828	0.03729642	0.03715483	0.1212221	0.1249722	0.1305752	0.106142
180.329	0	0.03164625	0.02787269	0.02262238	0.01376929	0.0106782	0.01108502	0.01251237	0.01015279	0.01365112	0.01897257	0.02021189	0.01428786	0.01168369	0.01147617	0.01022997	0.009417167	0.01931419	0.02292299	0.02514395	0.01648112	0.01149312	0.01163959	0.01140672	0.009732788
180.330	0	0.6046238	0.7675855	3.208239	2.339021	0.3142766	0.2456363	0.3370033	0.2473708	2.788077	1.832636	2.700728	1.699676	0.07320886	0.07115727	0.09281692	0.07956935	0.5011765	0.380056	0.2225901	0.4842507	0.05460019	0.1113903	0.08376288	0.07343543
180.331	0	0.07427493	0.06830847	0.09431783	0.0642827	1.255163	1.386384	0.4793788	0.2786754	0.1124373	0.19448	0.1714781	0.167795	0.2079557	0.1886794	0.2758546	0.276319	0.3692238	0.2647406	0.4113393	0.2930127	0.9706451	1.089115	2.366005	1.952175
180.332	0	0.07423522	0.04648887	0.05467045	0.07606275	0.120733	0.1863098	0.2533154	0.201143	0.07207741	0.06355131	0.07198306	0.05604631	0.2245208	0.2158271	0.1654569	0.1123648	0.08244038	0.05745254	0.04208511	0.04536834	0.1299727	0.1392478	0.1733198	0.1340139
180.438	0	0.014481	0.01129302	0.006945379	0.00283141	0.002218082	0.002214554	0.002019542	0.001411492	0.007075386	0.003267977	0.006501102	0.002107666	0.001206447	0.001196048	0.001030391	0.0007436216	0.005851157	0.006548115	0.008951673	0.005158556	0.001455436	0.001586799	0.002794282	0.001938979
180.438	0	0.5538032	0.8628016	3.096594	2.303052	0.3124877	0.2313562	0.329757	0.2507815	2.776784	1.729673	2.643188	1.692944	0.07061602	0.07750545	0.07161319	0.07124551	0.4962849	0.4172933	0.2786358	0.4457857	0.06647964	0.09656958	0.07252102	0.0746681
180.439	0	0.06697357	0.0537419	0.1008655	0.06488424	1.246795	1.35556	0.4986317	0.2746692	0.1339453	0.2122214	0.1679104	0.1548621	0.2132358	0.2029919	0.2693857	0.2605847	0.3917549	0.262786	0.3898588	0.3038601	0.926982	1.107807	2.281089	1.909345
180.439	0	0.09120002	0.06868479	0.0492472	0.06759709	0.1097999	0.1717201	0.2431355	0.1927831	0.09909912	0.06114229	0.06953028	0.06977247	0.2303063	0.2099734	0.135939	0.09479144	0.07580039	0.0614633	0.04074577	0.04471212	0.1017548	0.1035997	0.1477145	0.1214268
180.529	0	0.01255285	0.009952333	0.005969394	0.003135348	0.002151232	0.00186469	0.001653941	0.001030372	0.007387974	0.002871386	0.005979503	0.002612576	0.0009116659	0.0009290358	0.00076204	0.0007094684	0.00522421	0.005296326	0.007202558	0.004857672	0.001404412	0.001285366	0.002521304	0.001857863
180.530	0	0.5136517	0.8931434	2.907365	2.20927	0.3128292	0.2247978	0.2917132	0.2776136	2.760726	1.648636	2.517868	1.680899	0.07085553	0.05407045	0.08658963	0.08711335	0.5074287	0.420579	0.3579544	0.3836571	0.06947721	0.09162543	0.1040185	0.07483646
180.531	0	0.0979816	0.07117009	0.08778775	0.03880881	1.220603	1.284054	0.4573718	0.237262	0.1445446	0.2178058	0.1431061	0.1619327	0.2200068	0.2077079	0.2190351	0.2482267	0.427224	0.246696	0.3793578	0.2970011	0.9048959	1.05585	2.106583	1.750403
180.532	0	0.06879997	0.06420561	0.0516233	0.05766941	0.06974328	0.112175	0.1681181	0.1277225	0.08147255	0.06237306	0.06177561	0.0551138	0.1529014	0.1410071	0.09423861	0.06805686	0.04862268	0.05433547	0.05088189	0.03580522	0.08271973	0.08065456	0.1060775	0.08671312
180.629	0	0.01185012	0.009423097	0.005362761	0.002649738	0.002155478	0.001871323	0.001490027	0.0008647134	0.007800585	0.003054726	0.005678047	0.003352903	0.0006768524	0.0006293301	0.0006017447	0.000648138	0.00548556	0.004255708	0.0063528	0.004760192	0.001375622	0.001233973	0.002188481	0.001820749
180.630	0	0.4903876	0.8924243	2.681991	2.095587	0.3071251	0.2339953	0.2715084	0.2695087	2.76533	1.667687	2.34738	1.646539	0.09215663	0.05550115	0.08091897	0.09478452	0.4925078	0.3960811	0.3764246	0.3319516	0.07742705	0.07820582	0.1253147	0.0744344
180.631	0	0.1237988	0.08600596	0.08778404	0.04756593	1.197524	1.259334	0.4650057	0.2255926	0.1319546	0.2165225	0.1117558	0.1637175	0.2213496	0.1929003	0.2033019	0.2360746	0.4579277	0.2511047	0.3708168	0.3138862	0.9088943	1.06421	2.021389	1.717071
180.632	0	0.05650148	0.05501584	0.05397629	0.03642832	0.04581517	0.0667584	0.1195214	0.07665216	0.05604639	0.04037435	0.06072611	0.05609528	0.1100448	0.08543094	0.0538214	0.05328278	0.05290675	0.06075074	0.05040103	0.03401923	0.05157227	0.05404257	0.06387471	0.05746397
180.729	0	0.01260801	0.00954369	0.004995146	0.002082955	0.002240016	0.001699737	0.001490243	0.0009301035	0.008106928	0.003377818	0.005206367	0.003744625	0.0007584086	0.0005222667	0.0005911021	0.0005870707	0.006101635	0.003254508	0.006274408	0.004633971	0.001426574	0.001344499	0.002309199	0.001887794
180.730	0	0.4913367	0.924035	2.503949	2.01696	0.3155303	0.2363381	0.2738284	0.2729951	2.797995	1.708676	2.215978	1.604161	0.1040635	0.06408354	0.08549241	0.08882755	0.4735391	0.4573697	0.3699756	0.3158762	0.08276601	0.08711943	0.1065395	0.08252052
180.731	0	0.1572648	0.09452285	0.1038553	0.06251335	1.262007	1.328357	0.5364792	0.2128933	0.1612004	0.2105108	0.1494165	0.2057673	0.2388937	0.1846398	0.2543891	0.2233755	0.4480821	0.2616271	0.3714082	0.3495631	0.9291213	1.178834	2.117792	1.861795
180.732	0	0.0486876	0.04222052	0.05150584	0.03851574	0.05186149	0.05414863	0.1200011	0.0771245	0.048285	0.03640539	0.04981458	0.03592009	0.1060132	0.08890421	0.05216595	0.06264153	0.05745799	0.04522424	0.03641396	0.03989017	0.05515251	0.0617521	0.05214207	0.05109217
180.829	0	0.01193843	0.008846601	0.005100399	0.001769851	0.002265681	0.001699904	0.001369662	0.0008310224	0.008538281	0.004005366	0.004501973	0.003984986	0.0007096532	0.0003895564	0.000567908	0.0004922982	0.006567082	0.001938563	0.006117252	0.004570313	0.001435755	0.00152785	0.002259184	0.00204979
180.830	0	0.4976861	0.9467846	2.41459	1.988614	0.316478	0.2456131	0.2846374	0.2711648	2.791977	1.777327	2.207794	1.593217	0.09846358	0.06033592	0.0880911	0.08156057	0.4611133	0.5273797	0.4233547	0.3290445	0.07708222	0.09380965	0.1045229	0.07012894
180.831	0	0.1812216	0.1148604	0.09890154	0.08794035	1.275874	1.359048	0.5276712	0.1708113	0.1681223	0.2268806	0.1423785	0.221517	0.2633266	0.1900861	0.2817558	0.2160263	0.4638959	0.2613025	0.3595834	0.3738625	0.9590087	1.223259	2.160427	1.925266
180.832	0	0.04010705	0.04340755	0.03727066	0.03638525	0.05516343	0.04426161	0.1017079	0.07028406	0.03879698	0.03705473	0.03592483	0.03568195	0.08341128	0.06171257	0.04766583	0.05205778	0.05059598	0.04513202	0.03861823	0.03901399	0.04501362	0.04912966	0.03817575	0.03890113
180.929	0	0.01070921	0.007899887	0.004715288	0.00178648	0.002241293	0.001903244	0.001150211	0.0009045527	0.008419806	0.004842975	0.004021773	0.004388752	0.0006719723	0.0004157814	0.0004418954	0.0005149297	0.006576447	0.00147418	0.005770303	0.003865632	0.001375509	0.001414304	0.002300506	0.001986193
180.930	0	0.4973912	0.8814173	2.316161	1.958214	0.3153612	0.2552617	0.2670314	0.276611	2.75098	1.825523	2.203388	1.587477	0.1075298	0.06362426	0.09514164	0.07329674	0.4684309	0.5222222	0.4107703	0.3946892	0.06847457	0.09228561	0.09590402	0.07351231
180.931	0	0.1998889	0.0768164	0.07157505	0.09727207	1.277064	1.375399	0.5067469	0.1377609	0.1833367	0.2398759	0.1297767	0.2082324	0.2525636	0.1857871	0.2878915	0.209533	0.4731858	0.2372336	0.3656344	0.3853356	0.9909209	1.223016	2.154643	1.945475
180.932	0	0.03009064	0.02811672	0.02407731	0.02559852	0.0408665	0.04175394	0.07882619	0.06098801	0.03301517	0.02697099	0.02616696	0.02175475	0.063362	0.05282816	0.04753084	0.04362286	0.02881857	0.02449312	0.02237063	0.01974382	0.04003162	0.04366592	0.04172197	0.03276897
181.029	0	0.01013653	0.007209552	0.004232507	0.002119164	0.002194815	0.002095713	0.001172466	0.0007846999	0.008284808	0.005583191	0.003915973	0.004379919	0.000460829	0.0004880814	0.0004986518	0.0003840701	0.006338728	0.002614433	0.005546205	0.003257072	0.001364711	0.001437726	0.002339923	0.001842253
181.031	0	0.5276382	0.8131992	2.277492	1.972975	0.2966477	0.2750762	0.2850451	0.2749318	2.680515	1.921889	2.204365	1.595203	0.09894942	0.05590781	0.1168052	0.09100039	0.4837603	0.450759	0.3953864	0.4601412	0.07362763	0.08978323	0.1337653	0.07097732
181.031	0	0.2143933	0.0761524	0.04815568	0.08026672	1.289643	1.395066	0.5182701	0.160035	0.1807679	0.2225559	0.1313702	0.1873609	0.2214328	0.1784851	0.2760615	0.200064	0.4545129	0.2411716	0.388464	0.3597505	1.017185	1.229086	2.153252	1.98375
181.032	0	0.01594116	0.01523571	0.01798251	0.009524646	0.01998241	0.01830878	0.05262044	0.03730881	0.02012099	0.01167317	0.01674116	0.01313325	0.03943837	0.02870929	0.02542623	0.02269696	0.01405509	0.01359286	0.01300591	0.009671433	0.01656673	0.01805661	0.01700957	0.01354869
181.138	0	0.011733	0.008187221	0.003575018	0.002841912	0.002192356	0.002163305	0.001065702	0.0008187484	0.008255538	0.006260444	0.004103115	0.004763769	0.000404162	0.0004551552	0.0004991225	0.0004396043	0.007104188	0.004298316	0.006345525	0.003189163	0.001352221	0.001432403	0.002350688	0.00190391
181.138	0	0.5563069	0.8068327	2.288638	2.069021	0.2851808	0.2845622	0.287183	0.2367269	2.693291	2.030592	2.256537	1.604709	0.09934661	0.05818251	0.09772219	0.08463373	0.5156192	0.3737015	0.4162012	0.4735182	0.07622222	0.09808694	0.1585713	0.06229453
181.139	0	0.1993576	0.07878456	0.08711455	0.06756041	1.284328	1.418401	0.5372609	0.2038016	0.1663149	0.2185067	0.126421	0.1817819	0.206473	0.147862	0.2450572	0.1969036	0.4355499	0.2801947	0.406353	0.3359735	1.032416	1.246612	2.145741	2.018571
181.139	0	0.001809099	0.002254716	0.004945293	0.004526558	0.002962632	0.003771774	0.03835819	0.02394476	0.00608119	0.004562756	0.004947123	0.002965116	0.02641785	0.01883489	0.01050459	0.008926101	0.001186387	0.001073037	0.001154466	0.001135369	0.001941692	0.00213712	0.002890321	0.001841871
181.248	0	0.01173609	0.008176391	0.002927532	0.003340189	0.002156541	0.002167145	0.001092139	0.0008932248	0.007933327	0.006851235	0.004129171	0.005449701	0.0004601009	0.0004513388	0.000543607	0.0005335428	0.00705034	0.005616394	0.006360821	0.002887832	0.00131175	0.001470312	0.002242949	0.001957107
181.248	0	0.5957829	0.7317068	2.28483	2.112735	0.2779366	0.2745753	0.288456	0.2109992	2.661082	2.077809	2.287771	1.567466	0.09847152	0.05487412	0.08252969	0.08567959	0.5644527	0.291923	0.4571555	0.4594135	0.08207325	0.07267813	0.1459846	0.05952868
181.249	0	0.1774733	0.1155197	0.1018166	0.05611146	1.293586	1.461834	0.5465668	0.2273307	0.1588802	0.2204759	0.139116	0.1869317	0.2157235	0.1544747	0.2336016	0.2050504	0.4298659	0.3162407	0.4179504	0.3387643	1.028308	1.257004	2.130695	2.030027
181.249	0	0.009072911	0.007209249	0.009257676	0.007031743	0.009500121	0.01246346	0.04522843	0.03060035	0.01255089	0.008704989	0.008109404	0.007972268	0.033581	0.02551502	0.01316061	0.01448858	0.00707315	0.008199969	0.007562114	0.005908318	0.009434455	0.01091786	0.01119881	0.008018859
181.358	0	0.01225846	0.00899025	0.003218662	0.004496773	0.002952328	0.002994055	0.002329531	0.001975063	0.008416282	0.007997744	0.005086209	0.006574199	0.001879264	0.001651836	0.001819901	0.001454597	0.007618204	0.007406817	0.007192778	0.003052171	0.002158474	0.002429995	0.003082397	0.002538366
181.358	0	0.6092539	0.6147656	2.276051	2.079723	0.2871382	0.2651589	0.2691391	0.2091651	2.608374	2.062461	2.293805	1.507652	0.09727174	0.05364304	0.1004342	0.08553076	0.5592536	0.2375242	0.4978551	0.4025498	0.06354187	0.07983014	0.1380127	0.05780548
181.359	0	0.2023646	0.1346574	0.08442575	0.07433476	1.309467	1.490823	0.5342203	0.2225152	0.169254	0.2143094	0.1546379	0.186623	0.2245483	0.1664144	0.2261037	0.2136968	0.3908946	0.3319606	0.4297348	0.3382101	0.9884128	1.206137	2.09907	2.013087
181.359	0	0.03807446	0.02731629	0.02093037	0.02162862	0.03775322	0.04433156	0.07993705	0.06200257	0.02922405	0.02530281	0.02166873	0.01832444	0.06720306	0.05923903	0.03753115	0.04032153	0.03342385	0.02732737	0.01976885	0.01789562	0.03696742	0.04002162	0.04374618	0.03682291
181.468	0	0.03564789	0.03184988	0.02297037	0.02246153	0.01715671	0.01607483	0.01767824	0.01613681	0.02954689	0.02955249	0.02274591	0.02519919	0.01760137	0.0168916	0.01679155	0.01461454	0.02945784	0.02991851	0.0282235	0.01792994	0.01681209	0.01735253	0.01523395	0.01135831
181.468	0	0.5732154	0.4983881	2.321872	2.083065	0.2710852	0.2628369	0.2742434	0.1933144	2.569553	2.046372	2.374505	1.439312	0.1030174	0.07685522	0.1096046	0.05538891	0.5483908	0.2622143	0.4954838	0.3264999	0.04939136	0.08855471	0.1244705	0.05445823
181.469	0	0.2157283	0.1258851	0.07547967	0.07159017	1.305557	1.505292	0.5151559	0.1749744	0.1730131	0.2037913	0.1509561	0.1696658	0.190877	0.1678613	0.2153768	0.2306689	0.3194411	0.309811	0.4432434	0.3495382	0.9170453	1.158649	2.074796	2.043913
181.469	0	0.04410395	0.05292867	0.04214916	0.05017443	0.05105051	0.08319565	0.1332935	0.1148372	0.05754041	0.05923025	0.05789921	0.05128749	0.1215684	0.1075213	0.06799516	0.04118108	0.05365265	0.04864754	0.04176019	0.02582152	0.05183468	0.04735212	0.06255373	0.05961521
181.529	0	0.05968628	0.05582714	0.04484116	0.04276754	0.02198337	0.02132539	0.0226804	0.02044606	0.05028219	0.05096376	0.04390681	0.04368007	0.02235095	0.02156097	0.0212861	0.01860825	0.05192588	0.0530317	0.05032098	0.03422899	0.02234897	0.02280748	0.02077751	0.01544211
181.530	0	0.4947734	0.4233984	2.364894	2.095609	0.2800644	0.2538895	0.2934154	0.1824961	2.550173	2.04971	2.432431	1.405411	0.08516918	0.07705098	0.09715002	0.06636849	0.5068903	0.3041028	0.4513125	0.2756423	0.04306057	0.07320303	0.08666124	0.05534385
181.531	0	0.1813088	0.1501691	0.0818793	0.07376638	1.303048	1.560394	0.477283	0.1248569	0.160294	0.2316489	0.1313051	0.164138	0.1591391	0.1588096	0.217851	0.2277667	0.2529609	0.2930024	0.4555204	0.3430968	0.8406753	1.144897	2.089222	2.058714
181.532	0	0.0451134	0.04676571	0.04806031	0.05574478	0.06248147	0.1134034	0.1961873	0.1701884	0.08914404	0.07831823	0.07831892	0.06418411	0.1865897	0.1570677	0.09728675	0.05006722	0.05498008	0.03782597	0.03640652	0.03132557	0.07505459	0.06077105	0.08041911	0.08333676
181.629	0	0.03813917	0.03475136	0.02487328	0.02478125	0.0192349	0.01857149	0.01999062	0.01811192	0.03062869	0.03188014	0.02568155	0.02706107	0.01928434	0.01869554	0.01840357	0.01625543	0.03124854	0.03261938	0.03044812	0.01864443	0.01890791	0.01893359	0.01716869	0.01256909
181.630	0	0.4353727	0.3703187	2.31948	2.026916	0.2836593	0.2521956	0.281914	0.1971104	2.600693	2.022537	2.399217	1.414877	0.08252169	0.06728195	0.09595868	0.06885131	0.4430935	0.3187265	0.3795583	0.2842556	0.04916924	0.06300385	0.08473589	0.05305378
181.631	0	0.1837585	0.1537182	0.05983129	0.1111416	1.295582	1.582738	0.4298413	0.06964816	0.17073	0.2419243	0.1367447	0.1451851	0.1800767	0.1266735	0.2348681	0.229777	0.2248841	0.2907792	0.4549528	0.3392781	0.7919676	1.074599	2.018085	1.991148
181.632	0	0.05177709	0.05093889	0.05038411	0.05767229	0.06567399	0.109413	0.1662536	0.1354262	0.0758945	0.07053031	0.07065563	0.05251092	0.1524625	0.1526231	0.1094262	0.05136305	0.05195531	0.03911671	0.04545999	0.0376007	0.08080039	0.06877735	0.09046702	0.08407408
181.729	0	0.01388592	0.01089919	0.003011483	0.005179905	0.002747708	0.002975145	0.002433167	0.001921892	0.008200993	0.008568772	0.005996359	0.006734883	0.00177532	0.001522336	0.001355234	0.001416864	0.007890048	0.009258866	0.008020332	0.001408412	0.001778706	0.002131322	0.002700131	0.002243074
181.730	0	0.390847	0.3454303	2.258633	1.941933	0.2858367	0.248504	0.2827037	0.2015547	2.629569	1.941494	2.313105	1.432648	0.08973712	0.06075664	0.09815061	0.07921166	0.3808715	0.3356948	0.3192023	0.3260459	0.06339648	0.06504564	0.1139773	0.05585144
181.731	0	0.1753332	0.1377575	0.06523267	0.1137724	1.299324	1.603749	0.4036232	0.1111697	0.1931224	0.2359133	0.1379634	0.1225654	0.1903533	0.08427178	0.2275341	0.2101127	0.2131504	0.2871173	0.4649176	0.3499227	0.7833553	1.089834	2.078734	2.036427
181.732	0	0.05193349	0.05052138	0.0524389	0.0413657	0.04502369	0.1024605	0.1726738	0.1409903	0.08644752	0.05148409	0.06141354	0.06981639	0.1595762	0.1494591	0.09546985	0.02498776	0.038123	0.04528243	0.03954072	0.03228754	0.06643146	0.03243808	0.08540406	0.08982925
181.829	0	0.01450514	0.01099372	0.003419438	0.004838496	0.00280111	0.002942124	0.00159081	0.001601281	0.007837082	0.007781707	0.00583853	0.00619039	0.001938993	0.002042685	0.001866627	0.001342277	0.007981979	0.008681087	0.008242486	0.001755588	0.00219418	0.002025807	0.003052431	0.002847716
181.830	0	0.3633469	0.3394689	2.297528	1.920252	0.2897516	0.2391186	0.2964477	0.2033652	2.660333	1.853945	2.305065	1.464417	0.102549	0.06335996	0.09810887	0.1013654	0.3737903	0.3478071	0.2935747	0.4142919	0.06660094	0.09413609	0.1384372	0.05433824
181.831	0	0.2185212	0.08946581	0.07344557	0.0837437	1.288887	1.588965	0.3766973	0.1320256	0.2024904	0.2305147	0.1725869	0.1028018	0.1791992	0.0944457	0.2023439	0.227793	0.2045776	0.2511283	0.432762	0.3759533	0.8108167	1.013707	2.06984	2.004413
181.832	0	0.06748552	0.06674576	0.05228162	0.0397367	0.043469	0.1047409	0.1658844	0.1367727	0.07442837	0.05344729	0.05136068	0.05528533	0.1505703	0.1414548	0.09011155	0.03108379	0.04138717	0.04177472	0.04452773	0.03913426	0.07053058	0.03358716	0.08696497	0.08459116
181.929	0	0.01394954	0.009592323	0.00343941	0.004207041	0.00211058	0.001990351	0.001488038	0.00122075	0.006580729	0.006165199	0.005245533	0.00487322	0.0009298901	0.0009267026	0.0008685394	0.00078032	0.007117737	0.006942255	0.007157059	0.002519254	0.001407269	0.001448229	0.002553627	0.002214608
181.930	0	0.3421661	0.3246321	2.325884	1.87831	0.2840705	0.2407858	0.27609	0.2429024	2.644588	1.730792	2.27596	1.525432	0.10467	0.06962506	0.081545	0.1199307	0.4210198	0.3520925	0.2911802	0.4792809	0.05248134	0.09351316	0.1262393	0.06598825
181.931	0	0.2304253	0.07945497	0.0782761	0.07832921	1.278116	1.573164	0.3645868	0.1362321	0.1862242	0.2212246	0.1755098	0.08362221	0.1668217	0.1246019	0.197331	0.2093202	0.187589	0.2397318	0.4051805	0.365967	0.8441389	0.9860687	2.107391	2.006926
181.932	0	0.07922064	0.05657087	0.03320091	0.03098561	0.05879968	0.1044948	0.1742944	0.1324109	0.05624138	0.03599307	0.04333765	0.04181979	0.1498435	0.1464027	0.1031183	0.0678764	0.06047196	0.04894672	0.04057437	0.04607931	0.09024861	0.07163029	0.1066363	0.09543198
182.028	0	0.01246099	0.008274814	0.004259369	0.004295592	0.002111574	0.001991017	0.0012371	0.001076141	0.005713789	0.005078519	0.004838208	0.00433955	0.0007274333	0.0006070138	0.000603857	0.0007618075	0.006254353	0.005000162	0.005751161	0.003202271	0.001348202	0.001371152	0.002458922	0.001915268
182.028	0	0.3406255	0.3121603	2.291012	1.821628	0.2945524	0.2564703	0.2655897	0.2637983	2.640995	1.615553	2.175461	1.522726	0.1139415	0.08700238	0.0933782	0.1146426	0.4738034	0.3539082	0.3434802	0.4613127	0.06917641	0.1114087	0.1275867	0.07165643
182.029	0	0.1987918	0.1035105	0.0804239	0.06650181	1.250928	1.547675	0.3380726	0.148142	0.1341477	0.2250342	0.1703082	0.08370153	0.1562271	0.1710212	0.2432434	0.1857479	0.1807401	0.2298134	0.4271665	0.3651237	0.9005588	0.9499456	2.161793	1.990379
182.029	0	0.06334854	0.0438846	0.02687229	0.03147173	0.06581801	0.07429152	0.1217024	0.0937356	0.04509387	0.03448004	0.03445314	0.03568269	0.1015819	0.1002805	0.07908807	0.06535555	0.04623874	0.04049788	0.03605681	0.03551577	0.07395465	0.07365473	0.0769374	0.05833052
182.129	0	0.01154333	0.00754649	0.005037762	0.004509356	0.00190843	0.002186235	0.0008496865	0.0009074537	0.005132923	0.004381871	0.004281278	0.004219054	0.0005333542	0.000329303	0.0003439475	0.0005256736	0.005975671	0.003560095	0.005059726	0.003503928	0.001183268	0.001169147	0.002167683	0.001817657
182.130	0	0.3420918	0.3261226	2.249804	1.776382	0.3043348	0.2537582	0.2562428	0.2611466	2.652555	1.507534	2.071567	1.50421	0.1231575	0.08008824	0.09225245	0.1025236	0.4858279	0.343251	0.4008052	0.4126969	0.07082914	0.1116339	0.1329464	0.09395077
182.131	0	0.1555738	0.1115446	0.09699036	0.05079038	1.229079	1.493873	0.3071301	0.1675882	0.1066598	0.2314283	0.1618236	0.06990101	0.1426127	0.1701879	0.2513282	0.1467992	0.1862224	0.2369838	0.4161088	0.3468966	0.9163861	0.8839255	2.077296	1.932978
182.132	0	0.01703537	0.0143346	0.0106353	0.011885	0.02273823	0.0235146	0.05915446	0.04267762	0.01909764	0.01142318	0.01225325	0.01386899	0.0442138	0.0363553	0.02763777	0.02623959	0.01567615	0.01391526	0.0131179	0.01207163	0.02362855	0.02502366	0.02303502	0.01858681
182.229	0	0.01288148	0.008528115	0.006116493	0.004973243	0.001888397	0.002114424	0.000982559	0.001004126	0.004787778	0.003579747	0.004055227	0.004350496	0.0005753519	0.000341683	0.0005342379	0.0004648839	0.00696311	0.002581935	0.005447036	0.004072654	0.001393972	0.001272123	0.00219272	0.001856698
182.230	0	0.3987109	0.3708242	2.271126	1.840853	0.2976287	0.2527471	0.2727544	0.231949	2.706897	1.462681	2.032034	1.485071	0.1124882	0.07168704	0.09161322	0.09597415	0.4865534	0.3614192	0.4417468	0.3390149	0.06687865	0.09899248	0.1207656	0.09322909
182.231	0	0.1318313	0.09706393	0.1236853	0.0846406	1.255303	1.49354	0.2971786	0.1927458	0.1186868	0.2452447	0.1571203	0.06225076	0.1396586	0.1733406	0.2361516	0.1290082	0.2051101	0.2476043	0.4075761	0.351243	0.9983805	0.9246243	2.202289	1.968533
182.232	0	0.02848578	0.02538248	0.01958036	0.02354782	0.03840065	0.04199481	0.07486311	0.05870597	0.02381843	0.0244609	0.01706002	0.01798666	0.06104161	0.0371359	0.0485132	0.03993525	0.02546092	0.02251016	0.02216066	0.02017301	0.04133839	0.04442022	0.04087864	0.02888375
182.329	0	0.01326898	0.00867995	0.006654275	0.005246218	0.001750356	0.002110763	0.001142521	0.00101085	0.00431862	0.00274945	0.003739129	0.004301151	0.0007411323	0.0006264442	0.0006941899	0.0005227018	0.007295442	0.001526693	0.00563268	0.004027385	0.001577566	0.001364811	0.002379098	0.00184794
182.331	0	0.4622817	0.4355049	2.247399	1.926091	0.2884296	0.2277605	0.2392578	0.2051606	2.728764	1.455395	2.012846	1.431399	0.09504883	0.09469651	0.09698136	0.08777513	0.5070624	0.3917631	0.442183	0.2282693	0.07037261	0.09322923	0.1022239	0.06581359
182.331	0	0.09667981	0.07691595	0.1600819	0.08162641	1.251937	1.478465	0.2930375	0.2074374	0.1338031	0.2412951	0.1485572	0.05169581	0.1378873	0.1597873	0.212967	0.1445995	0.218529	0.234472	0.40325	0.3592559	1.03807	0.9325789	2.257998	1.960712
182.332	0	0.06413849	0.05178251	0.03834734	0.03956223	0.08115759	0.08788247	0.1213116	0.1012369	0.05903248	0.04791857	0.03205389	0.02796444	0.1011013	0.07846118	0.09392497	0.07848254	0.05750146	0.0457497	0.03873797	0.03352272	0.08567593	0.09258328	0.08809344	0.06555487
182.429	0	0.01263571	0.008385562	0.006764627	0.005264691	0.002006853	0.002016602	0.00116815	0.001103682	0.003760298	0.002190536	0.003885283	0.004163271	0.0008157314	0.0006971651	0.0007292647	0.0006351199	0.006912799	0.00192259	0.005709794	0.003664983	0.001609243	0.001265161	0.002381895	0.001799024
182.430	0	0.4973204	0.4587605	2.208262	1.949329	0.2890112	0.207075	0.223662	0.2028132	2.688762	1.455528	1.993386	1.384156	0.09960604	0.0834563	0.07522131	0.06565076	0.5394461	0.4273404	0.4350741	0.1824937	0.07026394	0.08854767	0.1010389	0.06612754
182.431	0	0.07006964	0.118614	0.1573524	0.08970757	1.229114	1.433503	0.2879896	0.1896135	0.1239554	0.2317877	0.1313727	0.04359313	0.1366294	0.1722758	0.2089411	0.149614	0.2055047	0.2215326	0.3904029	0.344257	1.02918	0.9103472	2.178973	1.879006
182.432	0	0.06479497	0.04695782	0.03912062	0.05489927	0.09527572	0.1076618	0.1422382	0.1185583	0.06064189	0.06011361	0.0527335	0.04541716	0.1198817	0.1020664	0.1103333	0.08829848	0.06707206	0.04938055	0.04061391	0.0413381	0.09547493	0.09829914	0.09541593	0.07228631
182.529	0	0.01242711	0.008331352	0.006585365	0.005246826	0.001981937	0.002024608	0.00111686	0.001109828	0.003596795	0.002325786	0.003956765	0.004059306	0.0007818393	0.0008654794	0.000858083	0.0006822558	0.006393694	0.003173798	0.005882995	0.003666432	0.001633716	0.001213207	0.00228295	0.00162375
182.530	0	0.5263297	0.4492345	2.203262	1.98133	0.2879651	0.2169333	0.2334767	0.1998552	2.630268	1.532869	1.988987	1.33175	0.0944375	0.09861832	0.05782989	0.06222187	0.5654326	0.4682017	0.408597	0.2389821	0.06465072	0.08527263	0.1056455	0.06644931
182.531	0	0.07599834	0.1144278	0.1162068	0.07776078	1.195873	1.399352	0.2647674	0.168281	0.1068353	0.2230883	0.1370379	0.0474288	0.1311496	0.1749093	0.2192041	0.153211	0.1986245	0.2352033	0.3713395	0.3310531	0.9850367	0.8810239	2.084425	1.763063
182.532	0	0.07827839	0.06120758	0.05137906	0.04978113	0.1058825	0.1143923	0.1462148	0.1212373	0.07092615	0.05010207	0.04539944	0.04456354	0.1306863	0.1155948	0.1194395	0.09992993	0.06620752	0.05314543	0.04838331	0.04745532	0.1066916	0.1131821	0.1082318	0.07872104
182.629	0	0.01430323	0.009741529	0.007068611	0.0055081	0.002061151	0.002129391	0.00113986	0.001252702	0.004003908	0.003304385	0.004236194	0.003961431	0.0008923921	0.001005039	0.000892479	0.000567808	0.007128547	0.005431311	0.006949227	0.004447599	0.00173714	0.001252679	0.00239572	0.001755328
182.630	0	0.5189536	0.4216547	2.284366	2.058273	0.2873845	0.2169437	0.2395099	0.1975723	2.610242	1.67787	2.027452	1.296181	0.1023617	0.111113	0.05400597	0.05900252	0.5769475	0.4943563	0.3917383	0.2748088	0.06113906	0.1003219	0.1103013	0.06013968
182.631	0	0.1123663	0.1050896	0.1084936	0.07408783	1.178926	1.367003	0.2481821	0.1616153	0.1290137	0.2367401	0.1368952	0.06595692	0.1405778	0.1581942	0.2186706	0.1612806	0.2127581	0.2500068	0.3475789	0.3368765	1.012307	0.9349905	2.052082	1.703245
182.632	0	0.06381977	0.04988968	0.05091923	0.05214175	0.1013288	0.1165356	0.1567062	0.1300058	0.0644899	0.05243798	0.05761286	0.05448303	0.1380827	0.1291375	0.1232844	0.09789888	0.06175591	0.05017376	0.04488111	0.04424693	0.1069565	0.1143295	0.1082632	0.07535249
182.729	0	0.02736319	0.02263682	0.01874189	0.0161374	0.007505755	0.009417891	0.007328653	0.008058666	0.01340742	0.01358134	0.0147903	0.01439161	0.00746017	0.008477464	0.007706813	0.006613414	0.0192913	0.01768552	0.01805009	0.01351145	0.00843505	0.00856645	0.009780331	0.005915487
182.730	0	0.5002537	0.3939926	2.345934	2.10311	0.28976	0.2227268	0.253955	0.1904571	2.580947	1.792773	2.06453	1.232881	0.1076793	0.1109364	0.05868632	0.05394032	0.5508732	0.477365	0.3410086	0.2795114	0.06394002	0.1134765	0.09899908	0.06256013
182.731	0	0.1048613	0.06875665	0.1002344	0.05899275	1.171678	1.355218	0.2204247	0.1481215	0.1208225	0.2191899	0.1420453	0.0750257	0.1451768	0.1467876	0.2104702	0.1707015	0.2060338	0.2845182	0.339631	0.305474	0.9942995	1.045988	2.117335	1.707054
182.732	0	0.07379389	0.05095897	0.05294902	0.05059516	0.09550979	0.1184017	0.1620965	0.1274721	0.06683045	0.04706975	0.05785357	0.06018466	0.1501299	0.1407009	0.11584	0.0902349	0.06217738	0.05038022	0.04092119	0.04388271	0.1014343	0.1056557	0.1124292	0.08243743
182.848	0	0.0289429	0.02505088	0.02209432	0.01914056	0.007122066	0.00885447	0.007085495	0.007317321	0.01694743	0.01681513	0.0178067	0.01681055	0.006928023	0.007884589	0.007073039	0.006197005	0.02195213	0.02139308	0.02015162	0.01580734	0.007890693	0.008458781	0.009723582	0.005478598
182.848	0	0.4783219	0.3606607	2.343584	2.100147	0.2884244	0.2250063	0.2476867	0.220605	2.524893	1.841198	2.089281	1.185187	0.1050568	0.1008963	0.05904962	0.06058184	0.5191486	0.4435072	0.3324712	0.2463497	0.07625998	0.1168187	0.1023868	0.05512799
182.849	0	0.1058008	0.0984358	0.1066346	0.05753463	1.173621	1.351727	0.1820568	0.1281152	0.1288405	0.191387	0.1503028	0.07432894	0.147589	0.1343603	0.1900191	0.1874847	0.1974862	0.3017925	0.3331227	0.3114962	0.9936752	1.148851	2.16479	1.703912
182.849	0	0.07190525	0.06018578	0.04510604	0.03190709	0.06352124	0.1013274	0.1495715	0.1144479	0.0682164	0.0435758	0.04777871	0.05577891	0.1327418	0.1276639	0.0729837	0.05804263	0.04381845	0.05752355	0.05193707	0.03604818	0.06827127	0.07019224	0.09519554	0.08075503
182.929	0	0.02936172	0.0263058	0.02407356	0.02107536	0.009630126	0.008642602	0.008955548	0.007952047	0.01977154	0.01924789	0.01959419	0.01858432	0.008670471	0.008722172	0.008221695	0.007181938	0.02311987	0.02338538	0.02123481	0.0167266	0.008569362	0.008005534	0.009831112	0.006989364
182.930	0	0.4320998	0.3573219	2.321544	2.099816	0.2848958	0.2324872	0.2742984	0.2231031	2.507745	1.858455	2.171569	1.141034	0.1019429	0.1051808	0.08281359	0.06702976	0.489897	0.3967873	0.3768463	0.2450609	0.0799859	0.1105411	0.1151194	0.04514435
182.931	0	0.1099786	0.1208713	0.09488706	0.07312039	1.172385	1.344447	0.1670737	0.09585039	0.1320207	0.1648782	0.1455525	0.07419849	0.1406769	0.1351587	0.1600572	0.2031532	0.2112777	0.3330186	0.3322647	0.3003282	1.007516	1.250991	2.206603	1.702886
182.932	0	0.06636739	0.06076399	0.06295928	0.02689885	0.05078491	0.07554608	0.1434928	0.1002323	0.06493983	0.03367552	0.07006485	0.07616152	0.129971	0.1086228	0.0477984	0.05591862	0.06892728	0.07146808	0.04953476	0.03582996	0.05112667	0.05897584	0.07172198	0.06999286
183.029	0	0.0461218	0.04328491	0.04148749	0.03754518	0.01792338	0.01634496	0.01679981	0.01551913	0.03733401	0.036018	0.03655584	0.03397924	0.0162101	0.01626771	0.01605732	0.01369446	0.04000835	0.03996633	0.03672708	0.02998478	0.0165705	0.01593067	0.01680834	0.01318188
183.030	0	0.3722451	0.3707841	2.355532	2.08313	0.2972232	0.2312857	0.2759846	0.1911583	2.562989	1.901212	2.177499	1.096434	0.09600662	0.101847	0.06977558	0.06682591	0.446579	0.3574931	0.4281355	0.2263586	0.07862359	0.1108822	0.1416725	0.04721682
183.031	0	0.1066366	0.152449	0.1083858	0.08338449	1.174336	1.346757	0.1861106	0.07660609	0.1372801	0.1638209	0.1480765	0.09104767	0.1518886	0.1435655	0.1583156	0.2213145	0.2201426	0.3352257	0.3572344	0.3081627	1.034536	1.342962	2.247478	1.730975
183.032	0	0.05913737	0.05750669	0.0735321	0.04042464	0.0695222	0.06570803	0.1351393	0.09819269	0.06754895	0.04211581	0.06667355	0.06111036	0.122849	0.09466637	0.06573345	0.07228928	0.07443199	0.06289752	0.04003411	0.05174387	0.0673549	0.07752759	0.06401102	0.05905634
183.129	0	0.06990151	0.06685451	0.06482769	0.05939963	0.03111517	0.02944562	0.03027428	0.02770976	0.06104597	0.05853513	0.05905218	0.0541107	0.02970929	0.02945894	0.02927695	0.02468608	0.06317663	0.06259153	0.05878685	0.0477539	0.03072609	0.02998046	0.0292196	0.02420808
183.130	0	0.3174968	0.393519	2.399302	2.066597	0.317382	0.2370251	0.2728983	0.1627329	2.620832	1.893771	2.180836	1.072488	0.08515889	0.09213368	0.08446959	0.05843598	0.4250086	0.3833165	0.4484063	0.1920888	0.07282143	0.1132197	0.1407982	0.04521922
183.131	0	0.1043634	0.1554979	0.1241514	0.0784357	1.172798	1.36657	0.2157442	0.07262141	0.1462284	0.1859713	0.1345059	0.09961058	0.1920783	0.1682048	0.1899427	0.2407671	0.2468177	0.346407	0.3671229	0.3207723	1.074334	1.471013	2.330164	1.824814
183.132	0	0.04953311	0.0483858	0.0377336	0.04633862	0.08084571	0.08896045	0.1524404	0.1179816	0.04718936	0.04634697	0.03689952	0.03379354	0.1324199	0.116098	0.08606354	0.08097757	0.08089511	0.05443371	0.04306016	0.0486965	0.08239101	0.09049202	0.08719055	0.07306872
183.229	0	0.06325961	0.06014544	0.05789345	0.05329758	0.02686661	0.02475915	0.02590531	0.02355962	0.05412997	0.0507963	0.0518254	0.04740254	0.02516871	0.02544605	0.02535562	0.02150642	0.05680122	0.0558314	0.05212684	0.04269947	0.02812501	0.02741624	0.02579436	0.02253846
183.230	0	0.2826277	0.4217218	2.390099	2.024116	0.3092822	0.2304971	0.2591742	0.1346947	2.680992	1.841985	2.211325	1.034576	0.07061055	0.07823734	0.09082867	0.0623904	0.4517651	0.4101256	0.439898	0.1905298	0.07617643	0.1106394	0.1375142	0.05517845
183.231	0	0.1418661	0.1105596	0.0988615	0.07377779	1.175663	1.339644	0.2400281	0.09880516	0.1495344	0.198889	0.1305956	0.09978122	0.2165133	0.1700639	0.2245259	0.2446122	0.2744966	0.3321196	0.3610477	0.3061765	1.054147	1.470057	2.275342	1.811943
183.232	0	0.04625152	0.04458391	0.03741123	0.03447361	0.05645259	0.06112948	0.1049845	0.08264247	0.04567372	0.04242575	0.03691054	0.03627857	0.08264899	0.07215958	0.06426271	0.05667964	0.04442642	0.04356055	0.04213963	0.0339705	0.05501943	0.06129529	0.06077946	0.04299174
183.348	0	0.0281199	0.02536825	0.02340574	0.02124187	0.01438048	0.01262416	0.01406943	0.01252183	0.02279509	0.01921259	0.01997093	0.01881786	0.01340819	0.0136563	0.01330737	0.01116588	0.02265657	0.02133411	0.02012023	0.01589866	0.01485818	0.0147759	0.01262344	0.01130151
183.348	0	0.2745713	0.4514706	2.387452	1.955307	0.3083941	0.2149477	0.2562337	0.141007	2.710624	1.743099	2.215833	1.009051	0.06279399	0.07183437	0.0810906	0.06714546	0.5047214	0.4375192	0.3975753	0.2128687	0.07778547	0.1122235	0.1069502	0.05096616
183.349	0	0.1611606	0.06478273	0.08862701	0.07405857	1.165762	1.3109	0.2519121	0.1143857	0.1581076	0.2163898	0.1437448	0.1002309	0.2255205	0.1926691	0.2250393	0.2284117	0.3083125	0.3363623	0.3701417	0.2937831	1.038688	1.407566	2.162623	1.797896
183.349	0	0.02284651	0.01851827	0.01642742	0.0136502	0.0276985	0.02696985	0.06611267	0.0479079	0.02451677	0.01873642	0.0140034	0.01729453	0.0531831	0.03797032	0.03585008	0.030894	0.02026587	0.01680119	0.01654066	0.015714	0.02778043	0.02876759	0.02838923	0.02140158
183.458	0	0.01168867	0.008747292	0.006576682	0.006169029	0.00205508	0.001870491	0.0009521721	0.0006899272	0.008766504	0.005646317	0.004588183	0.004600083	0.000569327	0.0004547484	0.0004754267	0.0004310466	0.006878854	0.004737495	0.006066865	0.00435863	0.001203624	0.001771584	0.002299778	0.001666555
183.458	0	0.3406862	0.527794	2.412908	1.92309	0.3110748	0.2265438	0.2670876	0.1607079	2.776211	1.7298	2.211362	1.000097	0.07404418	0.1060492	0.08344707	0.06701907	0.5484353	0.5019502	0.325457	0.236516	0.07756643	0.1222535	0.09598199	0.03931963
183.459	0	0.1673203	0.07402138	0.06042847	0.09347825	1.183993	1.274177	0.2839229	0.1492374	0.1916843	0.2221745	0.1602125	0.1301619	0.2381557	0.2012303	0.2096939	0.2209968	0.3563113	0.3476236	0.3643096	0.2892376	1.032316	1.3512	2.07116	1.801198
183.459	0	0.01149088	0.009766722	0.009070793	0.01144194	0.01341411	0.01749066	0.0559615	0.03991211	0.01544065	0.01001246	0.0107769	0.01148807	0.03985946	0.03064757	0.01700545	0.02113824	0.009108598	0.009826111	0.008901284	0.006942622	0.01369336	0.01709375	0.01784297	0.01209449
183.568	0	0.01295146	0.009232617	0.005813438	0.005649619	0.00215218	0.001984511	0.00105995	0.0008855753	0.00911414	0.005730033	0.004050256	0.004164185	0.0009060354	0.0005607039	0.000387369	0.0006430912	0.007423216	0.004157774	0.00636531	0.005091636	0.001424642	0.001749814	0.002264209	0.001775572
183.568	0	0.4257856	0.6200721	2.476385	1.937958	0.3290871	0.2228138	0.2699489	0.1535413	2.888532	1.703236	2.214863	0.9832747	0.08968701	0.122313	0.08143815	0.06017454	0.5852295	0.5804782	0.2712743	0.2828538	0.08404788	0.1315237	0.08924395	0.0452851
183.569	0	0.1657707	0.08389315	0.08457691	0.1099673	1.158704	1.248094	0.3032698	0.1793814	0.1995961	0.2098788	0.1532136	0.1529484	0.2378398	0.1830215	0.2465593	0.2154968	0.4070472	0.3385475	0.3827564	0.2828522	1.066314	1.304882	1.987351	1.806854
183.569	0	0.05197348	0.0404401	0.02502448	0.02113753	0.04211552	0.05551381	0.1028373	0.07828922	0.03734096	0.02525334	0.0279323	0.03084276	0.08232532	0.07444159	0.05057053	0.0577905	0.04084202	0.04512466	0.03921185	0.02381222	0.05251534	0.05772208	0.06873239	0.052142
183.668	0	0.01182315	0.00882162	0.005367083	0.005214182	0.002158835	0.002131469	0.001197013	0.001109395	0.009136512	0.005351345	0.00442443	0.003953287	0.000999674	0.0009835047	0.0006577209	0.0005772664	0.006715734	0.003993637	0.006257769	0.005265003	0.001575757	0.001934432	0.002291084	0.001905072
183.668	0	0.4952457	0.6832273	2.441915	1.911733	0.3376415	0.2258634	0.2725711	0.1463277	2.873284	1.611769	2.134929	0.9368426	0.1010863	0.1440577	0.06683268	0.07584915	0.5736246	0.6416394	0.2280728	0.2935328	0.08467556	0.1231001	0.1019861	0.04349139
183.669	0	0.1722337	0.07914822	0.09564609	0.1000354	1.138632	1.243594	0.3001743	0.1943437	0.1991978	0.2031372	0.1534003	0.1623373	0.2406112	0.1556965	0.2785316	0.2291964	0.4507111	0.3277609	0.4070989	0.2954929	1.103715	1.240156	1.93233	1.833807
183.669	0	0.05575987	0.04137349	0.02709719	0.02498988	0.05993499	0.1024796	0.160401	0.1284641	0.06342072	0.04036408	0.03329655	0.03889545	0.1445999	0.1320771	0.08262288	0.06389975	0.0479028	0.04237794	0.03233798	0.03055912	0.07385939	0.06304573	0.1003381	0.0874536
183.729	0	0.00943394	0.007375861	0.005714911	0.004566503	0.002059734	0.002113092	0.001301221	0.001094824	0.008704426	0.004848047	0.004748582	0.003520125	0.00109442	0.0011526	0.0008296446	0.0005541307	0.005344838	0.003570384	0.005619121	0.004883273	0.001577904	0.001498914	0.002250178	0.002071097
183.730	0	0.537444	0.6938946	2.345551	1.874464	0.3131951	0.2215148	0.2625635	0.1378994	2.847862	1.459942	2.031701	0.9144672	0.1069457	0.1243118	0.07275574	0.07979288	0.532143	0.6731037	0.2762573	0.2781046	0.07551445	0.1078078	0.1253565	0.04547066
183.731	0	0.1814891	0.08741502	0.08742754	0.09877906	1.128338	1.238912	0.2720187	0.2266783	0.1935123	0.2139876	0.1406041	0.161218	0.2185345	0.1746264	0.3079853	0.2230511	0.4571685	0.3011835	0.4059895	0.3132783	1.130242	1.165035	1.858094	1.820145
183.732	0	0.08273307	0.07748956	0.04557862	0.03625366	0.051849	0.129341	0.2015221	0.1644773	0.0685265	0.07787421	0.07224004	0.06341348	0.1818028	0.1709622	0.1023283	0.04280244	0.05949384	0.06677309	0.07202478	0.05502152	0.08956578	0.04898697	0.116043	0.1055195
183.829	0	0.007873934	0.006248566	0.005864338	0.004063279	0.00185876	0.002143627	0.001292074	0.001105876	0.00797516	0.004285249	0.00452806	0.003226451	0.001102111	0.001150149	0.0008488533	0.0004517293	0.004122819	0.003380745	0.005211314	0.004179867	0.001547759	0.001310839	0.002184131	0.002021749
183.830	0	0.5875521	0.6852377	2.249418	1.853451	0.3168306	0.1953177	0.2417999	0.1401867	2.822093	1.34649	1.936307	0.8861359	0.09230686	0.105873	0.07241717	0.0681236	0.4753617	0.6695669	0.2925495	0.2451912	0.06505837	0.07722149	0.1265503	0.04708691
183.831	0	0.2078616	0.1013738	0.08035759	0.09810486	1.119146	1.245484	0.2444802	0.2103487	0.1749263	0.1990079	0.1184952	0.1531387	0.2304548	0.161628	0.3053724	0.2399929	0.4541909	0.2504902	0.3967094	0.3344826	1.154904	1.095925	1.836084	1.794526
183.832	0	0.06322691	0.06001412	0.0459158	0.04969795	0.05985339	0.1316726	0.2177456	0.1816874	0.09054439	0.06349298	0.06949913	0.07833343	0.2032864	0.1927105	0.1091759	0.02676745	0.04589182	0.0494415	0.046848	0.03543953	0.09010125	0.03832827	0.1036522	0.1079013
183.929	0	0.009185507	0.007355929	0.006153306	0.004154973	0.001971702	0.002037947	0.001684604	0.00143071	0.007778568	0.003714817	0.004334709	0.003115896	0.001426098	0.001415777	0.001004381	0.0004634357	0.004127342	0.003405853	0.006445266	0.004199096	0.001863884	0.001233561	0.00262128	0.002170245
183.930	0	0.6400552	0.7036948	2.320322	1.914069	0.3152291	0.2089776	0.2648439	0.1519389	2.885271	1.386329	1.897161	0.9087923	0.09715443	0.08566039	0.06488924	0.06533284	0.4268214	0.6264205	0.3439093	0.1962507	0.06777025	0.08430454	0.148547	0.06428246
183.931	0	0.2543044	0.1034093	0.08504134	0.1191996	1.161859	1.277151	0.2544717	0.2237958	0.1726312	0.2261225	0.1156264	0.1822076	0.2142121	0.1699641	0.2854387	0.2652732	0.4584873	0.2346634	0.4013981	0.349102	1.182738	1.023067	1.899314	1.861262
183.932	0	0.07175426	0.05517971	0.03919401	0.04501933	0.05433625	0.1696996	0.2939586	0.2498938	0.1023915	0.0606785	0.06641052	0.07817583	0.2786899	0.2537693	0.156229	0.03721162	0.03837467	0.03866261	0.04084629	0.04246242	0.1159118	0.04761742	0.1324186	0.1404414
184.029	0	0.00945654	0.007453225	0.0059161	0.004059921	0.002053061	0.001801018	0.001670398	0.001496329	0.007387847	0.003301741	0.003719303	0.002863421	0.001482782	0.001422574	0.001013343	0.0004386929	0.003586739	0.003078254	0.006878981	0.003645874	0.001912064	0.001207426	0.002623658	0.002238306
184.030	0	0.6827002	0.648735	2.323193	1.895615	0.3255012	0.2062115	0.246895	0.1694	2.8818	1.48443	1.790991	0.9039057	0.08654883	0.06927182	0.09351979	0.07465455	0.4256149	0.5337048	0.3783356	0.1826388	0.09665492	0.0814729	0.1423631	0.06519463
184.031	0	0.2413974	0.1191467	0.1197283	0.1210094	1.191464	1.272092	0.2408293	0.260645	0.1732661	0.2258094	0.132201	0.1957673	0.1952874	0.2120428	0.2780402	0.2357559	0.4311894	0.2414327	0.4178977	0.3471529	1.187778	0.9398205	1.884868	1.844747
184.032	0	0.078895	0.06086155	0.04142984	0.04107707	0.08381355	0.1772013	0.2907491	0.2518921	0.11004	0.06693742	0.05964646	0.06880523	0.2733578	0.2656796	0.1689038	0.0619072	0.04347528	0.05015286	0.05683901	0.04779446	0.1242682	0.07711714	0.158769	0.1506753
184.129	0	0.008825193	0.007320088	0.005264681	0.004011211	0.002348236	0.001576905	0.001393739	0.001383963	0.007078959	0.003261759	0.003160279	0.002710309	0.001309646	0.001247094	0.0009449991	0.000532859	0.003292128	0.002679601	0.006746907	0.003278913	0.001823786	0.001084891	0.002470787	0.002176395
184.130	0	0.6918018	0.5349192	2.282035	1.869442	0.3261464	0.2095541	0.2132082	0.1600428	2.839654	1.620641	1.70088	0.9083186	0.08555189	0.07608015	0.08113162	0.07491323	0.4294457	0.4585897	0.3594103	0.2178415	0.0862424	0.07774655	0.136326	0.06010071
184.131	0	0.218009	0.07623423	0.1438373	0.1159817	1.190628	1.274567	0.2411906	0.276465	0.1894667	0.2206633	0.1683937	0.2086301	0.2007887	0.203258	0.258946	0.2348681	0.3999776	0.2445856	0.4293288	0.344893	1.127702	0.8760985	1.846417	1.777812
184.132	0	0.09102875	0.06266618	0.0467819	0.03632849	0.1088686	0.1583612	0.24738	0.2031298	0.0923685	0.04947891	0.05535923	0.06856645	0.230984	0.2196489	0.1435981	0.07577197	0.05760254	0.04288367	0.04362141	0.05508104	0.126262	0.09942249	0.1418971	0.1351561
184.229	0	0.007970548	0.006893221	0.004182767	0.003860307	0.002271741	0.001453789	0.001134649	0.001128076	0.00685252	0.003308728	0.002813955	0.002628641	0.001158814	0.0009873906	0.0008003705	0.0006030047	0.003316506	0.002479571	0.006387873	0.003014835	0.001605746	0.001070586	0.002282176	0.001950165
184.230	0	0.6930971	0.4118476	2.232659	1.838257	0.3149697	0.2177399	0.1970139	0.1602469	2.812867	1.697374	1.672742	0.9168793	0.0856916	0.08427774	0.08525673	0.0689584	0.4508974	0.3817413	0.3397914	0.271463	0.0893486	0.06757536	0.1311624	0.05343094
184.231	0	0.1756588	0.06643536	0.1458188	0.07453251	1.181595	1.294853	0.2245341	0.2833555	0.1832258	0.2147662	0.1687962	0.2166677	0.2065798	0.1873133	0.2711217	0.2176406	0.3900364	0.2311391	0.4208426	0.3410101	1.062393	0.8219493	1.837745	1.773804
184.232	0	0.07509007	0.05570318	0.03646743	0.03185018	0.09576002	0.1253131	0.2037875	0.1528828	0.05867257	0.03888922	0.04059705	0.04965073	0.1780814	0.1719752	0.1247869	0.07856787	0.05098296	0.04606278	0.04825212	0.05002888	0.1102382	0.09880799	0.1212192	0.1036014
184.338	0	0.008393406	0.007452574	0.003306615	0.003588271	0.002103232	0.001575979	0.001266065	0.0009666438	0.006701359	0.0034116	0.003024862	0.002873834	0.001158945	0.0008482605	0.0008070598	0.0005935273	0.004113278	0.002900566	0.006804361	0.003503368	0.001649819	0.001126184	0.002268774	0.001953759
184.338	0	0.7046545	0.3555815	2.298821	1.904632	0.3154781	0.2203115	0.2179013	0.1585053	2.814712	1.760352	1.741588	0.9521325	0.08467496	0.07854214	0.06674757	0.07290022	0.5047776	0.3279073	0.3327706	0.3293011	0.07932953	0.06446123	0.105128	0.04640372
184.339	0	0.150526	0.106471	0.1346004	0.04632792	1.188324	1.361523	0.25895	0.2793842	0.1634062	0.2157966	0.1375965	0.2021662	0.196088	0.1602053	0.2396209	0.2276908	0.3723697	0.2127886	0.4105703	0.353022	1.049579	0.7702885	1.934903	1.864237
184.339	0	0.06372939	0.03211233	0.02395424	0.04515577	0.08299631	0.1127056	0.2058993	0.1445103	0.0545074	0.03951766	0.04367334	0.02986335	0.180842	0.1512702	0.1154202	0.07359825	0.04722762	0.03946989	0.03329788	0.04282609	0.1063102	0.09310365	0.1073024	0.1009555
184.448	0	0.007765658	0.007022781	0.003361283	0.003473977	0.00204275	0.00172199	0.001194808	0.0008288654	0.006366426	0.003904306	0.00347039	0.003295899	0.0008820613	0.0006016538	0.0006439746	0.0007136777	0.004210929	0.002971441	0.006213409	0.003909827	0.001577562	0.001167878	0.002283489	0.001944343
184.448	0	0.6753737	0.310257	2.339064	1.913701	0.3051314	0.2378063	0.2272358	0.1718379	2.84145	1.765716	1.812266	1.012522	0.1165253	0.07786161	0.06030073	0.08474952	0.5210171	0.3485703	0.3206966	0.386179	0.05769739	0.06768936	0.109851	0.05522602
184.449	0	0.10914	0.1078558	0.1269908	0.08271035	1.200988	1.392242	0.277041	0.2515535	0.1484588	0.1940857	0.1114087	0.1880134	0.186043	0.152586	0.2094087	0.2524237	0.3304406	0.2040816	0.410173	0.3633341	0.9831236	0.7264214	2.007245	1.934068
184.449	0	0.06538874	0.0547978	0.05104211	0.03987374	0.06515579	0.0653294	0.1749265	0.1157208	0.052162	0.03229373	0.05137745	0.03670889	0.1406126	0.09554834	0.08714693	0.07709275	0.05210929	0.04111435	0.04942003	0.03647321	0.09894058	0.07616642	0.08292379	0.06959476
184.558	0	0.006633222	0.006217636	0.003882528	0.003475873	0.002063279	0.002040243	0.001226279	0.0006470718	0.006135555	0.004724781	0.003842615	0.003451101	0.0007893814	0.0005210512	0.0007823131	0.0007926236	0.003925033	0.002799919	0.005213629	0.004087382	0.001487771	0.001186292	0.002417456	0.002016322
184.558	0	0.6183811	0.3349791	2.323198	1.873444	0.3013497	0.2365741	0.2315973	0.1797489	2.793749	1.744418	1.851536	1.040251	0.1202042	0.07850021	0.06226886	0.09173537	0.4917159	0.3923881	0.3152643	0.4136349	0.06750181	0.06744133	0.1063294	0.04157723
184.559	0	0.1046558	0.118119	0.118502	0.1085285	1.224637	1.425612	0.3117641	0.2077669	0.1648014	0.1835458	0.1563802	0.1811196	0.1759777	0.1690708	0.2134335	0.2480216	0.2867947	0.2035861	0.4250901	0.3394718	0.9175974	0.7110009	2.023782	1.947799
184.559	0	0.04948276	0.03625151	0.03688809	0.03758274	0.08458639	0.09405334	0.1417503	0.1118028	0.04466555	0.03644776	0.03089614	0.03159157	0.1152269	0.08222503	0.1089056	0.08453306	0.04177013	0.03722485	0.03578586	0.03371661	0.09379427	0.1036744	0.09429461	0.06167783
184.638	0	0.005447495	0.005122551	0.00453431	0.003434182	0.002257748	0.002124093	0.001308953	0.0007312427	0.005999798	0.005298537	0.004030395	0.003481883	0.0009225957	0.0008155841	0.0008794446	0.0009531937	0.003647514	0.002533914	0.004242391	0.003708929	0.001467001	0.001179864	0.002477651	0.001930874
184.638	0	0.5979728	0.3634352	2.283766	1.797144	0.3110146	0.2214113	0.2300706	0.1761647	2.717937	1.677355	1.857661	1.010625	0.1184415	0.1017422	0.07154455	0.1145215	0.4334997	0.4290625	0.3389337	0.4174102	0.07670827	0.07903112	0.1098778	0.03463726
184.639	0	0.121725	0.1260375	0.1025582	0.1073984	1.234415	1.449203	0.3170104	0.1444626	0.1707747	0.2037632	0.1747354	0.1670664	0.1851477	0.1828383	0.2163524	0.2357836	0.2781221	0.1980405	0.4403425	0.3188447	0.8500967	0.7219973	2.061263	1.959899
184.639	0	0.08153177	0.0616496	0.03971106	0.04602639	0.1100866	0.1170398	0.1572675	0.128507	0.06920776	0.05020742	0.03846685	0.03216738	0.1398641	0.1095451	0.130364	0.1055825	0.06592329	0.04849164	0.03338693	0.04261997	0.1183104	0.1242711	0.1159204	0.08554216
184.729	0	0.006530245	0.00569716	0.005003073	0.003850302	0.002213431	0.002311785	0.001503371	0.0007937812	0.006218757	0.005742145	0.004529442	0.003374483	0.0008939783	0.0008462255	0.0009086833	0.000960376	0.004321399	0.002438618	0.004505267	0.004051158	0.001434627	0.00128083	0.002587482	0.001896056
184.730	0	0.6167402	0.363925	2.328566	1.815535	0.3090264	0.2357293	0.2249361	0.1552887	2.714173	1.68686	1.943203	0.9787243	0.07902081	0.1126995	0.08732858	0.1241984	0.3598731	0.4937416	0.3773537	0.426256	0.05423156	0.08440226	0.1066644	0.06070241
184.731	0	0.139001	0.09351141	0.1159186	0.09400475	1.235635	1.435149	0.3709565	0.1324138	0.1594981	0.1900071	0.1791692	0.1523075	0.1772851	0.1805716	0.2006069	0.22976	0.2826246	0.1998786	0.4304399	0.3303612	0.7931109	0.779533	2.126534	1.985804
184.732	0	0.07272777	0.06856598	0.05888463	0.04179442	0.1246907	0.1294927	0.1968172	0.1478765	0.08404242	0.05897096	0.06866368	0.05252623	0.1760951	0.1297473	0.1466381	0.1273079	0.08898398	0.06176723	0.04214581	0.05797624	0.1349644	0.1518737	0.1198599	0.1073865
184.829	0	0.006834601	0.005771058	0.005141406	0.004182163	0.002209886	0.002437658	0.001759739	0.001101365	0.006215764	0.005730808	0.004495575	0.003354554	0.001113341	0.0007704555	0.0009143901	0.001055479	0.00442407	0.001924133	0.004356265	0.004113194	0.001519804	0.001513618	0.002537673	0.001953035
184.830	0	0.6295163	0.3455358	2.376624	1.811769	0.3051954	0.2324655	0.2438498	0.1404648	2.719826	1.698848	2.031855	0.9578564	0.06578936	0.1096786	0.1095979	0.1210701	0.2780344	0.5403082	0.4021904	0.4049717	0.05176634	0.07412875	0.08104329	0.06784849
184.831	0	0.1663816	0.07802069	0.112257	0.05933358	1.248842	1.421148	0.3872677	0.1698142	0.1393314	0.1903828	0.1632039	0.1468221	0.1721169	0.1691146	0.1909822	0.2326535	0.2744981	0.2020534	0.3970157	0.3434316	0.7571635	0.8124082	2.163249	1.987653
184.832	0	0.07616136	0.0484998	0.0577932	0.04703215	0.141111	0.1399033	0.2552706	0.1949756	0.08778305	0.05576609	0.07683357	0.06443588	0.2212332	0.145298	0.1517075	0.1479778	0.1016685	0.07380919	0.05638147	0.07405258	0.1573154	0.1804413	0.1309965	0.1118683
184.929	0	0.006198577	0.005082746	0.0046213	0.004185905	0.001892486	0.002312073	0.001707617	0.001094073	0.006032041	0.005161678	0.004149868	0.003239	0.001046879	0.0009237205	0.0007168811	0.0008340673	0.003640186	0.00179025	0.004279174	0.003582921	0.001328631	0.001272405	0.002298524	0.001878881
184.930	0	0.6499867	0.3678034	2.317614	1.756473	0.3037883	0.2479266	0.2418673	0.1441285	2.71393	1.70261	2.030177	0.9363328	0.07503863	0.1367921	0.1283861	0.1156447	0.1671396	0.5651456	0.4251934	0.3817916	0.04961952	0.08900075	0.0950387	0.06102782
184.931	0	0.1657619	0.108774	0.1250235	0.04811127	1.234873	1.38992	0.3844232	0.1631182	0.1341495	0.1998204	0.1533171	0.1351916	0.1695058	0.1427512	0.1837795	0.2305775	0.2708321	0.2029033	0.3722174	0.339345	0.7449877	0.7768457	2.076437	1.916133
184.932	0	0.05812845	0.04936533	0.04880603	0.03784251	0.09900691	0.1168	0.2335414	0.1775393	0.09308974	0.06305277	0.06795451	0.06197091	0.2237467	0.1399072	0.1002521	0.1108153	0.06125579	0.0552036	0.04670757	0.06903828	0.1087212	0.1358058	0.1025901	0.1075848
185.029	0	0.005414135	0.004530246	0.003652784	0.004068208	0.00185939	0.00212272	0.001483378	0.001047015	0.005810841	0.004343122	0.004260642	0.003411109	0.000906352	0.0008584878	0.0004916623	0.000688706	0.00304592	0.002155567	0.004185908	0.002945089	0.001111255	0.0009881592	0.00197429	0.001878785
185.030	0	0.6692603	0.3719316	2.227307	1.64019	0.2959123	0.2272467	0.2410614	0.1436908	2.662309	1.638823	1.956032	0.909792	0.06474027	0.1026801	0.1325731	0.1008069	0.1480364	0.5264098	0.4044196	0.3493529	0.03675826	0.08230597	0.08485357	0.05698968
185.031	0	0.1371043	0.1020199	0.0910072	0.06301171	1.200498	1.345809	0.3840553	0.163509	0.1189307	0.2214646	0.1804218	0.1164896	0.1675426	0.1111062	0.1939079	0.208132	0.2681089	0.1993582	0.3504395	0.2982026	0.7374233	0.7207157	1.961887	1.831866
185.032	0	0.05493516	0.04649181	0.06224645	0.05219917	0.06382529	0.09791261	0.1822361	0.1518076	0.09134466	0.07724467	0.07823247	0.07184878	0.1739991	0.1370445	0.05474843	0.07686217	0.04266251	0.0594459	0.03824083	0.04636654	0.07260288	0.09173332	0.07165327	0.07776105
185.129	0	0.005874993	0.004900464	0.00283888	0.004363907	0.001951244	0.002059843	0.001681541	0.001169919	0.005880582	0.004004568	0.00485246	0.003805162	0.001017112	0.0007277236	0.0005196511	0.0007032487	0.003213214	0.003230978	0.004921692	0.002994026	0.0009816993	0.0008401124	0.002028622	0.001889917
185.130	0	0.718277	0.4018045	2.234156	1.623396	0.3051053	0.2116382	0.2417157	0.1392667	2.707831	1.600531	1.931285	0.9076614	0.08099228	0.08447613	0.1167164	0.09478869	0.2258163	0.5152495	0.3810719	0.366074	0.0523669	0.07797958	0.07691688	0.07491851
185.131	0	0.08406924	0.06566755	0.07576753	0.06453878	1.170258	1.31618	0.4207575	0.167971	0.1196184	0.212409	0.1921561	0.09658614	0.1587983	0.0976935	0.2004432	0.2123957	0.283527	0.1863384	0.3473275	0.2802483	0.7420542	0.6952101	1.904573	1.790285
185.132	0	0.05505943	0.04640497	0.06038516	0.05102539	0.04730136	0.1016019	0.1832776	0.1423837	0.09296639	0.05895767	0.07072629	0.07174379	0.1725608	0.1348436	0.04836708	0.0596172	0.04645328	0.05265799	0.0377156	0.03355934	0.04913355	0.0568135	0.07663267	0.08361975
185.229	0	0.00678576	0.005746672	0.002727897	0.004623294	0.001938926	0.001842915	0.001653414	0.001061301	0.005967194	0.003794728	0.005723166	0.003955845	0.0009063843	0.0006752733	0.0005782587	0.0006708973	0.003416137	0.004481519	0.005670523	0.003542212	0.0009103816	0.0008779922	0.001967997	0.001835843
185.230	0	0.724702	0.4203641	2.268772	1.684131	0.3209824	0.218785	0.2416198	0.1438347	2.786986	1.606574	1.938491	0.9332148	0.0525195	0.06612113	0.1093614	0.09513092	0.307783	0.5306846	0.361305	0.3837266	0.05990256	0.08372321	0.09771144	0.09290139
185.231	0	0.04735273	0.07733374	0.07073989	0.06874961	1.137048	1.299515	0.4226626	0.184048	0.1248114	0.227553	0.1926206	0.09500638	0.1599829	0.08441549	0.1892668	0.2259018	0.2859356	0.1844669	0.3265165	0.2933784	0.7266043	0.6801666	1.820682	1.716874
185.232	0	0.05719327	0.04987482	0.05811813	0.04514174	0.05809105	0.09465728	0.177044	0.1399508	0.07587461	0.04605976	0.06006857	0.06497885	0.1631606	0.1258785	0.06967491	0.06394277	0.06745708	0.06152858	0.04331247	0.03399355	0.07326785	0.07050297	0.07033749	0.07892269
185.329	0	0.01383566	0.01288555	0.008937996	0.01001097	0.007383579	0.00724842	0.006653386	0.006119573	0.01139522	0.009457894	0.01113054	0.009678294	0.007098085	0.006792456	0.006609344	0.005459407	0.009802877	0.01128565	0.01183568	0.009096335	0.00680652	0.006673092	0.00785648	0.006099468
185.331	0	0.7262265	0.4603411	2.300683	1.74984	0.3261396	0.2292863	0.2572303	0.1575503	2.876886	1.648189	1.921059	0.9593096	0.06533064	0.07091028	0.0994888	0.09235545	0.3822442	0.5255582	0.3161131	0.3705972	0.06441987	0.09083497	0.1108089	0.1016134
185.331	0	0.04916171	0.0713532	0.06801467	0.08534186	1.088373	1.177132	0.3491693	0.1812332	0.1357991	0.2080547	0.1539188	0.09439697	0.1292677	0.07925959	0.1645704	0.2264176	0.232991	0.1618757	0.2754473	0.3018254	0.6419258	0.5798391	1.600484	1.53088
185.332	0	0.04283684	0.04181764	0.04930742	0.04360528	0.04939769	0.05469556	0.0939082	0.07672431	0.04799963	0.04933396	0.05057367	0.04212384	0.08681014	0.07281458	0.05643558	0.0505197	0.04727888	0.03916636	0.03309419	0.02729961	0.0509752	0.05262466	0.0508119	0.04282363
185.429	0	0.01844252	0.01747484	0.01398604	0.01362452	0.01051094	0.01030066	0.009422185	0.008843227	0.01464892	0.0125201	0.01404065	0.01286976	0.009879894	0.009741532	0.009504366	0.007880735	0.01384893	0.01578019	0.01637285	0.01279649	0.009286166	0.009122855	0.01031984	0.008198249
185.430	0	0.7339038	0.4671004	2.320528	1.819887	0.3312426	0.239652	0.2408942	0.162917	2.935146	1.736684	1.841106	1.012597	0.08576378	0.06966028	0.1049418	0.0972673	0.4383836	0.472455	0.2381976	0.3238655	0.06466913	0.1019922	0.1063978	0.09978627
185.431	0	0.07205251	0.05131698	0.1037354	0.08389008	1.027657	1.051368	0.2800749	0.1739498	0.1973919	0.161508	0.1345454	0.1140594	0.1652937	0.08016157	0.169842	0.2247516	0.1974931	0.1465844	0.259839	0.2853128	0.5548051	0.5442176	1.402289	1.339403
185.432	0	0.0222056	0.02211639	0.0248726	0.01699069	0.02146817	0.02250361	0.0473635	0.03525465	0.01722952	0.02070792	0.02366873	0.02046174	0.0408456	0.03198438	0.02530966	0.02307258	0.02102448	0.02108405	0.02053991	0.01567609	0.02295943	0.02229085	0.02156145	0.01714849
185.529	0	0.03827636	0.0367206	0.03282185	0.02881305	0.01659757	0.0165886	0.01613717	0.01453259	0.03078062	0.02937506	0.03043575	0.02835322	0.01607293	0.01612988	0.01572522	0.01309722	0.0314067	0.03421432	0.03458448	0.02711778	0.01644861	0.01665091	0.01678955	0.01307635
185.530	0	0.726432	0.5037166	2.470463	2.012352	0.3173232	0.2471989	0.2257808	0.1748557	2.975201	1.833244	1.79178	1.140918	0.08268378	0.05371336	0.106025	0.07574115	0.5613995	0.423283	0.2498951	0.2658022	0.06692746	0.1025406	0.1316622	0.09684244
185.531	0	0.1398268	0.08129124	0.1222145	0.07722692	0.8298776	0.8215919	0.1762534	0.1773467	0.1835177	0.1524253	0.1118903	0.1384928	0.127888	0.08737289	0.1485406	0.1769077	0.1879715	0.1066514	0.2480573	0.2051579	0.4368382	0.440292	0.9995508	0.9267836
185.532	0	0.00182563	0.001378035	0.005445669	0.004490764	0.001911016	0.001732298	0.02033248	0.01216738	0.006672646	0.004137177	0.004599131	0.002980168	0.01521865	0.01167099	0.005476545	0.005449741	0.001461276	0.001117949	0.0006726977	0.000711516	0.002222003	0.002076762	0.001970569	0.001913399
185.629	0	0.06663367	0.0636016	0.05752995	0.05035028	0.01499772	0.01515312	0.0151414	0.01380509	0.0508026	0.05006034	0.05173175	0.04713551	0.01347896	0.01352341	0.01332137	0.01131189	0.05504351	0.05838419	0.05914958	0.04680911	0.0157647	0.01613322	0.01579174	0.01221152
185.630	0	0.7205716	0.5621368	2.689588	2.277627	0.3318085	0.2566381	0.215232	0.2059954	3.009666	1.977164	1.76279	1.293903	0.08244756	0.05370512	0.04683365	0.06550075	0.607691	0.3807943	0.3050972	0.2440634	0.06460308	0.09418872	0.1329122	0.09556333
185.631	0	0.07905104	0.06588926	0.07158082	0.04839461	0.4397901	0.4944679	0.2484098	0.1329463	0.09500578	0.1505694	0.101451	0.1070613	0.1068614	0.09136868	0.1091447	0.1553392	0.1827115	0.1199329	0.1476977	0.09526356	0.2673241	0.3406519	0.5502758	0.4328855
185.632	0	0.001611379	0.001390705	0.005902542	0.00515829	0.001796118	0.001300196	0.01472154	0.008779074	0.006682487	0.004351253	0.003925173	0.003028105	0.01135439	0.008378887	0.00413782	0.004285742	0.001459804	0.0009800198	0.000866728	0.0006529156	0.001945903	0.001946685	0.00221479	0.00135564
185.729	0	0.0766081	0.07282602	0.06564963	0.05718672	0.02164843	0.02187861	0.0222235	0.02049581	0.0547558	0.05457573	0.05645341	0.05132288	0.01990987	0.0198127	0.01939614	0.01651751	0.06165054	0.06393277	0.06569365	0.05200232	0.02338369	0.02339614	0.02265838	0.0172373
185.730	0	0.7000767	0.5664719	2.833223	2.453884	0.327134	0.2865834	0.2214206	0.209063	3.000171	2.097732	1.838965	1.380032	0.08472912	0.0684937	0.05355029	0.07486429	0.6093203	0.3787852	0.3655518	0.2254925	0.06384309	0.08281926	0.1587853	0.08482467
185.731	0	0.07118106	0.05494279	0.0379033	0.03162649	0.2722557	0.2909724	0.2255396	0.1374312	0.09197786	0.1047387	0.1065795	0.113274	0.09610377	0.07849331	0.08655224	0.1026413	0.1495269	0.09764828	0.07057359	0.05562697	0.1699813	0.2251294	0.3016114	0.2283692
185.732	0	0.00159467	0.00129816	0.00606421	0.005583745	0.001775311	0.001665257	0.01106504	0.006983244	0.00676875	0.004665041	0.004012971	0.003193978	0.008825107	0.00588601	0.003505573	0.003210371	0.001379514	0.0008787399	0.001030813	0.0006246697	0.001871881	0.001640836	0.002418425	0.0007954999
185.829	0	0.05688109	0.05274162	0.04735853	0.03924427	0.01676777	0.0165579	0.01662057	0.01562489	0.03607486	0.03709513	0.03921028	0.03564676	0.01623696	0.01618193	0.01603527	0.01333973	0.04358533	0.04379341	0.04688199	0.03715671	0.01723029	0.01702849	0.01680565	0.01282973
185.830	0	0.695679	0.5334907	2.914466	2.550446	0.3329197	0.2876573	0.243416	0.2033374	2.975376	2.181514	1.978925	1.415776	0.1047148	0.06391437	0.06606791	0.0744795	0.6039097	0.4111649	0.4078885	0.242694	0.06690006	0.07799346	0.1410674	0.07026713
185.831	0	0.07587028	0.05097064	0.03321028	0.03528154	0.2153822	0.2253857	0.1786875	0.1207799	0.08871679	0.09864638	0.1075327	0.1103157	0.08907459	0.08420174	0.09215497	0.09353758	0.1269806	0.1020814	0.08306912	0.05224716	0.1332756	0.1626316	0.2160242	0.1685455
185.832	0	0.001510071	0.00134608	0.006115151	0.00568588	0.001627899	0.002033575	0.008660181	0.006123508	0.006846321	0.004768637	0.004079154	0.003217551	0.007481309	0.004739737	0.003060583	0.002366186	0.00129741	0.001038359	0.0009337454	0.0004906174	0.001597408	0.001513107	0.002344178	0.001057596
185.929	0	0.03432996	0.03000637	0.02663185	0.01817597	0.007967983	0.008093571	0.007837686	0.006842607	0.01513345	0.01736444	0.01855652	0.01736121	0.007359184	0.007559786	0.007409948	0.006489836	0.02274657	0.02140198	0.02570334	0.0204039	0.008398214	0.008399318	0.008447825	0.006523987
185.930	0	0.7142908	0.5025572	2.976865	2.602963	0.3198379	0.2813983	0.2422788	0.1931929	2.952353	2.236492	2.123561	1.421124	0.1071302	0.06728965	0.08726198	0.07172033	0.573786	0.4595912	0.4488046	0.2452068	0.05810132	0.07334483	0.1429343	0.05233227
185.931	0	0.05824688	0.0433342	0.03263498	0.02899537	0.1589134	0.1667166	0.1265884	0.0905508	0.06713375	0.07771127	0.08491222	0.08331861	0.07330701	0.07007674	0.07288571	0.06771525	0.09230832	0.08168883	0.07407638	0.04957229	0.09032156	0.1171813	0.1658574	0.1312598
185.932	0	0.001920504	0.001385751	0.00636742	0.005723822	0.001409059	0.00267385	0.007919856	0.006181958	0.006740567	0.004963606	0.004507977	0.003460901	0.007103978	0.004942974	0.002966976	0.001858577	0.00120858	0.001089591	0.001028227	0.0004990426	0.001687182	0.001167256	0.002373997	0.001508658
186.029	0	0.04664913	0.04176953	0.03808526	0.02658791	0.01230516	0.01275913	0.01268808	0.01148543	0.02608067	0.02874363	0.0283622	0.02570523	0.01406179	0.01403577	0.01374884	0.011819	0.03435366	0.0292317	0.03566867	0.02844941	0.01211583	0.01200722	0.01153446	0.008644643
186.030	0	0.7194819	0.4649989	3.071114	2.672326	0.3361163	0.2908966	0.2694285	0.1954221	2.95254	2.308662	2.281856	1.434942	0.07962187	0.06947577	0.08131444	0.06814499	0.4994781	0.494893	0.4390265	0.2554212	0.0507878	0.06703466	0.09393361	0.05160448
186.031	0	0.03939809	0.0282774	0.02671596	0.02504782	0.1519408	0.15806	0.1178146	0.08068828	0.06480877	0.07085788	0.08288567	0.08517974	0.05667404	0.04132432	0.04390954	0.05056127	0.09629063	0.08023799	0.06612062	0.04236628	0.07058409	0.1099246	0.1600649	0.1261698
186.032	0	0.002036473	0.001352825	0.006599904	0.00587597	0.001451771	0.003363013	0.00818353	0.006554906	0.006740855	0.00512673	0.004951084	0.003451843	0.007478983	0.005908931	0.002991759	0.001571122	0.001155496	0.001325673	0.0009888512	0.0006253239	0.001797277	0.001360825	0.002461183	0.001834316
186.129	0	0.05463364	0.05037353	0.04789082	0.03486201	0.01324989	0.01349106	0.01352378	0.01202737	0.03726795	0.03965812	0.03822091	0.0323493	0.01196973	0.01177171	0.01173675	0.009873677	0.04354685	0.0386336	0.04413491	0.0350239	0.01346387	0.01377814	0.01318636	0.01015351
186.130	0	0.7438845	0.4662148	3.123638	2.698	0.323684	0.292158	0.2793801	0.2115854	2.931209	2.341188	2.387392	1.465813	0.07406176	0.08637014	0.08123669	0.07428626	0.4295437	0.5081647	0.4208175	0.2297858	0.04634386	0.06781683	0.06956949	0.05113148
186.131	0	0.02751034	0.01752867	0.02173375	0.01811907	0.1367859	0.1395433	0.1039871	0.06234959	0.05830805	0.06335087	0.0718841	0.07581157	0.04359431	0.02559075	0.02456043	0.03636048	0.08307435	0.0700666	0.0582951	0.03470363	0.05927711	0.1099676	0.1460417	0.1114493
186.132	0	0.001816208	0.001209125	0.006631044	0.005948	0.00145448	0.003914048	0.008048923	0.006267126	0.006524012	0.005048563	0.005322787	0.003516859	0.007274025	0.006399386	0.002951309	0.001351382	0.001368406	0.001185187	0.001020248	0.0006526813	0.001943466	0.001319703	0.00233606	0.001976106
186.229	0	0.04289081	0.0393946	0.03954101	0.02682982	0.01365399	0.01401777	0.01375012	0.01242548	0.03105478	0.03323564	0.03109935	0.0254281	0.01346353	0.01343119	0.01325513	0.01107802	0.03532994	0.03180845	0.03566557	0.02790853	0.0140196	0.01413015	0.01380685	0.01039871
186.230	0	0.7542113	0.4662681	3.183327	2.703209	0.3196821	0.2927319	0.2810554	0.2033779	2.948283	2.334903	2.475341	1.465175	0.0737265	0.0737414	0.0692014	0.07543784	0.350665	0.4839117	0.4139817	0.1806035	0.05111168	0.09070102	0.06784378	0.04318891
186.231	0	0.02846753	0.01718747	0.0162974	0.01906132	0.1120014	0.1113021	0.08351577	0.05431222	0.05027523	0.05357083	0.0585033	0.06239956	0.04030211	0.03615834	0.03725012	0.03598829	0.07089895	0.06155492	0.04905351	0.03068157	0.05661333	0.09700541	0.1202497	0.09048063
186.232	0	0.001632721	0.001222353	0.006895168	0.005951304	0.001250246	0.003872823	0.007244539	0.005393666	0.006598624	0.00498864	0.005709954	0.00348459	0.006210815	0.006031565	0.002871869	0.0009518586	0.001131488	0.001204914	0.001126044	0.0005091736	0.001913655	0.00129217	0.002365114	0.002052725
186.329	0	0.02977135	0.02702528	0.02908915	0.01653768	0.009309948	0.009534607	0.009167766	0.007973721	0.0219207	0.0236156	0.02098902	0.01597407	0.008883761	0.008799775	0.008688472	0.007248981	0.02383478	0.02198924	0.02453603	0.01847747	0.008824033	0.00884271	0.00871551	0.006449376
186.330	0	0.7291812	0.4725292	3.24648	2.695187	0.3193169	0.2898713	0.2965951	0.208438	2.983161	2.332871	2.528244	1.483079	0.07640712	0.08914449	0.08520212	0.07519236	0.2527689	0.4276865	0.4199063	0.2129658	0.05477962	0.1153648	0.07779463	0.04398129
186.331	0	0.03192396	0.02427156	0.02695307	0.0256148	0.1004942	0.09936617	0.07383526	0.05069912	0.05035025	0.05949009	0.06404776	0.06317454	0.04119325	0.03709296	0.03645642	0.03354958	0.07061844	0.06176926	0.04767138	0.03058213	0.056957	0.09090286	0.1095486	0.08126998
186.332	0	0.00160424	0.001254821	0.006780955	0.005914798	0.001185539	0.003456358	0.006108171	0.004514984	0.006698515	0.005037613	0.00584879	0.003543644	0.005120259	0.005093875	0.002578428	0.0007072506	0.0008811163	0.001019697	0.001145405	0.000560182	0.001893626	0.001017374	0.002307727	0.001936473
186.429	0	0.04095226	0.0384072	0.04070403	0.02680671	0.01681187	0.01658756	0.01639692	0.01440439	0.03392295	0.03517706	0.03187884	0.02561895	0.01576495	0.01582461	0.01559455	0.01302072	0.03500599	0.0340835	0.03550539	0.02640092	0.01668494	0.01675848	0.01618892	0.01230272
186.430	0	0.6939052	0.4698658	3.348988	2.71044	0.316152	0.2840186	0.3146668	0.1998458	3.021159	2.300795	2.56109	1.519353	0.05870776	0.05925351	0.06942442	0.06814588	0.2094591	0.3682304	0.4079348	0.3290798	0.02505426	0.1064896	0.06216919	0.05013145
186.431	0	0.04497321	0.03323879	0.03620586	0.03554391	0.1132426	0.113259	0.09109796	0.06473354	0.05591023	0.07220014	0.07625866	0.07032137	0.06086164	0.06191246	0.06132223	0.05642667	0.07895863	0.06936376	0.05359058	0.0359155	0.07915047	0.1066048	0.1207221	0.09015215
186.432	0	0.001679708	0.001240804	0.007225529	0.005853308	0.001050594	0.003178917	0.006124441	0.003989158	0.007100348	0.005105066	0.005934968	0.003605545	0.005048803	0.004894486	0.002723809	0.0007942271	0.0007210377	0.0009335575	0.001245858	0.0007183555	0.002072804	0.001116386	0.002335735	0.002059843
186.529	0	0.06320944	0.06011048	0.06162017	0.04606815	0.01948129	0.01941349	0.01914645	0.01692717	0.05495813	0.05584138	0.05146008	0.04361658	0.0192549	0.01930612	0.01905677	0.01601477	0.05572518	0.05586119	0.0560837	0.04163629	0.01988761	0.02011486	0.01940706	0.01497849
186.530	0	0.6694441	0.4811785	3.370281	2.664149	0.3355098	0.2763529	0.3117196	0.2076403	3.056075	2.260304	2.544337	1.552835	0.06236551	0.06371361	0.06219393	0.0655478	0.2402943	0.3803091	0.4590463	0.4323823	0.04650843	0.1117345	0.08246951	0.03938492
186.531	0	0.05409747	0.03634073	0.0381111	0.04166999	0.1304211	0.1301005	0.1068046	0.07722007	0.07047134	0.08129936	0.08019908	0.07288517	0.08074203	0.08023853	0.07994183	0.07125177	0.07986494	0.07110571	0.06116908	0.04405248	0.09168525	0.1210422	0.1366039	0.1012007
186.532	0	0.001770955	0.00129173	0.007416656	0.005708468	0.001330937	0.002637083	0.005592075	0.00325236	0.006969104	0.004969697	0.006068277	0.003585001	0.004260745	0.004170951	0.002405518	0.0009340633	0.0007367877	0.0009631124	0.001096544	0.001051347	0.002038402	0.001025673	0.002156003	0.001698259
186.629	0	0.08251249	0.07875059	0.07879931	0.06198195	0.02804458	0.02755793	0.02708926	0.02415453	0.07375158	0.07336535	0.06845304	0.05884061	0.02643764	0.02634616	0.02602337	0.02191699	0.07349521	0.07443257	0.07367528	0.0542521	0.02916969	0.02921106	0.02833978	0.02194128
186.630	0	0.632962	0.4864147	3.350601	2.618612	0.3348693	0.2772335	0.2776048	0.2091298	3.112162	2.221961	2.481711	1.559453	0.06509755	0.07224563	0.06622835	0.07293979	0.2787652	0.40245	0.4882419	0.4962831	0.05415206	0.09727959	0.08231534	0.0311561
186.631	0	0.06431557	0.03532627	0.02409718	0.03091677	0.1513931	0.1533278	0.1286659	0.09562925	0.07003966	0.08325424	0.08367523	0.07804714	0.08750461	0.09206981	0.09303009	0.0806881	0.08962756	0.07133209	0.0556503	0.03924895	0.1102754	0.1369628	0.1513645	0.1120513
186.632	0	0.00172918	0.001302672	0.007451974	0.005616208	0.001357466	0.001935673	0.004901626	0.002528573	0.006781592	0.004821632	0.005672309	0.003517464	0.003535691	0.003198546	0.002107841	0.000916799	0.0007183988	0.001110277	0.001116202	0.001201238	0.00182698	0.001005425	0.00177067	0.0013199
186.729	0	0.09638093	0.09185258	0.08951158	0.07267094	0.03550489	0.03453636	0.03386499	0.03063963	0.08667567	0.08481994	0.07966421	0.06922586	0.03429075	0.03432826	0.03409085	0.02922508	0.08550118	0.08752353	0.08571054	0.06263879	0.03806563	0.03839305	0.03711671	0.02874381
186.730	0	0.6175607	0.4774548	3.317057	2.605977	0.3431381	0.2880479	0.271397	0.218541	3.123907	2.203111	2.444173	1.610772	0.06104081	0.06237438	0.07736666	0.08129744	0.3202069	0.4282274	0.4809315	0.5206555	0.0588115	0.08267099	0.09628253	0.03535607
186.731	0	0.06344625	0.04143559	0.03461848	0.02585471	0.1738887	0.1816831	0.1564292	0.1125795	0.07013912	0.08299489	0.09133373	0.09347251	0.0916555	0.09191494	0.09358684	0.08875512	0.1108313	0.08712637	0.06369051	0.04328542	0.1261682	0.1580532	0.1743238	0.1293171
186.732	0	0.001497751	0.001316468	0.007261675	0.005553968	0.001497646	0.001367466	0.004620075	0.002251001	0.006886929	0.004743718	0.005316355	0.003644209	0.00324341	0.002710784	0.001836385	0.001201232	0.000775608	0.0009936936	0.001116638	0.00133762	0.00189819	0.001102174	0.001664051	0.0008976282
186.829	0	0.1106547	0.1052799	0.09959403	0.08303637	0.03403741	0.03309297	0.03255321	0.02977649	0.09828155	0.09522099	0.0895977	0.07870088	0.03298061	0.03266407	0.03235189	0.02745383	0.0968549	0.09904008	0.09694345	0.06960395	0.0351034	0.03531107	0.03412273	0.02646162
186.830	0	0.6059019	0.4775497	3.261338	2.631429	0.3320909	0.284306	0.2655665	0.2272717	3.131823	2.223774	2.399696	1.658464	0.06403666	0.0667259	0.07370015	0.08395653	0.3502607	0.4522415	0.4433787	0.4911376	0.04776827	0.07518108	0.09633376	0.03355612
186.831	0	0.08483804	0.06098336	0.04478258	0.03761505	0.2218598	0.2280777	0.1953761	0.1371604	0.08889829	0.08767492	0.1034661	0.112399	0.1128163	0.09787977	0.09896653	0.1118451	0.13961	0.1064494	0.07282587	0.05218979	0.1601035	0.202382	0.2303006	0.1719921
186.832	0	0.001574821	0.001355385	0.007192046	0.005581158	0.001457049	0.001146137	0.005512076	0.002863784	0.006891469	0.004867115	0.005111288	0.003705204	0.004236131	0.002746808	0.001998889	0.001758661	0.0009890482	0.001042845	0.0009256236	0.001292572	0.001916044	0.001652146	0.001622953	0.0005983249
186.929	0	0.07144656	0.0669484	0.06039486	0.04815781	0.0252283	0.02480476	0.02398492	0.02176903	0.06162848	0.05778818	0.05228283	0.04587334	0.0235745	0.02353134	0.02341183	0.019905	0.05861525	0.06057844	0.06014975	0.04061169	0.02653484	0.02647511	0.02597258	0.01976056
186.930	0	0.6166196	0.5091206	3.188197	2.679421	0.3339112	0.2905596	0.2688995	0.2481778	3.109283	2.230182	2.383395	1.697	0.06234843	0.07038954	0.07591623	0.07042035	0.3966608	0.4769588	0.3970705	0.4387876	0.04211912	0.06818252	0.08128143	0.04427057
186.931	0	0.08936656	0.0620876	0.04162784	0.03713288	0.226423	0.2291129	0.1925617	0.1355101	0.08579367	0.08074638	0.09926934	0.1060419	0.1116951	0.09173536	0.09631727	0.1124628	0.1532606	0.1193955	0.080912	0.04910507	0.1704906	0.2178332	0.2496004	0.1885068
186.932	0	0.001494768	0.001345458	0.006927532	0.005659859	0.001587372	0.001375398	0.005415667	0.003430668	0.006964848	0.004928354	0.005036418	0.003992973	0.004795318	0.002588332	0.001771738	0.002115769	0.001227142	0.001062237	0.0007877408	0.00106618	0.001901887	0.001810628	0.001376046	0.000802981
187.029	0	0.02771762	0.02408583	0.01873625	0.0124791	0.01080984	0.01056918	0.0102864	0.009204297	0.02008728	0.01627077	0.0122192	0.009778381	0.01046553	0.01025784	0.01009974	0.00861731	0.01672079	0.01828977	0.01903776	0.01073314	0.01057509	0.01082606	0.01027056	0.008052379
187.030	0	0.6327933	0.5395321	3.127055	2.732699	0.3309167	0.2878346	0.2787679	0.2427927	3.098279	2.236728	2.399082	1.710847	0.06302472	0.08049597	0.0987446	0.08254139	0.4422282	0.4946031	0.353521	0.3542539	0.0533305	0.07011597	0.07972141	0.03836839
187.031	0	0.08453862	0.05732597	0.03968229	0.03512755	0.2032162	0.2095273	0.1772921	0.1282531	0.07175772	0.08363858	0.1015607	0.1015386	0.09919394	0.08849936	0.09801308	0.1048602	0.1420995	0.1114692	0.07949523	0.0488032	0.1562011	0.1974097	0.2262458	0.1709512
187.032	0	0.001640806	0.001375663	0.006913607	0.005766482	0.001618083	0.001640398	0.005243575	0.003761051	0.0071341	0.004827248	0.005011942	0.004021663	0.005017555	0.002487436	0.00125934	0.001985544	0.00143818	0.001176962	0.0006846477	0.0008343631	0.001830594	0.00171232	0.001147799	0.001129777
187.129	0	0.0130687	0.01018466	0.00708581	0.005163246	0.001143894	0.0008178524	0.0006884142	0.0004818592	0.008661615	0.005484969	0.004478509	0.003153021	0.0003176664	0.0003350039	0.0003055146	0.000309779	0.00467755	0.006114554	0.006037233	0.00305481	0.0004203672	0.0004421782	0.0004867146	0.0003885828
187.130	0	0.637394	0.5614925	3.115085	2.806273	0.3234117	0.2726535	0.2835487	0.2315567	3.113992	2.237196	2.455522	1.712479	0.06360038	0.06906192	0.09434504	0.06989985	0.4711314	0.4955863	0.3305717	0.2837862	0.04636151	0.07021706	0.06263799	0.027086
187.131	0	0.08794935	0.05266963	0.02487683	0.03323111	0.1850252	0.1945545	0.1699418	0.1333215	0.06602393	0.08776735	0.1022226	0.1018021	0.09884033	0.09954716	0.1022381	0.09769164	0.1385716	0.1159442	0.09239964	0.058974	0.1488403	0.1743894	0.2006339	0.1585129
187.132	0	0.00180009	0.001299326	0.006959032	0.005824267	0.001804715	0.002032082	0.005412376	0.004025562	0.007191427	0.004958438	0.005284841	0.004065201	0.005070857	0.002958225	0.0009962061	0.001931335	0.001301308	0.001325117	0.0007363866	0.0007260925	0.001568057	0.001989631	0.001157615	0.001216613
187.229	0	0.01219716	0.009482044	0.006586507	0.005524506	0.001045463	0.0008534223	0.0007038047	0.0004716916	0.008285351	0.005084325	0.004734775	0.003240875	0.0003013776	0.0003044111	0.0002572018	0.0003400378	0.004312917	0.004804432	0.005273246	0.002379906	0.0004185567	0.0004874089	0.0004375344	0.0001970732
187.230	0	0.6338689	0.5527516	3.186456	2.930542	0.325509	0.2706743	0.298083	0.2391281	3.104696	2.243339	2.536169	1.711729	0.0616344	0.08055589	0.08737583	0.07069158	0.4684159	0.4889826	0.3221234	0.2512263	0.05392306	0.06888994	0.0759441	0.02654557
187.231	0	0.08109777	0.05181451	0.03956515	0.04878331	0.1920347	0.2009659	0.1727158	0.1280232	0.07168716	0.08751524	0.09695361	0.09603719	0.09570754	0.08502764	0.0823043	0.08584736	0.1370137	0.1165876	0.09720301	0.06765584	0.1423126	0.1745718	0.206417	0.1653893
187.232	0	0.00177023	0.001450555	0.006910515	0.006192886	0.001725447	0.002383243	0.006363935	0.004694519	0.007138355	0.005075722	0.00542183	0.003889508	0.005760751	0.003775476	0.001050862	0.002024724	0.001257647	0.001107387	0.0009228108	0.000605159	0.001807465	0.002014595	0.001000826	0.001382691
187.329	0	0.01191032	0.00910344	0.006052086	0.005812206	0.001141601	0.0007858512	0.0008494102	0.0005169989	0.008028648	0.004918872	0.005105924	0.003362433	0.0002530642	0.0002655028	0.0002745039	0.0003110353	0.00417277	0.003427899	0.004909076	0.00214102	0.000336775	0.0004267817	0.0004103372	0.0003064665
187.330	0	0.6196666	0.5190734	3.245145	3.023274	0.3264002	0.2686883	0.2914734	0.2470972	3.057435	2.290681	2.598457	1.678568	0.05503315	0.08638385	0.07078375	0.0653378	0.4345388	0.4788974	0.2841922	0.2879642	0.04443265	0.06515483	0.07522344	0.03650215
187.331	0	0.0871581	0.05587672	0.04024954	0.04541269	0.2187445	0.2301857	0.1918105	0.1321372	0.06819282	0.07943004	0.08794099	0.09275218	0.09164315	0.07141244	0.0651694	0.07919014	0.1475201	0.1187892	0.09089658	0.06134529	0.1437817	0.1847742	0.2256367	0.1834266
187.332	0	0.001826062	0.001297548	0.006928081	0.006410207	0.002022779	0.002546727	0.006930386	0.005133397	0.006969348	0.005102677	0.005821222	0.003567324	0.006253209	0.004520701	0.001270697	0.002126944	0.001080797	0.00103008	0.001042536	0.0006630428	0.001931875	0.001988502	0.001158256	0.001616163
187.429	0	0.01119907	0.008492995	0.00523318	0.006187752	0.001017085	0.0007865197	0.0007910742	0.0005318558	0.007926768	0.004756071	0.005654201	0.003414136	0.0002398764	0.0002984924	0.0002170943	0.0002673049	0.003886097	0.002005747	0.004406312	0.002031999	0.0003677852	0.000399202	0.0004408855	0.0003442921
187.430	0	0.5898801	0.4626	3.285471	3.071337	0.3201665	0.2812204	0.2916296	0.2361443	3.007039	2.310072	2.644528	1.612392	0.0617938	0.101623	0.06471416	0.07716593	0.3804084	0.4821692	0.3019002	0.3166517	0.05272946	0.07927688	0.07316662	0.04778164
187.431	0	0.07409536	0.04018332	0.02443724	0.03092562	0.2122745	0.2248351	0.188495	0.1331552	0.06404223	0.0776752	0.09522344	0.1053595	0.09008635	0.06620471	0.05687749	0.0677204	0.1537688	0.1247181	0.09117823	0.05198331	0.136934	0.1729981	0.2124186	0.1771635
187.432	0	0.001822358	0.001155455	0.007063785	0.006440144	0.00204968	0.002468891	0.006823904	0.004989268	0.006877561	0.005019481	0.006130317	0.003344865	0.006163652	0.004681895	0.001191731	0.002077599	0.0007443929	0.00114506	0.0008119133	0.0006539894	0.001707522	0.001960331	0.001149997	0.001660702
187.529	0	0.01174915	0.008689353	0.004495126	0.006706469	0.0009935696	0.0007889826	0.0008691326	0.0005549081	0.007785466	0.004564075	0.006193144	0.003407366	0.0001470167	0.0002364363	0.0003163626	0.0003425377	0.003826052	0.001292073	0.00476338	0.002252406	0.0004326341	0.000386679	0.0004299748	0.0002853951
187.530	0	0.565945	0.4120641	3.322408	3.114732	0.3181219	0.2835805	0.3066228	0.2147723	2.937877	2.301505	2.68749	1.548937	0.05841418	0.09605535	0.1002959	0.08289804	0.3260614	0.47798	0.3898236	0.334701	0.05912346	0.08029472	0.07277987	0.04595762
187.531	0	0.06152133	0.03182122	0.02785284	0.03752433	0.2052993	0.2230204	0.1881317	0.1360092	0.06872444	0.07915465	0.1001436	0.1094593	0.09113084	0.06936618	0.05933391	0.07020103	0.1476637	0.1228841	0.09108797	0.05146832	0.1329766	0.1643634	0.2054126	0.1718701
187.532	0	0.001747297	0.0009117362	0.007326908	0.00655193	0.002403402	0.002614159	0.006762658	0.005000721	0.006795707	0.005145483	0.006379996	0.003133239	0.00611054	0.004924086	0.001409801	0.002006323	0.0006077237	0.001169999	0.0006883738	0.0006040914	0.001433582	0.001891788	0.001266393	0.001742375
187.629	0	0.01532372	0.01113911	0.003902581	0.007296364	0.001076215	0.0006423403	0.000836273	0.0004866293	0.007739969	0.004125825	0.006555106	0.003174118	0.0002444394	0.000253295	0.0002409608	0.0003114528	0.005052692	0.002487027	0.006389512	0.003037702	0.0004127772	0.0003393891	0.0005027628	0.0003760811
187.630	0	0.534641	0.3491805	3.371697	3.150491	0.3170493	0.2882098	0.2990212	0.2031203	2.921992	2.294468	2.69249	1.491659	0.05711631	0.08630752	0.1008556	0.08792599	0.2650397	0.4314009	0.4237676	0.3227494	0.04174447	0.06555595	0.06171932	0.04253981
187.631	0	0.06780107	0.03584265	0.03385689	0.05120552	0.2175317	0.2508345	0.1834209	0.1333377	0.07110848	0.0906131	0.1317992	0.1093036	0.09263188	0.09666646	0.06182706	0.08850359	0.1284425	0.1301756	0.1184829	0.05577278	0.1577308	0.1537125	0.2097452	0.2018608
187.632	0	0.00149835	0.0009589046	0.007398041	0.006818526	0.002454619	0.002788733	0.008051077	0.005171693	0.006710984	0.005246238	0.006544835	0.0031298	0.006585663	0.005610463	0.001953283	0.002496496	0.0007334819	0.001061374	0.0007351578	0.0005343275	0.00123249	0.002026585	0.00135105	0.002013553
187.728	0	0.01799247	0.01312299	0.003641743	0.007581412	0.000950011	0.0008207453	0.0007996288	0.0004643411	0.007533682	0.003812441	0.006650584	0.002878005	0.0003234395	0.0002209462	0.0003680931	0.0002882927	0.006075863	0.004426984	0.007815044	0.003471856	0.0005762366	0.000464598	0.0004971327	0.0002846594
187.728	0	0.5206169	0.3149218	3.36516	3.182351	0.3241723	0.301659	0.3089152	0.2092456	2.908722	2.303511	2.689968	1.453704	0.04942673	0.08142996	0.1083294	0.09313989	0.2068289	0.3904721	0.4191398	0.2906182	0.03017139	0.0523559	0.06658373	0.04508598
187.729	0	0.07866279	0.04867136	0.0474801	0.06155102	0.2191962	0.2749803	0.1655842	0.1379489	0.06088278	0.1252185	0.1596018	0.1015045	0.085388	0.1094423	0.08355246	0.1020458	0.09194844	0.1364992	0.1340754	0.06783621	0.1752552	0.1365267	0.2185148	0.2253273
187.729	0	0.001382863	0.0009633186	0.007493874	0.006865622	0.00240538	0.00251189	0.008095575	0.00460456	0.006649456	0.005126254	0.006557136	0.002900018	0.006011907	0.005596948	0.00228853	0.002336486	0.0007367087	0.000939016	0.0008178695	0.0006995567	0.001132051	0.001995083	0.00162824	0.001878844
187.829	0	0.01965144	0.01457465	0.003735705	0.007769873	0.001075274	0.0007783017	0.0008366242	0.0006395269	0.007167624	0.003838704	0.006609645	0.002894504	0.0003254861	0.0003183817	0.000378564	0.0003023961	0.006947684	0.006349606	0.008820636	0.003620139	0.0005206804	0.000441362	0.0005917332	0.0003348419
187.830	0	0.4897781	0.3010872	3.333251	3.171049	0.3136562	0.3065137	0.3036722	0.1941251	2.899737	2.298282	2.681072	1.443534	0.03778196	0.0748664	0.09869707	0.08175738	0.1904707	0.3689903	0.4064613	0.2985607	0.04305617	0.04473173	0.07302873	0.04077423
187.831	0	0.08502094	0.06394556	0.06207697	0.06192753	0.2269673	0.2981043	0.137746	0.1449725	0.06994761	0.149077	0.1627402	0.09966501	0.08839333	0.1169986	0.0979954	0.1139192	0.07529926	0.1423972	0.1322665	0.06736605	0.2027582	0.1180757	0.2362801	0.2386204
187.832	0	0.001358787	0.001017047	0.007499147	0.006885317	0.002446784	0.00235363	0.007669721	0.003965984	0.00656852	0.005173184	0.006279981	0.002875518	0.005438755	0.005002817	0.002326686	0.002303913	0.0005983791	0.0009157323	0.00092786	0.0007393934	0.0009731112	0.001619168	0.001906658	0.00142223
187.929	0	0.02544194	0.02010022	0.006140768	0.01147932	0.003269638	0.003664122	0.003197703	0.003038626	0.01024356	0.006266911	0.007836328	0.005186492	0.003269798	0.003283667	0.003190527	0.002707147	0.01231168	0.01193705	0.01274587	0.006357796	0.003142278	0.003378469	0.00344502	0.002367964
187.930	0	0.4786667	0.3350038	3.336679	3.118948	0.3111468	0.2911158	0.3007297	0.2086793	2.906422	2.27901	2.640155	1.467688	0.02997149	0.07655929	0.1008767	0.101536	0.1896934	0.3929593	0.4170834	0.3966651	0.0392065	0.03683066	0.07745388	0.04093144
187.931	0	0.07285005	0.07362047	0.05740481	0.06333338	0.2881914	0.3633253	0.1506073	0.1622614	0.0910635	0.1580631	0.1626699	0.1109232	0.07341939	0.1014227	0.09296597	0.1413988	0.09551091	0.1487177	0.132744	0.07953663	0.2587445	0.1565738	0.2992896	0.2893476
187.932	0	0.001448271	0.0007953861	0.00722447	0.006832049	0.002277585	0.001696477	0.007608598	0.004172644	0.006538293	0.005115207	0.005753827	0.003017569	0.005695148	0.004415921	0.002733237	0.002461582	0.000776869	0.0008519816	0.0008837506	0.0009237399	0.0009481879	0.001396358	0.002049816	0.001043399
188.029	0	0.05738789	0.05098312	0.03091801	0.03718946	0.01036734	0.01104248	0.0104472	0.01010653	0.03548661	0.03360395	0.03115885	0.03014757	0.01253626	0.01266112	0.01247394	0.0104109	0.0433349	0.04227474	0.03975061	0.02838668	0.01030959	0.01075201	0.01068099	0.007742827
188.030	0	0.4587642	0.379282	3.369776	3.03666	0.3159074	0.285962	0.295859	0.2029973	2.950992	2.270529	2.613043	1.500975	0.04581575	0.08344587	0.09754743	0.09837661	0.2128512	0.4281581	0.4774692	0.4554745	0.04539078	0.05766022	0.06829676	0.03873461
188.031	0	0.07295089	0.07846369	0.07326135	0.06387215	0.3878546	0.4410566	0.1822064	0.175519	0.1142865	0.1524967	0.1605628	0.1256131	0.04187623	0.08791596	0.1197547	0.1704272	0.1060646	0.1628318	0.1479844	0.1030035	0.338535	0.2593223	0.4190575	0.3857822
188.032	0	0.001214819	0.001095171	0.007364895	0.006579412	0.001992199	0.0008763506	0.009087183	0.005564401	0.006667584	0.005042869	0.005661852	0.002929229	0.007108012	0.00488339	0.003517578	0.002837208	0.0007624886	0.0009098209	0.001026272	0.001106033	0.001043823	0.001326637	0.002443243	0.0006036506
188.128	0	0.07081293	0.06447536	0.04446579	0.05014995	0.01321515	0.01283556	0.01250015	0.01190077	0.04822515	0.047743	0.04451095	0.0423842	0.01566832	0.0158548	0.01556085	0.01331797	0.05797519	0.0570477	0.05235615	0.04059054	0.01282253	0.01333515	0.0129119	0.00994928
188.128	0	0.4356869	0.4330306	3.385661	2.924409	0.3192361	0.280089	0.3004707	0.2020011	2.959939	2.279989	2.60015	1.533031	0.05515542	0.09463112	0.08254672	0.09827918	0.2600003	0.4608375	0.5430696	0.4674412	0.0463745	0.07515523	0.06404525	0.03507354
188.129	0	0.0752755	0.07879366	0.08530701	0.06664248	0.4173376	0.459072	0.1958607	0.1762192	0.1054029	0.140795	0.1540975	0.1274739	0.05804215	0.09339526	0.1301801	0.180962	0.1329065	0.1635858	0.152168	0.1068572	0.3837888	0.3475345	0.50869	0.4430157
188.129	0	0.001289204	0.001300509	0.007246458	0.006413339	0.001710547	0.001690419	0.009366307	0.006696611	0.006551637	0.004925057	0.005612374	0.003002979	0.007943007	0.005017224	0.003723377	0.002729197	0.0007767006	0.0008725913	0.001322922	0.001377822	0.001004176	0.001354697	0.002583447	0.0009606367
188.229	0	0.0744109	0.06877634	0.05080831	0.05619613	0.0160347	0.01571391	0.01533712	0.01453651	0.05041921	0.05047648	0.04692749	0.04468504	0.01189781	0.01212107	0.01191848	0.01003089	0.05980907	0.05816726	0.0521432	0.04310719	0.01553377	0.01604912	0.01553672	0.01209959
188.230	0	0.415892	0.489583	3.357489	2.82214	0.3220915	0.2706663	0.2964783	0.2156201	2.955779	2.280236	2.596966	1.550342	0.06096264	0.1007815	0.08390139	0.07776246	0.2881706	0.4948791	0.5881745	0.4490076	0.05283138	0.07131879	0.05659698	0.03276765
188.231	0	0.06535143	0.07328382	0.07933516	0.06053611	0.3945577	0.4196996	0.1931165	0.1523073	0.08889929	0.1343694	0.1400178	0.127611	0.06753994	0.1098077	0.1480059	0.1715914	0.1458071	0.1482337	0.1584892	0.1153968	0.3859721	0.3797881	0.538415	0.4358612
188.232	0	0.0011471	0.001437529	0.007386869	0.006199645	0.001539505	0.002641329	0.00922348	0.007003848	0.006536383	0.005020724	0.005599814	0.003035977	0.007960041	0.005245976	0.0033277	0.002303417	0.0007337701	0.001078036	0.00131672	0.001263978	0.0008179665	0.001387412	0.002543259	0.001490717
188.329	0	0.06932137	0.06410255	0.04873489	0.05422897	0.01523336	0.01494375	0.01446208	0.0138064	0.048194	0.04926411	0.04493413	0.04347878	0.013439	0.01374241	0.01331622	0.01121991	0.05743601	0.05521797	0.048729	0.04173735	0.01553682	0.01576838	0.01532578	0.01186826
188.330	0	0.4309163	0.5377215	3.318339	2.780281	0.314762	0.2714225	0.2853342	0.2204143	2.949811	2.261663	2.57671	1.573375	0.05278468	0.1021091	0.07161655	0.0762583	0.319521	0.5437627	0.5761367	0.4051363	0.04843288	0.07828606	0.05328754	0.03323433
188.331	0	0.07108396	0.05455556	0.06954608	0.05315515	0.3654602	0.3777795	0.1787359	0.1294322	0.07901296	0.1277283	0.1099515	0.114732	0.06571868	0.1172842	0.1466057	0.1567668	0.1578048	0.14862	0.1666208	0.1066238	0.3719436	0.4094489	0.5438017	0.4140598
188.332	0	0.001106379	0.001573388	0.007390651	0.006095321	0.001472587	0.003344016	0.008936041	0.007169885	0.006530139	0.005252605	0.005688781	0.003022141	0.00808018	0.005929588	0.003109652	0.001891606	0.001038	0.001353908	0.001215211	0.001058825	0.0008950583	0.001438419	0.002578965	0.001972079
188.429	0	0.09583676	0.08955975	0.07351918	0.0777808	0.0205561	0.020517	0.01997412	0.01853405	0.07228031	0.07421826	0.06877068	0.06485368	0.01916562	0.01931908	0.01900953	0.01599859	0.08194274	0.07866937	0.07005904	0.06119276	0.02142967	0.02176328	0.02130448	0.01667094
188.430	0	0.450778	0.5778849	3.290099	2.802563	0.315229	0.2710766	0.2826592	0.2167231	2.928791	2.2697	2.550919	1.576829	0.03560225	0.1097088	0.04923197	0.06347154	0.3381072	0.5670192	0.5157071	0.3530206	0.05089708	0.07036329	0.07281643	0.03350083
188.431	0	0.06431981	0.06651162	0.07544853	0.06597911	0.3660586	0.3927347	0.1990806	0.1194057	0.09413267	0.1306915	0.1050892	0.1152823	0.08718146	0.1184064	0.1385936	0.1512693	0.1832458	0.1454492	0.1650952	0.09894602	0.3722948	0.4569976	0.5807165	0.4330192
188.432	0	0.001369853	0.00152407	0.007280195	0.005997419	0.00146211	0.004002562	0.01011888	0.007886888	0.006810035	0.005118761	0.005818546	0.003157044	0.009161053	0.00713178	0.003399197	0.001896663	0.001089065	0.001254429	0.001038751	0.0008200374	0.001278796	0.001650868	0.002714296	0.00243492
188.529	0	0.1033339	0.0963648	0.08080271	0.08435662	0.02955688	0.029436	0.02895411	0.02681742	0.07861017	0.08171248	0.0750941	0.07094047	0.02836074	0.02848111	0.02804711	0.02370083	0.08933271	0.08505788	0.07589086	0.06681429	0.03159695	0.03151561	0.03062131	0.02366151
188.530	0	0.4754818	0.6258031	3.262736	2.819708	0.3167079	0.2753146	0.2827156	0.2172036	2.921177	2.295787	2.525559	1.57973	0.03130804	0.1184008	0.04452219	0.06100956	0.3668863	0.5677381	0.4227924	0.3343135	0.05291028	0.06714467	0.07555732	0.04230809
188.531	0	0.07894832	0.06850951	0.07664191	0.06752744	0.3526541	0.3706846	0.2108821	0.1383264	0.08423817	0.1075293	0.07886918	0.1086292	0.08996593	0.105559	0.1130567	0.1418016	0.1855922	0.1303388	0.1430617	0.09946205	0.3703018	0.4657072	0.5680089	0.4236397
188.532	0	0.001512742	0.001574165	0.007087936	0.006080843	0.001297792	0.004065547	0.01022226	0.007501805	0.006737156	0.005057871	0.005829509	0.003143119	0.009038739	0.007780243	0.003303618	0.001658262	0.001122073	0.001011167	0.001005812	0.0006521492	0.001525273	0.001612879	0.002794168	0.002606728
188.629	0	0.08359767	0.07642051	0.06218174	0.06597452	0.02215976	0.02234618	0.0220533	0.02021375	0.05908568	0.0633836	0.05611092	0.05439455	0.02168677	0.02182232	0.02158401	0.01824321	0.06953614	0.06430191	0.05647715	0.05177146	0.02464756	0.02471639	0.02384009	0.01808594
188.630	0	0.4902629	0.6776011	3.228846	2.827863	0.3153488	0.2807406	0.2942269	0.2133048	2.909981	2.30998	2.536103	1.586665	0.03261118	0.128974	0.05450427	0.06386874	0.3778018	0.5623922	0.3306417	0.3212474	0.04870631	0.05830486	0.08433837	0.03999299
188.631	0	0.1179093	0.06367437	0.06468221	0.06709974	0.3445832	0.3355746	0.2326196	0.1471439	0.09090369	0.08237398	0.07105402	0.1018911	0.1011936	0.09399564	0.1050509	0.1375816	0.1932772	0.1265671	0.1005922	0.09630005	0.3501247	0.459377	0.5378829	0.4000442
188.632	0	0.001716971	0.001692163	0.007037739	0.005984148	0.001144068	0.003559334	0.009833785	0.006700626	0.006669082	0.004986429	0.00602117	0.003287377	0.008132165	0.007460618	0.003227625	0.001675186	0.001041917	0.001267595	0.0008194765	0.0005689431	0.001624956	0.001407504	0.002617754	0.002459497
188.729	0	0.05400469	0.04675064	0.03437725	0.03806606	0.01647746	0.01662568	0.01589692	0.01479473	0.03041637	0.03580388	0.02725479	0.03020588	0.01590462	0.01589392	0.0157108	0.01320578	0.03975395	0.03286157	0.02975282	0.02968653	0.01703297	0.01714609	0.01664072	0.01304314
188.730	0	0.4799915	0.7192623	3.218649	2.848559	0.3106885	0.2733757	0.2819921	0.2199981	2.905666	2.319262	2.522496	1.574316	0.03101619	0.130053	0.05907512	0.05779949	0.3742214	0.5318688	0.2635682	0.2821396	0.05040142	0.04235081	0.09107085	0.03860871
188.731	0	0.1150035	0.04793464	0.05505057	0.057193	0.3306416	0.3322426	0.2481214	0.1528664	0.08913517	0.07438875	0.07078917	0.1002482	0.1024415	0.07816116	0.09716199	0.1355242	0.2025863	0.136419	0.07762699	0.08544915	0.3256169	0.43867	0.5078799	0.3833991
188.732	0	0.001608972	0.001969172	0.006986211	0.006014998	0.001363553	0.003139848	0.009505677	0.00592968	0.006582887	0.005143249	0.006140705	0.003383867	0.007496446	0.00687824	0.003096585	0.00153264	0.001185853	0.001420213	0.0006643826	0.0004326767	0.001786887	0.001254079	0.002668886	0.002253107
188.829	0	0.05557995	0.03993732	0.01691237	0.02951542	0.01857218	0.01288348	0.01007112	0.01451061	0.02890792	0.02293775	0.01276583	0.0264606	0.01733317	0.01091098	0.01106482	0.01475138	0.03606829	0.01595943	0.02161639	0.02846473	0.0162011	0.009954026	0.01282599	0.01399216
188.830	0	0.4716012	0.7149611	3.23855	2.890582	0.3168444	0.2722973	0.2790031	0.2128735	2.926982	2.319783	2.520998	1.531109	0.03364081	0.09186976	0.05886564	0.03691915	0.3367288	0.4571224	0.1943375	0.2330715	0.04539499	0.04371131	0.07350257	0.03575598
188.831	0	0.1098182	0.04937603	0.05221776	0.06012419	0.3681833	0.3769873	0.268619	0.153331	0.0932867	0.09345781	0.06793425	0.09533216	0.09931608	0.06839232	0.08044387	0.1285878	0.193132	0.1212369	0.0892707	0.09776909	0.3098086	0.4590847	0.5572575	0.4230351
188.832	0	0.001350105	0.001804951	0.007172628	0.00620479	0.001458223	0.002882125	0.01054594	0.006099346	0.006729566	0.005090495	0.006152125	0.003455702	0.007981783	0.007262168	0.003566273	0.001863828	0.00102094	0.001311308	0.0007228171	0.0003578248	0.00225509	0.001476851	0.002754297	0.001947167
188.929	0	0.05511293	0.04122892	0.02733713	0.0321507	0.01611218	0.01597812	0.01567685	0.01414895	0.03273914	0.0308213	0.03509966	0.02787713	0.01514208	0.01542254	0.01514161	0.01289746	0.03821854	0.03382835	0.03900705	0.02960882	0.01666933	0.01645057	0.01668654	0.01257352
188.930	0	0.4741878	0.6881506	3.273467	2.954541	0.3215956	0.2793208	0.2780451	0.1963957	2.94701	2.354761	2.525386	1.493234	0.03735597	0.07476991	0.06746594	0.04596053	0.2730552	0.3516802	0.1760551	0.1947467	0.04833293	0.05331295	0.07979331	0.03087938
188.931	0	0.100067	0.04872493	0.05420975	0.06531623	0.3801207	0.3814329	0.2577522	0.1345293	0.09340101	0.1064124	0.0766834	0.09047167	0.1010863	0.08205457	0.08438757	0.1202361	0.1937959	0.1222521	0.09848477	0.09958556	0.289768	0.4475499	0.5615531	0.4320936
188.932	0	0.0009116235	0.001608093	0.007275916	0.006243646	0.001117956	0.002183503	0.01017043	0.005215085	0.006797726	0.005188274	0.006098404	0.003475226	0.007488466	0.006404807	0.003450715	0.001806763	0.0008905187	0.001042711	0.0007228897	0.0003612382	0.002169416	0.001676308	0.002495604	0.001276588
189.029	0	0.06493011	0.05140045	0.03745342	0.0414373	0.02194656	0.02162532	0.02137503	0.01925204	0.04500071	0.04146346	0.04718905	0.03745888	0.02103482	0.02137487	0.02098864	0.01783581	0.04881978	0.04629245	0.05079249	0.03822464	0.02316298	0.02275472	0.02241816	0.01737342
189.030	0	0.4670689	0.6410987	3.326988	2.998071	0.3231786	0.2889715	0.2859872	0.2033135	2.95059	2.402133	2.536292	1.477173	0.02525808	0.05607378	0.05376717	0.03480234	0.2313972	0.2620722	0.1772131	0.1684712	0.04466637	0.07241093	0.07841437	0.03302626
189.031	0	0.1027003	0.04830897	0.05179437	0.05234036	0.3890721	0.3968791	0.2599914	0.1263467	0.07470286	0.1009232	0.09497794	0.08267935	0.08808699	0.0822904	0.1038521	0.1166089	0.2062001	0.1340377	0.09889361	0.1002911	0.2591618	0.4157686	0.55349	0.4361618
189.032	0	0.001061962	0.001613632	0.007314376	0.006483033	0.001121086	0.001486492	0.009210651	0.004411916	0.006690904	0.005234974	0.005856211	0.0033092	0.006547536	0.005269823	0.003302665	0.001821109	0.0007748359	0.0007505741	0.0007923876	0.0003336561	0.001996291	0.001823486	0.002196317	0.0008508114
189.129	0	0.04759365	0.03721409	0.02205417	0.02717021	0.01399847	0.01311438	0.01372124	0.01196011	0.03132586	0.02457947	0.03192254	0.0242813	0.01319898	0.01342193	0.01319492	0.01125014	0.03238778	0.03059896	0.03600398	0.02583316	0.01442959	0.01470115	0.01356138	0.01057736
189.130	0	0.474105	0.5856109	3.393464	3.048156	0.3190853	0.2931812	0.2890067	0.2019419	2.974264	2.418167	2.554725	1.455944	0.03648549	0.04914174	0.05590123	0.0434054	0.2485838	0.2154088	0.1756108	0.1769454	0.04872329	0.0671334	0.08826312	0.03559867
189.131	0	0.08543584	0.05378725	0.06901378	0.04842259	0.4172351	0.430822	0.2757864	0.1200725	0.07424761	0.1059345	0.1002484	0.07545747	0.09157593	0.08199121	0.1117689	0.1102925	0.2201821	0.1447131	0.1022784	0.09977556	0.2190897	0.3989191	0.5441405	0.4371952
189.132	0	0.001263983	0.001545041	0.007375414	0.006608304	0.001227744	0.0009024992	0.008377888	0.004050325	0.006584579	0.005301064	0.005482899	0.003104401	0.00630417	0.004305658	0.002860099	0.002051084	0.0007687295	0.0004516508	0.0005697405	0.0004404011	0.001819083	0.001752293	0.001743525	0.0004021094
189.229	0	0.02709911	0.02056606	0.009992963	0.01196265	0.006272388	0.005858702	0.006746983	0.005432315	0.01341088	0.008027497	0.01338749	0.008260266	0.00602737	0.006072478	0.006133956	0.005042899	0.01208575	0.01154776	0.01760304	0.01062512	0.006194141	0.00665966	0.006081316	0.004137946
189.230	0	0.49626	0.5367068	3.475705	3.085861	0.3210759	0.2881829	0.2895668	0.2041087	2.996792	2.42581	2.58805	1.46637	0.04775366	0.05534013	0.04148688	0.04820203	0.2849533	0.2143134	0.1791711	0.1714567	0.04658208	0.07700516	0.07887791	0.02457296
189.231	0	0.0711987	0.03997927	0.06270633	0.04139238	0.4357337	0.4493055	0.2653466	0.09883969	0.07330968	0.1073815	0.1032796	0.0650325	0.09600658	0.06794444	0.1155646	0.08680044	0.2048085	0.1335059	0.09975519	0.09101272	0.1554524	0.3592834	0.5409539	0.4369663
189.231	0	0.001257345	0.001369232	0.00732238	0.006702853	0.001669707	0.00148312	0.008539425	0.004936747	0.00672987	0.005386948	0.00532746	0.003360365	0.007001731	0.004229054	0.00293346	0.002592654	0.0007033855	0.0005789097	0.0007288767	0.0005291328	0.002025819	0.001911026	0.0015348	0.0008276798
189.329	0	0.02800114	0.02137453	0.01126064	0.01152178	0.0058658	0.005609407	0.006042176	0.005026956	0.0129374	0.00658526	0.01250146	0.008068908	0.005502644	0.005700521	0.005667213	0.004511817	0.01135694	0.01104075	0.01820958	0.01047299	0.005618538	0.005758212	0.006174824	0.004296851
189.331	0	0.5119349	0.4902743	3.489949	3.029823	0.3232252	0.2825926	0.2998136	0.203633	3.025781	2.404817	2.62567	1.488991	0.04900691	0.06418816	0.04726412	0.04348014	0.2797982	0.2181874	0.1950065	0.1576556	0.03692996	0.07390135	0.06822078	0.01632342
189.331	0	0.0571108	0.03966294	0.04521871	0.04406893	0.4417007	0.4538076	0.2399778	0.07571845	0.07133556	0.09172533	0.1021753	0.07082232	0.07870643	0.05011249	0.1062578	0.07802252	0.1719546	0.1084909	0.100709	0.08913177	0.08442565	0.3206198	0.5388666	0.4336226
189.332	0	0.001174603	0.001251362	0.007475495	0.006649546	0.001973067	0.002080905	0.008803948	0.005986144	0.006806859	0.005235068	0.005590738	0.00357867	0.007650371	0.004306265	0.002435773	0.002807579	0.00098011	0.000690133	0.000760966	0.0005090203	0.00209014	0.001690114	0.0013685	0.001271205
189.448	0	0.0421136	0.03615046	0.02721461	0.02421473	0.007382602	0.006756374	0.007020052	0.005947662	0.02397124	0.01525347	0.01935077	0.0171083	0.006618601	0.006754264	0.006421622	0.005505739	0.01722156	0.02325133	0.02948228	0.02100277	0.00685288	0.007219747	0.007191512	0.005468381
189.448	0	0.5070767	0.4445877	3.470956	2.958332	0.3317284	0.2824482	0.2982437	0.2031012	3.029707	2.358642	2.6601	1.510978	0.03862855	0.06907384	0.04800867	0.03588493	0.2588912	0.2230162	0.2537951	0.1512574	0.03584544	0.07416378	0.06813179	0.02207998
189.448	0	0.05912966	0.03299877	0.02574218	0.03197776	0.4651461	0.4733263	0.2314291	0.04988744	0.08799636	0.1016053	0.09679575	0.07370168	0.08323531	0.05737377	0.1104925	0.07035117	0.1529587	0.1032097	0.1089657	0.09272704	0.06452111	0.3180144	0.5656446	0.4541376
189.449	0	0.001039315	0.001199065	0.007529146	0.006602546	0.002325576	0.002385962	0.00953891	0.006919027	0.006917328	0.005233812	0.005797029	0.003663298	0.008563327	0.004991155	0.002262621	0.003157139	0.001077327	0.0006920634	0.0007502171	0.0003999554	0.002338933	0.001719358	0.001320258	0.001684386
189.558	0	0.05130344	0.04544885	0.03707374	0.03253506	0.01357945	0.01320182	0.01369452	0.01224585	0.03240413	0.02353244	0.02743871	0.02567555	0.01321726	0.01311068	0.01285505	0.01091754	0.02657725	0.03176832	0.03711661	0.02808773	0.01408043	0.01429532	0.01383523	0.01023181
189.558	0	0.5063449	0.417085	3.42342	2.879557	0.3261905	0.2830906	0.308395	0.2157835	3.017958	2.306302	2.689447	1.542968	0.0344639	0.06407343	0.04330602	0.03701686	0.2498671	0.2191992	0.3120787	0.1614102	0.03358531	0.07282693	0.07025369	0.01806305
189.558	0	0.07170457	0.03096194	0.02586622	0.03001453	0.4591977	0.476292	0.2439313	0.04116472	0.1029926	0.1136293	0.1043909	0.06697018	0.08485811	0.06510042	0.1164328	0.06951499	0.1394935	0.09133471	0.1242031	0.09031064	0.08896008	0.3079767	0.5660439	0.4473439
189.559	0	0.001061914	0.001114883	0.007331851	0.006606528	0.002464573	0.002590552	0.01004439	0.007496256	0.006694384	0.005239213	0.005806486	0.00385703	0.00889939	0.005712403	0.002166905	0.003313192	0.001053938	0.0004769073	0.0007112716	0.0004500254	0.002250487	0.001842026	0.001050324	0.001944244
189.629	0	0.06021309	0.05337139	0.04356856	0.03766958	0.01542804	0.01469814	0.01531183	0.014373	0.03798203	0.02904772	0.0323034	0.03167257	0.01529581	0.0151242	0.01492271	0.01273903	0.03170562	0.03791936	0.04312507	0.03358447	0.01565929	0.01551961	0.01494597	0.01145205
189.630	0	0.5163402	0.3963118	3.361051	2.819758	0.3240028	0.2785793	0.3158677	0.2171299	3.0332	2.296085	2.674526	1.561876	0.0449861	0.06282746	0.04273585	0.04767393	0.2517913	0.2322442	0.3735833	0.1759904	0.03741895	0.06938995	0.0712914	0.03007906
189.631	0	0.09886266	0.04159979	0.03743592	0.04312525	0.4542825	0.4732051	0.2439685	0.04218395	0.1109058	0.1029576	0.1047537	0.07392338	0.08756898	0.05001103	0.1161284	0.07005381	0.1296907	0.07412989	0.1326338	0.09110082	0.1315098	0.3069114	0.5779996	0.4621316
189.631	0	0.00126001	0.0009226866	0.007085835	0.006345927	0.002593122	0.002912031	0.01187382	0.008604599	0.0068359	0.005190864	0.00627003	0.003963498	0.01016982	0.007332002	0.002766777	0.003657662	0.001086936	0.0005420187	0.0009191534	0.0006513959	0.002652417	0.002148442	0.001238549	0.002224876
189.729	0	0.03591425	0.02914664	0.0198599	0.01527533	0.008768735	0.00783056	0.007305197	0.007236334	0.01566789	0.01059812	0.01267179	0.01163503	0.007443039	0.00731312	0.007553286	0.006549561	0.01337036	0.01392568	0.02149013	0.01587846	0.008068597	0.007956632	0.007917822	0.006128129
189.730	0	0.5258834	0.3936627	3.276067	2.752484	0.3239845	0.2790985	0.297729	0.2146703	3.047832	2.273119	2.658735	1.55858	0.04221196	0.06660419	0.05169154	0.04836513	0.2906042	0.282228	0.4975926	0.211667	0.04575351	0.0734835	0.07012236	0.04038387
189.731	0	0.1239625	0.06339815	0.04985092	0.03608167	0.4706389	0.473182	0.2445114	0.04193792	0.1122882	0.1123113	0.1130644	0.08172691	0.1038012	0.05757733	0.1109474	0.05950685	0.1504312	0.08476445	0.1324899	0.08511022	0.184576	0.3137801	0.5762754	0.4672636
189.732	0	0.001686712	0.001160752	0.006992085	0.006135981	0.002770689	0.003511649	0.01260296	0.008983483	0.00690213	0.005050486	0.006506623	0.004083475	0.01054363	0.008404968	0.003082749	0.003842642	0.001017133	0.0007616865	0.0008990072	0.0005401023	0.002986358	0.002166625	0.001762019	0.002569468
189.829	0	0.02689078	0.01990465	0.009079043	0.005629227	0.001380369	0.001112913	0.0007711317	0.0006030449	0.00829951	0.006282182	0.005996494	0.005192723	0.0003957839	0.000481149	0.0003918821	0.0004541631	0.009260662	0.003472368	0.01248184	0.00850814	0.0008776501	0.0006050818	0.001008774	0.0006419735
189.830	0	0.5523083	0.3812449	3.210233	2.705832	0.3247356	0.2811558	0.2969359	0.2077836	3.056473	2.256988	2.618133	1.510743	0.05005728	0.06736885	0.06524613	0.04535562	0.3495516	0.3287382	0.610594	0.2560365	0.05090502	0.06752273	0.08263214	0.03448289
189.831	0	0.1674403	0.07424618	0.07406216	0.04939067	0.5057849	0.5244513	0.1979855	0.04333992	0.1120452	0.09548587	0.1043816	0.08643974	0.11435	0.06291565	0.107296	0.07820994	0.1533468	0.09443069	0.141783	0.1124208	0.2642871	0.3408306	0.6151841	0.5558552
189.832	0	0.001728975	0.0009811748	0.007041769	0.00620231	0.00299104	0.004065671	0.01447752	0.00961409	0.007226226	0.004951345	0.006805466	0.003949115	0.0113205	0.009842726	0.003800029	0.004408729	0.0006331378	0.0009009649	0.001251596	0.0006355191	0.002903076	0.002741314	0.002327831	0.002853985
189.919	0	0.03350284	0.02450791	0.009223837	0.006717612	0.003988689	0.003747478	0.002130476	0.001732518	0.009790386	0.009605296	0.008081574	0.005329757	0.001820939	0.003363767	0.003554155	0.001589511	0.01161698	0.005882068	0.01684418	0.01168722	0.002057	0.001855554	0.003256917	0.002529783
189.921	0	0.593273	0.3824575	3.158907	2.656484	0.3313259	0.2769728	0.3161216	0.2104084	3.07222	2.258696	2.603907	1.493096	0.05026927	0.05746497	0.06133524	0.03933692	0.3859882	0.3538245	0.6736477	0.311071	0.06204723	0.06214709	0.06358013	0.0335947
189.921	0	0.1982834	0.08123452	0.07474241	0.05541331	0.5167395	0.5534703	0.1518247	0.05743243	0.1049823	0.1231976	0.09639553	0.08806745	0.09428842	0.09827711	0.1150603	0.1112798	0.1402539	0.118237	0.1631633	0.1346754	0.3485297	0.3423669	0.6138247	0.631905
189.922	0	0.001620801	0.001055435	0.007192596	0.00597602	0.003138297	0.004307462	0.01487053	0.009319229	0.007105239	0.005300582	0.006675535	0.003763668	0.0109547	0.01031917	0.004247855	0.004499751	0.0009505888	0.0008183096	0.00149133	0.001053867	0.002835858	0.002574067	0.002587247	0.002836432
190.019	0	0.1212645	0.08825745	0.03055906	0.05206215	0.01639141	0.01924752	0.01818524	0.01414713	0.04770646	0.08678206	0.06730179	0.0201301	0.01640537	0.01678325	0.01650072	0.0133959	0.02669541	0.05695481	0.09671203	0.06124712	0.01454172	0.01987258	0.02104519	0.01286011
190.020	0	0.6261329	0.3959845	3.199199	2.669511	0.3384011	0.2886939	0.3107032	0.2180523	3.099121	2.305365	2.572023	1.473361	0.0545817	0.0652457	0.06231638	0.0665816	0.3922005	0.3599474	0.6751825	0.3878347	0.05968066	0.05414665	0.0652061	0.04177349
190.021	0	0.1812452	0.09196537	0.07064162	0.06008028	0.6011366	0.6547371	0.1067443	0.07743733	0.09585314	0.1360063	0.09439621	0.08192729	0.1169345	0.1151054	0.1317855	0.1184327	0.1765343	0.113782	0.1780377	0.1513769	0.49896	0.3434007	0.7037348	0.8432196
190.022	0	0.01313134	0.0132958	0.01854548	0.01079401	0.01480746	0.01679435	0.02874799	0.02194858	0.01739508	0.01754824	0.01536081	0.01240609	0.02478999	0.02299035	0.01700895	0.01464173	0.01281736	0.01226261	0.0113135	0.01006265	0.01477321	0.01413734	0.0145823	0.01145519
190.119	0	0.1625828	0.1224565	0.05117545	0.08025638	0.02149466	0.02367203	0.01438833	0.01224609	0.08265226	0.1268561	0.0987726	0.04171923	0.01529898	0.02043729	0.02035506	0.01162247	0.04686324	0.08548495	0.1357941	0.08878357	0.01089473	0.01857898	0.0268014	0.01699183
190.120	0	0.6190674	0.3983604	3.214857	2.676518	0.3388243	0.3040013	0.319861	0.2025813	3.12305	2.376687	2.459226	1.385458	0.04950482	0.06453627	0.07788682	0.05747462	0.3740237	0.3429586	0.6781717	0.4376204	0.05425227	0.07001302	0.06410004	0.04791546
190.121	0	0.1211719	0.08672099	0.08249985	0.06397737	0.819962	0.9108551	0.1208956	0.1456897	0.09758446	0.1428445	0.1142611	0.06443356	0.1246774	0.05702077	0.1677851	0.1297223	0.1999152	0.127985	0.2196837	0.2116784	0.7875458	0.4709951	1.195643	1.223972
190.122	0	0.01558041	0.01481026	0.01829562	0.01713347	0.02217786	0.02396797	0.04331633	0.0330147	0.02328694	0.01728733	0.01904747	0.01443754	0.03320868	0.03320095	0.02736223	0.02301009	0.01507383	0.01295198	0.01296757	0.009969727	0.0214387	0.0226929	0.0238555	0.01762833
190.219	0	0.1353975	0.1115836	0.07093977	0.07822507	0.02676049	0.02895306	0.01947029	0.01699157	0.08910708	0.1094379	0.09524846	0.06081907	0.02051716	0.02720978	0.02692404	0.01673414	0.06832517	0.08857709	0.1169988	0.0819651	0.01614723	0.01954547	0.02827382	0.01942089
190.220	0	0.6066567	0.420496	3.183687	2.691076	0.3454162	0.3045786	0.2989352	0.1847003	3.112765	2.454782	2.369243	1.329443	0.04896151	0.06518259	0.08958942	0.06418129	0.3511843	0.3216515	0.6668278	0.4669334	0.04551277	0.06834254	0.06952863	0.04812793
190.221	0	0.1169842	0.07325776	0.08736479	0.05383738	0.896437	1.017858	0.1684301	0.189781	0.08870095	0.1815643	0.1250031	0.05869382	0.1288829	0.08540775	0.1924628	0.1324423	0.1858677	0.1595809	0.2365495	0.2316025	0.9242147	0.6565754	1.479926	1.377725
190.222	0	0.00125516	0.001392184	0.007222046	0.005971661	0.003354551	0.003528594	0.02736372	0.01743262	0.007330866	0.005221464	0.005843311	0.003591969	0.01899341	0.01552472	0.009016808	0.007038387	0.001588209	0.001311603	0.001694066	0.00114448	0.003500786	0.003325482	0.004234442	0.00242904
190.319	0	0.1061131	0.09862338	0.08477687	0.07628329	0.01558685	0.01591567	0.01598009	0.01476661	0.08956417	0.08639108	0.0898118	0.07581363	0.02151708	0.02125797	0.0212274	0.01832272	0.08477086	0.08969273	0.09597735	0.07390306	0.01565266	0.01500852	0.01616254	0.0117443
190.320	0	0.6082187	0.4548722	3.230727	2.752299	0.3284499	0.3011055	0.2753522	0.1819926	3.056652	2.51894	2.342644	1.293324	0.04374083	0.06187116	0.09476311	0.06837751	0.3300099	0.3206543	0.6080869	0.4711451	0.04500094	0.08776502	0.05388787	0.05671046
190.321	0	0.114308	0.07561507	0.07980508	0.06524378	0.892669	1.027457	0.1501508	0.1995968	0.103633	0.1900275	0.1170739	0.06920258	0.1352019	0.09132499	0.1906315	0.1368622	0.199809	0.1597906	0.2635332	0.2447087	0.9147326	0.7448709	1.563209	1.40228
190.321	0	0.001466071	0.001131445	0.007197494	0.005911465	0.00295766	0.001843288	0.03130129	0.01987522	0.006917126	0.005422505	0.005535212	0.00351541	0.02167726	0.01651743	0.009646544	0.007259816	0.001345121	0.001289572	0.00166853	0.00107582	0.002778432	0.003143492	0.003648089	0.001464911
190.419	0	0.1484363	0.1412854	0.1278252	0.1180308	0.02850914	0.02983723	0.03099558	0.02858997	0.1398378	0.1325956	0.1377339	0.1183541	0.03102946	0.03006034	0.02873331	0.02337665	0.1256849	0.1306982	0.1336537	0.1031626	0.02090008	0.02047003	0.01934229	0.01709104
190.420	0	0.615022	0.4794468	3.310392	2.870654	0.3292167	0.3160194	0.2883947	0.1856365	3.034895	2.57702	2.407481	1.300286	0.05370917	0.06187929	0.09555091	0.0820372	0.3046081	0.3225076	0.5153651	0.4502218	0.048435	0.08431544	0.05157385	0.04856514
190.421	0	0.09996702	0.09193666	0.08833512	0.05893681	0.8771289	1.003983	0.1261398	0.1746422	0.1013313	0.1856266	0.1217408	0.06982998	0.1474366	0.09333033	0.1878608	0.1194958	0.2421715	0.1352042	0.2758637	0.2355754	0.8742594	0.7691028	1.52986	1.324048
190.422	0	0.03283014	0.02663445	0.01887938	0.02035815	0.03915942	0.03965049	0.07883734	0.06239266	0.02524806	0.02610968	0.01785528	0.02006463	0.06283834	0.04666232	0.04212165	0.04138595	0.0274208	0.02333084	0.01974314	0.01579638	0.03953358	0.04302756	0.03973906	0.02949041
190.519	0	0.1449461	0.1394423	0.1288805	0.1196142	0.02846618	0.02704387	0.02859293	0.02623781	0.1305633	0.1217092	0.1282788	0.1101847	0.02746021	0.02725157	0.02616201	0.02211284	0.1245676	0.1300113	0.1310244	0.1023272	0.02752035	0.02965103	0.02960727	0.02314337
190.520	0	0.6270725	0.4747899	3.247531	2.884985	0.3256548	0.3112035	0.3043085	0.1972683	2.97967	2.617217	2.44877	1.278861	0.0592693	0.06311391	0.1081637	0.07227622	0.3186945	0.3277514	0.4413761	0.4419276	0.04834228	0.0735341	0.06410648	0.05402217
190.521	0	0.1254014	0.1086022	0.1201086	0.05997787	0.9221172	1.079291	0.1407833	0.2004987	0.1186325	0.2343298	0.1515945	0.08332876	0.1474705	0.1484897	0.1885198	0.1414699	0.2484723	0.1796369	0.2792734	0.2558743	0.9505894	0.998788	1.738209	1.433656
190.521	0	0.06610537	0.04036241	0.05713178	0.03917794	0.08081925	0.0815959	0.1799188	0.166497	0.08317816	0.0640706	0.07676106	0.07789695	0.1778259	0.1424703	0.07075677	0.08965481	0.08026029	0.06599423	0.03981968	0.06523781	0.07381007	0.1012724	0.09221839	0.07678286
190.619	0	0.1145387	0.1104616	0.1023557	0.09510968	0.0313902	0.03205859	0.03025296	0.02577437	0.1023634	0.0929865	0.100305	0.08545551	0.03035964	0.02981042	0.03063614	0.02619883	0.1000614	0.1049043	0.1053933	0.08231605	0.03666039	0.03533504	0.03727984	0.02738596
190.620	0	0.6291599	0.475353	3.205888	2.884177	0.3187708	0.3040202	0.3100984	0.1849647	2.921668	2.574923	2.526328	1.277026	0.04867873	0.06053508	0.1143289	0.08418113	0.3554341	0.3372043	0.369454	0.4442977	0.05100748	0.06835553	0.08053067	0.0608625
190.621	0	0.121263	0.1215299	0.1154711	0.03981246	0.9505346	1.316196	0.2227875	0.2380889	0.1079801	0.2710443	0.1548381	0.09013225	0.1670528	0.1981996	0.179437	0.1991264	0.2667637	0.2658368	0.3406021	0.3148508	1.12785	1.346327	2.183521	1.769008
190.621	0	0.125333	0.0822547	0.06930542	0.05799201	0.1002668	0.1745744	0.3815155	0.3451807	0.1153796	0.08400628	0.1020617	0.08592528	0.3570706	0.3068431	0.1337066	0.09408852	0.04577684	0.07379232	0.06716495	0.0793753	0.1085932	0.1420959	0.140349	0.1420708
190.719	0	0.07634059	0.07388732	0.06750019	0.06352681	0.02656306	0.0259109	0.02635001	0.02488609	0.07103131	0.06197038	0.07001614	0.05890507	0.02595806	0.02756426	0.02573648	0.02210099	0.06623884	0.07005676	0.07012686	0.05445282	0.02833594	0.02990072	0.02718751	0.0222907
190.720	0	0.6236198	0.4607052	3.194484	2.864083	0.3100461	0.2891212	0.3104238	0.1774072	2.915359	2.535789	2.634667	1.309608	0.07532391	0.06009813	0.09023731	0.07690457	0.3880215	0.3351004	0.2687124	0.4355879	0.04982597	0.06163764	0.08616356	0.0381649
190.721	0	0.1048946	0.1507171	0.09400889	0.08188486	0.9084731	1.473544	0.2900005	0.2495111	0.09220989	0.2589729	0.1629941	0.1300163	0.1615725	0.1967525	0.1934191	0.269431	0.2583966	0.3322308	0.3885146	0.3379604	1.182079	1.524147	2.408832	2.024695
190.721	0	0.1099514	0.08654297	0.0533775	0.05795887	0.1009835	0.2734288	0.6120323	0.5300303	0.09415074	0.06094364	0.08647378	0.1081456	0.5245049	0.4817012	0.1884678	0.1331402	0.05221552	0.03624034	0.04830246	0.06533177	0.1472762	0.1846948	0.1877192	0.208062
190.819	0	0.006368643	0.00558335	0.006228815	0.007079928	0.001925339	0.003753697	0.004310709	0.003301268	0.007862016	0.004535366	0.007889896	0.005067751	0.003273603	0.002976218	0.001290952	0.001139537	0.003167978	0.004349537	0.005207022	0.003734274	0.001829606	0.00258244	0.00351882	0.002960303
190.820	0	0.6412343	0.4670978	3.207737	2.835102	0.3254742	0.294329	0.3157167	0.1966834	2.90703	2.4423	2.718531	1.322941	0.08712451	0.05792598	0.09000261	0.08610168	0.4039943	0.3385414	0.2117188	0.4399715	0.06492551	0.0786583	0.102632	0.03523077
190.821	0	0.08213111	0.1155244	0.05455477	0.07371894	0.8780129	1.612769	0.3341765	0.2170958	0.09599098	0.2372617	0.1632589	0.1681935	0.2110069	0.2360953	0.2320273	0.3301641	0.2445762	0.374576	0.4111105	0.3954622	1.204783	1.612906	2.58173	2.296662
190.821	0	0.1332808	0.1068083	0.09856089	0.07450342	0.07401402	0.374622	0.8085914	0.668919	0.068261	0.06168173	0.1001841	0.1192232	0.6645029	0.6281815	0.2454189	0.1616926	0.06671269	0.0754697	0.07838774	0.06061576	0.1570484	0.2161737	0.2320784	0.2397445
190.919	0	0.003597604	0.003192237	0.005832119	0.006132159	0.001863743	0.003757203	0.004098308	0.003004871	0.007164233	0.004710908	0.007261973	0.004262747	0.003218091	0.002948826	0.001320273	0.001033087	0.002421694	0.002899319	0.003057763	0.002605993	0.001625637	0.002268955	0.0036393	0.003241869
190.920	0	0.6416223	0.482125	3.199358	2.759049	0.3104953	0.2944296	0.320411	0.1893298	2.888703	2.303539	2.74805	1.32672	0.08698677	0.05681641	0.07285543	0.09121324	0.4102574	0.3881705	0.1098837	0.4252484	0.07652319	0.07941467	0.09642461	0.03213205
190.921	0	0.0885969	0.06105456	0.03414119	0.06670209	0.8767491	1.695764	0.3613501	0.1335515	0.08934966	0.2101482	0.164606	0.1708328	0.1932401	0.2560983	0.2289584	0.3579393	0.2577228	0.371853	0.4344864	0.4252679	1.185788	1.565997	2.663527	2.516254
190.921	0	0.121063	0.1002578	0.08308868	0.0689387	0.07656823	0.3733201	0.7831185	0.6195636	0.06350483	0.0728272	0.0991528	0.08477797	0.6636376	0.617566	0.2565224	0.1466875	0.08298425	0.0615603	0.0693565	0.06182899	0.1288006	0.1649077	0.2676269	0.2478756
191.019	0	0.002845616	0.002517507	0.005847051	0.005610639	0.001956195	0.003757991	0.003560102	0.002775791	0.006726383	0.004648763	0.007178668	0.004096751	0.002909403	0.002646135	0.001121069	0.0009420145	0.002289909	0.002120298	0.002698856	0.002417563	0.001535862	0.002146365	0.003661161	0.003349432
191.020	0	0.6776962	0.5124608	3.232342	2.694404	0.3111944	0.2768971	0.3286836	0.1809916	2.904016	2.203477	2.76418	1.343907	0.1029986	0.07804764	0.06658058	0.08892389	0.4485642	0.4367798	0.1860699	0.3733073	0.08377292	0.08404994	0.09581103	0.03239674
191.021	0	0.1161373	0.06436943	0.05366386	0.04686156	0.8626525	1.680725	0.3402975	0.1119607	0.07969851	0.2140983	0.1664236	0.1444679	0.1887902	0.2417834	0.2399176	0.3254227	0.2711407	0.3558926	0.4319101	0.4182037	1.143309	1.491436	2.616315	2.550632
191.021	0	0.124671	0.07806875	0.05604955	0.08165521	0.1044972	0.3678924	0.6990754	0.538178	0.07429582	0.05003548	0.08506549	0.08676342	0.6173181	0.5590691	0.2368111	0.1210535	0.09469234	0.06215718	0.06907383	0.06539692	0.1244702	0.1295422	0.2822375	0.2527438
191.119	0	0.003506297	0.003226286	0.005621068	0.005231072	0.001838335	0.003611403	0.00369544	0.002665847	0.006313533	0.004999828	0.007610016	0.004405041	0.00294383	0.0026808	0.001260372	0.0007704666	0.002416198	0.001905714	0.003078086	0.002936593	0.001378178	0.001994073	0.003555138	0.003399904
191.120	0	0.7051625	0.5000654	3.264905	2.643491	0.3141168	0.2581717	0.3177223	0.1764022	2.932835	2.132909	2.764735	1.355819	0.09633707	0.09573801	0.06983352	0.07500656	0.4939573	0.4639133	0.350263	0.2953566	0.08562447	0.07309882	0.06858623	0.03435892
191.121	0	0.1286741	0.0919089	0.07980158	0.07605495	0.8625515	1.652017	0.3533651	0.2027879	0.08428688	0.2183926	0.1836985	0.1261835	0.1886731	0.2240981	0.2546269	0.2842547	0.3042625	0.3383842	0.4308558	0.4187745	1.138531	1.425141	2.568913	2.568388
191.121	0	0.09473193	0.1067431	0.05629008	0.09192765	0.1057545	0.3765983	0.7294357	0.522539	0.07489751	0.06140029	0.07711905	0.06867662	0.6488271	0.541494	0.2250339	0.1243249	0.0690807	0.06900116	0.07863751	0.07149606	0.1286259	0.1414178	0.2810584	0.2739176
191.219	0	0.005889882	0.004768943	0.004756796	0.00467494	0.001785846	0.003378699	0.004338837	0.002907272	0.006111466	0.005792292	0.00771375	0.005075856	0.003671886	0.002588388	0.001594587	0.001150087	0.003229936	0.002144721	0.003943511	0.004059274	0.001436198	0.002221224	0.003520885	0.003480967
191.220	0	0.7318719	0.463471	3.274121	2.573455	0.325329	0.2699521	0.3163463	0.1908453	2.931511	2.118424	2.743884	1.342559	0.08475868	0.1148394	0.09477248	0.06817389	0.5414571	0.4975943	0.506668	0.2351465	0.08239612	0.06933185	0.05863462	0.03729289
191.221	0	0.141295	0.09104959	0.05898868	0.07329303	0.8825657	1.657865	0.3719787	0.24285	0.08093971	0.2201837	0.1807979	0.1097617	0.1827397	0.2089125	0.2535367	0.2900249	0.3742912	0.3117319	0.4139274	0.4563001	1.158004	1.374864	2.573983	2.6506
191.221	0	0.1064109	0.1197034	0.04880371	0.1016634	0.09203249	0.316111	0.8828544	0.5564303	0.07829031	0.06910394	0.08399405	0.07607115	0.7944755	0.5226605	0.264374	0.1927202	0.108038	0.06791324	0.09237832	0.07658337	0.1578868	0.1798495	0.2790521	0.2991988
191.319	0	0.02362717	0.02144079	0.01349548	0.01537911	0.01454754	0.01411035	0.01492625	0.01249297	0.0170451	0.02142594	0.02214831	0.0191023	0.01714832	0.01267046	0.01404363	0.01191963	0.01861403	0.01761461	0.01936015	0.01660174	0.01371774	0.01529059	0.01357327	0.01107836
191.320	0	0.7600699	0.4221707	3.213216	2.470984	0.3264856	0.2693901	0.3172399	0.1898817	2.94524	2.153918	2.682766	1.318646	0.09015531	0.1112298	0.1186252	0.0543966	0.5659714	0.5213492	0.650258	0.1850765	0.06840516	0.0721556	0.06758457	0.03511823
191.321	0	0.1566591	0.06877368	0.04068456	0.07185916	0.9044855	1.650731	0.3848725	0.2914643	0.09384719	0.2175932	0.1705039	0.1173726	0.2044307	0.19732	0.2821519	0.2844164	0.4070187	0.3031491	0.3954505	0.4709495	1.168134	1.307106	2.499325	2.631275
191.321	0	0.1132787	0.09773032	0.09282668	0.1041035	0.1089124	0.2684618	0.9218707	0.488542	0.1228798	0.09905895	0.08807853	0.08801704	0.8131675	0.4541354	0.2631177	0.2424052	0.1264542	0.08883328	0.1003784	0.07603194	0.1338372	0.218445	0.2545692	0.2513728
191.419	0	0.03705347	0.0342849	0.02643564	0.02736592	0.01810096	0.01678105	0.01885723	0.01421375	0.0280398	0.03599352	0.03521189	0.03055133	0.01963132	0.01632868	0.01693481	0.01438449	0.03188609	0.03158128	0.03286552	0.02621347	0.01724517	0.01879233	0.01781461	0.01295353
191.420	0	0.7838317	0.4089521	3.106473	2.391511	0.3224699	0.2696361	0.2974537	0.1787544	2.966347	2.213742	2.512116	1.280538	0.09843042	0.1223476	0.124688	0.06331603	0.5841871	0.5278844	0.7279154	0.2471235	0.05620424	0.07264885	0.06831806	0.03854594
191.421	0	0.1591178	0.09101163	0.03182589	0.06187724	0.9309726	1.680189	0.3609101	0.3159549	0.110111	0.2106865	0.1743814	0.1090353	0.2048269	0.1632704	0.3165673	0.2438164	0.4142715	0.2818394	0.4019024	0.4732503	1.159291	1.234019	2.476789	2.647249
191.421	0	0.1345847	0.1200941	0.09168453	0.07887897	0.1548815	0.1771063	0.8486394	0.4356928	0.09702629	0.04467293	0.1097576	0.05825565	0.747398	0.3289366	0.2521491	0.2298811	0.1298535	0.0600641	0.08773059	0.07338467	0.1373962	0.1947194	0.1999615	0.2123664
191.519	0	0.04918188	0.04694805	0.03951842	0.03874629	0.01887405	0.01775698	0.01997115	0.01709824	0.03924193	0.04882467	0.04709732	0.04098345	0.02030417	0.01849414	0.01708338	0.01495164	0.04480024	0.04511635	0.04522487	0.03546608	0.01840528	0.02012421	0.01976486	0.0128427
191.520	0	0.7961741	0.4189618	3.058762	2.411063	0.3145167	0.2727635	0.2760539	0.1822648	2.970667	2.303078	2.386274	1.25484	0.08771523	0.1151287	0.1135876	0.05078091	0.5774793	0.5189784	0.7486776	0.3327021	0.04591701	0.06717146	0.08396007	0.05595313
191.521	0	0.1736766	0.09483541	0.05529668	0.08180328	0.9696045	1.682057	0.3192355	0.3194241	0.1071477	0.209709	0.179072	0.1143746	0.1856553	0.1206808	0.3319699	0.2193803	0.436314	0.3014127	0.4340782	0.4559458	1.123617	1.173226	2.487537	2.639728
191.521	0	0.1180946	0.06175273	0.09900567	0.08497018	0.2166261	0.1242244	0.814596	0.525338	0.1019831	0.05527629	0.109995	0.07052322	0.6960084	0.2998996	0.1825981	0.2724415	0.1083864	0.04824071	0.05944514	0.0722902	0.1563114	0.1966227	0.1469585	0.1470887
191.619	1	0.07598746	0.07424834	0.066198	0.06305173	0.02605827	0.02661905	0.029157	0.0264161	0.06487276	0.07482318	0.0722235	0.06329146	0.02298612	0.02535445	0.02497128	0.02053974	0.07173976	0.07234975	0.07143261	0.05571376	0.02761149	0.02752976	0.02920409	0.01975885
191.620	1	0.8026602	0.4407248	3.057662	2.471742	0.3240048	0.290315	0.2586948	0.1919745	2.966202	2.383231	2.269901	1.234429	0.07104859	0.08730992	0.0943752	0.05797772	0.5538705	0.4977377	0.6977983	0.3912362	0.03572416	0.07331689	0.06892747	0.04955684
191.621	1	0.1605213	0.1056824	0.06033766	0.1002739	0.9645456	1.676205	0.2598291	0.3152669	0.1056602	0.209634	0.1604221	0.1106439	0.1874456	0.1137495	0.3075227	0.2031275	0.4497431	0.3062313	0.4510119	0.4668699	1.088223	1.096539	2.50193	2.662505
191.621	1	0.1195914	0.12422	0.122956	0.0585444	0.2743965	0.1510971	0.9047573	0.6657204	0.1042352	0.07448986	0.1084266	0.1202274	0.7393171	0.4024026	0.1763011	0.3116655	0.07258697	0.0809461	0.06139821	0.07715995	0.2011408	0.173113	0.1153055	0.1317014
191.719	1	0.08826213	0.08678904	0.07902569	0.07364145	0.03543277	0.03505662	0.03798522	0.03476194	0.07618861	0.08520633	0.08302442	0.07214781	0.0297569	0.03242705	0.03254466	0.02671023	0.08342415	0.08424174	0.08238635	0.0644991	0.03614841	0.0364265	0.03773718	0.02694825
191.720	1	0.8212353	0.4646844	3.044708	2.505821	0.3261882	0.3147607	0.2464654	0.210764	2.942443	2.494825	2.208899	1.227571	0.06949649	0.06936698	0.09173952	0.07236163	0.5149969	0.4901099	0.6261805	0.4289217	0.02857192	0.08765087	0.08113283	0.04015967
191.721	1	0.1430824	0.1013606	0.08752217	0.0906071	0.9697517	1.684422	0.2459821	0.3111197	0.1032735	0.2055853	0.1478232	0.1031227	0.2174459	0.1489234	0.2816678	0.1959392	0.4337126	0.2822931	0.4197395	0.4916016	1.031635	1.038374	2.489981	2.663665
191.721	1	0.08462704	0.1075658	0.09433164	0.07925937	0.2756365	0.2015687	0.9008505	0.7158858	0.08547681	0.07390021	0.115381	0.1192149	0.7651142	0.5002874	0.2060512	0.2899092	0.06832426	0.05727808	0.05791136	0.06953887	0.2232379	0.165132	0.1063473	0.1660721
191.819	1	0.08810401	0.08671122	0.07946428	0.07272732	0.02946186	0.02995195	0.03060476	0.02839807	0.07738042	0.08527098	0.08381022	0.07246602	0.02991907	0.02953609	0.02793369	0.02390218	0.08384912	0.08514462	0.08216695	0.06439991	0.03116963	0.03120461	0.02948806	0.02522056
191.820	1	0.8573867	0.5204192	3.025053	2.5516	0.3238358	0.3250653	0.259741	0.2198942	2.924934	2.592652	2.22337	1.224686	0.06526002	0.09886605	0.08679848	0.07945697	0.4494283	0.5181359	0.5300906	0.4594873	0.04780788	0.09127311	0.1010372	0.04162272
191.821	1	0.1436476	0.05862777	0.09261127	0.085037	0.9861184	1.679197	0.2228675	0.311598	0.1140989	0.1822807	0.1551719	0.1028485	0.2331141	0.1528232	0.3014183	0.1813412	0.4407097	0.2695344	0.4136729	0.4895858	0.9512011	0.9717136	2.474684	2.645102
191.821	1	0.07591572	0.10141	0.09663645	0.07371896	0.2240915	0.2742166	0.8825245	0.7191416	0.08841713	0.05477494	0.1199352	0.1148174	0.7690165	0.5518616	0.2040736	0.2779604	0.09552802	0.08602147	0.06090382	0.06466629	0.2132178	0.1648848	0.1200349	0.199729
191.919	1	0.08310946	0.0816275	0.07471599	0.06696928	0.03499863	0.03725255	0.0327656	0.03167818	0.07305161	0.07941993	0.07887246	0.06789348	0.03783703	0.03682471	0.03373644	0.03004928	0.07866409	0.08087843	0.07749728	0.06011423	0.03777251	0.03826309	0.03419632	0.02952304
191.920	1	0.8809092	0.5643803	3.055103	2.616297	0.323469	0.3318853	0.2694341	0.2157614	2.907398	2.6751	2.277969	1.220398	0.05397002	0.08117067	0.06741645	0.08852076	0.374665	0.5523889	0.4240245	0.4625753	0.05457739	0.0910774	0.1097718	0.05560507
191.921	1	0.1545367	0.06130604	0.07076584	0.0488847	0.9822428	1.675392	0.1844659	0.295115	0.131335	0.1807158	0.1348448	0.09716031	0.2441752	0.1644689	0.2978274	0.1861702	0.4344963	0.263118	0.4389673	0.4799608	0.8822097	0.9630445	2.509807	2.642193
191.921	1	0.1081066	0.1015402	0.04777021	0.06442194	0.1798871	0.329648	0.907546	0.7486795	0.05207924	0.06815973	0.0932655	0.1074005	0.7741048	0.595887	0.208361	0.2615872	0.06432156	0.06519795	0.05969575	0.04693954	0.180191	0.1260517	0.1368421	0.2345124
192.019	1	0.07607799	0.07470195	0.06748469	0.05881798	0.0299036	0.03233647	0.02806491	0.02858526	0.06621594	0.0702843	0.07073882	0.06128845	0.03189218	0.03077442	0.02791254	0.02514085	0.06997307	0.07271354	0.06969553	0.05306655	0.03113361	0.03204754	0.02781529	0.02405333
192.020	1	0.8703027	0.6141709	3.13894	2.643502	0.3201111	0.351033	0.2895488	0.2036769	2.885871	2.694934	2.357688	1.209629	0.06021886	0.07039802	0.05377925	0.08625575	0.3159228	0.5834185	0.3174005	0.427762	0.06530772	0.09190589	0.09805425	0.05481558
192.021	1	0.1373739	0.1037473	0.07290366	0.05379433	0.9757044	1.684048	0.152676	0.2476282	0.1333061	0.1605572	0.08928174	0.09806799	0.2335059	0.1935799	0.2463466	0.2110002	0.3984721	0.2714581	0.420349	0.4633505	0.82569	0.9632552	2.549684	2.646305
192.021	1	0.1476642	0.0854967	0.05726065	0.09720667	0.195995	0.4037835	0.9466728	0.7529042	0.06510112	0.06849799	0.1102063	0.1018057	0.8031917	0.608218	0.2290438	0.270866	0.07138705	0.07012962	0.06376899	0.04447068	0.1625694	0.1033726	0.1912281	0.2766241
192.119	1	0.03391259	0.03267516	0.02818951	0.01984414	0.01165713	0.01172846	0.01397591	0.01235875	0.02666107	0.0277616	0.02937287	0.02449124	0.01176731	0.01163903	0.0110601	0.008564397	0.0281129	0.03055963	0.02942528	0.02101116	0.01144793	0.0116952	0.01324746	0.009513602
192.120	1	0.8516255	0.6334982	3.181913	2.585831	0.3050129	0.3458242	0.2822771	0.204923	2.819958	2.659034	2.446371	1.192921	0.07900367	0.07429981	0.03547492	0.09005855	0.3027228	0.6037276	0.2673315	0.3624795	0.06436372	0.08940031	0.09159217	0.05735489
192.121	1	0.1449912	0.1008182	0.09549727	0.06073695	1.012259	1.653232	0.1340003	0.1756242	0.1636589	0.1630892	0.08209433	0.109694	0.2249955	0.181241	0.1768029	0.2162231	0.3737346	0.27701	0.3755257	0.4569915	0.7691781	0.9354823	2.469956	2.56415
192.121	1	0.1372833	0.09871082	0.05632661	0.07859742	0.213964	0.4305811	0.8235327	0.6525103	0.07967302	0.04770827	0.09639572	0.09464732	0.7191769	0.5558745	0.2207893	0.2337356	0.08067277	0.03755633	0.05400005	0.04806269	0.1151536	0.1133091	0.2273135	0.3009266
192.219	1	0.0106407	0.009425222	0.008800489	0.003601766	0.002392533	0.003705003	0.003727235	0.002764253	0.007359366	0.005613382	0.006968322	0.0039912	0.002813918	0.002470827	0.001522491	0.001163533	0.005244612	0.007083854	0.006902595	0.004487507	0.001326283	0.001291008	0.003203841	0.003203433
192.220	1	0.8329429	0.6394802	3.226488	2.504727	0.2945388	0.3352535	0.3047371	0.1900268	2.76424	2.57843	2.560211	1.162226	0.09848614	0.08792345	0.04984516	0.08852474	0.3650848	0.5928269	0.2526238	0.2830345	0.06652904	0.09566072	0.0710131	0.05316584
192.221	1	0.1611961	0.0717662	0.08510533	0.05020858	1.026884	1.524471	0.1134534	0.1393932	0.1830635	0.1642172	0.1091695	0.1321281	0.2088704	0.154759	0.1540859	0.21512	0.3504309	0.234048	0.3372224	0.4380206	0.7286004	0.8214961	2.183272	2.281185
192.221	1	0.1047785	0.06552283	0.06091356	0.06735488	0.1964822	0.4057508	0.6627865	0.5161054	0.0938347	0.04726097	0.07885538	0.09442213	0.5791803	0.4964875	0.2440764	0.1690324	0.0768939	0.03930078	0.04801569	0.0452743	0.1179681	0.09275201	0.2170882	0.2614713
192.319	1	0.01287793	0.01060958	0.009591539	0.004045242	0.001821938	0.002730975	0.002620687	0.001990679	0.007167832	0.004614224	0.006362919	0.003504197	0.001890902	0.001699732	0.001190017	0.0009198801	0.005449186	0.00637463	0.007001976	0.004480026	0.001228127	0.001399643	0.002404217	0.002403201
192.320	1	0.834194	0.6174449	3.315397	2.485398	0.2854298	0.304785	0.301121	0.1808475	2.69955	2.476855	2.650806	1.1304	0.09413498	0.07755423	0.07801125	0.08298428	0.4668332	0.5681971	0.2525597	0.2475352	0.06941486	0.09001825	0.04886803	0.05045731
192.321	1	0.1411656	0.1149472	0.06260013	0.06715306	0.9833504	1.301876	0.2939384	0.1978714	0.1636073	0.166049	0.1517922	0.1105116	0.1783845	0.1164865	0.1726564	0.2074028	0.3128893	0.1871004	0.2837274	0.3779497	0.6915063	0.6052837	1.67441	1.85126
192.321	1	0.04716095	0.05295944	0.05987957	0.06386966	0.1767895	0.3088803	0.4345114	0.3504849	0.09847862	0.03995976	0.05531607	0.06484593	0.3708788	0.3492366	0.221724	0.119634	0.05764102	0.03207533	0.0331221	0.04075597	0.1495345	0.126304	0.1814608	0.1845242
192.419	1	0.01276783	0.01021476	0.00980146	0.004316359	0.001320704	0.002039738	0.001873491	0.001399443	0.007019584	0.004161711	0.006014318	0.003299362	0.001196468	0.0009273653	0.0007803788	0.0006191093	0.004870189	0.004763689	0.006343847	0.003709077	0.00100767	0.001014085	0.001827027	0.001732816
192.420	1	0.8373586	0.5788404	3.35122	2.509785	0.28815	0.2863259	0.3054371	0.1720469	2.671918	2.412689	2.661772	1.131994	0.1008038	0.07616391	0.09087356	0.06469343	0.5531476	0.5447005	0.2429265	0.2505303	0.08469717	0.09694997	0.05144387	0.04443642
192.421	1	0.1198406	0.1357691	0.0870029	0.08970474	0.9318094	1.132629	0.3217479	0.2151062	0.1137159	0.1853157	0.1629628	0.09146801	0.1329531	0.1201393	0.1848995	0.1731707	0.2609733	0.1673291	0.2729614	0.2904006	0.6159477	0.4556522	1.33078	1.483887
192.421	1	0.05115649	0.04751861	0.04062467	0.04816733	0.1224446	0.1759954	0.2407223	0.1936946	0.07231617	0.03845702	0.04015467	0.05010719	0.2050755	0.1904716	0.1406244	0.1006942	0.05506193	0.04295069	0.04206064	0.04125044	0.1140934	0.114787	0.126791	0.103189
192.519	1	0.01036515	0.0085441	0.009631929	0.004330785	0.001485838	0.001398426	0.00123532	0.0007106186	0.006690556	0.004262928	0.005716678	0.003087967	0.000633945	0.0004346964	0.0004425482	0.0004421649	0.003678123	0.002902172	0.005007262	0.002825945	0.0007193475	0.0006174618	0.001125454	0.001217932
192.520	1	0.8542432	0.5573516	3.347732	2.487459	0.2920737	0.263818	0.2980552	0.1664425	2.667598	2.297068	2.625652	1.141208	0.09702198	0.06570691	0.07372933	0.05306744	0.6087122	0.5148982	0.2224267	0.2589542	0.08222462	0.09373521	0.05514249	0.04241886
192.521	1	0.1193368	0.08551515	0.09731024	0.0803739	0.8179925	0.9403341	0.3270341	0.1797029	0.06542533	0.1594682	0.151557	0.09288822	0.1108674	0.1086854	0.1905551	0.171549	0.2083928	0.1667256	0.2281386	0.2336802	0.5127482	0.3072813	1.060076	1.174541
192.521	1	0.02598552	0.0181166	0.01952749	0.02082643	0.0418141	0.05318353	0.08915355	0.06719008	0.02556303	0.01857167	0.01850852	0.01623843	0.06659317	0.06944254	0.05915265	0.04610421	0.02312047	0.0179234	0.01679016	0.01745007	0.0500182	0.05176806	0.05076449	0.03602553
192.619	1	0.009226985	0.007923581	0.009704305	0.004512287	0.001465819	0.001338771	0.0009622698	0.0004293489	0.006808216	0.004155725	0.005301673	0.002943387	0.0004156806	0.0003174498	0.0003313488	0.0003237631	0.003132815	0.001490879	0.004727989	0.002356767	0.000730405	0.0003675094	0.001044576	0.001001954
192.620	1	0.8647472	0.5584851	3.353448	2.481357	0.2947441	0.2606439	0.2906462	0.169312	2.674991	2.182016	2.58155	1.182218	0.09774775	0.0608108	0.0710481	0.05482574	0.6443607	0.4898169	0.2361702	0.2530731	0.06368348	0.08936505	0.06576543	0.04917474
192.621	1	0.1128022	0.0865237	0.08045932	0.0839511	0.7587031	0.8224127	0.2861074	0.1371212	0.09436933	0.1279582	0.1076129	0.08114363	0.0782809	0.1095651	0.1712263	0.1765397	0.1588787	0.1394882	0.1800044	0.2031432	0.4660595	0.209432	0.9136687	1.010034
192.621	1	0.002275708	0.00160191	0.00769272	0.005628652	0.002178643	0.002913866	0.03255854	0.02064227	0.005937311	0.004838545	0.005959133	0.003867826	0.0227163	0.0176724	0.009890418	0.007262747	0.0018124	0.001244317	0.0006935621	0.0008056856	0.003452311	0.002793676	0.003166862	0.001273216
192.719	1	0.01032303	0.008897629	0.010237	0.004784227	0.001415361	0.001308482	0.0009901752	0.0004538848	0.007048057	0.004083631	0.005076922	0.002963751	0.0004158884	0.0002994764	0.0003875385	0.0003046635	0.0032449	0.000956274	0.005286215	0.002664732	0.0006248996	0.0003934375	0.0009487989	0.0009616731
192.720	1	0.8615062	0.535606	3.372551	2.470547	0.2949787	0.2505136	0.2783136	0.1752498	2.710195	2.090751	2.505686	1.225142	0.1041175	0.06294294	0.07784172	0.07079532	0.6491323	0.4966528	0.3055848	0.2384862	0.05467786	0.08572341	0.07648199	0.04576381
192.721	1	0.1027598	0.09413117	0.0286616	0.08430574	0.7212402	0.7861471	0.2442583	0.1231402	0.1158515	0.1161677	0.1089993	0.09937118	0.07848917	0.0949929	0.1548268	0.1835894	0.1450286	0.1282148	0.1576324	0.207201	0.4436036	0.1809857	0.8479265	0.9800369
192.722	1	0.002010211	0.001258765	0.00760558	0.005783489	0.002729314	0.002968992	0.03211551	0.02062052	0.006179957	0.004760243	0.005747759	0.004112272	0.02247355	0.0171357	0.009612034	0.006740102	0.00171916	0.001349301	0.0006382235	0.0005807319	0.003490356	0.002768623	0.002769997	0.001489182
192.819	1	0.01124897	0.00995067	0.01054975	0.004970338	0.001426876	0.001366857	0.0009073681	0.000581259	0.007346598	0.004385812	0.005289388	0.002967625	0.0004133771	0.0003444923	0.0004596349	0.0002800184	0.003531604	0.002550698	0.006034755	0.002694653	0.0005521227	0.0004185074	0.0008497215	0.0009713171
192.820	1	0.8502524	0.519652	3.365001	2.425607	0.2912251	0.2562927	0.2848461	0.1746872	2.706811	2.02989	2.431343	1.252718	0.09058779	0.07460336	0.06657176	0.0691249	0.6210868	0.5275626	0.3827953	0.2232614	0.04093603	0.07840099	0.06842171	0.04989752
192.821	1	0.1330706	0.0810929	0.0360987	0.07727072	0.6756006	0.7433632	0.2086709	0.126655	0.1353667	0.1405331	0.1344527	0.09964914	0.1020915	0.1026042	0.1527048	0.1633066	0.1206563	0.1390014	0.1278472	0.1802157	0.4092205	0.1584839	0.7622292	0.9018706
192.821	1	0.001908544	0.001025445	0.007366704	0.006108706	0.002763784	0.00437863	0.029923	0.01975686	0.006364909	0.005068267	0.005433338	0.004366081	0.02179953	0.01659672	0.008786333	0.005967825	0.001996204	0.0009924913	0.001189213	0.0004660167	0.003427961	0.002461565	0.002863338	0.002395154
192.919	1	0.01050932	0.009780303	0.01015767	0.004714763	0.00127538	0.00125331	0.0007618932	0.0005363743	0.007546195	0.004804255	0.005431004	0.003107819	0.0003983046	0.0004374032	0.0004106044	0.0002600422	0.003325244	0.003845162	0.005986396	0.002298871	0.0005099432	0.0003822039	0.0008982251	0.000815441
192.920	1	0.8468637	0.5136151	3.315875	2.380901	0.2881854	0.2572398	0.2695987	0.1738158	2.705378	2.05558	2.342384	1.270066	0.08861277	0.1025863	0.08644228	0.06580445	0.587984	0.570453	0.4726664	0.2174611	0.04322281	0.07442849	0.07169993	0.05503317
192.921	1	0.1510339	0.09003185	0.0354193	0.05809772	0.6185	0.686839	0.1964772	0.119638	0.1374928	0.1401909	0.1405577	0.09706859	0.09981586	0.1140732	0.1576345	0.1646035	0.1322964	0.1408246	0.1339311	0.155398	0.3720553	0.1650812	0.652504	0.7928214
192.921	1	0.004333645	0.003244798	0.00831416	0.007308469	0.003506146	0.00755127	0.02798176	0.01929802	0.007848176	0.005983067	0.006089221	0.006094993	0.02205407	0.01676792	0.008524661	0.005362554	0.002813454	0.002690864	0.003069874	0.001739219	0.003406678	0.003186792	0.0047392	0.004680298
193.019	1	0.008415375	0.008436777	0.009479693	0.00453652	0.001392807	0.001297415	0.000839131	0.000537502	0.007588081	0.00522376	0.005642365	0.003249554	0.0004372852	0.000498675	0.000525643	0.0003949502	0.003142795	0.004446624	0.005223691	0.001695322	0.0005243698	0.0004965164	0.0009059484	0.0009177507
193.020	1	0.8445227	0.4998419	3.261967	2.348977	0.2881915	0.2615792	0.2582447	0.1753374	2.701152	2.106634	2.250408	1.310683	0.08475781	0.1015392	0.08603254	0.07216413	0.551084	0.5974393	0.5432314	0.2565272	0.03740597	0.06566194	0.06204567	0.06068654
193.021	1	0.1592732	0.101558	0.04707105	0.05838853	0.6299875	0.7130208	0.1787981	0.1209969	0.1483296	0.1751894	0.1291381	0.1001253	0.1182441	0.1203002	0.181101	0.1800834	0.1418323	0.1616137	0.1660016	0.1597289	0.365754	0.2780997	0.701276	0.8290522
193.021	1	0.01903663	0.01857251	0.02479158	0.02072662	0.02308213	0.02282816	0.04005221	0.03456139	0.02431394	0.0178553	0.02043502	0.01962048	0.03780852	0.03385769	0.0263684	0.01868652	0.02168768	0.01970377	0.01886336	0.01569782	0.02354997	0.0219727	0.0223788	0.01780813
193.119	1	0.006888067	0.007230116	0.00847906	0.004565368	0.001849744	0.001933563	0.001306721	0.0009278309	0.008001617	0.005720758	0.005813779	0.003351481	0.0009417284	0.0009049289	0.0006526507	0.0004312946	0.00328865	0.004649134	0.004315532	0.001265458	0.0008949527	0.001051653	0.001689021	0.001582892
193.120	1	0.8273	0.4822651	3.177988	2.323299	0.2914157	0.2793393	0.2504982	0.188343	2.76157	2.236334	2.187655	1.339919	0.09042394	0.09899815	0.09208025	0.06406037	0.505936	0.5859893	0.5978591	0.2974364	0.03999043	0.0535161	0.0648797	0.06168611
193.121	1	0.1335008	0.1324609	0.08654202	0.08055162	0.8355165	0.9391398	0.2021498	0.1333275	0.1265546	0.179017	0.1239482	0.1000753	0.1776668	0.1046752	0.2237534	0.2093203	0.189927	0.2064723	0.2582177	0.2274072	0.6213516	0.922016	1.513355	1.397759
193.121	1	0.04280184	0.04097421	0.0543023	0.06285146	0.06688969	0.09746978	0.1419733	0.1203828	0.074792	0.07751526	0.07949597	0.06751231	0.1339534	0.1213302	0.08158326	0.05111918	0.06121205	0.04468447	0.03044581	0.03128493	0.0621118	0.05895053	0.06749817	0.06539189
193.219	1	0.004367969	0.005443782	0.007543164	0.004782887	0.001870876	0.002011682	0.001442698	0.001053388	0.007881754	0.005786386	0.005616618	0.003161405	0.001034358	0.0008915235	0.0006235799	0.0004524651	0.002956672	0.003873709	0.00314593	0.000883017	0.001073314	0.001384406	0.002018433	0.001672933
193.220	1	0.8079687	0.4512971	3.178926	2.349921	0.2999508	0.2930789	0.240036	0.1767825	2.824001	2.342755	2.149948	1.312323	0.09590051	0.1073169	0.09108635	0.05675246	0.4661251	0.6098251	0.6153637	0.3415689	0.04524374	0.06071596	0.06278411	0.0526998
193.221	1	0.1206239	0.1372597	0.06077167	0.08126378	0.8707605	0.9994689	0.2460315	0.1534227	0.1131581	0.1705826	0.1494647	0.1110383	0.1740332	0.123276	0.1908013	0.1991392	0.226184	0.2350448	0.2987599	0.2600303	0.707637	1.14649	1.837882	1.56321
193.221	1	0.05289233	0.04970864	0.04559217	0.05716283	0.08274296	0.1179424	0.1718221	0.1445114	0.08160232	0.0758746	0.07627961	0.06491107	0.1585992	0.1482666	0.09986439	0.06339093	0.06380818	0.04678243	0.03926452	0.03741776	0.07765673	0.0737915	0.08973693	0.08601055
193.319	1	0.00308072	0.004462305	0.006890356	0.004906822	0.001627992	0.002050545	0.001275175	0.0008515412	0.00764768	0.005893152	0.005818812	0.002959078	0.0009187701	0.0008710808	0.0006795073	0.0005156359	0.002695498	0.003626551	0.002711058	0.0008985178	0.001125	0.001398606	0.001955592	0.001629478
193.320	1	0.8017546	0.4153939	3.145737	2.401307	0.3105947	0.2941772	0.256751	0.1688165	2.833748	2.40133	2.147705	1.20841	0.09088967	0.1252386	0.08567149	0.06230212	0.4078839	0.6484725	0.5970143	0.387432	0.05821719	0.06282081	0.06537265	0.06292504
193.321	1	0.1230878	0.1383964	0.06913704	0.08905567	0.8641701	0.9616365	0.2189694	0.1414473	0.1260804	0.1605829	0.1388832	0.1012112	0.1877947	0.1130003	0.1657047	0.1799575	0.2047379	0.2195755	0.2809376	0.2585844	0.6260918	1.109523	1.834325	1.512161
193.321	1	0.07530033	0.05902134	0.04992297	0.0449904	0.08834591	0.09991188	0.134766	0.1025129	0.07075852	0.04577448	0.0492017	0.05159062	0.1202936	0.1166277	0.08860552	0.07189153	0.05415325	0.05120052	0.04959939	0.04658759	0.08985921	0.08394324	0.08849605	0.07272642
193.419	1	0.002447471	0.003501386	0.006317664	0.004833582	0.001620647	0.001984135	0.001172109	0.0008071247	0.00733694	0.005855846	0.005931958	0.002733889	0.0008362935	0.00071923	0.0006193876	0.0004704699	0.002470811	0.003291338	0.002139789	0.0009851739	0.001106155	0.001645501	0.002175152	0.001702588
193.420	1	0.788467	0.3504367	3.018194	2.381484	0.3111733	0.3002785	0.2642976	0.1733026	2.779306	2.379352	2.187702	1.161964	0.103158	0.1098955	0.08855468	0.07560081	0.4171786	0.65632	0.5517972	0.4102039	0.08185349	0.06300573	0.08638448	0.07150391
193.421	1	0.1326849	0.1525788	0.07373439	0.09422037	0.8664337	1.082614	0.2389027	0.155587	0.109802	0.1717715	0.1472776	0.08677384	0.1772638	0.126217	0.1750737	0.1275226	0.2049346	0.2167493	0.3325793	0.2841155	0.7308335	1.241678	2.040608	1.64187
193.421	1	0.06328139	0.03810582	0.03226174	0.03868591	0.0783894	0.09109937	0.1240879	0.09225906	0.04699079	0.03204451	0.02733924	0.02501787	0.105839	0.1077095	0.08233339	0.06879374	0.04428294	0.02739	0.02864563	0.04009652	0.09039666	0.08489985	0.08361756	0.06503377
193.519	1	0.002142216	0.002883943	0.0062185	0.004709372	0.001510485	0.002340121	0.001734737	0.0008809769	0.007008565	0.005883003	0.005868978	0.002515118	0.0009516425	0.001078379	0.0005778601	0.000471182	0.002414814	0.00298731	0.001732911	0.001108263	0.001399808	0.00187127	0.002596264	0.002078949
193.520	1	0.7623812	0.2776437	2.942525	2.364032	0.3038947	0.2858725	0.2664695	0.1775141	2.70316	2.372899	2.24914	1.140123	0.09529668	0.124871	0.07750054	0.06103394	0.4515922	0.6457636	0.4938037	0.4280635	0.09931171	0.05858838	0.09171936	0.0689477
193.521	1	0.1301973	0.1334744	0.120942	0.1109514	0.8951039	1.364164	0.3704679	0.2040732	0.1032659	0.2121548	0.1221896	0.09210528	0.1977046	0.1651644	0.1751563	0.1426008	0.2381295	0.2769974	0.3805422	0.339469	0.9479873	1.523689	2.384883	1.989655
193.521	1	0.06069161	0.03691695	0.02450537	0.03477185	0.07074893	0.1129615	0.1916944	0.1353723	0.05117223	0.02017012	0.02875605	0.03774834	0.159274	0.1582235	0.08944336	0.07521404	0.03395532	0.02743397	0.03262176	0.03969096	0.09912703	0.08384337	0.121618	0.09792862
193.619	1	0.002609992	0.003051507	0.006264373	0.004895566	0.001506063	0.00238183	0.001818	0.0009858136	0.006976124	0.005923681	0.005672277	0.002312622	0.001009389	0.001001498	0.0004764729	0.0005878726	0.002900179	0.002727123	0.001588871	0.001553211	0.001549476	0.001795426	0.002773671	0.002228668
193.620	1	0.7524648	0.3154579	2.917059	2.371502	0.305978	0.2918355	0.2708695	0.1738721	2.703688	2.353696	2.315662	1.140555	0.1007563	0.130921	0.07258429	0.06242884	0.4610557	0.6512449	0.4221719	0.4160839	0.07414669	0.06899268	0.1067421	0.06695694
193.621	1	0.1401423	0.1072773	0.146519	0.1087517	0.866068	1.489551	0.4820618	0.255477	0.09215093	0.1905503	0.1264229	0.1434252	0.2065594	0.1352379	0.166132	0.218838	0.2709073	0.3098116	0.385751	0.3699796	1.037791	1.596668	2.510657	2.160867
193.621	1	0.07023363	0.04511423	0.03959485	0.04253259	0.05616804	0.1088899	0.2009678	0.1416068	0.06177277	0.03676327	0.04837115	0.04558436	0.1649597	0.1552452	0.07470393	0.07860303	0.06031553	0.04900338	0.03781518	0.04730874	0.09567377	0.07685783	0.1134782	0.09974961
193.719	1	0.00310932	0.003172243	0.006296902	0.005314318	0.001592829	0.002090669	0.001462493	0.0006212861	0.006875325	0.005637583	0.005329301	0.002227226	0.0007320931	0.0005171648	0.0003894751	0.0005813693	0.003143531	0.002417871	0.001385436	0.001599629	0.001537315	0.001807154	0.002628023	0.002132244
193.720	1	0.7481021	0.4089028	2.924843	2.402943	0.3054588	0.3020702	0.2695933	0.1780759	2.719887	2.312627	2.32552	1.12639	0.08449059	0.1440431	0.08229016	0.07144544	0.4651561	0.6405169	0.3655873	0.3959894	0.07370923	0.07860784	0.1304305	0.06389203
193.721	1	0.151559	0.06268341	0.1285904	0.08703316	0.8728531	1.526163	0.5109282	0.2336508	0.1293945	0.179105	0.1369352	0.158351	0.1950388	0.1333605	0.1739446	0.258199	0.2565216	0.3260396	0.3839487	0.3786871	1.094396	1.542549	2.524993	2.244338
193.721	1	0.05423902	0.02975656	0.01948759	0.03286701	0.04029051	0.04914213	0.1354226	0.08288381	0.03626147	0.03741023	0.03267551	0.02166161	0.1043802	0.06904742	0.04805261	0.0671222	0.02875561	0.03263726	0.03016239	0.02469941	0.07086616	0.05656373	0.04635386	0.04451632
193.819	1	0.002564859	0.002387829	0.00620985	0.005714419	0.001683212	0.002228693	0.001522188	0.0006807588	0.006663608	0.005455506	0.004907079	0.002120937	0.0009088143	0.0005645286	0.0004605779	0.0007353099	0.002977258	0.001803425	0.0012449	0.001473809	0.001500914	0.001860683	0.002537421	0.002334854
193.820	1	0.7310529	0.5199735	2.949291	2.407603	0.2960791	0.2996671	0.2674868	0.1857443	2.713593	2.232761	2.321123	1.134343	0.08809636	0.1516321	0.08200747	0.08973468	0.4970541	0.6296095	0.2893732	0.4133073	0.07562604	0.08486028	0.1291552	0.06371808
193.821	1	0.1727609	0.04807377	0.1201589	0.06126169	0.886884	1.636625	0.551509	0.1782999	0.1256925	0.1721865	0.126455	0.1785891	0.191185	0.1395657	0.1743431	0.285639	0.2564983	0.334286	0.4212696	0.4313342	1.170592	1.477493	2.592641	2.458376
193.821	1	0.03329107	0.04738351	0.06131708	0.0279162	0.05890427	0.03097014	0.1310611	0.08099764	0.05458054	0.02613538	0.05162611	0.04417526	0.1179629	0.04867546	0.06616028	0.07706994	0.06301077	0.0465377	0.02560448	0.04752168	0.06912937	0.07519034	0.02922874	0.05018982
193.919	1	0.002296202	0.001411661	0.00629715	0.00588031	0.001781604	0.002347546	0.001987537	0.001251368	0.006489927	0.005167987	0.004865872	0.002192002	0.001380938	0.001098868	0.0007561558	0.001013461	0.002410965	0.001435473	0.001083968	0.001446498	0.00162178	0.001793597	0.002813186	0.00266969
193.920	1	0.7161143	0.6334125	2.954409	2.362428	0.2916541	0.2571333	0.2715845	0.1845752	2.692884	2.089157	2.287939	1.139388	0.09267647	0.1299613	0.06385196	0.1255146	0.4926423	0.5772537	0.2249793	0.4596295	0.07348688	0.0803653	0.08254215	0.06148051
193.921	1	0.1682206	0.06472336	0.120229	0.06159678	0.8978151	1.733896	0.5878757	0.1227951	0.1369908	0.1834513	0.14812	0.177244	0.1782704	0.1589785	0.1967618	0.301142	0.2687743	0.3464974	0.4498367	0.4625181	1.201161	1.360001	2.700678	2.682389
193.921	1	0.08182235	0.06662997	0.06956421	0.05116676	0.1184163	0.07920253	0.2507739	0.2008672	0.0821664	0.07858183	0.06761541	0.05895611	0.2677373	0.1547686	0.1224101	0.1294723	0.0791154	0.06463613	0.03527422	0.0486406	0.1410136	0.1618684	0.05385129	0.07153166
194.019	1	0.002556717	0.001169117	0.006548823	0.005888702	0.001631395	0.002682581	0.002599002	0.001932533	0.006220812	0.00478217	0.004744679	0.002395659	0.001969033	0.001561998	0.001006865	0.0011244	0.002348683	0.001723935	0.001399329	0.00115828	0.001643605	0.001558314	0.0028054	0.002886977
194.020	1	0.73904	0.7691029	2.950155	2.301713	0.3024099	0.2554777	0.2664516	0.1711681	2.673559	1.977878	2.248699	1.170124	0.07836512	0.1094453	0.08186757	0.1279944	0.4607601	0.5276299	0.255058	0.5028568	0.08006177	0.06346307	0.09189959	0.07289096
194.021	1	0.1462033	0.079628	0.1011694	0.0564713	0.9170302	1.799598	0.6140807	0.1403196	0.1257468	0.2009066	0.1568242	0.1541462	0.1828135	0.1997583	0.2284875	0.3148238	0.2790777	0.3190291	0.4663536	0.4973075	1.253079	1.207183	2.814259	2.829641
194.021	1	0.09395762	0.09000738	0.0884848	0.06873082	0.09497049	0.1477692	0.3915253	0.350919	0.1022279	0.1036624	0.1132868	0.09520883	0.4103874	0.284638	0.1486178	0.15056	0.08318386	0.0791142	0.05366568	0.04928507	0.1531154	0.1727921	0.04737005	0.1005274
194.119	1	0.00307023	0.001512546	0.006689096	0.005863455	0.001698695	0.003079449	0.002790028	0.002139162	0.006044667	0.00437466	0.00469555	0.002697478	0.002223311	0.001802258	0.001115396	0.0009304217	0.002459202	0.001812885	0.00192111	0.00142645	0.001820321	0.001311388	0.002943493	0.00302119
194.120	1	0.7537543	0.8975882	2.936755	2.259439	0.3012612	0.2495491	0.2682576	0.1809485	2.699135	1.872557	2.21664	1.223556	0.08852807	0.1057639	0.09581073	0.1208766	0.3995158	0.4934799	0.2992829	0.5036012	0.06278313	0.06707406	0.08404845	0.06415938
194.121	1	0.1338305	0.0747931	0.08735773	0.05775557	0.9369851	1.809924	0.6834874	0.183597	0.1067792	0.1806357	0.1702495	0.1537492	0.20179	0.2182957	0.2272209	0.2893327	0.3065301	0.2763088	0.4716037	0.520169	1.316026	1.082504	2.886693	2.878722
194.121	1	0.08206241	0.07085705	0.05390062	0.0432101	0.05829846	0.2168272	0.4421921	0.4024367	0.1074933	0.09313611	0.1102015	0.1108544	0.4437254	0.3534458	0.1761874	0.1412606	0.06950869	0.07634315	0.0574587	0.04919278	0.1633875	0.1540553	0.07275985	0.1181395
194.219	1	0.004702004	0.002865236	0.006746235	0.005998554	0.001701119	0.003238685	0.00287129	0.002161975	0.005919073	0.00442879	0.004772418	0.00313074	0.002201267	0.002051706	0.001389137	0.0009502901	0.003294623	0.002708306	0.00295465	0.001984338	0.001825994	0.001033849	0.00310707	0.003096817
194.220	1	0.748889	1.008838	2.938867	2.215528	0.3061466	0.2559946	0.2625989	0.1984499	2.723487	1.815154	2.210065	1.326305	0.07988176	0.09646842	0.1018063	0.1143666	0.3543536	0.4962432	0.3356266	0.4907983	0.07013106	0.084376	0.07424367	0.06761846
194.221	1	0.149898	0.0673178	0.0723679	0.06907524	0.9509901	1.793693	0.6978237	0.1932865	0.11256	0.1946345	0.1780004	0.1298264	0.2090963	0.1848663	0.2672534	0.2650176	0.3432923	0.2614035	0.4622404	0.5150236	1.349926	0.9845706	2.839987	2.817996
194.221	1	0.07589096	0.07013783	0.04300008	0.0428229	0.0808012	0.2521819	0.4587521	0.4185126	0.112942	0.06429383	0.07910328	0.1064303	0.4349182	0.3829384	0.2191634	0.147366	0.04568135	0.04290337	0.03602115	0.03349221	0.134737	0.1240117	0.09921022	0.1500252
194.319	1	0.008152962	0.005522045	0.006992501	0.006170668	0.001509339	0.003328047	0.002844322	0.002133171	0.005699045	0.004427872	0.005056135	0.003726747	0.002251541	0.002160455	0.001445428	0.001030948	0.004351534	0.004098374	0.004758844	0.00267905	0.001636327	0.001029569	0.003172472	0.003013878
194.320	1	0.7187905	1.044184	2.932482	2.204345	0.2983782	0.2496908	0.25374	0.2147025	2.750362	1.83195	2.196709	1.42275	0.07547766	0.1083219	0.09598963	0.1169839	0.3322268	0.504475	0.3278968	0.4566111	0.07406359	0.08566309	0.0709097	0.07101564
194.321	1	0.1572845	0.08645777	0.08570041	0.07313286	0.9529745	1.759607	0.6569153	0.1588692	0.1213854	0.1813017	0.2030528	0.1254895	0.2366236	0.1720219	0.3094454	0.2379396	0.3834838	0.242044	0.4522842	0.5207262	1.29846	0.9121211	2.625711	2.624426
194.321	1	0.09094899	0.07392663	0.06341045	0.04829792	0.110057	0.2750658	0.4557618	0.4048427	0.126486	0.06909251	0.08177178	0.1167773	0.4183383	0.3920124	0.2372387	0.150405	0.05916088	0.04083363	0.03687929	0.03348704	0.1334615	0.1231466	0.1384846	0.1689547
194.419	1	0.0068365	0.00472111	0.006762788	0.005614006	0.001093979	0.00195413	0.001265918	0.001171558	0.005522441	0.004305296	0.005118629	0.003698512	0.001077951	0.001006342	0.0008223049	0.0007669494	0.003187955	0.003495005	0.00408465	0.002366798	0.0009312823	0.001178444	0.001872544	0.001504176
194.420	1	0.6821673	1.065658	2.892018	2.143817	0.3044455	0.240784	0.2476256	0.2191339	2.778488	1.828412	2.159192	1.458793	0.08811308	0.1033026	0.09124527	0.1172907	0.3616774	0.4759723	0.2746824	0.3950635	0.07486093	0.08902875	0.0612695	0.0718207
194.421	1	0.09367287	0.09149279	0.0986807	0.06470096	0.7576808	1.049027	0.2266571	0.1428019	0.1715761	0.1847302	0.1111201	0.1325545	0.2076744	0.1906066	0.2049698	0.1592395	0.2572265	0.2358775	0.3327901	0.2955196	0.8755993	0.8336991	1.484772	1.435457
194.421	1	0.07395489	0.05418353	0.04846031	0.06591219	0.1063487	0.1243291	0.1695387	0.1567908	0.08369508	0.07759526	0.07996463	0.06453564	0.1715656	0.1696462	0.1462989	0.1126166	0.08254498	0.05665678	0.03567264	0.03886835	0.1234789	0.1201198	0.1116037	0.08282327
194.518	1	0.008330821	0.005765016	0.006296169	0.005875439	0.00116329	0.001415693	0.0009241425	0.0008318248	0.005667826	0.004129899	0.005441304	0.00362254	0.000677103	0.0007406381	0.0005867003	0.0005576846	0.002971367	0.003764133	0.004683046	0.002037828	0.0005548265	0.001150669	0.001415145	0.0009476222
194.518	1	0.6186848	1.102975	2.918333	2.191573	0.3235156	0.2613236	0.2505095	0.2175874	2.804626	1.883288	2.102838	1.493499	0.09915306	0.1090051	0.08658585	0.09790068	0.4040267	0.4438162	0.24225	0.3547667	0.07988446	0.09281582	0.0767074	0.06912988
194.518	1	0.1339978	0.04832665	0.08329891	0.04339141	0.5832231	0.6347741	0.2411671	0.1176456	0.1196128	0.1331755	0.08446311	0.1473736	0.1629169	0.1675754	0.1397013	0.1253256	0.1436939	0.1574633	0.2149777	0.1770492	0.5159193	0.7295166	1.027291	0.8639186
194.519	1	0.05985835	0.04730339	0.04325209	0.04367083	0.07722503	0.08683396	0.1073349	0.09093619	0.05275918	0.04884415	0.04519639	0.03967993	0.09422368	0.09714225	0.08761832	0.07205643	0.04389443	0.03674865	0.03414038	0.03166358	0.07739524	0.08184458	0.07934769	0.05793154
194.619	1	0.007051294	0.005070946	0.005725525	0.005801118	0.00137749	0.001365482	0.0008961338	0.0007454008	0.006010895	0.004213073	0.005554652	0.003483686	0.0005885365	0.0007054308	0.0006426046	0.0004149913	0.00262746	0.002874297	0.004266988	0.001437377	0.0006266012	0.0009621597	0.001215457	0.0008540289
194.620	1	0.5600658	1.069533	2.82228	2.161414	0.3319518	0.2694588	0.2497831	0.217132	2.804178	1.933381	2.100318	1.501548	0.08972425	0.1110693	0.07438336	0.1004844	0.4386925	0.3965921	0.2331349	0.3519122	0.08444344	0.09569037	0.07076558	0.07400991
194.621	1	0.1514749	0.03147131	0.05482542	0.04068042	0.5721578	0.6147577	0.257123	0.1075632	0.1129018	0.13658	0.09035282	0.1507109	0.166857	0.1632907	0.1277184	0.1410426	0.1691731	0.1442049	0.1688225	0.1672058	0.4617853	0.6557464	0.925275	0.7922541
194.621	1	0.04860806	0.04014067	0.03899875	0.03470048	0.0596947	0.06583982	0.08364536	0.07035914	0.04852088	0.03779504	0.03414709	0.03774023	0.07328592	0.07466595	0.06702181	0.05461271	0.04187183	0.0380775	0.03508037	0.03048518	0.06031692	0.06185476	0.05963879	0.04369694
194.719	1	0.007311849	0.005703212	0.005407286	0.005873154	0.001357149	0.001409265	0.0009529406	0.0006863742	0.006212832	0.004786424	0.005682953	0.003644918	0.0006322126	0.0006115966	0.0005948168	0.0005121784	0.003084789	0.00242229	0.004295661	0.001316676	0.0006734392	0.0008489125	0.001071636	0.0009659842
194.720	1	0.5572391	1.010458	2.875769	2.197059	0.3288517	0.2791427	0.26239	0.2123738	2.841328	2.055708	2.134186	1.522342	0.101106	0.1452128	0.08459265	0.09644143	0.5079319	0.3619483	0.2775537	0.4101442	0.08775295	0.09705727	0.07358044	0.07427975
194.721	1	0.1458464	0.05651125	0.06007188	0.04036001	0.5753108	0.6476657	0.2802146	0.105642	0.1125138	0.1575561	0.08864108	0.1514917	0.1803711	0.1627958	0.1106903	0.1563562	0.20353	0.1590472	0.1558085	0.1586148	0.4318906	0.5926918	0.8832148	0.7802826
194.721	1	0.03743939	0.02900149	0.03058574	0.02456915	0.05319604	0.05918174	0.08018685	0.06531628	0.04164614	0.03168616	0.02930304	0.02551584	0.06625179	0.06985804	0.06242635	0.04979564	0.03069229	0.02524364	0.02315329	0.02231327	0.04938901	0.05339598	0.05465762	0.04118667
194.819	1	0.007610139	0.006046862	0.005063443	0.006114634	0.001211172	0.001243662	0.0009115218	0.0006090655	0.006527081	0.005310206	0.005495931	0.003744296	0.0004691847	0.0004082186	0.0004542573	0.0003591615	0.003266527	0.002072678	0.00415893	0.001683935	0.000490812	0.0006309303	0.0008259046	0.0005499544
194.820	1	0.5612818	0.9374196	2.93781	2.248446	0.3240824	0.2776614	0.2604714	0.204609	2.852704	2.135243	2.156948	1.525412	0.09673074	0.1199105	0.08391953	0.08426654	0.5658966	0.365223	0.3401612	0.4767435	0.09632771	0.1015683	0.08216207	0.05992514
194.821	1	0.1077846	0.05424122	0.03192247	0.03611295	0.4854916	0.5113318	0.2991161	0.1043469	0.09008258	0.1330118	0.1079626	0.1273391	0.1479451	0.1470998	0.1221335	0.1228625	0.2303975	0.1594404	0.1006991	0.1145393	0.3043611	0.4605365	0.6446751	0.5523495
194.821	1	0.007123688	0.00768588	0.0111454	0.009212036	0.01008477	0.01233633	0.02779234	0.02037221	0.01153696	0.01004694	0.009543145	0.006557231	0.02124392	0.02026567	0.01601152	0.01239174	0.00656013	0.006016357	0.00563628	0.005284429	0.009396691	0.01082506	0.01200197	0.008602735
194.919	1	0.009515654	0.00717355	0.004815155	0.006432923	0.001263672	0.001178306	0.0008936261	0.000644045	0.006508323	0.005765575	0.005009575	0.003762464	0.0003957437	0.0004129737	0.0003575442	0.0004021569	0.003986421	0.001430068	0.004435133	0.002661627	0.0004592357	0.0006237114	0.0007495946	0.0005172779
194.920	1	0.5697442	0.8472893	3.033436	2.347343	0.310404	0.2799159	0.2707452	0.2107945	2.843663	2.191255	2.203823	1.510025	0.08965843	0.1038148	0.09707931	0.08082242	0.577603	0.3520879	0.3976076	0.5099746	0.07801047	0.0860052	0.09524588	0.04915119
194.921	1	0.09571134	0.06474184	0.0306859	0.04454827	0.456994	0.5111107	0.3119374	0.1028394	0.1010499	0.1236495	0.1006336	0.09448832	0.1232727	0.1447126	0.1390305	0.1280982	0.2210021	0.1462401	0.09631662	0.09805567	0.2736471	0.3972778	0.5692195	0.5171096
194.921	1	0.001382188	0.00204002	0.007017172	0.00565757	0.00327085	0.003134798	0.02202556	0.01380015	0.006428668	0.004883464	0.00532206	0.002938103	0.01582161	0.01249201	0.00844888	0.006019055	0.001332611	0.00078812	0.001188639	0.001214334	0.001778927	0.001961125	0.004307987	0.001219741
195.019	1	0.01111082	0.008151697	0.004565102	0.005969687	0.00132963	0.001300651	0.0008497945	0.0005291848	0.006302221	0.006239158	0.004372036	0.00373862	0.0002958658	0.0004631604	0.0003706207	0.0004070964	0.004777627	0.001222588	0.004874175	0.003666235	0.0005603961	0.0004757627	0.001001297	0.000801853
195.020	1	0.5642051	0.7355293	2.995932	2.325524	0.3243898	0.2721297	0.2878038	0.197792	2.864525	2.23138	2.2247	1.44374	0.09197994	0.1067696	0.1145443	0.08567013	0.5451833	0.3738418	0.4134897	0.5137189	0.04798706	0.09349177	0.09756963	0.05111041
195.021	1	0.1548276	0.09174087	0.06533133	0.05208929	0.5750341	0.6732522	0.3117595	0.06708118	0.08437227	0.1235241	0.09125729	0.112937	0.1222641	0.1492631	0.1288105	0.1451625	0.2332175	0.1101854	0.146958	0.1406166	0.3956127	0.341852	0.7816803	0.7757877
195.022	1	0.00163004	0.001981631	0.006993241	0.005553754	0.003566462	0.003245296	0.02964638	0.01878041	0.006455794	0.005201078	0.00491504	0.00290021	0.02151097	0.01666211	0.01045138	0.007386219	0.001690112	0.001023606	0.001223779	0.001382768	0.002180237	0.002472826	0.00436404	0.001660198
195.119	1	0.0120813	0.009026122	0.004486913	0.005659513	0.001404374	0.001425035	0.001027982	0.0005960827	0.006153394	0.00642587	0.004331023	0.003508221	0.0004746322	0.0004557867	0.0004276892	0.0005178734	0.005262633	0.002447968	0.005178183	0.00447625	0.0008161892	0.0006446204	0.001255519	0.001049041
195.120	1	0.5733167	0.6308137	2.931024	2.309217	0.3227524	0.2801113	0.3114149	0.1781138	2.869082	2.23318	2.252079	1.368415	0.1037148	0.1142674	0.115894	0.0645093	0.5028118	0.3856983	0.3946674	0.4608556	0.0494555	0.08670769	0.1136632	0.05473899
195.121	1	0.1365445	0.07673769	0.06354309	0.06420267	0.6222836	0.7735548	0.31659	0.1123923	0.08553536	0.1033993	0.1107289	0.125057	0.1409472	0.107775	0.1516968	0.1609193	0.2613571	0.1072588	0.1677392	0.1837921	0.5148518	0.3070741	0.9664947	0.9496806
195.121	1	0.03494917	0.03420199	0.02862152	0.03268298	0.03386286	0.03511895	0.07024687	0.05506609	0.03710534	0.03496059	0.02864295	0.02813834	0.06161142	0.04501876	0.04245942	0.03094187	0.03291708	0.03370539	0.0321465	0.02452546	0.03200189	0.03592312	0.03917286	0.02959012
195.219	1	0.01099481	0.008516451	0.004378903	0.005737496	0.001454157	0.001591816	0.001080129	0.0008428285	0.006403069	0.006092462	0.004202031	0.003137491	0.000728096	0.0006985312	0.0005452177	0.0004864529	0.004755122	0.003524209	0.004833569	0.004403544	0.0009735755	0.0006097717	0.001309677	0.001102937
195.220	1	0.6062494	0.5727721	2.833535	2.281138	0.3152617	0.2837502	0.2950452	0.1813127	2.852827	2.19113	2.225511	1.299964	0.1024815	0.1053895	0.1010266	0.05763029	0.4759404	0.3965049	0.3476508	0.3856125	0.07206811	0.09624739	0.1016839	0.07107064
195.221	1	0.08255207	0.06914948	0.05297605	0.06091908	0.6311242	0.7991825	0.2816069	0.1597242	0.1124334	0.09147677	0.1241167	0.1261908	0.1479609	0.1150552	0.1461475	0.1802236	0.2557157	0.1209185	0.1683196	0.1731069	0.5601418	0.2978547	1.011634	0.984437
195.221	1	0.04353244	0.04067887	0.03474225	0.03522019	0.04011998	0.08157634	0.1365135	0.1098264	0.05749525	0.04276373	0.05279768	0.05458623	0.1249953	0.1065287	0.0699191	0.03253633	0.04471141	0.04336154	0.03707091	0.02144678	0.04624338	0.03861184	0.06744143	0.06173379
195.319	1	0.01063881	0.0083209	0.003937468	0.005583596	0.00144502	0.001906534	0.001443136	0.001112825	0.0067911	0.005200884	0.003856027	0.002799404	0.001064051	0.0009368812	0.0007040372	0.0005174042	0.004575837	0.004706801	0.00565277	0.004311094	0.001116778	0.0008211419	0.001816614	0.001497412
195.320	1	0.6206152	0.4796177	2.661722	2.195009	0.3038323	0.2624951	0.2689766	0.1830681	2.782537	2.04459	2.164578	1.216845	0.08077632	0.09759574	0.07773206	0.05678354	0.428568	0.3694142	0.2638859	0.3127142	0.07809231	0.08564144	0.08118354	0.06888895
195.321	1	0.05224261	0.05996897	0.06481912	0.06077083	0.6613078	0.9625575	0.2564707	0.2306693	0.1072601	0.1431902	0.1324345	0.1473605	0.1493529	0.1385323	0.1610448	0.2202825	0.2541007	0.1509866	0.2414711	0.2369274	0.6572557	0.4670872	1.2901	1.234238
195.321	1	0.06355272	0.08337645	0.0671018	0.06651213	0.06080645	0.132804	0.2064575	0.1677034	0.1018566	0.08877518	0.08582441	0.07943414	0.1942282	0.1691858	0.09869527	0.03165747	0.05398916	0.05866964	0.05831583	0.03754812	0.07666408	0.04468935	0.1013021	0.1043268
195.419	1	0.009921461	0.007917973	0.00327661	0.005480994	0.001462118	0.002099039	0.001631806	0.001273598	0.006993914	0.004350182	0.003409415	0.002324924	0.001335265	0.001210605	0.0007467281	0.0005664109	0.004159916	0.005625672	0.005955752	0.004167451	0.001208153	0.001012567	0.001971454	0.001776703
195.420	1	0.6145542	0.3903768	2.503853	2.08962	0.3005007	0.2363591	0.2654221	0.1894824	2.719058	1.926381	2.103619	1.164293	0.09383018	0.1022701	0.0519706	0.05810367	0.3826097	0.3549432	0.2263379	0.2335575	0.05658726	0.09779673	0.07898884	0.06859064
195.421	1	0.05032705	0.07854992	0.06042218	0.05591525	0.6811767	1.037629	0.2291254	0.2626184	0.0893482	0.1651652	0.1245074	0.151465	0.1765547	0.1136233	0.1653886	0.2308791	0.2710221	0.179299	0.2703914	0.2463025	0.6840806	0.5824739	1.411319	1.357924
195.421	1	0.05769842	0.06845524	0.05589042	0.05641586	0.07802935	0.1851825	0.2703303	0.2116403	0.1051277	0.08562756	0.08163937	0.0810046	0.2445512	0.2214402	0.1321298	0.03627385	0.04921977	0.03970601	0.0443441	0.02682346	0.09833261	0.05943982	0.1385922	0.1313854
195.518	1	0.01022117	0.008392983	0.003634399	0.005998326	0.001288229	0.00215003	0.001709047	0.001278358	0.007170193	0.003880453	0.003336275	0.002227953	0.001441672	0.001451036	0.0009582556	0.0007232904	0.00417453	0.006692997	0.00673011	0.004372771	0.001202324	0.001340463	0.002257397	0.002038253
195.518	1	0.6310309	0.3399488	2.553964	2.077295	0.3120969	0.243549	0.2514996	0.1923047	2.772961	1.897967	2.136477	1.192116	0.0983066	0.1221208	0.07517705	0.06758536	0.3774046	0.3998011	0.2963962	0.2051801	0.04903945	0.1357511	0.09831907	0.0496735
195.518	1	0.05548997	0.1002317	0.05813699	0.05530402	0.6794397	1.023168	0.200019	0.2485891	0.09776337	0.1571113	0.1055468	0.151703	0.2179898	0.1075134	0.1655068	0.2299689	0.2533274	0.209413	0.2504956	0.2370761	0.6814373	0.6888422	1.444052	1.383939
195.519	1	0.08201151	0.06603105	0.05697039	0.04330807	0.08190316	0.1925621	0.2864901	0.2242063	0.1017206	0.05605726	0.07031195	0.082975	0.2624967	0.249102	0.1524406	0.06934895	0.05566146	0.06144014	0.04482812	0.04150631	0.125701	0.08729222	0.1673541	0.1534219
195.619	1	0.01300652	0.01152822	0.007235126	0.008837884	0.003251035	0.00392907	0.00296368	0.002587434	0.009191156	0.005867414	0.005778004	0.004073419	0.002918886	0.003040826	0.002928619	0.002242298	0.007348039	0.0096341	0.009788803	0.006576468	0.003396567	0.002879036	0.003512626	0.003395456
195.620	1	0.674759	0.2979729	2.513956	2.011645	0.3232353	0.2381992	0.2595853	0.175982	2.78277	1.807076	2.126462	1.161526	0.1007533	0.1065183	0.06387884	0.0646808	0.4089945	0.4146753	0.3498978	0.2131943	0.05317012	0.1240625	0.1116874	0.04241444
195.621	1	0.03773177	0.077972	0.07824842	0.08409587	0.6500809	0.9947829	0.1839286	0.2274596	0.106917	0.1394812	0.09353525	0.1380736	0.2176951	0.1128548	0.1473248	0.2388085	0.2392153	0.1842786	0.2295098	0.2367711	0.6392878	0.7413485	1.458942	1.396108
195.621	1	0.1127825	0.07699114	0.05362178	0.04240475	0.113078	0.18381	0.263015	0.2011399	0.09008861	0.05700255	0.05427643	0.07034622	0.2372784	0.2391286	0.1539361	0.1014163	0.07568933	0.05962582	0.05872429	0.0683715	0.1507914	0.113654	0.1650521	0.1475425
195.719	1	0.02066846	0.01939566	0.01679086	0.01724116	0.01333346	0.01090646	0.01230453	0.01176525	0.01714086	0.01308577	0.01382051	0.01167101	0.0130976	0.01247132	0.01159501	0.01012181	0.01593683	0.01748995	0.01794206	0.01296675	0.01191391	0.01284753	0.01231445	0.007647826
195.720	1	0.7081331	0.2637248	2.489109	1.949265	0.3308963	0.2477951	0.2710476	0.1710654	2.768913	1.704119	2.137069	1.182754	0.1075493	0.1094824	0.06521146	0.06698965	0.4213346	0.4371707	0.3962431	0.283377	0.04070811	0.1395656	0.09412147	0.0506755
195.721	1	0.05883569	0.08985144	0.086665	0.09087545	0.6212402	0.8835294	0.2128062	0.1989326	0.1189381	0.1521615	0.1193603	0.1366043	0.1838212	0.1284556	0.1395044	0.2247837	0.1939621	0.1582853	0.2225803	0.2227083	0.598602	0.6926065	1.290858	1.242031
195.721	1	0.07938703	0.04921778	0.04649378	0.0395236	0.1188997	0.1489226	0.1952087	0.1468435	0.06562953	0.04267806	0.04050284	0.04290938	0.1706208	0.1765398	0.1278166	0.1011611	0.05997998	0.04199652	0.03805029	0.05087356	0.1298259	0.1288924	0.1351853	0.1002309
195.819	1	0.03774655	0.03597865	0.03406748	0.03191097	0.01660758	0.01474854	0.01529203	0.01433339	0.03119473	0.02772097	0.02870559	0.02417636	0.0158181	0.01529722	0.0150015	0.01285122	0.03164252	0.0332052	0.03356398	0.02589669	0.01651298	0.01679907	0.01596697	0.01147073
195.820	1	0.7132823	0.2456901	2.637591	1.985299	0.3090157	0.2302895	0.2696814	0.1936063	2.753036	1.598705	2.220497	1.308102	0.09933996	0.1219924	0.08093223	0.07661958	0.4417473	0.4463386	0.4466417	0.3727822	0.05603498	0.1508062	0.09598492	0.0849943
195.821	1	0.05881553	0.03785612	0.06758472	0.07349135	0.4383613	0.5320319	0.2224931	0.1874993	0.1206424	0.1428799	0.1453772	0.1260124	0.1008691	0.07950498	0.07769825	0.1536414	0.1189469	0.1696054	0.141541	0.1434883	0.4454183	0.4377908	0.6734542	0.6326431
195.822	1	0.03099046	0.02370469	0.0208716	0.01860691	0.04400315	0.04958627	0.07069871	0.05522968	0.03027707	0.02607809	0.0192329	0.02296236	0.06231777	0.06105915	0.04296182	0.03987269	0.02458877	0.02005908	0.02041519	0.01976933	0.0458007	0.04479101	0.04212649	0.02975328
195.919	1	0.06147594	0.05892852	0.05671439	0.05194182	0.0194999	0.01957379	0.01924957	0.01719657	0.0504937	0.04686465	0.04842821	0.04052836	0.01677894	0.01659441	0.01624114	0.01370486	0.05175432	0.05347121	0.05429661	0.04291662	0.02002301	0.01986549	0.01959811	0.01546058
195.920	1	0.6930767	0.2566316	2.66859	1.989028	0.3037391	0.2579306	0.2628818	0.2088853	2.7787	1.565411	2.215366	1.388069	0.1050061	0.1177912	0.08603776	0.07192381	0.4227811	0.3957988	0.4254096	0.3793426	0.04718665	0.1262921	0.07485701	0.07527148
195.921	1	0.06939799	0.05653098	0.05458566	0.04365666	0.4195007	0.4853578	0.2091139	0.1627515	0.1378551	0.1473123	0.1432786	0.1178664	0.1197337	0.08901371	0.06850889	0.1373689	0.1431519	0.1907134	0.1202365	0.1361201	0.4033886	0.4476567	0.6312017	0.5880327
195.921	1	0.003434004	0.002517265	0.007206907	0.005285627	0.004399039	0.005715483	0.02724726	0.01703422	0.007564626	0.004968047	0.006757333	0.005151374	0.02111347	0.01690937	0.007256358	0.007494394	0.002520583	0.002748143	0.0025882	0.001813424	0.004854476	0.004655863	0.004199671	0.003271255
196.019	1	0.04539076	0.04298801	0.04173679	0.03740465	0.01280484	0.01165528	0.01183808	0.01086901	0.03840014	0.03249617	0.03420469	0.02844712	0.01160611	0.01139835	0.01105792	0.009302567	0.03771002	0.03933005	0.04084047	0.03221771	0.01318617	0.0131686	0.01276861	0.009433708
196.020	1	0.6913805	0.2887532	2.577943	1.956816	0.3190205	0.2718326	0.2603158	0.198772	2.813477	1.529426	2.141691	1.396104	0.1065076	0.1139727	0.06775539	0.06963608	0.4128711	0.3396817	0.3839017	0.3337242	0.05421731	0.1066559	0.08303435	0.07380206
196.021	1	0.05557137	0.04059912	0.03691473	0.04825663	0.4288305	0.4799872	0.2178071	0.149029	0.1465482	0.1406617	0.1267276	0.1122317	0.1216953	0.10562	0.08424154	0.1343217	0.1461252	0.1782789	0.1370549	0.1244136	0.3622865	0.470151	0.6677733	0.6044117
196.021	1	0.00162952	0.0008184762	0.005996112	0.004454771	0.002213955	0.003179797	0.02350576	0.01415433	0.006358464	0.003555489	0.005301035	0.003992708	0.01804662	0.0135865	0.005810393	0.006046858	0.001107415	0.001121768	0.0008732894	0.0009836024	0.003341896	0.003106688	0.001822645	0.00161579
196.119	1	0.03727938	0.03475617	0.03392608	0.0292077	0.01372937	0.01317353	0.01248807	0.01167888	0.03246371	0.0261483	0.02730175	0.02221944	0.0127262	0.01271381	0.01248365	0.01041113	0.0290574	0.03072038	0.03267088	0.02584139	0.01349773	0.01323637	0.0126825	0.009930025
196.120	1	0.6757058	0.3027362	2.546489	1.986156	0.3345975	0.2697903	0.261127	0.2010013	2.845753	1.563766	2.084971	1.40717	0.1253097	0.09317787	0.05714621	0.06590155	0.4187035	0.2989242	0.3213513	0.301241	0.05661905	0.09334114	0.1059289	0.07962423
196.121	1	0.08179864	0.0499513	0.05495263	0.04912987	0.3742145	0.404069	0.218044	0.1279585	0.117915	0.1000271	0.0903966	0.1080304	0.1235394	0.1129951	0.09612832	0.1140387	0.1521117	0.1483936	0.1095065	0.1042538	0.3056252	0.4329303	0.5999547	0.5035371
196.121	1	0.001545886	0.0008064308	0.005998312	0.004600315	0.001636772	0.002490303	0.01994467	0.01239381	0.006391769	0.003562736	0.004522007	0.003909431	0.01595548	0.01140615	0.005609508	0.005716261	0.001252828	0.0008331861	0.0006562297	0.0008544743	0.003359706	0.002887417	0.001319504	0.0009876146
196.219	1	0.04700288	0.04396259	0.04283075	0.03618869	0.01677187	0.01605707	0.01592286	0.01467442	0.04165996	0.03549653	0.03457862	0.02937636	0.01562401	0.01586804	0.01555284	0.01317759	0.03720165	0.03783131	0.04052393	0.03233448	0.01683285	0.01696301	0.01637725	0.01227663
196.220	1	0.6811505	0.3334001	2.582876	2.073328	0.320179	0.2478153	0.2633427	0.2029353	2.846605	1.62969	2.05288	1.43887	0.1232334	0.07657754	0.0612736	0.04798777	0.4217709	0.2873464	0.2923166	0.2987685	0.05887503	0.08789342	0.09989673	0.09074641
196.221	1	0.07692714	0.06794088	0.07012584	0.02864452	0.3617654	0.3978358	0.2402288	0.1194173	0.1068847	0.1051351	0.07552476	0.09770066	0.1311344	0.1376556	0.09375136	0.1010837	0.1651997	0.1595174	0.1068299	0.1101088	0.2728668	0.4481789	0.6009033	0.4757365
196.221	1	0.00150555	0.0008898733	0.006144283	0.004842108	0.00173334	0.00297243	0.02101303	0.01397713	0.006360264	0.003832961	0.004312203	0.004102439	0.01725393	0.01228161	0.006737111	0.00637335	0.001402643	0.0007603023	0.0006955688	0.0008359714	0.003825245	0.003076326	0.00116442	0.000985206
196.319	1	0.0344202	0.03167574	0.03138187	0.0252021	0.0101437	0.01017875	0.01015412	0.008829153	0.02874395	0.02451073	0.02190028	0.01882244	0.009573387	0.009678661	0.009533553	0.008339054	0.02548117	0.02535173	0.02849506	0.02313346	0.01132317	0.01160721	0.01138765	0.008650908
196.320	1	0.6929306	0.3320357	2.618679	2.096881	0.3164976	0.2333969	0.2509338	0.2100548	2.794531	1.743997	2.040127	1.465451	0.1113815	0.07216319	0.06693171	0.05447726	0.4368424	0.3300095	0.2885242	0.3858585	0.06272417	0.07540301	0.08060876	0.09533248
196.321	1	0.0568724	0.03231694	0.03042435	0.03008849	0.3380819	0.350458	0.2415163	0.1147129	0.09300626	0.08058908	0.0745343	0.09360396	0.1075984	0.08778736	0.06936556	0.09389248	0.1946423	0.1455342	0.1148315	0.08368618	0.2182026	0.3613261	0.4795442	0.3680556
196.321	1	0.001635067	0.000958867	0.005815016	0.004953342	0.002149787	0.003768028	0.01899712	0.0134428	0.006320187	0.004137067	0.004444054	0.004106362	0.01663346	0.01193572	0.006858951	0.006018145	0.001404543	0.0009488476	0.0007227501	0.0006788249	0.004106904	0.003082428	0.001398071	0.00131538
196.419	1	0.01174751	0.009978697	0.01150822	0.007781121	0.002860094	0.002475991	0.002726815	0.002002146	0.01039953	0.008674134	0.006093963	0.005103715	0.002188469	0.002470604	0.002204565	0.001976611	0.005911936	0.005106993	0.007618474	0.006447214	0.002379075	0.0023098	0.002156274	0.001621132
196.420	1	0.7145234	0.3176132	2.692595	2.179185	0.3078268	0.242913	0.2831839	0.2087949	2.752356	1.863353	2.120332	1.443894	0.1277493	0.06550924	0.09717426	0.05503183	0.4652735	0.3688624	0.3314393	0.4691114	0.0637953	0.07786812	0.1179897	0.09996286
196.421	1	0.07995767	0.05606202	0.04008577	0.04022037	0.1744514	0.1808047	0.151001	0.1119398	0.05820235	0.07378013	0.07847167	0.08159871	0.06401547	0.05329425	0.06383535	0.07652584	0.1313941	0.1044067	0.07758302	0.05167199	0.1257624	0.1517817	0.1824644	0.1421272
196.421	1	0.00170828	0.001051777	0.006073343	0.005017659	0.00245828	0.004016586	0.01131343	0.009140462	0.006452573	0.004200002	0.004811627	0.003893512	0.01112482	0.007846244	0.004913287	0.00389201	0.001569378	0.001096866	0.0007823512	0.0009425812	0.003485064	0.002672068	0.00137411	0.00163728
196.519	1	0.0156941	0.01428499	0.01700491	0.01233597	0.00878838	0.009078628	0.008149636	0.008068312	0.01589514	0.01512465	0.01018188	0.01002105	0.008864172	0.008507556	0.008612484	0.006971474	0.01179197	0.01077107	0.01257515	0.0103234	0.008723125	0.008673677	0.008269464	0.006430309
196.520	1	0.7294119	0.2596674	2.787847	2.311465	0.3063624	0.2800185	0.2963073	0.2097863	2.762433	2.058803	2.221847	1.443568	0.1265499	0.09447154	0.1085599	0.080016	0.4737143	0.3856306	0.3725321	0.4894604	0.06927792	0.0988766	0.1284078	0.08334112
196.521	1	0.006719458	0.00713934	0.01116174	0.009538392	0.01516415	0.01617071	0.01038193	0.007778964	0.009975071	0.009928611	0.01013255	0.007679089	0.006829915	0.006109023	0.006500752	0.005777848	0.007817303	0.00818393	0.007989872	0.005719479	0.01051619	0.01362585	0.02457828	0.01901159
196.521	1	0.001917967	0.0009799805	0.006206632	0.005161516	0.002616488	0.00311268	0.005873296	0.005169486	0.006490788	0.004505398	0.004772009	0.003513785	0.006022497	0.005372919	0.003228752	0.002312065	0.001372651	0.00129998	0.0007080478	0.001012212	0.002047951	0.00236861	0.001282831	0.001514295
196.619	1	0.06631198	0.06392095	0.06489352	0.05534507	0.02941074	0.02987887	0.02860332	0.02674487	0.06127216	0.06246747	0.05384682	0.05024253	0.02947796	0.02909061	0.02879348	0.02430192	0.05993191	0.0586228	0.06021452	0.04830119	0.03125804	0.03149442	0.03051187	0.02357591
196.620	1	0.72062	0.2375192	2.898137	2.470855	0.297884	0.2989947	0.2982723	0.1924238	2.770677	2.222216	2.36925	1.416245	0.1111517	0.0966029	0.09643336	0.07360831	0.4748983	0.3942607	0.4145477	0.4704886	0.05136889	0.09746057	0.118605	0.07148964
196.621	1	0.01813308	0.018215	0.02181714	0.02222172	0.03741389	0.04099512	0.03096447	0.02405604	0.02823345	0.02722095	0.02749282	0.02227648	0.02317831	0.0181033	0.01715299	0.01779025	0.02582417	0.02345481	0.0224808	0.0173586	0.02418612	0.0332755	0.04993857	0.03973706
196.621	1	0.001788618	0.0008264447	0.006368723	0.005669731	0.003163233	0.004567776	0.008185959	0.006818987	0.006346994	0.004879672	0.00548075	0.003604585	0.007936493	0.007610149	0.004486065	0.002958632	0.001488886	0.00134855	0.0008249355	0.001055229	0.00251176	0.002967559	0.001823857	0.002183902
196.719	1	0.1205965	0.1175692	0.1169082	0.103518	0.03451501	0.03523859	0.03451552	0.03244303	0.1084737	0.1111606	0.1005865	0.09262938	0.03532114	0.03492781	0.03422432	0.02907984	0.1121103	0.1109685	0.1113076	0.08902669	0.03697747	0.03777096	0.03724856	0.0294015
196.720	1	0.7402471	0.2739916	2.946189	2.529723	0.2927219	0.2924418	0.2902501	0.2087201	2.74887	2.280895	2.492748	1.388087	0.1029646	0.1131882	0.0973654	0.06855385	0.5053383	0.4104874	0.4428728	0.4316487	0.03934379	0.1022121	0.1182301	0.06928251
196.721	1	0.03928273	0.04685924	0.04917721	0.0427838	0.1558742	0.1648633	0.1293113	0.08008157	0.07519873	0.06558541	0.06824771	0.06927489	0.07954632	0.05742839	0.03078902	0.04285362	0.09532385	0.06398156	0.04690102	0.04450775	0.06630666	0.1161807	0.1601866	0.1323295
196.721	1	0.01175835	0.01233075	0.01578547	0.01148562	0.01410474	0.01699954	0.02190368	0.0186315	0.01372555	0.01663389	0.01592327	0.01106759	0.02217432	0.02142777	0.01721411	0.01335011	0.01297546	0.01199771	0.01181566	0.01010176	0.01456334	0.01460673	0.01341779	0.01080406
196.819	1	0.140354	0.1371103	0.1357835	0.1206644	0.02956694	0.03036872	0.02951534	0.02729504	0.1232047	0.127152	0.1162317	0.107239	0.02908322	0.02898775	0.02808661	0.02354533	0.1311005	0.1309849	0.1299885	0.1041749	0.03465852	0.0358275	0.03563598	0.02794067
196.820	1	0.761013	0.3456285	2.965613	2.524466	0.2929369	0.2723558	0.3168413	0.2004648	2.736067	2.249752	2.596319	1.358498	0.09748686	0.105986	0.1115403	0.0807398	0.5270835	0.3926192	0.4326202	0.3945438	0.06044346	0.09246074	0.104881	0.05861073
196.821	1	0.0576932	0.05580681	0.03385004	0.04003333	0.2120619	0.2229768	0.1626613	0.08792188	0.07477816	0.08373507	0.07874127	0.08123159	0.0814488	0.07187732	0.05389532	0.03854381	0.1227072	0.06782577	0.03966519	0.04710106	0.07947028	0.1685819	0.2242676	0.1860829
196.821	1	0.02767729	0.02830311	0.0303474	0.02472029	0.03107989	0.03406516	0.04064924	0.03430222	0.02849424	0.03376795	0.03372468	0.02584849	0.03978711	0.03894864	0.0342281	0.02734592	0.02908574	0.02802663	0.0272831	0.02235882	0.03195978	0.03211578	0.03074858	0.02373662
196.919	1	0.1427145	0.1394541	0.1378391	0.1226252	0.03050839	0.03063622	0.0291008	0.02650285	0.1241274	0.1291955	0.1188942	0.1105247	0.02798852	0.02845742	0.02801854	0.0240731	0.1338205	0.1346488	0.1325907	0.1062732	0.03760834	0.03876131	0.03841855	0.03000741
196.920	1	0.7928872	0.4074698	3.024932	2.540941	0.2955363	0.2616114	0.3234324	0.2147067	2.785687	2.245096	2.655295	1.358692	0.1031535	0.1097785	0.1060666	0.07728232	0.5282441	0.3418996	0.4003835	0.3815312	0.06100498	0.06824003	0.1023774	0.06047543
196.920	1	0.06657065	0.05066593	0.0368251	0.0435852	0.1801025	0.1972921	0.1516687	0.08366079	0.05655746	0.0779038	0.07233197	0.07358973	0.05936516	0.05657646	0.05925956	0.04835354	0.104014	0.06358329	0.05448152	0.0507338	0.08691918	0.1566657	0.1995793	0.1606247
196.921	1	0.009625869	0.009532294	0.01310834	0.01080886	0.01187108	0.01352052	0.02045484	0.01576709	0.01472646	0.009024234	0.009750897	0.006964351	0.01840164	0.01919467	0.01490478	0.01103405	0.008700829	0.008914112	0.008709123	0.007022489	0.01107121	0.01160551	0.01118124	0.008949293
197.019	1	0.1912548	0.1862036	0.180424	0.1624355	0.03419292	0.03502881	0.03441917	0.03243428	0.1665408	0.1715083	0.1610999	0.1485708	0.03142234	0.03131115	0.03024075	0.0254384	0.1760699	0.1769864	0.1734062	0.1378228	0.03356382	0.03406538	0.03363121	0.02616737
197.020	1	0.8078563	0.4643729	3.104589	2.576642	0.3147586	0.263331	0.3244649	0.2194458	2.826304	2.227579	2.688234	1.404744	0.09679838	0.09250513	0.08583596	0.06926445	0.5175317	0.342243	0.3806067	0.4095017	0.04407366	0.05894519	0.09339577	0.06902855
197.020	1	0.1132089	0.06334247	0.03239329	0.04285108	0.2908785	0.2939777	0.1863439	0.07693395	0.09115787	0.08613609	0.08669935	0.08850242	0.08759587	0.05668912	0.06745083	0.06049116	0.1578107	0.1005493	0.08184308	0.06875175	0.1884571	0.291517	0.395688	0.3171812
197.021	1	0.002399096	0.00188462	0.007281813	0.005393374	0.003840036	0.005937781	0.01576171	0.009861524	0.006990373	0.005148957	0.006626997	0.003076955	0.01160069	0.01116263	0.007627331	0.004868534	0.001379927	0.00152017	0.001431528	0.001179891	0.002521321	0.003114865	0.003794487	0.002798977
197.119	1	0.2050244	0.19852	0.1885106	0.1698716	0.03105602	0.03345319	0.0344331	0.03361466	0.1825664	0.1880929	0.1791639	0.1659067	0.0425876	0.04180201	0.04016359	0.03319436	0.1897372	0.1906441	0.1859679	0.1463107	0.02383705	0.023598	0.02262811	0.01729443
197.120	1	0.8027832	0.5563602	3.069837	2.513285	0.3232273	0.2692005	0.333556	0.2371925	2.866761	2.194998	2.702332	1.4489	0.08756726	0.07913592	0.07021136	0.09469822	0.4808844	0.3840298	0.3722257	0.4646856	0.03745137	0.06367242	0.0720232	0.05868782
197.121	1	0.1752133	0.06625315	0.02497074	0.07151143	0.3586227	0.3762763	0.1835993	0.07163872	0.09734371	0.09520456	0.07658054	0.09597921	0.1236522	0.0776445	0.08679196	0.06384977	0.1662057	0.1179288	0.1228852	0.1053314	0.3238589	0.4419152	0.6718611	0.5336724
197.121	1	0.001974827	0.001592149	0.00697208	0.005414486	0.003145158	0.004589543	0.01735201	0.01059291	0.006501587	0.004838454	0.006413199	0.003104439	0.0121452	0.01032324	0.007230216	0.004716175	0.001126421	0.001042856	0.001101119	0.001045235	0.001400269	0.002027882	0.003225943	0.001549746
197.219	1	0.1723137	0.1666756	0.1553767	0.1398144	0.02629305	0.0279649	0.02792328	0.02701544	0.1570099	0.1619163	0.1539952	0.1440865	0.03659325	0.03633892	0.03564575	0.03027426	0.1602542	0.1615144	0.1574501	0.1234917	0.01791733	0.01713186	0.01616337	0.01221764
197.220	1	0.7909765	0.6629504	3.018266	2.435545	0.3256582	0.2525871	0.3240441	0.2173158	2.89939	2.135222	2.734178	1.460878	0.08585305	0.07878111	0.06754931	0.09113251	0.4411685	0.4062591	0.3812436	0.4965594	0.02964685	0.07541262	0.07905422	0.04050281
197.221	1	0.1792214	0.05733417	0.06580477	0.0804644	0.4329397	0.449419	0.2182422	0.1002871	0.09591851	0.08451801	0.08532267	0.08909084	0.1361483	0.1441908	0.1076896	0.07778049	0.1638489	0.1547284	0.1632172	0.1235185	0.5218574	0.5703037	0.8759795	0.7645966
197.221	1	0.00187495	0.001520654	0.007062112	0.005081758	0.002876852	0.003497817	0.02121488	0.0130086	0.006635997	0.004737995	0.006267622	0.00302998	0.01502211	0.01141874	0.007840742	0.005419662	0.001037946	0.001184096	0.001048203	0.00109083	0.00125639	0.002545364	0.002755237	0.0008240822
197.319	1	0.1596107	0.1533577	0.1378848	0.1240606	0.02666368	0.02829131	0.02819403	0.02663125	0.1561069	0.1598856	0.1527003	0.1435952	0.03508912	0.03509787	0.03479593	0.02933118	0.1593428	0.1601157	0.1563723	0.1211655	0.01996932	0.01942433	0.01824753	0.01359472
197.320	1	0.7866462	0.7695694	3.075009	2.457581	0.3290322	0.2472661	0.3114104	0.2046648	2.95743	2.051328	2.782347	1.431977	0.09397103	0.05886393	0.07878947	0.09154837	0.4619798	0.3753405	0.38015	0.5184205	0.04688939	0.08368428	0.07418506	0.04820199
197.321	1	0.1807735	0.08790396	0.08743647	0.07118437	0.5821051	0.7212171	0.187338	0.08535891	0.1174037	0.1088468	0.06820517	0.08789701	0.1898941	0.1504306	0.1955312	0.1021079	0.1999749	0.1401801	0.2163888	0.2073247	0.9523288	0.6935219	1.210732	1.261014
197.321	1	0.005424869	0.00550456	0.009877661	0.007880952	0.006474082	0.005304337	0.03383398	0.02201679	0.009705628	0.007882979	0.008136848	0.005318549	0.02536036	0.01873958	0.01268887	0.009630379	0.004471286	0.004425122	0.004415604	0.003692407	0.005296702	0.006594093	0.005201744	0.004043454
197.419	1	0.1310858	0.1253409	0.1081547	0.09693837	0.02143728	0.02266587	0.02235293	0.02219777	0.1164071	0.1191498	0.1134215	0.1092969	0.03037598	0.03035857	0.0300778	0.02521906	0.1202816	0.1207587	0.1209871	0.09338932	0.01466769	0.01496291	0.01432841	0.01067922
197.420	1	0.7860759	0.8227637	3.101455	2.479129	0.3246044	0.2474392	0.3068726	0.2087702	2.996097	1.971866	2.793873	1.437571	0.09731015	0.07960805	0.09085466	0.0978179	0.4837263	0.3555855	0.4362258	0.4824165	0.03672527	0.0867024	0.070739	0.05614243
197.421	1	0.1178399	0.06074584	0.100855	0.06375582	0.770677	1.060428	0.2133507	0.06327852	0.1870004	0.1409719	0.1103951	0.05827813	0.1364189	0.1445843	0.3078355	0.1637042	0.2435873	0.1431933	0.2919855	0.3276958	1.222672	0.7804201	1.739432	1.720625
197.421	1	0.03447882	0.03168158	0.02665273	0.02093394	0.04262969	0.04064602	0.08042462	0.06275797	0.03766874	0.03139152	0.0229745	0.02536281	0.06589874	0.04676829	0.05161713	0.04248803	0.03040966	0.02954466	0.02923459	0.02448477	0.04662334	0.0523183	0.04722994	0.03394405
197.519	1	0.0967169	0.09115647	0.07320426	0.06534937	0.01814412	0.01934947	0.01954128	0.01806276	0.07214867	0.07406015	0.06996853	0.07050962	0.02183777	0.02184783	0.02186946	0.01859621	0.07757484	0.07659298	0.08078259	0.06193592	0.01799335	0.01702095	0.01761847	0.01196479
197.520	1	0.7815897	0.8274173	3.128744	2.535789	0.3173964	0.233617	0.3171361	0.2030033	2.955832	1.915017	2.804223	1.441951	0.09192339	0.08844593	0.100363	0.07995049	0.4862392	0.3362297	0.4582378	0.3865265	0.04033705	0.07044462	0.06239019	0.04431683
197.521	1	0.110133	0.09164828	0.08968496	0.09436716	0.8379154	1.2095	0.2819071	0.05938285	0.1563842	0.1710146	0.1440647	0.04512305	0.1497328	0.1651241	0.3240088	0.1659724	0.2710605	0.1545098	0.3094854	0.3627069	1.282412	0.8553554	1.995986	1.88618
197.522	1	0.0588747	0.04035933	0.03290726	0.03398618	0.06229877	0.07635624	0.1303476	0.1069209	0.05890635	0.05246401	0.05040083	0.044272	0.1181626	0.09946401	0.07957387	0.0650881	0.04364569	0.044294	0.03863957	0.03417829	0.06951917	0.08168989	0.07033408	0.05543493
197.619	1	0.05061979	0.04616045	0.03427296	0.03126449	0.01156085	0.01183362	0.0115956	0.01027504	0.03437083	0.03402473	0.03288052	0.03371536	0.0102709	0.01010878	0.009748113	0.008539452	0.0372252	0.03534002	0.04041013	0.03101073	0.01112341	0.01038146	0.01013191	0.008023887
197.620	1	0.7504313	0.8374767	3.164029	2.620868	0.3112404	0.2380803	0.3255513	0.1970519	2.869247	1.852581	2.719261	1.417563	0.09375482	0.09707792	0.08640032	0.071545	0.479479	0.337092	0.4696582	0.3244277	0.04406994	0.05553851	0.06482895	0.04262401
197.620	1	0.1610573	0.129079	0.1034079	0.06683046	0.6889147	0.9135759	0.1548944	0.07560217	0.1246052	0.1466651	0.1259885	0.06438393	0.1652468	0.1758735	0.2674189	0.1318499	0.2146233	0.1971777	0.2665224	0.2860159	1.177874	0.8257954	1.521007	1.42828
197.621	1	0.06383273	0.07345597	0.06023679	0.06530948	0.04951994	0.1110346	0.177611	0.1486292	0.09324077	0.08941955	0.08939076	0.06550832	0.1676768	0.1438456	0.0837245	0.04458388	0.05931514	0.06265003	0.05254337	0.04049509	0.06722297	0.06744575	0.08451642	0.0822716
197.719	1	0.1902058	0.1740164	0.1420962	0.1288417	0.02351866	0.02606305	0.02883921	0.02595107	0.1195864	0.09520803	0.09774897	0.1181568	0.02187121	0.02165762	0.01840947	0.01795629	0.1162276	0.1227791	0.1486323	0.1024301	0.02611648	0.02396294	0.02475645	0.01985367
197.720	1	0.7109984	0.7339935	3.057381	2.582837	0.2960801	0.2347952	0.2996956	0.179124	2.783228	1.904655	2.633852	1.358217	0.07268619	0.07025445	0.06629352	0.05131864	0.4129205	0.2928341	0.4229468	0.2821183	0.03526866	0.04345078	0.0580963	0.04202734
197.721	1	0.1557395	0.152938	0.07433416	0.07056726	0.7808126	0.9921667	0.1734817	0.1071597	0.1310212	0.1821049	0.1440337	0.05023296	0.1665666	0.1848012	0.29897	0.1324894	0.2164464	0.2105774	0.2955113	0.316927	1.245303	0.9787467	1.728205	1.534457
197.721	1	0.06644599	0.06010214	0.04776314	0.05858987	0.09583551	0.2130076	0.3223858	0.2625407	0.1156605	0.09194348	0.09511066	0.08915162	0.2892037	0.274051	0.1649011	0.07700537	0.0753383	0.05368407	0.04633775	0.04332456	0.1042709	0.06285322	0.1568488	0.157917
197.819	1	0.03171033	0.02721079	0.01121224	0.01164768	0.01250695	0.01263099	0.0128092	0.01182274	0.01610709	0.01263425	0.01250314	0.01437222	0.01383637	0.01374318	0.01299727	0.01022804	0.01496994	0.01279757	0.02203765	0.01553881	0.01315133	0.01217578	0.01388105	0.009076087
197.820	1	0.73296	0.7868541	2.981139	2.565748	0.303195	0.2349136	0.2875052	0.1792582	2.874981	1.958933	2.59831	1.345486	0.08116823	0.07778811	0.0744675	0.05200068	0.4340157	0.3350251	0.3991919	0.2976678	0.04284722	0.05459381	0.06802316	0.04333879
197.821	1	0.1411932	0.1774003	0.05541516	0.06419029	0.9203692	1.355979	0.3818819	0.252793	0.1525117	0.2057322	0.1708663	0.1010138	0.2139065	0.2230234	0.3292346	0.1849893	0.2907277	0.2636337	0.4065455	0.4132379	1.401776	1.379606	2.434099	2.0568
197.821	1	0.09037818	0.04901218	0.05915549	0.0536027	0.1114143	0.244957	0.3906716	0.3142626	0.1164806	0.06498614	0.07625472	0.0885991	0.3504161	0.3180102	0.1822506	0.08928544	0.07115862	0.05060441	0.0429464	0.06173438	0.1256998	0.08364272	0.1948425	0.191934
197.919	1	0.07250583	0.06577897	0.04515091	0.04123408	0.01537868	0.01499388	0.01575847	0.01553933	0.05012716	0.04576683	0.0416326	0.04164353	0.01802539	0.01790151	0.01676272	0.01362903	0.04516994	0.04776369	0.05790958	0.04227636	0.01655836	0.01647565	0.01783855	0.01298207
197.920	1	0.7078419	0.7319227	3.017136	2.646391	0.2928354	0.2337476	0.2852261	0.1830522	2.757343	2.002881	2.541951	1.335496	0.07250048	0.08173962	0.07504345	0.04054206	0.3964298	0.3225975	0.3233678	0.3018758	0.0513366	0.05442383	0.04783233	0.03412785
197.920	1	0.1456035	0.1490594	0.03898681	0.05961484	0.8299435	1.132458	0.2467698	0.2362429	0.1349768	0.1873372	0.1485869	0.06300653	0.1477171	0.1813094	0.3149042	0.1404851	0.2637273	0.2525811	0.3588698	0.3455824	1.276695	1.267381	1.991061	1.698559
197.921	1	0.08419352	0.05686186	0.04967202	0.05257926	0.1267957	0.2555636	0.3890266	0.3074328	0.1214123	0.05224592	0.06233239	0.07705566	0.3516224	0.3151752	0.1779175	0.08516554	0.08278258	0.05660361	0.05210994	0.06196338	0.1347875	0.09409349	0.1913821	0.1941321
198.019	1	0.01468378	0.01253351	0.005818017	0.006585879	0.002847157	0.00402766	0.003822049	0.002841851	0.008060443	0.0067887	0.006602524	0.004869587	0.003157221	0.003031621	0.002426689	0.001798867	0.004801154	0.005434256	0.00956743	0.005344418	0.002767736	0.00333781	0.00406027	0.00355365
198.020	1	0.7365906	0.776306	3.004906	2.697345	0.2922386	0.2346738	0.2824424	0.1910046	2.795701	2.060873	2.548332	1.352946	0.07092548	0.08154023	0.06671976	0.03089743	0.4019347	0.3735002	0.2590249	0.3021747	0.04304542	0.05046452	0.04902736	0.04141197
198.021	1	0.1346207	0.1247684	0.04131303	0.04813595	0.8876716	1.340465	0.3722918	0.3452644	0.1405315	0.2272226	0.1526401	0.09280127	0.1744076	0.174576	0.2789925	0.1447191	0.322281	0.2916673	0.3967149	0.358182	1.300254	1.458556	2.255145	1.91673
198.021	1	0.07117975	0.04303783	0.07010742	0.05362051	0.1173862	0.2302676	0.3679299	0.2671424	0.121309	0.05031901	0.07429164	0.06860242	0.3264947	0.2735401	0.1500466	0.09064588	0.08829621	0.05424343	0.03984343	0.05641858	0.1552843	0.1252103	0.1895772	0.1749348
198.119	1	0.0759139	0.07056296	0.05196062	0.04685434	0.0158458	0.0157169	0.01446196	0.01464809	0.05713684	0.05300226	0.04642823	0.04586613	0.0157727	0.0150839	0.01402572	0.01123158	0.05007594	0.05789061	0.063559	0.04536579	0.01507239	0.01768049	0.01696971	0.01416309
198.120	1	0.7013918	0.6722279	3.069207	2.754705	0.289976	0.2441372	0.2824094	0.1858777	2.717721	2.075192	2.536215	1.357759	0.05963129	0.06785633	0.05043558	0.02345144	0.3597991	0.3274494	0.1689675	0.2959813	0.03270504	0.04484591	0.04467549	0.0387241
198.120	1	0.1541453	0.133237	0.04446157	0.04655731	0.8259335	1.226455	0.2834496	0.3197384	0.1347949	0.2278432	0.1219114	0.1041318	0.1641706	0.1657577	0.2461789	0.1652865	0.3049688	0.3012225	0.3731389	0.2914249	1.243377	1.428888	2.029574	1.729866
198.121	1	0.08481286	0.05587533	0.08130567	0.0680179	0.09132648	0.2112515	0.3886066	0.2817175	0.107403	0.05410177	0.06868189	0.07022854	0.3403993	0.267011	0.126102	0.09677048	0.07397358	0.06676906	0.05578345	0.06708222	0.1488461	0.1256513	0.1674562	0.1721246
198.219	1	0.007579386	0.007702401	0.006055897	0.004701665	0.001844043	0.002701746	0.002221842	0.001583862	0.007646278	0.006000794	0.00515228	0.003585747	0.001546817	0.0009838614	0.0004810079	0.0007534202	0.002307329	0.003856535	0.005923254	0.002818865	0.001809942	0.002154255	0.002853979	0.002345705
198.220	1	0.7318088	0.6401162	3.0207	2.698335	0.2917346	0.2443177	0.2874146	0.1834434	2.783105	2.161928	2.626373	1.378534	0.06838368	0.07664244	0.03802686	0.03634693	0.3904873	0.3262683	0.1245415	0.2786719	0.02828795	0.0561931	0.07151369	0.04048957
198.221	1	0.1155226	0.07348518	0.0430567	0.06658087	0.8706458	1.501043	0.5147453	0.4018878	0.1315625	0.2132034	0.1124135	0.1339897	0.194988	0.1920111	0.1960216	0.2469113	0.2966583	0.3360294	0.3993891	0.3624487	1.280299	1.691605	2.456124	2.109475
198.221	1	0.06060438	0.04731769	0.05939769	0.06113186	0.07119908	0.1562278	0.3092603	0.2074159	0.09827114	0.0564894	0.06543359	0.0576112	0.2637803	0.1862247	0.0870954	0.09716188	0.04494437	0.06661612	0.0421446	0.0511565	0.1203538	0.114321	0.1218642	0.1341315
198.319	1	0.009860146	0.009811145	0.006931327	0.004644965	0.001792379	0.002638107	0.001906546	0.001226188	0.008051956	0.006179588	0.005488508	0.004005987	0.001195152	0.0006282185	0.0004866087	0.000841648	0.003321785	0.005386282	0.007378803	0.003603878	0.001720842	0.002109669	0.002852802	0.002310179
198.320	1	0.7480399	0.5854841	2.971923	2.642485	0.3036372	0.2615473	0.3095802	0.197792	2.819305	2.212914	2.783059	1.429348	0.06696296	0.07138691	0.04082373	0.04300076	0.3964086	0.3085883	0.08284845	0.2277954	0.01954355	0.06893208	0.06726866	0.03805701
198.321	1	0.08982332	0.06391748	0.05332697	0.06855283	0.8877729	1.655457	0.5831911	0.3915626	0.1210623	0.1917454	0.08278216	0.1501591	0.1972773	0.202959	0.1694129	0.2837629	0.3160297	0.3607716	0.4241675	0.3928151	1.279496	1.780076	2.625721	2.302659
198.321	1	0.06212309	0.0662036	0.05891609	0.04568268	0.06056305	0.09602425	0.2090871	0.146831	0.08535522	0.04828671	0.04627314	0.05144221	0.1793705	0.1112498	0.07082829	0.1026894	0.05269254	0.06486102	0.06000524	0.04482223	0.1075682	0.1078675	0.07932324	0.0869064
198.419	1	0.01781586	0.01598484	0.009133718	0.004987607	0.002478363	0.002951693	0.002232986	0.001413731	0.009254663	0.006801724	0.00615505	0.005232404	0.001320488	0.0008958262	0.001447345	0.001337309	0.006245196	0.008832515	0.01168463	0.006044947	0.002537657	0.002848645	0.003665604	0.002477328
198.420	1	0.7360343	0.5360427	2.992225	2.64842	0.3059615	0.2627534	0.3214842	0.209901	2.840505	2.231465	2.840657	1.429554	0.0687843	0.06888806	0.04865337	0.0431155	0.4053074	0.2877672	0.130753	0.171043	0.02619448	0.05856753	0.07909804	0.03332126
198.420	1	0.08848575	0.08327748	0.05566566	0.07094778	0.874568	1.608275	0.5066199	0.3092734	0.11641	0.1880679	0.07007906	0.1606677	0.2087831	0.2280409	0.2132248	0.2958921	0.3195764	0.3641698	0.4333612	0.38746	1.283392	1.776826	2.531095	2.234367
198.421	1	0.03767094	0.06782958	0.06292757	0.04429835	0.0978271	0.07586878	0.1776775	0.1379262	0.07078494	0.0482114	0.05071841	0.05071423	0.1714413	0.05936999	0.1248057	0.114412	0.07634221	0.05004996	0.04078091	0.04972644	0.1192285	0.1064543	0.08935408	0.07099529
198.519	1	0.02309924	0.02249855	0.01495355	0.007706771	0.006434336	0.006249654	0.003836688	0.003724646	0.01414908	0.008964681	0.009476224	0.00901817	0.003517912	0.003349487	0.005657805	0.005338116	0.01057825	0.01502197	0.01779971	0.01026952	0.005822314	0.007595518	0.00693415	0.003786397
198.520	1	0.7325486	0.5146072	3.091738	2.697652	0.3076057	0.2665101	0.3256227	0.2185776	2.851504	2.224807	2.857203	1.417928	0.07081646	0.06564219	0.05632854	0.05296059	0.4155696	0.2688609	0.2272724	0.1869158	0.03957342	0.05412294	0.06389285	0.03073931
198.521	1	0.1241812	0.1362236	0.05161673	0.05399976	0.8322811	1.458931	0.4379879	0.2417045	0.1277104	0.1986568	0.07840997	0.1701357	0.2015228	0.262388	0.2422929	0.2847886	0.3055195	0.3472278	0.4084825	0.3448773	1.27476	1.746783	2.317134	2.072648
198.521	1	0.06074067	0.06661468	0.08975186	0.06468897	0.1287768	0.07543358	0.2244936	0.1880091	0.06952689	0.06152637	0.06448823	0.06939915	0.2363381	0.1294406	0.1392214	0.1438075	0.06899476	0.08847834	0.03851806	0.07060102	0.1419306	0.1452687	0.08982723	0.06406774
198.618	1	0.01155119	0.009927183	0.009046009	0.004621845	0.001944604	0.001970389	0.002054485	0.001501058	0.007916336	0.006108621	0.006695314	0.00473767	0.001495668	0.001290649	0.001003163	0.0009975043	0.005837812	0.006285883	0.006281504	0.003633382	0.002089364	0.002106442	0.002332174	0.001755739
198.618	1	0.6979457	0.4875576	3.192786	2.740349	0.2944123	0.2525608	0.3189407	0.2071612	2.795125	2.164887	2.770814	1.36605	0.07295196	0.0785022	0.05800759	0.06419459	0.4069262	0.2426284	0.3047079	0.2770628	0.04632032	0.05130493	0.06510377	0.02957743
198.618	1	0.1688923	0.1172414	0.08851109	0.07579501	0.6765047	1.095698	0.2954247	0.1991861	0.1115532	0.1622229	0.09392578	0.1424175	0.2048536	0.2114725	0.179242	0.2363423	0.265973	0.2905238	0.3413188	0.2838496	1.187702	1.595214	1.846502	1.73303
198.619	1	0.05379518	0.05849132	0.08961295	0.07179253	0.1155745	0.1273683	0.288538	0.2600352	0.07126238	0.07230618	0.08280406	0.06811823	0.2940244	0.2236157	0.1711028	0.1345214	0.05693662	0.04787662	0.03732953	0.0659439	0.152183	0.1478585	0.09269458	0.06688622
198.719	1	0.003461325	0.003395985	0.008003028	0.005161015	0.00189288	0.002303897	0.002120552	0.001404458	0.007101163	0.005165216	0.006181034	0.003583412	0.001503127	0.001543637	0.001151738	0.000862148	0.002360703	0.002639063	0.001740617	0.001430296	0.001860158	0.002012594	0.002439153	0.002133424
198.720	1	0.7180336	0.5040993	3.171877	2.673337	0.3038045	0.2542201	0.3042397	0.177711	2.833454	2.160459	2.702502	1.314477	0.0679606	0.06825237	0.05812151	0.05597406	0.396001	0.249929	0.3629351	0.356216	0.04762321	0.04644048	0.0543215	0.03342542
198.720	1	0.1503469	0.1320989	0.08265305	0.0498984	0.7060508	1.258936	0.3744963	0.1241632	0.1183114	0.1919035	0.112952	0.1541581	0.1855709	0.2696252	0.2240632	0.2462145	0.2824032	0.31346	0.4065566	0.3396892	1.203878	1.694458	2.034907	1.971434
198.721	1	0.0715834	0.07574233	0.08340058	0.08031577	0.1330333	0.1852981	0.2829831	0.2691235	0.1062218	0.07831859	0.07662106	0.08387332	0.2918778	0.2813734	0.2080633	0.1263641	0.0758682	0.06260262	0.06669218	0.0525782	0.1559221	0.1581629	0.1429937	0.1049026
198.819	1	0.00455683	0.004154508	0.008119031	0.005064924	0.002044769	0.002636319	0.002405769	0.00181896	0.007298808	0.004878897	0.005991421	0.003692589	0.001690241	0.001878835	0.001391297	0.0007839276	0.0030798	0.002319549	0.001925113	0.001846669	0.0021173	0.001999758	0.002595966	0.002316507
198.820	1	0.6964171	0.4985355	3.145319	2.611216	0.2953432	0.2429688	0.2981286	0.1802892	2.80393	2.066797	2.671506	1.327352	0.06502195	0.05830577	0.06893391	0.0599842	0.3645914	0.2647399	0.4023612	0.3933889	0.04185153	0.0432888	0.05366709	0.04135879
198.820	1	0.168805	0.1289317	0.07348725	0.05808355	0.6969395	1.227051	0.3686048	0.09195574	0.1330699	0.1717039	0.1150995	0.1129057	0.2043277	0.2614412	0.2120701	0.1924124	0.3012357	0.2964386	0.3894364	0.332274	1.198211	1.680023	1.989828	1.982844
198.821	1	0.05242119	0.047859	0.05566628	0.0663596	0.147451	0.2279018	0.3582211	0.3358399	0.1117149	0.07144009	0.06618789	0.08383726	0.344449	0.3502168	0.2640083	0.1389274	0.08193777	0.05217955	0.04544569	0.03581392	0.1919527	0.1826482	0.1695724	0.1427549
198.919	1	0.002368873	0.002035956	0.007391787	0.005610104	0.002051627	0.002710304	0.002675892	0.002055564	0.006792252	0.004253167	0.005551824	0.003017051	0.001852918	0.001913198	0.001522855	0.0008696931	0.001776847	0.001175319	0.001364376	0.001317469	0.002111147	0.002086984	0.002479208	0.002289527
198.920	1	0.7006077	0.5233961	3.128915	2.624129	0.2968466	0.2397059	0.284671	0.170475	2.770545	1.975753	2.558629	1.298992	0.06522008	0.06042133	0.06612609	0.04759464	0.3458005	0.2980395	0.4442449	0.3794843	0.04140198	0.04574786	0.05814665	0.03976435
198.920	1	0.1724899	0.1164077	0.07604957	0.09378367	0.6672983	1.151787	0.3659425	0.129524	0.1319023	0.1437074	0.104433	0.09011024	0.2186418	0.2621831	0.2103919	0.1595028	0.3076171	0.2866434	0.3750048	0.3383379	1.150268	1.610419	1.88909	1.900595
198.921	1	0.03721561	0.04676169	0.05222089	0.06687076	0.1763131	0.2837928	0.4146143	0.378763	0.1345772	0.08544751	0.07584949	0.09023659	0.3802363	0.3880305	0.302763	0.165732	0.09669212	0.05083889	0.0581118	0.02885724	0.2144209	0.2096188	0.2048087	0.1658571
199.019	1	0.002358559	0.002030456	0.007218878	0.005575461	0.00201881	0.002654714	0.002762085	0.002001117	0.007036892	0.004010529	0.00558538	0.003076053	0.00199202	0.002062079	0.001511123	0.0009264366	0.001675923	0.0009645207	0.001686785	0.001434395	0.001952517	0.001807878	0.00239869	0.00226436
199.020	1	0.6876934	0.5243255	3.058006	2.583355	0.2883162	0.2238674	0.2784769	0.1731133	2.713722	1.886498	2.489679	1.30062	0.06041054	0.06213437	0.05999124	0.03822351	0.3165697	0.3293574	0.4680746	0.3273787	0.02842618	0.04238429	0.05115647	0.03365749
199.021	1	0.156449	0.1250807	0.08878572	0.09097778	0.632517	1.046643	0.3573971	0.1213242	0.1233763	0.112926	0.1184159	0.08415977	0.2308256	0.2514229	0.2213627	0.154848	0.3155583	0.2622402	0.3361898	0.3156036	1.044838	1.496122	1.750681	1.756098
199.021	1	0.04739401	0.03722246	0.04470478	0.0738306	0.1803209	0.2944925	0.4145416	0.3671826	0.1159441	0.0627403	0.05605063	0.09104139	0.3922936	0.3932853	0.3001498	0.1684621	0.08639511	0.03967185	0.04969347	0.03367136	0.2253154	0.207363	0.2158548	0.1772263
199.119	1	0.001875269	0.001362811	0.007114801	0.005932648	0.001623616	0.002402105	0.002531075	0.001940736	0.006688961	0.00402768	0.005343874	0.003158941	0.001884027	0.001890793	0.001426071	0.0009613801	0.001124921	0.001116629	0.00179109	0.001209219	0.00166634	0.00165518	0.002289808	0.001911844
199.120	1	0.6800001	0.5407876	3.078385	2.643676	0.2882213	0.2235098	0.2649334	0.1728392	2.671815	1.826285	2.354062	1.285492	0.06467222	0.06314055	0.05257679	0.03878634	0.3037074	0.3604182	0.5008872	0.294912	0.03053618	0.04334351	0.05624003	0.03834064
199.120	1	0.1370466	0.09392223	0.07812778	0.08241831	0.4596619	0.7288531	0.28446	0.07849495	0.0925638	0.1105821	0.1223291	0.1002823	0.1816463	0.1994976	0.1955918	0.191121	0.2917865	0.2233082	0.2327473	0.2788177	0.8627151	1.234659	1.43629	1.385014
199.121	1	0.04448447	0.03395591	0.03713228	0.07068159	0.2023968	0.3074995	0.4174339	0.3642143	0.1187143	0.06745895	0.06154984	0.07062664	0.3914308	0.3835708	0.2928647	0.1673348	0.08172461	0.04106047	0.03719046	0.0203865	0.2330551	0.2306442	0.232067	0.1709254
199.219	1	0.00188272	0.001465823	0.007140159	0.006106741	0.001362218	0.002388132	0.002598127	0.001897473	0.00627716	0.0039138	0.004967812	0.002867636	0.002008783	0.001977383	0.001496242	0.0007575944	0.0007036027	0.001295628	0.001615803	0.0008275101	0.001560815	0.001684844	0.002417072	0.001864979
199.220	1	0.6802635	0.5787652	3.129541	2.741425	0.2866801	0.2131573	0.2520418	0.1718203	2.671686	1.778648	2.238644	1.272246	0.06991436	0.06513484	0.06034545	0.04071216	0.2949523	0.3868055	0.5331745	0.2735922	0.02980261	0.04949388	0.06607149	0.04193437
199.220	1	0.1396792	0.08245429	0.0522095	0.08275049	0.4718092	0.7182999	0.3099728	0.08962934	0.09111338	0.08859812	0.1131122	0.07779259	0.1897584	0.1944209	0.2328064	0.1795749	0.2958709	0.2247424	0.263787	0.2780364	0.7598981	1.188131	1.435296	1.366154
199.221	1	0.0401419	0.06000402	0.0616701	0.05907423	0.1794056	0.321842	0.4521109	0.3740197	0.1107983	0.07315622	0.06407873	0.06993318	0.4166627	0.4112334	0.2951852	0.1536823	0.07023814	0.07176478	0.06912064	0.04765768	0.2182084	0.2185408	0.234336	0.1750413
199.319	1	0.001859601	0.001631607	0.007214484	0.006262123	0.001002809	0.002317452	0.002497265	0.00179884	0.006064673	0.003999408	0.004746539	0.002798919	0.00176625	0.001817709	0.001313141	0.0007610525	0.0007809517	0.001078367	0.001209164	0.000808809	0.001408411	0.001743748	0.002356816	0.001850064
199.320	1	0.6920139	0.6262615	3.194932	2.832805	0.2875558	0.2096799	0.2458947	0.1743035	2.675016	1.758434	2.143133	1.276573	0.08053118	0.07842359	0.06784523	0.05168584	0.3069531	0.4092327	0.5651007	0.2865133	0.03084752	0.05479606	0.07318422	0.03738016
199.321	1	0.1426891	0.07658694	0.06013274	0.09424773	0.4859896	0.7190678	0.3203004	0.1180114	0.1061052	0.08298215	0.1074323	0.08682201	0.1880373	0.1900732	0.2753529	0.1633462	0.2835857	0.2037039	0.3085974	0.2653169	0.6773142	1.139037	1.437077	1.337425
199.321	1	0.07018377	0.05934734	0.06146918	0.05815378	0.1566711	0.2860576	0.4157878	0.3354924	0.08154037	0.04273005	0.06926138	0.06139803	0.3710451	0.3682492	0.2718063	0.1541211	0.06410491	0.07698007	0.05200292	0.04402401	0.1976465	0.2113728	0.2206717	0.1571434
199.419	1	0.001818167	0.00167434	0.007147496	0.006377682	0.0008658278	0.002160206	0.002008472	0.001288892	0.006016002	0.00411222	0.004693209	0.002888184	0.001326827	0.001310173	0.001108441	0.0006979777	0.0007767677	0.0008803017	0.001260848	0.0008398769	0.001176302	0.001423274	0.002136359	0.001672501
199.420	1	0.7165889	0.6633092	3.255213	2.937313	0.2814809	0.2083405	0.2240646	0.1748886	2.643674	1.747332	2.068419	1.296315	0.07857419	0.06981543	0.06994967	0.06072573	0.3228866	0.4060554	0.5853103	0.3105257	0.0253264	0.05039511	0.06719282	0.03581458
199.421	1	0.1400805	0.06993651	0.07171265	0.1084491	0.5369288	0.7841984	0.3586442	0.138693	0.1226772	0.1203512	0.1455916	0.1003527	0.1877924	0.1882613	0.310686	0.1455486	0.2684823	0.2093524	0.3249424	0.2582416	0.6447931	1.108685	1.481105	1.389591
199.421	1	0.05929364	0.05422571	0.04463236	0.04535926	0.1258211	0.2041261	0.2744432	0.1999244	0.05901267	0.0442791	0.04764462	0.0333013	0.2430426	0.2403079	0.1876365	0.1272991	0.04542958	0.05637192	0.05218197	0.03037845	0.1497826	0.1638431	0.1807317	0.1257567
199.519	1	0.002004968	0.001655098	0.007074594	0.00650217	0.001047502	0.00149107	0.001280126	0.0008773615	0.005970431	0.004148146	0.004455699	0.002961313	0.000697834	0.0006575862	0.0007069778	0.000608715	0.0007515655	0.0008176717	0.001184329	0.0008544816	0.000970478	0.001138493	0.001461865	0.001335113
199.520	1	0.7280503	0.6588512	3.313672	3.021107	0.2805283	0.208767	0.2171285	0.1716857	2.593746	1.780469	2.027837	1.317101	0.07303296	0.06564392	0.06458137	0.05790134	0.3216369	0.3831783	0.5703403	0.3511867	0.02787873	0.05506733	0.06736642	0.04032878
199.521	1	0.1584822	0.03986226	0.05244844	0.07090582	0.4758067	0.6416003	0.3364637	0.1170758	0.1176874	0.1000573	0.1539615	0.08933606	0.1504972	0.1562774	0.2794779	0.132907	0.2138379	0.1941634	0.2516051	0.2397801	0.5238315	0.9228201	1.273269	1.177455
199.521	1	0.05860484	0.04214795	0.03695669	0.031291	0.06850647	0.09397736	0.1481993	0.09621317	0.04053616	0.03238305	0.02874972	0.02819679	0.1214664	0.1104324	0.1000176	0.0947491	0.04548376	0.03812573	0.02881611	0.03372947	0.1102908	0.1038545	0.08908675	0.07032697
199.619	1	0.001821417	0.001401536	0.007043889	0.006361353	0.001017906	0.001047077	0.001036639	0.0008065525	0.005704865	0.00412669	0.004716972	0.003059437	0.0003974815	0.0003569919	0.000473501	0.0002960405	0.0007728044	0.0007183823	0.0007831885	0.0007933344	0.0005446025	0.0008483208	0.001103356	0.0008953415
199.620	1	0.6864437	0.5831619	3.25177	2.961752	0.2627361	0.2155818	0.237406	0.1780351	2.486674	1.83347	2.161218	1.389018	0.05798454	0.05257952	0.06507539	0.04966434	0.3163475	0.3170277	0.4394066	0.357322	0.0223685	0.03816022	0.04742723	0.03278993
199.620	1	0.1264714	0.03631097	0.06483468	0.09027948	0.3979331	0.5472271	0.3009133	0.149502	0.08535176	0.1129359	0.1481464	0.05985541	0.148004	0.163193	0.2213652	0.1055271	0.1772248	0.1930285	0.174498	0.1947619	0.4222281	0.6975634	0.9968351	0.914265
199.621	1	0.02589889	0.0241264	0.03023904	0.01948367	0.02688099	0.02606883	0.06519939	0.04963556	0.02317778	0.02759615	0.02406334	0.02607402	0.05352193	0.03535557	0.03584363	0.03235548	0.0241438	0.02325988	0.02300154	0.01784051	0.03192519	0.03019519	0.02820369	0.0232572
199.719	1	0.001936888	0.001391225	0.00706953	0.006276612	0.001005563	0.0009756908	0.0009339152	0.0006062058	0.005743493	0.004203294	0.004928786	0.003176343	0.0003623071	0.0002559432	0.0003243751	0.0002378922	0.0007474146	0.0007915224	0.0007246033	0.0007812686	0.000549826	0.0007502267	0.00103747	0.0008591968
199.720	1	0.6513936	0.5366766	3.204301	2.88953	0.2606627	0.2181652	0.254127	0.1863203	2.465488	1.889187	2.29408	1.452957	0.05355323	0.05357337	0.06160446	0.0511891	0.3062072	0.2545462	0.325553	0.3363767	0.03049263	0.03606915	0.04606732	0.02893741
199.721	1	0.1312096	0.05720819	0.05772435	0.1001603	0.4255733	0.543187	0.3092519	0.1725292	0.09850299	0.1093777	0.1532509	0.06851439	0.1484037	0.1684409	0.2151821	0.09867688	0.1867449	0.180266	0.16748	0.1850491	0.400707	0.573546	0.8712214	0.8329489
199.721	1	0.01560349	0.01355609	0.01911549	0.01384794	0.01459154	0.01056025	0.04266539	0.02993668	0.01464801	0.01408812	0.01122122	0.01319202	0.03343191	0.02046422	0.01960275	0.01844501	0.0127469	0.01362993	0.01312478	0.01054655	0.01851415	0.02084759	0.01717831	0.01165923
199.819	1	0.002034851	0.001323799	0.007055797	0.006255306	0.001093463	0.001050479	0.0008346858	0.0006943736	0.005780742	0.004191011	0.00495142	0.003252364	0.00030393	0.000331939	0.00035086	0.0002899903	0.0008272879	0.0008329349	0.0006587704	0.0006416724	0.0005014404	0.000618823	0.0008370399	0.0008118727
199.820	1	0.6478127	0.516065	3.234798	2.879494	0.2583003	0.2249645	0.2627322	0.1896876	2.444386	1.920177	2.378036	1.465001	0.04495933	0.0459043	0.04935041	0.04793246	0.2799791	0.1972614	0.2221735	0.2755808	0.02709451	0.02522255	0.03968897	0.01954909
199.821	1	0.1275636	0.07411138	0.06097339	0.1273184	0.4467212	0.5630462	0.2962828	0.2037738	0.09085983	0.1120471	0.1455888	0.07586132	0.1320485	0.1621147	0.223501	0.09671875	0.1859669	0.1744025	0.1666367	0.1984345	0.4203949	0.4911851	0.8120918	0.8234042
199.822	1	0.006344081	0.005348862	0.0106117	0.01010806	0.005196145	0.006590114	0.03156817	0.02188763	0.009160274	0.007750017	0.007139112	0.007514246	0.02553903	0.01826235	0.0101864	0.00919094	0.005087923	0.005015265	0.005214121	0.003778416	0.007328988	0.008417654	0.00651256	0.004789159
199.919	1	0.002632551	0.001719829	0.007328548	0.006417926	0.000999185	0.001056966	0.0009176702	0.0006931325	0.005699773	0.004197912	0.005140307	0.003188096	0.0002922896	0.0002643872	0.0004175761	0.0002513964	0.001228598	0.0008676528	0.0006658713	0.0005263006	0.0005354445	0.0005034897	0.0007093096	0.0007215905
199.920	1	0.6198283	0.479984	3.258036	2.868288	0.2598971	0.2305051	0.266409	0.1831011	2.449309	1.955011	2.422148	1.448266	0.03949361	0.03548627	0.04602653	0.03747111	0.2563664	0.1558357	0.1601425	0.1960137	0.0268517	0.02238847	0.04102325	0.02370124
199.920	1	0.1324969	0.1043032	0.07690124	0.1167805	0.436712	0.5490378	0.2736476	0.2071552	0.1125257	0.10108	0.1437031	0.05887232	0.09013312	0.1217297	0.2298682	0.09856311	0.1707226	0.1674722	0.1479626	0.1884791	0.4280336	0.4085009	0.7076967	0.7497889
199.921	1	0.00996731	0.01214417	0.01682551	0.01617376	0.01331397	0.01653077	0.0389278	0.02917037	0.01248745	0.0136091	0.01470112	0.01344735	0.03447059	0.02666204	0.01618123	0.01289812	0.01293149	0.01141969	0.01050364	0.00889792	0.01507902	0.01626464	0.01426625	0.01189985
200.019	1	0.003519745	0.002569546	0.007676873	0.006949977	0.001154066	0.001146421	0.001077564	0.0007665527	0.005402745	0.004058911	0.005348361	0.003149844	0.0004577745	0.000341794	0.0004128394	0.000324927	0.001812092	0.0006979952	0.0008668122	0.0005559314	0.0005804826	0.0004987128	0.0008293024	0.0008308107
200.020	1	0.5966578	0.443873	3.268167	2.829911	0.2613024	0.2328233	0.2798422	0.1881171	2.467357	1.972756	2.460072	1.441698	0.04242497	0.02619847	0.04534249	0.03831939	0.2392065	0.1218106	0.1536141	0.1542716	0.03210966	0.02191156	0.03648806	0.03141846
200.020	1	0.1659842	0.1088646	0.1081274	0.08837145	0.4623024	0.5350503	0.2663016	0.1967365	0.1100526	0.08225132	0.1620096	0.06590459	0.07715605	0.1025398	0.2638193	0.1218255	0.16999	0.1596488	0.1512461	0.1860389	0.465549	0.3851587	0.6746923	0.7284534
200.022	1	0.03723949	0.03289392	0.04206455	0.04252903	0.05453565	0.06526634	0.08914567	0.07305559	0.05472524	0.05736358	0.05299833	0.04123579	0.08001349	0.07600925	0.05446206	0.04440032	0.04964052	0.03798385	0.0269424	0.02543732	0.04732766	0.04927152	0.05160322	0.04420016
200.119	1	0.003993401	0.003102723	0.007891855	0.00699917	0.001055663	0.001202655	0.001107623	0.0008054418	0.005002976	0.004397213	0.00531132	0.003326515	0.0005301199	0.0005285812	0.0004281692	0.0003011605	0.00195547	0.000399677	0.0008437209	0.0006013135	0.0006012643	0.0005455126	0.0007280106	0.0007803065
200.120	1	0.5925431	0.4153686	3.266946	2.777681	0.2625619	0.230302	0.2799168	0.1890934	2.48949	1.976889	2.478819	1.444491	0.04223412	0.02571942	0.04013533	0.04206595	0.2289489	0.1207728	0.1484786	0.2032725	0.03099784	0.0268281	0.01776616	0.03364633
200.120	1	0.1953687	0.1242614	0.09877275	0.07759013	0.4521553	0.5149135	0.2467288	0.1725846	0.1028771	0.07800385	0.150548	0.06402797	0.06993306	0.1092277	0.2608582	0.1176238	0.1355009	0.1607953	0.1625744	0.1713887	0.4972985	0.3609776	0.6228271	0.7057954
200.121	1	0.06482607	0.06440705	0.05749024	0.05441667	0.06733621	0.0696433	0.09276535	0.07659848	0.06305529	0.0575354	0.05853033	0.05154003	0.08670229	0.08011023	0.05957612	0.05613793	0.06072846	0.06177454	0.06124831	0.04996101	0.06691008	0.07084289	0.06878402	0.05130807
200.219	1	0.00421899	0.003130166	0.007964121	0.006860352	0.0009117464	0.00134375	0.001238102	0.000823166	0.00488553	0.004678682	0.005345256	0.003415294	0.0005233789	0.0005736928	0.0005435001	0.0004202542	0.002143129	0.0007345039	0.001060289	0.0006024348	0.0006099369	0.0006174094	0.0007757751	0.0008242383
200.220	1	0.6020409	0.3985473	3.253824	2.748677	0.2635293	0.2328935	0.2722426	0.1888034	2.515303	1.994689	2.48133	1.445624	0.03762751	0.04017801	0.04307241	0.04479604	0.223614	0.1311063	0.1884303	0.2615753	0.0282671	0.02626959	0.02970306	0.02918968
200.220	1	0.1945556	0.129685	0.06544599	0.07926398	0.4461658	0.5475563	0.2542393	0.1517677	0.08037604	0.07265822	0.1635895	0.08017125	0.06295113	0.1215914	0.2563947	0.1296899	0.1296059	0.158431	0.1629207	0.1851497	0.5533799	0.3740414	0.6181191	0.7217847
200.221	1	0.05073851	0.03604478	0.03669244	0.05294125	0.07678201	0.08712417	0.1154701	0.09436111	0.05561129	0.05122352	0.05458457	0.03744435	0.1048325	0.1002905	0.07439152	0.06609247	0.05004402	0.03761278	0.03241428	0.03843443	0.07087259	0.07778363	0.07667126	0.05704973
200.319	1	0.005474056	0.004011736	0.007955922	0.0068818	0.0008880972	0.001425471	0.001343707	0.0008257635	0.004617285	0.004832311	0.00545371	0.003551701	0.0006011039	0.0007026565	0.0004899391	0.0004478958	0.002802983	0.001686218	0.001511205	0.001051163	0.000764454	0.0006563974	0.0009391654	0.000853302
200.320	1	0.6094784	0.3777999	3.253791	2.749157	0.264704	0.2266445	0.2707452	0.1884456	2.512083	1.96361	2.442931	1.430682	0.03484189	0.04946106	0.04885916	0.04281955	0.2227572	0.1589028	0.2539064	0.2987774	0.02609489	0.02679939	0.03001804	0.02637752
200.321	1	0.189974	0.1027594	0.0532659	0.07812265	0.4653067	0.5984763	0.2680751	0.1156447	0.09066427	0.0883151	0.1609643	0.09799822	0.09820537	0.1137004	0.2348898	0.1646539	0.1417622	0.1506282	0.1646661	0.2053276	0.6220756	0.414084	0.6496099	0.7611073
200.321	1	0.04348397	0.04035946	0.04923916	0.05628327	0.07594238	0.09662986	0.1341793	0.1078241	0.06406333	0.046861	0.05157326	0.04438493	0.1218663	0.111557	0.07393793	0.06389035	0.04507563	0.03166182	0.02824734	0.03154536	0.07243563	0.07843995	0.07954872	0.06391324
200.419	1	0.007496564	0.005740095	0.008003767	0.007074681	0.0009189501	0.001548279	0.001368524	0.0008876629	0.004195289	0.004853125	0.005590165	0.003506041	0.0007690907	0.0006703399	0.0005527503	0.0003922616	0.003875117	0.002966221	0.002369298	0.001702387	0.0007968039	0.0007996308	0.001020807	0.001010103
200.420	1	0.6062167	0.3453238	3.237439	2.739702	0.2648923	0.2240844	0.26149	0.1826612	2.504653	1.916743	2.403439	1.416163	0.03879403	0.0501657	0.05081631	0.04177044	0.2299336	0.1779064	0.3218785	0.30554	0.02244764	0.01950334	0.03145652	0.02813138
200.420	1	0.1815648	0.04128143	0.04667998	0.06437255	0.5049871	0.6350247	0.2703665	0.06871856	0.1227886	0.1149404	0.1561994	0.1052846	0.1369212	0.1201623	0.2128509	0.1814771	0.1549283	0.1614255	0.165533	0.2038123	0.692027	0.4861879	0.7443739	0.8217256
200.421	1	0.04023838	0.03633674	0.04663185	0.04818746	0.07124775	0.1004612	0.1530448	0.120981	0.06686569	0.05318212	0.04920365	0.03712521	0.1348389	0.1131308	0.06172136	0.05328505	0.04585986	0.03171712	0.02722089	0.03418452	0.05581201	0.06509716	0.06912412	0.06603395
200.519	1	0.008189491	0.006306771	0.007983887	0.007004105	0.001143316	0.001474439	0.001332415	0.0008216241	0.004257448	0.004519369	0.005836613	0.003570818	0.0007287796	0.0004966665	0.0004546722	0.00035521	0.003893802	0.004006716	0.003175838	0.001940159	0.0009784172	0.0008210349	0.001159338	0.001052189
200.520	1	0.608901	0.3245919	3.219194	2.730904	0.2657207	0.2202082	0.2588984	0.1858858	2.515582	1.881602	2.364642	1.420189	0.04188593	0.04912283	0.05282555	0.04345716	0.2538493	0.2055718	0.3846227	0.2979341	0.02442885	0.02340365	0.03761034	0.02939038
200.521	1	0.166584	0.06305645	0.07723337	0.05649908	0.5191102	0.7018788	0.2564253	0.04581886	0.1336739	0.1287746	0.1339806	0.1028061	0.1800819	0.1228151	0.2034482	0.1901892	0.1880043	0.1848093	0.1757601	0.2023867	0.7734561	0.624866	0.8992695	0.9069822
200.521	1	0.02692465	0.02309766	0.02467715	0.03474166	0.06586632	0.08546392	0.1306682	0.102945	0.05347842	0.04935338	0.03613969	0.02406826	0.1136414	0.08804986	0.04895724	0.03735846	0.04084932	0.02294781	0.02379625	0.03178028	0.03898846	0.04850538	0.05508083	0.05631796
200.619	1	0.009120853	0.007421451	0.007760826	0.007008544	0.001121525	0.001320165	0.001143851	0.0007096864	0.004268174	0.004278224	0.006010213	0.003824383	0.0006928313	0.0004518197	0.0004650575	0.0003284326	0.003993238	0.005409311	0.003889585	0.002226574	0.001070336	0.0009872181	0.001087628	0.000907965
200.620	1	0.6091649	0.3127074	3.203622	2.723222	0.2694278	0.222442	0.2589499	0.1820505	2.528904	1.852768	2.340617	1.453169	0.04497604	0.04868201	0.05218843	0.04996001	0.2739951	0.2283721	0.4282446	0.272514	0.02225131	0.02842045	0.03988776	0.03253814
200.621	1	0.1579022	0.1201594	0.08937745	0.06264962	0.5184879	0.729859	0.2433915	0.06291344	0.1488112	0.1391271	0.1208813	0.09969029	0.1921285	0.1174313	0.1932805	0.1977696	0.1909131	0.1970503	0.1920122	0.1923429	0.783334	0.725832	0.946688	0.901928
200.621	1	0.02764515	0.03466983	0.03724949	0.03449041	0.03947666	0.05466041	0.1023737	0.0749923	0.04717523	0.03789796	0.03569565	0.0340064	0.09068774	0.05891407	0.04178574	0.02096025	0.03214188	0.02791191	0.02441096	0.01786902	0.02436745	0.02788659	0.04414081	0.04284759
200.719	1	0.01010999	0.008288932	0.007481075	0.007205194	0.001092	0.001245198	0.001241604	0.0008838091	0.004311638	0.004076414	0.005834984	0.004508631	0.0007196226	0.0003380062	0.000562092	0.0006587185	0.004126889	0.006461019	0.004807649	0.002594908	0.001085464	0.001252081	0.001120087	0.001026812
200.720	1	0.6059469	0.3125198	3.181539	2.725517	0.2690734	0.2222457	0.2532435	0.1872925	2.53567	1.841566	2.336821	1.486671	0.05016363	0.05151292	0.06270324	0.05193244	0.2887464	0.2429313	0.44034	0.2216595	0.02243688	0.03341468	0.04187067	0.02933355
200.721	1	0.1091714	0.1286835	0.09370192	0.05491174	0.5188221	0.7360945	0.228736	0.08206395	0.154052	0.1454334	0.1162605	0.09355204	0.2029072	0.1173137	0.1877017	0.2007596	0.174835	0.2153652	0.1924784	0.1880051	0.7860952	0.8337156	1.011417	0.8976151
200.721	1	0.03023995	0.039208	0.03604945	0.02415839	0.05142864	0.04174251	0.1354451	0.07174067	0.04077051	0.0304715	0.03382762	0.03781664	0.1189043	0.040935	0.06563037	0.05098565	0.03701876	0.02847382	0.02953429	0.0303801	0.06382692	0.06223159	0.03531914	0.05510907
200.819	1	0.009578755	0.007906474	0.006988967	0.007725815	0.001205543	0.001172013	0.001311391	0.00106622	0.004303769	0.00389798	0.005561673	0.004874381	0.0008693624	0.0005578442	0.0006458553	0.0007527705	0.003750726	0.006414772	0.005224907	0.002449773	0.001323753	0.001496121	0.001293815	0.001013943
200.820	1	0.6032419	0.3235767	3.186131	2.74396	0.2722793	0.2175061	0.2552693	0.1902172	2.542929	1.832971	2.335986	1.505777	0.04674837	0.04639473	0.06181727	0.0545423	0.2924941	0.2435738	0.4221884	0.1650085	0.02196653	0.02951436	0.03973606	0.02018973
200.820	1	0.08340692	0.1073848	0.1011343	0.05793123	0.4902811	0.7154087	0.2172903	0.1044047	0.1520626	0.1372687	0.1202496	0.09459731	0.1859543	0.10628	0.1826393	0.1989848	0.1632888	0.2320369	0.1993678	0.1908313	0.7936788	0.9212457	1.074628	0.8949836
200.821	1	0.04122659	0.04376808	0.07547005	0.0353173	0.07753851	0.06650149	0.1541242	0.1054287	0.05679492	0.0408389	0.05991165	0.04885251	0.1572997	0.08593742	0.0894101	0.08547888	0.06349802	0.04695325	0.03944841	0.06586233	0.1071868	0.105716	0.04914057	0.04956287
200.919	1	0.008434534	0.006996633	0.00616625	0.008151841	0.00114298	0.001296034	0.001478567	0.001263969	0.004346453	0.003591417	0.005247357	0.004899519	0.001042175	0.0008308599	0.0007992471	0.0006168866	0.003174828	0.005873716	0.004994276	0.002466417	0.001191041	0.001463124	0.00132244	0.001085064
200.920	1	0.5934687	0.3358258	3.207568	2.774258	0.2702302	0.2167058	0.2563182	0.1889328	2.549883	1.839176	2.34997	1.517465	0.04130795	0.04611413	0.0592821	0.04460078	0.2902144	0.244689	0.3914037	0.1534811	0.02140399	0.02937856	0.03236459	0.01631795
200.920	1	0.09857426	0.09786375	0.08077908	0.0713616	0.4579162	0.6652469	0.2505691	0.1137243	0.1432606	0.1394421	0.1184699	0.09507041	0.1634597	0.1197151	0.152214	0.1637661	0.1349756	0.2397837	0.19866	0.15375	0.7827849	0.9469188	1.053605	0.8464792
200.921	1	0.0491158	0.04864303	0.07326134	0.06988653	0.08987042	0.1229494	0.1853304	0.1621103	0.062575	0.06336301	0.06025989	0.05214522	0.186036	0.1655558	0.127035	0.07684408	0.05580337	0.04031692	0.04350924	0.05164651	0.1037082	0.1022478	0.1008447	0.07805365
201.019	1	0.007278795	0.006111314	0.0055099	0.008339473	0.001043193	0.001388942	0.001632886	0.001480131	0.004340219	0.003274138	0.004837577	0.004662124	0.001103863	0.001069379	0.0009900433	0.0005886192	0.002933182	0.004967958	0.004556885	0.002613735	0.001306921	0.001346225	0.001473299	0.001146067
201.020	1	0.5872107	0.3622365	3.228789	2.809897	0.2700827	0.2215803	0.2575641	0.1898783	2.547491	1.860596	2.373141	1.514847	0.04469327	0.04204082	0.05242238	0.03990604	0.2858774	0.2405543	0.3523452	0.1797263	0.02631717	0.03054744	0.03153412	0.02117688
201.020	1	0.1184621	0.08652898	0.08543977	0.0566538	0.4132448	0.5891411	0.2905709	0.1085172	0.1013201	0.1531912	0.1445698	0.07649533	0.1439387	0.1300288	0.1599159	0.1145565	0.125015	0.2392934	0.1929876	0.1359328	0.770278	0.946404	1.02413	0.8024405
201.021	1	0.03282522	0.06811748	0.07260067	0.0780471	0.09719198	0.157084	0.2330597	0.2149798	0.09142338	0.0657688	0.05973439	0.05496911	0.2297495	0.2250229	0.1783386	0.09786875	0.07556518	0.04599605	0.05843848	0.03751363	0.1337119	0.1196133	0.1232789	0.1097439
201.119	1	0.00698786	0.005997149	0.004617712	0.008380232	0.0008941509	0.001469167	0.001845083	0.001571071	0.004150562	0.003055418	0.004648896	0.004508437	0.001315229	0.001357423	0.00107913	0.0005057412	0.003024678	0.004599906	0.004444064	0.002845689	0.001368661	0.00129178	0.001553543	0.001281514
201.120	1	0.5842737	0.3965007	3.24911	2.842848	0.2662437	0.2213355	0.266578	0.1942826	2.538422	1.890841	2.395531	1.507693	0.04068045	0.03895428	0.04497371	0.03490825	0.2679956	0.2267113	0.2876743	0.1849263	0.03029254	0.03483574	0.03324778	0.01575481
201.120	1	0.1014669	0.07189338	0.08379084	0.05229608	0.3543887	0.4879975	0.2832768	0.09322584	0.08564015	0.1356025	0.1434861	0.07114117	0.1174124	0.1326585	0.163148	0.09998973	0.1340937	0.2165333	0.1894665	0.1491429	0.7605631	0.9503441	1.027175	0.7758677
201.121	1	0.03509321	0.06854474	0.07460293	0.08216931	0.1129465	0.2041073	0.2963257	0.2725804	0.1307689	0.08888718	0.07004179	0.07432363	0.2888851	0.284288	0.2239214	0.1204937	0.09562673	0.05448689	0.05819017	0.0339791	0.1618981	0.1333208	0.1449772	0.1405411
201.219	1	0.007121554	0.005930035	0.003889856	0.008492642	0.0008920514	0.001682318	0.00216789	0.001937534	0.003972107	0.002836042	0.004224773	0.004424484	0.001506266	0.001669937	0.001207008	0.0005999279	0.002947617	0.004219161	0.004137374	0.003129904	0.001429514	0.001456656	0.001674064	0.00133398
201.220	1	0.5779248	0.4239051	3.273648	2.862536	0.2635744	0.2235262	0.2695901	0.1933262	2.532758	1.926267	2.425361	1.498009	0.02941525	0.03045139	0.03657074	0.02994918	0.2439508	0.2031649	0.2110141	0.1746749	0.02472741	0.02985367	0.02560629	0.01569672
201.220	1	0.08930019	0.1001837	0.08051083	0.05043516	0.2930777	0.4317359	0.2606957	0.07312702	0.07276964	0.1487375	0.1553651	0.06574144	0.1111972	0.1429755	0.1555573	0.06533405	0.1320241	0.224429	0.1925068	0.1478719	0.7998252	0.9620824	1.02253	0.7621423
201.221	1	0.03102956	0.05443794	0.05713466	0.08045255	0.1321278	0.2462004	0.3636904	0.3303246	0.1323241	0.1042352	0.09014198	0.08476808	0.3315419	0.3422344	0.2684531	0.1392183	0.08745508	0.04528726	0.05144403	0.02898459	0.1828656	0.1541151	0.1632419	0.1623569
201.319	1	0.006786796	0.005624246	0.003606283	0.008224989	0.000697902	0.001585065	0.002048659	0.001856573	0.004107947	0.003145658	0.004481095	0.004078695	0.001575314	0.001684311	0.001368049	0.0006943007	0.002775187	0.003328162	0.003803038	0.003250696	0.001573671	0.00128606	0.001613925	0.001458189
201.320	1	0.5767862	0.441263	3.309096	2.886268	0.2653544	0.2274909	0.2720593	0.1928126	2.532021	1.962241	2.460601	1.503358	0.02359224	0.02122128	0.03012854	0.02645605	0.233334	0.1730363	0.1516522	0.1484634	0.02505853	0.02215666	0.02502054	0.01732028
201.320	1	0.08929309	0.1060292	0.07561133	0.05295993	0.2352997	0.3830539	0.22445	0.05211888	0.0471436	0.1404741	0.1537177	0.06780478	0.1129018	0.1435404	0.1368632	0.05882109	0.1331712	0.2244329	0.211776	0.1552321	0.8282616	0.971751	1.028637	0.7645149
201.321	1	0.04921498	0.06301503	0.05750167	0.07334891	0.1341447	0.2521185	0.3591725	0.3235242	0.1285457	0.08015566	0.0720333	0.09318468	0.3347278	0.3480228	0.2787172	0.144757	0.08710537	0.05009313	0.05891824	0.03780621	0.191517	0.1633321	0.1719693	0.1683739
201.419	1	0.006417456	0.005210206	0.004065784	0.007818774	0.001007948	0.001656916	0.002144443	0.00174199	0.004541059	0.003846352	0.004844356	0.003695329	0.001554528	0.001548503	0.001157443	0.0006702524	0.002400303	0.002654267	0.003511512	0.003264819	0.001546864	0.001347413	0.001656314	0.001447811
201.420	1	0.5755699	0.4571543	3.332987	2.901525	0.2663638	0.2311047	0.2789406	0.189805	2.54392	1.998368	2.496031	1.508196	0.02278959	0.02030401	0.02770182	0.02244801	0.2219864	0.1516974	0.1172098	0.1135781	0.0221885	0.01801735	0.02531573	0.01876091
201.421	1	0.0846208	0.08826079	0.08153615	0.05299652	0.2182464	0.3320846	0.1911904	0.06801009	0.0527516	0.1158079	0.1385215	0.08505684	0.09052206	0.1321901	0.1033415	0.08448634	0.1330963	0.2179127	0.2218284	0.1497729	0.8500202	1.00047	1.063527	0.7799384
201.421	1	0.04358637	0.03411969	0.04025267	0.0562149	0.147119	0.237555	0.349241	0.3150888	0.1090292	0.05259136	0.04237243	0.07207627	0.3306819	0.3276876	0.2466793	0.142948	0.06940309	0.04020021	0.04532174	0.04251427	0.1832193	0.1785586	0.1869506	0.1662727
201.519	1	0.00770295	0.006068931	0.004478783	0.007519662	0.001125352	0.00179447	0.00200864	0.001648207	0.004912628	0.004521634	0.004816685	0.003627809	0.001583865	0.00150554	0.00120756	0.0007208505	0.00274092	0.002317322	0.004050345	0.003961464	0.001708372	0.001504625	0.001695503	0.001479433
201.520	1	0.5674721	0.4612524	3.330435	2.887169	0.2643831	0.2312876	0.27257	0.1894961	2.544012	2.013975	2.509639	1.497887	0.01983326	0.01873834	0.01944131	0.01480736	0.2137213	0.15496	0.107231	0.08860896	0.01689575	0.0198553	0.02034068	0.0124446
201.521	1	0.08040873	0.0735621	0.09475668	0.0371801	0.2052232	0.339243	0.1361661	0.09763469	0.05381161	0.0927616	0.1293224	0.1016438	0.08880357	0.1208132	0.1001663	0.1162412	0.1601683	0.2291609	0.2286604	0.1503836	0.8994797	1.040526	1.106879	0.8240416
201.521	1	0.04563114	0.06199604	0.06163898	0.04620606	0.1682304	0.2578408	0.3566119	0.3106423	0.1190244	0.08116464	0.05443908	0.07765806	0.3396044	0.3322677	0.2397155	0.1446027	0.0818849	0.07325218	0.0771613	0.07146432	0.1968332	0.1929493	0.2027378	0.164338
201.619	1	0.008794165	0.00704513	0.005045256	0.007278336	0.001331862	0.001853281	0.0021928	0.001607173	0.005634575	0.005547709	0.005108945	0.003496994	0.001554448	0.001560364	0.001242185	0.0006884325	0.003356211	0.002223646	0.004301186	0.004316419	0.002001553	0.001562994	0.001593977	0.00148207
201.620	1	0.5763808	0.4650235	3.331818	2.876513	0.2671089	0.2315099	0.2778355	0.1917099	2.544088	2.01616	2.512095	1.489476	0.0181486	0.01733774	0.01975077	0.01382889	0.2056849	0.1574307	0.1163555	0.09043704	0.01331102	0.02147729	0.02098659	0.01024232
201.621	1	0.07390301	0.0890831	0.112126	0.0261069	0.2158133	0.3449136	0.09674672	0.1098561	0.04885092	0.102521	0.1342698	0.1040974	0.08030077	0.1136532	0.1219108	0.142463	0.1648222	0.2289828	0.2458658	0.1646573	0.9482982	1.087979	1.141951	0.8739207
201.621	1	0.04695342	0.05099178	0.0557227	0.06055354	0.1540488	0.2521705	0.3501049	0.2919146	0.08131206	0.06499689	0.07063156	0.04965035	0.3275261	0.3325769	0.2482165	0.1340166	0.06740154	0.07053196	0.04200128	0.04782904	0.2144848	0.2034088	0.2010495	0.153086
201.718	1	0.008778441	0.007353829	0.005469051	0.007063379	0.001488201	0.001891278	0.001863069	0.001300162	0.006781814	0.0065456	0.005809507	0.003164453	0.001260841	0.001320304	0.001028116	0.0008370532	0.003480166	0.002971911	0.004588266	0.004454684	0.001877242	0.001432933	0.001629993	0.001383429
201.718	1	0.5833225	0.4732749	3.346127	2.87564	0.2668115	0.2347804	0.2814678	0.1912716	2.543367	2.017097	2.52284	1.491586	0.02001816	0.01881884	0.0272636	0.01684496	0.2127846	0.1544672	0.1278703	0.09928704	0.01604678	0.02666731	0.02449707	0.01327109
201.718	1	0.08522896	0.09074604	0.1235416	0.04330111	0.1880789	0.3195079	0.1130087	0.1051461	0.0490583	0.1003773	0.1390278	0.1033588	0.06468123	0.10709	0.1257932	0.1566785	0.1457571	0.1972371	0.2451478	0.1696103	0.9585959	1.066494	1.126741	0.8657567
201.718	1	0.04558501	0.04108481	0.03910636	0.04152126	0.1477417	0.2102609	0.2693002	0.2068768	0.06251033	0.03539944	0.04456119	0.0336179	0.2517048	0.2541052	0.2036117	0.135961	0.03413957	0.05158162	0.04721371	0.0406931	0.167824	0.174103	0.176894	0.1260855
201.819	1	0.009625982	0.008449193	0.006562078	0.007788549	0.002411222	0.002566143	0.002406869	0.001781665	0.008905053	0.008318493	0.006927295	0.003457901	0.001859351	0.001956544	0.001778479	0.001343748	0.004816989	0.004844854	0.005921036	0.005162842	0.002684218	0.00220806	0.001917695	0.001750961
201.820	1	0.5944137	0.4790952	3.361055	2.875261	0.2675375	0.2362995	0.2763083	0.1934021	2.541435	2.011365	2.520596	1.495844	0.02093995	0.02138368	0.02890515	0.0190654	0.2232531	0.1427236	0.1377872	0.100858	0.01824403	0.0229609	0.03009887	0.01859849
201.820	1	0.09702987	0.07444478	0.134337	0.05583138	0.1641165	0.2717363	0.1448231	0.1067273	0.06862088	0.09482836	0.125576	0.0943533	0.08168455	0.1166531	0.1076403	0.1507405	0.1455969	0.1929095	0.2266042	0.1830318	0.9225188	1.030189	1.078933	0.8422778
201.821	1	0.06775494	0.04686968	0.03785341	0.04585208	0.1038596	0.1396186	0.198195	0.1360026	0.04065104	0.02886239	0.04006736	0.03275205	0.1628322	0.1661728	0.1542859	0.12824	0.04117762	0.04082834	0.04539608	0.04637922	0.1421469	0.1415391	0.1274073	0.09364311
201.919	1	0.03729403	0.03592716	0.03104382	0.03009853	0.01689015	0.01682918	0.01626416	0.01393842	0.03577133	0.0351915	0.02940045	0.02425645	0.01606137	0.01611449	0.01566815	0.01295224	0.03199177	0.03179902	0.03197108	0.02591811	0.01739747	0.0164718	0.01488651	0.01253502
201.920	1	0.5975002	0.4704219	3.35642	2.855952	0.2682045	0.2327227	0.2781921	0.1904423	2.529461	1.999924	2.506251	1.488841	0.02252339	0.01907326	0.02792431	0.02190522	0.2209407	0.1283162	0.1408421	0.09216906	0.01464056	0.02021097	0.02932184	0.01748747
201.920	1	0.111428	0.06742023	0.1613628	0.07594227	0.1724491	0.2701234	0.1584897	0.1175665	0.08125185	0.08517086	0.0968003	0.1011148	0.1029863	0.1234519	0.1038137	0.1650668	0.1592965	0.1940978	0.224539	0.2005164	0.9026008	1.035403	1.057732	0.8543928
201.921	1	0.08076868	0.037217	0.05145693	0.04191306	0.08354261	0.08588449	0.1875591	0.1078005	0.07653792	0.04705073	0.04674894	0.03837736	0.1591082	0.1013775	0.1199444	0.1184438	0.06386563	0.0574083	0.04127426	0.05966509	0.1246394	0.1044909	0.07693184	0.08246044
202.019	1	0.0703319	0.06864115	0.06340289	0.05954236	0.02383757	0.02358715	0.02350591	0.02016586	0.06754094	0.06641187	0.05955557	0.05120731	0.02177051	0.02150889	0.02100664	0.01751876	0.06385777	0.06385372	0.06304791	0.05053303	0.02398899	0.02429289	0.02192752	0.01743442
202.020	1	0.5959902	0.4661842	3.341089	2.834122	0.2644913	0.2315714	0.2744574	0.1974462	2.514892	1.983301	2.492626	1.481953	0.0246197	0.01994466	0.03121087	0.02571041	0.2252076	0.1284715	0.1449272	0.1051492	0.02422311	0.01994187	0.02570314	0.01710327
202.020	1	0.1423241	0.05328484	0.1623876	0.07994032	0.1865837	0.2929997	0.1550451	0.1335199	0.09411957	0.06868285	0.05957536	0.09559223	0.1285252	0.1226286	0.1142912	0.1655759	0.181613	0.1924915	0.2060805	0.1955269	0.8837701	1.016773	1.025449	0.8727673
202.021	1	0.08528257	0.05428825	0.06365953	0.04384307	0.09290696	0.03547145	0.2386515	0.1826339	0.1083164	0.07873295	0.08190002	0.07253638	0.2245651	0.134162	0.08836516	0.1245535	0.07196089	0.08144608	0.03707077	0.06047711	0.1159848	0.14537	0.09455527	0.06301792
202.119	1	0.08583073	0.08383774	0.07976392	0.07321451	0.02053869	0.01999485	0.01998619	0.0173528	0.08054788	0.07872411	0.07195743	0.0624763	0.01663997	0.01625733	0.01589294	0.01347832	0.07854274	0.07824826	0.07708421	0.06206914	0.02215269	0.02133841	0.02027475	0.01695469
202.120	1	0.6039126	0.4737501	3.33474	2.818752	0.2652173	0.2332295	0.2760163	0.1965697	2.51439	1.977068	2.495255	1.48559	0.02596804	0.02780372	0.02890936	0.02941586	0.227947	0.1375046	0.173193	0.1304832	0.02562469	0.02268191	0.02859771	0.01647654
202.120	1	0.1520416	0.03907954	0.1328761	0.07903348	0.1967575	0.3077354	0.1333711	0.1440441	0.09551354	0.06585097	0.05158392	0.0846951	0.1498904	0.1269336	0.14195	0.1621122	0.1901705	0.1779754	0.194874	0.2048118	0.865705	0.9717341	0.9994957	0.8852495
202.121	1	0.07183711	0.03996031	0.03964774	0.02772587	0.1067349	0.1053423	0.2672695	0.2393544	0.1050135	0.0815537	0.07971924	0.08461789	0.2630388	0.1827852	0.04879032	0.1112706	0.05206741	0.05505656	0.0405859	0.06637389	0.1182088	0.1705781	0.08219123	0.08508928
202.219	1	0.103333	0.1012324	0.09817494	0.08881755	0.03051803	0.0296879	0.02920996	0.02743074	0.09802532	0.0952024	0.08895606	0.07778626	0.02598288	0.02618303	0.02604918	0.02250421	0.09623452	0.09584852	0.09424639	0.07550202	0.03248158	0.03187734	0.03257338	0.02562669
202.220	1	0.60601	0.4813545	3.310532	2.801473	0.2629386	0.2323421	0.2748888	0.1878152	2.51156	1.977485	2.496083	1.477257	0.02354753	0.02501951	0.03013971	0.02519084	0.2304304	0.1513102	0.2044313	0.1477715	0.02559542	0.02529052	0.02848252	0.01815674
202.221	1	0.1588208	0.0609997	0.1011478	0.08200763	0.1905343	0.3067116	0.128573	0.1404472	0.07861269	0.05567005	0.05384842	0.07832821	0.1400066	0.1239292	0.1625371	0.1437869	0.1958492	0.1643648	0.2027888	0.214449	0.8374336	0.9148752	0.9625442	0.8736182
202.221	1	0.08799958	0.04306007	0.04934923	0.03922814	0.08875987	0.1367471	0.2823705	0.2653778	0.1239123	0.1018864	0.1011787	0.09623418	0.2977865	0.2156489	0.08974442	0.1146288	0.06900527	0.06195574	0.062665	0.0766603	0.1288193	0.164236	0.09471069	0.09809017
202.319	1	0.1199963	0.1176042	0.1140472	0.1022591	0.03113326	0.03060792	0.02947228	0.02844195	0.1129166	0.1089703	0.103587	0.09106336	0.02615144	0.02661863	0.02658116	0.02299961	0.1120521	0.1118536	0.1093774	0.08751689	0.03256547	0.03371929	0.03373541	0.02571595
202.320	1	0.6093699	0.4767723	3.27117	2.790255	0.263047	0.2321063	0.2690369	0.2002374	2.508847	1.970721	2.495082	1.47558	0.02323477	0.02911767	0.03223855	0.02285602	0.2356588	0.1596368	0.2122006	0.135978	0.02478202	0.02914312	0.01976238	0.01776951
202.320	1	0.1648067	0.08943477	0.1050848	0.07958043	0.2196009	0.3452864	0.1692464	0.1518531	0.07648942	0.07775897	0.08020036	0.08253003	0.1397291	0.1501384	0.2010325	0.1217393	0.2211636	0.1724443	0.2286301	0.2027137	0.8400259	0.8726329	0.9767242	0.8995439
202.321	1	0.07520803	0.03979756	0.03577762	0.03273084	0.1043326	0.1649386	0.3156961	0.2920788	0.1333689	0.08625494	0.09519139	0.1095642	0.326307	0.256363	0.1193977	0.1295282	0.06199377	0.0626597	0.04254722	0.06349098	0.1319369	0.1685004	0.1144542	0.1279663
202.419	1	0.1168033	0.113958	0.1105316	0.09717516	0.02646416	0.02552726	0.02446118	0.02409128	0.1055137	0.1006877	0.0958089	0.08512625	0.01742825	0.01905849	0.01875924	0.01630665	0.1051606	0.1050473	0.1032465	0.08252853	0.02710378	0.02856289	0.02879299	0.02142624
202.420	1	0.6069007	0.4659563	3.239425	2.776293	0.2633528	0.2299894	0.2788883	0.193208	2.506318	1.974205	2.504035	1.472748	0.0245603	0.03485718	0.03049324	0.02217391	0.2385098	0.1651192	0.2180521	0.1083772	0.0270961	0.02974893	0.02314044	0.01552184
202.420	1	0.1897052	0.1049252	0.1314631	0.09819102	0.3057037	0.4308169	0.2044924	0.1651953	0.08902022	0.09599587	0.1151897	0.07745569	0.1560592	0.1437229	0.2423315	0.1272872	0.2388593	0.1810532	0.2575882	0.2156651	0.8804686	0.8592068	1.054013	0.9946003
202.421	1	0.08667678	0.06110094	0.05574648	0.04059824	0.1243549	0.1933907	0.3770825	0.3308165	0.1483242	0.07092422	0.09078545	0.1191567	0.3825766	0.3177521	0.1288778	0.1431128	0.05759409	0.04005843	0.03417862	0.05834277	0.1393469	0.1763719	0.1444762	0.1693325
202.519	1	0.08506472	0.08219134	0.07956687	0.06616597	0.01815976	0.01810214	0.01682716	0.01480349	0.0750313	0.06980938	0.06612335	0.0596708	0.01758039	0.01682489	0.01555055	0.01324265	0.07402669	0.07387286	0.07306213	0.05876726	0.01702206	0.01787462	0.01658694	0.01167957
202.520	1	0.6100843	0.4544993	3.22849	2.775376	0.264665	0.2319939	0.283031	0.1924331	2.518023	1.985182	2.533771	1.478319	0.01955114	0.03572348	0.03330172	0.01897358	0.2461423	0.1658282	0.2225617	0.07388153	0.02469606	0.03222342	0.02601188	0.01482503
202.520	1	0.1647701	0.1127215	0.1241036	0.09488642	0.3420572	0.5122229	0.2138505	0.1534345	0.068167	0.09748329	0.1319653	0.09460894	0.1466587	0.1580917	0.2570388	0.1323436	0.2617318	0.1952292	0.2420935	0.2180504	0.8808933	0.8099102	1.095546	1.05727
202.521	1	0.09677472	0.06407193	0.04974186	0.04758106	0.1583016	0.2271352	0.378531	0.3112044	0.1317469	0.07428323	0.0886293	0.09924738	0.3777688	0.311659	0.1501055	0.1245433	0.06969161	0.04003651	0.03820569	0.06377891	0.1530915	0.1804983	0.1784979	0.1776581
202.619	1	0.05858888	0.05537055	0.05285058	0.0394041	0.01616522	0.0162752	0.0155361	0.01367169	0.04783621	0.04249361	0.04021354	0.03687826	0.01250067	0.01300119	0.01330022	0.0119515	0.04718157	0.04644737	0.04747959	0.03881513	0.01592732	0.01449922	0.01260192	0.01100846
202.620	1	0.608317	0.4434838	3.219536	2.760482	0.2684193	0.2326719	0.2831713	0.1922629	2.543642	2.008734	2.562391	1.488193	0.02183721	0.03101683	0.03878997	0.01584137	0.238994	0.1598515	0.2259501	0.03869314	0.01919135	0.03170073	0.02277308	0.01760461
202.620	1	0.1446837	0.1186016	0.1151457	0.09435178	0.4560263	0.6631742	0.2014396	0.1087294	0.08269238	0.1051808	0.1438303	0.1091125	0.1596154	0.1800944	0.2918122	0.1729419	0.2970977	0.2116612	0.2792949	0.2369096	0.9212085	0.8165657	1.227223	1.183893
202.621	1	0.06524743	0.06128521	0.03951737	0.05905474	0.1598349	0.2388353	0.3534187	0.2858533	0.1214932	0.07177828	0.07014049	0.103859	0.3396867	0.2977934	0.1576002	0.1325331	0.07015776	0.0482739	0.05127179	0.03520014	0.160126	0.1841931	0.1936294	0.158468
202.718	1	0.07598223	0.07061179	0.06381357	0.04905301	0.01685894	0.01657736	0.01663253	0.01577108	0.06276749	0.05709273	0.05579066	0.05098289	0.02440527	0.02376884	0.02266653	0.01893972	0.06403926	0.06189139	0.06520574	0.0530317	0.0147447	0.01571904	0.01575619	0.011075
202.719	1	0.5919863	0.439	3.21844	2.750038	0.2756745	0.238406	0.29115	0.2008551	2.606878	2.059854	2.614246	1.525054	0.02298521	0.0260604	0.03822214	0.02033908	0.2277698	0.1563799	0.228811	0.044103	0.02448454	0.02563754	0.02643959	0.02276523
202.720	1	0.1242814	0.08401715	0.1161057	0.05041819	0.6399792	0.9077057	0.1986661	0.1093413	0.1068304	0.1094619	0.1375821	0.1222402	0.1706242	0.136525	0.2913851	0.2291177	0.3019871	0.2326942	0.3370767	0.2824817	1.013251	0.9315709	1.553139	1.469911
202.720	1	0.0658407	0.05284058	0.06395535	0.06984442	0.1556534	0.2461311	0.3654274	0.2784195	0.1101206	0.06559991	0.07517283	0.08108513	0.3398126	0.2864241	0.1567471	0.1198986	0.06888401	0.06846035	0.03605775	0.03847864	0.1445763	0.1759291	0.2007161	0.1659064
202.819	1	0.100406	0.08833355	0.07283767	0.05931675	0.0189652	0.02238726	0.02227746	0.0192796	0.08711838	0.0809518	0.07904885	0.0744808	0.0257289	0.02810813	0.02884059	0.02362384	0.09105053	0.08204623	0.09105594	0.07597091	0.01868015	0.02003728	0.01798236	0.01388594
202.820	1	0.5745283	0.4335731	3.266331	2.796381	0.2823175	0.2433276	0.2864132	0.1991297	2.674385	2.110918	2.628017	1.534353	0.02606806	0.02468564	0.03534961	0.02267591	0.2167135	0.1639019	0.2151727	0.07582115	0.02215054	0.03273441	0.01969379	0.02576843
202.820	1	0.1363094	0.07080786	0.07212676	0.04605413	0.674431	0.9919607	0.1959802	0.1514878	0.1315569	0.1195462	0.1119173	0.1271174	0.1820231	0.1076396	0.2687665	0.2514552	0.3016692	0.22178	0.358146	0.2830717	1.049171	1.04118	1.697125	1.617185
202.821	1	0.07523797	0.06168642	0.05369425	0.07870945	0.1388533	0.279295	0.4246598	0.3136927	0.09642981	0.0572049	0.05731261	0.06094626	0.3827929	0.3101099	0.1266776	0.1063686	0.07424131	0.06711489	0.05924975	0.03087915	0.1238157	0.1578819	0.2164559	0.1804877
202.919	1	0.1126163	0.1070077	0.09108063	0.07655933	0.02451954	0.02316185	0.02826846	0.02631368	0.08171082	0.06856386	0.07551919	0.07772857	0.02019179	0.01837373	0.01749852	0.01784504	0.09481248	0.07501556	0.08486154	0.07488932	0.03131391	0.03272127	0.02453912	0.01891195
202.920	1	0.5643701	0.4393176	3.309021	2.829886	0.2846218	0.2509553	0.2953395	0.2045375	2.715019	2.15203	2.650024	1.559199	0.02449783	0.03167591	0.03194725	0.02547275	0.2020436	0.1769937	0.1907864	0.09449984	0.02201753	0.03653931	0.02067439	0.02504323
202.920	1	0.1265361	0.07485976	0.07131995	0.07267666	0.6356967	0.982134	0.1708081	0.1909216	0.1418802	0.1164421	0.1087972	0.1284759	0.1854432	0.1086921	0.2765665	0.2683164	0.2915688	0.1961869	0.3388209	0.2792552	1.040183	1.074698	1.64225	1.58236
202.921	1	0.09219881	0.07623683	0.06710583	0.06714426	0.117101	0.2596285	0.4005869	0.2582481	0.09246466	0.05761805	0.05249644	0.03931866	0.33607	0.259026	0.1114289	0.112149	0.07372094	0.06509144	0.05429028	0.0425884	0.1078855	0.1260816	0.2047336	0.1669061
203.019	1	0.1224119	0.1093529	0.09032633	0.07475173	0.02314969	0.02238577	0.0226468	0.01904629	0.07838822	0.08744725	0.08744965	0.07031734	0.02121973	0.02105628	0.02224195	0.01784997	0.07950213	0.08114516	0.1022142	0.07666808	0.02494753	0.02505009	0.02518463	0.02012808
203.020	1	0.5692811	0.4410696	3.338413	2.86835	0.2887436	0.2535419	0.2968981	0.2065374	2.746711	2.175089	2.677151	1.575689	0.02324469	0.0321364	0.0331123	0.02246006	0.19526	0.1871393	0.1603606	0.09926286	0.01737093	0.03639842	0.02267542	0.01903326
203.020	1	0.1413672	0.06453296	0.04184066	0.07277691	0.625069	0.9448384	0.1418034	0.2116268	0.1526895	0.1253886	0.08944638	0.1256829	0.1840019	0.1221884	0.2618533	0.2786646	0.3059774	0.1734418	0.2985327	0.2682396	1.012036	1.069312	1.509679	1.490469
203.021	1	0.09611635	0.06321128	0.04046758	0.05768741	0.07137006	0.1883746	0.3466218	0.2073965	0.07720799	0.05283597	0.03268209	0.05700512	0.290943	0.1714881	0.103388	0.1098036	0.04984324	0.07646915	0.05332017	0.05257883	0.08578377	0.09090009	0.1591094	0.1597214
203.119	1	0.1357276	0.1172151	0.08851557	0.07868768	0.02360749	0.02371301	0.01800332	0.01488276	0.08407467	0.1009807	0.09399558	0.06796062	0.015843	0.02188125	0.02193931	0.01321669	0.07468878	0.08849533	0.1151347	0.0832001	0.02079041	0.0203952	0.02723123	0.02167095
203.120	1	0.5832114	0.4439962	3.360627	2.895642	0.2934898	0.2556534	0.305235	0.2173369	2.76122	2.18455	2.698252	1.586066	0.02158344	0.02745918	0.0266511	0.0247935	0.1955977	0.1911046	0.1420496	0.1030997	0.023436	0.03365269	0.02591231	0.01348181
203.120	1	0.1586439	0.08082179	0.03600414	0.0789241	0.6121604	0.8913474	0.1216803	0.2125383	0.1528928	0.1177339	0.09329664	0.1155669	0.1869202	0.1191875	0.2588234	0.2691797	0.3008508	0.1590783	0.2763736	0.2373798	0.9688594	1.090738	1.388361	1.386018
203.121	1	0.1189195	0.07734684	0.08300662	0.07994104	0.07946641	0.09364681	0.3287638	0.252136	0.07845801	0.07957222	0.0768581	0.06215359	0.2982874	0.1643682	0.1492274	0.1327185	0.05677728	0.09537662	0.05971088	0.08353553	0.09870042	0.07497106	0.1083003	0.1042589
203.219	1	0.158498	0.1384547	0.1073586	0.09611063	0.01788482	0.01883101	0.01980732	0.01867169	0.1069995	0.123451	0.1176088	0.09334654	0.0220917	0.02264358	0.01984107	0.01651033	0.09541697	0.1145024	0.1369266	0.09883599	0.01407804	0.01657107	0.02164554	0.01554498
203.220	1	0.5945127	0.4512639	3.353517	2.886377	0.2934576	0.2529669	0.3038442	0.210337	2.767295	2.172468	2.693534	1.583543	0.02006126	0.0207293	0.02257318	0.0258071	0.2048878	0.1718521	0.1319855	0.09656898	0.01931502	0.02252047	0.0215183	0.01219592
203.220	1	0.1658548	0.1157227	0.02435872	0.09113584	0.6027893	0.8775983	0.09298991	0.2067496	0.1412495	0.1078145	0.09369888	0.127895	0.1818705	0.124406	0.2588945	0.2786303	0.2863974	0.1919662	0.3069103	0.2451137	0.9530818	1.184501	1.389121	1.381992
203.221	1	0.1206525	0.08111469	0.05729583	0.07671179	0.1012186	0.1618234	0.4427625	0.3998278	0.09802192	0.08013366	0.1191366	0.09244064	0.3875851	0.2851975	0.1965569	0.1333952	0.08101246	0.08849233	0.06532838	0.08515098	0.1092908	0.05550897	0.06368047	0.09553233
203.319	1	0.1553407	0.1497148	0.1226933	0.09197113	0.01456105	0.01802663	0.02177635	0.01673658	0.1167994	0.1150588	0.1161686	0.10785	0.02417289	0.02017051	0.01815594	0.01467802	0.1035391	0.1249692	0.1400387	0.1016899	0.0148269	0.01514457	0.01616013	0.01560227
203.320	1	0.6153419	0.4591117	3.350384	2.882001	0.2954261	0.2543728	0.3036494	0.2085231	2.773581	2.158267	2.703285	1.577374	0.02242482	0.0156763	0.01906897	0.0229371	0.2293678	0.1597409	0.1372198	0.07649204	0.01990891	0.02417545	0.02523653	0.01739487
203.320	1	0.1788238	0.111274	0.06324994	0.07759381	0.5846775	0.8418233	0.0761342	0.2033415	0.1152567	0.1026568	0.1021903	0.1351533	0.1925035	0.1266607	0.2567742	0.2687006	0.2652521	0.1798952	0.2994326	0.2581342	0.9086558	1.219601	1.34523	1.342516
203.321	1	0.09057877	0.09474576	0.04504205	0.06840168	0.07932286	0.2048369	0.448717	0.4303442	0.1150108	0.07921505	0.0871866	0.09008744	0.4104012	0.3815657	0.2666152	0.1457825	0.05605267	0.07765043	0.07729984	0.0936693	0.1146311	0.07534234	0.08775391	0.1393307
203.419	1	0.1451865	0.1456874	0.1132473	0.07331596	0.02109063	0.0234555	0.02756771	0.02910634	0.104391	0.09128235	0.09547214	0.1004945	0.02919422	0.03151074	0.0225423	0.01849488	0.08255229	0.116974	0.1356472	0.09290139	0.02156353	0.02443981	0.02860926	0.02400784
203.420	1	0.6265809	0.4512346	3.345962	2.861563	0.2921318	0.2503036	0.3014983	0.2049704	2.772864	2.153735	2.722167	1.568889	0.02532402	0.02065346	0.03166617	0.02265887	0.2559767	0.1656123	0.1518897	0.08527753	0.02163244	0.03140517	0.02423006	0.01886176
203.420	1	0.1687393	0.08341492	0.09418091	0.0822371	0.5782614	0.7790984	0.07138854	0.1799128	0.1190527	0.08674959	0.1000142	0.127644	0.2027441	0.1202396	0.2462612	0.2504199	0.2541762	0.2005676	0.2904166	0.2796532	0.8587429	1.257158	1.326258	1.298334
203.421	1	0.08762731	0.08393895	0.06813689	0.06164324	0.09437433	0.2493873	0.456888	0.4360607	0.1260523	0.07863656	0.0894075	0.09821568	0.4251738	0.4284429	0.301692	0.1504294	0.041494	0.05883285	0.07300217	0.07922467	0.1343066	0.08683398	0.1226043	0.1629005
203.519	1	0.1367826	0.1481017	0.1043729	0.0414474	0.02789962	0.021814	0.02320529	0.02096838	0.09966293	0.05524431	0.06187184	0.09512826	0.02419823	0.02020514	0.02300583	0.02384271	0.05505305	0.1140973	0.137833	0.08569556	0.02035587	0.03229474	0.03317358	0.02314539
203.520	1	0.6355481	0.4435255	3.344644	2.840933	0.29026	0.2520796	0.3001458	0.2026098	2.768446	2.150584	2.717872	1.555454	0.02910666	0.0343198	0.04691366	0.02308238	0.2826801	0.1772249	0.1609246	0.1323811	0.03198456	0.04043489	0.02945498	0.02310189
203.520	1	0.1440418	0.07030447	0.1054	0.08719583	0.5373325	0.7440109	0.05986924	0.1462686	0.101352	0.08899746	0.1006854	0.1242876	0.1940975	0.1084042	0.2200306	0.2513729	0.2398111	0.1901928	0.2705637	0.2760647	0.8088059	1.282223	1.326313	1.252887
203.521	1	0.0615639	0.04974087	0.03034849	0.06456162	0.1294246	0.284682	0.4684442	0.4232213	0.1286815	0.08839867	0.09800746	0.09540462	0.444366	0.4535343	0.3372021	0.1732964	0.07285724	0.04964184	0.06746939	0.064362	0.1528612	0.1116227	0.1487247	0.1666843
203.619	1	0.1383688	0.157163	0.1080445	0.04327022	0.02739813	0.02700248	0.02733565	0.02470108	0.105858	0.04682401	0.05783986	0.09853282	0.02767724	0.02402326	0.02538142	0.02149313	0.05706419	0.117208	0.1441018	0.09151336	0.02243914	0.02529476	0.03010766	0.02547869
203.620	1	0.6392244	0.4263036	3.321214	2.82935	0.2943272	0.2498252	0.2947526	0.1982146	2.761343	2.127737	2.701944	1.540539	0.03117552	0.03873452	0.04992721	0.02736254	0.2850637	0.1765999	0.1559408	0.1803945	0.03599648	0.03713985	0.03227945	0.02765637
203.620	1	0.1330666	0.06894511	0.103969	0.1026339	0.5717125	0.8321901	0.05667113	0.1062597	0.1221301	0.07201408	0.0925488	0.1103661	0.1927238	0.08866783	0.2076063	0.2344142	0.2571694	0.2344855	0.2766482	0.313812	0.8740066	1.527735	1.562835	1.416216
203.621	1	0.07558968	0.05209146	0.04833208	0.07825938	0.1637886	0.3406676	0.565643	0.4955267	0.1066552	0.0470179	0.09735621	0.0919695	0.5407107	0.5265527	0.3718466	0.1930252	0.0670256	0.05193351	0.05579222	0.0642377	0.1477963	0.1066919	0.1556617	0.1827221
203.719	1	0.13912	0.1514404	0.1081775	0.08111725	0.03170059	0.0235772	0.02389637	0.02485851	0.1048243	0.07588246	0.08357213	0.09784706	0.0262477	0.03074966	0.03012339	0.0320726	0.0926654	0.120956	0.142563	0.09927946	0.03159167	0.03625776	0.03050571	0.021424
203.720	1	0.6418307	0.4116297	3.312166	2.831939	0.2943891	0.2466708	0.2984878	0.195682	2.765244	2.125042	2.707125	1.541724	0.03356476	0.04147994	0.05708748	0.03274043	0.2873397	0.1820704	0.1447977	0.209158	0.03210792	0.03622299	0.04373858	0.03045566
203.720	1	0.1784579	0.08476892	0.1011941	0.09405149	0.6291679	0.9303145	0.07485535	0.09011779	0.1126661	0.06859814	0.08712401	0.1019878	0.2051539	0.1128436	0.221433	0.201379	0.2528489	0.2794741	0.290529	0.3361724	0.9464634	1.691673	1.715202	1.548429
203.721	1	0.0680486	0.04931559	0.05919527	0.07815261	0.1914251	0.3826161	0.6213179	0.5207477	0.08345904	0.05266681	0.09399329	0.08194855	0.5688498	0.5675304	0.3977968	0.1957576	0.04546269	0.05032602	0.03262419	0.06466603	0.1676645	0.1287928	0.1702295	0.2061936
203.819	1	0.1302258	0.1272527	0.09535798	0.094125	0.01197288	0.01662514	0.02096153	0.02068343	0.08407839	0.08496788	0.09435271	0.08556637	0.02378891	0.03122227	0.02726786	0.01797427	0.1147829	0.1164742	0.1247678	0.09591948	0.02442409	0.01842872	0.01865056	0.01760826
203.820	1	0.6466993	0.3985436	3.312855	2.849006	0.2934552	0.2524827	0.2970231	0.1936426	2.774574	2.131717	2.686578	1.541741	0.03403219	0.04165559	0.05458646	0.03286762	0.2943697	0.2097845	0.1994242	0.2149616	0.03512202	0.04949293	0.04342139	0.02550675
203.820	1	0.2004154	0.08529814	0.1474263	0.07846725	0.6693914	0.9910502	0.1158829	0.131651	0.1025528	0.09643569	0.09243543	0.09688125	0.2063792	0.1465798	0.2283063	0.1839054	0.269896	0.3046818	0.274176	0.3439001	1.00806	1.752111	1.800529	1.607086
203.821	1	0.07917753	0.0794828	0.066286	0.07311728	0.1976822	0.3829759	0.6057237	0.4930688	0.07557837	0.0547663	0.09389994	0.07396302	0.555228	0.5307087	0.3730348	0.1956048	0.06251818	0.07242871	0.07185854	0.0720718	0.1622298	0.1599619	0.1950178	0.1955501
203.919	1	0.08975502	0.08556767	0.05980068	0.06192748	0.0124745	0.01481884	0.01254386	0.01195549	0.05089482	0.05092246	0.05886053	0.0521201	0.0148654	0.01594875	0.01760178	0.0139424	0.07766778	0.07452482	0.07916608	0.06257579	0.02011731	0.01674085	0.01651066	0.011152
203.920	1	0.6390956	0.3704898	3.306443	2.878336	0.2944657	0.2517069	0.294603	0.1944469	2.79648	2.14076	2.687241	1.543389	0.03825816	0.04789182	0.05144439	0.02932398	0.2968271	0.2300798	0.2726723	0.1951102	0.03535011	0.04808363	0.04905727	0.01837833
203.920	1	0.2149771	0.08335811	0.1657267	0.09676874	0.7076831	1.047892	0.116669	0.1540214	0.1368064	0.1229185	0.08958296	0.08902402	0.2187709	0.1879343	0.2335111	0.169223	0.27824	0.3104096	0.2709279	0.3409967	1.070723	1.74979	1.844494	1.607511
203.921	1	0.1015611	0.09445744	0.05542124	0.06660465	0.1865195	0.3810042	0.5842916	0.4520384	0.08993013	0.05136199	0.0857947	0.08085981	0.5320017	0.4808673	0.3276136	0.1803085	0.08555669	0.08681535	0.05893508	0.04408706	0.1831928	0.1867654	0.1954592	0.177397
204.019	1	0.09093195	0.09809923	0.06146443	0.04213446	0.01338848	0.01478715	0.02025364	0.01613607	0.03369067	0.05344223	0.07183541	0.05238732	0.02019339	0.02011184	0.01720382	0.01172763	0.07160899	0.05655927	0.06885691	0.06355207	0.01787756	0.02305232	0.01985834	0.009026444
204.020	1	0.6310598	0.3519819	3.286105	2.896719	0.3005084	0.2477154	0.2999966	0.2016503	2.81109	2.139886	2.691149	1.532252	0.03885403	0.04641259	0.06675622	0.02948302	0.2993018	0.2317277	0.3144329	0.159603	0.03840409	0.05192554	0.04506394	0.02258079
204.020	1	0.2285234	0.1197991	0.1790418	0.1014927	0.7820288	1.145945	0.1216914	0.1655056	0.1563319	0.129106	0.09099246	0.09306055	0.2339016	0.2135652	0.2391789	0.1668042	0.2848906	0.2921423	0.2802148	0.3461323	1.167598	1.765721	1.915357	1.661381
204.021	1	0.1233869	0.107154	0.05676527	0.06878143	0.1614469	0.34129	0.6282834	0.4375394	0.07590647	0.05332603	0.08241907	0.06841649	0.5458894	0.4496874	0.3180795	0.1789024	0.1202824	0.1002401	0.0577783	0.02952696	0.1882897	0.1984053	0.1848633	0.1815452
204.119	1	0.1176905	0.1159618	0.07024985	0.05184473	0.01347181	0.01395298	0.01401995	0.01038482	0.05972501	0.07082442	0.08873975	0.07086989	0.01395458	0.01689895	0.01671277	0.01966889	0.08425096	0.05745016	0.08636292	0.08174855	0.02050507	0.02427562	0.01874852	0.007276784
204.120	1	0.6280193	0.3278623	3.285166	2.935302	0.3053438	0.2495039	0.2944578	0.1980554	2.840442	2.157347	2.681639	1.514828	0.03751251	0.04367063	0.07185291	0.03082066	0.2892187	0.2243711	0.3396064	0.1279713	0.02822914	0.04625232	0.03316276	0.01813564
204.120	1	0.2241616	0.1509847	0.1689704	0.1213712	0.8556714	1.193409	0.1202742	0.1461954	0.1692564	0.146296	0.0879485	0.1041922	0.2671055	0.2066914	0.2361441	0.1578986	0.3369861	0.2463212	0.2848695	0.3518782	1.245629	1.706752	1.956303	1.686644
204.121	1	0.1323687	0.08882858	0.08185833	0.03545636	0.1268077	0.2951549	0.6627787	0.3914055	0.07989954	0.07119579	0.08168045	0.04565942	0.5180932	0.3338941	0.3059205	0.2172804	0.1155543	0.06296098	0.07667381	0.04679525	0.1838894	0.2083797	0.1667999	0.1655921
204.219	1	0.09845934	0.09068336	0.06701328	0.0627803	0.01163365	0.01059362	0.01216901	0.01177376	0.06411178	0.06601896	0.07415699	0.06082789	0.01409177	0.0129839	0.01283374	0.01093413	0.07424966	0.07111855	0.07629676	0.06344844	0.009940273	0.008122306	0.009544788	0.008234619
204.220	1	0.6302997	0.3233977	3.283128	2.964685	0.3131307	0.2549109	0.3030587	0.1916121	2.880483	2.176318	2.68964	1.498491	0.03993078	0.04801693	0.07554194	0.03460346	0.2803927	0.2332933	0.3600656	0.1231692	0.02953233	0.04277976	0.03273487	0.01841249
204.221	1	0.1919064	0.1646165	0.1511236	0.1345388	0.9321681	1.291822	0.1059427	0.1037358	0.2031955	0.175072	0.09419805	0.09133842	0.2992504	0.2059938	0.2040874	0.1635521	0.3680624	0.2590469	0.321729	0.3716853	1.37898	1.631725	2.076427	1.793935
204.221	1	0.1220575	0.1258458	0.07474215	0.04796092	0.1665459	0.2105391	0.6597285	0.394662	0.09020397	0.06593417	0.06206454	0.08061199	0.5137802	0.264183	0.2435763	0.2431295	0.1004763	0.0653062	0.08593752	0.08550345	0.174966	0.2075814	0.1540464	0.1418069
204.319	1	0.10926	0.1019167	0.07970883	0.07607609	0.01624198	0.01775111	0.01933812	0.01710912	0.0852686	0.08864235	0.09481922	0.07815356	0.0184085	0.01770176	0.01682307	0.01415012	0.09400481	0.09313675	0.09487847	0.07603466	0.01208706	0.0110351	0.009898323	0.008071698
204.320	1	0.6446604	0.337007	3.280922	3.012867	0.3137408	0.2582231	0.3045929	0.1967786	2.924529	2.203803	2.704848	1.501407	0.0411071	0.04692153	0.07309894	0.02918728	0.2826534	0.2414549	0.3697372	0.1467454	0.02731083	0.03987632	0.04026356	0.01985133
204.320	1	0.1921771	0.1472755	0.1337374	0.12144	0.9954966	1.412228	0.08506701	0.0728007	0.2088816	0.2083646	0.08149287	0.08101052	0.3140084	0.2160384	0.182077	0.1843328	0.3875257	0.2797659	0.3559523	0.371633	1.47701	1.54492	2.18102	1.890082
204.321	1	0.1305547	0.0868838	0.07186785	0.05941773	0.2079067	0.08392962	0.6233288	0.4210248	0.1244474	0.04658896	0.09495307	0.108529	0.4745013	0.2647489	0.1611746	0.2143294	0.0762402	0.06593953	0.06249292	0.08159455	0.185168	0.1777098	0.1020074	0.1261695
204.419	1	0.1616005	0.152149	0.1257041	0.1204298	0.02800953	0.0260191	0.02574945	0.02567198	0.1379869	0.1418738	0.1452213	0.1218803	0.03535295	0.03357107	0.03394819	0.0294116	0.1496942	0.1524351	0.1533412	0.1201287	0.02989931	0.02836114	0.0294461	0.02361876
204.420	1	0.6542255	0.3671882	3.316438	3.082372	0.3170592	0.2639984	0.2982886	0.1917336	2.974567	2.259934	2.677502	1.463763	0.04300602	0.05089479	0.07223433	0.04816749	0.2788199	0.2416401	0.3692265	0.1781616	0.02729392	0.0332811	0.05277904	0.02872807
204.420	1	0.1991399	0.1308014	0.09590959	0.1063915	1.051361	1.508029	0.06956853	0.1077889	0.1756978	0.2036344	0.08157538	0.1130804	0.3057844	0.2162162	0.1787349	0.1865667	0.3733837	0.2803196	0.3817853	0.3784486	1.570822	1.466839	2.308477	2.018484
204.421	1	0.1230238	0.08756541	0.1047264	0.0753273	0.1958117	0.110176	0.6617286	0.5186909	0.1085404	0.07665698	0.1253976	0.1147596	0.5423189	0.3799927	0.06778655	0.1880349	0.08624488	0.08082576	0.06499453	0.06267487	0.197498	0.2158473	0.09658823	0.1817909
204.519	1	0.1565511	0.1481051	0.1213284	0.1176442	0.02419369	0.02533196	0.02715564	0.02422531	0.1326857	0.1375854	0.1401887	0.1175194	0.02087803	0.01895158	0.01879876	0.01654107	0.1436472	0.1477685	0.1480678	0.1138602	0.02266847	0.02427111	0.02179094	0.01696909
204.520	1	0.6744177	0.4212334	3.361394	3.115776	0.323499	0.2680504	0.3018882	0.1966258	3.004376	2.307038	2.683993	1.441816	0.05252402	0.05609633	0.0655093	0.0509341	0.2839611	0.2885965	0.3593228	0.2069894	0.03677655	0.03884538	0.0670063	0.04353016
204.520	1	0.1829082	0.1080619	0.0825235	0.1115005	1.106823	1.595748	0.09148331	0.206364	0.1455224	0.1983366	0.116889	0.1321941	0.2936464	0.224594	0.2462866	0.1979372	0.3768965	0.2559648	0.4233019	0.3929912	1.623729	1.413382	2.471002	2.150911
204.521	1	0.07831626	0.1276066	0.07814191	0.0657186	0.1568341	0.1527817	0.6982069	0.5841098	0.1104003	0.07851367	0.09863363	0.1199993	0.6431043	0.4705145	0.05352013	0.1768959	0.05142794	0.04675667	0.05580633	0.02832713	0.1916916	0.2075599	0.08464894	0.1891268
204.619	1	0.1193758	0.1125922	0.0886884	0.08815357	0.02845848	0.03104672	0.03330448	0.02637632	0.1099519	0.1157181	0.1186886	0.09889128	0.02446505	0.02760341	0.02598312	0.02116067	0.1180168	0.1222635	0.1234015	0.09380529	0.02767293	0.03050613	0.02795549	0.0212483
204.620	1	0.6794139	0.4593838	3.393158	3.109441	0.332822	0.2775005	0.3042463	0.1989125	3.009227	2.339696	2.704328	1.442564	0.07018528	0.05892339	0.07915945	0.055138	0.3363956	0.3503476	0.3409795	0.2203334	0.05984234	0.05533891	0.07359166	0.04405453
204.621	1	0.1565947	0.06148982	0.08221914	0.1368334	1.13944	1.645557	0.1272048	0.2936024	0.1349029	0.1937683	0.1078598	0.1498288	0.2969215	0.2213827	0.2687733	0.2210868	0.3745322	0.243397	0.457964	0.3960778	1.65552	1.346874	2.553979	2.240584
204.621	1	0.09458561	0.1061234	0.07882594	0.07093971	0.1069646	0.1706784	0.6952341	0.5887955	0.126597	0.06935526	0.1187744	0.1222344	0.6725769	0.5143003	0.08570456	0.1768876	0.05282547	0.0627178	0.02968656	0.05025583	0.1776857	0.1885201	0.09145544	0.2252663
204.719	1	0.09853737	0.0923139	0.06977403	0.07150329	0.02324085	0.02136285	0.02214406	0.02296056	0.07692606	0.08304988	0.08580919	0.06945564	0.02735731	0.02427285	0.02416181	0.02116536	0.08543662	0.0896523	0.09230274	0.06919304	0.02428188	0.02302959	0.02442324	0.01873983
204.720	1	0.6694369	0.4685378	3.434548	3.075212	0.3198143	0.2815102	0.306617	0.2073054	2.986336	2.347581	2.721015	1.473086	0.07360263	0.05593317	0.07228016	0.06054188	0.3797718	0.4024862	0.3568248	0.1891463	0.05212255	0.07938962	0.07589577	0.03407252
204.720	1	0.1323925	0.05718007	0.05788069	0.1342955	1.139986	1.661478	0.1836348	0.3534905	0.1311342	0.1888569	0.1117197	0.1641534	0.2731126	0.1809847	0.3059771	0.2485171	0.3356976	0.2569709	0.4986938	0.4020784	1.647687	1.292911	2.591179	2.299956
204.721	1	0.1032585	0.07063338	0.07389254	0.09190162	0.1156638	0.2044773	0.6662985	0.5665226	0.1378173	0.07829513	0.1150634	0.1157939	0.6690861	0.490059	0.107662	0.1751531	0.06027115	0.05907906	0.03795057	0.07426473	0.1532276	0.1792665	0.1316376	0.2336488
204.819	1	0.08439689	0.07796466	0.05528854	0.05915601	0.02512973	0.02263276	0.02197144	0.02398293	0.0597067	0.06631468	0.06812466	0.05332674	0.02051168	0.01708034	0.01714315	0.01513778	0.06598451	0.06917021	0.07336579	0.05349058	0.02544473	0.02308514	0.02547398	0.01870496
204.820	1	0.6549787	0.4616165	3.477732	3.027041	0.3167863	0.2756391	0.3144307	0.2085785	2.962034	2.326696	2.757153	1.500844	0.0682071	0.05492839	0.05363142	0.04565549	0.3712152	0.3978136	0.4376273	0.1565539	0.03910149	0.08348984	0.07340072	0.03463102
204.820	1	0.1324444	0.08120196	0.06492787	0.1200173	1.155307	1.687357	0.2419428	0.3765043	0.1378156	0.1914984	0.1233458	0.149274	0.2710597	0.16479	0.3337186	0.2828114	0.3297993	0.279749	0.5142238	0.4275779	1.624725	1.27673	2.703381	2.366326
204.821	1	0.104938	0.06488726	0.07884868	0.09089525	0.1317759	0.242547	0.7021861	0.5843503	0.1452342	0.05337041	0.09955202	0.1161068	0.7000694	0.4973031	0.1089332	0.1750972	0.06138976	0.06158082	0.05564355	0.08366085	0.1439289	0.1992095	0.1515618	0.2534857
204.919	1	0.0580749	0.05193351	0.03025563	0.03585097	0.01453675	0.01772451	0.01801372	0.01165839	0.03457226	0.04118385	0.04229983	0.02959956	0.01490172	0.01874853	0.01778017	0.01420268	0.03905746	0.0404604	0.04611214	0.03194356	0.01365362	0.01514693	0.01240104	0.01038192
204.920	1	0.6399739	0.4735039	3.47572	2.933896	0.3171215	0.281325	0.3177349	0.2108884	2.952155	2.301416	2.788289	1.527792	0.05684776	0.06015408	0.06450664	0.04152455	0.3482677	0.3900342	0.546368	0.1185909	0.05051806	0.08418058	0.07726005	0.03331493
204.920	1	0.1574277	0.08787243	0.07774241	0.1101077	1.166812	1.71352	0.301657	0.366926	0.1472694	0.1975742	0.1263868	0.1460097	0.2476697	0.1788729	0.340169	0.3161031	0.3210426	0.3244893	0.4953886	0.4355667	1.549099	1.248352	2.756153	2.392185
204.921	1	0.1102729	0.080298	0.08175568	0.07619528	0.1426759	0.2847391	0.7180933	0.5583205	0.1145225	0.05062186	0.09758806	0.1071424	0.6786275	0.5096337	0.1122853	0.1525309	0.06058586	0.06511003	0.04915606	0.0707465	0.1507366	0.2133728	0.1409151	0.2793209
205.019	1	0.03511652	0.02922736	0.01122448	0.0163198	0.008107906	0.008331435	0.009156593	0.008837544	0.01488864	0.01669021	0.01745218	0.008532881	0.01000521	0.007937735	0.006930261	0.006355672	0.0164389	0.01492158	0.02229198	0.01326935	0.009389454	0.0090299	0.009671794	0.006676854
205.020	1	0.6180512	0.4603952	3.431615	2.841247	0.3122897	0.2859564	0.3293883	0.2100627	2.939223	2.269671	2.80576	1.544281	0.06510231	0.05901388	0.07676369	0.04244279	0.3282484	0.3849117	0.6444118	0.09904042	0.04196298	0.08060888	0.07806633	0.04211767
205.020	1	0.1687803	0.07182789	0.06834943	0.09088328	1.157187	1.681535	0.3202073	0.3140057	0.1538361	0.1850619	0.1524815	0.155375	0.2295712	0.1976756	0.3511487	0.3289605	0.2809753	0.3453622	0.4943541	0.4326015	1.463456	1.209558	2.700468	2.31189
205.021	1	0.09610777	0.07594779	0.0780418	0.06124175	0.1143247	0.312906	0.6735825	0.5035837	0.119524	0.05553331	0.0804956	0.0925796	0.618371	0.4799133	0.1264661	0.1437217	0.0774952	0.06085287	0.06229093	0.05309603	0.1658883	0.1993528	0.1394304	0.2742905
205.119	1	0.0265348	0.02047568	0.007055497	0.009184015	0.003818002	0.004187822	0.004018934	0.003602698	0.01094694	0.007764766	0.007680342	0.005673802	0.00347481	0.00326388	0.002454704	0.001865523	0.01033651	0.005574863	0.01232824	0.00772899	0.003764066	0.003329271	0.004088829	0.003628475
205.120	1	0.5928275	0.4637588	3.340351	2.726742	0.313871	0.2828242	0.3298455	0.2054959	2.912001	2.245633	2.789132	1.537706	0.06190043	0.05643726	0.09010813	0.04170986	0.3132684	0.4136741	0.689007	0.1330366	0.04285178	0.07191359	0.07769889	0.04374981
205.120	1	0.1614934	0.08753968	0.07075177	0.1133458	1.14238	1.650999	0.3305729	0.2363521	0.1505314	0.1661167	0.1769358	0.1748105	0.2342128	0.1865775	0.3487466	0.3243419	0.2516981	0.3358333	0.4740986	0.4232369	1.365601	1.138234	2.599902	2.235935
205.122	1	0.06827017	0.07327409	0.08224062	0.05644784	0.06382366	0.2880232	0.5656839	0.4158757	0.1068485	0.05012917	0.07391535	0.07681569	0.4855728	0.3940185	0.1207269	0.1430566	0.1158831	0.08933168	0.03816824	0.06314511	0.161037	0.1686703	0.1657862	0.2314265
205.219	1	0.05867916	0.05121283	0.03378195	0.03674505	0.01345964	0.01346724	0.01301828	0.01159612	0.0409868	0.03399071	0.03190821	0.03139308	0.01345588	0.0125628	0.01196916	0.01092949	0.0410458	0.02948327	0.03494392	0.03032856	0.01374784	0.01356544	0.01366534	0.01045039
205.220	1	0.5607813	0.4768602	3.25505	2.648627	0.317329	0.2827107	0.3233837	0.1946982	2.929668	2.255111	2.747324	1.52276	0.06181614	0.06032649	0.09110399	0.04153209	0.292652	0.4408413	0.6801748	0.179374	0.0374422	0.06817121	0.07958468	0.03978993
205.220	1	0.1485692	0.0985983	0.08397874	0.113379	1.160444	1.646839	0.3348203	0.1902021	0.1601082	0.1734527	0.1699753	0.1659435	0.2510653	0.1571756	0.3283329	0.3427985	0.2601641	0.3304443	0.4792101	0.4346772	1.296585	1.142249	2.623345	2.269702
205.221	1	0.1056554	0.1027073	0.07372107	0.06852811	0.1126707	0.281469	0.5180408	0.3601248	0.09415114	0.06394558	0.07192559	0.04366252	0.4252205	0.3278045	0.1244494	0.1546859	0.1007378	0.1010919	0.04793906	0.07177325	0.143603	0.1357952	0.1675149	0.2028851
205.319	1	0.07669902	0.06864059	0.05217925	0.05339531	0.01661154	0.01639124	0.01595506	0.01432567	0.05761968	0.04865322	0.04796511	0.04590284	0.01225593	0.01267904	0.01157002	0.01045891	0.05795745	0.04815807	0.05076551	0.04256577	0.01504019	0.01507251	0.01610872	0.01280714
205.320	1	0.5301239	0.4880599	3.174812	2.594952	0.3186746	0.2792819	0.3092292	0.197429	2.954811	2.273408	2.683311	1.489912	0.05854154	0.0607367	0.09057069	0.04563358	0.2622885	0.4656762	0.6165383	0.2384935	0.02515125	0.07222938	0.06764276	0.03972174
205.320	1	0.141558	0.1180187	0.1037622	0.1228723	1.138975	1.60311	0.3149102	0.1307672	0.1549604	0.1782321	0.1590791	0.1461669	0.2600835	0.148658	0.3040151	0.3338048	0.269076	0.3284418	0.4543234	0.4200879	1.202018	1.122911	2.556587	2.212885
205.321	1	0.09354144	0.0571015	0.06794248	0.05810853	0.1330151	0.2136632	0.3767906	0.2673467	0.09201912	0.05295612	0.06199726	0.05588007	0.2982486	0.1715928	0.1428671	0.1292273	0.05823692	0.06509109	0.04316005	0.05732225	0.1096745	0.08062047	0.1610165	0.1447794
205.419	1	0.06736959	0.06015895	0.04741718	0.04783728	0.01293616	0.01249193	0.01254712	0.01079154	0.0513511	0.04166411	0.04319563	0.04021415	0.009594407	0.009855548	0.009158457	0.008313664	0.05169586	0.04506984	0.04634315	0.03677689	0.01150905	0.01207746	0.01347754	0.01052109
205.420	1	0.5155866	0.4844884	3.081198	2.560734	0.3211748	0.2959518	0.3021014	0.2111329	2.960554	2.321821	2.617824	1.464251	0.05263684	0.07395141	0.09317475	0.04389894	0.2278225	0.4755674	0.5637423	0.2995644	0.02860706	0.06808685	0.06170001	0.03675811
205.420	1	0.1474469	0.1070427	0.1094433	0.08718134	1.07761	1.506545	0.2560708	0.08533841	0.1569264	0.1600145	0.1517398	0.1361247	0.2769815	0.1605714	0.2862635	0.2809208	0.2707503	0.3226191	0.4030692	0.3680316	1.120013	1.093899	2.382553	2.073067
205.421	1	0.07238006	0.05641808	0.05885278	0.03696726	0.104759	0.07053679	0.2263779	0.1748183	0.042272	0.05901093	0.05526236	0.05663441	0.2072814	0.09055594	0.1418411	0.1117137	0.04426775	0.05614	0.04303633	0.05695635	0.08787067	0.07164331	0.1011154	0.06971377
205.519	1	0.06310786	0.05665951	0.04649865	0.04614106	0.01205813	0.01140552	0.01140019	0.01011271	0.04947097	0.03940321	0.0427222	0.03900326	0.01011857	0.01039023	0.009751916	0.008904597	0.04965175	0.04490571	0.04494998	0.03376103	0.01151496	0.01114165	0.01250797	0.009432272
205.520	1	0.5133685	0.4557007	3.025669	2.565736	0.3166563	0.3040529	0.2880738	0.212362	2.959192	2.396791	2.528703	1.409474	0.04715799	0.08236598	0.09743135	0.04059242	0.2072922	0.4754784	0.5163273	0.3227144	0.03064633	0.06359482	0.0661851	0.03170697
205.520	1	0.1201899	0.1305723	0.08694585	0.05946464	0.9677628	1.36975	0.1621206	0.06332914	0.1641093	0.165297	0.1294006	0.1148897	0.2623054	0.1758824	0.2651171	0.2213784	0.2674611	0.2878729	0.3547833	0.3244657	1.043932	1.041248	2.156405	1.877498
205.521	1	0.05145163	0.04108039	0.04604911	0.04191218	0.06368812	0.07365261	0.1142284	0.1061738	0.03414131	0.03515457	0.03589163	0.0316715	0.1215399	0.1091842	0.09666747	0.07015596	0.05242652	0.04074247	0.03104571	0.03192496	0.06199108	0.06647661	0.06437559	0.04554795
205.619	1	0.07993582	0.07263597	0.06263194	0.06049583	0.01159533	0.01185219	0.01175545	0.01198188	0.0641507	0.05375161	0.05842503	0.05242185	0.01349622	0.01243772	0.013231	0.01071764	0.0659889	0.06253672	0.06120485	0.04434518	0.01087106	0.01131876	0.01091357	0.007521762
205.620	1	0.5070668	0.4306042	3.028913	2.60689	0.31594	0.3043323	0.2823805	0.1821347	2.970176	2.484348	2.47785	1.351776	0.05315128	0.06828909	0.09176656	0.05683476	0.2302659	0.490004	0.4977902	0.3162178	0.03287782	0.06467136	0.06673018	0.03991544
205.621	1	0.1319776	0.1076489	0.07030929	0.05686683	0.8829932	1.274327	0.1058837	0.0567204	0.1632954	0.166226	0.1216262	0.1061505	0.2178732	0.1757094	0.2395929	0.1967679	0.2624154	0.2880261	0.3265899	0.3189659	0.9869016	1.052485	2.035639	1.787109
205.621	1	0.05790673	0.04669497	0.06074887	0.062978	0.08045822	0.1058256	0.1614532	0.1496044	0.07226397	0.05816628	0.05793911	0.05434344	0.1666281	0.1552306	0.1271257	0.08135082	0.08030791	0.058479	0.03616958	0.03254055	0.08773365	0.08842852	0.09075161	0.07279775
205.717	1	0.09436425	0.08680038	0.07615674	0.07234027	0.01370146	0.01379404	0.01418798	0.01425108	0.07943186	0.06958075	0.0752776	0.06688486	0.02121118	0.02014083	0.02059862	0.01649522	0.08065206	0.07843805	0.07574788	0.05348722	0.01175464	0.01219851	0.01154113	0.008313199
205.718	1	0.5094355	0.4080547	3.058747	2.655537	0.3181462	0.3074309	0.2706657	0.1716478	2.965634	2.563658	2.480624	1.323163	0.05262011	0.06430984	0.09253113	0.05218647	0.2555422	0.474318	0.5380743	0.2800612	0.03523078	0.06264089	0.07294928	0.0404142
205.718	1	0.1778509	0.114089	0.06878823	0.06568126	0.7727765	1.113653	0.1334907	0.07795604	0.1560381	0.1424671	0.1400745	0.1197823	0.197882	0.157872	0.2605476	0.1967874	0.2334925	0.2907225	0.3031942	0.2981693	0.9528333	1.031633	1.776746	1.600196
205.718	1	0.04146007	0.04759461	0.06542349	0.06657591	0.08361425	0.1202465	0.1764399	0.1686914	0.1062294	0.07739231	0.06518557	0.06328973	0.1822669	0.1753087	0.1437569	0.08692627	0.08388937	0.05150668	0.03224344	0.02760904	0.09960316	0.09476921	0.09430149	0.08156544
205.818	1	0.08976475	0.08310687	0.07414631	0.06995288	0.01981224	0.01749243	0.01874315	0.01658568	0.07226556	0.06262264	0.06973631	0.06125084	0.01562265	0.01636721	0.01510882	0.01369534	0.07500919	0.07398493	0.07116524	0.04906211	0.02045553	0.02056624	0.01966655	0.01590106
205.819	1	0.5255037	0.4037512	3.082094	2.708396	0.3162482	0.3085923	0.2691991	0.1817304	2.956972	2.622922	2.494904	1.326209	0.045856	0.0626902	0.1006902	0.05280771	0.2724032	0.4589286	0.6024664	0.2307713	0.0348136	0.05228344	0.0687359	0.04568806
205.819	1	0.1996346	0.1349109	0.09433813	0.08042089	0.6780279	0.9704579	0.1696754	0.1393577	0.1459151	0.118301	0.1500896	0.1277502	0.1727805	0.1287278	0.260476	0.2126051	0.2022824	0.2609207	0.2961012	0.2863516	0.9276729	1.041588	1.56176	1.441809
205.820	1	0.06776797	0.04162001	0.05547163	0.07678293	0.1034854	0.1178706	0.1555245	0.1427947	0.08750514	0.08957609	0.09282239	0.07437937	0.1632133	0.1546616	0.1336828	0.09892935	0.09568017	0.06452953	0.02932603	0.03517802	0.1128149	0.113026	0.10808	0.07841406
205.919	1	0.07750865	0.07151867	0.06425699	0.05988355	0.02177241	0.02006169	0.02119168	0.01886926	0.06085811	0.05155961	0.06012006	0.05198536	0.01891036	0.0193431	0.01814864	0.01617761	0.0629869	0.06381035	0.06055714	0.0406491	0.02280924	0.0231922	0.0218804	0.01779728
205.920	1	0.5270078	0.4096541	3.112175	2.739127	0.3184467	0.3139224	0.2699762	0.1800424	2.95424	2.679295	2.520103	1.347169	0.04389441	0.0666594	0.104125	0.04946749	0.2844946	0.4511157	0.6436866	0.1648121	0.0381292	0.05133947	0.07704165	0.05434155
205.920	1	0.1760749	0.1405283	0.07814771	0.07449707	0.5751726	0.8384687	0.2152389	0.1835202	0.1283004	0.1164732	0.1545747	0.1405988	0.174047	0.153258	0.2565226	0.2156328	0.1633167	0.247799	0.2738013	0.2439099	0.8910806	1.021238	1.361768	1.293743
205.921	1	0.07455524	0.06390472	0.05430219	0.06143789	0.09849925	0.1116735	0.1404979	0.120371	0.0746452	0.07417044	0.07172258	0.06024886	0.1374508	0.1314162	0.115742	0.08689389	0.07022506	0.05851785	0.05501546	0.04995196	0.09914289	0.1001518	0.09719125	0.07220318
206.019	1	0.1055164	0.09786674	0.08777255	0.08082045	0.01651373	0.01520887	0.01579613	0.01379238	0.08171241	0.07282525	0.08160536	0.07008727	0.01451905	0.01538762	0.01499709	0.01294786	0.08711667	0.08920506	0.08621058	0.05808524	0.01887699	0.01917726	0.01815986	0.0147333
206.020	1	0.5008357	0.4033992	3.162099	2.753349	0.3170029	0.3203171	0.2835464	0.1859211	2.932529	2.702035	2.585151	1.374082	0.04867677	0.06270681	0.08641614	0.04880818	0.3064274	0.4279845	0.6332923	0.1277867	0.03084699	0.04364417	0.06333135	0.04393926
206.020	1	0.140329	0.109791	0.08177477	0.07470118	0.5274471	0.7706076	0.222205	0.2133308	0.1114125	0.1215979	0.144355	0.1300294	0.1931113	0.1642826	0.2325777	0.2009363	0.1673866	0.2447153	0.2383004	0.2098703	0.8408257	1.029526	1.272392	1.204527
206.021	1	0.07221733	0.05062511	0.04285944	0.06271925	0.1117409	0.1227367	0.1464058	0.1205948	0.06805586	0.06232413	0.05810132	0.04515787	0.1312112	0.1336179	0.1227494	0.09691661	0.06031148	0.04424916	0.0360965	0.04788158	0.1113578	0.1159644	0.109488	0.07736959
206.119	1	0.1446821	0.1343088	0.11997	0.1105116	0.01832182	0.01882232	0.02024324	0.01949113	0.1188259	0.1114447	0.1201831	0.1041667	0.02233456	0.02151186	0.02160919	0.01780788	0.1227866	0.1250223	0.1219349	0.08371997	0.01520384	0.01487631	0.01552412	0.01091264
206.120	1	0.4604438	0.3960546	3.204461	2.746432	0.3127822	0.3123591	0.3000042	0.191563	2.89037	2.679651	2.673949	1.400024	0.06380124	0.06577274	0.08072246	0.06019017	0.3633115	0.4098725	0.6192151	0.1702573	0.04573852	0.04533101	0.06337677	0.04245398
206.120	1	0.1096386	0.06725336	0.08078151	0.07146057	0.4824435	0.6881125	0.1973289	0.253548	0.1074433	0.1289751	0.111309	0.132786	0.1958616	0.1503234	0.2083006	0.2060033	0.1600209	0.257788	0.2144827	0.1873886	0.7735799	1.025022	1.171718	1.121543
206.121	1	0.05726363	0.04367262	0.03865565	0.04660023	0.0836209	0.08970008	0.1147396	0.09344503	0.0521497	0.03848658	0.04627477	0.04527197	0.1046322	0.1051846	0.09467973	0.07501139	0.04939964	0.04318311	0.04108927	0.04129578	0.09020764	0.09193331	0.08454653	0.05745807
206.219	1	0.1545268	0.1421271	0.1260586	0.1163535	0.01799724	0.01797358	0.01878441	0.01693847	0.1332224	0.1272093	0.1341683	0.1157148	0.02359995	0.02399386	0.02322101	0.02023143	0.141231	0.1425748	0.1389691	0.09737825	0.01600524	0.01646696	0.01572778	0.01191656
206.220	1	0.4301999	0.3828888	3.209172	2.72772	0.3074604	0.30912	0.306471	0.1943615	2.851817	2.636609	2.770626	1.403844	0.06958869	0.07305155	0.09326956	0.05532322	0.4212391	0.3946762	0.5866674	0.2088314	0.04520495	0.05068853	0.06437277	0.03901008
206.220	1	0.1476847	0.1001919	0.09552738	0.06695803	0.641884	0.8854658	0.1455574	0.2490913	0.1592031	0.133954	0.1463585	0.1425166	0.1536983	0.1406249	0.207554	0.2506479	0.1635641	0.2689688	0.2647468	0.2239156	0.8709437	1.26321	1.421936	1.371838
206.221	1	0.04584764	0.03244608	0.02897784	0.03140768	0.07653886	0.08811852	0.1167072	0.08794151	0.03946148	0.0217371	0.02530751	0.02905881	0.09921951	0.1024753	0.09244772	0.07244641	0.03225233	0.02590754	0.02908858	0.03205462	0.08216435	0.08525818	0.07827577	0.05242561
206.319	1	0.1409594	0.1290436	0.1147358	0.1052257	0.01879922	0.01895597	0.01861209	0.01609677	0.1161236	0.1108075	0.1169672	0.1000805	0.01942743	0.01994191	0.01968599	0.01722258	0.1280555	0.1287017	0.1266557	0.09102643	0.0226607	0.02314914	0.02395505	0.01730317
206.320	1	0.416841	0.4088894	3.213934	2.692732	0.3045255	0.303889	0.3253727	0.1966506	2.838963	2.553865	2.834134	1.401783	0.09556319	0.07494437	0.0953579	0.04568014	0.4789239	0.3722709	0.5671028	0.2326822	0.04839548	0.05026078	0.07814074	0.04067173
206.320	1	0.1356794	0.117629	0.09224094	0.0777976	0.7214414	1.041489	0.1864542	0.2082585	0.1589163	0.150673	0.1658207	0.136282	0.1457096	0.1384492	0.1827545	0.2185841	0.204502	0.3023519	0.3269739	0.2683027	0.931181	1.459672	1.662128	1.590016
206.321	1	0.04273523	0.02921891	0.0227759	0.02196106	0.05915355	0.06846273	0.1016617	0.07346822	0.03602139	0.02392172	0.01869101	0.02316072	0.08624008	0.08513758	0.07338988	0.05989679	0.02933584	0.01755773	0.01938444	0.02584825	0.06074184	0.06153315	0.05873598	0.04314663
206.419	1	0.1685039	0.155125	0.1389305	0.12751	0.0270104	0.02664521	0.02723642	0.02443594	0.1084848	0.1047542	0.1094397	0.09308581	0.01149136	0.01189448	0.01160437	0.01006256	0.1266989	0.1255671	0.1258335	0.09287283	0.02825288	0.02732776	0.02914907	0.01996988
206.420	1	0.4048898	0.4501011	3.232773	2.637856	0.3065774	0.3057	0.3287769	0.2050024	2.824834	2.456372	2.847153	1.374621	0.09019498	0.07439598	0.07665649	0.04590639	0.5050977	0.3679428	0.5707417	0.2181856	0.04332309	0.06053189	0.07337437	0.03036583
206.420	1	0.1271246	0.1288263	0.09556621	0.04701387	0.8180014	1.135034	0.2587365	0.1688885	0.1803941	0.1508484	0.1496205	0.1270228	0.1597512	0.2037255	0.1863378	0.2144585	0.221466	0.3438561	0.365183	0.3113802	0.947464	1.642297	1.852671	1.772455
206.421	1	0.03353889	0.02481816	0.01945134	0.01722866	0.03574624	0.04840226	0.091505	0.06204098	0.02942776	0.02975029	0.01717603	0.01992326	0.07451738	0.06329489	0.05476568	0.04715562	0.02319776	0.02298625	0.0201273	0.01717387	0.04420704	0.04246158	0.03613548	0.03189111
206.519	1	0.1462208	0.1338456	0.1190859	0.1095578	0.02221301	0.02242351	0.02248221	0.02004011	0.08396176	0.08250731	0.08648281	0.07344537	0.0171478	0.01701371	0.01632526	0.0139657	0.1008071	0.09622864	0.09942873	0.07432875	0.02127819	0.02167714	0.02116321	0.01626156
206.520	1	0.3861929	0.5072803	3.228308	2.526189	0.3037091	0.2969108	0.3339856	0.1863527	2.807059	2.352193	2.82305	1.336479	0.08452491	0.08023516	0.06826974	0.0527215	0.5188081	0.4073805	0.6241118	0.1949076	0.04706708	0.05355945	0.07599507	0.03724184
206.521	1	0.1283473	0.155583	0.09853279	0.04985662	0.8781234	1.20222	0.3350379	0.1582604	0.1817428	0.1603012	0.1450317	0.12362	0.1988443	0.2540298	0.2124873	0.1948647	0.2404226	0.3530639	0.3998617	0.3301011	0.9266769	1.718017	1.979324	1.871502
206.521	1	0.03692745	0.02743388	0.01858218	0.023408	0.04075833	0.05144961	0.08864833	0.07469842	0.03444287	0.03505033	0.01876407	0.02294479	0.07829953	0.05631119	0.05380965	0.04661158	0.02805942	0.02695482	0.02256094	0.01599921	0.04344538	0.04349453	0.04050618	0.0302891
206.609	1	0.09531889	0.08471067	0.07236657	0.06611973	0.01750763	0.01811363	0.01810952	0.01680944	0.06150008	0.06419344	0.06620609	0.05710896	0.0164113	0.01592394	0.01541718	0.0131275	0.07453522	0.06585296	0.07263962	0.053187	0.01717183	0.01830988	0.01611893	0.01419311
206.610	1	0.3777723	0.5393508	3.2231	2.40572	0.3095792	0.2851691	0.3226209	0.1807819	2.842775	2.263419	2.711088	1.306328	0.09080318	0.1041784	0.077245	0.05727061	0.5158166	0.4793234	0.7275285	0.159268	0.05157733	0.06728125	0.0759066	0.04261505
206.610	1	0.1385733	0.1530799	0.1107672	0.101291	0.9027781	1.276515	0.3555872	0.154856	0.1571429	0.1855666	0.1313778	0.1201759	0.2187774	0.2527064	0.2254268	0.181718	0.2497209	0.3410723	0.404195	0.3370039	0.8777819	1.705927	2.070038	1.905662
206.611	1	0.04198996	0.03598896	0.04170217	0.03354825	0.05085347	0.04822841	0.1013825	0.07890026	0.04721249	0.03072042	0.02965739	0.03464427	0.0906436	0.04779743	0.0625779	0.05538944	0.04351875	0.03932794	0.03076284	0.02755757	0.05187699	0.06249856	0.04908427	0.03944312
206.709	1	0.07903387	0.06873346	0.05619796	0.05088813	0.01187745	0.01298415	0.01288674	0.01086382	0.04587691	0.05187736	0.05192699	0.0457997	0.01424063	0.01477637	0.01408123	0.01198642	0.05842257	0.04686897	0.05713164	0.04108596	0.01087575	0.01172068	0.0106766	0.008315998
206.710	1	0.3725135	0.5702141	3.205925	2.305096	0.3124615	0.2819847	0.2848603	0.1846384	2.853578	2.221501	2.575556	1.307603	0.1028838	0.113235	0.1123248	0.06101861	0.5391661	0.5235344	0.8146046	0.2031613	0.05772515	0.06538163	0.08151386	0.04207231
206.710	1	0.1384109	0.1377472	0.1245642	0.124943	0.9550087	1.317826	0.3693815	0.1805211	0.1699758	0.1677014	0.1192308	0.1130528	0.2371932	0.2309132	0.2244205	0.1883471	0.2734239	0.3298429	0.3968994	0.3504166	0.8625402	1.689078	2.18061	1.977095
206.711	1	0.07317076	0.05299163	0.05748895	0.03622282	0.05474504	0.07946346	0.179331	0.1573594	0.08633062	0.06396968	0.06630553	0.06275557	0.1671914	0.1245771	0.0596063	0.08302731	0.0415142	0.0581242	0.04564604	0.04422809	0.06215441	0.09346982	0.06999501	0.06725237
206.809	1	0.09151552	0.08031382	0.0655926	0.06011967	0.01364205	0.0148473	0.0148719	0.01534202	0.05636797	0.06537983	0.06311734	0.05562854	0.0185788	0.01682968	0.01712685	0.01415829	0.07023345	0.05737157	0.070584	0.05043522	0.01292439	0.01262214	0.01475757	0.01007697
206.810	1	0.3704238	0.5834208	3.177597	2.268401	0.3067275	0.2817514	0.2872541	0.1822927	2.857446	2.240381	2.425098	1.288672	0.09555424	0.1041308	0.1342094	0.05962223	0.5344122	0.5441972	0.8411306	0.2451634	0.0539445	0.0685677	0.07588128	0.02768833
206.810	1	0.1362594	0.1203805	0.1241637	0.1209817	1.022515	1.419429	0.3834505	0.2135896	0.15935	0.1692222	0.1186585	0.1129747	0.2324366	0.227734	0.2161003	0.2361067	0.3205746	0.315752	0.3765526	0.3677331	0.9254616	1.671402	2.334485	2.086907
206.811	1	0.07244827	0.04582897	0.03457039	0.03500258	0.08863849	0.1580213	0.2952971	0.2593044	0.1040961	0.08819486	0.07960386	0.0841548	0.2859297	0.2295932	0.1075674	0.1055821	0.07388968	0.07699842	0.05943223	0.03763155	0.1037609	0.1370227	0.1120946	0.1171674
206.909	1	0.09473861	0.08482372	0.07092268	0.0656264	0.01510519	0.01590499	0.01560713	0.01550717	0.0582393	0.0682512	0.06504696	0.0561567	0.01561988	0.01322227	0.01434562	0.01115384	0.07045368	0.0629101	0.07337356	0.05292106	0.01688038	0.01874245	0.01712583	0.01595171
206.910	1	0.3759132	0.5827998	3.085997	2.246119	0.3133866	0.2866833	0.2755736	0.1753385	2.877706	2.279282	2.236844	1.280602	0.08813354	0.103024	0.1367388	0.0752559	0.5295269	0.575412	0.8425957	0.3202595	0.05038881	0.06924397	0.07830519	0.03058991
206.910	1	0.1444441	0.09684154	0.1344848	0.09440679	1.094495	1.536721	0.3962734	0.2360472	0.1483577	0.1644637	0.1083986	0.1248168	0.2548336	0.2374067	0.2285871	0.2368621	0.3334983	0.291171	0.366199	0.3703994	1.018685	1.65932	2.497919	2.201926
206.911	1	0.08744591	0.05510554	0.04661491	0.04610983	0.111671	0.2000383	0.3844989	0.3320664	0.1245042	0.07855082	0.07750034	0.09358129	0.365142	0.2950436	0.1459371	0.1133214	0.05158368	0.03945661	0.05781302	0.051232	0.110902	0.1231226	0.1589046	0.1544586
207.009	1	0.07345046	0.06650917	0.05509621	0.0517935	0.01885692	0.01974903	0.02025018	0.01500506	0.04528957	0.05406692	0.05101836	0.04348191	0.01354754	0.01669136	0.01509317	0.01298618	0.05426275	0.05166658	0.05761433	0.04242414	0.01912942	0.01947609	0.01839226	0.01426616
207.010	1	0.388073	0.5599757	2.97278	2.238923	0.3115593	0.2996384	0.2608517	0.170273	2.873636	2.380502	2.113739	1.295216	0.07767107	0.1141491	0.1301948	0.07188735	0.5344912	0.5865801	0.8012623	0.3725766	0.04805926	0.0615696	0.08197247	0.02786202
207.010	1	0.1491752	0.0656269	0.1420234	0.05923557	1.152275	1.642871	0.4140932	0.2762471	0.1344379	0.1562023	0.09579104	0.1353802	0.2540893	0.2416233	0.2609109	0.2410231	0.3408919	0.252815	0.3988201	0.4013798	1.166965	1.634175	2.65988	2.336832
207.011	1	0.1031629	0.03639559	0.04208848	0.04965021	0.09916714	0.1997769	0.4557075	0.4058948	0.1501233	0.0864496	0.1068786	0.110115	0.4503375	0.3721408	0.1391382	0.1052177	0.04210732	0.072091	0.04552833	0.05860403	0.1347291	0.1385745	0.1709547	0.1868768
207.109	1	0.09274047	0.085947	0.07318659	0.06947854	0.01734898	0.01798041	0.01899261	0.0142491	0.06572191	0.07224787	0.06960322	0.05984076	0.01368795	0.01593057	0.01459549	0.01257617	0.07370377	0.07165712	0.07579844	0.05750465	0.01680471	0.01632093	0.01712166	0.01079166
207.109	1	0.3904909	0.5378778	2.88235	2.29484	0.3101191	0.2990891	0.2463336	0.176402	2.866927	2.493371	2.080352	1.298926	0.07386269	0.1200974	0.1176643	0.07401014	0.5252422	0.5777159	0.7144072	0.410227	0.05710664	0.05276322	0.08147488	0.03935575
207.110	1	0.1372813	0.07545696	0.1334154	0.07325591	1.166648	1.690665	0.4091319	0.2789732	0.1371746	0.1872059	0.1081336	0.1229157	0.2723204	0.2547636	0.294881	0.2301599	0.3524018	0.2503245	0.4328822	0.4479955	1.235731	1.563234	2.773892	2.433655
207.111	1	0.1140949	0.05515585	0.04789199	0.04867523	0.1021484	0.2091713	0.5615705	0.4528327	0.1563787	0.04824322	0.08681194	0.111938	0.5435668	0.4172209	0.1382699	0.1059823	0.04448673	0.04683319	0.0516584	0.0424789	0.1421698	0.1474349	0.1612827	0.2167327
207.209	1	0.1031658	0.09662201	0.0834368	0.07951114	0.01551948	0.0161976	0.01886228	0.01747222	0.08415973	0.08795702	0.08683823	0.07492741	0.02421784	0.02135475	0.02190252	0.01844193	0.08982895	0.08910906	0.0911074	0.07027772	0.01260965	0.01123896	0.01570783	0.00807877
207.209	1	0.4077714	0.5150819	2.821284	2.321577	0.3157439	0.2960063	0.2527871	0.1798762	2.857975	2.563751	2.155636	1.282634	0.08126199	0.1387646	0.1149305	0.06801403	0.5071338	0.5519234	0.6326727	0.4353853	0.06767079	0.06263988	0.09901848	0.05601913
207.210	1	0.1163612	0.074159	0.1139329	0.08776093	1.166762	1.727399	0.377351	0.2489296	0.1357725	0.202141	0.1243375	0.1111775	0.2922241	0.2700989	0.3136159	0.2177274	0.3656463	0.255336	0.4577614	0.4634557	1.297267	1.468558	2.88209	2.517766
207.211	1	0.1323676	0.08242353	0.06885247	0.06015747	0.07835746	0.2611386	0.6418137	0.5170008	0.1413103	0.0682891	0.08795034	0.1005241	0.6102123	0.4905345	0.140686	0.1121368	0.07580563	0.06449518	0.0491057	0.05188097	0.1635957	0.1620627	0.1604834	0.2401298
207.309	1	0.1116399	0.1054842	0.09304696	0.08843926	0.02594342	0.02714093	0.02742313	0.02268936	0.1057477	0.106165	0.1071264	0.09229366	0.03577531	0.03953871	0.03783389	0.03154179	0.1074034	0.1074542	0.1059787	0.08328206	0.01837909	0.01840806	0.01728631	0.01357414
207.310	1	0.4064542	0.4968342	2.75149	2.297677	0.3128562	0.2981851	0.2561938	0.1908068	2.812304	2.538478	2.227427	1.254406	0.07840416	0.1386716	0.09196592	0.06109611	0.4856533	0.5513293	0.5634281	0.4182783	0.06619348	0.06453601	0.1134361	0.06541565
207.310	1	0.1185013	0.06388207	0.06968891	0.08678595	1.199616	1.74556	0.3431149	0.2145318	0.1338367	0.2010635	0.1271543	0.1112824	0.2897075	0.2604659	0.331376	0.2263106	0.3665816	0.2568963	0.4959124	0.4715575	1.359789	1.348558	2.924579	2.561485
207.311	1	0.115552	0.0606197	0.08547954	0.06363582	0.1154331	0.2842717	0.6318248	0.4926693	0.1214569	0.05928133	0.06154889	0.09360444	0.5721416	0.460317	0.133689	0.1178734	0.06571984	0.08412158	0.05514809	0.06789198	0.1587649	0.1749134	0.1586989	0.2379979
207.409	1	0.1054431	0.1007919	0.08981187	0.08561332	0.01751477	0.0170036	0.01877763	0.0186882	0.09153263	0.08953991	0.09201224	0.07895687	0.02433681	0.0238237	0.02347582	0.01976512	0.09426573	0.09501553	0.09262202	0.07397172	0.01715135	0.01821112	0.0205503	0.01509289
207.410	1	0.416353	0.442841	2.672651	2.246071	0.3041214	0.3166183	0.2600708	0.1865349	2.742192	2.467316	2.200817	1.238231	0.06419231	0.1240262	0.07477785	0.05489222	0.4865508	0.4919906	0.4960537	0.3756964	0.05643422	0.075797	0.1026985	0.06473857
207.410	1	0.07651781	0.077055	0.09344266	0.06814956	1.209071	1.733902	0.3319813	0.1696657	0.1259794	0.1943092	0.1417268	0.1420615	0.282525	0.2422475	0.3544575	0.2507306	0.3594599	0.2283778	0.4945646	0.47465	1.415496	1.233543	2.947068	2.572215
207.411	1	0.09359282	0.07185973	0.08370281	0.06365836	0.1250437	0.2904126	0.5569858	0.4311107	0.09731486	0.06434455	0.08077507	0.06673598	0.4756349	0.3832926	0.1490038	0.1199398	0.09596109	0.08182619	0.04631579	0.06946687	0.1440791	0.1426731	0.1846256	0.202642
207.509	1	0.1088705	0.1050812	0.0943475	0.09062712	0.02809611	0.02634864	0.02814674	0.02674786	0.09546034	0.09060303	0.09383816	0.08040667	0.02757716	0.02518211	0.02599863	0.02346783	0.09878661	0.09949489	0.09548421	0.07725048	0.03229499	0.03394119	0.03568339	0.02764755
207.510	1	0.4155599	0.4075918	2.742705	2.258502	0.2944072	0.2917324	0.256893	0.1660171	2.71111	2.410852	2.224316	1.190399	0.07116715	0.1163697	0.06505185	0.06340571	0.4868802	0.4434445	0.4588049	0.3502319	0.05049706	0.08714982	0.1051947	0.07352243
207.510	1	0.05297336	0.1093353	0.0974447	0.07647451	1.24251	1.798788	0.3397252	0.1189943	0.09375795	0.1925957	0.1546802	0.1635322	0.2590208	0.2783382	0.3809779	0.2862991	0.375756	0.2157757	0.5184277	0.4810646	1.512813	1.248647	3.115398	2.704467
207.511	1	0.08240154	0.1323991	0.09072176	0.0670718	0.2103342	0.3444124	0.6561359	0.4315071	0.1295768	0.08492056	0.07775723	0.07784546	0.5295173	0.3686874	0.2084089	0.1754091	0.1178901	0.10269	0.05748735	0.08124287	0.1781244	0.1632303	0.2453053	0.2094101
207.609	1	0.05997988	0.0581555	0.04973566	0.04966899	0.03533853	0.03432728	0.03248036	0.02934932	0.05611277	0.05076038	0.05492465	0.04702359	0.03190206	0.03408132	0.03303584	0.02722608	0.05489604	0.05484916	0.05148925	0.04201542	0.03684816	0.03597707	0.03027961	0.02628246
207.610	1	0.4098402	0.4089463	2.804899	2.222679	0.2877877	0.2716613	0.2620404	0.1642	2.688018	2.312588	2.257045	1.142211	0.08207742	0.1110488	0.05993823	0.05866721	0.4879341	0.367319	0.4327785	0.325087	0.05386063	0.09725767	0.08568932	0.0731949
207.610	1	0.04515269	0.1210031	0.08985751	0.08518735	1.277272	1.842393	0.2989475	0.173452	0.1046229	0.1948382	0.1413486	0.1659764	0.2470944	0.3030416	0.378502	0.3168943	0.3782767	0.2353549	0.5480731	0.4982274	1.527527	1.283837	3.247201	2.79912
207.611	1	0.1397499	0.1112677	0.08456281	0.09811234	0.211106	0.2974811	0.7450105	0.459921	0.1114552	0.102945	0.09540614	0.06398779	0.56711	0.306193	0.3020462	0.2337553	0.05201074	0.06599104	0.07245281	0.08668719	0.2099413	0.1730926	0.2702105	0.2021459
207.709	1	0.008641345	0.007309309	0.004823927	0.005127777	0.002833736	0.003315411	0.004298012	0.002962929	0.00860941	0.004520632	0.006807849	0.004874879	0.003026911	0.001882779	0.001995372	0.001686077	0.005907156	0.005134334	0.005142967	0.004377614	0.002790696	0.001984532	0.004200587	0.003408069
207.710	1	0.4346591	0.4560369	2.848244	2.181492	0.2893616	0.2654796	0.2872174	0.1699186	2.643795	2.209449	2.278065	1.093904	0.100422	0.1091525	0.05943437	0.07051307	0.5049952	0.3342159	0.4414178	0.319109	0.05816527	0.1113812	0.0736814	0.06999861
207.711	1	0.04069469	0.08998334	0.1054093	0.08507944	1.301573	1.850891	0.2684668	0.2557045	0.1228376	0.2098959	0.157389	0.1579773	0.2621894	0.2998785	0.3832696	0.3235781	0.3568171	0.2494022	0.5600587	0.5014345	1.503427	1.301958	3.2847	2.833383
207.711	1	0.1438145	0.1090488	0.09114321	0.0901085	0.1905645	0.2161905	0.7609581	0.5240679	0.09799373	0.1046412	0.09022824	0.07848468	0.5375448	0.2763936	0.3431945	0.2251918	0.0622481	0.06742333	0.06250718	0.07719533	0.2138278	0.1575338	0.2307623	0.1629021
207.809	1	0.006979982	0.005014329	0.004749914	0.003705853	0.002511579	0.002543739	0.003808094	0.002937814	0.008166676	0.003651557	0.00569371	0.00388042	0.00273006	0.001712101	0.001895121	0.001187986	0.004737237	0.003011815	0.003614826	0.003301037	0.002585294	0.001777526	0.00369533	0.002908261
207.810	1	0.4864359	0.5338017	2.865561	2.169672	0.2867238	0.26521	0.2827586	0.1627624	2.580647	2.109006	2.24908	1.040078	0.1233789	0.09678366	0.08454635	0.08360446	0.5524964	0.3121085	0.4728921	0.3383807	0.08867514	0.1094925	0.07574823	0.05604493
207.810	1	0.06300807	0.07006372	0.1120755	0.08553156	1.294452	1.84322	0.2373284	0.3271935	0.1456199	0.2258725	0.1642617	0.1464971	0.2606195	0.2736675	0.3973936	0.3140332	0.322781	0.2700721	0.5572917	0.4925157	1.46141	1.316187	3.241979	2.808511
207.811	1	0.131541	0.1388992	0.05943769	0.09093433	0.1068506	0.1658837	0.7295977	0.5876152	0.08871827	0.08187616	0.09855955	0.1038128	0.5596255	0.3376252	0.3590755	0.1918549	0.06692659	0.07644289	0.05836067	0.06127258	0.2199711	0.159795	0.1925847	0.08501235
207.909	1	0.006781556	0.0047183	0.005478387	0.002957237	0.002359496	0.002227029	0.003956345	0.003467428	0.008382119	0.003470886	0.005180601	0.003512323	0.003257263	0.002263384	0.002117399	0.001074522	0.004518031	0.002100855	0.003674784	0.003236506	0.00266458	0.001749476	0.003671954	0.003123532
207.910	1	0.5197012	0.6257069	2.905485	2.194222	0.2862809	0.2622742	0.2658434	0.1419876	2.53727	2.037434	2.195713	0.9846823	0.1226401	0.09882233	0.09099223	0.07658603	0.6116868	0.3100281	0.4907818	0.3557597	0.08419529	0.1038526	0.09320545	0.04309193
207.910	1	0.07379673	0.07602564	0.123006	0.07836494	1.325397	1.861459	0.2280482	0.3682318	0.1583429	0.2142156	0.1727596	0.125895	0.2761036	0.2629176	0.4167178	0.2889227	0.3131854	0.297517	0.5492256	0.4958558	1.437712	1.403838	3.311369	2.891525
207.911	1	0.1227147	0.120876	0.0591174	0.09846561	0.1151521	0.2096825	0.818456	0.6970233	0.07841447	0.06357223	0.1315748	0.1361197	0.6587281	0.4686136	0.3993101	0.2080187	0.06884005	0.09402059	0.07500674	0.07573196	0.245816	0.1759063	0.1553595	0.1371333
208.009	1	0.006032349	0.00408419	0.005926281	0.002974587	0.002613545	0.001784046	0.003851555	0.003622115	0.008225753	0.003990839	0.00495372	0.003413701	0.003306924	0.002964658	0.002164192	0.001248151	0.004076854	0.001536981	0.003772808	0.003152456	0.002548844	0.001732722	0.003659744	0.003276499
208.009	1	0.553236	0.7030316	2.873433	2.201492	0.2868322	0.2542795	0.27736	0.1526136	2.535177	1.89509	2.142579	0.9827213	0.1216491	0.09795287	0.08869298	0.07997432	0.6499757	0.3353436	0.462364	0.3641066	0.06709173	0.110089	0.1113733	0.03994825
208.010	1	0.09111553	0.09498851	0.116342	0.05637039	1.362577	1.861998	0.2493601	0.3896573	0.1294291	0.1931816	0.1625427	0.1155615	0.2554385	0.2635384	0.4247273	0.2628606	0.3088548	0.3041748	0.5214196	0.4946392	1.413269	1.464884	3.327936	2.936153
208.011	1	0.1153393	0.105265	0.04306286	0.04947869	0.1584522	0.259433	0.7875462	0.7197655	0.0793566	0.05133036	0.1113631	0.1165233	0.6797225	0.6161674	0.4043715	0.1985564	0.08700951	0.06358697	0.0805328	0.06710178	0.2589658	0.1977897	0.1232049	0.207343
208.109	1	0.005465738	0.00317294	0.006111678	0.003091944	0.002707837	0.001434786	0.003590235	0.003413765	0.00784568	0.004862727	0.004898693	0.002945539	0.003331962	0.003209466	0.002352232	0.001082247	0.003385619	0.001620689	0.003928862	0.003023552	0.002449037	0.001596489	0.003714831	0.003458808
208.109	1	0.5746696	0.7736057	2.771447	2.174187	0.2945779	0.2696486	0.2767258	0.1678809	2.554691	1.77504	2.044767	0.9901092	0.1061438	0.0836976	0.07451336	0.05240937	0.6715668	0.3815788	0.47007	0.3102766	0.04589803	0.1028733	0.1041505	0.03151882
208.110	1	0.1073567	0.1112759	0.1069855	0.06108748	1.401723	1.892085	0.3024465	0.3842163	0.1153528	0.1747269	0.1661645	0.1256399	0.2376741	0.2433551	0.437747	0.2905593	0.2992202	0.3028216	0.5305099	0.5146738	1.382443	1.522128	3.317328	2.969217
208.111	1	0.1156001	0.07385897	0.05392832	0.05214182	0.1478728	0.2962989	0.7492722	0.6694665	0.08743309	0.06556717	0.09477322	0.1194617	0.6791217	0.6542011	0.4219114	0.189972	0.07735965	0.06113356	0.06332391	0.07299802	0.2463021	0.1948296	0.134244	0.2367014
208.209	1	0.005382713	0.003059508	0.006118289	0.003231411	0.002667168	0.001568181	0.003635385	0.003280992	0.007145398	0.005576052	0.004771208	0.002652765	0.00356136	0.003342045	0.002418155	0.001112184	0.002892125	0.001816844	0.004261871	0.003087539	0.002366313	0.001693577	0.00376955	0.003551879
208.209	1	0.5772095	0.828282	2.728196	2.153143	0.2954859	0.2797027	0.2504226	0.1707799	2.599234	1.780823	1.929957	1.001057	0.1278737	0.1002979	0.07251358	0.05544057	0.7104726	0.4102859	0.488056	0.2628975	0.05175958	0.1097073	0.107863	0.05634291
208.210	1	0.08838961	0.1248807	0.08836356	0.05716531	1.439126	1.923825	0.3079263	0.3450198	0.1332118	0.1648677	0.1697552	0.1271152	0.2197466	0.2420405	0.4293055	0.299803	0.2859487	0.3076746	0.5430638	0.5167651	1.365897	1.568939	3.306246	3.001867
208.211	1	0.1048081	0.06135957	0.06400369	0.0609129	0.1308828	0.2938719	0.7724679	0.6560919	0.07071199	0.07823519	0.1164489	0.1313783	0.7237757	0.6866417	0.4354148	0.2036162	0.06259396	0.05011707	0.06955163	0.07802532	0.2077096	0.2103223	0.134443	0.2384331
208.309	1	0.005775908	0.003423403	0.005755259	0.003195992	0.002602686	0.002011011	0.003831793	0.003221689	0.006750982	0.005932849	0.00446849	0.002509941	0.003790136	0.003439987	0.002269145	0.001322233	0.002537663	0.002068413	0.004987155	0.003359361	0.002106274	0.001735493	0.003629267	0.003535979
208.309	1	0.5900238	0.8763268	2.740914	2.107739	0.2932022	0.2746176	0.2344316	0.166609	2.673034	1.859132	1.864073	1.042632	0.1117763	0.1134844	0.07266585	0.06249128	0.7265629	0.435274	0.4607579	0.1884214	0.06169553	0.1150328	0.1118309	0.04877608
208.310	1	0.06797579	0.1000112	0.08322305	0.08909153	1.466004	1.939381	0.2982089	0.2675889	0.1276309	0.1662571	0.1616011	0.1150844	0.1976662	0.2548057	0.3951201	0.3073003	0.2665565	0.3154145	0.5493277	0.5206088	1.320553	1.619632	3.321293	3.044368
208.311	1	0.1072854	0.08939245	0.07860966	0.07653838	0.1310814	0.2964293	0.8289294	0.6626836	0.09341391	0.1109995	0.1087006	0.1068619	0.8057138	0.7214996	0.4297444	0.212558	0.08395579	0.04618646	0.1081073	0.06946588	0.1914394	0.1839535	0.1139832	0.221223
208.409	1	0.005519845	0.003267382	0.005322575	0.003044762	0.002470844	0.002279345	0.003599005	0.002929657	0.006589539	0.006014298	0.004157591	0.002521245	0.00349952	0.00316362	0.002154537	0.001243195	0.002224599	0.002265566	0.004973094	0.002910081	0.001698077	0.001733832	0.003513285	0.003532263
208.410	1	0.6135511	0.8930099	2.704448	2.011814	0.3124567	0.2600249	0.2202728	0.1659853	2.709721	1.917061	1.81833	1.113125	0.1078533	0.1190213	0.06511249	0.07621973	0.6971262	0.4111057	0.3872385	0.1060924	0.0706523	0.0707624	0.1092629	0.04216992
208.411	1	0.06838018	0.1104551	0.07142493	0.1115177	1.490183	1.966733	0.2927634	0.1751287	0.1358278	0.1705758	0.1526507	0.1202575	0.1801539	0.2499615	0.3591056	0.3166087	0.2778667	0.3157975	0.5617785	0.5126835	1.263296	1.622988	3.297484	3.044264
208.412	1	0.07270112	0.06193635	0.05373242	0.08621722	0.1231953	0.3185789	0.8027047	0.6123453	0.05313142	0.09395015	0.09605598	0.1077523	0.758532	0.6762341	0.4239294	0.210157	0.1028836	0.06643506	0.05520039	0.03857482	0.1738745	0.1366185	0.1052266	0.2003311
208.509	1	0.004781222	0.003223387	0.005139294	0.003094118	0.002209398	0.002715323	0.00328518	0.002580058	0.006333391	0.005940178	0.004007768	0.002821059	0.003240782	0.002785613	0.001902907	0.001234001	0.00243861	0.002126478	0.004613288	0.00241735	0.001606501	0.001451724	0.003623245	0.003411808
208.509	1	0.6322745	0.9167379	2.661674	1.955133	0.3350404	0.25066	0.2196773	0.1626527	2.725832	1.93661	1.821486	1.164216	0.1009609	0.1056897	0.04169922	0.07548083	0.6466908	0.3708722	0.2919511	0.1316691	0.06359111	0.06723322	0.1144903	0.0593194
208.510	1	0.07049601	0.1066073	0.04516478	0.0949087	1.511901	1.988891	0.2937779	0.09263096	0.1206176	0.1804294	0.1389739	0.13219	0.1431593	0.2542013	0.3320398	0.3203832	0.2878995	0.2949521	0.5587278	0.4840492	1.210566	1.595161	3.264638	3.027569
208.511	1	0.09913893	0.05807	0.06262495	0.08855636	0.07977579	0.334996	0.737456	0.5394999	0.06549515	0.08217379	0.08946634	0.08776665	0.6883358	0.5688404	0.3799123	0.2176148	0.1126884	0.0595836	0.06481285	0.04388072	0.1846079	0.111743	0.1357754	0.1898556
208.609	1	0.005144939	0.003978929	0.005697783	0.003451438	0.002517221	0.003143834	0.003303248	0.002409338	0.0062459	0.006227612	0.004149118	0.003082756	0.003111729	0.002491213	0.001816653	0.001420799	0.002753939	0.002106143	0.004884428	0.002389919	0.001692195	0.00169653	0.003656039	0.003379365
208.610	1	0.6539661	0.9291058	2.699164	1.953547	0.3294078	0.2620225	0.2311138	0.1679326	2.737095	2.016591	1.879701	1.168985	0.1156844	0.1034171	0.05700223	0.06125769	0.5971794	0.3656892	0.2417929	0.23092	0.06200481	0.07355814	0.08549189	0.05660686
208.610	1	0.06881873	0.082854	0.04178225	0.1054883	1.512522	1.998202	0.3007535	0.1565128	0.1087191	0.1975676	0.1294382	0.1435521	0.1543237	0.2747772	0.3083805	0.3143258	0.2735382	0.2648577	0.5413994	0.4744313	1.181708	1.593054	3.217356	3.003688
208.611	1	0.1050361	0.1062757	0.07102741	0.086581	0.07928092	0.3500148	0.7408489	0.4854951	0.04764353	0.08138718	0.08938866	0.09233022	0.6411399	0.5083895	0.348609	0.2731062	0.134088	0.08708083	0.06275154	0.04084428	0.1952824	0.1137687	0.1568432	0.1929428
208.709	1	0.005832324	0.00488938	0.006449779	0.003883668	0.00227341	0.003379071	0.003586204	0.002300055	0.006094064	0.006219573	0.004651321	0.003477353	0.003215481	0.002057843	0.001853925	0.001633371	0.002884766	0.002596956	0.005366419	0.002575262	0.001736659	0.001857162	0.003501504	0.003371677
208.710	1	0.6661969	0.9347781	2.765817	2.008879	0.3170416	0.2678066	0.2350506	0.1693463	2.74119	2.105989	1.964705	1.154524	0.1259941	0.09926254	0.06633129	0.05312347	0.5670231	0.3840109	0.2150028	0.3025335	0.0675241	0.07152573	0.07497085	0.06164649
208.710	1	0.07267799	0.08242084	0.05322455	0.1099192	1.525866	2.005085	0.2857383	0.2279738	0.1052127	0.2067664	0.09891067	0.1528769	0.1877088	0.2928553	0.2978914	0.3042942	0.256763	0.2637638	0.5370978	0.4596192	1.174559	1.597877	3.185714	2.987327
208.711	1	0.1184044	0.1129668	0.06300358	0.06432463	0.07461277	0.3247874	0.7765992	0.4512039	0.05833576	0.05236458	0.06207046	0.0734175	0.6522279	0.4071591	0.3658809	0.2932355	0.113928	0.1027501	0.06308494	0.04902602	0.1613254	0.1235676	0.1499297	0.2228759
208.808	1	0.005235269	0.004678737	0.006879773	0.004258191	0.002094701	0.003203152	0.003456292	0.002103127	0.00597927	0.005603274	0.004969663	0.003479488	0.00289843	0.001489874	0.001571756	0.001517447	0.002486843	0.002704786	0.005026689	0.002823944	0.001926115	0.001794694	0.003318643	0.00335388
208.808	1	0.6679786	0.921062	2.779813	2.001633	0.3105512	0.2644525	0.2328567	0.1605147	2.684391	2.100609	2.036465	1.115568	0.1216828	0.09631594	0.08672754	0.04671942	0.5918839	0.3892169	0.2142123	0.3283759	0.0805726	0.07940195	0.07705671	0.05638113
208.808	1	0.06520064	0.07473671	0.08223072	0.1146388	1.562879	2.037323	0.2679957	0.2517208	0.1253718	0.2253756	0.08232188	0.1461833	0.2110928	0.2944822	0.2684833	0.2629247	0.2394277	0.269214	0.5222704	0.4555129	1.162921	1.620427	3.141452	2.991596
208.809	1	0.1512604	0.0694956	0.0700329	0.05544641	0.1108422	0.238849	0.7574459	0.3918431	0.09660321	0.04446852	0.1035401	0.08009184	0.6076672	0.2746155	0.2925644	0.2806127	0.08860922	0.06800171	0.07162283	0.05451105	0.1838011	0.1246248	0.1159957	0.1947141
208.909	1	0.004645833	0.004636702	0.007231766	0.004551082	0.002238378	0.003147543	0.003284825	0.002376299	0.005833506	0.005337458	0.005010751	0.003344782	0.00265732	0.001245369	0.00138099	0.001359265	0.002623617	0.002618181	0.004612081	0.003210089	0.001904794	0.001920176	0.003013182	0.003254151
208.910	1	0.6839307	0.9236316	2.792663	2.033561	0.2910597	0.2601462	0.2585503	0.1728436	2.643182	2.093307	2.109695	1.091816	0.1178108	0.09688492	0.1059977	0.03601963	0.6351748	0.376172	0.2462291	0.3629303	0.1238128	0.08847599	0.08682401	0.06840547
208.910	1	0.06205933	0.06039021	0.09927603	0.120898	1.573002	2.07337	0.2369838	0.2722805	0.1321955	0.2320857	0.05706624	0.1526074	0.2222856	0.2620916	0.2333807	0.2536294	0.2252306	0.2621764	0.5151947	0.4506843	1.136493	1.621821	3.104461	2.969864
208.911	1	0.1173059	0.0753884	0.100022	0.04708789	0.1673878	0.1621963	0.7032569	0.4440964	0.07241308	0.0717098	0.1042589	0.1133728	0.5465926	0.220863	0.2068455	0.227749	0.06027831	0.04812517	0.05150172	0.06100879	0.2055993	0.09410248	0.07392857	0.1536062
209.009	1	0.004795865	0.004886593	0.007612026	0.005172487	0.002514871	0.003033395	0.003385916	0.002790053	0.005743247	0.00519214	0.004819288	0.00336532	0.002979504	0.001756465	0.001144963	0.001184302	0.003282567	0.002592493	0.004558134	0.00343392	0.002051967	0.002113426	0.00318033	0.003242845
209.009	1	0.6773043	0.8840201	2.827446	2.1077	0.2933296	0.2589804	0.2776859	0.1590904	2.663214	2.100564	2.183825	1.09145	0.1414346	0.09281827	0.08303414	0.03621798	0.6781267	0.3527631	0.3104672	0.3307037	0.1339846	0.09348831	0.1007532	0.05629926
209.010	1	0.07844993	0.08549185	0.09470255	0.1139171	1.576815	2.077044	0.198067	0.28141	0.136588	0.2233332	0.06451905	0.1456244	0.2397364	0.2409907	0.2160566	0.2341648	0.2121035	0.2603136	0.4876403	0.4445846	1.158037	1.604113	3.060201	2.960255
209.011	1	0.1248498	0.1117153	0.08214701	0.05077779	0.2059373	0.1724209	0.7234064	0.5631519	0.1090545	0.05621502	0.1149138	0.1488584	0.60524	0.3093873	0.164806	0.1931315	0.1041853	0.04487838	0.06385501	0.05123099	0.2543895	0.07743632	0.08092126	0.1606842
209.109	1	0.005731699	0.005068717	0.007482636	0.005458871	0.002809125	0.003012042	0.003761332	0.00325063	0.005680038	0.005266308	0.004630602	0.003723467	0.00360077	0.002208029	0.001201228	0.001153483	0.003977494	0.002394099	0.004752624	0.003761127	0.002206921	0.00201463	0.003310703	0.003300923
209.110	1	0.6816599	0.7872569	2.88469	2.208217	0.2950874	0.2765197	0.2888452	0.1638909	2.660001	2.109511	2.260293	1.122141	0.1136188	0.08552409	0.07510432	0.0397037	0.6901191	0.3573427	0.3470994	0.2714074	0.09471663	0.09371112	0.1077208	0.04794256
209.110	1	0.08442216	0.09073653	0.08021397	0.09148333	1.576217	2.050249	0.1579894	0.2788229	0.127459	0.1961436	0.07108021	0.1340196	0.2309604	0.2399832	0.1881618	0.2154832	0.1937976	0.2569374	0.4797628	0.442708	1.153102	1.58233	3.023131	2.938618
209.111	1	0.1193026	0.1455708	0.08161452	0.04165236	0.2023059	0.2101649	0.8014153	0.6729008	0.1089575	0.07599243	0.136313	0.1434773	0.7567763	0.4302814	0.1909329	0.1838208	0.08982178	0.05263925	0.04344638	0.04570503	0.2566492	0.07680858	0.08153615	0.2182346
209.209	1	0.006022734	0.00489255	0.007121756	0.005362487	0.002770687	0.002595643	0.003785204	0.00330246	0.005334741	0.005114445	0.004234753	0.003603446	0.003715873	0.002475045	0.001116169	0.0009918141	0.003806396	0.001862052	0.004441206	0.003448137	0.001844405	0.001977078	0.00312694	0.003222624
209.210	1	0.7031078	0.6402672	2.900187	2.234078	0.310048	0.2882851	0.2997565	0.1738341	2.668117	2.088258	2.291229	1.124997	0.1161229	0.09646171	0.08955213	0.02221088	0.6807442	0.3967832	0.3446212	0.2160355	0.07521127	0.1146718	0.1256396	0.07097808
209.210	1	0.08791411	0.0742829	0.06423214	0.08805283	1.570622	2.041541	0.1461861	0.2778388	0.1079586	0.1859453	0.08608161	0.1210185	0.2267833	0.1922558	0.1807107	0.2109425	0.2062779	0.2533022	0.4601292	0.4373413	1.120521	1.538831	2.985859	2.896235
209.211	1	0.117537	0.1330941	0.06734455	0.04673637	0.1586024	0.1792451	0.7806375	0.6663231	0.1346526	0.07065856	0.1080455	0.1344461	0.7883156	0.4937245	0.1788955	0.1636926	0.0724654	0.05601471	0.07149743	0.0422648	0.2188042	0.1099439	0.09296989	0.2252584
209.310	1	0.00631746	0.004686848	0.006691375	0.004850323	0.002556065	0.00233605	0.00361418	0.003220031	0.005485947	0.004958428	0.003845637	0.003716662	0.003526855	0.002506436	0.0009949548	0.001028459	0.003535244	0.001643839	0.004100814	0.002978137	0.001557991	0.00215375	0.003014337	0.003200134
209.311	1	0.7332878	0.4992897	2.899926	2.210279	0.3075324	0.2649383	0.2858312	0.1802592	2.648612	2.014524	2.275272	1.122126	0.1066778	0.09942338	0.06636093	0.05162033	0.6510579	0.4227615	0.299882	0.2846089	0.0604502	0.1174249	0.1344808	0.058921
209.312	1	0.09694888	0.07187857	0.03870481	0.06336382	1.570339	2.026489	0.195991	0.2910711	0.1120724	0.1628921	0.09235794	0.1213364	0.2154249	0.1897653	0.183246	0.2167724	0.2107047	0.2790028	0.4501295	0.4401224	1.120914	1.478815	2.976003	2.82502
209.313	1	0.1453161	0.1023949	0.07910371	0.05889087	0.08932787	0.1693002	0.7473124	0.6328592	0.1381099	0.09628303	0.1045033	0.1310209	0.7562923	0.5138339	0.158477	0.16075	0.06023249	0.06472281	0.03258755	0.05761666	0.1828896	0.1315348	0.07171747	0.236022
209.409	1	0.00711486	0.005172553	0.007133904	0.004111395	0.002476921	0.002072537	0.00382433	0.003313358	0.005609975	0.004774116	0.003518858	0.004066605	0.00367959	0.002660786	0.001036066	0.001195767	0.004035959	0.00247206	0.004491313	0.002974597	0.00145487	0.002369142	0.003122651	0.0032708
209.410	1	0.7342057	0.3996392	2.974948	2.222214	0.2925009	0.2365931	0.2707285	0.1804936	2.701599	1.953257	2.263154	1.167415	0.1039702	0.1057629	0.06694925	0.07230714	0.6135985	0.4085451	0.2150505	0.3895717	0.0838584	0.08212291	0.1056376	0.05766491
209.410	1	0.1014246	0.06811098	0.03579169	0.07287646	1.565484	2.013265	0.2644909	0.3179281	0.1083551	0.157896	0.1044883	0.1318613	0.2240313	0.1393482	0.2216837	0.2253231	0.2098956	0.2953054	0.4659047	0.4430484	1.090802	1.423345	3.034674	2.790548
209.411	1	0.1392151	0.09696479	0.08411845	0.0741431	0.09536849	0.1979948	0.7861215	0.6591121	0.125476	0.08154174	0.1038596	0.1238086	0.7864817	0.5589062	0.1718959	0.1717165	0.0661072	0.0746962	0.05535247	0.05298733	0.1393386	0.1668278	0.0761351	0.2588375
209.509	1	0.007334494	0.005763757	0.007877106	0.003171465	0.00249374	0.002286486	0.004149983	0.003350322	0.005457726	0.004552985	0.003641452	0.004531575	0.003853987	0.002702761	0.0009810871	0.001193722	0.004507173	0.003327367	0.004907835	0.003292084	0.001522258	0.002244554	0.003307947	0.003521916
209.510	1	0.723664	0.2950597	3.020405	2.190882	0.2953734	0.2433976	0.2623904	0.1942094	2.711597	1.845752	2.246831	1.228973	0.1026729	0.09723565	0.06777629	0.07838568	0.5558849	0.4127947	0.1356999	0.4461321	0.0758496	0.09328231	0.0959146	0.05782686
209.510	1	0.09610235	0.04048026	0.02106204	0.09059402	1.568033	2.009856	0.3497524	0.322839	0.1120411	0.163111	0.1188586	0.1336869	0.2011333	0.1285111	0.2809729	0.2505672	0.2149207	0.3196138	0.5050463	0.4600317	1.056491	1.377361	3.123864	2.797203
209.511	1	0.1317128	0.1106455	0.08553807	0.07572958	0.1222109	0.2665828	0.8245206	0.6655971	0.1255367	0.05404511	0.09472646	0.1263343	0.8205486	0.5762374	0.1785353	0.1709279	0.06802783	0.07168944	0.06566988	0.05203278	0.1022167	0.174069	0.05624861	0.2695646
209.609	1	0.006641466	0.005530849	0.008549946	0.002555801	0.002555006	0.002508039	0.00412277	0.003180089	0.005168935	0.004269998	0.003846427	0.004621425	0.003519891	0.002753267	0.001047503	0.001250145	0.004072365	0.003908478	0.005128861	0.003466363	0.001343717	0.002241297	0.003277721	0.00358203
209.610	1	0.7314708	0.1960112	2.958094	2.099742	0.2947621	0.229603	0.2640561	0.1727638	2.7001	1.694543	2.20959	1.254797	0.08588461	0.1002058	0.0696364	0.08698595	0.4911611	0.4353785	0.1592864	0.4533261	0.06854273	0.08838987	0.08682099	0.06327045
209.610	1	0.09443978	0.04482216	0.04646614	0.09693377	1.568292	2.020172	0.423401	0.2719461	0.1079532	0.1853916	0.1388621	0.1303938	0.1734639	0.1484142	0.3020026	0.2734178	0.2133914	0.3250766	0.5099823	0.4786191	1.009935	1.327717	3.171344	2.831569
209.611	1	0.1202559	0.08130251	0.06180227	0.06359278	0.1143697	0.2912204	0.8016088	0.6079463	0.09429105	0.05717146	0.07520894	0.1086878	0.7379653	0.5671689	0.173271	0.1868829	0.05719845	0.08204748	0.0672504	0.0442388	0.1027118	0.1772556	0.106518	0.2580817
209.709	1	0.006548358	0.005624264	0.008914537	0.002570929	0.002618541	0.002827542	0.003677898	0.002756996	0.004942337	0.005008838	0.004004071	0.004323906	0.003091539	0.002398104	0.001276427	0.001336182	0.003900344	0.003990925	0.005161794	0.003930612	0.001455717	0.002045228	0.003367957	0.00353583
209.710	1	0.7506854	0.1326829	2.834778	2.02489	0.2945288	0.2060428	0.2529701	0.1835196	2.682887	1.56314	2.16951	1.28114	0.06982696	0.09359458	0.06986546	0.0939783	0.4172116	0.4450978	0.2690164	0.3983247	0.06314928	0.08384333	0.08104857	0.05731096
209.710	1	0.1177311	0.07899537	0.08538701	0.08395495	1.580844	2.003528	0.4471772	0.1776229	0.1140909	0.1874065	0.12261	0.123569	0.1664212	0.1707404	0.3195346	0.3232188	0.2106699	0.3172279	0.5075457	0.4942624	0.9770709	1.300453	3.174889	2.81166
209.711	1	0.1125896	0.1048159	0.0762258	0.05506277	0.1180235	0.2990188	0.7417241	0.5093093	0.08752924	0.05701937	0.06774895	0.06810172	0.6451186	0.4994579	0.1984026	0.2030353	0.07844584	0.08335685	0.07186531	0.07670467	0.1213855	0.172684	0.1537758	0.2597893
209.809	1	0.008261845	0.006862584	0.009360427	0.002524793	0.002463479	0.003026238	0.003908632	0.002312516	0.004638692	0.006024863	0.004383509	0.004348892	0.003084232	0.002276385	0.001624637	0.001649086	0.004506453	0.004861861	0.006092553	0.004826951	0.001552231	0.002189672	0.003675577	0.003472825
209.809	1	0.755992	0.1916151	2.795223	2.023322	0.296565	0.1968203	0.2653742	0.1948388	2.654517	1.526276	2.154209	1.325724	0.064985	0.09987655	0.07920878	0.09961171	0.3820505	0.48787	0.4094851	0.3243225	0.08248214	0.07549281	0.07503245	0.05786582
209.810	1	0.1279787	0.09942371	0.111632	0.0513348	1.608258	2.0193	0.4471366	0.0795266	0.1212318	0.1800133	0.1150232	0.1079473	0.1879621	0.2010526	0.3559569	0.3502919	0.2238965	0.3341143	0.5126479	0.4981093	0.9628047	1.307738	3.243083	2.844107
209.811	1	0.1183985	0.09801978	0.07879984	0.06950805	0.1313265	0.2691132	0.754552	0.4356268	0.1010109	0.06066675	0.07249001	0.06971731	0.6171365	0.4426345	0.2499064	0.2356949	0.08523427	0.09404254	0.06564849	0.06207907	0.1589152	0.2060109	0.2048486	0.2367368
209.909	1	0.009260699	0.007339156	0.009315032	0.002655501	0.002389102	0.003222338	0.003689363	0.002200616	0.00406902	0.006364014	0.004501638	0.003915113	0.002755325	0.001663102	0.001860447	0.001502554	0.004226075	0.005189712	0.006336506	0.004986042	0.001771486	0.002104299	0.003912763	0.003184142
209.910	1	0.7137647	0.2660837	2.754503	2.016121	0.2901415	0.2111523	0.2658502	0.1929429	2.662401	1.579584	2.136464	1.406554	0.07655499	0.1015155	0.07979271	0.0860229	0.373202	0.5112203	0.5297764	0.274635	0.08202093	0.09511216	0.08351214	0.06444776
209.910	1	0.139846	0.1032262	0.1016547	0.04835374	1.605926	2.026943	0.4437128	0.1144746	0.1277136	0.1852923	0.09313355	0.07734783	0.1930234	0.2007783	0.3549756	0.3025714	0.2271471	0.3390923	0.5050242	0.4936309	0.9533667	1.280379	3.278329	2.840859
209.911	1	0.1480624	0.1246127	0.07579949	0.1019602	0.112387	0.213118	0.6800145	0.4040449	0.1161417	0.05997251	0.07815468	0.06603889	0.545179	0.302099	0.3009649	0.2323893	0.0809587	0.08581704	0.0868144	0.0793998	0.2077363	0.1979716	0.2365233	0.1894676
210.009	1	0.008127351	0.006503197	0.007899691	0.002577219	0.002317138	0.003156925	0.003362257	0.002230084	0.004029932	0.006240781	0.00426801	0.003192407	0.002121406	0.00121433	0.001733766	0.00106471	0.003009941	0.004431076	0.005511006	0.004347901	0.001881553	0.001976576	0.003813318	0.002927131
210.009	1	0.7044564	0.3255471	2.640026	1.945282	0.2998592	0.227844	0.2631042	0.2145062	2.655261	1.646722	2.149032	1.456908	0.08415023	0.07699058	0.0852519	0.06157218	0.4176656	0.4902049	0.6018737	0.308025	0.09723066	0.08410965	0.07618343	0.07656379
210.010	1	0.1308581	0.08442018	0.08273804	0.05093117	1.614866	2.010325	0.438876	0.2191353	0.1322022	0.1758757	0.09747723	0.06606566	0.2274531	0.2003738	0.3393309	0.252079	0.2380977	0.3319344	0.5221712	0.5211578	0.9696304	1.288941	3.329027	2.870519
210.011	1	0.1390667	0.1160283	0.05937235	0.07102375	0.06206639	0.1723038	0.611655	0.4194403	0.07612201	0.05179802	0.08405376	0.07453079	0.4154932	0.2108266	0.3083617	0.1972176	0.06055103	0.08563174	0.08367975	0.07254521	0.1947457	0.1744895	0.1958821	0.1244869
210.109	1	0.007422425	0.006166048	0.007006894	0.002627424	0.002516147	0.003011363	0.002964468	0.002495604	0.004712767	0.006514665	0.004258043	0.002855366	0.001949589	0.001522154	0.001639915	0.0008755193	0.00258257	0.003777603	0.005687716	0.004180815	0.001926478	0.001765073	0.003831375	0.002948001
210.109	1	0.7350456	0.3529351	2.538702	1.93245	0.3018351	0.2326406	0.2672487	0.2465984	2.65573	1.775895	2.217277	1.527582	0.09987035	0.08997577	0.1255638	0.06588217	0.4826472	0.4833682	0.6413503	0.3831961	0.1107027	0.08856852	0.07899436	0.07157761
210.110	1	0.1238919	0.07610355	0.1006476	0.05744971	1.568843	1.965126	0.444195	0.2950257	0.1337967	0.2109652	0.140123	0.06624131	0.2551512	0.2259627	0.3726942	0.2309689	0.2740127	0.3086852	0.5327925	0.5479737	1.008005	1.247157	3.33157	2.876459
210.111	1	0.1081654	0.1043969	0.07951811	0.06900073	0.101341	0.1806076	0.5186663	0.4416883	0.07219598	0.07394211	0.08316279	0.08311755	0.3797108	0.2490706	0.30134	0.1776695	0.05745058	0.09326122	0.0512394	0.08283967	0.1990522	0.150317	0.1385761	0.08252643
210.209	1	0.009860754	0.007721999	0.006690761	0.002992589	0.002480035	0.002563709	0.003014353	0.002745839	0.005455979	0.006225753	0.004608826	0.003061756	0.002199504	0.001942805	0.001807938	0.0009676763	0.003677684	0.003685405	0.00680829	0.004555668	0.002077604	0.001600855	0.003687967	0.003043485
210.209	1	0.7581077	0.3264565	2.565918	1.997205	0.2948672	0.250574	0.2656027	0.2490557	2.666541	1.889801	2.266887	1.574469	0.0961824	0.09589608	0.1485906	0.06727353	0.5463317	0.4369926	0.6463199	0.4513618	0.09057277	0.07191971	0.1038013	0.05378156
210.211	1	0.1122745	0.05437458	0.1151829	0.06059162	1.49047	1.904142	0.4659875	0.3289248	0.1345229	0.2379094	0.1654336	0.07328865	0.2788179	0.2746611	0.416817	0.2426655	0.3170426	0.2862498	0.530655	0.5617155	1.083121	1.234183	3.32414	2.896644
210.211	1	0.1338518	0.1056671	0.05571172	0.07551672	0.1160953	0.2265021	0.5301115	0.4998011	0.0951621	0.05940721	0.09699631	0.09587918	0.4388498	0.3572948	0.3235655	0.1897234	0.0747208	0.06860974	0.06366817	0.07342673	0.2257053	0.1258648	0.1162942	0.1339235
210.309	1	0.01132808	0.008605759	0.006473799	0.003345118	0.002113721	0.001944588	0.002983357	0.002604801	0.006022315	0.005506765	0.004700177	0.003158204	0.002245326	0.002325748	0.002029225	0.0009489304	0.00469619	0.002984305	0.007439033	0.004666729	0.001916591	0.001326276	0.003792444	0.003143912
210.309	1	0.7465652	0.2689598	2.584595	2.056839	0.2887249	0.2749635	0.2957997	0.2461363	2.671394	1.96925	2.336378	1.567088	0.09908748	0.09571784	0.1450311	0.06137441	0.5876732	0.371723	0.576541	0.5142119	0.08007415	0.06521965	0.1111461	0.04828517
210.310	1	0.08235501	0.05777184	0.1059079	0.08923894	1.430732	1.835823	0.4584438	0.3072857	0.1321255	0.2391872	0.165267	0.08339217	0.2937463	0.3227828	0.4324693	0.2762208	0.3261851	0.2787386	0.5071159	0.541154	1.149693	1.24928	3.268023	2.878724
210.311	1	0.08120755	0.07416678	0.04179475	0.07120786	0.09390451	0.2482476	0.509971	0.481419	0.09141899	0.08936002	0.1109381	0.09597408	0.4450422	0.4532568	0.3633499	0.1761411	0.06365018	0.06974302	0.06419607	0.06232849	0.1986287	0.1295042	0.1355128	0.1678976
210.409	1	0.01285302	0.009784475	0.006540974	0.003972891	0.001999492	0.001414869	0.003016628	0.002379994	0.00650626	0.004838117	0.004514518	0.003373881	0.00226444	0.002268732	0.002117861	0.001079591	0.006091617	0.001693797	0.007872998	0.00513874	0.002162387	0.001364821	0.0038216	0.003161878
210.409	1	0.7283657	0.2381716	2.576785	2.115581	0.2849558	0.2709152	0.3087849	0.20872	2.704413	2.047897	2.390166	1.556781	0.1152504	0.06220646	0.1423226	0.06402595	0.5862214	0.2989449	0.4672186	0.5416358	0.04783283	0.06011956	0.1307506	0.05317812
210.410	1	0.04650737	0.07144282	0.09928879	0.1054328	1.376689	1.787271	0.4612968	0.2698044	0.1255197	0.2250129	0.1628045	0.1043628	0.3078196	0.3330213	0.4155663	0.2865289	0.3381052	0.2649205	0.4885965	0.5187736	1.197338	1.295409	3.214172	2.854765
210.411	1	0.0788738	0.05646306	0.04186575	0.05751609	0.1195189	0.2792885	0.501908	0.4539919	0.09615267	0.05699508	0.09448612	0.09728876	0.4598359	0.4844295	0.3734706	0.1865374	0.05922418	0.06641498	0.04952675	0.06469411	0.1926353	0.1426825	0.1561541	0.1764242
210.509	1	0.01471205	0.01124129	0.007659378	0.005600121	0.002973522	0.001844785	0.003915675	0.003028623	0.008697686	0.005356155	0.004917857	0.003820435	0.003244941	0.00323422	0.002490051	0.00184114	0.00779384	0.002269979	0.00856819	0.006431496	0.002895041	0.00228922	0.004036162	0.003648088
210.510	1	0.6964705	0.2529042	2.627314	2.149539	0.2798188	0.3021848	0.3339356	0.2089465	2.716512	2.146698	2.433272	1.559689	0.1217071	0.06710427	0.1043512	0.08309193	0.5863085	0.2548576	0.3420379	0.5317852	0.03586903	0.06226323	0.1212009	0.07364287
210.510	1	0.04292894	0.04636163	0.1171753	0.09835864	1.341837	1.761703	0.4619688	0.2109124	0.1299753	0.2091771	0.1566023	0.1206395	0.3312995	0.3252793	0.3789353	0.2956054	0.3543772	0.2770642	0.4839297	0.5158686	1.234599	1.377581	3.188605	2.838555
210.511	1	0.06244383	0.05079743	0.04705316	0.06533954	0.1335704	0.3141565	0.5319671	0.4413627	0.08511262	0.0510287	0.09187112	0.0868339	0.481979	0.4818736	0.3604127	0.1853577	0.06402447	0.04785181	0.05073055	0.04054011	0.1810936	0.15496	0.1778326	0.1884714
210.609	1	0.03464297	0.0306185	0.02420132	0.02221052	0.009548572	0.008657788	0.01008048	0.009083546	0.02579505	0.01989405	0.01698641	0.01702728	0.01053822	0.0109429	0.009070263	0.007869577	0.02644956	0.02147574	0.02525516	0.02073601	0.01036257	0.009618319	0.009889419	0.009324814
210.610	1	0.6622917	0.289771	2.699868	2.190731	0.281018	0.3124063	0.3116452	0.2021563	2.699524	2.213756	2.468294	1.536288	0.1060595	0.06403543	0.08225814	0.07927872	0.5551552	0.2575059	0.274317	0.457253	0.05801078	0.05950883	0.1162758	0.06863109
210.610	1	0.04459708	0.05833843	0.08733391	0.09273246	1.337693	1.785102	0.4500118	0.1483087	0.1073324	0.2243822	0.1306169	0.1309788	0.3278116	0.3101656	0.3611743	0.3062929	0.3507706	0.2983781	0.5019837	0.5297659	1.265715	1.525229	3.303374	2.949595
210.611	1	0.07416513	0.07629329	0.059151	0.07170508	0.1621023	0.3486114	0.6277784	0.496988	0.1011399	0.08209892	0.129344	0.1073913	0.576298	0.5293981	0.3526132	0.2081353	0.06603822	0.05600491	0.06285721	0.05078034	0.1829993	0.1819939	0.1692024	0.1968148
210.709	1	0.05104682	0.04705504	0.0397542	0.03790069	0.0149987	0.01456054	0.01362874	0.01382234	0.04126414	0.03397227	0.03172428	0.0301953	0.01454638	0.01166145	0.01376351	0.01067937	0.04218822	0.0387166	0.041136	0.03205692	0.01362674	0.01377983	0.01379777	0.01292246
210.710	1	0.6328254	0.327446	2.743973	2.247633	0.3010405	0.2894887	0.3272497	0.1998799	2.674417	2.264089	2.576907	1.521845	0.09474735	0.07592543	0.08281957	0.05749145	0.5104551	0.2933576	0.2920117	0.3869025	0.05170973	0.05608127	0.1322585	0.07970429
210.710	1	0.06041881	0.08904592	0.07348023	0.06876902	1.36003	1.791584	0.4662949	0.08817038	0.1119013	0.2118499	0.1304275	0.1300769	0.3196898	0.3191635	0.3389605	0.2993831	0.3479696	0.3068838	0.5321805	0.5310321	1.258835	1.609769	3.355231	3.016418
210.711	1	0.07604504	0.07358279	0.06995481	0.07019725	0.1568106	0.3233335	0.6091947	0.4605545	0.1165066	0.1001184	0.1123303	0.0780378	0.5566308	0.4955886	0.3193862	0.203523	0.09814553	0.06308595	0.05251169	0.04441258	0.2139449	0.1978623	0.1527513	0.1921415
210.809	1	0.05519735	0.05125333	0.04401969	0.04318241	0.0144653	0.01365829	0.01469165	0.01321884	0.04772887	0.03888732	0.037402	0.03527003	0.01441426	0.01499648	0.01329445	0.0116945	0.0476645	0.04571057	0.04730259	0.03534276	0.01488292	0.01431652	0.01512615	0.01312087
210.810	1	0.6004022	0.3469179	2.75029	2.277157	0.3064608	0.265663	0.3255163	0.2174939	2.68382	2.23146	2.619312	1.520012	0.09225556	0.07930027	0.0748592	0.07688011	0.4796794	0.3335264	0.2896942	0.3651784	0.05566955	0.06326268	0.1250039	0.08946798
210.810	1	0.08377377	0.09774451	0.08186856	0.06744905	1.373171	1.768275	0.473133	0.1598559	0.1327477	0.1989178	0.1247498	0.1221198	0.2988792	0.3430667	0.3324548	0.3056539	0.3238497	0.2916414	0.5429701	0.5048242	1.258852	1.661551	3.348734	3.019211
210.811	1	0.07606244	0.06497162	0.06049798	0.04396803	0.1299461	0.2564955	0.5227123	0.3799819	0.09595248	0.08074699	0.08455701	0.0711701	0.4992167	0.3801253	0.2591227	0.2166464	0.09034377	0.06912308	0.03150842	0.03873773	0.2028137	0.2036486	0.1482881	0.1801254
210.909	1	0.07795056	0.07389121	0.06414634	0.0634028	0.02054899	0.01891121	0.02134103	0.01868746	0.06713768	0.05676594	0.05508353	0.05115401	0.01647807	0.01853461	0.01660901	0.01533718	0.06723502	0.06679895	0.06749764	0.05026526	0.02104995	0.02107222	0.02178726	0.01694644
210.910	1	0.5509095	0.4149648	2.773899	2.300934	0.2985672	0.2763555	0.31364	0.2501742	2.71516	2.202483	2.643114	1.536369	0.08753035	0.1065705	0.09244421	0.06358573	0.4712575	0.3832492	0.2597491	0.3996453	0.05068905	0.082656	0.1167168	0.07628149
210.910	1	0.09678332	0.09069108	0.06550873	0.09018638	1.376443	1.776906	0.520115	0.2353194	0.1355249	0.2024409	0.1165405	0.1141569	0.288373	0.320604	0.3558043	0.2739107	0.3024275	0.2971823	0.5319941	0.4962643	1.236936	1.723336	3.337232	3.048026
210.911	1	0.08934832	0.07859937	0.05917552	0.05400166	0.1189542	0.203644	0.5175062	0.3497423	0.07842457	0.06546435	0.0824005	0.05975691	0.4557132	0.3076945	0.2289585	0.2524735	0.1243033	0.05766568	0.04568194	0.04118173	0.2191792	0.1776361	0.1413625	0.171991
211.009	1	0.1125185	0.1073069	0.09459223	0.09273476	0.02218298	0.02085326	0.02267319	0.02160229	0.09713634	0.08600801	0.08399822	0.07715319	0.01712654	0.01676498	0.01687728	0.01440916	0.09792838	0.09889026	0.09825254	0.07332861	0.02480783	0.02539108	0.02573466	0.02264651
211.010	1	0.5226811	0.5252832	2.814806	2.323182	0.2971763	0.2914571	0.3118589	0.2537919	2.768741	2.147782	2.651669	1.575418	0.084553	0.1118408	0.0937676	0.07219847	0.4899991	0.4394347	0.2257867	0.4565808	0.06387071	0.08316859	0.1056867	0.05633652
211.010	1	0.0995899	0.08986156	0.04783253	0.1214356	1.393921	1.77149	0.570624	0.2847018	0.1489064	0.183005	0.1119723	0.1063064	0.2940335	0.2948183	0.3567957	0.2765108	0.3061771	0.3152378	0.5409024	0.5047423	1.229143	1.789773	3.329978	3.058749
211.011	1	0.1266465	0.08648184	0.05488026	0.056319	0.1610344	0.1857444	0.5316551	0.3345319	0.07947041	0.06808282	0.07253341	0.0594846	0.4503604	0.2661265	0.2414943	0.2697885	0.1401225	0.08952926	0.07274442	0.05284969	0.2240172	0.1750943	0.1237882	0.1757412
211.109	1	0.12608	0.1203116	0.1057365	0.1038659	0.03296582	0.03175685	0.02981431	0.02890048	0.1099977	0.0988503	0.09652206	0.08807992	0.0337791	0.03211179	0.03220618	0.0260751	0.111986	0.1137288	0.1117267	0.0825251	0.0317356	0.03275867	0.03362566	0.02799907
211.110	1	0.5241052	0.5957416	2.790524	2.283015	0.2924904	0.2660722	0.3084319	0.2305165	2.776172	2.028643	2.643141	1.58085	0.07779416	0.08977576	0.08296267	0.08738572	0.492967	0.4722187	0.1930687	0.4757297	0.05659107	0.09258003	0.09422648	0.0505336
211.110	1	0.1047578	0.06108218	0.08540199	0.109397	1.407898	1.771321	0.6006343	0.2953603	0.1506144	0.1509514	0.1208345	0.1069197	0.3042439	0.2663638	0.3491879	0.2814058	0.3035505	0.3135217	0.5334073	0.4901262	1.201844	1.797155	3.247043	3.014903
211.111	1	0.1221193	0.05348564	0.03582065	0.03628568	0.2112941	0.1563999	0.44083	0.2852654	0.09739932	0.06312545	0.04972045	0.05368703	0.3442281	0.1501318	0.1952008	0.2306116	0.1035892	0.07258735	0.040506	0.07546303	0.2032515	0.1616879	0.08934064	0.1520002
211.209	1	0.1089293	0.1033402	0.08804393	0.08806529	0.03179344	0.03078135	0.0291718	0.02724017	0.09370192	0.08366509	0.08166854	0.07442679	0.0322223	0.031074	0.03070792	0.02551156	0.09500551	0.09690436	0.09482018	0.06827656	0.03088265	0.0313493	0.03232757	0.02468433
211.210	1	0.5333339	0.6717002	2.766433	2.182932	0.3037662	0.2489829	0.3085976	0.2600691	2.771541	1.895885	2.593623	1.609342	0.09182328	0.104682	0.09476933	0.09143236	0.4753489	0.4747241	0.1732909	0.4575274	0.05130761	0.10232	0.07891058	0.06880557
211.210	1	0.09873691	0.03852801	0.1106988	0.08386395	1.411453	1.78589	0.6044982	0.2750328	0.1335281	0.1464405	0.1180911	0.1106127	0.2800791	0.2664315	0.3511646	0.3219096	0.2973949	0.3195653	0.5298292	0.4809049	1.16457	1.779636	3.142715	2.963892
211.211	1	0.1264358	0.0706881	0.06098258	0.03526107	0.1999023	0.1334249	0.3729968	0.2467359	0.101794	0.05595842	0.07199486	0.06620114	0.2709875	0.0732081	0.1396964	0.1917707	0.0964285	0.07534876	0.04908504	0.06968006	0.2041992	0.1572548	0.09270543	0.1099913
211.309	1	0.09558767	0.08918952	0.07204906	0.07361858	0.02521238	0.02454952	0.0254975	0.02270564	0.07903924	0.07044536	0.06787118	0.06154091	0.02687146	0.0256234	0.02608357	0.02189641	0.08055111	0.08184777	0.08110879	0.05563535	0.0268361	0.0269384	0.02804215	0.02247422
211.310	1	0.5542893	0.743528	2.819508	2.147326	0.311719	0.2381515	0.3079977	0.2531129	2.819061	1.780173	2.557834	1.615141	0.08260783	0.08642616	0.09746095	0.07290634	0.4492613	0.4677289	0.2596024	0.4141357	0.04950297	0.106643	0.07709146	0.08833189
211.310	1	0.08585722	0.03647332	0.1213078	0.07695416	1.450623	1.841263	0.6309358	0.2420762	0.1067253	0.1460545	0.1166251	0.1156757	0.2458205	0.2682433	0.3771334	0.350743	0.3134885	0.3398459	0.5271184	0.4772232	1.199682	1.741682	3.138061	2.992083
211.311	1	0.1172059	0.07407958	0.0552668	0.03461415	0.1778043	0.1696233	0.4392935	0.3489075	0.09949856	0.07007464	0.08427174	0.08655238	0.341104	0.1780882	0.1268414	0.1835655	0.06325289	0.05314036	0.04273133	0.05600891	0.2021911	0.1895947	0.1023338	0.1257743
211.409	1	0.0554497	0.04988295	0.03513743	0.03896507	0.02469107	0.02435294	0.02651623	0.02255316	0.04175238	0.03562631	0.03335956	0.03074669	0.0277353	0.02588824	0.02579275	0.02199852	0.042622	0.04288709	0.04355817	0.02743704	0.02622051	0.02605672	0.0254783	0.02263485
211.410	1	0.5616446	0.829119	2.861795	2.155037	0.3082899	0.2557684	0.278472	0.2541686	2.883787	1.710804	2.521475	1.616572	0.09559344	0.07233548	0.1061894	0.07480727	0.4324956	0.4493054	0.3526855	0.3357709	0.06251834	0.1096494	0.09680832	0.08131994
211.410	1	0.07715268	0.03893995	0.1178164	0.06285803	1.497356	1.900062	0.6668804	0.224336	0.1152915	0.145296	0.1297188	0.1359231	0.2464156	0.2282889	0.379403	0.3433367	0.3297952	0.3088478	0.5056051	0.4725211	1.285856	1.706392	3.132913	3.027588
211.411	1	0.1532108	0.08359276	0.07288568	0.04889978	0.112185	0.1406368	0.4933683	0.4192659	0.1145367	0.06359031	0.1046424	0.1180915	0.4454411	0.2946346	0.142505	0.1817705	0.09018314	0.08425152	0.06038125	0.05916504	0.2359117	0.1872906	0.08737501	0.1629521
211.509	1	0.01238505	0.009078633	0.003938583	0.006499122	0.002561752	0.00207682	0.002200605	0.001490765	0.008651234	0.004407488	0.004747167	0.003445997	0.001558057	0.001243754	0.000822779	0.0009209138	0.005627591	0.005700176	0.006273033	0.003056976	0.001988928	0.002507516	0.003200716	0.002882557
211.510	1	0.5723985	0.8702288	3.008333	2.358167	0.3155919	0.2452843	0.2839985	0.2222158	2.921104	1.707837	2.449692	1.595617	0.08978792	0.04666981	0.0978457	0.06340971	0.4098965	0.4391667	0.4040218	0.3011398	0.04891239	0.09202312	0.09225363	0.07454567
211.510	1	0.1112204	0.04932786	0.1126079	0.09085716	1.413091	1.797048	0.6055436	0.2220895	0.1078284	0.1357501	0.1205591	0.1355796	0.269874	0.1882959	0.38529	0.3433079	0.3795801	0.3247141	0.4866078	0.4232796	1.359883	1.690508	2.773688	2.606928
211.511	1	0.09235644	0.05592213	0.05835032	0.05238288	0.09955883	0.1352612	0.2717469	0.2462626	0.1336586	0.08963564	0.06983857	0.08348663	0.2746433	0.2378277	0.1386403	0.1259711	0.07943272	0.08928532	0.05330947	0.04398222	0.1424478	0.1533169	0.1361969	0.1199023
211.609	1	0.009910727	0.007218863	0.004269829	0.006632909	0.00264432	0.002104446	0.002087061	0.001407254	0.00818017	0.004542709	0.004645935	0.003195473	0.001364017	0.001171188	0.0009294019	0.0007978453	0.004596416	0.003895186	0.005063221	0.001900297	0.001973277	0.002287287	0.003216903	0.002731808
211.610	1	0.5829059	0.8798715	3.036069	2.463533	0.3224158	0.2430336	0.2752508	0.2188447	2.889607	1.811539	2.360258	1.557524	0.09465899	0.06028122	0.09204152	0.06066817	0.4248769	0.4424328	0.4216099	0.31601	0.03717576	0.09097924	0.08853276	0.05991855
211.610	1	0.1229549	0.07013637	0.1118311	0.09388714	1.45834	1.864773	0.6037997	0.2344644	0.1296961	0.1519792	0.1431914	0.1525461	0.2524608	0.1792721	0.3808282	0.3304945	0.3574426	0.2913309	0.4892612	0.4255611	1.434998	1.641177	2.76724	2.589512
211.611	1	0.07124652	0.05131498	0.04735458	0.06763367	0.1267182	0.1681845	0.2648147	0.2369586	0.1111197	0.07533929	0.08801984	0.07300236	0.2523689	0.236603	0.1773201	0.1253985	0.08058134	0.06057425	0.05492015	0.03891035	0.1465118	0.1504564	0.1599859	0.1296394
211.709	1	0.01050158	0.007155363	0.004616971	0.006738996	0.002790624	0.001797703	0.002441447	0.001916026	0.007929927	0.004791211	0.004450607	0.003037529	0.001812282	0.001665585	0.001077678	0.0007758833	0.004941124	0.003120989	0.005394934	0.002143748	0.002228321	0.002250967	0.003329163	0.00284204
211.710	1	0.5684599	0.8693356	3.040817	2.494122	0.3172472	0.2489832	0.2629247	0.2234844	2.827848	1.898751	2.296783	1.531114	0.08472072	0.07766074	0.07787472	0.05908359	0.4456695	0.4644957	0.4018987	0.4044219	0.04037731	0.09447325	0.09149037	0.06169894
211.710	1	0.122414	0.06757623	0.09586412	0.07522674	1.490374	1.887492	0.5839966	0.2395011	0.1272074	0.1566333	0.1291232	0.1681732	0.2497991	0.1875187	0.34736	0.317958	0.3497691	0.2605928	0.4927009	0.4131419	1.48407	1.604214	2.809975	2.623191
211.711	1	0.09314495	0.04297955	0.04325703	0.05500447	0.1319258	0.215062	0.3725097	0.3282061	0.1395473	0.08536611	0.08050736	0.09704203	0.3736666	0.3404594	0.2034432	0.114302	0.07542886	0.07173752	0.05483327	0.04826513	0.1704504	0.1581614	0.1864906	0.1684461
211.809	1	0.009810783	0.006270405	0.005408271	0.00709299	0.002772183	0.001706696	0.002751203	0.002226325	0.007572255	0.005241215	0.004369063	0.003077216	0.002065255	0.001861442	0.001032024	0.0006867927	0.004734915	0.002050316	0.005054215	0.002361214	0.002184766	0.002198185	0.003572113	0.002968554
211.810	1	0.5578914	0.8699767	3.054517	2.545368	0.3138094	0.2571181	0.267079	0.2075498	2.795607	2.016514	2.313517	1.494069	0.08211467	0.07046537	0.06808108	0.06874715	0.4614979	0.4444104	0.3670863	0.4539434	0.05134634	0.08677895	0.08821883	0.06107057
211.810	1	0.1079697	0.08113762	0.101038	0.074681	1.500916	1.915818	0.5802868	0.2571108	0.1545795	0.1966461	0.1146281	0.1590993	0.2396865	0.2226813	0.3129223	0.3041216	0.3516629	0.2584585	0.4903794	0.4037534	1.526417	1.53373	2.82826	2.611903
211.811	1	0.07160272	0.0549461	0.04316103	0.07185267	0.1262396	0.2446809	0.4474166	0.4049798	0.1280582	0.07750534	0.06987996	0.1013127	0.4311077	0.3808634	0.1996529	0.1084591	0.04152442	0.04537846	0.05770245	0.03518017	0.1584278	0.1605654	0.195738	0.1910678
211.909	1	0.01163786	0.007114834	0.006392686	0.007226169	0.002609856	0.001873961	0.002895205	0.002316701	0.007088006	0.005852568	0.004565689	0.003088404	0.002395916	0.002011034	0.0009957681	0.0006056009	0.005201218	0.001040387	0.005422761	0.003105073	0.002047478	0.002102039	0.003489086	0.003048745
211.910	1	0.5762657	0.8684187	3.054008	2.58327	0.3125282	0.274814	0.2737844	0.2054434	2.761747	2.141065	2.375219	1.471235	0.06804586	0.06984746	0.06467328	0.06305003	0.4727214	0.4123443	0.3290759	0.4729986	0.04679681	0.06459536	0.08086335	0.05626453
211.910	1	0.1062923	0.09684098	0.09977388	0.07759592	1.543785	1.976369	0.5818813	0.2484456	0.1661571	0.2049297	0.09025591	0.1395435	0.2319664	0.2134806	0.2717148	0.2786957	0.3390637	0.2274401	0.4856776	0.410587	1.5049	1.426961	2.919745	2.640989
211.911	1	0.08801822	0.05492407	0.0542581	0.03566179	0.08365602	0.2483981	0.4993112	0.4188201	0.1182738	0.0773527	0.06851508	0.06985074	0.4700034	0.4246306	0.1791079	0.1014444	0.06901358	0.08417459	0.05889094	0.0467984	0.1381272	0.1473355	0.1848883	0.2185981
212.009	1	0.01936926	0.01224862	0.007094388	0.007665997	0.002422254	0.002314583	0.00269852	0.00190393	0.00645808	0.006820203	0.004757533	0.002893709	0.001912077	0.001634377	0.0009082077	0.0005716342	0.007013373	0.002843494	0.008119108	0.004508736	0.001832166	0.001767967	0.003461757	0.003010821
212.010	1	0.5881106	0.8654179	3.029153	2.633189	0.3054668	0.2838807	0.2737485	0.2034457	2.761122	2.25333	2.46971	1.446482	0.08380558	0.08186601	0.06984063	0.0652557	0.4632116	0.4220867	0.3328595	0.4464745	0.05579537	0.09515523	0.1027919	0.06672509
212.010	1	0.1060283	0.08146313	0.08253263	0.055427	1.543561	1.977925	0.5549821	0.1941421	0.1618263	0.1832015	0.1066987	0.1217384	0.2376848	0.1824522	0.2362215	0.2202752	0.3152586	0.2165075	0.478824	0.4130863	1.406237	1.25657	2.919153	2.602553
212.011	1	0.09899008	0.05684244	0.05038496	0.05546077	0.0552817	0.2198008	0.4387406	0.3495611	0.1310672	0.05727913	0.06143192	0.07922758	0.3957885	0.3534266	0.1634758	0.09307618	0.07698207	0.07099652	0.04920554	0.06396096	0.1065762	0.09600775	0.1841349	0.2007457
212.109	1	0.04164834	0.03293125	0.02192841	0.02267589	0.007287805	0.009688884	0.009037509	0.006847692	0.01795287	0.02360138	0.01530574	0.01495182	0.008237102	0.00707336	0.007694683	0.006434582	0.02398545	0.01869163	0.02509599	0.01287923	0.008978559	0.008940209	0.009868258	0.008240554
212.110	1	0.5670654	0.8119559	3.063271	2.705566	0.304727	0.2801465	0.2776905	0.1991092	2.756166	2.28341	2.52261	1.384191	0.06398658	0.07369851	0.07219803	0.05742325	0.4545137	0.4454989	0.365181	0.3670031	0.04946713	0.09524508	0.1169314	0.05054013
212.110	1	0.112434	0.0549425	0.06433289	0.05038131	1.536981	1.957181	0.4979126	0.08717876	0.1578016	0.1937973	0.09460349	0.1038051	0.2355651	0.1760075	0.2214855	0.2136981	0.3291317	0.2168278	0.476991	0.4508925	1.388821	1.180239	2.95109	2.624953
212.111	1	0.1012703	0.06600881	0.0396945	0.05936642	0.07167047	0.1810977	0.3346104	0.2575891	0.09458549	0.04532644	0.04720365	0.05410551	0.2968325	0.2540227	0.1234925	0.0700023	0.05822796	0.07085786	0.04858332	0.05512299	0.08623798	0.08112577	0.1710647	0.1562289
212.209	1	0.03551305	0.02868448	0.01967479	0.01965188	0.006357955	0.007239934	0.006015652	0.004777577	0.01435437	0.02025372	0.01309124	0.01208975	0.005376732	0.005311217	0.005459984	0.00454801	0.01978195	0.01696939	0.02086713	0.01180851	0.006103374	0.005872232	0.007316262	0.005769837
212.210	1	0.5568846	0.7338526	3.145027	2.78416	0.3178764	0.2776606	0.2930989	0.1912374	2.80615	2.299422	2.56064	1.338727	0.0682896	0.08002194	0.0603561	0.05373508	0.4624301	0.4837675	0.3856617	0.2864753	0.05114648	0.1016511	0.1066951	0.03122409
212.210	1	0.1001817	0.06779947	0.05876549	0.04473142	1.484245	1.906255	0.4079446	0.1800223	0.1452674	0.1903433	0.1091837	0.1369022	0.2427684	0.1782623	0.2251866	0.2176019	0.340404	0.222853	0.4895818	0.4397855	1.379997	1.109342	2.951618	2.60377
212.211	1	0.09443356	0.06481366	0.05512096	0.04521943	0.08842611	0.1242647	0.2234473	0.1520112	0.07680991	0.05134698	0.04677352	0.04434229	0.1836237	0.1394252	0.1142841	0.07140538	0.05971555	0.05544397	0.05246731	0.0505723	0.09914237	0.08070871	0.113889	0.1103323
212.309	1	0.01482035	0.01122523	0.008657752	0.007709799	0.00208524	0.002539917	0.0009277708	0.0007092804	0.005118518	0.007713756	0.005057443	0.003236672	0.000661129	0.0005177324	0.0005048892	0.000322172	0.00572258	0.005917694	0.006976582	0.003302324	0.001480985	0.001395692	0.002788996	0.002239124
212.309	1	0.5302137	0.6463444	3.167878	2.781625	0.3045572	0.2794021	0.3064469	0.1811016	2.823652	2.295168	2.592694	1.298217	0.09269137	0.09373146	0.0659068	0.04634966	0.5094097	0.5268332	0.4175621	0.2672219	0.04921243	0.1169563	0.1139207	0.03302601
212.310	1	0.1165677	0.06360796	0.09489554	0.04758478	1.403288	1.764152	0.3046138	0.2589147	0.1669187	0.1860879	0.135349	0.1945419	0.2547851	0.209337	0.2166681	0.2208168	0.304853	0.2564877	0.4463098	0.3971288	1.302948	1.008422	2.755087	2.37903
212.311	1	0.01823096	0.01468521	0.0199388	0.01281785	0.01990503	0.02086165	0.06281162	0.04147072	0.02542839	0.0132563	0.01524666	0.01807761	0.04944732	0.03087613	0.02939622	0.02735219	0.01924238	0.01495808	0.01313839	0.01465492	0.0271546	0.02664639	0.01737986	0.01717944
212.409	1	0.03981391	0.03446256	0.02763542	0.02649318	0.01083748	0.009594209	0.009874914	0.00960912	0.01923853	0.0277604	0.02097402	0.02013782	0.01038029	0.01006514	0.01021827	0.008438503	0.02783971	0.02709293	0.02766823	0.01809782	0.009105941	0.009265547	0.008678332	0.00622625
212.409	1	0.4788092	0.5509007	3.157254	2.753913	0.3066678	0.2690288	0.3135341	0.1924973	2.835139	2.265735	2.632769	1.284573	0.1095656	0.1016821	0.06882126	0.05495777	0.5417822	0.575904	0.4462427	0.3075563	0.05495937	0.1299365	0.1152786	0.04870966
[truncated: 14,670 more rows]
