# Supplementary material for: Is infant neural sensitivity to vocal emotion associated with mother-infant relational experience?
Source: PLoS One. 2019 Feb 27;14(2):e0212205. doi: 10.1371/journal.pone.0212205 (PMC6392422; doi:10.1371/journal.pone.0212205)
Supplement: S1 File — (ZIP) [file pone.0212205.s001.zip › dataset/imed_07_2.txt]

33.198	0	0.8988931	0.7349117	0.6227696	0.5393131	0.1526374	0.1663009	0.1612718	0.121686	0.8554312	0.743683	1.021126	0.6285376	0.04451279	0.04003526	0.08050985	0.07196692	0.5607178	0.5303236	0.6529907	0.4489453	0.1969809	0.3663047	0.2117026	0.2334034
33.199	0	0.8133238	0.6473527	0.5350038	0.4543848	0.1497652	0.1748835	0.143547	0.1045119	0.8896678	0.755159	0.9683415	0.5849405	0.03765024	0.03542376	0.06450483	0.05580022	0.5436347	0.5058859	0.5896361	0.3959864	0.1820944	0.3426077	0.1943647	0.2186037
33.200	0	0.2159637	0.1644995	0.1237204	0.1046652	0.1369675	0.1646133	0.5142215	0.3851166	0.1907781	0.167985	0.2239898	0.123991	1.238859	1.129798	0.5431862	0.5124806	0.1645428	0.1919633	0.1897056	0.1322308	0.4730258	0.6356051	0.4329253	0.3879719
33.201	0	0.09171222	0.05798838	0.03160381	0.03850964	0.1523234	0.1314407	0.6352403	0.4557695	0.07937019	0.09149174	0.06917159	0.04176817	1.870332	1.793755	0.6653621	0.69254	0.09967457	0.1344267	0.1305331	0.08945304	0.451606	0.5604572	0.45897	0.3948154
33.278	0	0.9043879	0.7481107	0.6388752	0.5349903	0.1448796	0.1727944	0.1623718	0.121087	0.85573	0.7352721	1.029828	0.6369632	0.05611931	0.04041775	0.08776918	0.07860849	0.5668858	0.525674	0.6452864	0.4457535	0.2023003	0.3745324	0.1983046	0.225735
33.279	0	0.8142178	0.6564683	0.5436856	0.4525233	0.1454128	0.1781433	0.1455544	0.1056222	0.8896986	0.7509006	0.9729202	0.5882258	0.0470532	0.03757162	0.07172047	0.06020171	0.5471998	0.4997598	0.5866079	0.3955251	0.1840416	0.3443428	0.1886943	0.2172989
33.280	0	0.2167356	0.1658647	0.1235268	0.1017676	0.1316372	0.164456	0.5101523	0.3880331	0.1913735	0.1636219	0.2296662	0.1299111	1.243846	1.133468	0.5474237	0.5135126	0.168728	0.1839811	0.1836041	0.1334604	0.478372	0.6383777	0.4246541	0.3935435
33.281	0	0.09572695	0.05858572	0.03701836	0.03975523	0.1507306	0.1285796	0.6356824	0.471119	0.09896582	0.07009454	0.08991201	0.06016451	1.870876	1.795701	0.6738238	0.699286	0.1235616	0.1240673	0.1131066	0.09312064	0.4581403	0.5644885	0.4581617	0.3950354
33.378	0	0.910433	0.7372522	0.6262804	0.5374045	0.1605545	0.1687077	0.1816702	0.1157667	0.8572184	0.7517991	1.02871	0.6281887	0.04772813	0.05141321	0.07090373	0.08023802	0.5577028	0.54503	0.6416952	0.4410684	0.1924979	0.3744733	0.2166914	0.2240438
33.379	0	0.8192973	0.6509951	0.5406229	0.4534918	0.1587196	0.1762096	0.1533933	0.1039325	0.8934779	0.7596655	0.9736282	0.5843903	0.03971545	0.04081716	0.06225934	0.06306751	0.540014	0.5145513	0.5855707	0.3933151	0.1775934	0.3476311	0.2022555	0.2158096
33.380	0	0.2152193	0.1624272	0.1194045	0.09776374	0.1334821	0.1676757	0.5162027	0.3842951	0.1872759	0.1698997	0.2323822	0.130057	1.239633	1.130533	0.5444441	0.5102851	0.1689317	0.1905337	0.1827469	0.1311544	0.472569	0.6388648	0.4256652	0.3960136
33.381	0	0.08837659	0.0438033	0.03251375	0.02799265	0.1435153	0.1337921	0.6367936	0.4759158	0.08698096	0.08602046	0.09087921	0.0584382	1.875702	1.799428	0.67534	0.708419	0.1306516	0.1480218	0.1075215	0.08479302	0.4582668	0.5673776	0.4612081	0.4059479
33.478	0	0.908984	0.7405204	0.6294349	0.5364717	0.153381	0.1790298	0.1832728	0.1153295	0.8505321	0.7650721	1.024353	0.6301298	0.05567121	0.05253379	0.07654091	0.08387879	0.5553533	0.5369577	0.6554197	0.4398965	0.2008446	0.3734501	0.2290945	0.2230582
33.479	0	0.81791	0.6515702	0.5399988	0.4545775	0.1531614	0.1845017	0.1598464	0.1027658	0.886168	0.7686597	0.9717855	0.5842107	0.04650207	0.0425078	0.06486583	0.06690168	0.5370412	0.507438	0.5943555	0.3904056	0.1804059	0.3449	0.2107259	0.2139413
33.480	0	0.2173615	0.165538	0.1249291	0.1011219	0.1309442	0.1681809	0.5115693	0.3873939	0.1913255	0.1668435	0.2312337	0.1299141	1.243849	1.133717	0.5469075	0.5125307	0.1698526	0.1842431	0.1868043	0.134567	0.4771556	0.6412958	0.427609	0.3956333
33.481	0	0.09025092	0.05546545	0.04029544	0.0304114	0.1388595	0.1364406	0.6294541	0.4789577	0.09174971	0.09002426	0.08432095	0.04966661	1.886398	1.814672	0.69215	0.7124415	0.107716	0.1240803	0.1301074	0.09990821	0.473731	0.5751283	0.4637185	0.4149606
33.578	0	0.9032099	0.7392724	0.6350964	0.5269198	0.1387806	0.1772738	0.1663106	0.1259806	0.8405959	0.7580485	1.018285	0.6432276	0.07308466	0.05812461	0.09440209	0.08728411	0.557364	0.5320272	0.6352977	0.4353661	0.2147944	0.3889084	0.1966604	0.2327122
33.579	0	0.8177676	0.6562031	0.5505175	0.4512379	0.1428661	0.1825549	0.1536791	0.1121456	0.8803466	0.7610776	0.9680019	0.5937846	0.05825136	0.04933814	0.07670593	0.07228397	0.5406619	0.509486	0.5830874	0.3947861	0.1942268	0.3558694	0.1897333	0.2224825
33.580	0	0.218417	0.1683074	0.1282592	0.1038636	0.1272789	0.1662906	0.5050028	0.3920896	0.1922343	0.1600199	0.2315687	0.1321328	1.247106	1.137169	0.5518813	0.5156925	0.1705943	0.1830765	0.184306	0.1365335	0.4818566	0.6449969	0.4234828	0.3963216
33.581	0	0.08337323	0.05522024	0.03904374	0.02894338	0.1361197	0.139137	0.6233375	0.4770552	0.1070717	0.06942363	0.09542234	0.05552094	1.884943	1.815905	0.7027483	0.721639	0.1269213	0.1272717	0.127881	0.1037703	0.4782757	0.5764394	0.4645733	0.4200447
33.678	0	0.8973979	0.7320714	0.6296019	0.5148228	0.1536043	0.1744199	0.1782315	0.1208661	0.8372012	0.7620786	1.010167	0.6335785	0.05518044	0.05731533	0.07462308	0.08752435	0.5498434	0.5193896	0.6397115	0.4305959	0.2046713	0.3785255	0.2186501	0.229678
33.679	0	0.8122976	0.6496083	0.5401544	0.4433164	0.1491841	0.1838692	0.1545781	0.108742	0.878936	0.7644953	0.9624418	0.5900678	0.04671783	0.04441937	0.06196094	0.07354089	0.5350193	0.4989886	0.5822178	0.3883602	0.1831622	0.3489759	0.2025784	0.2220465
33.680	0	0.2159835	0.1659893	0.1267861	0.1042089	0.1292467	0.1646555	0.5088905	0.3891084	0.1893078	0.1624991	0.2327296	0.1306816	1.243937	1.136568	0.5509225	0.5134812	0.1697907	0.1799014	0.1861352	0.1380245	0.4793517	0.6401717	0.4236268	0.3964819
33.681	0	0.07443623	0.0418736	0.03187025	0.02510522	0.131155	0.1466807	0.6148352	0.4680742	0.07787837	0.09493081	0.08729839	0.04498718	1.885325	1.819165	0.7185757	0.7255381	0.1185908	0.1204111	0.1275946	0.1021514	0.4741515	0.569917	0.4694296	0.4287478
33.778	0	0.8933291	0.7343068	0.6251944	0.514548	0.1466214	0.1803794	0.1687303	0.1190456	0.8418214	0.7633397	1.009896	0.6398366	0.05991835	0.0506179	0.08072931	0.09375518	0.5466244	0.5214916	0.6428196	0.4346356	0.2143924	0.3770253	0.2173768	0.2206637
33.779	0	0.8102512	0.6528752	0.5407523	0.4434331	0.1491453	0.1851926	0.1533784	0.110122	0.8820665	0.7685113	0.9639822	0.5901305	0.05106653	0.03889023	0.06940236	0.07150147	0.5323158	0.4991738	0.5846104	0.3897692	0.1900633	0.3473863	0.2013786	0.2147633
33.780	0	0.2172019	0.1678384	0.1278531	0.1044107	0.1291574	0.1690754	0.5083294	0.3890878	0.1946739	0.1607122	0.2347811	0.1285201	1.245667	1.135982	0.5503788	0.5147255	0.1699217	0.1808401	0.186965	0.133558	0.4796798	0.6413216	0.4264059	0.3929323
33.781	0	0.08457496	0.07360601	0.05229165	0.02634285	0.1395576	0.1632112	0.6004501	0.4544252	0.1115079	0.07080511	0.0831754	0.03280299	1.885684	1.819984	0.7289602	0.7285299	0.1015674	0.1023654	0.1330191	0.1089169	0.486019	0.5781935	0.4759962	0.4218255
33.878	0	0.8892965	0.7385086	0.6271025	0.5112417	0.1356045	0.1745509	0.1628978	0.1316206	0.8474687	0.7584229	1.005302	0.6482046	0.07750209	0.07313874	0.1138638	0.08662003	0.5394796	0.5285183	0.6324524	0.437335	0.2152807	0.3790177	0.1975112	0.2348298
33.879	0	0.802522	0.6503975	0.5369652	0.4385212	0.1422154	0.179385	0.1459879	0.1105273	0.879175	0.7643166	0.9570092	0.5963534	0.06138015	0.05663138	0.08862055	0.06721294	0.5280405	0.5057948	0.5769715	0.3922014	0.1975584	0.3475962	0.189945	0.216711
33.880	0	0.2164076	0.1677782	0.1282215	0.1110982	0.1290248	0.1739431	0.5042476	0.3890072	0.1916297	0.1669037	0.2345161	0.1298352	1.241545	1.133187	0.5552611	0.5132405	0.1731319	0.1840236	0.1899649	0.1338735	0.4759676	0.6393736	0.4302833	0.3935326
33.881	0	0.06931699	0.05909128	0.04463993	0.04851718	0.1251132	0.1671385	0.5928892	0.4615456	0.09890381	0.08087403	0.08717094	0.03887374	1.88988	1.82524	0.743278	0.7312668	0.116195	0.1256199	0.1343887	0.100688	0.477143	0.5798497	0.4782273	0.419039
33.977	0	0.8926655	0.7341288	0.6170711	0.5131962	0.1489267	0.1910835	0.1677818	0.1331589	0.855343	0.7465475	1.011521	0.642196	0.06751718	0.06658052	0.08936073	0.09808541	0.5469346	0.5270054	0.6339206	0.4449746	0.2028859	0.3844921	0.2140321	0.2273694
33.978	0	0.8069661	0.6479184	0.5343788	0.4429187	0.148821	0.1900155	0.1483132	0.1126487	0.8837984	0.7612967	0.9621439	0.5905578	0.05165683	0.05007555	0.07121393	0.07111472	0.5367369	0.5048036	0.5826012	0.397914	0.1860091	0.3531266	0.1987161	0.2188797
33.978	0	0.2169653	0.1679102	0.1269251	0.1084956	0.12632	0.1713952	0.5010233	0.3897886	0.191585	0.1639021	0.23009	0.1304081	1.243469	1.13387	0.554338	0.5138224	0.1721002	0.1851319	0.1859252	0.1348933	0.4792021	0.6431177	0.4260805	0.3945855
33.978	0	0.08352272	0.06951201	0.05789367	0.05566696	0.1218404	0.1763139	0.584888	0.4667989	0.09782423	0.08108878	0.08139939	0.05141236	1.897426	1.827241	0.7511999	0.729702	0.128393	0.1225572	0.1238314	0.09450915	0.4804055	0.5844091	0.4853292	0.4063877
34.077	0	0.8962569	0.7446688	0.6238453	0.5186997	0.1395616	0.1753315	0.152367	0.1183423	0.8560859	0.7369247	1.010375	0.645799	0.06072803	0.06193394	0.08648114	0.0847089	0.5513593	0.545624	0.6291241	0.4508375	0.2199306	0.3828673	0.2024299	0.2258537
34.078	0	0.8068938	0.6531627	0.5356948	0.4418171	0.1437088	0.1779189	0.1410514	0.1044465	0.8854939	0.7501187	0.9612338	0.5944	0.0460759	0.04588593	0.0705294	0.06272258	0.5361336	0.5159758	0.5774104	0.3955122	0.1961666	0.3511281	0.1917324	0.2135185
34.078	0	0.2170621	0.1680153	0.1275852	0.1081429	0.1254354	0.1700745	0.5039217	0.3901077	0.192886	0.1627349	0.2320771	0.1297442	1.244995	1.135896	0.5536225	0.5137905	0.171502	0.1840015	0.1828971	0.1339203	0.4789582	0.6427255	0.4247644	0.3935044
34.078	0	0.07928232	0.06531557	0.04946511	0.04671255	0.1151632	0.1730151	0.5911717	0.4688281	0.1057869	0.0725653	0.09152234	0.05921576	1.897286	1.827853	0.7534943	0.729269	0.118662	0.1247534	0.1192708	0.09560499	0.4740076	0.5769435	0.4854086	0.4013992
34.178	0	0.8936826	0.752842	0.6336967	0.5208056	0.1420596	0.1758074	0.1770153	0.1220492	0.8619555	0.7391668	1.016504	0.6531003	0.07109627	0.09402963	0.1113606	0.08235975	0.5480549	0.5421247	0.6370438	0.4546686	0.2170961	0.3686567	0.2188536	0.2348747
34.179	0	0.8062824	0.661607	0.5402128	0.4470518	0.1445242	0.1752018	0.1506034	0.1038143	0.8905093	0.7495965	0.9639881	0.6001208	0.05351255	0.06679972	0.08527497	0.06547751	0.5353803	0.5142647	0.5817952	0.3991613	0.1961897	0.3440506	0.2025994	0.2191307
34.180	0	0.2184037	0.1674042	0.1253541	0.1106632	0.1278348	0.1681828	0.5068771	0.3912603	0.1918184	0.1664417	0.2363094	0.1299696	1.244749	1.134629	0.5576716	0.5140659	0.1717737	0.1863054	0.1884458	0.1350383	0.4760341	0.6420433	0.4274814	0.3937231
34.181	0	0.07990483	0.06045429	0.04159969	0.05502652	0.1131048	0.1750879	0.5966958	0.4724596	0.08684179	0.0911708	0.09343608	0.05364436	1.901366	1.831785	0.7569185	0.7265315	0.1271896	0.1317823	0.1238319	0.09601405	0.4721293	0.5722598	0.486473	0.4033145
34.278	0	0.9089056	0.7450198	0.6380582	0.5386379	0.1480223	0.1826074	0.1631491	0.126507	0.8619974	0.7357083	1.034745	0.6440743	0.06392045	0.06036915	0.08485599	0.07913114	0.568346	0.5280787	0.6475021	0.4551113	0.2067031	0.3863353	0.2025924	0.2319633
34.279	0	0.8187328	0.6514827	0.5426437	0.4547295	0.1503268	0.1847305	0.1455794	0.1075452	0.8949699	0.7549624	0.9754736	0.5920926	0.04978193	0.04519255	0.06769144	0.05810928	0.54711	0.5017614	0.5904779	0.4021513	0.188244	0.3517804	0.1938035	0.22012
34.280	0	0.2189892	0.1683757	0.1289734	0.1037247	0.1276964	0.1676946	0.5064437	0.3912116	0.1952394	0.1593939	0.2338996	0.1328845	1.245241	1.136712	0.5523606	0.5158189	0.1700284	0.1807671	0.1868062	0.1367841	0.4799582	0.6417927	0.4254689	0.3948164
34.281	0	0.08923778	0.06825155	0.05866052	0.04810336	0.1162564	0.1675015	0.5985256	0.4824287	0.1036723	0.07008146	0.08149903	0.06281323	1.907841	1.835478	0.7532838	0.7280127	0.1237144	0.1126894	0.1227909	0.1084142	0.4769574	0.5753177	0.4804835	0.3993733
34.378	0	0.9061263	0.7446008	0.6315053	0.5365399	0.1436197	0.1735299	0.1587377	0.1132593	0.8601067	0.7371133	1.029842	0.6442757	0.05913449	0.05753242	0.08440504	0.07781213	0.5705134	0.531928	0.6427629	0.4496874	0.2103603	0.3807756	0.2046973	0.227393
34.379	0	0.8183767	0.6524301	0.540182	0.4546601	0.1460905	0.1799686	0.1437215	0.1010811	0.8928267	0.7535352	0.9757746	0.5919723	0.04507194	0.04502909	0.06682457	0.05737492	0.5500868	0.5066619	0.5856757	0.3951902	0.1896457	0.3504484	0.1911668	0.2162122
34.380	0	0.2186578	0.1683307	0.1282962	0.1049687	0.128078	0.1691913	0.5048546	0.3904557	0.1932926	0.1629964	0.2316467	0.1292616	1.246167	1.137933	0.5520506	0.5153785	0.1717678	0.1804133	0.1838364	0.1352837	0.4821185	0.6428948	0.4228527	0.3944736
34.381	0	0.08610555	0.07050819	0.05421677	0.03367921	0.1071404	0.1707698	0.6104957	0.4866118	0.09399166	0.08753251	0.09299924	0.06360182	1.910461	1.840999	0.7515708	0.7228355	0.1109479	0.1185037	0.1218664	0.1000626	0.4824429	0.5780061	0.4682455	0.4020587
34.478	0	0.904605	0.7464157	0.6310546	0.5338316	0.1466428	0.176343	0.161716	0.1094832	0.8634927	0.7376193	1.030388	0.6431964	0.0525968	0.06125834	0.08556911	0.07006481	0.5654677	0.5382392	0.6423357	0.4470943	0.2067464	0.3802221	0.2050493	0.2293553
34.479	0	0.8154157	0.6556052	0.5380963	0.4555625	0.1443132	0.1831662	0.1423308	0.101319	0.8912213	0.7563481	0.9773364	0.5902714	0.04134867	0.04388612	0.06719987	0.05414005	0.5470659	0.5076572	0.5865272	0.3945146	0.1859792	0.3530332	0.1908343	0.2171366
34.480	0	0.2183897	0.1677542	0.1283579	0.105219	0.1261386	0.1688621	0.5044524	0.392376	0.1925808	0.1605212	0.2341794	0.130892	1.246241	1.137293	0.5531284	0.5157173	0.1701261	0.1820274	0.1860091	0.1353518	0.4817257	0.6458246	0.4232956	0.394809
34.481	0	0.08733588	0.06916121	0.05109188	0.03062103	0.1126285	0.1621219	0.6087947	0.4922631	0.09312352	0.07743492	0.08807003	0.0582606	1.917467	1.848977	0.7455466	0.72895	0.1150863	0.12428	0.1318234	0.08877927	0.4936308	0.5903026	0.4671178	0.4043482
34.578	0	0.9102025	0.7464842	0.6323929	0.5371994	0.1412568	0.1708463	0.1550012	0.1150077	0.8623726	0.7393432	1.038317	0.64035	0.05639467	0.05055413	0.07645828	0.07508193	0.5665532	0.5334704	0.6469531	0.4492927	0.1999516	0.387923	0.1994777	0.2312596
34.579	0	0.817784	0.6538407	0.540685	0.4542777	0.1441761	0.1784809	0.1414342	0.1003093	0.893634	0.7531698	0.9794132	0.5909031	0.0436224	0.0401612	0.06477153	0.05465184	0.5451935	0.5076308	0.5900626	0.3973108	0.1820503	0.3552264	0.1918518	0.2193682
34.580	0	0.2184697	0.1686016	0.1284147	0.1041023	0.1257994	0.1675736	0.5079286	0.3917093	0.1916974	0.1613525	0.2354865	0.1325862	1.245734	1.139105	0.5522156	0.5163144	0.1673331	0.1831757	0.1864891	0.1355175	0.4793776	0.6464504	0.4249427	0.3957226
34.581	0	0.08851331	0.06831811	0.05544802	0.03265697	0.1186431	0.1608894	0.6134868	0.4971912	0.1016293	0.07413438	0.08929367	0.05980434	1.9198	1.852904	0.7426086	0.7298789	0.1233041	0.1177182	0.1281244	0.09408823	0.4942298	0.5837218	0.4604445	0.4122893
34.678	0	0.9183262	0.7491781	0.6381022	0.5473879	0.1487796	0.1718261	0.1572604	0.1141487	0.8633679	0.7338677	1.037099	0.6384788	0.05856115	0.07870711	0.08841852	0.07899856	0.5753348	0.5303302	0.6476228	0.452806	0.211421	0.3824602	0.1993721	0.2340365
34.679	0	0.8230178	0.6548505	0.5429051	0.4613259	0.1517745	0.1773261	0.1434235	0.1000619	0.8939565	0.7473906	0.976773	0.5895165	0.04520276	0.05724837	0.07014626	0.0619246	0.5490297	0.5055782	0.5890309	0.4014247	0.190585	0.3491442	0.1913657	0.2225193
34.680	0	0.2186599	0.1674376	0.1279292	0.105257	0.1274847	0.1665701	0.5068206	0.390749	0.192943	0.1595016	0.2350882	0.1305284	1.246182	1.137989	0.5513318	0.5149743	0.1695019	0.1809464	0.1846865	0.1355817	0.479647	0.6441297	0.4238461	0.3951789
34.681	0	0.09023993	0.06945212	0.03906021	0.03660788	0.1265662	0.1661983	0.603972	0.4938881	0.0781415	0.08593045	0.08687422	0.05965485	1.917208	1.851513	0.7357548	0.7282816	0.1047127	0.1279843	0.1311276	0.08943503	0.4953747	0.5925478	0.4559153	0.4135442
34.778	0	0.917108	0.7473638	0.6381037	0.5408491	0.142943	0.1724287	0.154736	0.1128841	0.8575153	0.7290255	1.035497	0.6371552	0.06033091	0.05589009	0.08474544	0.07092647	0.5734133	0.5277115	0.6429728	0.4489275	0.2078757	0.3852335	0.2017396	0.2306675
34.779	0	0.8205391	0.6526202	0.5428791	0.4563699	0.1470617	0.178105	0.1406017	0.1003417	0.8916553	0.7481611	0.9746848	0.5870184	0.04693299	0.04398569	0.06966331	0.05597679	0.5473263	0.5017753	0.5842378	0.3955623	0.1873842	0.3505345	0.1908982	0.2181691
34.780	0	0.2186296	0.1681948	0.1284877	0.104924	0.1280139	0.1674367	0.5031476	0.3915853	0.1949866	0.1612541	0.2331657	0.1300594	1.246224	1.139076	0.552983	0.5155398	0.1703478	0.1810059	0.1841664	0.1349712	0.482428	0.6425602	0.422024	0.3942779
34.781	0	0.0928424	0.05787736	0.0551434	0.03697038	0.1380977	0.1525041	0.595791	0.4799774	0.09499645	0.06348328	0.08485729	0.0491627	1.907049	1.844685	0.7267925	0.7240273	0.1223871	0.1314387	0.1256977	0.09008756	0.5020637	0.59632	0.4475306	0.4161142
34.878	0	0.9233027	0.7445207	0.6333389	0.5435847	0.151972	0.1752733	0.1543472	0.1171401	0.8556891	0.7284599	1.030035	0.637028	0.0609707	0.06492395	0.08816219	0.0812417	0.5779728	0.5260296	0.6425844	0.450187	0.2107104	0.3743497	0.1938157	0.2391244
34.879	0	0.8231375	0.6516583	0.5394163	0.4550724	0.1514383	0.1798281	0.1389481	0.1016988	0.8888477	0.7490282	0.9742958	0.5883317	0.04537782	0.04885932	0.06876855	0.0628639	0.549688	0.5013619	0.5847536	0.39677	0.1886834	0.3469054	0.1894324	0.2252726
34.880	0	0.220505	0.1677858	0.1278198	0.1065036	0.1283415	0.1677962	0.5043169	0.3922269	0.1892196	0.1610311	0.2314663	0.1339753	1.242915	1.137072	0.5508412	0.5143764	0.1698783	0.1792246	0.1849535	0.1378229	0.4820775	0.6415205	0.423116	0.3959619
34.881	0	0.09522893	0.05538437	0.04631337	0.0499193	0.1317335	0.1583924	0.5976812	0.4723214	0.0812942	0.07886172	0.09196477	0.0554635	1.899181	1.840568	0.7206309	0.7291074	0.1275572	0.1111845	0.1185856	0.1084893	0.5030186	0.5886139	0.444634	0.4101778
34.977	0	0.9265299	0.7468577	0.6344799	0.5518092	0.1498548	0.1765961	0.1549338	0.1167857	0.8504756	0.7264563	1.030489	0.6346862	0.05487897	0.06429818	0.08896365	0.08754287	0.5716085	0.5332069	0.6446992	0.4500509	0.2060469	0.3845	0.2032018	0.2373237
34.978	0	0.827997	0.6514364	0.5389396	0.462229	0.1521055	0.1800079	0.1381991	0.1032143	0.8854938	0.7472091	0.9730212	0.5864582	0.04593043	0.04971338	0.07152863	0.06828268	0.5453438	0.5054614	0.5845005	0.396726	0.1860956	0.3513049	0.1933499	0.2252885
34.978	0	0.2200429	0.1662224	0.1266926	0.1094236	0.1303607	0.1660032	0.5057354	0.3899725	0.1904445	0.1577181	0.2330145	0.1343323	1.243039	1.136168	0.5492627	0.5138297	0.1694371	0.1807401	0.1848298	0.1412498	0.4790073	0.6424477	0.4235015	0.3972433
34.978	0	0.09677379	0.05836778	0.04571089	0.06452875	0.1306336	0.1521373	0.5973601	0.4696092	0.07965183	0.0632487	0.08824645	0.05766114	1.885793	1.824822	0.7095641	0.7150768	0.1087608	0.1278715	0.1224242	0.1076524	0.4999462	0.5866472	0.4412163	0.4138199
35.078	0	0.9250238	0.7573305	0.6454105	0.5481258	0.1501612	0.1714611	0.1615945	0.1127767	0.8486072	0.7242815	1.027346	0.6286484	0.06536575	0.06468092	0.09277067	0.06578837	0.5675089	0.5296068	0.6357245	0.4404508	0.2082445	0.3906327	0.2024556	0.2360217
35.079	0	0.8251041	0.6643237	0.5482771	0.459889	0.1541171	0.1789411	0.1458857	0.1027335	0.8858225	0.744565	0.971937	0.5836436	0.05205902	0.04948998	0.07449078	0.05167989	0.5458737	0.5059306	0.5813336	0.3915216	0.1900612	0.3552683	0.1929493	0.2224048
35.080	0	0.2195945	0.1676722	0.1274093	0.106011	0.1305071	0.1665363	0.5042961	0.3899186	0.1932978	0.1607175	0.2349733	0.1316956	1.242775	1.137568	0.5527038	0.5161927	0.1684782	0.1819551	0.1844317	0.1379562	0.4810536	0.6449914	0.4227833	0.3935311
35.081	0	0.106104	0.06802821	0.05752908	0.05218152	0.1447312	0.1517752	0.5990702	0.4661446	0.09795489	0.07821813	0.08612756	0.05507856	1.873727	1.81125	0.7014238	0.7077486	0.1021508	0.1227592	0.1145514	0.106022	0.4946413	0.5728369	0.4371294	0.3991699
35.178	0	0.9204169	0.7494232	0.6355642	0.5472783	0.149993	0.1694257	0.1505	0.1201476	0.8545681	0.7258622	1.026972	0.636324	0.0573051	0.0578027	0.08796984	0.07832301	0.5786102	0.5278372	0.6422057	0.44538	0.2101054	0.3829944	0.1991949	0.2393879
35.179	0	0.8229104	0.6537067	0.5415948	0.4601856	0.1509883	0.1778601	0.1398012	0.1049435	0.890618	0.7447842	0.9699059	0.5865492	0.04475265	0.0457903	0.06858363	0.06121521	0.5515186	0.5061454	0.5852485	0.3945802	0.189614	0.3511928	0.1885693	0.2242418
35.180	0	0.220547	0.1672907	0.1285748	0.1053492	0.1307421	0.1645249	0.5030461	0.3903369	0.1930957	0.1576954	0.2316634	0.1347693	1.242626	1.136367	0.5495324	0.5153921	0.1710706	0.1795328	0.1823789	0.1376096	0.4827552	0.6403182	0.4203678	0.3951406
35.181	0	0.1023644	0.0681793	0.04879725	0.05281414	0.1412347	0.1402896	0.6098052	0.4654853	0.08217027	0.08015911	0.09201786	0.05207223	1.868888	1.804194	0.6894235	0.6971469	0.1203543	0.1164037	0.107748	0.108116	0.4901218	0.5640421	0.4292689	0.3899814
35.278	0	0.9160471	0.7454504	0.6378895	0.5403242	0.1461324	0.168399	0.1556421	0.1184391	0.8567254	0.7309498	1.034784	0.6352136	0.05677726	0.05401107	0.0836639	0.07530871	0.5699566	0.5319038	0.6424899	0.4514322	0.2019726	0.3799463	0.2017966	0.2335776
35.279	0	0.8191904	0.652605	0.5414833	0.4543927	0.1473483	0.1752276	0.1417402	0.1048514	0.8900785	0.7497451	0.9750395	0.5878368	0.04573804	0.0426012	0.0664367	0.05934696	0.5458764	0.5046591	0.5852086	0.3980549	0.1852344	0.3485264	0.191531	0.2192345
35.280	0	0.2192836	0.1684308	0.1309037	0.1027667	0.1297302	0.1670762	0.5044899	0.3923009	0.1971428	0.162092	0.2313596	0.1337618	1.243263	1.136673	0.5504026	0.5144659	0.1682617	0.1799244	0.1853348	0.1347304	0.4780334	0.6388988	0.4209475	0.3922209
35.281	0	0.08384053	0.06270686	0.05589085	0.04369777	0.1442225	0.1367619	0.6221516	0.474762	0.09731911	0.07366341	0.09045973	0.06063767	1.860609	1.7958	0.6807338	0.6947693	0.1084689	0.1230309	0.1166361	0.09892312	0.4732772	0.5535292	0.4216775	0.3794411
35.378	0	0.9144034	0.7485348	0.6368997	0.5353022	0.1405705	0.1778014	0.1650738	0.1166003	0.8538491	0.7330663	1.033777	0.637767	0.05683631	0.06115985	0.09153943	0.06850427	0.5692621	0.537401	0.6453818	0.4462476	0.2035507	0.3781196	0.2043428	0.2323108
35.379	0	0.8195819	0.6550943	0.5411162	0.4508046	0.1441721	0.182545	0.146209	0.1022187	0.8895919	0.7514313	0.9766301	0.5869467	0.04573643	0.0467626	0.07200999	0.05327289	0.5438633	0.5090541	0.5875234	0.3932952	0.1850768	0.3479722	0.1932453	0.2188877
35.380	0	0.2195229	0.1705377	0.1299838	0.1043457	0.1314882	0.1682514	0.5118852	0.3884899	0.19475	0.1653796	0.2368652	0.1275618	1.237863	1.132594	0.5479087	0.5109773	0.1671886	0.178716	0.1889623	0.1359469	0.4731643	0.6359419	0.4214049	0.3899996
35.381	0	0.07755976	0.07034722	0.05907175	0.03850064	0.145758	0.1448838	0.632009	0.4722025	0.1040039	0.09213555	0.08797973	0.04641954	1.857419	1.789124	0.6756988	0.6863315	0.1104322	0.1021953	0.1181496	0.09144847	0.4749188	0.55431	0.4240016	0.3705221
35.478	0	0.9179557	0.7447495	0.6370108	0.5328684	0.1416898	0.1756625	0.1588093	0.1120409	0.8536141	0.7317624	1.032966	0.6361977	0.06104139	0.05805386	0.08591011	0.07929296	0.5738425	0.5406181	0.6491614	0.445721	0.2049393	0.3870038	0.2044367	0.2309897
35.479	0	0.8195621	0.652315	0.5427631	0.4499146	0.1438698	0.1801897	0.1438404	0.09918987	0.888549	0.7516494	0.9748001	0.5855097	0.04602202	0.04396747	0.06777414	0.05773468	0.5473262	0.511386	0.5889922	0.3928688	0.1855093	0.3545305	0.1919141	0.2189184
35.480	0	0.2152353	0.1687633	0.1330694	0.1040603	0.1295881	0.1676406	0.5141517	0.388444	0.1965417	0.1598271	0.2396148	0.1320821	1.237299	1.129224	0.5452848	0.5096932	0.1749821	0.1811918	0.1842351	0.1407016	0.474681	0.6380659	0.4217465	0.3879948
35.481	0	0.06819701	0.0620659	0.06160398	0.03109012	0.1407828	0.1372554	0.6439631	0.4839118	0.1036738	0.07395749	0.09869554	0.04815956	1.860948	1.787384	0.6727149	0.6934512	0.1198541	0.1090567	0.1141109	0.08747774	0.4670818	0.5503157	0.4189524	0.3683924
35.578	0	0.924961	0.7429284	0.63928	0.527175	0.1535848	0.1738162	0.164045	0.1195307	0.8518369	0.7303439	1.023822	0.6364897	0.0763842	0.06336586	0.08888752	0.08741665	0.5838539	0.5344033	0.6423148	0.4467366	0.2037303	0.3891543	0.1907799	0.2380781
35.579	0	0.823885	0.6519161	0.5445169	0.4491464	0.1559206	0.1782231	0.1455534	0.1071562	0.8888922	0.749984	0.970333	0.5869334	0.06136229	0.0498016	0.07249533	0.06634049	0.5529819	0.5096085	0.5829905	0.3956513	0.1853443	0.3569597	0.1853747	0.223263
35.580	0	0.2129391	0.1658537	0.1343948	0.1025686	0.1317647	0.1672478	0.5095959	0.392681	0.2013179	0.1603089	0.233693	0.1352517	1.236538	1.130038	0.5429055	0.510491	0.173901	0.1844464	0.1854575	0.1351878	0.4730881	0.6370097	0.4163378	0.386743
35.581	0	0.06468857	0.05919575	0.06134989	0.03177575	0.1381909	0.1395942	0.6459777	0.4886081	0.1136987	0.08498781	0.08728074	0.04740908	1.864299	1.792127	0.6757596	0.6976255	0.108313	0.1147753	0.1302816	0.08935044	0.4591167	0.547107	0.4136283	0.3631289
35.678	0	0.9235138	0.7386544	0.6334427	0.5233517	0.1413993	0.1794194	0.1672303	0.1151462	0.8507261	0.7233822	1.025641	0.6326999	0.05885797	0.06274296	0.09550785	0.07857808	0.5810465	0.5286531	0.6477679	0.4357357	0.2086096	0.3805043	0.2102966	0.2325606
35.679	0	0.8263321	0.6502402	0.5397038	0.4462576	0.1434606	0.1846724	0.1507374	0.1048084	0.8852027	0.7434599	0.969948	0.5827108	0.04397984	0.04935938	0.07560778	0.06156779	0.5504663	0.5064208	0.5890442	0.3891066	0.1883276	0.3503403	0.1993724	0.2152709
35.680	0	0.2172519	0.1734796	0.1333129	0.1077187	0.1290466	0.1677175	0.5123943	0.3908945	0.196446	0.1592332	0.2363945	0.1300919	1.236906	1.129045	0.5465931	0.5127606	0.1691011	0.1810102	0.1877026	0.137043	0.4712771	0.6362169	0.4201193	0.3879644
35.681	0	0.07357017	0.06649835	0.05528137	0.03474591	0.1297682	0.1427058	0.6523615	0.4859949	0.097147	0.0764062	0.09134682	0.05119603	1.862824	1.788689	0.6760461	0.7077188	0.1090321	0.1120291	0.1331115	0.09915744	0.4515512	0.5407128	0.4055629	0.3645376
35.778	0	0.9198785	0.7299079	0.6422605	0.5142631	0.1496399	0.1687069	0.1680987	0.1119037	0.8388063	0.7284447	1.021245	0.6304412	0.07038965	0.06951104	0.09534479	0.07722276	0.564107	0.5225762	0.6553913	0.4266886	0.1916444	0.3802545	0.1925113	0.2255002
35.779	0	0.8251281	0.6439668	0.550384	0.4416029	0.1511553	0.1751484	0.149099	0.09754347	0.8794187	0.7471793	0.9700064	0.5794789	0.05813375	0.05379924	0.07884643	0.05929146	0.5423307	0.4990914	0.5961953	0.3846765	0.1757026	0.3511035	0.1863873	0.2199634
35.780	0	0.2147712	0.165688	0.1349301	0.1030917	0.1256136	0.1650505	0.5163048	0.3905034	0.1966488	0.156587	0.2403116	0.1326529	1.238395	1.130787	0.5456077	0.5127995	0.1737377	0.1851478	0.1835627	0.1393605	0.4713773	0.6361708	0.4182922	0.3873792
35.781	0	0.06881602	0.05476515	0.05683226	0.03085533	0.1232993	0.1377376	0.647444	0.4844768	0.1048247	0.06471905	0.09843241	0.0625514	1.863386	1.791997	0.6789286	0.7163122	0.1106043	0.1163944	0.1147416	0.1056674	0.4550728	0.5412148	0.4013348	0.3675008
35.878	0	0.9245029	0.7327761	0.6385563	0.5187977	0.1527599	0.1818182	0.1751818	0.1118588	0.840442	0.733097	1.021674	0.6343089	0.06583567	0.07426364	0.09071426	0.07231145	0.5741461	0.5234045	0.6470389	0.4343507	0.1994475	0.3824534	0.1895367	0.2344842
35.879	0	0.8283322	0.6454606	0.5450479	0.4434111	0.1543878	0.1833052	0.1511196	0.1003687	0.8796979	0.7521674	0.9677612	0.5846239	0.05193866	0.05229319	0.07189258	0.0562823	0.5483238	0.4973896	0.588036	0.3879826	0.1828644	0.3502418	0.1841453	0.2222519
35.880	0	0.2199868	0.1697045	0.1286132	0.1068346	0.125931	0.1690083	0.5130897	0.3905671	0.1929201	0.1610813	0.2359515	0.1350535	1.239946	1.133251	0.5480157	0.5145678	0.1713652	0.1804381	0.185978	0.1364882	0.4755992	0.6373811	0.4191232	0.3925076
35.881	0	0.08464658	0.06301479	0.04602751	0.03972519	0.1078959	0.13915	0.6336988	0.4822637	0.09424949	0.07068088	0.08866818	0.07552576	1.861368	1.792183	0.6865	0.7270725	0.109402	0.1091851	0.1164578	0.1068402	0.4666979	0.5444915	0.3971151	0.3716831
35.978	0	0.9175184	0.7440587	0.64475	0.5332122	0.1409362	0.1815729	0.1607161	0.1285899	0.847321	0.7314528	1.032222	0.6335083	0.06346418	0.059426	0.09843601	0.08213152	0.5711006	0.5278284	0.659503	0.4430428	0.2104141	0.3865469	0.2127788	0.2314294
35.979	0	0.8263489	0.652121	0.5473405	0.4498438	0.1445766	0.1837658	0.1450564	0.1073285	0.8842604	0.7503803	0.9754875	0.5838984	0.04980983	0.04712385	0.07606193	0.06601663	0.5485315	0.5023179	0.5947866	0.3938114	0.190856	0.3540913	0.1992191	0.2192729
35.980	0	0.2233614	0.1740989	0.1263926	0.1114098	0.1257241	0.1702978	0.5042953	0.3909134	0.1917852	0.1601104	0.2317983	0.1351848	1.239608	1.133815	0.5516943	0.5131141	0.1685795	0.1818556	0.1895161	0.1349827	0.4777775	0.6397744	0.4173573	0.3939594
35.980	0	0.0981647	0.06428239	0.05055919	0.05673262	0.09821382	0.1389148	0.6140538	0.4749324	0.09231627	0.05636911	0.09229513	0.07199087	1.856584	1.792253	0.7027888	0.7278818	0.09880376	0.1096162	0.1189509	0.1012879	0.4817532	0.5469207	0.3951196	0.3796075
36.078	0	1.565915	1.27094	0.4660339	0.3877134	0.5632417	0.6168003	0.51493	0.3084946	1.492037	1.333445	1.250479	0.7493131	0.2480485	0.2951137	0.3496379	0.2690234	1.162028	1.163947	1.221114	0.8335982	0.4025508	0.4646064	0.3525408	0.3077732
36.079	0	1.369516	1.055508	0.4365121	0.3380804	0.5264995	0.5339696	0.5219681	0.2699937	1.464551	1.24948	1.129543	0.6875428	0.2186399	0.2232287	0.2555507	0.2016152	1.071602	1.028439	1.070694	0.6780254	0.3712714	0.394224	0.323714	0.2652297
36.080	0	0.2820218	0.2061161	0.114957	0.1026972	0.1342742	0.174826	0.5540845	0.4193348	0.2205242	0.1846987	0.1881453	0.1119459	1.343603	1.244649	0.6149615	0.5724238	0.2292902	0.2382243	0.2539421	0.179078	0.4891598	0.6409165	0.4501363	0.4163017
36.081	0	0.1512451	0.09952018	0.08191334	0.0780254	0.1161846	0.1641956	0.6773159	0.5165126	0.1464317	0.1107034	0.1347067	0.08296802	1.990032	1.929441	0.7787659	0.7929208	0.1610215	0.1697585	0.170406	0.1226112	0.5155393	0.5826757	0.4452483	0.4169818
36.178	0	0.0008516946	0.0006721366	0.0007128545	0.0006397562	0.0006542219	0.0009500596	0.003049082	0.002576853	0.001044046	0.0009105063	0.0007731395	0.0005452534	0.007308612	0.006895887	0.002739824	0.002543726	0.0007761212	0.0007800719	0.0006962686	0.0004813127	0.001919756	0.002302048	0.001269813	0.0009876424
36.179	0	0.0008323589	0.0006680704	0.0008130888	0.0007370684	0.0006164249	0.000942625	0.003111834	0.002615053	0.001031057	0.0008661486	0.0008888221	0.0005535344	0.007320281	0.006951558	0.002734425	0.002569776	0.0007953047	0.0007076394	0.0006679169	0.0004356325	0.00193705	0.002337149	0.001231087	0.001076651
36.180	0	0.1396341	0.09767892	0.1163346	0.09445999	0.1136149	0.1870247	0.4918522	0.4060189	0.1254397	0.09821198	0.1389648	0.08313135	0.8369941	0.7777009	0.3035814	0.2755309	0.1313157	0.1267616	0.1348529	0.08492097	0.3504557	0.4699735	0.2463853	0.2206019
36.181	0	0.1409146	0.1000467	0.1281845	0.1130849	0.08851583	0.1353598	0.5083562	0.4167512	0.1704131	0.1415191	0.1244295	0.08807011	1.264707	1.194599	0.4738903	0.4507948	0.1144702	0.1037717	0.1139092	0.06209497	0.3118284	0.3636498	0.1767433	0.1489158
36.278	0	0.0002370157	0.0001669839	0.0002380446	0.0002428443	0.0003881098	0.0005020503	0.002122313	0.001837421	0.0001973768	0.0001268095	0.0004446984	0.0003519225	0.002956796	0.002814338	0.001180941	0.0010488	0.0005508025	0.0006109325	0.0006766033	0.0004763541	0.001280366	0.001633949	0.001608112	0.001059812
36.279	0	0.0002572488	0.000245378	0.00022117	0.0002086998	0.0004246416	0.0005990982	0.002130373	0.001761727	0.0001868675	0.0002076395	0.0004363089	0.0003281577	0.002966165	0.002833005	0.001192391	0.001151043	0.0005329506	0.0005849167	0.0006855773	0.0004230555	0.00128397	0.001659802	0.001568737	0.001077513
36.280	0	0.02770295	0.0274689	0.01840136	0.03377275	0.0662564	0.1094494	0.3631697	0.310253	0.02079906	0.02371737	0.07042536	0.04927398	0.4197685	0.3951389	0.1461466	0.1321105	0.08593189	0.09929191	0.2264871	0.1401763	0.2536234	0.3385832	0.6724537	0.4305447
36.280	0	0.02873731	0.02846476	0.02722027	0.02490921	0.0520744	0.07969844	0.3510321	0.2933474	0.0260798	0.02654657	0.07222582	0.05019224	0.5173848	0.4877279	0.2018719	0.1842745	0.08483057	0.09618602	0.090242	0.06364791	0.2032785	0.2670033	0.1980195	0.1462562
36.378	0	0.0001618427	0.0002140391	0.0002819585	0.0002610695	0.0008000124	0.001311454	0.0003455488	0.0002727315	0.0002378554	0.0002769864	0.0003098713	0.0002760936	0.0003120167	0.0004432484	0.0003650611	0.0003436431	0.0006208501	0.0008695396	0.0007693399	0.0006217981	0.002546504	0.002583488	0.003512333	0.002649379
36.379	0	0.0001456149	0.0001791695	0.0002905584	0.0002840506	0.0008121202	0.001314832	0.0003626182	0.0002900569	0.0002223656	0.0002622523	0.0002966001	0.000253232	0.0003931569	0.0004561578	0.0004269569	0.0002950857	0.000562103	0.0008508544	0.0007716679	0.0005854913	0.002562038	0.002672018	0.003604643	0.002575863
36.380	0	0.05295647	0.132339	0.2192425	0.1251293	0.3413093	0.6578035	0.1962715	0.1004471	0.06520209	0.1031881	0.08515692	0.07053265	0.1379697	0.1905289	0.2065464	0.1465259	0.4234164	0.5837023	0.5579034	0.3640323	1.571003	1.697413	2.133693	1.495914
36.381	0	0.005694554	0.005557537	0.007149821	0.007366116	0.0821369	0.1241885	0.03290259	0.02452566	0.01513023	0.01960547	0.03944509	0.02301915	0.04042652	0.03803665	0.02936049	0.02648631	0.04238375	0.04080027	0.05109901	0.03778377	0.1929024	0.1823923	0.3008326	0.2320423
36.478	0	8.5377e-05	0.0001749903	0.0001536154	0.0001047545	0.0003491753	0.0005699773	0.001266544	0.001037236	0.0001337801	0.0001678937	0.0003317474	0.0003031299	0.001755473	0.00156214	0.0003498463	0.0003736467	0.0005031667	0.0004766123	0.0004398933	0.000354126	0.003142682	0.003135849	0.002218821	0.001778401
36.479	0	0.0001105561	0.0001339608	0.0001674393	0.0001115765	0.0003627334	0.0005850558	0.001296346	0.001049166	0.0001186859	0.0002417393	0.0003825048	0.0003361319	0.001803615	0.001617573	0.0003422052	0.0003958893	0.000543093	0.0004870865	0.0004387751	0.0003544287	0.003225769	0.003159301	0.002322581	0.001773923
36.480	0	0.03321594	0.07933083	0.1037962	0.0660499	0.1126036	0.2366771	0.196289	0.1569488	0.04344092	0.05442129	0.03976572	0.03913626	0.2447024	0.2171463	0.07615958	0.07469377	0.2667597	0.2752827	0.1849521	0.1574387	1.692971	1.675501	1.067837	0.8240852
36.481	0	0.003203454	0.002843857	0.005980939	0.004988652	0.03044992	0.05162982	0.2130712	0.18069	0.007051799	0.009191844	0.05282801	0.03368398	0.3009227	0.2746492	0.03969352	0.0404658	0.04132453	0.04356657	0.03256263	0.02622306	0.2429838	0.2518676	0.2204249	0.182639
36.578	0	0.0001147451	9.42511e-05	0.000168192	0.0001371602	0.0002012936	0.0002345322	0.0007501645	0.0006871484	0.0001473402	0.0001697561	0.0002979445	0.0002184289	0.0008465112	0.0007781444	0.0002942664	0.0002568284	0.0003723116	0.0004339395	0.0003230335	0.0003449098	0.002692558	0.00280755	0.001794926	0.00136323
36.579	0	8.600226e-05	0.0001508376	0.0001147777	0.0001352974	0.000165053	0.0002916806	0.0008389841	0.0006636451	9.507131e-05	0.0001274139	0.0002633499	0.0002222904	0.0008554226	0.0007145557	0.0002820705	0.0002780334	0.0003586042	0.0003866029	0.0003051613	0.0002528964	0.002752146	0.00280441	0.001837666	0.00142658
36.580	0	0.04242124	0.0431505	0.0395437	0.03282092	0.04390395	0.08075054	0.1284786	0.09901158	0.01806799	0.01988692	0.0260523	0.02176709	0.1173764	0.1085076	0.06035788	0.05967454	0.2094302	0.2275689	0.1606925	0.1324426	1.629553	1.642341	0.9942316	0.7533004
36.581	0	0.00148877	0.001886058	0.002894899	0.002579691	0.01342038	0.02082271	0.1275541	0.108423	0.00253161	0.003947786	0.02977389	0.02074618	0.1418375	0.1257133	0.04056121	0.03796147	0.02482692	0.02831547	0.02128846	0.01813502	0.1991253	0.2195964	0.1542044	0.1306489
36.678	0	9.647996e-05	0.0001637218	9.989478e-05	0.0001279166	0.000189236	0.0003560067	0.0006820948	0.0005733909	9.880258e-05	0.000107321	0.0001565065	0.0001502745	0.0006832637	0.0006157483	0.0002721877	0.0002847402	0.0002046013	0.0002771419	0.0001792418	0.0001633323	0.001333476	0.001640905	0.00076509	0.0005902744
36.679	0	0.0001166387	0.000133675	0.0001870535	0.0001366042	0.0002132917	0.0002706143	0.0006766495	0.0006159272	0.000198881	0.0001340707	0.0001477854	0.0001538559	0.000698716	0.0005525638	0.0003458501	0.0003064548	0.0002626862	0.0002467329	0.0001683279	0.000213536	0.001365145	0.001679194	0.0007282972	0.0006009524
36.680	0	0.001423818	0.004003891	0.005334133	0.00318739	0.04269356	0.06577195	0.1127354	0.09416856	0.003750176	0.005208316	0.005671773	0.004447238	0.08049004	0.07315398	0.03367461	0.03212955	0.07410037	0.08457655	0.05005913	0.03776346	0.5986176	0.6752609	0.3575125	0.2704813
36.681	0	0.002197792	0.002457282	0.002983232	0.00334716	0.01579928	0.0217924	0.1028494	0.08721285	0.003547862	0.002435465	0.01207558	0.008945526	0.106202	0.09459608	0.03758064	0.03627421	0.01692961	0.02368807	0.009699812	0.008804457	0.1426449	0.1880172	0.06782485	0.0571987
36.778	0	0.0001187309	0.0001383255	0.0001254632	0.0001610692	0.0001405186	0.0002445516	0.001159683	0.0009872609	9.81381e-05	0.0001395241	0.0002308083	0.0002121557	0.001325257	0.001182288	0.0002899466	0.0003009419	0.0001868189	0.0002162261	0.0003024685	0.00030764	0.0005601695	0.0007070588	0.0008688411	0.0007461887
36.779	0	9.481986e-05	0.0001356127	0.0001044754	0.0001488172	0.0001586335	0.0002740499	0.001176513	0.001027912	7.200765e-05	0.0001323473	0.0002434839	0.0002280895	0.001296238	0.001199465	0.0003043703	0.0003002827	0.000146422	0.0001793689	0.0002629804	0.0002271629	0.0005717511	0.0006557968	0.0008604665	0.0007258344
36.780	0	0.002261063	0.002551993	0.003164538	0.003195727	0.02848208	0.04505585	0.1576525	0.1332289	0.003523564	0.003747136	0.01397144	0.01148988	0.1507016	0.1368924	0.03135799	0.03047546	0.01539159	0.01753399	0.06960356	0.05898528	0.09802624	0.1237822	0.2988267	0.2520249
36.781	0	0.00278376	0.002119235	0.002897084	0.00341153	0.01512367	0.02339759	0.1933359	0.1673222	0.004059523	0.003727378	0.02415014	0.0195402	0.222343	0.2049148	0.03771117	0.03652032	0.01203711	0.014221	0.02341227	0.02020017	0.07781028	0.09560124	0.1048355	0.08949018
36.878	0	0.0001331448	0.0001208576	0.0001444496	0.0001271844	0.0001999019	0.000341093	0.001156145	0.0009742557	8.881453e-05	0.0002042563	0.000173423	0.0001564348	0.001311996	0.001241497	0.0002831965	0.0003597176	0.0001657465	0.0001547113	0.0001198401	0.0001812232	0.0005868463	0.0006866324	0.00028999	0.0003131631
36.879	0	0.0001154294	0.0001328576	0.0001306815	0.0001474748	0.000231113	0.0003327968	0.001165112	0.0009769043	0.0001335396	0.0001411306	0.0001771515	0.0001845829	0.001361471	0.001243349	0.000344281	0.0003883167	0.0001641506	0.0001533294	0.0002241425	0.0002141399	0.000580448	0.0007254395	0.0003785135	0.0003129955
36.880	0	0.00217892	0.001589943	0.00284594	0.002028746	0.03065072	0.05295414	0.1769052	0.1541169	0.004798787	0.005809879	0.01530409	0.01129144	0.184226	0.1662539	0.03586502	0.0347114	0.01367271	0.0168714	0.009965881	0.009174606	0.09220169	0.1203977	0.07257032	0.06583262
36.881	0	0.003136189	0.001783059	0.002260467	0.002582341	0.02112879	0.03451721	0.1849622	0.1609455	0.003942767	0.004920522	0.02235327	0.0158335	0.226192	0.2018181	0.04645921	0.04448173	0.01221235	0.01555362	0.006605017	0.005452745	0.08039061	0.09832839	0.03884927	0.03303058
36.978	0	0.0001098895	9.810981e-05	0.0001239959	0.0001275866	0.0001709777	0.0001602012	0.000301348	0.0002736737	8.978165e-05	0.0001077158	0.0001249371	0.0002079145	0.0003653716	0.0003120535	0.0002729823	0.0003171185	0.0001382366	0.0001300131	0.0001404197	0.0001202137	0.000244246	0.0003061419	0.0001912474	0.0002435824
36.979	0	9.578189e-05	0.0001397017	0.0001200299	0.0001466779	0.0001297042	0.0001844799	0.0003379092	0.000355163	0.0001225618	0.0001350401	0.0001120171	0.0001443169	0.0003825195	0.0003312255	0.0003323048	0.0002741599	0.0001271772	8.158777e-05	0.0001198788	0.0001291454	0.0002430811	0.0003066521	0.0001934222	0.0002027076
36.980	0	0.002987845	0.00263718	0.002223116	0.002844057	0.01447911	0.02171434	0.04720399	0.03756926	0.002182763	0.002062799	0.003995651	0.001962097	0.0403041	0.03616401	0.02234668	0.02089079	0.004929468	0.006999172	0.006604176	0.006525979	0.03709737	0.05503374	0.04196088	0.04255571
36.981	0	0.002752496	0.002008547	0.003216553	0.002756537	0.008604104	0.01081347	0.04047695	0.03124844	0.003035915	0.002914583	0.004780525	0.00321611	0.05008667	0.04677122	0.03157446	0.02894345	0.004588713	0.005274486	0.004970599	0.003865983	0.02756805	0.03775762	0.0246988	0.02310176
37.078	0	0.0001072954	0.0001449788	0.0001400557	0.0001185105	0.0001874919	0.0002213103	0.0005460167	0.0004483135	0.0001341343	0.0001298549	0.0001881781	0.0001288391	0.0006757222	0.0005430618	0.0003565954	0.0002514207	0.0001670041	0.0001396851	0.0001909647	0.0001530335	0.0004302956	0.0004366347	0.0002485577	0.0003065256
37.079	0	0.0001357876	0.0001087902	0.0001432851	0.0001140495	0.0001717733	0.0002571039	0.0006234542	0.0004355351	8.964193e-05	0.0001540119	0.0001926019	0.0001255828	0.0006439077	0.0006354458	0.0002932217	0.0003016108	0.0001248541	0.0001431891	0.0001570176	0.0001946111	0.0003531999	0.0003938517	0.0002709744	0.0002254481
37.080	0	0.002411311	0.001701598	0.002150116	0.002162054	0.01858126	0.03113788	0.08196365	0.06710343	0.003019361	0.00387126	0.006151284	0.00410419	0.08788628	0.07647102	0.02486057	0.02379394	0.008032871	0.01023109	0.007206759	0.006652516	0.05641362	0.07708371	0.04375131	0.04337616
37.081	0	0.002142266	0.00270805	0.002770243	0.003148197	0.01339155	0.02111762	0.0781183	0.06313691	0.003871943	0.003844042	0.007503598	0.006382583	0.1035754	0.08973732	0.03370836	0.03169203	0.00834458	0.009192271	0.004916708	0.004268299	0.04645037	0.0565345	0.02716008	0.02490945
37.178	0	0.0001297719	0.0001046668	0.0001399653	0.0001227153	0.0001417306	0.0001607315	0.0003960427	0.0003001404	0.0001107055	0.0001141856	0.000141806	0.0002018299	0.00040753	0.0004104247	0.0003123644	0.0002392516	0.0001764425	0.0001956185	0.0001111924	0.000124948	0.0002609147	0.0003701458	0.0002097044	0.0002416487
37.179	0	0.0002229128	0.0001101108	0.0001473214	0.0001298051	0.0001503324	0.0001708964	0.0003103793	0.0002624583	9.248235e-05	0.0001492217	0.0001253262	0.0001506912	0.0003913617	0.0003578823	0.0003454605	0.0002989636	0.0001327017	0.0001602153	0.0001764468	0.0001707008	0.0002552795	0.0003571746	0.0002332781	0.0003125374
37.180	0	0.002818813	0.003108401	0.002815611	0.002834007	0.0148694	0.0240226	0.05070645	0.03856034	0.00299016	0.002858982	0.003381672	0.001730623	0.04670018	0.04212174	0.02471088	0.02135839	0.006354328	0.008947236	0.006667146	0.006345056	0.04031858	0.05886851	0.04152842	0.04209597
37.181	0	0.002763619	0.002239309	0.003099698	0.003283498	0.008588132	0.013082	0.04391883	0.0338558	0.002670996	0.002544058	0.003999855	0.002431809	0.05545155	0.05042067	0.03220579	0.02940656	0.005307185	0.006673287	0.00508247	0.005241277	0.03126694	0.04113758	0.02674745	0.02484907
37.278	0	8.843094e-05	0.0001039431	0.0001125417	0.0001497513	0.0001124286	0.0001874161	0.0003798368	0.0003236196	0.0001039688	0.0001134196	0.0001172604	0.0001454071	0.0004521353	0.0003934703	0.0002955403	0.0002759375	0.0001774064	0.0001077005	0.0001687449	0.0001381264	0.000315851	0.0003711163	0.0002862366	0.000253682
37.279	0	0.0001117581	0.0001230408	0.0001168156	0.0001485966	0.0001504939	0.0001690376	0.000384108	0.0003782346	9.267811e-05	9.998525e-05	0.0001279035	0.0001841692	0.000451253	0.0003636659	0.0003373504	0.000323812	0.0001605153	0.0002009479	0.0001222212	0.0001624945	0.0002916661	0.0003621544	0.0002537776	0.0002238337
37.280	0	0.002017468	0.00281991	0.003381757	0.002371663	0.01688935	0.02721507	0.05658489	0.04288502	0.002470723	0.003149687	0.004069439	0.001992965	0.05243984	0.04722778	0.02368317	0.02142993	0.006745589	0.008263843	0.006601097	0.006800263	0.04561698	0.06327913	0.04350816	0.04396715
37.280	0	0.002695337	0.002429612	0.002360126	0.001518209	0.009597005	0.0137414	0.04848618	0.03730073	0.002459384	0.001966174	0.004794897	0.00322364	0.06045541	0.05376302	0.03011783	0.02861513	0.005139636	0.006586173	0.005129694	0.004065379	0.03476577	0.04414318	0.02679615	0.0238187
37.378	0	9.17823e-05	0.0001191873	0.0001530454	9.666095e-05	0.000119105	0.0002255855	0.0003813566	0.000309996	0.0001274343	0.0001555909	0.0001678865	0.0001636166	0.0004294452	0.0003658439	0.0002435596	0.0001833738	0.0001435276	0.0001410426	0.0002034833	0.000188385	0.0003194998	0.000412811	0.0002546239	0.0002325247
37.379	0	0.0001141554	0.0001715855	0.0001521927	0.0001559237	0.0001830176	0.0002154086	0.0004729106	0.0004337717	0.0001291243	0.0001432835	0.0001422195	0.000142949	0.0004279941	0.0004439876	0.0002063925	0.0002083529	0.0001399712	0.000142595	0.0001471947	9.962094e-05	0.0002512309	0.0003611039	0.0002428989	0.0002443859
37.380	0	0.002362127	0.002504795	0.002241709	0.002459761	0.01719448	0.02706086	0.05981989	0.04785668	0.002953814	0.002499417	0.005861495	0.004120732	0.05615764	0.04997412	0.0199602	0.01883319	0.00687362	0.009463038	0.00710212	0.006037683	0.04594739	0.0634606	0.04378001	0.04343055
37.381	0	0.002207671	0.002263928	0.002423965	0.002414479	0.01042435	0.01536363	0.05404835	0.04125652	0.00309388	0.002914336	0.008146493	0.005457759	0.06526536	0.05875302	0.02430387	0.02385413	0.005655774	0.007374297	0.004945852	0.00393882	0.03604936	0.04781612	0.0259216	0.0229998
37.478	0	0.0001137334	0.0001307375	0.0002047187	0.0001677607	0.0002130312	0.0002901388	0.0008157242	0.0007547358	0.0001134701	0.0001670774	0.0001915636	0.0001891925	0.001078107	0.0009686727	0.0002486543	0.0003193775	0.000118387	0.0001298547	0.0001489383	0.0001550729	0.0003580687	0.0004813983	0.0001617021	0.0002375709
37.479	0	0.0001430956	0.0001207924	0.0001722574	0.0001032522	0.0002271353	0.0002016978	0.0007915933	0.0007170997	0.0001333142	0.0001348803	0.0002182195	0.0001975687	0.001091191	0.001046149	0.000190561	0.0002759709	9.63646e-05	0.0001907918	0.0001459401	0.0001288455	0.0003245216	0.0004928921	0.0003191603	0.0002188211
37.480	0	0.001950222	0.002114157	0.003586094	0.003640486	0.02215288	0.03818936	0.1209287	0.1056031	0.004472578	0.006367157	0.01294455	0.01152348	0.1453771	0.1323526	0.01902811	0.02162979	0.009736398	0.01312153	0.007108609	0.0061127	0.05643755	0.0726879	0.04289929	0.04077874
37.481	0	0.00230419	0.003794841	0.00435576	0.00414337	0.01562296	0.02652289	0.1331842	0.1166277	0.005750564	0.00615879	0.02690822	0.02208738	0.1870998	0.1646503	0.02762231	0.02893748	0.01304234	0.0114507	0.004220763	0.003927206	0.04942561	0.05760174	0.02377831	0.0209837
37.578	0	0.0001402514	0.0001166806	0.0001177309	0.0001108111	0.000178908	0.0001692727	0.000424818	0.0003089654	0.0001208926	0.0001651853	0.0002827535	0.0001401233	0.0004974373	0.0004308673	0.0002821535	0.000262108	0.0001268258	0.0001581141	0.0001848543	0.0001232151	0.0002638593	0.0003604208	0.0002376947	0.0002252802
37.579	0	0.0001573086	0.0001109032	9.834761e-05	8.433965e-05	0.000168823	0.0001548268	0.0003750448	0.0002438981	0.000133508	0.000125803	0.0002234576	0.0001668982	0.0005054556	0.0004258027	0.0002061724	0.0001984626	0.0001279729	0.0001703128	0.0001176589	9.494101e-05	0.0002288656	0.000337371	0.000209496	0.0001992638
37.580	0	0.00204188	0.001454397	0.002976429	0.00191767	0.01504666	0.02490031	0.05004162	0.04078367	0.001952745	0.002846361	0.005080386	0.005150604	0.05754259	0.05029106	0.01945145	0.0179113	0.006154654	0.007601923	0.006555766	0.006039582	0.03827369	0.05462444	0.04068468	0.03936486
37.581	0	0.003221836	0.002887055	0.001716834	0.002431805	0.007838424	0.01287764	0.04649698	0.03583888	0.001440871	0.002141892	0.01902903	0.01363463	0.06972562	0.06081357	0.02218851	0.02322604	0.006311267	0.00733314	0.004088985	0.004075061	0.03076987	0.03992603	0.02051977	0.018847
37.678	0	0.0001091443	0.0001466215	0.0001401628	0.0001349412	0.0001633959	0.0001985971	0.0003506197	0.0002188407	0.0001076923	0.0001356828	0.0002068248	0.0001718267	0.0003742377	0.0004588004	0.0002076923	0.0002235234	0.000125069	0.0001691747	9.215845e-05	0.0001822975	0.0002453354	0.0002806791	0.000172313	0.0001769523
37.679	0	8.081102e-05	0.000117751	0.0001236337	0.0001090795	0.0001691823	0.0001796511	0.0003220289	0.0003125739	0.000142361	0.0001164635	0.0001972011	0.0001892324	0.0004624335	0.0003781702	0.0002468871	0.0001979439	0.0001268769	0.0001374747	0.0001851935	0.0001305957	0.0002421164	0.0002950319	0.0002635289	0.0001806255
37.680	0	0.002517341	0.001499989	0.002051336	0.001934406	0.01586627	0.02390802	0.04421471	0.03502537	0.001853193	0.002571423	0.004773262	0.003445976	0.05258438	0.04668198	0.01814565	0.01789321	0.004412824	0.007091473	0.006340782	0.006096149	0.03417868	0.05028304	0.04209562	0.04213157
37.681	0	0.002663515	0.001590525	0.002179517	0.002318998	0.007265682	0.01077043	0.0387423	0.03104228	0.002454919	0.001535048	0.01142677	0.007593426	0.0643902	0.05545145	0.02182978	0.01994376	0.005144053	0.006586873	0.00395304	0.003162837	0.02851996	0.03701478	0.02035193	0.01890713
37.778	0	0.000142635	0.000136337	0.0001133413	9.141947e-05	0.0001245622	0.000181804	0.0004399631	0.0002492296	0.0001262535	0.0001515541	0.0001990839	0.0001139162	0.0007043154	0.0005856693	0.0001744221	0.0002384684	7.733305e-05	0.0001380784	0.0001904572	0.0001450904	0.000263592	0.0003549209	0.0002746451	0.0002262225
37.779	0	0.0001108542	0.0001647366	0.0001631364	0.0001252611	0.0001613733	0.0001581525	0.0003701758	0.0003177581	0.000166615	0.0001080187	0.0001110904	0.0001746551	0.0007067163	0.000576023	0.0002677402	0.0002739073	0.0001701723	0.0001242477	0.0001295399	0.0001772051	0.000316195	0.0004268562	0.0002577135	0.0002186368
37.780	0	0.002174909	0.001590821	0.002112782	0.001873368	0.0179445	0.02847222	0.04712286	0.03761229	0.003306497	0.003030094	0.00403303	0.003278399	0.08461626	0.07388051	0.02003448	0.02078431	0.005365374	0.008129583	0.007000959	0.006892139	0.04096973	0.05677847	0.04781992	0.04759877
37.781	0	0.002376789	0.001906682	0.002331727	0.001807275	0.0101126	0.01414863	0.04604064	0.03693911	0.003527257	0.003009681	0.01131289	0.008050901	0.108753	0.09315831	0.02309029	0.02262468	0.005409521	0.007161445	0.00457189	0.003494079	0.03193	0.04241763	0.02203231	0.01929116
37.878	0	0.0001202106	0.0001990298	0.0001389327	0.0001497052	0.0001464503	0.000243012	0.0004305767	0.0003614549	0.0001348354	0.000137277	0.0001343345	0.0001831319	0.0009987338	0.0008495615	0.0002376343	0.0002682417	0.0001504454	0.0001415919	0.0001106416	0.0001484363	0.000313428	0.0003844921	0.0001922275	0.000155884
37.879	0	0.0001616176	0.0001118269	0.0001424424	0.0001412707	0.000161996	0.0002071961	0.0003532535	0.0003819808	0.000119341	8.607115e-05	0.0001300997	0.0001916796	0.000975199	0.0008794522	0.0002827144	0.0002613878	0.0001221698	0.0001444781	0.0001386643	0.0001229408	0.0003435345	0.0003835619	0.0002705465	0.0003119062
37.880	0	0.001735887	0.002528778	0.002140185	0.001164425	0.02114509	0.03481582	0.05476279	0.04310409	0.002678524	0.003071301	0.004725757	0.003283424	0.1219015	0.1074912	0.02124294	0.02233878	0.006611642	0.00924529	0.007377193	0.007111569	0.04947675	0.06735928	0.05155718	0.05122899
37.881	0	0.001511417	0.002891093	0.002331314	0.002323635	0.01221733	0.01851537	0.05727536	0.04529874	0.002354202	0.002829936	0.01049498	0.006375897	0.1627663	0.1418122	0.02537444	0.02473926	0.006149339	0.007533735	0.00419172	0.004116952	0.04160811	0.05189029	0.02424461	0.02165742
37.978	0	0.0001144686	0.0001392975	0.0001603677	0.0001181553	0.0001243264	0.0002201633	0.0004092436	0.0003674269	8.457337e-05	0.0001207159	0.0001463626	0.0001549417	0.001031416	0.0009362048	0.0002933222	0.0002748915	0.0001260892	0.0001298848	0.0002120862	0.0001063069	0.0003335062	0.0004144769	0.0002810078	0.0002396709
37.979	0	0.0001219694	9.505524e-05	0.0001467929	0.0001366119	0.0002015017	0.0002030722	0.0004187979	0.0003937679	0.0001367751	0.0001584037	0.0001513381	0.0001934138	0.00103705	0.0008586506	0.0002275604	0.0002152378	0.000124105	0.0001391335	0.00018759	0.0001561587	0.0003518652	0.0004111005	0.0002615812	0.0002059526
37.980	0	0.001676109	0.002024695	0.001690916	0.001530872	0.02171981	0.03486222	0.05498569	0.04279196	0.003104713	0.003694315	0.005036925	0.002901027	0.1199126	0.1047846	0.01942921	0.01995857	0.006375757	0.008530662	0.006974918	0.007118591	0.0475087	0.06332445	0.04781364	0.04819132
37.981	0	0.002238066	0.002800576	0.002979777	0.002639635	0.01292291	0.01834089	0.06010254	0.04800833	0.002681765	0.002857182	0.01041464	0.004766133	0.1687576	0.1479922	0.02399474	0.0230167	0.006967497	0.007815035	0.004988123	0.003432898	0.04323664	0.0529326	0.02341475	0.02057969
38.077	0	0.0001092049	0.0001428863	0.0001438377	0.0001253751	0.0001493645	0.0002221876	0.0003440057	0.0003282959	0.0001385715	0.0001118034	9.851948e-05	0.0001194695	0.000716089	0.0005994046	0.0001952599	0.0001836769	0.0001024455	0.0001828949	0.0001640004	0.0001883978	0.0002629431	0.0004242052	0.0002489328	0.0002257426
38.077	0	0.0001283639	0.0001433254	0.0002176266	0.0001561184	0.0001692225	0.0001978134	0.0003558337	0.0002957473	0.0001053396	0.0001045196	0.0001670295	0.0001394931	0.0006646624	0.0005895867	0.0002404225	0.0001798141	0.0001435105	0.0001654889	0.0002078544	0.0001917131	0.000307311	0.0004322256	0.0002716248	0.0002446837
38.078	0	0.002175713	0.00260052	0.002194766	0.00171691	0.01994021	0.0332095	0.04543776	0.03563056	0.002457609	0.003400125	0.004279738	0.002676865	0.07764074	0.06872689	0.0172178	0.01784312	0.005037957	0.007747232	0.007529521	0.006891034	0.04125263	0.05616631	0.04801375	0.0470569
38.078	0	0.002810317	0.002705108	0.003512923	0.002682286	0.01021821	0.01629205	0.04400217	0.03438924	0.002625199	0.00199566	0.005479191	0.003218146	0.1039384	0.09126721	0.02160492	0.02140032	0.005201707	0.005916009	0.005177425	0.003553331	0.03482565	0.04442276	0.02243963	0.02004298
38.178	0	0.0001459184	7.809988e-05	0.0001394686	0.0001375177	0.000199565	0.0001992678	0.0003071227	0.0002839551	0.0001727128	0.0001279978	0.0001199346	0.000174095	0.0006779597	0.0005919781	0.0002629245	0.0002460858	0.000117547	0.0001620471	0.0001235789	0.0001813338	0.0002258593	0.0003386661	0.0002279574	0.0001789943
38.179	0	0.0001547773	0.0001658761	0.0001218632	0.0001955969	0.000110424	0.0001697851	0.0002801736	0.0002849184	9.278622e-05	9.216533e-05	9.654121e-05	0.0001067278	0.000681413	0.0006297197	0.0001642438	0.0002197188	0.0001560243	0.0001937877	0.0001033962	0.000134582	0.0003015583	0.0003154599	0.000219513	0.0002142528
38.180	0	0.002455477	0.001626944	0.001974337	0.001426125	0.01990005	0.03100685	0.04488161	0.03528052	0.002393352	0.002872522	0.003093775	0.00286104	0.07992673	0.06927444	0.01646894	0.01671688	0.00566652	0.007028533	0.006858067	0.006966651	0.03801844	0.05354654	0.04596561	0.04568137
38.181	0	0.003037589	0.002122902	0.003094506	0.00218444	0.01123995	0.0158431	0.04405504	0.03347894	0.003109872	0.002512816	0.004476041	0.002435813	0.1081604	0.09453238	0.02043926	0.0206906	0.005371119	0.00698868	0.0041241	0.004149469	0.03403046	0.0416519	0.02103354	0.0202833
38.278	0	7.639525e-05	0.0001246121	0.0001084915	0.0001059035	0.0001393373	0.0001485075	0.0003877229	0.0002599093	8.060576e-05	0.0001260493	0.000179337	0.0001436725	0.0006498742	0.0006227223	0.0002201032	0.0001673771	0.000181793	0.0001378438	0.0001293872	0.000229318	0.0002851714	0.0003138026	0.0002346908	0.0002790597
38.279	0	0.0001077503	0.0001124759	0.0001555472	0.0001351876	8.979221e-05	0.0002237657	0.0002480301	0.0003140394	0.0001283467	0.0001212782	0.0001288322	0.0001571253	0.0006393242	0.0006024539	0.0002259036	0.0002583586	0.0001166453	0.0001405185	0.0001450852	0.000144181	0.0003269747	0.0003361841	0.0002876008	0.0002012727
38.280	0	0.002287783	0.001414866	0.00228248	0.001636794	0.02041446	0.03274131	0.04440482	0.03404851	0.002851769	0.002982719	0.002998505	0.001544041	0.07914585	0.06885237	0.01697125	0.01770326	0.005480685	0.007358206	0.007475628	0.007048829	0.03811246	0.05214212	0.04669701	0.04661343
38.281	0	0.002881712	0.001867632	0.002556197	0.002927525	0.01002728	0.01697302	0.04277621	0.03234802	0.002550655	0.003389497	0.003131138	0.001868858	0.1066471	0.09238475	0.01940748	0.02026183	0.005057243	0.006908159	0.004269393	0.003840664	0.03330853	0.04121678	0.02126274	0.01918563
38.378	0	0.0001061096	0.0001096814	0.000117124	0.0001374361	0.0002129177	0.0001548338	0.0003287705	0.0002867616	0.0001170673	0.0001155039	0.0002167017	0.0001289611	0.000743977	0.0006388279	0.000268076	0.0002084171	0.0001649877	0.000127598	0.0001481441	0.0001722444	0.0002667665	0.0002984303	0.0002450347	0.0002814853
38.379	0	0.0001255667	0.000151106	0.0001083909	0.0001706591	0.0001561361	0.0002264525	0.0003590383	0.0002805409	0.0001577312	0.0001286307	0.0001189649	0.0001330957	0.000781752	0.0006825621	0.0001562857	0.000210378	0.0002253725	0.0001106547	0.0001349559	0.0001366957	0.0003018155	0.00030129	0.0002782744	0.0002697371
38.380	0	0.001912894	0.002003123	0.002361391	0.001840218	0.02110942	0.03327065	0.04595359	0.03575369	0.002796255	0.003073614	0.003727148	0.002799351	0.08605017	0.0757862	0.01772272	0.01719583	0.005349839	0.007502049	0.006953911	0.006911132	0.03800735	0.05204011	0.04757302	0.04788127
38.380	0	0.002201538	0.002006024	0.0025917	0.004113365	0.01143585	0.0167597	0.04666257	0.0356001	0.003382816	0.003172619	0.004940973	0.002447943	0.1193515	0.1045015	0.01979736	0.01995558	0.005552139	0.005814834	0.004279089	0.003965393	0.03384905	0.04064954	0.02155415	0.01936804
38.478	0	0.0001203957	0.0001062478	0.0001480803	0.0001581971	0.0001527585	0.0002563006	0.0004105555	0.0003511589	9.933937e-05	0.0001962261	0.0001581471	0.0001064563	0.001073896	0.001022876	0.0002248262	0.0002744359	0.0001240057	0.000151476	0.0003054191	0.0003913317	0.0003710455	0.0004450653	0.0008930273	0.0008153941
38.479	0	0.000118473	0.0001134086	0.0001452339	0.0001682814	0.0002499022	0.0002171524	0.0005109367	0.0003808872	0.0001621832	0.0001749556	0.0001556458	0.0001809512	0.00105898	0.0009944791	0.0002140632	0.0003018891	0.0001815167	0.0001503889	0.0003797072	0.0002691416	0.0004214542	0.0004654532	0.0009701492	0.0007803282
38.480	0	0.001783968	0.003519315	0.002902243	0.004371726	0.02499278	0.04133202	0.05625745	0.04435685	0.002951635	0.003287515	0.005094583	0.003160288	0.1229469	0.1073134	0.02104717	0.02159236	0.01633757	0.01743464	0.1034858	0.08678608	0.0817564	0.09740834	0.3832304	0.3130194
38.481	0	0.002375032	0.002312708	0.003802388	0.003270618	0.0129889	0.02167569	0.06070839	0.04688379	0.003054182	0.002950533	0.007163548	0.004010454	0.1734339	0.1516736	0.02424817	0.02407466	0.007782747	0.009184861	0.02867991	0.02457655	0.04941139	0.05930821	0.1065092	0.08972196
38.578	0	0.0001549809	0.0001672466	0.0002271804	0.0001556154	0.0002732947	0.0003782454	0.0007853183	0.0006500073	0.0001813632	0.000161969	0.0002607211	0.0002461149	0.002145152	0.001969445	0.0003259504	0.000313256	0.0002293089	0.0002555221	0.0004297061	0.0004225711	0.0006497267	0.0006509984	0.002201297	0.001601934
38.579	0	0.0001443507	0.0001040156	0.0001641861	0.0001517561	0.0002115861	0.0003653553	0.0007323748	0.0006572913	0.0001312254	0.00015943	0.0002036962	0.0002083291	0.002182207	0.002011705	0.000296864	0.000286038	0.0001686707	0.0001995801	0.0004235551	0.0003512129	0.000594231	0.0006469038	0.002173774	0.001575053
38.580	0	0.015107	0.01815244	0.0220501	0.0248875	0.05503233	0.08053765	0.09964246	0.08632185	0.01954475	0.0192155	0.02469183	0.02246999	0.2768398	0.2552115	0.04010263	0.04157405	0.0873045	0.09972182	0.3519694	0.2841915	0.4659662	0.4721467	2.010242	1.553121
38.581	0	0.006707634	0.006117906	0.012239	0.01350219	0.02672142	0.04885214	0.1230591	0.1058787	0.01600568	0.0170887	0.02734532	0.02273946	0.3769126	0.3470507	0.03374874	0.03539189	0.01367582	0.01190153	0.008848635	0.006980297	0.01652021	0.01774425	0.04039969	0.03143379
38.678	0	0.000146849	0.0001118571	0.0001345254	0.000154575	0.0001275512	0.0001836174	0.0002551894	0.0002480392	0.000117325	0.0001646667	0.0001298007	0.0001634413	0.000350904	0.0003419227	0.0001989604	0.0002244496	0.0001024135	0.0001939576	0.0001604503	0.0001421505	0.0002095714	0.0003236939	0.0004661637	0.0003505726
38.679	0	0.0001139705	0.0001662952	0.000115685	0.0001182582	0.0001627957	0.0001698675	0.0002411479	0.000216915	0.0001529972	0.0001466198	0.0001412588	0.0001268205	0.0003423389	0.0002791923	0.0002002021	0.0001827376	9.248441e-05	0.0001553938	0.0001483826	0.0001304283	0.0002238349	0.0001954639	0.0004034392	0.0003772401
38.680	0	0.003079537	0.002240831	0.002903233	0.00227197	0.01250919	0.01808739	0.03543451	0.02763051	0.003582646	0.003042124	0.007676516	0.004591029	0.04279925	0.03866104	0.01810558	0.01647059	0.008114064	0.00988711	0.03093497	0.02379505	0.06084303	0.06910446	0.2449069	0.1853598
38.680	0	0.002758768	0.003947068	0.003276363	0.002634846	0.006564711	0.008121834	0.02907964	0.02275417	0.003926846	0.003384558	0.009316358	0.006142212	0.05129715	0.04402362	0.01781586	0.01724749	0.005051195	0.00429429	0.004907377	0.004269629	0.01222418	0.01476807	0.02607809	0.02265462
38.778	0	0.0001160722	7.095633e-05	0.0001363793	0.0001399869	0.000199444	0.0002501921	0.0004639819	0.0003243844	0.0001371989	9.539612e-05	0.0001298103	0.00014477	0.001610181	0.001413199	0.0001311305	0.0002501486	0.0001825983	0.000105038	0.0001578371	0.0001765533	0.0002535694	0.0002119126	0.0005524025	0.0004404463
38.779	0	0.0001326035	0.0001063606	0.0001069935	7.890851e-05	0.0002469659	0.0002460974	0.0004840683	0.0004346207	0.0001545352	0.0002245964	0.0002042895	0.0001609646	0.001640306	0.001521068	0.0002056662	0.0002025502	0.000131293	0.0001306982	0.0001872786	0.0001776082	0.000231387	0.0002800812	0.0004493426	0.0004555465
38.780	0	0.00223521	0.001048173	0.002857693	0.002320711	0.02245042	0.03578034	0.0579165	0.04611027	0.003507415	0.004428621	0.00863216	0.005827363	0.1746715	0.1575165	0.01789842	0.01755175	0.009174813	0.01106691	0.03320339	0.02608782	0.07084551	0.07885583	0.2524856	0.1944129
38.781	0	0.002434652	0.00198898	0.002656015	0.002340969	0.01888906	0.03058302	0.0700806	0.05779221	0.005102652	0.006001539	0.01270755	0.009075141	0.2798209	0.2528966	0.01866881	0.01945522	0.005952679	0.006962042	0.007885609	0.006746244	0.01801112	0.02183572	0.03857245	0.03400442
38.878	0	0.0001082603	0.0001642685	0.0001825787	0.0001692949	0.0002268336	0.0002860835	0.000315693	0.0003272302	9.967249e-05	0.0001397425	0.0001430312	0.000122106	0.001060943	0.0009968525	0.0001338199	0.0001437923	0.0001295433	0.0001773493	0.0002076041	0.0001643985	0.0002744933	0.0003021681	0.0005938993	0.0004255851
38.879	0	0.0001428934	9.789087e-05	0.0001214732	0.0001174907	0.0001930841	0.0002573039	0.0003796895	0.0002874217	0.0001328805	0.0001585321	0.0001247119	0.0001323874	0.001059647	0.0009926299	0.0001964107	0.0001917796	0.0001674736	0.0001793449	0.0001585136	0.0001839134	0.0002468997	0.000330912	0.0005061784	0.0004684858
38.880	0	0.002571495	0.002595294	0.002437908	0.002808205	0.02136111	0.03536237	0.04475183	0.03584551	0.003616816	0.00476294	0.005018888	0.004124759	0.1250389	0.1142649	0.01672431	0.01588472	0.01115025	0.01294783	0.04293082	0.03246899	0.08389067	0.09159267	0.3030054	0.2359369
38.881	0	0.002313915	0.002008213	0.001780667	0.001927665	0.01746446	0.02862469	0.0521182	0.04207469	0.005279736	0.006147838	0.008120342	0.006314303	0.1842977	0.1663199	0.01554011	0.01595688	0.004481645	0.004552613	0.00610196	0.005056716	0.01681165	0.01891966	0.03497522	0.03257214
38.978	0	0.0001062625	0.0001484736	0.0001110753	0.0001554662	0.0001515006	0.0001634765	0.0003040778	0.0002654677	0.000147367	0.0001481478	0.000127314	0.0002009086	0.0005016611	0.0005123237	0.0002502162	0.0002477192	0.0001386321	0.0001590914	0.0001716252	9.344691e-05	0.0002167779	0.0002450944	0.0004068789	0.000235329
38.979	0	0.0001202652	0.0001681516	0.0001136505	0.0001254875	0.0001392058	0.0002003024	0.0002974007	0.0002623079	8.913177e-05	0.0001122923	7.224408e-05	0.0001642333	0.000544147	0.0004438916	0.0002215163	0.0001951314	0.0001355683	0.0001757917	0.0001798652	0.0001205597	0.0002313487	0.0003358699	0.0003495306	0.0002825784
38.980	0	0.002917663	0.001985712	0.002075625	0.002482436	0.01834698	0.03002458	0.03855002	0.03014911	0.003040184	0.002497422	0.003735363	0.003094078	0.06580261	0.05808185	0.01931932	0.01850972	0.009510335	0.01047038	0.01841861	0.01431467	0.06809287	0.07981166	0.1407092	0.1087477
38.980	0	0.002504658	0.002702067	0.002434276	0.002260089	0.01163694	0.0179264	0.03602881	0.02758441	0.003693813	0.003424851	0.004097301	0.004134175	0.08397985	0.07175261	0.01946123	0.01831825	0.003852696	0.004609487	0.004553149	0.004153671	0.01515138	0.01835134	0.029865	0.02548561
39.078	0	0.0001222019	0.0001280677	0.0001108369	0.0001690957	0.0002527819	0.0002555014	0.0003273857	0.0003137765	0.0001492251	0.0001029932	0.0001805963	0.0001611972	0.0006437693	0.0005520415	0.0002006967	0.0002043168	0.0001080181	0.0001389424	0.000143702	0.0001360155	0.0001976185	0.0002444103	0.0002662587	0.000275622
39.079	0	0.0001189588	0.0001698136	0.0001396326	0.0001876186	0.0002021308	0.0003132528	0.0003614619	0.000301378	0.0001003464	0.0001292252	0.0001532305	0.0001897298	0.0005862291	0.0006169757	0.0002321286	0.000248619	0.0001451199	0.0001444093	0.0001540645	0.0001098245	0.0002420188	0.0002500672	0.0003042036	0.0002195586
39.080	0	0.001826323	0.002430861	0.002655231	0.00228515	0.0239236	0.04078376	0.04622761	0.03481124	0.00303452	0.003494104	0.01590409	0.01010979	0.07607068	0.06710847	0.0204782	0.01954606	0.01581247	0.01755027	0.0110472	0.008435323	0.07437073	0.08869616	0.06658517	0.05572582
39.081	0	0.003519198	0.002170523	0.004880236	0.003174691	0.01480513	0.0263203	0.0452297	0.03350166	0.003187081	0.003373224	0.01304038	0.00760628	0.09177798	0.07849258	0.02385372	0.02181537	0.009743999	0.01044543	0.007488926	0.005835082	0.01605825	0.0193324	0.0271721	0.02177098
39.178	0	0.0001624803	0.0001294358	0.0001663445	0.000165911	0.0002593057	0.0003982517	0.0004283474	0.0004060902	0.0001655582	0.000176369	0.0002972646	0.0002505814	0.001024239	0.0009568603	0.0002423025	0.0001763812	0.0001746929	0.0002598262	0.0001400953	0.0001814068	0.0004513643	0.0005899335	0.0003264903	0.0002805306
39.179	0	9.969037e-05	0.0001457541	0.0001711517	0.000164961	0.000226164	0.0004038786	0.0004697972	0.0004216448	0.0001132003	0.0001360083	0.0003032483	0.0002272698	0.001076725	0.0009237063	0.0002295729	0.0002603852	0.0002713253	0.00023183	0.00019846	0.0001156113	0.0005195294	0.0005894256	0.0003479921	0.0002344355
39.180	0	0.003390266	0.002922428	0.007000168	0.004770852	0.03418643	0.06123097	0.06064306	0.04787854	0.003979016	0.005060226	0.01594097	0.008809957	0.1396936	0.1250382	0.0205273	0.01979722	0.02975794	0.0330742	0.0129788	0.00911479	0.1657909	0.2141372	0.07182705	0.05743679
39.181	0	0.007151518	0.006223815	0.01878196	0.01383523	0.02735677	0.04797332	0.0670945	0.05152258	0.006899755	0.00698653	0.03932694	0.02065829	0.1678868	0.1467336	0.02448084	0.02466111	0.02784698	0.02570665	0.01277378	0.00886362	0.050146	0.06678656	0.03942754	0.02823335
39.278	0	0.0001466833	0.0001783259	0.0001214838	0.0001213922	0.0002432454	0.0003837212	0.0007622563	0.0007185706	0.0001444384	0.0001652779	0.0002202892	0.000191466	0.0008850855	0.001031664	0.0004337199	0.0005611793	0.0002150678	0.0003381262	0.0002084868	0.0002589574	0.0008156183	0.001377125	0.0005153212	0.0005872028
39.279	0	0.0001097904	0.000146585	0.0001100769	0.0001396708	0.000277113	0.0003728097	0.0007424982	0.0007405605	0.0001382317	0.0001999311	0.0001926053	0.0002021238	0.0009080702	0.001089922	0.0004573898	0.000518163	0.0002743406	0.0003831669	0.0001990951	0.0001658755	0.000797396	0.001335674	0.0005446173	0.0005692444
39.280	0	0.0126944	0.02172726	0.02805083	0.01070604	0.09312687	0.151934	0.1122834	0.1084892	0.03538219	0.05562388	0.0262914	0.02181154	0.1435334	0.1552607	0.06574184	0.07338127	0.06224658	0.1048969	0.05527494	0.05874843	0.2043412	0.3618189	0.1615361	0.1757598
39.281	0	0.003278959	0.005064864	0.006583573	0.004243169	0.02883123	0.04547505	0.1176727	0.1168591	0.01066962	0.01428651	0.01927979	0.01660138	0.1559229	0.1770407	0.07579346	0.08820139	0.02727003	0.04816983	0.01833074	0.0216421	0.1207727	0.2054155	0.07327468	0.08180311
39.378	0	0.0009179731	0.001602663	0.002028725	0.001621132	0.001444398	0.002099291	0.001539238	0.001201989	0.001472923	0.001616307	0.001553725	0.0008559172	0.002081522	0.002518131	0.001762897	0.001057814	0.001883968	0.002910955	0.001882265	0.001353143	0.002281891	0.003131475	0.002456548	0.002100585
39.379	0	0.0009094019	0.0015837	0.00206938	0.001677593	0.001516926	0.002075578	0.001560297	0.001231873	0.001551078	0.001619726	0.001572965	0.0008796738	0.002085725	0.002539155	0.001669047	0.001111874	0.001886577	0.00288674	0.001971459	0.001417595	0.002271525	0.003149584	0.002525671	0.002252669
39.380	0	0.1562756	0.2889775	0.3489572	0.3293612	0.4129518	0.7380533	0.300287	0.2889019	0.2139982	0.3109679	0.2540805	0.1843742	0.3255512	0.5007477	0.3397929	0.2596374	0.3234121	0.5555472	0.5612984	0.4664919	0.6959281	1.010116	0.890008	0.9245443
39.381	0	0.1553533	0.21752	0.2775092	0.2385728	0.1712192	0.2230687	0.2403993	0.191078	0.2140247	0.2139627	0.2763053	0.1572348	0.295042	0.3771901	0.2988894	0.1962669	0.2542418	0.3971729	0.2825588	0.1992186	0.2767492	0.3871429	0.3071078	0.2441824
39.478	0	0.0001599551	0.0001388002	0.0001745024	0.0001782549	0.000117032	0.0001173907	0.0001017049	0.0001159653	0.0001201974	0.0001396799	0.0001214238	0.0001033425	9.497453e-05	0.0001051935	9.185077e-05	0.0001613524	0.0001442846	7.989163e-05	0.0001331095	0.0001770382	0.0001614508	0.0001037889	0.0001758442	0.0001501706
39.479	0	0.0001611275	0.0001218698	0.0001237029	0.0001328131	0.0001034947	0.0001078156	0.000101701	0.0001553501	0.0001159938	8.798128e-05	0.0001045667	0.0001495005	0.0001700702	0.0001478523	0.0001247409	0.000101491	0.0001490309	8.098664e-05	9.078947e-05	9.639856e-05	0.0001052125	0.000127148	0.000170408	0.0001326323
39.480	0	8.783545e-05	0.0001226204	0.0001519283	0.0002338949	0.0001395434	0.0001654759	0.0001182825	0.0001453619	0.0001301862	0.000148715	0.0001278703	0.0001708368	0.0001244181	0.000125159	0.0001672929	0.0001519862	0.0001476484	0.0001253709	0.0001163219	0.0001630982	0.0001421551	0.000155859	0.0001307498	0.0002098919
39.481	0	0.0001313149	8.62874e-05	0.0001093097	0.0001858311	0.000116647	0.0001446093	0.0001225644	0.0001259676	0.0001484691	0.0001538492	0.0001232518	9.221993e-05	0.0001854319	0.0001084124	0.000137862	0.0001474943	9.583496e-05	0.0001344297	0.0001057746	0.0001653968	8.777969e-05	0.0001372172	0.0001838788	0.0001138774
39.578	0	0.0009597948	0.00138294	0.001515297	0.0006971903	0.00103076	0.00139467	0.001161555	0.0007828406	0.001282501	0.001886388	0.001288241	0.001017205	0.001499736	0.002008779	0.001157638	0.001084699	0.001357753	0.001778162	0.0008798015	0.001061584	0.00128408	0.001710297	0.0006503847	0.0008682466
39.579	0	0.0009385864	0.001427347	0.001490256	0.0007053706	0.001021609	0.001456866	0.00118515	0.0007404002	0.001308788	0.001900931	0.001312142	0.00105419	0.001527175	0.002023551	0.001121781	0.001159344	0.001464156	0.001823123	0.0008331128	0.001027983	0.001331567	0.00165208	0.000662187	0.0008506468
39.580	0	0.002484473	0.005863064	0.004994513	0.003653869	0.003143642	0.004361888	0.002940206	0.002405522	0.002940339	0.0037442	0.003759463	0.002350113	0.00291935	0.003272136	0.003759025	0.002649476	0.004149906	0.005102642	0.004163477	0.00344185	0.005637987	0.006301923	0.003954508	0.003391594
39.580	0	0.1738172	0.2595144	0.2729461	0.1279415	0.1948982	0.2688353	0.2119848	0.1491755	0.2412637	0.3500746	0.2374309	0.1827566	0.2773699	0.3716656	0.2008277	0.2043202	0.2663261	0.3272986	0.1436138	0.182762	0.2469259	0.3073421	0.1195861	0.1484058
39.678	0	0.0001490765	0.0001043635	0.0001682852	0.0001441838	0.0001529191	0.0001204323	0.0001635031	0.0002174951	0.0001368724	9.258727e-05	0.0001170056	0.0002119314	0.0001352274	0.0001505339	0.0001189639	0.0001674725	0.0001197721	0.0001419339	0.000131843	0.0001193111	0.0001252253	0.0001427984	0.0001535891	0.0001200018
39.679	0	0.0001385866	0.0001130072	0.0001115028	0.000133328	0.0001287954	0.0001557453	0.0001201821	0.00016555	0.0001082502	7.602832e-05	0.0001339597	0.0001069126	0.0001176707	9.636008e-05	0.0001617735	0.000105323	0.0001088508	0.0001087828	0.0001247431	0.0001200731	8.871868e-05	0.000159066	0.0001224752	0.000100884
39.680	0	0.000128243	0.0001264385	0.0001552898	0.0001371475	0.000138233	0.0001109442	0.0001391332	0.0001053064	0.0001258712	0.0001357522	0.0001524654	9.364414e-05	0.000112858	0.0001487305	0.0001893711	0.0001502495	9.331389e-05	0.0001144551	0.000158924	0.0001279413	0.0001041271	0.0001279716	0.0001383355	0.000127979
39.681	0	0.0002254145	0.0002794472	0.0003683161	0.000150364	0.0002771448	0.0002772665	0.000343451	0.000154556	0.0002958147	0.0003006361	0.0002939399	0.0001682154	0.0002581932	0.000315553	0.0002350912	0.0002110084	0.0002510352	0.0003245247	0.0001775542	0.0001696368	0.0002685361	0.000335331	0.0001596658	0.0001499563
39.778	0	0.0001417705	0.000129185	9.040312e-05	0.0001079768	0.000138713	0.0001229051	0.0001487614	0.0001101207	7.320629e-05	0.0001437231	0.0001334654	0.0001129687	0.0001404017	0.0001464805	0.0001591173	0.0001684789	0.0001189476	0.0001257081	0.0001790034	0.000115902	0.0001459462	8.483912e-05	0.0001417452	0.0001815896
39.779	0	0.0001514477	0.0001115686	7.78113e-05	0.0001419496	0.0001450889	0.0001229102	0.0001651745	0.0001511234	0.0001638933	9.627648e-05	0.0001004149	0.0001245674	0.0001683744	0.0001421186	0.0001473689	9.853868e-05	0.000172776	0.0001420973	0.0001468837	0.0001800656	0.0001150125	9.128188e-05	0.0001684663	0.0001395499
39.780	0	9.901413e-05	0.0001399611	0.0001745666	0.0001454412	0.0001070921	0.0001000617	0.0001176016	0.0002028288	0.0001718706	0.0001360566	0.0001342425	0.0001308478	0.0001455835	0.0001553667	0.0001497566	9.357613e-05	0.0001356549	0.0001193303	0.0002123995	0.0001412587	0.0001226171	0.0001804764	0.0002057833	9.635414e-05
39.781	0	0.0003050026	0.0003288149	0.0005094352	0.0002364705	0.0002900968	0.00040162	0.0004040127	0.0002850907	0.0003528471	0.0004631547	0.0003783815	0.0003017064	0.0003379052	0.0005319404	0.0004075308	0.0003549852	0.0003544954	0.0004960351	0.0002846667	0.0002301256	0.0003514681	0.0004479515	0.0002481874	0.000246421
39.878	0	0.0001382618	0.0001061806	0.0001027731	0.0001719619	9.477642e-05	0.0001369288	0.0001170912	0.0001420189	0.0001234103	0.0001605582	9.73432e-05	0.0001287852	0.0001642378	0.0001154933	0.0001076237	0.0001716906	0.0001504246	0.0001097299	0.0001267213	0.00014821	0.0001384755	9.289853e-05	0.0001810456	0.0001463224
39.879	0	7.628267e-05	0.0001332512	0.000103033	0.000159941	0.0001097046	9.934222e-05	0.0001395091	0.0001267938	0.0001269004	9.697179e-05	9.932929e-05	0.0001524112	0.00015808	7.982714e-05	0.0001509253	0.0001628649	0.0001141556	0.0001168272	0.0001346158	0.0001106406	0.0001133653	0.000139981	0.0002033622	0.0001526356
39.880	0	0.0001168543	0.0001278252	0.0001586207	0.0001477879	0.000102177	9.638147e-05	0.0001179574	0.0001023356	0.0001085685	8.959247e-05	0.0001203665	8.739334e-05	0.0001201148	0.0001107874	8.709854e-05	8.163651e-05	0.0001110078	0.0001514798	0.000112268	0.0001427019	0.0001552349	0.0001511549	0.0001757948	0.0001404941
39.881	0	0.001675691	0.001870595	0.002216672	0.001350025	0.00194804	0.002089634	0.001795431	0.001295501	0.002165686	0.002570495	0.001606478	0.001319874	0.002281886	0.002671187	0.00158311	0.001304318	0.001941259	0.002377694	0.001459998	0.00110383	0.0017889	0.002240401	0.001272982	0.0008744125
39.978	0	9.141697e-05	9.522433e-05	0.0001527887	0.000137216	0.0001257371	0.0001312886	0.0001437386	0.000119184	0.0001328523	0.0001407033	0.0001437282	0.0001412821	0.0001246356	8.788524e-05	0.0001370936	0.0001760066	0.0001359174	0.0001070802	0.0002154442	0.0001621461	0.0001192173	0.0001378318	0.0001949158	0.0001523286
39.979	0	0.0001371398	0.0001612703	0.0001314324	0.0001343752	0.0001196611	0.0001200616	0.0001829637	0.0001298934	0.0001291748	0.0001273693	0.0001676743	0.0001576312	0.000153622	0.0001291499	0.0001141549	0.0001626741	8.717839e-05	0.0001427862	0.0002050729	0.0002076533	0.0001103205	0.0001568953	0.0001721553	0.0001569155
39.980	0	0.0001660511	0.0002286489	0.0002001174	0.0001858627	0.0001780195	0.0002242626	0.0001707479	0.0001491328	0.0001908944	0.0002397693	0.0001566207	0.0001450352	0.0002339244	0.0002202417	0.0001974068	0.0001391821	0.0002214207	0.0002685436	0.00017576	0.0001703101	0.0002367892	0.0002172909	0.0001800954	0.0001496972
39.981	0	0.003791232	0.005527183	0.005746726	0.004921879	0.00521077	0.004580871	0.005220445	0.004617409	0.006382191	0.0063815	0.00503543	0.004364438	0.007864038	0.007568719	0.005325998	0.004429577	0.007242366	0.006729373	0.005255771	0.003531108	0.00623915	0.005932289	0.004293264	0.002617276
40.078	0	0.001006672	0.001470346	0.0008124082	0.00128378	0.001174582	0.001405843	0.0008466271	0.001248647	0.001151911	0.001338233	0.0008605694	0.001188976	0.001273076	0.001415995	0.001257486	0.00114399	0.001149794	0.001133204	0.001353273	0.0008306983	0.00130502	0.0009011116	0.001314701	0.000598414
40.079	0	0.0009992489	0.001452428	0.0008537492	0.001283736	0.001020059	0.001470909	0.0008642978	0.001264321	0.001151539	0.00137048	0.0008481599	0.001118785	0.00127678	0.001323865	0.001223582	0.001069603	0.001112931	0.001228439	0.001313874	0.0007523821	0.001294568	0.0009564507	0.001215966	0.0005318339
40.080	0	0.003589827	0.00603429	0.003685886	0.003845853	0.004293196	0.005506506	0.002757313	0.00300928	0.00506059	0.006494605	0.002651988	0.0028664	0.006502152	0.007070425	0.003138392	0.002872526	0.006796874	0.00583045	0.003947485	0.002795406	0.006276405	0.004824392	0.003836549	0.002472541
40.080	0	0.1885063	0.2771127	0.1569988	0.2563363	0.2178725	0.2699516	0.1568975	0.2516152	0.2218541	0.2672408	0.1677954	0.223554	0.2458996	0.2595317	0.2286997	0.2065884	0.2304613	0.2198711	0.25629	0.1604471	0.2464841	0.1720109	0.2380266	0.118309
40.178	0	0.0003829566	0.0007151101	0.000929015	0.0006456159	0.0009953436	0.001083535	0.001700324	0.001328533	0.001106729	0.0006871178	0.001126131	0.001054145	0.002512112	0.001798026	0.001839593	0.001446746	0.00102999	0.001181997	0.001190564	0.001120255	0.001633149	0.002022765	0.002112522	0.001786035
40.179	0	0.0003486334	0.0007426967	0.0009136547	0.0006555707	0.0009514623	0.00108215	0.001728883	0.001363861	0.001079758	0.0006795316	0.001111431	0.00109787	0.002551337	0.00186093	0.001817365	0.001446244	0.001114973	0.001214548	0.001147365	0.001071529	0.001656943	0.002037355	0.00214106	0.001785062
40.180	0	0.0003425035	0.0007573334	0.0008821832	0.0006640474	0.0009788384	0.001101625	0.001724168	0.001411233	0.001147147	0.0006981789	0.001219996	0.001145165	0.00256778	0.001901691	0.001881035	0.00152899	0.001078437	0.00127997	0.001178371	0.001041341	0.001631016	0.002105128	0.002150909	0.001885306
40.181	0	0.0658119	0.1381516	0.1235715	0.07751147	0.1732939	0.1800931	0.2729234	0.1884179	0.2012364	0.1085367	0.1790471	0.133401	0.4619735	0.2818407	0.3056609	0.1946685	0.2188595	0.1581537	0.1854572	0.1669491	0.2986002	0.2898904	0.2882383	0.254788
40.278	0	0.0002322178	0.0001841247	0.0001327876	0.000214687	0.0006628572	0.000860967	0.001185968	0.000925364	0.0001859638	0.0002231918	0.0002589118	0.0002992427	0.0007447727	0.0006854251	0.0007723968	0.0008270916	0.0002473366	0.0002379906	0.0003654706	0.0003492616	0.0006279959	0.0006154278	0.001579887	0.001164896
40.279	0	0.000134081	0.0001622926	0.0001668932	0.0001551555	0.0006579849	0.0008685537	0.001205489	0.0008752748	0.0001697182	0.0002223941	0.0003341546	0.0001902014	0.000779014	0.0007500852	0.0008049328	0.0008172756	0.0001625079	0.000201684	0.00033913	0.0003004441	0.000638594	0.0006606733	0.00160266	0.001190421
40.280	0	0.03800266	0.04748974	0.06621174	0.1104686	0.1779089	0.2546763	0.1274988	0.1239711	0.08159014	0.1057935	0.06510211	0.06430625	0.1420324	0.160933	0.1917055	0.1855986	0.06596836	0.09025559	0.174571	0.1452269	0.1622323	0.1520827	0.414592	0.3217559
40.281	0	0.008689382	0.009861221	0.01480374	0.01481902	0.07429042	0.09360652	0.2056609	0.1569478	0.01965358	0.02011978	0.04471926	0.03205428	0.1057944	0.0990173	0.1121882	0.114584	0.02021942	0.01309839	0.04090084	0.03005651	0.07739666	0.06901763	0.2018422	0.1454292
40.378	0	0.0002272044	0.0001684221	0.000159206	0.0001537747	0.001093174	0.001845228	0.01360029	0.009354481	0.0001281352	0.0002480294	0.0007744803	0.0003917091	0.002515081	0.002253432	0.001344367	0.001259477	0.0003190798	0.0003903812	0.0001725606	0.0002131427	0.001608321	0.002037289	0.0007615286	0.0007556473
40.379	0	0.0001620488	9.3196e-05	0.0001669285	0.0001646521	0.00108404	0.001848295	0.01377108	0.009505532	0.0001374666	0.0001967279	0.0008284518	0.0003656047	0.00254708	0.002209556	0.001439332	0.001231851	0.0002678483	0.0004422647	0.0002180892	0.0001560542	0.001595586	0.002070045	0.0007834972	0.0007387581
40.380	0	0.007198556	0.009342305	0.009256604	0.007660638	0.3258604	0.5834091	0.2180534	0.1308182	0.02086713	0.03281963	0.01047771	0.006718754	0.1827463	0.1546108	0.3642296	0.3193218	0.07239852	0.1047984	0.05256958	0.05354093	0.5804707	0.7990307	0.3764936	0.3831551
40.381	0	0.01212677	0.01499249	0.03320636	0.03072332	0.1407244	0.2367082	2.664979	1.826391	0.01790618	0.02978824	0.1530569	0.07665091	0.4520653	0.3974239	0.2121969	0.1817486	0.0338355	0.03917585	0.0231115	0.02148008	0.1922769	0.2350909	0.0763338	0.07512425
40.478	0	0.0002377073	0.0002156391	0.0002023551	0.0002134857	0.001116093	0.001795539	0.009512142	0.007106729	0.0002010646	0.0002002538	0.0006276126	0.0005047477	0.002397778	0.002182559	0.001092215	0.001046417	0.0003065367	0.0004052682	0.0002555479	0.0002279027	0.001462381	0.001811458	0.0009958272	0.00105079
40.479	0	0.0001429091	0.0001548452	0.0002435821	0.0002537158	0.00109179	0.001780596	0.009699154	0.007172945	0.0001988453	0.0002283562	0.0006974175	0.0005123254	0.002438234	0.002234374	0.001134678	0.001066231	0.0003282447	0.0003803725	0.0002764847	0.00026168	0.00141016	0.001858439	0.001057329	0.001061678
40.480	0	0.008836144	0.02081137	0.01947855	0.01083003	0.2672515	0.4569419	0.5112987	0.3382772	0.02923825	0.04463124	0.03207853	0.01817356	0.2673704	0.233063	0.2465994	0.2232694	0.05647302	0.06935932	0.05395666	0.05643504	0.3799213	0.5031406	0.3644652	0.392874
40.481	0	0.009679521	0.01887497	0.04066552	0.03058166	0.1591721	0.2642829	1.82515	1.357317	0.02344045	0.0358303	0.1289923	0.09247647	0.4390293	0.386126	0.1681557	0.153411	0.04654346	0.05069321	0.02991525	0.02672117	0.2141524	0.2614838	0.1385794	0.1404683
40.578	0	0.0001568391	0.0002044644	0.000211452	0.0001867382	0.001121972	0.001938775	0.01391155	0.009679917	0.0002149957	0.000231174	0.0007042858	0.0004097149	0.005039583	0.004258251	0.001682818	0.001449589	0.0003074738	0.0003705045	0.000264464	0.000255676	0.002090947	0.002629348	0.001008381	0.0009353537
40.579	0	0.0001733122	0.0001383305	0.0001923429	0.000174668	0.001167503	0.002027986	0.01406887	0.009848999	0.0002183001	0.0002717968	0.0006965828	0.0003803891	0.005028586	0.004302214	0.001707201	0.001404995	0.0002931927	0.0003906821	0.0002758808	0.0002110344	0.002183632	0.002694265	0.001070867	0.0009901739
40.580	0	0.009873353	0.02375959	0.02588219	0.009946428	0.352997	0.6260119	0.3415358	0.2126634	0.0390758	0.0580856	0.03543632	0.01998409	0.4093632	0.3413282	0.4818906	0.4230971	0.0969822	0.1393423	0.07614341	0.0751797	0.7866204	1.092776	0.4797788	0.4788412
40.581	0	0.01702843	0.02976856	0.06124154	0.04278786	0.172668	0.2046426	2.598415	1.786874	0.05870427	0.04864248	0.1379186	0.08265937	0.8717021	0.7441222	0.2329092	0.2120172	0.04645068	0.05728234	0.03842648	0.03480837	0.2544085	0.3004156	0.1265988	0.1417595
40.678	0	0.0001763004	0.0002166089	0.0002021738	0.0001789909	0.0006259499	0.0009662221	0.006738735	0.00483966	0.0001620958	0.0001534006	0.0006534139	0.0003920871	0.003167713	0.002710431	0.001208586	0.001109825	0.000338072	0.0003861494	0.0002683385	0.0002488757	0.001496692	0.002061465	0.0007040138	0.0007218668
40.679	0	0.0001444741	0.0001759055	0.000164361	0.0002105003	0.0006465849	0.00100624	0.006740811	0.004971115	0.0001630257	0.000166531	0.0005977942	0.0004591774	0.003150192	0.002801438	0.001186414	0.001064372	0.000328657	0.0003488535	0.0001713003	0.0001812092	0.001551408	0.002068771	0.0006607292	0.0006919625
40.680	0	0.007977793	0.01334435	0.01464591	0.008171081	0.1536538	0.2623058	0.3450075	0.2368986	0.01586448	0.02039978	0.03079625	0.01601922	0.3364266	0.2923128	0.2790303	0.2480677	0.05588349	0.08261959	0.03617629	0.03681436	0.4038816	0.6027677	0.2496352	0.269233
40.681	0	0.008632337	0.0150059	0.01912144	0.01895606	0.07664984	0.1258968	1.285022	0.9303256	0.01319839	0.02279577	0.1265615	0.07047065	0.5501324	0.4882218	0.1794801	0.1561778	0.03743005	0.05350881	0.01558339	0.01564067	0.22094	0.2914775	0.08077334	0.08090622
40.778	0	0.001651628	0.001421349	0.001148876	0.001201889	0.001248969	0.001126685	0.002150176	0.001466188	0.0005064318	0.0005355061	0.000946861	0.000764492	0.002766016	0.002321119	0.001035934	0.0008780918	0.001303787	0.001132987	0.0005815697	0.0004336463	0.001765534	0.002245616	0.001470134	0.001294076
40.779	0	0.0001534538	0.0001345313	0.0001218651	0.0001603349	0.0006561396	0.001016568	0.001486323	0.00118188	0.0001594147	0.0002231887	0.000219091	0.000180203	0.002536794	0.00239641	0.000910347	0.0007926819	0.0003375444	0.000364979	0.0003620576	0.0002689669	0.001354009	0.001637776	0.001339387	0.001093994
40.780	0	0.01211756	0.0119773	0.01547384	0.01195795	0.2198006	0.3425927	0.2911011	0.2311061	0.03277882	0.03972661	0.03013994	0.01802446	0.4921251	0.4590563	0.189677	0.188109	0.07726534	0.08269875	0.08999989	0.06865204	0.3204274	0.3938426	0.4915325	0.4041528
40.781	0	0.00780789	0.008937601	0.01312185	0.009337359	0.07996384	0.1268549	0.241735	0.1892633	0.01833752	0.01842027	0.02297562	0.01302147	0.4001349	0.3594543	0.1155197	0.1065007	0.04872702	0.05126089	0.0374628	0.02475459	0.1962332	0.238371	0.1718744	0.1393987
40.878	0	0.0004900618	0.0006963996	0.0006935663	0.0004402479	0.0008165331	0.001022444	0.003402094	0.002847348	0.0005842098	0.0007146817	0.00088408	0.0006805937	0.001701548	0.001659156	0.001020184	0.0009976791	0.0006508551	0.000500899	0.0006028536	0.0004971864	0.001060377	0.001277452	0.001239688	0.001227443
40.879	0	0.2804022	0.2644314	0.2796585	0.1953563	0.2121916	0.1660254	0.2137227	0.1088822	0.2899673	0.2507061	0.3098016	0.1809187	0.09163871	0.09359381	0.1288739	0.07803073	0.1502105	0.1586266	0.1992717	0.1103589	0.09825664	0.1265817	0.110352	0.06400524
40.880	0	0.007982321	0.009435116	0.01445128	0.01359161	0.096041	0.1378285	0.5403015	0.421082	0.01499187	0.02182035	0.08758033	0.0649785	0.2626685	0.2516653	0.1634996	0.156465	0.02736182	0.03527641	0.04794781	0.05065212	0.1415101	0.1882885	0.2455252	0.2494173
40.880	0	0.01031447	0.01177967	0.01226294	0.009721929	0.08524175	0.1232582	0.5585182	0.4462497	0.01622661	0.01998197	0.06165706	0.04596601	0.274512	0.274232	0.1345172	0.1391336	0.0273078	0.03394519	0.03566488	0.03690139	0.1462458	0.1919118	0.1866141	0.1868292
40.978	0	9.873574e-05	0.000139927	0.0001622454	0.0001292638	0.0004700881	0.000663484	0.003578599	0.002082333	0.000121966	0.0001329973	0.0002268926	0.0002313574	0.00267669	0.002399965	0.001429619	0.001233777	0.0002465721	0.0002587768	0.0003372152	0.0002464332	0.001053502	0.001440803	0.001044976	0.00108179
40.979	0	0.0001376649	0.0001021084	0.000155804	0.0001655622	0.0004647326	0.0006438776	0.003644664	0.002089491	0.0001523424	0.0001612766	0.0002555487	0.0001550509	0.002744278	0.00249178	0.001521232	0.001236616	0.0002380385	0.0002803085	0.0002517666	0.0002198019	0.001081253	0.001479913	0.001074836	0.001065114
40.980	0	0.00575922	0.006113307	0.005440636	0.005662882	0.07268544	0.1291356	0.09801164	0.08786132	0.01255457	0.01357915	0.007808211	0.007926633	0.4615344	0.4224398	0.2829727	0.2361756	0.03154287	0.0408448	0.0348603	0.03698884	0.1808866	0.2588723	0.2240635	0.2375636
40.980	0	0.006808185	0.006428664	0.007457763	0.00646572	0.06066415	0.0986886	0.6971726	0.3893571	0.0148024	0.01244577	0.03203207	0.01279811	0.4550999	0.4124961	0.2338976	0.1909543	0.03265071	0.0387676	0.02689191	0.02548779	0.1718486	0.2325087	0.1585456	0.163339
41.078	0	0.0001373181	0.0001587616	0.0001466665	0.0001644467	0.001265008	0.002041975	0.004261131	0.003122282	0.0002647826	0.0003431164	0.0007409173	0.0005266414	0.004523919	0.003889182	0.002650373	0.002207593	0.0006490837	0.000708948	0.0008601772	0.0008464644	0.002004438	0.00272768	0.003395596	0.003227852
41.079	0	0.0001237093	0.0001863335	0.0002160873	0.0001748751	0.001277067	0.002014844	0.004337564	0.0031128	0.0003013162	0.0003379312	0.0007821843	0.0005311802	0.004625039	0.003921553	0.002716729	0.00226706	0.0006001254	0.0007739119	0.0007557591	0.0008291984	0.002066883	0.002876892	0.003301609	0.003241417
41.080	0	0.04101328	0.06564754	0.06258683	0.07347882	0.4607942	0.8132777	0.8951934	0.6806025	0.09310616	0.142015	0.1949801	0.1335972	1.017763	0.9596485	0.5986476	0.4568049	0.1765391	0.2947204	0.2816104	0.3203438	0.6353179	0.8952848	1.133875	1.181114
41.081	0	0.009475227	0.01243717	0.016601	0.01125384	0.1596847	0.2544359	0.7130273	0.5007434	0.02967801	0.04306763	0.1184858	0.0794238	0.7174771	0.6073956	0.4264876	0.3630464	0.07437217	0.09778979	0.1100286	0.1081069	0.2785768	0.3867571	0.4726873	0.4509887
41.178	0	0.0006943969	0.001126547	0.001531841	0.0009946794	0.002427577	0.003914419	0.005406618	0.004476681	0.001236517	0.001346378	0.00180231	0.0009506284	0.006941773	0.00624588	0.005436951	0.002967764	0.002549926	0.003455244	0.002528803	0.002227857	0.005430837	0.007476822	0.005211067	0.005039521
41.179	0	0.0007870647	0.00122438	0.001570341	0.001100083	0.002569266	0.003908832	0.005378927	0.004547616	0.001321613	0.001318564	0.001787323	0.0009665224	0.006999296	0.006327157	0.005517597	0.003054523	0.002522347	0.003475509	0.002496249	0.002148804	0.005523199	0.007584827	0.005234925	0.005018277
41.180	0	0.0008859791	0.001301189	0.001752209	0.001386942	0.002906375	0.004208712	0.005876115	0.004460712	0.001675741	0.001646912	0.001973335	0.00101136	0.007454218	0.00665563	0.005537301	0.003353424	0.003179721	0.00391839	0.00292502	0.002731246	0.005662092	0.007907129	0.005648382	0.005414283
41.181	0	0.1354992	0.2476307	0.2913883	0.2224573	0.4841227	0.7784814	1.044298	0.8795354	0.2555444	0.2648417	0.3206233	0.1770656	1.361626	1.233288	1.062081	0.5783446	0.4904518	0.6813781	0.4785807	0.4212263	1.113322	1.476239	1.021496	0.9721174
41.278	0	1.870587	1.612254	0.4173618	0.260516	0.1095976	0.106665	0.09757879	0.09510377	0.2876366	0.2576331	0.5456744	0.5414084	0.08130754	0.09652512	0.1161506	0.1369262	2.034922	1.274534	3.065321	1.639852	0.2278293	0.1436821	0.2225175	0.1669902
41.279	0	0.001628889	0.001505303	0.001086972	0.0007399929	0.002906679	0.00418812	0.006105656	0.004951466	0.001749567	0.001364065	0.0009567316	0.000764344	0.007558627	0.006715285	0.005470844	0.004261243	0.0020114	0.001865187	0.002205699	0.001649546	0.005376648	0.007871454	0.006154359	0.00601631
41.280	0	0.06531438	0.194027	0.08207647	0.1864495	0.2675362	0.3993374	0.3628075	0.3810646	0.2446831	0.2457513	0.2586955	0.1940944	0.6451281	0.5367727	0.5064285	0.2182653	0.2489217	0.256545	0.2146779	0.1678036	0.5647734	0.6894513	0.5598616	0.5196709
41.281	0	0.05613445	0.1022434	0.1218365	0.1060623	0.3645691	0.5678383	0.9831383	0.8844897	0.102973	0.1274778	0.178613	0.1297116	1.208013	1.135641	0.9804331	0.6620469	0.1892292	0.2058035	0.1843483	0.1932123	0.8901235	1.259286	0.9711206	0.9837725
41.378	0	1.06639	1.305066	0.3601697	0.3618049	0.108848	0.1214263	0.1184713	0.08323096	0.3785046	0.3576986	0.6728837	0.3836326	0.1313594	0.07082531	0.1060554	0.07624005	2.105267	1.143015	1.600611	1.079341	0.2494282	0.1273176	0.1741177	0.09895057
41.379	0	0.3334713	0.2579845	0.5904192	0.4907469	0.4773695	0.2324	0.5037143	0.2509857	1.967798	1.180448	2.63176	1.335267	0.2956871	0.1487753	0.1190843	0.2277301	0.5780761	0.5069285	0.2146772	0.2007741	0.2392734	0.2071298	0.1312381	0.08242451
41.380	0	0.05183987	0.04084787	0.03965554	0.06583286	0.4407346	0.7657907	0.430741	0.3821087	0.05478552	0.07741205	0.05479204	0.04075105	0.8149558	0.7756434	0.4553092	0.4011877	0.1222273	0.1815519	0.1771363	0.1713813	0.9448072	1.320642	1.072507	1.102086
41.381	0	0.009318751	0.006852507	0.007065495	0.005335039	0.1581718	0.2412274	0.2548464	0.1975781	0.01290609	0.0150526	0.01914975	0.01001161	0.4094722	0.3569308	0.2228713	0.2103992	0.04517321	0.06762173	0.05766884	0.05170066	0.378821	0.5393524	0.4040774	0.3695224
41.478	0	0.8040402	1.126254	0.5084081	0.4630128	0.09188432	0.08320526	0.1088883	0.06652262	0.4549707	0.3726316	0.7342979	0.3704301	0.07034701	0.05371808	0.04203413	0.0343909	0.7995291	0.6316201	0.6787632	0.453925	0.07624243	0.1313132	0.05761157	0.0462725
41.479	0	0.1529102	0.181246	0.3764177	0.2678593	0.1070523	0.07642	0.6062299	0.3467044	0.5938897	0.4728309	5.37846	2.683104	0.04281939	0.06460749	0.08191764	0.1306293	0.2263737	0.2242007	0.213553	0.201047	0.04214908	0.03154867	0.04041141	0.04957699
41.480	0	0.007574196	0.04265478	0.02407943	0.01949062	0.008817322	0.01893312	0.007210009	0.0088735	0.007038234	0.009048892	0.0249911	0.0193005	0.0221112	0.01977205	0.02246876	0.02025096	0.07908211	0.07405206	0.02561874	0.01690603	0.1011308	0.08976934	0.03738549	0.01979909
41.481	0	0.007551352	0.01019867	0.006840797	0.005412677	0.5120011	0.8619166	0.08053336	0.06102076	0.05456888	0.0911942	0.0151388	0.008862351	0.3655258	0.3271438	0.6737732	0.4957369	0.06904636	0.08537985	0.08060292	0.06517838	0.5689124	0.6656047	0.5556256	0.4366585
41.578	0	0.6986039	1.085938	0.212382	0.1822621	0.06262301	0.05277838	0.1033692	0.05743825	0.2713409	0.2163417	0.7007747	0.3596575	0.05170769	0.04156423	0.03169268	0.01584131	0.9702637	0.6374443	0.537506	0.3501795	0.08467186	0.06676178	0.04504442	0.02341326
41.579	0	0.08310015	0.1097593	0.2138344	0.1373702	0.09972504	0.08543837	0.677896	0.3608389	0.3761413	0.4534116	5.8535	2.787851	0.02753119	0.05906074	0.07640575	0.1027192	0.1159482	0.12894	0.1367688	0.1004355	0.02851945	0.03078853	0.03176796	0.02667822
41.580	0	0.1221692	0.1411909	0.1019714	0.09776392	1.796853	4.379707	0.7113429	0.202902	0.2160653	0.4589142	0.1540332	0.2031094	0.4019902	0.4853171	0.6429989	0.374072	0.1621182	0.1339841	0.132591	0.1177064	0.8140279	0.5593625	0.2870276	0.3235637
41.581	0	0.04776654	0.04336137	0.02890422	0.04718904	1.229069	2.190485	0.5528447	0.4013455	0.1164187	0.1395561	0.05067504	0.06377033	1.498105	1.48892	0.9873534	0.7144632	0.06290663	0.0593409	0.04841855	0.04864763	0.4423494	0.3942182	0.1985057	0.1884747
41.678	0	0.7894179	1.006873	0.4801331	0.3484781	0.1469558	0.1723961	0.179912	0.06903613	0.3340486	0.3157181	0.5730385	0.3360783	0.2074012	0.1366097	0.1083472	0.08359464	2.210485	1.338583	0.6180253	0.4159026	0.2841451	0.2255812	0.06592765	0.07923098
41.679	0	0.2918268	0.3193615	0.5883403	0.3520304	0.600114	0.4311843	1.248948	0.6794104	1.257222	0.6121071	5.231666	2.440855	0.1505915	0.07740537	0.2965324	0.1697295	0.2601939	0.2632557	0.1697867	0.1817038	0.1024699	0.1275866	0.07552806	0.06298507
41.680	0	0.04674094	0.04858726	0.05882019	0.05876352	0.962626	1.451499	0.726142	0.5463709	0.1073546	0.1362679	0.06483038	0.04975818	1.191253	1.138505	0.6344469	0.4393394	0.1108153	0.1606069	0.1122078	0.1028248	0.6499088	0.927711	0.5419256	0.5311229
41.681	0	0.04433555	0.04791475	0.04318639	0.05649412	0.4602256	0.5510297	1.869375	1.485685	0.07728624	0.09188248	0.1328032	0.08603079	2.206015	2.081936	1.476916	1.085795	0.07732123	0.0699027	0.05967147	0.05792432	0.1674022	0.2593806	0.1473433	0.1799853
41.778	0	0.0002245976	0.0003339947	0.0007043453	0.0003831946	0.001315153	0.001987336	0.01971736	0.01381443	0.0005672062	0.0005374801	0.00105076	0.0008256903	0.01582119	0.01473735	0.006322492	0.004811719	0.0005220174	0.0005338432	0.0004675915	0.0004421708	0.001196675	0.00239311	0.001361064	0.001857477
41.779	0	0.0002153457	0.00036246	0.0006235224	0.0004095081	0.00126923	0.001980879	0.01995009	0.01394124	0.0004513904	0.0005050449	0.001100648	0.0007946835	0.01597109	0.01486625	0.006381357	0.004893467	0.0005198584	0.0005871748	0.0004733683	0.0004829169	0.001287692	0.002316223	0.001438649	0.001835733
41.780	0	0.04492383	0.04029503	0.04264079	0.04592846	0.5868094	0.9727429	0.7559057	0.5416576	0.08043102	0.07541253	0.0524091	0.04534969	1.422018	1.339253	0.4133082	0.2790867	0.1301916	0.1748792	0.1039642	0.09555613	0.9168281	1.267888	0.6207192	0.6186454
41.781	0	0.09781404	0.08535947	0.1170508	0.104263	0.3266988	0.2027562	3.235923	2.193784	0.1024874	0.1010974	0.1824749	0.09548704	2.39764	2.240339	1.085899	0.7231234	0.07173695	0.05880493	0.08631793	0.0993051	0.09730197	0.3800285	0.2134621	0.3824146
41.878	0	0.0005663998	0.0004980778	0.0007762766	0.0008073897	0.001558349	0.00242785	0.02035121	0.01318279	0.001175161	0.0007594927	0.001766008	0.00134896	0.0133664	0.01228468	0.005051526	0.002833619	0.0005726577	0.0009451123	0.000597007	0.0005358021	0.00147418	0.003018761	0.001618701	0.00256056
41.879	0	0.000493637	0.0004877701	0.0007780962	0.0009066019	0.001500207	0.002506423	0.02073152	0.01338359	0.001103682	0.0008102847	0.001862071	0.001269141	0.01349226	0.0124542	0.005135608	0.002831668	0.0005732952	0.0008453819	0.0006435248	0.0005688702	0.001519198	0.002914544	0.001760021	0.002614416
41.880	0	0.0523941	0.04839152	0.03664931	0.05233644	0.6167702	1.023075	0.699629	0.4796782	0.08689023	0.07873399	0.05442572	0.04461168	1.505238	1.422954	0.3468469	0.2400512	0.1329111	0.1894941	0.1086351	0.1097627	1.014237	1.402493	0.6813663	0.6907175
41.880	0	0.08722225	0.0791866	0.1392604	0.1141693	0.3541463	0.4264096	3.37562	2.030808	0.2821406	0.1184389	0.2693149	0.1881018	1.966281	1.782537	0.8872391	0.4138723	0.1421653	0.1296145	0.1063346	0.08994988	0.1437421	0.4304042	0.2146541	0.5485842
41.978	0	0.0003430263	0.0005017421	0.0006481561	0.0004742033	0.001303468	0.00286156	0.003606385	0.002948563	0.00101485	0.0005715124	0.0007615116	0.0007610316	0.003689674	0.003536908	0.000625575	0.0006749119	0.0006067419	0.0006471042	0.0004150504	0.0003594758	0.001424776	0.00195098	0.001495816	0.001769524
41.979	0	0.0003373363	0.000494481	0.000624103	0.0003628469	0.001379967	0.002921332	0.003704616	0.002965356	0.001026197	0.0006468962	0.000762185	0.0008083652	0.003784236	0.003547944	0.0005734419	0.0007632298	0.0005371337	0.0005584321	0.000426648	0.0004451307	0.001467817	0.001926334	0.001527085	0.001755282
41.980	0	0.05992421	0.07685705	0.09260279	0.03550689	0.722696	1.211551	0.658727	0.4221561	0.06647594	0.1121537	0.06316582	0.04929144	1.657527	1.558695	0.2790721	0.2050757	0.1693975	0.2463936	0.1351584	0.1345026	1.158044	1.628952	0.7535763	0.7650818
41.980	0	0.07686213	0.09574967	0.1253317	0.06984251	0.1485406	0.2946688	0.6143768	0.4942475	0.1762796	0.08251061	0.137856	0.1301109	0.5250515	0.4080237	0.1501555	0.1196104	0.09064994	0.08311522	0.06327675	0.06067591	0.08189366	0.1230698	0.1560907	0.2009689
42.078	0	0.0001551641	0.0001573599	0.0001207879	0.0001713977	0.0009450437	0.001416669	0.0006772535	0.0004936098	0.0001495725	0.0001349133	0.0001009291	0.0001254607	0.001408635	0.001230947	0.0003331364	0.0002330087	0.0002893198	0.0003683628	0.0002288311	0.0002510523	0.001379737	0.001912565	0.0009092492	0.0009204196
42.079	0	0.0001339597	0.0001935459	0.0001630315	0.0001353956	0.0008641635	0.001496912	0.0006661962	0.0004072047	0.0001414682	0.0001621155	0.0001139174	0.0001292519	0.001402332	0.001182829	0.0002468726	0.0002273758	0.0002481891	0.0003184162	0.0002254427	0.0002023057	0.001412915	0.001953501	0.0009257103	0.0008888387
42.080	0	0.04627924	0.04529013	0.04284459	0.05100486	0.7418923	1.285354	0.6013378	0.3947139	0.09334277	0.08913806	0.0596233	0.04344526	1.234407	1.125955	0.2113547	0.1676155	0.1690071	0.2293415	0.13087	0.1429084	1.236589	1.788134	0.8124397	0.8009938
42.080	0	0.002857132	0.002935564	0.003347993	0.002909471	0.003061974	0.003644813	0.008725125	0.006685659	0.003158819	0.002929117	0.003402936	0.002824945	0.0065211	0.005279006	0.003095476	0.002368991	0.002998221	0.00325801	0.002955739	0.002353955	0.003302351	0.00412264	0.00348854	0.003436693
42.178	0	9.820626e-05	0.0001908668	0.0001544235	0.0001158321	0.000817241	0.001347677	0.0006683913	0.0004260074	0.0001882394	0.0001565958	0.0001734793	0.0001201052	0.001506537	0.00133995	0.0003579516	0.0002373212	0.0002781399	0.0002822481	0.000243911	0.0002696876	0.001343517	0.001740514	0.0009476298	0.0009396943
42.179	0	9.032012e-05	0.0001180376	0.0001324109	0.0001379638	0.0007696107	0.001391372	0.0007365322	0.0004408773	0.0001167932	0.0001977551	0.000151462	0.000143157	0.001469377	0.001335147	0.0002447866	0.0002560992	0.0002619509	0.0002880465	0.0002171344	0.0002257632	0.001323211	0.001822595	0.0009727566	0.00084454
42.180	0	0.03536138	0.03679556	0.04614262	0.03620456	0.6836747	1.199709	0.6391401	0.4312386	0.07199102	0.09106814	0.06087218	0.03342453	1.347188	1.238682	0.2158713	0.177981	0.1483077	0.2291603	0.1378907	0.1395623	1.181165	1.712686	0.820469	0.8182554
42.180	0	0.000272013	0.0002836544	0.0003829754	0.0004767708	0.000953159	0.001010415	0.001308852	0.0008884235	0.0005444318	0.0005081945	0.0004117143	0.0003227573	0.001892674	0.001946763	0.0004434855	0.0003528433	0.0004694726	0.0005408713	0.0003070734	0.0002988831	0.001487082	0.001866442	0.001137204	0.001056858
42.278	0	0.0001260402	0.0001268541	0.0001711567	0.0001664765	0.0007749391	0.001327606	0.0007345483	0.0005846399	0.0001545058	0.00016766	0.0001754104	0.0002216391	0.001838455	0.001613313	0.0003697139	0.0001968551	0.0003012511	0.0002574328	0.0002479548	0.0001967286	0.001282865	0.001699957	0.0009111654	0.0009363649
42.279	0	0.0001442257	0.0001214024	0.0001457603	0.0001494945	0.0007816562	0.001324653	0.0007534246	0.0005843514	0.0001216911	0.0002032649	0.0001698772	0.0001507853	0.001821986	0.001581356	0.00035428	0.0001977918	0.0002341728	0.0003077103	0.0002138059	0.0001995077	0.001287897	0.001791378	0.0009379837	0.0008711
42.280	0	0.0364921	0.05007537	0.0666687	0.04808281	0.679835	1.162586	0.6961002	0.5019366	0.09303322	0.09659333	0.06366081	0.0467779	1.553983	1.502697	0.1946701	0.2036237	0.1607499	0.2240314	0.1387084	0.1447144	1.164842	1.668895	0.8243545	0.8141119
42.280	0	0.0005448223	0.0007362724	0.002358811	0.001464423	0.001927423	0.003104995	0.01163332	0.007365893	0.001530918	0.001425815	0.0035427	0.002274864	0.007082656	0.006455479	0.001747856	0.002119188	0.00138676	0.001327689	0.000790305	0.0008793707	0.002021059	0.003107339	0.00165462	0.003175235
42.378	0	0.0001427693	0.0001800691	0.0002927229	0.0002671489	0.0007471136	0.001275999	0.0009287997	0.0007444442	0.0002153802	0.0003428683	0.0002374214	0.0002327682	0.001826653	0.001507846	0.0005188565	0.0002625535	0.0003115788	0.000314556	0.0002986311	0.0001819309	0.001323734	0.001867604	0.0009283836	0.0009276851
42.379	0	0.0001177198	0.0001874591	0.000297159	0.0002290515	0.0007855444	0.001338027	0.000921864	0.0007183992	0.0002591934	0.0003590209	0.0002288077	0.000278028	0.001832876	0.001594068	0.0004855331	0.0003320648	0.0002861687	0.0002986434	0.0002668532	0.0002371406	0.001297693	0.00181275	0.0009882283	0.0009831416
42.380	0	0.05034656	0.05469398	0.05838123	0.05607729	0.6646948	1.164281	0.6938859	0.5192552	0.07656724	0.09132631	0.05310605	0.03421567	1.46305	1.446146	0.1970698	0.2281505	0.1648318	0.2246986	0.1192224	0.1390355	1.152016	1.65461	0.7852053	0.8220522
42.381	0	0.01899102	0.02350587	0.04023771	0.04578992	0.03771696	0.04889754	0.08035876	0.06436694	0.04891053	0.05002413	0.05179744	0.03720549	0.06875276	0.05522629	0.04256062	0.03111046	0.03732085	0.02055922	0.008780817	0.01737698	0.03401017	0.03396634	0.03270184	0.03081539
42.478	0	0.0004558062	0.0004450659	0.0006149586	0.0005331273	0.001909522	0.001808962	0.00689419	0.003977653	0.0008432164	0.000558614	0.001237901	0.0007546272	0.005592418	0.002860058	0.00182413	0.001724575	0.0008685868	0.0005626545	0.0005718567	0.0003446536	0.001653708	0.00176296	0.001276394	0.001949677
42.479	0	0.0004460516	0.0004605592	0.0006838632	0.0005514733	0.001949993	0.001807646	0.0069624	0.003981195	0.000875135	0.0005874282	0.001357866	0.0007867917	0.005636118	0.00295281	0.001910635	0.001708423	0.0008262252	0.0005959076	0.0004545527	0.0002646175	0.001648994	0.001834292	0.001310302	0.001850781
42.480	0	0.0452455	0.05225839	0.05933308	0.03061276	0.561002	1.045708	0.714949	0.5670846	0.04920301	0.06962514	0.05132218	0.03960921	1.212493	1.172786	0.2496745	0.2520599	0.1220169	0.1992582	0.1052382	0.1179259	1.024852	1.492003	0.7102959	0.7271931
42.481	0	0.1047905	0.08508133	0.1457334	0.09969762	0.2501759	0.3272351	1.209839	0.6422359	0.1662152	0.1381332	0.2407497	0.1502288	0.8784755	0.4536997	0.2791105	0.2757569	0.1693903	0.08691719	0.08464593	0.06798751	0.1210311	0.0958539	0.1638119	0.2199693
42.578	0	0.0006219071	0.0006425908	0.001124917	0.0008216105	0.001464241	0.002097174	0.02179846	0.01480908	0.0006734317	0.0007412193	0.001837083	0.001477588	0.01353175	0.01034002	0.009906733	0.006365237	0.0005688304	0.0005939053	0.0007166502	0.0006025799	0.001590393	0.003802191	0.002742762	0.001979859
42.579	0	0.0005853651	0.0006424909	0.001060558	0.0007969636	0.001507981	0.002107396	0.02201992	0.01496545	0.0006543716	0.0007751758	0.001844549	0.001512643	0.01359407	0.01049156	0.01008375	0.006470228	0.0006058133	0.0006261258	0.0006686178	0.0005331063	0.001560043	0.003790923	0.002609405	0.001930966
42.580	0	0.04360789	0.04059495	0.0509555	0.03486816	0.6410909	1.202259	0.6877816	0.5732876	0.07030773	0.06660624	0.04002569	0.03234965	1.241235	1.204056	0.2395922	0.2692371	0.1458442	0.2023811	0.1270469	0.1288545	1.073068	1.612247	0.7765452	0.8075079
42.581	0	0.09315915	0.1171701	0.1616423	0.1765276	0.1833805	0.1888669	3.333228	2.301434	0.1073853	0.08813487	0.298343	0.2242635	1.870822	1.541175	1.521505	0.9444818	0.09944799	0.0762788	0.1067473	0.1077567	0.2011914	0.5103452	0.4336594	0.2320889
42.678	0	0.0003536684	0.0002404021	0.0004085171	0.0003474554	0.001459754	0.002492844	0.01919087	0.01351848	0.0005743396	0.0004929362	0.001096233	0.0005375193	0.01355779	0.01119463	0.01177275	0.009270057	0.0004521194	0.0004374058	0.0005168593	0.0004351319	0.001955979	0.002651009	0.002099901	0.001765084
42.679	0	0.000312257	0.0002552526	0.0003827441	0.0003644399	0.001477406	0.002518835	0.01938141	0.01368879	0.0005087172	0.0004742174	0.001066122	0.0005185532	0.01370071	0.01127663	0.01184531	0.009368184	0.0004010191	0.0005016495	0.0004035259	0.0003301038	0.001891826	0.002694294	0.002050148	0.00174974
42.680	0	0.06476253	0.06488383	0.07885064	0.07703547	0.8025347	1.526073	0.853727	0.7726749	0.07844841	0.1218851	0.07515982	0.05237937	1.516159	1.518014	0.2531264	0.3307916	0.169035	0.2456578	0.1577909	0.1522867	1.243618	1.828023	1.040423	1.039562
42.681	0	0.07199652	0.05639456	0.0790171	0.07369074	0.1415623	0.1693533	2.988903	2.141868	0.09263661	0.09022629	0.2076016	0.1289189	1.955706	1.618051	1.841432	1.499786	0.07684336	0.06976588	0.06421913	0.08300405	0.09311861	0.3687038	0.3306379	0.1941998
42.778	0	0.0002825993	0.0002475156	0.0002458061	0.0003068014	0.001542173	0.002446607	0.01435679	0.01038714	0.0004217268	0.0004763734	0.0006746693	0.0003027266	0.01365023	0.01144954	0.01076314	0.008943957	0.000367811	0.000407298	0.0004364052	0.0003587752	0.001939631	0.002504842	0.001788987	0.00151886
42.779	0	0.0003081057	0.0002613083	0.0002339819	0.000335878	0.001568464	0.002467443	0.01456373	0.01054358	0.0004506664	0.0004333595	0.0006892903	0.0002821868	0.01383679	0.01157422	0.0109215	0.009021133	0.0003783367	0.0004701608	0.000458418	0.000327883	0.002001833	0.002456365	0.001794669	0.001532626
42.780	0	0.0698226	0.09576388	0.1004597	0.08419115	0.8776673	1.628963	0.8664998	0.7992507	0.09567705	0.1205894	0.08635245	0.07435457	1.58881	1.650847	0.3753983	0.3890266	0.1850989	0.2583379	0.1824222	0.1591167	1.325985	1.885716	1.227518	1.123691
42.780	0	0.05900341	0.04939564	0.09636404	0.07776205	0.1039297	0.1265821	2.294716	1.666929	0.09217019	0.07966115	0.1281258	0.07518617	2.04246	1.652148	1.804425	1.5425	0.03503332	0.05669108	0.06442298	0.07312258	0.08407004	0.2585824	0.2416903	0.1738018
42.878	0	0.0003199644	0.0002806288	0.0003877163	0.0004634906	0.00151154	0.002365018	0.012662	0.009281501	0.0004165538	0.0003337807	0.000653926	0.0003428623	0.01392871	0.01171691	0.009897174	0.008349975	0.0004491425	0.0004830528	0.0005055181	0.0003223661	0.002053759	0.00264292	0.001831555	0.001593597
42.879	0	0.0002563369	0.0003018958	0.0003746123	0.0002455772	0.001541275	0.002474461	0.01273146	0.009384102	0.0004360773	0.0003636204	0.0006779466	0.0003734618	0.01407192	0.01178774	0.01000102	0.00842255	0.0004067502	0.0004999579	0.0003731989	0.0003274625	0.002003159	0.002669119	0.001736075	0.001575395
42.880	0	0.07768051	0.141398	0.1296357	0.1223226	0.8834571	1.646031	0.8123478	0.7197013	0.1050293	0.1578194	0.08326556	0.1113793	1.705038	1.821054	0.5260928	0.4009638	0.210548	0.2906873	0.2679815	0.2236746	1.441687	2.022914	1.303431	1.194972
42.880	0	0.06827715	0.06423157	0.05671647	0.07198357	0.08970714	0.1227691	2.022197	1.462671	0.06151074	0.07314236	0.1244124	0.0548945	2.097652	1.673485	1.727473	1.49973	0.03783617	0.05034353	0.0742912	0.05813919	0.09205623	0.2001401	0.2319245	0.148482
42.978	0	0.003375396	0.002158289	0.003338386	0.0007959515	0.004082351	0.003807786	0.01180853	0.008115959	0.003688842	0.002340637	0.00187979	0.001268815	0.01416678	0.01179715	0.01005906	0.008607003	0.0017558	0.002692729	0.001932723	0.0007281966	0.002586936	0.004746139	0.002618029	0.001928901
42.979	0	0.0002082749	0.0001571037	0.0003161692	0.0002224781	0.001368789	0.002254847	0.01082398	0.007904754	0.0003861309	0.0004283817	0.0007100704	0.0003855347	0.01310602	0.01111021	0.009935872	0.008212	0.0004206858	0.0005260631	0.0003893675	0.0003424806	0.002031305	0.002796406	0.001722548	0.001530914
42.980	0	0.082813	0.1013333	0.1148217	0.0956322	0.7843242	1.505428	0.8096983	0.6080795	0.0809196	0.1352641	0.1200036	0.0956438	1.687338	1.732455	0.4804472	0.3599527	0.2029981	0.3105458	0.2413552	0.1985144	1.419489	2.120111	1.289193	1.153681
42.980	0	0.06842567	0.06442035	0.03234214	0.05341054	0.07059202	0.1123316	1.720554	1.223036	0.05056807	0.06276132	0.1133905	0.04873111	2.000876	1.567943	1.754315	1.518798	0.03972622	0.04302506	0.0761608	0.06327878	0.08697225	0.1573323	0.2109952	0.1331277
43.078	0	1.469187	1.050525	1.074202	1.053343	0.3051341	0.243856	0.2733686	0.2323148	1.612933	1.460473	1.35005	1.022227	0.1385476	0.0903625	0.1441949	0.1307036	1.168055	0.8848117	1.124275	0.8157996	0.1676424	0.164458	0.1659088	0.1433136
43.079	0	1.221302	0.7552561	0.9116671	0.9658961	0.4545694	0.3695666	0.2850149	0.3033125	1.938696	1.692343	1.216392	0.9769183	0.2181935	0.1522667	0.184856	0.1325309	1.116588	0.8300895	0.9390142	0.6186638	0.2135747	0.1783653	0.1967088	0.1587243
43.080	0	0.08508093	0.08635931	0.09108647	0.08847435	0.7655301	1.398105	0.791085	0.579281	0.07494492	0.1123589	0.07300966	0.05769541	1.604791	1.583798	0.366398	0.2585019	0.208882	0.2804899	0.2261941	0.1846221	1.365323	2.103423	1.263254	1.1537
43.081	0	0.05105453	0.03968378	0.03602108	0.03474557	0.05698696	0.1020612	1.647888	1.159391	0.04561717	0.02731989	0.08711071	0.04950388	1.845573	1.439186	1.846839	1.588376	0.03311563	0.04150172	0.05436951	0.04292401	0.08064158	0.1212875	0.1778244	0.1232231
43.178	0	1.151442	0.8101001	0.6718443	0.6836017	0.7085651	0.4422468	0.3666877	0.3300546	1.402822	1.0345	0.8711335	0.6667336	0.4892975	0.2903608	0.3668567	0.1923115	0.8634962	0.6773706	0.7533858	0.4407122	0.3296613	0.2750307	0.261828	0.1894788
43.179	0	0.4686929	0.3889964	0.2927104	0.2739342	0.4657999	0.3114929	0.1615875	0.2032019	0.6248691	0.4412329	0.2826395	0.2322042	0.2614447	0.2286394	0.1760948	0.1890928	0.3366653	0.3096789	0.3075232	0.1921246	0.1969108	0.1375974	0.1676557	0.08834126
43.180	0	0.09401245	0.1547516	0.1255428	0.08857413	0.8649137	1.462262	0.8258631	0.573322	0.1326607	0.141657	0.08358456	0.09805659	1.645892	1.662215	0.4983407	0.3628188	0.1902023	0.339316	0.2837638	0.2626876	1.40514	2.163331	1.418036	1.252288
43.180	0	0.02368862	0.02472684	0.02666767	0.01852033	0.0511525	0.07258085	1.0182	0.7227726	0.03319119	0.02347333	0.05001995	0.0233683	1.343546	1.151349	2.031384	1.669728	0.03362451	0.0205808	0.02950723	0.02675866	0.057666	0.09719808	0.1253317	0.08113891
43.278	0	0.1896846	0.1598063	0.1161334	0.1069294	0.1969182	0.1894496	0.05005586	0.05731802	0.5399339	0.5149055	0.1299538	0.1171625	0.1421094	0.07678883	0.05626069	0.04950468	0.4046888	0.3717027	0.2699956	0.1796022	0.1263352	0.1372579	0.1176176	0.1068612
43.279	0	0.1938657	0.1701544	0.1423172	0.1118678	0.2853176	0.2761706	0.07085394	0.06607442	0.8454698	0.8133612	0.1416768	0.1308013	0.2127735	0.09174732	0.06799986	0.04486021	0.5698746	0.5196884	0.3396374	0.2223498	0.1410733	0.1626474	0.1117444	0.08123134
43.280	0	0.1666971	0.1415773	0.1520364	0.2410452	0.9250011	1.337493	0.7173255	0.4937493	0.2183033	0.2475293	0.1527515	0.1634292	1.599688	1.429852	0.5635266	0.3337822	0.2977965	0.3836255	0.3588161	0.3519254	1.252	1.822891	1.153384	1.200545
43.280	0	0.01154389	0.015561	0.011381	0.01062037	0.06121657	0.07037759	0.7134614	0.5420533	0.02310953	0.009989668	0.03284455	0.01727441	1.103685	1.01374	2.149602	1.746162	0.02258096	0.01684077	0.01844976	0.02689121	0.06944401	0.09555257	0.09033666	0.07353515
43.378	0	0.1174329	0.09330394	0.05950929	0.06607233	0.1133184	0.07870567	0.06479983	0.06744504	0.108577	0.06521764	0.0620141	0.06638364	0.1159756	0.07833548	0.06605985	0.07340888	0.113067	0.0703577	0.06093589	0.06322559	0.09672141	0.06731138	0.06211622	0.05240182
43.379	0	0.07751565	0.05789178	0.04047817	0.03780398	0.07839884	0.04823174	0.0425248	0.04266344	0.07526158	0.03820456	0.04145976	0.04351097	0.07643877	0.04098883	0.04153885	0.04835056	0.07438928	0.03762606	0.03588008	0.04201382	0.06524275	0.03913994	0.03471219	0.03445923
43.380	0	0.2808159	0.310735	0.3043668	0.1474589	0.6544736	0.9268812	0.4881498	0.3723002	0.3310454	0.2446483	0.2851143	0.1437274	1.237904	1.016692	0.3529088	0.1694312	0.2667936	0.4377969	0.2823365	0.2696117	0.9331214	1.392125	0.7513938	0.7984285
43.380	0	0.01530462	0.01736999	0.0182334	0.008988211	0.05829375	0.05791056	0.8693899	0.6465248	0.02559943	0.01407976	0.05874116	0.0374809	1.222926	1.08053	2.18413	1.778894	0.0190167	0.02257019	0.02125511	0.02060344	0.06143227	0.08936681	0.09290174	0.06965425
43.478	0	0.3122407	0.1560931	0.1653915	0.2236934	0.3010294	0.2337198	0.09908252	0.1996892	0.265641	0.2736192	0.09658944	0.1592333	0.1967189	0.3019542	0.1542685	0.1141732	0.1150753	0.2859194	0.1971858	0.0909992	0.1144961	0.2442838	0.2153462	0.07784891
43.479	0	0.2511643	0.1333715	0.09415352	0.1581217	0.2345851	0.1471008	0.06386489	0.170929	0.2022029	0.1440279	0.05683337	0.1622384	0.1667612	0.148751	0.07867429	0.1394885	0.124027	0.1399147	0.09662506	0.1197085	0.1274154	0.1223593	0.1268392	0.09950236
43.480	0	0.2292925	0.1685613	0.1850932	0.2030544	0.8270559	1.318799	0.7879834	0.6585978	0.1335172	0.2060277	0.171472	0.1413007	1.635315	1.53725	0.4734025	0.2120986	0.2352922	0.4223691	0.2891503	0.2508881	1.397733	2.280008	1.239281	1.173984
43.480	0	0.02282925	0.03012011	0.01631359	0.0189365	0.0713261	0.03914761	1.094413	0.8179192	0.0393614	0.02927104	0.1048168	0.05097585	1.384051	1.189239	2.005062	1.630255	0.02398345	0.02864731	0.02959548	0.02589186	0.0579994	0.09222921	0.1163647	0.09539917
43.578	0	0.04316414	0.04686784	0.06411857	0.04829933	0.04568444	0.044959	0.06136005	0.04271719	0.04819633	0.03914565	0.05350208	0.03409761	0.04201695	0.02805183	0.05495504	0.02581832	0.03197203	0.02283575	0.05406306	0.01790066	0.0379139	0.04478263	0.05124385	0.01372352
43.579	0	0.03642392	0.02535122	0.02928708	0.03059663	0.03768672	0.02863738	0.0336224	0.02690283	0.03532207	0.02561119	0.02899816	0.01818961	0.0307094	0.02361366	0.03130602	0.01636151	0.01666447	0.01639114	0.03013016	0.01382307	0.01790193	0.02316952	0.0310152	0.01523024
43.580	0	0.06909931	0.09700524	0.05029897	0.03283819	0.4298375	0.7597969	0.82943	0.6164972	0.1112062	0.07230047	0.07908617	0.04324127	1.402349	1.302871	0.1971664	0.1338462	0.1697797	0.2669294	0.1403833	0.1128612	1.004439	1.777073	0.7538609	0.6666447
43.580	0	0.04291763	0.03223632	0.03363031	0.02391866	0.1077753	0.07268678	1.605342	1.205184	0.0597148	0.03833908	0.1162814	0.06303453	2.062088	1.679733	1.540028	1.277073	0.03924845	0.04011949	0.04467306	0.04530583	0.06379185	0.1197272	0.1239991	0.1230662
43.678	0	0.5464089	0.4690585	0.1816935	0.3142042	0.5957133	0.4400414	0.1733063	0.220027	0.5204294	0.4396316	0.1387238	0.1588983	0.5428728	0.4105019	0.2106525	0.2152639	0.5541075	0.3224885	0.339154	0.2429935	0.4599036	0.1817688	0.3534885	0.2106793
43.679	0	0.7284901	0.6206799	0.3673477	0.3813472	0.7506866	0.612649	0.2362647	0.2330424	0.8196356	0.541792	0.1931543	0.1385978	0.6039619	0.4017246	0.3017241	0.2254206	0.4604074	0.4042004	0.4691455	0.3392191	0.4913461	0.2814483	0.4655974	0.2994226
43.680	0	0.4864926	0.3592356	0.4220697	0.2936754	0.4970186	0.7514206	0.6274928	0.4674957	0.5144692	0.5206594	0.06600692	0.07223684	1.348274	1.254752	0.1672406	0.1103118	0.3894469	0.5018464	0.4674724	0.3106811	0.9139817	1.695076	0.67853	0.6367123
43.680	0	0.04302234	0.05238008	0.0380364	0.05903985	0.1237815	0.1364186	2.089281	1.627825	0.05570039	0.07128643	0.2045434	0.1466401	2.962795	2.368838	0.7539184	0.6545652	0.06345722	0.06360101	0.05311466	0.06814209	0.07718144	0.1598102	0.1573447	0.1017918
43.778	0	0.6040767	0.5785079	0.5106183	0.4073794	0.5335217	0.4535497	0.2992335	0.2900363	0.735806	0.487002	0.20273	0.2526978	0.490834	0.3987781	0.3310362	0.3491311	0.9563665	0.7103602	0.5477239	0.4528056	0.6994746	0.5998869	0.4529383	0.3214356
43.779	0	0.8965914	0.8013217	0.7499002	0.7239296	0.2647699	0.3796648	0.1212904	0.1139149	0.3474115	0.2885512	0.1686232	0.1127997	0.07183853	0.08765455	0.147276	0.1335051	0.1363344	0.160167	1.188742	0.8091326	0.372097	0.4653414	0.4672263	0.4248962
43.780	0	0.1162146	0.1744604	0.1203255	0.07334388	0.6857003	1.178829	0.5471629	0.4990131	0.09909152	0.1231256	0.06127028	0.05014983	1.608171	1.339278	0.3771081	0.3024074	0.2387662	0.3946692	0.3606954	0.2549529	1.476779	2.58695	1.004968	0.9227932
43.780	0	0.03773871	0.06965766	0.04293114	0.03446054	0.4239446	0.5193418	0.7003634	0.5462434	0.1324696	0.09236776	0.07466353	0.03850537	3.060246	2.199838	0.2717551	0.2130422	0.1524031	0.2194109	0.1107865	0.08141469	0.5623151	0.8322106	0.4622197	0.4003055
43.878	0	0.006341279	0.01251436	0.01288961	0.01012153	0.01112361	0.006529478	0.01257553	0.01201041	0.01588274	0.004898457	0.008914598	0.009981547	0.02561713	0.01579266	0.009292615	0.009344018	0.02246108	0.01516426	0.008290054	0.006549503	0.02069086	0.01803984	0.01053738	0.006153197
43.879	0	0.01337672	0.004186335	0.01076442	0.017015	0.01777958	0.01117883	0.01798053	0.01626241	0.01824832	0.01090118	0.02097339	0.01393491	0.02079758	0.01259116	0.02227134	0.01227269	0.01013475	0.00356258	0.0213525	0.008576316	0.007258073	0.009052046	0.02013383	0.006659623
43.880	0	0.1250955	0.1099224	0.09456692	0.08463651	0.5874464	1.021872	0.5643198	0.5354557	0.07701131	0.09310407	0.06514371	0.0550625	1.409862	1.207783	0.9083538	0.8350763	0.1907206	0.3010447	0.3361871	0.2440499	1.271798	2.120071	0.9352246	0.8516094
43.880	0	0.03311901	0.0274822	0.03637548	0.02522369	0.3099235	0.5198246	0.8403574	0.6076877	0.04715573	0.05653514	0.06066315	0.02730319	1.417403	1.092011	0.5575538	0.4834001	0.09845566	0.1272487	0.1077158	0.0774174	0.6277185	0.9074888	0.4632519	0.3982826
43.978	0	0.02998848	0.0325882	0.02986448	0.03552831	0.0290462	0.02329035	0.02830804	0.0293053	0.02864927	0.01705567	0.02470893	0.02528998	0.04789519	0.02607938	0.0373278	0.03168142	0.05684023	0.03745715	0.05087563	0.0353814	0.04824626	0.03942723	0.0432402	0.02730461
43.979	0	0.0003456102	0.0002814985	0.0002645337	0.0002307216	0.002319727	0.003902225	0.00475105	0.003524971	0.0002857093	0.0002592785	0.0003062825	0.0002041563	0.008881344	0.006802425	0.00339049	0.002932057	0.0006587471	0.0008599206	0.0006018171	0.0004795731	0.004243218	0.005991958	0.003284353	0.002978483
43.980	0	0.07690417	0.08956323	0.0818779	0.04084844	0.6385018	1.107824	0.622599	0.5186772	0.07085118	0.1204455	0.05126244	0.04937772	1.37252	1.16616	0.7481202	0.6543973	0.1929272	0.2711459	0.1638105	0.1499094	1.180538	1.887623	0.9739956	0.9587969
43.981	0	0.02824574	0.03145957	0.0288605	0.01427762	0.3243141	0.5395618	0.8126383	0.5996335	0.03877	0.04100257	0.05176334	0.03145041	1.481662	1.114907	0.5194708	0.4526046	0.08743704	0.1063924	0.08306136	0.07102702	0.5731577	0.8034205	0.460035	0.4145958
44.078	0	0.0005753846	0.001239519	0.000600214	0.0008632428	0.00345996	0.005750149	0.00411472	0.003289788	0.0007145179	0.0007014634	0.0006690347	0.0002987065	0.01328167	0.009502958	0.002766179	0.002201444	0.002801454	0.002045622	0.002652001	0.001663244	0.005984396	0.007346492	0.005037574	0.004259701
44.079	0	0.0004383241	0.0003516869	0.0005844797	0.0002772528	0.003353716	0.005578321	0.004223637	0.003239983	0.0005265315	0.0005303249	0.0005309617	0.0002884993	0.01256415	0.009519756	0.002161626	0.001912085	0.000912165	0.001094073	0.0009091261	0.0007630734	0.004984202	0.006918072	0.004018525	0.003817557
44.080	0	0.201635	0.2514834	0.106074	0.07515476	0.8423923	1.428969	0.5271981	0.4962661	0.1716063	0.2167976	0.1213878	0.1015074	1.894691	1.611829	0.4859432	0.3978831	0.2078313	0.2772932	0.2783746	0.2962633	1.310631	1.902412	1.12994	1.110519
44.081	0	0.05107671	0.09442178	0.05101343	0.02484288	0.5219532	0.7942314	0.6413646	0.5281165	0.09587125	0.09278249	0.0696216	0.04804943	2.035921	1.518265	0.3574057	0.283157	0.1295436	0.1678808	0.1120378	0.09365012	0.6829132	0.9432723	0.5686196	0.5507089
44.178	0	0.1582379	0.2387115	0.2742212	0.3425601	0.08788152	0.09281482	0.1118112	0.05565033	0.1032918	0.1838166	0.2067464	0.09957916	0.09218543	0.06274957	0.09159717	0.05680414	5.101342	3.264735	0.4430655	0.1863704	0.5001575	0.3556663	0.09410214	0.05017092
44.179	0	0.1760424	0.2587982	1.825357	1.087515	0.1132338	0.1013092	0.1692313	0.103486	0.8811753	0.4536956	0.8208164	0.4226208	0.08465934	0.0711497	0.09032216	0.06163157	0.1832864	0.2172301	0.251838	0.2622473	0.05134938	0.07903914	0.07603555	0.05288447
44.180	0	0.2287929	0.3250577	0.195227	0.2098764	0.8452807	1.26355	0.3375406	0.3196289	0.3273797	0.3288227	0.1191917	0.1193559	1.91615	1.539091	0.2778933	0.333268	0.3916045	0.4789421	0.2931763	0.2072997	0.9551639	1.21267	0.770599	0.6754011
44.180	0	0.05554961	0.06786752	0.0672079	0.04138932	0.7207925	1.049527	0.6398457	0.5457004	0.1055091	0.1414943	0.07426143	0.06629852	2.671477	2.033718	0.2648587	0.2048097	0.1679833	0.1762669	0.1388658	0.1247923	0.7770127	1.038088	0.6908544	0.6619995
44.278	0	0.1196483	0.1757552	0.1810749	0.2227639	0.05170401	0.08553806	0.07363072	0.0403785	0.08200733	0.1405771	0.1524241	0.06703864	0.0478353	0.04430464	0.04057326	0.05531097	5.493093	3.516518	0.7765482	0.163819	0.2012681	0.154007	0.05120718	0.05473244
44.279	0	0.1710617	0.2527942	1.892435	1.202969	0.09160928	0.08220361	0.1731262	0.1002184	0.7368558	0.4804064	1.018191	0.5403879	0.08287752	0.06054984	0.0822245	0.05304261	0.2694653	0.2091768	0.2619546	0.212378	0.05012223	0.08266431	0.08782685	0.05816558
44.280	0	0.117101	0.1644706	0.1087676	0.1064129	0.9114248	1.544585	0.3939292	0.3305591	0.230535	0.2412574	0.1214443	0.1378361	2.373439	1.967866	0.3567907	0.2635119	0.3164464	0.3400891	0.1900865	0.1986681	1.178206	1.399176	1.046307	0.9379069
44.280	0	0.04136264	0.04321171	0.06084602	0.05176558	0.5304574	0.7639288	0.5276795	0.4191885	0.1197745	0.1073455	0.0588623	0.05804464	2.999745	2.270688	0.2410494	0.1404491	0.1546784	0.1572745	0.1016672	0.118168	0.5545214	0.7253038	0.4997775	0.4360009
44.378	0	0.0755746	0.1585561	0.1561317	0.1971366	0.04462033	0.07969373	0.0620336	0.02978238	0.09329082	0.09508076	0.1645332	0.06066344	0.05177125	0.05112543	0.03490922	0.04093349	5.498142	3.530949	0.8508244	0.153255	0.2026311	0.1597141	0.06542547	0.06119714
44.379	0	0.2119953	0.2714669	1.814593	1.172212	0.1106352	0.1124329	0.1965655	0.1133948	0.7404606	0.5112987	1.009568	0.5523634	0.08881304	0.08258236	0.09833203	0.06594654	0.3154912	0.1759854	0.2295654	0.2261509	0.05300146	0.07768935	0.09784823	0.04538483
44.380	0	0.1085147	0.1173901	0.1146691	0.1214028	0.9446558	1.673042	0.5157463	0.3930903	0.1471832	0.228953	0.1181224	0.1333044	2.12038	1.862228	0.3942142	0.2215674	0.2229	0.3314696	0.2581544	0.2550357	1.283884	1.660347	1.191978	1.105892
44.380	0	0.02726429	0.0341802	0.04078384	0.03282122	0.4204114	0.6372677	0.4786913	0.3797395	0.1000664	0.1078109	0.05791621	0.05568771	2.952433	2.256763	0.2258566	0.09740583	0.1221466	0.1531996	0.07233902	0.06444976	0.4606405	0.5918	0.4155687	0.3502409
44.478	0	0.1002269	0.1017797	0.1744431	0.1854182	0.05642095	0.07962499	0.07056943	0.04029286	0.08632706	0.1433267	0.136129	0.05759229	0.04006758	0.03677317	0.05803409	0.06210015	5.488445	3.540095	0.8814371	0.176251	0.2090137	0.1551423	0.07351653	0.05297597
44.479	0	0.1938947	0.2930464	0.7123673	0.4915823	0.1131832	0.1096245	0.1171408	0.08611068	0.5353059	0.353029	0.4001577	0.2030183	0.06039317	0.0688255	0.0745419	0.06610359	0.1881702	0.1463156	0.2264702	0.2409044	0.08061975	0.08448556	0.06333828	0.06944241
44.480	0	0.08396681	0.1253778	0.1167535	0.09782995	0.9887416	1.760548	0.4794307	0.3717154	0.1190281	0.1977079	0.103278	0.08174789	1.885109	1.724307	0.3658259	0.09134695	0.2258522	0.2915776	0.2430568	0.2294888	1.386452	1.8385	1.243923	1.182148
44.481	0	0.03008627	0.0296594	0.04961015	0.02376863	0.3307042	0.4965477	0.3927225	0.3029352	0.09925402	0.08978432	0.04335041	0.03076623	2.987802	2.279007	0.2488501	0.1027222	0.132372	0.1240471	0.0678807	0.06812517	0.3729036	0.4764001	0.3156898	0.2573195
44.578	0	0.1491945	0.1645991	0.2665164	0.2326554	0.05186925	0.08548265	0.08533414	0.03755125	0.1322132	0.1739997	0.08824405	0.05153635	0.06006523	0.04455346	0.04640623	0.0459586	5.400993	3.554342	0.8324425	0.1818022	0.2206585	0.1804375	0.06657744	0.05124357
44.579	0	0.001498145	0.00240621	0.008704931	0.005557452	0.003437455	0.004461334	0.002973082	0.002039679	0.007568254	0.005806212	0.004035521	0.001990642	0.02116933	0.01681003	0.001857988	0.001277023	0.003177796	0.00230281	0.003374802	0.002386337	0.00321578	0.004176275	0.002936765	0.0023284
44.580	0	0.07838488	0.1008951	0.0808084	0.04851534	0.8971068	1.585172	0.4323133	0.3546063	0.1547498	0.1461938	0.0790628	0.0495038	1.649681	1.4668	0.2612501	0.1876781	0.2214465	0.2665239	0.2200255	0.1895278	1.304739	1.760336	1.151732	1.121957
44.581	0	0.03233409	0.03705079	0.0354089	0.03492096	0.2259732	0.355345	0.3273775	0.2563683	0.09249467	0.0811212	0.04470699	0.03614318	3.388219	2.572205	0.3343692	0.1196344	0.1141719	0.1087249	0.05383157	0.04522841	0.2996109	0.3746941	0.2439919	0.1867254
44.678	0	0.1372737	0.1999723	0.7491498	0.4561913	0.06029307	0.05808828	0.05597834	0.05644982	0.2724149	0.2022129	0.1657097	0.2202626	0.0974274	0.0830677	0.07515982	0.06579319	5.093198	3.520217	0.5804249	0.103127	0.2320571	0.1726552	0.05343377	0.06536996
44.679	0	0.1405669	0.3150627	0.6047452	0.4811229	0.1158344	0.1615217	0.4169096	0.3002885	0.1651708	0.2312131	0.4123419	0.180514	0.1243562	0.1474485	0.2067875	0.1463222	0.1402753	0.2870528	0.2156553	0.1555001	0.2119018	0.3407564	0.2702432	0.08518263
44.680	0	0.04925344	0.04913717	0.06873101	0.03059315	0.7230704	1.215818	0.3741743	0.2713921	0.1409754	0.1655587	0.06079548	0.03985896	1.085934	0.8444195	0.2913695	0.2125455	0.1626561	0.2287634	0.2232758	0.1813744	1.129084	1.573332	0.9462084	0.9619809
44.681	0	0.02792438	0.04266393	0.03172585	0.02903563	0.2100238	0.3480705	0.3268324	0.2505037	0.08464163	0.09347674	0.03332173	0.02916553	3.174524	2.368828	0.3034124	0.1263553	0.09728367	0.1329539	0.06047437	0.03828248	0.3431514	0.4451039	0.2564434	0.1863143
44.778	0	0.08486199	0.1813462	0.8172398	0.4692757	0.06428269	0.04901172	0.06583619	0.06879714	0.3012311	0.2080887	0.1857036	0.2452282	0.0996671	0.07735685	0.06525682	0.05579797	4.968085	3.436122	0.5367025	0.1313678	0.229917	0.165766	0.08505011	0.04084739
44.779	0	0.04536146	0.1146027	0.1977464	0.1518188	0.04534553	0.09719516	0.1576302	0.1178661	0.05409555	0.08468946	0.1415228	0.0903642	0.0794845	0.1134596	0.1221398	0.07387798	0.1047435	0.1411743	0.1098639	0.05552212	0.1088093	0.163827	0.1291987	0.05309158
44.780	0	0.01941294	0.02582514	0.02637999	0.01791919	0.6543884	1.028292	0.297071	0.2552376	0.1065122	0.1108725	0.04045467	0.02010951	0.3355457	0.2416902	0.3460901	0.2536539	0.1261013	0.1795181	0.1833883	0.1562571	1.043815	1.442	0.8541258	0.8533844
44.780	0	0.01799222	0.02376848	0.01375564	0.009328297	0.3142025	0.4276812	0.3589854	0.2821561	0.02889535	0.02828624	0.02345925	0.01142246	1.037662	0.7208431	0.1452374	0.1199047	0.07354991	0.08731171	0.05119583	0.0440694	0.5191804	0.6612084	0.3012238	0.2698488
44.878	0	0.091303	0.2017692	0.9332137	0.4921786	0.05608808	0.07057687	0.06640554	0.06430208	0.3213457	0.1690735	0.2021882	0.2647283	0.1054319	0.0531767	0.1012152	0.06269523	4.872872	3.286778	0.4684222	0.1669598	0.2230289	0.1694709	0.05698713	0.04664433
44.879	0	0.0360626	0.07138268	0.1216629	0.09858625	0.0411838	0.07062135	0.1079097	0.07453945	0.04524313	0.07733467	0.1051507	0.06028961	0.05697842	0.08985677	0.099204	0.0575489	0.05924722	0.09280034	0.09161642	0.05090008	0.06230204	0.09537498	0.0928529	0.0451995
44.880	0	0.03043368	0.03054801	0.01944144	0.01961383	0.6283886	1.040859	0.266337	0.2067057	0.08751996	0.1065541	0.02283494	0.0161568	0.1995655	0.1419459	0.3274984	0.2686437	0.1201856	0.1654334	0.1884731	0.1556732	0.9913385	1.361261	0.8321633	0.8454624
44.881	0	0.04564119	0.05450898	0.01355079	0.008924685	0.2848723	0.4182827	0.7576103	0.4907603	0.02276541	0.02941843	0.0513749	0.02268733	0.4843724	0.3167748	0.1226728	0.1045763	0.06489425	0.07679783	0.05147091	0.04166202	0.4717394	0.5895249	0.2678662	0.2380806
44.978	0	0.1080133	0.1615035	0.8058075	0.4504401	0.05336356	0.06693663	0.05048952	0.06787952	0.2959885	0.1189036	0.1914903	0.240394	0.1019873	0.07561429	0.06228801	0.06744414	4.781273	3.238776	0.3850392	0.1281554	0.2372584	0.1721041	0.07067832	0.06249949
44.979	0	0.001296207	0.002218964	0.01585679	0.01137598	0.003507492	0.005266	0.01725882	0.009936164	0.001698008	0.003006614	0.01216074	0.005963503	0.007193761	0.007920917	0.01074094	0.004494967	0.00286634	0.00860729	0.007492653	0.002589176	0.005122695	0.01612724	0.007475986	0.003138848
44.980	0	0.03638716	0.04653344	0.06542281	0.02792106	0.748633	1.239193	0.2402273	0.1852851	0.1327204	0.1957843	0.04838909	0.04397033	0.2657456	0.244774	0.2690926	0.2141945	0.1834689	0.3116282	0.2634164	0.2303795	1.329174	2.010104	1.044202	1.102824
44.980	0	0.066894	0.06967008	0.02353481	0.01580189	0.3288559	0.4931443	0.9907146	0.6877022	0.04816939	0.06116099	0.07070234	0.03923898	1.238243	0.8757767	0.2402144	0.1834898	0.09084711	0.1222968	0.08003948	0.0687715	0.5338527	0.7069601	0.3266003	0.2969832
45.078	0	0.1297735	0.09248985	0.6682671	0.5073142	0.04223321	0.06797009	0.05781343	0.07122443	0.255139	0.108387	0.1944117	0.2497318	0.1021037	0.06544807	0.04610814	0.04343485	4.747344	3.260955	0.3505599	0.1047757	0.251849	0.197411	0.06474142	0.036315
45.079	0	0.001246564	0.001263103	0.002231453	0.001400564	0.002071197	0.003235188	0.008758338	0.00671406	0.000579365	0.0008086857	0.001665938	0.0010075	0.01088286	0.00922108	0.00339071	0.002486471	0.00289189	0.003503295	0.001535787	0.000835556	0.003232796	0.005172814	0.002890638	0.002377037
45.080	0	0.06194412	0.07294521	0.03143411	0.03210619	0.6985865	1.176112	0.267095	0.1770416	0.1374545	0.1676376	0.04986922	0.02466349	0.3202105	0.2530802	0.2331613	0.1870565	0.1844755	0.2730921	0.2591684	0.2224386	1.315246	2.012376	1.078259	1.133325
45.081	0	0.1798167	0.1913405	0.04450517	0.04070371	0.2408619	0.3192429	1.599037	1.110799	0.07726286	0.07432908	0.1082142	0.06239087	2.061673	1.551284	0.4538623	0.3613852	0.09382456	0.09079549	0.08833195	0.08261964	0.3565268	0.4579215	0.2506552	0.2338423
45.178	0	0.1428298	0.08708255	0.6224412	0.5419178	0.03484818	0.07975161	0.07552231	0.05965864	0.2047807	0.1374681	0.1933461	0.226778	0.0963797	0.07534734	0.06313789	0.07107077	4.743676	3.291162	0.4478217	0.1349607	0.2330263	0.178807	0.07644771	0.05041616
45.179	0	0.002759884	0.002391298	0.0004845005	0.0003659394	0.002241586	0.003595623	0.007615004	0.005647722	0.0007651322	0.0008452163	0.0005298991	0.0003570899	0.009764251	0.007367588	0.002059128	0.001638407	0.003043586	0.002241275	0.001342256	0.001157384	0.003673623	0.005020765	0.00258677	0.002626841
45.180	0	0.2624552	0.2174032	0.04612421	0.02994775	0.7377644	1.272566	0.3304061	0.2401126	0.1396018	0.1935188	0.05134331	0.03430805	0.2829847	0.2303267	0.2182317	0.1767054	0.1673536	0.2539041	0.2914382	0.2635803	1.276059	1.872531	1.07953	1.135621
45.180	0	0.4611866	0.407745	0.0601831	0.05021035	0.3227559	0.4219769	1.37698	0.9948178	0.0977679	0.1158636	0.09393935	0.0659724	1.834653	1.378068	0.3549912	0.2881842	0.1052036	0.1511009	0.1809485	0.1753514	0.4707021	0.5947588	0.3169328	0.3172599
45.278	0	0.1153348	0.05764324	0.5843184	0.5779315	0.04553591	0.06851722	0.07344701	0.05987868	0.1528593	0.1036216	0.2099045	0.2218047	0.06656426	0.0420369	0.07196994	0.08242968	4.742425	3.339375	0.4921737	0.1468385	0.2419083	0.1846427	0.05060196	0.03924728
45.279	0	0.001955252	0.001882271	0.0004727913	0.0003618643	0.002953756	0.00481166	0.008558765	0.006900316	0.001019438	0.001105311	0.0005112458	0.0003489347	0.007691929	0.005816314	0.001490856	0.001208508	0.003195424	0.0024024	0.001493888	0.001134264	0.005115455	0.006988808	0.003344674	0.003340862
45.280	0	0.2603173	0.2059273	0.08772857	0.06071284	0.8514523	1.362499	0.4572532	0.3723108	0.2430509	0.2925298	0.08588366	0.05881337	0.2663982	0.2624585	0.2564712	0.2131331	0.1833832	0.3114396	0.352719	0.3159982	1.355472	1.978526	1.07894	1.13666
45.280	0	0.3046559	0.3083525	0.07987784	0.07209805	0.4787721	0.6350403	1.50961	1.197406	0.1401566	0.1333211	0.1223745	0.06528615	1.418405	1.079115	0.2665315	0.1870766	0.1061755	0.1732684	0.1874989	0.1641561	0.6926875	0.9120348	0.4556622	0.465238
45.378	0	0.1400014	0.08061967	0.5650598	0.5942192	0.04645396	0.06615341	0.07577955	0.06765121	0.1507032	0.0492819	0.1775115	0.1694343	0.07882328	0.07112878	0.09261015	0.07182006	4.754768	3.378264	0.4900896	0.1128937	0.2211926	0.1776324	0.05187353	0.03512365
45.379	0	0.001824507	0.001956606	0.0004506514	0.0004231893	0.004178152	0.006685302	0.00994711	0.008635815	0.0004138197	0.0003781953	0.0004867156	0.0002614197	0.00559819	0.004238028	0.002460207	0.002446611	0.003410385	0.002756541	0.001260967	0.001068572	0.007102784	0.009834742	0.004436025	0.004492256
45.380	0	0.2208813	0.2426046	0.09963575	0.07224663	1.101136	1.599482	0.7480013	0.7632597	0.1707763	0.1930881	0.1182114	0.1016983	0.2749881	0.3538359	0.5719704	0.4775084	0.2086213	0.3955236	0.2610512	0.2786987	1.545647	2.41512	1.080524	1.215997
45.380	0	0.3014043	0.3408413	0.03349403	0.0309769	0.6806605	0.9190582	1.668369	1.409531	0.05497565	0.07149357	0.09345126	0.03915427	1.026635	0.7721787	0.4380327	0.414229	0.1284586	0.1854146	0.1805766	0.1521346	0.9479438	1.311617	0.6424821	0.6432237
45.478	0	0.2125334	0.1353531	0.5242636	0.5750965	0.04426286	0.05910705	0.0985239	0.06507772	0.1730624	0.09487625	0.1578318	0.1302625	0.06258814	0.04469274	0.07698276	0.05129538	4.852076	3.438846	0.4682471	0.09104981	0.2027742	0.1693839	0.04478497	0.03987254
45.479	0	0.008257908	0.006412505	0.00918473	0.006522539	0.005570091	0.007553008	0.01308147	0.008597211	0.001824294	0.002988008	0.006105391	0.002598113	0.005556226	0.005667561	0.005231939	0.004441069	0.004176448	0.005776632	0.00305634	0.002865869	0.007951815	0.01314218	0.004466679	0.004874478
45.480	0	0.7428905	0.554425	0.3124876	0.177121	1.134305	1.442186	0.4460678	0.5416272	0.2886514	0.4442437	0.2310856	0.2029472	0.312859	0.3987597	0.72228	0.5550606	0.3925708	0.5335871	0.6118766	0.4362814	1.51274	2.135113	0.9509369	0.9201854
45.480	0	1.360629	0.9774519	0.2169834	0.1789559	0.8421142	1.049037	1.727381	1.317407	0.305209	0.3092504	0.2946911	0.2109478	0.9249244	0.7235373	0.8223945	0.6406986	0.3063421	0.3829162	0.5650836	0.4261364	1.116779	1.574753	0.8066233	0.7982861
45.578	0	0.2090093	0.1391755	0.5667916	0.595998	0.05383895	0.07277676	0.07963283	0.04997086	0.1745185	0.140776	0.1610368	0.114504	0.05392395	0.0438072	0.07229746	0.03794064	4.892857	3.421238	0.3446681	0.04666712	0.1964407	0.1708819	0.0578417	0.05589228
45.579	0	0.1292138	0.2302419	0.4513798	0.3232521	0.07399323	0.1381973	0.2889507	0.1995191	0.1117534	0.1745633	0.2989578	0.1630458	0.09152878	0.1563841	0.2009534	0.08322234	0.1703578	0.2542794	0.1891978	0.08528213	0.1607266	0.2572978	0.1800505	0.06186144
45.580	0	0.4971636	0.3334193	0.2060815	0.07600038	0.6913711	0.7548892	0.2046966	0.1237574	0.7867029	0.5085697	0.1567025	0.1391569	0.226464	0.1695164	0.2564797	0.2792322	0.2524498	0.3081654	0.4803318	0.3570598	0.7715121	1.073542	0.5020171	0.4963344
45.580	0	0.0648915	0.0489398	0.02310284	0.02455694	0.02593394	0.06496179	0.09211722	0.06143334	0.04696055	0.0472621	0.02930562	0.02780384	0.05540513	0.04306054	0.03292726	0.04034841	0.02399225	0.0400586	0.04724109	0.02630767	0.0582179	0.0608891	0.04895716	0.03589158
45.678	0	0.1532683	0.1323135	0.5314608	0.5365902	0.06504902	0.07414514	0.0662941	0.05643962	0.1154252	0.1129409	0.1503132	0.08923441	0.04584817	0.05637245	0.04635232	0.03244361	4.962915	3.461697	0.2926498	0.02575868	0.2171661	0.18704	0.05433658	0.05075908
45.679	0	0.1433332	0.2642332	0.6568944	0.4797616	0.05984185	0.1044772	0.3842951	0.2817247	0.1457787	0.1758258	0.4039988	0.2345513	0.110072	0.1388212	0.2132517	0.1149742	0.2074563	0.2764939	0.1836258	0.1288881	0.1442389	0.3194426	0.2251322	0.0853236
45.680	0	0.3631715	0.3352145	0.2355803	0.1520846	0.6607967	0.9096946	0.2100522	0.1457751	1.018845	0.7681117	0.2019969	0.1386656	0.369202	0.2744043	0.3738689	0.372232	0.240819	0.3343299	0.5345266	0.4461075	0.9309323	1.309705	0.6625724	0.6197631
45.680	0	0.0004495725	0.0009230279	0.001460786	0.001152471	0.0008842635	0.001215386	0.0007857145	0.000671383	0.0014402	0.0008729308	0.000866604	0.0005958181	0.0007089054	0.0004652253	0.000482642	0.0004194142	0.003391985	0.00222005	0.0005785804	0.0004271782	0.001235478	0.001291145	0.00108204	0.0006568138
45.778	0	0.1319147	0.1564039	0.4874397	0.4605566	0.06948548	0.0702433	0.06641548	0.04750898	0.1150628	0.09835661	0.1285314	0.0774921	0.08020716	0.05522924	0.05046226	0.01686108	5.030952	3.492348	0.4146479	0.02743574	0.2105656	0.1655133	0.06947937	0.03360744
45.779	0	0.03169158	0.03071603	0.07195201	0.04475206	0.03508083	0.01043399	0.04588072	0.02662719	0.05175737	0.02015895	0.04492778	0.03727566	0.03848301	0.01585308	0.01731978	0.02805109	0.04030572	0.03641425	0.0141039	0.03323648	0.02547449	0.03927722	0.01624083	0.02184316
45.780	0	0.4132364	0.3264388	0.2440643	0.140036	1.014817	1.497319	0.1515444	0.3028541	0.4986793	0.4161979	0.1467456	0.2143998	0.2310467	0.3035889	0.7044851	0.5349804	0.2909418	0.5162406	0.882531	0.5393284	1.5393	2.656152	0.8745256	1.05383
45.780	0	0.0007061163	0.0004774431	0.0004836847	0.0003773486	0.001173216	0.001719678	0.0003431127	0.0002904106	0.000731426	0.0004823531	0.0002440864	0.0002485713	0.0003062945	0.0003395471	0.0008449828	0.0006585189	0.003256035	0.002295971	0.0009733435	0.0006421413	0.00207435	0.003135949	0.001094158	0.001239374
45.878	0	0.1458169	0.3093503	0.5224289	0.3188525	0.1367448	0.1596109	0.1310292	0.08114005	0.4418096	0.4014746	0.1218137	0.1671752	0.08615802	0.05282103	0.04045372	0.04735734	5.245178	3.258588	0.6296341	0.155843	0.2034872	0.1275181	0.06560916	0.06954532
45.879	0	0.0002311348	0.0002251154	0.0003709616	0.000261944	0.0009560647	0.001636359	0.0003346581	0.0002288653	0.0003812014	0.0003657884	0.0001753408	0.0001947441	0.0002740404	0.0002298079	0.0006381159	0.0005413997	0.003031876	0.001971335	0.0007408983	0.0006056822	0.002153409	0.003384861	0.001331379	0.001388381
45.880	0	0.1278951	0.155714	0.08699215	0.07243017	0.8610145	1.376473	0.1328404	0.2024937	0.1076467	0.1564083	0.1536774	0.1234626	0.2006331	0.1810553	0.5593293	0.4791152	0.2401517	0.44168	0.6788763	0.4473033	1.670542	2.912038	1.094392	1.172915
45.880	0	0.0002146461	0.0001735554	0.0003235641	0.0001999789	0.0009228107	0.00167678	0.0002872868	0.0002384089	0.0003911845	0.0003112817	0.0001863456	0.0002006604	0.0003124599	0.0001834492	0.0006619063	0.0005593391	0.00324834	0.002228627	0.0007595138	0.0005562982	0.002159243	0.003435445	0.00132148	0.001349127
45.978	0	0.1891899	0.1482834	0.3712825	0.2538715	0.04701494	0.06942751	0.09085233	0.08100776	0.1837851	0.1426678	0.1108124	0.138116	0.0652907	0.03362287	0.03529837	0.03324919	5.412133	3.295799	0.7802458	0.3782139	0.2440451	0.2194228	0.09184112	0.09504194
45.979	0	0.0002481418	0.0002208135	0.0002640576	0.0001959623	0.0007828523	0.001254919	0.0002893981	0.0002501514	0.0002360125	0.0002214475	0.0002735893	0.0002353898	0.0002088045	0.0002240636	0.0004849363	0.0003843502	0.003084562	0.001922816	0.000832547	0.0005782486	0.00198141	0.00301908	0.001224335	0.001099299
45.980	0	0.1169573	0.1139834	0.08511899	0.06184827	0.6972227	1.121982	0.1329342	0.1488365	0.07695371	0.09232189	0.1768325	0.1156844	0.2035959	0.1583043	0.4154523	0.3581483	0.2131154	0.3700405	0.5194037	0.3856569	1.581952	2.723774	1.048365	1.091901
45.980	0	0.0001927351	0.0002553281	0.0002905482	0.0001967154	0.0007547318	0.001345247	0.0003013142	0.0002708016	0.0002284752	0.000207085	0.0002651172	0.0002447644	0.0002588926	0.0002496849	0.0005382926	0.0003688517	0.00333275	0.002217975	0.0009196099	0.0006769357	0.002068432	0.003166481	0.00131057	0.001251133
46.078	0	0.0002819432	0.0002670901	0.0003302877	0.0002376345	0.0008137668	0.001298153	0.0002819624	0.0002151316	0.0004542803	0.0003866019	0.0002407042	0.0001680676	0.0003090829	0.0002208666	0.0004330554	0.000444239	0.0004407781	0.0005290625	0.0003724798	0.0003366249	0.001951972	0.003124168	0.00115492	0.001116993
46.079	0	0.07378332	0.06466336	0.1050418	0.05351265	0.0537063	0.03980058	0.02637023	0.0310623	0.2074384	0.1493531	0.07086639	0.06819318	0.02927946	0.0247377	0.03751488	0.04244645	0.0631363	0.06726462	0.07452489	0.08015523	0.02318581	0.02572501	0.03557424	0.03022143
46.080	0	0.06917466	0.07133348	0.07593886	0.1005026	0.6617174	1.103456	0.1285572	0.149512	0.08041454	0.1075919	0.1267983	0.08596208	0.2234958	0.192103	0.3792539	0.3225035	0.2181637	0.3848509	0.2006477	0.1736357	1.586722	2.848504	0.9542863	1.000159
46.080	0	0.0001943774	0.0001939173	0.0002802427	0.0002293184	0.0008501819	0.001321782	0.0002462424	0.0002605385	0.0004689958	0.0003436206	0.0002000792	0.0002566189	0.0002985764	0.0002146454	0.0004282277	0.0004037113	0.0003359589	0.0005474923	0.0003390125	0.0003223508	0.001935799	0.003149575	0.001097556	0.001154913
46.178	0	0.0008608538	0.0009115084	0.0007695368	0.0005463016	0.0008624067	0.001347456	0.0002783919	0.000317656	0.001489365	0.001321736	0.0003524417	0.0005079733	0.0004321191	0.000413775	0.0004485946	0.0005624577	0.001255999	0.0009383372	0.0008612949	0.0007877699	0.001894631	0.00276393	0.001214201	0.001151812
46.179	0	0.1362008	0.2499309	0.3386807	0.1778001	0.1733703	0.1764201	0.05720091	0.1091168	0.7041288	0.5033697	0.1498706	0.1476364	0.08330803	0.04367593	0.07055969	0.07584338	0.1374375	0.1125568	0.1953069	0.2367158	0.08347688	0.06846076	0.05712205	0.08097737
46.180	0	0.04190338	0.07239589	0.1091936	0.04178586	0.524904	0.8892571	0.113942	0.1130316	0.08190427	0.09568586	0.08190608	0.0557336	0.2212297	0.1854936	0.3488561	0.3050005	0.1960297	0.3214296	0.2036158	0.1710577	1.347174	2.370963	0.8710962	0.9066646
46.180	0	0.0003114903	0.0005509352	0.0007950093	0.0003709283	0.0009259056	0.001346418	0.0002873371	0.0002326556	0.001485131	0.001077383	0.0003281098	0.0002932109	0.000356328	0.0003476875	0.0004992268	0.0004589572	0.0004020467	0.000528136	0.0005083594	0.000692889	0.001666039	0.002619774	0.001079561	0.001088969
46.277	0	0.4737578	0.4399961	0.255151	0.187533	0.04631004	0.0337412	0.06862664	0.06308792	0.1582708	0.2523218	0.2089146	0.2747351	0.05912657	0.08879321	0.07222366	0.08140664	0.9833701	0.4808256	0.5230055	0.3093358	0.1137439	0.08152868	0.09082757	0.06232476
46.277	0	0.07505701	0.07998275	0.1170819	0.09019323	0.03364549	0.03781212	0.03497103	0.02669833	0.1056863	0.09495443	0.08727459	0.06661024	0.02649763	0.01913149	0.01615103	0.01925415	0.06066993	0.06946828	0.06758555	0.05482628	0.01971455	0.02961827	0.02942983	0.01977556
46.278	0	0.06531331	0.05451808	0.07033149	0.07058202	0.5827097	1.011011	0.1054431	0.08434479	0.07734351	0.09033273	0.09886069	0.06382681	0.2274538	0.1989367	0.3240254	0.2929445	0.2167589	0.3716001	0.1777789	0.1693968	1.516819	2.772915	0.895202	0.9972911
46.278	0	0.000447014	0.0002594293	0.000353804	0.0002857683	0.0007739015	0.001239638	0.0003069291	0.0002819663	0.0003027957	0.0003852161	0.0002726533	0.0002703774	0.0003185237	0.0001761069	0.0003234988	0.0003653455	0.0006125385	0.0006342239	0.0003828049	0.0003083499	0.00182748	0.003056472	0.001065653	0.001098019
46.378	0	0.6824361	0.7211285	0.3330401	0.2040363	0.03930487	0.06307525	0.0768954	0.04396335	0.2521915	0.4736641	0.2642915	0.2861334	0.07159425	0.1073046	0.06992498	0.09187249	4.456689	2.457124	0.6682986	0.7488055	0.2519777	0.1431988	0.07107549	0.09481291
46.379	0	0.1080553	0.1072506	0.1512122	0.1136454	0.02901357	0.03618665	0.03477337	0.03609881	0.1334491	0.1295001	0.1367955	0.1130344	0.0220032	0.02696852	0.0242236	0.02412414	0.09481196	0.1008439	0.09148844	0.07646674	0.01644372	0.01461317	0.01239144	0.01034632
46.380	0	0.02333004	0.06010376	0.08172505	0.0322623	0.7926109	1.469683	0.123228	0.0808448	0.09347484	0.1283941	0.0930946	0.0824559	0.293309	0.2746375	0.3808322	0.3343639	0.242211	0.4569007	0.2008892	0.2121395	1.734743	3.275967	1.021082	1.258082
46.380	0	0.0005876723	0.0005768226	0.0005100338	0.0004682647	0.001154828	0.001927208	0.0003628594	0.0003574402	0.0005729314	0.0004649881	0.0004800239	0.0004135489	0.0006605004	0.000452394	0.0004603862	0.0003714999	0.002876454	0.001896761	0.000506848	0.0004666235	0.002384396	0.003784769	0.001396342	0.001476409
46.478	0	0.3184568	0.4219052	0.2326069	0.06565947	0.06617846	0.07592077	0.06667076	0.0482337	0.1179575	0.1497877	0.2337545	0.1257675	0.0389675	0.03796285	0.03551637	0.02504386	5.239469	3.001135	0.3379951	0.2516347	0.2045971	0.1473353	0.0555185	0.05658517
46.479	0	0.01338873	0.01331995	0.03224871	0.02331175	0.008076059	0.008018561	0.007979526	0.006018915	0.02134932	0.01843952	0.02439509	0.01571254	0.006906434	0.006941609	0.00711811	0.006011184	0.0128168	0.01421083	0.01306542	0.009253898	0.00901664	0.01136947	0.007070554	0.006149567
46.480	0	0.06197952	0.06990407	0.071277	0.07349378	0.8510331	1.679043	0.2848572	0.1956794	0.0928888	0.2394668	0.1772077	0.09660983	0.3336044	0.3941624	0.5847981	0.4353243	0.2859154	0.4563563	0.150463	0.1923803	1.78876	3.546345	0.827219	1.21534
46.480	0	0.0003126107	0.000478933	0.0003027481	0.0002197429	0.001170542	0.002104404	0.0002633719	0.0001626294	0.0003134672	0.0004802556	0.0003261234	0.0002786434	0.0006209818	0.0006109809	0.0004857096	0.0005067109	0.00322597	0.002262213	0.0003826022	0.0003435229	0.002541815	0.004355572	0.001399344	0.001562924
46.578	0	0.3202414	0.3939489	0.2403457	0.08561995	0.07023165	0.06733186	0.08673583	0.04691113	0.06170072	0.1442032	0.266359	0.1676592	0.04390973	0.04010056	0.03694242	0.03737727	5.29536	2.945353	0.4161481	0.1347528	0.2002896	0.1463867	0.05069006	0.0374835
46.579	0	0.03699014	0.03710688	0.06077494	0.04465965	0.02126011	0.02076094	0.02453854	0.02041284	0.0464926	0.04442462	0.05493517	0.03936804	0.01998286	0.02035101	0.02054089	0.01654356	0.03658549	0.03780051	0.03545862	0.02623464	0.01855521	0.0197708	0.02038466	0.01427703
46.580	0	0.04889347	0.07916159	0.1051148	0.06950929	0.7549107	1.42821	0.1320321	0.1572138	0.08975528	0.1702674	0.1150296	0.09621866	0.278748	0.3159628	0.4448663	0.3829304	0.1909383	0.4001496	0.1504794	0.1758432	1.607229	2.975616	0.865384	1.121873
46.580	0	0.0008091267	0.0005796067	0.0007798	0.001060253	0.001763011	0.002286394	0.003792537	0.002869638	0.001252889	0.00117193	0.001309487	0.001193828	0.004022199	0.003450179	0.001954333	0.00101502	0.00344133	0.002239498	0.0005466139	0.0005074443	0.002487954	0.004164847	0.00233021	0.002536957
46.678	0	0.2696357	0.3062555	0.1940763	0.08754036	0.0635417	0.0670157	0.07449731	0.04989536	0.0483562	0.1542732	0.1895997	0.1544111	0.06137847	0.04212354	0.04230251	0.0254706	5.295166	3.031686	0.7206633	0.2801723	0.1996786	0.1544959	0.05992659	0.03292922
46.679	0	0.03045193	0.03017609	0.05145971	0.03759589	0.02663659	0.02658457	0.02756833	0.02353506	0.03865799	0.03686602	0.04661601	0.03312323	0.02522536	0.02517357	0.02477057	0.02042699	0.03149684	0.03248383	0.02961764	0.0219488	0.0264776	0.02796759	0.02315264	0.01859704
46.680	0	0.05212155	0.09655151	0.1071989	0.0534161	0.6983482	1.296991	0.07245701	0.09542809	0.08208419	0.1330815	0.08757362	0.07063925	0.2961103	0.2857903	0.4213563	0.3812469	0.2206218	0.3764442	0.1697276	0.1648522	1.530136	2.612938	0.8522975	0.9870245
46.680	0	0.0006404682	0.0008818149	0.001327167	0.0008959128	0.001524346	0.002132802	0.004011463	0.003235491	0.001520357	0.00104124	0.001245245	0.001202428	0.004189103	0.003757619	0.002132693	0.0009680831	0.004030901	0.002330333	0.0009854052	0.0007188326	0.002131856	0.003660258	0.00244451	0.002436826
46.778	0	0.2109354	0.2886018	0.1798152	0.1186887	0.06647375	0.06700629	0.06945232	0.05438572	0.0718468	0.0775678	0.1099368	0.1302162	0.04721691	0.03093268	0.02800032	0.03743562	5.3032	3.160013	0.8619801	0.31045	0.2031302	0.1494854	0.05164465	0.0367784
46.779	0	0.04155476	0.04135728	0.06323016	0.04548764	0.02338584	0.0233431	0.02526249	0.0212508	0.05165992	0.0505924	0.06060083	0.04584858	0.02213064	0.02190712	0.02189376	0.0181401	0.04256537	0.04254493	0.03877296	0.02930947	0.02187579	0.02323619	0.02071278	0.01578321
46.780	0	0.07786713	0.08803001	0.09088861	0.06067439	0.6777441	1.271876	0.1272651	0.142814	0.0737661	0.1270839	0.1032677	0.0832549	0.2791028	0.2629212	0.3738513	0.3518314	0.2355791	0.3598672	0.1933412	0.1841706	1.48053	2.3995	0.8130972	0.9293256
46.780	0	0.0005971807	0.0006476145	0.0008706304	0.0007285002	0.001095247	0.001425661	0.001863182	0.001335557	0.001031272	0.0009404987	0.0009510906	0.0006659323	0.00195997	0.001855666	0.00119009	0.0008063861	0.00310229	0.002496721	0.0007298533	0.0006026759	0.001766033	0.003037199	0.001804787	0.00172978
46.878	0	0.1674267	0.2526911	0.1885705	0.1531785	0.06454405	0.07085517	0.08049654	0.06243474	0.06420618	0.08686475	0.132915	0.1444187	0.03226838	0.02821662	0.03320272	0.02838386	5.337127	3.243028	0.85227	0.2686404	0.2085344	0.1459366	0.05471443	0.04906532
46.879	0	0.03293103	0.03256057	0.05408623	0.03758672	0.02121543	0.02014114	0.02151104	0.01885229	0.04355794	0.04211699	0.05249575	0.03899241	0.01911041	0.01920098	0.01910653	0.016103	0.0347431	0.03459774	0.03147993	0.02362859	0.01914655	0.01935761	0.01939559	0.01423379
46.880	0	0.07817502	0.06938241	0.09422185	0.07722138	0.5673243	1.068433	0.1146353	0.1031808	0.08954151	0.1172446	0.07660999	0.04374852	0.2706793	0.2381845	0.323938	0.2776946	0.2161856	0.3079271	0.1513971	0.1540556	1.303113	2.07601	0.7132028	0.8011079
46.880	0	0.0004626121	0.0003655275	0.000448998	0.0004426277	0.0007707627	0.001196115	0.0007937451	0.0005427947	0.0006237761	0.0006434663	0.0005363787	0.0004116087	0.0008337655	0.0008646516	0.0003960597	0.0004183608	0.003456845	0.002081139	0.0006068395	0.0003712443	0.001695776	0.002525585	0.001088797	0.001063222
46.978	0	0.1669024	0.211671	0.167984	0.1368262	0.06723375	0.07083623	0.09598995	0.05554369	0.05942288	0.1076037	0.1120989	0.1639689	0.03222947	0.03113863	0.02756553	0.02926228	5.311213	3.332518	0.740645	0.1529497	0.2076536	0.1507495	0.05940026	0.05014227
46.979	0	0.009916368	0.009631124	0.03022817	0.02046627	0.008935549	0.009018035	0.01029044	0.008056688	0.02153523	0.01754021	0.02769417	0.01769448	0.007639255	0.008108891	0.0081527	0.006500333	0.01219583	0.013441	0.01110542	0.00694048	0.00861114	0.01011576	0.007499316	0.005648123
46.980	0	0.09025703	0.1410028	0.09690313	0.04522601	0.5308307	0.9886287	0.1234862	0.1194084	0.07791654	0.09635836	0.06901761	0.04011956	0.2567992	0.2220673	0.339939	0.3029953	0.1902164	0.284237	0.162001	0.1452266	1.259058	1.978822	0.6830154	0.7410621
46.980	0	0.0003275634	0.0003090273	0.000174496	0.0001861355	0.0006876104	0.001170845	0.0003794211	0.0002473333	0.0002308287	0.000255779	0.0002230837	0.0001863606	0.0004542201	0.0004112688	0.0003217332	0.0003718493	0.003465852	0.002194515	0.0004750514	0.0002472677	0.001626711	0.002291897	0.0007987916	0.0007558926
47.078	0	0.1570991	0.2135499	0.1933935	0.1541191	0.07520591	0.07946217	0.09099327	0.04646881	0.05340499	0.09045687	0.1165737	0.1897651	0.0328938	0.02933382	0.03712427	0.03814863	5.287293	3.261231	0.5414125	0.1969361	0.2055524	0.1485479	0.05793799	0.03129299
47.079	0	0.02182449	0.02156153	0.04640931	0.03474722	0.02053362	0.01920186	0.02263712	0.01921298	0.03779173	0.02998082	0.04356725	0.03041119	0.02058879	0.01929837	0.02009199	0.01684265	0.02400352	0.02339202	0.02184013	0.01678633	0.01954227	0.01801036	0.01895592	0.01473117
47.080	0	0.3168374	0.2570933	0.05220198	0.06038405	0.4857673	0.8987374	0.1323033	0.1230609	0.09131335	0.1092173	0.07047213	0.05038722	0.2402191	0.2009419	0.3506978	0.3180556	0.1834467	0.2772211	0.2251577	0.1951489	1.219524	1.888714	0.6533895	0.6888529
47.080	0	0.0004964599	0.0004493405	0.0002105514	0.000172542	0.0006252105	0.00104714	0.0003254944	0.0002422877	0.0002162894	0.0001388927	0.000255187	0.0002180762	0.0003061785	0.0001926231	0.0003886326	0.0003983033	0.003305492	0.002049705	0.0004358988	0.000277167	0.001469392	0.002063481	0.0007342436	0.0007286123
47.178	0	0.2106654	0.3321123	0.2583768	0.1652323	0.07842421	0.0724043	0.06283827	0.03640173	0.07707323	0.07422699	0.1192152	0.2219347	0.04134662	0.04623407	0.02389581	0.04238378	5.189996	3.258532	0.3503896	0.3899288	0.2141559	0.1531659	0.07315231	0.04420456
47.179	0	0.02215962	0.0198244	0.04703227	0.03568129	0.01948974	0.01567035	0.02034579	0.01633431	0.04015315	0.01781945	0.04122878	0.02565162	0.01783429	0.01627165	0.01801044	0.01384509	0.01982004	0.02105943	0.02153626	0.01555508	0.01731829	0.01838792	0.01760423	0.01208436
47.180	0	0.5585513	0.5039009	0.05209452	0.03129252	0.2222935	0.3495858	0.260164	0.1456356	0.0985946	0.07795319	0.07545706	0.04412785	0.1951303	0.1421144	0.2812051	0.2465429	0.1125093	0.1338742	0.3247616	0.2738697	0.6993645	0.9961853	0.4828279	0.4523795
47.180	0	0.0008028394	0.0007253851	0.0002284643	0.0002148207	0.0002519653	0.0004108638	0.0003581358	0.000241206	0.0001751862	0.0002069733	0.0002506092	0.0002615434	0.0003145931	0.0002943266	0.0003675926	0.0004527696	0.003208856	0.001975214	0.0004179049	0.0004642555	0.0008836212	0.001117752	0.0005471172	0.0004813319
47.278	0	1.058685	0.9719357	0.4926391	0.244578	0.05702902	0.07635075	0.07362975	0.09085394	0.2476326	0.3883337	0.3755845	0.307368	0.09540989	0.08111752	0.07227983	0.08213937	4.410134	2.284741	0.5229418	0.8276357	0.2070515	0.1678034	0.0995856	0.08422602
47.279	0	0.00463096	0.003357395	0.01977891	0.01270467	0.00367668	0.00281197	0.003911107	0.002254586	0.01617962	0.008705678	0.01647772	0.009146611	0.002291456	0.001558829	0.002027069	0.001361755	0.003394662	0.004119873	0.003504143	0.002995171	0.001967573	0.002821475	0.00218934	0.001379733
47.280	0	0.8353534	0.7745707	0.0899758	0.03954514	0.7283706	1.077868	0.7193168	0.5042316	0.1497439	0.1499072	0.1128635	0.08601696	0.3542361	0.2769844	0.2815423	0.2351883	0.1642544	0.2011241	0.4135991	0.3485828	0.8080988	1.215779	0.6281243	0.6575899
47.280	0	0.001501096	0.00126653	0.000245701	0.0001941167	0.000908509	0.00121756	0.0008380932	0.0005513565	0.0002030028	0.0002735633	0.0002585617	0.0001961697	0.0004496783	0.0003332151	0.0003546079	0.0004043327	0.00250831	0.001437729	0.0006633761	0.0006542753	0.001020698	0.001396742	0.0007069988	0.0006554362
47.368	0	0.9155469	0.7381227	0.2044931	0.0901635	0.06921721	0.06681158	0.03877628	0.05407566	0.193026	0.1455034	0.1687245	0.213434	0.09540538	0.07161766	0.05847614	0.05111554	1.650707	0.9604567	0.669567	0.4868476	0.1535793	0.07356412	0.06672288	0.07110288
47.369	0	0.002855286	0.001908864	0.006218574	0.003791117	0.001847417	0.002010395	0.002369705	0.001536945	0.005131117	0.002847939	0.004991353	0.002824079	0.0007158591	0.0006096754	0.0007269331	0.0006155061	0.001721526	0.002359493	0.00143559	0.001751431	0.001386251	0.001786327	0.001558618	0.001227395
47.370	0	0.812265	0.7142151	0.2127241	0.1042142	0.8941232	1.445817	1.208335	0.8759438	0.1651392	0.1788932	0.1687393	0.1796426	0.4663979	0.4520589	0.4506632	0.3870087	0.237907	0.3549064	0.4752385	0.3749057	1.015795	1.55577	1.053763	1.01685
47.371	0	0.001290365	0.0009695342	0.0002540138	0.0001662704	0.001135168	0.00163704	0.001351991	0.0009429062	0.0001891231	0.0002295524	0.0002994547	0.0002128413	0.0005291612	0.0004738105	0.0004500328	0.0003523626	0.001069829	0.0008224744	0.0007076905	0.000559361	0.001179332	0.001775386	0.001091561	0.001051945
47.468	0	0.2611273	0.2472487	0.1517664	0.1583776	0.04439845	0.04503504	0.04225783	0.0404584	0.2117176	0.2017415	0.1694734	0.1028602	0.05460855	0.05521801	0.048845	0.04366211	0.2885111	0.2173205	0.08938541	0.1374893	0.06304129	0.03712792	0.05247841	0.04974819
47.469	0	0.001114504	0.0004550643	0.001197417	0.0004325765	0.0005370859	0.0005781568	0.0005886975	0.0003945085	0.0009859016	0.0008511697	0.0008496166	0.0005480623	0.0004859563	0.0005990214	0.0002386886	0.0002055724	0.0007241943	0.001082957	0.0003724518	0.0004551071	0.0005637676	0.0007422368	0.0004162457	0.0004989323
47.470	0	0.1828763	0.2641278	0.1955803	0.1827346	0.3024207	0.3884732	0.3119472	0.2640549	0.1187303	0.1496981	0.1777402	0.1194866	0.2589036	0.2222465	0.1698365	0.1662323	0.2668906	0.3260246	0.1742504	0.2874516	0.3836841	0.5933273	0.3565661	0.4115016
47.471	0	0.000368142	0.000370515	0.0003519244	0.0002064542	0.0003479157	0.0004231163	0.0003543642	0.0003229355	0.0001855803	0.0002972489	0.0002180082	0.0002048621	0.0003782137	0.0002853429	0.0002387393	0.0002311685	0.0004298179	0.0004729311	0.0002774436	0.0003057013	0.0004653333	0.0007185896	0.0004244688	0.0004692703
47.578	0	0.7722126	0.51941	0.1989175	0.1214052	0.0653663	0.08669913	0.0963746	0.07747088	0.1494206	0.4168531	0.2079884	0.3124856	0.1051972	0.143913	0.1001174	0.0726667	2.57309	1.409674	0.9500592	0.5282765	0.2354547	0.1506942	0.114198	0.08092052
47.579	0	0.0005553268	0.0002974503	0.000138297	0.000138567	0.000130317	0.000129053	0.0001721097	0.0001270147	0.000171463	0.0001450696	0.0001937713	0.0001889165	0.0001545568	0.0001469599	0.0001494233	0.0001413877	0.001324871	0.0006618883	0.0003907451	0.0002518577	0.0002258094	0.0001641518	0.0001284758	0.0001621376
47.580	0	0.0004541207	0.0003417763	0.0001338706	0.0001709837	0.0001358366	0.0001323068	0.0001474744	0.0001898817	0.0001054399	0.0001754512	0.0001829414	0.0001602514	0.0001378051	0.0001495495	0.0001289334	0.0001937312	0.001134694	0.0005338954	0.0004016444	0.0003008393	0.0002050126	0.0001135438	0.0001174126	0.0001114308
47.580	0	0.0005560528	0.0003151518	0.0001595799	0.0001263249	0.0001392196	0.0001299604	0.0001259267	0.0001228781	8.014505e-05	0.0002162061	0.0001078408	0.0001561918	0.0001579368	0.0001186603	0.0001507258	0.0001656404	0.00139967	0.0007255727	0.0004592422	0.0002560511	0.0001904952	0.0001742189	0.0001299151	0.0001364018
47.668	0	0.502378	0.4571882	0.157502	0.07206849	0.04336437	0.04829442	0.05992074	0.0438499	0.06625984	0.4556122	0.2816701	0.3273308	0.05518167	0.07281208	0.0724498	0.07539162	3.977017	2.404348	1.463581	0.9959545	0.1950113	0.1136063	0.08263777	0.05873429
47.669	0	0.000375625	0.0003119446	0.000149725	0.000175879	0.0001297996	0.0001501148	0.0001023825	0.0001956246	0.0001151586	0.000310803	0.0001869786	0.0002018332	0.0001116683	0.000172888	9.760854e-05	0.0001701294	0.002152845	0.001108796	0.0005484649	0.0003788178	0.0001594021	0.0001566335	9.888282e-05	0.0001525858
47.670	0	0.01512757	0.03318897	0.02609563	0.01334669	0.02246647	0.03544223	0.0208806	0.01307964	0.01637632	0.02568693	0.02022403	0.01131142	0.02443279	0.02884882	0.01935786	0.01009938	0.03281369	0.03839556	0.01991507	0.01223208	0.03897419	0.04522385	0.02322211	0.02051608
47.671	0	0.000392066	0.0003940669	0.0001439142	7.770093e-05	0.0001404797	0.0001542167	0.0001467572	0.0001240902	0.000135615	0.0002255443	0.0001868118	0.0002217364	0.0001327764	0.0001925631	0.0001420177	0.0002235573	0.002304648	0.001364298	0.0006902971	0.0004470827	0.0002467815	0.0002273127	0.0001185162	0.0001190085
47.768	0	0.5178639	0.2997591	0.08445313	0.1442491	0.0380514	0.03012048	0.02717619	0.03693308	0.1079579	0.2615835	0.1082366	0.2626875	0.04573461	0.0464479	0.04072285	0.03994566	2.590558	1.077735	0.9570717	0.7028433	0.08297501	0.05483079	0.04187218	0.03420087
47.769	0	0.0002666956	0.0005075102	0.0003557551	0.000332703	0.0005645874	0.0007553087	0.0003185	0.0002551167	0.0003160595	0.0002669486	0.0003454726	0.0001702886	0.0005552073	0.0004993831	0.0005352202	0.0003099502	0.001628583	0.0009226792	0.0007526453	0.000634764	0.001024495	0.001092525	0.0009768876	0.0009040719
47.770	0	0.2300322	0.290649	0.2766209	0.2392938	0.5082008	0.7018711	0.2701565	0.1808446	0.1875181	0.2439102	0.2442853	0.1218127	0.4805313	0.4107163	0.4839656	0.3887727	0.4514389	0.3945509	0.4381661	0.5093664	0.8930568	1.045364	0.8470489	0.9311771
47.770	0	0.0002957295	0.0004708015	0.0003764173	0.0003139014	0.0006558081	0.0007526603	0.0003661767	0.0002268386	0.0002719243	0.0002888512	0.0003329197	0.0002109228	0.0005774742	0.0004856455	0.0005916089	0.0003807433	0.001729029	0.0009716403	0.0008438061	0.0007246293	0.001116196	0.001155969	0.000951468	0.0008946999
47.868	0	0.3974918	0.2185381	0.08502752	0.1617961	0.05216827	0.03873903	0.03024728	0.04201866	0.1250008	0.1638643	0.1750951	0.1742015	0.05684399	0.04928447	0.05020159	0.04014537	1.729133	0.901727	0.7677729	0.5305738	0.1699332	0.09814298	0.07684783	0.05973538
47.869	0	0.0002847929	0.0001808223	0.0001261874	0.0001736081	9.003029e-05	0.0001576166	0.0001328507	9.083528e-05	0.0001234136	0.0001556111	0.0002112134	0.000221551	9.862947e-05	0.0001327106	0.0001214965	0.0002144016	0.0008566734	0.0004638464	0.0003204534	0.0002942424	0.0001819327	0.0001544784	0.0001479919	0.0001744466
47.870	0	0.001675697	0.002990122	0.00242113	0.002086604	0.004045367	0.005326486	0.001637182	0.00097424	0.002643591	0.003306829	0.001965948	0.001056229	0.003808086	0.004309122	0.003491602	0.002409986	0.004264664	0.004832656	0.003601354	0.003435212	0.005738102	0.006692097	0.004795859	0.004347789
47.870	0	0.0002956425	0.0002375931	0.0001430855	0.0001382291	0.0001367903	8.620589e-05	0.0001267397	0.0001577575	0.0001893992	0.000120874	0.0001614145	0.000191019	0.0001200037	0.000129067	0.0001027026	0.0001145684	0.000868695	0.0004512265	0.0003231028	0.0003434337	0.0002226901	0.0001234832	0.0001232946	0.0001673793
47.968	0	0.0003998465	0.0002837106	0.0002566248	0.0002155045	0.0001832358	0.0001006792	0.0001659004	0.0001525307	0.0003735338	0.0003554487	0.0002990387	0.0002526072	0.0001305493	0.0001513622	0.0002082749	0.0001394225	0.0004321551	0.0003813898	0.0002659894	0.0002343234	0.0002407583	0.0001744109	0.0001092443	0.0001917074
47.969	0	0.000144114	0.000110951	0.0001097158	0.000147076	0.0001328896	0.0001247028	0.0001010592	0.000172746	0.0001131154	0.0001180035	0.0001102019	0.0001905216	0.0001764301	0.0001611838	0.0001131708	0.0002091826	0.0001331282	0.0001515254	0.0001866568	0.0001906027	9.671945e-05	0.0001116674	0.0001697501	0.0001845447
47.970	0	0.0001315641	9.624853e-05	0.000125255	0.0001182635	8.126518e-05	9.96851e-05	0.0001306221	0.0001473367	9.005959e-05	0.0001110193	0.0001499527	0.0001341	0.0001051296	0.0001366087	0.0001144202	0.0001317522	0.0001533942	0.0001384198	0.0001557169	0.0001260356	0.0001095089	0.0001448692	0.0001368081	0.0001097714
47.970	0	9.843869e-05	0.0001084129	0.0001574376	0.0001560517	0.0001420358	0.0001469476	0.0001825139	8.287062e-05	0.0001387121	0.0001740936	0.0001242968	0.000116032	0.000170362	0.0001398459	0.0001245061	0.0001309362	0.0001242449	0.0001397241	0.0001244402	0.0001684619	0.0001024153	0.0001523142	0.0001218705	0.0001613596
48.068	0	9.82703e-05	0.0001192512	0.0001342843	8.855342e-05	0.0001360257	0.000120696	0.0001155036	0.000190944	0.0001420204	0.0001041751	9.814655e-05	0.000168996	0.0001411133	8.288766e-05	8.801313e-05	0.0001233962	0.0001279557	0.000143051	8.746445e-05	0.0001792931	6.967687e-05	0.0001435847	7.543948e-05	9.512724e-05
48.069	0	0.000102142	0.0001153239	0.0001426796	0.0001249509	0.0001226975	8.787072e-05	0.0001368188	0.0001393713	0.0001391856	0.0001207222	0.0001273095	0.0001279409	0.0001689935	0.000107757	6.453559e-05	0.0001551753	9.195482e-05	0.0001135937	8.616024e-05	0.0001659325	0.0001223701	0.0001180283	0.0001577521	0.0001387778
48.070	0	0.0001608218	0.0001105535	0.0001580623	0.0001196301	9.911747e-05	0.0001274137	0.0001724601	0.000103054	7.699779e-05	0.0001792433	0.0001040089	0.0001426679	0.0001015867	0.0001486202	0.0001164189	0.0002026953	0.0001034784	0.000154488	0.000146389	0.0001477173	9.206418e-05	0.0001186521	0.0001645269	0.0001136164
48.070	0	0.0001499588	0.0001260778	0.0001259828	0.0001565083	0.000135927	9.315729e-05	0.0001633081	0.0001777187	0.0001158492	0.0001184821	0.0001222097	0.000144706	0.0001164476	0.0001353647	0.0001737525	0.0001041396	0.0001027071	0.0001409624	0.0001567803	0.0002018441	0.0001217477	0.000141466	0.0001445591	0.0001613502
48.168	0	0.0001597324	0.0001157405	0.0001247147	0.0001860516	0.0001103471	0.0001471974	0.0001214372	0.0001581621	0.0001181418	0.0001483743	0.0001235353	0.00011871	0.0001128968	0.0001435467	7.181189e-05	0.0001525303	0.0001255407	0.0001360705	0.0001572836	0.000132774	9.477309e-05	0.0001065483	0.0001630528	0.000161596
48.169	0	0.000148228	0.000119246	0.0001546954	0.0001785503	0.0001473537	0.0001017038	0.0001726206	0.0001569383	0.0001195844	7.787163e-05	0.0001731425	0.0001545966	0.0001401416	0.0001305342	0.0001255763	0.0001393467	0.0001097836	0.0001496572	0.0001547811	0.0001856698	0.0001229084	0.0001415989	0.0001824029	0.000172407
48.170	0	0.0001101132	0.0001170617	0.0001357419	0.0001346489	0.0001049659	7.987462e-05	0.0001323723	0.0001678161	0.0001133452	0.0001533846	0.0001128598	0.0001294349	0.0001228563	0.0001399615	0.0001492458	0.0001652086	0.0001081246	0.0001444074	0.0001791176	0.000145822	9.527152e-05	0.0001504362	0.0001383957	6.377139e-05
48.170	0	0.0001030733	0.000100158	0.0001237887	0.0001461503	0.0001234894	0.0001188802	0.0001446615	0.0001266278	0.0001481089	0.0001080634	0.0001426097	8.586769e-05	0.0001167486	0.0001403628	0.000121218	0.000129	0.0001004353	0.0001351899	0.0001334328	9.924992e-05	0.0001040776	0.0001260684	0.0001621487	0.0001068159
48.268	0	0.0001789525	0.0001230965	0.0001223489	0.0001092481	0.0001587309	9.065237e-05	0.000160923	0.0001115847	0.0001100903	0.0001223053	0.0001116509	0.0001430507	0.0001169972	0.0001452353	0.0001525672	0.0001530097	0.0001263517	0.000115145	0.0001615214	0.0002173179	0.0001022037	8.909481e-05	0.0001081528	0.0001910692
48.269	0	0.0001027881	0.0001167804	9.86031e-05	0.0001420751	8.207933e-05	0.0001404674	0.0001150574	0.0001637449	0.0001120608	7.71838e-05	0.0001469325	0.0001694688	9.957912e-05	0.0001041687	0.0001433491	0.0001084692	9.235042e-05	0.0001164541	0.0001353916	0.0001500155	0.000125455	0.0001082093	0.0001407688	0.0001332941
48.270	0	0.0001185995	0.0001051709	0.0001116313	9.840457e-05	8.778406e-05	0.0001019011	0.0001439986	0.0001014105	0.0001077685	0.0001354489	0.0001375713	8.198659e-05	0.0001509624	0.0001694948	0.0002079383	0.0001253461	9.102388e-05	0.0001513322	0.0002033355	0.0001178159	0.0001209586	0.000107659	0.0001799801	0.0001600788
48.270	0	0.0001134799	9.733158e-05	0.0001040097	0.0001019084	0.0001537598	0.000135877	0.0001583411	0.0001120527	0.0001723355	0.0001679769	0.0001588604	9.471708e-05	0.0001569336	0.0001375326	0.0001591317	0.0001256532	0.0001197407	8.297927e-05	0.0001564959	0.0001150233	0.0001166771	0.0001312986	0.0001326957	0.0001390377
48.368	0	8.948245e-05	0.0001145664	0.0001462268	0.0001121301	0.0001199251	0.0001478187	0.0001352144	0.0001339524	0.0001226894	0.0001748955	0.0001324079	0.000158293	0.000123983	9.667805e-05	0.000119922	0.0001915963	0.0001438888	0.0001211548	0.0001581499	0.0001298377	0.00010768	0.0001517191	9.957784e-05	0.0001459725
48.369	0	0.0001286489	9.474635e-05	0.000117899	0.0002093279	0.0001239187	0.0001325595	0.000162737	0.0001562131	0.0001393626	0.0001118714	0.0001343675	0.0001231617	0.0001185899	0.000100342	0.0002155082	0.0001552793	0.0001479737	0.0001125085	0.000172431	0.0001409877	0.0001173726	0.0001393564	0.0001593151	0.0001546998
48.370	0	0.0001065131	0.0001531565	0.0001421705	0.0001356164	7.97245e-05	0.0001382386	0.000142788	0.000131594	8.72029e-05	9.826393e-05	8.603392e-05	0.0001352367	0.0001266089	0.0001204059	0.0001263278	0.0001391432	9.182896e-05	9.428677e-05	0.0001805718	0.0001613788	0.0001009766	0.0001381745	0.0002036264	0.0001345743
48.371	0	0.0001287534	0.0001099752	0.0001594178	0.0001379711	0.000173044	0.0001293292	0.0001303971	0.0002386373	0.0001394098	0.0001151879	0.0001424541	0.0001759799	0.000127431	8.825794e-05	0.0001091921	0.0001394542	0.0001544725	0.0001124161	0.0001185979	0.0001218251	0.0001264791	0.0001837606	0.0001064099	0.0001382208
48.468	0	0.0001065262	0.0001667759	0.000117999	0.0001399588	0.0001259361	0.0001402536	0.0001157192	0.0001841232	0.0001728677	0.0001118321	9.289925e-05	0.0001563915	0.0001583126	0.0001378133	0.0001541923	9.81039e-05	0.0001553808	0.0001745336	0.0001712107	9.659479e-05	0.0001187628	0.0001039686	0.0001413794	0.0001301833
48.469	0	0.0001271204	0.0001372801	0.0001391202	0.0001462067	0.0001690697	0.0001680418	0.000109313	0.0001582892	0.000147736	0.0001195934	0.0001264927	0.0001384895	0.0001405475	0.0001108718	0.0001773085	0.0001280879	0.0001449698	0.0001110954	0.0001203282	0.0002025114	0.0001383271	0.0001345513	0.0001436566	0.0001503599
48.470	0	7.871964e-05	9.738358e-05	0.0001003978	0.000149898	8.105204e-05	0.0001022032	0.0001323763	0.0002051617	6.240397e-05	0.000154045	0.0001630266	0.0001812614	0.0001487362	0.0001566683	0.0001821004	0.0001030541	0.0001109751	0.0001496767	0.0001228474	0.0001115171	7.600316e-05	0.0001397977	0.0001139606	0.0001669399
48.470	0	0.0006220596	0.0004523744	0.0004139522	0.0003998265	0.001519022	0.002151915	0.00199668	0.0007098555	0.0003034661	0.0004451865	0.000491464	0.0004474191	0.002251799	0.001573311	0.001707173	0.001766485	0.0003557305	0.0004304304	0.0004479932	0.0003224874	0.000981242	0.001328495	0.001083948	0.000660463
48.568	0	0.0001451491	0.0001398144	0.0001419825	0.0001090914	0.0001381521	0.0001640141	0.0001210296	0.0001219982	0.0001060275	0.0001402654	0.0001529767	0.0001297221	0.0001274823	0.0001243565	0.0001628597	0.0001328769	0.0001405028	0.0001300809	0.0001396784	0.0001560588	0.0001144259	0.0001311242	0.0001340143	0.0001175915
48.569	0	0.0001275292	0.0001294939	0.0001015666	0.0001462745	0.0001462452	0.0001146183	0.0001752951	0.0001474016	0.0001275569	9.918477e-05	0.0001869155	0.0001593034	0.0001143832	0.0001127004	0.0001464701	0.0001767608	0.000155607	0.0001250399	0.0001534452	0.0002211867	0.0001231131	0.0001117081	0.000128725	0.0001827939
48.570	0	8.724326e-05	0.0001195852	0.0001332909	0.0001381616	0.0001162769	0.0001064355	0.0001342087	0.0001604988	0.0001063227	0.000118538	0.0001640982	0.0001159064	9.211645e-05	0.0001355509	0.000106443	0.0001110231	9.873297e-05	0.0001192154	0.0001374213	0.0001274875	0.0001269812	0.0001254013	0.0001238477	0.0001229719
48.570	0	0.0003543123	0.000308372	0.0004186429	0.0002095729	0.0005454196	0.001450902	0.0018915	0.000985144	0.0002255577	0.0003258495	0.0005537921	0.0003495622	0.001200516	0.0008102325	0.001536068	0.001355626	0.000410612	0.0003600085	0.0003599705	0.000234127	0.0008035238	0.0008280796	0.0006614597	0.0005585626
48.668	0	0.0001753289	9.665497e-05	0.0001291613	0.0001203567	0.0001270109	0.0001383269	0.000102304	0.0001321915	0.0001465841	0.0001563726	0.0001173501	0.0001611185	0.0001119922	0.0001890249	0.0001956755	0.0001387371	0.0001407838	0.0001379298	0.000171404	0.0001456445	0.0001726868	0.0001004799	0.000143916	0.0001839987
48.669	0	0.000111136	0.0001175178	0.0002161318	0.0001352204	0.0001195726	9.077443e-05	0.0002110338	0.0001737196	0.000120206	9.853059e-05	0.0001687356	0.0001189483	0.0001354149	0.0001327201	0.000160229	0.0001479072	9.705835e-05	0.000148206	0.0001292613	0.000200522	8.416549e-05	0.0001495647	0.0001454064	0.0001434789
48.670	0	6.618758e-05	0.000168171	0.0001210525	0.0001745616	9.304228e-05	0.0001884341	0.0001250988	0.0001137797	0.0001178192	0.0001152596	0.0001687453	0.0001347163	8.505006e-05	6.821251e-05	0.0001105228	0.0001127071	0.0001079214	0.0001444917	0.0001032346	0.0001292701	0.0001155161	0.0001365526	0.0001310331	0.000140458
48.670	0	0.0003599968	0.0003843298	0.000504434	0.0002796958	0.0007024715	0.001602963	0.005218448	0.003442261	0.0004322218	0.0004075083	0.0007550915	0.000667101	0.003371099	0.001379084	0.002934045	0.002546483	0.0005066001	0.0003709842	0.0004298311	0.0004206366	0.001457667	0.00187242	0.001044141	0.001040835
48.768	0	0.0001500014	0.0001118159	9.278269e-05	0.0001267156	0.0001520288	0.0001088984	0.0001326451	0.000127562	9.751809e-05	0.0001638353	0.0001745782	0.0001466762	0.0001610642	0.0001804226	0.0001456019	0.0001202513	0.0001053473	0.0001585313	0.0001778481	0.0001370236	0.0001297939	0.0001184351	0.0001750471	0.0001682686
48.769	0	0.0001713991	8.578277e-05	0.0001384202	0.0001761586	0.0001655739	0.0001038183	0.0002084337	0.0001540134	0.000123422	0.0001025254	0.0001536663	0.0001171296	0.0001215491	0.0001001784	0.0001210626	0.0001285482	8.205957e-05	8.498066e-05	0.000127791	0.0001560368	8.367595e-05	0.0001009403	0.0001140961	0.0001688603
48.770	0	0.0001292065	0.000115841	0.0001239753	0.0001685629	0.0001680311	0.0001133695	0.0001491283	0.0001218582	0.0001115121	7.139446e-05	0.0001349681	0.0001018699	0.0001473896	0.0001065316	0.0001097708	0.0001040874	0.0001166859	0.0001496481	0.0001089225	0.0001117688	0.0001138892	0.0001389397	0.0001072093	8.77415e-05
48.770	0	0.0001346619	0.00016261	0.0001558397	0.0001309412	0.0001331694	0.0001279174	0.0001724164	0.0001172671	0.0001383131	0.0001025846	0.0001524162	0.000105212	0.0001069	0.0001117163	9.823134e-05	0.0001338784	0.000115882	0.0001304421	0.0001999212	8.848581e-05	0.0001489754	0.0001143469	0.0001998602	9.876014e-05
48.868	0	0.0001499292	0.0001101174	0.0001143602	0.0002254807	0.0001582253	7.600042e-05	0.0001407578	0.0001595838	0.0001291921	9.711183e-05	0.0002015667	0.0001434131	0.0001183938	0.0001247491	0.00016745	0.0001383311	0.0001320453	0.0001633258	0.0001243269	0.0001341359	0.0001405597	0.0001403797	0.0001869111	0.0001429713
48.869	0	8.533585e-05	0.0001000856	0.0001481876	0.0001485923	0.0001131389	8.649889e-05	0.0001483279	0.0001646943	0.0001247383	7.464201e-05	0.0001319123	0.0001489124	0.0001102025	0.0001129138	0.0001351694	0.0001378931	0.0001026172	0.0001324129	0.0001450472	0.0001507376	9.142849e-05	0.0001170507	0.000179228	0.0001255022
48.870	0	0.0001124667	9.480091e-05	8.302963e-05	0.0001247937	7.611715e-05	7.709546e-05	0.0001538644	0.0001714076	0.0001225608	9.672262e-05	9.75345e-05	0.0001763212	0.000131314	0.0001085421	9.72712e-05	0.0001165892	0.0001108616	0.0001160316	0.0001087986	0.000111848	6.706425e-05	0.0001035034	0.0001274867	0.000121052
48.870	0	0.0001497478	0.0001018789	0.0001324401	0.0001397354	0.0002026312	0.0001424062	0.0001822422	0.0002468381	9.889347e-05	0.0001433618	0.0001665524	0.0001545527	0.0001266996	0.0001085486	0.0001095369	0.0001799691	0.0001482107	0.000129926	0.0001225099	0.0001384931	0.0001338844	0.0001298348	0.0001486867	0.0001216409
48.968	0	0.0001094924	0.0001630349	0.0001389566	0.0001488778	0.0001628207	0.0001204556	0.0001873218	0.0001068029	0.0001413639	0.0001056394	0.0001295018	0.0001216209	0.0001198882	0.0001166105	9.69616e-05	0.0001425847	0.0001613614	0.0001046206	0.0001382055	9.357589e-05	0.0001575418	0.0001484202	0.0001827718	0.0001236083
48.969	0	0.0001536714	0.0001723457	0.0001069234	0.0001378345	0.000126023	0.0001115372	9.353174e-05	0.0001420766	7.156035e-05	9.948407e-05	0.0001498349	0.0001465426	8.884572e-05	0.000102219	0.0001288936	0.0001480827	0.0001186552	0.000132449	0.0001380533	0.0001085217	8.839839e-05	0.0001635779	0.0001500987	0.0001549694
48.970	0	0.0001383865	0.0001546653	7.479219e-05	0.0001581486	0.0001107806	0.0001111728	0.0001260996	0.0001677896	0.0001071621	9.949567e-05	0.0001459753	0.0001300874	0.0001030987	0.0001255452	0.0001838689	0.0001369314	0.0001254847	0.0001401085	0.0001083762	0.0001430245	0.0001442568	0.0001081271	0.0001895713	0.0001258076
48.970	0	0.0001156082	0.0001131693	7.960976e-05	0.0001835867	0.0001186271	0.000139667	9.000668e-05	0.0001809571	0.0001240267	0.0001398859	0.0001660815	0.0002139716	0.0001149793	0.0001845244	0.0001422673	0.0001659759	0.0001542721	0.0001320345	9.4384e-05	0.0001217778	7.34161e-05	0.000142257	0.0001055591	0.0001339671
49.068	0	0.0001637992	0.0001588818	0.0001469402	0.0001280758	8.688377e-05	0.0002100961	0.000127465	0.000216887	0.0001603731	0.0001398299	0.0001699579	0.0001714533	0.0001560545	0.0001292888	9.582954e-05	0.0001820123	0.000158707	0.0001257805	0.0001270237	0.0001650451	0.0001662805	0.0001677831	0.0001526572	0.000162458
49.069	0	0.0001519255	9.187491e-05	0.0001291791	0.0001140726	9.640478e-05	0.000113402	0.0001830856	0.0001295655	8.550801e-05	9.606413e-05	0.0001209987	0.0001201597	9.83369e-05	9.586751e-05	0.000109895	0.0001073744	0.000150338	9.892138e-05	0.0001590018	0.0001101555	0.0001262832	0.0001365343	0.0001460508	0.0001278043
49.070	0	0.0001622051	0.0001285573	0.0001343807	0.0001013874	0.0001557177	0.0001559546	0.0001378242	0.0001166063	0.0001290874	0.000176353	0.0001125252	0.0001191611	0.0001167638	0.0001201519	0.0001335317	0.0001884304	0.0001019856	0.0001236065	0.0001364227	0.0001673082	9.779336e-05	0.0001267351	0.0001329551	0.0001229798
49.070	0	0.0001026184	0.0001140258	0.0001545515	0.0001103881	0.0001955068	0.0001456686	0.000217434	0.0001379541	0.0001540778	0.000139202	0.0001521312	0.0001050723	0.0001501668	0.0001192383	0.0001448385	0.0001016793	0.0001908522	0.0001270754	0.0001532303	0.0001437603	0.0001750291	0.0001308619	0.000114732	0.000167073
49.168	0	0.0001442606	0.0001451392	0.0001452417	0.0001384061	0.0001131637	0.0001113963	0.0001276499	0.0001652785	0.0001617477	0.0001032601	0.0001592388	0.0001514846	0.0001367085	0.0001443015	0.0001723395	0.0001084151	0.0001462432	0.0001495877	0.0002051093	0.000119661	0.0001553279	0.0001407905	0.0001324326	0.0001216099
49.169	0	0.0001086026	0.0001159898	0.0001918163	0.0001882157	8.350053e-05	0.0001876532	0.0001754135	0.0001729674	0.0001186918	0.0001542045	0.0001721565	0.0001916372	8.804461e-05	0.000110673	0.0001144653	0.0001593719	9.428953e-05	7.29622e-05	0.0001620272	0.0001347304	0.0001169513	9.539898e-05	0.000177505	0.0001674574
49.170	0	0.0001449819	0.0001497782	0.0001451508	0.0001152447	0.0001231217	0.0001633697	0.0001368912	0.0001154187	0.0001625953	0.0001365435	0.0001731925	0.0001506525	0.0001550317	0.0001231593	0.0001145221	0.0001070276	0.0001401725	0.0001587881	0.0001123559	0.0001395455	0.000158156	0.0001658065	0.0001693309	0.0001898711
49.170	0	0.000120351	9.862392e-05	0.0001039634	0.0001377717	0.0001210714	0.0001272203	0.0001395487	0.0001713611	7.423782e-05	0.0001237346	0.0001429057	0.0001455913	0.0001195863	9.341331e-05	0.0002103525	0.0001153634	0.0001065177	0.0001358647	0.0001626014	9.735946e-05	0.0001402578	0.0001452317	0.0001027367	0.0001323874
49.268	0	0.000121853	0.0001662916	0.0001873292	0.0001407238	0.0001147447	0.0001566848	0.0001046625	0.0001385819	0.000151127	0.0001354589	0.000107821	0.0001419329	9.499652e-05	0.0001393107	0.0001252425	0.0001159647	0.0001546862	0.000208627	0.0001645902	0.0001460551	9.957514e-05	0.0001637071	0.0001593971	0.000155824
49.269	0	0.0001088508	0.0001173419	0.0001261067	0.0001347028	0.0001198204	0.0001471549	0.0001534845	0.0001944408	6.995132e-05	0.0001341535	0.0001856031	0.0001133471	0.0001706422	0.0001077081	0.0001469731	0.000153005	0.0001199161	0.0001162574	0.0001511914	0.0001474054	0.0001098749	0.0001433283	0.0001706859	0.0001717067
49.270	0	0.0001419402	0.0001320316	0.0001266357	0.0001788518	0.0001605497	0.0001572705	0.0001458783	0.0001491398	0.0001162726	0.000122008	0.000178259	0.0001682143	0.0001851514	0.0001431227	0.0001427143	0.00013203	0.0001321053	0.0001345137	0.0001809821	0.0001123977	0.0001300265	8.481711e-05	0.0001471311	9.851601e-05
49.270	0	8.819107e-05	9.709937e-05	0.0001581258	0.000144896	9.546339e-05	9.534403e-05	0.0001416052	0.00013695	8.930406e-05	0.0001258782	0.0001084262	0.0001485485	0.0001472129	9.782704e-05	0.0001337198	0.0001313379	0.0001062764	0.000123252	0.000128538	0.0001632844	0.0001370234	0.0001248062	8.820202e-05	0.000126861
49.367	0	0.0001252365	9.843344e-05	0.0001256134	0.0001590344	0.0001142937	0.0001281786	0.0001047812	0.0001268248	0.0001152731	0.0001497944	0.0001079444	0.0001638148	0.0001480154	0.0001094181	0.0001299212	0.0001670906	0.000145431	0.0001344931	0.0001025406	0.0001385704	0.0001841795	0.0001335333	9.581445e-05	0.000134944
49.367	0	0.0001519768	0.0001421599	0.0001742414	0.0001453252	0.0001244708	0.0001487577	0.0001427058	0.0001218183	0.0001017686	0.0001310125	0.0001762735	0.0001202766	0.000158947	0.0001224566	0.0001346415	0.0001415226	0.0001279731	0.0001306312	9.782984e-05	8.263596e-05	9.983434e-05	0.0001168148	0.000121808	0.0001071647
49.368	0	0.0001130593	0.0001003557	0.0001744573	8.413359e-05	0.0001284041	0.0001261572	0.0001025206	9.753031e-05	0.0001224009	0.0001251767	9.64221e-05	0.0001240639	0.0001557602	9.601641e-05	0.0001390633	0.0001237777	0.0001191508	0.0001617736	0.0001454324	0.000160787	0.0001355186	0.0001472448	0.0001068562	0.0001335031
49.368	0	0.0001331401	0.000107093	0.0001321905	0.000158459	0.0001272607	0.0001519194	0.0001462346	0.0001359064	0.0001172901	0.0001864243	0.0001330342	0.0001519467	0.0001318084	0.0001668375	0.0001393997	0.0001569983	0.0001134257	0.0001595115	0.0001492856	0.0001440572	9.941486e-05	0.0001371579	0.0001877442	0.0001134948
49.468	0	0.0001816782	0.0001464635	0.0001415658	0.0001428142	0.0001667875	9.591847e-05	0.0001215891	0.0001121275	0.0001494232	0.000106635	0.0001022406	0.0001777011	0.0001009984	0.0001335343	0.0001201649	0.0001246016	0.0001046727	0.0001822799	0.0001097908	0.0001911258	0.0001280258	0.0001461084	0.0001244422	0.0001706341
49.469	0	0.0001779234	0.0001333547	0.00017381	0.0001509017	0.0001236971	0.0001197817	0.000151038	0.0001195238	8.316786e-05	0.0001671065	0.0001094683	8.170052e-05	0.0001035197	0.0001377212	0.0001509901	0.0001229639	0.0001262427	0.0001150577	0.0001122448	0.0002394733	0.0001338301	0.0001665681	0.0001378586	0.000146608
49.470	0	0.0001259625	0.0001111987	0.000123497	0.0001239411	9.646089e-05	0.0001123978	0.0001062727	0.000150347	0.0001245811	0.0001240264	8.829118e-05	0.0001331312	0.0001344644	0.0001090217	0.0001251202	0.0001493236	0.0001402963	0.000127751	0.0001402393	0.0001126305	0.0001595456	0.0001360515	0.0001411467	0.0001198613
49.470	0	0.0001223175	0.0001016955	0.0001366483	0.0001291172	0.0001566115	0.0001018474	0.0001331984	0.0001504588	0.0001360727	8.568298e-05	0.000161523	0.0001546657	0.000130567	0.0001237563	0.0002007019	0.000154075	0.0001116443	0.0001711783	0.0001481849	0.0001683491	0.0001263991	0.0001281956	9.217831e-05	0.0001512883
49.568	0	0.0001263086	8.812736e-05	0.0001662139	0.0001079211	0.0001813759	0.0001004047	0.0001171361	0.0001528047	0.0001466942	0.0001364024	0.0001785434	0.0001566961	0.0001559019	0.0001130426	0.0001836567	0.0001253572	0.0001315707	0.0001256359	0.0001464151	0.0001418287	9.54528e-05	0.0001240941	0.0001300017	0.000117127
49.569	0	0.0001261266	0.0001116053	0.0002131383	0.0001501218	0.0001378903	9.562544e-05	0.0001611036	0.0001453892	0.0001410212	0.0001009934	0.0001498787	0.0001647474	0.000115819	0.000194959	9.875527e-05	0.0001557959	9.331052e-05	0.0001512313	0.0001123537	0.0001290978	9.29975e-05	9.975823e-05	0.0001013327	0.0001354639
49.570	0	9.244914e-05	0.0001542074	0.000190622	0.0001689308	8.544813e-05	0.0001256363	0.0001502588	0.0001211456	0.0001113736	0.0001165667	0.0001751315	0.0001334948	0.0001238979	0.0001240676	0.0001324547	0.0001641016	0.0001244429	9.590976e-05	0.0001539007	0.0002221263	0.0001262824	0.0001369267	0.0001209464	0.0001595838
49.570	0	0.0001194408	0.0001862154	0.0001544788	0.0001544103	0.0001352509	0.0001460668	0.0002126915	0.0001657032	0.0001490137	0.0001236647	0.0002094734	0.000106159	9.110033e-05	0.0001138698	0.000137334	0.0001403783	0.0001344968	0.0001368277	0.0001164704	0.0001689969	0.0001683281	9.450503e-05	0.0001675179	0.0001465373
49.668	0	0.0001223229	0.0001129212	0.0001267314	0.0001310174	0.0001116924	0.0001073076	0.0001245197	0.0001774524	0.0001648961	9.954317e-05	0.0002112681	0.0001517085	0.0001290489	0.0001311069	0.0001263524	0.0001151005	0.0001143435	0.0001214165	0.0001130696	0.0001316364	8.383988e-05	0.0001079951	0.000150721	0.0001586531
49.669	0	0.0001397384	0.0001165326	0.0001373392	7.103384e-05	7.772503e-05	0.0001260189	0.0001305159	0.0001803533	8.434736e-05	7.227218e-05	0.0001390643	0.000173568	0.0001101342	0.0001391793	0.0001072131	0.0001528047	0.0001143989	0.0001363274	0.0001723195	0.0001286725	9.83977e-05	0.0001439175	0.0001020027	0.0001094664
49.670	0	0.0002232095	0.0002004416	0.0002683058	0.0002434523	0.0004996461	0.000507429	0.0005217975	0.0003690079	0.0002853108	0.0002408726	0.0003342598	0.0003152254	0.0003041754	0.0003201483	0.0003526777	0.0002797925	0.0003796658	0.0002680009	0.0002353564	0.0002640836	0.0005657979	0.000688979	0.0005218529	0.000454834
49.670	0	0.0001578954	0.0001113303	0.0001728078	0.0001161586	0.0001406782	0.000139905	0.0001225424	0.0001535016	0.0001322735	0.0001336582	0.0001689726	0.000144654	0.0001169997	0.0001358872	0.000119908	0.000111106	0.0001477215	0.0001637938	0.0001508766	0.0001645622	0.0001043426	0.0001675298	0.0001349084	0.0001435986
49.768	0	0.0003689601	0.0006882426	0.0008170815	0.0009537939	0.001897812	0.002092148	0.02025415	0.01391875	0.0006395394	0.0004684896	0.004024795	0.002072588	0.005319665	0.005351537	0.002506939	0.002763423	0.0008744767	0.0009000759	0.0006208304	0.0006959615	0.003510114	0.004508104	0.002803266	0.002206952
49.769	0	0.0003778632	0.0007532319	0.0008033545	0.001005135	0.001944062	0.002045279	0.02053849	0.01408291	0.0006710867	0.0004953783	0.004088542	0.002095705	0.00529594	0.005401931	0.002548429	0.002805303	0.0007751279	0.000911345	0.000679298	0.0006478218	0.003533549	0.004593648	0.002848406	0.002202677
49.770	0	0.1334394	0.1024214	0.08929917	0.08842725	0.1920792	0.2003382	0.1781102	0.116162	0.06934018	0.0853859	0.09242701	0.08175527	0.09545834	0.1157505	0.1287063	0.1316099	0.1646335	0.1383438	0.1126476	0.09581469	0.2623077	0.2920996	0.2708795	0.2117802
49.770	0	0.1236204	0.1189375	0.1735094	0.2008946	0.3013604	0.5650265	3.219357	2.063863	0.1008101	0.1579036	0.655235	0.3111016	0.9183529	0.8095975	0.3991258	0.4489295	0.1587845	0.1704985	0.1492326	0.1227899	0.5286748	0.7820113	0.5700022	0.463319
49.868	0	0.0004195378	0.00040358	0.000363103	0.0003807648	0.002406344	0.001147515	0.02320565	0.0163492	0.0004219049	0.0004049036	0.001514971	0.0007087345	0.005053594	0.005554794	0.003602153	0.003530652	0.0007115893	0.0008831362	0.0006983176	0.0006071906	0.003822395	0.005517433	0.003531988	0.003325388
49.869	0	0.0004376107	0.0004595058	0.000366387	0.0004886646	0.002501716	0.001090722	0.02349566	0.01657555	0.0004053007	0.0004119788	0.001379206	0.000680332	0.005118428	0.005636233	0.003667288	0.003514834	0.0007608466	0.0008838738	0.0006999288	0.0006055106	0.003788835	0.005585891	0.003565905	0.003423399
49.870	0	0.1166896	0.09446293	0.07563317	0.07275298	0.2245539	0.2346474	0.1986041	0.105607	0.08663986	0.07680132	0.09015831	0.08066226	0.08688368	0.1117673	0.1295399	0.1532492	0.1749651	0.115711	0.08704829	0.09018207	0.3022988	0.3220666	0.2997144	0.2484378
49.870	0	0.07128562	0.08104571	0.09018949	0.101629	0.3887485	0.5048236	3.937614	2.587668	0.06656652	0.0699976	0.2443936	0.1135258	0.9108915	0.8250075	0.6338718	0.626558	0.1238888	0.1499104	0.1311304	0.1102806	0.653661	1.008968	0.7199765	0.7419878
49.968	0	0.0003627462	0.0004452052	0.0004915911	0.0003756064	0.00260145	0.0006311964	0.02273596	0.01634471	0.0004297399	0.0004156938	0.001562854	0.0009474229	0.005320686	0.006175459	0.003878088	0.004021841	0.000902628	0.0006943316	0.0007369427	0.0005823791	0.003592405	0.005630342	0.003854651	0.003871594
49.969	0	0.0003726873	0.0003745459	0.000462075	0.0004175133	0.002537341	0.0006973215	0.02304052	0.01657932	0.0004168942	0.0003264037	0.00157381	0.0008525258	0.005348563	0.006061516	0.003980953	0.00401619	0.0007833264	0.0007308418	0.0007361563	0.0005988033	0.00360608	0.005700022	0.003862912	0.004030912
49.970	0	0.07658224	0.1050208	0.07602426	0.08686519	0.2576173	0.3241641	0.2691861	0.07223878	0.1237373	0.1071589	0.0807207	0.1122883	0.1270125	0.1310874	0.1650629	0.1848393	0.228985	0.1121485	0.1128848	0.1108808	0.4855125	0.4397724	0.4264047	0.3930169
49.970	0	0.07722819	0.05522626	0.08765967	0.08795843	0.400966	0.3326659	3.824177	2.590496	0.08185398	0.06353637	0.2456715	0.1533622	0.8932296	0.8664293	0.7022258	0.7217555	0.1037573	0.1177081	0.126295	0.1107282	0.6224684	1.006848	0.7504018	0.8501767
50.068	0	0.000497403	0.0004351398	0.0007258082	0.0003438941	0.002162238	0.001588087	0.02042911	0.01449177	0.0004026392	0.0005143399	0.001298175	0.0008262846	0.00557147	0.006197824	0.00411807	0.004155595	0.000961104	0.0007959543	0.0005652812	0.0005483037	0.003247981	0.005257676	0.003483085	0.003353358
50.069	0	0.0005601884	0.0004349704	0.0006464264	0.0003543918	0.002195076	0.001572563	0.02060788	0.01458621	0.0003956431	0.0004861311	0.001313973	0.0007392864	0.005639533	0.006213916	0.004190063	0.004174743	0.0008749584	0.0008246371	0.0005971168	0.0006333155	0.003197516	0.005245882	0.003523245	0.003431418
50.070	0	0.09407086	0.08430029	0.08090336	0.06483673	0.2133671	0.2394779	0.2046332	0.08186198	0.1014257	0.08743157	0.1113489	0.09777739	0.09079281	0.09188438	0.120132	0.1516943	0.1761337	0.1164878	0.1016128	0.09866126	0.2857205	0.2827763	0.2630234	0.2354331
50.070	0	0.1200554	0.06893217	0.1241326	0.09069966	0.3608522	0.1172493	3.527587	2.398953	0.0949005	0.09448596	0.2186332	0.149924	0.8793583	0.9293551	0.7721463	0.7611454	0.1571309	0.1704878	0.1115091	0.1124952	0.5980828	0.9756333	0.7178623	0.7639624
50.168	0	0.0002500788	0.0003382347	0.0003290204	0.0004141972	0.000495256	0.001292351	0.003599257	0.002860437	0.0004560347	0.0006970667	0.001032308	0.0008789572	0.002424241	0.00231231	0.0009069882	0.0009607985	0.0006848825	0.0004598407	0.0003479694	0.000346709	0.0006745208	0.0006306329	0.0006776522	0.0009002706
50.169	0	0.0002577347	0.0003169625	0.0003977644	0.0003966558	0.0005011165	0.001327605	0.003644447	0.002828768	0.0004584104	0.0006543448	0.001067497	0.0008177358	0.002423237	0.002303435	0.0008671061	0.0009261265	0.0007301569	0.0003817341	0.000298082	0.0002978726	0.0006928122	0.0006459845	0.0007006127	0.0008159976
50.170	0	0.0007102495	0.00071233	0.0004684252	0.0007834162	0.004574961	0.004454951	0.003465029	0.002508292	0.001250308	0.001414694	0.0015929	0.00133879	0.002051849	0.00227613	0.001014952	0.001221633	0.002514686	0.001774399	0.002216452	0.002274847	0.005143557	0.005278424	0.006040128	0.005388266
50.170	0	0.05535113	0.05321832	0.07711939	0.08562694	0.1108502	0.223315	0.6742593	0.5260946	0.1024799	0.1258353	0.1911673	0.1514235	0.4488386	0.4252114	0.1702175	0.1945774	0.1203138	0.06707093	0.05951909	0.07324461	0.1130967	0.1318808	0.1132257	0.1496588
50.268	0	0.0001083979	0.0001311972	0.0001870983	0.0001181959	0.0001332135	0.0001226768	0.0001734174	0.00014159	0.0001350382	0.0001382525	0.000193714	0.0001566611	7.872434e-05	0.0001589734	0.0001335863	0.000102255	0.0001645898	0.0001464713	0.0001713247	0.0001537157	0.0001365326	0.0001345036	0.0001041266	0.0001468178
50.269	0	0.0001226122	0.000140801	8.9587e-05	0.0002405008	0.000199071	9.322487e-05	0.0001194483	0.000196852	0.0001624993	0.0001045365	0.0001313807	0.0002164416	6.123855e-05	0.0001814004	0.0001513168	0.0001518254	0.0001502686	0.0001737298	0.0001307771	0.0001110584	0.0002082289	0.0001096961	0.0002095007	9.457602e-05
50.270	0	0.0001585657	0.0001539629	0.0001338804	0.0001000381	0.0001546636	0.000147109	0.0001797075	0.0001678488	0.0001582417	0.0001630319	0.0001294858	0.0001605189	9.554195e-05	0.0001193147	0.0001107381	0.0001475754	0.0001156361	9.44245e-05	0.0001395077	0.0001525833	0.0001151578	0.0001290992	0.0001158771	0.0001648855
50.270	0	0.0001071576	9.021743e-05	0.0001443302	0.0001202349	0.0001418945	9.080282e-05	0.0001450439	0.000137861	0.0001362388	0.0001102585	0.0001370458	0.000178873	0.0001025995	0.0001753002	0.0001356986	0.0001661052	0.0001255024	0.0001471349	0.0001497802	0.0001177906	0.0001000753	0.0001209114	0.0001597109	0.0001233705
50.368	0	0.001206311	0.000692487	0.0007584205	0.0006262439	0.0002186228	0.0001737769	0.0001935844	0.0002196375	0.0006089291	0.0004299144	0.0006836224	0.0007710752	0.0001813108	0.000204428	0.0002186808	0.0003277547	0.002145384	0.002276156	0.001354032	0.0005739731	0.0003626095	0.0004585431	0.0002648941	0.000213649
50.369	0	0.002500383	0.003464145	0.01145594	0.01054221	0.003371923	0.003074277	0.003698665	0.002380033	0.0100389	0.006312634	0.004956825	0.003757075	0.002870563	0.002055127	0.002485434	0.001811824	0.006497415	0.003597565	0.003622286	0.003021879	0.002567602	0.001895721	0.002772296	0.002320152
50.370	0	0.00013832	0.0001263902	0.000124319	0.0001562918	0.000117824	0.000110985	0.0001471886	0.0001645781	0.0001282425	6.647407e-05	0.0001642339	0.0001050647	0.0001448742	0.0001233532	0.0001764958	0.0001204483	0.0001223727	0.0001762265	0.0001081235	0.0001015168	0.0001450896	0.0001453731	9.598115e-05	0.0001323538
50.370	0	7.032224e-05	8.216529e-05	0.0001477348	0.0001644092	0.0001115514	6.413473e-05	0.000151725	0.0001538941	0.0001216399	9.05479e-05	0.0001345479	0.0001058311	0.0001417058	0.0001552325	0.0001395542	0.000145449	9.259176e-05	0.000138348	9.418213e-05	0.0001405353	8.340464e-05	0.0001151422	0.0001294808	0.0001157535
50.468	0	1.103523	0.7677241	0.138516	0.1739909	0.09611583	0.07328729	0.07049777	0.07679759	0.1983266	0.2384305	0.3558168	0.2719202	0.06566967	0.1339479	0.1640587	0.09802418	1.516384	1.375331	0.6412586	0.5376415	0.2492317	0.2134044	0.06909797	0.1098978
50.469	0	0.554613	0.5513069	1.848171	1.421065	0.1233583	0.1065782	0.08981217	0.08556202	0.813208	0.577142	0.4496079	0.4036036	0.06416577	0.04870579	0.06190578	0.04544332	0.6850115	0.5623554	0.1447767	0.1209992	0.06657175	0.07982415	0.08606529	0.0735555
50.470	0	0.001513861	0.001402097	0.003795279	0.003183205	0.0003295803	0.0002515377	0.0002859156	0.0002200794	0.001843291	0.001118084	0.0009544521	0.0008495229	0.0001836756	0.0001483621	0.0001827945	0.0001630389	0.001966997	0.001490968	0.0003282508	0.0003960581	0.0003254306	0.0002414687	0.0002163494	0.0001434814
50.470	0	0.001592995	0.001436048	0.003940459	0.003092318	0.0002604865	0.0002655314	0.0002330342	0.000178379	0.001800957	0.001128918	0.0009874975	0.0008391613	0.0001624499	0.0002081539	0.0001392125	0.0001548197	0.002073127	0.001584472	0.0003669211	0.0004627228	0.0002714156	0.0002544277	0.0002188973	0.0002543791
50.568	0	0.008978238	0.007267601	0.006198165	0.00435711	0.002038185	0.001720198	0.001755003	0.001539948	0.004169062	0.004888829	0.003990325	0.003248792	0.001588256	0.001842528	0.001734209	0.001457045	0.005748437	0.004867161	0.007061154	0.005013681	0.002371669	0.001505396	0.00168578	0.001415796
50.569	0	0.4647583	0.5970505	2.500188	1.739898	0.141675	0.1265194	0.07326345	0.05810734	0.8986728	0.7988816	0.4491214	0.37828	0.06832424	0.06010569	0.059169	0.05436705	0.5869826	0.5181487	0.1021616	0.1435	0.07477413	0.08178416	0.03756275	0.04971638
50.570	0	0.001135156	0.001338425	0.0053143	0.003862931	0.0003497639	0.0003387591	0.000166647	0.0002105361	0.002011152	0.001630306	0.0009401998	0.0007843429	0.0001923	0.0001890767	0.0001798942	0.0001608301	0.001283345	0.00103836	0.0002780847	0.0003674555	0.0001838153	0.000220811	0.0001202157	0.0002286456
50.571	0	0.001301462	0.001487069	0.005564326	0.00397813	0.0003987775	0.0003925027	0.0005884917	0.0004859005	0.002122805	0.001594776	0.001206387	0.0008998875	0.0005441439	0.0003644006	0.00034008	0.000285955	0.00139423	0.00109494	0.000328167	0.0002159987	0.0002611002	0.0003874299	0.0002480528	0.0001598551
50.668	0	0.09039257	0.08294272	0.06676984	0.06240557	0.02011629	0.01703321	0.03208975	0.02580557	0.07223582	0.07319083	0.07452885	0.06358573	0.02798621	0.02733906	0.02256978	0.01903992	0.08322211	0.08194905	0.07857709	0.06219223	0.02034246	0.01695926	0.01844192	0.01297414
50.669	0	0.3906044	0.3631723	1.190988	1.012654	0.1309056	0.07820773	0.08377007	0.08106774	0.5621953	0.3406443	0.4064686	0.2484788	0.06748169	0.07003147	0.05836966	0.05818851	0.5086622	0.4901617	0.1149154	0.1041892	0.06311294	0.08284693	0.06911394	0.04290593
50.670	0	0.06206465	0.08949087	0.06865913	0.04613419	0.09001608	0.1337924	0.1083221	0.09713725	0.08221641	0.06798821	0.08368279	0.07374394	0.09189871	0.08526159	0.08871661	0.1114864	0.1201397	0.08308802	0.07200538	0.08708501	0.2080585	0.1502065	0.1823613	0.1960505
50.670	0	0.09173262	0.1103712	0.1642006	0.1522141	0.3086048	0.5042421	2.913502	2.291248	0.09689133	0.1232949	0.299698	0.264444	1.440698	1.503655	1.022046	0.8742559	0.1256644	0.1104287	0.1347454	0.1593641	0.5077029	0.5828653	0.5302404	0.3326118
50.768	0	0.001402708	0.0009994523	0.001069328	0.0006981968	0.002067467	0.003144694	0.02111707	0.01657082	0.0005750992	0.000857807	0.001937373	0.00153036	0.008624454	0.009941925	0.006174444	0.005409126	0.001369571	0.001624444	0.001253938	0.000885625	0.00394651	0.004236841	0.003615821	0.002893618
50.769	0	0.001869269	0.001413271	0.005851584	0.005813695	0.002938967	0.003958071	0.02198392	0.01693711	0.005019612	0.004393075	0.004829035	0.002284922	0.008787756	0.01037738	0.006615073	0.005773563	0.005480941	0.005444333	0.001335269	0.001564299	0.004453714	0.004540743	0.003667362	0.003000023
50.770	0	0.1045161	0.06634387	0.1459475	0.09843492	0.385655	0.5008982	0.2628925	0.2664033	0.1129344	0.1286514	0.09899587	0.1480971	0.186083	0.1178343	0.2065335	0.2776843	0.1455983	0.2066616	0.145526	0.1598989	0.4730158	0.7061552	0.7927132	0.766107
50.770	0	0.06484963	0.07910832	0.1041492	0.09107303	0.310773	0.6177294	3.47349	2.728888	0.06539867	0.08695062	0.2561532	0.2150823	1.444069	1.718487	1.123899	0.9816441	0.1042869	0.1168786	0.1200839	0.1252076	0.5897459	0.65752	0.5288373	0.4424341
50.868	0	0.0003198895	0.0005615158	0.0005217161	0.0003638756	0.002344015	0.00334911	0.02173304	0.01684226	0.0004532869	0.0004540347	0.001481118	0.001036485	0.008781533	0.01064994	0.006546874	0.005655489	0.0007209986	0.0009280637	0.0007192003	0.0008106132	0.004030883	0.004956873	0.003558651	0.003304657
50.869	0	0.0004693415	0.0005639015	0.000584778	0.0004282625	0.002375826	0.003432412	0.02198113	0.0171464	0.0004577207	0.0007179546	0.001412781	0.001023274	0.00881679	0.01079395	0.00669837	0.005632281	0.0008662399	0.000977413	0.00083506	0.0008594976	0.004192862	0.005079319	0.003449774	0.003387643
50.870	0	0.05273937	0.05087823	0.07138565	0.1081382	0.5511098	0.7189451	0.2785598	0.2767745	0.1289041	0.1539459	0.1043692	0.1416417	0.2917688	0.1757273	0.2447477	0.2831529	0.1998041	0.1919539	0.243508	0.2109055	0.5596162	0.9478018	1.144967	1.037938
50.870	0	0.06743082	0.08258931	0.09314637	0.06637496	0.3568737	0.6338091	3.585625	2.756047	0.09100777	0.09685904	0.2553646	0.1679017	1.490982	1.841395	1.157495	0.9684723	0.1252066	0.1468291	0.1182247	0.1096953	0.6609913	0.8159501	0.4356274	0.4840375
50.968	0	0.0007231731	0.0007139342	0.001301083	0.0006679627	0.002048948	0.002970602	0.02072672	0.01547423	0.0006907176	0.001065688	0.001818078	0.001552704	0.008454471	0.01032352	0.006647515	0.005662957	0.001101447	0.0009917884	0.001051409	0.0007428583	0.004112255	0.005520376	0.002660863	0.00283598
50.969	0	0.1902758	0.1647544	0.3356116	0.2991114	0.07886128	0.08146785	0.1062841	0.04890749	0.286144	0.3059102	0.3092946	0.1681379	0.05197141	0.05237183	0.05885124	0.07817534	0.2666201	0.2123969	0.1405557	0.1748562	0.05500397	0.0675929	0.04018676	0.03075149
50.970	0	0.1090668	0.09849111	0.06809142	0.09528169	0.282934	0.4278727	0.2468437	0.2160059	0.101497	0.1166713	0.1208629	0.1588526	0.199324	0.1212823	0.1794676	0.2579602	0.118503	0.1612706	0.14027	0.1628685	0.3446836	0.584428	0.7021035	0.6478121
50.970	0	0.07692429	0.117135	0.09140175	0.07449036	0.3600954	0.5319341	3.467332	2.527542	0.1155541	0.08366556	0.2164326	0.1581256	1.431289	1.761435	1.160183	0.9171983	0.1609218	0.1356906	0.09633528	0.1292056	0.7393884	0.9646011	0.2804049	0.482819
51.068	0	0.0004764401	0.0006534244	0.0007350166	0.0003585051	0.002126357	0.001834087	0.01889034	0.0142146	0.0007612528	0.0003813394	0.001386459	0.0008261437	0.00694484	0.008632938	0.005743719	0.004522895	0.0006673298	0.0007742603	0.0005533077	0.000705361	0.003904363	0.005663492	0.001700865	0.002630397
51.069	0	0.001236816	0.0009478331	0.00189914	0.001818325	0.002398062	0.002327133	0.01956661	0.01442385	0.0015865	0.001940599	0.003050341	0.00105212	0.00713848	0.008823976	0.006184363	0.004602891	0.001917374	0.002270187	0.001048101	0.0009653813	0.004187629	0.0058779	0.001977542	0.002658515
51.070	0	0.1247738	0.1121226	0.05147626	0.08970284	0.2589937	0.3873417	0.252681	0.2045884	0.1009187	0.1200001	0.09773877	0.1697178	0.1961722	0.1120497	0.1513005	0.2498642	0.1444085	0.1702479	0.1362997	0.1580586	0.273003	0.564312	0.7093859	0.6269983
51.070	0	0.1018181	0.1288036	0.1177747	0.09215512	0.3497624	0.3766869	3.240736	2.314977	0.1420764	0.09111226	0.2383499	0.1356369	1.181566	1.462909	1.035696	0.7660405	0.1516542	0.136366	0.1172127	0.1280595	0.7338505	1.040674	0.1742764	0.4928517
51.168	0	0.0005768512	0.0003983891	0.0005531543	0.000352987	0.001554221	0.002272941	0.01805442	0.01323178	0.0005326754	0.0004209613	0.001542758	0.0008721025	0.006942513	0.008000667	0.005788697	0.004428986	0.0008308963	0.0007797313	0.0007006025	0.0006078085	0.003902067	0.005769812	0.001939483	0.002715232
51.169	0	0.03402169	0.03125687	0.0728801	0.05791464	0.02302851	0.03057261	0.03849133	0.03328626	0.04767574	0.05466742	0.05703727	0.03260661	0.02699072	0.01955333	0.01920601	0.01177977	0.0276868	0.02425266	0.01488564	0.01423018	0.0150005	0.01931433	0.01203793	0.01371689
51.170	0	0.1009657	0.07169828	0.0909255	0.08483772	0.1436503	0.2535816	0.201058	0.170806	0.08467092	0.0826498	0.04599825	0.1094675	0.1368768	0.08026112	0.1210314	0.1801343	0.119725	0.1432849	0.11642	0.1160854	0.1478778	0.3854557	0.5284809	0.4128286
51.170	0	0.1123096	0.08219307	0.09647304	0.08696713	0.2731123	0.2411067	3.051284	2.128092	0.1106565	0.07606537	0.2716577	0.1294044	1.114475	1.324884	1.017401	0.7406447	0.1476152	0.145344	0.1064347	0.1229268	0.7167151	1.080029	0.2166676	0.5288368
51.268	0	0.002042501	0.00272264	0.006205272	0.005398147	0.002055145	0.003299727	0.01794315	0.01381626	0.001894538	0.002855996	0.002117696	0.002970641	0.007217545	0.007240942	0.005790732	0.004606755	0.002523148	0.002820287	0.001919673	0.001721234	0.004686542	0.006333823	0.003182393	0.002805996
51.269	0	0.5572509	0.474569	2.494177	2.035808	0.1293988	0.09974145	0.1662714	0.1556344	0.8760142	0.8425731	0.826134	0.7708855	0.06652874	0.08579944	0.05762893	0.08223182	0.6999738	0.7267483	0.4377953	0.2775813	0.1213022	0.1389376	0.07449013	0.04575607
51.270	0	0.06118954	0.04035866	0.08364926	0.08064921	0.1848003	0.2801066	0.20059	0.1528928	0.07143576	0.09248339	0.05888595	0.1044284	0.1349715	0.1094117	0.1295492	0.1913439	0.155668	0.1100667	0.1498327	0.1699447	0.156283	0.4908766	0.6792677	0.5313127
51.270	0	0.1169776	0.1393858	0.1617056	0.09302969	0.2885232	0.4064379	3.03248	2.231663	0.101533	0.1040013	0.199643	0.1653474	1.118618	1.158799	0.9926671	0.7687564	0.124622	0.1489037	0.1388126	0.1130666	0.6567927	1.070571	0.4075065	0.4871092
51.368	0	0.1040428	0.07243933	0.05381869	0.06318023	0.02528953	0.01895192	0.03750766	0.0219969	0.05053382	0.05893405	0.05634197	0.04952582	0.02053096	0.02981375	0.01714998	0.02382521	0.08890348	0.06965011	0.07706194	0.0583719	0.02942977	0.02032011	0.02929641	0.01500967
51.369	0	0.5771155	0.663115	3.202482	2.851704	0.1099014	0.1388434	0.120362	0.1536222	0.8846597	0.9905468	0.933613	0.8837844	0.03727101	0.0674216	0.06636244	0.07486967	0.5577099	0.7129995	0.5475873	0.442262	0.05994032	0.08597141	0.06919695	0.0378371
51.370	0	0.02490162	0.01799142	0.01957371	0.02212612	0.03414495	0.04570596	0.03829136	0.0332736	0.02755583	0.02176103	0.0258968	0.0271447	0.03106385	0.0307856	0.03665746	0.03117749	0.02564221	0.02675407	0.03437038	0.02351959	0.04195325	0.04464267	0.0777623	0.05579188
51.370	0	0.1130489	0.1704228	0.1049013	0.1233682	0.2868071	0.493645	2.2762	1.67825	0.1327363	0.1185485	0.1811112	0.2005077	1.167104	0.8876686	0.6664133	0.6145434	0.1446838	0.1707948	0.1606509	0.1098277	0.4964304	0.8258962	0.5015793	0.3758144
51.468	0	0.003212141	0.003362632	0.005007646	0.00648084	0.002004104	0.002635399	0.007149964	0.005634653	0.001760383	0.003220128	0.003466013	0.003238474	0.005171356	0.003848316	0.002184905	0.00180861	0.002732368	0.002852566	0.002562688	0.001701803	0.001749734	0.002300194	0.001770252	0.00168371
51.469	0	0.5786426	0.4149292	2.62879	2.337722	0.1176478	0.1388448	0.1535814	0.164092	0.7891031	0.9148423	1.034307	0.843725	0.04086474	0.08887582	0.07932159	0.08455999	0.8154559	0.9207674	0.4168626	0.4093809	0.1164325	0.1068314	0.09813127	0.06351901
51.470	0	0.00163271	0.001060178	0.006373773	0.005676889	0.002614952	0.002837633	0.006090917	0.005678093	0.002421115	0.002447214	0.002494383	0.002670262	0.005316185	0.004048576	0.00186781	0.001980527	0.002703718	0.00242715	0.002753963	0.001380099	0.00244566	0.003586495	0.006148893	0.004669605
51.470	0	0.1553898	0.1269116	0.1244691	0.1151868	0.2691281	0.3829935	1.24751	0.9687448	0.1837427	0.1536373	0.2173482	0.1587046	0.9535564	0.6871996	0.3543261	0.2947796	0.1061107	0.1632403	0.1087994	0.1289671	0.2608611	0.4395317	0.3144697	0.2579522
51.568	0	0.005075231	0.004113696	0.005429471	0.005711527	0.002070175	0.002425087	0.004250189	0.003301209	0.002284642	0.003975747	0.003749706	0.003546602	0.003202173	0.002863078	0.001971755	0.001952894	0.004335658	0.003919119	0.004046273	0.002049665	0.002226389	0.002004202	0.001874198	0.001331787
51.569	0	0.5487674	0.3162666	2.438816	2.153711	0.08257892	0.1580349	0.1716853	0.1618117	0.8573831	0.9161762	1.075334	0.8445349	0.06795465	0.09847598	0.07610682	0.07228604	0.9190256	0.9923698	0.3222213	0.3769305	0.1097126	0.1298423	0.09701445	0.06752109
51.570	0	0.002015501	0.0006955735	0.005641443	0.004667233	0.002169228	0.002648333	0.003948531	0.003276625	0.002046454	0.002451214	0.002744536	0.002032232	0.003069286	0.002593635	0.001786476	0.001384994	0.002348597	0.001851723	0.0009197857	0.0007589214	0.0009367151	0.001764229	0.001878212	0.001527685
51.570	0	0.126548	0.1000022	0.06044333	0.06617331	0.3036334	0.4008281	0.7397663	0.5745575	0.09615408	0.06910074	0.1308141	0.09782037	0.5831655	0.4621071	0.285865	0.2467455	0.08887322	0.09849175	0.05805228	0.08901261	0.2099904	0.2255064	0.2022048	0.1698219
51.668	0	0.001878757	0.001281455	0.005157497	0.0050584	0.0003247468	0.0004291889	0.0005296222	0.0004277201	0.002074059	0.002367032	0.00282633	0.001939264	0.0003319562	0.0004091697	0.0003316078	0.0004146121	0.001764805	0.001750798	0.001650931	0.0006292192	0.0004055918	0.0004097443	0.0004374864	0.0002519165
51.669	0	0.5770865	0.2587806	2.439997	2.076131	0.1281625	0.1410012	0.1691101	0.1596176	0.8566797	0.8756927	1.060731	0.8105741	0.0899668	0.1005693	0.06390768	0.07154168	0.9554563	0.9502935	0.2858895	0.3441207	0.1146439	0.1081424	0.1193744	0.08554391
51.670	0	0.001380367	0.0005199784	0.005160675	0.004468306	0.0004589661	0.0004685559	0.0004571053	0.0005195479	0.001924784	0.001952189	0.002233963	0.00162092	0.0003266832	0.0003130965	0.0002674534	0.0002562568	0.002096862	0.001858429	0.0008305483	0.0006658096	0.0003212558	0.0004751694	0.0006572958	0.0003122348
51.670	0	0.008767151	0.006350288	0.01089278	0.009915356	0.01625415	0.02105728	0.03325841	0.02779409	0.00933847	0.009020264	0.01109013	0.008352886	0.02354243	0.02586664	0.02271049	0.01752348	0.007603959	0.006060185	0.004945128	0.004925998	0.01469214	0.0180714	0.01731049	0.0133327
51.768	0	0.001427845	0.0005725762	0.005446584	0.004577096	0.0003247092	0.0003602409	0.0005049909	0.0004740719	0.001778753	0.001590324	0.002492523	0.001816964	0.00030512	0.0002196141	0.0001644889	0.0002241681	0.002228062	0.001828378	0.0007481814	0.0006146431	0.0002607519	0.0002943441	0.0003417	0.0002476685
51.769	0	0.5772267	0.2920467	2.535588	2.101171	0.1292082	0.1483951	0.2175506	0.1929669	0.7699867	0.7264104	1.167686	0.9813567	0.08834395	0.09875291	0.05937774	0.08700398	0.9507127	0.9436132	0.2776225	0.3067505	0.09628462	0.1248494	0.116049	0.1003155
51.770	0	0.00131719	0.0005745405	0.005445146	0.004455737	0.0002991337	0.0003820377	0.00052967	0.0004540237	0.001655933	0.001611082	0.002530747	0.001879083	0.0001822056	0.0002800346	0.0001866952	0.0002452583	0.002164968	0.001809172	0.0006909672	0.0006299897	0.0003447992	0.0003331454	0.000266281	0.0001960165
51.770	0	0.001734608	0.0009987503	0.006021227	0.004730282	0.004286889	0.005638078	0.02202812	0.01655118	0.002206422	0.002039124	0.003780636	0.002578151	0.015086	0.01303633	0.01024933	0.008387933	0.002806616	0.002875175	0.001116702	0.001025077	0.006106187	0.007402136	0.004096162	0.002845142
51.868	0	0.001122509	0.001025364	0.002377426	0.001954547	0.0009452525	0.002041275	0.006195128	0.004530103	0.001129058	0.0009761531	0.002448278	0.001337123	0.003176278	0.002642839	0.002414637	0.002112491	0.001846982	0.001104666	0.0007757054	0.0007780471	0.001974655	0.002001828	0.001287865	0.0007765381
51.869	0	0.4934942	0.4049623	1.085597	0.8355305	0.06048335	0.05295246	0.09616231	0.09540108	0.4168536	0.2568505	0.4288006	0.254058	0.06149425	0.05730674	0.03967454	0.0489443	0.5466307	0.4228062	0.1624165	0.1185179	0.08085484	0.1062594	0.09062497	0.04063227
51.870	0	0.001344855	0.00119372	0.002516774	0.002002882	0.001457169	0.003030011	0.005823035	0.004692701	0.001260606	0.001419819	0.002498839	0.00161428	0.003123339	0.002861345	0.002646536	0.002394845	0.001702296	0.001227227	0.0009049045	0.0009596657	0.001105314	0.003022001	0.00217508	0.001854499
51.870	0	0.06246689	0.08063046	0.1229643	0.1294456	0.1980436	0.3715262	1.221089	0.91132	0.1102162	0.1118521	0.3410256	0.2425781	0.6275725	0.5358299	0.4696212	0.4124436	0.1826045	0.1112915	0.1300418	0.111417	0.3903319	0.3833189	0.279483	0.1463976
51.968	0	0.0008181296	0.000817228	0.002420615	0.001992951	0.001319858	0.001245545	0.006424592	0.005112609	0.001414177	0.0009099655	0.002507749	0.001323686	0.003480162	0.002934704	0.002226823	0.002115939	0.001927816	0.001548217	0.0006152899	0.0008932348	0.002251425	0.002008645	0.00125095	0.0008899122
51.969	0	0.3131105	0.2848858	1.011423	0.7776827	0.07928452	0.08593739	0.1221453	0.1279258	0.45672	0.2648909	0.5385452	0.3917758	0.08113153	0.07138147	0.09552941	0.08604693	0.5933455	0.5826444	0.1264006	0.1642541	0.1323275	0.121798	0.06440923	0.07461357
51.970	0	0.004528472	0.007643462	0.00497346	0.006664625	0.005279701	0.007287766	0.006794019	0.006847445	0.004603107	0.003209139	0.004348891	0.003412049	0.005297375	0.00549069	0.004138534	0.00353749	0.0047644	0.00766059	0.003732047	0.005881361	0.01160998	0.01092427	0.009933979	0.01101447
51.970	0	0.124754	0.09913809	0.1151317	0.1367786	0.2361656	0.2463989	1.23813	1.007347	0.1201592	0.1025725	0.2971315	0.2808924	0.687192	0.5679169	0.4106816	0.3973888	0.1841145	0.1020519	0.1209333	0.1479243	0.4358506	0.3622519	0.2384401	0.1677019
52.068	0	0.0005447289	0.0009302922	0.001199061	0.001348108	0.00372861	0.00428755	0.02028098	0.0148724	0.001080733	0.00075714	0.001703109	0.001015708	0.007886529	0.008234583	0.004847694	0.004563158	0.001369792	0.001308019	0.001018471	0.0009053723	0.005411956	0.00545777	0.005873381	0.003772967
52.069	0	0.1993986	0.2269011	0.4422479	0.3551474	0.05437379	0.04233751	0.06547788	0.06419067	0.232037	0.1873161	0.2928999	0.169831	0.05618705	0.04901785	0.04140667	0.04838681	0.3618607	0.3116729	0.0743568	0.1333566	0.07265076	0.08722912	0.03446782	0.04178835
52.070	0	0.2155335	0.2085253	0.1280907	0.08970294	1.07509	1.419511	0.448464	0.1672669	0.2184919	0.2268253	0.1937297	0.2118876	0.3016107	0.3053274	0.5050419	0.3019731	0.3348541	0.2640928	0.3821396	0.2746251	1.462879	1.370502	1.770658	1.503781
52.070	0	0.1120627	0.130406	0.1132464	0.1232354	0.4858247	0.7278679	3.370096	2.429899	0.1144486	0.1272383	0.2423315	0.170859	1.330249	1.319965	0.6739657	0.7573675	0.1309484	0.1444483	0.1143361	0.09690642	0.7015193	0.8283742	0.7846621	0.5412311
52.168	0	0.0009462921	0.001209276	0.002291286	0.00198774	0.003126732	0.003144286	0.0201616	0.01495617	0.00136879	0.001120875	0.001897919	0.001108386	0.006762114	0.007847874	0.003762112	0.003606771	0.001685962	0.001835831	0.0008436657	0.0007927106	0.005099666	0.005320764	0.005152749	0.00382897
52.169	0	0.3483763	0.2889261	1.000112	0.7923675	0.1359442	0.1305278	0.117927	0.1040762	0.4863932	0.3743863	0.497349	0.3225835	0.06328313	0.09010327	0.06387865	0.08455004	0.5445521	0.5882747	0.1268627	0.1895362	0.08055916	0.08598232	0.08883167	0.05041834
52.170	0	0.2233639	0.1894099	0.1124899	0.08413734	1.100598	1.450067	0.4461825	0.2274818	0.2164484	0.2123644	0.2039036	0.2105276	0.2681567	0.2526614	0.4293084	0.2253993	0.3662003	0.2745831	0.3290749	0.28709	1.40334	1.248879	1.630134	1.442974
52.170	0	0.1062954	0.1097914	0.0922572	0.1031101	0.3521063	0.575381	3.433008	2.512352	0.07833137	0.1100108	0.2296483	0.2079094	1.193628	1.244271	0.6158943	0.6039843	0.1121863	0.1539165	0.1240251	0.09212514	0.6748265	0.8540512	0.7363079	0.626067
52.268	0	0.0006979787	0.0004959824	0.000855093	0.0007235147	0.001515552	0.002240654	0.009458634	0.007296288	0.0005584196	0.0006999343	0.001037783	0.0003629875	0.003585552	0.003538899	0.001664636	0.002017559	0.0008886792	0.000874107	0.0005018664	0.0005427238	0.002442208	0.001958874	0.002039056	0.0017407
52.269	0	0.1787842	0.1800007	0.3298111	0.312391	0.06669187	0.05431304	0.05908161	0.04253599	0.189875	0.2467917	0.2453466	0.1630893	0.04408095	0.04491226	0.04870429	0.0545481	0.303244	0.2470528	0.1456698	0.1296268	0.06646906	0.0755328	0.05182626	0.02239293
52.270	0	0.1541705	0.1231728	0.07347876	0.0841797	0.5820533	0.7994038	0.1924699	0.1891936	0.08287867	0.1585203	0.1374285	0.1381432	0.2293559	0.215355	0.1659273	0.1711413	0.2067007	0.1864398	0.2287083	0.2189604	0.8179434	0.5791607	0.900781	0.798976
52.270	0	0.09825178	0.1154756	0.05492779	0.08654034	0.2004166	0.3194963	1.750388	1.343858	0.07862167	0.09257177	0.1252393	0.0765319	0.6458574	0.545346	0.2710596	0.3741082	0.07483483	0.08276424	0.1043933	0.07905636	0.2764245	0.2630553	0.2737192	0.1298378
52.368	0	0.0007490408	0.0003655035	0.0006508467	0.0006964368	0.0007129805	0.00277388	0.006140757	0.005167188	0.0005134221	0.0005189872	0.0006117355	0.0003766069	0.002943558	0.002976991	0.001154151	0.0008737701	0.0005323129	0.0004466216	0.0003608281	0.0002205032	0.001047083	0.001083325	0.001333536	0.001414352
52.369	0	0.1557223	0.1537627	0.2192542	0.2008797	0.05335252	0.03686523	0.0394408	0.03499593	0.1405125	0.1648881	0.1498975	0.1341849	0.03218266	0.03292911	0.03991408	0.03016414	0.1945745	0.1697297	0.1270614	0.1141502	0.047855	0.04717839	0.05446254	0.02850371
52.370	0	0.03945049	0.02837652	0.01723979	0.0200113	0.05828641	0.07212354	0.03043287	0.01316347	0.02466667	0.03052181	0.02440907	0.02484175	0.03956169	0.03161321	0.02957569	0.03423028	0.05510161	0.04867978	0.05139754	0.04190563	0.08004117	0.07205351	0.08262791	0.08265528
52.370	0	0.1202714	0.09440345	0.06924653	0.08513252	0.1194996	0.4742375	1.146924	0.955806	0.09633141	0.1000365	0.08135964	0.05384978	0.5035403	0.5115603	0.1895063	0.2154028	0.06969364	0.06663665	0.06019574	0.06851175	0.1704447	0.2288354	0.219897	0.2180502
52.468	0	0.0004395302	0.0003830971	0.0004950931	0.0003469175	0.001134147	0.002332731	0.004096662	0.003307054	0.0006417459	0.0007735296	0.000855789	0.0005988105	0.001889864	0.001837862	0.000849988	0.0005597874	0.0005192278	0.0003082541	0.0002948189	0.000340219	0.0007099774	0.0005035175	0.0009676652	0.001002804
52.469	0	0.03476695	0.03851684	0.05246561	0.04553341	0.01666316	0.01720258	0.02236248	0.01328218	0.04149443	0.04283865	0.04060056	0.0335669	0.01588176	0.01737443	0.01582074	0.01461756	0.04612469	0.04182231	0.03637568	0.02909679	0.01898119	0.01786908	0.01549229	0.01251039
52.470	0	0.0004893771	0.0005417486	0.0005502598	0.0004978721	0.001617503	0.001938924	0.004592757	0.003484006	0.0008345437	0.0008741909	0.001022873	0.0008754014	0.001777707	0.001726025	0.001198091	0.000756392	0.001232133	0.0009082869	0.001267245	0.001044921	0.002052185	0.002078222	0.002482209	0.001962712
52.470	0	0.08024687	0.07963736	0.08080184	0.08898426	0.2038584	0.4465347	0.7857865	0.625922	0.1425055	0.1695678	0.1752299	0.1009476	0.3501545	0.3426415	0.1773172	0.1386915	0.1093284	0.06993448	0.04630327	0.07230829	0.1463309	0.1085995	0.1637851	0.1835325
52.568	0	0.0001102726	0.0001522796	0.0001595595	0.0001346387	0.0001027581	0.0001153644	0.0001314523	0.0001698003	7.901397e-05	0.0001015865	0.0001558243	0.0001487389	0.0001000659	0.0001173338	0.0001393318	0.0001190268	0.0001728684	0.0001376247	0.0001833608	0.0001058472	0.0001286448	0.0001514099	0.0001203837	0.0001695965
52.569	0	0.0001001935	0.0001044381	7.040613e-05	0.000146273	0.0001341912	0.0001301757	0.0001010383	0.0001785901	8.005192e-05	0.0001345305	0.0001569755	0.0001196126	0.0001132811	0.0001515785	0.0001460331	0.0001064285	0.0001156455	0.0001521214	0.0001411432	0.0001075477	0.0001038207	0.0001125848	0.0001819195	0.000169181
52.570	0	0.0001383995	0.0001797285	8.631297e-05	0.0002066115	0.000105097	0.0001116627	0.0001076515	0.0001635555	0.0001153486	0.0001634225	0.0001174476	0.0001427646	9.413095e-05	0.0001422606	0.0001528539	0.0001634128	0.0001431288	0.0001203723	0.0001366584	0.0001826855	0.0001419294	0.0001151088	0.000182201	0.0001770245
52.570	0	0.0001125954	0.0001065121	0.0001338332	0.00012778	0.0001292456	0.0001282462	0.0001738929	0.0001439777	0.0001239058	0.0001228622	9.646442e-05	0.0001114619	0.0001400779	0.0001421682	0.0001685846	0.0001211004	0.0001229141	0.0001372747	0.0001905081	0.0001697255	0.000137483	0.0001696643	0.0001436543	0.000108384
52.668	0	0.0001610884	0.0001159127	0.0001098339	0.0001588276	0.0001215822	0.00014634	0.0001525397	0.0001671453	9.398893e-05	0.0001305808	0.0001478102	0.0001176094	0.0001222351	9.534797e-05	0.0001428005	0.0001451567	0.0001313068	0.0001212496	0.0001084024	0.0001615314	0.0001297755	0.0001110117	0.0001208301	0.0001448515
52.669	0	9.534172e-05	0.0001417949	0.0001212398	0.0001277894	0.0001703088	0.0001805074	0.0001607418	0.0001149572	0.0001864035	0.0001024176	0.0001180268	0.0001317958	0.000130358	9.697118e-05	0.000139601	0.0001417242	0.0001367863	0.0001350273	0.0001763452	0.0001060576	0.0001315152	0.0001487014	0.0001683695	0.0001066355
52.670	0	0.0001000601	0.0001156206	0.000130547	0.0001286925	0.0001696305	0.0001249546	0.0001340179	0.0001870012	0.0001142178	0.0001318192	0.0001784058	0.000186197	0.0001570009	0.000177102	0.0001550376	0.0001119541	0.0001053239	0.000134236	0.0001113629	0.0001051644	0.0001273294	0.0001242492	0.0001248114	0.0001246927
52.670	0	0.0001498386	0.0001162235	0.0001819312	0.00017033	0.0002033468	0.0002050116	0.0001898231	0.0002025801	0.000126246	0.0001807589	0.0001261138	0.0001409896	0.0002153641	0.00018991	0.0001755217	0.0001399554	0.000128749	0.0001343887	0.0001747392	0.0001685204	0.0001304809	0.0001473674	0.0001315845	0.0001229706
52.768	0	0.0004948006	0.0004304411	0.00103083	0.0008430202	0.0003086735	0.0002227245	0.0002832589	0.0002163582	0.000889337	0.0006140692	0.000786612	0.000575724	0.0002019154	0.0002858771	0.0001484313	0.0001588077	0.0005846014	0.0004874238	0.0002445946	0.0004512207	0.0002121795	0.0002640579	0.000186194	0.0002673227
52.769	0	0.2184365	0.1873137	0.5378249	0.3894853	0.129449	0.1246526	0.1154199	0.0682372	0.455596	0.2909234	0.3876015	0.2649666	0.108358	0.06321323	0.04165172	0.0329943	0.2648753	0.1825122	0.1144171	0.1776228	0.06094873	0.08880846	0.07533413	0.08331411
52.770	0	0.000429724	0.0003941924	0.001026341	0.000816284	0.0002952211	0.0002461956	0.0002189077	0.0001818616	0.0009456643	0.0006111246	0.0007190575	0.0005548518	0.0002447908	0.0001960459	0.0001039034	0.0001094624	0.0005772797	0.0004584274	0.0003161128	0.0003456132	0.0002173333	0.0002764655	0.0003030701	0.0002070602
52.770	0	0.0004269859	0.000362906	0.001111863	0.0008005566	0.000312029	0.0002560418	0.0003318751	0.0002374357	0.0009500419	0.0006081493	0.0007787633	0.0005855685	0.0002573487	0.0001937723	0.0001638198	0.0001244566	0.0006087608	0.000388028	0.0002931559	0.000364245	0.0002639807	0.0001996483	0.0002177607	0.0002637112
52.868	0	0.0016979	0.001301208	0.003248694	0.002941083	0.0003911049	0.0003034052	0.0003656677	0.0003808718	0.002562838	0.001949441	0.002292011	0.001705287	0.0001983249	0.0001492679	0.0002335507	0.0001611745	0.001306277	0.0007502435	0.0005603745	0.0003249806	0.0002494539	0.0002572709	0.0003171611	0.0001398203
52.869	0	0.7737694	0.5373288	1.469093	1.342633	0.1569552	0.1325196	0.1183788	0.1586404	1.183548	0.8867431	1.037905	0.8113672	0.08630909	0.05199861	0.08491954	0.05322572	0.603931	0.3601809	0.3142082	0.1884893	0.1014137	0.08662026	0.09458586	0.06230485
52.870	0	0.001621388	0.001159409	0.003268939	0.002838194	0.0003499831	0.0003122713	0.0003668605	0.0003353856	0.00251425	0.001879625	0.002262789	0.001664049	0.0001327826	0.0001828731	0.0002509473	0.000189424	0.001234152	0.0007270841	0.0005141086	0.0004635108	0.0002279073	0.0001784659	0.0002260988	0.0001949725
52.870	0	0.001679599	0.001224787	0.003237783	0.002936056	0.0003961077	0.0003449743	0.0003690729	0.0003753039	0.002595422	0.001931072	0.00233763	0.001619327	0.0001890065	0.0001784431	0.000223787	0.0001741341	0.001208772	0.0007228857	0.0005860131	0.0003941047	0.0001697229	0.0002000588	0.0002452102	0.0001689362
52.968	0	0.002113474	0.002060577	0.005791408	0.005455981	0.0004166358	0.0004728633	0.000423722	0.0003980788	0.003475601	0.002929171	0.002995042	0.002105474	0.000116201	0.0001775501	0.0002284145	0.0002178808	0.001370729	0.001076255	0.001069681	0.0007801963	0.0001546141	0.0002202096	0.0002412561	0.0002039719
52.969	0	0.8614085	0.8549617	2.488833	2.352566	0.151084	0.1523027	0.1509331	0.1344509	1.422541	1.148416	1.277389	0.9777177	0.04439167	0.0481401	0.08275857	0.05526718	0.5472256	0.4586451	0.5768753	0.484615	0.0524174	0.04812916	0.104172	0.05543408
52.970	0	0.001948569	0.001973562	0.005761208	0.00532238	0.000394822	0.0004351513	0.0003596812	0.0003425557	0.003368064	0.002813924	0.002935495	0.002094864	0.0001340124	0.0002136674	0.0002429373	0.0002395016	0.001323856	0.001055326	0.001000506	0.0007980097	0.0001303996	0.0002264023	0.0002855585	0.0001938029
52.970	0	0.001968603	0.002043401	0.005894851	0.005536243	0.0003959431	0.0004310255	0.0004001958	0.000387598	0.003417712	0.002924018	0.003064741	0.002241445	0.00015074	0.0001595716	0.0002376216	0.0002738851	0.001453067	0.0009887509	0.00105348	0.0007609349	0.0002004312	0.0001823794	0.0003103279	0.000155936
53.068	0	0.00213362	0.002219063	0.006514034	0.006267532	0.0004629526	0.0004955387	0.0004315222	0.0003762491	0.003555712	0.003243135	0.003184049	0.002169612	0.0001870826	0.0002245803	0.0002716919	0.0001181144	0.001316614	0.0009740312	0.001032303	0.0007202176	0.0002536923	0.0001615661	0.0002510411	0.0001457863
53.069	0	0.8775959	0.9216021	2.811392	2.688771	0.1727671	0.1790712	0.1802295	0.1352243	1.451851	1.30452	1.397094	1.027921	0.04703863	0.04900468	0.08699156	0.06307582	0.4896091	0.4476929	0.5340772	0.5111388	0.08169932	0.07733236	0.08632332	0.04105274
53.070	0	0.002037215	0.002179572	0.006390837	0.006187433	0.0004868782	0.0004249997	0.0004476194	0.0003619723	0.003495245	0.003228612	0.003130487	0.002145288	0.0001401523	0.0001628874	0.0003015908	0.000244338	0.001237522	0.0009404486	0.0009726287	0.0007418053	0.0002455573	0.0001645088	0.0002208395	0.000182706
53.070	0	0.002053443	0.002116227	0.00653786	0.006320229	0.000563227	0.0004630899	0.0004873534	0.000331492	0.003610577	0.003250613	0.003261566	0.002255691	0.0002048344	0.0002210371	0.0002584903	0.0001924573	0.001222236	0.0009962038	0.0009856223	0.0007216852	0.0002359534	0.0002106627	0.0002048267	0.0001277753
53.168	0	0.0016042	0.001490913	0.005063982	0.004637776	0.0003851165	0.0003118755	0.000380512	0.0002906535	0.002368052	0.001727796	0.001884683	0.00118265	0.000204509	0.000195741	0.0002690653	0.000151469	0.0005466627	0.0005578174	0.0006044854	0.0005624837	0.0002060308	0.0002468394	0.0002588174	0.0002745404
53.169	0	0.6668233	0.711814	2.244938	2.001424	0.1549286	0.1035459	0.1669497	0.08096455	0.9786891	0.6777999	0.8245044	0.5816223	0.1188196	0.09483429	0.05896689	0.06674494	0.2397109	0.3057063	0.2773342	0.313873	0.08753261	0.1203828	0.1089905	0.1318352
53.170	0	0.001458567	0.001499539	0.005052233	0.004569498	0.0003411705	0.0003240491	0.0004267129	0.0002715586	0.002281975	0.001698707	0.001900804	0.001268802	0.0003093415	0.0002276297	0.0002570804	0.0001821749	0.0005859579	0.0005466035	0.0006493604	0.0004814147	0.0002055385	0.000245139	0.0002785386	0.0002354209
53.170	0	0.001542329	0.001628649	0.00524272	0.004699991	0.0003800453	0.0002885622	0.0004299705	0.0003252436	0.002255253	0.001761676	0.001854938	0.001278137	0.0001990635	0.0002249082	0.0002463547	0.0001941992	0.0005807191	0.0005119656	0.000559372	0.0004983197	0.0002511227	0.000285184	0.000288842	0.0002291181
53.268	0	0.0004230512	0.0004146016	0.0009459245	0.0009244564	0.0002760525	0.0002052612	0.0002756258	0.0002519572	0.0006602488	0.0005857743	0.0004249613	0.0002674853	0.0001568856	0.000148198	0.0001313137	0.0001742541	0.0003123406	0.0002101941	0.000249361	0.0002140172	0.0001331622	0.0001327059	0.0001780017	0.000134257
53.269	0	0.1669797	0.1763343	0.4707238	0.4582314	0.1066971	0.0672731	0.09844275	0.07287341	0.3002789	0.250801	0.2152891	0.1235985	0.03971791	0.06929943	0.0468603	0.04272564	0.1298141	0.09902005	0.08705081	0.09714249	0.03396764	0.05280709	0.03416571	0.0307325
53.270	0	0.0003534694	0.0003910419	0.0009396174	0.0009447199	0.0003160065	0.0001866417	0.0002507441	0.0002413949	0.0006517001	0.0005121451	0.0004318954	0.0002605754	0.0001272389	0.0001639684	0.0001537689	0.0001744203	0.0003019645	0.0002226689	0.0002555081	0.000233519	0.0001446763	0.0001503314	0.0001521282	0.0001204486
53.270	0	0.0003368302	0.0003900405	0.000995177	0.0009642399	0.0002386127	0.0002353889	0.0002955289	0.0002347375	0.0006740812	0.0005136315	0.0004579619	0.0002679197	0.000121452	0.0001798113	0.0001390653	0.0001760345	0.0003633311	0.0002380633	0.0002940584	0.000234904	0.0001559068	0.0002228032	0.0001985971	0.0001348744
53.368	0	0.0002450114	0.0001886408	0.0001290548	0.0001603233	0.0001757721	0.0001657829	0.000137399	0.0001631179	0.0001599463	0.0001946847	0.0001140798	0.00014357	0.0001263124	0.0001635291	0.0001606525	0.0001565995	0.000105823	0.0001250382	0.0001788183	0.0001493739	0.0001187623	0.0001210422	0.0001828052	0.0001264896
53.369	0	0.0009205558	0.0004057321	0.001556666	0.001385578	0.0005545947	0.0003962138	0.000615718	0.0003796686	0.001173044	0.0007198768	0.00101272	0.0004672845	0.00024387	0.0002633369	0.0001895562	0.0001701156	0.000355218	0.000293527	0.0002028574	0.0002820134	0.0001955723	0.0002683048	0.0002647224	0.0002520161
53.370	0	7.967001e-05	7.896001e-05	0.0001327983	0.000173759	0.0001366652	0.0001589239	0.0001027817	0.0001247457	0.0001548767	0.0001748987	0.0001625997	0.0001289396	8.697233e-05	8.206317e-05	0.0001306572	0.0001434827	0.0001209798	0.0001039349	0.0001202914	0.0001347964	0.0001163458	0.0001903621	0.0001569452	0.0001192265
53.370	0	0.0001217674	8.328839e-05	0.0001196439	0.0001859347	9.75054e-05	0.0001504307	0.0001040564	0.0001575262	6.422961e-05	0.0001312724	0.0001270603	0.0001278914	9.736278e-05	0.0001619271	0.0001307603	0.0001427479	0.0001095967	0.0001164616	0.0001176506	0.0001675252	0.0001028379	0.0001259907	0.0001195815	0.0001811369
53.468	0	0.0002201249	0.0001951852	0.0001078692	0.0001213386	0.00015443	0.0001638155	0.0001327094	0.0001388944	0.0001294223	0.0001469774	0.0001547521	0.0001462019	0.0001107343	0.0001459965	0.0001242107	0.0001592217	0.0001001674	0.0001473884	0.0001698106	9.378714e-05	0.0001373747	0.000120215	0.0001196751	0.0001008483
53.469	0	9.548405e-05	0.0001312565	0.0001402475	0.0001397122	0.0001249993	0.0001048627	0.000162498	0.0001538322	0.0001171034	7.22167e-05	0.0001358993	0.0001345221	0.0001130484	9.652998e-05	0.0001140674	0.0001356194	0.000114601	0.0001812671	0.0001656027	0.000113922	9.58748e-05	0.000118975	0.0001684208	0.0001554535
53.470	0	0.0001222398	0.0001619648	9.750271e-05	7.476905e-05	6.897669e-05	0.0001309129	0.0002037579	0.0001269488	8.47611e-05	0.0002215263	0.0001627728	0.0001359805	0.000161046	9.620969e-05	0.0001634266	0.0001900583	0.0001449089	0.0001303379	0.0001307789	0.0001886774	0.0001482195	0.0001334646	0.0001445848	0.0001240383
53.470	0	0.000116352	0.0001643077	0.0001078476	0.0001166843	0.0001306515	0.0001149525	0.0002129636	0.0001993631	0.000118286	0.0001775481	0.0002008861	0.0001284563	8.648024e-05	0.0001112247	0.0001756293	0.0001463858	0.000112249	0.0001220712	0.0001202376	0.0001938018	0.0001080631	0.0001262161	0.0001155447	0.0001252099
53.568	0	0.0002241751	0.0001851774	0.0002250114	0.0001563251	0.0001229854	0.0001241428	0.0001526213	0.0001771889	0.0001232704	0.0001655281	0.000142201	0.0001528734	0.0001212911	0.0001603851	0.0001092034	0.0002256553	0.0001209323	0.0001401847	0.0001348766	0.0001739657	8.806086e-05	0.0001544192	0.0001528258	9.593898e-05
53.569	0	0.0001410621	0.0001186809	0.0001736602	0.0001506819	0.0001653342	0.0001519735	0.0001478074	0.0001090603	0.0001589491	0.0001221918	0.0001755438	0.0001556395	0.0001535967	0.0001338691	0.0001353677	0.000143306	0.000151173	0.0001323237	0.000160537	0.0001460883	0.0001389172	0.000155707	0.000178627	0.0001183485
53.570	0	9.743645e-05	0.0001788198	0.0001629024	0.0001140012	0.0001356639	8.048146e-05	0.0001198916	0.0001639382	0.0001431086	0.0001406001	0.0001262036	0.0002270122	9.679967e-05	0.0001854682	0.0001107606	0.0001189379	0.0001545193	0.0001636509	0.0001258062	0.000132996	0.0001513529	0.0001105573	0.0001078327	0.0001734551
53.570	0	0.0001375194	0.0001400354	0.0001773581	0.0001159331	0.000161389	0.0001146164	0.0001516958	0.0001417869	0.0001837959	0.0001185572	0.000170096	0.0001816031	8.904991e-05	9.464846e-05	0.0001280633	0.0001361543	0.0001428253	0.0001098882	0.0001531132	0.0001132611	0.0001373649	0.0001612184	0.000158003	0.0001536392
53.668	0	0.0002424122	0.0001873913	0.0001333823	0.0001423647	8.957614e-05	0.0001520598	0.000154645	0.000195603	0.0001084039	0.0001285397	0.0001148862	0.0001767223	0.0001039133	0.0001062361	0.0001111122	0.0001570188	0.0001526591	0.0001012226	0.0001359207	0.0001336119	0.0001257799	8.718221e-05	0.0001766783	0.0001199979
53.669	0	0.0002086537	0.0001079332	0.0001373051	0.0001422448	9.566145e-05	0.0001541848	0.0001233903	0.0001324959	0.000153058	0.000126918	0.000126064	0.0001641475	0.0001099336	0.0001678065	0.0001792069	0.0002023456	0.0001074038	0.0001818051	0.0001116798	0.000150723	0.0001360095	0.0001277687	0.0001264259	0.000137086
53.670	0	8.427334e-05	0.0001407568	0.0001282257	0.0001736513	0.0001001702	9.518074e-05	0.0001681114	0.0001928024	0.0001270093	9.272785e-05	0.0001921125	0.0001629645	0.0001483229	0.0001440029	0.0002234811	0.0001196387	0.0001676636	0.0001235651	0.0001942841	0.0001204581	0.0001923309	0.0001286467	0.0001632002	0.0001596411
53.670	0	0.0001580377	8.979343e-05	0.0001592844	0.0001678609	0.000110338	0.0001099742	0.0001403472	0.0001241244	0.0001208047	0.0001081816	0.0001070033	0.0001756598	0.0001550076	0.0001094607	0.0001199355	0.0001866632	0.0001291983	0.0001211247	0.0001541539	0.0001896681	0.0001008683	0.0001046174	0.0001897657	0.0001381356
53.768	0	0.0002270234	0.0002237263	0.000164713	0.0002688575	0.0007916221	0.001414053	0.0006457089	0.0005982186	0.0003642221	0.0003909027	0.0002775436	0.0003503735	0.0004596076	0.0004422522	0.000485309	0.0004486602	0.0003329466	0.0003956828	0.0003414797	0.0003379276	0.0006896814	0.0008180785	0.001192398	0.0009918737
53.769	0	0.0002677726	0.0002261183	0.0001667956	0.000286411	0.0007642987	0.001529861	0.0006286769	0.0006598061	0.0003972351	0.0004646374	0.0003034052	0.0003917895	0.0004817943	0.0005050643	0.0004356556	0.0004359318	0.0003014292	0.0003441167	0.0003380363	0.0003159824	0.0006427328	0.0008471785	0.001018303	0.0009899487
53.770	0	0.1346189	0.08147943	0.07326744	0.09741551	0.7244695	1.034386	0.1570312	0.1626365	0.1928422	0.2728998	0.1181547	0.1732538	0.1652983	0.07191701	0.1194227	0.177047	0.1990226	0.2375103	0.2546525	0.2422781	0.4647593	0.7367912	0.9404835	0.8839159
53.770	0	0.03736913	0.03248058	0.03312041	0.03475704	0.0626647	0.08095641	0.1027491	0.0855915	0.04294566	0.0395718	0.03977267	0.03509292	0.08055517	0.08017327	0.0718613	0.05388104	0.03580711	0.02604153	0.02398749	0.0240927	0.06187249	0.06709097	0.06846588	0.05067987
53.868	0	0.0003840356	0.0003646201	0.0002525444	0.0003651072	0.002020149	0.004794818	0.003854763	0.00325807	0.0003764213	0.0004261614	0.0005007313	0.0004793277	0.002204288	0.002279561	0.001569841	0.0007775451	0.0005495361	0.0005451475	0.0005065762	0.0005155246	0.001074554	0.001986231	0.003103722	0.002843473
53.869	0	0.0002944764	0.0003307498	0.0002874703	0.0004208166	0.001934845	0.004949218	0.003858999	0.003329025	0.0004125961	0.0004295008	0.0005429033	0.000513207	0.002316396	0.002226363	0.001514339	0.0007400324	0.0005209319	0.0006160914	0.0005125183	0.0004170971	0.001011833	0.002045245	0.003157211	0.002756944
53.870	0	0.1154558	0.114125	0.06625606	0.1012056	1.651527	2.375842	0.3326233	0.4050702	0.2003774	0.3001689	0.1403497	0.2213757	0.2601367	0.21317	0.229301	0.1705288	0.2535255	0.3601973	0.3887972	0.3111478	0.7505679	1.092475	1.924959	1.75331
53.870	0	0.07681293	0.05615175	0.03882933	0.06326393	0.2046745	0.4314319	0.6938041	0.5411043	0.07983088	0.05269359	0.08563658	0.05807404	0.3846359	0.3848785	0.2548068	0.1323664	0.07205234	0.06838395	0.04022104	0.05098913	0.0796158	0.1445328	0.2333114	0.1966804
53.968	0	0.0003829482	0.0003723612	0.0003004379	0.0002735549	0.001890129	0.005707506	0.008489738	0.005688223	0.0004835368	0.0004199084	0.0005853132	0.0005303505	0.002918374	0.002397434	0.001663183	0.001264674	0.0005204559	0.0006850914	0.0004382798	0.0005440966	0.001339698	0.001865905	0.002623038	0.002538308
53.969	0	0.0003970703	0.000515698	0.000342373	0.0002788807	0.00186319	0.005828745	0.008575322	0.005747031	0.0004482355	0.0004259913	0.0006842748	0.0004602102	0.002959663	0.002450875	0.001703664	0.001292163	0.0004957265	0.0006765821	0.0004424365	0.0005992351	0.001256873	0.001779061	0.002770423	0.002557376
53.970	0	0.1158158	0.1077991	0.05612372	0.1001746	1.398012	2.028664	0.2368073	0.2973429	0.1773533	0.2811562	0.145458	0.1794972	0.2046223	0.1641943	0.2065572	0.1478245	0.1868772	0.3293114	0.2695429	0.2866817	0.5109851	0.9703009	1.597307	1.503084
53.970	0	0.0483098	0.07503129	0.05212699	0.03062346	0.1616319	0.6550211	1.559349	0.9810484	0.09874396	0.06790453	0.1084944	0.06851704	0.4858511	0.3753379	0.2567468	0.2016705	0.08484653	0.08416374	0.06464108	0.05258076	0.1541992	0.1500929	0.1610788	0.1558709
54.068	0	0.0004748322	0.000582741	0.0004413763	0.0003127358	0.001614444	0.003741872	0.003401098	0.002740176	0.0006238304	0.0006837558	0.000514985	0.0003124121	0.001541514	0.001487764	0.001292919	0.0009352281	0.0003227812	0.0004653677	0.0005999939	0.0006212004	0.0008623641	0.001579616	0.002373455	0.002104587
54.069	0	0.0006216465	0.0004556357	0.0003360625	0.0003739329	0.001698011	0.003829735	0.003363252	0.002808887	0.0006134904	0.0007000434	0.0004439214	0.0003280342	0.001585536	0.001591859	0.001354331	0.0008882447	0.0003142028	0.0005242741	0.0006349611	0.0005903248	0.0008471746	0.001660863	0.002422552	0.002027287
54.070	0	0.1215542	0.09237175	0.07696518	0.0979543	1.298235	2.074767	0.2468176	0.3365402	0.1578327	0.2940252	0.1431168	0.1982219	0.1994794	0.1782344	0.1717843	0.117807	0.1590371	0.3517189	0.324002	0.3353412	0.3848139	0.8773874	1.573147	1.48052
54.070	0	0.1319847	0.1005057	0.07384825	0.0576997	0.2219092	0.425643	0.6428284	0.5132844	0.09943182	0.09336585	0.0846168	0.06450821	0.2758747	0.2874239	0.2461372	0.1556752	0.05427665	0.05337338	0.0681624	0.06077553	0.1107283	0.1534341	0.1929701	0.1585275
54.168	0	0.002774999	0.002456912	0.002132747	0.00178675	0.001970039	0.002311694	0.001457472	0.00106692	0.001928617	0.001887609	0.001730018	0.00107061	0.0007603219	0.0006570611	0.0005825102	0.0003152445	0.0009553036	0.0004580963	0.0005115996	0.0007171528	0.001144644	0.0006980569	0.0006338233	0.0009810628
54.169	0	0.2690718	0.2105246	0.6881439	0.6173031	0.2042005	0.1932669	0.2301017	0.192118	0.6639125	0.5271966	0.4955943	0.3774692	0.1943756	0.1464465	0.1200973	0.07801562	0.3339832	0.1578067	0.1936437	0.2054961	0.1324429	0.1536027	0.1522611	0.1085604
54.170	0	0.016592	0.01890563	0.02270364	0.01920249	0.03122257	0.1132531	0.08078185	0.04363567	0.01673556	0.047817	0.03411235	0.03819351	0.04961732	0.02740984	0.02236447	0.02965536	0.03552433	0.02981066	0.05159251	0.03815816	0.03738816	0.04971882	0.1165491	0.08183816
54.170	0	0.0006697475	0.0004570987	0.001672716	0.001496405	0.0008544038	0.001260743	0.002307765	0.001701004	0.001523388	0.001243741	0.00142986	0.001014015	0.0006943024	0.000885934	0.0008675412	0.0005424244	0.0007954575	0.0004487395	0.0004761795	0.0004570893	0.0004126404	0.0004723011	0.0006880548	0.0003930603
54.268	0	1.925316	1.524877	0.3547039	0.3680255	0.07996739	0.1295194	0.1393921	0.1583157	0.163135	0.1514727	0.175041	0.2149443	0.08348505	0.05284141	0.09484934	0.1594082	0.6105958	0.4087174	0.7486189	0.7125462	0.179505	0.2222268	0.2090814	0.1765457
54.269	0	0.4994545	0.5010702	2.44258	2.127836	0.2251791	0.1742388	0.2518611	0.2273172	1.796507	1.082528	2.015042	1.576979	0.1024178	0.09433368	0.1075959	0.08053331	0.6638684	0.6655086	0.683042	0.5332988	0.05525284	0.1065853	0.07214657	0.09187941
54.270	0	0.001642913	0.0007571539	0.005628159	0.004933788	0.0005751249	0.0005424243	0.0006509524	0.0005811053	0.004056227	0.003045067	0.004621737	0.003464525	0.0002541774	0.0002503622	0.0003003191	0.0002503754	0.00150959	0.001224687	0.001332101	0.000845551	0.0001883221	0.0002706582	0.0002789819	0.0003139761
54.270	0	0.001744606	0.0007731043	0.005777259	0.005154836	0.0006017996	0.0004917432	0.0006668086	0.0006174422	0.004149091	0.003038997	0.004717756	0.003494085	0.0002243959	0.0002590643	0.0003068104	0.0001924686	0.001456829	0.001314082	0.001381706	0.000764457	0.0001739699	0.0002617475	0.000301085	0.000203674
54.368	0	0.0007221743	0.0005690954	0.0009967527	0.00117115	0.001197499	0.0007516407	0.00378499	0.002901755	0.001317369	0.001010926	0.001886445	0.001301071	0.001474614	0.001128048	0.0009637425	0.0007542656	0.0007044482	0.0004261871	0.0004703313	0.0005607664	0.0007135338	0.0005706308	0.0006005112	0.0004169008
54.369	0	0.2344878	0.200915	0.4877073	0.4683642	0.1943026	0.111017	0.1489006	0.1553626	0.5193817	0.4373011	0.4591579	0.2793605	0.06549187	0.0575861	0.05489201	0.05332407	0.2429841	0.1597834	0.1925303	0.2061542	0.0410565	0.03885192	0.05290508	0.05099419
54.370	0	0.004025237	0.003405065	0.002331769	0.003833246	0.01175474	0.01952766	0.008650879	0.006385301	0.004726495	0.006877839	0.006069016	0.004439348	0.006645331	0.005271032	0.00624137	0.004185719	0.005367255	0.006196595	0.005254428	0.005037914	0.008469876	0.01071031	0.01696669	0.01439333
54.370	0	0.04295403	0.05565489	0.02774446	0.06912941	0.2038038	0.1191145	0.7091227	0.5461102	0.1191524	0.04299434	0.2153926	0.1799489	0.2756557	0.2101371	0.18028	0.1497559	0.07077163	0.03988822	0.04444807	0.07088168	0.1325044	0.1033409	0.09889638	0.08701672
54.468	0	0.0005589597	0.0006292442	0.001015088	0.0008274809	0.001404417	0.001199049	0.009450092	0.006948938	0.001232649	0.0004779403	0.002540559	0.002054419	0.003879335	0.003523009	0.002976602	0.00228275	0.001036171	0.001100353	0.0006154148	0.0005645086	0.002318069	0.001834926	0.001614154	0.000913979
54.469	0	0.0005720029	0.0007078519	0.0009996298	0.0008718182	0.001389997	0.001205615	0.009546246	0.007058258	0.001094214	0.0005158326	0.002631338	0.001973954	0.003796011	0.00353868	0.003005325	0.002385821	0.0009554761	0.001187748	0.0006413441	0.0006508729	0.002250427	0.001818718	0.001676417	0.0009896092
54.470	0	0.001794992	0.002422856	0.001977614	0.001656457	0.003056713	0.00475565	0.00990602	0.007666639	0.002709012	0.002384182	0.003526162	0.00304194	0.004488774	0.004085339	0.003647105	0.002999455	0.002755383	0.003150187	0.003512583	0.002553491	0.003646276	0.003533869	0.004322312	0.003662222
54.470	0	0.1344271	0.1406678	0.2011041	0.1602521	0.2828128	0.2729435	1.806451	1.309188	0.2447592	0.0918924	0.5073165	0.3955281	0.7286307	0.6726909	0.5286805	0.4746605	0.1930276	0.2323037	0.1255676	0.1250776	0.4264307	0.3471927	0.3627266	0.2022046
54.568	0	0.0002296746	0.0002329627	0.0004029873	0.0003361933	0.0001845572	0.0001230108	0.0001860975	0.0001301495	0.0002975653	0.0002259684	0.0002653799	0.0001213765	0.0001494093	9.310421e-05	0.0001597355	9.220155e-05	0.0002105158	0.0002481713	0.0001577834	0.0001305086	0.0001194454	0.0002099223	0.000149464	9.734158e-05
54.569	0	0.08697076	0.1059406	0.15967	0.1457514	0.05183387	0.05073583	0.04668078	0.0288579	0.1020747	0.107687	0.1019692	0.05907261	0.0418434	0.02944452	0.01672294	0.0196535	0.1062076	0.100005	0.0732637	0.07179412	0.04126629	0.03630766	0.02991641	0.02497488
54.570	0	0.0002027388	0.0002882831	0.0003688486	0.000362311	0.0001400223	0.0001835147	0.0001973737	0.00013133	0.0002516219	0.000260462	0.000249573	0.0002036264	0.0002148093	0.000141026	0.0001921035	0.0002066392	0.000319533	0.0001901471	0.0001998469	0.0002319993	0.0001628966	0.0001172211	0.0001275297	0.0001714323
54.570	0	0.0002351211	0.0002757839	0.0003988377	0.000283786	0.0001654189	0.0001931225	0.0001897452	0.0001480925	0.0001983292	0.0002790783	0.0003379795	0.000125363	0.0001240373	0.0001963481	0.0001650286	0.0001439335	0.0002854157	0.0002577287	0.0001713163	0.0002204628	0.0001782893	0.0001577613	0.0001993224	0.0001240135
54.668	0	0.0004596747	0.0004550275	0.000978149	0.0008459445	0.0002983452	0.0002339018	0.0001528895	0.0002191087	0.0006094744	0.0004224946	0.0003726044	0.0003086967	0.0001557277	0.0001549876	0.0001987962	0.0002144202	0.0002634272	0.0003053862	0.0002188974	0.0001842596	0.0001568078	0.0001610537	0.0001311203	0.0001340839
54.669	0	0.1828417	0.1789015	0.4452892	0.4172621	0.1098227	0.07972753	0.05314835	0.06501085	0.2581111	0.164182	0.1693535	0.1309277	0.0492799	0.02644401	0.04464115	0.051917	0.1341329	0.1276818	0.08351458	0.06005702	0.06559561	0.07667526	0.0501793	0.04721433
54.670	0	0.0004236621	0.0004234231	0.0009492751	0.0008998585	0.000261242	0.0001559591	0.0001870252	0.0001739639	0.0005728446	0.0004344662	0.000358659	0.0002928598	0.0001414757	0.0001437832	0.0001801384	0.0002712264	0.0002804692	0.0002444833	0.0001995368	0.0001727928	0.0001744819	0.000224223	0.0001564762	0.000198002
54.670	0	0.0004378942	0.0004564443	0.0009973415	0.0009060879	0.0002999646	0.0002663622	0.0003352376	0.0002547753	0.0006166357	0.0003230862	0.0004823182	0.00032423	0.000262234	0.0001798587	0.0001914644	0.0002201781	0.0003969724	0.0002980719	0.0001838331	0.0001759609	0.0002574512	0.0002210238	0.0001670511	0.000188465
54.768	0	0.003129481	0.002761515	0.005158397	0.004540976	0.0005764852	0.0006788998	0.0008587132	0.0004868592	0.002434387	0.002396594	0.002311729	0.001215953	0.0003913082	0.0004086417	0.0003584207	0.0002157673	0.001177307	0.001607033	0.001683434	0.0009203615	0.0003257836	0.0003751526	0.0003954869	0.0002184523
54.769	0	1.398121	1.132222	2.213739	2.001873	0.2073501	0.1971488	0.2199148	0.1826065	1.0911	1.00495	1.083246	0.6302811	0.09415804	0.09197932	0.1023213	0.0975809	0.5497375	0.8136552	0.8619711	0.484076	0.06914466	0.1036219	0.1161377	0.05372046
54.770	0	0.00309344	0.002618063	0.00508891	0.004510458	0.0005943636	0.0006235994	0.0008231271	0.0005472859	0.002428182	0.002255952	0.002292494	0.001253348	0.0004438848	0.0004320735	0.0004119148	0.0002289165	0.001198557	0.001597205	0.001623193	0.000844632	0.0003367106	0.000385186	0.0003770006	0.0002849222
54.770	0	0.03237145	0.03280046	0.02787247	0.03094974	0.04094072	0.04751854	0.08254245	0.06438712	0.03581377	0.02767479	0.03613532	0.03596265	0.07008158	0.05840769	0.04390181	0.02338876	0.03139646	0.03227685	0.03151555	0.02565911	0.04554082	0.03795435	0.04143884	0.03646255
54.868	0	0.0001184385	9.41018e-05	0.0001322379	0.0001164957	0.0001216547	0.0001678175	0.0001569533	9.235195e-05	0.0001002365	0.0001292945	0.0001380342	0.0001582698	0.0001349717	0.0001166353	0.0001669317	0.0001910649	0.0001206342	0.0001269291	0.0001492078	0.0001341996	8.340446e-05	9.028846e-05	0.0001353563	0.000233649
54.869	0	0.001678653	0.001370046	0.001674554	0.001510892	0.0003722074	0.0002552613	0.0003602999	0.000268806	0.0008990115	0.0004919793	0.0004688183	0.0004432735	0.0002737177	0.0002181809	0.0002141074	0.0001093243	0.0008624696	0.0004979017	0.0004000913	0.0001806904	0.0003263435	0.0002981645	0.0002318774	0.0001293442
54.870	0	0.000126275	0.0001166329	0.0001091947	0.000112438	0.0001449465	9.427439e-05	0.0001665471	0.000176145	0.0001254197	8.900545e-05	0.0001223341	0.0001549265	0.0002148734	0.000138376	0.0001292103	0.0001412687	0.0001341488	0.0001031554	0.0001268135	0.0001231497	0.0001332976	0.0001480504	0.0001243351	0.0001177621
54.870	0	0.0003481561	0.0003076017	0.0006482501	0.0004412102	0.003521224	0.004207277	0.01785895	0.01235669	0.0003225756	0.0004415441	0.001190824	0.001082549	0.01151441	0.008771155	0.005690188	0.004743631	0.0007478745	0.001007092	0.0006789523	0.0007429354	0.006271575	0.007260658	0.003338445	0.004115974
54.968	0	0.0006322972	0.000578103	0.0005261887	0.0006470309	0.001171861	0.00301206	0.00824029	0.00583079	0.0006993777	0.0006090632	0.001330275	0.000776519	0.004817533	0.003276202	0.002433475	0.002221277	0.0007295752	0.0006810173	0.0005684619	0.0004942629	0.002794271	0.003525359	0.001921277	0.002146463
54.969	0	0.0006119607	0.0006299765	0.0005736112	0.0006759356	0.001225992	0.003122097	0.008318471	0.005836701	0.0007558535	0.0006050223	0.001358422	0.0007842237	0.004988591	0.003394777	0.002484529	0.002243698	0.0007668949	0.0008252104	0.0005187206	0.0004496435	0.002858524	0.003658448	0.001900425	0.002288655
54.970	0	0.0006880449	0.000641199	0.0004631434	0.0006513073	0.001210691	0.003096779	0.008459378	0.006031197	0.0007759154	0.0005728339	0.001338184	0.0008450063	0.005029396	0.003426569	0.002482123	0.00226257	0.0007178083	0.0008281503	0.0005718809	0.0004439627	0.002868268	0.003688947	0.002039039	0.00227557
54.971	0	0.1357232	0.1249336	0.1075224	0.1206457	0.2479608	0.5517534	1.494124	1.098819	0.1825525	0.1085242	0.2364734	0.1528553	0.9038411	0.606432	0.4707128	0.4193107	0.1330555	0.1459559	0.1109462	0.09672279	0.5531086	0.6807838	0.3644424	0.3986107
55.068	0	0.0005193217	0.0006208384	0.0003791209	0.00036623	0.002224023	0.004792885	0.01560083	0.01217771	0.0007562131	0.0005987858	0.001355986	0.0009808519	0.006843408	0.005691423	0.004554644	0.00410328	0.0006838372	0.001035628	0.0007233556	0.0005600346	0.004628961	0.005336572	0.003488023	0.002326021
55.069	0	0.0004193347	0.0006807338	0.0004059659	0.0004340083	0.002177874	0.004827863	0.01572938	0.01225414	0.0005930616	0.0006278288	0.00135577	0.0008959322	0.006874265	0.005723024	0.004568162	0.003946456	0.0007187128	0.001083653	0.0007176978	0.000547493	0.004671524	0.005411538	0.003575234	0.002391101
55.070	0	0.0005808716	0.0006734256	0.0004337787	0.0004394876	0.002255185	0.004902041	0.01596356	0.01256307	0.0007190168	0.0005523492	0.001255458	0.000981377	0.006928318	0.005825888	0.004764238	0.004044113	0.000685149	0.001118353	0.0007236461	0.0005616591	0.004796755	0.005568722	0.003704313	0.00250577
55.070	0	0.1102771	0.1034861	0.09450332	0.08042311	0.4466873	0.7618928	2.708722	2.194107	0.1646261	0.1104644	0.2221446	0.1756961	1.092835	1.055437	0.90111	0.8054626	0.1433344	0.1932345	0.1489337	0.1199148	0.8878019	0.9819929	0.7005991	0.4271267
55.168	0	0.0004971483	0.0006150701	0.0005152929	0.0005115603	0.002650512	0.005279398	0.01829171	0.01543093	0.0004322722	0.0005192953	0.001230585	0.001047852	0.006893579	0.006288137	0.005419886	0.004723924	0.0005869669	0.0009092338	0.0007776572	0.0005709082	0.004392433	0.005223198	0.003883441	0.002714997
55.169	0	0.000468674	0.0006137439	0.0005934282	0.0004679395	0.002677797	0.005321566	0.01857849	0.01567723	0.0004940257	0.000552202	0.001315096	0.001021921	0.006984793	0.00632124	0.005472943	0.004807714	0.0005970699	0.0009097458	0.0008806265	0.000654387	0.004391898	0.005289013	0.003940123	0.002874473
55.170	0	0.0004763092	0.0005314161	0.0005628199	0.0005376938	0.002650284	0.005495602	0.01894352	0.01592259	0.0003652862	0.0005649112	0.001299843	0.0009685749	0.007055303	0.006482782	0.005492116	0.004919249	0.0005867997	0.0009554098	0.0007499214	0.000659502	0.004471114	0.005433602	0.004040005	0.002890973
55.170	0	0.08453033	0.1268693	0.1126012	0.1051963	0.4407014	0.8673055	3.132343	2.667679	0.08867491	0.1007578	0.2154719	0.1680726	1.131958	1.210646	1.071841	0.977067	0.1240108	0.1480608	0.1501958	0.1422063	0.796131	0.8964262	0.7328393	0.5028259
55.268	0	0.0003748937	0.0005944252	0.0006000556	0.0005274147	0.002566914	0.005392356	0.02031927	0.01580617	0.0004743371	0.0004661723	0.001575752	0.0009880402	0.006406588	0.006471331	0.005705697	0.005082751	0.000566845	0.0009695579	0.0008138924	0.0007130555	0.00369012	0.005188614	0.003517516	0.002947071
55.269	0	0.0003750552	0.0005741327	0.0005467161	0.0004494308	0.002700353	0.005456961	0.02052349	0.01600689	0.0004253186	0.0005056073	0.001613805	0.001013019	0.006437746	0.006609246	0.005793459	0.005149756	0.0005617465	0.0009964277	0.0008341272	0.0007350305	0.003727881	0.005268429	0.003440908	0.00296103
55.270	0	0.0004211363	0.0005489559	0.0006407502	0.0005482514	0.002667488	0.005617313	0.02093395	0.01628139	0.0004192008	0.0005299647	0.001641946	0.001026896	0.006474917	0.006649225	0.005877792	0.005185871	0.0004989581	0.0009339031	0.0008670341	0.0007627719	0.003739045	0.005302497	0.003577343	0.00300681
55.270	0	0.06788998	0.1096622	0.1178994	0.09896922	0.3758358	0.9040775	3.418284	2.648573	0.06643964	0.07982879	0.2831464	0.1501724	1.070441	1.232661	1.133946	1.02191	0.1061695	0.1418681	0.1415943	0.1649525	0.6190484	0.8134539	0.596056	0.5275303
55.368	0	0.0004223835	0.0003938423	0.0004671525	0.0003732949	0.002554542	0.005120697	0.02192221	0.0172572	0.0003670548	0.0005499232	0.001275395	0.0008527187	0.005997807	0.006646508	0.005419471	0.005255134	0.0005824884	0.0009317301	0.0006069985	0.0008743278	0.003139538	0.005606056	0.002823092	0.003079835
55.369	0	0.0003894694	0.0003660152	0.0004757087	0.000377068	0.002608252	0.005218375	0.02221534	0.01746514	0.0003903687	0.0005282416	0.001286427	0.000890886	0.00610472	0.006718883	0.005372176	0.005369047	0.0006341059	0.0009205972	0.0005599409	0.000868982	0.00318422	0.005701102	0.002939381	0.00310852
55.370	0	0.0003547523	0.0003816525	0.0004938957	0.0004209173	0.002583316	0.005310339	0.02256847	0.01782345	0.0004284247	0.0005530085	0.001321148	0.0009158801	0.006195701	0.006842826	0.005579217	0.005535296	0.0006304462	0.0009664718	0.0006093252	0.000918113	0.003243215	0.005800534	0.003046175	0.003153791
55.370	0	0.05701178	0.06816585	0.09597813	0.06948976	0.3345687	0.9222459	3.666238	2.831039	0.07681186	0.09352603	0.2097947	0.1439926	1.039407	1.238249	1.027849	1.05039	0.1035759	0.1564061	0.1186954	0.1679672	0.4853426	0.8735438	0.4589359	0.5272462
55.468	0	0.0003968818	0.0002739577	0.0005330156	0.0003465499	0.002824689	0.00452813	0.02276434	0.01773255	0.0004451815	0.0004831529	0.001146116	0.0007727608	0.005417706	0.00639486	0.005022303	0.005167268	0.0006010633	0.0008158651	0.000532688	0.0008462415	0.002964629	0.00560649	0.002445667	0.002974633
55.469	0	0.0004370891	0.0002396003	0.0005705844	0.0003027989	0.002817311	0.004617162	0.02302758	0.01797091	0.0004106609	0.0005366406	0.001129381	0.0008437259	0.005524732	0.006445732	0.004979872	0.00518105	0.0005838515	0.0008051097	0.0005064797	0.000800499	0.002948067	0.0057808	0.002489779	0.002967471
55.470	0	0.0003490033	0.0002322761	0.0005308711	0.0004452129	0.002819642	0.004636536	0.02345444	0.01834835	0.0004788895	0.0004970175	0.001191259	0.0008085477	0.005635541	0.006560866	0.00516601	0.005275764	0.0006048351	0.0008464026	0.0006128032	0.0007885748	0.002981062	0.005826292	0.002580622	0.003033199
55.471	0	0.06088986	0.03675181	0.1003923	0.0792008	0.4281791	0.8942848	3.776016	2.86013	0.07773145	0.1072299	0.177349	0.1437216	0.9218195	1.156438	0.9150841	0.9998446	0.09404815	0.139935	0.09842126	0.1674814	0.39739	0.8991372	0.423896	0.5439848
55.568	0	0.0003198512	0.0003620226	0.000629135	0.0004309778	0.003298654	0.004015986	0.02250776	0.01734353	0.0005406573	0.0004736436	0.001527566	0.0007271181	0.00501553	0.005821636	0.004790498	0.005055648	0.0005842718	0.000827856	0.0004933253	0.0008629944	0.003366823	0.006007869	0.002542824	0.002865307
55.569	0	0.0003227913	0.0005104498	0.0005940839	0.0004731381	0.003368936	0.004124478	0.02277696	0.01755079	0.0005138388	0.0005231858	0.001541898	0.0007949927	0.005113419	0.005838968	0.004785053	0.00507517	0.0006403826	0.0008641971	0.0004796297	0.0008491818	0.003416468	0.006094212	0.002591448	0.002972115
55.570	0	0.0004273574	0.000389503	0.0006117031	0.0004596246	0.003341728	0.004176976	0.02317632	0.01786758	0.0004728459	0.0003888263	0.001494411	0.0007455106	0.005277934	0.005959738	0.004852933	0.005237243	0.0006553576	0.00086756	0.0005029145	0.0009789255	0.003516491	0.006175786	0.00256426	0.00297404
55.570	0	0.05786925	0.04336721	0.1282395	0.09620487	0.5705763	0.8838964	3.709481	2.751977	0.09825986	0.09427847	0.2514232	0.1266849	0.8222899	1.001263	0.8118824	0.9570188	0.1029817	0.1541727	0.08798643	0.1689058	0.4221948	0.9954643	0.4458021	0.5505635
55.668	0	0.0003164129	0.0003814814	0.0005198255	0.000313056	0.003514446	0.003889559	0.02254292	0.01733832	0.0004846052	0.0004128582	0.0010835	0.0007751756	0.004937398	0.005261196	0.004587825	0.005030047	0.0008256039	0.0009131166	0.0006010883	0.0007702193	0.004104211	0.006335208	0.00288663	0.002981158
55.669	0	0.0003292399	0.0003644018	0.0005376172	0.0002810468	0.0035332	0.003875358	0.02274877	0.01759338	0.0004821694	0.0003888336	0.001089087	0.0006720621	0.004989348	0.005308834	0.004720422	0.005014732	0.0007467087	0.0008839272	0.0005905027	0.0008031303	0.00410411	0.006325653	0.002811639	0.003060583
55.670	0	0.0003922994	0.0003718922	0.0005482707	0.0002802052	0.003735179	0.003938375	0.02313729	0.01783518	0.0004756707	0.0003755389	0.001096234	0.0006845582	0.005022869	0.005442271	0.004689003	0.005065808	0.0008293507	0.000984689	0.0005681049	0.0008204756	0.004206458	0.006474318	0.002908522	0.003161029
55.671	0	0.06714163	0.05340927	0.08266214	0.08875915	0.6673465	0.8981044	3.845566	2.883394	0.09414482	0.08412708	0.1827636	0.121413	0.7662065	0.8392252	0.7576318	0.9230555	0.1001932	0.1383485	0.1240813	0.1559181	0.5757965	1.115248	0.5711999	0.6043613
55.768	0	0.0005238873	0.0004062612	0.0006993853	0.0004796905	0.003715141	0.002759983	0.01953524	0.01426861	0.0003808428	0.000388285	0.0009933796	0.0007950134	0.004883677	0.00458544	0.003426303	0.004445988	0.0007071611	0.0009691336	0.0005605812	0.0008597635	0.004695345	0.006332531	0.00263919	0.002879879
55.769	0	0.0004060228	0.0004237249	0.0006922483	0.0005509592	0.003658416	0.002810254	0.01985888	0.01436464	0.0003714252	0.0005057804	0.001103564	0.0007360216	0.00490411	0.004720385	0.003512941	0.004326931	0.00065624	0.0009123947	0.0005496352	0.0008156372	0.004819005	0.006288237	0.002769131	0.002868039
55.770	0	0.0004699095	0.0004326059	0.0006773724	0.0005262158	0.003804486	0.002830456	0.02018161	0.01471974	0.0003728453	0.0005186348	0.001072554	0.0008568997	0.004951158	0.00476402	0.003643745	0.004521871	0.0006792911	0.0009407242	0.0005977922	0.0008777857	0.004835707	0.006408577	0.002844721	0.002895982
55.770	0	0.06565042	0.07553073	0.125497	0.1154651	0.6897637	0.7005652	3.437545	2.395337	0.08580564	0.08708499	0.1848951	0.1528544	0.7856715	0.7465072	0.5781453	0.8446733	0.1214398	0.164308	0.1065964	0.1586473	0.7362645	1.117655	0.6157672	0.5507774
55.868	0	0.0004396453	0.0004167017	0.0005800522	0.0007538888	0.003565114	0.002725808	0.02023678	0.01499974	0.0004667525	0.0005898855	0.001239246	0.0008237743	0.005430066	0.004581805	0.003627153	0.004249159	0.0009129151	0.001122918	0.000671514	0.0007646031	0.005537926	0.006822142	0.003633064	0.002780922
55.869	0	0.0004705286	0.000517064	0.0006862372	0.0007400792	0.003551652	0.002805889	0.02047899	0.01526156	0.0004210161	0.0006238819	0.001191257	0.0008745066	0.00541656	0.004746709	0.003653511	0.004270057	0.0009137342	0.001232019	0.000737001	0.0007433171	0.00564505	0.006933655	0.003777207	0.002820359
55.870	0	0.0004932428	0.0004932711	0.0006697827	0.0007797062	0.003625927	0.002809207	0.02084578	0.01551386	0.0004382411	0.0006586065	0.001305587	0.0008774291	0.005461006	0.004851643	0.003661518	0.004280739	0.0009587155	0.001126295	0.000673174	0.0007501453	0.005764974	0.00710912	0.003809699	0.002858207
55.870	0	0.05266386	0.08042689	0.1124838	0.1787919	0.6494259	0.593636	3.402634	2.438092	0.07189066	0.1110992	0.2255955	0.161324	0.8186877	0.7049151	0.5547602	0.7737212	0.1491952	0.1869853	0.1221476	0.1380481	0.9024083	1.238115	0.7530194	0.5158337
55.968	0	0.0004120543	0.000548739	0.0006659045	0.0005642161	0.00284231	0.002927476	0.01899568	0.01394598	0.000486623	0.0005540995	0.001334955	0.0007998607	0.005396186	0.004264897	0.003058668	0.003759107	0.0009897208	0.001091041	0.0009227935	0.0006628144	0.005782197	0.00718316	0.004743868	0.002586403
55.969	0	0.0003777526	0.0005780758	0.0007135327	0.0005556598	0.002844362	0.003059138	0.01920594	0.01418005	0.000402965	0.0005232984	0.001329356	0.0008509759	0.005441009	0.004244701	0.003023224	0.003728689	0.0009280011	0.001156308	0.0009065127	0.000690377	0.005823791	0.007278911	0.004660534	0.002640301
55.970	0	0.0004819927	0.0005747931	0.0006880247	0.0006072868	0.002878194	0.003077935	0.01961119	0.01445106	0.0003753586	0.0005077707	0.001289732	0.000879938	0.005443924	0.004343755	0.003195242	0.003868439	0.000902383	0.00118188	0.0009083656	0.000713801	0.005930516	0.007416536	0.004775482	0.002717802
55.970	0	0.076263	0.09267784	0.09654478	0.1263394	0.5826353	0.4527736	3.229458	2.324331	0.08383049	0.1090105	0.2285942	0.1352139	0.8484042	0.6482818	0.4971145	0.6555367	0.1465041	0.2141246	0.1742784	0.1210484	0.9908977	1.342396	0.9587932	0.4504218
56.068	0	0.05238357	0.04670249	0.03059824	0.02434734	0.01881447	0.01975101	0.0291503	0.02676646	0.02963515	0.02407048	0.02674926	0.02691439	0.01552158	0.01494335	0.01740281	0.01576815	0.04028103	0.04274711	0.03814941	0.02539862	0.02816079	0.02957562	0.01773968	0.01399012
56.069	0	0.121406	0.1932737	0.6794609	0.5805374	0.1397181	0.1620107	0.08120673	0.08114391	0.4376653	0.3698195	0.245012	0.1315568	0.08004732	0.07784663	0.0525656	0.06356112	0.103138	0.0843731	0.1005982	0.120815	0.04024658	0.08730554	0.07968384	0.103045
56.070	0	0.0003048459	0.0004110518	0.001786052	0.001558579	0.002478384	0.00407528	0.02183157	0.01714308	0.001184491	0.001102184	0.001322014	0.0007292674	0.005705514	0.00409704	0.003222013	0.003592798	0.001057043	0.001197959	0.0008986337	0.0007182051	0.005367389	0.007642754	0.005832881	0.003401869
56.070	0	0.07336685	0.06707329	0.108939	0.06926415	0.4815177	0.4591792	3.529769	2.744562	0.09315581	0.08621593	0.210342	0.1212274	0.89906	0.6643189	0.4951125	0.6036395	0.1515652	0.2105355	0.1561649	0.1230469	0.9460429	1.399831	1.107578	0.5607186
56.168	0	0.488588	0.3915381	0.1918221	0.1172898	0.071941	0.05978625	0.05397215	0.05469526	0.2230094	0.1876945	0.1369871	0.2360653	0.0396184	0.03820193	0.04563133	0.04892596	0.418614	0.346908	0.3618676	0.1938441	0.04824954	0.04940901	0.06499603	0.05852324
56.169	0	0.3350057	0.6042729	3.114298	3.013168	0.1505898	0.161533	0.1681459	0.1271204	1.370209	1.325295	1.513138	0.841092	0.07485093	0.05674643	0.05209254	0.04060982	0.3815658	0.3805197	0.4191576	0.309537	0.06157602	0.06376811	0.05391023	0.0409405
56.170	0	0.001216543	0.0012892	0.007942576	0.007592755	0.002540564	0.004810978	0.0184894	0.01421913	0.003873515	0.003558282	0.004169632	0.002188033	0.005687127	0.003717087	0.002613459	0.003302519	0.001621331	0.001563935	0.001484813	0.0009787242	0.005239857	0.007391631	0.006078921	0.00329059
56.170	0	0.06961379	0.1096649	0.08876904	0.09688284	0.4086233	0.5998044	3.109269	2.391307	0.09270401	0.1089837	0.213853	0.1821546	0.9262105	0.6073263	0.3752839	0.5759793	0.1706057	0.2203655	0.1737262	0.1527848	0.9097459	1.410286	1.209959	0.6438656
56.268	0	0.001324185	0.001073327	0.008198099	0.007691164	0.003382127	0.005675972	0.02089528	0.01580496	0.004278324	0.003725227	0.004064555	0.001887365	0.005982351	0.003954487	0.003194628	0.003287179	0.001174536	0.001605403	0.001416193	0.001327706	0.004279976	0.007585611	0.006611911	0.003940315
56.269	0	0.4382264	0.454438	3.606426	3.286509	0.7736604	0.5562483	0.6429283	0.4393928	1.606438	1.424878	1.341768	0.6976202	0.3243527	0.2001674	0.09766012	0.2335057	0.3870851	0.4833268	0.4598267	0.4969731	0.139953	0.6934859	0.4365351	0.1160463
56.270	0	0.00126445	0.001024442	0.008023069	0.007715805	0.003455179	0.005867893	0.0213769	0.01632094	0.004083381	0.003682891	0.004045509	0.001892598	0.006140717	0.004142672	0.003367623	0.003278183	0.001105754	0.00158274	0.001411832	0.001189034	0.004330688	0.007767327	0.006832965	0.00397775
56.271	0	0.08887752	0.06590396	0.07832812	0.1344986	0.3566117	0.6826267	3.339609	2.527918	0.07473061	0.116106	0.2296023	0.1608268	0.9557662	0.7089566	0.493941	0.5847816	0.1435222	0.1586867	0.1626776	0.1972292	0.7445333	1.288256	1.192522	0.7596278
56.368	0	0.0002157128	0.0002188726	0.000237793	0.0004356091	0.001959241	0.00362468	0.02384976	0.0198383	0.00026454	0.0002693166	0.001200848	0.0004704281	0.005540936	0.004610442	0.003419692	0.003007365	0.0005954434	0.0007789578	0.000720227	0.0006535268	0.003510988	0.005510743	0.004537764	0.003659974
56.369	0	0.0002898139	0.0002321138	0.0002431244	0.0004046153	0.00205177	0.003612278	0.02418502	0.02005879	0.0002244127	0.0003674232	0.001201233	0.0005620098	0.005621471	0.004592028	0.003462826	0.003113308	0.0005890238	0.0007610149	0.0006574922	0.000620316	0.003579052	0.005505254	0.004690096	0.003617217
56.370	0	0.0002665888	0.0001819298	0.0002988801	0.0004254138	0.002054908	0.00375408	0.02459397	0.02052484	0.0002677006	0.0003165106	0.00113091	0.0005513871	0.005705407	0.004726696	0.003434721	0.003125784	0.0005254444	0.0008412989	0.0007436538	0.0006743075	0.003568224	0.005676214	0.004778785	0.003684581
56.370	0	0.06821866	0.04040595	0.06633621	0.1004938	0.2513716	0.6142679	3.825023	3.102323	0.03337615	0.06459634	0.2033368	0.1101154	0.9236205	0.7952715	0.4645774	0.5064462	0.10645	0.1520812	0.137676	0.1561227	0.5648254	0.9722482	0.859193	0.6857644
56.468	0	0.000304786	0.0002550761	0.0002647858	0.0003509187	0.001985346	0.003298152	0.02407496	0.02060011	0.0002879961	0.0003176865	0.001042327	0.0005886143	0.006448151	0.006179537	0.003086305	0.002914815	0.0005201422	0.0007841493	0.0006406208	0.0006264997	0.002964282	0.004951312	0.003881964	0.003330184
56.469	0	0.0002884621	0.0002089767	0.0003027615	0.0003279908	0.001939031	0.003304605	0.02439588	0.02088388	0.0002616222	0.0003353108	0.001102119	0.0005702216	0.006533221	0.006229968	0.003159346	0.002914818	0.0004683709	0.0007929379	0.0005764604	0.0006433962	0.003008922	0.005014733	0.003827123	0.003547562
56.470	0	0.0002486027	0.0002108641	0.0003076469	0.0004039396	0.002016211	0.003322199	0.02494687	0.02123994	0.0002935225	0.0002914316	0.001171241	0.0006112523	0.006673761	0.006395092	0.003212751	0.002947006	0.0005442149	0.0008413753	0.0006554238	0.0006920935	0.003079751	0.005091607	0.003943416	0.003476357
56.470	0	0.05741626	0.05930986	0.07821216	0.1000894	0.2855256	0.6620304	3.905937	3.264095	0.05813406	0.07370566	0.184559	0.09686315	1.091857	1.06436	0.4084299	0.4542313	0.07585897	0.1539788	0.1337331	0.146415	0.4673764	0.8418376	0.6850765	0.6214243
56.567	0	0.0003260541	0.0002632736	0.0004798213	0.0003564585	0.002061562	0.003108263	0.02404806	0.02042501	0.0003575956	0.0003958055	0.001256858	0.0007351095	0.006478907	0.006616279	0.003527215	0.003138159	0.0005476358	0.00066952	0.0005184935	0.0005044689	0.002980178	0.00470225	0.003029195	0.002890152
56.567	0	0.0002678074	0.0002556256	0.0004905143	0.000437783	0.002097878	0.003229731	0.0243375	0.02072011	0.0002979137	0.000428465	0.001241628	0.0008070501	0.006544387	0.006731048	0.003564839	0.003209665	0.0004658215	0.0006815042	0.0006158548	0.000527187	0.003011729	0.004875886	0.003063382	0.002934902
56.567	0	0.0007192934	0.0004955984	0.0006647198	0.0005027598	0.001834176	0.003425341	0.02465377	0.02105786	0.0003023011	0.0004016964	0.001311366	0.0007238839	0.006733504	0.006807262	0.003589822	0.003271068	0.000607832	0.0007879543	0.0007303828	0.0006979618	0.003516499	0.005255748	0.003459869	0.003033069
56.568	0	0.05987136	0.07090253	0.08330818	0.1036781	0.3474275	0.6810006	3.816849	3.15591	0.05806217	0.07351196	0.1961812	0.1404633	1.07467	1.094721	0.4933835	0.5113394	0.09230241	0.126774	0.1210778	0.1431612	0.4636808	0.7588503	0.5085103	0.5233289
56.668	0	0.0003724412	0.0003985591	0.0004036214	0.0003218414	0.00204874	0.003143631	0.02360305	0.01976857	0.0002619151	0.0003100806	0.001065633	0.0005892204	0.006449156	0.007033902	0.003726845	0.003149321	0.0004493511	0.0006806778	0.0005618543	0.0005625396	0.003127532	0.004683023	0.002805703	0.002777189
56.669	0	0.0002599596	0.0003090138	0.0004323529	0.0003425188	0.002166983	0.003135872	0.02392111	0.02007484	0.0002397261	0.0002903197	0.001085672	0.0005481371	0.006501499	0.007117362	0.003822942	0.0033072	0.0005263447	0.0007353839	0.000516207	0.0005174376	0.003175133	0.004734147	0.002887709	0.002804413
56.670	0	0.0006286646	0.0005219592	0.0006211778	0.0003912308	0.002118347	0.003368939	0.02414456	0.0203226	0.0003480836	0.000279663	0.001157506	0.0006267357	0.006713415	0.007279782	0.003911357	0.003451157	0.0006270595	0.0009911694	0.0008134718	0.0006838388	0.00357685	0.005112927	0.003094364	0.002925932
56.670	0	0.05806304	0.04979801	0.0700252	0.06608756	0.3968099	0.7531191	3.872274	3.146229	0.05787122	0.07609831	0.1883072	0.1121961	1.091288	1.157233	0.6059979	0.5282516	0.08271178	0.1257192	0.08814054	0.1294295	0.4524684	0.7488161	0.4188757	0.5505845
56.768	0	0.0003686078	0.0003796041	0.0004233482	0.0003401482	0.002113014	0.003316657	0.02386016	0.01969025	0.0002055234	0.0003444332	0.00112308	0.0006990114	0.00633536	0.007077939	0.003885874	0.003256172	0.0005216958	0.0006977673	0.0005763061	0.0005174152	0.003242759	0.00483693	0.002813037	0.002725406
56.769	0	0.0003343148	0.0003160405	0.0004079436	0.000286652	0.002119251	0.003253606	0.02416371	0.01998497	0.000190113	0.0003042833	0.001179687	0.0006186912	0.006387138	0.007231366	0.003893999	0.003240342	0.0004953283	0.0006633761	0.0005985736	0.0005143036	0.003270543	0.004892184	0.002812496	0.002752039
56.770	0	0.0003231026	0.0003352841	0.0003961807	0.0002846014	0.002099437	0.003481631	0.0245615	0.02031342	0.000265175	0.0003669977	0.001200563	0.0006357605	0.006520901	0.007257859	0.004077603	0.003377113	0.0005143094	0.0006837292	0.0006206619	0.0005855108	0.003363892	0.004947911	0.002941432	0.00293025
56.770	0	0.05876449	0.07341495	0.07120144	0.04468293	0.4170983	0.7839784	3.891566	3.10831	0.07955254	0.07540474	0.1667558	0.1020863	1.016967	1.12424	0.6851293	0.5258647	0.08051995	0.1155116	0.09099317	0.1365454	0.4418514	0.7422716	0.3602779	0.585669
56.868	0	0.0003558033	0.0004240134	0.0003839283	0.0003475169	0.001806094	0.003119808	0.02287516	0.01893253	0.0001919347	0.0004021031	0.001172355	0.0006235538	0.00672466	0.007040529	0.004236836	0.003431329	0.0004433378	0.0006917841	0.0005974037	0.0005602624	0.003297259	0.004542773	0.00278441	0.002651894
56.869	0	0.03927878	0.04278016	0.04993384	0.04570811	0.02636044	0.02566098	0.04193043	0.03952105	0.04545597	0.04518075	0.03762272	0.03309928	0.0269272	0.02868326	0.0252603	0.02291133	0.0363345	0.03597924	0.0361389	0.03021179	0.02461539	0.02223982	0.02419907	0.01501049
56.870	0	0.0007382229	0.0004658886	0.0005182452	0.0003474797	0.001807235	0.003224813	0.02352199	0.01943041	0.0002443082	0.0003916224	0.001220105	0.0006284074	0.006864539	0.007118685	0.004420221	0.003544394	0.0004839402	0.0006988518	0.0006871036	0.000615244	0.003718524	0.005064313	0.003027937	0.002964517
56.870	0	0.0543225	0.06314061	0.05651952	0.05162786	0.3445216	0.6893528	3.750413	2.998788	0.06784684	0.06735586	0.1764603	0.1200461	1.029634	1.075864	0.7971409	0.6170615	0.06235887	0.1129752	0.09307726	0.1026426	0.4561231	0.705338	0.3656664	0.5826425
56.968	0	0.0002079679	0.000163231	0.0002120642	0.0002251721	0.00174792	0.0028751	0.0211539	0.01772657	0.0001893247	0.0002750971	0.000928775	0.0005039865	0.00671958	0.006474272	0.004374972	0.003579433	0.0004429838	0.0006728409	0.0004850499	0.0004326874	0.003449213	0.004674987	0.002787126	0.002493862
56.969	0	0.0002047549	0.0001960882	0.000251364	0.0002702175	0.001730354	0.002960885	0.02141626	0.01795936	0.0002489401	0.0003541691	0.0009413454	0.0004842783	0.006746736	0.006563297	0.004362065	0.003793255	0.0004853156	0.0006590796	0.0004750713	0.0004162146	0.003478087	0.004797504	0.00275897	0.002532207
56.970	0	0.015991	0.01460295	0.01304771	0.01085241	0.009404283	0.01215596	0.0262173	0.02212761	0.00988801	0.008364405	0.009563739	0.008024305	0.0163414	0.01607752	0.01458036	0.01264779	0.01585186	0.0166058	0.01724809	0.01462889	0.02690036	0.02749361	0.02495107	0.01932069
56.970	0	0.06234571	0.04421219	0.04978954	0.05598717	0.3114302	0.5546697	3.525427	2.88245	0.0461568	0.04127498	0.1578965	0.08591344	1.00693	1.009353	0.8328002	0.6806605	0.08397072	0.1066665	0.06995117	0.08119407	0.5353175	0.746917	0.3765316	0.5268428
57.068	0	0.0002980207	0.0004021161	0.0003313758	0.0001755424	0.001866489	0.003032471	0.02076087	0.0171833	0.0002956916	0.0002306593	0.0008325131	0.0004263822	0.006642615	0.006511259	0.004752206	0.003981685	0.000563148	0.0007538637	0.0005198409	0.0004782781	0.003857214	0.005086767	0.003005488	0.002608969
57.069	0	0.006720724	0.006691176	0.00818377	0.007215479	0.005598958	0.006440742	0.02376398	0.01984273	0.007554941	0.007768036	0.007927695	0.005377389	0.009813296	0.009307559	0.007617844	0.005845051	0.006279647	0.006506016	0.005874805	0.004171954	0.006546167	0.00710491	0.005415795	0.004316943
57.070	0	0.1955873	0.1473538	0.1021686	0.06170412	0.0539114	0.06443102	0.06505939	0.06123351	0.03789822	0.0345802	0.03297259	0.02895767	0.04680658	0.05573634	0.07159461	0.07681979	0.06621198	0.08943013	0.1197406	0.1301442	0.3056646	0.3151607	0.2937189	0.2208618
57.070	0	0.06808041	0.03435421	0.06028562	0.04547741	0.2820191	0.4749911	3.468728	2.795907	0.04549175	0.04360323	0.1437966	0.06850651	0.9816783	1.027544	0.9065098	0.7120806	0.1075454	0.121421	0.08707688	0.1004752	0.6319269	0.8157605	0.4512534	0.543719
57.168	0	0.001366024	0.001490189	0.003557199	0.002728083	0.002264153	0.00316865	0.02131553	0.01758427	0.002180696	0.001526868	0.002129727	0.001203394	0.006869512	0.006682712	0.005064548	0.00413947	0.001310326	0.001139009	0.0009394071	0.0007464337	0.004334292	0.00540009	0.003149963	0.002781897
57.169	0	0.4131924	0.4917737	1.466755	1.075453	0.1384283	0.1182159	0.1494115	0.1274079	0.8543787	0.6381107	0.5830882	0.4324068	0.06743557	0.07447951	0.09285526	0.09185927	0.3108643	0.295538	0.3399582	0.1802582	0.1020246	0.1358187	0.1518263	0.08731178
57.170	0	0.06590742	0.05412793	0.04489621	0.03057224	0.02074442	0.03737303	0.0414274	0.04593591	0.03402489	0.03129678	0.03171245	0.02529147	0.03259093	0.03113629	0.03157608	0.03132867	0.04434303	0.05346977	0.06268461	0.05718106	0.1002105	0.1029992	0.09508259	0.07339467
57.170	0	0.05719551	0.04748608	0.06679147	0.06133709	0.3042491	0.4076852	3.516843	2.858355	0.05722654	0.04892279	0.1455477	0.06989561	1.010196	1.047143	0.9632009	0.7171954	0.1013457	0.1373264	0.1009406	0.1160673	0.7327365	0.8911402	0.5264725	0.5575221
57.268	0	0.0006050412	0.0006974273	0.0007079174	0.0007093147	0.002064615	0.002986281	0.02154233	0.01771495	0.0005491397	0.0004887943	0.001105979	0.0006169123	0.006874108	0.006442856	0.004861559	0.003755347	0.000843489	0.0008805446	0.0006342672	0.0006115563	0.004440995	0.005409719	0.003069983	0.002760351
57.269	0	0.2480556	0.2374939	0.2479593	0.222905	0.09601657	0.09653718	0.1152121	0.1024475	0.1643742	0.1624066	0.1580576	0.1326149	0.06344075	0.06052352	0.05673529	0.04804692	0.1350428	0.1223401	0.1169884	0.08522899	0.07677421	0.0739707	0.06463938	0.04879774
57.270	0	0.001032308	0.0006567851	0.0009699502	0.0006912526	0.00532934	0.006469933	0.02293202	0.01933555	0.0007961067	0.001064879	0.001755579	0.00109916	0.007609772	0.007130217	0.006203818	0.004542915	0.002194644	0.002437162	0.002055495	0.002462961	0.01124585	0.01245633	0.009238344	0.008840711
57.270	0	0.05138026	0.0543877	0.0637719	0.06987677	0.3242649	0.3290993	3.566932	2.897428	0.03671252	0.05294964	0.1550237	0.07400381	1.025449	1.028566	0.9025651	0.6569014	0.09767064	0.1125298	0.1048118	0.1057359	0.7579622	0.9145189	0.5559432	0.5381784
57.368	0	0.0002291559	0.0001941169	0.0003137349	0.0002114266	0.001859881	0.002663913	0.02214082	0.01838351	0.0002341025	0.0002648773	0.0009307838	0.0005077163	0.006950447	0.006302046	0.004291053	0.003296974	0.0005564899	0.0006200075	0.000562304	0.0004500163	0.003843023	0.004798694	0.003091979	0.00280749
57.369	0	0.0001699988	0.0002499534	0.0002117104	0.0001950126	0.001774082	0.002776466	0.02244157	0.01865593	0.0002543234	0.0002191403	0.0009311729	0.0005531008	0.007140005	0.006323172	0.004375632	0.003413374	0.0005296774	0.0006308789	0.000510165	0.0004039398	0.003841653	0.004820372	0.003075533	0.002876399
57.370	0	0.005144935	0.004221082	0.003757123	0.003292564	0.007564473	0.008351998	0.02515378	0.0209502	0.002977798	0.003523866	0.00296366	0.002210588	0.009440039	0.00883877	0.007206675	0.005455872	0.004355785	0.004289154	0.004640462	0.004491102	0.01448204	0.01516874	0.01350981	0.01130703
57.370	0	0.04345554	0.05812699	0.05253724	0.07100629	0.310012	0.3104291	3.63135	3.015297	0.0363332	0.04434485	0.1598763	0.07820625	1.101441	1.10202	0.8469854	0.5674783	0.09390128	0.1317203	0.104373	0.1090961	0.6764047	0.8269188	0.5395334	0.5422063
57.468	0	0.000257906	0.0003562252	0.000268475	0.000275771	0.001918842	0.002842376	0.02270591	0.01870927	0.0003061072	0.0003242926	0.001004894	0.0005807926	0.007189055	0.006613941	0.004611717	0.003490344	0.0006360534	0.0006975361	0.0005502717	0.0005650791	0.003807751	0.005033148	0.003337145	0.002941823
57.469	0	0.0003074579	0.0002709198	0.0002460422	0.0003092229	0.001919915	0.002888318	0.02294091	0.01894678	0.000291652	0.0003326247	0.0009950958	0.0004943489	0.007297884	0.006728024	0.004645114	0.003560809	0.0007171349	0.0007498087	0.0005926869	0.0005473139	0.003865867	0.005101635	0.003384827	0.003008547
57.470	0	0.2087813	0.1448785	0.06167082	0.0693683	0.2056145	0.29118	0.1673573	0.1046725	0.0946377	0.06790342	0.1387143	0.04917026	0.1182622	0.06567619	0.1651861	0.08420594	0.1088666	0.09175345	0.1466726	0.1621524	0.5646743	0.5917566	0.484295	0.4923622
57.470	0	0.03557658	0.05237266	0.04667151	0.07880411	0.3118694	0.4312744	3.754054	3.072465	0.04293743	0.0489388	0.1496606	0.09057074	1.186513	1.245661	0.8994686	0.6266041	0.08877839	0.1446735	0.09149722	0.1012492	0.6959161	0.8208176	0.565749	0.5047694
57.568	0	0.0004418542	0.000245771	0.000305887	0.0002689737	0.002660889	0.003424961	0.02382813	0.01969225	0.0003137601	0.0002868663	0.001061129	0.0005703803	0.006737396	0.006255926	0.004762395	0.003623476	0.0006290141	0.0008951059	0.0007280427	0.000616801	0.003840116	0.00554451	0.003511274	0.003217588
57.569	0	0.0004340735	0.0002164131	0.0003512219	0.0003930107	0.002701205	0.003534944	0.024095	0.01997668	0.0003510414	0.0003114029	0.001115465	0.0005427617	0.006861465	0.006255425	0.004899713	0.003692525	0.0006451871	0.0008595492	0.0007536299	0.0006388706	0.003919743	0.005655881	0.003571806	0.003294116
57.569	0	0.2149211	0.09157752	0.1035873	0.08621473	0.6483554	0.7328282	0.2424169	0.1901042	0.1344751	0.1524442	0.115138	0.08226216	0.158197	0.1370008	0.2228253	0.08835478	0.1850679	0.2151794	0.2357489	0.206552	0.8758012	0.9843467	0.9066692	0.8705542
57.570	0	0.04021217	0.04912805	0.07312431	0.09880422	0.3805887	0.5910805	3.928235	3.14892	0.06053018	0.06217867	0.1892413	0.1034121	1.156117	1.221404	0.8925571	0.6677283	0.1053114	0.1349971	0.1087509	0.1035344	0.6701393	0.8214278	0.5417296	0.4307465
57.668	0	0.0003736519	0.0002005221	0.000251201	0.0001892001	0.00297096	0.003838827	0.02358716	0.01929359	0.0003606486	0.0002812929	0.001034697	0.0005275431	0.006718603	0.006162486	0.004517957	0.003769493	0.0006746661	0.0009481039	0.000781356	0.000592229	0.004071681	0.005656141	0.003945333	0.003383471
57.669	0	0.0003395843	0.0001141783	0.0003218662	0.0001705649	0.002990314	0.003945756	0.02396345	0.01964934	0.0004188159	0.0003302642	0.001073235	0.0005168961	0.006729556	0.006191881	0.004627958	0.003781776	0.0006648361	0.000856741	0.0007764597	0.0005834079	0.0041116	0.005750183	0.003869232	0.003424382
57.670	0	0.2541324	0.1040176	0.09816719	0.07637926	1.009755	1.159643	0.3317324	0.2115831	0.2110537	0.2208085	0.1237415	0.1003292	0.1777022	0.1497048	0.2181245	0.1442121	0.2834401	0.3071093	0.3240331	0.2606232	1.239271	1.30898	1.425343	1.176899
57.670	0	0.04780797	0.04984401	0.07625999	0.07521563	0.4519362	0.6718558	3.862661	3.049047	0.05114914	0.05873118	0.1764301	0.08633161	1.139637	1.18385	0.8377786	0.6376748	0.08901671	0.1429215	0.1079703	0.07280923	0.6019438	0.8078472	0.520264	0.3615626
57.768	0	0.00042378	0.0001555922	0.0001806439	0.0002111858	0.002719804	0.003460534	0.02377394	0.01942222	0.0003327149	0.0002858551	0.001016513	0.0004754937	0.006865671	0.006507753	0.003812796	0.003241557	0.0006055856	0.0007406176	0.0007030011	0.000494093	0.00382988	0.005313861	0.003917736	0.003174847
57.769	0	0.0003377452	0.0002612946	0.0002316282	0.0002196518	0.002710173	0.003585869	0.02408213	0.01970557	0.0003487958	0.0003173463	0.001024313	0.0005254384	0.00694077	0.006633636	0.003826756	0.003358182	0.000669139	0.0007939219	0.0007519148	0.0005237481	0.003885847	0.005287607	0.003817245	0.003268705
57.769	0	0.2251312	0.1161005	0.08072949	0.09637003	0.9704794	1.127789	0.3165268	0.1865027	0.1943858	0.2086842	0.1127397	0.08624182	0.1720988	0.1331156	0.2089016	0.1091769	0.3198345	0.2888742	0.3227826	0.2703092	1.256021	1.307399	1.467884	1.189559
57.770	0	0.0438634	0.03632921	0.05992393	0.08054294	0.4313222	0.6794996	3.925682	3.062495	0.05690859	0.07219451	0.1680338	0.09034893	1.142372	1.177818	0.6777186	0.5490059	0.07626934	0.1106313	0.09287766	0.08074224	0.5092631	0.7414673	0.4943271	0.3417779
57.868	0	0.0004030144	0.0001343669	0.0002053468	0.0002411484	0.002519446	0.003287264	0.02332762	0.01887052	0.0003562898	0.0003141799	0.001034815	0.0004907916	0.006969951	0.006615387	0.003852522	0.003545828	0.0006384659	0.0007293704	0.0007079436	0.0005763394	0.003917734	0.005355816	0.003852855	0.003153532
57.869	0	0.0004062495	0.0002236267	0.0001891743	0.0002035645	0.002610189	0.003411405	0.02355838	0.01907344	0.0003934933	0.0002855193	0.001012026	0.0004445141	0.007026417	0.00666153	0.003901695	0.003516898	0.0006393295	0.0007689738	0.0007098859	0.0005916236	0.003946142	0.005392233	0.00387751	0.003187859
57.870	0	0.2621837	0.1535099	0.076697	0.1318159	0.894483	1.014033	0.2701626	0.1533286	0.1879929	0.1851732	0.1127257	0.06793536	0.1512905	0.1517307	0.2183708	0.08003767	0.3272059	0.2833803	0.2937731	0.2482534	1.259864	1.322819	1.327835	1.110237
57.870	0	0.04599014	0.05972335	0.06906511	0.06975795	0.3851154	0.6939664	3.866438	2.990652	0.0558054	0.05452768	0.1724894	0.08255357	1.145463	1.093104	0.6200072	0.5883595	0.08408382	0.1133523	0.1164032	0.1125606	0.4627951	0.7419651	0.5237771	0.4409523
57.968	0	0.0005754402	0.0003008991	0.0003263163	0.0003355977	0.00236921	0.003022036	0.02445883	0.01905628	0.0003411206	0.000386243	0.001047052	0.000648027	0.006731594	0.006958219	0.004225176	0.004012163	0.0007154667	0.0008268591	0.0007297696	0.0007431378	0.003696008	0.005414931	0.003896583	0.003351484
57.969	0	0.0004858088	0.0002789031	0.0002766043	0.000279	0.002406998	0.00305822	0.0247303	0.01928278	0.0002636021	0.0003289447	0.001116849	0.0005874016	0.006767555	0.006936988	0.004292207	0.003967651	0.0007148192	0.000827182	0.000729061	0.0007763937	0.003817464	0.005516518	0.003846407	0.003413346
57.969	0	0.2381776	0.1341568	0.1057228	0.1170817	0.7379182	0.8204132	0.2113055	0.09637866	0.1392481	0.1572106	0.1391173	0.05471523	0.170663	0.1841871	0.2630731	0.1303717	0.3226209	0.2382981	0.2526594	0.2588957	1.14176	1.270417	0.9537479	0.9026628
57.970	0	0.08216993	0.07455007	0.07620054	0.0787897	0.3262993	0.6517167	4.051747	3.053969	0.07205224	0.06439487	0.1772402	0.1074984	1.068833	1.083599	0.6512933	0.6836908	0.08869839	0.1268261	0.1206955	0.1535252	0.4535173	0.75145	0.5792094	0.5558546
58.067	0	0.0003927928	0.0004874875	0.0003692545	0.0004292229	0.00200139	0.002531218	0.0253394	0.0192429	0.0002976009	0.0004242641	0.001233352	0.0008803031	0.006279353	0.006383175	0.004022489	0.00393531	0.0006553328	0.0007418409	0.0006699053	0.0006462013	0.003590226	0.005214473	0.003953773	0.003286629
58.067	0	0.00185308	0.0009464746	0.002434149	0.002092417	0.00235283	0.002823092	0.02581678	0.0196015	0.001798227	0.00131569	0.001892608	0.001222798	0.006560242	0.006677977	0.004096439	0.004018341	0.00123824	0.001251872	0.001086392	0.0009722919	0.003866712	0.005327711	0.004070039	0.003398616
58.067	0	0.1728161	0.08941603	0.125451	0.09851592	0.6509557	0.6977583	0.1741166	0.07996644	0.1333801	0.1436535	0.1564084	0.06436938	0.1380747	0.1905235	0.2868841	0.150367	0.2403932	0.1928264	0.236443	0.2011675	0.9946061	1.149303	0.7255185	0.7292114
58.068	0	0.09097955	0.06459133	0.0754782	0.08830264	0.1820121	0.6116238	4.113837	2.985156	0.05396114	0.07231163	0.2032585	0.1428962	0.9439125	0.899826	0.5891637	0.6992597	0.08219424	0.1018114	0.1282449	0.1553756	0.4256086	0.6740315	0.6436855	0.6152512
58.168	0	0.0007421615	0.000389553	0.0005116397	0.0004051136	0.002257749	0.002261851	0.02479316	0.01883722	0.0005141853	0.0004629637	0.001270577	0.0008825206	0.006339363	0.005960873	0.003965723	0.004169491	0.0007837627	0.0008965449	0.0007933641	0.0007820982	0.004203887	0.005534916	0.003862718	0.003714271
58.169	0	0.1811019	0.04484728	0.1880519	0.1954617	0.06303233	0.05460342	0.0389401	0.07204606	0.1901904	0.1255689	0.06921948	0.1447154	0.03851192	0.04987863	0.03662345	0.01930893	0.1060585	0.142104	0.08244325	0.06371456	0.02660497	0.03941925	0.03860581	0.02179936
58.170	0	0.2615645	0.1331214	0.1079143	0.1307255	0.7510865	0.7858349	0.1808035	0.09978151	0.155143	0.1655631	0.1288258	0.06145494	0.1359845	0.1835667	0.2489235	0.1443793	0.3132282	0.246587	0.272388	0.2387558	1.16474	1.345863	0.9013279	0.8630478
58.171	0	0.09899804	0.04785553	0.07776967	0.0700804	0.2450467	0.4451697	4.031827	2.934426	0.05973622	0.04938229	0.2128251	0.1308165	0.9347053	0.8049914	0.5442037	0.7168669	0.09214836	0.1107792	0.1030594	0.1445286	0.5106087	0.6829979	0.586745	0.6684056
58.268	0	0.001809421	0.0008433375	0.003633973	0.002633532	0.002695385	0.002394252	0.02413047	0.01872136	0.002285611	0.001490059	0.001636808	0.001077578	0.006523738	0.005543373	0.004064884	0.004181321	0.001106939	0.001179584	0.0007609731	0.00128393	0.004644699	0.006036341	0.003765622	0.004029563
58.269	0	0.5476555	0.4108529	1.555525	1.15381	0.1545474	0.0816498	0.120152	0.09142794	0.8797169	0.5529476	0.406659	0.3131137	0.09004525	0.07993299	0.06177967	0.1416647	0.3025686	0.3560827	0.1945062	0.2485759	0.1102527	0.1661124	0.1078236	0.08894841
58.270	0	0.307654	0.1393638	0.09505344	0.1555799	0.7567043	0.7960031	0.1995956	0.1134204	0.1643619	0.1372945	0.1182203	0.078195	0.1546549	0.1495432	0.2234089	0.148898	0.3488562	0.2631765	0.2836722	0.2602804	1.261932	1.532721	1.073233	0.9778459
58.270	0	0.07741384	0.0541367	0.06498912	0.07448488	0.3197125	0.315966	3.931187	2.929464	0.06774486	0.05364117	0.2090325	0.1014364	0.9844927	0.7618485	0.5793944	0.7272512	0.0943156	0.1309122	0.09258798	0.1415035	0.5752942	0.7429451	0.5289953	0.6590177
58.368	0	0.002052831	0.001749861	0.008356468	0.00763769	0.003101369	0.002662251	0.02392855	0.01883489	0.004802266	0.002918948	0.003288255	0.002015824	0.006909349	0.0052547	0.004403408	0.004091049	0.001299412	0.001458758	0.001816943	0.001196501	0.004768281	0.00627854	0.003913391	0.003824542
58.369	0	0.5978637	0.7559894	3.266945	3.050325	0.1910542	0.149083	0.147158	0.1114887	1.796542	1.173096	1.037545	0.7655227	0.05317557	0.05132314	0.08931064	0.05900163	0.3161008	0.3673222	0.5231624	0.4089304	0.03846464	0.06179987	0.09123699	0.04286398
58.370	0	0.3264547	0.1374406	0.1215275	0.1907962	0.7531017	0.8225435	0.2211435	0.09682957	0.1615949	0.146962	0.1399605	0.08742133	0.1629583	0.1435305	0.2619421	0.152545	0.3981463	0.3081849	0.2882032	0.2944552	1.3857	1.717804	1.253254	1.111999
58.370	0	0.07812298	0.06812289	0.0683155	0.08405608	0.3435693	0.2019261	3.885135	2.952031	0.07207215	0.07900727	0.1929282	0.111032	1.044476	0.7548798	0.5853516	0.6998645	0.1182703	0.1134716	0.08471646	0.1199803	0.5989275	0.8037246	0.4950362	0.5981506
58.468	0	0.002219241	0.001820129	0.008236601	0.007834592	0.003165688	0.002836981	0.02402635	0.01902629	0.005071026	0.002942806	0.003481885	0.001920278	0.007026977	0.005198949	0.004429726	0.004100267	0.001256168	0.001314121	0.00176477	0.001229512	0.004837752	0.006410048	0.003690332	0.003577588
58.469	0	0.6782321	0.7496749	3.384022	3.130373	0.2143865	0.1523925	0.146505	0.1291457	1.892705	1.23117	1.012851	0.7825166	0.05117243	0.03510587	0.06271557	0.04940564	0.332611	0.3422053	0.4704959	0.4601519	0.03909408	0.06073878	0.0643346	0.04034807
58.470	0	0.3040424	0.1174752	0.1579568	0.1867812	0.732773	0.8003724	0.2054453	0.05991782	0.1457258	0.1315779	0.1217004	0.07554577	0.1689434	0.1481782	0.2502709	0.1516604	0.3977793	0.2997717	0.2888729	0.2884976	1.370509	1.716792	1.208356	1.054314
58.470	0	0.05602181	0.08585936	0.09272319	0.07959569	0.3084232	0.1442637	3.881854	3.019529	0.05480105	0.05201307	0.1807165	0.1224844	1.107328	0.796962	0.6070211	0.6629885	0.1118473	0.1421008	0.1030511	0.1230814	0.6540124	0.907009	0.50564	0.5730892
58.568	0	0.002426085	0.001709742	0.008209585	0.007502522	0.003305163	0.00313091	0.02367447	0.01914319	0.005170168	0.002920071	0.003245403	0.00187304	0.007452062	0.005824959	0.004446302	0.003893262	0.001250968	0.001319237	0.001651466	0.001135724	0.004905122	0.006627809	0.003565621	0.003301798
58.569	0	0.7544569	0.7323783	3.398473	3.090464	0.212597	0.1427441	0.1312953	0.1191343	1.863218	1.176355	0.9079151	0.7506681	0.04698449	0.03985056	0.05459055	0.03303991	0.3564489	0.3224252	0.4546476	0.4871798	0.05068933	0.05463525	0.06519337	0.03981792
58.570	0	0.282824	0.1118352	0.1825345	0.1724798	0.7322215	0.7875325	0.1891267	0.08208967	0.1458409	0.1176615	0.1008679	0.08208868	0.1682442	0.1412875	0.246934	0.1547383	0.3741523	0.2857941	0.2775724	0.2717873	1.310627	1.684364	1.165358	1.006642
58.570	0	0.07468835	0.06182179	0.09964945	0.1154738	0.3071492	0.2835383	3.853238	3.048388	0.05949836	0.06831618	0.1906741	0.1223405	1.172944	0.9679031	0.6302121	0.6459886	0.09972389	0.1428618	0.1131404	0.125432	0.7011865	0.9711706	0.5342646	0.5327621
58.668	0	0.002495073	0.001742135	0.008459122	0.0080165	0.003272211	0.003373166	0.02354329	0.01933044	0.004855001	0.002903352	0.003254444	0.00187034	0.007771153	0.006509549	0.004397844	0.003745233	0.001314321	0.001500831	0.001651359	0.001006679	0.004858689	0.006748547	0.003654548	0.003129127
58.669	0	0.8089195	0.7067956	3.366712	3.05496	0.1898477	0.1313517	0.1029993	0.09565616	1.742924	1.07934	0.8061206	0.7337875	0.04846907	0.03311254	0.0535933	0.03755168	0.328192	0.2579531	0.4059362	0.440094	0.04398782	0.04501964	0.05981248	0.04773989
58.670	0	0.2713245	0.1023283	0.2040221	0.1739865	0.722822	0.7760065	0.1815219	0.1052994	0.1255259	0.1113591	0.1022631	0.09034334	0.1592981	0.1465212	0.2415444	0.1712758	0.3536507	0.2713979	0.2634636	0.2606907	1.282889	1.662431	1.126518	0.9659002
58.670	0	0.06310536	0.08818491	0.09822606	0.1274317	0.3319197	0.4415295	3.842698	3.046977	0.05772333	0.05791201	0.1835361	0.1214288	1.244847	1.104683	0.6249955	0.6304753	0.0957875	0.1507122	0.146029	0.1036495	0.7008936	1.018772	0.5621102	0.4386051
58.768	0	0.002917913	0.001892722	0.00839714	0.008073649	0.002938514	0.003779382	0.02428481	0.01968732	0.004737548	0.003269177	0.003251785	0.001886628	0.007800042	0.007136548	0.004125059	0.0034275	0.001336174	0.001568199	0.00156399	0.001032122	0.004733937	0.0069206	0.003686475	0.002936388
58.769	0	0.9221405	0.7566666	3.469555	3.146401	0.2078693	0.1479188	0.1165775	0.1265852	1.773425	1.176051	0.7558964	0.7572385	0.03373517	0.03370048	0.04224172	0.03737635	0.3036737	0.2417414	0.3751299	0.3752691	0.03925237	0.08673201	0.0643589	0.04420926
58.770	0	0.2755143	0.09005659	0.1914669	0.1741911	0.7270255	0.7625815	0.1377398	0.1334401	0.1322478	0.1097355	0.1065543	0.1122759	0.1669947	0.1583151	0.2346535	0.1643929	0.3198783	0.2652913	0.251491	0.2575529	1.293875	1.625332	1.077698	0.9120136
58.770	0	0.04806539	0.06495892	0.06800347	0.08449003	0.3439924	0.5783636	3.937496	3.097184	0.06049715	0.07199696	0.1972782	0.1188881	1.247579	1.176334	0.5728257	0.5732067	0.08970776	0.1679676	0.1158738	0.1177658	0.6668982	1.018344	0.5747431	0.4351628
58.868	0	0.003530207	0.001890472	0.007601048	0.006635955	0.00271782	0.003900438	0.02443672	0.01958124	0.004061338	0.002582792	0.002788663	0.001500448	0.007203141	0.007525553	0.003890166	0.003294569	0.001032953	0.001459868	0.001089526	0.001071557	0.004578114	0.006903307	0.003782061	0.002920664
58.869	0	1.205452	0.8997691	3.209698	2.691984	0.1704593	0.1299297	0.1039614	0.1124507	1.571481	0.9784675	0.6823743	0.6502081	0.04370859	0.04785023	0.05925257	0.03983661	0.2062631	0.3884296	0.3315496	0.2150593	0.04451202	0.07834926	0.05415061	0.03275043
58.870	0	0.1749029	0.1198068	0.1127379	0.1043204	0.5993711	0.664852	0.05902727	0.1349113	0.1605102	0.07571725	0.1077347	0.1542432	0.1952876	0.114015	0.180342	0.2194842	0.233351	0.2268012	0.1961075	0.1913064	0.9584595	1.183865	0.7910415	0.6296996
58.870	0	0.05939842	0.05357778	0.1169573	0.1258547	0.3291513	0.6758524	3.983305	3.132425	0.05125377	0.07949114	0.1992093	0.1318272	1.215641	1.225856	0.5909413	0.5531629	0.1065528	0.1524647	0.115699	0.1134741	0.6611631	1.091767	0.664652	0.4715377
58.968	0	0.003505366	0.0022277	0.007584723	0.006853643	0.002605872	0.003886211	0.02444008	0.01943652	0.004284182	0.002789957	0.002929515	0.001676615	0.006933753	0.00789644	0.003898086	0.003351666	0.001059462	0.001387469	0.001081195	0.0008192944	0.004503149	0.006977441	0.004113088	0.003281527
58.969	0	1.272951	0.9329964	3.157053	2.784225	0.1739139	0.1338887	0.1076061	0.1089272	1.615288	1.072345	0.7350263	0.6967466	0.04178003	0.0625664	0.05383378	0.04082502	0.2356879	0.3459757	0.3083127	0.1564546	0.03845301	0.07594082	0.07334309	0.04400792
58.970	0	0.1858884	0.1222196	0.1155118	0.1060054	0.6337522	0.6825711	0.0635938	0.1521993	0.1703558	0.0628826	0.1170859	0.1411324	0.1561384	0.07897178	0.1944876	0.1999404	0.2447218	0.2107555	0.1883774	0.2009702	1.06355	1.210643	0.8235006	0.6767248
58.970	0	0.06182053	0.05467579	0.08378218	0.09393586	0.2845461	0.6907677	3.965756	3.108838	0.06351464	0.07280279	0.2030593	0.1291955	1.182866	1.25005	0.653574	0.5619635	0.08142771	0.1623822	0.1275859	0.1324306	0.5653882	1.113008	0.7003898	0.6070386
59.068	0	0.003754452	0.002720059	0.007574813	0.007316842	0.002706434	0.00373886	0.02449472	0.01923504	0.00459723	0.003129785	0.003500117	0.001992383	0.006750433	0.007683703	0.004489571	0.003308006	0.001098137	0.001182443	0.0009325666	0.000814419	0.004695063	0.006923268	0.004296459	0.003734158
59.069	0	1.312122	0.984796	3.049852	2.906701	0.1780974	0.1436485	0.1261153	0.1093946	1.711539	1.232787	0.9152775	0.7742577	0.0355673	0.04104009	0.04057864	0.05061784	0.2698552	0.2773529	0.2576318	0.2126974	0.03559769	0.04871843	0.06029383	0.03127687
59.070	0	0.2057073	0.139795	0.1587854	0.1668662	0.7513181	0.7877631	0.07290335	0.2200408	0.1878073	0.07810118	0.1485918	0.1294561	0.150033	0.1294014	0.2560148	0.1865854	0.2856549	0.2158055	0.1968605	0.2088047	1.28084	1.3122	0.9270528	0.7950196
59.070	0	0.07812911	0.05181552	0.09105225	0.09145836	0.2197872	0.6782045	3.973858	3.019426	0.07709635	0.06839868	0.2047122	0.1396678	1.134553	1.231098	0.8038519	0.5612172	0.08412517	0.1351451	0.1247701	0.1413248	0.4932205	1.075998	0.7033557	0.7152895
59.168	0	0.003686286	0.00283998	0.007417195	0.007439702	0.002769883	0.003262187	0.02508674	0.01904948	0.004657259	0.003519197	0.003469145	0.001976374	0.006259776	0.007200847	0.00447653	0.00317435	0.00123235	0.001016947	0.0007880147	0.0009640503	0.004491845	0.006220302	0.003940231	0.003872395
59.169	0	1.27203	0.9803202	2.973088	2.954703	0.1903483	0.157362	0.1389822	0.1054192	1.748106	1.384277	1.041623	0.753201	0.02812259	0.02735028	0.02979079	0.04921644	0.2943332	0.2835229	0.1794811	0.2556688	0.02980088	0.04207664	0.03475908	0.02302239
59.170	0	0.1636618	0.1268436	0.1171112	0.1050509	0.6354714	0.684443	0.1168385	0.1755545	0.1769796	0.07202433	0.1706697	0.1164946	0.1831693	0.08922357	0.2259798	0.2010543	0.2501307	0.1995074	0.1718361	0.1994349	1.151831	1.151261	0.8305608	0.6952851
59.170	0	0.08812774	0.04796373	0.1184388	0.0754879	0.248153	0.6390004	4.051777	2.950104	0.08368828	0.08730603	0.2078866	0.1523367	1.032856	1.141002	0.8839444	0.5782035	0.08865234	0.1154085	0.1308689	0.133344	0.4585766	0.9691928	0.6349791	0.7454042
59.268	0	0.003685773	0.002890099	0.007423532	0.00727524	0.002871216	0.002786186	0.02489184	0.01868201	0.004422371	0.00374058	0.003407763	0.001943166	0.006066463	0.006986908	0.004919704	0.003691061	0.001262386	0.001067161	0.001048853	0.000993409	0.004429741	0.005868276	0.003748084	0.004078218
59.269	0	1.277118	0.9982828	2.974852	2.953269	0.18156	0.1652356	0.1501534	0.1079691	1.658334	1.429985	1.135348	0.7224142	0.02929815	0.03461754	0.0252048	0.03870884	0.2861627	0.2921252	0.1719242	0.2822457	0.02540008	0.03846475	0.04192284	0.02450723
59.270	0	0.1872571	0.1356584	0.1256687	0.1006072	0.6394758	0.7282829	0.1159492	0.188199	0.1645347	0.09941873	0.1659625	0.1186154	0.1730295	0.1038898	0.238766	0.1980233	0.2615784	0.1812583	0.1859464	0.194338	1.169899	1.144215	0.8252597	0.716895
59.270	0	0.1353777	0.05603049	0.1033658	0.05574439	0.3580454	0.6437199	4.066769	2.908829	0.09354364	0.1089762	0.2027724	0.1695588	0.9080042	1.120032	0.9697604	0.6637103	0.09457795	0.1281587	0.1302117	0.1337684	0.4622236	0.8394701	0.554916	0.7436431
59.368	0	0.003513876	0.002831749	0.007356858	0.007008064	0.003313007	0.002423169	0.02441642	0.01814157	0.004308833	0.003503982	0.003313176	0.001720065	0.00649	0.006743781	0.005744934	0.003842688	0.001214742	0.00122689	0.001033779	0.0009435943	0.00484182	0.005716949	0.003516333	0.003918421
59.369	0	1.181806	0.9878711	2.939598	2.874354	0.1664478	0.1660707	0.1530542	0.1082582	1.553861	1.430584	1.159736	0.6885973	0.02937147	0.03168163	0.02410514	0.03047494	0.2711214	0.2845187	0.1571675	0.2774475	0.02553169	0.03027474	0.03750728	0.02528952
59.370	0	0.2323762	0.1931539	0.158837	0.1721137	0.8182748	0.9122461	0.1763833	0.2415077	0.1819739	0.162561	0.1715	0.1157432	0.1475399	0.1931617	0.2657093	0.2121655	0.3031491	0.2763562	0.2415392	0.2200496	1.409589	1.261685	0.9940574	0.8681203
59.370	0	0.08947122	0.08929791	0.08957589	0.06169037	0.4189661	0.5224481	3.941518	2.813583	0.08805951	0.08308032	0.2392094	0.1586124	0.8806822	1.075669	1.061026	0.7063888	0.1065748	0.1184115	0.1102957	0.1216563	0.5178625	0.7187756	0.4874761	0.6679039
59.468	0	0.003163217	0.002742686	0.006772251	0.006549806	0.003563414	0.002494759	0.0241775	0.01806444	0.004152277	0.003414059	0.003230128	0.00164837	0.006957821	0.006499681	0.006133702	0.00401621	0.001447053	0.001241479	0.001216544	0.0007731912	0.005319738	0.00530314	0.003372043	0.00358503
59.469	0	1.076559	0.9360747	2.847163	2.744727	0.1618096	0.1729623	0.1598288	0.1100082	1.518477	1.449174	1.20521	0.7215671	0.02714457	0.02526922	0.02564852	0.03391194	0.2710549	0.2745123	0.1804825	0.2375824	0.02772729	0.02195498	0.02555787	0.02539089
59.470	0	0.2032114	0.226898	0.1492861	0.1893574	0.8833646	0.9982326	0.1870935	0.2063128	0.1913041	0.1785697	0.1674758	0.09323874	0.2048773	0.2419688	0.2885097	0.2445413	0.3082871	0.3397374	0.2682495	0.236689	1.508623	1.304119	1.071767	0.9013783
59.470	0	0.06489178	0.07457367	0.06814475	0.07415228	0.4335652	0.3764124	3.923848	2.820145	0.09654198	0.0650596	0.2355242	0.1543516	0.9732706	1.033686	1.096421	0.7612943	0.1107787	0.1066175	0.1126194	0.1082578	0.5665043	0.6438412	0.4539222	0.5387466
59.568	0	0.0029667	0.002660763	0.005591416	0.006651943	0.003358777	0.002905061	0.02446699	0.01858839	0.004314554	0.003382088	0.003609727	0.002099077	0.007342606	0.006294288	0.006047538	0.004140993	0.001976348	0.001274995	0.001634386	0.001024948	0.005622975	0.005036535	0.00351851	0.003212999
59.569	0	1.006615	0.8754657	2.770724	2.654308	0.1661227	0.1739453	0.1523485	0.112747	1.497843	1.438642	1.21581	0.7416006	0.02660206	0.02282946	0.02416686	0.03313882	0.2561643	0.2590818	0.2171182	0.205196	0.02856366	0.02667313	0.02599593	0.0217022
59.569	0	0.1828442	0.2173268	0.1652842	0.2016689	0.9162658	1.051918	0.2110134	0.1845289	0.1856473	0.2105561	0.1649307	0.1321257	0.210557	0.2796657	0.2857829	0.2382412	0.3074068	0.3475159	0.3144128	0.2669582	1.560738	1.346866	1.151067	0.9211544
59.570	0	0.04605633	0.07334337	0.06536853	0.0626953	0.4013224	0.1568842	3.937279	2.886087	0.07169999	0.06386653	0.2077564	0.1496747	1.076811	1.064097	1.08205	0.7682669	0.1091586	0.115239	0.1162208	0.08867234	0.6308415	0.6164352	0.4277562	0.4270543
59.668	0	0.006307912	0.006482158	0.002341947	0.008012308	0.00328019	0.003389141	0.0246744	0.01879348	0.004973403	0.003787117	0.004546894	0.003377654	0.007569705	0.006243649	0.005731751	0.004329958	0.003450211	0.003573508	0.002813875	0.001317777	0.005876584	0.00486262	0.003438412	0.003044111
59.669	0	0.9018134	0.7812633	2.625225	2.494379	0.1607856	0.16569	0.1517661	0.1115778	1.464401	1.390032	1.196773	0.7421508	0.02320095	0.02074835	0.0254099	0.02478082	0.2556132	0.2467717	0.2106726	0.1606573	0.02424228	0.02314214	0.0165818	0.0246718
59.669	0	0.1710773	0.176215	0.1456753	0.1878669	0.8681319	1.028643	0.1688882	0.1429703	0.1515215	0.2122901	0.1638504	0.1387673	0.1987029	0.2492698	0.2664611	0.2381788	0.2694765	0.3318593	0.2948755	0.2527402	1.495882	1.309187	1.145185	0.8797895
59.670	0	0.05389697	0.0683145	0.08897178	0.08225246	0.3609586	0.1769423	3.923893	2.937703	0.07482108	0.04374554	0.2030666	0.1484609	1.194573	1.118731	1.076003	0.7935255	0.09663717	0.110567	0.1108379	0.103788	0.696338	0.6284708	0.4030995	0.4324908
59.768	0	0.006265117	0.006533498	0.0031856	0.007995525	0.003118694	0.004157245	0.02439734	0.01893502	0.004840456	0.003966344	0.004811505	0.003482064	0.007795587	0.006522141	0.005733007	0.004395361	0.003389592	0.003685188	0.002603232	0.001320141	0.005903013	0.005219813	0.003383637	0.003204042
59.770	0	0.9351343	0.8166721	2.675907	2.549016	0.153476	0.1670087	0.1544268	0.1153466	1.4328	1.403443	1.220295	0.737835	0.03692204	0.02235947	0.02973948	0.02332665	0.2746146	0.2469989	0.1945795	0.1415206	0.02504091	0.0265029	0.01537414	0.02268623
59.770	0	0.1441539	0.1639594	0.1333441	0.1767509	0.7811822	0.9229493	0.107881	0.114545	0.1476187	0.2053769	0.1435583	0.1139091	0.1940668	0.2286925	0.2698439	0.2144535	0.2259565	0.3348765	0.2805177	0.2534235	1.390085	1.225049	1.105859	0.8597908
59.771	0	0.05902998	0.08396637	0.06326508	0.0724183	0.3628215	0.4413635	3.913084	2.974109	0.05323886	0.08223537	0.222137	0.121452	1.286684	1.221673	1.065113	0.7960777	0.08694981	0.1494034	0.1148909	0.09758929	0.7612386	0.6866817	0.354804	0.469624
59.868	0	0.03662561	0.03575461	0.02836413	0.03040532	0.01381178	0.01656514	0.03407984	0.02866356	0.03075784	0.02897462	0.03050207	0.02567428	0.01823231	0.01893422	0.01488817	0.01421267	0.03059594	0.03104237	0.02811519	0.02195737	0.01839013	0.01618824	0.01438322	0.01061856
59.869	0	0.9505674	0.8318867	2.688535	2.575735	0.1470278	0.1563737	0.1537782	0.1150153	1.381622	1.327242	1.200712	0.7428834	0.03695965	0.02284053	0.03237347	0.01642099	0.2867755	0.2449389	0.1441234	0.1525812	0.02753862	0.02501771	0.01696139	0.01604206
59.869	0	0.1062492	0.1566283	0.1343262	0.1669066	0.6804435	0.8362193	0.07538085	0.09500646	0.1131489	0.1897412	0.1289833	0.0876299	0.1979511	0.2387933	0.2677294	0.166066	0.2017576	0.3346166	0.2552985	0.2371055	1.296613	1.187279	1.052919	0.8436869
59.870	0	0.0819027	0.07057201	0.06025358	0.09694184	0.3766352	0.6124307	3.917755	2.974092	0.06564376	0.08613487	0.2158614	0.1670019	1.309645	1.327509	1.030697	0.7522447	0.103348	0.1428277	0.1094931	0.1148772	0.7934015	0.7726499	0.3354033	0.4800757
59.968	0	0.2559614	0.2491889	0.2216688	0.2114225	0.0196213	0.0209446	0.04287182	0.03667238	0.1570605	0.1526776	0.1531982	0.1335255	0.02545228	0.02767277	0.022182	0.0230931	0.1703012	0.1702577	0.1581978	0.1229552	0.02504033	0.0236196	0.02059093	0.01646728
59.969	0	0.9250983	0.8111311	2.693935	2.604096	0.1411177	0.1470567	0.1454586	0.1116524	1.321849	1.273713	1.171048	0.7537113	0.03828588	0.02832522	0.03160696	0.02119564	0.2983075	0.2297059	0.09734945	0.1834868	0.02401234	0.02716363	0.01715353	0.01593179
59.970	0	0.1204575	0.1600411	0.1315844	0.1791563	0.7328086	0.9148448	0.1060934	0.0733467	0.1461873	0.1981185	0.1606905	0.1226495	0.2239962	0.2417475	0.2814707	0.1941772	0.2375716	0.3617102	0.2668365	0.2451818	1.369032	1.33171	1.151604	0.8774741
59.970	0	0.07443273	0.05870672	0.06621277	0.06694873	0.3282734	0.6854527	4.051243	3.020617	0.07048319	0.07479225	0.2158334	0.1652378	1.225774	1.254734	0.9117732	0.6699623	0.1070667	0.1524872	0.1190806	0.1066146	0.7617904	0.8758564	0.3563568	0.4511147
60.068	0	0.3679703	0.3572372	0.3197736	0.3049029	0.01680269	0.01956325	0.04190379	0.03440868	0.139675	0.1310877	0.1270244	0.09929257	0.025113	0.02652983	0.02694928	0.02231017	0.2040536	0.2062829	0.1910811	0.1528207	0.01621211	0.01920984	0.01533817	0.01585793
60.069	0	0.9906022	0.9135208	2.852236	2.793526	0.1419755	0.1416787	0.1455964	0.112216	1.2805	1.194851	1.155996	0.7501222	0.0376072	0.02553525	0.03485156	0.02729533	0.3148784	0.2022956	0.1529428	0.2435791	0.02638124	0.02197158	0.01885129	0.01907104
60.069	0	0.1053128	0.09784197	0.103238	0.1174033	0.5228168	0.6891522	0.1515564	0.1180753	0.1355318	0.1727066	0.1223638	0.08071561	0.1904119	0.1967153	0.2057106	0.1231253	0.2425541	0.3013926	0.2336999	0.1636395	1.161078	1.088316	0.9201625	0.7853953
60.070	0	0.06953648	0.06277757	0.0859771	0.1167846	0.2247397	0.6983856	4.164862	3.081186	0.07585256	0.08547789	0.2070737	0.1389924	1.14282	1.157024	0.7751056	0.6354686	0.1223985	0.1556182	0.120038	0.108024	0.7198654	0.9331038	0.4624781	0.448537
60.168	0	0.402179	0.3886305	0.345853	0.3265902	0.01672987	0.02040469	0.04222955	0.03514919	0.1283213	0.1179696	0.1124513	0.08409064	0.02069047	0.02194297	0.02086	0.01734866	0.2001505	0.2039418	0.1866556	0.1511753	0.01332262	0.01312633	0.01136241	0.01156477
60.169	0	0.997234	0.9595947	2.918993	2.855504	0.1400792	0.1418675	0.1395516	0.1093977	1.253242	1.161135	1.097795	0.7239025	0.03651311	0.01857994	0.03662127	0.02284047	0.3266459	0.1842917	0.2182216	0.2706287	0.03010721	0.02706209	0.02478445	0.01520468
60.169	0	0.1424299	0.101146	0.1065262	0.09615639	0.3272002	0.4584019	0.2088338	0.1451284	0.1169297	0.0935444	0.0965387	0.1032256	0.1450766	0.1156067	0.1403026	0.1533662	0.2204064	0.1523943	0.1677826	0.1731064	0.8697173	0.7519785	0.6308294	0.6179376
60.170	0	0.09198573	0.09301682	0.1029171	0.1112197	0.218332	0.7305971	4.175665	3.057478	0.05488292	0.08673869	0.2235357	0.1347767	1.047632	1.018857	0.6680487	0.6256932	0.1180448	0.1337956	0.1143018	0.1460521	0.67061	0.9530216	0.5240583	0.5223604
60.268	0	0.2513859	0.2440528	0.21902	0.2054273	0.02422963	0.02499854	0.04746209	0.04067088	0.1457929	0.1406072	0.1399899	0.1241493	0.02229453	0.02212595	0.02005079	0.01699162	0.1533552	0.1518057	0.1400586	0.1149453	0.02113855	0.02283847	0.018993	0.01526498
60.269	0	1.010738	0.9773491	2.91077	2.821232	0.1450094	0.1469192	0.132351	0.1100528	1.300375	1.212448	1.064513	0.7105812	0.03208576	0.03136174	0.03314593	0.02856977	0.3312284	0.1945178	0.2512032	0.2807692	0.03330993	0.02851159	0.02142013	0.01626203
60.270	0	0.1470646	0.07073726	0.08920089	0.1008905	0.583189	0.7737312	0.1472642	0.1546843	0.1526588	0.1764126	0.1323598	0.07429125	0.2166553	0.1917572	0.2075517	0.1121165	0.2493665	0.2975825	0.2356659	0.1597684	1.165328	1.166881	0.970762	0.8028736
60.270	0	0.09913676	0.07739866	0.06473185	0.09691637	0.3532623	0.7561721	4.181112	2.98616	0.08327526	0.06957715	0.199028	0.1143584	0.9905068	0.9279118	0.5896668	0.6608603	0.1209514	0.1340527	0.1234611	0.1320906	0.6190867	0.9337779	0.5593253	0.5735329
60.368	0	0.2138384	0.2085887	0.1888546	0.1756435	0.0255799	0.0243091	0.04585893	0.0362233	0.1290474	0.123713	0.121999	0.1090764	0.01654675	0.01343	0.01631181	0.01158992	0.1363607	0.1334918	0.1232244	0.1012484	0.02435781	0.02761164	0.02334464	0.01546067
60.369	0	1.033293	1.021847	2.953609	2.851746	0.1386102	0.1427974	0.1352696	0.107311	1.267481	1.188782	1.073833	0.7003011	0.03727461	0.0362929	0.03388523	0.02521139	0.3311215	0.1839184	0.2745071	0.2757933	0.03338154	0.0260788	0.02104376	0.01843272
60.369	0	0.1482656	0.0842355	0.117446	0.07447239	0.656831	0.8706251	0.1439845	0.219808	0.2029081	0.17529	0.141647	0.09484394	0.2313408	0.1852811	0.2504665	0.1226538	0.2430695	0.2903038	0.2268761	0.1673878	1.166133	1.26351	1.0059	0.8493388
60.370	0	0.08637146	0.07110967	0.08143023	0.08782444	0.4726446	0.7730924	4.136126	2.902006	0.08720021	0.06022002	0.2217586	0.1498956	0.936015	0.8785183	0.4806346	0.7291017	0.08986274	0.1355247	0.09722859	0.1327349	0.5543494	0.8827584	0.5468988	0.5483945
60.468	0	0.1500618	0.1462536	0.1313307	0.120204	0.02316667	0.02514278	0.04529979	0.03562393	0.1012747	0.09694278	0.0956285	0.0856227	0.01817286	0.0174222	0.01516804	0.01371525	0.1047125	0.1013166	0.09370988	0.07891056	0.0181484	0.02275113	0.01874594	0.01700125
60.469	0	1.118662	1.169366	3.223109	3.13347	0.1406004	0.14277	0.1366198	0.09486604	1.281086	1.172378	1.054802	0.650846	0.0441726	0.02846361	0.03781615	0.0236746	0.3467919	0.161238	0.2922351	0.2632177	0.03663377	0.03226839	0.02412917	0.01882658
60.470	0	0.1472839	0.08796351	0.1135246	0.0675949	0.7300491	0.9546765	0.1656553	0.2550247	0.2269795	0.1989313	0.174015	0.1232429	0.2424545	0.1787756	0.2596194	0.1392524	0.2548312	0.2852954	0.2291601	0.1807339	1.193584	1.332872	1.072246	0.9298884
60.470	0	0.104147	0.04398669	0.08919535	0.07071089	0.4828215	0.7316695	4.166427	2.916375	0.0753975	0.06556712	0.2230031	0.1178228	0.8962893	0.8032923	0.4215675	0.7327833	0.07372498	0.12799	0.1024412	0.128316	0.4563514	0.8122643	0.539472	0.501625
60.568	0	0.009304847	0.008518915	0.01022442	0.007970258	0.003299589	0.002215123	0.0250362	0.01835446	0.003244558	0.001749223	0.00317668	0.00221394	0.006303166	0.005265433	0.003028179	0.003903784	0.00323157	0.001905482	0.001219851	0.002053388	0.003807808	0.005702084	0.004193051	0.003199544
60.569	0	1.256106	1.36531	3.436337	3.367933	0.1450072	0.1450789	0.1311429	0.09818364	1.265705	1.165604	0.9489873	0.5457269	0.04453472	0.03296593	0.03966056	0.02186078	0.36307	0.1274723	0.2681243	0.2188162	0.03985152	0.04509342	0.03488239	0.0204515
60.570	0	0.1465871	0.0658575	0.101114	0.059387	0.6422998	0.8412494	0.1861271	0.2362699	0.1947873	0.1807142	0.1500876	0.1158242	0.2088594	0.136637	0.2304483	0.1420449	0.2227698	0.2681421	0.2146555	0.2034498	1.05121	1.21529	0.9373818	0.8890068
60.570	0	0.07531648	0.07734747	0.06238305	0.06829441	0.4367437	0.630968	4.076705	2.841265	0.08107826	0.1106917	0.2035445	0.1199112	0.9303522	0.7258532	0.3585569	0.7457701	0.07095488	0.1522323	0.09685451	0.1208078	0.4088759	0.7360382	0.604458	0.4638514
60.668	0	0.005782372	0.005444647	0.009914387	0.007987698	0.002761728	0.00162431	0.02451367	0.01826369	0.002850768	0.002436671	0.002748711	0.002071053	0.006902713	0.005129575	0.003000439	0.003676514	0.001758024	0.001016672	0.001267445	0.001419823	0.003873053	0.005012529	0.004557022	0.003226302
60.669	0	1.358304	1.464936	3.569691	3.414672	0.1378583	0.149651	0.1216641	0.08822474	1.243075	1.143993	0.8386519	0.4228867	0.05144128	0.0528607	0.05117583	0.03826145	0.3770994	0.1910947	0.255647	0.2126043	0.04456019	0.0515464	0.05237347	0.03409902
60.669	0	0.1532781	0.08529886	0.1499366	0.06388513	0.5900297	0.7701674	0.204367	0.2314545	0.1657172	0.1636049	0.1381308	0.1169891	0.2058472	0.1224631	0.2367017	0.1572622	0.1970777	0.2521756	0.215546	0.2105469	0.9586142	1.124138	0.867189	0.8634021
60.670	0	0.07736952	0.06561775	0.06470193	0.06615925	0.3280994	0.4089613	3.987779	2.847679	0.06313567	0.09191774	0.2369994	0.1570432	0.9985884	0.7133296	0.3696824	0.6762626	0.07387276	0.130208	0.1121757	0.1464459	0.4373509	0.6858931	0.6829472	0.5409613
60.768	0	0.004152326	0.003724209	0.009575401	0.007974448	0.002708982	0.002329934	0.02434672	0.01855284	0.003036411	0.003062245	0.002942502	0.001843969	0.007530627	0.005268551	0.003189918	0.003709292	0.001344653	0.0008621722	0.0009966061	0.000984273	0.004051806	0.00486402	0.004898466	0.003372415
60.769	0	1.391236	1.512012	3.583628	3.398403	0.1401753	0.160599	0.1173586	0.0693982	1.235719	1.18341	0.8675177	0.398313	0.05345983	0.05139102	0.03903684	0.03076878	0.3875709	0.2038586	0.2028615	0.1664897	0.0567825	0.05502716	0.04899205	0.04188748
60.770	0	0.1548722	0.08055953	0.1428943	0.06890597	0.6533889	0.8109358	0.1710343	0.2336849	0.1875191	0.1717017	0.1523313	0.1250765	0.1872001	0.1377714	0.2452908	0.1425073	0.1865577	0.2625404	0.2126034	0.2220175	0.9914014	1.193961	0.9048236	0.9290972
60.771	0	0.07817347	0.05002316	0.07969022	0.08011005	0.3119884	0.1649565	3.912823	2.882445	0.0584062	0.07916698	0.2135351	0.1381457	1.10169	0.7624551	0.3762972	0.6577318	0.09354896	0.1231641	0.1004003	0.1649483	0.5067996	0.6913249	0.7758915	0.6077626
60.868	0	0.007211395	0.006240176	0.01101344	0.007244227	0.002545854	0.003145111	0.02441692	0.01905693	0.002559759	0.00366146	0.003816766	0.001827978	0.007723469	0.005411226	0.003325265	0.003797124	0.002300859	0.001205727	0.002074077	0.001575108	0.004330558	0.004914033	0.004913788	0.003547824
60.869	0	1.30451	1.392974	3.439656	3.330063	0.1309738	0.1583223	0.1343229	0.08071952	1.242474	1.257601	0.9851081	0.492733	0.04761197	0.04214468	0.03611373	0.03037815	0.3705591	0.1522621	0.1171912	0.111949	0.03904673	0.03648555	0.0426995	0.02280952
60.869	0	0.1455709	0.1087623	0.1345508	0.08896142	0.7087466	0.8612658	0.1495736	0.2066267	0.1757125	0.1655962	0.1583515	0.1242195	0.1841094	0.129451	0.2635948	0.1362349	0.2034746	0.2684766	0.2202952	0.2105072	1.058963	1.290474	0.9552529	0.9758007
60.870	0	0.06568991	0.07197972	0.0515821	0.09661525	0.3287192	0.22151	3.881976	2.984369	0.03840475	0.05930999	0.2057252	0.1309338	1.190109	0.8333653	0.3772789	0.6277072	0.0881037	0.09621039	0.1246752	0.1428767	0.5579327	0.70154	0.7888438	0.5740643
60.968	0	0.01041477	0.009301226	0.01255524	0.006397947	0.002563268	0.003754357	0.02458787	0.01945407	0.002576596	0.004181687	0.00454306	0.002075957	0.007740095	0.006186292	0.003435057	0.00394902	0.003205127	0.002433891	0.00329284	0.0021578	0.004377528	0.00515231	0.004619723	0.003672261
60.969	0	1.287579	1.31958	3.484868	3.389348	0.1382231	0.1629212	0.1402597	0.08661171	1.317892	1.358119	1.090558	0.5599064	0.04756461	0.03765114	0.03808645	0.02330852	0.3701881	0.1869437	0.1440993	0.09274988	0.03268733	0.03594404	0.05254426	0.02261733
60.969	0	0.1517559	0.09364746	0.1387988	0.1088395	0.7372843	0.8666337	0.1262839	0.1658522	0.1619228	0.1490318	0.1603235	0.1224805	0.1820377	0.1393346	0.2643971	0.1528279	0.2257161	0.2593299	0.2301759	0.2122376	1.066275	1.339558	0.9755664	1.002146
60.970	0	0.05240882	0.05513628	0.04867581	0.07055834	0.3519984	0.3742107	3.900809	3.049167	0.04943593	0.06521956	0.2013336	0.1224444	1.245833	1.015594	0.4283666	0.6047349	0.1176681	0.1216379	0.1095542	0.1481082	0.5908497	0.7336745	0.7036242	0.5429995
61.068	0	0.01878105	0.01713025	0.01806433	0.008782355	0.004586105	0.00610372	0.02631636	0.0214775	0.006991341	0.008227783	0.008168533	0.006038925	0.00944641	0.009259217	0.005421108	0.004844782	0.008929416	0.006977418	0.007914098	0.006134814	0.005917361	0.007070557	0.005644506	0.004812309
61.069	0	1.26777	1.242936	3.503676	3.401724	0.1393528	0.167805	0.1512933	0.08279224	1.329716	1.401656	1.152009	0.5560553	0.04581605	0.04578541	0.04181859	0.03498442	0.3487408	0.2082516	0.2084237	0.09252953	0.02635761	0.04460876	0.06152131	0.0237561
61.069	0	0.1738888	0.08636678	0.1778689	0.1217649	0.7094163	0.8180037	0.1139183	0.1357552	0.1586183	0.138318	0.157361	0.1220876	0.1743903	0.1094203	0.2620643	0.1776853	0.2079435	0.238176	0.2474681	0.2225587	0.9818186	1.278883	0.9268978	0.9701418
61.070	0	0.04643593	0.06777317	0.09603188	0.1106272	0.3138418	0.4890486	3.914212	3.093019	0.07071085	0.06768333	0.1954639	0.1545984	1.297208	1.188747	0.5187553	0.565478	0.09558719	0.1268463	0.09952088	0.1563038	0.6206187	0.7671528	0.5743132	0.5035474
61.168	0	0.1491257	0.1448118	0.1367254	0.1139532	0.02957747	0.03146767	0.05078139	0.04453499	0.1050058	0.105563	0.1048292	0.09121597	0.01492416	0.01944479	0.01709772	0.01452924	0.109872	0.1078059	0.1034725	0.08374769	0.02911719	0.03167877	0.02649132	0.02335219
61.169	0	1.214156	1.125294	3.472717	3.427337	0.1463693	0.1708972	0.1618992	0.0983538	1.363563	1.429133	1.189699	0.5516206	0.0446095	0.0515108	0.05542143	0.03869023	0.35346	0.2260003	0.2729353	0.08527206	0.03266343	0.04022148	0.0742041	0.03108463
61.170	0	0.1688564	0.1149784	0.1942761	0.1196649	0.6770388	0.753767	0.1140159	0.09968912	0.1236265	0.1193689	0.1450739	0.1135146	0.1423819	0.05785823	0.2675751	0.1752364	0.1408152	0.2321118	0.2527479	0.224117	0.8418214	1.166944	0.8627409	0.9106376
61.170	0	0.05063068	0.05109965	0.1081179	0.1153124	0.2324975	0.5662781	3.950659	3.140301	0.04765915	0.0888881	0.1886241	0.1669021	1.274638	1.282842	0.6176801	0.5119396	0.09659868	0.1196625	0.08623898	0.1480161	0.5934448	0.8263465	0.4034764	0.4958816
61.268	0	0.2625089	0.2538548	0.2350596	0.2048546	0.02154834	0.02309621	0.04128966	0.03855921	0.1431859	0.1425329	0.1411125	0.1228128	0.02037425	0.02275009	0.01856013	0.0156072	0.152757	0.1502038	0.1409294	0.116436	0.02037878	0.02296025	0.01989803	0.01868225
61.269	0	1.168259	1.046083	3.469289	3.460637	0.1433959	0.1625422	0.1594025	0.1038176	1.34999	1.380183	1.178508	0.571359	0.03766935	0.04658385	0.03995458	0.02626314	0.3375274	0.243967	0.2849156	0.08976383	0.03584456	0.03801732	0.05847912	0.01937217
61.269	0	0.1618108	0.1201396	0.1744427	0.1062538	0.7104149	0.7920129	0.09420482	0.0928413	0.130645	0.1229671	0.1367183	0.1195567	0.1231107	0.05589645	0.2732325	0.164132	0.1322218	0.2448011	0.2807718	0.2313916	0.8390102	1.212428	0.9193702	0.9458036
61.270	0	0.06849846	0.04796697	0.08848449	0.07574811	0.2530393	0.627588	4.023755	3.148252	0.02865738	0.08010164	0.2084772	0.1425313	1.199406	1.26254	0.7702198	0.463088	0.08723043	0.1133475	0.1037013	0.1229361	0.5694037	0.8453286	0.2600021	0.5429391
61.368	0	0.4227286	0.3817584	0.3062903	0.2958587	0.02727379	0.03268911	0.05420927	0.0338744	0.1575715	0.1458919	0.09548791	0.095745	0.02443326	0.03277623	0.03392271	0.03412791	0.2036958	0.1826865	0.1810638	0.1717431	0.01595727	0.01610476	0.02212115	0.01590352
61.369	0	1.134159	0.9677841	3.458185	3.512016	0.1492316	0.1550239	0.157868	0.09708849	1.351106	1.302605	1.12306	0.5720835	0.03956923	0.03001244	0.02669872	0.02481049	0.3250396	0.2654439	0.2553067	0.1407492	0.03091793	0.03217454	0.04288684	0.02267457
61.369	0	0.1561379	0.1104167	0.140142	0.1167003	0.6859325	0.7600725	0.09713161	0.113472	0.1322238	0.1141283	0.1522747	0.1155614	0.1326193	0.0827008	0.2726017	0.1659203	0.1173234	0.2419327	0.2716341	0.2357694	0.7642188	1.149217	0.9146109	0.9269679
61.370	0	0.07541956	0.06757637	0.07662118	0.09170158	0.3513725	0.7044612	4.101009	3.182481	0.07795563	0.0624989	0.2026545	0.1361793	1.121443	1.213285	0.8725637	0.4610761	0.09462058	0.1058238	0.07571648	0.08882032	0.5518914	0.8494838	0.1357079	0.5524869
61.468	0	0.2667935	0.2592393	0.234715	0.2047381	0.02691471	0.02371127	0.04803021	0.04368697	0.1524372	0.1394694	0.1282636	0.1221232	0.02579336	0.03234267	0.02711221	0.01755607	0.1678749	0.1552769	0.1381406	0.1211518	0.01971566	0.01893902	0.01875128	0.01552546
61.469	0	1.133444	0.9707811	3.394644	3.417012	0.1507701	0.1513872	0.1502505	0.09348902	1.382905	1.259626	1.10116	0.5662202	0.0311348	0.02856273	0.02593276	0.02757056	0.3091113	0.2618818	0.2655635	0.1815634	0.02345237	0.04810355	0.04330545	0.03028923
61.469	0	0.1594981	0.1264184	0.1331166	0.1028131	0.6566517	0.7069412	0.1054133	0.1318235	0.1290131	0.09236809	0.1611934	0.1063646	0.1671778	0.1004569	0.2547009	0.1602764	0.1125426	0.2221444	0.2589414	0.2209415	0.6837272	1.075947	0.8822485	0.8751174
61.470	0	0.0804722	0.07207714	0.08837126	0.05768431	0.4095649	0.7541862	4.109524	3.136422	0.07209482	0.1011029	0.2168086	0.1294195	1.003276	1.154578	0.9311111	0.5591285	0.09036606	0.1248802	0.08861759	0.08230361	0.5400568	0.8324125	0.1537363	0.5326896
61.568	0	0.3353391	0.3053714	0.2502022	0.2358802	0.0342426	0.0363909	0.05283865	0.04478974	0.1660426	0.1408359	0.1060672	0.1188305	0.02461061	0.03754828	0.03807842	0.01897593	0.1895256	0.1607111	0.1271759	0.1263412	0.02749514	0.03752321	0.03177413	0.02062729
61.569	0	1.102687	0.9740693	3.37529	3.386805	0.1588141	0.1496293	0.1579205	0.1016511	1.389328	1.204332	1.064872	0.5756255	0.02899167	0.02673164	0.02973838	0.02140199	0.3147096	0.2372326	0.3055587	0.2159616	0.03288581	0.04978131	0.04271971	0.02297658
61.569	0	0.1444118	0.1228249	0.1130634	0.05267343	0.5892608	0.6256737	0.1077941	0.1335435	0.0965566	0.09569612	0.1627394	0.09673541	0.2003776	0.119518	0.2366825	0.1346699	0.12475	0.1757795	0.2400628	0.2045898	0.5309743	0.9281766	0.8045506	0.7635971
61.570	0	0.07934465	0.05449687	0.1004977	0.08042661	0.3863997	0.7145714	4.104444	3.120997	0.0756315	0.08994024	0.2281794	0.1235352	0.8804925	1.08805	0.9736855	0.6356366	0.07866242	0.133772	0.09417301	0.09009489	0.5074369	0.8047543	0.2594855	0.5239298
61.668	0	0.004531671	0.003217075	0.009624703	0.005604048	0.002716341	0.002729432	0.0253779	0.01973119	0.004728589	0.003385385	0.00277789	0.002605561	0.006082117	0.00636754	0.005638144	0.003809432	0.002262821	0.001439837	0.001446603	0.0007964142	0.003119948	0.005791186	0.002655729	0.003002494
61.669	0	1.164802	1.176709	3.042393	2.965489	0.1554358	0.1554069	0.1220718	0.09026705	1.417321	1.215353	0.8600284	0.4893185	0.04171296	0.0285987	0.04539752	0.04108711	0.3091563	0.1713543	0.3551819	0.3400722	0.02740133	0.04771402	0.04122447	0.02832439
61.669	0	0.1342844	0.1176733	0.1235962	0.05344178	0.6099628	0.6602472	0.1068126	0.1382043	0.1322301	0.1057172	0.1589636	0.09104868	0.1997404	0.1133448	0.2522979	0.1350359	0.1324041	0.1583396	0.2102053	0.1971353	0.6043576	0.9688454	0.7441188	0.75883
61.670	0	0.06254099	0.05855718	0.06900422	0.09532037	0.3401004	0.6067189	4.049824	3.042168	0.07763386	0.07605544	0.2212673	0.1469642	0.7907966	0.9961832	0.968525	0.7461516	0.07906595	0.1338151	0.09785679	0.09687835	0.5183039	0.8074818	0.4358388	0.4948267
61.768	0	0.002872643	0.003803406	0.007317879	0.006302742	0.002377138	0.002195067	0.02503178	0.01953232	0.003495059	0.002765142	0.002453709	0.001620108	0.006371206	0.005945689	0.005600723	0.004042324	0.001073407	0.001018225	0.001027163	0.001220661	0.00313524	0.005417924	0.003201663	0.002971833
61.769	0	1.200219	1.324569	2.874549	2.721171	0.1703877	0.1610794	0.1165539	0.08311107	1.404428	1.200722	0.6816619	0.3812988	0.04877975	0.01890278	0.04630107	0.04905359	0.3375085	0.1325233	0.3177119	0.3971636	0.03301183	0.05347734	0.05163763	0.02034436
61.769	0	0.1252878	0.1194159	0.1128693	0.05264964	0.6244851	0.6564065	0.111365	0.1405558	0.1466452	0.1003499	0.1455991	0.09852626	0.1774009	0.1161764	0.2386105	0.1397077	0.1213373	0.1688272	0.2063393	0.1872848	0.6196624	0.9620283	0.7387262	0.7458792
61.770	0	0.06556942	0.06767841	0.05216042	0.07077671	0.2654778	0.4148077	4.004297	3.018654	0.08010814	0.08394373	0.1989295	0.1345817	0.8524103	0.9757133	0.9674803	0.7937304	0.07799065	0.1271099	0.1014167	0.1167062	0.4637785	0.7525952	0.5382928	0.5338308
61.868	0	0.002777395	0.003445977	0.006826743	0.006255366	0.002105372	0.00190949	0.02478622	0.0195888	0.003341735	0.002467418	0.002160405	0.001402214	0.006838081	0.005512993	0.005489991	0.004255635	0.001008997	0.0009132399	0.0008473018	0.0011826	0.003225987	0.005090407	0.003494177	0.003111267
61.869	0	1.205586	1.379331	2.636671	2.51367	0.1534386	0.154708	0.09150463	0.05631039	1.369448	1.155261	0.51868	0.2955606	0.04583328	0.02986599	0.03671555	0.04987657	0.3327496	0.1690019	0.2646743	0.3885552	0.03283337	0.04458538	0.04618556	0.03448251
61.869	0	0.1328213	0.1239757	0.09392702	0.08474406	0.5762192	0.6392787	0.1143219	0.13396	0.1372101	0.1170147	0.1414444	0.1038538	0.1574623	0.1261064	0.2183345	0.1226139	0.1416205	0.1821206	0.1904954	0.1650758	0.6821886	0.8999477	0.6814846	0.7002629
61.870	0	0.05877454	0.07523453	0.08621827	0.09368431	0.2437179	0.1928511	3.994018	3.086638	0.06602228	0.07722986	0.2194792	0.1435126	0.9891012	0.9687449	0.9953479	0.8109376	0.08304772	0.1187275	0.1127006	0.0980029	0.4344673	0.6883719	0.6086395	0.5446071
61.968	0	0.002764916	0.003635851	0.006451788	0.005886476	0.002051034	0.00229187	0.02344418	0.01800811	0.003259703	0.002538813	0.002250074	0.001167491	0.007244521	0.005446542	0.005295737	0.004247597	0.0011556	0.0008448362	0.0008544891	0.001129478	0.002945885	0.004208942	0.003174022	0.00323384
61.969	0	1.139334	1.327986	2.636849	2.483098	0.1555628	0.1707416	0.0946061	0.06348967	1.382732	1.203149	0.3899524	0.2239945	0.06192287	0.0401366	0.0389712	0.04491334	0.3206187	0.2104935	0.2496515	0.3520729	0.03260842	0.07420245	0.07920713	0.0387791
61.969	0	0.1203074	0.08737861	0.06474106	0.07474554	0.4560361	0.5268132	0.0881872	0.1124135	0.1038128	0.0813973	0.1108615	0.1017507	0.1739431	0.1734436	0.1827754	0.1058091	0.1359808	0.1659195	0.1910752	0.1202068	0.5367092	0.6655214	0.5512175	0.5821652
61.970	0	0.05576779	0.05092984	0.08097285	0.08829699	0.233675	0.1819959	3.801324	2.889244	0.06871203	0.08854549	0.2040515	0.1383554	1.114012	1.017696	0.9897913	0.8141718	0.07028998	0.1042806	0.09749231	0.1073607	0.3954262	0.6002582	0.5704937	0.577491
62.068	0	0.002717821	0.003375062	0.006465292	0.005989383	0.002522574	0.003120531	0.02401635	0.01884135	0.00355071	0.003084984	0.002068605	0.001004559	0.00737441	0.005755242	0.005487505	0.004523286	0.001140742	0.0009871072	0.000923982	0.001072486	0.004214716	0.004565972	0.003431208	0.003639648
62.069	0	1.093748	1.28444	2.690677	2.579486	0.1882445	0.1907774	0.09224015	0.0543058	1.514487	1.348231	0.3645545	0.2061579	0.07911167	0.05263705	0.05545935	0.04417843	0.3274001	0.2596014	0.2570845	0.3124012	0.0528274	0.04818642	0.08050412	0.04256797
62.069	0	0.09836295	0.09775355	0.1033392	0.1239057	0.5930436	0.7033813	0.09927095	0.06739696	0.1031544	0.09619224	0.1525166	0.08970847	0.1451768	0.1112643	0.2210182	0.1056073	0.1768459	0.1863261	0.2035636	0.2294567	0.9449088	1.041866	0.9165626	0.8896818
62.070	0	0.04537133	0.07754981	0.07890911	0.06040144	0.2367146	0.3120444	3.912184	3.026693	0.04758226	0.0647694	0.1843247	0.1555097	1.190473	1.076642	1.014699	0.8723769	0.09937853	0.1059298	0.1018949	0.1261563	0.5171904	0.6526417	0.5735271	0.5407818
62.168	0	0.002537472	0.003124406	0.005534579	0.005510537	0.002219857	0.004073059	0.02142226	0.01587403	0.003148518	0.003007647	0.001938657	0.0007893309	0.007003746	0.005995819	0.004477442	0.003856548	0.001031142	0.000867128	0.0008609877	0.001007896	0.004070759	0.003752415	0.002767094	0.002656646
62.169	0	1.031425	1.24762	2.351556	2.252111	0.1836802	0.1880133	0.08768363	0.05765494	1.385502	1.264698	0.3813261	0.1369471	0.09045814	0.06544559	0.05592284	0.04568635	0.3082013	0.239903	0.1884539	0.2323701	0.05902189	0.04803599	0.08550202	0.04808458
62.170	0	0.09987382	0.07271404	0.08282392	0.1153553	0.3246359	0.3677546	0.1055487	0.109425	0.06609928	0.1032661	0.1411601	0.1224293	0.119461	0.2113774	0.1556825	0.1237377	0.1175554	0.1733654	0.1531229	0.102673	0.4314783	0.4282367	0.3842943	0.4054295
62.170	0	0.05726491	0.1209845	0.08497394	0.09382782	0.2139029	0.4850809	3.645776	2.66427	0.06133846	0.07069433	0.2142317	0.132129	1.205157	1.198926	0.9024082	0.7534766	0.09441388	0.12571	0.1154	0.1074465	0.5826594	0.695796	0.5805065	0.4338507
62.268	0	0.002134355	0.002334806	0.004070785	0.003963615	0.002510096	0.005321477	0.01959542	0.01431146	0.002528284	0.00236752	0.00218601	0.000899843	0.00687812	0.006243895	0.003518752	0.002732361	0.00109755	0.001154499	0.001024546	0.001120326	0.005050333	0.004822013	0.004236808	0.002795319
62.269	0	0.8275519	0.9096485	1.756129	1.682356	0.1273561	0.1508874	0.07069848	0.06186423	1.053694	1.007157	0.3316198	0.1601573	0.06292908	0.04577648	0.07452929	0.04176872	0.1720641	0.2354163	0.259296	0.2228177	0.03714405	0.05589287	0.07377759	0.03332387
62.270	0	0.07138052	0.08441758	0.127129	0.1513813	0.6495005	0.8847046	0.08782795	0.1900107	0.08242655	0.1719684	0.1143107	0.1309694	0.2385055	0.2401299	0.1526426	0.1857416	0.2809404	0.322256	0.2593265	0.3004272	1.431254	1.525126	1.433043	1.233268
62.270	0	0.07571753	0.1020483	0.0997591	0.09148212	0.2231264	0.6154383	3.339837	2.403376	0.07436713	0.1002349	0.2380057	0.141521	1.158028	1.24106	0.7187086	0.5076633	0.1248973	0.1671502	0.1100267	0.1031915	0.5918379	0.7218021	0.5889563	0.2713553
62.368	0	0.002171875	0.002173574	0.003703649	0.003863165	0.003061563	0.005901157	0.01976544	0.0144601	0.002708055	0.002316254	0.001944671	0.0008919004	0.006911517	0.00688084	0.003262244	0.002327355	0.001167895	0.001073151	0.001043995	0.0008319769	0.00499613	0.004895936	0.004347443	0.002680884
62.369	0	0.8089535	0.8478333	1.669761	1.655267	0.1354352	0.1339436	0.05941738	0.05544189	1.04214	0.9813755	0.3168404	0.1590476	0.06701461	0.05172896	0.06593297	0.03818242	0.239488	0.2392088	0.2520074	0.1955693	0.03513162	0.04780419	0.0691222	0.04320586
62.370	0	0.07033406	0.1268783	0.1296572	0.1639322	0.6856641	0.9402828	0.1090283	0.2079686	0.1242484	0.150728	0.1076677	0.1580683	0.2557658	0.2285222	0.1624307	0.2354021	0.2931145	0.2858859	0.2355288	0.3045928	1.382921	1.387289	1.449311	1.228784
62.370	0	0.1148623	0.08182264	0.1070907	0.1020347	0.4054651	0.8079007	3.370469	2.371778	0.1088201	0.1173024	0.2517627	0.1338721	1.195561	1.27083	0.6621348	0.4220449	0.1021304	0.1474506	0.1270139	0.06453316	0.6196862	0.7204488	0.5981506	0.2142982
62.468	0	0.002431565	0.002377345	0.003732932	0.003716085	0.002324913	0.004657968	0.0156487	0.0112717	0.002413509	0.002351448	0.00168754	0.0008649491	0.004932943	0.004663753	0.00172587	0.001386738	0.001371542	0.001365417	0.0009679333	0.0008174329	0.003825449	0.004120663	0.003361879	0.002426824
62.469	0	0.8671803	0.869291	1.632304	1.684777	0.121783	0.1230163	0.06978105	0.05031439	0.9909574	0.9436482	0.3205506	0.1606802	0.05849193	0.04762515	0.05978029	0.0403581	0.2825323	0.2186163	0.2115459	0.1629587	0.04198554	0.04167139	0.06526683	0.03956118
62.469	0	0.1137299	0.1138453	0.1233692	0.1750959	0.6442601	0.9197219	0.1162172	0.230146	0.1196865	0.1725741	0.1333855	0.1703915	0.2329556	0.2662233	0.1686741	0.2627657	0.3313321	0.3005782	0.2418928	0.3340513	1.585738	1.531172	1.579066	1.355125
62.470	0	0.131543	0.1191703	0.093334	0.1000517	0.3221599	0.7133289	2.85393	1.994519	0.1165432	0.1463641	0.2030796	0.1506871	0.9369819	0.8688337	0.3649519	0.2363351	0.1344087	0.1593919	0.09001329	0.09013709	0.3918002	0.5133971	0.3784886	0.2504198
62.568	0	0.001477373	0.001710813	0.003409174	0.002647959	0.001983054	0.00322672	0.01146678	0.008438722	0.00240628	0.001967017	0.001116888	0.0009162534	0.00379047	0.002969031	0.001324302	0.001036462	0.001342217	0.001367838	0.00135243	0.0009861473	0.003389081	0.003821035	0.002934317	0.002398428
62.569	0	0.8888774	0.8162472	1.559757	1.58035	0.1200558	0.0990544	0.06816837	0.04925443	0.8678426	0.7687859	0.2945949	0.1710439	0.05019836	0.04781066	0.05811973	0.03632432	0.2956217	0.2043155	0.1834757	0.1491567	0.05030865	0.04542792	0.05131561	0.03283484
62.569	0	0.1421291	0.1356813	0.1176058	0.2038049	0.6827091	0.9726901	0.1582881	0.2392873	0.1464674	0.2051465	0.1430869	0.1894985	0.2600944	0.3444096	0.248518	0.3132612	0.3422827	0.35315	0.2843337	0.3553125	1.716666	1.779815	1.77465	1.461401
62.570	0	0.1205328	0.0993971	0.06611237	0.07818087	0.1812678	0.483372	2.134657	1.521599	0.09076298	0.08093379	0.1561626	0.1052608	0.6764096	0.5308742	0.269028	0.1625948	0.1003938	0.08057664	0.08375297	0.06288873	0.3014605	0.3611209	0.2355467	0.1837044
62.668	0	0.001244033	0.002269269	0.003519225	0.002555466	0.002321742	0.002632085	0.01293503	0.009313421	0.002429519	0.001880932	0.001180266	0.0008889425	0.004011564	0.003541052	0.001601559	0.00120357	0.001214327	0.001295878	0.001142318	0.0008829885	0.003528201	0.004282461	0.003148293	0.002853493
62.669	0	0.9160147	0.7460502	1.564777	1.566452	0.1138182	0.08966574	0.05136726	0.04413796	0.8331674	0.7182379	0.2818961	0.1782766	0.04432626	0.0501934	0.05664397	0.03486239	0.2928746	0.1685289	0.131894	0.1476973	0.04654559	0.05335048	0.04347876	0.03487405
62.669	0	0.1777156	0.1397437	0.1034949	0.2173913	0.7155497	1.000495	0.2001925	0.209252	0.1670025	0.2247516	0.1780737	0.2046299	0.2484744	0.3509092	0.2974179	0.3618048	0.3645344	0.3595819	0.3135136	0.3721922	1.763328	1.875823	1.866989	1.5175
62.670	0	0.1045848	0.0989365	0.07396001	0.05924221	0.2179749	0.4271951	2.36037	1.612717	0.1071198	0.05314731	0.1808192	0.1054768	0.7093098	0.5542515	0.2842138	0.2142477	0.1089474	0.08343657	0.07278648	0.07166944	0.3211005	0.4184274	0.265361	0.2389183
62.768	0	0.001091534	0.002006598	0.003342739	0.002945525	0.002213372	0.001862207	0.0146988	0.01033816	0.00258807	0.001629329	0.001155558	0.0008554937	0.004738444	0.00408867	0.001611925	0.001511952	0.0009754192	0.00114281	0.001128349	0.0009828145	0.003897437	0.004709186	0.003384226	0.003145849
62.768	0	0.9150806	0.7043504	1.7513	1.720278	0.1075092	0.108597	0.05517578	0.04060251	0.8829042	0.7487939	0.3443481	0.1595083	0.03354868	0.03268739	0.0470563	0.04889844	0.2905888	0.1171412	0.120279	0.1767256	0.05543264	0.04921174	0.05665043	0.04775905
62.769	0	0.1951588	0.1656229	0.1030765	0.2057962	0.7304339	1.017704	0.2230614	0.1930231	0.1544903	0.2238941	0.1984296	0.2080407	0.2333467	0.3322218	0.3363523	0.3782997	0.3705473	0.3831442	0.3154996	0.3954537	1.772609	2.002387	1.947585	1.571136
62.770	0	0.1268723	0.09190348	0.09128255	0.08484167	0.2148038	0.3787456	2.630796	1.748414	0.1037177	0.09992643	0.2109693	0.1200631	0.7589633	0.5944353	0.2425083	0.2892504	0.09390199	0.1032632	0.07967622	0.08091114	0.3637498	0.4501821	0.2673222	0.306036
62.868	0	0.001415699	0.002882351	0.003642794	0.003429204	0.002123606	0.001341603	0.0161731	0.01111623	0.002658682	0.001147422	0.001404608	0.001204535	0.005343517	0.004193689	0.001519976	0.001880211	0.001177463	0.001305381	0.0009315846	0.001275945	0.004298278	0.005292602	0.003537527	0.003345278
62.869	0	0.8674142	0.6513003	1.987398	1.929051	0.1377325	0.1539777	0.09338573	0.06088088	0.9638074	0.8310687	0.4128238	0.1588787	0.03747309	0.05651372	0.0498667	0.05073851	0.2667533	0.1192591	0.1395711	0.1840523	0.04992657	0.04499183	0.08058273	0.06549594
62.869	0	0.2061673	0.1650009	0.09073979	0.1741229	0.753626	1.030215	0.2354508	0.1763416	0.1347949	0.2113625	0.2130818	0.2279871	0.2036442	0.3075755	0.3750047	0.4137119	0.3718044	0.4062042	0.3289224	0.3994442	1.792834	2.146466	2.031671	1.64879
62.870	0	0.113246	0.1103683	0.07618247	0.1010432	0.2236855	0.3441209	2.830293	1.85136	0.1002887	0.09943266	0.1827844	0.1640928	0.8278401	0.5819926	0.1835494	0.3360912	0.1137533	0.128893	0.09777877	0.09281058	0.4255781	0.5149892	0.2839221	0.3985339
62.968	0	0.005160373	0.005956012	0.002653545	0.001847095	0.000968034	0.001806061	0.002053456	0.001752648	0.002229806	0.001887589	0.002102569	0.001605594	0.001215479	0.001212798	0.0009623698	0.0005369518	0.002375582	0.001174528	0.001371747	0.002369298	0.001871405	0.001739722	0.001727241	0.001587256
62.969	0	0.725809	0.2790339	1.254776	1.255069	0.0872923	0.07448832	0.04593651	0.03003581	0.5190269	0.2943714	0.2314428	0.1711829	0.0357604	0.0486534	0.05416182	0.03571312	0.2940677	0.09634102	0.224034	0.09483175	0.04085505	0.04504986	0.05879032	0.0294727
62.969	0	0.2323495	0.1283794	0.09175066	0.1708576	0.6495669	0.8181784	0.1213227	0.1076948	0.1198699	0.1239616	0.158703	0.1449634	0.2253289	0.2286087	0.2557696	0.2765266	0.301706	0.2374762	0.2033223	0.2665399	1.348181	1.35879	1.425215	1.094026
62.970	0	0.07777312	0.05219532	0.06440866	0.05911463	0.1217473	0.2099073	0.3601763	0.3058014	0.07842411	0.07511649	0.1137184	0.1118607	0.1984592	0.205068	0.1422187	0.06910585	0.08607836	0.0725728	0.06813624	0.05882168	0.07684806	0.09063159	0.1160151	0.1186431
63.068	0	0.002403675	0.003157178	0.002090389	0.002612497	0.003660619	0.001851658	0.0193972	0.01365873	0.002114484	0.001485926	0.002343674	0.001800224	0.006765568	0.004547928	0.001619277	0.002661652	0.001790614	0.002163223	0.001791298	0.001867247	0.004041237	0.005816767	0.003973969	0.004104592
63.069	0	0.6802254	0.2028851	1.448763	1.375794	0.07237898	0.05477391	0.05977533	0.04290282	0.5985448	0.3909496	0.2251927	0.1419453	0.03488928	0.04701552	0.05405055	0.03587492	0.2523693	0.07857727	0.226947	0.11019	0.03303528	0.03467221	0.05825644	0.02615696
63.069	0	0.2183308	0.1514604	0.096922	0.1417228	0.8124928	1.13672	0.3602418	0.241146	0.1041521	0.1794438	0.2466188	0.2396465	0.1488365	0.2731594	0.4395497	0.4171734	0.3720186	0.3840678	0.3408174	0.3743624	1.72034	2.182332	2.107671	1.799519
63.070	0	0.10038	0.09484684	0.07430197	0.1164283	0.426195	0.2917906	3.212645	2.208851	0.08038092	0.1143326	0.2874368	0.1946053	0.9831133	0.6820314	0.1375391	0.4743674	0.08993267	0.1198528	0.09601206	0.09817723	0.325216	0.5003557	0.4082249	0.4996502
63.168	0	0.3731797	0.36085	0.3226065	0.2969991	0.032195	0.03291685	0.05133252	0.04617087	0.1711408	0.1652334	0.1592321	0.129546	0.03790792	0.03382551	0.03058094	0.03041162	0.22862	0.2267195	0.2312038	0.1833789	0.02949147	0.02992129	0.02509633	0.01955324
63.169	0	0.6082228	0.7806622	3.053522	2.828175	0.1464274	0.1556646	0.1286127	0.0845182	1.357216	1.287785	0.8646663	0.4014837	0.05058384	0.07306913	0.04712215	0.0477394	0.217964	0.3465064	0.4673838	0.214605	0.04340457	0.05701839	0.05960246	0.04415702
63.169	0	0.1096713	0.06778201	0.08176013	0.06980003	1.106449	1.626991	0.3589996	0.3942054	0.1365469	0.1507411	0.1502983	0.264518	0.2029477	0.2067514	0.3693299	0.4902511	0.2881427	0.3579759	0.4340701	0.4011967	1.701201	2.439872	2.516486	2.433375
63.170	0	0.06295612	0.05502875	0.07562243	0.08756584	0.4819757	0.2706925	3.628908	2.878361	0.06847412	0.06753949	0.2266183	0.1451832	1.422348	1.233631	0.371387	0.5525583	0.1195019	0.1154919	0.1240909	0.1219887	0.4158684	0.6123571	0.5376442	0.5400236
63.268	0	0.4014995	0.3862538	0.3431206	0.3132901	0.04329706	0.04026156	0.0591452	0.05459341	0.1730589	0.1652887	0.1560808	0.1260143	0.02949404	0.02367075	0.02688838	0.02840098	0.2613908	0.2627386	0.2654549	0.210253	0.03094522	0.0303054	0.02444854	0.02003416
63.269	0	0.5883679	0.767541	3.22139	2.936804	0.1615375	0.1743375	0.120762	0.09285252	1.434608	1.342815	0.7804314	0.41237	0.03787863	0.05716516	0.03823569	0.03950773	0.1931525	0.2994658	0.4457894	0.2396009	0.03884459	0.08059061	0.05604244	0.03500677
63.269	0	0.1195139	0.03972055	0.06464342	0.08558184	1.18249	1.697304	0.4035407	0.4712093	0.1186127	0.1361088	0.162772	0.3079769	0.1818514	0.190782	0.3608052	0.4805122	0.2841243	0.3773735	0.4095437	0.4089769	1.551558	2.269773	2.485076	2.448181
63.270	0	0.07058863	0.05782234	0.06932767	0.1030268	0.4868389	0.2753219	3.707866	2.927281	0.07275878	0.06405352	0.1989179	0.1367575	1.6153	1.477224	0.3821458	0.5554834	0.1099234	0.1260408	0.1069619	0.1352124	0.4214669	0.6054565	0.5827288	0.4671406
63.368	0	0.198186	0.1958227	0.1817892	0.1722383	0.03623637	0.0382143	0.04372722	0.03703098	0.20608	0.2035204	0.2009703	0.1758297	0.03751232	0.03526577	0.03128187	0.02662264	0.1992413	0.1966578	0.1905146	0.1476467	0.02866325	0.02618146	0.03021881	0.023706
63.369	0	0.5642614	0.4927442	2.781588	2.497596	0.1688222	0.1748238	0.07222344	0.06698267	1.365929	1.230065	0.3831622	0.3157534	0.03508854	0.05576727	0.04387206	0.04633341	0.1181594	0.2169218	0.3640396	0.2488242	0.04131775	0.07490223	0.0423573	0.037404
63.369	0	0.1636558	0.05948066	0.06328211	0.06837928	1.11241	1.595512	0.4238963	0.4918615	0.1371609	0.1233727	0.1792187	0.290112	0.1875436	0.2145432	0.3837619	0.4537093	0.2886845	0.3959619	0.3910911	0.3920516	1.582859	2.367255	2.253637	2.325802
63.370	0	0.1465981	0.09314017	0.1009872	0.0954299	0.2632254	0.6318798	2.313749	1.61487	0.1514144	0.09650724	0.1130961	0.1286413	1.085619	0.9765647	0.3518491	0.2698075	0.1615785	0.09306823	0.08035235	0.06928588	0.4234411	0.300017	0.2913722	0.2005759
63.468	0	0.2144608	0.2118036	0.1961549	0.1849865	0.03060959	0.03521473	0.04329809	0.03728505	0.2143223	0.2136733	0.2089362	0.181471	0.0314969	0.03298896	0.02750469	0.02456915	0.211903	0.2099598	0.202264	0.157489	0.03218512	0.02882433	0.03196818	0.02815644
63.469	0	0.4981209	0.3517308	2.463735	2.194497	0.1690637	0.1797357	0.06286356	0.08102119	1.280072	1.090403	0.1825371	0.2652656	0.03767109	0.05548914	0.03986468	0.06778431	0.09956884	0.1590877	0.281861	0.2932308	0.04460042	0.08047772	0.06287269	0.0524463
63.469	0	0.1742429	0.06700821	0.08157414	0.09268126	1.159793	1.641813	0.4443449	0.4718729	0.1334301	0.1242039	0.1794527	0.2741833	0.1568331	0.1983273	0.3730653	0.4700113	0.2812842	0.3712881	0.4016972	0.3637032	1.580064	2.363706	2.16164	2.309688
63.470	0	0.123451	0.1394299	0.128452	0.1418543	0.3839775	0.7338411	2.993279	2.18854	0.1250448	0.1566421	0.2055128	0.1636186	1.382637	1.487126	0.4590489	0.3088418	0.1259316	0.1278261	0.1063489	0.1155262	0.4893641	0.5335269	0.4556779	0.2640565
63.568	0	0.2418097	0.2345619	0.2151314	0.2007495	0.03172727	0.03565356	0.04204183	0.03735537	0.2156538	0.2154181	0.2103974	0.1821726	0.02962613	0.03011804	0.02861974	0.02501614	0.2175337	0.2175581	0.2094755	0.1643446	0.0366035	0.03656966	0.03259624	0.02913664
63.569	0	0.4844309	0.3524388	2.077464	1.897102	0.1319378	0.1498849	0.07082508	0.06804141	1.108673	0.926517	0.2852915	0.2071551	0.05882343	0.04283087	0.02981038	0.05091818	0.1686031	0.09547861	0.1857699	0.31086	0.03621058	0.06851793	0.06588988	0.03939727
63.569	0	0.141484	0.04583179	0.08936593	0.1008606	1.146957	1.676756	0.4152815	0.4651392	0.1192903	0.1343948	0.1501411	0.2567807	0.1279752	0.2070038	0.3413526	0.4560682	0.230781	0.3378799	0.3752669	0.3614112	1.547794	2.370226	2.078589	2.314177
63.570	0	0.1208774	0.07616255	0.1093765	0.08775481	0.3543467	0.7713514	2.810038	2.060054	0.1556729	0.1538198	0.2550881	0.1472542	1.140166	1.275129	0.5185171	0.279266	0.07772344	0.1627254	0.1291762	0.1152764	0.4889794	0.5456269	0.3833543	0.3422172
63.668	0	0.2974235	0.2882954	0.2633897	0.2440146	0.02985652	0.02934548	0.03622464	0.03128704	0.1984029	0.1982019	0.1908802	0.1638173	0.02933986	0.02387963	0.02317325	0.01992944	0.2166529	0.2191893	0.2092375	0.1669245	0.03283984	0.03374813	0.03337531	0.03007301
63.669	0	0.5455562	0.4018295	2.071174	1.893205	0.1460165	0.1563128	0.07997063	0.0517163	1.12802	0.9812678	0.3678041	0.1823843	0.07420072	0.04433667	0.02839892	0.05000882	0.2446704	0.1243166	0.1823027	0.3058017	0.03754285	0.05945475	0.07724858	0.03562827
63.670	0	0.1517234	0.0389692	0.07412013	0.1103487	1.178879	1.69076	0.4094887	0.4228074	0.1117118	0.1410274	0.1470989	0.2500551	0.1154809	0.2300136	0.3293707	0.452362	0.2086788	0.3281793	0.3499037	0.3501098	1.534647	2.379682	1.979641	2.284782
63.670	0	0.09971888	0.1072935	0.1160822	0.07089145	0.2826529	0.6550674	2.340031	1.729176	0.1207866	0.09469148	0.1576458	0.1011145	0.8478626	0.8711257	0.3575351	0.3205689	0.1188794	0.1023297	0.1087664	0.08141695	0.389635	0.4301227	0.3019803	0.2877478
63.768	0	0.2512039	0.244903	0.2247111	0.2085644	0.03690281	0.03427239	0.04373847	0.03248934	0.2030944	0.2017137	0.1950253	0.1685533	0.0214658	0.02386276	0.02252542	0.02076577	0.2091744	0.2106983	0.2022799	0.1571289	0.03385843	0.03558648	0.03606473	0.02876168
63.769	0	0.5516474	0.4852196	1.806879	1.672655	0.1248381	0.1127691	0.08905657	0.07761284	0.8831247	0.7272979	0.4172917	0.178583	0.06193729	0.04386087	0.04559787	0.03739987	0.2924481	0.1475573	0.135374	0.270712	0.04664018	0.05812148	0.06411616	0.03202768
63.769	0	0.1317474	0.07047474	0.08176549	0.09404161	1.225009	1.713472	0.4251708	0.3588357	0.1224682	0.1254271	0.1183593	0.254467	0.1317705	0.2092769	0.2986297	0.4805545	0.1969851	0.3109363	0.3365798	0.3419074	1.518453	2.371037	1.913388	2.268545
63.770	0	0.1572234	0.1447319	0.08755047	0.08073615	0.2937465	0.6985302	2.733217	1.954321	0.1367971	0.117459	0.2065232	0.1273478	0.9282742	0.9498831	0.5475316	0.3402769	0.1221207	0.1418888	0.09939533	0.1104092	0.4557066	0.5539098	0.3116521	0.4111034
63.868	0	0.2697543	0.2614126	0.2395743	0.222072	0.03328711	0.03041725	0.04282999	0.03581837	0.1902793	0.1871003	0.179851	0.1554111	0.02582488	0.02499331	0.02189327	0.02043001	0.2054843	0.2082153	0.2009731	0.1580513	0.03470016	0.03563725	0.03648082	0.03161297
63.869	0	0.4881746	0.5897529	1.47909	1.335303	0.09680538	0.08966354	0.08450747	0.08002129	0.598783	0.4018096	0.3277348	0.2424223	0.06172639	0.05847541	0.04840085	0.04799652	0.2446056	0.179231	0.1556898	0.2134587	0.04165229	0.0610576	0.06087164	0.04599617
63.869	0	0.1037837	0.08182335	0.08654988	0.1043386	1.269071	1.726901	0.4314532	0.2840885	0.1353194	0.1310147	0.1139164	0.245467	0.1415548	0.1804593	0.2537133	0.4871106	0.1920125	0.3062442	0.322009	0.3410324	1.506075	2.380642	1.915077	2.264365
63.870	0	0.09824006	0.09595952	0.09622996	0.0797187	0.176883	0.7962301	3.330211	2.264089	0.1008014	0.09802387	0.2751216	0.167557	0.8863186	1.028012	0.8328815	0.4548838	0.1213383	0.1335929	0.1372333	0.1107434	0.482866	0.6417726	0.4644775	0.6225104
63.968	0	0.2712544	0.2626517	0.2404077	0.2215996	0.02769681	0.0256816	0.0390074	0.03661184	0.1788997	0.1755983	0.1709167	0.1493563	0.02907809	0.02828726	0.02506083	0.01969574	0.1941236	0.1935579	0.1888124	0.1474636	0.02623494	0.03127652	0.02816654	0.02369816
63.969	0	0.2387847	0.3869126	0.517763	0.4815598	0.0288693	0.02919825	0.04833227	0.03699218	0.1666506	0.1637501	0.1719655	0.1191117	0.01588256	0.01809625	0.01448969	0.01096998	0.0583498	0.1011947	0.1241711	0.1027415	0.02887982	0.03008237	0.02796702	0.02068219
63.969	0	0.1051231	0.07751976	0.07458954	0.1157989	1.30905	1.734185	0.4512857	0.199988	0.1444496	0.1326679	0.1160738	0.2319292	0.146607	0.1836016	0.2570378	0.4573725	0.2080863	0.3291155	0.3295681	0.3389656	1.531881	2.393591	1.890135	2.22609
63.970	0	0.1608089	0.1500194	0.08811051	0.1095339	0.1910967	0.4947771	2.91698	1.920058	0.134637	0.1080533	0.1685072	0.1197464	0.8566863	0.7901171	0.6546562	0.3497102	0.1049556	0.142632	0.08682336	0.04704105	0.3627993	0.4495641	0.2546911	0.3881661
64.068	0	0.1935587	0.1875373	0.1686171	0.1550673	0.02177668	0.02201748	0.03015536	0.02701155	0.1623022	0.159958	0.1564311	0.1378023	0.02068171	0.02451376	0.02336442	0.02131416	0.1697454	0.1645836	0.1623938	0.1272835	0.02319016	0.02402993	0.02143086	0.01955317
64.069	0	0.05066279	0.05146894	0.06821831	0.0631472	0.0142508	0.01468107	0.02506019	0.01833231	0.04994329	0.03893031	0.0442825	0.03734671	0.0149462	0.01164898	0.01037837	0.00898945	0.03924952	0.04172603	0.04003354	0.0315601	0.01335666	0.0161262	0.01356685	0.01028433
64.069	0	0.1631443	0.07303981	0.09268801	0.1330374	1.350827	1.765173	0.476623	0.05320553	0.1525235	0.1660313	0.1316432	0.2071649	0.1695463	0.2157879	0.2228357	0.4218317	0.2479916	0.3175251	0.3076199	0.3607343	1.481382	2.233515	1.76938	2.133025
64.070	0	0.1347752	0.1395572	0.06979143	0.0676095	0.2627404	0.1478179	2.288931	1.546134	0.1221159	0.134778	0.1551192	0.1097077	0.8741298	0.6019511	0.4582458	0.2393723	0.1099649	0.09230714	0.07562513	0.06590521	0.2717972	0.2874811	0.2034615	0.3129845
64.168	0	0.2446406	0.2341158	0.2068774	0.1905953	0.02296648	0.02242152	0.03768947	0.03587914	0.1570145	0.155764	0.1524889	0.1345469	0.02630518	0.02276856	0.02106508	0.01709029	0.1679067	0.153326	0.1575502	0.1175492	0.0151821	0.01402801	0.01607877	0.01628844
64.169	0	0.002226332	0.003298459	0.004806146	0.004390918	0.004702842	0.002405883	0.01852538	0.01361617	0.002354354	0.001049738	0.001595588	0.001418831	0.007469557	0.005510834	0.003775922	0.00303016	0.001118956	0.001340206	0.001540703	0.001243191	0.003916233	0.005419369	0.003729848	0.004309776
64.169	0	0.1574161	0.09115723	0.0725122	0.1223701	1.393273	1.797978	0.4551111	0.08676471	0.1610904	0.1752355	0.1268929	0.1885217	0.1816412	0.2240064	0.2061482	0.3840407	0.2694897	0.3133494	0.2984083	0.3902546	1.425599	2.160603	1.801122	2.12847
64.170	0	0.1026208	0.1232575	0.1142238	0.1358296	0.3727673	0.404019	3.124057	2.188582	0.1114527	0.1424781	0.2193564	0.164233	1.097762	0.8730674	0.7665896	0.5027675	0.1112991	0.127843	0.09378054	0.08232009	0.4326328	0.4338154	0.2197614	0.4349765
64.258	0	0.3732148	0.3532337	0.3065772	0.2765398	0.02352268	0.0236589	0.04089984	0.03421416	0.1202291	0.1153063	0.1046581	0.08825428	0.01666524	0.01801744	0.01777062	0.01583819	0.2004963	0.1766225	0.1977129	0.1538267	0.01581408	0.01564994	0.01102945	0.008832874
64.259	0	0.001230771	0.001400011	0.002184123	0.001813224	0.004718361	0.002773461	0.02171615	0.01645755	0.001221039	0.0007526791	0.001310581	0.001253886	0.008964646	0.006076181	0.004903325	0.003476424	0.0007340301	0.00122806	0.001135353	0.0008824115	0.003940511	0.005749979	0.003517484	0.004605234
64.260	0	0.1175389	0.0727843	0.06164299	0.1157194	1.418761	1.821823	0.4224738	0.1569087	0.1402445	0.1755842	0.1586308	0.1813281	0.1679204	0.2129745	0.2227477	0.4028326	0.2420844	0.3340974	0.3204607	0.4013793	1.434877	2.189573	1.959641	2.17839
64.260	0	0.0743853	0.08424326	0.1035674	0.1163788	0.4098325	0.3430791	3.590099	2.641445	0.09789529	0.09632491	0.223971	0.1597983	1.357309	1.094391	0.9410011	0.6522214	0.09439945	0.1447189	0.08848452	0.08505551	0.4173206	0.4254932	0.2067084	0.4580853
64.358	0	0.6092672	0.5728539	0.3809089	0.2835115	0.03284369	0.03258467	0.03456514	0.03341418	0.07334229	0.1054027	0.06760141	0.07660054	0.03433964	0.04046488	0.04288065	0.01534685	0.2597895	0.129056	0.2795106	0.2473967	0.03956729	0.0161649	0.0230733	0.01863516
64.359	0	0.0006244956	0.001052683	0.001301904	0.001029492	0.004057496	0.003520285	0.02310557	0.0172048	0.0008171775	0.0008940474	0.001548041	0.001136057	0.009331734	0.006545673	0.005074192	0.003739168	0.0007690041	0.0008674163	0.0008076083	0.0007343499	0.00381829	0.005728749	0.003948925	0.004644946
64.360	0	0.1111512	0.07817532	0.09650559	0.1377165	1.438545	1.844201	0.3336711	0.2201907	0.1335831	0.157574	0.1269414	0.1585431	0.1966359	0.1725453	0.246953	0.3850216	0.2322318	0.3290646	0.3481216	0.3953754	1.452992	2.255602	2.115977	2.202248
64.360	0	0.06173377	0.09539872	0.09614093	0.07314435	0.3378399	0.141508	3.693352	2.714947	0.05639176	0.07191909	0.229903	0.1572332	1.465255	1.224281	0.9482373	0.6992635	0.06362402	0.09175042	0.07761664	0.1050021	0.3356141	0.4304017	0.2757179	0.4310806
64.458	0	0.942171	0.7497935	0.3934364	0.2746033	0.02686396	0.02636533	0.04460996	0.06213453	0.04985014	0.1217393	0.2138139	0.1902764	0.02847766	0.03780455	0.04351715	0.02576756	0.3787226	0.07542501	0.466766	0.3546841	0.03427582	0.0268649	0.04064761	0.03022892
64.459	0	0.0007863303	0.001433971	0.00254707	0.002427745	0.003826199	0.004473587	0.02371781	0.01763039	0.001172649	0.0006218974	0.001531629	0.001225224	0.009415871	0.007220303	0.005078446	0.003762691	0.0007792264	0.000856445	0.001054174	0.0007522232	0.003877393	0.005968877	0.004628788	0.004545001
64.460	0	0.1113329	0.07161109	0.1194325	0.1012425	1.439351	1.85562	0.2937613	0.2915102	0.1275413	0.1754655	0.1010892	0.1519261	0.212534	0.1835365	0.2702911	0.3451594	0.2408072	0.3424661	0.3781284	0.4105831	1.456028	2.283394	2.234995	2.218651
64.460	0	0.06576264	0.1043139	0.06265268	0.05448741	0.3302858	0.2803142	3.756295	2.755892	0.07469061	0.09425012	0.210424	0.1428015	1.537298	1.35446	0.9002552	0.6854849	0.05133254	0.08253958	0.07132701	0.1219462	0.2841031	0.5109202	0.3969432	0.4346623
64.558	0	1.321153	0.9425987	0.3374131	0.1433995	0.03483082	0.0310967	0.04568311	0.05067444	0.08357414	0.077827	0.2160729	0.2066959	0.03321853	0.04561041	0.0382877	0.02993686	0.512399	0.1886276	0.6310745	0.4086572	0.0428299	0.04215455	0.05347743	0.04073872
64.559	0	0.003493436	0.003853244	0.01096872	0.01025121	0.004090741	0.005734277	0.02406201	0.01826046	0.00471256	0.001815661	0.003072676	0.001972996	0.009489836	0.008161236	0.004661226	0.003953019	0.001534432	0.001848761	0.002461224	0.001497921	0.004136546	0.006393496	0.005177091	0.004701562
64.560	0	0.1245227	0.07560736	0.1392563	0.09450431	1.445394	1.844629	0.2634677	0.318532	0.1473586	0.1680702	0.09284924	0.1406286	0.2294908	0.1938432	0.2904027	0.3121363	0.2409104	0.3538621	0.3926453	0.3887383	1.466378	2.347056	2.380467	2.223803
64.560	0	0.08663122	0.07343443	0.08129727	0.1203013	0.3943917	0.5142597	3.799574	2.830659	0.05554927	0.0769712	0.2019816	0.1397674	1.544545	1.436406	0.7666012	0.6309569	0.0526731	0.09654452	0.08781761	0.1008834	0.3251907	0.6131306	0.443326	0.4302064
64.658	0	0.3611393	0.333049	0.2697917	0.2477134	0.03984928	0.03232948	0.04524053	0.04249484	0.1566191	0.1560707	0.1516966	0.1278394	0.02454922	0.0320241	0.03090121	0.02108179	0.2065941	0.2140349	0.2266063	0.1607473	0.03035118	0.02842301	0.02764384	0.01783617
64.659	0	0.00225158	0.001647837	0.004979598	0.004600733	0.004581287	0.006667655	0.01941064	0.01434486	0.002135336	0.001209352	0.001987069	0.001334975	0.007747492	0.007201695	0.003341403	0.002112532	0.001062162	0.001203254	0.001560568	0.000959971	0.003599906	0.006316391	0.005561858	0.003866578
64.660	0	0.1548997	0.1097615	0.1400432	0.1021997	1.432813	1.82298	0.2859334	0.2774844	0.1585676	0.1953737	0.1708511	0.1334893	0.2579778	0.2556871	0.2954698	0.2604375	0.2425474	0.3779478	0.3716917	0.3758822	1.442067	2.218167	2.256664	2.004355
64.660	0	0.118691	0.0774298	0.1077781	0.1036696	0.4069192	0.7385765	3.192856	2.283974	0.1509756	0.1362152	0.2267017	0.144391	1.322679	1.288341	0.5305875	0.3846978	0.06778966	0.1087658	0.09680357	0.111322	0.2573929	0.6364793	0.5337861	0.3001692
64.756	0	0.5571109	0.4966423	0.2360565	0.2308394	0.02880667	0.03625923	0.04359706	0.03687802	0.09354728	0.1315332	0.1413556	0.1153127	0.02473881	0.03668089	0.02444488	0.02275928	0.268517	0.3867299	0.3684914	0.1886201	0.02885285	0.03167434	0.02483048	0.02037871
64.757	0	0.0005100292	0.0007668767	0.0005055166	0.0006251894	0.003452805	0.006939269	0.02195923	0.01629307	0.0005042071	0.0008572014	0.001586837	0.001075541	0.007844868	0.007936638	0.002575957	0.002405488	0.0006599037	0.0009275037	0.0008289484	0.0009333645	0.004180779	0.006440497	0.005081228	0.004463465
64.757	0	0.1085852	0.09269696	0.1668709	0.08635506	1.425494	1.810493	0.2999654	0.2868335	0.1532797	0.1950592	0.1700743	0.09803311	0.287675	0.2930742	0.3284739	0.2128041	0.2215564	0.3588493	0.3813293	0.3789537	1.483457	2.249752	2.456152	2.090617
64.757	0	0.08668852	0.09962841	0.1139142	0.1204763	0.321457	0.8307764	3.577568	2.539853	0.102434	0.123249	0.2408355	0.1762976	1.323836	1.270709	0.3604037	0.4432326	0.09965283	0.1246653	0.07493163	0.09860456	0.3765363	0.7115538	0.5946218	0.4767657
64.858	0	0.3931623	0.3525807	0.2170704	0.2130786	0.03634769	0.03589389	0.04287807	0.04242957	0.1533341	0.1185887	0.1654724	0.1712067	0.02651491	0.0282269	0.0263825	0.03155367	0.1991131	0.2625836	0.2469155	0.1252281	0.03428184	0.03962772	0.04329506	0.02632558
64.859	0	0.02057056	0.01412393	0.03529435	0.03358417	0.007540525	0.01075303	0.02693697	0.02209242	0.02186502	0.01772649	0.01818654	0.0133809	0.01154905	0.01211754	0.00619885	0.005897696	0.01366121	0.0132738	0.01527447	0.01059727	0.009090704	0.01022406	0.01079551	0.007212497
64.860	0	0.07944851	0.09312338	0.1352857	0.07629921	1.402242	1.793781	0.318763	0.2558834	0.1249154	0.1756193	0.1715329	0.07360847	0.2677715	0.2750847	0.3638695	0.1672963	0.2201408	0.3537851	0.4438741	0.4015731	1.589431	2.356305	2.792754	2.302854
64.860	0	0.05918549	0.064932	0.1159538	0.1110781	0.1981279	0.9000388	3.688233	2.733284	0.08319943	0.1076881	0.2360494	0.1708538	1.209169	1.159094	0.1628851	0.5075934	0.1013083	0.1206954	0.09111869	0.1222261	0.4125698	0.7373505	0.6603679	0.6247104
64.958	0	0.1462697	0.139968	0.1190641	0.1080129	0.03886836	0.03879672	0.03966722	0.036271	0.1149179	0.1123814	0.1113311	0.0986263	0.04096291	0.04008412	0.03707405	0.02903575	0.1225136	0.1245458	0.1161109	0.08526373	0.04171397	0.04146302	0.03460452	0.02930418
64.959	0	0.227286	0.1037555	0.3744277	0.3982507	0.08892716	0.07055158	0.1591409	0.1224634	0.2114365	0.1482389	0.2038606	0.1097778	0.07871731	0.04858417	0.06218699	0.03236394	0.1256374	0.1147098	0.1652409	0.08371714	0.08915119	0.1281794	0.1325139	0.04523283
64.959	0	0.1221355	0.09879107	0.1464404	0.1053714	1.249482	1.622249	0.2895203	0.225712	0.1265957	0.20486	0.2409347	0.07751434	0.3029847	0.2782933	0.4326924	0.1768834	0.3262229	0.399705	0.5004438	0.3846063	1.693115	2.369469	2.663153	2.126197
64.960	0	0.09267622	0.1215989	0.2749627	0.1138704	0.2732615	0.6124459	2.663486	1.755327	0.2121309	0.1948727	0.4372787	0.2136899	0.8526659	0.6006554	0.2473656	0.2171597	0.1529147	0.1699789	0.1431175	0.107749	0.225675	0.4375547	0.2879151	0.2560849
65.058	0	0.03632932	0.03426593	0.02233734	0.01899697	0.01106799	0.01087004	0.01813771	0.01382187	0.02186377	0.02050148	0.02104147	0.01831601	0.01189527	0.01126872	0.009953639	0.007732446	0.02446739	0.02691834	0.0224269	0.01409892	0.01168921	0.01276155	0.0118924	0.00918717
65.059	0	0.2784106	0.177635	0.5485083	0.5258831	0.07308735	0.05168591	0.07755947	0.03961225	0.2925359	0.2107326	0.2816476	0.1180873	0.04495038	0.04344314	0.0304137	0.02079915	0.1355101	0.1096612	0.1859044	0.09067216	0.04517069	0.05125421	0.04325208	0.03081913
65.059	0	0.1157095	0.09108165	0.162565	0.1348425	1.149492	1.522809	0.2617896	0.2258438	0.1276143	0.2201323	0.2381771	0.1103765	0.2789776	0.2909138	0.4415326	0.2308903	0.3330609	0.3757231	0.4632454	0.3496181	1.792127	2.40718	2.682092	2.115275
65.060	0	0.130707	0.09304692	0.08256952	0.08875234	0.2519208	0.4055017	1.82875	1.310684	0.1010467	0.1002565	0.22237	0.1256235	0.6256518	0.4606165	0.1728814	0.09838911	0.06841143	0.102066	0.04197324	0.06574951	0.1492005	0.2441471	0.1359184	0.2034733
65.158	0	0.1646892	0.1561052	0.129025	0.1188447	0.03347539	0.03319576	0.04382266	0.04010197	0.12563	0.1230696	0.1257249	0.1109785	0.03079735	0.03287832	0.0292666	0.02652219	0.13646	0.1396539	0.1252734	0.09054914	0.03275184	0.03112358	0.0309565	0.02467569
65.159	0	0.6260995	0.4633138	1.575343	1.319567	0.08722465	0.104403	0.08618377	0.06086334	0.5641963	0.5046894	0.470195	0.1690498	0.06243246	0.05578482	0.03471237	0.04604773	0.3252769	0.1830976	0.07678651	0.1156333	0.07432486	0.03654125	0.05402598	0.02551885
65.159	0	0.1007321	0.08107036	0.1651932	0.1568735	1.160741	1.524517	0.2070542	0.2067	0.1270151	0.2284172	0.2161912	0.1107479	0.2827472	0.3098205	0.4465427	0.2712772	0.332195	0.3603883	0.4634299	0.3671729	1.863641	2.433519	2.79056	2.229548
65.160	0	0.1533256	0.1231887	0.07812686	0.0927225	0.4555858	0.6300263	2.949328	1.886316	0.1298082	0.11495	0.2410307	0.2130489	0.9581816	0.74783	0.2470022	0.3646279	0.1231721	0.1737424	0.1326453	0.0961148	0.3846985	0.5494562	0.4206286	0.3904682
65.258	0	0.09281148	0.08462362	0.05400015	0.0496426	0.02205412	0.0211901	0.03056613	0.02963808	0.05418038	0.05070919	0.05530803	0.05197486	0.02568031	0.02507016	0.02182885	0.01687028	0.06674051	0.06981781	0.05621111	0.03651793	0.02563951	0.02436894	0.01773142	0.01849935
65.259	0	0.05911479	0.08826176	0.2009565	0.2062292	0.06044998	0.05807931	0.06127481	0.05460296	0.1247459	0.1126919	0.1182109	0.07344152	0.02300867	0.03737205	0.03786089	0.02938612	0.05537965	0.05153194	0.07480923	0.06721924	0.04267614	0.03443846	0.03718033	0.03279022
65.259	0	0.08673661	0.1066341	0.1440432	0.1722728	1.114794	1.501942	0.1864372	0.2553586	0.1288492	0.2541889	0.2728231	0.1459863	0.2752105	0.3347242	0.4672268	0.2557939	0.3369746	0.3697007	0.4705693	0.3981453	1.854664	2.416356	2.831929	2.333621
65.260	0	0.1602248	0.1428283	0.1264681	0.08307007	0.4345724	0.4592395	2.879251	1.858882	0.1938191	0.1536764	0.2113961	0.1820838	0.9734107	0.6891432	0.2535313	0.303898	0.135008	0.1383	0.07733034	0.083885	0.3385761	0.5060473	0.3288927	0.3441708
65.357	0	0.01365034	0.01144843	0.003001529	0.001437761	0.003774607	0.001718655	0.01863709	0.0128571	0.003325313	0.001235902	0.001897341	0.00192862	0.006788635	0.004956729	0.001662782	0.002292462	0.006579615	0.006181353	0.003080889	0.002449902	0.004235933	0.006076111	0.004803508	0.004732338
65.357	0	0.1057646	0.1659836	0.3025648	0.3039657	0.06291118	0.05785264	0.0721409	0.04541003	0.2484433	0.2271044	0.193389	0.0961339	0.0487133	0.02877291	0.01759915	0.02532724	0.1058053	0.03917948	0.09015384	0.1180603	0.02388645	0.02475222	0.03237905	0.02814098
65.357	0	0.08026263	0.09958629	0.1244115	0.1455739	1.08917	1.475717	0.1507311	0.2554089	0.1415952	0.2411697	0.2360571	0.1346667	0.2686395	0.3317832	0.4534519	0.2682236	0.3184411	0.3477157	0.4458026	0.4353276	1.881957	2.487459	2.853751	2.464057
65.357	0	0.1122456	0.07992213	0.09271835	0.09385207	0.4029329	0.3920591	3.160463	2.108388	0.1111324	0.09009848	0.1989035	0.1680129	1.036186	0.6986205	0.2633006	0.4119486	0.1226209	0.1068163	0.1168158	0.1012241	0.3129211	0.5353355	0.3814223	0.4320713
65.458	0	0.01015053	0.009964316	0.006282794	0.005151509	0.003427784	0.002788951	0.02086998	0.01498954	0.00453678	0.001336195	0.002037915	0.001347303	0.008237616	0.00589948	0.001815224	0.002876857	0.005095637	0.004567653	0.002116383	0.001684046	0.004496322	0.006161327	0.00554271	0.005437827
65.459	0	0.7233072	0.4217087	1.983724	1.76956	0.1334262	0.1394278	0.1200578	0.08938461	0.8336354	0.6868855	0.4667211	0.2895636	0.05884868	0.06432236	0.04526139	0.06354749	0.4268183	0.1668943	0.1656822	0.2363682	0.05359806	0.06865301	0.08478061	0.04285149
65.459	0	0.06395474	0.07258172	0.0847997	0.1148784	1.060402	1.476755	0.1197804	0.2616147	0.1629715	0.2252601	0.1829222	0.1329537	0.2611135	0.2960175	0.4405707	0.2819395	0.3165009	0.3281918	0.4590005	0.4881485	1.916712	2.543243	2.860794	2.591003
65.460	0	0.0774169	0.05301324	0.09206104	0.0775003	0.3005911	0.2762234	3.420003	2.406218	0.09292779	0.1022614	0.2070814	0.1732223	1.259229	1.002093	0.3122286	0.5419758	0.07130562	0.09103981	0.1225135	0.1481796	0.3069578	0.5115033	0.4684819	0.5767946
65.558	0	0.00131834	0.001322729	0.001315371	0.001073525	0.002882476	0.004534033	0.01833104	0.01300329	0.001075635	0.001181689	0.003599748	0.002225407	0.008905039	0.007337147	0.002402508	0.002765266	0.001361833	0.001376765	0.001023587	0.001108569	0.004672271	0.005340601	0.004590173	0.004638341
65.559	0	0.1331173	0.1515709	0.2351325	0.2323824	0.08030594	0.05909405	0.08638195	0.06043396	0.1792735	0.1535354	0.1220778	0.07537305	0.04056165	0.04232146	0.04622452	0.04440937	0.1100543	0.07332921	0.07852611	0.08854866	0.0510246	0.06221304	0.06415519	0.03485576
65.559	0	0.119602	0.08880688	0.08598599	0.1569354	1.073546	1.488723	0.1495981	0.2772241	0.182807	0.2826404	0.2267768	0.1491637	0.2943674	0.3550767	0.4597564	0.2986094	0.3214006	0.3442274	0.4508434	0.4498514	1.845492	2.42964	2.673945	2.508222
65.560	0	0.1069245	0.1150161	0.2321152	0.1642277	0.2922314	0.3830483	3.025767	2.139694	0.2232922	0.2207858	0.5455272	0.3662041	1.435525	1.347577	0.4586621	0.5065937	0.1805346	0.1685688	0.1944159	0.1476551	0.3961113	0.4097382	0.3143986	0.3799899
65.658	0	0.0008388551	0.0008843848	0.001131731	0.001181507	0.002887675	0.005157638	0.016465	0.01226429	0.0009866388	0.0006867814	0.001557526	0.0009532693	0.008186789	0.007088352	0.002372049	0.002436751	0.001172272	0.0009005255	0.00105619	0.0008854409	0.004704886	0.005361138	0.004821266	0.004665796
65.659	0	0.176576	0.259363	0.3823893	0.3696927	0.05191149	0.05357133	0.03662441	0.02925227	0.243246	0.2006638	0.1525108	0.08492537	0.03627998	0.04142405	0.04226925	0.0320523	0.1365162	0.08594011	0.08763762	0.1128685	0.05257639	0.04816081	0.03300104	0.02820452
65.659	0	0.1078877	0.07439802	0.07708992	0.1243528	1.001368	1.422971	0.1815555	0.2669412	0.1691777	0.2106326	0.2106412	0.1971355	0.3119106	0.3607533	0.4564479	0.3380821	0.3382023	0.3465466	0.457965	0.4606362	1.898011	2.492213	2.685613	2.616074
65.660	0	0.1150602	0.09610016	0.1248307	0.1183198	0.3100133	0.4263383	2.829145	2.099212	0.1469969	0.121715	0.257792	0.1517188	1.404435	1.340696	0.4551584	0.4453918	0.1883723	0.05929001	0.1011694	0.1548853	0.4160319	0.3651946	0.3076056	0.3485354
65.758	0	0.002120195	0.001028935	0.003618313	0.003392019	0.003392616	0.005918114	0.01833252	0.01419783	0.002039169	0.001691774	0.001891423	0.0008279903	0.008132341	0.007997001	0.003224958	0.002669242	0.001371132	0.001015493	0.001097807	0.0009985335	0.005155462	0.005798228	0.004659709	0.004624016
65.759	0	0.7866229	0.3587956	1.577036	1.506012	0.07232641	0.08812069	0.0800334	0.08193936	0.7615007	0.5229063	0.4238959	0.2550925	0.04882242	0.05523132	0.03561075	0.03873799	0.2932705	0.1657654	0.1328004	0.1625471	0.05824309	0.07390208	0.08173503	0.05465454
65.760	0	0.1168135	0.06273535	0.07812631	0.1101192	0.9398056	1.425558	0.2099556	0.2792628	0.1528243	0.1814971	0.194321	0.203073	0.3168223	0.3522193	0.4458665	0.3377525	0.3297414	0.3483207	0.4582425	0.4512214	1.89916	2.540564	2.647077	2.730677
65.760	0	0.09502049	0.07989666	0.1468243	0.07182598	0.346506	0.5429849	3.130296	2.394147	0.105693	0.1471208	0.2286066	0.1708586	1.429928	1.485012	0.589814	0.4549523	0.1274314	0.09788424	0.1002026	0.1143856	0.4603681	0.439361	0.2639864	0.3976229
65.859	0	0.003473799	0.002986106	0.007672975	0.007728369	0.003940356	0.006705749	0.01804827	0.0139903	0.004224554	0.003956584	0.003940083	0.001552457	0.007431441	0.008228363	0.004219607	0.002863682	0.001610262	0.001314178	0.001046729	0.001162001	0.005510323	0.006231507	0.004017323	0.004722047
65.860	0	1.142928	0.9061769	3.166268	2.987437	0.1503936	0.1695687	0.1369137	0.09232939	1.379327	1.470263	1.125013	0.6365361	0.05469829	0.05649052	0.04832122	0.04972691	0.3981065	0.3110143	0.1141763	0.3678791	0.04447242	0.06121538	0.03790829	0.03842466
65.862	0	0.09624584	0.08075928	0.08820256	0.09748063	0.9166883	1.503416	0.2693016	0.2821853	0.1329321	0.1713012	0.1908242	0.1866979	0.2872459	0.3368344	0.423142	0.3550515	0.305968	0.3474923	0.4451742	0.4416898	1.92984	2.578084	2.57808	2.780092
65.863	0	0.1473888	0.09220082	0.1160308	0.07618587	0.334861	0.6329947	3.044955	2.336424	0.09412627	0.09831317	0.2423209	0.1636279	1.360554	1.48071	0.8100674	0.4592196	0.1062491	0.1064439	0.1148563	0.1089216	0.488788	0.5057407	0.2161156	0.4522973
65.958	0	0.005809709	0.005532023	0.005843598	0.007678987	0.003928764	0.006941556	0.02257807	0.01778321	0.004908038	0.003768409	0.004166377	0.001784023	0.007775747	0.009763009	0.005584043	0.003712315	0.002361064	0.001193912	0.002013222	0.001442998	0.006520901	0.007569836	0.004407406	0.005414326
65.959	0	1.066673	0.8943064	3.130559	3.067855	0.1687838	0.175095	0.1413422	0.09851446	1.499406	1.478057	1.0865	0.6816126	0.04604002	0.04401018	0.04683041	0.0391991	0.3670136	0.314898	0.1559429	0.3646489	0.0302904	0.02833727	0.02385739	0.03374619
65.960	0	0.07583482	0.08363444	0.07672373	0.09166217	0.9162108	1.548079	0.3142462	0.2040517	0.133073	0.1573207	0.1830881	0.1660242	0.2450903	0.2875738	0.411852	0.3348346	0.2839865	0.3523862	0.4295932	0.4168332	1.910431	2.520506	2.527122	2.782942
65.960	0	0.04661122	0.09524147	0.09348077	0.1179107	0.2827501	0.7484486	3.627615	2.81897	0.1014067	0.1254268	0.2250512	0.1732846	1.355282	1.614363	1.058034	0.6058223	0.100781	0.1085572	0.12533	0.1106372	0.6109092	0.740064	0.3315986	0.606912
66.058	0	0.005165845	0.005079132	0.005541913	0.007092777	0.003927201	0.006944036	0.02197187	0.01689034	0.004494013	0.003767113	0.003660837	0.001754656	0.007063994	0.009076537	0.006145645	0.003711382	0.002428023	0.001176572	0.001884314	0.001288731	0.006607026	0.00784484	0.004564712	0.005395643
66.059	0	1.0155	0.8348937	3.010733	2.981244	0.1643538	0.1691827	0.1378994	0.09898156	1.536596	1.424779	1.04384	0.6771937	0.0366841	0.04030985	0.04361134	0.03174084	0.3600902	0.2982389	0.2327729	0.3351832	0.0332606	0.03534024	0.02612857	0.0374488
66.060	0	0.07624173	0.09111205	0.07387324	0.07572529	0.9310149	1.553582	0.395515	0.1353914	0.1256131	0.1536474	0.1795677	0.1592301	0.2585043	0.2692346	0.4092731	0.349353	0.3222708	0.3654305	0.412177	0.4163445	1.94561	2.484764	2.448128	2.761898
66.060	0	0.07177946	0.079493	0.1126351	0.105147	0.3333182	0.8232786	3.672123	2.752241	0.1124324	0.09310594	0.2389468	0.1715739	1.198159	1.529195	1.116345	0.6030473	0.1458465	0.1093261	0.1182739	0.1211936	0.6384006	0.8415359	0.3943348	0.6214749
66.158	0	0.007302447	0.00673643	0.004792024	0.006812345	0.004371661	0.006702855	0.02219302	0.01704404	0.00402463	0.004169453	0.003677389	0.002160471	0.006603938	0.008457937	0.006135523	0.003662215	0.002919364	0.002146512	0.002558133	0.001519416	0.006774035	0.008092032	0.005190179	0.005197336
66.159	0	0.9540309	0.794193	2.940607	2.918484	0.1688177	0.1681748	0.1346892	0.1125225	1.578332	1.382611	1.011345	0.6916288	0.03346261	0.04142868	0.03696707	0.02489444	0.3556519	0.2852262	0.2736069	0.2851111	0.03161498	0.03251289	0.03512854	0.0346249
66.159	0	0.06143866	0.06973084	0.08967565	0.07417352	0.9527217	1.57472	0.4710164	0.160375	0.1368903	0.1737118	0.170738	0.146399	0.259999	0.2759785	0.3828455	0.336285	0.3261091	0.3712802	0.3939429	0.4363002	1.959468	2.444198	2.338018	2.732201
66.160	0	0.0645128	0.05297697	0.07210574	0.09259487	0.4564763	0.8792476	3.691832	2.759454	0.1192767	0.127812	0.2495289	0.192953	1.001622	1.372869	1.056315	0.5790425	0.1205428	0.1368741	0.1132717	0.10917	0.6654189	0.9330661	0.5156992	0.590323
66.258	0	0.01105189	0.01038138	0.003899642	0.006589056	0.004695431	0.006246602	0.02194724	0.01688541	0.003441648	0.005265212	0.00323712	0.002332792	0.006311735	0.007167554	0.005730101	0.003604588	0.004571063	0.003341619	0.003782366	0.001913745	0.00664659	0.008400697	0.005894586	0.004845215
66.259	0	0.9518189	0.8191407	2.911263	2.880008	0.1733881	0.1632005	0.1278443	0.1151569	1.580785	1.347157	0.9793868	0.7153037	0.03557249	0.0430693	0.03761028	0.02351499	0.35444	0.2748961	0.2786087	0.2280561	0.02610976	0.02551167	0.03165526	0.03217568
66.259	0	0.07070645	0.06490371	0.08812957	0.0748774	0.9408127	1.569254	0.5132003	0.222318	0.1301816	0.1753244	0.1682568	0.1463107	0.3120454	0.3084174	0.3693729	0.3687476	0.3351876	0.3635721	0.3816273	0.4418699	1.976277	2.383816	2.198521	2.660815
66.260	0	0.1128385	0.08444443	0.09299115	0.1282875	0.562084	0.8743984	3.697521	2.758958	0.1380148	0.1059711	0.2275378	0.2187003	0.8832382	1.140811	0.9411918	0.5597771	0.1244419	0.1646955	0.1356255	0.09738209	0.710684	0.9836547	0.6892427	0.5080126
66.358	0	0.06468752	0.06201405	0.04237985	0.04195565	0.01590989	0.01702412	0.03164446	0.02792384	0.04896297	0.05291769	0.04861048	0.04203252	0.01798281	0.01700918	0.0167577	0.01304289	0.05528039	0.05109398	0.04718097	0.03923611	0.01320715	0.01661114	0.01539279	0.01046264
66.358	0	0.9681397	0.8574767	2.897305	2.867103	0.1802715	0.1662477	0.1277735	0.1214231	1.596335	1.359885	1.012165	0.747119	0.03594859	0.04022464	0.03868475	0.02237697	0.3791864	0.2757354	0.2817247	0.17358	0.02624391	0.03317337	0.04043778	0.04264558
66.359	0	0.07228715	0.06616616	0.0872053	0.08361978	0.9722672	1.5905	0.5170191	0.308097	0.120882	0.169299	0.1550069	0.1394707	0.3157386	0.2843261	0.3474344	0.3620862	0.3090587	0.3287816	0.3735186	0.4337235	1.928281	2.273165	2.134915	2.61932
66.360	0	0.1184396	0.09628957	0.1100104	0.115748	0.543783	0.8099665	3.792496	2.85553	0.1110377	0.07524779	0.2319896	0.205599	0.9158749	0.9751539	0.8333377	0.5730987	0.1059729	0.1444427	0.1049007	0.08664623	0.7309935	0.9510739	0.7631127	0.543451
66.458	0	0.1429126	0.1386964	0.1151723	0.1094964	0.02165427	0.02566619	0.04482924	0.03229576	0.1034884	0.1075896	0.1026234	0.08979673	0.01800626	0.02002484	0.01535187	0.01206121	0.1134628	0.108925	0.1010314	0.08344176	0.02635979	0.02862744	0.02594187	0.02062762
66.459	0	0.9261489	0.8506716	2.83365	2.819289	0.175301	0.1649275	0.1263842	0.1237849	1.62305	1.362234	1.021516	0.765539	0.03677434	0.03486954	0.03543056	0.02418745	0.3991565	0.2573256	0.2412864	0.1229412	0.02524131	0.0272013	0.0343617	0.03782008
66.459	0	0.06605644	0.06790752	0.08350503	0.06943214	1.012605	1.617641	0.5391593	0.3955751	0.1186633	0.146098	0.1362155	0.1692395	0.2968374	0.2871307	0.332235	0.3523417	0.292495	0.3346926	0.3652511	0.4000477	1.879875	2.225786	2.098864	2.540187
66.460	0	0.09961311	0.08269119	0.08348121	0.08923627	0.4903018	0.6017021	3.690555	2.791557	0.1171427	0.06637155	0.2224519	0.1943208	1.110611	1.002091	0.9024753	0.670462	0.1134309	0.1509254	0.1264476	0.1087681	0.6722196	0.8877084	0.7591236	0.6741961
66.558	0	0.1340343	0.1301484	0.1079947	0.1022284	0.01933448	0.02019479	0.0394352	0.03206601	0.1089548	0.1129384	0.1077427	0.09427066	0.02176241	0.0208282	0.01888004	0.01571986	0.119516	0.1139028	0.1047464	0.08677059	0.0200341	0.01988084	0.01718552	0.01285356
66.559	0	0.9603516	0.8904969	2.886286	2.844782	0.180536	0.1717204	0.1322986	0.1221635	1.63741	1.392431	1.027152	0.7805269	0.03734416	0.03587955	0.03885586	0.0203401	0.4267782	0.255925	0.1874046	0.1592297	0.03111461	0.03028386	0.02488816	0.03807326
66.559	0	0.0799056	0.08985241	0.08151725	0.07913515	1.060936	1.638985	0.5569002	0.4576369	0.1312342	0.1531816	0.1236561	0.1772624	0.2922055	0.297448	0.2997189	0.3530613	0.3040036	0.3364424	0.3567338	0.3912983	1.872427	2.203262	2.055425	2.470117
66.560	0	0.08480805	0.06635499	0.07866268	0.08953025	0.3921668	0.4076135	3.639926	2.818108	0.07449273	0.05984164	0.2024686	0.1677599	1.296314	1.105241	0.9457424	0.7753731	0.09730265	0.1454556	0.1356472	0.1204442	0.6062302	0.8071177	0.7098857	0.7323408
66.658	0	0.0674891	0.06487099	0.05146419	0.04764018	0.01470653	0.01766391	0.03677627	0.02766234	0.04872797	0.05341004	0.04939623	0.04334775	0.01977632	0.01731871	0.01566436	0.01266445	0.05590579	0.05237126	0.04798219	0.03990568	0.02009261	0.02112193	0.01900938	0.01681822
66.659	0	1.002997	0.9480988	2.977403	2.913972	0.1850291	0.1703616	0.1288975	0.121928	1.636399	1.441536	1.009579	0.7530839	0.03911787	0.03488294	0.03553957	0.02523929	0.4282247	0.2487002	0.1243926	0.2213377	0.02990563	0.02437254	0.02457027	0.03321075
66.659	0	0.07424886	0.09044355	0.08583068	0.07690086	1.106746	1.672298	0.5363514	0.4869888	0.1373498	0.1500587	0.1037126	0.1662678	0.2851865	0.2551902	0.2677935	0.3340414	0.3056776	0.3228443	0.3486864	0.3735991	1.838951	2.184025	2.065721	2.420352
66.660	0	0.06007406	0.08149687	0.09986475	0.1058809	0.3921566	0.2997158	3.604076	2.812328	0.08062236	0.1061176	0.2279143	0.165063	1.446649	1.222792	1.015343	0.8955725	0.0999305	0.1210887	0.1351273	0.1242549	0.5411211	0.7480533	0.7169434	0.7123664
66.758	0	0.0230488	0.02187945	0.0147144	0.01231347	0.009927764	0.01163385	0.02713594	0.02103377	0.01279397	0.01664068	0.01469421	0.01222724	0.01490698	0.01282363	0.009779579	0.008411739	0.01736753	0.01525824	0.01304981	0.01072848	0.01047758	0.01287925	0.01179023	0.01013736
66.759	0	1.062175	1.021501	3.107806	3.043227	0.1748721	0.1878055	0.1281121	0.1149601	1.612409	1.522805	1.027678	0.7438271	0.04114353	0.03218195	0.03688614	0.02246875	0.4542001	0.2585526	0.107866	0.3069986	0.03468359	0.03346687	0.03238021	0.03710103
66.759	0	0.07773205	0.09443611	0.06730882	0.06378016	1.179199	1.71966	0.5272369	0.5034438	0.1408072	0.1688592	0.09313293	0.1539481	0.2872901	0.2566366	0.2668439	0.3374269	0.2915167	0.3192801	0.3593974	0.3737508	1.795083	2.170807	2.069503	2.340776
66.760	0	0.08371146	0.08682717	0.1140864	0.0960137	0.398657	0.3328111	3.546703	2.742936	0.06431226	0.1023894	0.1956935	0.1453898	1.593386	1.458222	0.9780834	0.9472961	0.08238277	0.1224937	0.1187274	0.1403979	0.4581355	0.6475567	0.6608093	0.6426997
66.858	0	0.008986628	0.008441638	0.006994971	0.005691183	0.004163861	0.006012643	0.02209393	0.0176141	0.002037021	0.006484332	0.004083901	0.003022077	0.00915004	0.008528623	0.004845088	0.005114153	0.004970688	0.003550138	0.00156126	0.001583525	0.00495531	0.006348199	0.005818585	0.005161452
66.859	0	1.123706	1.093901	3.2414	3.137997	0.1711521	0.2149773	0.147254	0.1024459	1.552398	1.646085	1.000071	0.7138976	0.04976407	0.04826312	0.04714454	0.02223109	0.4621349	0.2826013	0.1785721	0.3729541	0.0367317	0.04216609	0.05814131	0.04640706
66.859	0	0.09397963	0.09055823	0.06361162	0.07887409	1.194775	1.690177	0.5092891	0.4799459	0.1437307	0.1490999	0.09164208	0.1512997	0.3038747	0.2316697	0.2403612	0.3611879	0.2826037	0.2988175	0.3531921	0.3547338	1.744237	2.138941	2.068832	2.266089
66.860	0	0.08669628	0.06379242	0.1455392	0.129816	0.3508896	0.4104847	3.428215	2.631822	0.08032153	0.1165628	0.2696379	0.2031639	1.51291	1.443952	0.8159199	0.8597358	0.08872806	0.1000678	0.1186825	0.1450769	0.3495753	0.5987959	0.6214078	0.5206854
66.958	0	0.007844235	0.006979622	0.007439748	0.005218741	0.004286506	0.006420276	0.02247454	0.017749	0.00261048	0.005936591	0.004313938	0.002517587	0.008994907	0.009103787	0.004582208	0.005153692	0.004246387	0.003252429	0.001447553	0.001639002	0.004997313	0.00634493	0.005876703	0.004926312
66.959	0	1.073453	1.04563	3.160853	3.057451	0.1582908	0.1791781	0.1425402	0.1067319	1.503092	1.605238	1.061301	0.7002403	0.04977303	0.05200359	0.03745081	0.03281968	0.4557588	0.3159177	0.1692599	0.311112	0.03888852	0.03200788	0.05672792	0.03783301
66.959	0	0.09851924	0.09905389	0.07368885	0.06627951	1.241069	1.72104	0.4689879	0.4338105	0.1452884	0.162816	0.09385242	0.1559412	0.2911341	0.2132576	0.2288539	0.3817286	0.2524031	0.2798289	0.3808388	0.361	1.685535	2.171111	2.174021	2.250254
66.960	0	0.07317111	0.07908116	0.08525189	0.1038107	0.336632	0.6469285	3.58245	2.78485	0.08383748	0.09024133	0.204387	0.161087	1.560749	1.557033	0.6998737	0.9540869	0.07860981	0.1287659	0.1203285	0.1429705	0.3924547	0.6152738	0.6465465	0.4784592
67.058	0	0.007560222	0.00663354	0.007792999	0.004898808	0.004347158	0.007116535	0.02206652	0.0172545	0.002781476	0.005639359	0.004588994	0.002386994	0.008712826	0.009454871	0.003946075	0.005125226	0.003531702	0.00312775	0.001809278	0.001537443	0.005059529	0.006161767	0.006051512	0.004827486
67.059	0	1.10563	1.098865	3.246223	3.121064	0.1676734	0.194517	0.1470578	0.1157854	1.520628	1.573639	1.143299	0.7011616	0.05416196	0.03664273	0.02904782	0.02860595	0.4664631	0.3319733	0.1451592	0.2215102	0.03619139	0.04303692	0.05013908	0.03696446
67.059	0	0.09923982	0.07965808	0.05644387	0.07719001	1.260181	1.732684	0.451938	0.3656544	0.1374599	0.1763934	0.09596205	0.1592338	0.2649798	0.2224307	0.2355335	0.4065483	0.2544455	0.2962329	0.4181659	0.3507503	1.632824	2.20387	2.278702	2.213192
67.060	0	0.05409587	0.06634663	0.06892581	0.115976	0.3633254	0.7943778	3.496559	2.718905	0.06194372	0.08397029	0.2276575	0.1353235	1.51931	1.539034	0.5406651	0.9061376	0.06834056	0.1177081	0.1304945	0.1300378	0.3792613	0.5945189	0.6433852	0.475407
67.158	0	0.01136097	0.0100004	0.008527752	0.00439727	0.004356769	0.007533065	0.02048627	0.01574984	0.002554006	0.005824395	0.004444115	0.002757577	0.00851797	0.009900468	0.002497591	0.004685574	0.005000896	0.00475623	0.002923826	0.001793554	0.005082362	0.006020177	0.005979035	0.004797452
67.159	0	1.1502	1.163858	3.39409	3.238881	0.1589117	0.2012367	0.1555178	0.117162	1.451292	1.600265	1.188661	0.6749608	0.04387623	0.06004815	0.03489082	0.03282797	0.4390404	0.3821825	0.1077875	0.1843308	0.02602012	0.06051472	0.05947033	0.02705618
67.159	0	0.1344631	0.0803548	0.1090117	0.09756662	1.262217	1.67663	0.4445774	0.3336038	0.1333972	0.1500366	0.08449851	0.2036591	0.2729555	0.2451633	0.2460602	0.4760971	0.2758042	0.33819	0.3956382	0.3552691	1.56831	2.22514	2.235667	2.113805
67.160	0	0.06040985	0.07605321	0.09822571	0.1036932	0.4697491	0.9773006	3.358074	2.555303	0.1038597	0.1141307	0.199704	0.1985925	1.495713	1.614045	0.3157159	0.8578608	0.106979	0.1089555	0.1515961	0.163669	0.4276444	0.5609193	0.6738388	0.5695753
67.258	0	0.01159167	0.01039327	0.009015725	0.004324767	0.003260333	0.005209174	0.01173382	0.008722267	0.003281162	0.005105713	0.004364351	0.002710972	0.00581876	0.005257525	0.001607795	0.002429793	0.004608261	0.00485542	0.003548392	0.001695053	0.004380921	0.005079225	0.00332757	0.003399003
67.259	0	1.178091	1.198842	3.389774	3.194405	0.1528354	0.1965661	0.1684265	0.1121276	1.39681	1.562162	1.215802	0.6555075	0.04572635	0.06724626	0.04225056	0.03096152	0.4217338	0.396825	0.1397777	0.221496	0.03750208	0.06690098	0.06371613	0.03743671
67.259	0	0.1427704	0.1175135	0.148971	0.08925858	1.224758	1.603716	0.4405432	0.2713086	0.1088912	0.1494599	0.09851409	0.2086641	0.2879658	0.3081098	0.2718975	0.5195339	0.274281	0.3091923	0.3317099	0.3200637	1.489373	2.251456	2.106492	1.88375
67.260	0	0.09633164	0.1228234	0.09017737	0.0751545	0.2955309	0.6458604	2.050501	1.525051	0.1434773	0.09724338	0.2047888	0.1362831	1.053619	0.8925192	0.2072429	0.366173	0.1134133	0.07697179	0.1078128	0.1286756	0.3769584	0.4181348	0.2240259	0.2988552
67.358	0	0.01060205	0.009613047	0.008692342	0.004205358	0.004694923	0.007300424	0.01974889	0.01391151	0.003075096	0.004657354	0.003634185	0.002598356	0.006468845	0.007383983	0.001921883	0.003437388	0.003940286	0.005084267	0.004546258	0.00143952	0.005342662	0.00617795	0.004858236	0.004970883
67.359	0	1.195709	1.258897	3.376205	3.023326	0.1519589	0.1869687	0.1630205	0.1200307	1.304076	1.404085	1.150849	0.6364442	0.04480084	0.05784742	0.05953964	0.04730301	0.3968376	0.4150905	0.2496649	0.3739905	0.03722577	0.078057	0.0928016	0.05506053
67.359	0	0.1311289	0.1072752	0.09770803	0.09700498	1.247798	1.619072	0.4145362	0.1742767	0.1139772	0.1362881	0.09997428	0.1832303	0.2176965	0.2535596	0.2448916	0.4553164	0.2316073	0.3220765	0.3907231	0.3538158	1.433344	2.333462	2.426524	2.03243
67.360	0	0.08634492	0.09936941	0.06400021	0.09200424	0.5548975	1.068566	3.326907	2.314152	0.1286923	0.1299149	0.1983825	0.1670635	1.044007	1.131336	0.3427595	0.6291291	0.1315564	0.1303531	0.09420759	0.1015099	0.5104816	0.5381111	0.3754402	0.6374169
67.458	0	0.007496983	0.006528681	0.007783428	0.00347713	0.004031766	0.005554679	0.01847837	0.0125266	0.002971668	0.003498162	0.002858665	0.002009276	0.005726945	0.005664612	0.001899532	0.00251904	0.002581812	0.004093431	0.003715002	0.001388302	0.005067224	0.005962872	0.004518738	0.004577035
67.459	0	1.163116	1.284852	3.096235	2.637662	0.1545191	0.1509993	0.1248031	0.08034332	1.218612	1.095437	0.886349	0.4894903	0.06318294	0.05887659	0.08113627	0.05661321	0.3525437	0.3736523	0.254479	0.3459454	0.03137565	0.08237455	0.06356991	0.03639267
67.459	0	0.1217977	0.130069	0.05385355	0.09825942	1.222712	1.579684	0.3825041	0.1840439	0.1033442	0.1330112	0.1042747	0.1973206	0.1910753	0.2326349	0.2640103	0.452156	0.2090205	0.3209779	0.4403242	0.3773609	1.399825	2.428533	2.631275	2.106587
67.460	0	0.1257883	0.1394149	0.1121323	0.09414864	0.4329774	0.8263256	3.169665	2.088733	0.1272426	0.103912	0.2215449	0.1552848	0.8751625	0.8046063	0.3175104	0.4293488	0.1314776	0.1709031	0.1182574	0.1145177	0.5143402	0.597238	0.3273374	0.5053488
67.558	0	0.004581822	0.004118356	0.007802366	0.003888408	0.003195504	0.004622391	0.02057367	0.01423301	0.002644378	0.003523077	0.002441905	0.001541289	0.006430183	0.005489408	0.001893391	0.002764877	0.001339324	0.002689374	0.00228947	0.001560196	0.005405871	0.006983929	0.005039596	0.005128798
67.559	0	1.225934	1.313249	3.033429	2.606812	0.151188	0.151171	0.119559	0.08569973	1.248869	1.045774	0.7992384	0.4433765	0.0533644	0.06899111	0.06190501	0.05719066	0.3889125	0.3453049	0.2998486	0.3575589	0.04046581	0.08366757	0.06786079	0.03975212
67.559	0	0.0972858	0.1256559	0.05353254	0.09565551	1.228828	1.592857	0.3662245	0.2742248	0.09103624	0.1361706	0.1192446	0.1988131	0.1878814	0.2162856	0.2559841	0.4526136	0.1946392	0.3431505	0.442565	0.3861783	1.373072	2.512308	2.724978	2.151606
67.560	0	0.1110789	0.1031216	0.1133481	0.05154045	0.3001521	0.7217042	3.435297	2.318313	0.1010506	0.1225575	0.222776	0.127001	0.9043989	0.761298	0.2947345	0.4855568	0.127497	0.1565385	0.1297282	0.1059372	0.600905	0.7456101	0.4639658	0.6332075
67.658	0	0.00326541	0.002740072	0.007819224	0.004592491	0.002868536	0.003695022	0.02096685	0.01491526	0.002759254	0.003386134	0.002042999	0.001499822	0.007381649	0.005413079	0.001651509	0.002828828	0.001520338	0.001661221	0.001446949	0.001895801	0.005316129	0.007162679	0.005546631	0.005639151
67.659	0	1.293567	1.318626	3.031625	2.62045	0.1563625	0.1523391	0.1183043	0.08307199	1.270432	1.013042	0.7159463	0.4170891	0.07434264	0.06892475	0.05013639	0.05739328	0.4318144	0.3268254	0.3539935	0.3643784	0.04667269	0.06938421	0.06853012	0.03986935
67.659	0	0.08925677	0.1192033	0.07084913	0.09817461	1.210092	1.601139	0.3360436	0.3647852	0.08677939	0.1167738	0.1060987	0.1791836	0.1566124	0.1740403	0.2520204	0.4368912	0.1822492	0.3376754	0.4377668	0.3854362	1.351409	2.582767	2.81352	2.1827
67.660	0	0.08648655	0.07425146	0.06022347	0.06046413	0.1677101	0.5404357	3.461175	2.411431	0.09626413	0.1085578	0.1920445	0.1551903	1.052602	0.8004528	0.2259491	0.5020114	0.1178321	0.140537	0.1446475	0.1194471	0.618708	0.7974756	0.6070792	0.7237512
67.759	0	0.002884363	0.003358684	0.00737254	0.003274508	0.003380204	0.002595868	0.02037113	0.01446314	0.002692147	0.002721711	0.002130113	0.001248031	0.007685328	0.00581577	0.001485172	0.002803506	0.001321886	0.001886399	0.001612442	0.001886443	0.004731538	0.00690657	0.005729885	0.005310432
67.759	0	1.228837	1.150641	2.673223	2.384253	0.1510241	0.1303542	0.08990785	0.09831227	1.197708	0.8381073	0.5679531	0.433594	0.05375204	0.06192354	0.05267653	0.03908396	0.4596995	0.2546	0.3286641	0.2787636	0.04801392	0.07626654	0.07074383	0.05416943
67.760	0	0.08239728	0.1154057	0.0756704	0.1223223	1.201736	1.599628	0.2986426	0.4588237	0.09417497	0.1023388	0.1083174	0.1856121	0.1224887	0.1498427	0.2537502	0.397036	0.1716038	0.3508167	0.4398557	0.3649465	1.345058	2.630689	2.883125	2.190014
67.761	0	0.06791026	0.09191142	0.08377089	0.1099468	0.2813289	0.3152386	3.376067	2.35984	0.1247534	0.09366775	0.2261359	0.1409741	1.16143	0.9685947	0.2269547	0.5097733	0.1322031	0.1612977	0.128094	0.1355341	0.5491838	0.7380585	0.5842353	0.6232345
67.858	0	0.003336673	0.004013415	0.006815252	0.00205269	0.004128174	0.003150737	0.02187858	0.01628509	0.002790949	0.001858908	0.002420151	0.001486043	0.008314416	0.006852529	0.001981736	0.002812431	0.0007935027	0.0017755	0.002121817	0.001926941	0.00451991	0.007097989	0.00592853	0.005012505
67.859	0	1.053174	0.7443442	2.003992	1.961421	0.1384011	0.1014001	0.05228499	0.08760391	1.067481	0.625312	0.341076	0.4164347	0.05741358	0.04324636	0.03562019	0.02845585	0.3950382	0.1459467	0.2330407	0.1818633	0.04764527	0.07838695	0.04322329	0.04396604
67.859	0	0.08257268	0.1165662	0.05424968	0.107678	1.181522	1.61823	0.2658694	0.4790647	0.08356764	0.123978	0.09423027	0.1807428	0.1268515	0.1203538	0.2576078	0.360046	0.1734067	0.3408093	0.4414726	0.3635505	1.382483	2.620629	2.959679	2.274316
67.860	0	0.06125	0.09346659	0.1035837	0.09298853	0.3658334	0.1908434	3.51825	2.60226	0.09184212	0.07318795	0.2259614	0.2188307	1.285181	1.197935	0.3238491	0.4864965	0.09882852	0.13905	0.08175187	0.1227813	0.4760389	0.7091022	0.4976232	0.5021745
67.958	0	0.003633585	0.004186861	0.005709452	0.001248164	0.004350253	0.004000054	0.02191971	0.01665109	0.002889429	0.001422022	0.002331346	0.001307879	0.008218278	0.007664856	0.002699661	0.002583036	0.001070241	0.00142076	0.002162847	0.002025922	0.00435589	0.006894304	0.005752758	0.004472825
67.959	0	0.8311498	0.5009764	1.479322	1.594858	0.1218964	0.08945482	0.06459652	0.08241346	0.9349042	0.5631526	0.2271123	0.3665105	0.04057333	0.04411581	0.02849385	0.0248917	0.2885012	0.113478	0.1804499	0.1473123	0.05972134	0.08675014	0.03812405	0.02948493
67.959	0	0.06925151	0.100404	0.05851881	0.09314903	1.128793	1.619119	0.2652741	0.4580517	0.08407233	0.1322082	0.1156387	0.1468132	0.1477358	0.1261924	0.2607309	0.3072566	0.1913156	0.3527017	0.4476417	0.3669421	1.427663	2.667416	2.994048	2.346445
67.960	0	0.07090354	0.08914308	0.09296539	0.1087637	0.3733174	0.1687794	3.556419	2.657583	0.08538861	0.06380925	0.21606	0.1660925	1.354926	1.375731	0.4970698	0.4129177	0.0729204	0.1282102	0.1050172	0.1098656	0.3970523	0.6734615	0.4631193	0.3495697
68.058	0	0.002285721	0.002521164	0.005293359	0.001742343	0.003896219	0.005047027	0.02107925	0.01625168	0.002877756	0.00125391	0.001968595	0.001400573	0.007672761	0.008021977	0.003456754	0.001888442	0.001115606	0.001443032	0.00138196	0.001694354	0.004109256	0.006597587	0.005444661	0.004228359
68.059	0	0.8287485	0.5268529	1.400556	1.496309	0.1120749	0.09624967	0.0682502	0.06960302	0.903229	0.5970858	0.2007557	0.3588011	0.04046321	0.04327631	0.04253116	0.02695499	0.2459873	0.1151046	0.2049451	0.1458265	0.06304607	0.07625392	0.03278312	0.02482705
68.059	0	0.07994847	0.09883323	0.05359298	0.09130413	1.095972	1.617105	0.2968242	0.4620889	0.1068915	0.1438735	0.1263776	0.1134034	0.1493759	0.1366039	0.2729565	0.2795735	0.2055278	0.353969	0.4373417	0.3717273	1.509931	2.717019	2.974831	2.38229
68.060	0	0.04766319	0.06663278	0.1026879	0.1018746	0.3005018	0.3675084	3.451538	2.604008	0.05742427	0.09479771	0.2047022	0.1564391	1.340443	1.463467	0.6431592	0.2862338	0.06968915	0.1235483	0.09320987	0.08518915	0.3021987	0.6296805	0.42449	0.2874025
68.158	0	0.001863166	0.001732207	0.004522952	0.001252894	0.003442791	0.006234107	0.02045042	0.01586082	0.002933747	0.0009732253	0.001910403	0.001339265	0.007052506	0.007938339	0.004048349	0.001881862	0.001459944	0.001625563	0.001247904	0.001810771	0.00392044	0.006231806	0.005409414	0.004385354
68.159	0	0.7146832	0.5725341	1.24471	1.238545	0.1030864	0.09115296	0.07325837	0.06266886	0.7818058	0.5849922	0.2017482	0.2860736	0.04432386	0.05447847	0.0426971	0.02751882	0.1710883	0.09982899	0.1847189	0.1793494	0.05554069	0.06781918	0.02560124	0.03153665
68.159	0	0.07774611	0.100144	0.07647333	0.09036044	1.062025	1.598102	0.3193175	0.438891	0.1084908	0.1522674	0.1344705	0.1314093	0.1660545	0.1483993	0.3311923	0.2399378	0.2372478	0.366434	0.4474209	0.3649813	1.608217	2.763382	2.929579	2.408095
68.160	0	0.04532572	0.09441789	0.1209813	0.1228535	0.3235949	0.5912549	3.374459	2.580127	0.08821657	0.1009221	0.2122496	0.1482959	1.300159	1.452058	0.8065913	0.3262818	0.09756912	0.09765034	0.1330259	0.1261025	0.2602164	0.5592054	0.4845035	0.3915703
68.259	0	0.002076783	0.002704901	0.004875658	0.0008451501	0.003497163	0.007010954	0.02096537	0.01595066	0.003540781	0.001048029	0.001937156	0.001513965	0.006321345	0.007374407	0.00419438	0.001996396	0.002059916	0.001843941	0.00163521	0.002307563	0.004235161	0.006155873	0.00541614	0.004788177
68.260	0	0.6771357	0.5900706	1.247163	1.203933	0.109119	0.08894732	0.0631819	0.06238545	0.7329282	0.5568821	0.1967275	0.2593118	0.03644913	0.03091676	0.03359843	0.02917715	0.1478801	0.07160166	0.1883036	0.1536368	0.03372928	0.0532254	0.03811611	0.028252
68.260	0	0.0650179	0.109281	0.07115838	0.04699555	1.015592	1.577076	0.3514469	0.3587396	0.09797175	0.1711711	0.1443541	0.140498	0.1537799	0.1825051	0.3455971	0.215763	0.2549473	0.3741003	0.4470976	0.3610855	1.696847	2.778859	2.886251	2.435264
68.261	0	0.07294654	0.1305749	0.1329284	0.1123614	0.388669	0.8022623	3.444221	2.572039	0.1057805	0.08234231	0.2305352	0.1503074	1.137711	1.32082	0.8043647	0.371769	0.1227387	0.09010073	0.1020347	0.1333914	0.3073626	0.5173121	0.4649502	0.4829562
68.358	0	0.00178373	0.001506557	0.0035202	0.000724318	0.003458525	0.006836093	0.01959493	0.01402694	0.002680144	0.001176456	0.001656215	0.001215975	0.005301692	0.006059737	0.003326688	0.002206924	0.001628064	0.002019318	0.001511358	0.001943369	0.003996494	0.005705298	0.004798335	0.004607552
68.359	0	0.3356409	0.4569695	0.8776993	0.8086887	0.09304917	0.07941271	0.05347657	0.04745891	0.5546383	0.4904417	0.1403573	0.1638266	0.04786059	0.04077863	0.03789445	0.04828068	0.1594401	0.135731	0.1253484	0.2418701	0.04701634	0.05641882	0.05169912	0.023144
68.359	0	0.02700405	0.1134671	0.09557627	0.05754198	0.9871885	1.530976	0.3906474	0.2810708	0.1056769	0.1740274	0.1621323	0.1369846	0.1441249	0.1884196	0.3482256	0.2360497	0.286946	0.3879897	0.4456821	0.3647032	1.773478	2.818737	2.836196	2.475595
68.361	0	0.07972697	0.07944366	0.09830181	0.09590586	0.4260146	0.8514945	3.34706	2.348411	0.1233254	0.110912	0.2349953	0.1648619	0.940621	1.052928	0.6788952	0.4112662	0.07934041	0.1099405	0.09663831	0.1055888	0.307762	0.4236811	0.3823347	0.4673032
68.458	0	0.002549101	0.002215246	0.002271857	0.001798129	0.00228214	0.003792808	0.00696832	0.005725539	0.001708546	0.001819442	0.001449059	0.001136705	0.002875181	0.00205779	0.0009542732	0.001018045	0.002019639	0.002088875	0.001888379	0.00146008	0.003322639	0.004106388	0.003339323	0.003188532
68.459	0	0.04378417	0.05481884	0.07231571	0.06725152	0.01803383	0.01641659	0.01645274	0.01728341	0.06594602	0.05900189	0.04814895	0.03545677	0.01281215	0.01601515	0.01740889	0.01421926	0.0443126	0.04114843	0.04418502	0.04191962	0.01723282	0.01750024	0.0133863	0.009549272
68.459	0	0.1045892	0.1501094	0.07885382	0.06975545	0.9632065	1.367878	0.3603258	0.2269457	0.1594418	0.2100773	0.2139705	0.1083023	0.1825616	0.2778979	0.3663698	0.172677	0.3083572	0.4007606	0.4412576	0.3560687	1.738102	2.699274	2.650346	2.270518
68.460	0	0.1158635	0.06666396	0.07492462	0.07863545	0.2352686	0.5280091	1.23073	1.043063	0.1070149	0.1194179	0.1159752	0.1007204	0.528162	0.3398152	0.1642641	0.1523319	0.1008105	0.06626193	0.05237324	0.06697641	0.2462948	0.1903595	0.07529419	0.1803442
68.558	0	0.00278262	0.002347957	0.002097947	0.001956592	0.002100168	0.001255269	0.002374885	0.002011727	0.001813544	0.001775098	0.001366835	0.001219822	0.001544406	0.001358736	0.0009877125	0.0008361651	0.002112127	0.002149416	0.002064447	0.001595749	0.002510701	0.003260017	0.003176166	0.002573534
68.559	0	0.0007501572	0.0009684191	0.0009910275	0.0009467718	0.002117605	0.001207838	0.00228654	0.001902948	0.001279856	0.000931468	0.0005195681	0.0002896035	0.001533746	0.001362801	0.001067972	0.0007698532	0.0005251429	0.0006656702	0.0007508199	0.0008971487	0.002401459	0.003146653	0.002992172	0.002404145
68.560	0	0.1639535	0.2040776	0.1049003	0.1133792	0.944519	1.237074	0.3509994	0.2357832	0.1954206	0.2254828	0.2021139	0.09717807	0.1694863	0.2624192	0.3206438	0.1326059	0.2892677	0.4201525	0.3725764	0.3197822	1.592005	2.415339	2.184086	1.883097
68.560	0	0.09752249	0.04784729	0.03927295	0.04730789	0.1624418	0.2294131	0.3830854	0.3404659	0.07940552	0.06386602	0.06691544	0.05463671	0.2676751	0.241202	0.166917	0.1228315	0.06950177	0.04778821	0.04290305	0.05307973	0.1271611	0.1328872	0.1327941	0.129896
68.658	0	0.0005604207	0.0003634097	0.0002801246	0.0003473993	0.001982254	0.001032184	0.005733586	0.004663013	0.0004187092	0.000493533	0.0006436551	0.0004208011	0.00309015	0.002252674	0.0009934044	0.0006596423	0.0006169991	0.0006229648	0.0006601204	0.0005896912	0.002727174	0.003638074	0.002980228	0.003216187
68.658	0	0.0005320103	0.0003743893	0.0002340048	0.000356303	0.002010831	0.00100512	0.005741446	0.004815797	0.0003593348	0.0003746384	0.0006703464	0.0005101453	0.003044333	0.002253763	0.000920053	0.0006503429	0.0007066438	0.0006066909	0.000587664	0.0005493907	0.002741416	0.003673917	0.003063219	0.003278002
68.659	0	0.1665222	0.1697329	0.1055714	0.1095396	0.9024033	1.207504	0.3701759	0.167789	0.1945939	0.2420851	0.2081438	0.08318988	0.1898091	0.2948261	0.3397267	0.1257924	0.2936848	0.4223585	0.3536483	0.3273909	1.644576	2.487381	2.184594	1.968147
68.660	0	0.09724556	0.06674987	0.03990992	0.06073935	0.1647255	0.3734144	1.027529	0.8748947	0.0511485	0.0724138	0.1172017	0.07990417	0.5579877	0.3805097	0.1217227	0.06227594	0.1188837	0.04966699	0.04843068	0.03534504	0.1753648	0.179024	0.1026336	0.2184813
68.758	0	0.000256898	0.0003739796	0.0003698659	0.0002917653	0.0008312851	0.00108967	0.002576063	0.002231974	0.0004996142	0.0003244463	0.0003972395	0.0003269424	0.001741748	0.001592063	0.001129713	0.0005692753	0.0004716937	0.0006912789	0.0005412081	0.000435162	0.001583612	0.002818749	0.002570349	0.002277989
68.759	0	0.0003609874	0.0003034417	0.0003401499	0.0002852328	0.0008599836	0.001153736	0.002584257	0.002283715	0.0005459324	0.000381639	0.0004309372	0.0004298423	0.001694169	0.001644771	0.001137775	0.0006913735	0.0005400906	0.0005959654	0.0004471932	0.0004124426	0.001630637	0.002799853	0.002458912	0.002216137
68.759	0	0.2190572	0.1624242	0.1301808	0.1224521	0.8169464	0.8885382	0.2769935	0.1353993	0.1737581	0.1587556	0.198861	0.1007725	0.09953228	0.2099586	0.1706779	0.1350827	0.2531204	0.4134448	0.2629576	0.273544	1.2475	2.045135	1.550968	1.438099
68.760	0	0.0546788	0.06798036	0.0568253	0.04903186	0.1393446	0.2788153	0.4522505	0.4169174	0.09182198	0.0651489	0.05552459	0.04525798	0.3184316	0.3014956	0.2008044	0.08948172	0.07454314	0.04941716	0.04011914	0.03207316	0.1089473	0.1316653	0.185917	0.174919
68.857	0	0.000185437	0.0001621384	0.0002144276	0.0001812754	0.0004710125	0.0004885171	0.0003264483	0.0002037488	0.0002410033	0.0002126361	0.0001689087	0.0002008812	0.0001960453	0.0002067478	0.0001658366	0.0001708752	0.000219403	0.0001657986	0.0002214987	0.0002297274	0.00021735	0.0004914551	0.0004817365	0.0004123724
68.858	0	0.0001707497	0.0001616153	0.0001180414	0.0001958431	0.0004682615	0.0004294718	0.0003219282	0.0002137592	0.0002397526	0.0002051088	0.0002144412	0.0001441363	0.0002201776	0.0001879894	0.0002088386	0.0001551116	0.0002167577	0.0002000632	0.0002392366	0.0002149625	0.0002323107	0.0005340181	0.0005062099	0.0003944284
68.859	0	0.05865176	0.09556353	0.08658582	0.05567166	0.4100678	0.3942158	0.2036277	0.07089725	0.1711053	0.1140754	0.1209143	0.07334817	0.08503628	0.08651252	0.139583	0.08280488	0.1210106	0.1426531	0.2076405	0.1422573	0.173505	0.4097699	0.427985	0.3613109
68.860	0	0.01105886	0.00894775	0.007327431	0.007131712	0.01455473	0.01704579	0.0294485	0.02497031	0.01118957	0.00898034	0.007670334	0.007046381	0.01918772	0.01964998	0.01588698	0.01316165	0.01013328	0.007417305	0.006350302	0.006552233	0.01438909	0.0160906	0.01558098	0.01213161
68.958	0	0.0001876004	0.0001318562	0.0001721991	0.0001850692	0.000142246	0.0001114941	0.0001183158	0.0001252579	0.0001639093	0.0001296078	0.0001505035	0.0001434703	0.0001470132	9.469259e-05	0.0001648886	0.0001354511	0.0001509322	0.0001565279	0.0001885381	0.0001457991	9.766653e-05	0.0001896049	0.0001699973	0.0001721919
68.959	0	0.0002525216	0.0002273625	0.0001786907	0.0002524354	0.0001443975	0.0001410133	0.0001045726	0.0001719085	0.0002378758	0.0002111234	0.0002657615	0.0002079925	0.0001970765	0.0001042848	0.0001967375	9.539679e-05	0.0002305891	0.0002774192	0.0002649308	0.0001030166	0.0001257551	0.000137871	0.0001994639	0.0001236098
68.959	0	0.0001329005	0.0001660922	0.0001517742	0.0001411934	0.0001621215	0.0001015861	0.0001590658	0.0001617981	8.129985e-05	7.333318e-05	0.0001460641	0.0001192773	0.0001445315	8.589674e-05	9.897126e-05	0.000142995	0.0001509799	0.0001544831	0.0001240585	0.0001275063	0.0001314879	0.000168328	0.0001429931	0.0001332922
68.960	0	0.0001012107	0.0001331465	0.0001175335	0.0001794603	0.0001093477	0.0001261843	9.368189e-05	0.0001407221	0.000124627	9.364449e-05	0.0001071941	0.0001507821	0.0001171167	9.282375e-05	0.0001139772	0.0001427419	0.0001779651	0.0001194931	0.0001397862	0.0001400001	0.0001870112	9.809713e-05	0.0001338223	0.0001739419
69.058	0	0.0009224621	0.0009037798	0.0009918745	0.0008250156	0.0001989604	0.0001725312	0.0001896171	0.0002080512	0.0009117982	0.0008760051	0.0008588554	0.0008173504	0.0001807567	0.0001856542	0.0001684899	0.0001900226	0.0009386398	0.0009840279	0.000796321	0.0007426499	0.0001878438	0.0002349904	0.0001880327	0.0001473327
69.059	0	0.0002838801	0.0002757884	0.0002268269	0.0001729133	0.000161196	0.0001511666	0.0002224754	0.0002206392	0.0003184144	0.0002424114	0.000217539	0.0002262896	0.0001728132	0.0002135735	0.0001604684	0.0001773946	0.0001972519	0.0002307479	0.0002198765	0.0001283057	0.000176661	0.0001048991	0.0001752885	0.0001228684
69.059	0	0.0001258543	0.0001097153	0.0001297833	0.0001789085	0.0001023463	9.926393e-05	0.0001423537	0.0001476911	9.245093e-05	0.0001103759	0.000148249	0.0001611915	9.647715e-05	0.0001299075	0.0001493878	0.0001783746	9.423418e-05	0.0001427265	0.0001250504	0.0001282176	9.642701e-05	0.0001296935	0.0001181477	0.000116236
69.060	0	0.0001710517	0.0002177983	0.0001178528	0.0001399865	0.0001846421	0.0002937645	0.000368183	0.0002678884	0.0001821468	0.000151662	0.0002303778	0.0001666836	0.0003086088	0.0002376631	0.0002093199	0.0001289341	0.0001708935	0.0001480155	0.0001877537	0.0001358627	0.0002035052	0.000184947	0.0001489798	0.0001624365
69.158	0	0.02571513	0.02414659	0.02021183	0.01923703	0.01674413	0.01772264	0.02027559	0.01439222	0.01986529	0.01894428	0.01794422	0.01655678	0.01876731	0.01728653	0.01567017	0.01410088	0.02040348	0.01988129	0.01993261	0.01646997	0.01718534	0.01735502	0.01625799	0.01100829
69.159	0	0.0006552404	0.0005124606	0.0004814655	0.0005569172	0.001177686	0.003226134	0.007960307	0.005780131	0.0005971959	0.0007250415	0.001164429	0.0008195461	0.003454804	0.00241826	0.001666821	0.001143096	0.0005574708	0.0004307137	0.0005276703	0.0004078696	0.001373405	0.001506905	0.001244118	0.001487099
69.159	0	0.03230585	0.03023396	0.0304318	0.03657035	0.2321384	0.2220813	0.1068988	0.03449343	0.0942186	0.09080898	0.06832779	0.05590166	0.04127863	0.03221149	0.0468622	0.06328994	0.05815525	0.06713496	0.07725383	0.05520367	0.07896869	0.2028504	0.2448139	0.1628858
69.160	0	0.1229831	0.09974324	0.1000159	0.09802756	0.1884888	0.5703859	1.479995	1.088739	0.1404755	0.1534259	0.22462	0.1493248	0.6270697	0.4733682	0.3310739	0.216113	0.1184029	0.0741837	0.1155526	0.0547948	0.2478936	0.284068	0.1847262	0.2073043
69.258	0	0.08423493	0.08059259	0.06998576	0.06699953	0.02267447	0.02440867	0.0370703	0.03202172	0.06786013	0.06531303	0.06344886	0.058301	0.02763343	0.02583894	0.02085559	0.01805236	0.07184872	0.0688798	0.07039437	0.05776514	0.02378431	0.02562332	0.02483076	0.01825085
[truncated: 18,623 more rows]
