# Supplementary material for: Is infant neural sensitivity to vocal emotion associated with mother-infant relational experience?
Source: PLoS One. 2019 Feb 27;14(2):e0212205. doi: 10.1371/journal.pone.0212205 (PMC6392422; doi:10.1371/journal.pone.0212205)
Supplement: S1 File — (ZIP) [file pone.0212205.s001.zip › dataset/imed_08_2.txt]

128.661	0	0.001523597	0.001574383	0.008052792	0.007856151	0.001931245	0.00331652	0.0181466	0.01405104	0.005325199	0.005320838	0.003148108	0.001246326	0.01145458	0.01175937	0.007069986	0.005542967	0.00167019	0.001544309	0.001538203	0.001351303	0.002807792	0.004975523	0.003952375	0.003861134
128.662	0	0.6058852	0.8456429	3.687988	3.658604	0.2678774	0.2845178	0.155867	0.1107223	2.440551	2.340797	1.104047	0.6731992	0.07166542	0.06112693	0.08181428	0.0474942	0.7037067	0.5965748	0.500034	0.540234	0.05824926	0.09659765	0.08353222	0.03958099
128.663	0	0.0464589	0.0354308	0.03436729	0.05036519	0.9083367	1.515791	0.3400066	0.2901518	0.05918211	0.07842284	0.03747653	0.03791315	0.1373614	0.1156214	0.2982352	0.2762562	0.2099412	0.3016555	0.4354427	0.4837834	1.692526	2.471121	3.334348	3.571921
128.664	0	0.05493428	0.03796665	0.1091269	0.1033524	0.121416	0.3212265	4.070289	3.158867	0.03659981	0.05153855	0.2347968	0.1937445	2.598576	2.709766	1.520567	1.202288	0.05108918	0.0825759	0.07601947	0.05976617	0.2690829	0.6706003	0.3165976	0.2319975
128.743	0	0.001510395	0.001708345	0.007827582	0.007750226	0.001885719	0.003680915	0.01830407	0.01383736	0.00540703	0.005280601	0.003019469	0.001409257	0.01105294	0.01169907	0.007182443	0.005487915	0.00151364	0.001466965	0.001597438	0.001405656	0.002823214	0.00473746	0.004265506	0.003973135
128.744	0	0.6447649	0.8427311	3.679908	3.623351	0.2724212	0.2833621	0.1455245	0.1114435	2.435928	2.326645	0.978146	0.6813026	0.06724728	0.05316205	0.08203541	0.0442206	0.6671762	0.5720116	0.5794764	0.5357398	0.07047297	0.08659972	0.06816059	0.03960578
128.745	0	0.05342699	0.04062199	0.03825169	0.05337254	0.9203715	1.533813	0.3224837	0.2781923	0.05768444	0.08133288	0.03333463	0.03377431	0.1474628	0.1125334	0.3001626	0.2700384	0.2011657	0.2949269	0.4395475	0.481055	1.679971	2.438856	3.347175	3.576248
128.745	0	0.04713944	0.09151475	0.1274992	0.1052363	0.09307724	0.423789	4.072762	3.115049	0.0410128	0.07974394	0.2273368	0.168292	2.499376	2.66494	1.55277	1.173326	0.05961138	0.105024	0.07750505	0.1057909	0.2787284	0.6692059	0.3683899	0.3211307
128.843	0	0.001361458	0.001750358	0.007937914	0.007725875	0.001798994	0.003986134	0.01833842	0.01356796	0.005336222	0.005207239	0.002789045	0.001480441	0.01053495	0.01131665	0.007297933	0.005593577	0.001390657	0.001488742	0.001686161	0.001245594	0.00277531	0.004493783	0.00434465	0.004236444
128.844	0	0.6779694	0.8185419	3.696728	3.62279	0.2711426	0.2751893	0.1143266	0.1172421	2.416375	2.292758	0.8108794	0.6737565	0.06460756	0.06047891	0.06667411	0.04349719	0.6276624	0.5173827	0.618438	0.4813631	0.05676674	0.07712942	0.07297368	0.04752729
128.844	0	0.04490774	0.04295938	0.03248723	0.0369897	0.9157094	1.527075	0.3004023	0.2379862	0.05060738	0.08088027	0.03135967	0.02206593	0.1440157	0.1101893	0.2868595	0.2545472	0.1945721	0.2854587	0.432929	0.4719505	1.64548	2.401511	3.322414	3.532185
128.845	0	0.06103213	0.09966333	0.09158966	0.0839782	0.06848658	0.5090649	4.062797	3.021459	0.03304572	0.06236112	0.2148488	0.1260681	2.357267	2.518173	1.584698	1.199522	0.07774252	0.08307149	0.08542013	0.08039679	0.2762406	0.6237628	0.4045462	0.3931382
128.943	0	0.001323086	0.001494897	0.007841403	0.007600558	0.001820493	0.004096052	0.01817802	0.01342984	0.005366798	0.005205376	0.002522354	0.001440186	0.01023308	0.01051932	0.007217679	0.005569679	0.00152045	0.001517802	0.001667773	0.001079372	0.002784834	0.004464609	0.004330605	0.004470456
128.944	0	0.7023968	0.7522499	3.622689	3.523465	0.2698576	0.2818755	0.1059572	0.1224535	2.436607	2.329491	0.7525694	0.6776602	0.05326612	0.06050203	0.06319765	0.05271332	0.588865	0.4867216	0.6152675	0.3706416	0.05366793	0.06912681	0.06316326	0.05222885
128.945	0	0.05098716	0.04760884	0.04136063	0.04329172	0.923313	1.533426	0.2921738	0.2138678	0.05398459	0.07972573	0.03843944	0.03380044	0.1430728	0.1119257	0.2853996	0.2577036	0.1925692	0.2896206	0.4377697	0.4737468	1.621202	2.393791	3.336188	3.527783
128.945	0	0.06872153	0.08626222	0.09653785	0.08718958	0.1191162	0.5717323	4.007934	2.944475	0.05793246	0.08125854	0.2175222	0.1109669	2.256873	2.308517	1.586946	1.195162	0.07570588	0.08310584	0.08735418	0.0844289	0.2576324	0.609786	0.4039425	0.4492946
129.043	0	0.001514995	0.001345566	0.007629506	0.007290188	0.001984481	0.004316216	0.01794874	0.01334919	0.005533489	0.005460139	0.002347665	0.001497459	0.009971255	0.00990836	0.007067574	0.005524035	0.001529383	0.001359118	0.001545549	0.0008239337	0.00260141	0.004363228	0.004427771	0.004779052
129.044	0	0.6892435	0.6830588	3.532857	3.387968	0.2693607	0.2926142	0.1203342	0.1132912	2.46619	2.405687	0.7854222	0.6927468	0.0525664	0.0446609	0.05805751	0.03672693	0.5737572	0.4715616	0.5518362	0.2201686	0.05101151	0.05963675	0.04572275	0.0497656
129.045	0	0.05446405	0.0562825	0.0429995	0.04581493	0.9391391	1.556593	0.2894012	0.1958157	0.05876162	0.08931599	0.04028229	0.02952685	0.1491481	0.1197011	0.2831678	0.2587201	0.1896028	0.2900397	0.440017	0.4735285	1.605825	2.387657	3.360876	3.53676
129.045	0	0.05526284	0.06166902	0.1271527	0.09325419	0.1736463	0.6295709	3.978409	2.91755	0.05924936	0.09276271	0.2311568	0.1204265	2.191786	2.143729	1.543621	1.184646	0.05924197	0.1031496	0.09394982	0.09373336	0.2387468	0.5861047	0.4224043	0.5117304
129.143	0	0.001617227	0.001272137	0.007544473	0.007075569	0.002349005	0.004328045	0.01787068	0.01335648	0.005672492	0.00556531	0.002231145	0.001580492	0.01000594	0.009425438	0.006911293	0.005522019	0.001507832	0.001306595	0.001590706	0.0009365571	0.002621329	0.00435743	0.004446208	0.00486239
129.144	0	0.6769349	0.6222126	3.460648	3.325663	0.2733656	0.2981503	0.1184847	0.1157997	2.513309	2.483597	0.8352408	0.7208488	0.06139458	0.05053495	0.05755874	0.03801855	0.5754292	0.4519865	0.4687399	0.188959	0.04615399	0.05072219	0.05092578	0.05061853
129.145	0	0.04684611	0.05191704	0.03918542	0.04627717	0.9413281	1.565885	0.2913083	0.1883832	0.0611462	0.08680026	0.03945325	0.02791832	0.1509079	0.1333474	0.277944	0.2666337	0.1885561	0.2851586	0.4412442	0.471403	1.594436	2.368036	3.374902	3.527534
129.145	0	0.06322809	0.08333301	0.08385588	0.0801616	0.2272329	0.6599696	3.938102	2.909673	0.06666705	0.08790342	0.2123233	0.1122224	2.189849	2.017745	1.483489	1.191278	0.06548463	0.1023546	0.09438061	0.09735757	0.2444202	0.5617017	0.4340814	0.5387125
129.243	0	0.001581924	0.00118547	0.007528958	0.007145814	0.002526224	0.004155329	0.01779689	0.0136255	0.005559165	0.005608705	0.002157717	0.001897205	0.01025725	0.009039517	0.006446181	0.005466987	0.001475448	0.001399205	0.001378231	0.001225838	0.002627128	0.00420423	0.004504759	0.00471053
129.244	0	0.6683046	0.5635087	3.465288	3.360677	0.2652303	0.2936433	0.1301453	0.1346725	2.473779	2.497344	0.8915528	0.7542531	0.05183934	0.05512202	0.05396931	0.03221782	0.5572375	0.4371683	0.3740461	0.2969425	0.03604426	0.05088978	0.04657444	0.04967916
129.245	0	0.03142831	0.04581852	0.02180846	0.03637248	0.9335643	1.561221	0.2907084	0.1876761	0.05757199	0.08157002	0.03587556	0.03079384	0.1471051	0.1428424	0.2655861	0.2599209	0.188877	0.2793317	0.4364096	0.4598935	1.564158	2.305687	3.334903	3.486925
129.245	0	0.05125317	0.0730845	0.08152732	0.0914942	0.2658989	0.6498962	3.91301	2.961924	0.07422494	0.08966597	0.2228963	0.1393526	2.220253	1.920663	1.382508	1.193233	0.06341107	0.1062897	0.1090032	0.1064318	0.2334723	0.5261743	0.419475	0.5341542
129.343	0	0.001592556	0.001037929	0.007585259	0.006983493	0.002509186	0.004068622	0.0178309	0.01406432	0.005624484	0.005528878	0.002226629	0.001952971	0.01046383	0.008754361	0.006252207	0.005628965	0.001525193	0.001444421	0.001059897	0.001302779	0.002591824	0.004158373	0.004272355	0.004676198
129.344	0	0.6531364	0.5248392	3.415357	3.356238	0.2642043	0.2888019	0.1422909	0.1325092	2.479474	2.504662	0.9690755	0.7552182	0.04282499	0.0554392	0.04450343	0.02916775	0.5470655	0.4495394	0.2902772	0.3969612	0.033757	0.04765832	0.0424073	0.05866416
129.344	0	0.01995436	0.04140922	0.02446376	0.02741638	0.9233495	1.560244	0.2965639	0.205298	0.05814862	0.08426988	0.0410033	0.03101825	0.1444919	0.1454154	0.2519278	0.2556094	0.1894591	0.273784	0.4324177	0.4524082	1.532771	2.271627	3.308914	3.47452
129.345	0	0.05363616	0.06450843	0.0748712	0.108557	0.2622931	0.6075411	3.931351	3.080547	0.05578042	0.1050837	0.2511602	0.1691245	2.299149	1.905564	1.337716	1.224136	0.06924074	0.1325499	0.1014742	0.093434	0.2441505	0.5074038	0.4108459	0.5043356
129.443	0	0.001589313	0.001041913	0.007554206	0.007015662	0.002417384	0.003871325	0.01788468	0.01456176	0.005650526	0.005501275	0.002483581	0.001868479	0.01094747	0.008826209	0.00601385	0.005747338	0.001529794	0.001432134	0.001021554	0.001304097	0.002736395	0.004074339	0.004230621	0.004594849
129.444	0	0.6368535	0.5016838	3.394862	3.336591	0.2641055	0.2969972	0.1375313	0.1178926	2.492833	2.524441	1.041971	0.7431187	0.04416933	0.0457338	0.03689176	0.02696891	0.533287	0.4619793	0.2608237	0.4508955	0.03433577	0.04430019	0.03872116	0.05706764
129.445	0	0.03198912	0.03924371	0.026004	0.03331377	0.9205406	1.566792	0.2951952	0.2193327	0.06294971	0.08523077	0.0411752	0.03058549	0.1369986	0.1541782	0.2566198	0.2574749	0.1920764	0.2727472	0.4429969	0.4552266	1.516889	2.265452	3.324926	3.48352
129.445	0	0.05402904	0.04955607	0.06724293	0.08913417	0.2797622	0.5665934	3.974059	3.1977	0.05742085	0.09197551	0.2362526	0.1381707	2.393654	1.932818	1.275058	1.2646	0.06656391	0.09459364	0.07886661	0.07704124	0.2641836	0.4971251	0.4124115	0.4893972
129.543	0	0.001459533	0.001134837	0.007176108	0.006943927	0.002422357	0.003700694	0.01810043	0.01477624	0.005694402	0.005514177	0.002779829	0.001857124	0.01119807	0.009111403	0.005994296	0.00593963	0.001444413	0.00131456	0.001080956	0.001343272	0.00267458	0.004152824	0.004242094	0.004379932
129.544	0	0.6434215	0.4891097	3.359839	3.328653	0.268139	0.3000606	0.1378249	0.1087875	2.502382	2.524363	1.107845	0.7367356	0.05181587	0.04353833	0.02100014	0.03211568	0.5187981	0.4755141	0.2815611	0.4332011	0.03060692	0.04673528	0.03742004	0.0471578
129.545	0	0.02774243	0.04324016	0.02787607	0.03353456	0.908369	1.562985	0.2889486	0.2385035	0.06928714	0.08541222	0.04053981	0.03900103	0.1468845	0.1610345	0.2625368	0.2675265	0.1933447	0.2780536	0.4466778	0.4521253	1.496705	2.293018	3.340477	3.492207
129.545	0	0.05393492	0.05717518	0.07760918	0.1029016	0.2801995	0.5105145	4.03997	3.295822	0.03598069	0.06617309	0.2413596	0.1478226	2.482287	2.021992	1.262985	1.319832	0.06137404	0.08919789	0.0854334	0.06690875	0.2627266	0.5192119	0.3877374	0.4332206
129.643	0	0.00138886	0.001220001	0.007203179	0.007060973	0.002343134	0.003508729	0.01867191	0.01527564	0.005557559	0.00550688	0.00304493	0.002095435	0.01122554	0.009520164	0.006010914	0.006127588	0.001404633	0.001553442	0.001194459	0.001264776	0.002851537	0.004163675	0.004083101	0.004293018
129.644	0	0.6579153	0.4814535	3.381199	3.343304	0.2628313	0.28326	0.1431839	0.1194246	2.483721	2.478084	1.144339	0.7233759	0.04082105	0.05429486	0.02416787	0.01955497	0.5162097	0.4979092	0.3384108	0.365762	0.04051697	0.03345016	0.03907015	0.03919786
129.645	0	0.03516912	0.04897225	0.02223376	0.02989926	0.8901505	1.5491	0.2877171	0.2453853	0.07091099	0.09344794	0.04858338	0.04397787	0.1599406	0.1543004	0.2733948	0.2738182	0.2113648	0.2882903	0.4524182	0.4508788	1.526634	2.341267	3.31323	3.489549
129.645	0	0.0745184	0.06175753	0.07875442	0.09439535	0.261804	0.4465117	4.155294	3.398608	0.04628018	0.06176146	0.2283255	0.1442087	2.509443	2.14552	1.273565	1.354441	0.05959088	0.1060165	0.07704218	0.08843464	0.2996962	0.5369673	0.3878292	0.3677787
129.743	0	0.001511191	0.001181484	0.007342024	0.007123087	0.002120009	0.003545752	0.01904288	0.01551393	0.005624419	0.005517312	0.003139599	0.002277617	0.01117796	0.01012433	0.005843341	0.006006101	0.001274993	0.001405011	0.001260307	0.0009395951	0.002879432	0.004203628	0.004152059	0.00412858
129.744	0	0.6606105	0.4748438	3.371221	3.289265	0.2633385	0.2852515	0.1567963	0.1201533	2.475008	2.43773	1.153228	0.7273929	0.03590009	0.05465406	0.02329208	0.02765982	0.5038152	0.5178786	0.389715	0.2222178	0.04192109	0.03342385	0.04183016	0.02365003
129.745	0	0.03244314	0.04336363	0.03183403	0.0230188	0.8817976	1.543064	0.2795195	0.2459582	0.06323247	0.09016033	0.04704494	0.03695519	0.1573186	0.1325619	0.2710447	0.2658133	0.2030544	0.2836524	0.4400455	0.4446897	1.499124	2.311771	3.283552	3.438347
129.745	0	0.08973972	0.04502287	0.07387022	0.06745504	0.2252907	0.3942759	4.24917	3.442431	0.04303603	0.06231326	0.2477047	0.1700285	2.509046	2.302209	1.259208	1.35831	0.05385387	0.09739006	0.07203276	0.08420569	0.3301609	0.5192623	0.4090938	0.3082569
129.843	0	0.001639598	0.00132415	0.007222693	0.007087368	0.00190911	0.003688304	0.01907924	0.01535031	0.005605463	0.005330469	0.003182578	0.002128382	0.01105392	0.01091823	0.005675445	0.0060297	0.00126744	0.001501718	0.001280577	0.0007393618	0.002818241	0.004238588	0.004238178	0.004092504
129.844	0	0.6634712	0.4926435	3.310776	3.188191	0.2682995	0.281326	0.1450132	0.1141902	2.508416	2.408608	1.161061	0.7248027	0.04425705	0.06316474	0.02779515	0.0317863	0.5013591	0.529389	0.404543	0.07921159	0.03759556	0.04310997	0.04070641	0.01628876
129.845	0	0.03301156	0.03930767	0.02350394	0.02381259	0.8782016	1.542536	0.272185	0.2537056	0.06457891	0.08986973	0.04851111	0.0419028	0.1616067	0.1286459	0.2733714	0.271704	0.1999324	0.2853684	0.4421284	0.4409271	1.478659	2.29665	3.273454	3.418617
129.846	0	0.07998762	0.05504971	0.05658393	0.1065445	0.1836937	0.3860632	4.267363	3.403624	0.06148295	0.04982553	0.2368042	0.1520764	2.509897	2.448115	1.237386	1.34045	0.06174865	0.1200224	0.06840942	0.07069701	0.3526475	0.5036684	0.4328413	0.3243123
129.943	0	0.001675931	0.001502839	0.007038328	0.006826549	0.001805292	0.003992518	0.01917702	0.01499475	0.005572041	0.005356072	0.003279916	0.002050902	0.01075185	0.01123973	0.005624061	0.005886356	0.001422016	0.001574624	0.001254156	0.000983218	0.002842013	0.004232812	0.004471691	0.004128642
129.944	0	0.683913	0.5263192	3.29893	3.123112	0.2709908	0.277013	0.1478082	0.1115073	2.52839	2.374962	1.159582	0.7239115	0.04738026	0.0563783	0.04743107	0.03876097	0.5164816	0.5161557	0.3759421	0.1902822	0.03511454	0.03704264	0.03871205	0.0222817
129.944	0	0.04207286	0.04777132	0.02884524	0.02603239	0.8765132	1.538307	0.2790595	0.2729483	0.05913751	0.09321387	0.04731307	0.0486884	0.1694893	0.1294357	0.2789068	0.2836359	0.200706	0.2940021	0.4416882	0.4402512	1.495746	2.314521	3.276639	3.41726
129.945	0	0.06115008	0.07846764	0.06393517	0.09447115	0.1219568	0.4551538	4.259382	3.314813	0.04181967	0.05859553	0.2376612	0.142799	2.437941	2.536769	1.248704	1.338976	0.07842542	0.1167927	0.07519379	0.05947817	0.3748383	0.4893438	0.4505251	0.3755207
130.043	0	0.001507106	0.001545838	0.007029744	0.006670114	0.001808084	0.004131847	0.01908466	0.01461106	0.005544639	0.005189269	0.003234146	0.002040969	0.0104259	0.01119224	0.005848679	0.005969832	0.001441453	0.001686296	0.001229225	0.001191657	0.002821457	0.004214308	0.004669233	0.004305852
130.044	0	0.7193513	0.5721463	3.275973	3.079992	0.2682042	0.2782691	0.148072	0.1142747	2.502628	2.344557	1.139987	0.7162348	0.0543476	0.05458429	0.05769601	0.04662008	0.5167351	0.5148337	0.3268166	0.3602496	0.03513108	0.03829427	0.02756354	0.0317198
130.044	0	0.04784345	0.04286908	0.02520762	0.02445877	0.878563	1.521158	0.2810239	0.2870028	0.06198361	0.09615685	0.04645189	0.05523605	0.1627308	0.1279073	0.2827491	0.2815243	0.2041355	0.2951298	0.4402088	0.4400832	1.493795	2.311118	3.264996	3.414218
130.045	0	0.06271918	0.08733013	0.05301277	0.08015529	0.09608907	0.5279205	4.22006	3.207582	0.05571819	0.05486116	0.2413248	0.1130158	2.327317	2.498076	1.297141	1.34409	0.06363558	0.09984537	0.06905494	0.04127928	0.3663554	0.4805237	0.4787516	0.4314376
130.143	0	0.001498528	0.001555022	0.006966843	0.006781706	0.002072017	0.004200293	0.01891494	0.01427332	0.005585569	0.00533075	0.003159549	0.0019749	0.01017864	0.01077312	0.005981499	0.006039089	0.001378668	0.00143035	0.001189259	0.001310201	0.002741598	0.004255607	0.004780964	0.004348243
130.144	0	0.7382464	0.6243693	3.252746	3.051678	0.2732929	0.273778	0.1411435	0.1068648	2.494576	2.334397	1.095724	0.7006211	0.06000452	0.06276814	0.06370944	0.04498911	0.5257092	0.5121946	0.2700132	0.4932372	0.04117324	0.04860412	0.02627177	0.03831284
130.145	0	0.04784563	0.04645247	0.02541193	0.03180485	0.8829063	1.522989	0.282926	0.2944374	0.05725329	0.09451152	0.04977531	0.05814414	0.162132	0.121492	0.2792806	0.2794187	0.2054659	0.2949829	0.4370235	0.4394943	1.484495	2.308674	3.256919	3.409883
130.145	0	0.04808546	0.0669222	0.07018338	0.07129971	0.1417006	0.5743714	4.16354	3.11079	0.04763445	0.08254161	0.2471814	0.1254844	2.257541	2.403739	1.345591	1.349651	0.07769299	0.1111975	0.09253109	0.05995455	0.3543906	0.4862512	0.4811131	0.4679029
130.243	0	0.001464862	0.001614549	0.006906628	0.006533825	0.002317361	0.004247013	0.01856404	0.01396037	0.005579647	0.005463882	0.002778917	0.001942698	0.0101846	0.01047416	0.006082368	0.005980902	0.001391971	0.001256593	0.001332805	0.001522631	0.002529548	0.004262448	0.004647617	0.004550701
130.244	0	0.7318143	0.6624919	3.183693	2.993437	0.2729999	0.2753432	0.131084	0.1076968	2.514131	2.372649	1.031703	0.7083371	0.0587715	0.06956874	0.06012992	0.05619962	0.5405516	0.4775323	0.2963067	0.5556648	0.04638071	0.04680911	0.03345602	0.03776529
130.245	0	0.05059879	0.04636003	0.02820628	0.03531945	0.9148872	1.55297	0.2850509	0.27539	0.05943201	0.0909837	0.05266314	0.05718571	0.1624109	0.1327579	0.2706162	0.2699333	0.1947176	0.2901583	0.4316427	0.4411111	1.426484	2.255767	3.253371	3.421377
130.245	0	0.05749398	0.04644585	0.08444897	0.06404007	0.183143	0.5454227	4.101782	3.058284	0.04670724	0.08649349	0.256926	0.1369205	2.229637	2.300853	1.376802	1.325434	0.05671334	0.0889213	0.1034283	0.07831613	0.3188284	0.4895304	0.4578092	0.489066
130.343	0	0.00161837	0.001700864	0.006996388	0.006496243	0.002358667	0.004081252	0.01828207	0.01390445	0.005657479	0.005371099	0.002393603	0.002016694	0.01049338	0.01002903	0.006045872	0.005849052	0.001430293	0.001313144	0.001674642	0.001644647	0.002364116	0.004209054	0.004717224	0.00461171
130.344	0	0.7468416	0.6965253	3.163757	2.981616	0.2812459	0.2837728	0.1262343	0.1130352	2.54753	2.405271	0.9588089	0.7178496	0.06304336	0.07834429	0.0582529	0.05831901	0.5740143	0.455276	0.4001981	0.5770476	0.04979838	0.0473556	0.03707987	0.0366634
130.345	0	0.05898256	0.05486734	0.04094784	0.04650342	0.9286735	1.556637	0.2940479	0.2490794	0.05852248	0.09302632	0.05227783	0.06308914	0.1618681	0.1497458	0.2782927	0.2713186	0.1925045	0.2836386	0.4371237	0.4496893	1.412456	2.2314	3.275994	3.430036
130.345	0	0.05592291	0.07707434	0.09389793	0.09569842	0.2155954	0.517608	4.032189	3.040847	0.04367116	0.06746889	0.2617748	0.1586026	2.270457	2.215127	1.385445	1.287816	0.06393515	0.1046712	0.1184722	0.07239932	0.2775258	0.4974452	0.4483729	0.5061797
130.443	0	0.001748537	0.001489047	0.007189351	0.006427584	0.002538399	0.003877331	0.01807844	0.01392787	0.00574392	0.005535518	0.002286492	0.001962444	0.01095765	0.009821557	0.006040267	0.005711212	0.001442961	0.001503147	0.001811417	0.001600425	0.002292045	0.004394939	0.004586185	0.004696584
130.444	0	0.7465025	0.7084199	3.157043	3.008515	0.2778766	0.2891808	0.1158334	0.1163011	2.553151	2.414751	0.8864066	0.7395792	0.05704487	0.06749007	0.05973298	0.04967738	0.6061188	0.4398149	0.5186978	0.5292116	0.0430709	0.04324317	0.05199599	0.04473424
130.445	0	0.05926874	0.05021188	0.03389871	0.03721097	0.9492979	1.555505	0.3069616	0.2086159	0.06902169	0.09597447	0.05022212	0.05590785	0.1607793	0.156911	0.278369	0.2718542	0.1854169	0.2730708	0.4325988	0.4512809	1.411627	2.223368	3.270778	3.40265
130.445	0	0.05710385	0.08295695	0.09880525	0.1115267	0.2495642	0.4753856	3.965796	3.049681	0.05229634	0.06521263	0.2442075	0.1508192	2.355019	2.162453	1.368471	1.24365	0.06329719	0.11416	0.1009508	0.0838528	0.2421421	0.5188217	0.4315169	0.4989661
130.543	0	0.001719502	0.001531505	0.00713197	0.006311197	0.002655639	0.003517353	0.0179751	0.01383954	0.005888116	0.005601418	0.002183077	0.001966945	0.01146951	0.009774531	0.005989067	0.005682301	0.001339702	0.001586634	0.001516995	0.001298063	0.002166371	0.004314996	0.004500822	0.004637769
130.544	0	0.7408611	0.72042	3.154347	3.017357	0.2798877	0.285351	0.1031518	0.1129265	2.567005	2.425586	0.8312098	0.7603299	0.05869539	0.06108561	0.05987324	0.04676658	0.6351748	0.4413501	0.6076656	0.4207734	0.0485718	0.04962178	0.05472102	0.04098001
130.545	0	0.06426468	0.0517032	0.05114014	0.04144242	0.9621347	1.549747	0.3124303	0.181307	0.06585457	0.09430856	0.05617354	0.06816937	0.1643884	0.1675612	0.2826187	0.2837277	0.1848879	0.2749017	0.4329707	0.4509567	1.423214	2.254292	3.271529	3.383784
130.545	0	0.0595813	0.06735121	0.1256086	0.0936374	0.2839687	0.4116666	3.980281	3.069381	0.03450495	0.06890185	0.257333	0.1657286	2.487584	2.162468	1.347213	1.223719	0.06811052	0.1018971	0.08817227	0.06938745	0.21012	0.5375391	0.3950833	0.4919142
130.643	0	0.001618669	0.00165776	0.007016984	0.006455343	0.00269506	0.003356395	0.01803307	0.01418747	0.005869863	0.005466014	0.002428919	0.001939527	0.01175214	0.01001112	0.005967086	0.005410564	0.001464297	0.001314168	0.00171689	0.0007582278	0.002269611	0.004532451	0.004376704	0.004344723
130.644	0	0.7265061	0.7191494	3.166009	3.043581	0.2808408	0.2849564	0.1034906	0.1145135	2.5674	2.459897	0.8081549	0.7694224	0.06161725	0.0641541	0.05046341	0.03833943	0.6304883	0.4283924	0.6239288	0.2632212	0.0459717	0.05615151	0.04353733	0.03132733
130.644	0	0.06620946	0.0460176	0.04398937	0.04447813	0.9642274	1.543363	0.3044083	0.1821412	0.06082738	0.09010571	0.05280945	0.05980804	0.1526427	0.1671461	0.269732	0.2758839	0.1827013	0.2706834	0.4240621	0.4372421	1.430069	2.255568	3.249362	3.341783
130.645	0	0.05249368	0.08518981	0.08934902	0.0503702	0.2997327	0.351927	4.018056	3.143495	0.05069605	0.04940129	0.2423464	0.1628769	2.594132	2.275191	1.326907	1.175325	0.05488239	0.1019585	0.07006471	0.07040978	0.2111718	0.5710079	0.3791452	0.4280988
130.743	0	0.001518808	0.0018515	0.007092791	0.006372342	0.002626091	0.003225105	0.01859643	0.01462038	0.005715867	0.005324696	0.002519723	0.001877193	0.01181152	0.01040083	0.006123034	0.00518597	0.001444552	0.001164865	0.001752659	0.0007398087	0.002296909	0.004550167	0.004097806	0.00399862
130.744	0	0.7213285	0.7070523	3.1975	3.088289	0.2753315	0.2817497	0.1102512	0.1243766	2.548851	2.448662	0.8228667	0.7738723	0.05405389	0.06189209	0.04400375	0.03844292	0.6120983	0.4239921	0.598499	0.1329198	0.0407696	0.05002204	0.04998639	0.03418156
130.745	0	0.05755223	0.04343438	0.04801503	0.05104398	0.951407	1.532963	0.2909353	0.1985219	0.05644128	0.08787469	0.04700108	0.05188679	0.1446317	0.1632979	0.2627704	0.2689689	0.1810511	0.2697013	0.4161535	0.4314232	1.436712	2.230096	3.222764	3.312501
130.745	0	0.05124919	0.09717682	0.1156786	0.07181271	0.2765711	0.3463431	4.157358	3.270489	0.04017305	0.07476139	0.2432557	0.1716437	2.643739	2.405637	1.32457	1.133469	0.04927719	0.1034945	0.06659493	0.07026151	0.2105514	0.5752596	0.3194752	0.313142
130.843	0	0.001497533	0.001605807	0.007112196	0.006519982	0.002473285	0.003270043	0.01905401	0.01469153	0.005495016	0.005506273	0.002829419	0.001743489	0.01177751	0.01063754	0.006218309	0.004947677	0.001536526	0.001196292	0.001664699	0.0008257956	0.002195557	0.004643817	0.004104781	0.003767632
130.844	0	0.7302707	0.7019135	3.250005	3.158841	0.2734215	0.2816274	0.1167108	0.1195068	2.552226	2.428568	0.8702913	0.762217	0.05406446	0.05663582	0.03589685	0.03188185	0.5932206	0.4378306	0.5467861	0.2255765	0.03328809	0.05258837	0.05265976	0.03184071
130.845	0	0.0604558	0.05008921	0.04469184	0.03775718	0.9480433	1.536754	0.2784074	0.2203832	0.05642593	0.08853514	0.04441945	0.04621881	0.1462372	0.1590312	0.2747726	0.2784004	0.1778005	0.2683393	0.4224476	0.4367489	1.448334	2.249876	3.228529	3.304904
130.845	0	0.05101423	0.08166476	0.09251497	0.08888958	0.225712	0.3144741	4.2629	3.328509	0.03225143	0.1001333	0.2453697	0.1942805	2.654218	2.489711	1.344026	1.091357	0.05925946	0.0779495	0.08193479	0.08951442	0.2164298	0.574019	0.3212722	0.2570072
130.943	0	0.001669751	0.001590114	0.007328546	0.006626159	0.002335526	0.003506318	0.01917122	0.01474438	0.005602215	0.00588156	0.0032049	0.001544634	0.01162811	0.0110305	0.006192081	0.004682831	0.001488066	0.0011419	0.001332653	0.001169584	0.002145348	0.004665391	0.004390252	0.00363254
130.944	0	0.7323986	0.701894	3.266372	3.181176	0.2747483	0.2820004	0.123349	0.1114634	2.579334	2.454131	0.9485161	0.758087	0.05693915	0.04777441	0.03088605	0.02885122	0.5734396	0.4547862	0.4556086	0.3305311	0.04069589	0.05819681	0.04020629	0.03319616
130.945	0	0.06830407	0.05526693	0.05263639	0.05130106	0.9563054	1.548182	0.2792391	0.2622804	0.05804258	0.09022285	0.05018526	0.05009038	0.1433942	0.162699	0.2762174	0.2871482	0.183138	0.2727744	0.4242353	0.4369569	1.471799	2.286058	3.265275	3.316655
130.945	0	0.04840427	0.04586243	0.09148532	0.09625297	0.1970566	0.3354894	4.266034	3.299699	0.04466913	0.06793369	0.250983	0.1889387	2.639831	2.553066	1.354335	1.012282	0.03761146	0.08006226	0.07193075	0.06433791	0.2083665	0.5957284	0.3728869	0.2276139
131.043	0	0.00182469	0.001828234	0.006979855	0.006700563	0.00245373	0.003990731	0.01878641	0.0143596	0.005739792	0.00609745	0.003486142	0.001574586	0.01153789	0.01125985	0.006309083	0.004670154	0.001474968	0.001308497	0.001316144	0.001569338	0.002074963	0.004762383	0.004465192	0.003797325
131.044	0	0.7164018	0.6855456	3.281322	3.19826	0.2760659	0.2844231	0.1375541	0.1186177	2.60786	2.492156	1.037246	0.7450928	0.05362775	0.0433102	0.02782826	0.03267276	0.5477196	0.4548416	0.3796072	0.3865766	0.03069893	0.05063336	0.04329858	0.03127312
131.044	0	0.05677102	0.04977439	0.04764088	0.0444504	0.9656299	1.571717	0.2810077	0.2859536	0.06625988	0.09752641	0.04723912	0.04206182	0.1396113	0.1588464	0.261325	0.276487	0.1815343	0.2703019	0.4276203	0.4397385	1.486739	2.294934	3.296447	3.34522
131.045	0	0.03332155	0.08549614	0.1428193	0.1152298	0.2214617	0.4607315	4.199781	3.189499	0.05221934	0.09323623	0.2672926	0.175116	2.598815	2.562097	1.373944	0.9830982	0.07597015	0.09524445	0.06193444	0.08602854	0.2081211	0.6506919	0.4090248	0.2763511
131.143	1	0.00177909	0.001742054	0.00713385	0.006664352	0.002460173	0.004251473	0.0189057	0.01409646	0.005793586	0.005790472	0.003695673	0.001682664	0.01093244	0.01101128	0.006494538	0.00463076	0.001483718	0.001336352	0.001395847	0.001589021	0.001985666	0.004662592	0.004580973	0.004080398
131.144	1	0.6972552	0.6523348	3.279492	3.18613	0.2773745	0.2878309	0.1494639	0.1288862	2.61978	2.498647	1.09615	0.7585298	0.05209543	0.05113148	0.02507227	0.02683853	0.5240454	0.4484356	0.3114549	0.3770588	0.02741198	0.0388362	0.03301468	0.03177835
131.144	1	0.05152118	0.04990832	0.05198344	0.0421996	0.9579416	1.582207	0.2800144	0.2775318	0.05636495	0.08675519	0.03541717	0.02898125	0.1352842	0.1402501	0.2393595	0.235527	0.1714241	0.2640949	0.4264856	0.439528	1.47226	2.265637	3.2936	3.343293
131.145	1	0.03144984	0.1213386	0.09953672	0.1010943	0.2493849	0.5598038	4.163873	3.092929	0.06136083	0.1052355	0.2628353	0.1411468	2.469559	2.449577	1.40911	0.9681703	0.07444889	0.07052607	0.09264098	0.07825096	0.2014144	0.6404037	0.4251358	0.3910601
131.243	1	0.001730417	0.001499232	0.007316886	0.006449064	0.002522968	0.004633152	0.01877506	0.01358799	0.00581904	0.00558927	0.003710633	0.001779004	0.01044561	0.01045323	0.006294236	0.004777024	0.001511664	0.001358414	0.001291488	0.001404808	0.001897836	0.00446555	0.004436529	0.004671859
131.244	1	0.6918062	0.6252893	3.288807	3.181581	0.2764397	0.2895246	0.1528407	0.126052	2.604633	2.489538	1.124014	0.7752338	0.04173316	0.04448316	0.02690592	0.027074	0.5145423	0.457262	0.3316136	0.3301435	0.03295809	0.03801393	0.0395231	0.0373286
131.244	1	0.04739289	0.04316836	0.04097125	0.0321676	0.9486182	1.577231	0.2899065	0.2739853	0.05402486	0.07796228	0.02487139	0.02926723	0.1374579	0.1212905	0.2390072	0.2236125	0.1678404	0.2645059	0.4267266	0.4407688	1.482246	2.267536	3.290583	3.35505
131.245	1	0.05149902	0.08893874	0.09188594	0.09239708	0.2778155	0.6695985	4.126913	2.979843	0.07453054	0.1068228	0.2613111	0.1526494	2.342884	2.289141	1.374563	1.003207	0.09093974	0.08424644	0.07628452	0.08047835	0.2088655	0.6451784	0.418694	0.5107199
131.343	1	0.001617682	0.00137339	0.007519805	0.006412993	0.002679207	0.004939617	0.01844111	0.01327603	0.0058976	0.005576788	0.003303962	0.001523566	0.01018395	0.009931147	0.006157712	0.004787203	0.001557761	0.001498918	0.001284284	0.001040317	0.001985555	0.004472645	0.004390527	0.005021774
131.344	1	0.7135752	0.6018106	3.321278	3.178413	0.2752209	0.2906632	0.1487281	0.1257606	2.608458	2.459442	1.133821	0.7837452	0.05046537	0.05267961	0.03915303	0.03386421	0.5195632	0.4894139	0.3708369	0.2259752	0.03958947	0.04315098	0.04088319	0.03142463
131.345	1	0.05028962	0.04711367	0.04745881	0.03577088	0.9493757	1.578654	0.3009587	0.2592132	0.05760662	0.08011873	0.02751294	0.02550266	0.1385608	0.1213532	0.2367283	0.231697	0.1694578	0.2691932	0.4284437	0.4438397	1.503875	2.295823	3.313452	3.377715
131.346	1	0.08231388	0.03504074	0.1263494	0.09219838	0.3139606	0.7416328	4.02339	2.883387	0.09747453	0.1172919	0.2750614	0.1783884	2.271825	2.140819	1.336852	1.034995	0.1100285	0.1005982	0.07656821	0.09859065	0.2114085	0.6286852	0.3956311	0.5820583
131.443	1	0.001522716	0.001263075	0.007262149	0.006372931	0.002714623	0.005269295	0.01795799	0.01313283	0.005947045	0.005496991	0.002874328	0.001474981	0.01023172	0.009376726	0.006035966	0.00493002	0.001535881	0.001695176	0.00135167	0.0009659508	0.002051504	0.004294494	0.004213924	0.00518381
131.444	1	0.7355679	0.5815712	3.334757	3.156395	0.2743298	0.285355	0.1426728	0.1142436	2.589488	2.413158	1.109675	0.7986129	0.06098918	0.05684693	0.04575485	0.04393392	0.5303316	0.5126901	0.3973337	0.1180596	0.04306936	0.05055032	0.04207359	0.03335222
131.445	1	0.04787533	0.04831307	0.04691349	0.03279899	0.9523725	1.589812	0.3193406	0.2415661	0.05263114	0.08045477	0.02926228	0.02519793	0.1368329	0.1202301	0.2422237	0.2357833	0.1742382	0.2782034	0.4321815	0.4417156	1.524468	2.317566	3.328647	3.387672
131.445	1	0.09253045	0.07158939	0.09780762	0.1018563	0.326815	0.7936911	3.931686	2.859651	0.09229472	0.1122455	0.2424731	0.1640668	2.24957	2.006679	1.293418	1.067829	0.09069644	0.1007216	0.08816647	0.1372405	0.1898462	0.5685516	0.3609535	0.6343542
131.543	1	0.001695573	0.001178655	0.007336111	0.006443917	0.002601666	0.00514195	0.01769726	0.013253	0.005926446	0.00540967	0.002492325	0.001474955	0.01051775	0.008886363	0.005711369	0.005068372	0.001534891	0.00186415	0.001308851	0.001257266	0.002003557	0.004157618	0.004058441	0.005063965
131.544	1	0.7525635	0.5488583	3.32029	3.148024	0.2738576	0.2812743	0.1416068	0.1190033	2.571366	2.345473	1.074954	0.8370364	0.05443904	0.05730853	0.0616587	0.05209071	0.5311828	0.5289559	0.3920796	0.2365761	0.03929369	0.05071087	0.05265293	0.03389904
131.544	1	0.04087668	0.04142171	0.04509272	0.03335983	0.9481495	1.595006	0.3172845	0.2206879	0.05840585	0.0787649	0.03233067	0.02805957	0.1398417	0.1243035	0.2487918	0.2382139	0.1729069	0.2747674	0.4272524	0.4426476	1.522795	2.326706	3.32165	3.39878
131.545	1	0.08796863	0.09364492	0.06820377	0.1115486	0.320704	0.8082857	3.889042	2.882342	0.07015965	0.09771293	0.2294427	0.1649594	2.294711	1.880193	1.197556	1.088497	0.09204689	0.1136738	0.09476203	0.1359222	0.1625098	0.5479152	0.3558714	0.6453286
131.643	1	0.001709481	0.001075989	0.007302142	0.006743323	0.002420907	0.004866889	0.01790856	0.01380212	0.005792302	0.005085058	0.002423187	0.00160434	0.01081314	0.008641374	0.005676469	0.00526047	0.001307393	0.001597631	0.001333311	0.001256539	0.002016505	0.004065608	0.004053749	0.004791949
131.644	1	0.7649804	0.5100958	3.317538	3.147719	0.277867	0.2740682	0.1390989	0.1274883	2.551453	2.27436	1.026514	0.8728569	0.04686594	0.05613101	0.07112885	0.04944623	0.5443007	0.5231138	0.354132	0.3781638	0.04922946	0.05857119	0.0515428	0.03040146
131.644	1	0.03198452	0.03331156	0.03354949	0.02417267	0.9232671	1.569551	0.3116235	0.2037194	0.06062863	0.07624096	0.02668229	0.02121864	0.1379852	0.1184995	0.2437923	0.2265597	0.1750276	0.2752908	0.4203973	0.4372508	1.519991	2.306449	3.265409	3.385207
131.645	1	0.06604782	0.06112268	0.08464749	0.1187467	0.3145843	0.7818677	3.918789	3.017408	0.07451937	0.1053392	0.2420915	0.1821054	2.3653	1.837957	1.143945	1.119347	0.07258546	0.1149545	0.09898523	0.1138302	0.1370442	0.5399779	0.3498372	0.5782641
131.743	1	0.00169754	0.001190268	0.007404329	0.006937667	0.002281589	0.004503668	0.01805712	0.0142499	0.005631761	0.005030564	0.002553139	0.00173333	0.01119536	0.008614105	0.00546284	0.005372619	0.001379667	0.001451686	0.001207278	0.001231687	0.002104124	0.004158729	0.004150598	0.004601717
131.744	1	0.779574	0.4607033	3.293202	3.162952	0.2723428	0.267369	0.133371	0.132109	2.534006	2.256023	0.969027	0.9054475	0.05449638	0.05801561	0.06394879	0.05465342	0.5789662	0.4992315	0.3066082	0.4908084	0.04728707	0.05511573	0.04293217	0.0330645
131.745	1	0.02812607	0.02866033	0.0377236	0.03059342	0.914532	1.567916	0.3117024	0.2080787	0.0533909	0.08123565	0.02702943	0.02011884	0.1355392	0.1161056	0.2501647	0.2358488	0.1765795	0.2828229	0.4277536	0.4416879	1.531528	2.348912	3.290078	3.419919
131.745	1	0.06139271	0.09330538	0.1026499	0.1068505	0.2885144	0.7064976	3.966394	3.153919	0.04661472	0.09580781	0.2536946	0.1835702	2.459437	1.861821	1.129522	1.17337	0.06394866	0.1071203	0.08154012	0.06397132	0.1410385	0.5546858	0.3532412	0.5141615
131.843	1	0.00183241	0.001108259	0.00723692	0.006955852	0.002295203	0.004187793	0.0181356	0.01433784	0.005773351	0.005039085	0.002697231	0.001835938	0.01167453	0.008948565	0.0055134	0.005413494	0.001369683	0.001502916	0.001252463	0.001417375	0.00227045	0.004293241	0.004185443	0.004404863
131.844	1	0.7922747	0.4162349	3.258222	3.13166	0.2794993	0.2715984	0.119702	0.1410128	2.548812	2.243216	0.9080652	0.9495945	0.06515735	0.06556665	0.05346181	0.04997309	0.62952	0.4832592	0.3192825	0.5564363	0.04678472	0.05492797	0.04546957	0.04768689
131.844	1	0.01966911	0.02734912	0.03406629	0.02820912	0.9167832	1.581561	0.3124986	0.2184857	0.05858537	0.07852726	0.02809267	0.02082694	0.1410648	0.1253592	0.2571181	0.2380952	0.1771622	0.2855894	0.4333221	0.4483071	1.548426	2.380603	3.321201	3.453089
131.845	1	0.08431946	0.08552565	0.09416929	0.1089792	0.2640622	0.6073179	4.033309	3.220705	0.04034251	0.07891347	0.2386317	0.174819	2.580718	1.962195	1.118758	1.180527	0.06838841	0.09956054	0.09017129	0.09493788	0.1631687	0.5930074	0.3852013	0.4517336
131.942	1	0.001924621	0.001115713	0.007039128	0.006920024	0.002136111	0.00401625	0.01813403	0.01430776	0.00580705	0.005154672	0.002758981	0.001807306	0.01184891	0.009578998	0.005319532	0.005385994	0.001568485	0.001486529	0.001355673	0.001491983	0.002573778	0.004567667	0.004359605	0.004448189
131.942	1	0.7946876	0.3828719	3.208429	3.114884	0.2817679	0.2717192	0.1082409	0.1547006	2.559594	2.242082	0.849686	0.9748173	0.06249584	0.06001467	0.04637795	0.04019968	0.6665239	0.4654052	0.3854678	0.5490123	0.0508181	0.05120666	0.05089335	0.05139786
131.942	1	0.01779322	0.02804387	0.0403429	0.03346964	0.9122266	1.591769	0.3151506	0.2422864	0.05610397	0.07969779	0.02699185	0.02462792	0.1447449	0.1338311	0.2606881	0.2427425	0.1799674	0.2930354	0.4459664	0.4569631	1.578217	2.433477	3.357641	3.491537
131.943	1	0.06775565	0.08476921	0.1108043	0.09677502	0.2173251	0.532537	4.049091	3.219926	0.05602244	0.07025067	0.2553216	0.1638862	2.647721	2.136326	1.125074	1.16398	0.06957426	0.08469049	0.09116216	0.07637977	0.2111926	0.6156029	0.4233625	0.389114
132.043	1	0.001964164	0.0008467743	0.006990595	0.006683275	0.001782016	0.003885266	0.01831858	0.01453029	0.00576694	0.005188971	0.002834049	0.001822154	0.01179629	0.01038661	0.005140322	0.00530951	0.00149475	0.001230522	0.001508973	0.001197296	0.002630151	0.004448043	0.00412639	0.004317148
132.044	1	0.7715076	0.3576618	3.194297	3.120101	0.2797955	0.2718945	0.1158523	0.1528872	2.563481	2.253756	0.8145762	0.97629	0.06336928	0.04991403	0.03832388	0.03653826	0.6650634	0.4312474	0.4464539	0.461568	0.0500841	0.04392441	0.05350585	0.04548969
132.044	1	0.02438715	0.02229151	0.04075693	0.03620546	0.90871	1.597525	0.315054	0.2567624	0.05128271	0.08205009	0.03073086	0.0239001	0.1374623	0.1295775	0.2480166	0.2300662	0.1798372	0.290144	0.4490992	0.4529988	1.576852	2.427199	3.377977	3.483596
132.045	1	0.1117598	0.08700017	0.1155339	0.1080433	0.1050482	0.4692726	4.090104	3.256625	0.03161608	0.0890974	0.2735041	0.1579019	2.663334	2.349928	1.09917	1.167141	0.06627613	0.1219173	0.07905112	0.1289874	0.2554504	0.5643153	0.3967418	0.3711344
132.143	1	0.001741807	0.001033097	0.007016612	0.006858657	0.001800554	0.003818472	0.01840966	0.01462514	0.005804402	0.005059868	0.002861581	0.001880463	0.01149789	0.01108859	0.005162757	0.005257937	0.001541147	0.001209698	0.001560071	0.0009282198	0.002887029	0.004345761	0.003876396	0.004312572
132.144	1	0.748417	0.3570892	3.173883	3.126368	0.2821494	0.2768001	0.1219173	0.1378059	2.570597	2.277301	0.8152163	0.9490599	0.06576917	0.04985776	0.03628228	0.03145536	0.6384052	0.4137645	0.485549	0.3369314	0.04386856	0.05414795	0.04920113	0.0472185
132.144	1	0.02524641	0.0220977	0.03800544	0.0331687	0.901804	1.596089	0.3137078	0.2551238	0.0499407	0.08437023	0.0314103	0.02281446	0.1356855	0.1266478	0.2473065	0.2255469	0.1878535	0.2908109	0.4535556	0.4507439	1.574049	2.403116	3.397348	3.459695
132.145	1	0.06974721	0.06611918	0.08961289	0.1005781	0.07333986	0.4545226	4.102829	3.29369	0.06019846	0.08102965	0.2638737	0.1832513	2.629526	2.521901	1.131815	1.172034	0.08868391	0.07782567	0.06413344	0.105506	0.3151866	0.5200033	0.3405661	0.3807289
132.243	1	0.001653149	0.001348238	0.006877943	0.007023705	0.002083494	0.003914611	0.01849492	0.01477756	0.005693923	0.005248177	0.002799313	0.002037676	0.01094616	0.01156543	0.005654458	0.005509394	0.001504456	0.001301776	0.001399032	0.000674234	0.00317638	0.004301808	0.003618755	0.004368264
132.244	1	0.7448682	0.3637552	3.186511	3.185899	0.2767246	0.2756196	0.130789	0.1411396	2.552188	2.291905	0.841155	0.9178646	0.05288845	0.04693567	0.02469363	0.02686798	0.6014278	0.413425	0.5023838	0.2007812	0.03900258	0.05064532	0.04502112	0.05471088
132.244	1	0.02609153	0.02397609	0.03163169	0.02672838	0.8932198	1.581304	0.301323	0.2372132	0.05309421	0.08303421	0.03728302	0.02988903	0.1387697	0.1298796	0.2514164	0.2355986	0.1949581	0.2969231	0.4576028	0.4531008	1.568876	2.388221	3.405127	3.456093
132.245	1	0.05392917	0.1152419	0.07710137	0.1118587	0.1606281	0.4718072	4.14039	3.276323	0.05106746	0.08924247	0.2297141	0.1919243	2.503163	2.628153	1.263235	1.223998	0.07270747	0.08159025	0.05805389	0.08590823	0.3821565	0.4931397	0.2436247	0.4155353
132.343	1	0.00179236	0.001182345	0.006810909	0.007062129	0.002425596	0.004072201	0.01879137	0.0145695	0.005608209	0.005268569	0.002847988	0.002233654	0.01054201	0.01144801	0.006160786	0.00569873	0.001524181	0.001376188	0.001425957	0.0007078832	0.003163154	0.004205899	0.003363071	0.00450196
132.344	1	0.7387351	0.3808538	3.212574	3.244328	0.2744098	0.2715567	0.1271773	0.1406021	2.537198	2.292041	0.9088137	0.8861172	0.05234419	0.03692024	0.01891461	0.02402167	0.5632656	0.4230661	0.5027269	0.1407277	0.03538756	0.04545041	0.04731837	0.04633569
132.345	1	0.03159122	0.02815184	0.0325494	0.03097565	0.8814341	1.566172	0.2837791	0.2184165	0.05600135	0.08353063	0.04400335	0.03763406	0.141993	0.1384046	0.2644756	0.2535017	0.199869	0.3029816	0.458852	0.455751	1.558598	2.378497	3.402354	3.462163
132.345	1	0.03843422	0.0921969	0.08808054	0.1071732	0.2489021	0.5087346	4.171686	3.182283	0.06663531	0.07067619	0.2546757	0.1718429	2.377007	2.583006	1.415305	1.284332	0.06903487	0.1078989	0.07670501	0.07585782	0.401742	0.4818376	0.1811134	0.4718671
132.443	1	0.001714486	0.001187851	0.006869755	0.006845093	0.002569582	0.004092616	0.01872211	0.0140309	0.005670947	0.005297436	0.002835777	0.002263138	0.01015091	0.01107154	0.006465937	0.005857005	0.001378683	0.001168814	0.001329052	0.0008692361	0.003186606	0.004176457	0.003277713	0.00461491
132.444	1	0.712296	0.4010387	3.220948	3.269528	0.276623	0.2774632	0.1353006	0.1348671	2.556633	2.33861	1.00102	0.8655061	0.05010275	0.03563513	0.02073228	0.02565095	0.5299104	0.428395	0.4817161	0.2475722	0.02446709	0.04799763	0.05135642	0.03842104
132.444	1	0.03880715	0.02999683	0.03377778	0.03735479	0.8732728	1.547502	0.2676561	0.1959882	0.05794591	0.08995067	0.04791733	0.04907858	0.1560277	0.1506199	0.2915209	0.2731879	0.2107661	0.3060038	0.4595547	0.460508	1.550928	2.359708	3.391588	3.462654
132.445	1	0.03809262	0.07542015	0.1245062	0.09053902	0.2842379	0.5142681	4.13531	3.070135	0.07078912	0.07666199	0.2519515	0.1601039	2.266276	2.46055	1.488028	1.29174	0.08159652	0.08709393	0.05675528	0.06590655	0.3930962	0.4594163	0.1877037	0.5063757
132.543	1	0.001680874	0.001264003	0.006808753	0.006875993	0.002581121	0.00416212	0.01857257	0.01388971	0.005708721	0.005302911	0.002846365	0.002079039	0.00999792	0.0105201	0.006604031	0.006099977	0.001361365	0.001402435	0.00126294	0.001155748	0.003024779	0.004136031	0.003419609	0.004691562
132.544	1	0.6717398	0.436692	3.225694	3.260424	0.2721978	0.2763052	0.1452187	0.1289812	2.564664	2.348342	1.091087	0.830977	0.04601042	0.03131025	0.02671419	0.02276174	0.5079953	0.420772	0.4228195	0.3521344	0.02905572	0.04857724	0.04623493	0.03640396
132.545	1	0.04251406	0.03635517	0.03185669	0.03421572	0.8715391	1.525366	0.2621694	0.1834063	0.06578943	0.09781355	0.0566182	0.05635934	0.1599432	0.1623884	0.2919791	0.2875866	0.2128318	0.3045061	0.4554904	0.4575606	1.526076	2.312754	3.348613	3.418372
132.545	1	0.06910271	0.06328276	0.1030634	0.07873515	0.3115441	0.5231079	4.079277	3.032368	0.05002688	0.08615275	0.2703901	0.1627273	2.185912	2.2996	1.51913	1.324562	0.07560076	0.1082386	0.07205241	0.09395449	0.3701992	0.4724228	0.21264	0.5258722
132.643	1	0.001456862	0.00135976	0.007117469	0.006765345	0.002526589	0.004046089	0.01827839	0.01383609	0.005805129	0.005265427	0.002580318	0.002095881	0.0102171	0.009998194	0.006781714	0.005883318	0.001373953	0.001621376	0.001425557	0.001284993	0.002858398	0.004281635	0.003761393	0.00477403
132.644	1	0.6473547	0.4607877	3.234618	3.278759	0.2714914	0.2761518	0.1480018	0.1189926	2.569039	2.360661	1.176855	0.8077676	0.03773901	0.02922571	0.0281428	0.03041099	0.505031	0.429384	0.3607096	0.419669	0.02662039	0.04455129	0.04970846	0.04120265
132.645	1	0.04834529	0.03611999	0.03086575	0.04112461	0.8655874	1.502	0.2558133	0.1951713	0.06466233	0.09874284	0.06157682	0.06379963	0.1633467	0.1758174	0.3025875	0.3086626	0.2154854	0.3044819	0.4487738	0.4586178	1.523838	2.307443	3.319669	3.410526
132.645	1	0.07111822	0.08319311	0.08391136	0.08555319	0.3119082	0.5033214	4.041758	3.012446	0.04447109	0.07964784	0.2593331	0.1626997	2.221579	2.171531	1.525564	1.302134	0.06841259	0.106192	0.09803618	0.08084096	0.3398237	0.5064013	0.2496316	0.5193311
132.741	1	0.001368397	0.00144516	0.007024809	0.00674005	0.002556245	0.003712884	0.01805566	0.01387305	0.005848667	0.005183969	0.002496984	0.002097992	0.01054872	0.009526129	0.006658424	0.0057746	0.001222493	0.001528051	0.001176885	0.001179755	0.002759726	0.004408908	0.004070415	0.004639913
132.742	1	0.6460378	0.4978221	3.251821	3.302948	0.2705402	0.2703887	0.1579729	0.129172	2.572615	2.359706	1.248991	0.7920164	0.03587338	0.0281391	0.03838887	0.03169503	0.5059004	0.4582625	0.3063936	0.4299701	0.03378122	0.03967025	0.0437661	0.03280809
132.742	1	0.04790669	0.03805956	0.02977328	0.04253382	0.8559276	1.481738	0.2530265	0.2253661	0.06174846	0.09716037	0.06319355	0.07232483	0.1635895	0.1820457	0.3176554	0.3249005	0.2178544	0.3017157	0.4463039	0.4592031	1.52567	2.302384	3.302607	3.404601
132.742	1	0.06188097	0.06872534	0.1078318	0.1148476	0.3165537	0.4729567	4.0137	3.043577	0.03896024	0.06086413	0.262639	0.1709226	2.306271	2.081937	1.508911	1.270523	0.07081774	0.1129212	0.09725229	0.08357274	0.3230834	0.5369052	0.3267159	0.5143658
132.843	1	0.00140173	0.001469449	0.007270343	0.006908266	0.002465526	0.003562595	0.01814201	0.01387882	0.005881773	0.005195747	0.002690402	0.002108481	0.01108014	0.009387747	0.006472769	0.005598229	0.00124606	0.001468694	0.00123575	0.00101589	0.002623251	0.00463988	0.004403077	0.004552772
132.844	1	0.6438541	0.5535623	3.251344	3.302997	0.2748832	0.2750501	0.160539	0.1232981	2.581088	2.355085	1.284487	0.7929303	0.03797918	0.03040483	0.04204102	0.03487632	0.4968274	0.4836382	0.3068693	0.3729982	0.0377661	0.03946787	0.04611037	0.03021209
132.844	1	0.0503457	0.03206228	0.03416986	0.04567718	0.8601819	1.470858	0.2620286	0.2711965	0.05850833	0.1022443	0.06906958	0.082295	0.1515592	0.1872012	0.3285846	0.3427607	0.218946	0.301824	0.4436372	0.461592	1.523986	2.298646	3.282463	3.394529
132.845	1	0.03560766	0.0439642	0.1012829	0.08150466	0.2953377	0.4372972	3.998702	3.059795	0.05297662	0.07136036	0.2533623	0.1822747	2.425675	2.10581	1.451192	1.213883	0.06853525	0.1429785	0.07099627	0.06462651	0.296673	0.5970417	0.4049841	0.4675107
132.942	1	0.001422285	0.001585879	0.007316346	0.006878681	0.002333053	0.003308379	0.01829417	0.01427387	0.005799576	0.005249744	0.00299864	0.002107472	0.01142932	0.009602494	0.006268677	0.005509634	0.001241539	0.001481855	0.001417798	0.000875361	0.002726872	0.004815568	0.004713059	0.00432826
132.943	1	0.6453317	0.6003177	3.24726	3.297343	0.2774358	0.2757695	0.1557491	0.119947	2.582126	2.35422	1.297722	0.7927079	0.03945321	0.04205296	0.03967909	0.04301388	0.4814835	0.4963371	0.3700492	0.2817977	0.03687624	0.04235544	0.0487152	0.03360164
132.944	1	0.05903096	0.03955645	0.03890693	0.05515321	0.87052	1.472376	0.2862227	0.3263869	0.06223082	0.1078008	0.07542645	0.08750906	0.1433631	0.183425	0.3304659	0.3427545	0.2248309	0.3055373	0.4439306	0.4571146	1.523529	2.296755	3.263374	3.376957
132.944	1	0.06345312	0.08347421	0.1383147	0.07515751	0.2739048	0.3827091	4.047024	3.144139	0.0593148	0.07722947	0.2355137	0.1522684	2.542266	2.186931	1.411372	1.206094	0.07783438	0.09303456	0.1009642	0.05602495	0.3231727	0.6277031	0.4456334	0.4190571
133.043	1	0.001465417	0.001628882	0.007265671	0.006885288	0.002121317	0.003112972	0.01862873	0.01461069	0.005706051	0.005142947	0.003159568	0.002228142	0.01170648	0.01005813	0.006243281	0.005379929	0.00137678	0.001561937	0.001510427	0.0008929524	0.002866249	0.00486027	0.004372668	0.004076007
133.044	1	0.6592137	0.622665	3.230201	3.258522	0.2767332	0.2717028	0.1582996	0.1165054	2.579108	2.351378	1.275905	0.7853275	0.03827321	0.04276636	0.04209165	0.03879142	0.4855945	0.4890755	0.4419923	0.143278	0.03945936	0.04580498	0.04573125	0.02825814
133.044	1	0.06119638	0.04191148	0.03956779	0.05323655	0.8798757	1.470617	0.2930456	0.3591989	0.07170902	0.1039053	0.07251034	0.07939589	0.1352416	0.1713671	0.3188714	0.3075048	0.2163261	0.2936501	0.4329334	0.4477887	1.497897	2.26168	3.2444	3.34598
133.045	1	0.04932522	0.08925846	0.1311478	0.07622557	0.2063562	0.3231748	4.158083	3.217564	0.03210082	0.0744105	0.2521399	0.171525	2.630113	2.292912	1.385356	1.157769	0.07600371	0.09423879	0.08596414	0.074442	0.3670145	0.6405256	0.4110569	0.3602947
133.143	1	0.001560301	0.001622813	0.007018571	0.006952007	0.002011051	0.00288856	0.01885402	0.01474655	0.00562113	0.005245112	0.003306058	0.002295291	0.01179444	0.01039641	0.006301541	0.005101994	0.001512541	0.001327415	0.001489769	0.0007104765	0.002920438	0.004731208	0.004427819	0.00404452
133.144	1	0.675487	0.6557951	3.222531	3.249676	0.2766468	0.2756868	0.1512377	0.1229078	2.566288	2.345146	1.241442	0.8037683	0.02741155	0.04243768	0.04472197	0.04589607	0.489665	0.4613731	0.4847188	0.1045443	0.04762073	0.04367533	0.04975795	0.02933076
133.144	1	0.06913467	0.04338508	0.0396561	0.05819012	0.8903709	1.46761	0.2866371	0.3732768	0.0634246	0.1019357	0.06747032	0.08084208	0.1278256	0.1628436	0.303852	0.2837122	0.2114259	0.2929216	0.4296097	0.4460336	1.483652	2.252193	3.228663	3.326414
133.145	1	0.07059981	0.0932042	0.07496638	0.1060945	0.1854456	0.2569592	4.203537	3.275019	0.04561522	0.1130982	0.2318447	0.1802958	2.675622	2.4093	1.349034	1.078541	0.08412179	0.07925254	0.1021355	0.08803925	0.4110684	0.6276922	0.4276263	0.3220976
133.243	1	0.001664455	0.001528007	0.007070121	0.006968221	0.002218475	0.003027228	0.01912731	0.01468849	0.005775793	0.005218979	0.003505789	0.002435562	0.01164181	0.01077595	0.00627856	0.00473432	0.001385966	0.001462229	0.001556254	0.0009488094	0.002899356	0.0046662	0.004577405	0.003887239
133.244	1	0.6812568	0.6874988	3.214876	3.252174	0.2749131	0.27262	0.1427856	0.1256409	2.576512	2.336635	1.191029	0.8297328	0.04520186	0.04801677	0.04208151	0.04786217	0.4957734	0.4320236	0.49172	0.2302908	0.04177832	0.03684311	0.04100358	0.02669677
133.245	1	0.07205629	0.05017448	0.04733964	0.06454546	0.9094517	1.475134	0.2826772	0.3875183	0.06947864	0.1004095	0.0660635	0.0883006	0.1171147	0.1570426	0.3085548	0.2781269	0.2068176	0.28867	0.4388	0.4579854	1.47147	2.24039	3.222538	3.321648
133.245	1	0.07083644	0.04961959	0.08925097	0.09847906	0.2151864	0.2632216	4.249322	3.251437	0.04936175	0.08704776	0.2604327	0.192686	2.663862	2.476433	1.337324	1.025283	0.07821384	0.09407833	0.1134839	0.06434457	0.433222	0.6293874	0.4782808	0.2765375
133.341	1	0.001519372	0.001623133	0.006965849	0.007068632	0.002411272	0.003376962	0.01904889	0.01433842	0.005751648	0.005218306	0.003468397	0.002441555	0.01136973	0.01100755	0.006256697	0.004783625	0.001227657	0.001453279	0.001432139	0.001091005	0.003008181	0.004506903	0.004719847	0.003886442
133.342	1	0.6931879	0.7169503	3.21139	3.251809	0.2762302	0.2711892	0.1386769	0.1288182	2.560669	2.302012	1.14129	0.8483967	0.04976969	0.03947881	0.04380648	0.04484003	0.4996828	0.4155651	0.4801541	0.3565911	0.0356487	0.03414664	0.0410799	0.03072113
133.342	1	0.07911353	0.05164696	0.05486644	0.0779815	0.9258033	1.472085	0.2738233	0.3716011	0.0784926	0.09489226	0.06083941	0.08122986	0.113919	0.148192	0.3115932	0.2840391	0.206983	0.2867502	0.4357479	0.4557224	1.46764	2.241032	3.215337	3.322232
133.342	1	0.06233461	0.1058819	0.1133962	0.1024666	0.2448206	0.3715039	4.231781	3.149822	0.05312998	0.07026999	0.2698755	0.1931472	2.580707	2.502771	1.330181	1.015378	0.09281875	0.07693911	0.08735162	0.07814614	0.4510964	0.5921198	0.4856884	0.255025
133.443	1	0.001474675	0.001820958	0.006997284	0.007134059	0.002384686	0.003779011	0.01895556	0.01406593	0.005737058	0.005209745	0.003383245	0.002200194	0.01092334	0.01076931	0.00609334	0.004870879	0.001341671	0.001269553	0.001178687	0.00114323	0.002930569	0.004408289	0.004819836	0.003981905
133.444	1	0.6794817	0.7311676	3.233636	3.27787	0.2687102	0.2675853	0.1366531	0.1339069	2.542437	2.289993	1.089121	0.852206	0.04536855	0.03888798	0.04297694	0.03863932	0.5074927	0.3951558	0.4163238	0.4266643	0.03764368	0.04185254	0.04234219	0.02522701
133.444	1	0.07343844	0.04943076	0.05666718	0.08216398	0.9310009	1.467369	0.2624923	0.3183951	0.06601495	0.09120326	0.05315489	0.08173497	0.1211451	0.1359291	0.3060819	0.2731577	0.1961878	0.2695773	0.42059	0.4408396	1.437439	2.204588	3.207464	3.280658
133.445	1	0.05607239	0.1194612	0.09806866	0.1008463	0.271789	0.482043	4.192782	3.059715	0.06282404	0.08482369	0.2750689	0.1505825	2.456095	2.394911	1.320264	1.053433	0.1118203	0.09874582	0.09756071	0.08858513	0.4480492	0.5766773	0.5108072	0.329452
133.543	1	0.001533725	0.001725569	0.007002836	0.007184853	0.002398491	0.004355232	0.01878666	0.01374691	0.005739533	0.005230015	0.00317267	0.002162148	0.01029576	0.01034817	0.00604903	0.004934517	0.001400413	0.001309884	0.001067554	0.001210891	0.002790817	0.004374684	0.004935648	0.00426411
133.544	1	0.6671341	0.750752	3.238706	3.296924	0.2707887	0.2675618	0.1343382	0.1273615	2.535844	2.295494	1.038965	0.8357031	0.03735694	0.03170902	0.03690991	0.03395456	0.5324025	0.3838222	0.3381561	0.4449182	0.04448123	0.04378726	0.04363639	0.02361246
133.544	1	0.07503968	0.04319383	0.04274047	0.06658345	0.9541223	1.467416	0.2603596	0.2474682	0.07266959	0.09930794	0.07052497	0.0934282	0.1310851	0.141079	0.3217816	0.2925711	0.1923875	0.2669898	0.4298427	0.4479744	1.42308	2.188617	3.204927	3.255481
133.545	1	0.06020656	0.09386115	0.114449	0.09676474	0.2883026	0.6182344	4.147353	2.999323	0.05822942	0.1233703	0.2555259	0.1348092	2.31354	2.263112	1.29318	1.076048	0.1087816	0.09067577	0.08399147	0.08269713	0.4309535	0.5576545	0.4822904	0.4184341
133.643	1	0.001536122	0.001477911	0.006928298	0.007147271	0.002280614	0.004699961	0.01840779	0.01346697	0.005702372	0.005372363	0.002964822	0.002222918	0.009968992	0.009873143	0.005901119	0.004996782	0.001593688	0.001241933	0.001108685	0.001065283	0.002716246	0.004228324	0.004705965	0.004494449
133.644	1	0.6589241	0.7824066	3.253046	3.354176	0.2674034	0.2702327	0.1239791	0.1159725	2.542544	2.306187	0.9899585	0.8339876	0.04025325	0.03753999	0.04520678	0.04068061	0.5516792	0.394934	0.293557	0.4332628	0.04412265	0.05573199	0.04601921	0.02676712
133.644	1	0.08358451	0.0580874	0.06124573	0.08853679	0.9677808	1.469419	0.2518344	0.1862338	0.07501394	0.1040931	0.07143823	0.0937278	0.1339415	0.1401475	0.3181924	0.2958771	0.1970815	0.2720954	0.4252014	0.4417497	1.437219	2.211026	3.235885	3.27452
133.645	1	0.06409579	0.06371363	0.127856	0.08078967	0.2865152	0.7272376	4.050851	2.911	0.08863947	0.1236996	0.2408385	0.1405082	2.21763	2.130425	1.25729	1.092268	0.1102046	0.08219079	0.07550338	0.08060033	0.3840859	0.5344996	0.4647606	0.4902299
133.743	1	0.001699029	0.001486129	0.006855443	0.007291209	0.002049827	0.004981794	0.01787179	0.01328914	0.005642526	0.005353573	0.002668045	0.002223447	0.01004366	0.009398913	0.005919465	0.005094194	0.001651932	0.001395417	0.001274594	0.001028964	0.002589799	0.004081044	0.004731218	0.004695025
133.744	1	0.6379244	0.7830538	3.251046	3.372651	0.2707267	0.2731762	0.1137664	0.1177517	2.556539	2.316179	0.9706692	0.8142677	0.0436338	0.03533222	0.04258457	0.0328399	0.5620108	0.4249298	0.286318	0.3631036	0.04305661	0.05672678	0.04237308	0.03185845
133.745	1	0.08686778	0.05276003	0.0502323	0.07758115	0.9732677	1.464989	0.2497083	0.1398681	0.07096217	0.1016085	0.06551893	0.07825972	0.1460596	0.1371409	0.3237877	0.3104997	0.1966972	0.2729842	0.4311724	0.4492352	1.443717	2.234051	3.242808	3.265857
133.745	1	0.08930694	0.05710002	0.09262383	0.08056769	0.2508868	0.7721957	3.93445	2.896784	0.09551742	0.1007277	0.2525198	0.1732611	2.184744	2.011679	1.217227	1.089276	0.1102022	0.1053847	0.09295998	0.1042079	0.3766525	0.5224639	0.4684701	0.5307304
133.843	1	0.001599948	0.001791108	0.006995719	0.007452642	0.001941466	0.00501966	0.01755988	0.01346895	0.00579614	0.005351969	0.002462706	0.002188021	0.01016902	0.00897462	0.005737617	0.005371823	0.001560604	0.00153364	0.00130716	0.0009866102	0.002614221	0.003977148	0.004697777	0.004820192
133.844	1	0.619274	0.7552705	3.29114	3.399792	0.274408	0.2708123	0.1220448	0.1098642	2.586423	2.312877	0.9814862	0.7831459	0.04035416	0.03032836	0.02845822	0.02987539	0.5424023	0.470848	0.312327	0.2421749	0.03816984	0.05560873	0.05077524	0.02654789
133.844	1	0.08887595	0.05751877	0.05616572	0.08033933	0.9836979	1.470482	0.2598245	0.1704384	0.06731096	0.09652202	0.06705422	0.08149067	0.1587028	0.1458531	0.3205724	0.3136396	0.1914565	0.277327	0.4396295	0.4509413	1.450094	2.248475	3.267128	3.265992
133.845	1	0.08841568	0.0802993	0.08521921	0.06801838	0.2236488	0.7946462	3.889115	2.926995	0.07972955	0.1008828	0.245726	0.1882846	2.22009	1.93003	1.180164	1.138888	0.1124489	0.1281823	0.1148025	0.0969374	0.3418968	0.4982653	0.4395865	0.5340578
133.943	1	0.001424038	0.001747418	0.007135081	0.007557075	0.001759224	0.004899434	0.01780431	0.01395263	0.005867042	0.005351992	0.002334602	0.002006256	0.01051272	0.008642665	0.005566266	0.00538384	0.001527715	0.001400897	0.001193404	0.0008974762	0.00250665	0.004110991	0.004651243	0.00478333
133.944	1	0.6214535	0.721708	3.326838	3.432883	0.2770813	0.2698176	0.1279179	0.1180357	2.588039	2.344672	1.006667	0.765198	0.03953478	0.03190176	0.01904263	0.03301112	0.5273065	0.5067314	0.3286351	0.09954265	0.04520827	0.0593691	0.05342699	0.02508619
133.944	1	0.0822403	0.04811754	0.04404013	0.0679443	0.9715293	1.472491	0.2706821	0.2227394	0.07166858	0.09612695	0.06651696	0.07931868	0.1565518	0.1591436	0.3057546	0.2988775	0.1779566	0.2695561	0.430137	0.4387219	1.451616	2.260325	3.288601	3.257655
133.945	1	0.06562789	0.07018069	0.09467289	0.08917788	0.1505247	0.7368927	3.9244	3.045495	0.06186113	0.09028404	0.2371045	0.1934547	2.276175	1.851372	1.155704	1.154067	0.08707029	0.1052036	0.1137552	0.1201734	0.3011373	0.5189561	0.4479991	0.5508169
134.043	1	0.001606086	0.001458135	0.007459681	0.007325202	0.001803155	0.004641553	0.01799008	0.0144521	0.005848346	0.005470781	0.002540733	0.002007084	0.01084256	0.008628269	0.005501864	0.005424562	0.001388387	0.001492636	0.001206279	0.0008552259	0.002464586	0.004339217	0.004616266	0.004511255
134.044	1	0.6287689	0.686962	3.363033	3.462749	0.2823281	0.2932999	0.1399863	0.1283856	2.597553	2.384172	1.046792	0.756392	0.03709924	0.04052801	0.02173385	0.03096387	0.5408513	0.5444684	0.346879	0.2078046	0.0419004	0.05580264	0.05974225	0.04112034
134.044	1	0.08517582	0.04934276	0.03978843	0.06255771	0.9626179	1.481454	0.276945	0.273838	0.07071097	0.09827866	0.06392331	0.06493722	0.1513637	0.1557738	0.2836518	0.2756128	0.1781701	0.2711394	0.4323068	0.4319944	1.466612	2.306019	3.316114	3.253394
134.045	1	0.07215975	0.0378284	0.09285392	0.1055061	0.09652562	0.6780237	3.983666	3.168669	0.04967069	0.08925315	0.2626168	0.2039462	2.365433	1.861894	1.162277	1.167411	0.09905989	0.1365898	0.1171865	0.06960667	0.2615753	0.5757996	0.424847	0.4949949
134.143	1	0.001561581	0.00144169	0.007452637	0.007164512	0.001845108	0.004379352	0.01837862	0.01483809	0.005857612	0.005451463	0.002893598	0.001791557	0.01118809	0.008990166	0.005596641	0.005552223	0.001360547	0.001616906	0.00138536	0.0012548	0.002374143	0.004591347	0.004567636	0.00450247
134.144	1	0.6355483	0.6405925	3.400456	3.493351	0.2807258	0.286905	0.1498262	0.1278433	2.616402	2.405992	1.10107	0.756173	0.04424568	0.05161489	0.02657585	0.03784112	0.5682521	0.573246	0.3593204	0.3144164	0.04947155	0.06149689	0.04970273	0.05092219
134.144	1	0.07958236	0.04677724	0.03882918	0.05048673	0.9469153	1.493265	0.2769725	0.3093567	0.06077138	0.09418106	0.05517476	0.05500019	0.1593382	0.1624464	0.2689761	0.2662066	0.1764724	0.2785909	0.4333692	0.4297157	1.494793	2.347941	3.354225	3.278748
134.145	1	0.08505592	0.08795998	0.0901672	0.1216829	0.08941842	0.6191565	4.079761	3.283659	0.03060882	0.1036264	0.2518471	0.176884	2.452518	1.938539	1.174371	1.174412	0.08137128	0.09619453	0.08994109	0.08974276	0.2396244	0.6316656	0.4252114	0.4463721
134.243	1	0.001385562	0.001398583	0.007368517	0.007187718	0.002091735	0.00400061	0.01872808	0.01507995	0.005766657	0.005355861	0.003060807	0.00178345	0.01130139	0.009506863	0.005712322	0.005418696	0.001413835	0.001621235	0.001370517	0.001136451	0.00238614	0.004726374	0.004530694	0.004376666
134.244	1	0.6363065	0.5999056	3.468305	3.521866	0.2752049	0.2887186	0.1503627	0.1183489	2.625014	2.39367	1.159955	0.7381594	0.05258005	0.05413916	0.0287476	0.03251732	0.5864169	0.5970392	0.3565564	0.3714632	0.04542871	0.0473546	0.0387835	0.04199355
134.244	1	0.06720223	0.04216336	0.0338738	0.05455934	0.9440092	1.509332	0.2846507	0.3319418	0.06413503	0.08948026	0.0497906	0.04930193	0.1459716	0.1478421	0.259109	0.2659313	0.1731332	0.279979	0.4332084	0.4336598	1.516936	2.37752	3.396804	3.303935
134.245	1	0.06982083	0.1021524	0.09144192	0.111209	0.1558328	0.5129461	4.169817	3.355298	0.03895651	0.07241068	0.2441006	0.1761359	2.5091	2.109134	1.210483	1.165783	0.0778475	0.09965425	0.07718599	0.07832655	0.2088273	0.6652885	0.4428623	0.3886212
134.343	1	0.001522988	0.001368335	0.007462456	0.007372281	0.002260417	0.003719775	0.01917887	0.01539682	0.005658078	0.005097405	0.003282665	0.001702608	0.01107976	0.01015874	0.005894133	0.00556998	0.001424523	0.001514017	0.001217884	0.0008924619	0.00239518	0.004633932	0.004462228	0.004164976
134.344	1	0.6370079	0.5137593	3.505299	3.540456	0.2733525	0.2780744	0.1575526	0.1211845	2.592439	2.355471	1.218796	0.7429748	0.04435891	0.04971609	0.03284119	0.03361663	0.574299	0.5929753	0.3517427	0.3777535	0.04021129	0.0509619	0.03733985	0.03911129
134.345	1	0.0596847	0.04723729	0.03686699	0.03417829	0.9270191	1.526583	0.2829027	0.2948979	0.05823543	0.08502984	0.04340031	0.03788051	0.137442	0.138446	0.2510013	0.2518193	0.1734314	0.2791148	0.4299731	0.4312678	1.534749	2.386139	3.3844	3.307853
134.345	1	0.07386095	0.08123683	0.08407901	0.07479302	0.1862041	0.4192039	4.256214	3.421578	0.03985647	0.07507455	0.2321921	0.15512	2.489865	2.285875	1.264456	1.196794	0.04906812	0.1022091	0.06967572	0.07178461	0.1836666	0.6251275	0.4347446	0.3226191
134.443	1	0.00164496	0.001318169	0.007573922	0.007393906	0.002269581	0.003481381	0.01949524	0.0153515	0.005638206	0.004892644	0.003571624	0.001466372	0.01083201	0.01065198	0.006163501	0.00571877	0.001473243	0.001726887	0.001420417	0.0009516095	0.002594055	0.004571135	0.004512815	0.004095683
134.444	1	0.6540025	0.4482986	3.490915	3.540641	0.2678194	0.2682583	0.1616531	0.1207474	2.554119	2.295144	1.262021	0.7262238	0.04797574	0.04800427	0.03852615	0.04070937	0.5813884	0.56651	0.3827919	0.3299307	0.03516347	0.05074161	0.04169425	0.04008196
134.444	1	0.05070147	0.04637357	0.04085824	0.04282668	0.9075057	1.532355	0.2789701	0.2730274	0.05496427	0.08070336	0.03680306	0.03194461	0.1386699	0.1386989	0.2519601	0.2461115	0.1747638	0.2810216	0.440657	0.4379405	1.555803	2.411098	3.403122	3.320888
134.445	1	0.07780273	0.07573534	0.07945055	0.08739513	0.225137	0.3408157	4.310623	3.443138	0.03993669	0.07592669	0.2485492	0.1523017	2.442453	2.410016	1.353476	1.254461	0.05549758	0.1008144	0.07787798	0.06322187	0.2166416	0.5579482	0.4262217	0.3231367
134.543	1	0.001660379	0.001132335	0.00748056	0.007457948	0.002449961	0.003430916	0.0196002	0.01514218	0.005551955	0.004871014	0.003568172	0.001223506	0.01038886	0.01090527	0.006465713	0.006026209	0.001519634	0.001703598	0.001542966	0.0008733576	0.002857958	0.004644241	0.004704295	0.004035863
134.544	1	0.6738239	0.4243825	3.461378	3.566304	0.2687704	0.2665362	0.1633678	0.1193284	2.509214	2.233097	1.282768	0.710453	0.04628314	0.04679488	0.04788912	0.03908002	0.5885209	0.5334609	0.4375682	0.2310215	0.03804614	0.04488257	0.04731153	0.0298913
134.544	1	0.04732168	0.04653876	0.04121089	0.03976892	0.9002221	1.540268	0.2680727	0.2510385	0.05317696	0.07892571	0.03799945	0.03809851	0.1307164	0.134463	0.2662207	0.2490397	0.1818128	0.2873387	0.4466203	0.4459788	1.582349	2.448633	3.430967	3.350224
134.545	1	0.06932723	0.07280829	0.0716856	0.07310577	0.2718685	0.3097791	4.329934	3.37661	0.0568139	0.04250023	0.2231913	0.1581638	2.357358	2.474446	1.468061	1.345725	0.04307748	0.09502555	0.08601192	0.06751452	0.2858882	0.5397678	0.4237958	0.3319693
134.643	1	0.001529701	0.001270089	0.007457945	0.007477076	0.002372964	0.003508378	0.01957482	0.01472498	0.005421238	0.004775362	0.003570463	0.001421393	0.009964075	0.0108596	0.006969264	0.00621609	0.001529353	0.00139983	0.001532097	0.0007146314	0.003079033	0.004590916	0.004713968	0.004051069
134.644	1	0.6830902	0.4098254	3.449914	3.55658	0.265295	0.2548189	0.1658417	0.1143722	2.487756	2.185695	1.25279	0.7188389	0.05458401	0.05402015	0.04772134	0.04520675	0.5939074	0.4963316	0.4830237	0.1231694	0.04471019	0.04764242	0.03829698	0.02280286
134.645	1	0.04035818	0.04419616	0.04216555	0.03702401	0.9008135	1.549356	0.2715314	0.2297345	0.06030947	0.07951261	0.03846327	0.03876209	0.1430523	0.1341699	0.2786534	0.2612373	0.1869606	0.2921331	0.4554065	0.4492058	1.609282	2.477089	3.465017	3.382722
134.645	1	0.05047933	0.07296451	0.07197612	0.09769005	0.2751876	0.3682276	4.310511	3.257897	0.04787765	0.06527496	0.2421521	0.1376442	2.24066	2.438262	1.593536	1.383566	0.05641066	0.1052965	0.09046773	0.05291451	0.3454244	0.5234227	0.4174292	0.356259
134.743	1	0.001561176	0.00121369	0.007365782	0.007576822	0.002077128	0.003616198	0.01934252	0.01449583	0.005422862	0.004676955	0.00311678	0.0015903	0.009769008	0.01049953	0.00715422	0.006272007	0.001467303	0.001524797	0.00154188	0.0007823924	0.003234857	0.004711466	0.00455356	0.004102161
134.744	1	0.6764269	0.3851235	3.429289	3.551337	0.2587231	0.2468387	0.1501676	0.1159973	2.440583	2.123273	1.185627	0.7277596	0.0535556	0.05064604	0.03867642	0.03640731	0.5729135	0.4782106	0.5292695	0.1919589	0.03142855	0.05378106	0.04598612	0.0250373
134.745	1	0.0405428	0.0367623	0.03736964	0.03385477	0.89174	1.552017	0.2763303	0.2094014	0.05808081	0.0807545	0.03388214	0.03457292	0.1488977	0.1273193	0.2806237	0.2733373	0.1897944	0.2939626	0.4533404	0.4409399	1.619508	2.480517	3.453748	3.376895
134.745	1	0.06037321	0.07998431	0.07578804	0.07058864	0.257113	0.4002851	4.273517	3.183154	0.05801511	0.04822028	0.2411137	0.1207664	2.151703	2.301504	1.669555	1.390452	0.07054489	0.08660341	0.08600556	0.06680239	0.3963755	0.5325455	0.414063	0.4023314
134.843	1	0.001442747	0.001164486	0.007212792	0.007533984	0.001895007	0.0037488	0.01911955	0.0143133	0.005374436	0.004494935	0.002830726	0.001469263	0.009627577	0.00991322	0.00719123	0.006142524	0.001529553	0.001500777	0.001442544	0.001120007	0.003261524	0.004592541	0.004444803	0.004291212
134.844	1	0.6819194	0.3858178	3.423939	3.540084	0.256538	0.244331	0.1427585	0.1168046	2.427103	2.084932	1.104648	0.7305828	0.04739051	0.04551026	0.03772641	0.03886775	0.5559028	0.4620834	0.539319	0.3110327	0.0329245	0.05242136	0.05060291	0.02826515
134.845	1	0.0295432	0.03477732	0.03678399	0.03406221	0.8769127	1.549012	0.2831091	0.2108242	0.06099449	0.0825785	0.03510701	0.03231892	0.1443056	0.1200924	0.2788077	0.2653742	0.1873279	0.2965141	0.4550799	0.4387122	1.627714	2.482496	3.432571	3.373857
134.845	1	0.05764552	0.05529444	0.09450638	0.06530015	0.2036496	0.4367448	4.209572	3.137431	0.0454935	0.06791017	0.251874	0.1518791	2.09963	2.160507	1.68985	1.340694	0.06412785	0.09536541	0.08729128	0.07521828	0.4009982	0.5430408	0.3658083	0.4441604
134.943	1	0.001652368	0.001322516	0.007337942	0.007575177	0.00175911	0.003795578	0.01889868	0.01414658	0.005413577	0.004642831	0.002760167	0.00142987	0.009717426	0.009410355	0.007206301	0.005991743	0.001434541	0.001477848	0.001487667	0.001243766	0.003399583	0.004867896	0.004231404	0.004551361
134.944	1	0.6798329	0.4086599	3.411811	3.540627	0.2611482	0.2462372	0.1356729	0.1207931	2.418454	2.071399	1.01654	0.7273066	0.05204909	0.03701939	0.03359802	0.03359955	0.547628	0.4566013	0.5006176	0.3903679	0.04693465	0.05305698	0.04981901	0.0231528
134.944	1	0.02645748	0.03531179	0.03674101	0.03201868	0.8730263	1.550205	0.294835	0.2338583	0.06125188	0.08155977	0.0328953	0.04101303	0.1396024	0.1011316	0.2778985	0.2553019	0.1888731	0.2986039	0.4607241	0.440021	1.645521	2.495694	3.448816	3.399743
134.945	1	0.06790881	0.07819111	0.09153342	0.07051339	0.1729897	0.4485878	4.130309	3.09221	0.03713847	0.04137077	0.2500832	0.1316428	2.112212	2.047415	1.660311	1.323813	0.08227536	0.102826	0.1114367	0.07819044	0.426733	0.6074339	0.3354613	0.4937948
135.043	1	0.001716873	0.001265665	0.007400701	0.007617878	0.001637165	0.003643382	0.01867658	0.01432827	0.005366496	0.004606646	0.002630693	0.001492979	0.009934303	0.008969229	0.007083299	0.006099245	0.001314621	0.001402164	0.001197959	0.001209837	0.003346014	0.004923527	0.004094546	0.004643406
135.043	1	0.6752092	0.4345113	3.385254	3.549386	0.2610747	0.2471818	0.1371115	0.113729	2.402754	2.060799	0.9530489	0.7257173	0.04546632	0.03501759	0.03956706	0.03366466	0.5401982	0.4669819	0.4115465	0.4288256	0.04908051	0.05313501	0.04848353	0.02551696
135.044	1	0.04054028	0.03817248	0.0354014	0.03284708	0.8726399	1.551779	0.3174014	0.2514483	0.05749759	0.08437741	0.04267458	0.03611462	0.1351087	0.1024326	0.2623277	0.2466259	0.1843364	0.3022392	0.4637078	0.4404067	1.675897	2.520037	3.454321	3.428469
135.045	1	0.05675226	0.07791107	0.1089958	0.07389571	0.1437265	0.425579	4.10208	3.113817	0.05474967	0.04883444	0.234839	0.1276325	2.151118	1.971062	1.612505	1.323985	0.07334179	0.0933166	0.08257288	0.09207327	0.4219966	0.6127398	0.2693957	0.5013394
135.143	1	0.001674501	0.0012939	0.007335845	0.007494724	0.001584572	0.003431483	0.01874181	0.01435073	0.005354118	0.004651301	0.002515624	0.001517344	0.01033703	0.008823048	0.006914571	0.006108564	0.001282354	0.001412174	0.001064448	0.00124442	0.003371526	0.004989624	0.003937357	0.004596524
135.144	1	0.6537855	0.4454382	3.35286	3.534225	0.2573869	0.2431333	0.1274632	0.1062739	2.408898	2.090572	0.9017578	0.7130437	0.04712104	0.03941467	0.03250392	0.02336762	0.5378698	0.4930131	0.2959286	0.4104831	0.04202328	0.0433038	0.03498213	0.03045067
135.144	1	0.03922982	0.04168535	0.03258911	0.03254433	0.8750613	1.56869	0.3288349	0.2639144	0.05566667	0.09192311	0.04413034	0.03263163	0.1294473	0.109147	0.2687411	0.249625	0.1863578	0.3032519	0.4685702	0.450473	1.671575	2.503667	3.453509	3.457614
135.145	1	0.05107627	0.04941925	0.09409707	0.0643912	0.08545272	0.4176312	4.104254	3.126619	0.04898593	0.04809625	0.2260131	0.1467607	2.241109	1.960683	1.560117	1.30786	0.06883403	0.1093795	0.06565644	0.07549426	0.4278744	0.6282121	0.2064031	0.4899547
135.243	1	0.001722748	0.001294857	0.00737322	0.0075746	0.001732737	0.003226917	0.01879856	0.01453998	0.005451987	0.004546038	0.002568942	0.001549938	0.01060634	0.00898777	0.006795219	0.006069317	0.00142931	0.001383151	0.001022911	0.001259017	0.003330374	0.004948919	0.003726769	0.004266288
135.244	1	0.6381972	0.4521587	3.337314	3.563866	0.2550454	0.2499216	0.1086928	0.1019017	2.404934	2.116545	0.8638449	0.6968764	0.04928338	0.04562456	0.02828383	0.02332376	0.5375659	0.530609	0.2050882	0.3864813	0.0376945	0.03677362	0.02773715	0.02659573
135.244	1	0.03535645	0.03154729	0.02598092	0.03810002	0.8677088	1.562744	0.327116	0.2476652	0.05552507	0.09470647	0.0359712	0.02791233	0.135013	0.1173469	0.2573915	0.2389967	0.1892679	0.3034008	0.4587155	0.4514825	1.656238	2.469661	3.404857	3.418639
135.245	1	0.06500461	0.05906579	0.1019596	0.06014004	0.07739232	0.3879627	4.135053	3.180953	0.04407067	0.07481506	0.2245062	0.1416825	2.308591	2.007117	1.492834	1.313861	0.06425427	0.08279935	0.04592852	0.07640281	0.4147655	0.6285818	0.152922	0.4320378
135.343	1	0.001589788	0.00143184	0.00746862	0.007506726	0.001909673	0.003058731	0.01909999	0.01473387	0.005449728	0.004627269	0.002577819	0.001615823	0.01077571	0.009144368	0.006507947	0.005987913	0.001442106	0.001385487	0.0009692917	0.001209031	0.003377004	0.005013018	0.003647198	0.004031596
135.344	1	0.6458709	0.4725098	3.323578	3.559565	0.2599798	0.2574645	0.103448	0.1063054	2.424669	2.15976	0.8600897	0.7002119	0.05543346	0.0591243	0.0405774	0.03344572	0.5515439	0.5548072	0.1967247	0.3200835	0.02888169	0.03825629	0.03265972	0.03266301
135.344	1	0.04104789	0.04250148	0.03042177	0.04162258	0.8700189	1.554296	0.3418133	0.2376217	0.06237867	0.09788578	0.04369117	0.02846163	0.1390153	0.1276085	0.2633635	0.2424174	0.1960545	0.3050774	0.455053	0.4521226	1.665616	2.453528	3.407436	3.433388
135.345	1	0.06356684	0.06208152	0.1091755	0.06754063	0.1065519	0.3205059	4.204157	3.262468	0.03485178	0.0785935	0.2173869	0.1722422	2.384883	2.095025	1.435037	1.287772	0.06772881	0.08949921	0.06785424	0.07000498	0.4437758	0.6483078	0.1799002	0.3442296
135.443	1	0.001374221	0.001406726	0.007274034	0.007590232	0.002008409	0.002859516	0.01923758	0.0147132	0.005416957	0.004970323	0.002770798	0.001657098	0.01100254	0.009462378	0.006509304	0.005702388	0.001554378	0.001393164	0.001151843	0.0007538319	0.003443744	0.005117733	0.003902953	0.0039392
135.444	1	0.6541943	0.4968651	3.325009	3.548026	0.2621223	0.2626413	0.1260442	0.118657	2.463258	2.206493	0.8871191	0.722775	0.05618305	0.06606958	0.04407476	0.04228898	0.5670335	0.561535	0.2743015	0.2267488	0.03708796	0.03859353	0.04427437	0.03297027
135.444	1	0.05011799	0.0473858	0.03262811	0.03674228	0.8670458	1.561158	0.3646767	0.236541	0.06355401	0.09814536	0.0487944	0.03214034	0.1461228	0.1377812	0.2807241	0.2671975	0.2088463	0.3122891	0.4613774	0.4615161	1.67117	2.437869	3.410261	3.4618
135.445	1	0.07603489	0.06200603	0.07782043	0.07304889	0.1379991	0.2380613	4.249231	3.269801	0.03348835	0.06317802	0.2277897	0.1598977	2.452259	2.167073	1.382876	1.220874	0.07603976	0.09254139	0.0666238	0.0769662	0.4643306	0.6699418	0.2963206	0.2799529
135.543	1	0.001387387	0.001400352	0.007262466	0.007752326	0.002060726	0.00281609	0.01926234	0.0146426	0.005453439	0.005174458	0.002869331	0.001784458	0.01097291	0.009804308	0.006258685	0.005468989	0.001527401	0.001570405	0.001233776	0.0005989342	0.003576702	0.005127669	0.004260735	0.003805903
135.544	1	0.6684507	0.5154727	3.337931	3.566212	0.2619699	0.2621974	0.1255077	0.1288979	2.481986	2.256322	0.9164084	0.7344941	0.05156975	0.04956266	0.04145558	0.03258467	0.576634	0.5642864	0.3622103	0.1263973	0.03091191	0.03854863	0.05064696	0.04519196
135.544	1	0.05351097	0.04358829	0.03165156	0.03562448	0.8606272	1.550618	0.3856498	0.2295139	0.05916891	0.09219898	0.05569158	0.04282009	0.1492364	0.1418048	0.2959134	0.2925441	0.222575	0.3135345	0.4602016	0.4646254	1.67402	2.417023	3.399698	3.475218
135.545	1	0.05292787	0.05585309	0.08144201	0.08653771	0.1335424	0.1851458	4.251684	3.232057	0.03706811	0.09117323	0.2374284	0.1724619	2.469167	2.224019	1.321823	1.139158	0.08299782	0.08184362	0.05655676	0.08575217	0.5011215	0.7034292	0.3473809	0.2902954
135.643	1	0.0016313	0.001380943	0.007367819	0.007671558	0.001864986	0.00289809	0.01936738	0.01448694	0.00549005	0.005011639	0.002969578	0.001840215	0.01061534	0.009964529	0.006172528	0.00528304	0.001454828	0.001475307	0.00140143	0.0007240358	0.003500795	0.004970382	0.004309991	0.003821217
135.644	1	0.6857814	0.5271972	3.38657	3.575866	0.2648564	0.267369	0.1290564	0.12301	2.492082	2.282554	0.9664287	0.7327991	0.04328565	0.04433187	0.04395228	0.03484836	0.5583485	0.5559516	0.419102	0.1533817	0.03066589	0.03698588	0.04822929	0.03703269
135.644	1	0.05017655	0.0407442	0.02723808	0.02385217	0.8547853	1.533766	0.3755745	0.203087	0.06296602	0.0948312	0.0500033	0.04804997	0.1504226	0.1498146	0.2970903	0.2993174	0.2211432	0.3063839	0.4483642	0.445448	1.640219	2.369026	3.356312	3.421386
135.645	1	0.06075641	0.06127875	0.07679692	0.0836619	0.1259394	0.2204403	4.246722	3.175053	0.04031823	0.06037519	0.2318497	0.1481372	2.399979	2.207925	1.267444	1.110241	0.07393553	0.08520259	0.06525976	0.07421996	0.4953534	0.7023632	0.3743274	0.276498
135.743	1	0.001611229	0.001330775	0.007299722	0.007648537	0.001772019	0.003297701	0.01930895	0.01412458	0.005454542	0.00494905	0.003185176	0.001877903	0.01026554	0.009885508	0.006034831	0.005181227	0.001286492	0.001271585	0.001291261	0.0008758128	0.00338995	0.004824371	0.004332468	0.004000627
135.744	1	0.7017742	0.5563776	3.441131	3.60321	0.2664806	0.2769031	0.1295989	0.1208101	2.512941	2.332384	1.017762	0.7291523	0.04441943	0.04694784	0.03680265	0.02261911	0.538959	0.5368756	0.4328347	0.2322152	0.03026548	0.03812203	0.04107845	0.02556769
135.744	1	0.0582258	0.04288671	0.02206755	0.02158966	0.8471075	1.51762	0.3947655	0.184779	0.05483331	0.0906387	0.05573948	0.0507428	0.155062	0.1579959	0.3028679	0.3021766	0.2233662	0.3088474	0.4481131	0.4428742	1.626813	2.347255	3.339863	3.404221
135.745	1	0.0506702	0.08854235	0.07286894	0.0836501	0.1222047	0.3627229	4.205495	3.076853	0.03318225	0.05730258	0.2404121	0.1077888	2.315806	2.167283	1.242695	1.066813	0.1078629	0.1064452	0.05300109	0.07229644	0.4910173	0.7120663	0.3903497	0.3689999
135.843	1	0.001598446	0.001505356	0.007252092	0.007715769	0.001658495	0.003892773	0.01903488	0.01385526	0.005515223	0.005080536	0.003124877	0.001848037	0.00978427	0.009706312	0.005843449	0.005161553	0.001415199	0.001405726	0.001361106	0.001003608	0.003513938	0.004949999	0.004388334	0.004383729
135.844	1	0.7255442	0.5932809	3.493386	3.621307	0.268983	0.2739271	0.1349624	0.1257766	2.526605	2.356017	1.068375	0.7403981	0.04312441	0.04878556	0.02343639	0.02228534	0.5217692	0.520941	0.424912	0.2864823	0.0281146	0.0452765	0.04628933	0.02264674
135.844	1	0.05650445	0.04089356	0.02963035	0.0276419	0.845477	1.499199	0.4240317	0.1717699	0.05658087	0.09068361	0.06335356	0.05647892	0.1708289	0.1625039	0.3172965	0.3087503	0.2344679	0.3068978	0.4449931	0.4432394	1.633034	2.337048	3.327252	3.402784
135.845	1	0.0341067	0.07780974	0.111923	0.09986228	0.08533351	0.4860089	4.132991	3.012235	0.0522307	0.07485353	0.2408162	0.1296387	2.215953	2.102336	1.207657	1.084754	0.1076963	0.09387998	0.0642076	0.08232277	0.4990207	0.7133949	0.3895399	0.4603483
135.944	1	0.001713727	0.001537968	0.007337385	0.007748936	0.001762316	0.004230539	0.01866367	0.01374958	0.005529953	0.005221697	0.003035891	0.002003228	0.009510634	0.009429657	0.005775053	0.005175685	0.001551012	0.001489531	0.001214816	0.001035299	0.003537532	0.004791	0.004223441	0.004759745
135.944	1	0.7599915	0.6381188	3.519512	3.63169	0.2717429	0.2804133	0.1508535	0.1376034	2.523268	2.371476	1.125187	0.7635454	0.05025335	0.04724676	0.01832298	0.02144833	0.5071162	0.4991785	0.4118722	0.2965767	0.03237506	0.04658012	0.04590928	0.02020048
135.945	1	0.05316331	0.03673785	0.02640629	0.0286899	0.8509543	1.490149	0.4437566	0.185323	0.05734179	0.09055865	0.06413761	0.06542251	0.1650723	0.1600486	0.3302287	0.3202461	0.2445916	0.31309	0.4472226	0.4443832	1.643653	2.334617	3.318223	3.398841
135.946	1	0.05507225	0.06263571	0.1142288	0.1027419	0.116828	0.5954034	4.043484	2.95934	0.06566531	0.08569418	0.2316917	0.117282	2.124063	2.011168	1.166916	1.084273	0.1068783	0.1083952	0.06460505	0.08536782	0.5003727	0.7013831	0.3642263	0.5268125
136.042	1	0.001529568	0.001510593	0.007240717	0.007548487	0.001966331	0.004481244	0.01832287	0.01384637	0.005469221	0.005231367	0.002850027	0.002214888	0.009487784	0.009129091	0.005533655	0.005209367	0.001622339	0.001444818	0.001137858	0.001206921	0.00346293	0.00462847	0.00406801	0.004816508
136.042	1	0.7495783	0.6441245	3.517925	3.593535	0.2664374	0.275488	0.153841	0.1303548	2.520741	2.347772	1.148891	0.7795557	0.0407665	0.03624168	0.02006094	0.02494219	0.4826155	0.4620877	0.3721236	0.240876	0.03321284	0.03736551	0.02993591	0.02287639
136.042	1	0.06405619	0.0448014	0.03947737	0.03687128	0.8556328	1.491837	0.4335478	0.2162939	0.05962147	0.09042965	0.06424145	0.06528094	0.1591918	0.1664515	0.3365682	0.3197688	0.2339187	0.3055474	0.4383117	0.4353581	1.607587	2.301471	3.297266	3.35655
136.043	1	0.08810742	0.07728425	0.1225433	0.1028887	0.1678168	0.6416704	3.967563	2.959621	0.07951882	0.0758042	0.2332223	0.1353557	2.082051	1.92559	1.121508	1.089473	0.1174528	0.1022739	0.05997424	0.1073131	0.4910726	0.6386641	0.3264201	0.5408721
136.143	1	0.001538272	0.001571761	0.007452689	0.007322257	0.002190464	0.004443697	0.01814269	0.0139936	0.005618843	0.004905763	0.002751264	0.002042925	0.009607774	0.008797889	0.005544845	0.005202262	0.001595363	0.001422054	0.001446958	0.001129859	0.003392853	0.00435604	0.004022956	0.004897367
136.144	1	0.7411156	0.6549551	3.511596	3.584613	0.2646313	0.2644658	0.153283	0.1216768	2.515786	2.304821	1.167183	0.7935416	0.04098504	0.03567758	0.02533732	0.01910326	0.4825096	0.4315937	0.3439312	0.1635304	0.03111698	0.03542936	0.02415756	0.02316615
136.144	1	0.06050963	0.04440257	0.03510259	0.03500853	0.852494	1.48825	0.422957	0.2464278	0.06022158	0.09191192	0.06562076	0.06861755	0.1552225	0.1525036	0.3237765	0.3222861	0.2334952	0.3032261	0.434929	0.4321924	1.597739	2.300327	3.291605	3.338422
136.145	1	0.0914727	0.09135774	0.07070556	0.08417499	0.2243226	0.6504192	3.91872	3.005932	0.07721057	0.07544264	0.2260162	0.1273988	2.082733	1.85464	1.110286	1.110668	0.09347759	0.1286835	0.08108422	0.1236623	0.4714879	0.6141471	0.3242715	0.5607271
136.233	1	0.001642977	0.001429182	0.007373693	0.007227316	0.002463538	0.004359893	0.01802838	0.01427389	0.005661294	0.004858881	0.002737455	0.002174667	0.01006314	0.008590567	0.005531767	0.005369451	0.00157354	0.001129341	0.001434543	0.0007657101	0.003217488	0.004183892	0.003896393	0.004798974
136.234	1	0.7388939	0.6739079	3.515723	3.581591	0.2650655	0.2635955	0.1460097	0.1208214	2.520431	2.265927	1.154214	0.7962551	0.04589636	0.03848135	0.04059464	0.02463298	0.4999293	0.4076962	0.3447942	0.1158299	0.03096288	0.04025558	0.03800337	0.02783311
136.235	1	0.06192845	0.04577381	0.04121984	0.03777507	0.8639977	1.489645	0.428744	0.2745725	0.05884764	0.08550218	0.06187934	0.06757094	0.1514902	0.1434276	0.311182	0.3315361	0.2303101	0.2990434	0.4337677	0.4360777	1.599467	2.30761	3.304268	3.351097
136.235	1	0.07140304	0.08447264	0.08413797	0.1072402	0.2636585	0.6217972	3.898411	3.07483	0.07070201	0.07706647	0.2335866	0.1304173	2.155831	1.812766	1.124737	1.153063	0.1033634	0.118695	0.06982349	0.11156	0.4751627	0.5815047	0.2728534	0.5368898
136.333	1	0.001877628	0.001414371	0.007573385	0.007234911	0.002667324	0.004179074	0.0180294	0.01462381	0.005695428	0.004869035	0.002701798	0.002252169	0.01055602	0.008636128	0.005711135	0.005509317	0.001437818	0.001081727	0.001330398	0.0008057701	0.003162674	0.004156196	0.003897127	0.004574244
136.334	1	0.7288824	0.6808611	3.519374	3.57688	0.2676206	0.266986	0.14268	0.1230506	2.518837	2.236872	1.124699	0.8008318	0.04792	0.04129505	0.03086452	0.02983133	0.5106846	0.3890653	0.3642764	0.1510261	0.03209056	0.04066024	0.04251929	0.03149693
136.334	1	0.07253812	0.04741552	0.04054948	0.04030506	0.8819796	1.499558	0.4280334	0.3109088	0.06029649	0.089625	0.06169666	0.07526365	0.1503886	0.1429987	0.3030915	0.3257686	0.2323408	0.3053085	0.441679	0.4389332	1.59839	2.314089	3.317073	3.363717
136.335	1	0.05927615	0.05396999	0.1209811	0.1332017	0.3079851	0.5755725	3.948054	3.173532	0.06500995	0.07319925	0.2403585	0.161562	2.256982	1.845266	1.175682	1.196781	0.09154322	0.1076394	0.07585429	0.1033532	0.415544	0.5642744	0.2628088	0.4954732
136.433	1	0.001865121	0.001648722	0.00760846	0.007522521	0.002747911	0.004066807	0.01840891	0.0150095	0.00549855	0.005141428	0.002797376	0.00219353	0.01085241	0.009003951	0.005956908	0.005628708	0.001448947	0.001198526	0.00123013	0.001016521	0.002822131	0.004114204	0.00390861	0.00424651
136.434	1	0.715431	0.6739331	3.518078	3.581025	0.2744226	0.2617563	0.1294928	0.1203078	2.520866	2.218047	1.076913	0.8007752	0.04190597	0.04152122	0.02888488	0.0351741	0.5159053	0.3691838	0.3968291	0.2294204	0.03972528	0.04689388	0.04271557	0.02900068
136.434	1	0.06882331	0.04402338	0.05192269	0.05325307	0.8894622	1.512525	0.4226634	0.3137508	0.05783303	0.08131389	0.05439754	0.06483339	0.1487975	0.1328529	0.2926165	0.3036089	0.2291749	0.3043418	0.4421734	0.4315917	1.572978	2.304626	3.326646	3.35378
136.435	1	0.08243815	0.07601122	0.0897569	0.06864825	0.3311065	0.5209002	4.047626	3.298383	0.05373051	0.09925161	0.2264291	0.1433951	2.345676	1.958168	1.241106	1.217707	0.09016849	0.07602539	0.05410079	0.07791194	0.3832647	0.5612638	0.2437462	0.4096994
136.533	1	0.001899401	0.001534031	0.007502765	0.007577817	0.0027908	0.003783528	0.0189633	0.01541247	0.005498935	0.005140884	0.002919392	0.002316227	0.01095674	0.009486045	0.006223598	0.005664586	0.001302916	0.001140948	0.001243161	0.001057471	0.002518199	0.004147857	0.003797197	0.004113454
136.534	1	0.7078216	0.6502188	3.506443	3.570517	0.2657847	0.2557993	0.1293493	0.1143768	2.530602	2.207631	1.025475	0.7952822	0.04423256	0.03373029	0.03116437	0.03707189	0.5208984	0.3546451	0.4164378	0.2865768	0.04097526	0.04184917	0.03391264	0.01835887
136.534	1	0.07169208	0.05670938	0.05479774	0.05749394	0.8967158	1.532059	0.4109959	0.3034917	0.05185399	0.08441671	0.04698536	0.05172777	0.1425474	0.1139973	0.274249	0.2886647	0.2197072	0.298679	0.4427253	0.4334855	1.553731	2.302001	3.328161	3.345414
136.535	1	0.08128356	0.096639	0.09511986	0.07726674	0.3388339	0.4610352	4.219135	3.42419	0.06039239	0.08629532	0.2549379	0.1425075	2.410739	2.112492	1.313458	1.222295	0.06382728	0.07964091	0.05737	0.08011664	0.3027819	0.5538094	0.2147396	0.3240406
136.633	1	0.001794166	0.001516993	0.007260149	0.00750197	0.002633329	0.00356693	0.01938557	0.01570873	0.00543194	0.004915472	0.003037811	0.002389063	0.01094242	0.01004748	0.006441341	0.005709958	0.001242313	0.001255591	0.001301319	0.001022779	0.00249086	0.004251323	0.003657161	0.004098497
136.634	1	0.7007852	0.6287539	3.489943	3.564825	0.2681072	0.2562524	0.1253688	0.1183383	2.525713	2.200553	0.9991457	0.7953088	0.05092656	0.03086422	0.03806432	0.02905406	0.523772	0.3668824	0.4058551	0.3336288	0.0427301	0.04365359	0.03782474	0.01675347
136.634	1	0.080164	0.06676106	0.07003404	0.07088431	0.9097868	1.536656	0.4176992	0.2854828	0.05487215	0.08914425	0.05401946	0.05925646	0.1388244	0.1225572	0.2749534	0.274213	0.2239002	0.2996805	0.4471963	0.4376562	1.54924	2.312495	3.363285	3.364527
136.635	1	0.06158913	0.07523747	0.07942017	0.08476336	0.3058273	0.3802694	4.304262	3.49756	0.04582362	0.06077132	0.2392234	0.1541691	2.426716	2.27242	1.37797	1.214465	0.05157762	0.09715848	0.04258285	0.06276646	0.2609031	0.5586748	0.1781638	0.3025506
136.733	1	0.001694199	0.001348172	0.007292567	0.00756241	0.002315407	0.003383519	0.01952442	0.01556936	0.005418077	0.004639592	0.003168648	0.002294057	0.01082079	0.01067041	0.006496925	0.005739119	0.001439266	0.00138352	0.001206524	0.001081252	0.002474041	0.004343773	0.003656825	0.004159811
136.734	1	0.6899677	0.5952378	3.470472	3.559123	0.2665629	0.2584433	0.1237596	0.1216827	2.531477	2.199611	0.9804158	0.7816866	0.05520207	0.03052108	0.03739968	0.02672918	0.5267958	0.4116483	0.3615063	0.3357603	0.03631368	0.04613399	0.0415262	0.015278
136.734	1	0.08019285	0.0592913	0.05319973	0.04639412	0.9188374	1.540583	0.4136109	0.246352	0.05442655	0.09094257	0.04392939	0.06223814	0.1415928	0.1139099	0.2582102	0.2637945	0.2198756	0.3007447	0.4482041	0.4446783	1.545399	2.318718	3.388046	3.377258
136.735	1	0.09069827	0.06372607	0.1026689	0.0624542	0.2573283	0.3055988	4.340181	3.458658	0.06245415	0.06699514	0.2382697	0.1539357	2.430135	2.434704	1.457473	1.238727	0.05783632	0.1145019	0.04225667	0.06786703	0.2437181	0.5494443	0.1640601	0.3411185
136.833	1	0.001676065	0.001518931	0.007381196	0.007556384	0.002081244	0.003245948	0.01967064	0.01538648	0.005460495	0.004867267	0.003127755	0.002334541	0.01055652	0.0111069	0.006674682	0.005813077	0.00142061	0.001235159	0.001200029	0.001062997	0.002591679	0.004356922	0.003705803	0.004237606
136.834	1	0.6799011	0.5632766	3.440428	3.550136	0.266261	0.2574489	0.1258825	0.1288602	2.532891	2.205246	0.9775285	0.770618	0.04607611	0.03417478	0.03362937	0.03494135	0.5286763	0.4492876	0.2979451	0.2967777	0.03605726	0.05124632	0.03705418	0.02249772
136.834	1	0.07420012	0.06165108	0.05849425	0.04563585	0.9352761	1.551179	0.4205001	0.2079973	0.05251926	0.09622973	0.05115809	0.06380069	0.14417	0.105995	0.2466025	0.2580508	0.2077229	0.3006655	0.4530894	0.4409566	1.523202	2.318407	3.403865	3.380049
136.835	1	0.07861862	0.08912371	0.09559462	0.08544016	0.1769684	0.2663528	4.344272	3.408181	0.05019492	0.045997	0.2437916	0.1805551	2.368848	2.511473	1.537862	1.264244	0.05135924	0.09710726	0.05889862	0.04896294	0.2667849	0.5113607	0.1900504	0.3654462
136.933	1	0.001544326	0.001458337	0.007408925	0.00768469	0.001737782	0.003333407	0.01979808	0.01507432	0.005371329	0.005006943	0.003232328	0.002140124	0.01017551	0.01102509	0.00696794	0.005857526	0.001439229	0.001160693	0.001116445	0.0008813726	0.002754745	0.004471372	0.003740719	0.004180713
136.934	1	0.6767387	0.5336339	3.429568	3.556887	0.2673166	0.2563304	0.1301372	0.124954	2.530522	2.209113	0.9865037	0.7593853	0.03908426	0.04227191	0.03604857	0.03688797	0.5313745	0.4668897	0.2552591	0.2151087	0.03331516	0.04278806	0.02925497	0.02417388
136.934	1	0.05748847	0.05578805	0.0571628	0.04881859	0.9305828	1.558139	0.4116058	0.1941748	0.05933337	0.1022871	0.05095044	0.05908067	0.1469231	0.113721	0.2413828	0.263821	0.200991	0.2952056	0.4482535	0.4448554	1.492459	2.299248	3.390934	3.356269
136.935	1	0.03994417	0.07400158	0.07266121	0.08165728	0.07238995	0.2822421	4.36501	3.313174	0.04333499	0.07495479	0.2560698	0.1426651	2.258468	2.484722	1.616493	1.297345	0.05162849	0.1141973	0.06727972	0.06067025	0.3032773	0.5278471	0.2493315	0.4055379
137.033	1	0.001659417	0.00129226	0.007387327	0.007483402	0.001842057	0.003230237	0.01957363	0.01453567	0.005340582	0.00490929	0.002924529	0.002083607	0.009738946	0.01060876	0.007016757	0.005924021	0.001453343	0.001332571	0.00104923	0.0007679184	0.002984602	0.004578545	0.003854989	0.004370216
137.034	1	0.6778278	0.5135234	3.426045	3.583784	0.2653885	0.2597554	0.1366486	0.1167898	2.535269	2.232129	1.000198	0.7589969	0.0408218	0.03580248	0.03766402	0.03481704	0.5321156	0.4813463	0.2621447	0.1208071	0.03336089	0.03966734	0.03249553	0.01599628
137.035	1	0.05676519	0.06106393	0.07402356	0.04897934	0.9174362	1.548088	0.3911047	0.1973397	0.06111786	0.1059027	0.03538353	0.06270155	0.1467719	0.1346359	0.2261421	0.2797095	0.1979907	0.3005585	0.4508622	0.4566214	1.499402	2.340836	3.411211	3.378605
137.035	1	0.04234283	0.09475207	0.09296333	0.03946637	0.06632637	0.3012781	4.299676	3.178922	0.04719027	0.06388354	0.2475136	0.1301675	2.14803	2.353708	1.638414	1.311613	0.05097625	0.1183647	0.08079541	0.07033873	0.3174076	0.5778152	0.3114896	0.4384374
137.133	1	0.001805403	0.001356835	0.007318412	0.007589275	0.001908726	0.003411687	0.01916758	0.01427942	0.005421986	0.004943624	0.002712383	0.002010224	0.009608277	0.01002443	0.007129827	0.00592511	0.001441141	0.001523039	0.001283361	0.0007753427	0.00297994	0.004859385	0.00399323	0.004492966
137.133	1	0.6810247	0.5113362	3.441075	3.607287	0.2687095	0.2649616	0.1316717	0.1165618	2.550807	2.276567	1.031925	0.7790292	0.04558563	0.03220365	0.03988171	0.03032521	0.526609	0.4860302	0.2959424	0.09434815	0.03281273	0.04775445	0.0339098	0.01742996
137.134	1	0.0573159	0.06353997	0.0647278	0.0508726	0.9134194	1.556471	0.3714979	0.2113877	0.0727251	0.1063002	0.03249488	0.07317851	0.1558903	0.1474345	0.2147859	0.2952677	0.2024894	0.3090757	0.4473089	0.4594444	1.507024	2.393823	3.399614	3.378125
137.135	1	0.06858276	0.0643549	0.10413	0.05918077	0.109578	0.3361298	4.222974	3.121801	0.04076977	0.0586123	0.2577445	0.1370206	2.079662	2.186278	1.656114	1.283997	0.05059687	0.09159905	0.08101104	0.07496025	0.3322908	0.6120955	0.3364073	0.483457
137.233	1	0.001760202	0.001369778	0.007498845	0.007714657	0.002223664	0.003555853	0.01914503	0.01410086	0.005593763	0.005026344	0.002667094	0.001963675	0.00964398	0.009288397	0.006973659	0.005825565	0.001492144	0.001650118	0.001275824	0.001012448	0.003046392	0.005031229	0.004316771	0.004680289
137.234	1	0.6971953	0.5159956	3.489074	3.673984	0.2706712	0.2685455	0.1362596	0.1204379	2.559678	2.33506	1.071374	0.7956772	0.04358105	0.03394559	0.03407375	0.02633018	0.5149214	0.4729366	0.3329376	0.1668469	0.03040751	0.04750806	0.03921792	0.01831196
137.234	1	0.05249428	0.07175079	0.06301619	0.07317184	0.8953695	1.541805	0.3498041	0.2476306	0.07257143	0.110033	0.0368024	0.07735222	0.1532642	0.1614864	0.2316706	0.3017448	0.2095242	0.3187676	0.453462	0.4686979	1.530533	2.452539	3.413679	3.381728
137.235	1	0.08681945	0.0754198	0.1331384	0.06786414	0.1749067	0.4096544	4.180787	3.062467	0.03857471	0.07402158	0.2651013	0.1338863	2.065951	2.030836	1.619392	1.280171	0.06695303	0.1151512	0.1019601	0.09737583	0.356548	0.6574061	0.3672777	0.5196811
137.333	1	0.00179294	0.001340355	0.007617454	0.007862442	0.002359508	0.003575916	0.0189789	0.0143295	0.005518851	0.004986313	0.0026195	0.001973471	0.009806006	0.008735142	0.006958443	0.006055972	0.001362408	0.001390557	0.001357828	0.0009224183	0.003163078	0.005123459	0.004474085	0.004444169
137.333	1	0.7398384	0.5242943	3.595267	3.80872	0.2667969	0.277292	0.1508383	0.1213232	2.533434	2.373454	1.116161	0.810301	0.03139905	0.03749806	0.0278387	0.01855605	0.4850167	0.4642701	0.3365654	0.2553406	0.03270298	0.05373664	0.04499389	0.02151854
137.334	1	0.04971816	0.06635853	0.04861176	0.06090669	0.8660737	1.519618	0.3144912	0.2606725	0.06603734	0.1090504	0.03721475	0.06692769	0.1420616	0.1616732	0.2630465	0.2893374	0.2142368	0.3216516	0.4493677	0.4563553	1.578452	2.510501	3.379218	3.310632
137.335	1	0.04980218	0.05176754	0.1076398	0.07366409	0.2353402	0.4225273	4.149711	3.093475	0.0372221	0.05750884	0.2457118	0.1494	2.085306	1.908226	1.570812	1.293898	0.07374015	0.1202566	0.084596	0.06651275	0.3710827	0.6962238	0.382717	0.4749438
137.433	1	0.001772585	0.001440406	0.007755709	0.00798817	0.002402307	0.003667681	0.01891616	0.01438738	0.005408279	0.00497319	0.002787238	0.001928816	0.009994219	0.008391181	0.006808026	0.00609393	0.001295719	0.001473091	0.001353513	0.001009562	0.003252592	0.005304166	0.004619443	0.004352556
137.434	1	0.7680279	0.5455423	3.650016	3.858818	0.2698231	0.2835692	0.1563771	0.1230326	2.51626	2.390779	1.173422	0.8452116	0.02686396	0.03272503	0.02730702	0.02595733	0.454388	0.4618988	0.3446944	0.3282801	0.02975333	0.05591117	0.05236927	0.02782494
137.434	1	0.05264436	0.05843126	0.05222656	0.05415322	0.8648738	1.522377	0.301449	0.2964435	0.06700471	0.1066605	0.04800876	0.06237093	0.1463211	0.1616546	0.2880246	0.3009952	0.2204889	0.3336365	0.44703	0.4587704	1.595735	2.570287	3.370006	3.317721
137.435	1	0.04994394	0.05705042	0.1116012	0.06522767	0.2673738	0.465892	4.155368	3.127635	0.03753967	0.05740603	0.2331332	0.1438684	2.156602	1.858324	1.523167	1.317773	0.06332804	0.1011723	0.09036067	0.05685605	0.3804826	0.6823085	0.3985682	0.4561003
137.533	1	0.00181753	0.001461568	0.007922527	0.008086732	0.002561314	0.003623032	0.01885281	0.01459749	0.005541507	0.004905206	0.00298559	0.001837056	0.01024875	0.008390785	0.006608551	0.006067397	0.001318507	0.001612662	0.001206973	0.001143791	0.003408383	0.005397844	0.004693724	0.004157545
137.534	1	0.7877914	0.5665333	3.672585	3.850029	0.2653866	0.2791277	0.1558721	0.1391532	2.490331	2.371667	1.229757	0.9002832	0.03193148	0.02983558	0.04012737	0.03240888	0.4432142	0.445829	0.3254704	0.3553938	0.03499615	0.05289182	0.04843656	0.03019145
137.534	1	0.05963372	0.05173722	0.04569428	0.05395227	0.862765	1.517673	0.2975969	0.3247614	0.06770671	0.1029561	0.05589467	0.06370441	0.1539895	0.1693676	0.2999616	0.3186279	0.2233385	0.3447994	0.4480585	0.4556251	1.60877	2.626251	3.35756	3.307549
137.535	1	0.05653569	0.06375288	0.1191556	0.07761411	0.2802843	0.4698382	4.180017	3.171241	0.05042023	0.05784623	0.2328887	0.1515373	2.236148	1.906389	1.452791	1.314884	0.06434458	0.1261106	0.08334833	0.06586737	0.3992654	0.6936177	0.4304348	0.4066357
137.633	1	0.001884449	0.001554192	0.008084252	0.008062137	0.002442865	0.003409514	0.01917266	0.01476679	0.005477113	0.004836582	0.003288767	0.001957193	0.01046125	0.008616294	0.006359777	0.005855773	0.001433477	0.00140918	0.001030959	0.001002563	0.003538776	0.005393935	0.004820912	0.00403359
137.634	1	0.806114	0.5718394	3.661726	3.832845	0.2630639	0.2734303	0.1582397	0.1447656	2.470569	2.343685	1.265788	0.9490738	0.03821415	0.03629812	0.05448212	0.04558755	0.4416061	0.4282025	0.2932261	0.3189803	0.03700898	0.05384141	0.04466797	0.0234152
137.634	1	0.05489985	0.04156994	0.04109442	0.04281457	0.8463199	1.50922	0.2747765	0.3250387	0.06794547	0.09384676	0.04907159	0.05486658	0.1532974	0.1736069	0.3108244	0.3183405	0.2259998	0.3462941	0.444884	0.4484861	1.628735	2.661302	3.336428	3.306449
137.635	1	0.07099808	0.07568352	0.1271945	0.07547776	0.2750249	0.4203605	4.236546	3.218485	0.06520695	0.08510192	0.2343061	0.1500938	2.315703	1.981806	1.375482	1.297364	0.08069122	0.07827503	0.09939603	0.06627505	0.445816	0.6649583	0.4699854	0.335032
137.733	1	0.001983254	0.001489805	0.007892605	0.007816618	0.002273125	0.003048356	0.01938646	0.01476858	0.005447634	0.004843017	0.003390031	0.001948182	0.01056841	0.009008649	0.00613356	0.00575882	0.001412842	0.001490207	0.001262403	0.0008783347	0.003488254	0.005144059	0.004971937	0.003867099
137.734	1	0.8001037	0.5713037	3.619651	3.783931	0.257874	0.2699472	0.1564719	0.1425847	2.436585	2.323729	1.245564	0.9609042	0.03546676	0.04190934	0.06051751	0.04490499	0.4408683	0.4045292	0.3111715	0.2363351	0.03213447	0.05261698	0.04351878	0.0246342
137.734	1	0.05401426	0.04149445	0.02644173	0.03937155	0.8445564	1.505613	0.2590771	0.3215874	0.06930644	0.09050588	0.0419714	0.05436513	0.1487337	0.1695195	0.3037646	0.3060841	0.2167037	0.33561	0.4362418	0.4396629	1.630257	2.626966	3.30147	3.28104
137.735	1	0.06044197	0.05943624	0.09481505	0.1141423	0.2114851	0.327061	4.271581	3.25053	0.05349835	0.07412096	0.2255386	0.1500152	2.354097	2.046902	1.297826	1.250566	0.06558487	0.08712006	0.08675329	0.08963301	0.4575576	0.6670335	0.5478627	0.3200846
137.833	1	0.002079515	0.001439184	0.007804565	0.00767456	0.002089214	0.002629551	0.01944403	0.01475731	0.005376904	0.004971687	0.003376383	0.001857243	0.01064418	0.009415174	0.005971077	0.005406548	0.001364381	0.001399365	0.001500685	0.0005770186	0.003540869	0.005081152	0.005207005	0.003827779
137.834	1	0.7884211	0.5729983	3.567736	3.749442	0.2605436	0.2643799	0.1456642	0.1398252	2.43739	2.288684	1.196922	0.9631161	0.02772369	0.04934072	0.05163732	0.04129706	0.4533971	0.3939241	0.3820883	0.1316815	0.02994574	0.04009364	0.0481222	0.02901572
137.834	1	0.05734527	0.04296687	0.03667792	0.04343977	0.857254	1.517075	0.2562207	0.3166765	0.06453914	0.08945216	0.04705252	0.05322513	0.146144	0.1658401	0.3030598	0.306168	0.2148063	0.3281336	0.4386377	0.4434495	1.621468	2.568176	3.308413	3.302848
137.835	1	0.04660048	0.06282825	0.09667148	0.1143176	0.1666129	0.1867826	4.283951	3.239703	0.03671283	0.07764752	0.2159451	0.1707853	2.402083	2.122861	1.218108	1.166424	0.07988132	0.08092201	0.1004025	0.08050253	0.4641188	0.6727953	0.635815	0.292824
137.933	1	0.001931793	0.001464567	0.007682108	0.007802806	0.002181014	0.00261158	0.01919136	0.01451667	0.005391954	0.004952814	0.003265743	0.001894634	0.01050563	0.009676049	0.005747344	0.005254299	0.001282121	0.001119987	0.001540208	0.000758675	0.003630275	0.005111734	0.005322658	0.003904826
137.934	1	0.7795795	0.5905865	3.581011	3.739952	0.2607359	0.2642326	0.1379685	0.1416337	2.449929	2.258503	1.133156	0.9514162	0.03043271	0.04608159	0.05138339	0.03041083	0.4759575	0.413454	0.4512169	0.06208612	0.03523625	0.04230547	0.03471464	0.02472804
137.934	1	0.05644936	0.03401789	0.03740165	0.04534376	0.8674488	1.533662	0.262737	0.3065961	0.06587383	0.09832565	0.05298488	0.06346763	0.1500147	0.1660874	0.3031564	0.3013971	0.2185764	0.3320736	0.444213	0.4545241	1.611107	2.562339	3.305593	3.337844
137.935	1	0.04710163	0.06202971	0.1012764	0.1089985	0.183408	0.1132028	4.240396	3.190887	0.04423574	0.07363749	0.2215281	0.1625232	2.380904	2.152673	1.164739	1.076108	0.0858613	0.09874974	0.1226722	0.06835964	0.4784815	0.705799	0.6574898	0.2920344
138.033	1	0.001770324	0.00151952	0.00778688	0.007898305	0.002296269	0.002852869	0.01911599	0.01422955	0.005286553	0.004754895	0.003456431	0.001907961	0.01015971	0.009884821	0.005544362	0.005227787	0.001310239	0.001288484	0.001489188	0.0008516035	0.003535056	0.005277635	0.005374523	0.004065268
138.034	1	0.7673862	0.6009469	3.622193	3.755992	0.2608495	0.2621766	0.1393503	0.1319704	2.460067	2.249455	1.07317	0.9380484	0.04023016	0.04817858	0.04577006	0.02565013	0.4873347	0.4326078	0.5279097	0.1540074	0.03347844	0.04717254	0.04845529	0.02169139
138.034	1	0.05835249	0.03655821	0.02959207	0.0371621	0.8693861	1.531439	0.2541712	0.2774551	0.06947491	0.1024982	0.05284326	0.06416001	0.157397	0.1612064	0.3122745	0.3094598	0.2150656	0.3283995	0.4413461	0.4529238	1.623839	2.557105	3.295821	3.348565
138.035	1	0.0543422	0.1007886	0.08825097	0.09974298	0.223628	0.2621302	4.203411	3.089514	0.04909883	0.07380907	0.2617695	0.1345425	2.311543	2.151723	1.128501	1.081608	0.11481	0.1196563	0.1062212	0.0678337	0.4714905	0.7399496	0.6328187	0.3540058
138.131	1	0.001761244	0.001546605	0.00770509	0.007878947	0.002594167	0.003283073	0.01891731	0.01402168	0.005316384	0.004897016	0.003180197	0.001851105	0.009659592	0.009774459	0.005470527	0.005227111	0.001215539	0.00142859	0.001592139	0.001058551	0.003377693	0.005199558	0.005144483	0.004303458
138.132	1	0.7563347	0.6070929	3.627584	3.766896	0.2645984	0.2634334	0.1325652	0.1320405	2.474427	2.261315	1.021332	0.9095945	0.04466436	0.05621797	0.03453285	0.02742161	0.4839771	0.4334149	0.5405338	0.2432818	0.03805571	0.04589083	0.04516166	0.02483058
138.132	1	0.05621954	0.03869033	0.02781791	0.03203213	0.8786346	1.519938	0.2432263	0.2288199	0.07202345	0.1008707	0.05237343	0.06313587	0.1592602	0.1608227	0.3012196	0.3036752	0.2129353	0.3173774	0.433479	0.438959	1.615842	2.510308	3.265006	3.314418
138.132	1	0.03906375	0.07128669	0.08644034	0.1005429	0.2791365	0.3797941	4.15063	3.053466	0.05233836	0.07932856	0.2471991	0.1289695	2.175171	2.086953	1.09479	1.106193	0.09060443	0.109426	0.1149099	0.07845672	0.4268861	0.7205196	0.5869107	0.4294944
138.233	1	0.001794032	0.001515727	0.007675697	0.007906125	0.0027757	0.003606026	0.01868434	0.01385175	0.005405991	0.004979476	0.00298316	0.00191553	0.009311108	0.009536941	0.005457669	0.005405897	0.001439285	0.001490058	0.001682733	0.001117829	0.00333172	0.005032715	0.005059963	0.004494083
138.234	1	0.7563415	0.6333426	3.65505	3.796211	0.2667188	0.26544	0.1399041	0.1308681	2.485006	2.278905	0.9830045	0.8897178	0.03846248	0.05171577	0.03384665	0.03137267	0.4828602	0.4432573	0.5386515	0.316472	0.03175401	0.05028789	0.04460966	0.02812113
138.234	1	0.05331236	0.04254642	0.03884383	0.04552942	0.8797862	1.509257	0.2369898	0.2020212	0.08342103	0.1030096	0.05568165	0.06960121	0.1636897	0.1678161	0.3039977	0.30714	0.2113899	0.3225077	0.4387029	0.439974	1.627798	2.504061	3.265509	3.30304
138.235	1	0.06661838	0.05945486	0.1155177	0.1162312	0.3156556	0.4628535	4.087663	2.989378	0.07005478	0.07309363	0.2319954	0.113078	2.067587	2.02513	1.082765	1.134937	0.08140203	0.1071282	0.1009399	0.09362604	0.4175635	0.6897664	0.5504794	0.4881317
138.333	1	0.001943972	0.00153907	0.007767773	0.008047691	0.002820995	0.003961256	0.01822268	0.0137795	0.005367404	0.004908947	0.002502493	0.001866559	0.009185475	0.009130184	0.005297383	0.005425404	0.001527341	0.00143866	0.001619369	0.001328735	0.003335694	0.004994385	0.004974317	0.004505817
138.334	1	0.7657509	0.6521178	3.712557	3.916166	0.2668579	0.2721308	0.1230265	0.1329926	2.494885	2.288151	0.9308751	0.8659075	0.03574747	0.04719913	0.04071045	0.04417828	0.4743542	0.4488333	0.5271274	0.3762244	0.0257233	0.04348305	0.05095465	0.02436778
138.334	1	0.05729813	0.04605002	0.03814403	0.03899765	0.8838303	1.492151	0.2322528	0.1875312	0.08657284	0.1064795	0.05072389	0.06101408	0.1605836	0.1626048	0.2978013	0.3079096	0.2038789	0.3168385	0.4386421	0.4443888	1.662431	2.523404	3.260173	3.300593
138.335	1	0.06204851	0.06667973	0.1067548	0.1071248	0.3677889	0.5093956	4.003344	2.973462	0.09003174	0.07109079	0.2263334	0.113287	2.0074	1.930774	1.066831	1.168973	0.09876719	0.1132021	0.1001198	0.1008412	0.4254882	0.6628939	0.5296774	0.5084122
138.433	1	0.002072343	0.0015279	0.007905142	0.008277018	0.002822086	0.004099516	0.01783749	0.01400443	0.005597368	0.004773163	0.002165221	0.001883171	0.009310688	0.008610573	0.005381898	0.005663202	0.001565195	0.001307624	0.001410079	0.001240844	0.003450933	0.004950956	0.004789092	0.004482955
138.434	1	0.7746662	0.656247	3.764428	4.016898	0.2686436	0.269719	0.116649	0.1272303	2.514837	2.299462	0.870781	0.846689	0.03090254	0.04201165	0.02774499	0.04654381	0.4770701	0.4700502	0.4765823	0.3963109	0.02927084	0.05166471	0.06044768	0.02222514
138.434	1	0.05934657	0.04815171	0.04140556	0.03081755	0.8840018	1.481658	0.2470796	0.2128078	0.07392834	0.1011125	0.05664072	0.0591143	0.1743038	0.1660979	0.2888985	0.3045949	0.2150471	0.3260566	0.4452203	0.4470546	1.705681	2.567271	3.251556	3.284134
138.435	1	0.07216451	0.0826244	0.09364486	0.1195147	0.3763256	0.5444005	3.931396	3.030914	0.08197256	0.06549859	0.2428486	0.1403952	2.0039	1.818277	1.076529	1.216383	0.09510636	0.1250312	0.113234	0.1184866	0.4435513	0.6294949	0.5019729	0.5114619
138.533	1	0.001952212	0.001559179	0.007946848	0.008700998	0.002780326	0.004191842	0.01790006	0.01447277	0.005569749	0.004837471	0.002194448	0.001985228	0.009582246	0.008430919	0.005504511	0.00574296	0.001636319	0.001259507	0.001126932	0.001004654	0.00337386	0.00467783	0.004710529	0.004451332
138.534	1	0.7603737	0.665155	3.796942	4.067563	0.2695038	0.2752606	0.1204782	0.1278878	2.509848	2.331971	0.8718409	0.8557257	0.03627721	0.03825737	0.03452554	0.04423576	0.4797309	0.4690387	0.3688298	0.3438092	0.03293283	0.06894945	0.06898123	0.02469036
138.534	1	0.06552164	0.04968923	0.04484045	0.03269513	0.8785699	1.479451	0.2591585	0.2296188	0.07100135	0.09166282	0.04780099	0.04573908	0.168716	0.1521599	0.2669498	0.2833036	0.2136461	0.3195798	0.44293	0.4417057	1.711301	2.55182	3.245832	3.26415
138.535	1	0.07718325	0.08931257	0.09289189	0.1059862	0.3856584	0.5530017	3.930345	3.136277	0.08156071	0.08165831	0.2416646	0.1521262	2.077727	1.782225	1.130917	1.234641	0.1073229	0.1460909	0.09895754	0.1021846	0.4140492	0.6040722	0.4897873	0.5065292
138.633	1	0.001868898	0.001630455	0.008125708	0.008832298	0.00261848	0.004104143	0.0180868	0.01490134	0.005547648	0.004973635	0.002354754	0.002131499	0.01004289	0.0083484	0.005763109	0.005962456	0.001556553	0.001485245	0.001115482	0.000942659	0.003282578	0.00467539	0.004740017	0.004336808
138.634	1	0.7771193	0.6894519	3.822789	4.084092	0.2702229	0.2808053	0.1286095	0.135418	2.501441	2.371028	0.9181703	0.8820087	0.04306352	0.04694913	0.03211582	0.04318563	0.4960828	0.4556609	0.266779	0.267271	0.04093924	0.05827522	0.07408152	0.02699927
138.634	1	0.07209654	0.05337796	0.04686584	0.0407245	0.8771896	1.486412	0.2709494	0.2481031	0.07556575	0.09851517	0.04393375	0.03666659	0.1556594	0.1567661	0.2744549	0.2865575	0.2003285	0.3247785	0.4493505	0.4412686	1.735555	2.568316	3.247819	3.259389
138.635	1	0.05352113	0.05477503	0.06995606	0.09441992	0.3762777	0.5302785	3.986322	3.26263	0.08629369	0.07722723	0.2304481	0.1702806	2.160195	1.787467	1.204284	1.271147	0.08946658	0.112345	0.08545431	0.09609988	0.4156959	0.5998677	0.4563727	0.4513704
138.733	1	0.00194467	0.001587343	0.008415891	0.008830668	0.002440654	0.003873135	0.01826938	0.01509563	0.005188873	0.005204208	0.002596685	0.002144035	0.01032344	0.008651681	0.006289616	0.006138362	0.001533002	0.001532593	0.001018072	0.0007266771	0.003354237	0.004791753	0.004617664	0.004200175
138.734	1	0.8029596	0.7194305	3.899713	4.134229	0.2602684	0.2866541	0.1344002	0.139603	2.467469	2.384962	0.9716753	0.9113685	0.05239251	0.04433769	0.0401062	0.04188018	0.5081384	0.4544014	0.1902437	0.1684458	0.04297965	0.06079564	0.06026765	0.02727504
138.734	1	0.06555182	0.05845363	0.05017014	0.04208783	0.8883674	1.491741	0.2770323	0.2596233	0.08632022	0.106907	0.04899254	0.02707797	0.1537083	0.1673998	0.2970887	0.2760431	0.1984743	0.3340673	0.4560019	0.4412328	1.760188	2.629078	3.267971	3.266163
138.735	1	0.07462926	0.05027773	0.07422906	0.07414277	0.3383515	0.496189	4.052709	3.334001	0.05601477	0.07131822	0.237608	0.1603308	2.259798	1.879821	1.342693	1.334257	0.08232569	0.08561472	0.07700892	0.07939805	0.4115511	0.5913774	0.414823	0.3906001
138.833	1	0.001747452	0.001614098	0.008507979	0.008614591	0.002184865	0.003706284	0.0186128	0.01524259	0.005237891	0.005323769	0.002758176	0.002235916	0.01068489	0.00917374	0.006573042	0.006351804	0.001543424	0.001475572	0.0009711132	0.0008749794	0.003339579	0.004773687	0.004444776	0.003960906
138.833	1	0.799632	0.7209572	3.92054	4.131417	0.2610422	0.2876835	0.1498296	0.1475967	2.436489	2.414765	1.038088	0.9373003	0.05322515	0.05019045	0.05581739	0.03767385	0.5318338	0.4638081	0.1926881	0.1082779	0.04412536	0.06661229	0.05343901	0.02645217
138.834	1	0.06539468	0.0579649	0.05110198	0.04334876	0.8949504	1.49656	0.2810096	0.2620251	0.08796444	0.1094458	0.05073546	0.03045436	0.156131	0.1744828	0.3011431	0.2778435	0.2040485	0.336647	0.4570142	0.4443206	1.789246	2.662178	3.293911	3.282881
138.835	1	0.07763476	0.09445967	0.1198881	0.07017679	0.2671578	0.4509976	4.155775	3.403519	0.0605144	0.09190775	0.2470095	0.1474524	2.358816	2.023833	1.412973	1.345908	0.0803061	0.1064445	0.06477189	0.08138226	0.4172896	0.6251417	0.3910938	0.3149881
138.933	1	0.001754801	0.001658445	0.008324835	0.008514644	0.001882013	0.0035881	0.01915864	0.01561413	0.005227262	0.00518821	0.003188142	0.002483863	0.01065085	0.009687003	0.006808657	0.006314101	0.001475311	0.001544821	0.001068469	0.0009907666	0.003376898	0.004625313	0.004381723	0.00389243
138.934	1	0.7701698	0.7004028	3.921534	4.083942	0.2567466	0.2829532	0.1573084	0.1510692	2.40208	2.428375	1.104245	0.9654055	0.05372822	0.0445751	0.03698816	0.03206189	0.5340893	0.4539371	0.2307838	0.1549123	0.0388586	0.05139744	0.05487585	0.02657484
138.934	1	0.06532153	0.05162342	0.04613489	0.03923267	0.8975604	1.503309	0.284274	0.2510936	0.08458395	0.1058508	0.04635255	0.0296683	0.1552694	0.1635519	0.2968849	0.2998652	0.2172208	0.3389806	0.4595088	0.4475297	1.785121	2.6385	3.294326	3.28131
138.935	1	0.04949157	0.08582953	0.0740181	0.08649366	0.1718087	0.3804368	4.265482	3.493702	0.05029489	0.06870553	0.2565356	0.1686343	2.371556	2.199044	1.479811	1.360768	0.07263971	0.09996343	0.05823724	0.06800188	0.4145893	0.5960921	0.3609579	0.2601501
139.033	1	0.001972957	0.001599429	0.008264038	0.008352283	0.001853634	0.003304149	0.01961948	0.01560342	0.005208356	0.005031356	0.003359832	0.002662424	0.01048444	0.01013155	0.007018548	0.006434236	0.001413956	0.001428893	0.001175011	0.001207686	0.003285683	0.004515487	0.004292496	0.003842671
139.033	1	0.7358488	0.6803466	3.903885	4.048396	0.2576623	0.2884511	0.155133	0.1386389	2.402184	2.438389	1.14875	0.9864855	0.04685693	0.04020455	0.02665341	0.03627522	0.527232	0.4368443	0.2499432	0.1984929	0.04156213	0.05683671	0.05737414	0.01577941
139.034	1	0.06011259	0.04855658	0.0468026	0.03303323	0.9020565	1.518141	0.2824824	0.2294842	0.07520102	0.0971073	0.04814894	0.03222468	0.1593918	0.1556037	0.2942769	0.2955726	0.2195576	0.3302943	0.4524709	0.4445865	1.768998	2.585585	3.303101	3.299598
139.035	1	0.06431368	0.07103503	0.08911947	0.0831652	0.08190928	0.2790572	4.356163	3.501783	0.04822595	0.06885468	0.2249158	0.1811809	2.362696	2.326607	1.571693	1.391088	0.07883708	0.09678417	0.1016546	0.06427763	0.4031971	0.5499016	0.3375533	0.2485309
139.132	1	0.00191919	0.001667331	0.00823684	0.008395433	0.002042574	0.003042244	0.01969098	0.01551881	0.005184577	0.004948851	0.003448774	0.002731885	0.01031315	0.01048383	0.007354622	0.006444133	0.001282737	0.001400888	0.001151438	0.00103201	0.003205763	0.00452879	0.004229343	0.003808534
139.132	1	0.7143132	0.6624596	3.857878	3.990511	0.2587051	0.2844447	0.1570289	0.1435042	2.390385	2.411265	1.162074	0.9831927	0.0407795	0.0459353	0.02957257	0.0318843	0.5230943	0.3838424	0.2355728	0.2312854	0.03836872	0.04674315	0.05000644	0.0229929
139.132	1	0.06016578	0.05652741	0.04794504	0.03001252	0.9165817	1.532421	0.2688791	0.2062166	0.07792835	0.099251	0.04679851	0.03926268	0.1722373	0.1671219	0.2976116	0.3013856	0.2248676	0.3230346	0.4586506	0.453555	1.744487	2.529879	3.333898	3.346109
139.132	1	0.07286239	0.05736798	0.08809908	0.08014102	0.1286344	0.2228877	4.372337	3.437378	0.06333474	0.05028944	0.2541621	0.1695898	2.306549	2.38573	1.663575	1.421874	0.07170959	0.1195045	0.1004583	0.05424687	0.4037741	0.5157018	0.3174293	0.2769624
139.233	1	0.001838152	0.001488977	0.008103221	0.008175552	0.002395218	0.003057953	0.01957633	0.01503683	0.005108649	0.005074344	0.003363381	0.002585221	0.009835258	0.01063522	0.007599549	0.006515377	0.001321659	0.001372363	0.001041795	0.000921077	0.003371467	0.004656835	0.004072609	0.003956717
139.233	1	0.7133679	0.6634594	3.844121	3.97647	0.2540928	0.2741139	0.1727195	0.1509778	2.376802	2.350778	1.169838	0.9810489	0.03624062	0.04919263	0.03597524	0.03395752	0.5148548	0.3693809	0.2029896	0.2402993	0.0459818	0.04668609	0.05576091	0.0223924
139.234	1	0.06017627	0.05062775	0.05382391	0.03698911	0.9135124	1.543936	0.2693698	0.2030619	0.07752874	0.1069993	0.05639539	0.04378251	0.1850587	0.1831354	0.3078745	0.3158672	0.2318243	0.3235484	0.460946	0.4613389	1.751568	2.542012	3.361258	3.376897
139.235	1	0.0579151	0.09000112	0.06947325	0.05919527	0.2241991	0.2224817	4.348495	3.309193	0.05011556	0.04704548	0.2525476	0.1454032	2.202922	2.345057	1.725028	1.448295	0.06355832	0.1064495	0.07388956	0.05187779	0.4150233	0.5310753	0.2728092	0.3216426
139.333	1	0.001699606	0.001680227	0.008034165	0.008111475	0.002491533	0.003244974	0.01950501	0.01460357	0.00510753	0.00493217	0.003280322	0.002486895	0.00952852	0.01022547	0.007569243	0.006510381	0.001377323	0.001443262	0.00112547	0.0008570417	0.003389593	0.004636259	0.00377716	0.004231633
139.334	1	0.7039004	0.658594	3.800891	3.937346	0.2494499	0.2677114	0.162513	0.1448919	2.3815	2.292906	1.141578	1.007905	0.03748975	0.04806586	0.03765916	0.03837245	0.4916553	0.3746852	0.222712	0.2213048	0.0361434	0.04013803	0.05286969	0.0219704
139.334	1	0.04783516	0.04242774	0.04635678	0.03837799	0.9090253	1.553705	0.2703963	0.2381716	0.07226964	0.1003442	0.04772967	0.0415097	0.1801608	0.1706515	0.3151838	0.3128873	0.2296627	0.3255595	0.4599691	0.4624808	1.741251	2.538005	3.370162	3.377146
139.335	1	0.0660504	0.08807285	0.09848906	0.06618904	0.266195	0.2773122	4.304325	3.187295	0.05665132	0.04305825	0.2509189	0.1410452	2.088207	2.225659	1.73704	1.43356	0.0524946	0.1102041	0.07564853	0.0490723	0.412382	0.556619	0.2144234	0.3699605
139.433	1	0.001588023	0.001578873	0.007848059	0.007835195	0.002619596	0.003464189	0.01929528	0.01453211	0.005202212	0.00474333	0.003041118	0.002599765	0.009283669	0.00951392	0.007485755	0.006425723	0.00150195	0.001478017	0.001329865	0.0009131788	0.003208182	0.004853818	0.003627183	0.004339468
139.433	1	0.6925253	0.661413	3.699076	3.817404	0.2569596	0.2709798	0.1507716	0.1392275	2.419847	2.264312	1.108611	1.01472	0.03735108	0.05462398	0.03778355	0.03592015	0.4839775	0.3955513	0.296805	0.1700148	0.03846946	0.04791091	0.03762933	0.02368125
139.434	1	0.04073914	0.04805746	0.05406351	0.04632118	0.9070549	1.578156	0.2910953	0.2778823	0.07094432	0.1048687	0.04946557	0.03953306	0.1733944	0.1553101	0.2984367	0.2977909	0.2304409	0.3256039	0.4535642	0.4624055	1.707347	2.548553	3.378876	3.378735
139.435	1	0.04293542	0.06442315	0.09434839	0.07892629	0.2876116	0.356088	4.236939	3.136853	0.04506498	0.06437782	0.2371416	0.1333525	2.021331	2.05437	1.677875	1.408736	0.05317283	0.1078787	0.07176837	0.06796045	0.3829461	0.5836999	0.1888082	0.4495651
139.533	1	0.001736131	0.001565005	0.0076497	0.007648652	0.002657097	0.003859272	0.01897835	0.01435221	0.005328874	0.004895051	0.002676959	0.002561462	0.009485855	0.008903858	0.007328183	0.006243158	0.001472731	0.001389134	0.001483494	0.0008787517	0.003123521	0.005047523	0.003589988	0.004616416
139.534	1	0.6787077	0.6739444	3.586884	3.686793	0.2590381	0.2623671	0.1372367	0.1436238	2.444276	2.265794	1.079467	0.9969327	0.03437921	0.05259606	0.04435778	0.0336232	0.4933723	0.4203976	0.3748122	0.119463	0.03834168	0.0471106	0.04022145	0.024394
139.535	1	0.03337395	0.04712543	0.04957469	0.04226712	0.9108465	1.583989	0.3080237	0.3113632	0.06622645	0.1066492	0.04427108	0.04193538	0.1645274	0.1538356	0.2699984	0.2944804	0.2309303	0.3300257	0.4546809	0.4689305	1.696121	2.54952	3.413484	3.423648
139.535	1	0.07484773	0.08577284	0.1091256	0.05492942	0.3047256	0.4463559	4.153015	3.054965	0.03789523	0.0595616	0.2403125	0.1194035	2.020057	1.91738	1.651099	1.372837	0.05950278	0.1081758	0.07215212	0.08376779	0.3530906	0.6478335	0.1492493	0.5175543
139.633	1	0.001859185	0.001644556	0.007567616	0.007669582	0.002629363	0.004071498	0.01878413	0.01419171	0.005204692	0.005103979	0.002499627	0.002493159	0.009677652	0.008519772	0.006982678	0.006170614	0.001328691	0.001475979	0.001476429	0.0007291987	0.003074168	0.005314505	0.003582821	0.004689434
139.634	1	0.671581	0.7036116	3.593346	3.709791	0.2588621	0.2647481	0.1365277	0.1408908	2.447499	2.25173	1.033163	1.004247	0.0344451	0.05621563	0.04037945	0.03299637	0.4996548	0.4540115	0.4849354	0.08737197	0.04545088	0.03912537	0.051207	0.02350591
139.634	1	0.02835652	0.03640448	0.0431304	0.03632316	0.899729	1.585149	0.3243895	0.3272088	0.05863493	0.09719	0.04158867	0.05263635	0.155445	0.1572895	0.2532713	0.292102	0.2291816	0.3351942	0.4493788	0.4631993	1.698278	2.576951	3.420561	3.435337
139.635	1	0.04657863	0.08602301	0.1092149	0.06123946	0.3318002	0.5060665	4.105051	3.039231	0.04096581	0.08264209	0.2476702	0.135669	2.072628	1.835389	1.572944	1.361958	0.05774851	0.1048208	0.05994693	0.09036328	0.3372577	0.7014453	0.1093343	0.5422739
139.733	1	0.00185623	0.00158933	0.007770799	0.007808456	0.002432041	0.00404883	0.01867038	0.01415512	0.005161717	0.004880637	0.002536366	0.002462354	0.009953718	0.008328368	0.006878623	0.006272238	0.001199758	0.001552818	0.001467351	0.0009252534	0.003103937	0.005541648	0.003477298	0.004616151
139.734	1	0.6829877	0.7193149	3.632248	3.794028	0.2575421	0.262247	0.1336481	0.1394258	2.447303	2.23923	0.9893954	1.004085	0.03520806	0.06668992	0.03823194	0.04090892	0.4815395	0.4696971	0.5756755	0.1657379	0.04664464	0.03896157	0.05206908	0.01840987
139.734	1	0.02741128	0.03665332	0.0478121	0.03460283	0.8881857	1.578507	0.3423554	0.3243025	0.06314969	0.09902119	0.04779257	0.05909729	0.1444759	0.1624169	0.2512838	0.2885503	0.2223919	0.336709	0.4509698	0.4612586	1.702555	2.592651	3.407475	3.430645
139.735	1	0.04276259	0.06304374	0.1159213	0.05533071	0.3064276	0.5072939	4.065247	3.050648	0.04179023	0.06242735	0.2254852	0.1550403	2.14625	1.814153	1.522639	1.381927	0.05866496	0.1015369	0.07145338	0.08326687	0.3346351	0.7458492	0.1045929	0.5256422
139.833	1	0.001954252	0.001690304	0.008087663	0.008102348	0.002333551	0.003731964	0.01881693	0.01433835	0.005234215	0.004759332	0.002657581	0.002537603	0.01014844	0.008353549	0.006685702	0.006366752	0.001298928	0.0016037	0.001506873	0.001052455	0.003152697	0.005579184	0.003472899	0.004373914
139.834	1	0.6947531	0.7416018	3.709108	3.921874	0.2595743	0.2645806	0.1315383	0.1512403	2.43224	2.242339	0.948581	0.9917781	0.04004266	0.0638026	0.03894295	0.04100315	0.4594401	0.4750605	0.628202	0.2645258	0.03886972	0.04803148	0.05639756	0.02518078
139.834	1	0.02430158	0.03516526	0.04460993	0.03064001	0.8708965	1.558365	0.3499023	0.2951381	0.05611439	0.1042524	0.04588052	0.04996693	0.1313523	0.1568985	0.2406976	0.2797125	0.2161293	0.3392821	0.442948	0.4496945	1.697733	2.592445	3.365616	3.388614
139.835	1	0.05820382	0.06279009	0.1211784	0.04775253	0.2732602	0.4801869	4.121545	3.099935	0.03560632	0.04181074	0.2236561	0.1539129	2.217728	1.860683	1.469786	1.374239	0.06687597	0.1030022	0.04627383	0.07172867	0.3504887	0.7246229	0.1226178	0.4392313
139.933	1	0.00199393	0.001752365	0.008164672	0.008410567	0.002193045	0.003503953	0.01888198	0.01446693	0.005217413	0.004807058	0.002846896	0.002493206	0.01046148	0.008586466	0.006520819	0.00619365	0.001389346	0.001523751	0.001678797	0.0009480911	0.003243657	0.005504862	0.003626834	0.003992952
139.934	1	0.6937811	0.7611483	3.747531	4.013408	0.2580812	0.2633899	0.123983	0.138477	2.414183	2.262061	0.928533	0.956437	0.04257579	0.05229428	0.03954946	0.03443502	0.4457799	0.4713752	0.6105287	0.318942	0.04241827	0.06198908	0.05744056	0.02266902
139.934	1	0.02830434	0.03561206	0.03861964	0.02269199	0.854165	1.555005	0.3563839	0.2753822	0.0540888	0.1014302	0.04592344	0.05546132	0.1333686	0.1562482	0.2519264	0.2980349	0.2232095	0.3459112	0.4389888	0.4535409	1.681861	2.601593	3.34278	3.383043
139.935	1	0.07047253	0.08234889	0.09378963	0.076761	0.2229539	0.4529508	4.16539	3.159379	0.04410016	0.07176295	0.2309895	0.1341587	2.285	1.935395	1.402274	1.356088	0.06020703	0.08371151	0.06027389	0.08386548	0.3544907	0.7101943	0.1772974	0.3507474
140.033	1	0.001883528	0.001730406	0.00829737	0.008531516	0.002147432	0.003361069	0.01898227	0.01451091	0.005196395	0.004938435	0.002892173	0.002392999	0.01058946	0.008864439	0.006241149	0.006117119	0.001394896	0.001469011	0.001416354	0.001053481	0.003326028	0.005370499	0.003793059	0.003852329
140.034	1	0.7035082	0.7730619	3.764386	4.039314	0.259955	0.2692047	0.1271538	0.1477613	2.399686	2.294542	0.9859075	0.935899	0.03469534	0.05040207	0.0423969	0.0344303	0.4355306	0.451319	0.5512674	0.3241138	0.03816928	0.05878645	0.05747023	0.02359258
140.034	1	0.04739883	0.04560595	0.04258909	0.02885619	0.840327	1.551549	0.3708508	0.2492142	0.05627214	0.1071885	0.0499918	0.06455061	0.1372923	0.170261	0.2641463	0.3152799	0.232887	0.3480058	0.434123	0.4589108	1.676048	2.601312	3.33439	3.383268
140.035	1	0.07152513	0.0723313	0.09086233	0.08557998	0.2057165	0.3873183	4.190821	3.180404	0.04220729	0.09071939	0.2316468	0.1168983	2.357273	2.026387	1.325809	1.297863	0.06165745	0.1065762	0.06312811	0.06303947	0.3673141	0.6974673	0.2530234	0.2380321
140.132	1	0.001718412	0.00158518	0.008235642	0.008557623	0.002275517	0.002893982	0.01919689	0.01446527	0.005170737	0.005029782	0.003073957	0.002490489	0.01055772	0.00926002	0.005948655	0.005921231	0.00142117	0.001283408	0.001304346	0.0009965077	0.003398233	0.005234918	0.003976814	0.003674452
140.133	1	0.7137439	0.7862527	3.804166	4.068551	0.2565727	0.2794052	0.1412647	0.1408595	2.384934	2.302667	1.058414	0.9397835	0.03287241	0.04982835	0.03992649	0.03961422	0.4344782	0.445169	0.4623403	0.2937356	0.03722909	0.05392809	0.05900235	0.02375171
140.134	1	0.05816162	0.04488486	0.03546217	0.02743548	0.8279391	1.53749	0.3918044	0.2156705	0.05559328	0.1039718	0.0498574	0.07859497	0.1513451	0.1750262	0.2923713	0.3332854	0.2384479	0.3368251	0.4361715	0.4613717	1.659642	2.576813	3.321705	3.37954
140.135	1	0.06760145	0.08567506	0.094568	0.08140526	0.2411161	0.2688696	4.198175	3.175755	0.06440132	0.05820759	0.2100703	0.1471508	2.379654	2.104485	1.229957	1.254009	0.05708315	0.08455926	0.05506083	0.07126302	0.379215	0.6931051	0.3019526	0.2234673
140.233	1	0.001735842	0.001570601	0.008368578	0.008630749	0.002345286	0.002557986	0.01918093	0.01436523	0.005084292	0.004971408	0.003196484	0.002448541	0.01032233	0.009622766	0.005972002	0.005743906	0.001315067	0.001206356	0.001099896	0.0008200749	0.003206208	0.00506576	0.004068638	0.003548987
140.234	1	0.71619	0.7680906	3.863629	4.098833	0.2540075	0.2834124	0.1436448	0.1395532	2.353217	2.292872	1.118026	0.9551806	0.03321921	0.05627182	0.0311015	0.04856637	0.4448451	0.4379094	0.3618705	0.2201898	0.03647432	0.0571795	0.049626	0.02964728
140.234	1	0.05459252	0.03636479	0.0244483	0.02970973	0.8094345	1.513825	0.3973839	0.1761499	0.04362654	0.09535045	0.05044475	0.07042069	0.1446582	0.1572649	0.3046544	0.3344927	0.2349985	0.3267757	0.4281273	0.4509069	1.612497	2.517675	3.264725	3.332054
140.235	1	0.053061	0.06578985	0.09604629	0.100168	0.2658645	0.1490463	4.190055	3.140278	0.05358553	0.06836594	0.2107216	0.1305051	2.34102	2.135433	1.199339	1.187441	0.06946683	0.09885549	0.05175822	0.06228102	0.352712	0.7148045	0.3287956	0.2773971
140.333	1	0.001731181	0.001566063	0.008341447	0.008503921	0.002512137	0.002541834	0.01900553	0.01407492	0.005028991	0.004814941	0.003333868	0.002259545	0.00997157	0.009831157	0.005759198	0.005569083	0.001261182	0.001477182	0.001128435	0.0007716445	0.003165696	0.005050068	0.004088274	0.003959919
140.334	1	0.7135377	0.7069792	3.84262	4.012143	0.2460525	0.2745094	0.1552734	0.1362104	2.336216	2.278722	1.188857	0.9527384	0.03341854	0.04420191	0.02934923	0.03381345	0.4768458	0.4228297	0.3078682	0.1514851	0.03349904	0.05136293	0.03419768	0.02904898
140.334	1	0.05984042	0.03870532	0.02105639	0.02683305	0.8005763	1.503929	0.4260145	0.1476084	0.04759132	0.1051187	0.05845102	0.07584782	0.143151	0.1625541	0.3238113	0.3468896	0.2383065	0.3246125	0.4180805	0.4472847	1.593831	2.488082	3.232756	3.308512
140.335	1	0.04912	0.07300031	0.09812872	0.08533917	0.2897515	0.08763676	4.159476	3.061853	0.04122477	0.05339548	0.2225953	0.1256092	2.266776	2.150994	1.136014	1.158031	0.06707563	0.1096411	0.07257052	0.08075899	0.3125195	0.7556823	0.3575084	0.3870112
140.433	1	0.001881698	0.00155927	0.008313891	0.008375549	0.002466682	0.002612965	0.01866121	0.01357774	0.004920092	0.004855869	0.003440163	0.002306287	0.00967646	0.009850221	0.005846038	0.005673401	0.001288492	0.001446398	0.001061417	0.000987546	0.003118162	0.005252274	0.003995031	0.004322319
140.434	1	0.7488703	0.6977688	3.891802	4.000308	0.2433692	0.2711523	0.1607483	0.1475045	2.276884	2.261222	1.233825	0.9877655	0.02995356	0.04225538	0.02610438	0.03777631	0.5040283	0.4011431	0.2961757	0.1420067	0.0333109	0.0435615	0.04540793	0.03261413
140.434	1	0.07205769	0.04120801	0.02771628	0.02626864	0.7894383	1.486236	0.4626683	0.1499	0.05426095	0.1010026	0.06508221	0.07850718	0.1532288	0.1727939	0.3472526	0.3773624	0.2392669	0.3260731	0.417479	0.4437181	1.585763	2.504081	3.202897	3.286672
140.435	1	0.05108417	0.08773461	0.07829428	0.07012036	0.3097534	0.2048524	4.047889	2.947396	0.05317214	0.06471682	0.2211598	0.1153265	2.183744	2.140398	1.137818	1.183494	0.07147994	0.1178315	0.05944435	0.08505201	0.2977394	0.7954	0.357179	0.4629694
140.533	1	0.001906795	0.001460826	0.008249513	0.008315652	0.0021666	0.00289689	0.01836344	0.01347886	0.004875181	0.004974805	0.003408789	0.002438895	0.009481933	0.009795871	0.005625752	0.005768844	0.001434801	0.001393381	0.001108392	0.00119991	0.002975161	0.005215421	0.003965619	0.004596658
140.534	1	0.7454161	0.6802857	3.902284	3.973462	0.2402535	0.264941	0.1571133	0.1548113	2.253879	2.246809	1.245594	1.014159	0.03956968	0.03609884	0.02587323	0.03000805	0.5221946	0.3845298	0.3057346	0.1827388	0.02888233	0.04994087	0.03444951	0.03393004
140.534	1	0.0749058	0.04043632	0.0283406	0.03486708	0.7775007	1.469885	0.4961118	0.2077362	0.05340313	0.1013122	0.07194584	0.09764552	0.1519815	0.1709661	0.3667965	0.4043251	0.2400076	0.3217784	0.4219551	0.4488689	1.573904	2.514041	3.181756	3.277012
140.535	1	0.05800834	0.04384875	0.08424182	0.07555083	0.2966556	0.2965615	3.948431	2.885254	0.07282643	0.06884322	0.2279329	0.1119095	2.097523	2.122787	1.092099	1.185995	0.07820832	0.1180703	0.06544354	0.06837758	0.2869224	0.7826074	0.3769312	0.5244932
140.633	1	0.00186004	0.001346193	0.00812926	0.008359893	0.001847532	0.003092658	0.01792687	0.01353768	0.004875764	0.004917797	0.00325025	0.002362431	0.009385022	0.009610413	0.005591445	0.005775893	0.001396422	0.001333647	0.001109127	0.001269514	0.003027146	0.005016492	0.004025653	0.004629894
140.634	1	0.7371516	0.6428819	3.905811	3.926516	0.2390165	0.264847	0.1525157	0.1448168	2.242368	2.227171	1.220433	1.005688	0.04220743	0.0349154	0.0258273	0.03114375	0.5218368	0.3783792	0.3137013	0.2334862	0.03896909	0.03551734	0.03140499	0.01801462
140.634	1	0.07674854	0.03534015	0.03521578	0.03556318	0.7793371	1.457759	0.4970696	0.2729393	0.05822129	0.09891549	0.07870106	0.1099278	0.1451504	0.1612601	0.3709955	0.3906401	0.2311619	0.3160879	0.421214	0.444113	1.560659	2.501	3.151281	3.220287
140.635	1	0.06008799	0.05778414	0.1076483	0.08670635	0.2712945	0.3599128	3.862935	2.893052	0.07531345	0.08667031	0.2181225	0.1140119	2.045461	2.040537	1.096627	1.191469	0.08012694	0.1162563	0.06768737	0.09131234	0.2942374	0.7447162	0.3702931	0.5411855
140.733	1	0.001704744	0.001457261	0.008107195	0.00825721	0.001685729	0.003283538	0.01767516	0.01364265	0.004961055	0.004812304	0.003010221	0.002235732	0.009463415	0.009187308	0.005567048	0.005703256	0.001401262	0.001209102	0.001132007	0.001004476	0.003150401	0.004949925	0.003985914	0.004563856
140.734	1	0.7373318	0.606354	3.887521	3.84465	0.236273	0.2626205	0.1511156	0.1417103	2.233466	2.209982	1.183665	0.9995237	0.04820606	0.03949564	0.02789566	0.03925889	0.5194909	0.4084553	0.2862613	0.3078052	0.02871479	0.0338874	0.02757999	0.01799148
140.734	1	0.06656651	0.03388226	0.03956845	0.04401222	0.7803067	1.441823	0.5023159	0.3232545	0.05478638	0.08716623	0.08326959	0.1127281	0.1473438	0.1515426	0.3651683	0.3651401	0.2301726	0.3138575	0.4177709	0.4424016	1.552196	2.508623	3.138488	3.196506
140.735	1	0.07406159	0.06092953	0.0935055	0.07876727	0.2161415	0.3797578	3.824357	2.944614	0.0551929	0.07514153	0.2274082	0.123806	2.052943	1.975693	1.106927	1.217168	0.08997023	0.1414591	0.07915581	0.1067278	0.3197529	0.7181367	0.3760965	0.5350933
140.833	1	0.001673117	0.001690961	0.008097383	0.008014308	0.001546173	0.003253739	0.01760405	0.01409108	0.005062888	0.004699085	0.002834506	0.002237432	0.00972244	0.008932642	0.005688123	0.005867932	0.001509315	0.001378908	0.0008253607	0.001038163	0.003228128	0.004899584	0.004014712	0.004513299
140.833	1	0.7434892	0.6017233	3.861294	3.779504	0.2399497	0.2628362	0.1527887	0.1551214	2.2332	2.192719	1.140654	0.9890364	0.04464388	0.04822075	0.04696529	0.04600043	0.5101969	0.4393088	0.2431793	0.3802696	0.03032197	0.04632008	0.0321679	0.03514454
140.834	1	0.07210606	0.0301136	0.02999711	0.03604125	0.7943194	1.444158	0.4961751	0.3570452	0.05898243	0.08465659	0.08090091	0.1113092	0.1511974	0.1455567	0.3675567	0.3579218	0.2298631	0.319995	0.4177399	0.4385715	1.543453	2.510965	3.129647	3.177117
140.835	1	0.07130963	0.07751653	0.08387791	0.08441723	0.2023704	0.3853699	3.82391	3.047654	0.07136921	0.07643978	0.2427174	0.1392975	2.107692	1.89927	1.168654	1.242098	0.09414558	0.1549599	0.06039584	0.09399907	0.364635	0.7081957	0.3605453	0.5143864
140.933	1	0.001764009	0.001527802	0.008071621	0.007683931	0.001436576	0.003325248	0.01786076	0.01457664	0.005073042	0.004875096	0.00281327	0.002268539	0.01006972	0.008862232	0.005957933	0.005943508	0.001462427	0.001567727	0.0008302473	0.001007122	0.003381428	0.00485621	0.003914389	0.004266105
140.933	1	0.7352574	0.5892905	3.806288	3.71017	0.2455064	0.2605569	0.146039	0.1521234	2.236444	2.175075	1.103132	1.016894	0.04792313	0.0510769	0.04893119	0.05910659	0.5178418	0.4582806	0.2035734	0.4016606	0.02813708	0.04740981	0.03616245	0.03389925
140.934	1	0.07429322	0.03984405	0.03593489	0.04250936	0.8037886	1.451279	0.4950956	0.3815863	0.06523993	0.09286069	0.06866488	0.09926314	0.1481778	0.1393303	0.3662628	0.3528767	0.2390446	0.3241236	0.4229441	0.4370789	1.539004	2.507215	3.131096	3.167836
140.935	1	0.05320245	0.05521962	0.09676223	0.1051652	0.1635863	0.3739695	3.867125	3.16056	0.08684223	0.09103465	0.2232316	0.1439686	2.175987	1.878058	1.238448	1.260385	0.08246032	0.09245143	0.05389703	0.08305385	0.3777688	0.685005	0.3285521	0.4598771
141.033	1	0.001836052	0.00145906	0.008347086	0.007819664	0.001431556	0.003191303	0.01826631	0.0150619	0.004831052	0.004776809	0.002918298	0.002168192	0.01028773	0.008903335	0.006347346	0.00604859	0.001429426	0.001549228	0.00096753	0.0009614025	0.003339216	0.004755021	0.003807101	0.004025023
141.033	1	0.6886874	0.5692227	3.850544	3.773934	0.2398795	0.254862	0.1437264	0.1544702	2.213612	2.121469	1.043077	1.032077	0.05124627	0.05725551	0.04219388	0.06369931	0.5076459	0.4622818	0.2336791	0.3838155	0.03052824	0.04595742	0.04266961	0.03479292
141.034	1	0.07278856	0.04395638	0.04440607	0.05186522	0.8196871	1.461536	0.4881998	0.3801983	0.06873099	0.09559229	0.06876153	0.09839398	0.1457647	0.1359966	0.3331672	0.3387431	0.234254	0.3162294	0.4167211	0.4269698	1.535093	2.476705	3.131148	3.143476
141.035	1	0.07319235	0.05391023	0.08387229	0.09667324	0.1009969	0.3351552	3.986346	3.298973	0.06442896	0.07683916	0.2208508	0.1408404	2.239478	1.939988	1.342818	1.279479	0.07711395	0.0936072	0.0748009	0.06898858	0.3875113	0.6693165	0.2850536	0.3584463
141.133	1	0.001802291	0.001461414	0.008395337	0.007897313	0.001629134	0.003138965	0.01861397	0.01529	0.004828229	0.004886627	0.002906601	0.001919632	0.01048356	0.009143694	0.006690522	0.006170936	0.001420596	0.001513349	0.001222601	0.0008370277	0.003399417	0.004652153	0.003663348	0.003748465
141.133	1	0.6536468	0.5632233	3.821422	3.762303	0.2344828	0.2522107	0.1349971	0.141427	2.194712	2.10972	0.9983835	1.056144	0.05458141	0.0582171	0.03764076	0.0570717	0.4943815	0.4682253	0.3417999	0.3242069	0.03164687	0.04547064	0.03838569	0.02525804
141.134	1	0.07686706	0.05066588	0.04428153	0.05757507	0.8389245	1.471354	0.4812734	0.3538711	0.06831022	0.09043117	0.06402419	0.09317057	0.1396937	0.1371802	0.3064697	0.3221278	0.2252467	0.3007111	0.4171387	0.4306278	1.536769	2.457739	3.150538	3.138967
141.135	1	0.07375731	0.06069105	0.08196406	0.07867533	0.07208443	0.2972967	4.128459	3.435589	0.05944074	0.09880101	0.2429972	0.1609467	2.300315	2.033738	1.41958	1.301536	0.06763684	0.07682721	0.04027166	0.07136284	0.4063634	0.6109289	0.2259582	0.2749172
141.233	1	0.001879006	0.001533905	0.008155632	0.007943158	0.001948059	0.003112834	0.01918327	0.01586159	0.004943822	0.004987335	0.002979064	0.002022695	0.01062587	0.009610771	0.006714684	0.006198298	0.001358907	0.001462388	0.001284104	0.000958797	0.003320516	0.004656588	0.003487761	0.003595776
141.233	1	0.6502227	0.5662235	3.722156	3.695989	0.2383089	0.2657829	0.1377535	0.1478435	2.21284	2.160878	0.9738385	1.072157	0.04967136	0.05769617	0.05348118	0.05876386	0.49471	0.4752726	0.4563932	0.2295983	0.04137405	0.05499529	0.0528121	0.02686213
141.234	1	0.06778168	0.03554435	0.03802262	0.06194479	0.8499587	1.465285	0.4855556	0.3152768	0.0646611	0.09120987	0.06167566	0.09235312	0.1474639	0.1309545	0.2872282	0.3172789	0.2368134	0.3089474	0.4254616	0.4332727	1.550398	2.448737	3.184574	3.151446
141.235	1	0.07310179	0.07554723	0.1038361	0.1019204	0.116746	0.2805589	4.266038	3.538239	0.06010016	0.07897435	0.2504283	0.1669931	2.356462	2.171145	1.472196	1.318712	0.07956151	0.09359595	0.05708641	0.081277	0.4020641	0.5911868	0.1872545	0.2095512
141.333	1	0.001698078	0.00154967	0.008006264	0.00781592	0.002096706	0.003037108	0.01969954	0.01578593	0.004921442	0.004938447	0.00307826	0.001973351	0.01058801	0.01007622	0.007021988	0.006174448	0.001361934	0.001340653	0.001510722	0.001023269	0.003254126	0.004647302	0.003490447	0.003579606
141.333	1	0.6541898	0.5838185	3.679061	3.679223	0.2424199	0.2662964	0.1319107	0.1486809	2.22667	2.200312	0.9651454	1.046779	0.05354983	0.05064373	0.04966785	0.06006849	0.4695289	0.4670077	0.5506682	0.1937999	0.03806281	0.05580199	0.05550796	0.01626448
141.335	1	0.07419484	0.03642615	0.03853455	0.06033952	0.8611796	1.468284	0.4955992	0.2667022	0.05287617	0.08956318	0.05837142	0.08940613	0.1594939	0.1396724	0.2822107	0.310835	0.2349508	0.309543	0.4357422	0.4429726	1.551104	2.471118	3.228927	3.170552
141.335	1	0.06821398	0.05580463	0.08216877	0.05878248	0.183176	0.255609	4.363796	3.55886	0.05308204	0.06633537	0.2157577	0.1989818	2.364236	2.312126	1.55893	1.370814	0.07421687	0.09043062	0.0620307	0.07228945	0.4224509	0.5532942	0.1846898	0.1891783
141.433	1	0.001501623	0.001474627	0.008009993	0.007676219	0.002260078	0.003043931	0.0199538	0.0154121	0.004989853	0.004987939	0.003147123	0.002069519	0.01027471	0.01026146	0.00728806	0.006343	0.001243957	0.001322192	0.001568652	0.001018682	0.003228845	0.004597612	0.003627247	0.003649414
141.433	1	0.6492282	0.573477	3.639895	3.657328	0.2419977	0.2667315	0.1289326	0.1475625	2.245869	2.269541	0.9734756	1.012171	0.04514355	0.04458696	0.04556115	0.05225881	0.4467797	0.4441559	0.5835827	0.2573553	0.02740439	0.05257681	0.05128505	0.02518679
141.434	1	0.08145149	0.04630995	0.03809644	0.05685597	0.8789647	1.483123	0.5004232	0.2203976	0.05276871	0.08610357	0.05901924	0.08285914	0.1720224	0.1561866	0.2932359	0.3002933	0.2238539	0.3004438	0.4278148	0.4358174	1.545269	2.450068	3.240038	3.178524
141.435	1	0.08378881	0.05338831	0.1000083	0.08184265	0.2411868	0.2343706	4.426441	3.470254	0.05677305	0.05226952	0.2394809	0.1641417	2.312605	2.355907	1.662076	1.392407	0.06342008	0.09045157	0.06269595	0.06492724	0.4129886	0.5201016	0.2287563	0.2482243
141.533	1	0.001549377	0.001662045	0.007726438	0.007643348	0.002288483	0.003070129	0.02003632	0.01511544	0.005052126	0.005086887	0.003080364	0.002198095	0.009982353	0.01015533	0.007578388	0.006295277	0.001304893	0.001460862	0.001599696	0.001040915	0.003368444	0.004377108	0.003977952	0.003798027
141.534	1	0.640832	0.5598516	3.603998	3.655429	0.2429633	0.2729719	0.1271577	0.1443307	2.284328	2.340107	1.011236	0.9925627	0.04656488	0.04369514	0.03767458	0.039361	0.4591406	0.4306799	0.5779417	0.3121407	0.03085984	0.04579495	0.05050328	0.03046117
141.534	1	0.07968236	0.05548567	0.04878247	0.06886335	0.8842206	1.490254	0.4906635	0.1816189	0.05454486	0.089653	0.06222482	0.06342999	0.1797422	0.1437399	0.2786064	0.284212	0.2228683	0.3060812	0.4193666	0.4291402	1.567904	2.4407	3.260261	3.196193
141.535	1	0.06007143	0.08384818	0.06207086	0.07030575	0.2448812	0.2097827	4.414352	3.359258	0.05470233	0.04104897	0.2266714	0.1545719	2.204846	2.276101	1.723941	1.394097	0.0617502	0.08912741	0.1012577	0.05048398	0.4272773	0.4966262	0.3373377	0.3230678
141.633	1	0.00170906	0.001572502	0.007802505	0.007776115	0.002170968	0.003106782	0.01979047	0.01469829	0.005019831	0.005058022	0.002996364	0.002162254	0.009565778	0.009904305	0.00749677	0.006388904	0.001410903	0.001543247	0.001596293	0.001208889	0.003304999	0.004608404	0.004270479	0.004094098
141.634	1	0.6611608	0.5883918	3.648283	3.71577	0.2473905	0.2810281	0.1373269	0.1375779	2.301866	2.371944	1.049319	0.9717218	0.04531899	0.04276007	0.03300989	0.0396431	0.4793192	0.4206394	0.5570163	0.3591389	0.03480218	0.03957113	0.0440269	0.02447074
141.634	1	0.07066661	0.04494925	0.0321317	0.05492308	0.8941662	1.492544	0.4818728	0.1774205	0.06251184	0.1001824	0.07010707	0.0656735	0.1735768	0.1283224	0.2709363	0.2799468	0.2133035	0.3000184	0.4333548	0.4370947	1.58476	2.463634	3.292369	3.217011
141.635	1	0.06279878	0.08440877	0.06594476	0.06397585	0.2241905	0.2503526	4.346237	3.223059	0.04358112	0.06012938	0.2346028	0.1551837	2.082458	2.152141	1.710319	1.3995	0.05137327	0.09423419	0.07737987	0.07280075	0.4027247	0.5314073	0.3837298	0.4260023
141.733	1	0.001734102	0.001623043	0.007840188	0.007813006	0.002098498	0.003350008	0.01955819	0.01425508	0.005039171	0.004990711	0.003009343	0.001924833	0.009365616	0.009255307	0.007450549	0.006292019	0.001592227	0.0015582	0.001405871	0.00114538	0.003095637	0.004689142	0.004388005	0.004468484
141.734	1	0.6699035	0.6140818	3.686097	3.74438	0.2499866	0.282973	0.1538992	0.1347891	2.33609	2.403274	1.117554	0.9477632	0.03973223	0.04256295	0.03180141	0.02915147	0.5157944	0.4298458	0.4688863	0.3572162	0.02846376	0.03883182	0.04007913	0.02654071
141.734	1	0.07325388	0.05194769	0.03659697	0.05268355	0.9123087	1.516333	0.4696334	0.2047442	0.06199329	0.09883071	0.07158549	0.07155121	0.1762926	0.1168445	0.2544918	0.2628697	0.2151178	0.303862	0.4370387	0.4363959	1.599814	2.481493	3.338666	3.27169
141.735	1	0.06920756	0.08824976	0.08291528	0.06278429	0.1984947	0.3126631	4.273642	3.10542	0.04182558	0.05585664	0.2686021	0.140363	2.021964	1.991815	1.68341	1.380405	0.06773715	0.1040201	0.08673107	0.06600753	0.3583231	0.5652266	0.4102693	0.4941314
141.833	1	0.00171699	0.001736232	0.007856504	0.008130262	0.001913601	0.003694082	0.01931299	0.01413093	0.005085141	0.005152929	0.00281312	0.001917291	0.009410861	0.008591367	0.007216387	0.006197033	0.001606258	0.001352247	0.001336671	0.0009518333	0.002897412	0.004892808	0.004420287	0.004619249
141.834	1	0.6716798	0.6588273	3.759678	3.832959	0.2491982	0.2920729	0.1554354	0.1395333	2.343777	2.423004	1.202492	0.9256399	0.04749206	0.03862611	0.02695481	0.02276021	0.5354301	0.4359187	0.3765318	0.3277695	0.031503	0.05276649	0.05309467	0.03705422
141.834	1	0.06166659	0.04830039	0.04577995	0.05754249	0.9167165	1.536114	0.452146	0.2512668	0.06820022	0.08825613	0.0519107	0.05901752	0.167753	0.1026842	0.2447328	0.2569707	0.2107395	0.3014225	0.4334745	0.4395731	1.626075	2.491665	3.344875	3.308984
141.835	1	0.0577846	0.06249023	0.09777315	0.05254793	0.1725488	0.3925742	4.181734	3.048262	0.04295896	0.07287139	0.2249229	0.1417117	2.010774	1.843124	1.615764	1.362801	0.060206	0.08741774	0.08457972	0.09034377	0.3073573	0.5971529	0.3908243	0.5434292
141.933	1	0.001659426	0.00170866	0.00815794	0.008279511	0.001898341	0.003857307	0.01903164	0.01414761	0.005017033	0.005334467	0.00282168	0.001884952	0.009740849	0.008301656	0.006977749	0.006162208	0.001505852	0.001432907	0.001242301	0.00083161	0.002736178	0.005051146	0.004401795	0.004617633
141.934	1	0.6685378	0.6832568	3.874786	3.923848	0.2490475	0.2975853	0.1710857	0.1282134	2.317591	2.436129	1.315856	0.9076619	0.04715129	0.03112975	0.03490844	0.02212996	0.5286633	0.391565	0.2941794	0.2623149	0.04024497	0.05567626	0.05592704	0.03278205
141.934	1	0.05127078	0.03635323	0.03904588	0.05465685	0.9088716	1.553176	0.4259583	0.26759	0.06636082	0.08764952	0.04503067	0.04809509	0.1565571	0.1009111	0.2464837	0.2508388	0.206645	0.3027188	0.4368862	0.4377355	1.6359	2.489225	3.342522	3.318692
141.935	1	0.05200667	0.06097397	0.07626257	0.05542598	0.1328844	0.4554684	4.1434	3.0403	0.02428361	0.07809514	0.2340001	0.1414451	2.053212	1.772296	1.533563	1.33883	0.05478869	0.09631626	0.0948417	0.07264099	0.2768742	0.6470685	0.3731619	0.5460295
142.033	1	0.001604768	0.00170792	0.008370496	0.008388147	0.001884312	0.004091894	0.01891902	0.01424971	0.005028847	0.005249719	0.002855437	0.001950571	0.0100309	0.007955581	0.006521377	0.006033815	0.001481469	0.00137384	0.001093041	0.0007529909	0.002656927	0.005352696	0.004695179	0.004564145
142.034	1	0.6631179	0.7193698	3.912174	3.90299	0.2464818	0.3077436	0.1881271	0.1327618	2.325384	2.426664	1.387533	0.8974469	0.04343361	0.03076484	0.05377516	0.02523023	0.525364	0.3750318	0.2541147	0.1628143	0.05222544	0.06048427	0.06343747	0.027152
142.034	1	0.04662277	0.03129807	0.03593483	0.0344827	0.9122397	1.571027	0.4062169	0.2708915	0.05804389	0.08375983	0.04125922	0.04172261	0.1432129	0.10536	0.2503914	0.2520917	0.1991695	0.3042488	0.4428667	0.4422933	1.655913	2.516399	3.382788	3.361693
142.035	1	0.04954676	0.05767525	0.1088637	0.06825719	0.1142763	0.5074567	4.132422	3.072526	0.03840043	0.09895126	0.2330641	0.1472516	2.133367	1.730989	1.42802	1.327418	0.0465162	0.08228714	0.08036739	0.07526582	0.2546763	0.6776445	0.3950964	0.5272629
142.133	1	0.001580782	0.001737298	0.008469164	0.008338787	0.001820644	0.004107301	0.01899134	0.01433909	0.005158025	0.005179768	0.003186366	0.002128143	0.01039472	0.007931893	0.006148611	0.005978285	0.001354912	0.001356016	0.001085505	0.0006045635	0.002742454	0.005387362	0.004837911	0.004346325
142.134	1	0.6589936	0.749581	3.904977	3.870346	0.2427911	0.2968839	0.1795236	0.1415733	2.326538	2.392358	1.41514	0.887389	0.04019456	0.03996734	0.06292527	0.03671939	0.5170246	0.3855783	0.2549567	0.09254436	0.04986079	0.05905497	0.05021337	0.03140782
142.134	1	0.04635318	0.034821	0.04730471	0.04401798	0.9161684	1.589147	0.3904962	0.2809676	0.05733383	0.08007202	0.03730655	0.03981275	0.1378331	0.09761162	0.2414516	0.242032	0.2024073	0.3135137	0.44902	0.4466056	1.685883	2.557726	3.418729	3.421601
142.135	1	0.05706805	0.05087887	0.1397705	0.07874916	0.1133323	0.5260661	4.149004	3.118486	0.0361743	0.08756414	0.2246983	0.1767131	2.234693	1.77268	1.317286	1.320631	0.04764241	0.09198444	0.09600142	0.05612461	0.245252	0.6997475	0.4594554	0.4723476
142.233	1	0.001573472	0.001911173	0.008420652	0.008344988	0.00189371	0.004060113	0.01919523	0.01461224	0.005136372	0.005346226	0.003364534	0.002091293	0.01070951	0.008422295	0.005789632	0.005771832	0.001447287	0.001460028	0.001228311	0.0008416643	0.002863626	0.00531611	0.005009382	0.004103672
142.234	1	0.6467866	0.7576398	3.905013	3.84827	0.2430737	0.2818789	0.182773	0.1277631	2.3186	2.369051	1.381705	0.8627511	0.03404853	0.03732459	0.05036608	0.03934884	0.4950655	0.3991749	0.2860166	0.2008966	0.04151069	0.06294706	0.05144896	0.0216224
142.234	1	0.02942671	0.03253113	0.04142996	0.03705123	0.9119293	1.60794	0.3636624	0.2685187	0.05772189	0.0774081	0.03205361	0.02788757	0.1300351	0.09718494	0.2405794	0.2397343	0.196707	0.3097457	0.4446643	0.4448397	1.688304	2.555499	3.414325	3.446814
142.235	1	0.07044252	0.08873209	0.1113786	0.09251205	0.1223681	0.5204674	4.208546	3.179895	0.0477918	0.07270888	0.2321592	0.1490198	2.345385	1.881748	1.237526	1.260618	0.05139331	0.07778233	0.07004534	0.07613078	0.2424516	0.6668204	0.5193774	0.4004724
142.333	1	0.001795611	0.001777949	0.008516676	0.008214145	0.002012135	0.003722925	0.01935906	0.01481569	0.005237191	0.005224331	0.003375903	0.002071344	0.01088531	0.008843348	0.005488532	0.005617057	0.001489308	0.00130916	0.001139127	0.001138151	0.002805834	0.004982737	0.005173731	0.003958238
142.334	1	0.6444062	0.7430443	3.893733	3.816579	0.2474159	0.2770232	0.1740032	0.1240404	2.331255	2.342462	1.299576	0.8232376	0.04024355	0.03314757	0.04572739	0.03678783	0.4620071	0.4100123	0.2999234	0.3057624	0.03249349	0.0644758	0.06234592	0.02109195
142.334	1	0.01439781	0.02286384	0.03519358	0.02513272	0.9082973	1.613064	0.3502897	0.2513719	0.05713818	0.0842247	0.03066372	0.02465434	0.1228068	0.1098823	0.2461118	0.2233409	0.189085	0.3053682	0.4370876	0.4469656	1.686561	2.523055	3.382542	3.452603
142.335	1	0.07372953	0.08882426	0.08508516	0.1097269	0.1901602	0.4793523	4.244923	3.253028	0.07344563	0.09852781	0.2226111	0.1450741	2.418083	2.026784	1.138276	1.222575	0.0460146	0.08081052	0.06892177	0.08065744	0.2415803	0.6174361	0.5753202	0.3339678
142.433	1	0.001780123	0.00182487	0.008425155	0.008136406	0.001988462	0.00334475	0.01938993	0.01480302	0.005344186	0.00513026	0.003352308	0.001993015	0.01099659	0.009426542	0.005020709	0.005334895	0.001429895	0.001240606	0.001073653	0.001128751	0.002728624	0.004925407	0.005264042	0.003992779
142.434	1	0.6611174	0.7602266	3.869997	3.776916	0.2577376	0.2817704	0.1634594	0.12073	2.372455	2.328143	1.21737	0.7787423	0.05565087	0.04800042	0.03917753	0.03475344	0.4579679	0.4118864	0.2790331	0.3893473	0.04079442	0.04487979	0.06889156	0.0268532
142.434	1	0.02305618	0.01962361	0.02902676	0.02597819	0.9033115	1.620964	0.3573801	0.2460615	0.05364983	0.08211006	0.03542855	0.02404028	0.1255047	0.1173603	0.2573461	0.2242224	0.189798	0.3007539	0.4334678	0.4528413	1.693169	2.517059	3.365074	3.496859
142.435	1	0.059488	0.08826419	0.07003549	0.1137281	0.1844851	0.391093	4.269402	3.254083	0.06866541	0.05745541	0.2110934	0.1343773	2.451808	2.163709	1.024731	1.156417	0.04878303	0.0933168	0.1235907	0.09387045	0.2451548	0.6149122	0.6572691	0.3100004
142.533	1	0.001623803	0.001733027	0.008399322	0.00818175	0.001816135	0.002867395	0.01959455	0.01473752	0.005218882	0.005088742	0.003322507	0.001997858	0.01077731	0.009976754	0.004821721	0.005250385	0.001293854	0.001349938	0.00110208	0.00114057	0.00275086	0.00486956	0.005365937	0.00402076
142.534	1	0.6588336	0.7763375	3.861132	3.751474	0.2527307	0.2741307	0.1592207	0.1178349	2.362154	2.254641	1.142027	0.7651512	0.05117856	0.04209682	0.03827338	0.04639449	0.4576005	0.4165298	0.2186969	0.4195813	0.0379198	0.04384729	0.04876136	0.03104162
142.534	1	0.02515748	0.01763312	0.02284347	0.03217696	0.8913767	1.614043	0.3580031	0.2441142	0.05255696	0.08831176	0.04221847	0.03488548	0.137829	0.1214909	0.2706944	0.2422626	0.2010507	0.3027576	0.4419299	0.4568734	1.70662	2.516066	3.351844	3.505461
142.535	1	0.04417275	0.08222127	0.09400775	0.1070863	0.1538946	0.2709547	4.298841	3.229237	0.07205609	0.06135258	0.230019	0.1405743	2.431159	2.25671	0.9558759	1.104645	0.08046136	0.09167638	0.1023202	0.09463428	0.2375092	0.6340949	0.6866427	0.2941056
142.633	1	0.001606259	0.001673441	0.008501687	0.008086848	0.00158606	0.002384608	0.01958	0.01453898	0.005158063	0.004929097	0.003251506	0.002148483	0.01035607	0.01031481	0.004541868	0.005190252	0.001158539	0.001532882	0.0009843703	0.00104636	0.002705074	0.005040269	0.005294205	0.00405878
142.633	1	0.6419702	0.7731846	3.828261	3.703118	0.2535149	0.2689329	0.140552	0.1204083	2.370289	2.206411	1.028497	0.7857328	0.05034701	0.03658255	0.03894173	0.04445307	0.4587548	0.4335664	0.1637219	0.3740058	0.04238228	0.04701201	0.04276865	0.03025599
142.634	1	0.03001222	0.02424556	0.02304135	0.03276106	0.882033	1.605839	0.3582066	0.2480891	0.06307132	0.09440466	0.04556455	0.03902762	0.1504848	0.1280512	0.275262	0.2547213	0.2094055	0.3056786	0.4393283	0.4539131	1.706143	2.495325	3.329899	3.50081
142.635	1	0.04428113	0.1149415	0.1095604	0.1145097	0.137577	0.1720379	4.307786	3.165968	0.05922942	0.06169725	0.2529391	0.1367377	2.325221	2.294941	0.8994603	1.081093	0.08290747	0.1062931	0.1069017	0.09032268	0.2358058	0.6994177	0.6484462	0.3410724
142.733	1	0.001493931	0.001550494	0.008410242	0.007962175	0.001426605	0.002182632	0.01942725	0.01434675	0.005169643	0.00500708	0.003079351	0.002148302	0.009900055	0.01036822	0.004605538	0.005082872	0.00128794	0.001544595	0.001184993	0.000842423	0.002581396	0.005015856	0.005056282	0.004306727
142.733	1	0.6435802	0.7470619	3.792128	3.678283	0.2598106	0.2683128	0.1277741	0.1211621	2.381008	2.205591	0.9419056	0.7926415	0.04465543	0.03978805	0.04503535	0.03560121	0.4704093	0.4676679	0.1988968	0.2896593	0.04471855	0.04914935	0.05374074	0.02974462
142.734	1	0.03533826	0.02834948	0.02007389	0.02860887	0.8706628	1.591114	0.3524265	0.2629934	0.06762152	0.09583783	0.04316898	0.03609132	0.1629052	0.1267762	0.2700468	0.2500183	0.2141663	0.3050159	0.4284742	0.4483913	1.685667	2.450076	3.282091	3.463104
142.735	1	0.06329144	0.09908525	0.1320012	0.1120686	0.0947217	0.1943782	4.256248	3.086676	0.05251829	0.06181344	0.2589676	0.1180183	2.214528	2.276615	0.8917381	1.055595	0.09911906	0.1257381	0.1117412	0.08673819	0.2313875	0.7234581	0.5976713	0.414128
142.833	1	0.001452028	0.001544773	0.008277922	0.007883713	0.001475498	0.002299981	0.01899244	0.0141318	0.005131091	0.005104525	0.002810377	0.002205755	0.00945688	0.01030385	0.004500068	0.00494495	0.001365906	0.001460979	0.001403698	0.0008059964	0.00248028	0.004942546	0.004998333	0.004631
142.833	1	0.6473725	0.7358199	3.735192	3.62541	0.2604061	0.2702502	0.1188885	0.1281762	2.400647	2.250309	0.8983626	0.7987364	0.05738021	0.04814086	0.04529047	0.04207916	0.501238	0.507021	0.301737	0.2228678	0.03784723	0.05837555	0.05402213	0.0357398
142.834	1	0.04514448	0.03605841	0.02243328	0.03712296	0.8569655	1.586948	0.3680879	0.3072151	0.06636179	0.09367048	0.04572248	0.04487168	0.1652173	0.123234	0.2656222	0.2584176	0.2188481	0.303525	0.4269337	0.4546222	1.685302	2.432206	3.251915	3.49603
142.835	1	0.05918129	0.08437095	0.1392614	0.1169011	0.08117947	0.2662525	4.179033	3.042807	0.06215876	0.09058469	0.2796566	0.1592118	2.103179	2.246621	0.8832536	1.046331	0.07915859	0.1138144	0.09900216	0.09805578	0.216584	0.7151721	0.5681966	0.4799571
142.933	1	0.001687132	0.001597991	0.007957284	0.007569412	0.001670365	0.002486898	0.01861599	0.01405922	0.005278139	0.005152384	0.002542343	0.002373949	0.009328511	0.01016274	0.004454382	0.004851561	0.001439913	0.001589503	0.001421139	0.0006301844	0.002487369	0.004925882	0.004821998	0.004748671
142.933	1	0.6460962	0.7234616	3.690287	3.608557	0.2650034	0.2887348	0.1182543	0.1299913	2.408923	2.325135	0.8896386	0.7972664	0.06325842	0.05028752	0.05802492	0.02875193	0.5217681	0.5344132	0.4052685	0.2450801	0.03335766	0.06047285	0.05408056	0.03726784
142.934	1	0.0406825	0.02833479	0.02583657	0.03243969	0.8381256	1.57189	0.3747039	0.3386306	0.06025829	0.09660574	0.05044855	0.05879523	0.157282	0.1160755	0.2674316	0.271593	0.2195049	0.2942035	0.4221294	0.4623228	1.669732	2.40469	3.224995	3.503165
142.935	1	0.07999713	0.07275322	0.1091612	0.09222784	0.09290663	0.3061517	4.05856	3.00013	0.0584325	0.07782325	0.2486667	0.1486239	2.031956	2.19131	0.8974612	1.022845	0.07774262	0.144289	0.09969097	0.09734091	0.2112434	0.7235007	0.5397746	0.5420412
143.033	1	0.001719763	0.001432764	0.007683978	0.007519438	0.001946232	0.002884537	0.01821437	0.01405015	0.005363407	0.005405852	0.002322029	0.002370681	0.009462364	0.009679984	0.004774407	0.004954169	0.00143309	0.001594858	0.001488464	0.0009059093	0.002519927	0.004849812	0.004708495	0.00499611
143.033	1	0.6403162	0.7079398	3.67279	3.612272	0.262887	0.2898418	0.1218583	0.131344	2.399116	2.378437	0.9323073	0.7926078	0.04930644	0.04281419	0.05424993	0.03747665	0.5310461	0.5437072	0.4806675	0.3485465	0.03657817	0.06105851	0.06296501	0.04465843
143.034	1	0.04258459	0.02619455	0.03023429	0.03203957	0.8173034	1.556777	0.3790564	0.3478157	0.05101092	0.0929164	0.05451919	0.06861534	0.1633935	0.1234905	0.2779743	0.2956902	0.2293206	0.2945522	0.4181411	0.4646417	1.661441	2.372232	3.188474	3.497881
143.035	1	0.07323825	0.0810041	0.1460182	0.1032917	0.1515751	0.3218358	3.945835	2.997751	0.05628785	0.0787134	0.2455126	0.1495222	2.025607	2.086932	0.986394	1.027975	0.08052184	0.1449594	0.08996972	0.107558	0.2223557	0.7333908	0.5002822	0.5716352
143.133	1	0.001702497	0.001311481	0.007731312	0.007491201	0.002016808	0.00298833	0.01816929	0.01436704	0.005363722	0.005379695	0.00233587	0.002135289	0.009811723	0.00918392	0.005227116	0.004990169	0.001618239	0.001684703	0.001509711	0.00121405	0.002504599	0.004719087	0.004571958	0.004759006
143.133	1	0.6421956	0.6775179	3.693194	3.637886	0.2555035	0.2931504	0.1201493	0.1341492	2.389753	2.434716	1.010206	0.7946783	0.04575474	0.0409357	0.04161079	0.04269178	0.5337141	0.5394227	0.4814145	0.4365551	0.03511304	0.06301801	0.05943223	0.04488198
143.134	1	0.0474746	0.02550471	0.0341494	0.03426377	0.8134387	1.542844	0.3762295	0.3351271	0.06041899	0.09448494	0.05677785	0.07005388	0.1615314	0.1172198	0.2745136	0.3114554	0.2249514	0.2864866	0.4096864	0.4610934	1.62026	2.310374	3.149604	3.450536
143.135	1	0.05092339	0.0923411	0.130862	0.1229222	0.1850023	0.2896763	3.959559	3.144366	0.06332791	0.06558191	0.2780091	0.2039017	2.09179	1.980642	1.082911	1.0397	0.07290923	0.1381355	0.1053128	0.10799	0.2047405	0.7099152	0.482616	0.5662899
143.233	1	0.001769871	0.00128427	0.008064015	0.00769099	0.00220135	0.003132303	0.01830288	0.01492651	0.00544406	0.005583548	0.002490953	0.002332344	0.01010649	0.008961974	0.005495311	0.005065046	0.001545533	0.001573396	0.001484088	0.00142645	0.002586971	0.004684472	0.004545161	0.004674057
143.233	1	0.6418529	0.6440808	3.712602	3.645056	0.2533488	0.2927356	0.143318	0.1245676	2.367303	2.471513	1.110652	0.7778449	0.03986163	0.05518762	0.0414931	0.04545661	0.5232755	0.5348464	0.4471163	0.4851736	0.04202344	0.06597978	0.06316342	0.04593347
143.234	1	0.05348991	0.02783204	0.03340741	0.03186071	0.7956218	1.519917	0.3871572	0.319561	0.06892607	0.09401841	0.0630263	0.07330554	0.1642547	0.1325008	0.2944889	0.3351809	0.231654	0.2869245	0.4147735	0.4684152	1.606391	2.278929	3.113842	3.428362
143.235	1	0.05335188	0.05010502	0.0916419	0.09773315	0.2349419	0.2620894	4.003822	3.260162	0.06841663	0.057928	0.2640459	0.1989869	2.163713	1.928349	1.174608	1.040821	0.07919256	0.1351769	0.07712884	0.07694784	0.2052944	0.705489	0.4438683	0.490541
143.333	1	0.001692572	0.001393273	0.008016003	0.007885701	0.002448721	0.003138894	0.01860391	0.01519621	0.005367805	0.005472715	0.002808282	0.002163409	0.01043093	0.008923221	0.005919196	0.005120509	0.001480791	0.001498558	0.00130022	0.001233368	0.002731417	0.004722936	0.004625702	0.004392259
143.333	1	0.6637546	0.5961191	3.756956	3.649557	0.2510309	0.2834561	0.1546209	0.1203723	2.332219	2.435451	1.239259	0.7611669	0.02259002	0.04696051	0.04807865	0.04802037	0.5056976	0.5256746	0.3792678	0.480732	0.03963575	0.06396863	0.05261151	0.03952821
143.334	1	0.05732247	0.03166784	0.0373451	0.03238978	0.7684359	1.48724	0.3855816	0.267078	0.05940495	0.09629152	0.06752177	0.08393725	0.1730133	0.1409727	0.3095892	0.3573631	0.2375773	0.2890184	0.4151474	0.4707161	1.596064	2.272735	3.082946	3.396854
143.335	1	0.05749225	0.05786683	0.1067055	0.1050441	0.2765486	0.2680952	4.086685	3.378041	0.06818352	0.06415287	0.2347162	0.1771854	2.256309	1.951248	1.263599	1.05618	0.07886135	0.1108338	0.06476534	0.09866707	0.2213634	0.7100377	0.4363866	0.4405486
143.433	1	0.001628351	0.001452997	0.008212048	0.007842533	0.002554886	0.003167595	0.01910918	0.01559398	0.005227503	0.005462543	0.00324732	0.002030731	0.01071233	0.009309881	0.006184356	0.005171952	0.001481291	0.00164429	0.001030158	0.001126953	0.002856785	0.004655671	0.004374422	0.004155096
143.433	1	0.703756	0.528755	3.774842	3.640204	0.2522462	0.2849102	0.1762317	0.1179916	2.320572	2.398486	1.363054	0.7528891	0.02955302	0.04281143	0.04053524	0.05333383	0.5190906	0.5120384	0.3057194	0.4252043	0.04543152	0.05379014	0.03848308	0.03772788
143.434	1	0.06593959	0.03471466	0.05132577	0.04790555	0.7567375	1.464641	0.4084127	0.2233741	0.06228094	0.1027521	0.07852867	0.105719	0.1868801	0.1639076	0.3395793	0.3861415	0.2340671	0.2864821	0.4224474	0.4743965	1.585208	2.253331	3.055036	3.369365
143.435	1	0.07394182	0.07335829	0.0770158	0.08366201	0.2914847	0.2796013	4.202319	3.484915	0.0645474	0.07567616	0.2335243	0.1678293	2.34698	2.073526	1.332867	1.076068	0.06972414	0.1032649	0.07013366	0.06221031	0.2344577	0.6820753	0.4001447	0.3456557
143.533	1	0.001709015	0.001383939	0.008242416	0.007613911	0.002487557	0.003223897	0.01961526	0.01587043	0.005207192	0.005301719	0.003559745	0.001871429	0.01084398	0.009844817	0.006648664	0.005355306	0.001453817	0.001422175	0.001145766	0.0009201263	0.002696274	0.00428996	0.004027804	0.003881486
143.534	1	0.7274232	0.4542759	3.768369	3.599183	0.2555142	0.2794319	0.185449	0.1213482	2.32358	2.33747	1.445117	0.7348073	0.0499963	0.04199242	0.04411924	0.04200248	0.5384539	0.5081013	0.27881	0.3208529	0.04096268	0.04565066	0.03002348	0.04386574
143.534	1	0.06610477	0.0293558	0.05213874	0.04739332	0.7578011	1.450979	0.4095189	0.136802	0.06486521	0.1021591	0.0895902	0.1197805	0.1719893	0.1766312	0.3610551	0.3897689	0.2272914	0.2753289	0.4229469	0.4756593	1.539184	2.197805	3.017348	3.31076
143.535	1	0.08270093	0.09511075	0.1086887	0.04544485	0.2896076	0.2897109	4.340176	3.570335	0.06662969	0.09386338	0.2691658	0.1580538	2.408192	2.221521	1.441092	1.105897	0.04966188	0.09353639	0.08342839	0.07967715	0.2452544	0.603273	0.3279923	0.2698653
143.633	1	0.001781246	0.001257166	0.008061554	0.007521319	0.002346854	0.00316865	0.01990943	0.01586918	0.005255003	0.005327886	0.003687608	0.001843123	0.01078704	0.01038557	0.007045426	0.005534509	0.001489852	0.001548831	0.00125885	0.0007618159	0.002811771	0.004258225	0.003949179	0.003828914
143.634	1	0.719082	0.4199119	3.739983	3.564046	0.2561017	0.287341	0.1935413	0.1152884	2.325524	2.311896	1.484518	0.6762917	0.05626081	0.05132829	0.05050775	0.03980395	0.5611189	0.5409354	0.3293697	0.2556137	0.04123405	0.05740184	0.04184262	0.03737629
143.634	1	0.06276139	0.02472515	0.05915716	0.05617363	0.7505879	1.435002	0.4092855	0.1045049	0.07498733	0.1102614	0.09916535	0.1339671	0.1743748	0.1941375	0.3769023	0.4042341	0.2324142	0.2700084	0.4241526	0.4753133	1.528216	2.174537	3.005929	3.28491
143.635	1	0.09628154	0.06407853	0.09017715	0.07582368	0.2654738	0.2732109	4.419257	3.577936	0.05909635	0.08319301	0.2324084	0.1703465	2.419465	2.352446	1.588671	1.194294	0.05223438	0.07496972	0.1062153	0.09626971	0.2743685	0.5345205	0.2907577	0.2201358
143.733	1	0.001828313	0.001285168	0.008203599	0.007579317	0.00205547	0.003132489	0.0202265	0.0154986	0.005117302	0.005285745	0.00385312	0.001673196	0.01048149	0.01064098	0.007418687	0.005765431	0.001438076	0.001642605	0.001495056	0.0007149623	0.002925288	0.004145064	0.003849057	0.00363902
143.733	1	0.7093042	0.3975079	3.713654	3.521388	0.253616	0.283172	0.1890791	0.125587	2.310786	2.274855	1.471078	0.6353417	0.05843415	0.06233665	0.05807155	0.04980328	0.5820208	0.5654365	0.4242826	0.2818635	0.03834073	0.05568795	0.05550875	0.03290438
143.734	1	0.06623256	0.02651378	0.05629007	0.05409298	0.7509375	1.42089	0.4053156	0.1762619	0.07124117	0.112498	0.1020177	0.1332554	0.1736695	0.1998073	0.4060195	0.4112073	0.2386615	0.2763912	0.4282971	0.4755835	1.524284	2.172922	3.002836	3.265947
143.735	1	0.08505808	0.06951893	0.08091231	0.07549493	0.2122619	0.267586	4.462909	3.502723	0.04952419	0.06620321	0.2313054	0.1592472	2.348244	2.386645	1.669882	1.266329	0.03630035	0.08692134	0.08133751	0.06426168	0.28712	0.4924348	0.3041078	0.2130437
143.833	1	0.002021497	0.001411059	0.00812468	0.007429715	0.001901683	0.002970161	0.02030509	0.01511803	0.005036778	0.004961545	0.003908648	0.001398511	0.01009709	0.01048802	0.007843126	0.005970468	0.001374162	0.001637622	0.001677812	0.001078465	0.002937694	0.004203933	0.003829759	0.00373723
143.834	1	0.7126317	0.3936716	3.69741	3.522293	0.2479326	0.2704333	0.1847489	0.1231091	2.298606	2.231758	1.403592	0.5909338	0.06089882	0.06258176	0.05559642	0.05089472	0.591355	0.5869307	0.5185713	0.3841102	0.03325275	0.06514156	0.05851427	0.03769023
143.834	1	0.0792341	0.02735592	0.05375593	0.05540307	0.7497786	1.406623	0.3962102	0.2609438	0.0690401	0.1125359	0.1071935	0.142321	0.1673942	0.1846522	0.404275	0.4098984	0.2438921	0.2787362	0.431001	0.4702045	1.519499	2.175555	3.016943	3.256012
143.835	1	0.04789551	0.1291832	0.07571547	0.08308706	0.1405829	0.2203311	4.437315	3.379984	0.0435715	0.03653556	0.2443606	0.160809	2.250093	2.297416	1.743338	1.317344	0.05242604	0.08677246	0.07466276	0.06702246	0.3052752	0.4672411	0.3229659	0.3166353
143.933	1	0.001893284	0.001464133	0.008075564	0.007585821	0.001810716	0.003108009	0.0198942	0.01476285	0.005074726	0.004766648	0.003489937	0.001468397	0.009693322	0.01004989	0.007728747	0.005986423	0.001470103	0.001516437	0.001594587	0.001296437	0.002879474	0.004071002	0.003825235	0.004116433
143.934	1	0.7264063	0.4227866	3.686557	3.512068	0.2471002	0.2726461	0.1695793	0.1084062	2.280404	2.19304	1.309353	0.5679722	0.04956723	0.05695916	0.052216	0.04743847	0.5816488	0.5944789	0.5933188	0.4989521	0.03886005	0.06816872	0.06806261	0.04118019
143.934	1	0.07635275	0.03457384	0.05074072	0.06035735	0.7561862	1.4048	0.3724586	0.3241129	0.07151125	0.1026802	0.09675002	0.1297718	0.1638057	0.1873881	0.3788973	0.4021859	0.2336225	0.2686122	0.4224676	0.4658736	1.501693	2.165258	3.036019	3.234779
143.935	1	0.05213893	0.09550174	0.07668507	0.08156586	0.1175896	0.2324647	4.335232	3.232957	0.03940655	0.0608638	0.2318679	0.1442208	2.139823	2.154746	1.721866	1.34427	0.04413144	0.07827497	0.04887259	0.07659802	0.2880976	0.4662348	0.2958963	0.4292179
144.033	1	0.001793108	0.001439897	0.008003458	0.007544818	0.001894551	0.003231541	0.01947464	0.01443235	0.005043563	0.0049859	0.003063233	0.00136126	0.009482686	0.009442675	0.007551968	0.006010753	0.001576204	0.001636009	0.001716942	0.001522694	0.002875595	0.004332548	0.003711608	0.004467783
144.034	1	0.7244057	0.4771551	3.664524	3.483959	0.2483005	0.2596458	0.163992	0.1027467	2.291155	2.159398	1.201724	0.5603325	0.04696144	0.04836909	0.05702166	0.04941608	0.5778859	0.5845735	0.6228977	0.5703278	0.04434773	0.06741765	0.06773744	0.04680497
144.034	1	0.07318949	0.03558964	0.04767763	0.05485363	0.7740571	1.411898	0.3666623	0.3870543	0.06916853	0.1091403	0.1056339	0.1417689	0.1743144	0.184899	0.3680365	0.3909622	0.225034	0.2684249	0.4327673	0.4690318	1.491806	2.169488	3.061021	3.228865
144.035	1	0.0701049	0.08328603	0.06472521	0.06522235	0.1142198	0.3073172	4.254484	3.103147	0.05080649	0.06942091	0.2309377	0.1203336	2.060591	1.988039	1.672899	1.323513	0.06582534	0.07642307	0.07097448	0.07958258	0.3058862	0.5203509	0.2493177	0.535517
144.133	1	0.001763947	0.001606384	0.007717063	0.007559034	0.001971667	0.003505774	0.01908739	0.01422449	0.005051038	0.005056407	0.002695719	0.001375464	0.009543136	0.008838094	0.007205087	0.006022459	0.00155021	0.001718426	0.001634508	0.001455456	0.002894604	0.004552215	0.003570599	0.004900579
144.133	1	0.7220924	0.5247862	3.647888	3.462007	0.2488064	0.2543898	0.1537688	0.1151808	2.277546	2.123621	1.062491	0.562228	0.05957126	0.06139943	0.06690952	0.04641821	0.5790352	0.5967571	0.5921853	0.5662449	0.05570165	0.07403897	0.06475888	0.03566115
144.134	1	0.07087274	0.03057797	0.05449124	0.05964853	0.7819009	1.405757	0.3525509	0.4261238	0.06995638	0.1041185	0.09935835	0.1471465	0.176715	0.176681	0.3654668	0.3712667	0.2326371	0.2751168	0.4394076	0.4688879	1.498499	2.187881	3.105926	3.247769
144.135	1	0.05262334	0.07253745	0.09036354	0.06491743	0.1367445	0.3777312	4.153686	3.036769	0.03935619	0.06865358	0.2211646	0.1313865	2.032699	1.844951	1.575597	1.320914	0.04762612	0.09757548	0.06295516	0.09183092	0.3041326	0.5604867	0.1907891	0.6184473
144.231	1	0.001901059	0.001557982	0.007652312	0.007474389	0.00208914	0.003683686	0.01872836	0.0140066	0.005019373	0.004883784	0.002404571	0.001225609	0.009735178	0.008377819	0.006798905	0.006087457	0.001477082	0.001799713	0.001429366	0.00118772	0.002875684	0.004819044	0.003565247	0.005014715
144.232	1	0.7278332	0.5719063	3.589735	3.42408	0.2475625	0.2504946	0.1434206	0.1254156	2.275136	2.114297	0.9262075	0.5871434	0.06329161	0.05760563	0.06972068	0.05544853	0.5616924	0.6212823	0.5177602	0.5048089	0.04831503	0.0702446	0.04752661	0.04179223
144.232	1	0.06421921	0.02627499	0.05474384	0.0599682	0.8034629	1.422177	0.3629512	0.4480639	0.07335542	0.1076039	0.09991058	0.1426464	0.1577499	0.1746407	0.3540372	0.3685287	0.2350093	0.2750378	0.4413871	0.4675799	1.504661	2.214719	3.15689	3.273656
144.232	1	0.05811965	0.07594914	0.0845956	0.07537965	0.1568236	0.446639	4.055337	2.996149	0.04315209	0.07590621	0.2235989	0.1497491	2.064825	1.7521	1.478937	1.333742	0.06323954	0.09364747	0.06605346	0.07819696	0.3038562	0.6168642	0.1942557	0.6480799
144.332	1	0.00177379	0.001603109	0.007624115	0.007375456	0.002138322	0.003953359	0.0185506	0.01403319	0.005010505	0.004752271	0.00223456	0.001117239	0.01011581	0.0081725	0.006427059	0.006119089	0.001499027	0.001821596	0.001338143	0.001183507	0.002714572	0.004982414	0.003575955	0.004979314
144.333	1	0.7353447	0.6273001	3.524578	3.403713	0.2454264	0.2539072	0.1268777	0.1132116	2.256923	2.142338	0.8005939	0.6071431	0.05765236	0.05756849	0.06373493	0.04293308	0.5642205	0.6596324	0.4123138	0.411114	0.0494211	0.06089774	0.04036388	0.04518805
144.334	1	0.06494136	0.03173924	0.06060604	0.05901209	0.8246492	1.440517	0.3607994	0.4083598	0.0774247	0.1036579	0.08658327	0.1226052	0.1493581	0.1778741	0.3456843	0.3510721	0.2277619	0.2730033	0.4399687	0.4681574	1.493009	2.220974	3.189256	3.291449
144.335	1	0.05236675	0.0484072	0.09509404	0.07629237	0.1633419	0.4946359	4.032829	3.01965	0.03738881	0.09904922	0.2364591	0.1486229	2.146586	1.727626	1.358263	1.356657	0.05722551	0.1018316	0.0714993	0.08198834	0.2965764	0.6545165	0.2427462	0.6296622
144.433	1	0.001859896	0.001602037	0.007568851	0.007230126	0.002240157	0.003909805	0.01866685	0.01430782	0.005065339	0.004917101	0.002290379	0.00124656	0.01041926	0.008164896	0.00591568	0.006022428	0.001473836	0.001780826	0.001084253	0.0008783322	0.00258884	0.005063891	0.003691556	0.004769367
144.434	1	0.7378852	0.6574675	3.453475	3.383322	0.2448279	0.2630916	0.1093449	0.1098284	2.271399	2.214143	0.7386455	0.6244466	0.05697134	0.06064688	0.06777226	0.04140025	0.5929624	0.6713278	0.2921053	0.3306702	0.05259366	0.05937712	0.03945095	0.04803648
144.434	1	0.06534943	0.04370565	0.06606174	0.06200038	0.842425	1.454097	0.3508887	0.3391023	0.06664291	0.09495126	0.06655324	0.09458445	0.1434798	0.174676	0.3239307	0.325129	0.2205324	0.2748184	0.4360638	0.4643337	1.491546	2.222032	3.21035	3.294798
144.435	1	0.05643603	0.05762305	0.116144	0.07420901	0.1759918	0.5026594	4.078031	3.126626	0.04165523	0.08730188	0.2298876	0.1770766	2.229373	1.763178	1.255432	1.351982	0.06069405	0.08376334	0.07055422	0.07006433	0.2592541	0.6495767	0.3081123	0.5654748
144.533	1	0.001917556	0.001789152	0.007485359	0.007176958	0.002170667	0.003916268	0.01881265	0.01451057	0.005104184	0.005292154	0.002434332	0.001476429	0.0107326	0.008507574	0.005657786	0.006051171	0.001527588	0.00181661	0.0008543628	0.0008684331	0.002532817	0.005066767	0.003932376	0.004415378
144.533	1	0.7322004	0.6661699	3.391913	3.38595	0.2453236	0.2740807	0.1051792	0.1134213	2.282636	2.318456	0.7305293	0.6619324	0.06580897	0.08047231	0.08611806	0.04103432	0.6059521	0.6762758	0.1840734	0.2957435	0.04854595	0.05919071	0.03450227	0.04126579
144.534	1	0.06888252	0.04335458	0.06314544	0.0584973	0.8634306	1.463952	0.3554581	0.2909648	0.0669099	0.1018452	0.07343583	0.09775652	0.1476968	0.1957657	0.3248444	0.3241723	0.2223157	0.2829532	0.4365328	0.4642419	1.496333	2.249793	3.248011	3.324108
144.535	1	0.06390741	0.06423394	0.0994766	0.09543552	0.1776582	0.4820399	4.114049	3.173414	0.06753996	0.08445921	0.2253068	0.1536624	2.337687	1.870658	1.190413	1.346975	0.06820754	0.08753353	0.06261248	0.06835021	0.2456394	0.651947	0.3910518	0.4583776
144.633	1	0.001814468	0.001853674	0.007569377	0.007399539	0.002026489	0.003685938	0.01901255	0.01464888	0.005200017	0.005609387	0.00254823	0.001517408	0.01091136	0.009095578	0.005472717	0.005771195	0.001539296	0.001670268	0.0008753987	0.0009931062	0.002578103	0.004841273	0.004285019	0.004035687
144.633	1	0.7316217	0.6733625	3.392705	3.420047	0.251789	0.2777799	0.1122625	0.1271834	2.277323	2.376479	0.7543017	0.6903681	0.06487111	0.08099167	0.07514286	0.04145874	0.609729	0.676402	0.1693302	0.3281718	0.04864809	0.06280756	0.03973734	0.03229105
144.634	1	0.06381021	0.0384867	0.05028602	0.05513508	0.8741295	1.481563	0.3447851	0.2287468	0.06354333	0.09998387	0.06168675	0.0790628	0.1473513	0.2055558	0.3263658	0.3228532	0.2240397	0.2919618	0.4419783	0.4649665	1.514555	2.292466	3.290607	3.352978
144.635	1	0.06323048	0.08940779	0.07265952	0.1124054	0.1301912	0.449309	4.180911	3.236514	0.05621125	0.08255498	0.2354758	0.1527609	2.41003	2.006578	1.122642	1.283768	0.06403834	0.07947709	0.05459749	0.06974354	0.2689913	0.6212928	0.4460509	0.3460227
144.733	1	0.001683343	0.001686489	0.007524334	0.0074734	0.002066041	0.003392985	0.01914897	0.01468734	0.005330489	0.005622793	0.002504587	0.001531752	0.0110275	0.009641562	0.005186539	0.005580788	0.001692309	0.001849378	0.0009735607	0.001082693	0.002677802	0.004885798	0.004369325	0.003873962
144.733	1	0.7386945	0.6766997	3.423523	3.481738	0.2522751	0.2830132	0.1094822	0.1234555	2.25824	2.406749	0.8131931	0.7245995	0.05836986	0.07251414	0.06662524	0.04224188	0.5954714	0.6709288	0.2061602	0.3977674	0.04444285	0.0656885	0.04867817	0.03881317
144.734	1	0.0631866	0.04165651	0.04577235	0.04612391	0.8804266	1.495384	0.3347027	0.1870908	0.06020675	0.09477574	0.06537691	0.08261424	0.1600685	0.2140149	0.3216959	0.325154	0.2158101	0.2974491	0.454669	0.4741265	1.52778	2.330938	3.323729	3.378656
144.735	1	0.05228019	0.07293669	0.06378037	0.09505113	0.1144526	0.4020467	4.220571	3.235521	0.07108182	0.07594289	0.2301082	0.1568861	2.451156	2.151614	1.028491	1.205286	0.07110648	0.0822355	0.06126068	0.07353407	0.3016754	0.6348567	0.4710404	0.2835324
144.832	1	0.001830612	0.001528589	0.00752618	0.00761922	0.002092081	0.003008143	0.01931299	0.01470589	0.005189146	0.005308641	0.002656281	0.00163839	0.01071127	0.01012518	0.004937481	0.005549994	0.001533964	0.001854993	0.001162675	0.001166431	0.002630122	0.004701649	0.004263143	0.003742382
144.833	1	0.7214949	0.6483772	3.478497	3.509674	0.2492735	0.2809953	0.1199237	0.1053005	2.266236	2.412488	0.9059728	0.7286514	0.05754582	0.04766825	0.0532123	0.04474822	0.5719198	0.6244032	0.2667053	0.4293949	0.0439264	0.05224999	0.05357299	0.03153195
144.834	1	0.05120155	0.04087378	0.03510819	0.04272679	0.8822663	1.507652	0.3100631	0.174173	0.06114984	0.1010699	0.05435338	0.0715287	0.1638394	0.1997291	0.2985625	0.3059853	0.2118947	0.2953977	0.439112	0.4580707	1.530595	2.336586	3.311326	3.379263
144.835	1	0.04845796	0.07016355	0.06907742	0.0917802	0.1433971	0.3484244	4.248003	3.227247	0.05655236	0.07131951	0.2249005	0.1307135	2.417615	2.248967	0.9749352	1.163399	0.07479366	0.09044767	0.06445276	0.06609839	0.2989962	0.6443824	0.4351074	0.2470845
144.933	1	0.00176011	0.001564617	0.007648615	0.007597166	0.002271141	0.00262195	0.01935528	0.01456003	0.005132561	0.005258207	0.002968667	0.001565309	0.01032182	0.01048374	0.005052576	0.005454419	0.001449531	0.001834944	0.0012154	0.001174922	0.002717527	0.00472965	0.004191778	0.003880135
144.933	1	0.7043409	0.6282089	3.551477	3.543862	0.2530229	0.2751828	0.1237772	0.1070274	2.29024	2.396095	0.9936812	0.7382114	0.06468267	0.04739627	0.04982713	0.05014312	0.5618266	0.5874288	0.3259579	0.4014934	0.04835297	0.05125946	0.05106365	0.02519696
144.934	1	0.03734481	0.04887382	0.03300904	0.04543588	0.8767786	1.519988	0.303679	0.1829162	0.0667134	0.100449	0.05017974	0.05650784	0.1564325	0.1847618	0.2766606	0.2880402	0.209751	0.3050082	0.4369646	0.4535275	1.540513	2.352735	3.310809	3.390452
144.935	1	0.04360282	0.08209186	0.07860598	0.09920602	0.2189603	0.2986889	4.253624	3.188582	0.0570039	0.06775311	0.2234665	0.1335781	2.322238	2.32179	0.9646816	1.158508	0.09396721	0.1175038	0.06726983	0.06570844	0.3311623	0.6631727	0.3975138	0.3026199
145.033	1	0.001884746	0.001647446	0.007890029	0.007541065	0.002518079	0.002155146	0.01931922	0.01427677	0.005218679	0.005238777	0.003182728	0.001615239	0.009839684	0.01057574	0.004910234	0.005412009	0.001375288	0.001673567	0.001307031	0.00106264	0.002851022	0.004656167	0.00412467	0.004082579
145.033	1	0.6963339	0.6343678	3.613785	3.551174	0.2419624	0.2774055	0.1435543	0.1046981	2.274377	2.353236	1.070506	0.7375548	0.07095731	0.04598754	0.05380769	0.05424129	0.5516012	0.5886973	0.3749977	0.3389734	0.03899708	0.05716241	0.05526385	0.03598327
145.034	1	0.03998865	0.05210601	0.0301264	0.0369019	0.877713	1.537855	0.3107513	0.2005393	0.06826179	0.09925957	0.04093003	0.05700324	0.1526674	0.1749329	0.2742021	0.2802523	0.2048756	0.3108503	0.4428665	0.4517394	1.563426	2.393804	3.32537	3.42533
145.035	1	0.07128073	0.09659525	0.08775494	0.1134953	0.2670134	0.2448183	4.225013	3.119975	0.04529092	0.06599042	0.2325498	0.1269103	2.224946	2.328989	0.9533338	1.155737	0.08926576	0.1110928	0.06832496	0.07109028	0.3556835	0.6444996	0.3699242	0.3736474
145.132	1	0.001901452	0.001530128	0.008060117	0.007419537	0.002677789	0.00219346	0.01904087	0.01411307	0.005275996	0.005251527	0.003169681	0.00164901	0.009627272	0.0105132	0.004910283	0.005322685	0.001422734	0.001459114	0.001418938	0.0009180935	0.002848053	0.00460815	0.004177924	0.004416719
145.133	1	0.7022057	0.6726179	3.606588	3.51986	0.2503486	0.2749233	0.1568593	0.1106502	2.288208	2.317207	1.113211	0.7048865	0.05625457	0.05629104	0.0469883	0.04723648	0.5550817	0.6152187	0.4072011	0.2372673	0.04338574	0.05657926	0.05874214	0.04458131
145.134	1	0.03345118	0.0479452	0.03618445	0.03382364	0.8797959	1.560723	0.3193562	0.2352513	0.06496172	0.1050723	0.04296274	0.05753684	0.158509	0.1693209	0.2764348	0.2785021	0.2055068	0.3081336	0.4439584	0.4588008	1.579504	2.428668	3.338863	3.464978
145.135	1	0.06492399	0.0828629	0.1158456	0.08840585	0.3153135	0.2105643	4.144587	3.062827	0.05208306	0.07082707	0.2415367	0.1630333	2.125841	2.290747	0.971946	1.142875	0.09145928	0.1155587	0.06708036	0.08692662	0.371459	0.6303304	0.3569017	0.4545921
145.232	1	0.001882563	0.001416769	0.007996339	0.00766835	0.002689138	0.00218783	0.01862698	0.01423086	0.005218157	0.005046183	0.002921519	0.001723052	0.009447854	0.01020933	0.005079189	0.005284361	0.001383844	0.001426845	0.001669981	0.0007900383	0.002784546	0.004411784	0.004188367	0.004653229
145.233	1	0.7086551	0.6832279	3.621103	3.515627	0.2501413	0.2686377	0.1554139	0.119306	2.291391	2.278964	1.125932	0.6841588	0.0577516	0.06466938	0.04558842	0.0473287	0.5410533	0.6362012	0.4388457	0.1337873	0.04356219	0.05830264	0.05607651	0.03437659
145.234	1	0.01816618	0.04431692	0.02427683	0.0319126	0.8752141	1.579311	0.3249574	0.2495011	0.05179836	0.1019888	0.04143996	0.05393306	0.1480403	0.162269	0.2578958	0.2662476	0.2014491	0.3090333	0.441565	0.4589015	1.59165	2.430416	3.316373	3.478875
145.235	1	0.07007948	0.06508586	0.1100942	0.09460563	0.3382796	0.1520462	4.061596	3.051067	0.04980302	0.06401798	0.2577447	0.1574839	2.041193	2.200426	1.043113	1.123328	0.08281248	0.1249779	0.07667824	0.1073408	0.3559045	0.5993379	0.3667753	0.5246025
145.333	1	0.001626582	0.00119759	0.007664756	0.007565644	0.002672537	0.002470074	0.01850154	0.01437789	0.00536728	0.004849998	0.002845424	0.001792351	0.009434784	0.009753495	0.005282648	0.005194789	0.001332675	0.001647227	0.001482073	0.0009177554	0.002459787	0.004276741	0.004065453	0.004784738
145.333	1	0.7092262	0.6838136	3.606333	3.503369	0.2511882	0.2637528	0.147399	0.1191555	2.293991	2.241552	1.128679	0.679985	0.06015301	0.06206819	0.04945176	0.04086297	0.5080395	0.6408277	0.4608964	0.1907971	0.038944	0.04740671	0.04330883	0.02639427
145.334	1	0.02253179	0.04336466	0.03101627	0.02977715	0.87145	1.58725	0.3413657	0.2554328	0.05262825	0.09874667	0.04045923	0.04993588	0.1392861	0.14177	0.25	0.2608333	0.1979703	0.302782	0.4335586	0.4601247	1.596061	2.411963	3.282767	3.476567
145.335	1	0.07157533	0.08794253	0.1176083	0.09168713	0.3418233	0.1163174	4.012781	3.092717	0.04881316	0.05409548	0.259337	0.1711317	2.031287	2.088593	1.126746	1.106897	0.07144497	0.1229379	0.07191687	0.09594057	0.2772963	0.5871976	0.3477564	0.5634592
145.433	1	0.001667734	0.001236205	0.00760067	0.007620456	0.002637794	0.002769525	0.01830543	0.01452491	0.005347877	0.004944597	0.002649871	0.002077639	0.009853961	0.00937871	0.005841362	0.005322167	0.001235825	0.001663885	0.001584536	0.001187757	0.002409196	0.004179922	0.003914873	0.004805859
145.433	1	0.7231968	0.6701558	3.595726	3.477553	0.251536	0.2599365	0.1464222	0.115097	2.293883	2.196728	1.092979	0.6930399	0.05509464	0.06329919	0.0454553	0.03198116	0.496481	0.630064	0.5099542	0.319601	0.03418711	0.04464333	0.04327896	0.03669292
145.434	1	0.03119195	0.04565284	0.02681709	0.02543904	0.8663084	1.596288	0.3442081	0.2578523	0.05602505	0.09840029	0.04050893	0.0414551	0.1372087	0.1358204	0.2576638	0.2477121	0.1929867	0.298206	0.4348046	0.4660092	1.612312	2.407432	3.277027	3.497687
145.435	1	0.06028951	0.069445	0.08512293	0.08105922	0.3420703	0.1580215	3.955901	3.153565	0.06048074	0.06178846	0.2460703	0.1706679	2.086353	2.02333	1.241274	1.112198	0.07110618	0.1113191	0.09432623	0.09349686	0.2347052	0.6047248	0.3186134	0.549585
145.532	1	0.001665925	0.001315862	0.007626692	0.007555412	0.002621202	0.003002976	0.01823636	0.01473943	0.005370422	0.00505436	0.002575933	0.002039121	0.01031816	0.00936311	0.006178712	0.005412734	0.001387508	0.001690896	0.001443393	0.001276788	0.002356613	0.004270805	0.003911368	0.004762415
145.533	1	0.7346562	0.6621548	3.589153	3.455711	0.2564012	0.2643975	0.1337549	0.1116198	2.289159	2.189874	1.029162	0.7057037	0.05950014	0.06624522	0.05482847	0.03291283	0.4939191	0.6157554	0.5458887	0.431183	0.02760614	0.05684344	0.05083616	0.05256184
145.534	1	0.0393298	0.04219892	0.02382213	0.02429035	0.8609975	1.602781	0.3451011	0.2635997	0.05767719	0.09952091	0.04685071	0.04054479	0.1337917	0.141754	0.2757609	0.2481537	0.192292	0.2982449	0.4392687	0.47595	1.632696	2.415123	3.262505	3.523106
145.535	1	0.05285389	0.07995113	0.0899168	0.0779312	0.3650988	0.1962819	3.971905	3.240242	0.08291957	0.05388298	0.2535704	0.1799339	2.182209	2.003294	1.33296	1.128018	0.06202696	0.1127781	0.07379708	0.08448503	0.2014284	0.5943689	0.2849179	0.513576
145.633	1	0.001694105	0.001307596	0.007796758	0.007332078	0.002576267	0.003262047	0.0182229	0.01516265	0.0053294	0.004959603	0.002573789	0.001974194	0.01063276	0.00934214	0.006399172	0.005350425	0.001404288	0.001668652	0.00148263	0.001240743	0.002281422	0.004412374	0.003845355	0.004536508
145.634	1	0.7443388	0.6458811	3.591421	3.434746	0.2544336	0.2569237	0.1246574	0.1109154	2.280673	2.160024	0.9309161	0.7061906	0.05944317	0.06670767	0.04617064	0.03923378	0.5052041	0.6034258	0.5596692	0.4800339	0.04105283	0.0717876	0.05851528	0.04779549
145.634	1	0.04404731	0.04454268	0.03022773	0.03167056	0.8581543	1.60212	0.3346704	0.2579686	0.06166373	0.1023865	0.0554244	0.03919299	0.1436784	0.1556692	0.272686	0.2459617	0.1945669	0.2976205	0.4366156	0.4765195	1.655971	2.418283	3.249638	3.538867
145.635	1	0.06045138	0.05600018	0.09717555	0.03876821	0.3285809	0.2643109	4.03869	3.332788	0.06336361	0.05578872	0.2257093	0.1570746	2.298334	2.037578	1.394369	1.116796	0.06607158	0.1028523	0.06392375	0.07768752	0.1621985	0.6033356	0.236934	0.4457256
145.732	1	0.001795377	0.001013945	0.007840927	0.007229037	0.002309119	0.003294265	0.01866023	0.01556874	0.005153691	0.00489855	0.002564381	0.001931692	0.01100303	0.00963536	0.006582976	0.005263273	0.001490202	0.001587581	0.001401502	0.001247252	0.002323392	0.004448421	0.003612489	0.004292726
145.733	1	0.7254261	0.5788136	3.577734	3.408757	0.2494591	0.258349	0.1025905	0.1092413	2.273664	2.13965	0.8018438	0.7163884	0.05536039	0.06744491	0.05202981	0.04309156	0.53385	0.5861435	0.535355	0.47182	0.04795368	0.06371806	0.05628088	0.04779111
145.734	1	0.0378257	0.03186256	0.03795526	0.03776952	0.8581936	1.591782	0.3221887	0.2589624	0.06756473	0.1008964	0.04872969	0.0369885	0.1482245	0.153481	0.2668415	0.2491277	0.1919625	0.2894165	0.4267756	0.4684215	1.631784	2.383294	3.206265	3.509194
145.735	1	0.05874	0.05980189	0.07317994	0.06935245	0.309372	0.3005741	4.150502	3.467167	0.07178416	0.05360787	0.2084964	0.1446633	2.393872	2.145285	1.434375	1.129294	0.0516326	0.09004847	0.05342167	0.07361151	0.1509597	0.5949009	0.2170692	0.3388162
145.832	1	0.001931718	0.0008250369	0.007857485	0.007181589	0.002109114	0.003378054	0.01912129	0.01579349	0.005246449	0.004723975	0.002469247	0.002097357	0.01125581	0.01011827	0.006713144	0.005326388	0.001520995	0.001467354	0.001238185	0.001371085	0.002370236	0.004347598	0.00348862	0.00398539
145.833	1	0.7219773	0.5153307	3.567113	3.386902	0.2506458	0.2532619	0.09467546	0.1137547	2.270699	2.099234	0.6769071	0.7195705	0.05151758	0.06409736	0.05272952	0.038903	0.575438	0.5837057	0.4993688	0.4343323	0.04886112	0.0726541	0.06969955	0.05278458
145.834	1	0.03941321	0.02612538	0.02453335	0.03105899	0.8512792	1.589632	0.308225	0.2617544	0.06603151	0.09465657	0.04615493	0.03626346	0.1509036	0.1529934	0.2678476	0.2552129	0.1939228	0.2938983	0.4269864	0.4666978	1.633938	2.359502	3.192197	3.503064
145.835	1	0.07507371	0.07117342	0.09555271	0.05324357	0.2542546	0.3224615	4.270252	3.539554	0.05657134	0.07015767	0.2331292	0.1459398	2.483603	2.292915	1.482505	1.13935	0.0410643	0.09073508	0.08100932	0.0685691	0.1501087	0.5978086	0.2151014	0.2492257
145.932	1	0.001963388	0.0009900177	0.007861531	0.007361654	0.002016281	0.003196907	0.01922098	0.0158405	0.005392669	0.004827668	0.002254989	0.0022423	0.01150023	0.01081265	0.006917379	0.005341502	0.001476085	0.001516998	0.001370493	0.001096438	0.002386663	0.004205361	0.003820923	0.003871466
145.933	1	0.7271358	0.4659433	3.543149	3.375503	0.2528379	0.2528266	0.08398191	0.1205677	2.314283	2.11532	0.5573451	0.6986662	0.06118496	0.05953922	0.05154599	0.03768432	0.6108427	0.5747107	0.4009607	0.3521486	0.05459162	0.0801301	0.07487333	0.05218843
145.934	1	0.04863151	0.03293327	0.02448606	0.03452408	0.8528073	1.599359	0.2906433	0.2612233	0.0724615	0.1018576	0.04493354	0.04394218	0.1595293	0.1601931	0.2650493	0.2578714	0.2005836	0.2971259	0.4317763	0.4708075	1.67928	2.340363	3.201892	3.531473
145.935	1	0.09434769	0.06857575	0.1113006	0.06691686	0.1949858	0.3075702	4.326713	3.5392	0.06590814	0.07798041	0.2286184	0.1905445	2.570272	2.473334	1.545513	1.153208	0.06269599	0.1042089	0.0940873	0.05267463	0.1991501	0.5581773	0.2790212	0.1723893
146.032	1	0.001837851	0.0009384232	0.007650119	0.007317813	0.001854606	0.003155915	0.01905082	0.01537183	0.005397174	0.005144414	0.002092717	0.002225335	0.01147453	0.0113483	0.007011417	0.005369151	0.001624358	0.001536438	0.001107478	0.00108366	0.002738343	0.004267619	0.00443469	0.003800114
146.033	1	0.7262312	0.4286159	3.486561	3.35677	0.2613828	0.264071	0.09755316	0.1222395	2.359051	2.183549	0.5281824	0.7007923	0.0709243	0.07384197	0.05007046	0.04122726	0.6228245	0.5684384	0.2746433	0.2989033	0.04340493	0.07893733	0.0717609	0.04507118
146.034	1	0.04959797	0.04059662	0.03032719	0.03866437	0.8586802	1.618058	0.2760454	0.2828276	0.07496074	0.1105817	0.04048232	0.04244393	0.1789804	0.1798125	0.2686481	0.2731521	0.212564	0.2975114	0.428212	0.4647583	1.738734	2.358032	3.213347	3.493785
146.035	1	0.0637711	0.07193129	0.0662605	0.07899903	0.1420498	0.2503553	4.295037	3.40194	0.05645452	0.08650735	0.2209107	0.1877652	2.563965	2.554095	1.566549	1.169125	0.05113935	0.07940871	0.0970586	0.08325109	0.2734663	0.5078568	0.4282399	0.2243557
146.133	1	0.001673252	0.0009966869	0.007582702	0.007425421	0.002102115	0.003075313	0.01917338	0.0148366	0.005320163	0.005141539	0.00226692	0.002175638	0.01107619	0.01119648	0.00717163	0.005749748	0.001514643	0.001528806	0.00101194	0.001015388	0.002629816	0.00426544	0.004838612	0.003996634
146.134	1	0.7175436	0.3941676	3.43125	3.352816	0.2576657	0.2619588	0.1017097	0.1347871	2.362909	2.238438	0.6040755	0.7105287	0.06614658	0.07133553	0.04853438	0.05733797	0.619551	0.5481754	0.1436538	0.3091638	0.0503534	0.07658697	0.06564438	0.04620036
146.134	1	0.04853461	0.03797768	0.04150264	0.03498345	0.8527215	1.608306	0.2752006	0.3016327	0.07336466	0.1095385	0.05410819	0.04643931	0.1845474	0.1667751	0.256583	0.2742805	0.2197009	0.2927032	0.4173693	0.4602601	1.736067	2.364943	3.170988	3.472605
146.135	1	0.04978726	0.1176448	0.08477223	0.09345327	0.1482479	0.1951258	4.260637	3.253762	0.05531875	0.05256909	0.2322423	0.140394	2.461251	2.497499	1.60253	1.260543	0.04928704	0.1003336	0.1096193	0.06608245	0.3016221	0.4513543	0.5500725	0.3268513
146.232	1	0.001738332	0.001180747	0.007483235	0.007174583	0.002202342	0.002925937	0.01905156	0.01418214	0.005363733	0.005099316	0.002331404	0.001974092	0.01071747	0.01092177	0.007066573	0.005906944	0.001645674	0.001448736	0.0009392343	0.001215234	0.002636993	0.003980771	0.004956148	0.004373012
146.233	1	0.7254671	0.3836723	3.379644	3.351793	0.2622674	0.2676427	0.09856001	0.1345905	2.394949	2.285005	0.7023928	0.704681	0.05612513	0.05487937	0.04637193	0.04609155	0.6047239	0.5414619	0.158046	0.3907041	0.05742711	0.0797138	0.05280612	0.04070897
146.234	1	0.05502142	0.04418641	0.04454206	0.03567889	0.8552546	1.614599	0.2602782	0.2985155	0.068062	0.1126881	0.05834381	0.04821791	0.1631605	0.1628756	0.2580635	0.2844005	0.2187598	0.2880696	0.4129978	0.461374	1.718981	2.336206	3.163958	3.451278
146.235	1	0.05041251	0.1044675	0.07280992	0.08584444	0.1952148	0.1840766	4.198366	3.087676	0.06620367	0.06847813	0.2385334	0.1355557	2.357432	2.373421	1.565633	1.31492	0.063622	0.08117445	0.09234018	0.083105	0.2857943	0.407386	0.5614603	0.4558337
146.332	1	0.002017525	0.001098576	0.007447919	0.007207619	0.002237719	0.003055903	0.01848695	0.01345389	0.005511825	0.00520325	0.002295622	0.001978769	0.01057563	0.01059843	0.006897235	0.006030013	0.001674829	0.001504078	0.001178569	0.001322502	0.002648656	0.003973613	0.004899441	0.004783183
146.333	1	0.7227696	0.3930001	3.365243	3.359621	0.2637052	0.2746358	0.1119241	0.1249399	2.428901	2.31727	0.8073341	0.711932	0.05872912	0.04352358	0.04735797	0.04932322	0.5803199	0.537309	0.261345	0.4766989	0.04503403	0.07073045	0.05288057	0.04202308
146.334	1	0.05354235	0.04980396	0.04628506	0.0459174	0.8472304	1.618315	0.2416183	0.2791255	0.06340859	0.1108552	0.06046346	0.0522619	0.1661368	0.1709272	0.287613	0.2936481	0.2267012	0.2928045	0.4169519	0.4624412	1.713209	2.331163	3.165156	3.442862
146.335	1	0.08772937	0.08146286	0.0761199	0.08528521	0.2096617	0.2510113	4.059353	2.900654	0.06225645	0.06658856	0.2254688	0.1380524	2.299266	2.261356	1.514808	1.350246	0.05815045	0.08467437	0.08644919	0.1078245	0.2794148	0.4056574	0.5369168	0.558874
146.433	1	0.001943306	0.001079077	0.007248013	0.007236071	0.002306328	0.003250733	0.01807505	0.0131244	0.005606983	0.005346487	0.002273587	0.002099003	0.01048221	0.009968776	0.006632758	0.00606315	0.001575308	0.001525159	0.001377245	0.001313629	0.002670631	0.004057717	0.00474902	0.005004124
146.434	1	0.7133042	0.415238	3.376813	3.370313	0.268029	0.2717222	0.1172384	0.1081967	2.468992	2.348195	0.9162897	0.7088802	0.04816142	0.04055758	0.03485438	0.0423248	0.5488492	0.5196927	0.32893	0.5091698	0.04387336	0.06410431	0.05036293	0.0420107
146.435	1	0.05273804	0.04100776	0.03747147	0.05130425	0.8354376	1.593272	0.2299654	0.2585641	0.06122396	0.1011512	0.05948106	0.06630586	0.1743491	0.172125	0.3088251	0.3160655	0.2332012	0.2932096	0.419654	0.464234	1.705592	2.332678	3.152262	3.422214
146.435	1	0.08178457	0.05475418	0.08433208	0.1017293	0.241436	0.3372623	3.9463	2.79704	0.07619834	0.07691404	0.2302082	0.1475879	2.249995	2.118899	1.448591	1.358345	0.06279616	0.07946811	0.08307359	0.09903305	0.2814625	0.434388	0.4971606	0.6173256
146.532	1	0.001757743	0.001143822	0.007329958	0.007232738	0.0024189	0.003668594	0.01802583	0.01331698	0.00558013	0.00532699	0.002273978	0.002070216	0.01051382	0.00929115	0.006293424	0.006094636	0.001376506	0.001511046	0.001517739	0.001316791	0.00276681	0.004023057	0.004693827	0.005127003
146.533	1	0.6944372	0.4429061	3.398714	3.382569	0.2652412	0.2710896	0.1352328	0.1254553	2.457523	2.347612	1.005139	0.709501	0.03945342	0.04541313	0.0315841	0.04393008	0.5225752	0.5103116	0.3624263	0.4776749	0.05197524	0.05942249	0.03969537	0.03201395
146.534	1	0.05948213	0.03723581	0.03192189	0.05121066	0.8282419	1.561062	0.2252535	0.229328	0.06813951	0.108921	0.06282559	0.07103388	0.1755314	0.172452	0.3243722	0.350051	0.2269236	0.2864922	0.4254324	0.4646577	1.644475	2.250896	3.21433	3.425775
146.535	1	0.07842887	0.05972689	0.1021313	0.08675705	0.2514405	0.4173059	3.921821	2.836724	0.05653078	0.07091944	0.2322486	0.1427774	2.248925	1.970683	1.350683	1.351351	0.06847139	0.1041819	0.09917929	0.1045149	0.3086446	0.4570334	0.4632367	0.626137
146.632	1	0.001772429	0.001263023	0.00738092	0.007288047	0.002365528	0.003775332	0.0180274	0.01348308	0.00540443	0.005044684	0.002303049	0.001882007	0.01061384	0.008917047	0.006102497	0.006172528	0.001300908	0.001267594	0.001423557	0.001171526	0.002763152	0.004112061	0.004433255	0.004899465
146.633	1	0.6891155	0.5014748	3.421981	3.441537	0.2575743	0.26018	0.1401682	0.121324	2.382825	2.2457	1.047215	0.6981312	0.03020863	0.04332	0.0284745	0.04090316	0.4880147	0.5044307	0.3876007	0.3781231	0.04032351	0.04944844	0.0433768	0.02458746
146.634	1	0.06269887	0.03701975	0.03020918	0.04473169	0.8335188	1.538595	0.2209336	0.1759911	0.07545995	0.1127655	0.06402744	0.06265312	0.1725352	0.1770566	0.3493198	0.3728863	0.2255693	0.2817816	0.4242137	0.4585163	1.579798	2.162746	3.217865	3.392882
146.635	1	0.08214247	0.08458494	0.09639435	0.07063214	0.2322106	0.4341252	3.900355	2.899185	0.03603788	0.0773395	0.228711	0.1446326	2.275075	1.890627	1.302454	1.394012	0.05400633	0.09008017	0.0994554	0.08822073	0.3224441	0.4751075	0.4434675	0.596411
146.732	1	0.001767956	0.001394124	0.007551919	0.007333265	0.002323477	0.003753635	0.01800988	0.01389348	0.005388433	0.004914703	0.0024991	0.00197048	0.01090181	0.008851541	0.005812032	0.00623922	0.001415147	0.00135361	0.001359507	0.0008726723	0.002937609	0.004250698	0.004465956	0.00468751
146.733	1	0.6870934	0.5590702	3.445303	3.442296	0.2508639	0.2550745	0.1475141	0.1182101	2.359188	2.1806	1.091045	0.7126296	0.036334	0.04616666	0.03034163	0.03527091	0.4723199	0.5183429	0.3989536	0.2775978	0.04805017	0.04932966	0.04677253	0.03880255
146.734	1	0.06481243	0.04753291	0.03593507	0.04076899	0.826223	1.52468	0.2089369	0.1361959	0.06583354	0.1019982	0.06431671	0.07352913	0.1744853	0.1725986	0.3476611	0.3725924	0.2309581	0.287856	0.4269224	0.4563497	1.563404	2.162565	3.23066	3.392321
146.735	1	0.07072696	0.04619333	0.08968321	0.09022852	0.2317292	0.4348473	3.912055	2.996731	0.03943626	0.08250279	0.2314164	0.1546334	2.348043	1.901496	1.217496	1.381262	0.04686983	0.07946155	0.1025192	0.06808037	0.3485908	0.4961981	0.4451168	0.5415352
146.832	1	0.00156675	0.001595462	0.00744641	0.00739273	0.002336353	0.003687198	0.01796553	0.01416039	0.005375222	0.004813617	0.00264139	0.001917868	0.01127779	0.008978222	0.005455032	0.00610275	0.00139405	0.001462167	0.001214746	0.000668655	0.002890666	0.004397674	0.004616073	0.004417269
146.833	1	0.6768468	0.6318837	3.449822	3.430119	0.2456292	0.2506236	0.1485667	0.1138817	2.349008	2.128344	1.117088	0.7376043	0.04165573	0.04053453	0.03743232	0.04076749	0.4712977	0.5312869	0.3678895	0.1903768	0.03854387	0.05273899	0.04550064	0.03802375
146.834	1	0.0631971	0.05222455	0.0435917	0.04181074	0.8317738	1.523804	0.2089023	0.1573347	0.05829305	0.09454876	0.0628046	0.0833908	0.1727983	0.1577288	0.3404207	0.379313	0.2340361	0.286462	0.427558	0.4552896	1.551751	2.172466	3.249293	3.405658
146.835	1	0.07480728	0.08748602	0.09337719	0.09079119	0.2274327	0.4284823	3.961964	3.112607	0.05895667	0.07976987	0.2219945	0.1598145	2.454024	1.976559	1.147808	1.359151	0.06167247	0.06404495	0.07869685	0.04830361	0.3482492	0.5120403	0.4681831	0.4404996
146.932	1	0.001706958	0.00162649	0.007575327	0.007435367	0.002308966	0.003538009	0.01824956	0.01441665	0.005421313	0.004902576	0.002853208	0.002018231	0.01154607	0.009468355	0.005316475	0.006019218	0.001424532	0.00146744	0.001252703	0.0009254323	0.00289538	0.00438	0.004841307	0.004184095
146.933	1	0.7056432	0.6799631	3.41726	3.409174	0.2539111	0.2600666	0.147267	0.1198287	2.34999	2.098847	1.103082	0.7716788	0.0501189	0.03932303	0.05054557	0.04285736	0.5022049	0.5395444	0.3485847	0.2720344	0.0364631	0.05718433	0.05281646	0.04224081
146.934	1	0.05700696	0.03685088	0.03660204	0.05319658	0.837251	1.526924	0.2126796	0.2168434	0.06184813	0.1032457	0.06538504	0.08700463	0.177575	0.1678438	0.3550009	0.3647183	0.2384835	0.2881396	0.4342681	0.4703876	1.548331	2.193576	3.279498	3.426204
146.935	1	0.07283761	0.08680876	0.08730786	0.1071155	0.2228712	0.3924486	4.013819	3.168894	0.04884906	0.09213443	0.2328395	0.1404109	2.555982	2.112274	1.087221	1.303369	0.07461794	0.07663761	0.07937916	0.06811734	0.3567766	0.5359691	0.5328756	0.3733226
147.032	1	0.001735201	0.001615954	0.007456762	0.007436629	0.002436611	0.003342948	0.0186486	0.01457422	0.005400937	0.004941472	0.002974146	0.001851139	0.01157046	0.01004161	0.005043049	0.005821426	0.001371984	0.001565914	0.001295215	0.001134602	0.002880669	0.00426201	0.004971503	0.004109433
147.033	1	0.7066409	0.6932911	3.367958	3.384824	0.2545325	0.2542279	0.1469603	0.1259029	2.354508	2.08979	1.063372	0.7912744	0.04948682	0.04912819	0.05220585	0.03683791	0.5150658	0.5202364	0.3507	0.3649487	0.03242674	0.05521078	0.04901065	0.0381132
147.034	1	0.05305279	0.04028136	0.03288048	0.05317265	0.8448211	1.530375	0.2290581	0.2815004	0.06207732	0.1036927	0.0619597	0.08311366	0.1627994	0.1651367	0.3552512	0.3421833	0.2258365	0.2820573	0.4355068	0.4741008	1.524106	2.184614	3.276717	3.414854
147.035	1	0.05503687	0.08646541	0.07228974	0.1045639	0.2493415	0.3684601	4.111382	3.233571	0.04819249	0.09781299	0.2227887	0.1561216	2.601605	2.246961	1.024772	1.2459	0.06623786	0.08159868	0.08461373	0.08434464	0.3606752	0.5530249	0.5765618	0.3322775
147.132	1	0.001773673	0.001654101	0.00745934	0.00736413	0.00241389	0.003252769	0.01892651	0.01466566	0.005381116	0.004962393	0.002995403	0.001916287	0.01161701	0.01060346	0.004935096	0.005675441	0.001273612	0.001533736	0.001317229	0.001171334	0.002760311	0.004302892	0.005187029	0.004166823
147.133	1	0.7007578	0.6970978	3.343442	3.350471	0.2651899	0.2538493	0.143398	0.1169696	2.385245	2.105467	1.019032	0.7944627	0.041863	0.04956206	0.05299121	0.03349615	0.5246095	0.489556	0.3821802	0.4311419	0.03258371	0.04801946	0.05157852	0.04826992
147.134	1	0.04711621	0.03775697	0.02231952	0.04468943	0.8641217	1.542614	0.2367241	0.3251513	0.06939579	0.09924002	0.06603083	0.09222801	0.1686167	0.1666997	0.3605474	0.3464271	0.2349167	0.2855253	0.4441568	0.4726731	1.528314	2.185755	3.32138	3.45258
147.135	1	0.06669619	0.07560901	0.1004728	0.101783	0.285664	0.3495416	4.173606	3.218855	0.05398729	0.06769329	0.2358569	0.1715675	2.631861	2.407745	0.9688472	1.181398	0.08272104	0.0783296	0.08865404	0.07635567	0.3368154	0.5768301	0.6118225	0.3365023
147.232	1	0.001672642	0.001682342	0.007436869	0.007279813	0.002559217	0.00293485	0.01890602	0.01451208	0.005487928	0.004864038	0.002899145	0.001779343	0.01132126	0.01112353	0.004682106	0.005525576	0.001342794	0.001469149	0.00138219	0.001238165	0.002839685	0.004408358	0.00519113	0.004229859
147.233	1	0.681966	0.7246498	3.343791	3.333238	0.2640097	0.25023	0.1269626	0.1251107	2.407329	2.119161	0.959086	0.8131252	0.04988389	0.04820922	0.04647879	0.03375972	0.5374093	0.463739	0.4159168	0.4653087	0.03643747	0.03317724	0.03207226	0.04337155
147.234	1	0.03947618	0.04139885	0.02976213	0.05091425	0.8750288	1.551253	0.2563412	0.3452118	0.07718334	0.1032448	0.06875612	0.08759487	0.1596788	0.1601457	0.3437862	0.3313264	0.2358115	0.2932835	0.4454379	0.4640905	1.536271	2.216839	3.347673	3.479729
147.235	1	0.06536526	0.06652066	0.07550737	0.1021961	0.2930574	0.3356529	4.178962	3.143131	0.05022872	0.07469749	0.2309621	0.1711889	2.578554	2.506881	0.9175343	1.162573	0.08561792	0.09035164	0.09316158	0.07412648	0.3213787	0.611467	0.5877532	0.369064
147.331	1	0.001474822	0.001606592	0.007410049	0.007482867	0.002620073	0.002523359	0.01871274	0.01418236	0.005638686	0.004887381	0.002861868	0.001753347	0.01077818	0.01131361	0.004764033	0.005474394	0.001386799	0.001313078	0.001374743	0.00118455	0.00282067	0.004379431	0.005006241	0.004283372
147.331	1	0.6771163	0.7479311	3.347413	3.350084	0.2654268	0.254945	0.1124014	0.1267903	2.418047	2.125613	0.8932239	0.8262582	0.05646118	0.0327085	0.04549424	0.03668041	0.536327	0.4460495	0.4418627	0.4625233	0.03601672	0.03005909	0.04144581	0.05117794
147.332	1	0.04045483	0.05443095	0.03460297	0.04069877	0.8758076	1.550617	0.2765686	0.3531873	0.08034003	0.1017484	0.07309124	0.0873306	0.1556987	0.1519953	0.3314742	0.3227278	0.2313957	0.3007866	0.4580099	0.4600927	1.535013	2.246015	3.379553	3.50386
147.332	1	0.06569564	0.0843175	0.08135291	0.1074304	0.3257485	0.2951421	4.127676	3.065447	0.05816493	0.07198986	0.243175	0.1466571	2.436239	2.522933	0.9545182	1.168291	0.0811324	0.1231483	0.07816531	0.07607878	0.3290571	0.610378	0.5334515	0.4220329
147.432	1	0.001482724	0.001569483	0.00747206	0.007296983	0.002550823	0.002201618	0.01842667	0.0138108	0.005620777	0.00496807	0.002630777	0.001820728	0.01042109	0.01135936	0.004899018	0.005420681	0.001395103	0.001244291	0.001295161	0.00111738	0.002783591	0.00433923	0.00468703	0.004539802
147.433	1	0.6730169	0.7445038	3.339522	3.325214	0.2628145	0.2558111	0.1205358	0.1309615	2.425015	2.14718	0.8479807	0.8393383	0.04632402	0.03221643	0.03416909	0.03413999	0.531977	0.426716	0.4284544	0.378849	0.03441102	0.03425103	0.05631742	0.04670852
147.434	1	0.02854037	0.04133979	0.03923985	0.04232391	0.8853462	1.566911	0.2839197	0.3551127	0.07977702	0.1076506	0.05971853	0.07472052	0.1583463	0.1415845	0.2972297	0.3004437	0.2198528	0.3004678	0.4518308	0.4586106	1.510075	2.252497	3.3706	3.493375
147.435	1	0.07531777	0.08643901	0.1267184	0.08521777	0.339164	0.2378787	4.039219	2.984403	0.06568788	0.05908722	0.2298304	0.1479714	2.327609	2.509429	1.029753	1.159223	0.1166411	0.1135833	0.07050402	0.08173352	0.3392131	0.5840575	0.4571565	0.4581578
147.532	1	0.001534285	0.001505711	0.007407422	0.00736468	0.002389571	0.0020763	0.01808371	0.01361457	0.005515582	0.004875361	0.002455541	0.0016998	0.01030689	0.01108595	0.005246803	0.005342108	0.001200663	0.001419459	0.001154892	0.001052728	0.002694098	0.004169225	0.00433912	0.00459313
147.533	1	0.6677827	0.7507462	3.309031	3.316101	0.2672204	0.260807	0.1214345	0.1270493	2.444543	2.17828	0.8490011	0.8399761	0.04252776	0.03530643	0.0298204	0.0323901	0.5118648	0.4003862	0.3879149	0.2494666	0.03948426	0.03406243	0.05259345	0.03907175
147.534	1	0.01687962	0.04546839	0.02877691	0.0456271	0.8943097	1.569889	0.2744082	0.3392678	0.07283739	0.1061932	0.04814901	0.06604275	0.1474128	0.1286043	0.2825454	0.3000057	0.2145153	0.3006742	0.4504632	0.4578134	1.496773	2.264846	3.372344	3.478589
147.535	1	0.08474115	0.07461873	0.1327221	0.06674158	0.3038649	0.18746	3.93108	2.936674	0.04690737	0.06109712	0.2493319	0.1671735	2.254823	2.441742	1.147844	1.133093	0.08331585	0.131006	0.07457446	0.1025455	0.3284845	0.5742009	0.3736321	0.4986598
147.632	1	0.001645318	0.001663063	0.007192657	0.007323562	0.002336722	0.002198698	0.01770691	0.0135477	0.005475795	0.004894154	0.002313538	0.001550485	0.01032924	0.0107577	0.005630089	0.005265489	0.001381866	0.001441426	0.001190915	0.0007463755	0.002666303	0.004103538	0.004138516	0.00480214
147.633	1	0.6575959	0.7554008	3.30548	3.321653	0.2647963	0.2603477	0.1172655	0.1286494	2.470999	2.187814	0.8636673	0.8379888	0.04956484	0.02787956	0.02236243	0.0268151	0.4991099	0.3810012	0.3355972	0.1063635	0.03625612	0.03889051	0.04294611	0.02202154
147.634	1	0.01977544	0.06508899	0.04127561	0.04564013	0.892156	1.57249	0.2997487	0.3257207	0.06934239	0.1037244	0.04358412	0.06814124	0.1471944	0.1307154	0.2556851	0.3181412	0.213997	0.3101267	0.4480092	0.4619037	1.493991	2.299531	3.362932	3.479955
147.635	1	0.06508783	0.0637614	0.118457	0.08335034	0.2982253	0.1312492	3.862881	2.915103	0.04726669	0.06059393	0.2775157	0.1659483	2.220814	2.33911	1.248291	1.108796	0.08052311	0.1471297	0.07585236	0.07062911	0.317162	0.571147	0.2881692	0.5352406
147.732	1	0.00168972	0.001609844	0.007023612	0.00713969	0.002139831	0.002590421	0.01758935	0.01378561	0.005577617	0.005041459	0.002117936	0.001454516	0.01055066	0.0102486	0.006054869	0.005165931	0.001436289	0.00122911	0.001183146	0.0009326029	0.002645336	0.004164331	0.004060924	0.004817589
147.733	1	0.6597635	0.7801904	3.29537	3.351381	0.2639728	0.2671398	0.1129297	0.1274305	2.486543	2.224524	0.9019561	0.823385	0.05343971	0.02237909	0.02425977	0.02915987	0.5011071	0.3808884	0.286045	0.1247182	0.03655928	0.03965269	0.04868663	0.0343248
147.734	1	0.03777702	0.06893881	0.05349892	0.04953167	0.8809751	1.578032	0.3347446	0.2996879	0.06691135	0.1133518	0.04952408	0.0723506	0.1696189	0.1380575	0.2568572	0.3360037	0.2201815	0.3174121	0.4479518	0.4687522	1.489093	2.319566	3.352764	3.486798
147.735	1	0.04197023	0.06501561	0.1295133	0.07825645	0.2546425	0.1205556	3.809357	2.98849	0.04472102	0.0498369	0.2632577	0.1727638	2.260589	2.200845	1.329815	1.082149	0.0689576	0.1055818	0.08201729	0.07822524	0.3123089	0.6027361	0.2681535	0.5578222
147.832	1	0.001682551	0.001386409	0.007025915	0.006957973	0.001925909	0.002728818	0.01748161	0.01411611	0.005658092	0.005147764	0.00223411	0.001469592	0.0109948	0.009935969	0.006274491	0.0051834	0.001347948	0.001114169	0.001153839	0.0009514714	0.002359324	0.004275731	0.003980256	0.004647515
147.833	1	0.6768897	0.7671226	3.301883	3.363655	0.2608068	0.2635303	0.1303809	0.1225248	2.497339	2.256375	0.9568021	0.8036746	0.04718118	0.02800885	0.03190455	0.03094585	0.486577	0.3678067	0.2363239	0.2289378	0.03511464	0.03555373	0.04294374	0.03443517
147.834	1	0.04430755	0.06876674	0.04813016	0.04175663	0.8644058	1.572522	0.3624149	0.2661786	0.06703118	0.1127347	0.05327715	0.07378965	0.1826888	0.1535183	0.2600831	0.3346211	0.2175594	0.30918	0.4457231	0.4593268	1.48011	2.322084	3.330706	3.468436
147.835	1	0.04470396	0.06171798	0.09925143	0.08924978	0.2177919	0.135637	3.803036	3.086714	0.06679899	0.03576627	0.2637326	0.1913013	2.352592	2.138795	1.383169	1.042271	0.08165991	0.1403831	0.06239806	0.08526438	0.2961831	0.6189672	0.2435597	0.5090654
147.932	1	0.001770644	0.001380801	0.007160572	0.006981192	0.001580372	0.002968192	0.01779915	0.01461265	0.005683424	0.005045643	0.002321621	0.001610474	0.011411	0.009808519	0.006405002	0.005037236	0.001341438	0.001239866	0.001042087	0.001117175	0.002246975	0.004265917	0.003980372	0.004492071
147.933	1	0.6921444	0.7356873	3.327236	3.381355	0.2674231	0.2664877	0.1367881	0.1199941	2.500735	2.285168	1.009944	0.773558	0.03212104	0.03086599	0.03179985	0.02688764	0.470645	0.3503975	0.2317891	0.2966041	0.0310312	0.03585251	0.04078699	0.03536442
147.934	1	0.04816045	0.05495538	0.026883	0.038783	0.8473699	1.556123	0.3763582	0.2129693	0.07199398	0.1108127	0.0540272	0.06832213	0.1845112	0.157496	0.2706865	0.3284275	0.2144397	0.3037938	0.4305156	0.4497619	1.459628	2.298821	3.289148	3.429489
147.935	1	0.06376914	0.05058614	0.1336579	0.09425175	0.1586047	0.1941766	3.883364	3.247452	0.06375975	0.05654779	0.2572754	0.1991568	2.465372	2.156136	1.421017	1.042048	0.07770574	0.1130219	0.07089865	0.06498558	0.2647424	0.60921	0.2484233	0.444295
148.032	1	0.001644231	0.001350433	0.00730292	0.007229397	0.00151187	0.003123602	0.01804225	0.01500403	0.00571422	0.005119772	0.00249024	0.001476869	0.01168684	0.009952022	0.006529057	0.005090939	0.001293022	0.001134237	0.001112082	0.001257871	0.002253392	0.004250453	0.00392483	0.004242406
148.033	1	0.7000745	0.7068171	3.352299	3.429904	0.2703853	0.2716112	0.1385077	0.1162057	2.508976	2.316709	1.061905	0.7477364	0.033241	0.03775458	0.04180534	0.02998723	0.4710529	0.3513728	0.2860529	0.3324135	0.03353979	0.02824954	0.03506178	0.02984742
148.034	1	0.05457024	0.04938372	0.04201555	0.04100071	0.8433309	1.550815	0.4018337	0.1670779	0.07798938	0.1181054	0.06156646	0.07666786	0.181104	0.1597351	0.2818921	0.3529401	0.2146025	0.2993548	0.4233986	0.4445597	1.451884	2.308628	3.268314	3.419616
148.035	1	0.05253082	0.07197734	0.1238704	0.06936279	0.09118329	0.2527363	3.985406	3.361389	0.05442788	0.0461259	0.2277614	0.1769021	2.581936	2.23665	1.438828	1.042098	0.0689062	0.08925839	0.07768002	0.0674351	0.2615842	0.6107535	0.2616951	0.3792654
148.132	1	0.00165318	0.001632731	0.007402258	0.007276549	0.001680589	0.003359101	0.01854511	0.01524256	0.005713594	0.00520828	0.002709141	0.001370193	0.0118955	0.0104081	0.006797243	0.005228029	0.001365674	0.001256481	0.001377159	0.00113692	0.002274634	0.004293756	0.004065248	0.00408078
148.133	1	0.7083506	0.6707431	3.379014	3.429817	0.2697982	0.2664979	0.1418057	0.1155193	2.52767	2.320093	1.096405	0.7337697	0.03520887	0.03424407	0.04539506	0.03357827	0.4659495	0.374748	0.3529908	0.3247328	0.04035308	0.02495217	0.03459446	0.03090801
148.134	1	0.05534534	0.04380685	0.03188983	0.03855077	0.8257099	1.536253	0.4138043	0.1273447	0.06704474	0.1085671	0.06497113	0.0757055	0.1854472	0.1734869	0.3089375	0.3820304	0.2193582	0.3058095	0.4245518	0.4557482	1.44257	2.314612	3.250614	3.41642
148.135	1	0.06626939	0.07262366	0.0831342	0.07924352	0.04964401	0.3239539	4.09667	3.445058	0.04828665	0.09689307	0.2123407	0.1634274	2.656782	2.365943	1.486934	1.082957	0.05447341	0.08938389	0.08995165	0.07630484	0.2622934	0.5835344	0.3070421	0.3117791
148.232	1	0.00163117	0.001345998	0.007386779	0.007105697	0.001821509	0.003327937	0.01899003	0.01533279	0.005705486	0.005292458	0.002995724	0.001579962	0.01191671	0.01082032	0.006999297	0.005404176	0.001354372	0.001302651	0.001384989	0.0009567763	0.002409934	0.004269999	0.004216597	0.003886729
148.233	1	0.7089059	0.6189394	3.402752	3.420794	0.2724971	0.2691712	0.1481308	0.1141568	2.530348	2.312644	1.112334	0.7219772	0.03699319	0.03076857	0.03941454	0.02471916	0.4837299	0.3901693	0.3895269	0.2555149	0.02960219	0.03203721	0.05190269	0.02788985
148.234	1	0.06100893	0.04217265	0.0340909	0.03682787	0.814633	1.523572	0.4194487	0.1321994	0.06736641	0.1059377	0.07675412	0.08692125	0.1805038	0.1817203	0.3413733	0.3975284	0.2177774	0.2999474	0.417768	0.4547672	1.426642	2.314879	3.22766	3.399476
148.235	1	0.07154562	0.06523543	0.09952315	0.1243289	0.08887824	0.3301359	4.192214	3.45571	0.0496081	0.08847143	0.2300792	0.1685625	2.680929	2.460513	1.560054	1.115238	0.07397786	0.09720916	0.1025748	0.084241	0.2881268	0.5253994	0.3469842	0.2594763
148.332	1	0.001795577	0.001177734	0.007454391	0.00713239	0.001990482	0.003121301	0.01941407	0.01507214	0.005636458	0.005190225	0.003112837	0.001529466	0.01166569	0.01104956	0.007259546	0.00562373	0.001358416	0.001391365	0.001247426	0.0006375114	0.002649856	0.004128483	0.004174222	0.003778627
148.333	1	0.7038794	0.5631946	3.389276	3.378162	0.2712367	0.2681718	0.1491545	0.1120539	2.524023	2.276114	1.115519	0.711706	0.04015605	0.03185025	0.03971239	0.02233616	0.5084549	0.3928934	0.373823	0.1402574	0.03352778	0.03455965	0.05085865	0.02923115
148.334	1	0.06632151	0.04264604	0.02765824	0.03971034	0.8094835	1.508028	0.3993463	0.1726529	0.0686525	0.1084268	0.0754864	0.08312473	0.1820684	0.1931379	0.3537117	0.3837911	0.2158572	0.3028213	0.4177735	0.4457389	1.419218	2.285327	3.204574	3.366194
148.335	1	0.07750132	0.05411771	0.07431878	0.08600438	0.1507198	0.2817591	4.276382	3.398481	0.07171294	0.07720871	0.2228333	0.1886312	2.598934	2.473195	1.616507	1.200903	0.06220412	0.0883248	0.1041402	0.07659284	0.3409263	0.4885994	0.3436037	0.2231411
148.432	1	0.001803757	0.001401557	0.007326923	0.007220084	0.002048378	0.002878909	0.01941434	0.01465892	0.005567288	0.004915924	0.003223768	0.001716704	0.01109003	0.01098815	0.007376154	0.00574764	0.001313043	0.001217902	0.00124355	0.0007668925	0.002878781	0.004113646	0.004063166	0.003886662
148.433	1	0.714315	0.5079274	3.338283	3.331663	0.2689029	0.266693	0.1546102	0.1120558	2.519294	2.246403	1.098565	0.7088542	0.04302111	0.03131746	0.0365688	0.02188057	0.5329987	0.3880258	0.3321635	0.1021277	0.03287445	0.03767647	0.05662103	0.0451331
148.434	1	0.06493288	0.041379	0.03434362	0.04156545	0.8044418	1.494512	0.3980372	0.2309544	0.06310199	0.1058619	0.0764759	0.09139048	0.1858062	0.1838304	0.3404724	0.3697916	0.2135981	0.2960081	0.4168186	0.442956	1.418838	2.285989	3.19379	3.351384
148.435	1	0.04945969	0.1052506	0.05056825	0.0895723	0.1770977	0.189148	4.264093	3.245489	0.05633191	0.04969631	0.2364983	0.1547229	2.473615	2.42473	1.624692	1.260506	0.07357024	0.1197477	0.07579197	0.05466014	0.3995221	0.4737513	0.3093189	0.2788414
148.532	1	0.001728856	0.001350736	0.007294805	0.007093213	0.002191379	0.002626505	0.01920482	0.01418406	0.005616958	0.00484508	0.003071347	0.001755034	0.0107038	0.01080032	0.007244911	0.006015305	0.001438089	0.001345476	0.001181555	0.0009873946	0.003030775	0.004230154	0.003916172	0.004195781
148.533	1	0.7117007	0.4744948	3.306137	3.29319	0.2669972	0.26297	0.1538538	0.1055507	2.512647	2.218754	1.095705	0.7223944	0.0445866	0.03237746	0.03022995	0.0269818	0.5470489	0.3746206	0.2615393	0.2387265	0.03103478	0.03907266	0.04640112	0.03839511
148.534	1	0.06298577	0.0411555	0.02735317	0.03768634	0.7937431	1.486894	0.4014963	0.2939959	0.05979611	0.1031085	0.08834375	0.1043308	0.1941282	0.1886936	0.348078	0.3674059	0.2136524	0.2975402	0.4220863	0.4493291	1.435211	2.300844	3.206273	3.355877
148.535	1	0.06239253	0.1118932	0.08456575	0.08385801	0.2150326	0.09631239	4.193876	3.08472	0.05817536	0.06130459	0.2294814	0.1315052	2.359605	2.331736	1.558614	1.312521	0.05338861	0.1060714	0.07329998	0.06599952	0.4242373	0.4623605	0.3062483	0.4116869
148.632	1	0.001682468	0.001246501	0.007332442	0.007080709	0.002320373	0.002479871	0.01885795	0.01376041	0.005750382	0.004880012	0.00300345	0.001732528	0.0104047	0.01032554	0.006843203	0.006207581	0.001641572	0.001414878	0.001168043	0.001174675	0.00299	0.004382688	0.004047353	0.004566709
148.633	1	0.7126818	0.4465934	3.290136	3.30534	0.2675378	0.2618119	0.1399202	0.1043178	2.509405	2.188926	1.065451	0.7365707	0.04988382	0.03660468	0.03115313	0.03877402	0.5529638	0.3805957	0.2504907	0.3740313	0.04118186	0.03991853	0.04757335	0.0325886
148.634	1	0.06359839	0.04298464	0.03812125	0.0435511	0.7912764	1.482251	0.4037627	0.3490058	0.07026824	0.108441	0.08386948	0.1041466	0.1830304	0.1749467	0.3501873	0.3646306	0.207793	0.297623	0.4308825	0.4565804	1.451177	2.330953	3.217272	3.367575
148.635	1	0.08032461	0.07787123	0.08888797	0.09733652	0.2472665	0.1524836	4.073548	2.93486	0.07330869	0.08606372	0.241294	0.1421504	2.259766	2.202457	1.492871	1.363739	0.0964562	0.114716	0.07127048	0.09515293	0.4279739	0.4952109	0.3331025	0.5139628
148.732	1	0.001687599	0.001155287	0.007183832	0.007087145	0.002411952	0.002619714	0.01857353	0.01334289	0.005774743	0.004975428	0.00276179	0.001664641	0.0102593	0.009672391	0.006402845	0.006271451	0.001683352	0.001349966	0.001029871	0.001329315	0.002921756	0.004504322	0.003963774	0.004788616
148.733	1	0.7069669	0.411928	3.270018	3.3147	0.2690555	0.2577945	0.1328008	0.1034859	2.499676	2.159682	1.016285	0.7409574	0.05266887	0.02267091	0.03105018	0.03547698	0.5397184	0.377851	0.2857316	0.4545507	0.03111195	0.04082852	0.04886764	0.03184162
148.734	1	0.05532836	0.04235189	0.03897711	0.04488915	0.7962589	1.481055	0.3910164	0.3630877	0.06153481	0.1018341	0.06873738	0.09119159	0.1778112	0.1607023	0.3317677	0.3339006	0.2104862	0.2857777	0.4185519	0.4406136	1.450408	2.29179	3.204527	3.339003
148.735	1	0.08635316	0.05920052	0.06751381	0.1102502	0.26288	0.2150436	3.983431	2.835011	0.06600642	0.07864882	0.2165928	0.1153155	2.191578	2.054593	1.377193	1.385513	0.09192149	0.09262094	0.0520025	0.07355039	0.4031352	0.5219304	0.3304744	0.5727645
148.832	1	0.00177668	0.001088059	0.0070163	0.007162337	0.002251962	0.002785743	0.01807743	0.01338782	0.005603007	0.004888023	0.002369308	0.001890306	0.01038093	0.009325956	0.006066785	0.006207858	0.001529876	0.001354132	0.001331689	0.00151109	0.003041392	0.004481343	0.003881142	0.004787962
148.833	1	0.7018068	0.3996001	3.259556	3.319947	0.2668106	0.2524042	0.1274647	0.1123962	2.489135	2.166238	0.9469083	0.7474503	0.05685243	0.03029194	0.03544478	0.03905582	0.5468445	0.3830922	0.352748	0.5017464	0.02843907	0.04502049	0.05081804	0.03928424
148.834	1	0.05160562	0.04185854	0.04502407	0.0394496	0.799061	1.481981	0.3832815	0.3486474	0.05969911	0.09817671	0.06939999	0.08354719	0.1754452	0.1542488	0.3253001	0.3204374	0.2176494	0.2886179	0.424692	0.4344163	1.464919	2.284749	3.225982	3.344925
148.835	1	0.07169611	0.06650954	0.1009457	0.09698188	0.2271459	0.2618745	3.898263	2.830779	0.04593931	0.07426647	0.2243604	0.1305946	2.210386	1.95204	1.280932	1.384765	0.07920307	0.09941527	0.06598086	0.1047396	0.4172198	0.5466398	0.3629174	0.6163817
148.932	1	0.001759792	0.001272737	0.007083307	0.007417288	0.002089605	0.003212116	0.01776815	0.01338849	0.005647959	0.00480399	0.002036498	0.002023507	0.0107762	0.008965777	0.005799013	0.006264348	0.001388727	0.001178647	0.001451795	0.001247137	0.003042389	0.004610822	0.003997746	0.004871088
148.933	1	0.7011904	0.4081774	3.279411	3.35515	0.27045	0.2581221	0.1227703	0.1199793	2.489168	2.170875	0.8915959	0.7486339	0.0580763	0.0414311	0.03323637	0.04354004	0.5598006	0.38168	0.4225633	0.4813698	0.03182962	0.04563705	0.05164814	0.04001287
148.934	1	0.04615131	0.03709507	0.03650645	0.03528981	0.8011908	1.483675	0.3943562	0.3309805	0.06378961	0.09579334	0.06043313	0.07493361	0.1599834	0.1491852	0.32452	0.3001002	0.2108954	0.2872284	0.4330588	0.439764	1.483359	2.283565	3.246636	3.359071
148.935	1	0.06966196	0.07191272	0.1255126	0.09633763	0.2078292	0.31174	3.83849	2.833368	0.03989424	0.0722506	0.231831	0.1673708	2.304448	1.906348	1.207726	1.375828	0.08055238	0.09752937	0.08002638	0.07088976	0.4246625	0.5598589	0.3915795	0.6072989
149.032	1	0.001914958	0.001222687	0.007121178	0.007357175	0.002007036	0.00340519	0.01764622	0.01354662	0.005697148	0.004978986	0.002204241	0.002096182	0.01130106	0.008954876	0.005487908	0.006094152	0.001389229	0.001264012	0.001406039	0.001203642	0.003134165	0.004696464	0.004125952	0.00486411
149.033	1	0.7135836	0.4352998	3.297528	3.388026	0.2705673	0.2566882	0.1149089	0.119562	2.496392	2.18324	0.8438265	0.7545658	0.0477641	0.03631626	0.03816918	0.04412951	0.560284	0.3758109	0.4658914	0.4071405	0.03533082	0.04841394	0.05057657	0.03890121
149.034	1	0.05229805	0.04167069	0.04707117	0.05308529	0.8188387	1.496815	0.4100688	0.3111781	0.06717955	0.09709813	0.05540971	0.07870593	0.1774477	0.1612727	0.3228567	0.3206401	0.2137061	0.2906763	0.443839	0.4498921	1.506164	2.304905	3.28452	3.379498
149.035	1	0.07115307	0.06052404	0.1114564	0.06904395	0.1792933	0.3432338	3.799658	2.915497	0.03584342	0.07312653	0.2293445	0.1539887	2.405874	1.908775	1.139897	1.340814	0.06836391	0.08268299	0.07216262	0.07846099	0.4231136	0.5789338	0.4330033	0.5754498
149.132	1	0.001879614	0.001295097	0.007216385	0.007439381	0.001998196	0.003503617	0.01780232	0.0139648	0.00559	0.005117692	0.002428837	0.002025406	0.01156132	0.009223006	0.00531738	0.005948708	0.001526773	0.001154104	0.001391953	0.0007847575	0.003141453	0.00450862	0.004385221	0.004600041
149.133	1	0.7137198	0.4544394	3.309441	3.413089	0.2757399	0.2644198	0.1050002	0.118652	2.488095	2.170129	0.8065549	0.7510313	0.052949	0.03209296	0.03936527	0.04080002	0.5655396	0.3752746	0.4652375	0.3039773	0.04116301	0.05436877	0.04278051	0.03580399
149.134	1	0.05121608	0.04624742	0.05070676	0.05492887	0.826193	1.494513	0.3933069	0.2688094	0.06752063	0.09146175	0.04942236	0.07570562	0.1843101	0.1741272	0.3164917	0.3116414	0.2147864	0.2899758	0.4426108	0.4492462	1.511566	2.286848	3.29995	3.38388
149.135	1	0.07101005	0.08017174	0.1117926	0.1011547	0.1741102	0.3598099	3.856105	3.04038	0.06057162	0.08341805	0.2488308	0.1612143	2.525336	1.999866	1.108378	1.328735	0.08725533	0.0868931	0.08989184	0.06628401	0.4394978	0.5460947	0.4713161	0.4956202
149.232	1	0.001742913	0.001230076	0.007141155	0.007467485	0.002046679	0.003552065	0.01801728	0.01435111	0.0055458	0.005126635	0.002530163	0.002142015	0.01191014	0.009649097	0.005030285	0.005967052	0.001563299	0.001065372	0.001399986	0.0006799289	0.003001536	0.004349596	0.004523802	0.00430055
149.233	1	0.7200024	0.477426	3.310872	3.431357	0.2664565	0.2574383	0.1152297	0.1199351	2.485767	2.175419	0.8036895	0.7342083	0.05686072	0.03314087	0.03617341	0.04309508	0.5592013	0.3741331	0.4541862	0.185928	0.04667601	0.05635873	0.04761736	0.02754217
149.234	1	0.0514639	0.0478611	0.05710196	0.05406918	0.84932	1.506562	0.3785976	0.208956	0.07909234	0.0967048	0.04500194	0.06277369	0.1797226	0.1719414	0.3121528	0.2871905	0.2115564	0.2921468	0.4475701	0.449241	1.519205	2.277008	3.314175	3.394174
149.235	1	0.0722532	0.0966323	0.07844967	0.1125749	0.1847013	0.3634447	3.942558	3.169606	0.05131581	0.08498027	0.2408184	0.1788374	2.620202	2.152826	1.036649	1.315046	0.08607028	0.0727604	0.07903704	0.0623635	0.4042064	0.501796	0.5044012	0.3889886
149.332	1	0.001521786	0.001370912	0.007248652	0.007522537	0.002091773	0.003431259	0.01832763	0.01467723	0.005554009	0.005140828	0.002578518	0.002125765	0.01202968	0.01041006	0.00485633	0.005867326	0.00147835	0.001264899	0.001178973	0.0007614542	0.002973588	0.004320661	0.004654325	0.004101396
149.333	1	0.7227143	0.5167424	3.324909	3.443841	0.2629805	0.2561647	0.119314	0.1167628	2.490017	2.199748	0.8286725	0.7187716	0.04037596	0.03880208	0.04134093	0.03917541	0.5410681	0.3716271	0.4184975	0.1783223	0.04973212	0.05824604	0.0446348	0.0208682
149.334	1	0.0484268	0.04483789	0.05287509	0.04520746	0.8605113	1.518272	0.376864	0.1698326	0.08106917	0.09649824	0.04574592	0.05318011	0.1811597	0.1569173	0.2925248	0.277948	0.2070998	0.2961014	0.4553618	0.4509325	1.538864	2.287231	3.345012	3.421765
149.335	1	0.05493888	0.08271543	0.0711886	0.128055	0.1963014	0.3561455	4.015289	3.237615	0.0463048	0.09138407	0.2453996	0.1518749	2.670656	2.335399	0.9840543	1.26728	0.08557936	0.07655458	0.05861455	0.07287781	0.388036	0.5065548	0.5201269	0.3158601
149.432	1	0.001535655	0.00151558	0.007340922	0.00750463	0.001945255	0.003388411	0.01865712	0.01465068	0.005631577	0.005071384	0.002651334	0.002250395	0.01183822	0.01114435	0.004576457	0.005801043	0.001203491	0.001230003	0.001163626	0.0009506742	0.00285377	0.004321852	0.004707954	0.004105592
149.433	1	0.7322033	0.5515745	3.35317	3.482213	0.2678942	0.2620635	0.1241153	0.1179907	2.485572	2.220252	0.878776	0.7065934	0.03694864	0.03830659	0.03787448	0.03658489	0.5245741	0.3810994	0.3646518	0.2776888	0.04983687	0.05321838	0.03779176	0.01889168
149.434	1	0.05686153	0.04828792	0.04974047	0.04510015	0.8713202	1.536879	0.3672627	0.1697695	0.07506046	0.1001533	0.04955019	0.0418029	0.1812683	0.1531443	0.2809002	0.2734134	0.2028366	0.3005957	0.465824	0.4590371	1.564671	2.307862	3.372326	3.450774
149.435	1	0.06206102	0.06769174	0.09013322	0.1099995	0.1710141	0.3668703	4.095883	3.236515	0.04989457	0.07771991	0.2392718	0.18134	2.673243	2.506032	0.9360425	1.235595	0.06888823	0.08247776	0.06138755	0.07602495	0.3468854	0.5662406	0.52808	0.3027965
149.532	1	0.001663987	0.001325315	0.007292467	0.00760418	0.001851165	0.003211681	0.01887052	0.01463161	0.005660959	0.00514375	0.002862532	0.002174832	0.01134196	0.01152212	0.004526626	0.00561166	0.00124189	0.00114316	0.0008634395	0.001107612	0.002876491	0.004443233	0.004601836	0.004132993
149.533	1	0.7239751	0.5681973	3.368818	3.5072	0.2649692	0.2632057	0.126906	0.1089048	2.512113	2.245965	0.948132	0.7021534	0.03589735	0.04237296	0.03905489	0.02855	0.4979349	0.3911186	0.3043232	0.3642762	0.04474797	0.04827957	0.03324009	0.02544043
149.534	1	0.05109988	0.04349244	0.04300539	0.04570239	0.8817749	1.55124	0.3589987	0.1978941	0.07090901	0.1052851	0.05394765	0.03561668	0.167057	0.1473393	0.2790204	0.2649385	0.1931245	0.2991307	0.4632255	0.4556165	1.571774	2.309624	3.370867	3.461883
149.535	1	0.06191823	0.05575415	0.08026778	0.1128064	0.148374	0.3780266	4.143563	3.202658	0.05482696	0.06934547	0.2438399	0.1596796	2.582278	2.604857	0.9362409	1.204507	0.06832518	0.09114759	0.1051471	0.06243907	0.30598	0.6004537	0.5096578	0.3571784
149.632	1	0.001781273	0.001477914	0.007387202	0.007388937	0.001834989	0.002991204	0.01888473	0.01442478	0.00566202	0.005199773	0.002880338	0.002059928	0.0108074	0.01169238	0.004828321	0.005609391	0.001275724	0.001163764	0.001023306	0.001156568	0.002685353	0.004318401	0.004504812	0.004341953
149.633	1	0.7305284	0.5784228	3.378157	3.520793	0.2693697	0.2640969	0.1298837	0.1065511	2.514717	2.27107	1.009869	0.7020501	0.03811731	0.04210743	0.04336953	0.03257614	0.4678033	0.3979482	0.2908309	0.3991174	0.03218736	0.04598019	0.0398039	0.02438973
149.634	1	0.03645251	0.03327531	0.0399444	0.04114879	0.8939019	1.560857	0.3429717	0.2176835	0.07045557	0.1006719	0.04583045	0.02476563	0.1516056	0.1380417	0.2729521	0.2479636	0.1812223	0.2927843	0.4501134	0.4473195	1.554432	2.302681	3.364387	3.466844
149.635	1	0.07927695	0.08339409	0.07863892	0.1052618	0.1585701	0.373815	4.133974	3.144005	0.05887677	0.08577119	0.2408318	0.1398497	2.435228	2.60804	1.027762	1.189088	0.06588926	0.112288	0.06545983	0.05076382	0.2796246	0.596609	0.4508742	0.4002078
149.732	1	0.001922001	0.001515271	0.007471042	0.007369557	0.001776798	0.00271365	0.01875269	0.01414243	0.00558674	0.00516256	0.00274792	0.00189221	0.01034393	0.01160973	0.005208184	0.005418966	0.001230007	0.001361045	0.001241004	0.001110991	0.002722595	0.004362056	0.004450139	0.00452813
149.733	1	0.7208831	0.6025649	3.405181	3.535925	0.2698779	0.2665544	0.1351701	0.1136865	2.524515	2.299165	1.056756	0.6970411	0.03281781	0.04216178	0.03604517	0.0271567	0.4566547	0.4108734	0.3313023	0.3830056	0.03372457	0.03795514	0.04197427	0.02158904
149.734	1	0.0401673	0.03775497	0.02757854	0.03425993	0.8902382	1.56605	0.3399089	0.2326834	0.06058134	0.08924269	0.04281156	0.02317176	0.146624	0.138365	0.2758006	0.2372673	0.1779599	0.2907535	0.4514716	0.4553872	1.569237	2.317183	3.387456	3.496354
149.735	1	0.06488391	0.09893349	0.08200388	0.08195725	0.127549	0.325764	4.074306	3.048747	0.03427089	0.0548304	0.2247017	0.1395061	2.294186	2.570834	1.122926	1.161944	0.06181176	0.1252951	0.07977283	0.07681899	0.2921184	0.5991137	0.4229088	0.4879838
149.832	1	0.001863504	0.001375913	0.007476961	0.007356871	0.001807746	0.002472323	0.0183557	0.01395873	0.005582477	0.005062334	0.00275727	0.001956359	0.01021388	0.01119652	0.005749457	0.005353441	0.001232206	0.001368447	0.001433483	0.000882985	0.002803498	0.004253046	0.004515461	0.004758
149.833	1	0.7130501	0.6404695	3.399853	3.517136	0.2701874	0.2681965	0.1445526	0.1159946	2.532425	2.318926	1.083091	0.6876976	0.0288019	0.04050891	0.03765451	0.02854498	0.4764733	0.4255217	0.3734091	0.3111573	0.04172431	0.03285415	0.03864312	0.02293257
149.834	1	0.03866147	0.03344496	0.03050773	0.0287938	0.905759	1.595145	0.3490719	0.2363153	0.06089665	0.08845628	0.04418394	0.01657086	0.1450283	0.1353389	0.2751828	0.2274134	0.1823433	0.2930945	0.4505769	0.4638712	1.583667	2.339897	3.40404	3.530019
149.835	1	0.06855535	0.07833301	0.1104268	0.07900302	0.1260334	0.2558406	3.973741	2.987107	0.04834168	0.05579305	0.2414893	0.1430263	2.206677	2.460605	1.245063	1.135028	0.06200444	0.1214811	0.09529526	0.1058682	0.3215642	0.5664541	0.3897192	0.5504847
149.932	1	0.001674004	0.001299287	0.007260262	0.007263012	0.001810237	0.002421935	0.01804575	0.01377874	0.005515984	0.004968089	0.002663054	0.001978242	0.01028741	0.01075906	0.006172258	0.005404624	0.001432955	0.00130688	0.001360521	0.0008236826	0.002949503	0.00423367	0.004412464	0.00488222
149.933	1	0.6894957	0.6741762	3.400851	3.505013	0.2729125	0.2656155	0.1412295	0.1166184	2.547419	2.318885	1.086899	0.6785059	0.04096608	0.04038371	0.03386147	0.03285304	0.5072127	0.4265675	0.3871238	0.2086294	0.03535606	0.03347887	0.03426498	0.02796449
149.934	1	0.02473537	0.03623934	0.03205376	0.03206431	0.9160007	1.612623	0.3468652	0.2349391	0.06056511	0.0873265	0.03727274	0.02851333	0.1430839	0.127283	0.2615715	0.2406773	0.1877862	0.3002628	0.4462221	0.4710943	1.596363	2.356217	3.403204	3.554169
149.935	1	0.06638323	0.06680318	0.1004174	0.0943518	0.08654063	0.1646736	3.882678	2.965274	0.03279104	0.04734974	0.2731787	0.1623922	2.198471	2.321978	1.376115	1.136183	0.08019427	0.1394467	0.0955264	0.08338535	0.3467359	0.5921065	0.3530678	0.5753782
150.032	1	0.001541054	0.001308942	0.007095282	0.007109937	0.001861636	0.002578452	0.01784489	0.01399086	0.00566789	0.004892153	0.002461196	0.001861196	0.01046786	0.01022175	0.006397961	0.005401961	0.001522092	0.001184918	0.001167458	0.0009015756	0.002890226	0.004198985	0.004077926	0.004865861
150.033	1	0.664133	0.6949287	3.384916	3.466757	0.2737267	0.2650057	0.1328859	0.1105208	2.559599	2.311242	1.053615	0.6652444	0.05299127	0.04868385	0.0289594	0.0373555	0.5280492	0.421333	0.3639127	0.09696128	0.03240833	0.0257739	0.02740639	0.02936924
150.034	1	0.01648601	0.03180828	0.03694052	0.03107068	0.9151886	1.609086	0.3295314	0.2170367	0.0515356	0.08183165	0.03265441	0.03149674	0.1446553	0.1358905	0.2462238	0.2536984	0.1902531	0.2939022	0.4402943	0.4657511	1.572385	2.333355	3.367506	3.532662
150.035	1	0.04296551	0.05964308	0.1196833	0.08974988	0.100636	0.116549	3.873185	3.031498	0.04721604	0.03942426	0.2670921	0.1657562	2.221167	2.19194	1.443399	1.123632	0.08830103	0.1174331	0.08053036	0.08237336	0.3736765	0.6013774	0.3081608	0.5955399
150.132	1	0.0015194	0.001515487	0.007059958	0.007273178	0.001976752	0.002955755	0.01779719	0.01438153	0.00566096	0.004949687	0.002441604	0.001733726	0.01078993	0.009722284	0.006700608	0.005274727	0.001619064	0.00138125	0.001199452	0.0009803206	0.003016293	0.004381904	0.003989384	0.004847753
150.133	1	0.6537991	0.7294668	3.38268	3.462886	0.2739128	0.2646293	0.1316598	0.111942	2.567816	2.288397	1.013042	0.6534647	0.06184801	0.05087677	0.03186	0.03937303	0.5594706	0.4332767	0.3273856	0.1809336	0.03792498	0.0367006	0.03344825	0.03109488
150.134	1	0.02693916	0.04131399	0.03573733	0.03188317	0.9092799	1.613552	0.3097672	0.1948955	0.05326055	0.08906887	0.03164278	0.03938018	0.1633768	0.1494556	0.264163	0.2715036	0.2027565	0.2946785	0.4428707	0.4699303	1.571249	2.329951	3.366992	3.545873
150.135	1	0.05582759	0.04922123	0.1335645	0.08846224	0.1563626	0.179562	3.860197	3.124523	0.04758412	0.04096164	0.2416226	0.1612915	2.304266	2.12726	1.502616	1.105012	0.09031111	0.1138769	0.07560609	0.09183618	0.3847685	0.6093905	0.2440798	0.5505373
150.233	1	0.001536402	0.001508973	0.007136428	0.007380329	0.002215813	0.003227834	0.01775631	0.0146995	0.005710497	0.004973225	0.002526373	0.001728179	0.01122941	0.009771218	0.006883272	0.005065601	0.001571311	0.001474749	0.001117178	0.001197762	0.002887964	0.004241181	0.003857437	0.004707154
150.234	1	0.6554369	0.7449467	3.367559	3.439609	0.2733881	0.2636867	0.13111	0.1094638	2.568974	2.26819	0.981783	0.6451969	0.06496285	0.05795816	0.03387952	0.03598569	0.5689035	0.4541067	0.2852767	0.2902303	0.0346814	0.04825543	0.03939916	0.02837719
150.234	1	0.03239638	0.04780248	0.03006569	0.03325055	0.9084325	1.614165	0.2963753	0.1977672	0.05835408	0.0932386	0.03866995	0.04617498	0.1759653	0.1691295	0.2781554	0.2818892	0.2105908	0.3002465	0.442094	0.4750263	1.579299	2.326309	3.351569	3.550786
150.235	1	0.06075472	0.04564387	0.09004787	0.06975643	0.2205366	0.2531583	3.876489	3.218377	0.07360391	0.06772893	0.2565427	0.1821113	2.423515	2.149257	1.533083	1.067916	0.08558428	0.1228225	0.05970624	0.08903261	0.3606425	0.6006287	0.2311995	0.4949382
150.332	1	0.001625851	0.001543334	0.007224266	0.007296633	0.002479831	0.003529228	0.01793368	0.01496017	0.00584125	0.004926657	0.002660128	0.001704656	0.01161065	0.009937797	0.007133074	0.005016344	0.001484224	0.001337544	0.001185942	0.001237259	0.002800465	0.004300321	0.004042026	0.004465576
150.333	1	0.6676323	0.7523872	3.351405	3.439636	0.2736579	0.2633493	0.1339551	0.1102613	2.567398	2.249276	0.943655	0.6399885	0.05578673	0.0498683	0.03209815	0.03303318	0.5729151	0.4581638	0.2623514	0.3675457	0.0286688	0.04616594	0.03512775	0.03164559
150.334	1	0.04059354	0.04906589	0.02680672	0.04041756	0.905111	1.605787	0.2723039	0.2224978	0.05725013	0.0985595	0.05022363	0.05029902	0.184712	0.1814025	0.2956756	0.2917161	0.2189585	0.3028961	0.4444205	0.478983	1.58049	2.327897	3.334147	3.544598
150.335	1	0.06386522	0.05693934	0.121706	0.0681284	0.2448465	0.3251119	3.95768	3.329534	0.06582904	0.08702549	0.2281932	0.1794659	2.545805	2.248509	1.568269	1.065841	0.07367736	0.0964817	0.07999002	0.08030654	0.347346	0.5630493	0.2710454	0.4206042
150.432	1	0.001609507	0.001585893	0.007223188	0.007355372	0.002542007	0.003571345	0.01846788	0.01533885	0.005807728	0.005023801	0.002704838	0.001606822	0.01180368	0.010461	0.007150101	0.005101567	0.001527754	0.001314707	0.001148926	0.001169437	0.002842616	0.004133303	0.004094797	0.004262516
150.433	1	0.6653852	0.7492565	3.379288	3.465848	0.2719264	0.2614259	0.1223019	0.1088542	2.567633	2.240607	0.8930104	0.629004	0.05070911	0.04598143	0.03314988	0.02794921	0.5748076	0.4415013	0.2811017	0.3758285	0.03170602	0.0393876	0.03383358	0.03072021
150.434	1	0.04696301	0.04614729	0.02298349	0.03949293	0.8956644	1.592682	0.2533066	0.2662337	0.05871777	0.1009759	0.0573905	0.05602657	0.1817138	0.1825881	0.2894796	0.2845215	0.2188593	0.2975348	0.4391909	0.4738355	1.543849	2.289544	3.303085	3.499783
150.435	1	0.06198789	0.08401164	0.08889053	0.08447176	0.2701629	0.372333	4.10242	3.427797	0.05605991	0.08893272	0.229841	0.1824634	2.636636	2.378609	1.570437	1.094638	0.08268826	0.0993167	0.08412813	0.07493522	0.3291925	0.5315706	0.3351941	0.3475265
150.532	1	0.001717508	0.001486544	0.007172969	0.007403866	0.002478207	0.003478663	0.01890365	0.01536882	0.005713669	0.005168222	0.002776124	0.001546313	0.0117578	0.0106967	0.007164941	0.005308543	0.001414652	0.001428347	0.001405826	0.001048623	0.002759776	0.004041389	0.004425317	0.003998676
150.533	1	0.6616365	0.7304557	3.379545	3.475029	0.2685481	0.2615748	0.113844	0.1007862	2.573753	2.256303	0.8655426	0.6190562	0.05164873	0.04715332	0.04151364	0.03920546	0.5778544	0.4443872	0.3307547	0.3371203	0.03837976	0.0450426	0.02658221	0.02016335
150.534	1	0.04929337	0.04766104	0.02628128	0.03342252	0.879119	1.582576	0.2394531	0.3065083	0.0589181	0.1008614	0.05528717	0.05685975	0.1790326	0.1797546	0.2930426	0.2911558	0.2156918	0.296196	0.4392391	0.4723921	1.526918	2.265884	3.270872	3.475444
150.535	1	0.06918332	0.06656097	0.08551685	0.07728317	0.2663269	0.3594362	4.215992	3.417894	0.07072775	0.1088102	0.225072	0.180227	2.639019	2.441976	1.581196	1.150769	0.04713992	0.09169619	0.09861466	0.07838588	0.3132552	0.5100193	0.4339788	0.2870359
150.632	1	0.001602501	0.001427832	0.007352763	0.00735613	0.002359288	0.003236778	0.01932851	0.01499811	0.005553488	0.005148087	0.002831098	0.001201104	0.01151528	0.01077468	0.007168165	0.005536527	0.001316283	0.001179711	0.001278208	0.0008473796	0.002695592	0.004060601	0.004874451	0.00403518
150.633	1	0.6683341	0.7128715	3.386958	3.503439	0.2740084	0.2601033	0.1212659	0.1063387	2.581864	2.27788	0.8570444	0.6255257	0.05919398	0.0511833	0.03978752	0.0339193	0.589292	0.4483783	0.3643987	0.2753328	0.04397578	0.04399739	0.02607892	0.02404093
150.634	1	0.05942075	0.04328112	0.03648895	0.0378383	0.8693983	1.581638	0.2263545	0.3431725	0.05522969	0.101521	0.05737955	0.06117696	0.1762085	0.1776418	0.2924747	0.2877079	0.222543	0.2977273	0.438352	0.4667756	1.514712	2.258396	3.249344	3.462798
150.635	1	0.07645266	0.05123469	0.08290543	0.09310304	0.2340443	0.2898028	4.293774	3.345354	0.06640258	0.09186667	0.2294168	0.1777593	2.581702	2.428965	1.555733	1.203414	0.06828799	0.08922915	0.1034153	0.07485681	0.3382341	0.4867374	0.5528943	0.2822049
150.732	1	0.001532261	0.001517591	0.007439227	0.007590488	0.002211406	0.002983642	0.01937972	0.01464138	0.005726582	0.005101262	0.002820429	0.001277733	0.0110446	0.01073671	0.006983123	0.005619728	0.001505949	0.001236413	0.00137939	0.0009285037	0.002996408	0.004168705	0.005107513	0.004171338
150.733	1	0.6778051	0.7184865	3.440919	3.581678	0.2760509	0.2683024	0.1226619	0.1132644	2.585879	2.287559	0.8660337	0.6294165	0.05433783	0.0494763	0.04306186	0.03603001	0.5891274	0.4537422	0.3862327	0.1780827	0.05082752	0.04254639	0.03750976	0.02524432
150.734	1	0.06970001	0.04342644	0.02825261	0.02748137	0.8471331	1.569517	0.2129962	0.369931	0.05847016	0.1033344	0.06792059	0.0768645	0.17534	0.1742373	0.2980257	0.3074783	0.2285775	0.3020308	0.4377029	0.4639827	1.50193	2.258994	3.214228	3.44971
150.735	1	0.06567225	0.1100645	0.07754496	0.1082609	0.2107656	0.2050867	4.294285	3.214841	0.0576594	0.07507138	0.2458299	0.1523039	2.458126	2.368077	1.524454	1.202335	0.06520335	0.08796469	0.09163047	0.0760267	0.3602782	0.506241	0.6007116	0.3750042
150.832	1	0.001533885	0.001475763	0.007483531	0.007728511	0.002177127	0.002649483	0.01921225	0.01426876	0.00578347	0.004906935	0.002807238	0.001324865	0.01056863	0.01056846	0.00665138	0.005555915	0.001438985	0.001406569	0.001420758	0.001005071	0.002941921	0.004169504	0.005204024	0.004544602
150.833	1	0.6714955	0.6821495	3.46249	3.619328	0.2765805	0.2739228	0.1228529	0.1058356	2.572003	2.325408	0.8935625	0.630091	0.04666167	0.0472161	0.04750846	0.04030559	0.5638226	0.4583544	0.3981564	0.07068278	0.04001392	0.0420042	0.05233501	0.02691653
150.834	1	0.06865685	0.03856129	0.02709641	0.03270331	0.8291283	1.575708	0.2153174	0.3718173	0.0640943	0.1143203	0.0787065	0.08901657	0.1582514	0.1489902	0.2963939	0.3131433	0.2194283	0.2877529	0.4204559	0.4519014	1.462254	2.194472	3.182126	3.403129
150.835	1	0.07788355	0.1144821	0.0733104	0.08277847	0.1927563	0.1256436	4.230624	3.087137	0.06296411	0.05121162	0.2253662	0.1295228	2.334504	2.26926	1.430261	1.221978	0.05814214	0.07667051	0.08912501	0.08664208	0.3651455	0.4783878	0.6128744	0.4810555
150.932	1	0.001792762	0.001419819	0.007536999	0.007767188	0.002047528	0.002405404	0.01891022	0.0138799	0.005786476	0.005017727	0.002588086	0.001583473	0.01025273	0.01017415	0.006207258	0.005630338	0.001524473	0.001453244	0.001333852	0.0009078184	0.00304378	0.004127513	0.004929785	0.004823616
150.933	1	0.6664964	0.6403609	3.442048	3.592976	0.2700473	0.2720986	0.1200274	0.09525662	2.586637	2.339165	0.9260105	0.6452727	0.04502067	0.04238822	0.04627633	0.03491511	0.5419183	0.4651168	0.3963228	0.1528492	0.04398008	0.04326599	0.03620733	0.02860561
150.934	1	0.06881253	0.04141936	0.03376647	0.03247584	0.809797	1.554167	0.1906715	0.347575	0.06854353	0.1153745	0.0776857	0.1002432	0.1527547	0.1464532	0.295941	0.3208219	0.2177269	0.2865468	0.4155583	0.4397798	1.433254	2.164789	3.146991	3.351744
150.935	1	0.07664302	0.08952398	0.1066266	0.07844302	0.1649646	0.07345096	4.142752	2.960692	0.06772477	0.07373169	0.2321988	0.1516601	2.228537	2.140879	1.33223	1.256466	0.07560554	0.09728984	0.07719554	0.08683401	0.3883149	0.4679123	0.5641891	0.5566772
151.032	1	0.001865136	0.001419598	0.007624046	0.007777757	0.001851448	0.002311365	0.01857685	0.01337305	0.005747455	0.005101203	0.002609986	0.001464118	0.01004532	0.009630259	0.005810005	0.005915818	0.001609483	0.001371837	0.001387275	0.001077395	0.002907593	0.004252058	0.004589609	0.005103957
151.033	1	0.6565147	0.5972719	3.461606	3.618642	0.2738764	0.2723082	0.1296892	0.09678548	2.611357	2.363408	0.9588971	0.6580608	0.04770641	0.04260801	0.03929375	0.02971968	0.5222515	0.4792848	0.3681739	0.2756251	0.0428408	0.05516131	0.0436897	0.02407252
151.034	1	0.0713726	0.04161987	0.03527475	0.04032722	0.7851414	1.531035	0.1759231	0.31475	0.06128003	0.1060976	0.07770932	0.1084605	0.1553762	0.1445234	0.3107971	0.3485327	0.2195211	0.2899293	0.4150187	0.436662	1.425326	2.166831	3.121178	3.320209
151.035	1	0.08223671	0.06529519	0.08379797	0.1105643	0.1461317	0.1723743	4.023023	2.85614	0.08383395	0.09264385	0.2392695	0.1424507	2.167457	2.034334	1.207657	1.310109	0.09752383	0.1022392	0.09159571	0.1034631	0.3897561	0.4944869	0.4938998	0.635749
151.132	1	0.001687714	0.001325429	0.00758589	0.007878064	0.001734454	0.002623459	0.01798863	0.01318001	0.00575739	0.00500928	0.002429195	0.001461072	0.01010333	0.009186797	0.005490248	0.006069731	0.001589935	0.001287227	0.001305313	0.001365753	0.003029369	0.004486638	0.004267084	0.005091923
151.133	1	0.6549779	0.550646	3.496286	3.659834	0.2825649	0.2757976	0.1323859	0.1067348	2.625568	2.36571	1.004954	0.6739958	0.0496655	0.05197856	0.03388467	0.03332664	0.4979915	0.481512	0.3422231	0.3782618	0.03158623	0.0497096	0.05204502	0.02545874
151.134	1	0.07639724	0.04103943	0.03211737	0.03095455	0.7523958	1.506077	0.1567428	0.245248	0.0632978	0.1100261	0.08436788	0.1182256	0.1576448	0.1432268	0.3227116	0.3651093	0.2174648	0.2876361	0.4051483	0.426642	1.41834	2.188011	3.083585	3.282667
151.135	1	0.07250095	0.08619489	0.0734365	0.1089002	0.1230506	0.2560708	3.895454	2.821477	0.05499525	0.0914353	0.2353636	0.1367992	2.16865	1.95358	1.148216	1.343149	0.0900024	0.08379687	0.09490605	0.1261458	0.3907301	0.5310851	0.4277989	0.6456147
151.232	1	0.001681612	0.001263194	0.007486016	0.007782823	0.001900882	0.002894086	0.01767882	0.01334422	0.005786571	0.004943342	0.002289784	0.001408415	0.01041751	0.008857483	0.005176142	0.006037017	0.001493238	0.001454664	0.001219557	0.001224015	0.003022918	0.004550096	0.00420952	0.004922185
151.233	1	0.6421826	0.5143062	3.53746	3.705134	0.2861601	0.273995	0.1397227	0.1165347	2.631451	2.357673	1.050105	0.6844593	0.03617249	0.0534914	0.02858922	0.03386842	0.4856251	0.4957895	0.3577052	0.4255606	0.03517881	0.05429699	0.06507542	0.02919191
151.234	1	0.08277918	0.04669833	0.04797563	0.04964285	0.734409	1.489006	0.1341525	0.163944	0.07970901	0.127431	0.09461017	0.1202452	0.1662247	0.1631701	0.3414718	0.3923983	0.2119679	0.2828824	0.4075888	0.4260337	1.402898	2.199527	3.084559	3.263254
151.235	1	0.06881938	0.1011291	0.1091249	0.0955336	0.1347371	0.2964589	3.843818	2.886404	0.04619049	0.08343253	0.2296151	0.1551149	2.22003	1.87813	1.073848	1.360458	0.06489954	0.09737265	0.07923641	0.09160838	0.393621	0.5490177	0.3911778	0.6188873
151.332	1	0.001571608	0.001176556	0.007638662	0.007642311	0.001984462	0.003049221	0.01770262	0.01375747	0.005803271	0.005097472	0.002505123	0.001560313	0.01074351	0.008869972	0.005019469	0.006107482	0.00144653	0.001378266	0.001295878	0.001073894	0.003027087	0.0044931	0.004113884	0.004536518
151.333	1	0.6129915	0.4878248	3.539641	3.703711	0.2790615	0.2751062	0.1451367	0.1181347	2.621529	2.37641	1.05994	0.6912289	0.02603392	0.05112253	0.0336945	0.03677807	0.4795356	0.49818	0.3819644	0.3928562	0.02821852	0.04790222	0.05836092	0.03337961
151.334	1	0.07729235	0.04150201	0.04538489	0.04157935	0.7263577	1.462484	0.1168601	0.0597409	0.07168183	0.1174741	0.09452534	0.122259	0.1696039	0.1791727	0.3605994	0.4072299	0.2154843	0.2855844	0.4120845	0.4261309	1.373593	2.18208	3.076201	3.208829
151.335	1	0.05919978	0.08084849	0.1254865	0.1189639	0.1642514	0.2942528	3.861776	3.00964	0.042063	0.06643367	0.2364043	0.1647062	2.312198	1.900702	1.055485	1.357819	0.06540222	0.07631125	0.07003117	0.08882366	0.392859	0.5394611	0.3751235	0.5567362
151.431	1	0.001592444	0.001312495	0.00765705	0.007736575	0.002206087	0.003149924	0.01778604	0.01414213	0.00585009	0.005170125	0.002744093	0.001647358	0.01119488	0.009161199	0.005044474	0.005955696	0.001494557	0.001468517	0.001408413	0.0008939361	0.003017711	0.004408091	0.004222188	0.004230406
151.432	1	0.6082991	0.4965381	3.5555	3.697514	0.2802717	0.2753035	0.1472215	0.1193644	2.629425	2.377598	1.068122	0.6891069	0.03390392	0.04367528	0.02759396	0.03443617	0.5059613	0.4862468	0.401463	0.3039362	0.0362986	0.05088086	0.05225929	0.03001058
151.432	1	0.08593406	0.04423154	0.05050655	0.05474572	0.7197119	1.446725	0.1031854	0.1524067	0.08913529	0.1293921	0.1118217	0.1358931	0.1724963	0.1965382	0.3937086	0.4328796	0.2208792	0.2856499	0.4196877	0.4331309	1.371672	2.189352	3.09068	3.204291
151.432	1	0.06330192	0.06888325	0.1003745	0.100147	0.1796196	0.2914728	3.878245	3.111755	0.05395815	0.07287631	0.2375945	0.1579991	2.431896	1.985856	1.021424	1.302568	0.05571879	0.08200313	0.0830313	0.07122994	0.3769512	0.5107853	0.4137948	0.4572022
151.532	1	0.001605047	0.001611638	0.007682175	0.007693844	0.00218567	0.003343587	0.01797671	0.0145939	0.005916844	0.005235806	0.002887093	0.00165562	0.01157597	0.009691539	0.004743537	0.005913105	0.001652687	0.00153662	0.00129844	0.0008234021	0.003080697	0.004325597	0.004604311	0.004029397
151.533	1	0.6135337	0.524999	3.562123	3.689573	0.2843057	0.2758932	0.1383752	0.1158831	2.632449	2.363938	1.0641	0.667116	0.03889646	0.04340227	0.04241666	0.03817596	0.5413512	0.4814696	0.4029249	0.1932153	0.04759532	0.05411586	0.05103854	0.03428218
151.534	1	0.08560255	0.04778443	0.06194257	0.05571323	0.7146021	1.43333	0.08507507	0.2502911	0.09286174	0.1240115	0.08984653	0.13021	0.1672569	0.1869952	0.3857053	0.4468501	0.2204922	0.2808016	0.4246795	0.433412	1.373344	2.187195	3.11319	3.199503
151.535	1	0.07088352	0.0906574	0.09883413	0.1209107	0.1931722	0.3184753	3.950632	3.203528	0.06055635	0.08095343	0.2469884	0.1666211	2.529594	2.140298	0.9795272	1.29311	0.07915571	0.07158384	0.06266833	0.0560731	0.3919768	0.4832649	0.4720631	0.3444664
151.632	1	0.001770441	0.001642381	0.007559225	0.007743655	0.002104393	0.003386423	0.0181983	0.01479318	0.005831707	0.00518277	0.003034321	0.001611927	0.01181206	0.01049946	0.004573342	0.0058504	0.001780203	0.001399925	0.001214289	0.000818622	0.003081732	0.00421614	0.004895139	0.003993005
151.633	1	0.620771	0.5594582	3.587708	3.715783	0.2786531	0.2763405	0.1412744	0.1086446	2.622844	2.357333	1.040745	0.6487024	0.04714307	0.0526152	0.04229015	0.0365717	0.5753116	0.4881212	0.4064927	0.1106724	0.04640245	0.06058826	0.06108142	0.0360681
151.634	1	0.07812532	0.03626405	0.05127152	0.05032912	0.7166764	1.427886	0.09014519	0.3461033	0.0838368	0.1179158	0.1068321	0.1598514	0.1826137	0.1942071	0.3974582	0.4477557	0.2235281	0.2854585	0.4305061	0.435648	1.386936	2.193185	3.154184	3.213235
151.635	1	0.06342878	0.09874003	0.06858296	0.12133	0.1632575	0.3348076	4.033621	3.257797	0.0488784	0.07536285	0.2530249	0.146577	2.604142	2.355951	0.9407592	1.25776	0.0769846	0.06949482	0.07507131	0.07357391	0.3799045	0.4984211	0.5494069	0.3109102
151.732	1	0.001852318	0.001731759	0.007887325	0.007940301	0.002106604	0.003466009	0.01852859	0.01503607	0.005772015	0.005032228	0.003074469	0.001689301	0.01160826	0.01109628	0.004693389	0.005756643	0.001575631	0.001328153	0.001255277	0.0008452943	0.003073844	0.00438291	0.005051599	0.003880598
151.733	1	0.6321088	0.6173552	3.650118	3.798121	0.2821142	0.2716811	0.1304532	0.1007435	2.623242	2.318842	1.008588	0.6107339	0.04264475	0.06320983	0.05322591	0.05352818	0.5915775	0.4856518	0.3762144	0.2429799	0.05558325	0.06919727	0.06504249	0.02554429
151.734	1	0.07169154	0.02878374	0.0483602	0.04446007	0.7312508	1.419648	0.1060814	0.381968	0.07153502	0.108472	0.1093106	0.1494252	0.1663691	0.1769221	0.3711471	0.4194369	0.2243004	0.28256	0.4319808	0.4317153	1.417792	2.200026	3.209015	3.194305
151.735	1	0.07481433	0.08222262	0.06135299	0.08714705	0.1634031	0.3721481	4.115554	3.303813	0.04948359	0.06933293	0.2270898	0.1762586	2.603028	2.508517	0.9423551	1.20952	0.07406699	0.08509503	0.0843021	0.09268375	0.3594982	0.5686999	0.5729322	0.3021093
151.832	1	0.001738216	0.001598886	0.007924585	0.007965611	0.002140325	0.003387298	0.01887887	0.01507888	0.005862356	0.004880948	0.003050584	0.0018105	0.01114176	0.01149409	0.00486588	0.005522105	0.00144175	0.001313711	0.001300625	0.001229279	0.002959725	0.004734477	0.004949834	0.004001453
151.833	1	0.6402516	0.6409375	3.642413	3.834249	0.2782079	0.2739266	0.1264791	0.08943414	2.612518	2.311872	0.9563252	0.5757033	0.03959689	0.0605937	0.05902956	0.04182297	0.5991575	0.4844449	0.3231725	0.3590703	0.05417497	0.05335698	0.06232673	0.02069407
151.834	1	0.06018536	0.02154269	0.04370908	0.04666614	0.7316685	1.407934	0.1149673	0.431647	0.06805873	0.1014865	0.09282348	0.1258573	0.1656969	0.1620118	0.3549508	0.402019	0.2270372	0.2911652	0.4275478	0.4307431	1.430319	2.246681	3.248229	3.219172
151.835	1	0.07252428	0.07119552	0.09730123	0.123764	0.1545203	0.420572	4.197295	3.283223	0.05002952	0.07601586	0.2496337	0.1650081	2.531357	2.598807	0.9884069	1.161146	0.07826634	0.08223217	0.09229846	0.07406023	0.3380192	0.6535737	0.500929	0.328092
151.932	1	0.001693999	0.001741353	0.008022134	0.007952331	0.002063323	0.003222722	0.01899006	0.01489452	0.005712203	0.004890091	0.002881063	0.001835447	0.01074555	0.01170824	0.005027744	0.005291407	0.00156301	0.001434245	0.0008844411	0.001352506	0.002956304	0.004712757	0.004534956	0.004144098
151.933	1	0.6396028	0.6780671	3.670166	3.786587	0.2803142	0.2719807	0.1177725	0.09850885	2.631554	2.3064	0.8626889	0.5702983	0.05535854	0.06276335	0.05653794	0.05205373	0.6010162	0.4853422	0.231871	0.4599585	0.05416687	0.06566186	0.06092948	0.02495752
151.934	1	0.05699412	0.02615636	0.04904022	0.04655355	0.7468456	1.414745	0.1479315	0.4590588	0.07462705	0.1096962	0.09041	0.1250719	0.1583084	0.15316	0.3589213	0.4052325	0.2209919	0.2907386	0.4407877	0.4344799	1.446458	2.269841	3.299984	3.264913
151.935	1	0.064585	0.07025495	0.1102799	0.09922466	0.1261855	0.428531	4.191122	3.228075	0.04595879	0.06313464	0.246237	0.1710428	2.425966	2.624767	1.058348	1.109405	0.08693578	0.1125698	0.06914122	0.0742365	0.3302433	0.6992306	0.3949973	0.4153089
152.032	1	0.001431706	0.001798119	0.008074682	0.007968267	0.002129345	0.002935531	0.0188334	0.01441753	0.005715641	0.004881327	0.002551163	0.001596118	0.01023825	0.01165337	0.005378689	0.005256208	0.001685971	0.001473357	0.0007533073	0.001396819	0.002858357	0.004843545	0.004300288	0.004640596
152.033	1	0.6294793	0.7079534	3.679139	3.774048	0.2823256	0.2831333	0.09606173	0.1051467	2.643722	2.3083	0.7620114	0.5793207	0.05748204	0.05794564	0.06762436	0.04578531	0.6147098	0.4706455	0.1404396	0.5151332	0.0510531	0.08101279	0.06093519	0.03282224
152.034	1	0.05834674	0.02774477	0.04375705	0.03717632	0.7659534	1.419678	0.1525123	0.4415745	0.07189576	0.09783223	0.08166141	0.1221344	0.1637854	0.1470465	0.3580307	0.3833359	0.2180947	0.2900752	0.4468087	0.4365206	1.470942	2.298916	3.341784	3.307146
152.035	1	0.05045803	0.08469207	0.09439624	0.06540076	0.1653727	0.3616072	4.133989	3.120732	0.0568769	0.05236956	0.2321905	0.14549	2.270551	2.582516	1.177278	1.085494	0.07730578	0.1158406	0.05627228	0.08016961	0.320635	0.7329527	0.3102915	0.491343
152.132	1	0.001650976	0.001738487	0.008318261	0.008056171	0.00229654	0.002593001	0.01845305	0.01412644	0.005825973	0.004833621	0.002192126	0.001873897	0.009952594	0.0112279	0.005994893	0.0051369	0.001577115	0.001545018	0.001000198	0.001291387	0.002946337	0.004793699	0.004204887	0.004783379
152.133	1	0.6312925	0.7328707	3.715849	3.806174	0.2838388	0.2876647	0.09543435	0.1029373	2.634967	2.315201	0.6725882	0.5954005	0.06468747	0.056823	0.07055526	0.04462325	0.6293937	0.4366542	0.2255535	0.5220934	0.04714363	0.08669779	0.05999641	0.0462202
152.134	1	0.05441038	0.02568657	0.051326	0.05331717	0.7887556	1.437699	0.1705839	0.3959258	0.08834703	0.1142729	0.08962993	0.128019	0.1604155	0.1446836	0.3526494	0.3633623	0.2211319	0.290396	0.4387189	0.436699	1.504633	2.336448	3.389301	3.347717
152.135	1	0.07020865	0.09687932	0.1458131	0.06945259	0.2209277	0.2608308	4.057702	3.030008	0.05864792	0.04703162	0.2617884	0.1585626	2.153867	2.449907	1.313426	1.06244	0.08009842	0.1209648	0.06083282	0.0868526	0.3527637	0.7219581	0.2743747	0.5604638
152.232	1	0.001771987	0.001695485	0.008239413	0.008014928	0.002467383	0.002570318	0.0183342	0.0140929	0.005750161	0.004898883	0.001705301	0.00206824	0.01001992	0.01059274	0.006354263	0.005134859	0.001788316	0.001182475	0.001250255	0.001286764	0.003106625	0.004682857	0.003958345	0.004755338
152.233	1	0.6458605	0.7419365	3.792171	3.891088	0.2832134	0.2872858	0.09514293	0.09918528	2.630228	2.317754	0.5874121	0.6101936	0.08077988	0.0582636	0.07142197	0.04312913	0.6412994	0.4034128	0.330272	0.4792056	0.0425066	0.08236395	0.07030227	0.05700176
152.234	1	0.0492182	0.02828021	0.03164842	0.03257776	0.8108232	1.447621	0.1890295	0.324385	0.07854896	0.1068674	0.07752153	0.112507	0.1628875	0.1346502	0.3364822	0.3247361	0.2211289	0.2931267	0.431314	0.4401024	1.519256	2.348436	3.369185	3.36186
152.235	1	0.05522315	0.05261446	0.09916625	0.06082751	0.259385	0.1647544	3.989482	3.016927	0.05015111	0.06562514	0.2538953	0.1612964	2.129603	2.291896	1.405613	1.055097	0.08635377	0.133359	0.06009297	0.08218711	0.3810937	0.6947838	0.2297956	0.5512916
152.332	1	0.001769553	0.00160558	0.008072494	0.008269985	0.002722157	0.002563577	0.01809072	0.01410257	0.005797185	0.004974401	0.001451659	0.001975078	0.01019159	0.009972364	0.006745625	0.005144096	0.001894028	0.001299921	0.001410557	0.001276831	0.003242173	0.004735744	0.004063734	0.004739647
152.333	1	0.6450723	0.7369893	3.843604	3.932832	0.2777368	0.2864396	0.08532584	0.09858203	2.611827	2.343658	0.5577369	0.6334791	0.06914691	0.05422126	0.05276128	0.04481194	0.6496856	0.4127471	0.4138735	0.3862881	0.03652812	0.09496518	0.05951376	0.05604426
152.334	1	0.04905467	0.0358704	0.02774638	0.03165119	0.8237191	1.457174	0.1963397	0.2538057	0.06121226	0.09549444	0.06636015	0.09319661	0.1601612	0.1411341	0.3304281	0.322461	0.2220389	0.3008213	0.4459895	0.44202	1.536113	2.363691	3.433399	3.389041
152.335	1	0.03875547	0.05041154	0.08505632	0.06616013	0.3119778	0.1151201	3.932222	3.04964	0.05612473	0.04691944	0.2575534	0.1595615	2.140232	2.151319	1.489397	1.064447	0.09021566	0.1404513	0.08013705	0.07530781	0.4027226	0.6787517	0.2169059	0.5379758
152.432	1	0.001833934	0.001540488	0.007958758	0.008457537	0.002815805	0.00277312	0.01801974	0.01444818	0.005894042	0.005028171	0.001620962	0.002004671	0.01046349	0.009640284	0.007013043	0.005182182	0.001960318	0.001494967	0.001556051	0.0009946776	0.003350902	0.004692854	0.004242178	0.004692594
152.433	1	0.6494535	0.7326943	3.88138	3.969457	0.2820182	0.2854617	0.08797199	0.1085717	2.622108	2.375958	0.6071343	0.6640971	0.06233962	0.06015729	0.05019257	0.04370742	0.6461295	0.4506468	0.48091	0.2550833	0.05329411	0.1049442	0.06896474	0.05525843
152.434	1	0.05199229	0.04347557	0.02500318	0.02668366	0.8431675	1.470511	0.20944	0.2050829	0.06014344	0.09479799	0.06049576	0.08126136	0.1720904	0.1660452	0.3284462	0.3289427	0.2204271	0.3070881	0.4582753	0.4467638	1.564695	2.399569	3.476876	3.430567
152.435	1	0.04743792	0.05353924	0.1421518	0.07672633	0.3376847	0.1599672	3.942473	3.130603	0.03851234	0.05863694	0.2432878	0.1632514	2.224127	2.080393	1.535417	1.071751	0.08650363	0.1247499	0.07932692	0.07329149	0.4137925	0.6646105	0.2320768	0.5216509
152.532	1	0.001804667	0.001538425	0.008149583	0.008348531	0.002950404	0.003063524	0.01797258	0.01472397	0.00605775	0.005004593	0.001856504	0.0020579	0.01083115	0.009488829	0.007069913	0.005148608	0.001716798	0.001413942	0.001551246	0.0007769048	0.003255442	0.004698213	0.004237793	0.004682239
152.533	1	0.6524052	0.7341527	3.928164	3.980142	0.2829139	0.2915788	0.1112897	0.1079162	2.637927	2.400076	0.6975382	0.6813407	0.05322283	0.0440963	0.04576334	0.03941001	0.6232235	0.4752665	0.5186814	0.1047248	0.05784475	0.08999536	0.07157292	0.03444878
152.534	1	0.04416756	0.04024968	0.02285908	0.02910747	0.8570624	1.483891	0.2276046	0.1764911	0.06295894	0.09605958	0.05404982	0.06575703	0.1667926	0.1627884	0.3238483	0.3163831	0.2208935	0.3170382	0.4674545	0.4526498	1.596017	2.439873	3.504445	3.47394
152.535	1	0.0458873	0.04730313	0.1030365	0.0778857	0.3625498	0.237423	3.957323	3.225432	0.06489616	0.05250862	0.2367552	0.1707086	2.327433	2.086585	1.566549	1.07912	0.09883024	0.1019273	0.07945852	0.07997768	0.4142409	0.6162504	0.2579174	0.472527
152.632	1	0.001648531	0.001589309	0.008275499	0.008446462	0.002843549	0.003293085	0.01833329	0.01506429	0.005922816	0.005197672	0.002165375	0.001997574	0.01118122	0.009683462	0.007096603	0.005068071	0.001662781	0.00146588	0.001645053	0.000912502	0.003220754	0.004396402	0.004212254	0.004383498
152.633	1	0.640716	0.7415576	3.945672	3.96788	0.2785418	0.2973708	0.1258003	0.1065428	2.642907	2.42729	0.7974866	0.6922994	0.0466594	0.0413125	0.04741541	0.04475456	0.6004167	0.4792972	0.5153914	0.1357375	0.05753575	0.08379814	0.07926285	0.03554894
152.634	1	0.03663032	0.04393026	0.02820188	0.03535404	0.8729105	1.493514	0.2525905	0.1930852	0.06533747	0.08217631	0.04854645	0.05544111	0.1743328	0.16334	0.3048196	0.2998407	0.2163075	0.3143361	0.4617175	0.4595528	1.602034	2.451653	3.48987	3.502633
152.635	1	0.06269896	0.08127207	0.1003382	0.07149374	0.3526008	0.3122824	4.031381	3.307965	0.063626	0.07351496	0.2414361	0.1488392	2.443005	2.169002	1.558685	1.0809	0.09546666	0.1121078	0.1088877	0.06405182	0.3973932	0.563124	0.2919346	0.4034528
152.732	1	0.001646585	0.001762983	0.008304684	0.008434271	0.002542803	0.003524236	0.01878177	0.01536738	0.005840151	0.005368732	0.002553687	0.002111058	0.01137878	0.01003149	0.007133682	0.005383607	0.001514954	0.001497378	0.001376867	0.00112182	0.003152388	0.004247519	0.004261268	0.004274533
152.733	1	0.62458	0.7369958	3.954361	3.979963	0.2884488	0.2970143	0.1211287	0.1198872	2.653907	2.4711	0.8780903	0.6782948	0.05028228	0.04945824	0.03998834	0.03649761	0.5714891	0.4730819	0.4793845	0.2307772	0.04680176	0.08408486	0.06909552	0.04085516
152.734	1	0.02860581	0.0352382	0.02708553	0.03140525	0.8721683	1.501319	0.2778053	0.2128353	0.05958139	0.07784803	0.04283513	0.04948977	0.1639357	0.1579028	0.2833194	0.2781342	0.2069288	0.3188987	0.4602365	0.4574908	1.610213	2.468443	3.465008	3.519181
152.735	1	0.0712859	0.06854546	0.1028611	0.07703362	0.3046669	0.3496178	4.146797	3.41524	0.0560217	0.07726631	0.2461954	0.1652634	2.522375	2.278993	1.577964	1.104126	0.06920339	0.0870367	0.07779768	0.08226153	0.359223	0.521621	0.3144147	0.3680999
152.832	1	0.00162906	0.001789111	0.008392178	0.008329115	0.002303002	0.003439104	0.01904884	0.01550052	0.005741771	0.005337841	0.002705004	0.002119701	0.01146255	0.0103638	0.007160497	0.005479152	0.001526703	0.001447369	0.001345907	0.001078991	0.003085529	0.004323102	0.004296733	0.004151226
152.833	1	0.6177036	0.7331427	3.958688	3.973218	0.2889066	0.3027932	0.1250029	0.1183719	2.658787	2.501375	0.954553	0.6602585	0.05184831	0.04203551	0.03540281	0.04376086	0.5625807	0.4502455	0.4330666	0.3098177	0.05226194	0.07166046	0.06447587	0.04153252
152.834	1	0.02911091	0.03312527	0.0323024	0.03094722	0.8817454	1.521295	0.2992684	0.24207	0.06417023	0.08453913	0.04110757	0.04877276	0.1485184	0.1486627	0.2708397	0.2643685	0.2038328	0.321812	0.454167	0.4616592	1.635668	2.505695	3.469695	3.555607
152.835	1	0.0704586	0.07834444	0.09769251	0.09689686	0.2732218	0.3429134	4.228199	3.432519	0.05447019	0.07401638	0.2182731	0.1674568	2.563928	2.349917	1.58008	1.173635	0.06798117	0.08763863	0.07191838	0.1008332	0.368177	0.5006551	0.3554011	0.3154874
152.932	1	0.001798513	0.001610303	0.008543376	0.008423417	0.002108539	0.003170266	0.01928096	0.01538931	0.005634246	0.005213457	0.002864345	0.002011228	0.01121423	0.01050071	0.007189498	0.00568831	0.001363034	0.001374251	0.001552712	0.001189578	0.003118684	0.00437769	0.004432834	0.004122001
152.933	1	0.6364234	0.7215552	3.959608	3.964962	0.291797	0.3031445	0.1380613	0.1187057	2.688791	2.519816	0.9873214	0.6637046	0.05569771	0.05208501	0.03519385	0.03836384	0.5518262	0.4247598	0.3919776	0.3256277	0.05284363	0.08742817	0.06698585	0.03968326
152.934	1	0.02735976	0.03130055	0.02997759	0.03590159	0.8855722	1.531893	0.3072893	0.2503673	0.06279335	0.08014628	0.03302994	0.04120576	0.1390299	0.1397937	0.2615857	0.2566538	0.1957226	0.3200437	0.450668	0.4672868	1.654249	2.52862	3.457288	3.586987
152.935	1	0.06414125	0.06133712	0.068888	0.09160302	0.2220151	0.2954091	4.259401	3.375542	0.07157603	0.07838686	0.2456932	0.1668491	2.508224	2.352498	1.556492	1.234328	0.05699344	0.1018224	0.1096551	0.1096734	0.3457314	0.4992035	0.4327144	0.2888889
153.032	1	0.001855829	0.001655021	0.008455406	0.008380851	0.001943684	0.002924559	0.01931843	0.01499354	0.005741931	0.005149958	0.002973357	0.001890995	0.01078691	0.01050668	0.006918182	0.005787642	0.001391531	0.001407333	0.001316913	0.001162707	0.003112866	0.00450209	0.004410478	0.004169691
153.033	1	0.6546415	0.6896961	3.942358	3.948845	0.2892984	0.3043371	0.1426873	0.1122601	2.687302	2.509483	0.9912353	0.6744817	0.05443111	0.04745614	0.02808983	0.04149259	0.5325004	0.3939938	0.3588455	0.2812171	0.04550963	0.07145365	0.06710481	0.03608593
153.034	1	0.02478341	0.03038192	0.02869914	0.02651716	0.8819242	1.545287	0.3077231	0.2420806	0.05120014	0.07932091	0.03144913	0.03058786	0.1456246	0.135777	0.2552832	0.2420225	0.1907706	0.3176288	0.4407092	0.4679353	1.666977	2.53323	3.437524	3.601764
153.035	1	0.05424778	0.08057641	0.07349886	0.0965498	0.1559304	0.2302081	4.244394	3.287519	0.05713909	0.08971565	0.2249919	0.1585618	2.400901	2.308546	1.467489	1.265712	0.0479398	0.09998513	0.07435569	0.06675086	0.3337497	0.5200936	0.4602738	0.3422304
153.122	1	0.00177495	0.001737642	0.008466829	0.008370023	0.001899625	0.002601877	0.01942113	0.01470119	0.005878064	0.005036508	0.002912343	0.001813719	0.01034811	0.01030693	0.00641238	0.005915818	0.001305417	0.001410238	0.001139122	0.001117596	0.002965446	0.00444711	0.004478745	0.004433848
153.123	1	0.6586741	0.6762711	3.929607	3.94301	0.287838	0.2924393	0.1374246	0.1149749	2.68958	2.465237	0.9607186	0.6585086	0.0529904	0.0522298	0.03584795	0.05559722	0.5171264	0.3608053	0.3597853	0.1995546	0.05260611	0.0718082	0.06855939	0.04374832
153.124	1	0.04268378	0.03100272	0.02321807	0.02974302	0.8785766	1.548031	0.3081812	0.2331244	0.04551328	0.08073152	0.03245081	0.02477342	0.1429914	0.1178235	0.267152	0.2266041	0.1802922	0.3042988	0.4342887	0.4622409	1.655032	2.486689	3.394654	3.57211
153.125	1	0.07338046	0.09719129	0.06273264	0.1064515	0.1226992	0.1838572	4.233763	3.196831	0.06155641	0.0790532	0.2411581	0.1366984	2.279513	2.211782	1.366384	1.294	0.05532402	0.1012624	0.07937574	0.08334578	0.3121711	0.5031319	0.468245	0.4507871
153.222	1	0.001764006	0.001598472	0.008300595	0.008309099	0.001974087	0.002222526	0.01910175	0.01431778	0.005894986	0.00518886	0.002698648	0.001664285	0.01014606	0.01001751	0.006010692	0.00598912	0.001503945	0.001348371	0.001179276	0.0008040384	0.002918429	0.004385818	0.00454116	0.00475733
153.223	1	0.6666457	0.6625409	3.906585	3.922606	0.2865	0.2957332	0.1337938	0.11308	2.676212	2.413513	0.8972375	0.6275636	0.04922851	0.03969594	0.04475543	0.05357962	0.5147458	0.3532526	0.3373806	0.1213931	0.05037805	0.07353348	0.05377638	0.04046833
153.224	1	0.04990545	0.03504558	0.02487583	0.02820051	0.8677989	1.546896	0.3224184	0.2300311	0.04779157	0.08447971	0.03466583	0.02272694	0.1392972	0.1222606	0.279346	0.2342022	0.1871521	0.2983306	0.4322318	0.4647156	1.655196	2.456604	3.369628	3.563214
153.225	1	0.07124881	0.09299203	0.06971235	0.1135456	0.1253699	0.1235739	4.14184	3.077037	0.062716	0.07420779	0.2336304	0.1513103	2.186998	2.126814	1.261802	1.326665	0.08185407	0.1001963	0.08026406	0.07180477	0.3168352	0.5108942	0.4913775	0.5536534
153.322	1	0.001649883	0.001434051	0.008319176	0.008087684	0.00204742	0.001916488	0.01866747	0.0138704	0.005758719	0.005082532	0.002321157	0.001742584	0.009791773	0.009594853	0.005634541	0.006224042	0.001653283	0.001095657	0.001022597	0.001081005	0.002946345	0.004624935	0.004503998	0.005044177
153.323	1	0.6743484	0.6468069	3.877947	3.899004	0.2817219	0.2873028	0.1149248	0.1046608	2.680872	2.375902	0.8144529	0.6099404	0.04183118	0.0499657	0.0442356	0.05127821	0.5063393	0.3554911	0.3140387	0.1781935	0.04745856	0.06097857	0.05633387	0.02879189
153.324	1	0.05167427	0.04105014	0.02786563	0.03238927	0.8624328	1.541691	0.3392816	0.2200757	0.05536607	0.08458303	0.04140833	0.03581867	0.1520488	0.1367268	0.2871527	0.2430523	0.1910877	0.2944283	0.4295247	0.4606911	1.664371	2.441104	3.354311	3.557217
153.325	1	0.06588106	0.07030751	0.07559895	0.1033533	0.1775253	0.1424091	4.037763	2.955192	0.0556094	0.08365055	0.217095	0.1401336	2.100082	2.001562	1.138591	1.35839	0.08275689	0.1189186	0.08235438	0.08131528	0.3097572	0.5471882	0.4936823	0.6093021
153.422	1	0.001800218	0.001350311	0.008396772	0.008004861	0.002300439	0.001854599	0.01836228	0.0136431	0.005828254	0.004819115	0.002005494	0.001478032	0.009916695	0.009249445	0.005195545	0.006236705	0.001595242	0.001120391	0.001060228	0.001269943	0.002815037	0.004614892	0.004716531	0.005146341
153.423	1	0.689718	0.645581	3.838111	3.903462	0.298964	0.2785137	0.09904123	0.1192237	2.70648	2.367141	0.7309009	0.6080534	0.04439982	0.06545357	0.04973087	0.05685731	0.512412	0.3716779	0.2652797	0.3051478	0.06139947	0.05906073	0.07391839	0.02141855
153.424	1	0.05779912	0.04799502	0.03925215	0.03797579	0.8582804	1.538643	0.3615756	0.2340805	0.05104713	0.08381839	0.04531491	0.04544389	0.1575441	0.139168	0.2916273	0.2593178	0.2017131	0.2980274	0.4327634	0.4612195	1.678032	2.430472	3.328373	3.543389
153.425	1	0.0753237	0.06222541	0.0763061	0.1244611	0.2135098	0.1656953	3.959593	2.910344	0.06396842	0.08851988	0.2286375	0.130275	2.096592	1.928216	1.056021	1.38876	0.06259615	0.09059482	0.07442101	0.08086425	0.2574483	0.5464497	0.5276014	0.6303576
153.521	1	0.001723508	0.001421392	0.008131665	0.00808021	0.002405335	0.001957173	0.01816096	0.01387291	0.005864287	0.004683701	0.00179992	0.001386777	0.01025539	0.008917118	0.005015641	0.006344208	0.001412311	0.001070012	0.0009621224	0.00146974	0.00269003	0.004543824	0.004906572	0.005073228
153.521	1	0.6819446	0.61884	3.808213	3.906614	0.2853281	0.280256	0.09639891	0.1152229	2.694108	2.368482	0.6289614	0.6166402	0.03654849	0.07079502	0.03297445	0.04743135	0.5045447	0.4033697	0.1802724	0.3908535	0.05767078	0.06689666	0.07010458	0.01924108
153.522	1	0.0616502	0.05031574	0.03683091	0.03455083	0.851682	1.52617	0.3635497	0.2465198	0.05636791	0.08191447	0.04053334	0.04205334	0.1402666	0.1391367	0.2762372	0.2623042	0.2057229	0.2875145	0.4261821	0.4527554	1.654303	2.384215	3.296881	3.499774
153.522	1	0.05582598	0.07875103	0.0702439	0.1238594	0.2341557	0.1658994	3.889932	2.952566	0.03651283	0.07152357	0.2299259	0.1364741	2.155897	1.865502	1.005328	1.394372	0.06297013	0.09634542	0.1069406	0.09538591	0.2539656	0.5323485	0.571809	0.6220501
153.622	1	0.001824153	0.001535036	0.008030431	0.008213951	0.002402561	0.002165879	0.01807802	0.0142235	0.005828209	0.004962786	0.001678802	0.001369534	0.01054894	0.008837014	0.004935535	0.006141134	0.001353042	0.001102842	0.0008354915	0.001538102	0.002782969	0.004396455	0.004808245	0.004925375
153.623	1	0.680692	0.5935616	3.797048	3.918163	0.2902676	0.2787036	0.08973479	0.1190789	2.699287	2.38499	0.5642728	0.6291257	0.04453567	0.06932073	0.04989023	0.05751551	0.497502	0.4147511	0.1597856	0.4533906	0.05560353	0.06972186	0.06427609	0.02156762
153.624	1	0.06534132	0.04982551	0.03561503	0.03418394	0.8437026	1.507135	0.3840423	0.2598224	0.06150211	0.08384974	0.04588092	0.05731249	0.1375118	0.1462891	0.2748421	0.2582884	0.2068171	0.281615	0.4246244	0.4498887	1.637882	2.357636	3.266014	3.466376
153.625	1	0.05626395	0.05960776	0.09937174	0.08630504	0.2403971	0.1356314	3.914643	3.072256	0.05432673	0.05758856	0.2172552	0.1589223	2.242685	1.870069	1.009718	1.37291	0.04851697	0.0772272	0.0766986	0.06444864	0.2566036	0.5057449	0.5547049	0.562006
153.722	1	0.001817312	0.001451201	0.008115128	0.008438867	0.002376549	0.002479648	0.01810888	0.01458369	0.005871135	0.005108576	0.001671916	0.001346371	0.01087999	0.009062543	0.00492401	0.006068916	0.001472637	0.001282385	0.001137834	0.001551022	0.002893016	0.004374122	0.004938007	0.004672007
153.723	1	0.675321	0.572729	3.779852	3.914979	0.287984	0.2807538	0.08797509	0.1126735	2.701841	2.396499	0.5446025	0.6362164	0.04744818	0.04279669	0.05737665	0.05707106	0.4979797	0.4220289	0.2907211	0.481116	0.03816781	0.06054451	0.06358213	0.0252644
153.724	1	0.06380972	0.05516947	0.04348734	0.03328004	0.8277255	1.498246	0.3920423	0.2763212	0.0585431	0.0898614	0.0500851	0.05488401	0.1489995	0.1588439	0.2776005	0.2658258	0.2222844	0.2874998	0.41929	0.4546182	1.653337	2.348958	3.226258	3.480068
153.725	1	0.04585246	0.0762642	0.09840691	0.1281269	0.2268126	0.1222354	3.963332	3.194545	0.04849609	0.05189636	0.234813	0.1465278	2.343618	1.940748	1.032813	1.365302	0.04848837	0.09168605	0.08893665	0.08213009	0.2865786	0.4954936	0.5945333	0.5052459
153.822	1	0.001793064	0.001522941	0.008068316	0.008466725	0.002228833	0.002939961	0.01834385	0.01490673	0.00592887	0.005157022	0.001837131	0.001422254	0.01110847	0.009510342	0.004994441	0.006014051	0.001471694	0.001423913	0.001435236	0.00147995	0.002873718	0.004396194	0.004887918	0.004390483
153.823	1	0.6907822	0.5666206	3.788885	3.958023	0.2884489	0.2829455	0.1052597	0.1109161	2.686885	2.427882	0.5865466	0.644354	0.0433771	0.04685133	0.06373274	0.06192005	0.507282	0.4451882	0.417581	0.4604765	0.04547388	0.07128141	0.0746397	0.02808988
153.824	1	0.07268419	0.05373197	0.04552961	0.03507032	0.8173972	1.498944	0.401294	0.3111435	0.06281035	0.08083964	0.05036752	0.05514528	0.1250101	0.1653167	0.2716517	0.2712151	0.2241994	0.2853308	0.4218402	0.4710381	1.663114	2.35737	3.17918	3.477053
153.825	1	0.0598074	0.06774848	0.07805099	0.1101091	0.2133726	0.1822593	4.016426	3.269396	0.04500601	0.05403566	0.2386891	0.1401598	2.41903	2.080838	1.067425	1.340301	0.04532339	0.08120553	0.07079264	0.0786929	0.2994168	0.4949526	0.5637543	0.402459
153.922	1	0.001673667	0.001371755	0.008086225	0.008621274	0.002210828	0.003205035	0.01861495	0.01514534	0.005846952	0.005220626	0.001997643	0.001360437	0.01117307	0.009981715	0.005098298	0.005988983	0.001443845	0.00131848	0.001530039	0.001337509	0.002967146	0.004309095	0.0047011	0.004100039
153.923	1	0.7181166	0.599516	3.829214	4.01467	0.2868252	0.2842205	0.1055858	0.1293697	2.662625	2.440733	0.6673928	0.6419887	0.0323506	0.04512191	0.05988428	0.05891321	0.5134987	0.4627165	0.5103546	0.4017517	0.05557244	0.07806068	0.08569173	0.03194009
153.924	1	0.07119206	0.05055645	0.04052962	0.04368769	0.7969404	1.496501	0.3969635	0.3406193	0.06220015	0.0813215	0.04864503	0.06580974	0.1083366	0.1603424	0.2622221	0.2742049	0.2318628	0.2880917	0.4227395	0.4691297	1.644114	2.323955	3.171152	3.464639
153.925	1	0.05499821	0.09517809	0.0844977	0.108259	0.2230134	0.2835943	4.096209	3.340764	0.06339974	0.0706088	0.2398921	0.1395724	2.478228	2.253871	1.083013	1.304682	0.0573178	0.07256277	0.06234443	0.0594127	0.3111141	0.5097876	0.5343444	0.2821217
154.022	1	0.001552667	0.0015184	0.008250938	0.008779753	0.00225097	0.003328606	0.01904655	0.01527942	0.005682063	0.00523412	0.002384369	0.001364744	0.01089293	0.01037423	0.005367434	0.005966041	0.001421546	0.001267173	0.001614941	0.00106718	0.002917085	0.004408885	0.00454849	0.003779655
154.024	1	0.7423169	0.619441	3.918193	4.083517	0.2802298	0.2878431	0.1144316	0.1301191	2.61535	2.430951	0.7892057	0.6377725	0.03475944	0.0463022	0.04764037	0.05587911	0.4971858	0.4596703	0.5422377	0.2760864	0.06178466	0.07821124	0.08184575	0.0339775
154.024	1	0.06712908	0.0554347	0.04938807	0.04942093	0.7796548	1.486414	0.3742241	0.3177545	0.06070068	0.08575172	0.04735164	0.06329812	0.1175387	0.1550972	0.2426159	0.2761255	0.2265398	0.2820576	0.4223334	0.4682234	1.598939	2.290788	3.186122	3.431097
154.025	1	0.05759994	0.05905257	0.07274988	0.07801617	0.2263348	0.3725061	4.185011	3.378055	0.06062664	0.08227801	0.2151832	0.1490699	2.46162	2.374067	1.121885	1.288475	0.055741	0.07720249	0.05077642	0.08798941	0.28916	0.5393981	0.4511248	0.2133595
154.122	1	0.001592809	0.001544626	0.008437464	0.00895285	0.00224366	0.003415015	0.01917646	0.01517557	0.005598875	0.005272966	0.002530193	0.001405593	0.01054346	0.01079902	0.005423437	0.00599008	0.00135412	0.001390415	0.001601834	0.0007429421	0.002848614	0.004426326	0.004218951	0.003699645
154.123	1	0.7452564	0.631382	4.013945	4.155716	0.273252	0.2859682	0.1295861	0.1238405	2.578459	2.425444	0.9064605	0.6417351	0.02914717	0.0391853	0.04770366	0.05335251	0.4739758	0.4412431	0.566241	0.1427633	0.05560344	0.08121235	0.08688148	0.03682795
154.124	1	0.07458304	0.0534447	0.04879125	0.04998622	0.7669989	1.488105	0.3808854	0.2971499	0.06086954	0.08971552	0.06419026	0.06864218	0.1165957	0.1674926	0.2556994	0.2841272	0.227561	0.2880996	0.4227116	0.4659512	1.577107	2.284403	3.192329	3.415841
154.125	1	0.07739739	0.06215867	0.06494255	0.07401679	0.2195307	0.4214491	4.245549	3.328576	0.03983443	0.0696467	0.2219778	0.1244852	2.384942	2.449592	1.152468	1.26524	0.05291633	0.09581532	0.07474462	0.06120438	0.2818335	0.5923007	0.3785943	0.187534
154.222	1	0.001725716	0.00155806	0.008643013	0.00887034	0.002233657	0.003467778	0.01934747	0.01485275	0.005413344	0.005202954	0.002933186	0.001361444	0.01024371	0.01100329	0.005669659	0.005790932	0.001368213	0.001407538	0.001600718	0.0009739891	0.002790362	0.00444013	0.00410099	0.003849358
154.223	1	0.7445222	0.65001	4.066134	4.162331	0.2696244	0.2840361	0.1510585	0.1124585	2.528818	2.438426	1.017186	0.6440108	0.02278692	0.02876996	0.03458866	0.04963914	0.4545097	0.4199105	0.5351244	0.2207285	0.04750044	0.07544759	0.07823584	0.03874372
154.224	1	0.0902106	0.05532078	0.0481283	0.04594617	0.7541725	1.482921	0.3870211	0.2639857	0.06449144	0.0956238	0.07283002	0.07108197	0.1216253	0.1713181	0.27119	0.3040026	0.2394943	0.2968355	0.4272195	0.4640289	1.569345	2.280622	3.216343	3.410546
154.225	1	0.08706307	0.0444344	0.09788421	0.05512404	0.2444039	0.4103484	4.256361	3.28053	0.03805189	0.06750247	0.2204001	0.1468348	2.288226	2.473893	1.20937	1.235731	0.06299724	0.09454847	0.07226422	0.05761281	0.252808	0.6085315	0.3104889	0.2585125
154.322	1	0.001939872	0.001547556	0.008715335	0.008694279	0.002372033	0.003200885	0.01934515	0.0146118	0.00540183	0.005096065	0.003135903	0.001346151	0.009954741	0.01084365	0.005951559	0.005649677	0.001276686	0.001450994	0.001390041	0.001122503	0.002750736	0.004413122	0.004190757	0.004101623
154.323	1	0.7483294	0.6763091	4.10592	4.150408	0.2681122	0.2849342	0.141754	0.1156449	2.487978	2.43597	1.127169	0.6483268	0.02892661	0.03586074	0.05352878	0.05649485	0.4283962	0.4007692	0.4422933	0.3495835	0.0590081	0.0894977	0.07486626	0.03636771
154.324	1	0.09023204	0.05819779	0.05595228	0.06771144	0.7372281	1.466445	0.4036306	0.2328933	0.05348036	0.0848682	0.07170636	0.08926669	0.1314724	0.1606784	0.2847612	0.3323105	0.2469709	0.3049619	0.4359265	0.4630432	1.567551	2.286267	3.253301	3.409838
154.325	1	0.07206683	0.07549921	0.1073956	0.05934447	0.2837596	0.3728561	4.208284	3.221518	0.04908893	0.05720622	0.2238219	0.1525367	2.188369	2.423808	1.288204	1.191502	0.04886329	0.1145007	0.07478398	0.07852209	0.2555974	0.6344517	0.296705	0.3710998
154.422	1	0.001924144	0.001438783	0.008731726	0.008706737	0.002351117	0.002944343	0.01915426	0.01439842	0.005359024	0.005107068	0.003194484	0.001534509	0.009742173	0.01045721	0.006245158	0.005525968	0.001142175	0.00126639	0.001183035	0.001424543	0.002775485	0.004449449	0.004264383	0.004357532
154.423	1	0.7440397	0.691213	4.129622	4.145412	0.2626869	0.2873279	0.1609954	0.1303491	2.433581	2.442103	1.188808	0.652477	0.03347238	0.04730627	0.05392024	0.04291745	0.4118449	0.386356	0.3142069	0.4354124	0.04940639	0.08538251	0.07856775	0.03118727
154.424	1	0.08489625	0.05127367	0.0416912	0.04203991	0.7378273	1.454569	0.4276123	0.1832755	0.05445662	0.0911135	0.08580031	0.1076838	0.1451127	0.1578829	0.3092376	0.360432	0.2304287	0.2912191	0.4347535	0.4602673	1.542464	2.265736	3.25652	3.382426
154.425	1	0.07088611	0.06939181	0.1109446	0.05764699	0.3108064	0.2958249	4.146869	3.139558	0.06133014	0.04764869	0.2181373	0.1464098	2.106386	2.289821	1.373849	1.138561	0.0449863	0.1140484	0.06957234	0.06564847	0.2383056	0.6420228	0.2845904	0.4534161
154.522	1	0.002008709	0.001470548	0.008696275	0.008867699	0.002342973	0.002878882	0.01889633	0.01432952	0.005235092	0.005060526	0.002909446	0.001633013	0.009732959	0.009984951	0.006495781	0.005467731	0.001120064	0.001183289	0.0009944882	0.001498399	0.002846943	0.00449908	0.004364272	0.004544252
154.523	1	0.7507154	0.703965	4.126105	4.190119	0.2513616	0.2803755	0.1725442	0.1366196	2.366278	2.389955	1.219112	0.6546623	0.04700813	0.05329853	0.0614523	0.05188421	0.4249018	0.3562172	0.2237543	0.479363	0.04929346	0.08224944	0.08076082	0.03988912
154.524	1	0.08020012	0.04978401	0.04431765	0.04612717	0.7389708	1.430257	0.4271591	0.1374579	0.05902751	0.08986127	0.08077246	0.1048684	0.1484383	0.1544531	0.308732	0.3762204	0.2210719	0.2805124	0.4394504	0.4644302	1.529307	2.262265	3.29329	3.386994
154.525	1	0.05842704	0.04958042	0.0946965	0.06546454	0.3080732	0.2380995	4.080186	3.098872	0.04657941	0.04804783	0.2147559	0.1226785	2.07006	2.149756	1.411809	1.104154	0.05300811	0.09648021	0.08249165	0.06859571	0.2681624	0.6611281	0.2982951	0.5062326
154.622	1	0.001855749	0.001603339	0.008661261	0.00869938	0.002258456	0.002798329	0.01865245	0.01429441	0.005172231	0.004864864	0.002680567	0.001540708	0.009842425	0.009568257	0.006750212	0.005432339	0.00122362	0.001366397	0.001232301	0.001432141	0.002918068	0.00474229	0.004288489	0.00466057
154.623	1	0.7731224	0.7051344	4.116534	4.160143	0.2575544	0.2866497	0.156746	0.1262922	2.361565	2.353593	1.192688	0.6335033	0.06077655	0.05841416	0.05980823	0.05550602	0.4552712	0.3298879	0.2837296	0.4821718	0.03790419	0.07655808	0.06910761	0.04493821
154.624	1	0.07095981	0.05093179	0.05503965	0.06757826	0.7384444	1.422214	0.4278499	0.1597027	0.06457957	0.09980026	0.07871616	0.1137582	0.1551306	0.1480039	0.3087893	0.3850703	0.233667	0.2879155	0.4527423	0.4658815	1.537993	2.288605	3.353345	3.404915
154.625	1	0.05112572	0.06675006	0.08382688	0.06351529	0.3073363	0.1744036	4.032253	3.086559	0.04996401	0.0644367	0.2323172	0.132669	2.077989	2.052586	1.47764	1.106839	0.06852568	0.110916	0.07527018	0.06142216	0.3009576	0.6880055	0.3032298	0.5229082
154.722	1	0.001793781	0.00173899	0.008332828	0.008573257	0.002112712	0.002899868	0.01864559	0.01446723	0.005240081	0.004865574	0.002746244	0.0015352	0.009996604	0.009177661	0.007031149	0.005484411	0.001427002	0.001249966	0.001378121	0.001430477	0.003133647	0.004765826	0.004266368	0.004853715
154.723	1	0.7847496	0.7148081	4.116175	4.095255	0.2542872	0.2669249	0.1580432	0.1226785	2.352186	2.281877	1.141039	0.5902391	0.0633368	0.07622685	0.06647595	0.05879428	0.5038012	0.3152823	0.3967359	0.4391635	0.04638472	0.06891287	0.07522288	0.03476238
154.724	1	0.06813838	0.05254208	0.06001893	0.05918856	0.7378727	1.414456	0.4380274	0.2107836	0.06287343	0.09967464	0.08640527	0.115618	0.1525244	0.1396607	0.3149159	0.4115175	0.2413639	0.2896567	0.4638812	0.4767079	1.552261	2.299601	3.421473	3.436481
154.725	1	0.05573417	0.05516091	0.1006111	0.0738633	0.2953297	0.1769605	4.008434	3.121006	0.06540527	0.06702362	0.2388628	0.1296827	2.12551	1.995126	1.522056	1.098475	0.06487576	0.1134008	0.1025699	0.07569583	0.3349157	0.712936	0.3054296	0.5326447
154.822	1	0.001836355	0.001674085	0.0084809	0.008503893	0.001951435	0.003106797	0.01865394	0.01480298	0.005215168	0.004774557	0.002655645	0.001551966	0.01026272	0.009175328	0.006923682	0.005332131	0.001485924	0.001072981	0.001333948	0.001178987	0.003274072	0.004880452	0.00417925	0.004684333
154.823	1	0.8153621	0.6991854	4.11994	4.060381	0.2549487	0.2594024	0.1461794	0.1041775	2.373899	2.204763	1.0509	0.5614091	0.06539946	0.08076411	0.0694807	0.06072078	0.5470333	0.3049398	0.4888549	0.3570941	0.04031734	0.07331568	0.081928	0.03579355
154.824	1	0.06708782	0.04884438	0.05110303	0.04525223	0.7596266	1.415837	0.4311326	0.263393	0.06662698	0.1042449	0.08379218	0.1012762	0.1505606	0.1446569	0.3223687	0.4029248	0.2469434	0.2960432	0.459518	0.4745675	1.545378	2.325165	3.429639	3.452358
154.825	1	0.04951032	0.03768689	0.09575346	0.07187397	0.2643081	0.2227059	4.016691	3.182264	0.06658033	0.06396801	0.2298524	0.1382636	2.20493	2.011235	1.519706	1.090687	0.07812954	0.1051641	0.05279656	0.06960864	0.3576129	0.7072356	0.2815721	0.4880294
154.922	1	0.001903443	0.001628272	0.008539446	0.008394913	0.001794428	0.003127864	0.01858029	0.0149437	0.005166318	0.00471612	0.002600171	0.001563277	0.01044369	0.009221664	0.006910458	0.005344314	0.001476464	0.001141158	0.001419531	0.0008891432	0.003270744	0.004811167	0.00418362	0.004385493
154.923	1	0.8454514	0.6814431	4.11759	4.046359	0.2606316	0.263549	0.13268	0.106264	2.388886	2.172251	0.9347234	0.563312	0.07756066	0.07000494	0.06368738	0.06460358	0.5815962	0.3156791	0.5162695	0.247635	0.04509168	0.07776993	0.07811798	0.02867094
154.924	1	0.06405454	0.04317827	0.0555265	0.04939295	0.7805404	1.419682	0.4121311	0.2882942	0.0669226	0.09536073	0.07237747	0.09511614	0.1419678	0.1449229	0.3038573	0.3697491	0.2337334	0.2981767	0.4568051	0.4698165	1.537157	2.348407	3.447534	3.469005
154.925	1	0.04475515	0.04294282	0.07268903	0.06345168	0.2113317	0.2679459	4.06857	3.267791	0.05423669	0.04354896	0.2222763	0.1404902	2.278186	2.058411	1.502321	1.114364	0.05997465	0.1039775	0.06929197	0.07482707	0.391133	0.6763799	0.2750638	0.4106424
155.022	1	0.001972871	0.001624633	0.008592411	0.008331486	0.00164151	0.003200039	0.01872964	0.01519693	0.005157826	0.004864363	0.002557184	0.001604467	0.01061101	0.009383368	0.006874733	0.005412859	0.001584416	0.001154405	0.00127141	0.000911515	0.003185117	0.004701813	0.004246567	0.004128502
155.023	1	0.8659998	0.6673977	4.082592	4.048006	0.256043	0.2599679	0.1173926	0.09923228	2.395675	2.168029	0.8140777	0.5640854	0.08242376	0.0679133	0.06200838	0.0673375	0.60395	0.3344654	0.4959296	0.2343546	0.05581598	0.06723713	0.07926637	0.04176237
155.024	1	0.05606128	0.04676366	0.04906484	0.04127448	0.7958652	1.423037	0.392923	0.3169233	0.06515992	0.09084239	0.05805686	0.09911649	0.1530622	0.1557934	0.2971973	0.3451236	0.2373867	0.3026141	0.4630101	0.4728551	1.549601	2.39214	3.464592	3.482831
155.025	1	0.05720265	0.06655262	0.06628784	0.08126145	0.1637985	0.3198275	4.118868	3.321698	0.04073267	0.07847307	0.2092286	0.1312654	2.357004	2.134907	1.487688	1.136405	0.08590886	0.09553596	0.06093351	0.05050969	0.4047116	0.624101	0.3025398	0.3352363
155.122	1	0.002039141	0.001595452	0.008427335	0.008475058	0.00166704	0.003192292	0.01896284	0.01537874	0.005036238	0.004947334	0.002364159	0.00163355	0.01063969	0.009651968	0.007000294	0.005616336	0.001650817	0.001343105	0.001304751	0.001071197	0.003127703	0.004764068	0.004501362	0.004039685
155.123	1	0.8848129	0.6613987	4.041178	4.03331	0.2623701	0.258294	0.1142735	0.1072739	2.38422	2.187922	0.6896134	0.5671573	0.07508144	0.05357125	0.04844123	0.05456699	0.6145753	0.3645577	0.4214994	0.3315957	0.04637986	0.0739538	0.06503766	0.04550227
155.124	1	0.05063372	0.04704049	0.04669557	0.05419442	0.8079207	1.439875	0.3738097	0.3373144	0.0623562	0.09397053	0.0409667	0.08800105	0.1650075	0.1609995	0.2926124	0.3361591	0.2370972	0.31528	0.47053	0.4772684	1.565127	2.449267	3.493319	3.512339
155.125	1	0.07673448	0.06798696	0.06851655	0.05718267	0.1126125	0.323326	4.191292	3.353488	0.02508213	0.06057155	0.2058399	0.1503472	2.389241	2.182676	1.488208	1.181199	0.06358836	0.07528881	0.07078858	0.06735209	0.3961593	0.6159364	0.3528499	0.2757538
155.222	1	0.002017312	0.001565605	0.008431488	0.008445279	0.001747779	0.003157535	0.01924887	0.01520585	0.005031185	0.004953024	0.002254065	0.001597909	0.01061449	0.01000098	0.00695828	0.005761075	0.001703847	0.001319435	0.00120506	0.001271073	0.003095543	0.00464131	0.004785214	0.00396574
155.223	1	0.8945246	0.6403712	4.002273	4.034137	0.2667198	0.2743458	0.1058622	0.1097837	2.352824	2.244505	0.6043253	0.5686252	0.07340024	0.04614968	0.04601642	0.05681471	0.622077	0.3723401	0.3150605	0.4294804	0.03896191	0.06418567	0.07042871	0.04243927
155.224	1	0.03280121	0.05322731	0.03428255	0.05705255	0.8243808	1.454725	0.3581004	0.3407784	0.06387603	0.09274682	0.0414274	0.07624542	0.1679836	0.1573614	0.2840924	0.3292439	0.237635	0.3234685	0.4799373	0.4846514	1.581443	2.485743	3.507936	3.529954
155.225	1	0.07010988	0.05783725	0.07473201	0.08901162	0.09541688	0.2922877	4.243597	3.342505	0.05227848	0.05993828	0.2125145	0.1345988	2.370217	2.211026	1.491618	1.226885	0.07073567	0.08484465	0.07584365	0.05882001	0.3703954	0.6024596	0.4251081	0.2207963
155.323	1	0.001923579	0.001623353	0.008396411	0.008539818	0.001899973	0.00286933	0.01927232	0.01501274	0.00496781	0.004911646	0.00208635	0.001596161	0.01032901	0.00992931	0.00679086	0.005887191	0.001532897	0.001439788	0.001029005	0.001483957	0.0030042	0.00449325	0.004926941	0.004006121
155.323	1	0.8833182	0.6275474	3.94632	4.06114	0.265661	0.2802191	0.1079531	0.1094228	2.355332	2.311801	0.5951176	0.5890756	0.07420367	0.05482683	0.06137349	0.04526398	0.6255849	0.3836629	0.1869377	0.4906924	0.04295025	0.07335481	0.06425146	0.03921883
155.324	1	0.02961062	0.05882291	0.04099948	0.0480975	0.834024	1.466043	0.3427188	0.3121151	0.05681981	0.08573179	0.03806587	0.06877405	0.1664095	0.1452775	0.2728624	0.3188281	0.2301674	0.3285247	0.4767991	0.4766355	1.578856	2.496185	3.484249	3.534472
155.325	1	0.08299136	0.0575595	0.07383017	0.07718737	0.1422101	0.2512249	4.251738	3.274649	0.06349501	0.06152569	0.2189067	0.115976	2.290385	2.179809	1.467032	1.292584	0.05796969	0.09533992	0.08950991	0.07445379	0.328237	0.5473587	0.4795947	0.3014479
155.422	1	0.001916029	0.001548763	0.008415933	0.00855911	0.002154518	0.002715846	0.01922283	0.01471349	0.005019056	0.004984734	0.002130939	0.001732969	0.009985389	0.009808813	0.006539548	0.006020553	0.001432812	0.001429885	0.001074041	0.001499232	0.002768275	0.00430181	0.004914234	0.004217892
155.423	1	0.8773165	0.624837	3.912865	4.091776	0.26118	0.2789085	0.1029228	0.1238141	2.343167	2.373171	0.6494915	0.6212772	0.06683385	0.06016037	0.06072735	0.03311758	0.6101591	0.39485	0.1855761	0.4947316	0.04533774	0.07998434	0.0729744	0.04608111
155.424	1	0.0368023	0.06194226	0.05041207	0.0344209	0.8459018	1.467782	0.3282402	0.2782768	0.06349149	0.08279101	0.03489579	0.07129953	0.1715436	0.1454186	0.2628941	0.3095838	0.224624	0.3148754	0.4704729	0.4826318	1.589297	2.510173	3.46471	3.529415
155.425	1	0.0689506	0.08551399	0.06703496	0.07576329	0.2003787	0.2459047	4.21328	3.181151	0.06017837	0.05294589	0.2072547	0.1268535	2.201769	2.115916	1.374663	1.32264	0.06939245	0.08688451	0.07678075	0.07000741	0.2784841	0.489243	0.4557842	0.4096072
155.522	1	0.001978383	0.001598732	0.008237984	0.008618314	0.002153089	0.002501665	0.01918031	0.01421818	0.004985114	0.005172579	0.002363268	0.001746589	0.009797549	0.00970555	0.006359191	0.006227119	0.001470072	0.001378571	0.001298598	0.001528035	0.002508633	0.004326311	0.004778624	0.004644976
155.523	1	0.8676649	0.6372821	3.867498	4.103568	0.2565077	0.2846747	0.1081723	0.1283684	2.337493	2.422101	0.7525368	0.6336402	0.05112819	0.05928354	0.04681955	0.03071685	0.5848156	0.3833303	0.2901235	0.471513	0.05744897	0.07368589	0.06811945	0.04204182
155.524	1	0.04172705	0.06370582	0.05674942	0.03359386	0.8470674	1.477646	0.3137105	0.2598344	0.06683662	0.09027957	0.03661366	0.07122346	0.1798185	0.1496006	0.2548633	0.3081117	0.2242429	0.3226935	0.4726484	0.4840637	1.599036	2.542514	3.468716	3.542393
155.524	1	0.07076638	0.08484532	0.05713149	0.07770284	0.2274162	0.2553734	4.156325	3.070364	0.04634522	0.04784593	0.2165051	0.1206528	2.118876	2.057478	1.305809	1.364809	0.05491647	0.08826454	0.06104535	0.08075425	0.230566	0.4500859	0.4517408	0.5343847
155.622	1	0.002095859	0.00152512	0.008134494	0.008702653	0.002229207	0.002316942	0.01885545	0.01394992	0.00502746	0.005242243	0.002481288	0.001861847	0.009748617	0.009518267	0.00602777	0.006269639	0.001530967	0.001203225	0.001388075	0.00134052	0.00257511	0.004215754	0.004681154	0.005100442
155.623	1	0.866521	0.6692241	3.863322	4.123466	0.2551572	0.2884262	0.1338911	0.1086516	2.326698	2.46346	0.8943808	0.65842	0.05289098	0.05380288	0.05010792	0.03315151	0.549481	0.3961149	0.3668098	0.3894626	0.05280398	0.06882613	0.07065354	0.03613302
155.624	1	0.04938252	0.06437056	0.0605093	0.03331025	0.8518559	1.482907	0.3011588	0.2344523	0.07431285	0.09326816	0.04281436	0.08162215	0.1789394	0.1634463	0.2684543	0.3155935	0.2291373	0.3299882	0.4752819	0.4767944	1.614885	2.575066	3.462179	3.540839
155.625	1	0.053826	0.0858623	0.05958787	0.08438462	0.2475148	0.2509945	4.060989	2.982447	0.04951561	0.07133391	0.213392	0.1111819	2.063156	1.994027	1.237393	1.395284	0.05503201	0.09403141	0.05397311	0.09670229	0.2306207	0.4469164	0.406415	0.6121421
155.722	1	0.001998736	0.001814626	0.008277978	0.00885748	0.00220624	0.002177061	0.0185131	0.01387593	0.004930573	0.005304752	0.002408701	0.001883694	0.00974081	0.009308494	0.005649044	0.00627079	0.001470002	0.001366866	0.001467786	0.001090706	0.002718118	0.004486867	0.004400409	0.005228146
155.723	1	0.8510017	0.7086692	3.878472	4.141193	0.2507624	0.2964031	0.1569147	0.1142222	2.342345	2.472786	1.054659	0.6639976	0.06245268	0.05974702	0.05925765	0.03907772	0.5255895	0.4172316	0.4135418	0.2774968	0.05324476	0.07720925	0.08166063	0.03064732
155.724	1	0.06063546	0.06335717	0.07338245	0.03277505	0.8469396	1.481192	0.3031229	0.2003695	0.07232842	0.09279974	0.05011656	0.08355309	0.1839065	0.1500302	0.2836762	0.3222627	0.2254244	0.3339627	0.4759635	0.4749132	1.629805	2.597127	3.449211	3.546429
155.725	1	0.05561155	0.07186369	0.07708016	0.08752972	0.2532309	0.2338581	3.992508	2.962173	0.05428515	0.07552288	0.211282	0.123835	2.053697	1.909168	1.168332	1.402016	0.06551481	0.07893525	0.08023378	0.09572961	0.2511496	0.4751448	0.3610291	0.6514381
155.822	1	0.001909268	0.001998149	0.008359055	0.008993132	0.002059701	0.002283457	0.01842239	0.0141462	0.004895497	0.005288372	0.002556054	0.00187841	0.009919444	0.00888674	0.005488392	0.006214628	0.00139328	0.001296299	0.001319926	0.0007931091	0.002824181	0.004514924	0.004187071	0.005064638
155.823	1	0.8309853	0.7457407	3.888995	4.145265	0.2570794	0.2953842	0.1593387	0.1151855	2.337437	2.470013	1.174257	0.6966381	0.06266783	0.05600047	0.07096168	0.05522879	0.5021989	0.4050682	0.4071212	0.1472971	0.048928	0.07053091	0.09469657	0.03430089
155.824	1	0.05623953	0.05334673	0.06045446	0.04141812	0.8323504	1.471798	0.2786092	0.1804942	0.06686642	0.09510714	0.04676461	0.07243686	0.179208	0.1326126	0.2808624	0.3041014	0.2277234	0.3229863	0.4697034	0.4697939	1.617835	2.548534	3.405492	3.504215
155.825	1	0.06157849	0.08583125	0.07067018	0.08270403	0.2352042	0.1768481	3.94754	2.999408	0.04776137	0.06874343	0.2220891	0.1026241	2.084896	1.839323	1.153533	1.366816	0.05899635	0.07246334	0.0718849	0.09274873	0.2840951	0.4771751	0.3214336	0.6179708
155.922	1	0.001906228	0.001948567	0.008263809	0.00885689	0.001873309	0.002398124	0.01838844	0.01434745	0.004841123	0.005306947	0.002931751	0.001784906	0.01018746	0.008792677	0.005539033	0.006123198	0.001275639	0.001198969	0.001302902	0.0008422969	0.002921771	0.004661218	0.004081368	0.004772711
155.923	1	0.8235591	0.7764512	3.905434	4.118524	0.2542268	0.2925501	0.1583696	0.1221383	2.320875	2.465981	1.274633	0.7140038	0.05154619	0.05167641	0.06742942	0.05481166	0.4784204	0.3859944	0.331765	0.08737497	0.04518423	0.07060277	0.08357456	0.03453588
155.924	1	0.0538859	0.03010561	0.05052829	0.04378249	0.8275651	1.456004	0.260465	0.1619823	0.06356146	0.09126321	0.05162614	0.06627367	0.1686176	0.1410038	0.2965161	0.319039	0.2293614	0.3247469	0.4591888	0.4767145	1.620576	2.552233	3.382398	3.493383
155.925	1	0.05232988	0.08183247	0.07396279	0.07996545	0.1970269	0.1246639	3.941325	3.083858	0.05329185	0.04844498	0.2052175	0.1101652	2.156282	1.837104	1.176107	1.337942	0.04261659	0.09040374	0.06975267	0.06914673	0.2919432	0.4958945	0.2964193	0.5395714
156.022	1	0.001704773	0.001985157	0.008249586	0.008585077	0.001807042	0.00251752	0.01842111	0.01458581	0.004957943	0.005159788	0.00319006	0.001769954	0.01052153	0.008831557	0.005616225	0.006122383	0.001224538	0.001274082	0.0009610806	0.0009862492	0.002764229	0.004756568	0.004358588	0.004505846
156.023	1	0.8173372	0.8203877	3.887089	4.067537	0.2464449	0.2955549	0.174904	0.1216548	2.321389	2.441926	1.331881	0.6919809	0.04814129	0.05605558	0.08088511	0.05216295	0.4661367	0.3590391	0.2196095	0.2003642	0.05398722	0.07176699	0.07299934	0.04094546
156.024	1	0.06311639	0.02941331	0.05126081	0.03985838	0.8190568	1.453931	0.2543884	0.171932	0.06022959	0.09369228	0.06301917	0.07062384	0.178001	0.1489486	0.3084184	0.3329781	0.2288365	0.3226641	0.4624363	0.4839715	1.636432	2.570768	3.377565	3.489533
156.025	1	0.07375507	0.08430476	0.07341902	0.07174163	0.1662829	0.07624858	3.983204	3.188476	0.05548665	0.03299948	0.2128591	0.1303956	2.265502	1.887665	1.218062	1.336144	0.0600689	0.09142064	0.08101075	0.06525622	0.2858809	0.5049296	0.3109234	0.4688516
156.122	1	0.001770079	0.001963201	0.008093467	0.008429586	0.001838943	0.002734305	0.01843943	0.01491283	0.005064347	0.005220869	0.003282842	0.001704315	0.01088562	0.009197327	0.005637553	0.006085572	0.001191017	0.00126031	0.0008130075	0.001209633	0.002766918	0.004713419	0.004382252	0.004277782
156.123	1	0.8059646	0.8664894	3.87918	3.9979	0.2453689	0.2929696	0.1840196	0.1053553	2.307201	2.412289	1.333686	0.6444904	0.04096178	0.06642168	0.06358906	0.0512673	0.4316914	0.2970395	0.09233208	0.2890127	0.03954471	0.06831401	0.06331565	0.03568174
156.124	1	0.06941616	0.03413204	0.06031671	0.04322598	0.815638	1.451339	0.2447129	0.2226814	0.05860006	0.09670746	0.0563198	0.06962206	0.1819245	0.1483593	0.3111481	0.3390336	0.2324915	0.3308485	0.4628318	0.4792086	1.665293	2.598111	3.385547	3.474062
156.125	1	0.06335066	0.06790906	0.06800514	0.0848244	0.1648468	0.1180384	4.030616	3.276565	0.05563446	0.04363017	0.2216513	0.126397	2.368062	2.003164	1.226687	1.323758	0.05233059	0.07981467	0.07166981	0.06291223	0.2740639	0.5093917	0.3504857	0.3683363
156.222	1	0.001809328	0.002075477	0.008168129	0.008326244	0.001816931	0.002923609	0.01869999	0.01511172	0.005052186	0.005152916	0.003306758	0.001699656	0.0108528	0.009700201	0.005632759	0.006091803	0.001244047	0.001160504	0.001003001	0.001121488	0.002755805	0.004772973	0.004615261	0.004096675
156.223	1	0.8077654	0.8973783	3.876284	3.969089	0.249387	0.2903339	0.1697233	0.0932853	2.315378	2.346717	1.301955	0.5802782	0.0561283	0.0549001	0.07116431	0.04300595	0.4165198	0.2273732	0.2548246	0.3369222	0.04624294	0.06349033	0.06612727	0.0352548
156.224	1	0.0756015	0.04287778	0.0566235	0.04897144	0.8183377	1.452203	0.2564259	0.2600549	0.06960561	0.09563556	0.05779218	0.06368654	0.1713527	0.1384558	0.2868004	0.3396583	0.2331706	0.3250619	0.4521327	0.4762878	1.678659	2.575272	3.387589	3.456921
156.225	1	0.06131118	0.06990215	0.06517608	0.07750933	0.1369082	0.2045962	4.10669	3.335512	0.04327098	0.05272719	0.2054959	0.118411	2.414835	2.157494	1.217892	1.305858	0.04804693	0.08250328	0.0559595	0.05149461	0.267771	0.5425273	0.4037987	0.273093
156.322	1	0.002000076	0.002159166	0.008145822	0.008288567	0.001824601	0.003127721	0.01910701	0.01528227	0.005122938	0.005067213	0.003424033	0.001734787	0.01085868	0.01003561	0.005733754	0.006016327	0.00134613	0.0009451851	0.001371686	0.001024259	0.002642578	0.004745643	0.00472317	0.003801739
156.323	1	0.7969866	0.9211039	3.857794	3.95186	0.2501255	0.2847391	0.1641814	0.09666658	2.337022	2.300707	1.22795	0.5379602	0.04165661	0.04961585	0.04140631	0.05091167	0.4122791	0.1605553	0.4072975	0.3340855	0.0534927	0.06456834	0.0691805	0.02832341
156.324	1	0.07051874	0.04229746	0.04939786	0.03257732	0.8129587	1.434964	0.2543928	0.274003	0.06914569	0.09093587	0.05616037	0.05990488	0.1597272	0.1344746	0.2810945	0.3106568	0.2238565	0.3173879	0.4461392	0.4678733	1.674411	2.528529	3.380977	3.442877
156.325	1	0.05452074	0.06433207	0.08947155	0.07139488	0.1444569	0.2793969	4.19764	3.367415	0.04406244	0.06108569	0.2223894	0.131214	2.427008	2.293493	1.238586	1.285679	0.05843081	0.09355496	0.06677623	0.05789165	0.2451691	0.5887969	0.4146181	0.2087438
156.422	1	0.002051715	0.002112914	0.008167501	0.008098636	0.00186808	0.003184426	0.01939818	0.0151841	0.005091918	0.005030881	0.003312134	0.001570809	0.01064963	0.01045194	0.005785684	0.005974285	0.001243445	0.0008378795	0.001676335	0.0009585152	0.002689792	0.004683838	0.004522839	0.003777456
156.423	1	0.7970483	0.9382194	3.834732	3.940269	0.2506687	0.283869	0.1463451	0.09500769	2.359402	2.262977	1.136147	0.5138688	0.03681328	0.06099927	0.05126149	0.04117063	0.4267949	0.1062442	0.5345	0.2907989	0.04867396	0.05730738	0.0591331	0.04088111
156.424	1	0.07254642	0.04866556	0.05374506	0.0363845	0.8086736	1.443485	0.2634669	0.2796533	0.07267498	0.103016	0.05363418	0.05310674	0.1625951	0.1306651	0.2932676	0.295882	0.2219764	0.316641	0.4582128	0.4802856	1.704991	2.523613	3.390589	3.450982
156.425	1	0.08113652	0.03709936	0.07758162	0.09441323	0.1781071	0.321398	4.253411	3.348319	0.03481975	0.06976933	0.2180454	0.1367191	2.378543	2.37991	1.267218	1.271121	0.05591111	0.0827343	0.07139375	0.06846634	0.2333036	0.6022771	0.3606855	0.2151467
156.522	1	0.00191794	0.002154724	0.0082289	0.008137617	0.001885329	0.003226237	0.01927891	0.01504382	0.005028431	0.005014975	0.002850036	0.001495712	0.01038069	0.01064452	0.005883561	0.00583272	0.001457576	0.0008994979	0.001642099	0.0008089435	0.002655888	0.004654756	0.004096522	0.003850801
156.523	1	0.7922198	0.935576	3.825974	3.917409	0.2512168	0.27924	0.1391649	0.09022898	2.3652	2.255835	1.017233	0.4953038	0.05323326	0.03749494	0.05390721	0.04322765	0.477407	0.07198868	0.6109848	0.2177623	0.05081749	0.05288116	0.06577989	0.04846016
156.524	1	0.06747683	0.03662374	0.05285373	0.03934779	0.8074065	1.44093	0.2784599	0.2714754	0.08127897	0.1047047	0.05356095	0.04758587	0.1437204	0.1308873	0.2952192	0.2933244	0.2164961	0.3086426	0.4600378	0.4864434	1.731827	2.527667	3.397169	3.459703
156.525	1	0.05560037	0.05149913	0.06942942	0.07778337	0.2055922	0.3542598	4.243239	3.292244	0.05176181	0.0604655	0.1954109	0.13744	2.303493	2.40478	1.290396	1.230075	0.05297084	0.08863693	0.06155258	0.08139798	0.2457624	0.6301757	0.281117	0.2826396
156.622	1	0.001802399	0.002141874	0.008273933	0.008241221	0.001835641	0.003069425	0.01927906	0.0146439	0.005098609	0.00503684	0.002533799	0.001393083	0.01026986	0.01066212	0.006189939	0.005622645	0.001525657	0.0008113774	0.001718234	0.0007561643	0.002877018	0.004615869	0.004022613	0.004102865
156.623	1	0.8016699	0.9293541	3.821666	3.927861	0.2562952	0.278154	0.1227372	0.08225849	2.371673	2.266792	0.8843008	0.480114	0.05131738	0.03495886	0.06135994	0.03819954	0.5279108	0.1026514	0.6185104	0.1691692	0.05506149	0.05217484	0.06473852	0.05073349
156.624	1	0.0598054	0.04702585	0.05270919	0.04155652	0.7950033	1.437101	0.3024697	0.2439362	0.07322711	0.1073257	0.05630774	0.05078783	0.1420001	0.1477728	0.2947529	0.2942254	0.2183683	0.3134058	0.4594165	0.4821139	1.762258	2.523251	3.409869	3.464679
156.625	1	0.07659734	0.05790244	0.1061889	0.05385727	0.2022817	0.3364402	4.217041	3.212831	0.05301679	0.05580887	0.2081889	0.1542422	2.226432	2.359901	1.338494	1.191294	0.0718737	0.09853223	0.05521448	0.08039196	0.2578039	0.658873	0.225767	0.3446604
156.722	1	0.001741081	0.001994187	0.008202369	0.008374763	0.001743904	0.002895696	0.01921154	0.01445912	0.005173951	0.00500825	0.002369412	0.001317453	0.010053	0.01028216	0.006380687	0.005521698	0.001437712	0.0009083609	0.001757027	0.001002114	0.002618345	0.004524099	0.004116022	0.004308169
156.723	1	0.7962704	0.9097697	3.842943	3.974717	0.2614517	0.2804508	0.1107893	0.1002607	2.374744	2.284729	0.7738424	0.4822071	0.05006463	0.04416422	0.05632222	0.04515916	0.5399077	0.154522	0.5663104	0.2919451	0.04459324	0.0655457	0.06604641	0.03740167
156.724	1	0.05883611	0.0350774	0.03725194	0.04185775	0.8074112	1.430164	0.3067558	0.2282639	0.06578108	0.1053999	0.05379524	0.05597647	0.1533221	0.1379124	0.2802678	0.2782775	0.2157671	0.3115357	0.4522578	0.4681908	1.74582	2.484188	3.403538	3.444325
156.725	1	0.04270817	0.06035225	0.09700138	0.05468282	0.1807262	0.2668893	4.178466	3.133704	0.05539731	0.05399116	0.2405564	0.1461318	2.143235	2.234233	1.400362	1.135059	0.07523685	0.1130345	0.05433655	0.08844995	0.2287229	0.6699461	0.2472883	0.4293325
156.822	1	0.001755821	0.001992927	0.008386492	0.008438275	0.001541837	0.002775266	0.0189181	0.01423603	0.005150123	0.005071067	0.001904662	0.001300607	0.009854186	0.009865949	0.006600638	0.005388066	0.001293878	0.001037332	0.001412962	0.001383282	0.002511963	0.004614553	0.004340693	0.00454525
156.823	1	0.8022569	0.9103713	3.883283	4.012618	0.2550006	0.283876	0.1136638	0.09987189	2.354495	2.332728	0.7087171	0.4851691	0.06289088	0.06216251	0.0458472	0.05210886	0.5585106	0.181161	0.4857169	0.4434421	0.03762382	0.0622846	0.06492769	0.03526387
156.824	1	0.05748673	0.04581902	0.0327396	0.0380519	0.8106699	1.418847	0.2961407	0.2046977	0.06864095	0.09785198	0.04042348	0.04943174	0.1461446	0.1264114	0.2643714	0.2681707	0.2036164	0.3031705	0.4477344	0.4587977	1.747205	2.478468	3.411448	3.426003
156.825	1	0.06113947	0.04606074	0.1172367	0.07221359	0.1376121	0.188736	4.100278	3.067475	0.04376256	0.05605487	0.2223484	0.1241059	2.098097	2.106823	1.462582	1.108841	0.07331993	0.1157878	0.07388779	0.08573201	0.2011396	0.6773127	0.2855357	0.4682981
156.922	1	0.001848636	0.00188112	0.008343688	0.00845182	0.001452432	0.002735423	0.01865666	0.01410157	0.005038584	0.005091852	0.0017515	0.001290334	0.009949974	0.009369802	0.006878325	0.005401043	0.001403894	0.001091794	0.001395345	0.00152229	0.002515044	0.00478431	0.004578167	0.004546025
156.923	1	0.8051334	0.9022477	3.892375	4.047662	0.2561636	0.296481	0.1219775	0.1010251	2.334837	2.364291	0.6899802	0.4872254	0.06631687	0.06977743	0.04653161	0.05652061	0.5513179	0.2073948	0.3868875	0.5619085	0.04105289	0.05598433	0.06424865	0.05075006
156.924	1	0.0593182	0.05700002	0.05101562	0.04271282	0.810165	1.424779	0.3000241	0.1945064	0.07518055	0.1014198	0.03839345	0.05082203	0.1560999	0.1508734	0.2544505	0.2659591	0.2044744	0.309517	0.4528773	0.4602862	1.761497	2.504727	3.433831	3.42732
156.925	1	0.05354056	0.05352206	0.1020567	0.07426222	0.1144662	0.1312542	4.048775	3.037614	0.03380545	0.06751825	0.2228192	0.1263895	2.098937	2.019073	1.486756	1.078856	0.06130625	0.1211617	0.07801113	0.08611446	0.1906154	0.7015012	0.3450557	0.4821153
157.022	1	0.001884916	0.001880383	0.008136492	0.008541266	0.001470673	0.002635098	0.01846876	0.01410729	0.004962449	0.005038972	0.001788569	0.001251331	0.01009364	0.009146844	0.00693612	0.005182909	0.001317032	0.001137718	0.00128659	0.001687732	0.002495517	0.004829183	0.004716221	0.004763666
157.023	1	0.7905429	0.8735589	3.906998	4.055702	0.2492838	0.3040005	0.1193421	0.09153435	2.280007	2.390522	0.7332745	0.5075135	0.05370205	0.07670245	0.03100302	0.06008526	0.5246979	0.246013	0.316325	0.6417465	0.03962271	0.05859034	0.06414019	0.06366723
157.024	1	0.06094379	0.06582553	0.06122885	0.0540824	0.8074247	1.421987	0.3112765	0.2227813	0.07318821	0.09982092	0.04368818	0.04731001	0.1758704	0.1754337	0.2577718	0.2506061	0.2117551	0.3054777	0.4589118	0.4663112	1.772142	2.51295	3.453442	3.439193
157.025	1	0.05687176	0.06012747	0.1028918	0.08070616	0.08220934	0.1205826	4.015673	3.046246	0.0489845	0.07476218	0.2484514	0.1259211	2.150581	1.976613	1.514955	1.079752	0.06348095	0.1194527	0.1051962	0.05934887	0.179574	0.7016023	0.3770794	0.4939638
157.122	1	0.001996923	0.001746325	0.008084095	0.008516209	0.00160312	0.002691279	0.01845313	0.0143921	0.004953097	0.005139998	0.002048509	0.001207682	0.01032269	0.008864635	0.006945922	0.005105741	0.001455993	0.001170749	0.001339455	0.001485776	0.002659086	0.004931772	0.004924566	0.004681804
157.123	1	0.7653912	0.8271538	3.951186	4.077519	0.2463554	0.2983672	0.1173798	0.09208332	2.250923	2.383265	0.8409423	0.5402739	0.04222678	0.0794157	0.05318109	0.05776976	0.5102766	0.3090313	0.3135881	0.6357344	0.03945464	0.07520624	0.07956115	0.05902512
157.124	1	0.05479031	0.05743004	0.05933952	0.04906833	0.8118521	1.425913	0.3207157	0.2608447	0.073473	0.09759119	0.05059912	0.05046642	0.1622989	0.158597	0.2621643	0.25527	0.2093421	0.3055767	0.464983	0.4706189	1.764913	2.518397	3.465476	3.456947
157.125	1	0.03655698	0.04011506	0.07958461	0.08373988	0.100837	0.1617845	3.991867	3.110157	0.06070167	0.06429947	0.236895	0.1287801	2.208273	1.972573	1.506727	1.065193	0.06218041	0.1179566	0.077246	0.06051181	0.1921557	0.6805683	0.4225392	0.4714471
157.222	1	0.00178024	0.001682071	0.008336873	0.008571772	0.001953823	0.002795791	0.01856482	0.01460295	0.004771996	0.00515318	0.002470033	0.001223341	0.01039922	0.008843712	0.006856684	0.005207688	0.001429408	0.001176239	0.001300098	0.001433205	0.002676702	0.004777899	0.004907723	0.004434436
157.223	1	0.7556589	0.779094	3.996501	4.081969	0.2490695	0.2917991	0.1416087	0.1070253	2.239263	2.367207	0.9770152	0.5766108	0.06096711	0.06954834	0.04644249	0.05616059	0.4882711	0.3472925	0.3385394	0.5490269	0.04214833	0.07945281	0.08119879	0.0508143
157.224	1	0.05083797	0.05524335	0.05609494	0.04664334	0.8132795	1.433683	0.32243	0.2706299	0.06827857	0.09207201	0.04163338	0.04379445	0.1442858	0.1373327	0.2594894	0.259983	0.2092394	0.3004452	0.4618048	0.4690313	1.730902	2.492664	3.45265	3.45161
157.225	1	0.04528258	0.06258679	0.07400076	0.0815841	0.1380362	0.1936435	4.033442	3.199539	0.04934371	0.04247118	0.2240425	0.1344293	2.264752	1.994584	1.485055	1.084423	0.06433147	0.1060959	0.08880358	0.06702672	0.2252936	0.6454263	0.4576771	0.4191113
157.322	1	0.001723045	0.001574911	0.008504904	0.00870757	0.002045046	0.002847825	0.01853083	0.0149457	0.004738551	0.005195038	0.002776004	0.001302632	0.0105802	0.009036482	0.006700661	0.005322218	0.001625747	0.001168643	0.001261003	0.001237873	0.002888547	0.004721397	0.004753463	0.004202988
157.323	1	0.749485	0.7057767	4.034615	4.080606	0.2379895	0.2985593	0.1625645	0.1051958	2.182581	2.377459	1.095049	0.6090306	0.05915025	0.08300274	0.05814873	0.05282692	0.4817872	0.3708138	0.386656	0.4202849	0.04105734	0.07019136	0.08652896	0.04272244
157.324	1	0.04079202	0.04196897	0.06110128	0.04872396	0.8155303	1.437544	0.3358541	0.2755228	0.0596071	0.08802592	0.05014848	0.04790874	0.1452119	0.1423604	0.2648836	0.2498002	0.2178626	0.3034246	0.4620393	0.4718511	1.720322	2.503519	3.463193	3.458643
157.325	1	0.03543279	0.05936648	0.07265615	0.09448838	0.1838003	0.209566	4.078844	3.283926	0.05799393	0.04260132	0.2092235	0.1342776	2.325158	2.062547	1.432517	1.111821	0.06324201	0.09818851	0.06769554	0.05549298	0.2726162	0.6239954	0.4506065	0.3863032
157.422	1	0.001647328	0.001486384	0.008636811	0.008558296	0.002113037	0.002792297	0.01883529	0.01507606	0.004728715	0.005196102	0.003057413	0.001373492	0.01068085	0.009397452	0.006632963	0.005533714	0.001554406	0.001374176	0.001246992	0.0009200914	0.002967354	0.004616572	0.004684806	0.004151746
157.423	1	0.7546258	0.6421807	4.034163	4.047192	0.2350391	0.3044834	0.1526968	0.09850624	2.127691	2.345505	1.183437	0.6317294	0.06091216	0.1058276	0.05446364	0.05267933	0.5009861	0.4056467	0.3838273	0.2968671	0.05199731	0.08845417	0.07308682	0.04331533
157.424	1	0.04091783	0.04395028	0.04748741	0.04235064	0.8250349	1.444982	0.3504282	0.2649388	0.06384667	0.0897156	0.04993669	0.04242053	0.1385932	0.1408664	0.271938	0.2535783	0.2262	0.3064299	0.4616288	0.4719392	1.728615	2.521568	3.483576	3.477098
157.425	1	0.05373697	0.07263967	0.09198117	0.08845157	0.2025016	0.2101428	4.143458	3.322467	0.04095046	0.06129905	0.1991467	0.1251356	2.373463	2.148908	1.428833	1.170392	0.0498321	0.09759002	0.07828617	0.06877303	0.299513	0.6135287	0.4747173	0.314841
157.522	1	0.001689837	0.001341776	0.008551935	0.00841164	0.002181938	0.002733758	0.01923869	0.01500217	0.004577963	0.004944252	0.003324461	0.001250182	0.01063138	0.009791285	0.006672696	0.005707477	0.001469473	0.001339151	0.001089495	0.0009182604	0.003095706	0.004621052	0.00476185	0.004046204
157.523	1	0.7439323	0.5823209	4.029761	3.967613	0.2403831	0.282802	0.1688785	0.1092529	2.075513	2.288579	1.2359	0.6393	0.06159871	0.0862019	0.04411888	0.04442076	0.5044244	0.425768	0.3266664	0.2580149	0.0445959	0.09375457	0.06296509	0.05490579
157.524	1	0.03401754	0.04011942	0.03857619	0.03720883	0.8263947	1.455634	0.3720334	0.2464343	0.06735295	0.09589931	0.05182069	0.04627852	0.138334	0.1424796	0.290716	0.2728433	0.2296849	0.30982	0.4608566	0.4736723	1.729881	2.540804	3.491969	3.500955
157.525	1	0.06461093	0.05104438	0.05514185	0.06071435	0.2130153	0.2224759	4.203191	3.329925	0.04213976	0.06507794	0.2018341	0.1396514	2.366246	2.193857	1.433432	1.236744	0.05313135	0.08165623	0.08966184	0.07935795	0.3355988	0.6047543	0.5043745	0.2612788
157.621	1	0.00167924	0.001491359	0.008492204	0.00838979	0.002088346	0.002822243	0.01937441	0.01489631	0.004533083	0.004847581	0.003412637	0.001173217	0.01046308	0.01000588	0.006621786	0.005818513	0.001342998	0.001240579	0.0008561107	0.001107749	0.003073385	0.004595278	0.004625703	0.00388849
157.621	1	0.7361961	0.5371228	3.995891	3.927176	0.2316997	0.2775673	0.1965245	0.09990986	2.069887	2.247275	1.275979	0.6276314	0.06853952	0.07330422	0.0435013	0.05572829	0.5098813	0.3901294	0.2231768	0.3466404	0.05063319	0.08694089	0.07010555	0.05656061
157.622	1	0.03660767	0.04799747	0.03558333	0.03767742	0.8278567	1.45292	0.3492912	0.2068487	0.06228771	0.09025077	0.05096229	0.04656513	0.1456438	0.1534636	0.2888753	0.2752757	0.2232999	0.3133871	0.4538297	0.4599918	1.694004	2.529209	3.470497	3.483513
157.622	1	0.06756759	0.05854841	0.0620056	0.06516772	0.2262923	0.2431077	4.220281	3.283022	0.05267149	0.0533423	0.2058605	0.1282866	2.300802	2.204518	1.396565	1.273903	0.07021855	0.07986475	0.08641704	0.07025459	0.3524133	0.5611704	0.478194	0.2489549
157.722	1	0.001698734	0.001366287	0.008585649	0.008418768	0.001953027	0.002765309	0.01939883	0.01466601	0.004536519	0.004883552	0.00337843	0.001240646	0.01005738	0.01003276	0.006423859	0.005978192	0.001303272	0.001295647	0.0008098424	0.001285702	0.002980878	0.004359148	0.00451124	0.004115901
157.723	1	0.736277	0.5065275	3.943759	3.922184	0.2388803	0.2708437	0.1882237	0.1082876	2.082516	2.197836	1.281519	0.6112153	0.08091173	0.06504097	0.03409063	0.05198028	0.5076135	0.3441092	0.1274734	0.4430993	0.04935965	0.0830225	0.07051516	0.05202834
157.724	1	0.0433335	0.04592909	0.04479553	0.0311142	0.843546	1.450753	0.3436797	0.1733984	0.06119766	0.0932154	0.04520824	0.04571162	0.1462764	0.147927	0.2754838	0.2731196	0.219341	0.3105809	0.4554495	0.4549416	1.668368	2.521472	3.449121	3.465386
157.725	1	0.06566652	0.06464213	0.04830549	0.0594455	0.1919548	0.2623082	4.205014	3.195144	0.05313339	0.06286667	0.2154168	0.1237215	2.229418	2.182691	1.3641	1.309964	0.06812006	0.08898109	0.083152	0.07223119	0.3378659	0.4859174	0.4504195	0.3556912
157.822	1	0.001710481	0.001305945	0.008265112	0.008415932	0.001870612	0.002632677	0.01918371	0.01429941	0.004602067	0.004822721	0.003197235	0.001157355	0.009922822	0.01010548	0.006181588	0.006127631	0.001353973	0.001154512	0.001040113	0.001458395	0.002909299	0.004398344	0.004589348	0.004333934
157.823	1	0.724649	0.4714559	3.891605	3.919843	0.2222015	0.2653911	0.1808581	0.1063794	2.082248	2.136584	1.269311	0.6012634	0.07180378	0.05617941	0.03153869	0.05025884	0.5049994	0.2811186	0.2394015	0.5165473	0.05003922	0.07106155	0.07837947	0.04861044
157.824	1	0.04584374	0.05102332	0.04224329	0.03097526	0.8447286	1.449457	0.3317351	0.1581637	0.06815774	0.08815348	0.0387589	0.05403779	0.1557402	0.1401616	0.2676469	0.2781398	0.2247928	0.31764	0.4591726	0.458359	1.650063	2.520338	3.444801	3.467508
157.825	1	0.06551345	0.07018787	0.06652856	0.07584482	0.1707563	0.2854037	4.162158	3.091576	0.05739198	0.05733228	0.204358	0.1166629	2.143056	2.132585	1.282687	1.340944	0.07436386	0.08787249	0.07517785	0.06203301	0.3348889	0.4717093	0.4325968	0.434274
157.922	1	0.00166883	0.001389712	0.008137371	0.008263628	0.001772389	0.002432436	0.01901524	0.01401065	0.004577914	0.004735567	0.002871185	0.001110496	0.009758442	0.009805602	0.005858365	0.00614911	0.001373848	0.0008649638	0.001417626	0.001403128	0.002842657	0.004336833	0.004531671	0.004550465
157.923	1	0.7149152	0.4526673	3.801588	3.886075	0.2288455	0.2525065	0.1861943	0.09065214	2.090407	2.114326	1.197009	0.570007	0.06254237	0.07500651	0.02590233	0.04378663	0.5195507	0.2210204	0.4098374	0.5484404	0.05225005	0.07575916	0.0740639	0.04793188
157.924	1	0.06656627	0.06378481	0.05029939	0.02933138	0.8498069	1.445255	0.3184323	0.1638216	0.0678412	0.08995953	0.02845647	0.06390911	0.1588449	0.1345551	0.2639813	0.2820321	0.2196769	0.3154209	0.4588038	0.4589266	1.64687	2.53269	3.435534	3.468417
157.925	1	0.06499593	0.06014643	0.05278704	0.09168709	0.150281	0.2833351	4.096243	3.028445	0.04732026	0.07101479	0.2086717	0.1161661	2.077886	2.078678	1.209476	1.359753	0.0718094	0.08743244	0.06720123	0.06816088	0.3233047	0.4480699	0.4558753	0.498203
158.022	1	0.001575454	0.001331256	0.008019315	0.008155471	0.001714776	0.002233396	0.01866162	0.01393791	0.004509251	0.004601883	0.002587697	0.001216646	0.009831455	0.009566687	0.005574516	0.006113689	0.001565577	0.0008749931	0.001652519	0.001357141	0.002787434	0.00436319	0.004760168	0.004710451
158.023	1	0.7032547	0.4806891	3.720602	3.856171	0.2248848	0.2571209	0.165696	0.1019685	2.107245	2.118206	1.071727	0.5488519	0.05769015	0.06610866	0.02558493	0.03811246	0.547884	0.1641415	0.565442	0.5166854	0.06103435	0.06344341	0.07642924	0.04730268
158.024	1	0.07904652	0.07044036	0.05742787	0.04345743	0.8548906	1.449563	0.3175853	0.1994807	0.06617199	0.09367816	0.03024522	0.06457355	0.166702	0.1441114	0.2598321	0.2961208	0.2168348	0.3153396	0.4521964	0.4656298	1.637175	2.541331	3.424692	3.468861
158.025	1	0.06521314	0.05642767	0.05850768	0.1012411	0.1203452	0.2601959	4.004841	2.978944	0.06106106	0.08755907	0.224241	0.1314083	2.062756	2.028859	1.18253	1.36742	0.06937811	0.07677207	0.07290316	0.07042546	0.3321393	0.4497052	0.4736241	0.5282444
158.122	1	0.001590355	0.001474259	0.007966659	0.00805287	0.001720202	0.002123441	0.01841789	0.01407358	0.004382957	0.00483499	0.0022759	0.001169117	0.009925452	0.009239426	0.005486007	0.006150361	0.001625568	0.0009274187	0.001892888	0.001167934	0.002875413	0.004252839	0.004767588	0.004660174
158.123	1	0.7091622	0.5302638	3.671231	3.847474	0.2201241	0.2573477	0.139967	0.0922796	2.097466	2.141142	0.912117	0.516077	0.0562307	0.05368528	0.03520572	0.03865387	0.5605355	0.1404234	0.6969494	0.4264055	0.0514027	0.06969454	0.08183986	0.04437488
158.124	1	0.07743577	0.06972086	0.06189144	0.05067193	0.8629042	1.44611	0.3287881	0.2417133	0.05256815	0.09067782	0.03499396	0.06086926	0.1610924	0.1495634	0.2623296	0.2969347	0.2043125	0.3073146	0.4452603	0.4698692	1.601712	2.5083	3.40374	3.451294
158.125	1	0.0684779	0.05505578	0.08346866	0.1187441	0.1081556	0.235615	3.97545	3.038303	0.04684216	0.0746571	0.2164279	0.1220941	2.077593	1.92798	1.173142	1.359536	0.06717712	0.06096411	0.08793958	0.07431201	0.3378692	0.4273128	0.5005641	0.5228381
158.222	1	0.001581885	0.001735352	0.007824479	0.008105334	0.001830139	0.002188757	0.01835427	0.01433388	0.004418474	0.00498809	0.002117683	0.001206976	0.01019337	0.009044262	0.00575679	0.005992234	0.001580408	0.0008582626	0.002106262	0.0008254518	0.003034559	0.004255592	0.004810038	0.004485996
158.223	1	0.7058484	0.6014183	3.629635	3.875508	0.2195008	0.2656545	0.1137941	0.08159026	2.076574	2.18721	0.7200994	0.4941295	0.05662297	0.04442287	0.02796522	0.0425258	0.5787692	0.1486067	0.77052	0.3190363	0.05131912	0.06057403	0.0809994	0.03667919
158.224	1	0.08255734	0.05266444	0.05179014	0.0375475	0.8567042	1.441763	0.3344274	0.2722671	0.04921581	0.09363263	0.04300349	0.05450021	0.1591449	0.1402068	0.2646095	0.2719862	0.2037691	0.3073552	0.4447342	0.4617844	1.569496	2.485518	3.389562	3.420153
158.225	1	0.05660075	0.06359204	0.05712081	0.09955369	0.1328738	0.2055297	3.977035	3.109992	0.06066024	0.07818775	0.2317116	0.1221632	2.149697	1.899351	1.203629	1.34458	0.07967981	0.08068223	0.08317593	0.0751663	0.3618289	0.4362615	0.509108	0.4824237
158.322	1	0.001829439	0.001690537	0.007582445	0.008099035	0.001916903	0.002207192	0.01827968	0.01465249	0.004445582	0.004886854	0.001941339	0.00126201	0.01044768	0.009181588	0.00568395	0.006035219	0.001482852	0.001045858	0.002198953	0.0006998661	0.003041178	0.00435584	0.004976974	0.004336559
158.323	1	0.6879436	0.6771819	3.585948	3.893951	0.2169557	0.2750362	0.08494277	0.0862934	2.053415	2.225832	0.5424028	0.4841875	0.04519666	0.0541676	0.03745566	0.05030508	0.581084	0.1846622	0.7822758	0.270817	0.05650683	0.0548756	0.07271696	0.039227
158.324	1	0.08824858	0.05433855	0.06146587	0.05234493	0.8599949	1.457974	0.3393448	0.3012416	0.05957736	0.09454612	0.04361116	0.05316613	0.1487975	0.1435142	0.2644143	0.2663981	0.1997378	0.3065334	0.4469398	0.4666335	1.548193	2.512233	3.387196	3.419242
158.325	1	0.06207009	0.06021142	0.06882739	0.1007417	0.1528886	0.1407839	3.992769	3.195617	0.06692249	0.03328609	0.2123696	0.1124129	2.247534	1.94154	1.249902	1.346554	0.06957974	0.07036575	0.08336767	0.05162318	0.3777831	0.43187	0.507185	0.430111
158.422	1	0.001803444	0.001755229	0.007490974	0.008160359	0.002019855	0.002374804	0.01845299	0.01497474	0.004491724	0.004986029	0.001665694	0.001337556	0.01076293	0.009346455	0.005730803	0.0061578	0.001519373	0.0009503895	0.002002355	0.000982822	0.002950522	0.004368903	0.004843753	0.004319369
158.423	1	0.6874541	0.7563218	3.56077	3.913164	0.2222491	0.2773054	0.06662826	0.08256233	2.027555	2.308944	0.4180216	0.4856864	0.0405154	0.05328726	0.04611818	0.04491707	0.5665994	0.2255732	0.7353559	0.3569648	0.05872068	0.06801588	0.06787627	0.03659415
158.424	1	0.1009548	0.05823166	0.05233657	0.04430499	0.8563394	1.477456	0.3316585	0.3209736	0.05386134	0.0846397	0.03543224	0.05367281	0.1367035	0.1494148	0.262344	0.2618371	0.2010787	0.313232	0.4506523	0.4609589	1.527866	2.516732	3.3773	3.405139
158.425	1	0.06085772	0.07294689	0.0610233	0.1043911	0.1599745	0.1113336	4.06046	3.29591	0.05816464	0.04504247	0.230979	0.1123083	2.344712	2.056123	1.25902	1.359001	0.06959535	0.07912304	0.0780788	0.07290988	0.3927842	0.4544583	0.4750247	0.387505
158.522	1	0.001694129	0.002175789	0.007707426	0.008321013	0.00203187	0.002701059	0.01867748	0.01526691	0.004491478	0.00513975	0.001663609	0.001342427	0.0109366	0.009805355	0.005765122	0.006133467	0.001535347	0.0009980488	0.001655505	0.001313232	0.002924286	0.004515044	0.004775318	0.004089622
158.523	1	0.6916259	0.8234555	3.584432	3.939661	0.2281954	0.2770825	0.08170824	0.08030526	2.031318	2.36975	0.4507546	0.4937462	0.03803852	0.05877076	0.03750038	0.04330714	0.5483549	0.2452326	0.6371798	0.4647208	0.06861986	0.0726989	0.08055487	0.04104464
158.524	1	0.09330771	0.05683696	0.05491952	0.05948549	0.8334798	1.47882	0.3281193	0.3343913	0.05584229	0.08584437	0.04608389	0.06353307	0.1302284	0.1581934	0.2488075	0.2570023	0.202689	0.313954	0.4512534	0.4581778	1.512777	2.511569	3.366864	3.376705
158.525	1	0.06183095	0.06165123	0.05635417	0.0840593	0.1600775	0.1402687	4.132488	3.347686	0.05544202	0.05941112	0.2208063	0.1206851	2.410214	2.202268	1.275359	1.343893	0.06806047	0.07364377	0.08610797	0.06510195	0.3901355	0.4940171	0.4553437	0.3206794
158.621	1	0.001468613	0.002201472	0.007826299	0.008294559	0.001868613	0.002951858	0.0189752	0.01525634	0.004539455	0.005356209	0.001965665	0.001549924	0.01079281	0.01017972	0.005872943	0.00611673	0.001473503	0.0009880412	0.001479852	0.001428698	0.002766499	0.004529777	0.004463178	0.003835531
158.621	1	0.6610871	0.8681679	3.616709	3.965336	0.2256194	0.2820664	0.09492511	0.08657367	2.038997	2.38814	0.5849031	0.4941722	0.05578619	0.04032121	0.0334478	0.04427655	0.5129639	0.2605979	0.5008126	0.5355805	0.06107628	0.07177956	0.06747261	0.04113039
158.622	1	0.08923064	0.05627067	0.04902268	0.04857837	0.8237467	1.478767	0.3071054	0.3126965	0.05677672	0.08127611	0.04251576	0.06096862	0.1137178	0.1546919	0.2440561	0.2574232	0.1953288	0.3021104	0.4435096	0.4440033	1.482772	2.456769	3.354832	3.352453
158.622	1	0.05985424	0.05687788	0.08286253	0.08774085	0.1464111	0.2375693	4.217901	3.370757	0.04874775	0.07153891	0.2316716	0.1295996	2.41492	2.312093	1.28664	1.322972	0.07020667	0.07935508	0.07397757	0.07079032	0.3432598	0.516644	0.3815573	0.2478749
158.722	1	0.001359481	0.002166214	0.00780812	0.008541576	0.001865473	0.00310486	0.01932729	0.01522813	0.004601861	0.00530516	0.002390324	0.001524947	0.01053524	0.01042622	0.006024078	0.0059576	0.001322338	0.001029494	0.001248274	0.001511793	0.002633962	0.004562343	0.004268099	0.003647625
158.723	1	0.6383313	0.891067	3.666392	3.989974	0.2244098	0.292631	0.1102591	0.08911566	2.035999	2.388644	0.7382517	0.4721921	0.04401209	0.04712419	0.0407053	0.03782176	0.4643649	0.2853524	0.3763718	0.5530436	0.05632415	0.07060905	0.06421749	0.03443689
158.724	1	0.09494925	0.06416867	0.05460848	0.05586403	0.811912	1.481743	0.3096663	0.2938872	0.05044776	0.08197806	0.05696083	0.06960064	0.107936	0.1708099	0.2630562	0.2861841	0.2023506	0.3076471	0.4553027	0.4524165	1.481039	2.443963	3.343319	3.330318
158.725	1	0.06347102	0.04472474	0.096103	0.06693161	0.1092706	0.2863398	4.283783	3.36594	0.03383327	0.04758061	0.2263877	0.140445	2.358857	2.370172	1.293098	1.307228	0.05489005	0.09262336	0.07343968	0.07267634	0.3071287	0.5585499	0.3143778	0.1679945
158.822	1	0.001424923	0.002014295	0.008027468	0.008501085	0.001738572	0.003142321	0.01942506	0.01494095	0.004397095	0.00521611	0.00264525	0.001488272	0.0102348	0.01064552	0.006158387	0.005907013	0.001324508	0.00115734	0.001044371	0.001387895	0.002568004	0.004577412	0.004216271	0.003580478
158.823	1	0.6311723	0.8934066	3.686445	3.983997	0.2206562	0.2916785	0.1290892	0.08865488	2.009087	2.349402	0.8655698	0.4431423	0.05132875	0.05360385	0.0471393	0.03124631	0.4507242	0.311991	0.2851289	0.5080284	0.05082946	0.06402766	0.06034861	0.03377134
158.824	1	0.0972533	0.05811234	0.04865159	0.05568576	0.7895386	1.472219	0.3014231	0.2568788	0.05282354	0.08851617	0.06687643	0.0840146	0.1065104	0.1829026	0.266428	0.3045382	0.2086754	0.3131815	0.4632905	0.4500316	1.485521	2.454032	3.348402	3.317107
158.825	1	0.0835704	0.03767194	0.07201432	0.06662309	0.0615953	0.3223881	4.296885	3.294625	0.04553607	0.04250251	0.1987076	0.1224283	2.284796	2.388068	1.32867	1.259436	0.06145062	0.08556346	0.06438002	0.05320076	0.2921298	0.5900114	0.2680894	0.1972055
158.922	1	0.001617197	0.001931257	0.008215273	0.008508669	0.001623388	0.003023347	0.01923829	0.0145374	0.004440232	0.005145052	0.002788936	0.001552741	0.01006217	0.01057786	0.006428381	0.005777111	0.001185251	0.001109847	0.0009660494	0.001026457	0.002596136	0.004696927	0.00431601	0.003748695
158.923	1	0.6281931	0.8869582	3.735115	3.960279	0.2245398	0.2912221	0.1493362	0.07114629	2.000689	2.329091	0.9414017	0.4151152	0.05975151	0.06150416	0.03209573	0.03512071	0.4542661	0.3396289	0.2129679	0.40459	0.03945266	0.06558915	0.06511889	0.04682507
158.924	1	0.09388788	0.05365979	0.04227097	0.06431544	0.7698109	1.455507	0.3040513	0.2000464	0.05131182	0.08653825	0.06542145	0.09459619	0.1119481	0.1914553	0.2727345	0.3314395	0.2028231	0.3094263	0.4592884	0.4452225	1.478919	2.464807	3.361883	3.306586
158.925	1	0.0686254	0.05897371	0.1039243	0.04949182	0.09854719	0.3001243	4.231871	3.198795	0.05830995	0.05939319	0.2092388	0.1349482	2.193222	2.332279	1.385374	1.194021	0.05589422	0.1043754	0.06636141	0.06337778	0.2902283	0.6290473	0.2976504	0.2984636
159.022	1	0.001655426	0.001952773	0.008227549	0.008417392	0.00168778	0.002725592	0.01907284	0.01429401	0.004411858	0.005111201	0.002673656	0.001563889	0.00992576	0.01031666	0.006585061	0.00560619	0.00108279	0.001284035	0.0007664237	0.0007974517	0.00245399	0.004680948	0.004512249	0.003995272
159.023	1	0.6357484	0.886707	3.768359	3.927689	0.2199721	0.2909265	0.1481863	0.0725695	2.000106	2.29813	0.9932157	0.3972885	0.07838239	0.06408873	0.03693569	0.02832394	0.4549974	0.3578327	0.155792	0.28112	0.03984642	0.06245461	0.06371641	0.0456601
159.024	1	0.09395669	0.04652154	0.0378889	0.05502761	0.7624072	1.456678	0.3329137	0.148877	0.0577596	0.09897423	0.08631529	0.1065191	0.1237503	0.1931577	0.2795002	0.349443	0.1988724	0.3007603	0.4610613	0.4460052	1.468981	2.439449	3.361462	3.28842
159.025	1	0.09119366	0.05760384	0.07862876	0.05884373	0.1604504	0.2355129	4.172087	3.104588	0.04839166	0.04921152	0.2264659	0.1396906	2.122331	2.219319	1.448565	1.158465	0.07567673	0.1210277	0.05609734	0.1014638	0.272065	0.6423546	0.3420666	0.4059605
159.122	1	0.00169762	0.001926559	0.008379015	0.008336512	0.001935906	0.002338889	0.01908231	0.01407004	0.004487601	0.004925192	0.002714988	0.001410008	0.009790894	0.009757282	0.006757172	0.005455392	0.001098828	0.001354656	0.0007692628	0.0009408549	0.002289123	0.004684109	0.004590238	0.004423732
159.123	1	0.6515966	0.8887922	3.813432	3.902336	0.2173822	0.2755216	0.1433156	0.07282076	1.999236	2.258688	0.9989356	0.4190414	0.07883524	0.06764525	0.0375151	0.03876219	0.4893625	0.3725447	0.09798234	0.227452	0.04122754	0.07540986	0.06480064	0.03835412
159.124	1	0.08887725	0.04689134	0.04077204	0.06430257	0.7583176	1.428759	0.3357961	0.1452012	0.06635839	0.1017573	0.09108955	0.1052014	0.1273303	0.1883997	0.2939373	0.3542757	0.2069238	0.3066164	0.4698606	0.4484157	1.475086	2.413623	3.391979	3.283334
159.125	1	0.06653343	0.03630946	0.08600523	0.05838795	0.2156724	0.1538328	4.13094	3.034868	0.04362386	0.05310677	0.2307939	0.1160055	2.0807	2.054266	1.472732	1.112771	0.06674436	0.0962476	0.07176648	0.07784854	0.2538792	0.6493756	0.3512288	0.483664
159.222	1	0.001672646	0.002021045	0.008369785	0.008225672	0.00220488	0.002141405	0.01876895	0.01395603	0.004478917	0.004956263	0.002575049	0.0014369	0.009804439	0.009226244	0.006942196	0.005409688	0.00124138	0.001277598	0.0008670765	0.0009901164	0.002326369	0.004708893	0.004637086	0.004653015
159.223	1	0.6723873	0.8838503	3.847933	3.85834	0.2210835	0.2693737	0.1470658	0.07394725	1.993726	2.206435	0.9725938	0.4358315	0.09007953	0.05853417	0.04296137	0.0538262	0.5387447	0.3581841	0.1035302	0.3032859	0.03665054	0.07948526	0.07012051	0.03731421
159.224	1	0.08126707	0.03966691	0.0383958	0.06060043	0.737385	1.407627	0.3390799	0.2078729	0.06265315	0.09858303	0.07490573	0.09652902	0.1305248	0.1811403	0.3076442	0.3741302	0.2171771	0.2979269	0.4701078	0.44684	1.496329	2.418531	3.431557	3.288636
159.225	1	0.07037774	0.05253733	0.1088045	0.07112167	0.2576496	0.1227437	4.054487	3.013601	0.04077877	0.07897327	0.2261772	0.1177656	2.086445	1.952906	1.513259	1.106353	0.0620599	0.1174711	0.08571255	0.08154567	0.2389781	0.6765579	0.3515688	0.5441746
159.322	1	0.001636342	0.002000111	0.008334208	0.008317353	0.002383125	0.002132552	0.0184983	0.01401777	0.004499728	0.004827829	0.002462478	0.001401843	0.01015813	0.00887635	0.006942198	0.0053124	0.001479004	0.001312315	0.001016609	0.001171894	0.002303458	0.004981038	0.00455286	0.004803435
159.323	1	0.6937634	0.8809964	3.843331	3.823318	0.2307537	0.2523168	0.127591	0.07738312	1.988532	2.134885	0.9023286	0.4425041	0.09457376	0.08102469	0.03909114	0.05131566	0.5824744	0.32836	0.2338933	0.4224835	0.04101322	0.07642843	0.07106185	0.04162845
159.324	1	0.0764912	0.0435125	0.04340097	0.05219007	0.7282422	1.408934	0.3663744	0.2648256	0.05883727	0.1020953	0.08588224	0.1076766	0.1380509	0.1643061	0.3177763	0.3840179	0.2186434	0.2959262	0.4746384	0.4555784	1.523366	2.442464	3.455049	3.31096
159.325	1	0.05623262	0.06476808	0.08266212	0.08057977	0.2940364	0.127322	4.004241	3.014792	0.03750491	0.08329634	0.2300906	0.1100924	2.157828	1.895075	1.520979	1.096914	0.07510443	0.09445157	0.08020239	0.08721225	0.2041614	0.6896656	0.3632187	0.5501966
159.422	1	0.001460606	0.001949483	0.008202989	0.008282205	0.002426419	0.002007063	0.01827872	0.01418148	0.004478408	0.004653007	0.002349902	0.001518177	0.01034831	0.008677069	0.006894933	0.005198009	0.001589491	0.001103814	0.001383888	0.001390221	0.002157443	0.005060556	0.004483279	0.00481686
159.423	1	0.7057504	0.8713205	3.837683	3.829994	0.2258597	0.2447105	0.1089443	0.08268414	1.985458	2.074703	0.8006855	0.4444135	0.07937361	0.062525	0.04037641	0.05693803	0.6239296	0.2951454	0.3773624	0.5355088	0.03735941	0.07791844	0.07255472	0.05471853
159.424	1	0.07319873	0.0464123	0.04433444	0.04918126	0.73485	1.403811	0.3691753	0.3050228	0.07027043	0.09818335	0.08695072	0.1064874	0.1400492	0.1482986	0.308493	0.3842781	0.2171218	0.3013081	0.4815078	0.4605635	1.550048	2.478267	3.507388	3.353542
159.424	1	0.05391842	0.04536225	0.09827644	0.08333739	0.3183528	0.1378568	3.988229	3.059056	0.05836613	0.07856716	0.2398504	0.1285255	2.216838	1.901102	1.490413	1.079983	0.04750402	0.1260141	0.08073864	0.08386658	0.1818476	0.7069827	0.3524052	0.5471275
159.522	1	0.001598919	0.001769939	0.008073241	0.008364556	0.00239532	0.002112042	0.01832946	0.01451521	0.00445145	0.004434471	0.00239861	0.001534227	0.01057449	0.008777028	0.006751673	0.005344962	0.001690307	0.001093726	0.001600537	0.001535578	0.002202643	0.004928589	0.004447337	0.004688789
159.523	1	0.7172965	0.85835	3.839055	3.868534	0.2267263	0.2357062	0.1094637	0.08693631	1.995171	1.991224	0.6737702	0.4557207	0.08671682	0.06254405	0.03852663	0.06183141	0.660429	0.2793604	0.5152012	0.5821504	0.04101029	0.08568572	0.09105357	0.06210609
159.524	1	0.07109398	0.04943168	0.04023987	0.05276794	0.7405844	1.397569	0.3534509	0.3238025	0.06507509	0.08904629	0.06427066	0.0930086	0.1357738	0.1500527	0.2961929	0.3656959	0.2178669	0.3022489	0.4735993	0.4590958	1.559566	2.479967	3.541073	3.394524
159.525	1	0.04964361	0.0474669	0.09086516	0.08792065	0.3102493	0.09600595	3.995371	3.138181	0.05674112	0.04280664	0.2141209	0.126032	2.28655	1.932369	1.42687	1.092097	0.04458825	0.09961571	0.05825279	0.07474886	0.1619972	0.6879659	0.3399441	0.4960645
159.622	1	0.0017646	0.001728167	0.008197908	0.008495243	0.002327262	0.002180768	0.01838635	0.01472276	0.004378712	0.004167197	0.002124881	0.001353309	0.01050987	0.0088645	0.006713551	0.005378211	0.001719629	0.001137169	0.001718927	0.001383565	0.002392356	0.004897194	0.00452361	0.004424379
159.623	1	0.7189857	0.8502063	3.841652	3.911418	0.2184476	0.2287554	0.1075903	0.09838809	1.942627	1.86686	0.5226123	0.4740909	0.0835271	0.06449305	0.04995363	0.05903606	0.663062	0.2971508	0.6272615	0.5570464	0.03898046	0.07415476	0.08441091	0.04696766
159.624	1	0.06095902	0.04600551	0.03224776	0.04484606	0.7474705	1.391511	0.340501	0.3301829	0.05048822	0.07484649	0.04471967	0.06997549	0.1300513	0.1219773	0.2698561	0.3352289	0.2175889	0.2997552	0.4683533	0.460814	1.572797	2.461984	3.57088	3.413923
159.625	1	0.02518178	0.05055433	0.06919112	0.08848228	0.2936789	0.07794201	4.042639	3.213151	0.0493284	0.03471707	0.1977339	0.1123054	2.329313	1.984037	1.411571	1.117187	0.0391876	0.1031264	0.06166592	0.07184084	0.1864152	0.6820739	0.3452292	0.4221228
159.722	1	0.001741483	0.001707879	0.008261557	0.008371079	0.002190562	0.002336183	0.01848128	0.01496349	0.004344678	0.004056794	0.001934935	0.001381861	0.01081447	0.009071393	0.006753426	0.005618074	0.001846752	0.00126265	0.001955908	0.001283545	0.002612427	0.00476479	0.004578346	0.004176015
159.723	1	0.724658	0.824495	3.830495	3.916333	0.2090855	0.219394	0.07523849	0.09944928	1.917466	1.814584	0.3835151	0.5051778	0.08795798	0.06442246	0.04914155	0.06152146	0.6591989	0.3369768	0.7139193	0.4848114	0.03289357	0.06700751	0.08526082	0.04648082
159.724	1	0.05827356	0.04572631	0.02951498	0.04198222	0.7572815	1.401143	0.3372234	0.3287857	0.05663255	0.07727332	0.04719578	0.06423308	0.1347948	0.1240765	0.2810083	0.3163925	0.2191855	0.3043056	0.4706467	0.4634911	1.597378	2.473779	3.593639	3.451915
159.725	1	0.04809849	0.05214023	0.07454344	0.08594194	0.2682628	0.0898316	4.08792	3.269555	0.03618172	0.0450948	0.2115612	0.1185284	2.356242	2.03037	1.417401	1.149121	0.05816265	0.09369664	0.06153364	0.06971139	0.2347836	0.6741525	0.3451993	0.3504777
159.823	1	0.001756732	0.001575708	0.008070196	0.008334922	0.002046493	0.002470298	0.01867596	0.01498393	0.004176513	0.00402723	0.001584065	0.001553606	0.01059198	0.009517809	0.006762492	0.005630751	0.001600804	0.001293921	0.002111959	0.001014145	0.002967485	0.004712071	0.004707054	0.004150023
159.824	1	0.7348804	0.7803782	3.786981	3.906375	0.2120634	0.2213531	0.05013376	0.1081046	1.880617	1.795611	0.2892564	0.5290784	0.06311851	0.04504451	0.06724778	0.05247213	0.6271072	0.3793166	0.7763564	0.4060184	0.03554005	0.07257536	0.09515899	0.04475214
159.825	1	0.05517991	0.03486919	0.02359521	0.03309321	0.7780286	1.419245	0.3265484	0.2922921	0.06403829	0.09025517	0.05785996	0.06414372	0.1369409	0.1216727	0.2900821	0.3013863	0.2193491	0.3129585	0.480381	0.4638298	1.637666	2.50332	3.636882	3.493966
159.825	1	0.0614754	0.05456666	0.09841438	0.07250755	0.2545065	0.1331292	4.138905	3.282132	0.06114086	0.06544908	0.202694	0.124671	2.366737	2.095239	1.421921	1.189968	0.05700385	0.09099597	0.06190754	0.05177357	0.3186104	0.6563768	0.3348803	0.2672709
159.922	1	0.001687884	0.00138496	0.008097183	0.008362109	0.001871091	0.002606923	0.01885233	0.01489288	0.004105326	0.004232482	0.00169132	0.001436597	0.01049474	0.009674621	0.006808278	0.005766558	0.001348843	0.001428116	0.00204678	0.0009523626	0.003109331	0.004721208	0.004630686	0.004041921
159.923	1	0.7402849	0.7120589	3.760627	3.911983	0.2070466	0.2208717	0.0709949	0.1041636	1.865769	1.842367	0.3531541	0.540157	0.05762836	0.04469508	0.06826933	0.04259867	0.5764894	0.4056604	0.759127	0.3728838	0.03874064	0.06391689	0.1080434	0.0445492
159.924	1	0.04524243	0.03221697	0.03773872	0.0446311	0.7909528	1.426815	0.3145033	0.2611355	0.05888362	0.08214192	0.04250658	0.05792255	0.1462314	0.1097349	0.276532	0.2786404	0.2217837	0.3117967	0.4844265	0.4694665	1.674919	2.522196	3.676993	3.536622
159.925	1	0.06645201	0.04120865	0.06393938	0.06839899	0.195288	0.1953297	4.166873	3.25976	0.06260685	0.07340028	0.2102616	0.1118542	2.331734	2.13572	1.42166	1.222347	0.07609284	0.07867071	0.08415126	0.07799236	0.3893303	0.6081396	0.3400889	0.2947579
160.022	1	0.001724198	0.001324053	0.008186707	0.008191698	0.001896212	0.002588145	0.01896578	0.01470344	0.004137391	0.004448008	0.00192076	0.001352516	0.01020576	0.009781279	0.006678826	0.005825636	0.001208435	0.001372534	0.001805276	0.001193788	0.003182483	0.004658644	0.004402853	0.004150721
160.023	1	0.7486644	0.6362991	3.775707	3.924399	0.2012252	0.221904	0.09419573	0.1015772	1.851305	1.899908	0.5123287	0.5546722	0.06377109	0.06733824	0.07677209	0.04988171	0.5002151	0.426169	0.6672007	0.4277133	0.05902992	0.07557594	0.08962121	0.04509374
160.024	1	0.02498243	0.01528159	0.02736044	0.04060378	0.803817	1.419853	0.3090527	0.229094	0.05629084	0.08217422	0.03800899	0.05306127	0.1341925	0.09837898	0.2709332	0.264403	0.2087491	0.2999929	0.4754743	0.4665262	1.667181	2.503557	3.648969	3.536589
160.025	1	0.05950778	0.06420733	0.05311921	0.0631424	0.1638982	0.2510119	4.160639	3.197732	0.05727655	0.06378172	0.2038252	0.1152626	2.254415	2.111378	1.40348	1.264589	0.08114191	0.08158264	0.0765968	0.065157	0.4137355	0.5501348	0.2889152	0.345314
160.122	1	0.001696233	0.001294859	0.008132064	0.00820534	0.0019689	0.002716671	0.01888322	0.01434214	0.004143708	0.004524408	0.002043369	0.00135192	0.009820524	0.009811813	0.006302887	0.005858953	0.001166396	0.001216232	0.001454087	0.00161623	0.003235592	0.004524263	0.004307237	0.004527759
160.123	1	0.7403002	0.5498896	3.785868	3.884866	0.2054823	0.2256084	0.1104761	0.09459723	1.839522	1.944847	0.7050779	0.5646224	0.04497421	0.06126614	0.06381613	0.04391647	0.4159647	0.4334684	0.5446037	0.5323309	0.06334277	0.07872593	0.0700816	0.04895748
160.124	1	0.02184519	0.02475412	0.03145656	0.03568523	0.8207846	1.423112	0.3142415	0.2147559	0.05168129	0.07982955	0.03696179	0.05225273	0.1242578	0.09276221	0.2717921	0.2580966	0.1986892	0.3000922	0.4745971	0.4721115	1.684293	2.521284	3.64999	3.567169
160.125	1	0.06215468	0.06955159	0.05984267	0.06859187	0.1714971	0.3075012	4.118035	3.106346	0.04621812	0.04696624	0.1915615	0.1218481	2.158323	2.095766	1.362284	1.290203	0.06814116	0.09294908	0.0674893	0.07364971	0.4432753	0.4947176	0.2569782	0.4427482
160.222	1	0.001876419	0.001172366	0.00819526	0.008107753	0.002193974	0.002654639	0.01878759	0.01415641	0.004147529	0.004404598	0.00230675	0.001349511	0.009681508	0.009701564	0.006102266	0.005864331	0.001066121	0.001437534	0.00119774	0.00170814	0.003349305	0.00452695	0.004068104	0.004794936
160.223	1	0.7597064	0.4621599	3.760544	3.86319	0.2145092	0.2352686	0.118521	0.08984843	1.823053	1.949591	0.8806579	0.5391154	0.03614003	0.06524023	0.0809963	0.05905981	0.3425431	0.4306074	0.4634324	0.6482857	0.060364	0.08468435	0.06679846	0.05366594
160.224	1	0.01805611	0.03156549	0.03609132	0.03602547	0.8441231	1.431371	0.3195905	0.2096665	0.0570344	0.07825442	0.03685301	0.05375282	0.1294027	0.09466977	0.2729403	0.2730193	0.2002269	0.3052204	0.4700378	0.4770849	1.713601	2.549601	3.661747	3.610272
160.225	1	0.06352392	0.08117045	0.076087	0.07788804	0.2232669	0.3355494	4.066457	3.034785	0.0627484	0.06446027	0.2158732	0.1133238	2.085557	2.069949	1.323566	1.334682	0.07903555	0.08054236	0.06706485	0.0878782	0.4369513	0.4717755	0.2301545	0.4970528
160.322	1	0.001872531	0.001063529	0.008027698	0.008122163	0.002349398	0.002530923	0.01857756	0.01402307	0.004190867	0.004328303	0.002467091	0.001236554	0.009669495	0.009547018	0.00601894	0.006100296	0.001169339	0.001449806	0.001056799	0.001772255	0.003377638	0.004515943	0.004083781	0.00495442
160.323	1	0.7686143	0.3749895	3.733189	3.866614	0.2162256	0.2422938	0.1257558	0.09526677	1.831554	1.961926	1.018369	0.5129162	0.0355029	0.08050444	0.06097128	0.05546158	0.30947	0.4295202	0.3572893	0.7030966	0.06275783	0.07454904	0.0683257	0.0486591
160.324	1	0.02725292	0.03465763	0.04034894	0.03888033	0.8632038	1.434822	0.3300715	0.2103636	0.06526391	0.08350079	0.04215355	0.04891365	0.1394954	0.1034496	0.2802879	0.2806828	0.2073489	0.3067508	0.4757825	0.482755	1.730844	2.561515	3.667078	3.64749
160.325	1	0.06714061	0.05781397	0.05333897	0.06401465	0.2591418	0.3580069	4.000736	3.017112	0.04814579	0.06620242	0.2094964	0.1163924	2.070271	2.022957	1.303481	1.361994	0.07674707	0.08566389	0.05368102	0.07754942	0.4246316	0.4583544	0.1923126	0.516752
160.423	1	0.001836866	0.001069719	0.008211347	0.008195811	0.002476091	0.002548204	0.01841152	0.01420226	0.004293734	0.004446295	0.002676064	0.001217105	0.00976439	0.009397902	0.005985629	0.006211894	0.001190788	0.001421517	0.001085835	0.00165196	0.00325681	0.004502065	0.003931131	0.004664445
160.424	1	0.7597315	0.3469712	3.743867	3.835158	0.2190972	0.246062	0.1554367	0.08928218	1.884172	1.974382	1.135782	0.4766299	0.05657654	0.0901982	0.06593442	0.04747334	0.3271513	0.4398959	0.2564902	0.6733966	0.05283714	0.07898349	0.07136734	0.04964415
160.425	1	0.04449084	0.03178956	0.04013141	0.02993131	0.8758218	1.430638	0.3214585	0.2263192	0.05905286	0.08587842	0.04618323	0.03872583	0.1393861	0.1016327	0.2714914	0.2725572	0.2053052	0.2981763	0.470993	0.4786651	1.709652	2.543208	3.635836	3.643752
160.426	1	0.07027173	0.07219376	0.0721658	0.06799151	0.2817789	0.3504861	3.956974	3.066554	0.0531771	0.06880882	0.208697	0.1257286	2.074197	1.96694	1.297582	1.385706	0.06564492	0.08099702	0.06251885	0.09454773	0.415536	0.4550297	0.1901191	0.4990241
160.522	1	0.001810581	0.001132652	0.008067119	0.008175095	0.002397337	0.002485982	0.01833102	0.01439965	0.004300146	0.004394057	0.002699007	0.001093307	0.01009738	0.009275424	0.006057425	0.006146213	0.001396854	0.001366803	0.001120351	0.001451168	0.00330147	0.004323948	0.003934682	0.004575039
160.523	1	0.7560917	0.370513	3.704231	3.815632	0.2131303	0.2426225	0.1676038	0.0921198	1.913821	1.945622	1.202631	0.4600515	0.0572618	0.08965142	0.0728122	0.0504748	0.369993	0.4310561	0.2371963	0.5837421	0.05068756	0.08240509	0.08653787	0.05319237
160.524	1	0.05198919	0.0260327	0.03425293	0.04172443	0.885718	1.433793	0.3120599	0.2507158	0.05536487	0.08373847	0.0452361	0.0344731	0.1341536	0.1126274	0.2728565	0.2660585	0.2096499	0.2992881	0.4721547	0.4795694	1.695729	2.541076	3.616719	3.651138
160.524	1	0.06936591	0.06750839	0.07561789	0.08713817	0.2957716	0.3168507	3.972631	3.122256	0.07336478	0.06588725	0.2248071	0.1237031	2.150572	1.954817	1.345008	1.359502	0.07424273	0.06459667	0.08391767	0.07012079	0.417166	0.4306576	0.2267737	0.4502701
160.622	1	0.001678996	0.001258681	0.007971188	0.008094281	0.002347447	0.002412575	0.01833347	0.01468784	0.00433649	0.004235068	0.002896625	0.001041348	0.01038965	0.009359095	0.006274639	0.006104704	0.001361451	0.001488488	0.0010843	0.001214173	0.003342103	0.004452613	0.003972809	0.004466689
160.623	1	0.7498703	0.4270194	3.662088	3.770467	0.2102619	0.241336	0.1674388	0.0887918	1.924134	1.925516	1.230577	0.4434485	0.05985184	0.1089261	0.05599007	0.05608431	0.4347395	0.405804	0.2844964	0.4728251	0.03729627	0.08504916	0.09321373	0.04584852
160.624	1	0.05791504	0.03844148	0.03291708	0.04015967	0.8913107	1.435077	0.3034501	0.2615664	0.05717722	0.07587221	0.04767395	0.03982389	0.1264222	0.1167194	0.2751313	0.2726566	0.208075	0.2961229	0.4765472	0.4865924	1.699309	2.533297	3.594579	3.679288
160.625	1	0.07800985	0.0508625	0.0407827	0.062119	0.274638	0.2722416	4.005432	3.201137	0.08214265	0.03731332	0.2068561	0.1171416	2.249097	2.007823	1.387988	1.329323	0.06132867	0.07683783	0.06472986	0.06219805	0.4293722	0.444498	0.2437781	0.3953705
160.721	1	0.001588857	0.001601461	0.007615903	0.008054891	0.002247478	0.002488193	0.01853472	0.01501617	0.004275634	0.004093593	0.002951222	0.001050731	0.01062633	0.009577831	0.006268365	0.006028722	0.00128448	0.001181567	0.001047347	0.001139598	0.003361919	0.004264644	0.004279647	0.004417877
160.721	1	0.7649891	0.5215938	3.604579	3.717746	0.2073908	0.2240444	0.1811909	0.09941964	1.904848	1.861228	1.202406	0.4547488	0.06679598	0.0939532	0.0716662	0.06253455	0.4833579	0.3638186	0.3404339	0.4012767	0.03913547	0.07247821	0.09190094	0.04501669
160.722	1	0.06648909	0.04818598	0.04317121	0.04503978	0.8940587	1.444034	0.3045388	0.2727153	0.05878688	0.07885831	0.04050321	0.04003843	0.1244085	0.1163407	0.2761179	0.2785757	0.2039699	0.3009981	0.4800152	0.5007666	1.702906	2.508427	3.52281	3.723393
160.722	1	0.06425907	0.06911789	0.09021695	0.06435977	0.2405197	0.2103921	4.054335	3.289185	0.06523686	0.04258326	0.2184621	0.1298622	2.323935	2.1185	1.404278	1.304266	0.07707428	0.07188129	0.07971185	0.06531734	0.4572545	0.4496443	0.2871096	0.3385154
160.822	1	0.001650383	0.001883743	0.007765102	0.008046096	0.0020581	0.00266817	0.01879164	0.01513074	0.004241172	0.004015183	0.002996327	0.00108114	0.01067431	0.009906491	0.006592176	0.006118254	0.001456589	0.00113138	0.001112654	0.001197226	0.003447635	0.00430359	0.00445285	0.004210367
160.823	1	0.7939914	0.6388074	3.571417	3.644747	0.2128394	0.2311986	0.1854879	0.1177384	1.870308	1.799693	1.115814	0.494523	0.06639676	0.08209735	0.06425806	0.07344118	0.5098378	0.3080771	0.3352153	0.4066341	0.04030075	0.07796012	0.08891481	0.04108747
160.824	1	0.07094651	0.04945925	0.04767257	0.05050425	0.9097501	1.462889	0.3169772	0.2644683	0.05968614	0.08111734	0.0393822	0.03779628	0.126985	0.1172804	0.2793436	0.2820183	0.1981159	0.3000912	0.4714364	0.4895892	1.694048	2.480574	3.421672	3.673352
160.825	1	0.057265	0.06608643	0.06909958	0.07464814	0.2002439	0.1816718	4.107022	3.341697	0.06700794	0.05656061	0.2159401	0.1191531	2.379024	2.237865	1.43565	1.322703	0.06201297	0.09536362	0.06269425	0.06642384	0.4625651	0.4930861	0.3271603	0.2550602
160.922	1	0.00185998	0.001979369	0.007639569	0.007906528	0.002012626	0.002759879	0.01895403	0.01498748	0.004248297	0.003959586	0.002767033	0.001207086	0.01064602	0.0101191	0.006409015	0.006290906	0.001549401	0.001135712	0.001243915	0.00121863	0.003296251	0.004455472	0.004285247	0.003968766
160.923	1	0.8003298	0.7531544	3.495839	3.631664	0.2001575	0.2034109	0.144089	0.1074509	1.860605	1.731666	0.9932976	0.5226828	0.07194307	0.09206462	0.07895466	0.08703033	0.518541	0.2562954	0.32573	0.4817658	0.05462171	0.06082864	0.07425883	0.03786217
160.924	1	0.08272654	0.04620583	0.03873226	0.06208707	0.9177164	1.455534	0.3342899	0.2489432	0.06118836	0.08330655	0.04177283	0.03595465	0.124034	0.1155663	0.2844421	0.276909	0.1959154	0.3007212	0.4648536	0.4919135	1.662425	2.42119	3.361656	3.661222
160.925	1	0.0537296	0.05153901	0.05924665	0.05479731	0.1762178	0.1864903	4.178038	3.370373	0.04471303	0.05380295	0.2110104	0.1331677	2.390904	2.31011	1.425443	1.346024	0.08086152	0.07988413	0.0592432	0.05155681	0.4614458	0.5236737	0.3292937	0.1954444
161.022	1	0.002057308	0.001999503	0.007546413	0.007740499	0.002023915	0.002724713	0.01906488	0.01492557	0.004250016	0.003823136	0.00251001	0.001418251	0.01051446	0.0102911	0.006465988	0.006337022	0.001525864	0.001204565	0.001072217	0.001470716	0.00319833	0.004503526	0.004048036	0.003904387
161.023	1	0.8044352	0.8816944	3.467368	3.634534	0.2048488	0.2089532	0.1320832	0.1219441	1.860466	1.669023	0.865201	0.5543772	0.06231651	0.08071653	0.06542992	0.07197399	0.5465441	0.2766016	0.3314218	0.5484241	0.06716689	0.07103383	0.08567517	0.04451541
161.024	1	0.09204461	0.04263498	0.04008952	0.06132464	0.9246137	1.460487	0.3612455	0.22283	0.06340474	0.09287478	0.05296349	0.03899765	0.1229864	0.124443	0.302713	0.2815124	0.1930372	0.3025108	0.4666168	0.4978606	1.638799	2.378171	3.325899	3.646206
161.025	1	0.07286571	0.04165274	0.09321149	0.06002196	0.1733084	0.2241416	4.222233	3.339028	0.04547949	0.06249732	0.2137518	0.1391262	2.366503	2.343884	1.409016	1.33807	0.07834721	0.09206478	0.06560162	0.05848156	0.4388968	0.5602911	0.3045647	0.1743839
161.122	1	0.002036264	0.002247075	0.007515947	0.007717876	0.002153285	0.002751885	0.01915773	0.01474812	0.004122546	0.003705193	0.002166211	0.001543516	0.01030145	0.01045354	0.00645949	0.006239987	0.001616555	0.001224166	0.001205375	0.001453134	0.003153476	0.004386251	0.003895977	0.003900874
161.123	1	0.8135951	0.9951447	3.467657	3.642821	0.2018428	0.2085801	0.1326927	0.110384	1.847305	1.620269	0.7030453	0.5940288	0.05429406	0.08112322	0.06910214	0.07261469	0.561263	0.3219376	0.3438266	0.5876055	0.07012207	0.07287461	0.08394115	0.04795484
161.124	1	0.1026626	0.05476923	0.04508268	0.0600634	0.931768	1.459957	0.393547	0.1999596	0.06428512	0.09243149	0.05704862	0.0558907	0.1158467	0.1148965	0.3023619	0.2834253	0.1842315	0.29951	0.4644256	0.4996388	1.623637	2.341879	3.284088	3.608443
161.125	1	0.06393396	0.04732911	0.08223432	0.05768667	0.2107779	0.2600273	4.236745	3.275947	0.03556477	0.05267016	0.1921557	0.1163286	2.292029	2.337152	1.417671	1.309009	0.09133376	0.07815048	0.05380703	0.05606248	0.4315486	0.5895126	0.2620939	0.2263848
161.222	1	0.001919271	0.002589253	0.007475507	0.007613596	0.002277388	0.002641915	0.01912344	0.01445582	0.003960648	0.003566761	0.001806207	0.001500185	0.01002874	0.01025116	0.006732618	0.006083428	0.001623351	0.001216497	0.00128241	0.001522731	0.003269325	0.004455467	0.003959049	0.004007285
161.223	1	0.8084628	1.095973	3.433627	3.648481	0.1970416	0.2010746	0.1063913	0.1118178	1.810225	1.568433	0.523577	0.6199207	0.05324788	0.08544584	0.06215983	0.06639658	0.5710048	0.3811814	0.3670331	0.5823735	0.07068571	0.07894449	0.07659115	0.05390934
161.224	1	0.1080697	0.06153052	0.05761058	0.08136824	0.9379483	1.455514	0.4171376	0.1793317	0.06418268	0.09006935	0.06197526	0.05852196	0.1030029	0.1019775	0.3070698	0.2823891	0.1853919	0.3091053	0.4652002	0.4996174	1.607424	2.32041	3.241875	3.581289
161.225	1	0.06393874	0.04373956	0.08605779	0.05274377	0.2689696	0.2765047	4.198168	3.187997	0.05080238	0.038928	0.2018518	0.1058713	2.208946	2.263551	1.451453	1.271285	0.0756907	0.08381869	0.05916467	0.05872765	0.4368376	0.5988387	0.2759868	0.2867435
161.322	1	0.001894407	0.002624846	0.007491494	0.007807448	0.002368282	0.002512461	0.01888278	0.01408098	0.003932671	0.003574516	0.001463679	0.001575354	0.009913404	0.00979676	0.006813432	0.005969839	0.00134387	0.001270339	0.001320067	0.00142471	0.003147992	0.00423295	0.004133094	0.004185908
161.323	1	0.8148172	1.152689	3.43767	3.696034	0.1935638	0.2070661	0.07714434	0.1114705	1.808641	1.580861	0.3914369	0.6392942	0.06141083	0.07339704	0.07475785	0.06166364	0.5589503	0.419428	0.3747509	0.5248914	0.06883837	0.08033222	0.08662665	0.05628642
161.324	1	0.1009013	0.05389051	0.04996207	0.07919466	0.9253284	1.433729	0.4118104	0.1681116	0.06130411	0.08780754	0.06107558	0.05776504	0.1084413	0.1055375	0.3191109	0.2756002	0.1856911	0.3067179	0.4619456	0.4934351	1.570863	2.284411	3.217335	3.516738
161.324	1	0.0601921	0.05887479	0.07865225	0.04293315	0.3182259	0.2771631	4.132885	3.068401	0.04976328	0.05284768	0.2079236	0.1162452	2.135059	2.132016	1.482215	1.245413	0.07388947	0.08872531	0.06300249	0.08462345	0.4313776	0.5795193	0.2960236	0.3445948
161.422	1	0.001750277	0.002630511	0.007631275	0.007891846	0.00241507	0.002321806	0.01873926	0.01391426	0.004004749	0.00365788	0.00132144	0.001740974	0.009786935	0.009461086	0.006955278	0.00594218	0.001163069	0.001376396	0.001347464	0.001360525	0.003138924	0.004302149	0.004179552	0.004345784
161.423	1	0.8303715	1.173062	3.471805	3.749644	0.1893328	0.2074161	0.07551225	0.1216	1.821323	1.636786	0.3466201	0.6473997	0.07207627	0.06911417	0.06592954	0.04236265	0.5270453	0.4667112	0.361675	0.4247176	0.06437489	0.0910672	0.08482525	0.05277082
161.424	1	0.1020697	0.05370695	0.05295975	0.07443893	0.9207868	1.432494	0.4189658	0.2054101	0.06517056	0.09544786	0.06387572	0.05705361	0.1030371	0.09854545	0.3168553	0.2716714	0.1876739	0.3071827	0.4638654	0.4915943	1.549168	2.263531	3.192258	3.472211
161.424	1	0.07692449	0.05889454	0.07302462	0.03679789	0.3456814	0.2860633	4.09308	2.997976	0.05339706	0.07499376	0.2223888	0.1286661	2.090366	2.022075	1.528623	1.240525	0.08221656	0.09883235	0.1051749	0.1093809	0.4191589	0.5858838	0.3095683	0.4314499
161.522	1	0.001833238	0.002575991	0.007613315	0.008108197	0.00240679	0.002255622	0.01855412	0.01383809	0.00407145	0.003833309	0.001484689	0.001780998	0.009741511	0.009134327	0.007105675	0.005735234	0.001135331	0.001538253	0.001317798	0.001108332	0.003111339	0.0044343	0.004227065	0.004747882
161.523	1	0.8354182	1.163987	3.520113	3.770833	0.2015953	0.2162203	0.09169867	0.1178955	1.84386	1.720861	0.4296339	0.6606408	0.05502901	0.06732504	0.05766198	0.03959779	0.4609213	0.5147937	0.3545455	0.336943	0.05279143	0.09168551	0.08605209	0.0487685
161.524	1	0.1098756	0.04761307	0.06520429	0.09997851	0.9135608	1.446348	0.438032	0.2824806	0.07363302	0.1002756	0.06539616	0.06076493	0.1083612	0.1057484	0.3183063	0.2682498	0.1908655	0.307779	0.4662012	0.4927206	1.548397	2.259431	3.196243	3.459707
161.525	1	0.06937113	0.0609565	0.06669099	0.04841656	0.3783294	0.2852523	4.029264	2.948612	0.06128547	0.09579084	0.2213248	0.1091177	2.098006	1.942646	1.523874	1.204652	0.07807046	0.09274551	0.09751097	0.06653143	0.4156329	0.5851721	0.3286208	0.4633139
161.622	1	0.00198696	0.002376691	0.007523693	0.007861802	0.002369821	0.002046602	0.01840658	0.01371088	0.004101853	0.003981926	0.001655602	0.001656385	0.00988025	0.008911095	0.00713221	0.005590342	0.001073123	0.001536374	0.001442363	0.001169327	0.00303248	0.004505423	0.004467593	0.00461513
161.623	1	0.8166207	1.115091	3.542089	3.742915	0.2003037	0.2244139	0.1142657	0.1072386	1.838739	1.770969	0.5823794	0.6655209	0.04259717	0.06839961	0.06710088	0.04499728	0.382498	0.5255685	0.3718633	0.3320336	0.05190897	0.08130648	0.08683962	0.06061887
161.624	1	0.1061496	0.04677258	0.07113949	0.09580709	0.8993694	1.453096	0.4431648	0.3338896	0.0697304	0.09073108	0.06189103	0.06239498	0.1182825	0.118755	0.3124719	0.267484	0.1989942	0.3119023	0.4744996	0.4956872	1.540796	2.255459	3.205982	3.438703
161.625	1	0.07345951	0.06523789	0.08361614	0.0604168	0.3657608	0.2566665	3.980282	2.944611	0.03738574	0.0777005	0.2247142	0.11539	2.130103	1.899478	1.52278	1.192853	0.07697745	0.1035352	0.09769091	0.08052445	0.3997963	0.5968005	0.3618662	0.4818743
161.722	1	0.002092621	0.002337411	0.007554386	0.007910122	0.002013419	0.001942356	0.01818728	0.01404438	0.004130784	0.004117687	0.001949802	0.001882123	0.01010697	0.008647479	0.006895702	0.005548168	0.0009708825	0.001635283	0.001363641	0.001256494	0.002890991	0.004599407	0.004584764	0.004537086
161.723	1	0.8260657	1.047971	3.604157	3.772774	0.206299	0.2221028	0.1459051	0.1112205	1.836854	1.780284	0.7582992	0.6894014	0.04810414	0.06403975	0.06779649	0.03634318	0.3240223	0.5157527	0.3930869	0.3896206	0.03198569	0.07974192	0.1002583	0.057936
161.724	1	0.09999157	0.03634978	0.05534465	0.07712619	0.8777926	1.440812	0.4141757	0.3465989	0.07483083	0.09772412	0.05586965	0.06016983	0.1099515	0.1190167	0.2801193	0.2583153	0.1996396	0.3098882	0.4704066	0.4889736	1.516723	2.241996	3.229674	3.414593
161.725	1	0.06370833	0.06265457	0.08450095	0.07678932	0.3265323	0.237345	3.959187	2.982913	0.03979726	0.07417294	0.2289659	0.1145374	2.170009	1.873941	1.467426	1.171544	0.07844285	0.1244958	0.1038504	0.0707507	0.3828113	0.6004081	0.3923198	0.4405424
161.822	1	0.002002581	0.002159187	0.007662334	0.007921554	0.001715591	0.001970348	0.01823691	0.01435185	0.004131287	0.004050779	0.002307409	0.001841848	0.01028598	0.008742431	0.006645259	0.005444875	0.0009125763	0.001668365	0.00128683	0.001317966	0.002832375	0.004562517	0.004693318	0.004348784
161.823	1	0.8504634	0.9921482	3.665785	3.787807	0.2175703	0.2248811	0.1476498	0.1285682	1.848829	1.792762	0.897947	0.7182701	0.04831862	0.06769174	0.0619222	0.03463423	0.2938099	0.5016593	0.394967	0.4745295	0.03147218	0.08790356	0.1034553	0.0540289
161.824	1	0.1031632	0.04324131	0.05264446	0.09291352	0.8524892	1.441659	0.4187239	0.3625124	0.08091201	0.1029971	0.06404295	0.06818987	0.1153836	0.1324589	0.2827456	0.2741959	0.208567	0.3089343	0.4799647	0.4924234	1.503625	2.244456	3.274104	3.410391
161.825	1	0.05639546	0.03848833	0.04987505	0.08438544	0.2611173	0.1905439	3.959863	3.063969	0.04126551	0.06613793	0.2299851	0.1106359	2.247727	1.901403	1.404654	1.150129	0.0821843	0.1215713	0.07842932	0.05676121	0.3652863	0.6118199	0.45243	0.4062323
161.922	1	0.001968194	0.001925721	0.00784923	0.007765436	0.001587843	0.00199458	0.01826506	0.0145059	0.004199246	0.003987015	0.002602984	0.001814185	0.01056913	0.008721148	0.006589178	0.005526669	0.0010363	0.001464727	0.001301624	0.001402169	0.002762336	0.004607707	0.004834067	0.004321757
161.923	1	0.8688287	0.9457593	3.690472	3.733998	0.2200753	0.2265441	0.1550319	0.1422117	1.855514	1.771258	1.008639	0.7430446	0.0520646	0.08443316	0.05865246	0.03744748	0.30825	0.483664	0.4004346	0.5158711	0.03607939	0.0780821	0.09290663	0.06921181
161.924	1	0.1124431	0.05075737	0.07326403	0.09453421	0.8414354	1.460062	0.4478781	0.355109	0.07118845	0.09432063	0.05276414	0.06456591	0.1236949	0.1386534	0.2766247	0.2820565	0.2039405	0.3006969	0.4792099	0.4899171	1.502718	2.254118	3.311227	3.401577
161.925	1	0.03683466	0.05129882	0.0657329	0.08592563	0.1878906	0.1319763	3.976167	3.137157	0.03883139	0.03043777	0.2083259	0.1080441	2.318639	1.947004	1.384466	1.156008	0.05441971	0.09311077	0.06829345	0.05455513	0.3451414	0.6286854	0.4826364	0.3751027
162.022	1	0.002017353	0.001846659	0.007925916	0.00774244	0.001578536	0.002037895	0.01850456	0.01474713	0.004094066	0.003677941	0.00279368	0.001837964	0.01067558	0.009059659	0.006633412	0.005621991	0.001251661	0.001347768	0.001317819	0.00133218	0.002770035	0.004652877	0.00492925	0.004225744
162.023	1	0.8997697	0.9176706	3.684764	3.669571	0.2116952	0.2165894	0.1554178	0.126087	1.846635	1.723497	1.073262	0.742497	0.06151239	0.07705894	0.04188994	0.04572124	0.327948	0.4525891	0.4142747	0.5052653	0.03588644	0.07801692	0.08072535	0.0781115
162.024	1	0.1053462	0.04194615	0.07148258	0.09422282	0.8209793	1.458035	0.4714658	0.3262924	0.06168312	0.08654006	0.06235302	0.07880595	0.1344331	0.1557871	0.2950743	0.3127252	0.2015996	0.3026622	0.4852802	0.4935295	1.497087	2.262189	3.364735	3.414336
162.025	1	0.03922779	0.04934175	0.06773795	0.09749142	0.132696	0.09345977	4.023974	3.204995	0.03194728	0.05095016	0.1910212	0.1099865	2.383452	2.017043	1.380647	1.184741	0.06873582	0.09650867	0.08000296	0.05726947	0.3442334	0.6462293	0.5200901	0.3446106
162.122	1	0.002138064	0.001675604	0.00789859	0.007565158	0.001613224	0.002136499	0.01869881	0.01480185	0.004112838	0.003655736	0.002914332	0.002034216	0.0107017	0.00948131	0.006631945	0.005947244	0.001372075	0.001329762	0.001404742	0.001198542	0.00276802	0.004691692	0.004880809	0.004194749
162.123	1	0.9338708	0.884357	3.718436	3.656218	0.2104971	0.2099035	0.1560682	0.1333593	1.855636	1.665174	1.122647	0.7481647	0.0528377	0.06873633	0.05808098	0.06859926	0.3875419	0.4112142	0.4460854	0.4442673	0.05860054	0.08197854	0.07250402	0.07251623
162.124	1	0.09477839	0.02609723	0.05253473	0.07983418	0.7946188	1.442297	0.4890902	0.2584874	0.07219653	0.09678396	0.0714568	0.08506862	0.1316995	0.1595595	0.3068002	0.3369814	0.2078876	0.3086071	0.4922753	0.49181	1.498234	2.266616	3.410246	3.411817
162.125	1	0.0564045	0.05438114	0.077717	0.06730194	0.07698015	0.07524472	4.08108	3.232115	0.04756021	0.0584796	0.197573	0.114416	2.3933	2.086347	1.379739	1.244245	0.06694614	0.0918709	0.09885493	0.07573648	0.3438666	0.6458422	0.5482696	0.3050602
162.222	1	0.002301769	0.001567801	0.008076458	0.007791664	0.001808214	0.002370673	0.01896357	0.01473079	0.004320542	0.00355008	0.002975476	0.002034155	0.01043175	0.009651981	0.006604806	0.005996364	0.001363608	0.001176408	0.001534771	0.0009956504	0.003017207	0.004500691	0.004901764	0.004094005
162.223	1	0.970732	0.8322244	3.749495	3.68147	0.2134249	0.210064	0.1533636	0.1393877	1.872607	1.597245	1.138016	0.773172	0.04457233	0.07675115	0.05617174	0.05604629	0.4481693	0.3556884	0.4639041	0.3527756	0.06458148	0.07453225	0.075155	0.06235808
162.224	1	0.08624323	0.03238556	0.0705821	0.089311	0.7899846	1.426513	0.4860981	0.194202	0.07037217	0.09419657	0.07111701	0.09609244	0.1341421	0.1624151	0.3220196	0.3447765	0.204911	0.3036193	0.4973743	0.4915498	1.506165	2.291204	3.449668	3.421503
162.225	1	0.05389358	0.03224009	0.06665718	0.07588192	0.1111613	0.1568698	4.10101	3.216833	0.04538885	0.05795227	0.1990994	0.1190268	2.341293	2.138736	1.366397	1.300829	0.06736474	0.09237255	0.09088218	0.05185605	0.3481655	0.6166569	0.5200832	0.2717511
162.322	1	0.002227929	0.001538171	0.00808608	0.007909928	0.001902927	0.002582304	0.01903148	0.0146029	0.004386377	0.003496536	0.00293439	0.002018596	0.01024386	0.009902562	0.00644468	0.006047633	0.001379629	0.001070703	0.001452928	0.001051023	0.003161801	0.004509431	0.004945066	0.004217415
162.323	1	0.9943211	0.785716	3.739226	3.692719	0.2099276	0.2013872	0.1605475	0.1376338	1.907608	1.535007	1.09413	0.7741043	0.04502761	0.08057529	0.05547662	0.0653506	0.5034168	0.3246424	0.4368059	0.3368283	0.05995772	0.08993205	0.07408561	0.05876591
162.324	1	0.08003891	0.03149119	0.06468648	0.08013475	0.7833704	1.420505	0.4891715	0.1386975	0.06727397	0.1035818	0.08938349	0.1151787	0.1460627	0.1703374	0.3338319	0.3555965	0.2104687	0.3038199	0.5021992	0.4919295	1.523881	2.322671	3.504683	3.450632
162.325	1	0.0601795	0.05526572	0.0492527	0.07723396	0.1582339	0.2514423	4.115669	3.170639	0.05610353	0.05422292	0.2086721	0.1197045	2.288355	2.172864	1.365272	1.344145	0.06141925	0.1009978	0.08063057	0.08108328	0.3662915	0.5651709	0.4862564	0.3696973
162.422	1	0.002383049	0.001385459	0.007986783	0.007865635	0.002041699	0.002683039	0.01899432	0.01440676	0.004371535	0.003412304	0.00275128	0.002027859	0.009997744	0.009968237	0.006337186	0.006120434	0.001493496	0.001273021	0.001355345	0.001152774	0.003275701	0.004450777	0.004935889	0.004372038
162.423	1	0.9910412	0.7120644	3.708996	3.686967	0.2118907	0.2023306	0.1406569	0.1464717	1.911826	1.471722	0.9979467	0.7661077	0.04285849	0.07529673	0.05210687	0.06895499	0.5567803	0.3000152	0.3835264	0.4307593	0.05735656	0.08979017	0.07450254	0.06604993
162.424	1	0.07973421	0.03890617	0.06656863	0.07471148	0.7800961	1.408688	0.4818912	0.1329933	0.07338366	0.110928	0.09234692	0.1185004	0.1483626	0.1779002	0.3451298	0.381571	0.2133939	0.3034962	0.50428	0.4926171	1.542696	2.359295	3.549223	3.487137
162.425	1	0.04789753	0.05852338	0.08641527	0.07578781	0.19881	0.3344854	4.096526	3.106134	0.04943341	0.0491958	0.2104871	0.1112194	2.196524	2.152519	1.380649	1.368457	0.0858188	0.1007709	0.08952959	0.06048624	0.3887906	0.5247943	0.4797379	0.4263359
162.522	1	0.0022654	0.001068207	0.008057213	0.00783798	0.002022545	0.00275894	0.01887206	0.01419865	0.004378037	0.003210096	0.002320048	0.001973666	0.009802165	0.009885413	0.006274136	0.006285839	0.001624545	0.00119757	0.001269138	0.001356781	0.003288565	0.004420216	0.004784594	0.004571157
162.523	1	0.9954417	0.6197727	3.685861	3.65426	0.2045247	0.1825457	0.120856	0.1244212	1.923797	1.400305	0.85789	0.751626	0.05848442	0.06376703	0.04817536	0.07516709	0.5908223	0.2901186	0.3357967	0.5691424	0.0621296	0.08993183	0.07937653	0.06597084
162.524	1	0.07479826	0.03705493	0.05449809	0.05872881	0.7771124	1.404347	0.4466977	0.1771008	0.07126948	0.1077198	0.07499501	0.09713579	0.1466667	0.1626033	0.3489161	0.3761713	0.2222151	0.3031983	0.4952292	0.4834741	1.558126	2.394057	3.571501	3.523651
162.524	1	0.04748826	0.06958799	0.06926897	0.0781107	0.2279838	0.391608	4.048275	3.027501	0.0478489	0.0538494	0.2068761	0.10805	2.114861	2.114951	1.358288	1.372125	0.07046996	0.07684008	0.07394842	0.0795256	0.3977872	0.4900354	0.4443208	0.4714567
162.622	1	0.002068484	0.0009780812	0.007956917	0.007957562	0.001950078	0.002645899	0.01850416	0.01416525	0.004464881	0.003255954	0.00192178	0.001952787	0.009691339	0.009669126	0.006340455	0.006302491	0.001440648	0.001192478	0.001098979	0.001678096	0.003130901	0.004382665	0.004809354	0.004497349
162.623	1	0.9758139	0.5357374	3.694009	3.676368	0.2088146	0.1840125	0.1096405	0.1229453	1.947572	1.387855	0.7139547	0.7506751	0.06230769	0.06295306	0.05127486	0.07065517	0.5784777	0.3053623	0.2843521	0.6883295	0.07085021	0.09251252	0.08017856	0.06932127
162.624	1	0.06240173	0.0345966	0.0407079	0.056371	0.7820284	1.399476	0.4067737	0.2200044	0.06451656	0.09349497	0.06398031	0.08152084	0.1497805	0.149405	0.3324375	0.3465346	0.2210756	0.302498	0.4903757	0.4787705	1.571446	2.407027	3.559634	3.540771
162.624	1	0.05977944	0.05725018	0.06060963	0.06294523	0.2428816	0.3889966	4.010797	3.025772	0.05243635	0.06956733	0.2238581	0.1006686	2.067692	2.051639	1.39967	1.369371	0.08078153	0.09160546	0.09081208	0.07067149	0.3927894	0.4716585	0.4243445	0.4564799
162.722	1	0.002089868	0.001076821	0.00782168	0.007886814	0.002038307	0.002613449	0.01827315	0.01421164	0.004606045	0.003331902	0.001623648	0.001873001	0.009816065	0.009453244	0.006412185	0.00626011	0.001426094	0.001065361	0.001066229	0.001819159	0.003195157	0.004349121	0.004857982	0.004378145
162.723	1	0.9436208	0.4673368	3.645546	3.692801	0.214143	0.186221	0.1013454	0.1153922	1.989123	1.370909	0.5679902	0.7659106	0.04910741	0.06559086	0.03577968	0.07270992	0.5509249	0.333267	0.217782	0.7444736	0.06344	0.08204911	0.08226027	0.06575586
162.724	1	0.05987438	0.04728002	0.03790802	0.05331358	0.7958806	1.411054	0.3912273	0.2732946	0.06417782	0.09487732	0.05596531	0.07850007	0.1493558	0.1523442	0.3189132	0.330015	0.2184342	0.3074821	0.4933165	0.4797932	1.598137	2.444385	3.579821	3.581405
162.724	1	0.06232917	0.06105804	0.08614282	0.07178937	0.2388313	0.3731542	3.995898	3.044218	0.05473024	0.06248338	0.2104775	0.1208991	2.090281	2.003667	1.432621	1.373304	0.07390433	0.08072873	0.09208449	0.0659109	0.379056	0.4471461	0.4107395	0.4334277
162.822	1	0.002132691	0.001184248	0.007668729	0.007812794	0.001965215	0.00265535	0.01827383	0.01443597	0.004453439	0.003243389	0.001577411	0.001766003	0.01000185	0.0092334	0.006447903	0.006186439	0.001313996	0.001112242	0.0009900882	0.001823705	0.003187006	0.004246148	0.004711223	0.004477606
162.823	1	0.9180431	0.4292728	3.545722	3.72501	0.2171811	0.1833183	0.08546747	0.1111409	2.002705	1.351865	0.4565872	0.7413905	0.05268038	0.05840073	0.04740505	0.07172184	0.5219374	0.3700106	0.1423833	0.7393048	0.06573737	0.08161666	0.09184204	0.07579892
162.824	1	0.05147521	0.05279996	0.03423515	0.05364419	0.8086017	1.428821	0.3723637	0.3131574	0.07053848	0.1002412	0.05237982	0.07381566	0.1424043	0.1490058	0.316909	0.3233483	0.2235316	0.3182824	0.4914408	0.4780947	1.634627	2.49483	3.607416	3.631199
162.825	1	0.08105937	0.07218233	0.07440653	0.0763307	0.2141681	0.3519873	3.983432	3.112023	0.05504933	0.06154718	0.2102423	0.116145	2.147687	1.976503	1.465242	1.376784	0.08329971	0.0642219	0.0897671	0.07103954	0.3795938	0.4338334	0.4025336	0.4265672
162.922	1	0.002168942	0.001184083	0.007553511	0.007914771	0.001840688	0.002529554	0.0182971	0.01458796	0.004444894	0.003187302	0.00152527	0.001636356	0.01032594	0.009267382	0.006617851	0.006206444	0.00128104	0.001255665	0.0009910263	0.001831578	0.00329942	0.004275604	0.004724774	0.004559126
162.923	1	0.9011101	0.4192031	3.445528	3.736229	0.2187213	0.1773748	0.07173025	0.1135327	1.988558	1.356704	0.4007452	0.706655	0.05546376	0.05389734	0.03681561	0.06836659	0.4603734	0.441802	0.2082257	0.6599224	0.04629942	0.07810845	0.09969641	0.0698652
162.924	1	0.04575661	0.05087912	0.03771666	0.03956699	0.8269091	1.434574	0.3521038	0.3166384	0.06591093	0.08514596	0.0559265	0.06543389	0.1420333	0.1439166	0.3135447	0.312001	0.2203676	0.3220537	0.4898867	0.4839035	1.671364	2.533941	3.606382	3.679914
162.924	1	0.068013	0.06383206	0.07188968	0.0779618	0.1790996	0.2799436	4.006844	3.191222	0.05047152	0.04279434	0.2120385	0.1161963	2.231178	2.01129	1.505966	1.364705	0.08537449	0.05487045	0.0628964	0.07209517	0.3934978	0.4163304	0.3643058	0.4047692
163.022	1	0.002261504	0.001035331	0.007337688	0.007922568	0.001827752	0.002479433	0.01838442	0.01485326	0.004504654	0.00334191	0.001567425	0.001746133	0.01050243	0.00940555	0.006645183	0.006144601	0.00113954	0.001456291	0.001117489	0.001603951	0.003227434	0.004246605	0.004597132	0.00434386
163.023	1	0.8663669	0.4422774	3.383414	3.76945	0.2250868	0.1876157	0.07832784	0.116034	1.980308	1.426809	0.4655908	0.6816112	0.05146792	0.06736193	0.05517932	0.07027608	0.3789798	0.5213504	0.3366935	0.5924982	0.04099443	0.07136713	0.09394501	0.06311192
163.024	1	0.03896587	0.04537293	0.03486773	0.03362355	0.8420965	1.444683	0.3273175	0.2798114	0.05959416	0.08185541	0.05506454	0.06017451	0.1373302	0.1340532	0.2970956	0.2870607	0.2144127	0.3183467	0.4799049	0.4870282	1.680239	2.527519	3.570879	3.687167
163.024	1	0.06844854	0.05767359	0.07735569	0.07589448	0.1565274	0.2247181	4.060212	3.25815	0.06647276	0.05372941	0.2083774	0.1229109	2.296853	2.101947	1.518095	1.350975	0.07838848	0.06191719	0.07395376	0.06704826	0.3851475	0.4055432	0.3195469	0.3435581
163.122	1	0.002174009	0.001201817	0.007076408	0.007907095	0.001859271	0.002554159	0.01864806	0.01498433	0.004583986	0.00361099	0.001876255	0.001736188	0.01063103	0.009652982	0.006613418	0.006255113	0.001026278	0.001588144	0.001213925	0.001314916	0.003307125	0.004314819	0.004455744	0.004295518
163.123	1	0.8400031	0.502822	3.344687	3.800439	0.2219021	0.1917124	0.113004	0.1122151	1.969489	1.495546	0.6044353	0.6746131	0.05329647	0.06234489	0.06165203	0.06495596	0.3124269	0.5855601	0.4425103	0.539239	0.03827632	0.0664589	0.09938666	0.0662162
163.124	1	0.03107874	0.04284064	0.0385663	0.03454478	0.8609951	1.45437	0.3228805	0.2564534	0.06307601	0.08191437	0.04794715	0.05366637	0.1362139	0.1294527	0.2836023	0.2761734	0.2181696	0.3204937	0.4691368	0.5043299	1.700985	2.538231	3.551741	3.712331
163.124	1	0.05770534	0.07115941	0.09330546	0.08253936	0.1486756	0.1795953	4.132342	3.308462	0.06593491	0.0510695	0.2063402	0.1192851	2.343992	2.207031	1.516419	1.344645	0.07085077	0.06846559	0.06449405	0.05234831	0.4010874	0.4271228	0.2896882	0.2805473
163.222	1	0.001984812	0.001483611	0.007059047	0.007887585	0.001932207	0.002571136	0.01893579	0.01485866	0.004664562	0.003722493	0.002315597	0.001652588	0.01067067	0.00997061	0.006652691	0.006239218	0.001009313	0.001688531	0.001423372	0.001411231	0.003396187	0.004394635	0.004094639	0.004164955
163.223	1	0.8205569	0.5749859	3.318034	3.824189	0.2196611	0.204313	0.1275529	0.1107084	2.001848	1.584087	0.7736343	0.6893422	0.05576799	0.07418764	0.0496281	0.05804961	0.2842847	0.6229477	0.4994718	0.5192833	0.04265868	0.07340688	0.100431	0.05969677
163.224	1	0.03006369	0.04189353	0.05471738	0.03736341	0.8788731	1.463096	0.3151658	0.2362725	0.06039661	0.08268419	0.04248061	0.04506138	0.1424919	0.1377024	0.2823777	0.2831414	0.2148743	0.3231496	0.4683003	0.5108665	1.727189	2.558109	3.542709	3.741636
163.224	1	0.06092391	0.04787311	0.06103517	0.04962227	0.1722432	0.181613	4.201414	3.3141	0.04856647	0.04950543	0.2009951	0.11144	2.373303	2.290218	1.494599	1.347719	0.06475903	0.06761385	0.05223574	0.06196445	0.4198304	0.4799574	0.2367634	0.2581045
163.322	1	0.001719257	0.001726283	0.007143401	0.008030059	0.002000839	0.002688697	0.01914482	0.01485586	0.004647514	0.003910771	0.002740043	0.001615199	0.01054381	0.01018464	0.00674396	0.006265614	0.001199527	0.001649624	0.001542194	0.001374842	0.003532256	0.004519295	0.004004126	0.004125909
163.323	1	0.8148586	0.6455071	3.323277	3.852367	0.221465	0.201612	0.1438149	0.1130862	2.021648	1.669353	0.931291	0.7112125	0.06471318	0.06858653	0.05236379	0.05808951	0.3309066	0.6260234	0.5324455	0.5419658	0.03343391	0.07628729	0.1180331	0.04366372
163.324	1	0.04035219	0.04562016	0.06786583	0.03751779	0.8911655	1.465917	0.2971563	0.215529	0.05465731	0.08775633	0.03930276	0.04162253	0.1508004	0.1533234	0.2856093	0.2868595	0.2153328	0.3226507	0.4641694	0.5116165	1.760826	2.582233	3.527171	3.762924
163.325	1	0.07385886	0.03455234	0.08300979	0.05118552	0.2153544	0.2142365	4.261216	3.298773	0.04071652	0.04684378	0.2171516	0.1240034	2.357565	2.335583	1.46593	1.347603	0.07377177	0.08718135	0.06756193	0.06118987	0.4431081	0.5510851	0.2196915	0.2039824
163.422	1	0.001662529	0.001901382	0.007252713	0.008206221	0.001993169	0.002706178	0.01933945	0.01473397	0.004552554	0.003961939	0.00290924	0.00155674	0.01033444	0.01024756	0.006611925	0.006155536	0.001336977	0.001580706	0.001502355	0.001414541	0.003480616	0.004534758	0.004087708	0.003925263
163.423	1	0.8150213	0.7195684	3.366165	3.865764	0.2121675	0.212396	0.1568234	0.1084688	2.030818	1.749859	1.061563	0.7417074	0.0598157	0.07349261	0.05970477	0.06309707	0.4002796	0.5945599	0.5237744	0.571507	0.03757555	0.08078422	0.1024413	0.03757186
163.424	1	0.05163173	0.04671183	0.05048307	0.03651624	0.9006694	1.457743	0.2767822	0.205572	0.05590235	0.07900665	0.03776148	0.03835862	0.1439139	0.1583142	0.273592	0.2864644	0.215124	0.3217697	0.4528044	0.5055193	1.759811	2.547935	3.491338	3.739365
163.424	1	0.07719501	0.05107579	0.09742165	0.05216161	0.2444275	0.2562426	4.256746	3.241476	0.04032935	0.05010252	0.1984124	0.1059033	2.29528	2.312879	1.41647	1.288396	0.07272322	0.09325447	0.0596624	0.05425552	0.4344998	0.5817979	0.2445445	0.1766323
163.522	1	0.001866869	0.001888137	0.007427327	0.008102492	0.001918745	0.002624881	0.01920983	0.01438163	0.004560179	0.003992944	0.003004034	0.001595314	0.01012364	0.01007247	0.006746697	0.00602648	0.001479331	0.001566	0.001431894	0.00144115	0.003502161	0.004630294	0.004151677	0.003980203
163.523	1	0.8228222	0.7957109	3.394844	3.894498	0.2220013	0.2141909	0.1682439	0.1077469	2.01813	1.778945	1.168216	0.7770305	0.0627619	0.07561756	0.06528696	0.06578659	0.4627067	0.5358249	0.4719819	0.5789627	0.03992669	0.06402934	0.08907194	0.03564564
163.524	1	0.05203339	0.04875465	0.04007755	0.02803985	0.9040165	1.449426	0.2675611	0.2142379	0.06531358	0.07793145	0.03664017	0.03829136	0.1411051	0.1494305	0.2659292	0.2859327	0.2171047	0.317831	0.4483983	0.4957936	1.761072	2.521391	3.451287	3.711752
163.524	1	0.05292865	0.04489319	0.07968853	0.0562424	0.2335041	0.2840285	4.215706	3.138569	0.04004092	0.05089509	0.1979989	0.1134536	2.210725	2.214836	1.410786	1.230429	0.09414426	0.08703366	0.06495423	0.05067624	0.4282733	0.6112971	0.2763845	0.2421207
163.622	1	0.002083243	0.001998499	0.007548992	0.008224111	0.001823435	0.00261874	0.01918872	0.014099	0.00460277	0.004016959	0.003180481	0.001732689	0.009976172	0.009933319	0.006637838	0.005798134	0.001508695	0.001561618	0.001454802	0.001519111	0.00355171	0.00473614	0.004289213	0.004205088
163.623	1	0.8400573	0.8866785	3.451633	3.915738	0.2191289	0.2195606	0.1724419	0.117096	2.032496	1.754644	1.230381	0.7825279	0.0565201	0.07111755	0.07867707	0.06114871	0.509231	0.4789186	0.4482387	0.5395325	0.03891253	0.07188896	0.08993245	0.04364288
163.624	1	0.07362408	0.04376825	0.04995203	0.03881609	0.9101934	1.446825	0.2639304	0.2312482	0.06105359	0.08161171	0.03423221	0.04476231	0.1490851	0.1500395	0.2729899	0.2960387	0.2175264	0.3172241	0.4477926	0.4927805	1.777885	2.519174	3.429613	3.721109
163.625	1	0.06566148	0.07029425	0.1023129	0.06458035	0.2338821	0.2877545	4.169607	3.046629	0.04807621	0.05910618	0.1980735	0.1058689	2.154088	2.123642	1.40437	1.178181	0.08196763	0.1043351	0.07167037	0.07631437	0.4665266	0.6708367	0.2995951	0.3613862
163.722	1	0.002098424	0.002045494	0.007663447	0.008219697	0.001706105	0.0024494	0.01894966	0.01370363	0.004693471	0.003925067	0.003066344	0.001722649	0.009918696	0.009511839	0.006777368	0.005605277	0.001425811	0.00144798	0.001570139	0.001427032	0.003591123	0.004982144	0.004252996	0.004464598
163.723	1	0.8663335	0.9729904	3.488824	3.910223	0.2284235	0.2186575	0.1700752	0.1263962	2.065179	1.706841	1.270376	0.7733613	0.07119308	0.06726448	0.08787065	0.05398081	0.5550119	0.4239152	0.4583366	0.4647254	0.04416899	0.06959883	0.08183349	0.04460854
163.724	1	0.07698444	0.05301258	0.04686221	0.03953833	0.9139942	1.447257	0.2575852	0.2452371	0.0569101	0.07705926	0.0404655	0.04631029	0.1662282	0.1480931	0.2824575	0.3110671	0.2232762	0.3152663	0.4501868	0.4993296	1.793146	2.518057	3.413188	3.722499
163.724	1	0.05715044	0.08301995	0.0854773	0.06485377	0.2139811	0.3193762	4.091575	2.93513	0.05297243	0.0781433	0.2068227	0.1228117	2.12113	2.02462	1.40483	1.143126	0.1082765	0.120347	0.06264749	0.06712209	0.4802782	0.6976346	0.293487	0.4351692
163.822	1	0.002072581	0.002360115	0.007710044	0.008219164	0.00142411	0.002271445	0.01855103	0.01366422	0.004677926	0.003707657	0.002833048	0.001623329	0.009947077	0.009014659	0.006594042	0.005396862	0.001394566	0.001203382	0.001592145	0.001215293	0.003665358	0.004983898	0.004351006	0.004817154
163.823	1	0.8863408	1.048791	3.530481	3.930495	0.226636	0.2045079	0.172749	0.1236353	2.090365	1.650273	1.295606	0.7480088	0.06905573	0.0762494	0.08734064	0.0574305	0.5694454	0.3720552	0.4559425	0.3792325	0.05238968	0.06688328	0.07887186	0.05333032
163.824	1	0.08518028	0.05693602	0.05457987	0.04771904	0.9145071	1.452162	0.2595171	0.2706552	0.05869118	0.08028931	0.03759597	0.05192146	0.1650265	0.1526947	0.2822855	0.3121938	0.2236573	0.3044922	0.4449433	0.4973745	1.794832	2.498626	3.389837	3.700618
163.825	1	0.06584721	0.08258095	0.06535623	0.06964079	0.1693217	0.3436681	4.038899	2.89962	0.039582	0.0804625	0.2346873	0.1138577	2.101434	1.924841	1.389194	1.10829	0.1052289	0.1030815	0.08289627	0.0636127	0.4927113	0.7097318	0.3059712	0.5073363
163.922	1	0.002110981	0.002507447	0.007818817	0.008141594	0.001329503	0.002098103	0.01840309	0.01370095	0.004698523	0.003546858	0.002870005	0.001513634	0.00991134	0.008704689	0.006441357	0.005256314	0.001376734	0.001221701	0.001293258	0.001055894	0.003672396	0.004904005	0.004248743	0.004915324
163.923	1	0.9185674	1.09957	3.599921	3.934841	0.2357713	0.2027152	0.1806792	0.1091457	2.108249	1.606219	1.269515	0.7395854	0.05527837	0.05904576	0.06249775	0.06059963	0.5479847	0.3472913	0.4277889	0.3576436	0.04569972	0.07012091	0.09951125	0.05320473
163.924	1	0.08343173	0.06792559	0.05469728	0.04458289	0.911662	1.45204	0.2493759	0.2769326	0.06329518	0.07956832	0.03396442	0.04508958	0.1487727	0.1532804	0.2844803	0.2933234	0.2156225	0.2973038	0.4454034	0.4954622	1.771227	2.460657	3.377568	3.668941
163.925	1	0.06036284	0.08410013	0.07476825	0.07279378	0.1256929	0.3452316	3.990346	2.918554	0.02856354	0.07712687	0.2211771	0.09647868	2.121034	1.859058	1.348554	1.077907	0.09099475	0.1198445	0.09535081	0.07016431	0.5017495	0.6922931	0.3150033	0.5242785
164.022	1	0.001960235	0.002410966	0.007747766	0.008072214	0.001524507	0.001875169	0.01823503	0.01384886	0.004641481	0.003516533	0.002834266	0.001426924	0.01015811	0.008498107	0.006405713	0.005223744	0.001339666	0.001243248	0.001095895	0.001286006	0.003653186	0.005012739	0.004288008	0.00498596
164.023	1	0.9317995	1.120475	3.649508	3.918768	0.2309869	0.1905991	0.1636558	0.1144135	2.105098	1.542205	1.182186	0.7178512	0.04407626	0.03849848	0.06663892	0.05712015	0.5082361	0.344917	0.3924712	0.4231018	0.04091555	0.07581888	0.08856348	0.04565785
164.024	1	0.07996462	0.06345712	0.06386159	0.04432822	0.9122654	1.454834	0.2496011	0.2598769	0.0642204	0.08325341	0.04082603	0.04178456	0.1454898	0.1479445	0.2964605	0.2821831	0.2069006	0.2909476	0.4443384	0.4933731	1.770525	2.450706	3.371388	3.663756
164.025	1	0.05441876	0.06783283	0.07813658	0.0818044	0.08816712	0.3407275	3.94631	2.95436	0.04488944	0.07314289	0.2228911	0.1246206	2.18782	1.841383	1.325585	1.079943	0.09250074	0.1068537	0.08446795	0.08660092	0.5191948	0.6855347	0.3355795	0.5135924
164.122	1	0.001962896	0.002354307	0.007818865	0.008120875	0.001721511	0.001860961	0.0181188	0.01411562	0.004736127	0.003415481	0.002762761	0.001578354	0.01036729	0.008552229	0.006333628	0.00522214	0.00134755	0.001184806	0.001034317	0.001407855	0.003556342	0.004825599	0.004281211	0.004784838
164.123	1	0.9250224	1.13493	3.684031	3.874007	0.2320772	0.1885647	0.1344554	0.1187727	2.125189	1.51156	1.063288	0.7132362	0.0448658	0.03680491	0.06377887	0.06608108	0.4667631	0.3412792	0.3289194	0.5284634	0.04059921	0.070477	0.0895967	0.05070524
164.124	1	0.0873942	0.08019883	0.06978253	0.05074324	0.9130609	1.460781	0.2494063	0.238935	0.06380134	0.08834298	0.05308605	0.04761567	0.1493452	0.1627836	0.3107485	0.2974784	0.20199	0.285931	0.4442169	0.4919458	1.780073	2.440404	3.363981	3.659145
164.125	1	0.04071806	0.07436172	0.09756668	0.09612929	0.1010693	0.3294107	3.954864	3.044838	0.04050398	0.06458727	0.2283137	0.1183956	2.25441	1.858534	1.304118	1.085234	0.06756881	0.1042041	0.07003351	0.0926985	0.5083128	0.6592792	0.3576113	0.4823362
164.222	1	0.00208576	0.002299009	0.007857288	0.008118135	0.001871852	0.001902412	0.01814411	0.01436611	0.004868592	0.00331148	0.002660119	0.001664345	0.01070465	0.00878991	0.006382665	0.005381559	0.001373539	0.001197836	0.0008997533	0.001550047	0.003493337	0.004738733	0.004386943	0.0046142
164.223	1	0.9227033	1.163204	3.702469	3.824384	0.2322262	0.1967972	0.1288173	0.1154707	2.138552	1.513454	0.9260495	0.6905095	0.04322249	0.05232007	0.05281688	0.06625776	0.4242502	0.3444625	0.2624949	0.6109875	0.04546522	0.0746729	0.09528844	0.0686439
164.224	1	0.08476224	0.06461754	0.06385312	0.04789324	0.9175429	1.468993	0.2350251	0.2137521	0.07076716	0.09695717	0.0609388	0.05369292	0.1614579	0.1782403	0.3306438	0.3069149	0.2028527	0.2901429	0.4471219	0.4929857	1.777765	2.421333	3.352815	3.646109
164.225	1	0.05108142	0.05721502	0.08384377	0.09483116	0.1445092	0.2736479	3.976025	3.142856	0.04139959	0.05275318	0.2145902	0.1214421	2.346383	1.94361	1.301784	1.10231	0.08834301	0.1055813	0.0705884	0.082023	0.4880907	0.6650685	0.3779009	0.4414743
164.322	1	0.002193978	0.002378458	0.007910591	0.008159645	0.00198346	0.002086342	0.01829927	0.01465298	0.004844948	0.003328839	0.002489765	0.001514423	0.01075793	0.009131977	0.006509977	0.005576659	0.001317148	0.001217064	0.001008021	0.001695629	0.003152203	0.00459565	0.004430954	0.00430547
164.323	1	0.9110757	1.179789	3.753067	3.85398	0.2344395	0.1994663	0.1358061	0.1000407	2.164551	1.503296	0.8045159	0.6793444	0.03390729	0.03909102	0.05142462	0.06328009	0.3840402	0.3487176	0.266	0.6373892	0.04910262	0.07990494	0.1058668	0.0691208
164.324	1	0.08126745	0.06159865	0.04725528	0.04322786	0.9158619	1.450343	0.2264443	0.1683358	0.06961802	0.09063834	0.05446023	0.04550389	0.1634526	0.168355	0.3265561	0.2936189	0.2019809	0.287738	0.4404432	0.4801691	1.745432	2.385255	3.347605	3.610169
164.324	1	0.05240523	0.07797566	0.05814094	0.07685608	0.1723322	0.2074388	4.018949	3.211389	0.03046754	0.04821251	0.2018969	0.1290071	2.373732	2.017555	1.334259	1.142868	0.06958374	0.09114001	0.0658088	0.0662996	0.4226179	0.6537262	0.3416219	0.3480084
164.422	1	0.002148176	0.002373191	0.007839122	0.008261673	0.002105804	0.002218833	0.01845239	0.01482811	0.004818526	0.003264654	0.00228352	0.001428582	0.01064552	0.009564395	0.006719039	0.005672806	0.001241785	0.001221389	0.001213699	0.001626107	0.003053165	0.004442977	0.004439837	0.004145689
164.423	1	0.8866924	1.17906	3.735331	3.863135	0.2429934	0.1817949	0.112322	0.09507479	2.19082	1.483319	0.6934471	0.657794	0.04225277	0.0448182	0.05270703	0.05787829	0.3730707	0.3800019	0.2750397	0.6127701	0.05357094	0.07325855	0.1169723	0.06333134
164.424	1	0.0839546	0.05679988	0.05421801	0.04566915	0.9045882	1.440236	0.2116366	0.1444398	0.05761066	0.09395982	0.05711119	0.05110348	0.171712	0.1671846	0.3347745	0.2943137	0.2034197	0.2889519	0.4375279	0.4788235	1.736212	2.372422	3.353613	3.594879
164.424	1	0.0589967	0.05961043	0.0983367	0.08613392	0.1891761	0.1596182	4.082471	3.265426	0.04485644	0.06506327	0.2155695	0.1338429	2.392202	2.124157	1.37982	1.197513	0.07057216	0.0780032	0.0670942	0.06044465	0.3761442	0.629176	0.3243811	0.2642002
164.522	1	0.00208124	0.002326854	0.007924418	0.008104482	0.002116497	0.002483607	0.01870939	0.01476008	0.004983714	0.003296982	0.002181773	0.001480754	0.01067049	0.009927022	0.006774203	0.005764268	0.001331006	0.001191174	0.001094615	0.001387019	0.002979652	0.004384997	0.004209436	0.004163033
164.523	1	0.8553354	1.158018	3.696652	3.844814	0.2463422	0.1846741	0.09812716	0.10672	2.219305	1.479162	0.6119953	0.6292443	0.06192753	0.04784462	0.06405104	0.06569402	0.3914027	0.4085175	0.2782184	0.5487677	0.04900711	0.08548529	0.1073102	0.05031043
164.524	1	0.07772833	0.06008885	0.04818723	0.0530941	0.8997068	1.432154	0.2015027	0.1704765	0.06662671	0.100161	0.06719924	0.05974204	0.1761824	0.1590347	0.3273284	0.2732354	0.2111695	0.2978937	0.4405614	0.478534	1.73009	2.367157	3.36335	3.589156
164.524	1	0.05527588	0.04035288	0.08640185	0.07473828	0.1872368	0.2025149	4.124244	3.250533	0.05814111	0.08016878	0.2189759	0.1343846	2.366625	2.202054	1.397418	1.2374	0.06334481	0.09199943	0.06597016	0.06319344	0.3314452	0.583136	0.2981674	0.2835275
164.622	1	0.001747974	0.002284738	0.007896643	0.008069149	0.002061183	0.00279257	0.01878774	0.01467611	0.005034816	0.003449719	0.002188516	0.001483542	0.01041287	0.01024651	0.006611459	0.005846115	0.001330986	0.00123878	0.0009912831	0.001257401	0.002996555	0.004526118	0.004095826	0.004231822
164.623	1	0.8314819	1.114572	3.647665	3.799111	0.2528946	0.1856838	0.1104619	0.1115707	2.25208	1.522317	0.5992899	0.5896691	0.07570776	0.04365146	0.05956207	0.04827566	0.4258833	0.4291892	0.2713996	0.4744084	0.04944476	0.08057746	0.1010697	0.04217896
164.624	1	0.08577697	0.07918889	0.05327083	0.05926957	0.8949804	1.437084	0.2089209	0.2198503	0.05917599	0.09554368	0.07437886	0.06472971	0.1902388	0.1436832	0.3238227	0.2721018	0.2111845	0.3121001	0.4500776	0.4817989	1.728572	2.38316	3.383018	3.590925
164.624	1	0.05897485	0.05645457	0.06688875	0.06666983	0.183262	0.2895921	4.117505	3.198507	0.04963871	0.05882807	0.2037839	0.1255383	2.313436	2.258237	1.407478	1.281196	0.06279313	0.09868652	0.06790839	0.05935873	0.3119362	0.5466662	0.2635709	0.3560987
164.722	1	0.001754986	0.002160014	0.007793075	0.007948346	0.001861857	0.002918893	0.01868878	0.01460824	0.005110427	0.00366833	0.00225866	0.001530423	0.01015863	0.01029325	0.006530843	0.006035531	0.001297556	0.001304028	0.0009904243	0.001158331	0.003131497	0.004417885	0.003986269	0.004539562
164.723	1	0.827034	1.055217	3.612794	3.784353	0.2530119	0.1899139	0.1248886	0.1120974	2.257107	1.60895	0.6684171	0.5787665	0.08335395	0.05827128	0.05724023	0.05151922	0.4763481	0.439984	0.2647082	0.4199405	0.0597609	0.08667422	0.07931156	0.03374501
164.724	1	0.08044361	0.08839506	0.04628363	0.0520391	0.8790459	1.438338	0.22108	0.2877298	0.06274055	0.09722831	0.06105319	0.08011495	0.1960645	0.130833	0.3105955	0.2693147	0.2091703	0.3107102	0.4486013	0.4764897	1.710951	2.379832	3.39509	3.581367
164.724	1	0.04804356	0.06109316	0.064471	0.07504386	0.1538957	0.3548277	4.083505	3.133424	0.05746631	0.05068837	0.2094788	0.115124	2.222415	2.245251	1.392681	1.309139	0.0643103	0.09494612	0.04398477	0.06874808	0.307738	0.5090472	0.2083904	0.4389494
164.821	1	0.001899737	0.002126712	0.007799041	0.007742062	0.001759329	0.003069801	0.01862192	0.01427392	0.005011842	0.003773112	0.002368186	0.001400614	0.009883183	0.01010872	0.006447871	0.006094033	0.001412212	0.001363942	0.001007751	0.001184895	0.00321725	0.004497161	0.003909511	0.004548345
164.821	1	0.8206575	0.9861242	3.593468	3.794023	0.2619155	0.2078955	0.1301567	0.1001008	2.263331	1.702242	0.7876117	0.5823731	0.07412156	0.06287732	0.04609474	0.05218933	0.5136937	0.4401759	0.2565846	0.4199419	0.05552988	0.0788801	0.06993905	0.04000096
164.822	1	0.07285502	0.08656579	0.04729826	0.05994645	0.8623732	1.436319	0.2356673	0.3342027	0.06853742	0.0979258	0.05343285	0.07204661	0.179207	0.1294584	0.2980808	0.2652197	0.2141873	0.3016236	0.4518904	0.4719149	1.673659	2.383893	3.407509	3.574373
164.822	1	0.04243649	0.07456195	0.0707396	0.09489807	0.1087611	0.3995065	4.049653	3.082226	0.05170448	0.05296794	0.2206169	0.1033406	2.142234	2.176428	1.387652	1.327807	0.06892024	0.0881303	0.04620489	0.07417967	0.3417236	0.4980722	0.1974645	0.4688754
164.922	1	0.001944017	0.002144175	0.007708309	0.007813117	0.001604343	0.003142127	0.01843384	0.01421725	0.004971193	0.004012352	0.002464132	0.001424418	0.009830087	0.009967868	0.006524677	0.006220939	0.001627241	0.001489517	0.001086591	0.00128866	0.003227447	0.004607169	0.003768683	0.004613458
164.923	1	0.8020713	0.9198241	3.565822	3.781365	0.2556699	0.215433	0.1177347	0.08913526	2.255578	1.765846	0.9226094	0.5745846	0.06670696	0.06062133	0.06591808	0.04841582	0.5579501	0.4388844	0.2409627	0.4484158	0.06347325	0.08488757	0.07216219	0.03346735
164.924	1	0.07038284	0.08608335	0.04981391	0.06550524	0.8529183	1.435663	0.2635284	0.3506028	0.07662653	0.08646059	0.07416333	0.06956931	0.1755627	0.1341361	0.3039612	0.2900064	0.2246545	0.307041	0.4641071	0.4731069	1.662829	2.403728	3.433196	3.588275
164.924	1	0.05305833	0.06903488	0.07746546	0.07644467	0.09309202	0.4130968	4.002683	3.042685	0.04705131	0.06466383	0.2136765	0.1059602	2.09948	2.119759	1.418088	1.35194	0.07180417	0.08505016	0.05666591	0.08446078	0.3593127	0.510751	0.2130869	0.4872256
165.022	1	0.001929766	0.001943424	0.00766193	0.007956223	0.001745157	0.003145293	0.01824794	0.014311	0.005015802	0.004023967	0.002375228	0.001573376	0.009911891	0.009618811	0.006622372	0.006189693	0.001601395	0.001417156	0.0008914321	0.001442157	0.003105365	0.004577634	0.003882478	0.004749774
165.023	1	0.7889869	0.8391802	3.57228	3.813362	0.2552671	0.225717	0.1338499	0.1044204	2.258015	1.812928	1.038832	0.55472	0.05479329	0.05636798	0.0429624	0.06038601	0.588026	0.4343874	0.1950273	0.4932061	0.05280659	0.09515597	0.07284909	0.03771552
165.024	1	0.05800517	0.06775403	0.05191122	0.0606438	0.8393908	1.433728	0.2843688	0.3486051	0.07955799	0.08074605	0.07385738	0.07280334	0.1711542	0.1236923	0.3142192	0.2898446	0.2282603	0.3089494	0.4776865	0.4751672	1.646899	2.433048	3.449587	3.600693
165.024	1	0.05914846	0.04958771	0.06758323	0.06087966	0.08201018	0.4128362	3.988641	3.080047	0.06140332	0.061593	0.232337	0.1313941	2.112138	2.058833	1.495194	1.335238	0.06818092	0.08148631	0.0735706	0.07856368	0.3402772	0.5020446	0.2614196	0.4740866
165.122	1	0.001843179	0.001777075	0.007678996	0.007911278	0.001763343	0.003000115	0.01824298	0.01439917	0.005104929	0.003955509	0.002477919	0.00163981	0.01011565	0.00948018	0.006667508	0.006161453	0.001558526	0.001416412	0.0008214635	0.001542161	0.003019784	0.004583646	0.004084574	0.004537572
165.123	1	0.7869466	0.7530586	3.563311	3.847294	0.2544407	0.2251535	0.1644082	0.1049948	2.27159	1.832737	1.132756	0.5345529	0.06473817	0.05597315	0.05942719	0.05774859	0.6039523	0.4105052	0.1745039	0.5150706	0.05313879	0.09693781	0.07378659	0.04655866
165.124	1	0.05783463	0.07669113	0.05141539	0.06861477	0.8282532	1.430841	0.3017463	0.3287683	0.07355795	0.0866802	0.07286933	0.0604518	0.1616293	0.126016	0.3170228	0.2906787	0.231947	0.3149768	0.4901175	0.4735137	1.647381	2.454424	3.482541	3.613911
165.124	1	0.05855214	0.07071615	0.08064397	0.08198817	0.1137444	0.4037876	3.989161	3.127197	0.05994368	0.06769178	0.2234526	0.1248309	2.163646	2.027755	1.540021	1.346912	0.0635286	0.08472146	0.07352681	0.0771569	0.3273809	0.4918184	0.3059807	0.463081
165.222	1	0.001711247	0.001736214	0.007739665	0.008063515	0.001834823	0.003008181	0.0184769	0.01459185	0.005201505	0.003786061	0.002824707	0.00146683	0.01035276	0.00938155	0.006733155	0.00606872	0.001477554	0.001365061	0.0008882866	0.001464692	0.002879824	0.004389677	0.004146362	0.004472414
165.223	1	0.7825352	0.6788594	3.564824	3.917371	0.2489317	0.2216648	0.1648956	0.1014391	2.282173	1.831473	1.194181	0.5163162	0.06683438	0.05466684	0.07016811	0.06355063	0.5736667	0.4090146	0.1897094	0.4926498	0.05357833	0.1008738	0.07615087	0.05433972
165.224	1	0.05336432	0.06371402	0.04393078	0.05325046	0.815386	1.430296	0.2917201	0.2878213	0.06837969	0.09527484	0.06766605	0.07280843	0.1601938	0.1264875	0.331408	0.305835	0.2347896	0.3116678	0.4844231	0.4663128	1.623276	2.451789	3.464217	3.59769
165.225	1	0.08120485	0.07483154	0.05495159	0.07206076	0.1195314	0.3674309	4.010881	3.185464	0.0702421	0.05364233	0.222163	0.1270835	2.222057	2.057652	1.54134	1.338996	0.0636856	0.08608801	0.07957285	0.07046372	0.2836233	0.4575395	0.3164252	0.3972344
165.322	1	0.001539597	0.001766569	0.007748587	0.008184004	0.001945517	0.002833278	0.01863908	0.01475827	0.005292529	0.003778351	0.003105787	0.001465752	0.01054374	0.009575314	0.006909727	0.006162469	0.001418068	0.001375675	0.001201414	0.001251983	0.002873705	0.004351713	0.004334486	0.00436279
165.323	1	0.7678741	0.6508768	3.535346	3.933994	0.2423642	0.2207909	0.1600774	0.1018347	2.281031	1.795544	1.228611	0.5034936	0.04331243	0.05327873	0.06174891	0.04924895	0.5399384	0.4244454	0.2515436	0.425392	0.04410545	0.0883063	0.08074276	0.04985061
165.324	1	0.05222389	0.068217	0.03596238	0.04159201	0.809698	1.417587	0.2839037	0.2427919	0.06500832	0.08684403	0.07174193	0.06811389	0.1669496	0.1339218	0.3292533	0.3189503	0.2330313	0.3070285	0.4829591	0.47323	1.601466	2.462462	3.454746	3.591189
165.324	1	0.07218645	0.04985565	0.06853593	0.0646265	0.1284152	0.3228814	4.081761	3.259541	0.06593409	0.05377858	0.1971057	0.1332467	2.288435	2.118099	1.543079	1.345401	0.05370697	0.07306291	0.06288426	0.0677061	0.2640598	0.4421296	0.3489277	0.3460681
165.422	1	0.00152841	0.001784115	0.007474436	0.008273075	0.001886162	0.002843171	0.01884394	0.01495259	0.005191859	0.00379165	0.003144513	0.001472997	0.01063537	0.009767694	0.00682315	0.006245459	0.001465303	0.001316365	0.001335427	0.001078479	0.002876926	0.004295624	0.004562815	0.004199779
165.423	1	0.7819376	0.6586218	3.506324	3.914637	0.2504338	0.2248512	0.1593928	0.08185903	2.286144	1.729829	1.22734	0.4901627	0.04018071	0.04758637	0.0837131	0.05618417	0.5146869	0.4414336	0.3556444	0.3789652	0.05205261	0.09219998	0.08121708	0.04614586
165.424	1	0.06779388	0.07135696	0.04680093	0.03789129	0.8176804	1.415307	0.2833329	0.2020211	0.06138399	0.08227292	0.06539444	0.06610136	0.1665665	0.1548226	0.3285088	0.3350343	0.2297944	0.3141935	0.4818935	0.4762322	1.598129	2.490889	3.454949	3.591352
165.424	1	0.07231495	0.04817707	0.09215329	0.05944825	0.1196731	0.2707142	4.151137	3.308725	0.06312154	0.05642023	0.2006299	0.1213283	2.342282	2.226318	1.516042	1.367004	0.05355261	0.06154583	0.05935446	0.05422319	0.2563878	0.4569483	0.3449532	0.2801892
165.522	1	0.001833035	0.001891393	0.007334377	0.008316957	0.00196665	0.002827779	0.01908664	0.01500499	0.005222175	0.003682594	0.003273681	0.001585408	0.01061473	0.01007745	0.006668622	0.006373695	0.001263777	0.001358078	0.001525246	0.001070143	0.002905471	0.004397398	0.004498668	0.003984087
165.523	1	0.8012019	0.6857129	3.498103	3.919937	0.2520879	0.2004673	0.1823242	0.08288937	2.319533	1.65642	1.19548	0.4898246	0.04988926	0.05742966	0.08395839	0.05896286	0.4901833	0.4576148	0.4674444	0.379803	0.0382799	0.08607379	0.09566261	0.04038652
165.524	1	0.07016446	0.07337254	0.05669203	0.05091662	0.8333224	1.417169	0.3020975	0.1899475	0.06371723	0.0910487	0.0619778	0.06600859	0.1642092	0.16602	0.320686	0.3335389	0.2388446	0.3180392	0.4872256	0.4831604	1.591041	2.517226	3.443491	3.594454
165.525	1	0.07607813	0.05771818	0.09992385	0.04581324	0.1258597	0.2481106	4.225534	3.31899	0.05082996	0.05403356	0.2108373	0.1313253	2.358424	2.325509	1.481647	1.372867	0.05693798	0.07065172	0.06611437	0.05586027	0.2793861	0.4745783	0.318864	0.205817
165.622	1	0.002004648	0.001916444	0.007506043	0.008154089	0.001885832	0.002804605	0.01924188	0.01488187	0.005179476	0.003476295	0.003092209	0.001603302	0.01047356	0.01030236	0.006603123	0.006345872	0.001316211	0.001268902	0.001583127	0.001348216	0.003051143	0.004420883	0.004290525	0.003950293
165.623	1	0.8016474	0.7374577	3.505992	3.93288	0.2541294	0.1994731	0.1677071	0.09191061	2.326105	1.607615	1.090397	0.4936688	0.05211756	0.06824394	0.07477791	0.06313791	0.4621432	0.4704652	0.5345583	0.458655	0.04994291	0.08900075	0.09863486	0.04776288
165.624	1	0.08322694	0.08304814	0.06773442	0.06337448	0.8485896	1.416952	0.3170624	0.1921785	0.07077847	0.09613166	0.06267375	0.07189078	0.1612032	0.166044	0.3109491	0.3376655	0.2291018	0.3153068	0.4750353	0.4861044	1.590361	2.53061	3.432069	3.594548
165.625	1	0.06897483	0.0414144	0.07262599	0.06517056	0.1223733	0.2543362	4.263295	3.310205	0.03527999	0.05184559	0.2056006	0.1128194	2.330258	2.358927	1.426347	1.338912	0.06794781	0.08024712	0.07808942	0.05423039	0.3105065	0.5298119	0.3338693	0.1684354
165.722	1	0.002033788	0.002044717	0.007418188	0.008266632	0.001712901	0.002809844	0.01924329	0.01466233	0.005080837	0.003440389	0.002816813	0.001568535	0.01026766	0.01027839	0.006484326	0.006279355	0.00125067	0.001381028	0.001580498	0.00151703	0.00319001	0.004476668	0.004525207	0.003754278
165.723	1	0.8051289	0.7970614	3.523113	3.950697	0.2515249	0.1987752	0.1509207	0.1005361	2.319523	1.575978	0.9393445	0.4930393	0.04505811	0.06043301	0.06413289	0.05517135	0.4405975	0.4781334	0.5565613	0.5391468	0.04493429	0.08954301	0.08306088	0.04837982
165.724	1	0.07650667	0.07818077	0.05013942	0.04816138	0.8588906	1.41243	0.3171369	0.186865	0.07200932	0.09378706	0.05090081	0.07017731	0.1578216	0.1589096	0.3002065	0.3253034	0.217592	0.3091722	0.4680489	0.4829072	1.576362	2.505718	3.402394	3.571041
165.724	1	0.0635568	0.0634424	0.08464619	0.0549032	0.08911744	0.299722	4.246703	3.253028	0.04546234	0.05458068	0.2009026	0.110546	2.266615	2.300627	1.381653	1.309911	0.07122038	0.1009959	0.06136641	0.06137441	0.340714	0.5638557	0.3701007	0.1766225
165.821	1	0.001972759	0.002221762	0.00757573	0.008270728	0.00176025	0.002789032	0.01924176	0.01432534	0.005030053	0.003422427	0.002340098	0.001492214	0.01007225	0.01009281	0.00642568	0.00590663	0.001291472	0.001465509	0.00153494	0.001707016	0.003235571	0.004503931	0.004682184	0.003965592
165.821	1	0.8378716	0.8716873	3.532719	3.932824	0.2531682	0.1973794	0.1102855	0.1075807	2.319805	1.550375	0.7545692	0.48081	0.05231947	0.06033674	0.06434982	0.05235439	0.4230585	0.4935102	0.5598609	0.5818739	0.04819004	0.08608361	0.08798984	0.04551334
165.821	1	0.06789778	0.08228211	0.04499595	0.05561956	0.8693426	1.414076	0.3297545	0.1935462	0.06876059	0.08506577	0.04532677	0.0657223	0.148752	0.1481021	0.2777132	0.3174403	0.2019177	0.3103448	0.4569414	0.4821646	1.578036	2.518975	3.396307	3.571284
165.822	1	0.03950519	0.0725441	0.06059695	0.0458901	0.04760943	0.3264924	4.202921	3.138955	0.02845929	0.04563551	0.1873981	0.09922779	2.195801	2.214484	1.357564	1.242173	0.06497282	0.08700378	0.05770014	0.05858143	0.3533003	0.6017983	0.4121782	0.2696114
165.922	1	0.001869219	0.00227136	0.007845948	0.008187385	0.001718211	0.00284187	0.01902274	0.01397536	0.005153309	0.003454181	0.001906417	0.001593532	0.009837853	0.009770799	0.006481901	0.005841198	0.001248349	0.001471802	0.001515062	0.00168054	0.003279072	0.004787327	0.004761637	0.004240962
165.923	1	0.8577873	0.9403914	3.546738	3.937877	0.255651	0.1944715	0.110212	0.09529018	2.343737	1.549707	0.5944173	0.4839699	0.05528973	0.06723831	0.0507032	0.0509506	0.437932	0.5020061	0.5424936	0.5763143	0.05633808	0.1086196	0.09829701	0.04906895
165.924	1	0.07108755	0.07730841	0.04706946	0.05873667	0.8921739	1.418138	0.3547258	0.2156682	0.06983617	0.08850893	0.06328293	0.07041731	0.1447492	0.1484557	0.268994	0.3197506	0.1966944	0.3158235	0.4520799	0.4854284	1.58001	2.552737	3.381423	3.573652
165.925	1	0.05225917	0.05917223	0.08964954	0.0730211	0.1003006	0.392078	4.16323	3.034906	0.04324703	0.06631825	0.2136027	0.1110217	2.137404	2.113288	1.36252	1.186856	0.08692955	0.09245381	0.07831467	0.06027832	0.3691324	0.6372882	0.4396695	0.3606044
166.022	1	0.001918936	0.002356354	0.007825019	0.008190514	0.001902268	0.002832953	0.01876549	0.01372216	0.005151714	0.00355679	0.00165513	0.001516312	0.009760462	0.009485309	0.006424748	0.005517905	0.001185082	0.00123149	0.001316575	0.001498389	0.003283408	0.004967642	0.004861258	0.004518436
166.023	1	0.860797	0.9926117	3.563188	3.95043	0.2548623	0.1949708	0.09658664	0.09648667	2.364354	1.559756	0.4486538	0.4993917	0.05371673	0.05677286	0.04652217	0.04556646	0.4493565	0.4808471	0.5165333	0.5271261	0.05478842	0.1070672	0.1093819	0.05053626
166.024	1	0.07371122	0.07037617	0.04759902	0.061007	0.9073829	1.432734	0.3732392	0.2450901	0.05789198	0.08693338	0.05353381	0.06774874	0.137874	0.1289652	0.2679609	0.2899833	0.1860973	0.3137662	0.4556386	0.4844918	1.586336	2.565775	3.37395	3.577793
166.025	1	0.04440662	0.08910645	0.1074333	0.06118456	0.1459234	0.4564697	4.092159	2.951515	0.03593097	0.08504373	0.2221059	0.1177869	2.090968	2.007265	1.365823	1.144165	0.07919965	0.1211615	0.09356599	0.08025383	0.3800222	0.6715706	0.4423688	0.4462053
166.122	1	0.001819179	0.002257854	0.007887012	0.008462022	0.002064906	0.002721828	0.01846996	0.0135706	0.005234645	0.00360726	0.001445489	0.001622559	0.00974397	0.008948721	0.006400598	0.005435834	0.001324567	0.001241451	0.001405457	0.001364099	0.003257707	0.005120982	0.004966251	0.004747068
166.123	1	0.8453267	1.005224	3.592441	4.001717	0.2576685	0.2057023	0.07691549	0.09839531	2.374526	1.60893	0.3684042	0.5094601	0.05583431	0.05780819	0.0578055	0.03893471	0.4710671	0.4557073	0.4494427	0.4482354	0.04066645	0.1017995	0.1051373	0.04662511
166.124	1	0.0779561	0.06668883	0.04683392	0.04349436	0.9148704	1.446811	0.3753197	0.2455362	0.05622207	0.07987475	0.04617517	0.05109815	0.126477	0.1011122	0.2568824	0.2471493	0.1769188	0.3091274	0.4440749	0.4776158	1.578148	2.533865	3.350667	3.562503
166.124	1	0.05208714	0.08468232	0.07223272	0.06532243	0.197939	0.4914734	4.007838	2.897401	0.05899095	0.09881603	0.2238721	0.1063799	2.075438	1.903338	1.323478	1.126147	0.1099649	0.141294	0.1119774	0.07893241	0.394254	0.6764705	0.45491	0.4795749
166.222	1	0.001868538	0.00225217	0.007910624	0.008502027	0.002389106	0.002622932	0.01819568	0.01371	0.005269855	0.003816645	0.001293947	0.001585726	0.009775182	0.008679193	0.006169115	0.005266627	0.00134116	0.00137765	0.001346893	0.001213572	0.003243818	0.005058546	0.004857791	0.004891361
166.223	1	0.8493043	1.010412	3.63574	4.048687	0.2651731	0.2142517	0.08853995	0.1081132	2.401881	1.698803	0.4140414	0.5140562	0.07221376	0.07445983	0.04653929	0.0268248	0.5081039	0.4325179	0.3563424	0.3458755	0.05855046	0.09511734	0.09180238	0.04751935
166.224	1	0.08062017	0.07512961	0.06174305	0.05464229	0.9146498	1.447695	0.36712	0.2646369	0.06818685	0.07839412	0.04823091	0.04237589	0.114386	0.08947074	0.2532392	0.2350413	0.1764765	0.3092911	0.4393667	0.4756065	1.592071	2.535942	3.34266	3.549554
166.224	1	0.03540198	0.06605085	0.07926226	0.08866064	0.2489219	0.5086927	3.970471	2.92211	0.0617943	0.105716	0.230914	0.1094915	2.080581	1.836301	1.261904	1.11185	0.08040175	0.1221041	0.08874895	0.0699805	0.3937223	0.6733174	0.4436706	0.4892647
166.322	1	0.001955808	0.00223981	0.0077604	0.008550193	0.002544871	0.002669557	0.01806682	0.01400124	0.005299918	0.004176883	0.001397765	0.001469868	0.01002647	0.008458464	0.006113823	0.005276239	0.001461809	0.001363891	0.0009905678	0.0009334101	0.003265482	0.004990478	0.004758032	0.004791746
166.323	1	0.8401625	1.003609	3.667826	4.045926	0.2647356	0.2224335	0.09760099	0.1080477	2.403075	1.792801	0.5372915	0.539907	0.0565714	0.0827529	0.04112509	0.03038863	0.5338278	0.4204258	0.258013	0.2903272	0.058497	0.08916744	0.08037015	0.0494172
166.324	1	0.07751188	0.06225403	0.04965578	0.05600652	0.9069382	1.459039	0.3639101	0.2872953	0.06221959	0.07632438	0.04059582	0.03805692	0.1090197	0.08026406	0.2439489	0.2201991	0.1819472	0.3117459	0.4442457	0.4794748	1.59403	2.56009	3.344306	3.551025
166.324	1	0.03266832	0.06430173	0.08012435	0.07908516	0.2813456	0.4954824	3.940481	2.984946	0.05534097	0.09922823	0.2416821	0.1273844	2.136991	1.825499	1.228695	1.095622	0.07439609	0.1178643	0.09739395	0.07087125	0.4034333	0.6432692	0.4503546	0.4739362
166.422	1	0.001828504	0.002155303	0.007700264	0.008527552	0.002627705	0.002577633	0.01801871	0.01417979	0.005355561	0.004217252	0.001652295	0.001342265	0.0102828	0.008570732	0.005988556	0.005244255	0.001502575	0.00147872	0.0007391136	0.0009154096	0.003360168	0.004877048	0.00468812	0.004615623
166.423	1	0.8279141	0.9912421	3.699604	4.024067	0.2683679	0.2329476	0.107682	0.09620239	2.433259	1.882021	0.6553734	0.5443854	0.06917946	0.07759922	0.05625974	0.03503386	0.5565218	0.4144945	0.1841709	0.3096018	0.06314583	0.08655201	0.09169347	0.06849372
166.424	1	0.08737762	0.07055611	0.05314839	0.05678992	0.9071505	1.474789	0.376415	0.3032764	0.05898714	0.07610428	0.03384512	0.03493872	0.1061149	0.08139823	0.2302895	0.2085292	0.1915629	0.3198339	0.4434997	0.4749458	1.603924	2.582062	3.365592	3.571587
166.424	1	0.05034841	0.05548583	0.06233886	0.07893678	0.3062411	0.4572066	3.9232	3.060165	0.04327214	0.068023	0.2228709	0.1378108	2.220395	1.843081	1.217784	1.110216	0.07072602	0.1369943	0.108312	0.07759333	0.414011	0.6463708	0.4691578	0.4360202
166.522	1	0.001753499	0.002072102	0.007817488	0.008337797	0.00254532	0.002491689	0.01818824	0.01463062	0.005459531	0.004267091	0.002100812	0.001451795	0.01062686	0.008911474	0.005951614	0.005334047	0.001595925	0.001394871	0.0008449164	0.00108984	0.003275532	0.004789161	0.004855878	0.004485128
[truncated: 13,831 more rows]
