# Supplementary material for: Is infant neural sensitivity to vocal emotion associated with mother-infant relational experience?
Source: PLoS One. 2019 Feb 27;14(2):e0212205. doi: 10.1371/journal.pone.0212205 (PMC6392422; doi:10.1371/journal.pone.0212205)
Supplement: S1 File — (ZIP) [file pone.0212205.s001.zip › dataset/imed_10_2.txt]

122.908	0	0.02099849	0.01894148	0.01478969	0.01201904	0.009094907	0.008179227	0.02182795	0.01330405	0.01300269	0.01221183	0.01370366	0.01317924	0.01321172	0.007778426	0.009165383	0.008101108	0.02157066	0.02043771	0.02158738	0.01520347	0.009656087	0.008301286	0.007086343	0.006022203
122.909	0	0.2719111	0.1248655	0.4738675	0.4046449	0.1041828	0.0741976	0.07100509	0.09204709	0.5765397	0.41229	0.2307824	0.3293527	0.05846082	0.04812506	0.04228257	0.0613263	0.112528	0.1134257	0.1674464	0.2338415	0.04731685	0.05844815	0.05889064	0.03107932
122.910	0	0.0009549216	0.0006843828	0.001298202	0.001165248	0.001473978	0.003732095	0.01606093	0.009800426	0.001143108	0.0009859643	0.0009889081	0.001299409	0.006352038	0.003803507	0.00295264	0.002878159	0.000693688	0.0007935354	0.0005303462	0.0007128096	0.001735104	0.002327721	0.001564888	0.002106929
122.911	0	0.1248115	0.1065439	0.08787989	0.1179284	0.2194384	0.7013304	2.836457	1.609004	0.1199211	0.06665173	0.1572462	0.1196965	0.9922907	0.5023039	0.5948627	0.5239443	0.08295487	0.1412723	0.09218315	0.08422288	0.304472	0.4670952	0.370199	0.4444806
122.990	0	0.01021498	0.0079948	0.004225773	0.002228757	0.001487286	0.002968262	0.01555422	0.009468203	0.0023431	0.001324898	0.00335252	0.003432618	0.006436737	0.003712086	0.002865898	0.002805336	0.009497206	0.00855412	0.01048706	0.00569186	0.001895765	0.002716143	0.001652661	0.001815393
122.991	0	0.2749652	0.05767224	0.4661347	0.4157036	0.1143158	0.0738816	0.07502049	0.1034567	0.5778092	0.4084602	0.2284642	0.3355415	0.05593694	0.05303015	0.06187567	0.06434604	0.1440262	0.1365338	0.1649829	0.2343651	0.04851996	0.04306936	0.05898536	0.03783958
122.992	0	0.0006361065	0.000441431	0.001215858	0.001091122	0.001400611	0.003088066	0.01604091	0.009753572	0.001527892	0.001013608	0.0009357521	0.00114845	0.0065022	0.003737825	0.002706132	0.002677085	0.000429524	0.0005916889	0.0006482388	0.0006769973	0.001624411	0.002461336	0.001489277	0.001825484
122.993	0	0.1001005	0.1089697	0.08175429	0.09876651	0.1847117	0.5881324	2.847889	1.62994	0.1116383	0.0821757	0.1560721	0.117032	1.014478	0.5829756	0.5212294	0.4853003	0.1263279	0.122056	0.1055173	0.06397447	0.2931366	0.5051283	0.3828214	0.3687619
123.091	0	0.009945393	0.007999929	0.003421107	0.002055552	0.001512319	0.002162747	0.01566632	0.009419931	0.002299617	0.0008686601	0.003120716	0.002657821	0.006730337	0.00407232	0.002748256	0.002511053	0.008405946	0.006737644	0.009779373	0.005094219	0.001648641	0.002982023	0.002026138	0.001566151
123.091	0	0.290513	0.07283741	0.4682289	0.4232121	0.1164668	0.0761043	0.06745982	0.1075356	0.5834595	0.4144797	0.2236038	0.340967	0.05333429	0.06010956	0.06288262	0.05420032	0.172215	0.1565788	0.1393362	0.2134472	0.04209665	0.03586779	0.05280135	0.03250237
123.092	0	0.000788249	0.0006966998	0.001261315	0.001057069	0.001598413	0.002305387	0.0161487	0.009729357	0.001781753	0.001039545	0.001154237	0.001091976	0.006736828	0.004174028	0.00247316	0.002492468	0.0005784738	0.000541129	0.0006169273	0.0007775435	0.001488322	0.002878696	0.00187488	0.001656339
123.093	0	0.1218973	0.123391	0.09208845	0.1205586	0.2351939	0.4809109	2.867002	1.685741	0.1406271	0.08179348	0.2038755	0.1419308	1.060996	0.7262991	0.4517393	0.4617634	0.1081235	0.1243017	0.09193321	0.07559347	0.2500172	0.5690079	0.4126754	0.2863498
123.190	0	0.009750887	0.00776119	0.002356575	0.001710144	0.001934726	0.001568801	0.01587963	0.009649319	0.002187979	0.001237262	0.003134628	0.002134962	0.006770088	0.004788885	0.002672582	0.002475877	0.007853801	0.005680382	0.009141605	0.005208466	0.001391979	0.003169056	0.00222877	0.001458978
123.191	0	0.2464701	0.1457823	0.4431578	0.3958128	0.09008543	0.06939209	0.05843824	0.0877347	0.514304	0.400752	0.2140127	0.2867947	0.05348095	0.06617573	0.06592863	0.04305464	0.1862056	0.187252	0.1117497	0.1572792	0.05168923	0.04170735	0.04678687	0.03856627
123.192	0	0.0006313449	0.0005284275	0.00140146	0.001033104	0.001971393	0.001600618	0.01635721	0.009905485	0.001533582	0.0009047305	0.001248244	0.001162568	0.006896621	0.004791242	0.002581278	0.002522951	0.0007174297	0.0006308776	0.0008004014	0.0009566588	0.001277841	0.002979028	0.002176065	0.00151354
123.193	0	0.1186244	0.1401644	0.1292056	0.1479868	0.3118326	0.3934119	2.925717	1.71063	0.1593143	0.08202113	0.1868321	0.1917856	1.127656	0.8775691	0.4224876	0.4869053	0.07697266	0.1360772	0.1269231	0.1309098	0.2480435	0.6072062	0.4600841	0.2335038
123.290	0	0.008616275	0.006742832	0.0009737175	0.001663435	0.001962043	0.0007640729	0.01547332	0.009654159	0.002310528	0.001569348	0.00276352	0.002155343	0.006669571	0.005196538	0.002212123	0.002507856	0.007574344	0.004793665	0.007835938	0.004890891	0.001339168	0.002711483	0.002235092	0.001288242
123.291	0	0.2252979	0.2076647	0.4069229	0.3848136	0.08643018	0.06890611	0.06598115	0.08346397	0.4592362	0.3824822	0.2504875	0.2471334	0.05373686	0.06284999	0.05779529	0.04411187	0.1731559	0.1774759	0.1121167	0.131297	0.05680645	0.04386471	0.04531379	0.04618892
123.292	0	0.0006245591	0.0009479649	0.001393043	0.001154898	0.001925169	0.000824836	0.01615009	0.009897197	0.001307598	0.001108339	0.00135931	0.001006188	0.006791901	0.005338959	0.002123714	0.002569152	0.0005626203	0.0008495104	0.0007640262	0.0007314083	0.001150167	0.002666667	0.002201035	0.001348725
123.293	0	0.1310883	0.1190176	0.1491372	0.1277826	0.3067923	0.2344466	2.858099	1.714541	0.1575299	0.09659051	0.1408593	0.1674528	1.202443	0.9963839	0.3336317	0.4773821	0.0852451	0.0974704	0.1147203	0.09898608	0.226269	0.5170729	0.4799724	0.1760342
123.390	0	0.008567716	0.007142356	0.001169822	0.002138812	0.001994413	0.001451819	0.01530044	0.009750196	0.002396017	0.00165301	0.002781078	0.002681632	0.006609387	0.005504033	0.002003412	0.00267475	0.008242704	0.005343161	0.007349454	0.005000799	0.001293622	0.002360629	0.002060755	0.001380568
123.391	0	0.226826	0.259222	0.4012988	0.376681	0.08970962	0.0745486	0.08500742	0.0722961	0.450579	0.4061105	0.2954982	0.22928	0.05415816	0.06212122	0.04169371	0.04173174	0.1487579	0.155313	0.1027624	0.1187898	0.03758921	0.04348643	0.04111602	0.04526418
123.392	0	0.0008399191	0.0006709007	0.001297708	0.001168661	0.001997659	0.001452165	0.0158043	0.01001939	0.001358905	0.001274872	0.001546084	0.0007905966	0.006603064	0.005609491	0.001803206	0.002546814	0.0006375868	0.0007865736	0.0006751893	0.0005769818	0.001046078	0.002241386	0.002118194	0.001372954
123.393	0	0.1235288	0.07565135	0.1296779	0.1132813	0.2856085	0.1044375	2.811683	1.708035	0.1425682	0.08128794	0.2155531	0.1517957	1.222885	1.083672	0.3117579	0.4789347	0.08589331	0.09460223	0.1183113	0.08817306	0.1931567	0.4273513	0.4808852	0.2086573
123.490	0	0.00919183	0.007632506	0.001915051	0.002437455	0.001788715	0.002372584	0.01530894	0.009919856	0.002506207	0.00192901	0.003046452	0.003045637	0.006421469	0.005712813	0.00184981	0.002664709	0.008959122	0.00619954	0.007461465	0.005149316	0.001569567	0.001957453	0.002151193	0.001316575
123.491	0	0.2353809	0.3103249	0.4352509	0.3720361	0.09165503	0.09595317	0.1035132	0.07226329	0.4579468	0.4565376	0.3526468	0.2414828	0.04172574	0.0516358	0.03109007	0.03181433	0.1348016	0.126592	0.0922968	0.103784	0.05491246	0.04330367	0.04336365	0.05005165
123.492	0	0.001050427	0.0007574771	0.0008719583	0.001151689	0.001801672	0.002337875	0.01583098	0.01024357	0.001309184	0.0009957776	0.001769565	0.0007718704	0.006409311	0.005804939	0.001612696	0.002497302	0.0009356421	0.0005661257	0.0004759824	0.0006002139	0.001306552	0.001867674	0.002110166	0.001340392
123.493	0	0.1287612	0.06241169	0.1074898	0.1259982	0.2531837	0.250923	2.795298	1.735727	0.1274202	0.09064451	0.1935187	0.1349674	1.210539	1.094415	0.3457413	0.4839235	0.1047533	0.07099641	0.1029294	0.09408905	0.1840299	0.307377	0.472478	0.2676488
123.591	0	0.009172066	0.007664538	0.001846169	0.002861562	0.001228491	0.003175866	0.01521555	0.009961427	0.002114504	0.002471227	0.002982151	0.003192279	0.00587296	0.005856987	0.002086632	0.002583363	0.008626296	0.006085244	0.006687427	0.005255685	0.001628488	0.001799895	0.001723102	0.001040258
123.591	0	0.2183897	0.3274553	0.4230717	0.3428375	0.08922961	0.1003421	0.09713259	0.05226072	0.434367	0.466652	0.3758953	0.2262257	0.05545933	0.0476292	0.0302527	0.03473304	0.1369703	0.1141084	0.1067281	0.1268882	0.05287999	0.04555238	0.0456145	0.04866866
123.592	0	0.0009176843	0.0009926957	0.000992673	0.001331668	0.001224445	0.00312386	0.01567298	0.01022865	0.00106098	0.001013941	0.001738239	0.0007942415	0.005897682	0.005827681	0.001919042	0.002575729	0.0008657184	0.0006127341	0.0004395459	0.0006200751	0.001431479	0.001666341	0.001835862	0.001119055
123.593	0	0.1223142	0.09315427	0.07080624	0.144296	0.2363581	0.4173013	2.756615	1.708348	0.1369331	0.1322789	0.1982795	0.1213864	1.127384	1.065495	0.4030657	0.4729872	0.1467366	0.06217909	0.09001338	0.103638	0.1983993	0.2596914	0.4091226	0.2719332
123.691	0	0.008805447	0.007372482	0.001402935	0.003017305	0.001163774	0.003492025	0.015267	0.009555964	0.002323114	0.003216842	0.002983661	0.003143301	0.005520401	0.005633887	0.002313087	0.002419096	0.008652423	0.005770195	0.005985677	0.005415482	0.001603524	0.001798168	0.00143005	0.001212024
123.691	0	0.2151339	0.3223784	0.4136933	0.3430512	0.07112842	0.09003888	0.0840508	0.05052228	0.4122292	0.4596158	0.3784333	0.2274552	0.06068786	0.04724284	0.03110298	0.02980928	0.1448093	0.1248905	0.1229929	0.1394789	0.05081944	0.05114685	0.05364469	0.05248396
123.692	0	0.00070837	0.0008436451	0.00106263	0.0009689778	0.001139773	0.003591674	0.01568367	0.009874682	0.001159601	0.001206883	0.001562389	0.0006695854	0.005552965	0.005603181	0.002121639	0.002303359	0.0007559886	0.0007158135	0.0005591311	0.0005880955	0.001550196	0.001690494	0.001357398	0.00124108
123.693	0	0.1140479	0.1042384	0.0705529	0.09507903	0.2883755	0.5282277	2.766748	1.623382	0.1371231	0.09042857	0.1955642	0.113296	1.027339	0.9740779	0.4441857	0.4210161	0.09309256	0.05729373	0.08261084	0.1021188	0.2150983	0.2811562	0.3105151	0.3202456
123.789	0	0.01001171	0.008189832	0.001006058	0.002976001	0.001336678	0.003928036	0.01559615	0.009569285	0.002662473	0.003453098	0.002645354	0.003159766	0.00548827	0.005283476	0.002258285	0.002509729	0.01024625	0.006496624	0.006419896	0.006113475	0.002029381	0.002053548	0.001226611	0.00153313
123.789	0	0.212587	0.3294319	0.4381847	0.374066	0.0732531	0.08678405	0.07193079	0.05256964	0.4431629	0.5088099	0.4075571	0.2246739	0.05865857	0.04417108	0.03084438	0.04522999	0.180981	0.1302185	0.1128206	0.1421071	0.04600797	0.05431909	0.05303571	0.04826494
123.790	0	0.0004115676	0.001104728	0.001188607	0.0009825615	0.001284542	0.003969362	0.01601876	0.009864235	0.00130277	0.001314344	0.001427386	0.0007271012	0.005561114	0.005223712	0.002170518	0.002383639	0.0007058004	0.0004681202	0.0004922142	0.0007374593	0.001778529	0.001866663	0.001217707	0.001652714
123.790	0	0.1118298	0.07133548	0.09973492	0.1022428	0.2972153	0.5896756	2.816922	1.617841	0.1227349	0.06190496	0.1993936	0.1613718	0.9621599	0.8523598	0.4339245	0.413046	0.08059348	0.07042386	0.0690363	0.09136501	0.2838281	0.3552632	0.2543576	0.3876898
123.890	0	0.01111647	0.009549104	0.001916575	0.002599618	0.001343641	0.004227503	0.01578357	0.00941696	0.002846594	0.003549745	0.002248755	0.002825638	0.005648371	0.005079074	0.002363433	0.002536094	0.01088795	0.007530859	0.007476704	0.006712425	0.002343599	0.00204994	0.001050149	0.00199548
123.892	0	0.21428	0.3491909	0.4724644	0.3915388	0.08239577	0.09825942	0.08381281	0.05580908	0.4997638	0.5606038	0.4349686	0.2224278	0.06081159	0.05328109	0.04421021	0.05351031	0.2229932	0.1389777	0.108198	0.1567782	0.05359153	0.06354675	0.05912833	0.04941467
123.894	0	0.0007246344	0.0008499608	0.001483689	0.0008294892	0.001303347	0.004264289	0.01626438	0.009600369	0.00143289	0.0015403	0.001288235	0.0008084036	0.005632132	0.004948405	0.002254108	0.002480246	0.0007678633	0.0005653531	0.0004822739	0.0007218428	0.002101067	0.00188459	0.0009807105	0.001934707
123.895	0	0.1154837	0.09280352	0.1211421	0.0832233	0.2469881	0.670873	2.842992	1.566448	0.103787	0.09633034	0.1786903	0.1567651	0.9203896	0.7633854	0.4330171	0.4086226	0.08195947	0.08347029	0.05592869	0.1334094	0.3517629	0.3557273	0.1609069	0.4712653
123.990	0	0.01187032	0.01043106	0.003472515	0.002546183	0.0009806416	0.004081379	0.01555821	0.008920902	0.003064947	0.00337498	0.002190439	0.003073911	0.005829676	0.004637472	0.00256284	0.002648325	0.01146732	0.009243209	0.00941154	0.007346416	0.002494928	0.001954374	0.001252583	0.002018879
123.992	0	0.2025546	0.3434828	0.4702061	0.3751039	0.09073553	0.09813767	0.09207131	0.05856204	0.5138244	0.5456525	0.4323855	0.2205051	0.05322288	0.04469008	0.03806017	0.04416088	0.2426208	0.1181557	0.08321651	0.1485589	0.05677642	0.05702455	0.04965501	0.0375937
123.992	0	0.00102538	0.001289466	0.001232932	0.001079601	0.0009433413	0.004055356	0.01599689	0.009116978	0.001324752	0.001381661	0.0012225	0.0006368188	0.00589573	0.004481252	0.002411325	0.002558132	0.0009105303	0.0007331707	0.0005656878	0.0007341112	0.002345995	0.001814818	0.001218234	0.001960534
123.993	0	0.1024205	0.08964098	0.1164566	0.06337574	0.1109199	0.6569938	2.80646	1.501434	0.07198688	0.07796965	0.1635199	0.154859	0.9153249	0.6377979	0.4386996	0.4007056	0.09108691	0.1119278	0.09406343	0.08596597	0.3868865	0.3573176	0.1493156	0.430854
124.090	0	0.01265317	0.01190875	0.004892543	0.002718365	0.001211526	0.003367719	0.01484407	0.008665623	0.003631204	0.003459979	0.003068547	0.003900873	0.006325776	0.00441921	0.002730411	0.002457211	0.01205557	0.01129226	0.01141047	0.007968049	0.002558127	0.001970242	0.001251493	0.001970862
124.091	0	0.191928	0.3097123	0.439397	0.3556784	0.0880868	0.08764098	0.09624523	0.06783262	0.4977722	0.4923686	0.4229299	0.2437201	0.05746498	0.04493276	0.05413373	0.05302854	0.2452576	0.1141496	0.05869065	0.142544	0.06423984	0.04830982	0.04529898	0.03561812
124.092	0	0.0008145878	0.0009924706	0.001176662	0.0006846206	0.001024864	0.003433118	0.01522484	0.008833093	0.001013649	0.001189713	0.001255064	0.0005139954	0.006242445	0.004251172	0.002575153	0.002297065	0.0009544379	0.000734946	0.0004356057	0.0006815817	0.002366919	0.001702459	0.001114439	0.002104166
124.093	0	0.09703408	0.1308781	0.09499614	0.09756286	0.1180556	0.5550562	2.702319	1.521562	0.09364215	0.0719451	0.1880803	0.1618533	0.9574759	0.6541166	0.5003061	0.348663	0.1219967	0.1029669	0.08933504	0.1031151	0.4223687	0.3440326	0.1417328	0.4042317
124.190	0	0.05773871	0.05567915	0.04936121	0.04470903	0.01540198	0.01665232	0.02734209	0.01795476	0.04980598	0.0487041	0.0487644	0.04432057	0.01696406	0.01746794	0.01499492	0.013877	0.05388218	0.05583895	0.05570666	0.04253803	0.01504414	0.01602515	0.01514993	0.01224675
124.191	0	0.1786383	0.2785544	0.447958	0.4015187	0.08459737	0.08837381	0.1048837	0.08097988	0.5366433	0.4810818	0.4367151	0.2907071	0.06063417	0.04221105	0.05922002	0.05743946	0.2881	0.1095811	0.09367943	0.1219405	0.06859956	0.04614741	0.05184953	0.03517271
124.192	0	0.0007520773	0.0008664009	0.00126722	0.0006961886	0.001590859	0.002660151	0.014278	0.008682039	0.001157874	0.001219029	0.001535518	0.0004446048	0.006398955	0.004521914	0.002744134	0.002065994	0.001158317	0.0007492236	0.0004190156	0.0006014068	0.00241584	0.002015428	0.001239687	0.001608642
124.193	0	0.1027002	0.1285753	0.09661486	0.1101953	0.2326012	0.4427079	2.576218	1.546531	0.08607684	0.07830345	0.187715	0.1443229	1.003258	0.773334	0.5231391	0.3206942	0.1478395	0.1087185	0.08015345	0.1064019	0.4384002	0.4070964	0.1519882	0.2933901
124.291	0	0.1294429	0.1297464	0.1245091	0.1171042	0.03042193	0.03116704	0.04303195	0.03148252	0.1306034	0.1291309	0.1276943	0.1126556	0.03058579	0.03048633	0.02703005	0.02253841	0.1228371	0.1228141	0.1186098	0.09139315	0.01915189	0.01929982	0.01925802	0.01614226
124.292	0	0.1874513	0.2322928	0.4631337	0.4232808	0.08076267	0.08958681	0.08816306	0.08181282	0.585624	0.4678644	0.4082616	0.3293671	0.07293544	0.04981407	0.05892951	0.06558181	0.3038552	0.1010202	0.1349884	0.140269	0.06806793	0.04581858	0.04829531	0.02693151
124.293	0	0.0008841741	0.001054471	0.001432972	0.001095658	0.001914089	0.001925209	0.01389877	0.008790193	0.001489365	0.001152026	0.001649086	0.0004649409	0.006303272	0.004732453	0.002705985	0.002059618	0.0009981008	0.0007568359	0.0005967994	0.000597597	0.002258487	0.002261011	0.00129463	0.001546394
124.295	0	0.1231407	0.1173344	0.1108351	0.08565367	0.2823022	0.3382755	2.521858	1.600222	0.09351802	0.07358501	0.2071819	0.124351	1.043948	0.9229944	0.5228511	0.2909408	0.1254722	0.1082622	0.07237678	0.1114742	0.4051422	0.4569371	0.1788061	0.2256477
124.390	0	0.1389422	0.137015	0.1303589	0.1221992	0.03241791	0.03258191	0.04493224	0.0361862	0.1376423	0.1366759	0.13555	0.1200601	0.03495666	0.03319248	0.02943709	0.02328555	0.1334217	0.1351489	0.1314959	0.102193	0.02012309	0.02191022	0.02353985	0.02026945
124.391	0	0.1929396	0.1954266	0.4542384	0.4114141	0.09129041	0.1003859	0.07072506	0.09063922	0.5790388	0.4212035	0.34215	0.331478	0.07238046	0.05144554	0.04798699	0.06043993	0.3128778	0.1194131	0.1569755	0.172873	0.06399927	0.04941348	0.0508792	0.02543663
124.392	0	0.0009171458	0.0007201027	0.001351094	0.001186662	0.002105989	0.001276216	0.01330596	0.008817313	0.001737258	0.000963383	0.001663179	0.0006605433	0.006038236	0.004716055	0.00264876	0.001994185	0.0009065821	0.0004707498	0.0005727247	0.0005673055	0.001969562	0.001900359	0.0009725884	0.00146214
124.393	0	0.157046	0.09435183	0.09045521	0.09876581	0.31317	0.1927354	2.442281	1.618755	0.1165671	0.06214983	0.1747111	0.1448034	1.056744	0.9868885	0.5197185	0.310486	0.0754733	0.1083677	0.08088492	0.07991457	0.3291201	0.4148379	0.1956638	0.1683214
124.490	0	0.1048774	0.1014304	0.09338319	0.0857818	0.01789219	0.01904896	0.02785101	0.02349192	0.09271578	0.09186142	0.09171404	0.08175008	0.02251465	0.02209714	0.01992916	0.01531686	0.09991129	0.1012921	0.09939985	0.07733393	0.02087106	0.02162888	0.02090706	0.01723949
124.491	0	0.1868549	0.1652212	0.4569805	0.3827846	0.08447837	0.08242024	0.06456654	0.08656619	0.5569229	0.3752426	0.2573789	0.3157702	0.04762954	0.03603908	0.03360713	0.0403716	0.2918812	0.1421177	0.1749784	0.2093499	0.05045677	0.04346795	0.06076708	0.0263264
124.492	0	0.0006503897	0.0007202015	0.001135592	0.001185041	0.001846069	0.00156987	0.01254652	0.008737551	0.001562215	0.0009079457	0.001277871	0.0006735257	0.005688915	0.004480492	0.00237635	0.002070355	0.0009473624	0.0005428606	0.0005684413	0.0007039918	0.001501845	0.001642828	0.001026282	0.001210991
124.493	0	0.1192526	0.09196312	0.08154011	0.1036689	0.2669572	0.1548405	2.332276	1.599775	0.1325362	0.0698757	0.1612684	0.1142363	1.042591	0.9549807	0.479622	0.3127324	0.09923595	0.094633	0.06528686	0.05781074	0.2852223	0.3288474	0.1977155	0.1601056
124.591	0	0.08422488	0.08125089	0.07237766	0.06671334	0.0173564	0.01754987	0.02579816	0.01619211	0.06996123	0.06880577	0.06719185	0.06017849	0.01552492	0.0190686	0.01953181	0.01732292	0.08037083	0.07852303	0.07929948	0.06155788	0.02394172	0.02423305	0.02308001	0.01826055
124.592	0	0.202688	0.1886151	0.5312199	0.4043329	0.08088667	0.09542291	0.06665351	0.07472738	0.5878349	0.3975826	0.2127823	0.3168063	0.04239178	0.04272258	0.03365967	0.04492133	0.2550839	0.1404515	0.1836025	0.256266	0.04380332	0.05458137	0.05734999	0.03855368
124.592	0	0.0007060569	0.0005294442	0.001384948	0.001118187	0.001499369	0.002159531	0.01314038	0.009249232	0.001629482	0.001002518	0.001232648	0.0008149403	0.005653663	0.004633836	0.002551893	0.002135574	0.0008548983	0.0004687957	0.0006739869	0.0005825358	0.001375854	0.001574247	0.000959123	0.000969832
124.593	0	0.1373001	0.07357438	0.05770972	0.0876332	0.222793	0.2499195	2.422084	1.655699	0.1281817	0.08058882	0.1797032	0.1468974	1.037395	0.9856014	0.5337347	0.3481784	0.1525386	0.07393363	0.076192	0.06269043	0.2852717	0.310884	0.1954896	0.1674684
124.690	0	0.04732699	0.04503872	0.03722337	0.03468449	0.01516308	0.01589284	0.0252023	0.02180042	0.03774402	0.03634717	0.03493316	0.03235113	0.01936847	0.01882843	0.01596018	0.01252199	0.04470371	0.03894228	0.04343322	0.03312798	0.0157302	0.01582729	0.01530407	0.01211629
124.691	0	0.2043405	0.2214776	0.5514867	0.4065141	0.07541155	0.09305819	0.05555345	0.07010914	0.5577271	0.4003834	0.1498826	0.2969526	0.04496545	0.03865836	0.03328813	0.03649282	0.2099073	0.1490658	0.1892475	0.2639211	0.04908799	0.05011625	0.05973632	0.03694297
124.692	0	0.00108008	0.0005825	0.001263447	0.001181021	0.0008440905	0.002651887	0.01342459	0.00927129	0.001394243	0.0011677	0.001271211	0.0009043637	0.005380066	0.004574023	0.002694388	0.002185405	0.00054533	0.0006214306	0.0006658268	0.0008290816	0.001487049	0.001277844	0.001031796	0.0009309671
124.693	0	0.1870132	0.06698105	0.05920632	0.05813496	0.2050296	0.363111	2.4324	1.643534	0.1233632	0.09267937	0.1755153	0.1485707	0.9945149	0.9226471	0.5477106	0.3538118	0.1325771	0.07677967	0.06554106	0.08736833	0.3278729	0.2283629	0.217223	0.205834
124.790	0	0.01203339	0.009785239	0.002912368	0.003405655	0.001390782	0.003138814	0.01315184	0.008942769	0.00433564	0.002707653	0.002734864	0.00400393	0.005342949	0.004266067	0.002684212	0.002395197	0.01050193	0.005826669	0.01010649	0.006700433	0.002005101	0.001664034	0.001546462	0.001258694
124.791	0	0.1876297	0.2214137	0.5078489	0.3829981	0.07607395	0.073879	0.05182058	0.06488743	0.4875205	0.3763792	0.1321495	0.2612179	0.03498595	0.04065352	0.0408193	0.04766284	0.150171	0.1510257	0.1884928	0.2433857	0.03634274	0.04809657	0.04498835	0.02086305
124.792	0	0.001174731	0.0004204248	0.001252782	0.001196336	0.001322238	0.003159194	0.0132964	0.009144838	0.001353928	0.001263499	0.00121992	0.0009033981	0.005219675	0.004230499	0.00253649	0.002248959	0.0007714085	0.0007362176	0.0006326534	0.0008519119	0.001491607	0.001204481	0.001353095	0.001113883
124.793	0	0.1889898	0.1047103	0.08759352	0.08686156	0.2442672	0.458608	2.39657	1.572145	0.1595882	0.09189855	0.1902646	0.1125948	0.942796	0.7937717	0.5481674	0.3653859	0.1250022	0.1068221	0.08629393	0.08088911	0.3280643	0.2267616	0.2403478	0.2181341
124.890	0	0.009392633	0.007461357	0.001530863	0.002986237	0.001664204	0.003234738	0.01262395	0.008580891	0.003150629	0.001574135	0.002454891	0.003753618	0.005323351	0.003688708	0.002594762	0.002274788	0.008206501	0.003767937	0.008108343	0.004969759	0.001441537	0.001490422	0.001598586	0.00121443
124.891	0	0.1587258	0.1958216	0.43043	0.3492802	0.07284703	0.06782708	0.05640364	0.05536008	0.412436	0.347596	0.1734733	0.2139331	0.05075094	0.04350208	0.03459773	0.03764145	0.1489306	0.1314206	0.1718951	0.1863934	0.03749073	0.05498846	0.05233343	0.02491238
124.892	0	0.001001778	0.001032197	0.00112564	0.000842615	0.001625923	0.003236923	0.01289703	0.008789178	0.00128218	0.0009983262	0.001029575	0.0005847504	0.005236329	0.003825663	0.002660014	0.002250725	0.0006570768	0.0005917575	0.0008756188	0.0005782591	0.001322416	0.001488296	0.001599763	0.00123599
124.893	0	0.199794	0.1424933	0.09565771	0.08800638	0.2429269	0.5044301	2.32577	1.49106	0.1683534	0.114424	0.1976266	0.07010793	0.9348871	0.6466501	0.5428427	0.3725238	0.07010995	0.0782579	0.1025866	0.05806008	0.250972	0.292435	0.2679083	0.2177054
124.991	0	0.009786014	0.007387137	0.001891444	0.003015651	0.001787128	0.003339708	0.01267903	0.008449372	0.003032675	0.002124732	0.002300731	0.003789727	0.00526707	0.003562228	0.002432637	0.002258479	0.009504402	0.004429826	0.008444437	0.005536803	0.001601239	0.001699847	0.001658234	0.001466802
124.992	0	0.1457114	0.2061004	0.4139541	0.3629525	0.06417811	0.05743412	0.05295891	0.05391128	0.4027202	0.3738198	0.2303157	0.2019584	0.04495904	0.04221954	0.03269991	0.03040152	0.126181	0.1280841	0.1576186	0.1507436	0.03390708	0.04527256	0.04843066	0.03105565
124.992	0	0.0008815439	0.0007691718	0.0009527323	0.0009537914	0.001654845	0.003375691	0.01294884	0.008678402	0.000933395	0.0008658547	0.00101438	0.0007578543	0.005410651	0.003688759	0.002392936	0.002048123	0.0005672814	0.0005446878	0.0005839623	0.0005992413	0.001298353	0.001623378	0.001461771	0.00148164
124.993	0	0.1817434	0.137187	0.1339978	0.08468553	0.2194924	0.5314375	2.324377	1.446014	0.1295812	0.1043944	0.177837	0.09932071	0.9255116	0.5491216	0.5162609	0.3466829	0.07438217	0.07411733	0.06102103	0.0654036	0.2218078	0.3433825	0.2728115	0.2261283
125.090	0	0.01007661	0.00828716	0.002006678	0.003403404	0.00169495	0.003366632	0.01243211	0.007884552	0.003227796	0.002985874	0.002126018	0.003922303	0.005559949	0.003765787	0.002270985	0.002174015	0.01041198	0.005200887	0.00861006	0.005967735	0.001573025	0.001744489	0.001475478	0.001704583
125.091	0	0.1409445	0.2094681	0.3946764	0.3630815	0.06388649	0.06633722	0.06360624	0.04695579	0.390031	0.3851282	0.2713473	0.1779905	0.04851924	0.04461903	0.04146076	0.01706499	0.121359	0.1317464	0.156716	0.1074243	0.04182252	0.04917324	0.05123053	0.04417738
125.092	0	0.0006925709	0.001120847	0.0009405078	0.0007509924	0.001588915	0.003369319	0.01269046	0.008138918	0.0008095905	0.0009729986	0.0008851799	0.0008504119	0.005607806	0.003781234	0.002296459	0.002069801	0.000559144	0.0006288662	0.0004753252	0.0004060356	0.001216713	0.001545409	0.001296615	0.001749939
125.093	0	0.1792167	0.1513399	0.0956817	0.07249408	0.2466442	0.4978675	2.268444	1.343466	0.1478256	0.05319577	0.1594876	0.1350677	0.9457154	0.5473801	0.4636378	0.3716537	0.1002126	0.1272604	0.07468094	0.04902865	0.2040989	0.336094	0.2428422	0.2506358
125.190	0	0.009767058	0.008045614	0.002434404	0.00388876	0.001625575	0.0031476	0.0116656	0.007221185	0.00318119	0.003496849	0.002001375	0.003621072	0.005217658	0.003924153	0.002031867	0.002171899	0.01003351	0.005386588	0.008061596	0.005982218	0.001627694	0.001731505	0.001043153	0.001709262
125.191	0	0.141186	0.2133928	0.3733221	0.3444602	0.05457744	0.05336511	0.06403941	0.04495638	0.3609279	0.3736981	0.28748	0.1632976	0.04684672	0.04443675	0.04123429	0.01503335	0.1235196	0.1368485	0.1568847	0.08476618	0.03569777	0.04336488	0.04471135	0.04172973
125.192	0	0.0007579267	0.0007661174	0.0008802247	0.0007341846	0.001567393	0.003081703	0.01197875	0.007390913	0.0009892355	0.001093949	0.0008675251	0.0006452273	0.005317097	0.003907802	0.001938344	0.00184709	0.000695027	0.0007127429	0.0004015983	0.000359656	0.00138978	0.001488627	0.0008351443	0.001568902
125.193	0	0.1904715	0.1328263	0.099806	0.08504077	0.3072492	0.4855682	2.135907	1.240748	0.1405979	0.07669435	0.1386093	0.1356137	0.8661258	0.5525388	0.3933964	0.3626003	0.1245607	0.1535703	0.1088916	0.05619031	0.1898204	0.2981964	0.1762978	0.2334918
125.290	0	0.01010501	0.008802765	0.003684162	0.004366396	0.001435587	0.002771321	0.01154002	0.006991684	0.003139614	0.003761403	0.002160978	0.003567406	0.005134128	0.004010144	0.002072167	0.002106922	0.01026598	0.006387661	0.008359009	0.006102857	0.001693648	0.001658725	0.001291122	0.001679829
125.291	0	0.1421447	0.2168688	0.3796018	0.341915	0.06461565	0.070522	0.08059835	0.05196193	0.3563038	0.3774664	0.3060812	0.1631575	0.06508852	0.05050693	0.04105494	0.01876599	0.140396	0.1375972	0.1731677	0.08991167	0.04255759	0.04949697	0.05429187	0.04686295
125.292	0	0.0004981785	0.0007919391	0.0009107482	0.0007180878	0.001368431	0.002727126	0.01174066	0.007133776	0.0008664136	0.001222702	0.000835213	0.0007795885	0.005097933	0.003982214	0.00178906	0.001868422	0.0005152765	0.0004723632	0.0004567517	0.0003733222	0.001388188	0.001411169	0.001137758	0.001551885
125.293	0	0.162385	0.1510073	0.06481853	0.08769624	0.3065697	0.4453046	2.112372	1.213636	0.1305342	0.09333957	0.1331038	0.1335846	0.8054793	0.6067919	0.3363085	0.3442272	0.1032008	0.07967658	0.06527767	0.04845849	0.2078186	0.2463043	0.1848745	0.2156423
125.390	0	0.01813655	0.01714668	0.01156776	0.01069979	0.008498711	0.007684766	0.01657729	0.01344778	0.01015093	0.01113983	0.00954316	0.009960946	0.01187834	0.01110467	0.007618365	0.007726618	0.01777648	0.01441948	0.01638248	0.0113489	0.008126631	0.008094666	0.007821088	0.005130836
125.391	0	0.1539009	0.1999652	0.4231426	0.3603829	0.06808828	0.07655118	0.09278553	0.04666737	0.4043733	0.4186606	0.3426684	0.1667157	0.06354607	0.05599671	0.04435223	0.0274418	0.1735041	0.1048087	0.1904271	0.08453335	0.03883939	0.05126604	0.05106614	0.04452809
125.392	0	0.0006642922	0.000655413	0.001098107	0.0007114795	0.001573126	0.00201504	0.01187649	0.007229119	0.001151536	0.001075622	0.001162063	0.0007679169	0.005230574	0.003997075	0.001953248	0.001983956	0.000705602	0.0003711288	0.0006325512	0.0004514433	0.001388883	0.001608363	0.001436224	0.001621957
125.393	0	0.1590738	0.1275576	0.08520983	0.09290049	0.322208	0.3454978	2.141358	1.253634	0.1730911	0.09308307	0.1340403	0.1092395	0.8420281	0.6564363	0.3514199	0.3582439	0.1175313	0.084106	0.08815254	0.07262736	0.2705835	0.3090648	0.2128532	0.2264227
125.490	0	0.0148065	0.01375574	0.00914931	0.007288521	0.00469203	0.003693163	0.01359025	0.01020867	0.007009626	0.007310681	0.006531346	0.007246663	0.008539144	0.007407767	0.004631903	0.004839143	0.01447359	0.01281203	0.01361181	0.008701239	0.00466988	0.005025307	0.004682527	0.003284849
125.491	0	0.1430002	0.1629997	0.3996715	0.327809	0.06492081	0.06563871	0.08962622	0.06138392	0.3943438	0.3995776	0.324591	0.1559994	0.07386912	0.0509865	0.04514794	0.01994653	0.2044862	0.08739571	0.1730128	0.09243404	0.04490677	0.05112162	0.05644042	0.05582691
125.492	0	0.0006000118	0.0004730481	0.001211077	0.0009191515	0.001640485	0.001460693	0.01172408	0.007330975	0.001066425	0.0008858413	0.001275891	0.0008514607	0.005308609	0.004012692	0.001980241	0.002080282	0.0006776962	0.0005052757	0.0005775277	0.000483235	0.00140704	0.001759388	0.001621589	0.001616623
125.493	0	0.1599541	0.1275718	0.1025293	0.07193874	0.2736826	0.2018363	2.138596	1.319843	0.1377827	0.07222561	0.1163792	0.1237229	0.9000721	0.7165055	0.3583239	0.3832183	0.09906819	0.06218662	0.06223597	0.0721746	0.3029402	0.3395548	0.2319574	0.2427629
125.590	0	0.01495205	0.01424403	0.008846846	0.006758243	0.004417326	0.004906199	0.01437191	0.008825569	0.007122564	0.00706495	0.007112771	0.007271248	0.007558981	0.005844829	0.005561084	0.004170749	0.014207	0.01383761	0.01359204	0.008259051	0.003857059	0.003577054	0.003960308	0.003623205
125.591	0	0.11725	0.1235397	0.330308	0.2831938	0.05825363	0.06588369	0.06201428	0.05882693	0.3499192	0.3492558	0.2563022	0.1357723	0.07678547	0.03619346	0.03547317	0.02404848	0.1988605	0.07398977	0.1276329	0.1049239	0.03315929	0.03655014	0.05185993	0.05417013
125.592	0	0.0006736616	0.0008265393	0.0007787731	0.0007900299	0.001348327	0.001289714	0.01149776	0.007331411	0.00102814	0.0009591902	0.001101317	0.0009722286	0.00529883	0.004153885	0.002107197	0.001966265	0.0006581443	0.000484519	0.0005413362	0.0004887215	0.001382903	0.001772206	0.00166032	0.001528277
125.593	0	0.156611	0.1259857	0.09025469	0.08233239	0.1974409	0.1398451	2.132408	1.361714	0.1261049	0.1062293	0.112409	0.1563466	0.9522608	0.7721744	0.3895836	0.3747126	0.1188009	0.07165591	0.07743346	0.06968812	0.3039399	0.3731411	0.2468498	0.23063
125.691	0	0.01104368	0.009714481	0.004885569	0.002666838	0.001238246	0.00174968	0.01162879	0.007572222	0.003059779	0.002851196	0.00351407	0.003855264	0.005256102	0.004371157	0.002253658	0.002230196	0.009891839	0.01060441	0.009837704	0.00521469	0.001486105	0.001881981	0.001759996	0.001357776
125.692	0	0.1040012	0.1046152	0.328717	0.2758046	0.06365393	0.0654553	0.07146167	0.05579997	0.3622717	0.3334345	0.249094	0.1361037	0.07373708	0.03444238	0.04226369	0.02540562	0.2107701	0.05479697	0.09065801	0.09866002	0.03268405	0.03271414	0.04640607	0.05322418
125.693	0	0.0009205372	0.0005152517	0.0008885191	0.0007142184	0.0009537949	0.001635405	0.01196263	0.007815041	0.001126783	0.0007645822	0.001024092	0.000873458	0.005398094	0.004304145	0.001994303	0.001964001	0.0006317116	0.0003550048	0.0004961455	0.0003927346	0.001308786	0.001637308	0.00162467	0.001185641
125.693	0	0.1934498	0.08816761	0.09990428	0.07123234	0.1866885	0.1951808	2.214447	1.40906	0.1542655	0.07032574	0.1078403	0.1352482	1.020087	0.8324267	0.3690796	0.3556918	0.1353725	0.06166224	0.08223525	0.09590836	0.240713	0.3433783	0.278591	0.1908093
125.790	0	0.01128417	0.009904993	0.003876237	0.001986337	0.001263294	0.002265649	0.01214748	0.008105664	0.002850117	0.002316008	0.003662564	0.003375625	0.005259536	0.004580088	0.002254963	0.002060885	0.009843456	0.01110955	0.009884568	0.005095786	0.001685333	0.001865302	0.001794605	0.001014808
125.791	0	0.07183718	0.09941226	0.3561636	0.2969824	0.06105334	0.08669187	0.06830855	0.04927664	0.4147344	0.3211257	0.2554835	0.1512738	0.06598839	0.02874526	0.03913513	0.03389349	0.2278174	0.06791027	0.06377954	0.111315	0.03570458	0.02711888	0.05162749	0.05178654
125.792	0	0.0006168782	0.000522697	0.0007235147	0.0005326783	0.001072627	0.00233844	0.01249899	0.008485204	0.001160532	0.0007119559	0.001125593	0.001044517	0.005428584	0.004502684	0.00185007	0.001860937	0.001047941	0.0003507148	0.0005303917	0.0006128932	0.001413939	0.001538341	0.001558144	0.001099933
125.793	0	0.1394354	0.08304856	0.06236493	0.1008563	0.1970621	0.3017334	2.280341	1.489457	0.1203712	0.07725901	0.15223	0.1421132	1.040079	0.8788907	0.3423789	0.3133393	0.1306191	0.06937243	0.1060289	0.09486854	0.2372512	0.3311342	0.3252605	0.1940508
125.890	0	0.01046625	0.009128517	0.003044277	0.001738456	0.001811096	0.002691817	0.01205317	0.008347506	0.002710552	0.001941797	0.002792846	0.002693746	0.00492925	0.004331656	0.002044609	0.001875401	0.008677383	0.009909494	0.008516284	0.004469681	0.001682598	0.001664723	0.001616216	0.0007661161
125.891	0	0.08407238	0.09121543	0.3193406	0.2855819	0.04519944	0.08233817	0.07304968	0.04693657	0.3858284	0.2589011	0.217411	0.164353	0.06979808	0.04698039	0.03508797	0.02782066	0.2077043	0.1012518	0.06094225	0.1161292	0.03028789	0.03664204	0.04592481	0.04813728
125.892	0	0.0006955222	0.0005229727	0.0008566651	0.0007003212	0.001691151	0.002713585	0.01245482	0.008561339	0.001160068	0.0007307367	0.0007472543	0.0009730168	0.005145302	0.004398244	0.001867656	0.001776264	0.0009100964	0.0002879002	0.0004155696	0.0003788584	0.001564417	0.00127513	0.001546664	0.0007632151
125.893	0	0.1477894	0.08513321	0.07470693	0.09214858	0.2565039	0.3778667	2.257847	1.489926	0.1327964	0.1302181	0.1202881	0.1244417	0.9822308	0.8269879	0.3110499	0.297821	0.08895443	0.0654528	0.09265318	0.07369018	0.2576433	0.2932989	0.3432792	0.1926107
125.990	0	0.009494583	0.007705594	0.002202649	0.001525557	0.001976861	0.003024802	0.01210168	0.008217049	0.002492933	0.001856436	0.002235475	0.002083264	0.004929655	0.00411447	0.001936031	0.001861635	0.007855837	0.008182025	0.007113103	0.004028957	0.001581665	0.001399435	0.001365535	0.0009301769
125.991	0	0.1069338	0.1289934	0.2697462	0.2478269	0.04879203	0.04811216	0.06405657	0.04866781	0.3261013	0.1932594	0.1598884	0.1658758	0.04234247	0.05385317	0.04788666	0.03393938	0.1688737	0.1213569	0.1055325	0.1295351	0.03002404	0.0349888	0.03474416	0.03138371
125.992	0	0.0007040981	0.0007991268	0.0006457207	0.0007491433	0.002060064	0.00312497	0.01243507	0.008500483	0.001030083	0.000721608	0.0008512798	0.0008277024	0.005055857	0.004208399	0.001816899	0.001835482	0.0006583161	0.0004580326	0.0005334266	0.0004059112	0.001458195	0.001245601	0.001305542	0.0009010382
125.993	0	0.1411074	0.08555912	0.04652538	0.08729069	0.2514687	0.4243159	2.239709	1.442267	0.1247753	0.1068085	0.1431527	0.1142858	0.918518	0.7266396	0.2829953	0.299605	0.0849412	0.0828637	0.08995831	0.1028517	0.2254617	0.2932663	0.2847637	0.2360794
126.090	0	0.009862565	0.008207804	0.001829695	0.001175744	0.00169597	0.003404054	0.01252292	0.008420628	0.002315425	0.002302001	0.001957214	0.001689854	0.005002701	0.004074663	0.001868066	0.001943718	0.008892526	0.0072056	0.007007252	0.00450941	0.001690121	0.001527639	0.001013208	0.001124399
126.091	0	0.1200688	0.1717662	0.2946382	0.275762	0.05671231	0.05581943	0.05862487	0.0454029	0.3793774	0.2367168	0.1469707	0.1577395	0.06174695	0.07059906	0.03839451	0.02674024	0.1524568	0.1258289	0.1663395	0.1640154	0.03283583	0.03016078	0.04776657	0.04058502
126.092	0	0.0006141067	0.0005223492	0.0006411072	0.0006653241	0.001791556	0.003479715	0.01283541	0.008522226	0.0007867386	0.0007861866	0.0009470149	0.0006711885	0.00492279	0.004035857	0.001796496	0.001943931	0.0006253664	0.0007851151	0.0004433442	0.0003975408	0.001492835	0.001409101	0.0009917372	0.001179278
126.093	0	0.0783175	0.09215351	0.07353535	0.07375494	0.2047941	0.4760531	2.286953	1.446171	0.134061	0.0793732	0.1884686	0.08666999	0.8604648	0.642118	0.2952707	0.308909	0.1434135	0.1098215	0.07990447	0.08482671	0.2316427	0.3134848	0.2574381	0.2738825
126.191	0	0.00972324	0.007010307	0.001507967	0.0008922845	0.001545354	0.00352829	0.0126791	0.008027233	0.00211608	0.002644193	0.001912613	0.001359001	0.005061401	0.003932292	0.002032375	0.001902258	0.008943127	0.006439448	0.007134744	0.004589031	0.001746733	0.001498896	0.001059948	0.001373254
126.191	0	0.1225057	0.1959497	0.3056133	0.2813206	0.05769383	0.05477503	0.03941025	0.04559836	0.3726799	0.2470502	0.1289276	0.1491925	0.06131693	0.05672101	0.03569544	0.03441178	0.1347138	0.1153927	0.1968286	0.1892051	0.04118439	0.0332189	0.03828445	0.02777492
126.192	0	0.0003910985	0.0009032028	0.000918466	0.0008065131	0.001455682	0.00345846	0.0131058	0.008277583	0.0006413417	0.0007770437	0.0008372607	0.0009367861	0.005096708	0.003807114	0.001986893	0.001997041	0.0006337591	0.0005503529	0.0007394836	0.0005141696	0.001593947	0.001412649	0.0009962603	0.001576124
126.193	0	0.06831048	0.09859422	0.08143941	0.07589144	0.1781767	0.5130711	2.322286	1.378455	0.1334935	0.09549606	0.1700035	0.1191999	0.8447488	0.5716063	0.3436811	0.3171366	0.1183883	0.07946562	0.08256661	0.07811191	0.2686859	0.3002356	0.2321456	0.3150879
126.290	0	0.008940527	0.006068175	0.001683162	0.001020261	0.001398305	0.003487903	0.01282341	0.007717328	0.00173184	0.002713537	0.001995916	0.001812321	0.005339975	0.003936501	0.002139689	0.001846335	0.008806059	0.005890885	0.007023608	0.004735709	0.001992255	0.001495064	0.001253239	0.001853848
126.291	0	0.1036067	0.2009499	0.2928627	0.2538798	0.05643666	0.05086631	0.04714644	0.04555979	0.313396	0.2386291	0.1365486	0.1086956	0.04342526	0.04370565	0.03939467	0.03839754	0.09510292	0.1112794	0.187089	0.1969757	0.03180884	0.03537049	0.02368799	0.02668794
126.292	0	0.0005020876	0.000905165	0.0007921433	0.0006546368	0.00134934	0.003569405	0.0131233	0.007846444	0.0004995768	0.000934234	0.0005771987	0.0008533807	0.005307682	0.00388107	0.002172332	0.001779971	0.0006989637	0.000572803	0.0004181364	0.0005620693	0.001921564	0.001443763	0.001115752	0.001901733
126.293	0	0.08371027	0.1480093	0.06732845	0.04241265	0.2444436	0.5498533	2.321582	1.337286	0.1200586	0.09641323	0.1375551	0.1580396	0.8880218	0.5518922	0.4245746	0.3080865	0.1256391	0.07785686	0.09391253	0.08003903	0.3149906	0.2839142	0.1958184	0.3601319
126.390	0	0.00757232	0.004646245	0.001679957	0.001078738	0.001588938	0.003103702	0.01244613	0.007611839	0.001585252	0.002154433	0.002469797	0.001783019	0.005378279	0.003728854	0.002427019	0.001837672	0.008121541	0.005398135	0.006616485	0.004689978	0.001979626	0.001389168	0.001435894	0.002081686
126.391	0	0.1154607	0.1883014	0.2624323	0.2340939	0.05838934	0.05644709	0.05352221	0.04482787	0.2697406	0.2188181	0.1416139	0.096002	0.03594597	0.04053823	0.02983294	0.03558542	0.08742725	0.110485	0.1714088	0.1795937	0.01993762	0.04842475	0.02407258	0.03681995
126.392	0	0.0005780816	0.0006837271	0.0007509547	0.0007782065	0.001558175	0.003245162	0.0127664	0.007819479	0.0006664216	0.0009372484	0.0008730466	0.0009777953	0.00559822	0.003692608	0.002416089	0.001868066	0.0006734122	0.0005274767	0.0005007378	0.0006569723	0.001850727	0.001272193	0.001437799	0.002174067
126.393	0	0.08698482	0.1596756	0.07851013	0.08583036	0.297854	0.5208154	2.295583	1.342395	0.1358593	0.09843789	0.1716209	0.1539073	0.9167746	0.5678552	0.4887609	0.3358472	0.1432612	0.09348429	0.09257509	0.09784038	0.3350235	0.240127	0.2250618	0.3684239
126.490	0	0.008361006	0.005205743	0.002081356	0.00158446	0.001745359	0.002670159	0.01266137	0.007858175	0.001711571	0.00191231	0.003076354	0.001804212	0.005853715	0.003840964	0.002738772	0.001829234	0.009342314	0.006425351	0.007662068	0.005210185	0.002244219	0.001599501	0.001355669	0.002001628
126.491	0	0.1143954	0.1880957	0.2677735	0.2348924	0.05532148	0.0503158	0.04789753	0.04151827	0.2678745	0.2179885	0.1505566	0.1008192	0.02991516	0.03543529	0.03070319	0.03556075	0.08966134	0.1082777	0.1798369	0.1741845	0.01996651	0.04837696	0.02552811	0.0385309
126.492	0	0.0004984889	0.0008287475	0.0008500425	0.0008749992	0.001755007	0.00267507	0.01308456	0.008052587	0.000863117	0.0006802797	0.0009883474	0.0008017053	0.006035468	0.003847602	0.00260042	0.001987437	0.0008458022	0.0004306844	0.0005361816	0.0005505643	0.002071418	0.001500614	0.001280727	0.001953812
126.493	0	0.1190745	0.09683642	0.09409629	0.1148344	0.312831	0.4509766	2.349981	1.423089	0.1369418	0.0763217	0.1764521	0.1390498	0.990049	0.6535811	0.5371822	0.3584516	0.1456582	0.08662749	0.07613661	0.1277453	0.3472509	0.2653486	0.1922452	0.3526188
126.590	0	0.008265419	0.005582793	0.002606377	0.001493305	0.002001511	0.001949223	0.01271931	0.008138964	0.00192942	0.001422588	0.003536171	0.001675285	0.005979672	0.004271561	0.002990105	0.001993201	0.009324108	0.006209156	0.007795131	0.005265928	0.002098431	0.001793214	0.001207926	0.001625136
126.591	0	0.0950469	0.1718655	0.2410126	0.2130934	0.06223259	0.04597087	0.0354127	0.03936501	0.2608931	0.1951437	0.1543165	0.1035393	0.02582809	0.03179928	0.04203536	0.04015475	0.08884111	0.1052062	0.1701915	0.1521544	0.01537415	0.04462915	0.02865893	0.04247996
126.592	0	0.0006021816	0.0004463624	0.0007999876	0.0008210821	0.001935212	0.001951526	0.01301486	0.008407477	0.0009380909	0.0004551667	0.0009988839	0.0008096652	0.006009043	0.004321647	0.002856536	0.002057951	0.0005825197	0.0005058747	0.0007609073	0.0006898263	0.001996657	0.00175171	0.00114566	0.001763412
126.593	0	0.1225702	0.09493329	0.08819812	0.09226411	0.3190454	0.3318398	2.358313	1.513643	0.1305736	0.06075545	0.1503951	0.1285604	1.033192	0.8128363	0.5690992	0.3525644	0.1183239	0.1124421	0.0817729	0.1183921	0.34176	0.3174889	0.1462552	0.2586187
126.690	0	0.00813771	0.005271567	0.003267655	0.000962319	0.001465289	0.001285089	0.01265956	0.008313546	0.001933148	0.001209131	0.003335006	0.001940368	0.005902445	0.004240283	0.002990267	0.002038471	0.008573132	0.005641657	0.007268031	0.005154732	0.001807573	0.001963145	0.001046985	0.001478149
126.691	0	0.06582026	0.152436	0.1989938	0.1621761	0.05357364	0.03864173	0.04096511	0.03719691	0.22534	0.1650115	0.12744	0.09686749	0.02995846	0.0442869	0.03002741	0.03643669	0.08171465	0.1085033	0.1382327	0.1092365	0.01869493	0.04845932	0.02631865	0.0434621
126.692	0	0.0006130626	0.0005123328	0.000733546	0.0005894439	0.001477866	0.001317661	0.01298728	0.00848878	0.001026213	0.0003538166	0.0009517963	0.0006122381	0.005929875	0.004408612	0.002775387	0.002000117	0.0006245237	0.0005712362	0.0006793122	0.0006442915	0.001661268	0.001842635	0.0009434715	0.001518492
126.693	0	0.1500965	0.08431922	0.08120039	0.1231739	0.2273669	0.1961926	2.395017	1.55992	0.1600561	0.06796216	0.1441321	0.1405673	1.033128	0.8833165	0.5750988	0.3691441	0.09940116	0.09712967	0.09907298	0.1144027	0.2913696	0.3335466	0.1586022	0.1899098
126.791	0	0.008416642	0.006029757	0.003895401	0.0005623188	0.000868675	0.001263755	0.01285832	0.008572645	0.002085537	0.001579852	0.003278592	0.002297294	0.005593179	0.004316363	0.003094948	0.002153049	0.008217129	0.005770009	0.007419076	0.004741838	0.001582294	0.001982767	0.001087978	0.001207078
126.791	0	0.06264228	0.1377985	0.1648463	0.1232741	0.05377732	0.02960677	0.03744466	0.03537228	0.1930618	0.1404363	0.1177717	0.1038431	0.02561751	0.03580468	0.02924013	0.02861061	0.07412652	0.1069776	0.115742	0.07575642	0.02367494	0.03081379	0.0259748	0.03448395
126.792	0	0.0005358781	0.0007427294	0.0006177334	0.0004946161	0.0006600854	0.001189915	0.01323159	0.008811524	0.0008164462	0.000504479	0.001076902	0.0005903431	0.005684975	0.004387355	0.002974853	0.00213119	0.0008078568	0.0003960211	0.0004553373	0.0003377852	0.00146663	0.001913215	0.0008713578	0.001155071
126.793	0	0.1221958	0.1030614	0.07072486	0.1322416	0.1651564	0.1283536	2.444123	1.614622	0.133494	0.04800276	0.1677758	0.1384458	1.015865	0.9236331	0.5994263	0.3679662	0.1185241	0.08689387	0.09092633	0.07905608	0.2919553	0.3260573	0.1707765	0.1348288
126.890	0	0.00991114	0.007294954	0.004217884	0.0008060865	0.001115547	0.001713369	0.01343788	0.008844809	0.002520344	0.002429769	0.003375126	0.002598638	0.00536121	0.004493898	0.003169882	0.002276952	0.009297928	0.006880096	0.008353185	0.004667254	0.00156231	0.002047052	0.00113318	0.000810097
126.891	0	0.06627851	0.162321	0.2059042	0.1258072	0.06054094	0.03187839	0.04436989	0.04297675	0.2255442	0.1714475	0.1233868	0.1311245	0.03083665	0.04352004	0.0283784	0.03231716	0.08977742	0.1152816	0.1559389	0.08082701	0.03315906	0.03367907	0.02817618	0.0352712
126.892	0	0.0004536681	0.0006087828	0.0007496783	0.0002750966	0.0008613243	0.001749368	0.01383649	0.009125074	0.0006684423	0.0008603711	0.001168692	0.0006348751	0.005403718	0.00451189	0.002966282	0.002239566	0.0006030057	0.0005244034	0.0005563462	0.0004217541	0.0013895	0.001898723	0.001198745	0.000983774
126.893	0	0.1116995	0.09753861	0.06468446	0.08257907	0.1921422	0.1731689	2.516606	1.614028	0.110257	0.1094415	0.1635714	0.1248557	1.010004	0.9397611	0.601006	0.3731712	0.1123933	0.08024268	0.09723618	0.07201862	0.3049189	0.3290328	0.2126535	0.129138
126.990	0	0.01110611	0.008512646	0.00459648	0.0009828185	0.001922199	0.0023901	0.01359015	0.009017695	0.003177731	0.002840226	0.003697935	0.003117945	0.005210773	0.004464059	0.003149527	0.002353005	0.01090197	0.008464015	0.00903999	0.004724759	0.00166983	0.001893038	0.001370887	0.001061587
126.991	0	0.09688402	0.1592471	0.2226063	0.1182582	0.05023816	0.03644162	0.03480853	0.04025204	0.2281338	0.2073758	0.1330504	0.1438176	0.0356516	0.04610497	0.02417629	0.03032958	0.1285718	0.1208609	0.1684374	0.0987865	0.03563031	0.03777055	0.02479867	0.03660807
126.992	0	0.0005960039	0.0005765648	0.0004885478	0.0004273778	0.001692038	0.002334215	0.01398593	0.009174777	0.0008254828	0.0008113062	0.001164325	0.00069605	0.005158122	0.004430967	0.002984519	0.002293014	0.0006503488	0.0006218989	0.0005354541	0.0004923163	0.001471643	0.001696904	0.001277395	0.0009787594
126.993	0	0.1422235	0.08352734	0.06818514	0.0600914	0.2668481	0.2493645	2.509699	1.574526	0.1619245	0.080142	0.1679869	0.1359519	0.968831	0.8918514	0.5887661	0.3915503	0.1268562	0.1056722	0.08753796	0.06407296	0.3274883	0.2634473	0.2385248	0.1714426
127.090	0	0.01118247	0.009508929	0.004408009	0.001552313	0.002323785	0.002823172	0.01337253	0.009026469	0.00399264	0.003492394	0.004208797	0.00296932	0.005089359	0.0044079	0.00300527	0.002315776	0.01145953	0.009917547	0.009101276	0.004609617	0.001629016	0.001901999	0.001686541	0.001410157
127.091	0	0.1237853	0.1312075	0.205164	0.1179997	0.04155793	0.02964693	0.03473262	0.04932707	0.1886631	0.1825408	0.1260148	0.1426826	0.04359205	0.03206757	0.03300092	0.03333006	0.1443956	0.1163064	0.1585406	0.1093945	0.03399653	0.02980882	0.03602532	0.03775273
127.092	0	0.0006883877	0.0004270659	0.0006186534	0.0002823262	0.001995865	0.002601731	0.01381414	0.009257885	0.0008626563	0.0008781511	0.001135888	0.0006327927	0.004925927	0.004216662	0.002767604	0.00233537	0.0005754326	0.0004495108	0.0004671676	0.0004569912	0.001305742	0.001562863	0.001453938	0.001256837
127.093	0	0.1471622	0.1051783	0.06875306	0.06384509	0.2813954	0.3265523	2.435942	1.571023	0.1451626	0.09492401	0.1740107	0.09123693	0.8850725	0.7813578	0.5452232	0.4133135	0.1209837	0.1023931	0.09204727	0.07940974	0.2873811	0.278143	0.2887063	0.2480185
127.190	0	0.01021327	0.008513514	0.003822492	0.001398304	0.001932438	0.003119881	0.01378535	0.009177592	0.003898291	0.00395413	0.004130883	0.003256783	0.005299741	0.004400223	0.003029117	0.002453466	0.01071076	0.00986773	0.008182172	0.003857575	0.001692446	0.001866719	0.001958721	0.001654095
127.191	0	0.1408512	0.1243081	0.215741	0.1153633	0.03277351	0.02960584	0.04047239	0.03455576	0.1972641	0.1797244	0.1398688	0.1315678	0.03561385	0.03328281	0.03599379	0.02890315	0.1543335	0.124137	0.1586405	0.1119657	0.02819207	0.03884998	0.02954324	0.03305502
127.192	0	0.0008330826	0.0007860677	0.0006069347	0.0003077786	0.001704695	0.003061144	0.0142055	0.009367022	0.0007785951	0.0006755736	0.001036752	0.0006917755	0.00510234	0.004090762	0.002887056	0.002263756	0.0007077379	0.0004737792	0.0006151018	0.0005953494	0.001436615	0.001563519	0.001740544	0.001693259
127.193	0	0.1692883	0.1071193	0.05201498	0.08670219	0.2388538	0.4174007	2.481993	1.554476	0.128766	0.08229912	0.1917886	0.1092499	0.897084	0.6968041	0.5379871	0.4420155	0.1364991	0.1087499	0.1206701	0.07831135	0.265037	0.2857972	0.3886786	0.2985381
127.289	0	0.01148504	0.009926506	0.003297466	0.001353883	0.001452824	0.003671589	0.01451076	0.009123765	0.004381961	0.004232935	0.003934844	0.003206381	0.005689584	0.004428646	0.002671247	0.002396764	0.01208774	0.01061452	0.008251309	0.004397272	0.001665304	0.002047384	0.002190047	0.002293269
127.289	0	0.1752503	0.107325	0.2836828	0.1277371	0.0470964	0.04473103	0.05125617	0.03368154	0.2558129	0.1923526	0.1885693	0.1280817	0.04563657	0.03842775	0.04721216	0.04624452	0.1864513	0.1417048	0.1731103	0.1218673	0.04423401	0.04411012	0.03718624	0.03226354
127.290	0	0.0008256635	0.0006644151	0.0007528564	0.0003743993	0.001245877	0.003621714	0.01485165	0.009287862	0.0005664677	0.00074163	0.0009949925	0.0007118258	0.005632943	0.004207245	0.002535069	0.002293582	0.0007238464	0.0005882481	0.0005597534	0.0005928884	0.001358368	0.0018097	0.0021061	0.002126045
127.290	0	0.144472	0.123905	0.1106586	0.09985607	0.2397293	0.548821	2.592344	1.514443	0.1326421	0.1085161	0.1969004	0.1191676	0.956041	0.6158463	0.4509299	0.4368208	0.1148309	0.0790493	0.07984077	0.1070717	0.2316745	0.3190204	0.4652138	0.4221287
127.390	0	0.01196347	0.01034303	0.002674036	0.001235939	0.001582809	0.004054121	0.01456795	0.008921341	0.004720382	0.003817209	0.003451807	0.003315729	0.005922694	0.004206981	0.002391351	0.002517826	0.01227076	0.009794683	0.007841544	0.004672967	0.001746688	0.001943754	0.001780963	0.00209053
127.391	0	0.1721243	0.09381572	0.2703328	0.0921267	0.04195934	0.03714928	0.04789459	0.02710066	0.2635246	0.1878741	0.2003283	0.1210091	0.04149718	0.03321426	0.03597176	0.04374054	0.1836717	0.1538329	0.1550284	0.1046829	0.0393795	0.04644298	0.03240095	0.02500135
127.392	0	0.0008194939	0.0007085693	0.0007871079	0.0006380643	0.001383215	0.003997512	0.01488273	0.009095248	0.0005075789	0.0009618756	0.0009501228	0.000673436	0.005875548	0.004077441	0.00230469	0.002445118	0.0008157796	0.0005878807	0.0006142815	0.0004720749	0.001387563	0.001740858	0.001843844	0.00207311
127.393	0	0.1282385	0.1111055	0.07639192	0.1017979	0.3314111	0.6495928	2.605784	1.48832	0.1429259	0.1083813	0.1668689	0.1505842	0.9942671	0.5569824	0.3969358	0.4958133	0.118113	0.09535226	0.06170414	0.09309004	0.2134391	0.3193366	0.4244976	0.4195977
127.490	0	0.0102922	0.008339208	0.001852278	0.001254852	0.001641873	0.003953015	0.01448857	0.008728812	0.004521351	0.003785544	0.002776214	0.002675013	0.005947256	0.004049066	0.002348764	0.00274633	0.01024693	0.007056187	0.00556021	0.003910081	0.001881981	0.001835591	0.001579872	0.001927067
127.491	0	0.1164144	0.07587591	0.1784525	0.06376013	0.03497767	0.03349608	0.04097452	0.02876712	0.1873128	0.1275898	0.1475404	0.07923786	0.03676636	0.03056615	0.02899409	0.0352709	0.1201906	0.1170994	0.1033949	0.07298718	0.03236505	0.04959751	0.03336857	0.03364733
127.492	0	0.0006638127	0.0007013911	0.0005605551	0.0004491559	0.001530244	0.004027724	0.01494618	0.00892833	0.0006828114	0.0008680803	0.0008124722	0.0008104536	0.006046974	0.003855156	0.002267415	0.002623745	0.0006680278	0.0006190427	0.0006256703	0.0004520298	0.001792025	0.001746232	0.001558495	0.002040076
127.493	0	0.1311117	0.1077378	0.08105036	0.09188026	0.3740135	0.6684092	2.609342	1.453067	0.1361895	0.1150769	0.147934	0.1596166	0.9798014	0.5281936	0.3564617	0.5389227	0.1195272	0.1272976	0.129241	0.1065621	0.2762438	0.2994777	0.4053783	0.4095185
127.590	0	0.01006924	0.007962891	0.001150174	0.001311197	0.001682288	0.003823186	0.01470826	0.008738702	0.004504474	0.00349139	0.002129158	0.002472635	0.006052165	0.004166107	0.002164078	0.002697985	0.01000391	0.006257681	0.005221867	0.003697875	0.002212245	0.001969212	0.001522534	0.001856632
127.591	0	0.09300497	0.05177848	0.1756463	0.08593808	0.03479203	0.03905236	0.03797471	0.0366141	0.1836857	0.1262054	0.1350353	0.09209401	0.03237582	0.01890572	0.02281331	0.02997329	0.119806	0.08822095	0.05642785	0.06119787	0.0289038	0.04070233	0.02358708	0.01998255
127.592	0	0.0005245685	0.0006570088	0.0003969518	0.0004708609	0.001608488	0.003813421	0.01499077	0.009006679	0.0006638055	0.0007418411	0.0009308408	0.0008060438	0.006006453	0.004094571	0.00212298	0.00276854	0.0007878429	0.0005168086	0.0004166992	0.0005620336	0.002117704	0.001753176	0.001542185	0.001934273
127.593	0	0.1197015	0.1251144	0.06748543	0.07174005	0.3575908	0.6495943	2.646462	1.510918	0.1036978	0.1422512	0.1668881	0.1416491	0.9587694	0.5885336	0.3331322	0.5396104	0.1126668	0.09340545	0.1041786	0.1113567	0.3674507	0.348813	0.3544301	0.3861234
127.690	0	0.01072608	0.008032189	0.0009681124	0.001247704	0.001525969	0.003000695	0.01486756	0.008956722	0.004444307	0.003223088	0.002148774	0.002615396	0.006204527	0.004549032	0.002162134	0.002691286	0.01071107	0.007489831	0.006862067	0.004581057	0.002314001	0.002196682	0.001894317	0.001640118
127.691	0	0.113681	0.07613484	0.2454359	0.1579495	0.05111345	0.05015241	0.05557321	0.05955849	0.2633558	0.1527091	0.1845739	0.1428257	0.04159691	0.03168282	0.02984969	0.03352545	0.1567758	0.1135133	0.04419385	0.1216994	0.0497531	0.05258923	0.03326294	0.03682519
127.692	0	0.0004878065	0.0005178417	0.0005876736	0.0005303029	0.001306143	0.003051146	0.01519537	0.009051929	0.0007199499	0.0005334326	0.001022273	0.0008693993	0.006167958	0.004241312	0.002130413	0.002718315	0.0008780714	0.0007028407	0.0003465975	0.0005140134	0.002085503	0.001946944	0.00179537	0.001647546
127.693	0	0.1390962	0.1424742	0.07354739	0.1117539	0.2577087	0.5340175	2.686671	1.579172	0.1227308	0.07804732	0.1513021	0.1533276	0.9870997	0.6927164	0.3348361	0.4919082	0.1200848	0.1296625	0.07904524	0.09644088	0.3619011	0.3806493	0.3499787	0.3225673
127.790	0	0.01084448	0.008693706	0.002174115	0.001591021	0.00108763	0.002384292	0.015053	0.008909172	0.003975899	0.003033805	0.002863284	0.003150383	0.006433703	0.004924777	0.002084671	0.002917558	0.01141558	0.009098642	0.008249372	0.005198898	0.002339518	0.002372498	0.001977495	0.001305544
127.791	0	0.13504	0.07515595	0.2501429	0.1718111	0.05898471	0.03731481	0.04889103	0.05709563	0.2642105	0.1503584	0.200148	0.1445195	0.04106944	0.03737397	0.03104655	0.03870019	0.1395833	0.1191113	0.04814777	0.1295636	0.05544606	0.04152404	0.03787359	0.03550365
127.792	0	0.0003641921	0.0007285205	0.0007771857	0.0008004589	0.0009087441	0.002392299	0.0153541	0.009080084	0.0006727162	0.0005330948	0.001272828	0.0008431438	0.00641891	0.004750385	0.001867763	0.00288104	0.0007371613	0.0005463629	0.0004394308	0.0003970394	0.002087411	0.002118798	0.001816823	0.001259352
127.793	0	0.1598832	0.1417978	0.1159762	0.149332	0.1643984	0.414746	2.745345	1.630412	0.1059018	0.08234495	0.1736785	0.1448506	1.042863	0.8516202	0.3289604	0.5028319	0.1289015	0.105601	0.09995499	0.08778588	0.3364629	0.4396472	0.3781632	0.2284315
127.890	0	0.01114243	0.008606054	0.003295724	0.002258588	0.001247768	0.001623421	0.01472973	0.00906896	0.003742412	0.0027094	0.003808128	0.003630067	0.006510578	0.005245687	0.002030821	0.002756727	0.01178404	0.01036208	0.009324173	0.005969425	0.002356056	0.002262751	0.001967558	0.00136502
127.891	0	0.1508494	0.07289911	0.2199372	0.1691821	0.06855585	0.03188032	0.04773408	0.04298982	0.2375815	0.1284944	0.1817638	0.1255418	0.03695232	0.04091759	0.04062502	0.0334662	0.1014722	0.09718665	0.05879746	0.1129057	0.04858117	0.03512325	0.03930973	0.03405938
127.892	0	0.0006729931	0.000604769	0.0006150324	0.000739024	0.001122425	0.001613874	0.01505662	0.009114401	0.0006779403	0.0005281007	0.001290716	0.0007110019	0.006524224	0.005162725	0.001775578	0.002664188	0.0005941178	0.0004665643	0.000543082	0.000399296	0.002131346	0.002036426	0.001876055	0.001259246
127.893	0	0.1789602	0.10706	0.08865648	0.1401434	0.2062213	0.3082004	2.691234	1.669197	0.103261	0.1189682	0.1688024	0.1308566	1.129869	0.9744179	0.3245691	0.4562239	0.1281392	0.09563188	0.09442408	0.0844549	0.3488354	0.4366937	0.3947167	0.1586616
127.990	0	0.02325303	0.01969208	0.01535764	0.01308227	0.00729569	0.006885477	0.01980309	0.01469848	0.01372197	0.01317164	0.01486527	0.01395735	0.01167088	0.01130533	0.007463102	0.006967237	0.02415921	0.0228963	0.02164501	0.01587786	0.00832953	0.006316989	0.00632304	0.006036871
127.991	0	0.1834559	0.08922734	0.2214207	0.1849246	0.07032121	0.0335295	0.05191883	0.0524881	0.2362555	0.135444	0.1986298	0.1283341	0.0243412	0.03056443	0.03434577	0.03031932	0.0786533	0.1051421	0.08471997	0.1159802	0.04325939	0.03281387	0.02799381	0.03566504
127.992	0	0.0008770357	0.0005230177	0.000983004	0.0008161748	0.00166486	0.001213655	0.01509712	0.009617533	0.0007982036	0.0005000654	0.001477264	0.0007335567	0.006311052	0.005452203	0.001997817	0.002593399	0.0007252472	0.0006231134	0.0005212788	0.0005080615	0.001948117	0.001944746	0.001709377	0.001398697
127.993	0	0.1728912	0.08496777	0.1251578	0.1199493	0.2888546	0.2380311	2.688858	1.706045	0.1393304	0.08604318	0.1947356	0.1575579	1.158442	1.04405	0.3952445	0.4496506	0.1309759	0.1178627	0.06862433	0.08496183	0.3336469	0.4128303	0.362653	0.1981237
128.090	0	0.03100166	0.02656828	0.0220962	0.0189067	0.009086038	0.009301888	0.02204005	0.01466832	0.0205057	0.01951881	0.02271978	0.02011277	0.01241401	0.01151315	0.01063318	0.009237798	0.03166577	0.03038802	0.02975782	0.02179305	0.01041537	0.008914728	0.009042701	0.007005196
128.091	0	0.2102603	0.1064839	0.250284	0.2161003	0.06335049	0.04070149	0.0554146	0.05201766	0.2354771	0.1615961	0.2212299	0.1394655	0.05108647	0.0505643	0.04569952	0.03396471	0.0704626	0.1235706	0.1017781	0.1023367	0.03162091	0.04261951	0.03597346	0.03424321
128.092	0	0.0008950269	0.000513988	0.0007551718	0.0007945347	0.002098902	0.00124738	0.01544626	0.01010498	0.0009131746	0.0003943773	0.001547665	0.0006505722	0.006045975	0.005657103	0.002155613	0.002501916	0.0005656517	0.0007014067	0.0005169941	0.0005331913	0.00191966	0.001986387	0.001639923	0.001194989
128.093	0	0.1219801	0.08059761	0.08766619	0.1025688	0.3213811	0.1609595	2.739486	1.736744	0.1353388	0.07084878	0.2225203	0.1343352	1.161132	1.073211	0.466361	0.4266578	0.1103341	0.101685	0.113599	0.07617524	0.3393091	0.3825684	0.3681518	0.2315723
128.190	0	0.01323325	0.01108266	0.005262063	0.002508845	0.002484804	0.001915016	0.01522863	0.01007736	0.003193293	0.002193683	0.005270918	0.00390665	0.006007776	0.005525303	0.002740525	0.002633521	0.0125825	0.01144457	0.01234959	0.007436656	0.002369908	0.002323169	0.001814068	0.00114703
128.191	0	0.186036	0.1021709	0.2514203	0.1976194	0.05290972	0.03728317	0.05319321	0.06209904	0.2424046	0.1699467	0.2202872	0.1377914	0.04656535	0.05027246	0.04464362	0.03684636	0.1048365	0.1338867	0.1061879	0.08137113	0.04199481	0.03940302	0.03382106	0.02977462
128.192	0	0.0007491019	0.0003806366	0.0006470083	0.0007243915	0.002201657	0.001542325	0.01548539	0.01027798	0.0008931474	0.000575537	0.001260728	0.0008389678	0.005711907	0.005728077	0.002476794	0.002321325	0.0005776209	0.0006747967	0.0004777857	0.0003641192	0.002026102	0.001992222	0.001459193	0.001094245
128.193	0	0.1089138	0.06997125	0.06393207	0.1136253	0.3134923	0.108501	2.750721	1.738935	0.1418965	0.126911	0.1815184	0.1237887	1.102203	1.069668	0.5212199	0.4066389	0.1040574	0.09040194	0.07598474	0.09779854	0.3627171	0.3763325	0.2927421	0.3019609
128.289	0	0.012544	0.01066161	0.004575672	0.002149173	0.001782607	0.002352209	0.0151669	0.009698047	0.002313411	0.001303348	0.004404011	0.002649234	0.00543262	0.005440865	0.002868257	0.002255292	0.01127725	0.009401876	0.01103325	0.006635635	0.002166557	0.002368003	0.001391448	0.001228979
128.290	0	0.1710786	0.08474804	0.2438835	0.1712742	0.05833784	0.05593022	0.06109176	0.06263086	0.2533378	0.1562322	0.2034342	0.1315802	0.05315598	0.05262322	0.05267377	0.03889418	0.1397303	0.1308202	0.1066673	0.1062611	0.04166799	0.04569664	0.03884544	0.04448869
128.290	0	0.0006672812	0.0005514277	0.0007889787	0.0005680759	0.00180318	0.002293523	0.01548941	0.009982661	0.0006479885	0.0005938865	0.001118505	0.000673499	0.005540183	0.005581148	0.002684759	0.002091162	0.0007986645	0.0006502515	0.0004683828	0.0003681854	0.002022343	0.002160881	0.001225056	0.00132847
128.290	0	0.1317705	0.08936151	0.06825962	0.1029728	0.2951972	0.2518684	2.708292	1.67683	0.1152993	0.07690071	0.1719492	0.1191589	0.9934484	0.9993673	0.5546624	0.3523939	0.1198525	0.09739777	0.08356163	0.06428501	0.3497205	0.4376665	0.261542	0.3572116
128.390	0	0.01181954	0.00924474	0.003806467	0.001758103	0.001281423	0.003017036	0.01518871	0.009327798	0.002123405	0.0008255047	0.003917239	0.001697136	0.005104944	0.005011045	0.002924988	0.002040206	0.01088752	0.008045027	0.01010915	0.006329399	0.001934156	0.002660115	0.001268588	0.001817484
128.391	0	0.1800045	0.07259372	0.2780145	0.1798194	0.05170536	0.05796235	0.05494129	0.05926767	0.2834967	0.175318	0.2261625	0.1484068	0.05100064	0.04430434	0.04452324	0.03769475	0.155472	0.1493888	0.09790932	0.1217055	0.02921404	0.04121175	0.02660069	0.04109263
128.392	0	0.0007000199	0.0005824478	0.0007408824	0.0006228272	0.001389417	0.003081527	0.01559899	0.009713698	0.0007179201	0.0006396855	0.001145592	0.0008659201	0.005061648	0.005120085	0.002803741	0.002022739	0.0004119083	0.0004855597	0.0005856826	0.000485737	0.001704713	0.002384067	0.001278426	0.00179309
128.393	0	0.1370646	0.0979929	0.09432021	0.06667902	0.3073761	0.388903	2.719403	1.580009	0.1149158	0.05374994	0.1693235	0.1094596	0.8887247	0.8669309	0.5640006	0.3588031	0.102783	0.104057	0.08294932	0.09785095	0.3166393	0.4880434	0.2494824	0.4516323
128.490	0	0.01308745	0.01042892	0.0033238	0.0017059	0.001501388	0.00382118	0.01532375	0.009128097	0.002113498	0.0008642121	0.003798727	0.001397163	0.005208176	0.004688044	0.003023242	0.002226581	0.0124541	0.008437499	0.01085626	0.006913846	0.001650378	0.002625123	0.001482402	0.001967575
128.491	0	0.205102	0.0763481	0.3333597	0.2345004	0.0596149	0.06148331	0.05528345	0.06182756	0.3342874	0.2350321	0.2755062	0.1931209	0.04247783	0.0402548	0.03475061	0.044809	0.1848681	0.1629871	0.09000745	0.1385519	0.02774226	0.04945627	0.02879632	0.04794726
128.492	0	0.0007164538	0.0006539409	0.0008813919	0.0006173777	0.001482449	0.003794956	0.01572945	0.009471517	0.0008834351	0.0007485305	0.001096754	0.0009702488	0.005236919	0.004813352	0.002914265	0.002346659	0.000424518	0.0006361102	0.0004838102	0.0006148711	0.001381141	0.002415422	0.001464073	0.002074041
128.493	0	0.1155653	0.1147152	0.06441718	0.08117733	0.365243	0.5665819	2.730346	1.519855	0.1119404	0.126337	0.2012925	0.1173575	0.8774267	0.7528388	0.5724281	0.3650535	0.09650938	0.1140404	0.09029074	0.087289	0.2198763	0.4877628	0.2305527	0.4763323
128.590	0	0.01269076	0.01030126	0.00233134	0.001490844	0.001665292	0.004063763	0.01556779	0.008973847	0.001871088	0.0008770886	0.00347457	0.001479012	0.005596451	0.004512272	0.002998893	0.002444997	0.01257076	0.008100059	0.01059022	0.006715694	0.001496471	0.002532398	0.001745328	0.002224314
128.591	0	0.1880059	0.06396628	0.3131601	0.2296078	0.05060246	0.05530454	0.05615669	0.06476243	0.3231372	0.2364682	0.2705654	0.1951116	0.03851472	0.04465338	0.02771072	0.04655771	0.1935613	0.1613136	0.08531128	0.1312374	0.02512419	0.04622358	0.03266126	0.03213027
128.592	0	0.0006906347	0.0006694833	0.0009063426	0.0007443419	0.001700173	0.004185156	0.01598679	0.009260721	0.0008947708	0.00091269	0.001060212	0.001180048	0.005696928	0.00474388	0.002885397	0.002512333	0.0004519246	0.0007843389	0.0004256333	0.0005100162	0.001156465	0.00239464	0.001609343	0.002159661
128.593	0	0.08901001	0.1300782	0.07306517	0.07570417	0.3750507	0.6409528	2.766011	1.509008	0.08524667	0.1165701	0.1663794	0.1585648	0.8903664	0.7351935	0.5529443	0.409838	0.08629753	0.1241527	0.1058432	0.09195017	0.1740603	0.463641	0.2483633	0.458927
128.690	0	0.01188217	0.008968331	0.00155441	0.001687362	0.001423419	0.003893951	0.01518065	0.008876559	0.001550908	0.001586142	0.003115141	0.001785498	0.005838638	0.00434886	0.003117662	0.002416755	0.01165547	0.007170404	0.009445359	0.00600098	0.001635969	0.002350286	0.001661867	0.002057256
128.691	0	0.1490664	0.06753596	0.2760923	0.2266469	0.04571339	0.05825342	0.0560062	0.06210857	0.3015806	0.227069	0.2550278	0.1747332	0.03179662	0.03806541	0.02743909	0.03264038	0.1919849	0.1638622	0.09125604	0.1135514	0.03465249	0.03998988	0.03654422	0.03081454
128.692	0	0.0003701898	0.0007834703	0.000642552	0.0007048589	0.001339582	0.003975904	0.01555459	0.009317489	0.0006028499	0.0008467401	0.001165107	0.001028989	0.005871069	0.004486531	0.00294776	0.002270345	0.0005650118	0.0005926619	0.0004973036	0.000570296	0.001443812	0.002136657	0.001695398	0.001965926
128.693	0	0.09813324	0.1473989	0.07761251	0.1279761	0.2832499	0.611638	2.705027	1.551186	0.1098845	0.08467162	0.1933227	0.1550701	0.9198989	0.7229572	0.584876	0.368032	0.07794672	0.1075479	0.08920275	0.1145541	0.1889344	0.4199531	0.2374586	0.3882376
128.790	0	0.01321939	0.01031014	0.001656139	0.00188169	0.001068323	0.00345239	0.01516581	0.009257566	0.001645438	0.002382112	0.002672343	0.002324439	0.00646394	0.004672133	0.003306798	0.0022138	0.01263358	0.007815566	0.0101931	0.006344525	0.001827276	0.002660578	0.001760062	0.001760981
128.792	0	0.150323	0.08370025	0.3042175	0.2640305	0.04884568	0.06772567	0.06143429	0.07236537	0.357567	0.2692952	0.2818127	0.1887353	0.0367918	0.05295142	0.04165669	0.0260275	0.2242643	0.1960682	0.1158831	0.08890845	0.0372331	0.04289169	0.04801891	0.02850972
128.792	0	0.0004336518	0.0007780571	0.000841763	0.0005922121	0.001068969	0.003560267	0.01559539	0.009597716	0.0007294099	0.001064514	0.001337873	0.001142841	0.006494282	0.004716793	0.003348867	0.002316516	0.0007379655	0.0007916812	0.0003894391	0.0004484975	0.001509967	0.002387539	0.001621963	0.001708804
128.793	0	0.09059233	0.1228363	0.11456	0.1306361	0.1958162	0.5467931	2.728765	1.659528	0.09320255	0.09615256	0.1743139	0.1684251	1.01387	0.8199258	0.6238568	0.3271873	0.0714466	0.1221866	0.0624601	0.1156565	0.1877721	0.4709441	0.2273688	0.3223484
128.890	0	0.01452529	0.01113334	0.002182457	0.002101576	0.001045005	0.00290758	0.01530362	0.009688647	0.002092137	0.002781056	0.002323469	0.00232044	0.006621212	0.005067819	0.003539341	0.002312043	0.01383432	0.008234805	0.01065622	0.007534958	0.00180116	0.003057131	0.001624707	0.00145887
128.891	0	0.1660395	0.1145647	0.3342799	0.3230687	0.06093337	0.0722561	0.07623616	0.06396359	0.4514444	0.3102716	0.3447967	0.2025468	0.03326177	0.06048234	0.06399197	0.02199251	0.2171518	0.2087419	0.1509894	0.08972517	0.03951654	0.0442681	0.05309186	0.02836566
128.892	0	0.0006722265	0.0005545202	0.0009601031	0.0007057618	0.0009121153	0.002908265	0.01578245	0.01013639	0.0009127061	0.0008119312	0.00146539	0.001275844	0.006713117	0.004959451	0.003492852	0.002251757	0.0005852393	0.0009180163	0.0005713485	0.0004883965	0.001441687	0.002853728	0.001459574	0.00146833
128.893	0	0.08133806	0.08607416	0.1242005	0.1221645	0.1472662	0.4960934	2.79865	1.790461	0.078339	0.08819642	0.2065523	0.1699621	1.081048	0.9452896	0.6550133	0.3155368	0.09034247	0.1437354	0.08650739	0.1195966	0.1519363	0.5744097	0.2827874	0.2559545
128.990	0	0.0145291	0.01143591	0.002514497	0.002227202	0.001496419	0.00232128	0.01501572	0.009889938	0.002481489	0.00296281	0.002176578	0.001970125	0.006637792	0.005120818	0.003508558	0.002404741	0.01367434	0.008681833	0.0102596	0.00786693	0.001682169	0.002954255	0.001570367	0.001522797
128.991	0	0.1790708	0.1310358	0.2806411	0.3000323	0.06406303	0.06861949	0.06117783	0.04133664	0.43885	0.2877875	0.3366195	0.169363	0.04765269	0.07018763	0.06438274	0.03364918	0.1704444	0.1706485	0.1489741	0.1244231	0.04295147	0.04692898	0.05743258	0.02217578
128.992	0	0.000522268	0.0005028349	0.0009841773	0.0008574959	0.001374359	0.002330422	0.0154152	0.01025933	0.001276464	0.0006677699	0.001556896	0.001142213	0.006654864	0.005044224	0.003436895	0.002416225	0.0007086475	0.0007068077	0.0003850297	0.000687419	0.001359942	0.002848871	0.001499241	0.001534186
128.993	0	0.1010767	0.1052981	0.117018	0.121666	0.2066807	0.4141373	2.752403	1.838608	0.1137507	0.07060789	0.2105827	0.1667408	1.087636	0.9861662	0.662432	0.361422	0.07516499	0.1218882	0.09236639	0.1114928	0.1885314	0.5580749	0.337189	0.2288529
129.090	0	0.01359947	0.01100017	0.003117704	0.00196624	0.001976721	0.001684781	0.0147257	0.009831658	0.002602185	0.002566515	0.002130304	0.001714902	0.006338816	0.004810954	0.003459926	0.002395337	0.01213999	0.009197989	0.009558542	0.007571115	0.001515794	0.002896806	0.001492801	0.001370741
129.091	0	0.1944097	0.1043697	0.239968	0.2567709	0.05638372	0.06985844	0.07348079	0.05457997	0.3714025	0.2497087	0.2950809	0.1673198	0.03373803	0.065224	0.0635591	0.04469317	0.1213392	0.1492893	0.1539617	0.1438855	0.02884296	0.03997279	0.05260543	0.018079
129.092	0	0.0005067565	0.0006811178	0.0008838313	0.001034337	0.001907802	0.001626899	0.01510594	0.01015995	0.001237608	0.000639147	0.001566624	0.00100247	0.00635084	0.004823287	0.003381061	0.002458793	0.00055687	0.0006836409	0.0006363627	0.0005561511	0.001215221	0.002710564	0.001537223	0.001432403
129.093	0	0.08675329	0.1097882	0.1235164	0.1422555	0.2766409	0.3253655	2.712403	1.816784	0.1571183	0.07733915	0.2135284	0.135991	1.096341	0.9774542	0.6350383	0.367771	0.07694692	0.1183817	0.08904356	0.07850752	0.2270736	0.5189472	0.3281207	0.1879612
129.190	0	0.01395179	0.01173331	0.004020775	0.001784223	0.002132495	0.001282376	0.0149308	0.01000101	0.00241149	0.002941666	0.002827193	0.002312296	0.006041143	0.004888953	0.00340979	0.002542758	0.01284666	0.01110753	0.01093777	0.007844466	0.001704081	0.002543873	0.001573783	0.001072139
129.191	0	0.2456966	0.1295196	0.2825295	0.2758351	0.06169428	0.06399266	0.06399524	0.05052242	0.399054	0.2866964	0.3161507	0.1695426	0.04583148	0.05571732	0.05887191	0.04400118	0.1180836	0.1631859	0.1645008	0.159475	0.03093349	0.05839095	0.05656648	0.0222558
129.192	0	0.0007110576	0.0006100473	0.001304181	0.001028555	0.001960247	0.001222253	0.01541256	0.01044172	0.001271794	0.0007544686	0.00171591	0.001065746	0.006108937	0.004884681	0.003342624	0.002581554	0.0005258085	0.0007426743	0.0006527064	0.0004231108	0.001270494	0.002377074	0.001418518	0.001011799
129.193	0	0.0975099	0.1075511	0.146101	0.1027198	0.2485972	0.2487698	2.747254	1.789259	0.1400292	0.1128583	0.2066592	0.1217779	1.097994	0.9780515	0.604601	0.3939693	0.08519321	0.07780908	0.1243299	0.07746047	0.2605518	0.4415926	0.3394797	0.1954117
129.290	0	0.0175953	0.01505927	0.005394471	0.001736308	0.001844761	0.001183237	0.01570064	0.01058537	0.002768564	0.003755687	0.004284196	0.00374191	0.005809224	0.005288937	0.003523298	0.002961653	0.0169131	0.01594256	0.01574773	0.01007151	0.001825864	0.002522798	0.001663223	0.001000959
129.291	0	0.2496484	0.1578296	0.3084434	0.2834542	0.07344914	0.07389567	0.05838219	0.05153139	0.3906459	0.3031358	0.3335109	0.1480623	0.0528543	0.07451714	0.06098601	0.05585932	0.1223478	0.179323	0.1761768	0.1647242	0.03194376	0.06297551	0.06437025	0.02847402
129.292	0	0.0009447902	0.0003814111	0.0008055373	0.0009533545	0.001757816	0.0009514628	0.01598624	0.01084687	0.0009628776	0.0006928359	0.001613904	0.00101911	0.005774762	0.005086442	0.003278601	0.002789555	0.00071325	0.0007211605	0.0004750178	0.0005369531	0.001243886	0.001948861	0.001484011	0.0009710498
129.293	0	0.1217667	0.06782061	0.09860387	0.1112477	0.2235306	0.1075597	2.80161	1.810474	0.1447207	0.07663221	0.1788742	0.1219916	1.038975	0.9548574	0.587758	0.4637766	0.1226562	0.09280076	0.08411023	0.08107525	0.2521533	0.3712113	0.3203833	0.2424012
129.390	0	0.05313897	0.04925348	0.03917866	0.03420567	0.01371109	0.01484569	0.02318106	0.02232883	0.03572207	0.03583939	0.03641647	0.03220304	0.01398407	0.0145926	0.01565062	0.01111121	0.04846968	0.05050282	0.05036132	0.03610085	0.01435184	0.01426614	0.01618803	0.01263759
129.391	0	0.2142596	0.1449346	0.2786321	0.2495972	0.05869674	0.04820613	0.06467976	0.04625182	0.3116612	0.2626018	0.316361	0.1140563	0.04991092	0.05592898	0.05026728	0.05522916	0.1332647	0.1541605	0.1582328	0.1435785	0.02199566	0.04406611	0.04967195	0.03419117
129.392	0	0.0008647224	0.001039042	0.000757046	0.0007636995	0.001131236	0.001788966	0.01598479	0.01068634	0.0008620731	0.0005923618	0.001471099	0.0008488624	0.005567013	0.005026943	0.002911753	0.002879668	0.0005848556	0.0005221909	0.0006322124	0.0005185949	0.001135257	0.001423233	0.001769313	0.001133879
129.393	0	0.1363721	0.1431661	0.09182182	0.06945267	0.1765098	0.1935323	2.775842	1.759784	0.09422137	0.09887415	0.1864974	0.08573695	0.9902938	0.8845633	0.5251574	0.4913998	0.08681448	0.06928658	0.09837628	0.0721419	0.2126994	0.2426188	0.3690151	0.2927119
129.490	0	0.08750911	0.08476371	0.07653433	0.07006778	0.02060321	0.02218043	0.03100124	0.02904166	0.07464298	0.07449581	0.07490515	0.06619462	0.02082518	0.02083065	0.020688	0.01494843	0.08316556	0.08503059	0.08250063	0.06245549	0.0166099	0.01601252	0.01801082	0.01516503
129.491	0	0.1793608	0.1337789	0.2716207	0.2632736	0.04291144	0.03076446	0.07079172	0.03904966	0.2909799	0.2353207	0.2970299	0.08112419	0.0358339	0.04898175	0.04585016	0.04903485	0.1279687	0.1350889	0.1385928	0.139977	0.02407846	0.03699804	0.04207024	0.03438572
129.492	0	0.0008854367	0.0007132686	0.0008179495	0.0008503964	0.001279184	0.002487081	0.01570934	0.0103372	0.0009176494	0.0007080257	0.001237893	0.0009655795	0.005491937	0.004929165	0.002565064	0.002801809	0.0004327452	0.0003765613	0.0007331126	0.0006302214	0.001555901	0.001572404	0.00158898	0.001485361
129.493	0	0.1514623	0.101974	0.1145347	0.09569617	0.2417641	0.3336557	2.714251	1.71125	0.1102984	0.0952681	0.1815469	0.1593817	0.9757767	0.8043995	0.4517132	0.5087033	0.07741825	0.07935487	0.08995012	0.07767024	0.2445632	0.2616727	0.3392486	0.335516
129.590	0	0.1321304	0.1293297	0.1192824	0.11126	0.0228764	0.02457859	0.03910955	0.03155185	0.1164867	0.1157122	0.1155214	0.1018138	0.02771856	0.02541911	0.02069242	0.01995552	0.1243124	0.1257633	0.1219824	0.09340086	0.01866318	0.0201215	0.0182532	0.0140252
129.591	0	0.1647601	0.1283903	0.3059061	0.293851	0.0566785	0.03599956	0.08913061	0.03518992	0.2979921	0.2482189	0.3100012	0.07496125	0.03018519	0.06184528	0.04183131	0.04740428	0.1271135	0.1338116	0.1379894	0.1462787	0.02318576	0.0479495	0.04102436	0.04144842
129.592	0	0.0006699325	0.0004793025	0.0006345794	0.0009673082	0.001409706	0.00311476	0.01600755	0.01013715	0.0007197172	0.0007590623	0.0009763407	0.000794047	0.005687473	0.004692603	0.002387028	0.002699757	0.0004684575	0.0003508956	0.0006155246	0.000581488	0.001609005	0.001904207	0.00166474	0.001812302
129.593	0	0.1668037	0.111736	0.105809	0.1055727	0.2842103	0.4815857	2.754627	1.647084	0.1252867	0.1120571	0.1728798	0.1567784	0.9734977	0.6859824	0.42746	0.5438252	0.05889544	0.08148507	0.09918423	0.1038624	0.2675078	0.3514099	0.3362805	0.4039755
129.690	0	0.1130127	0.1093664	0.09843949	0.09260205	0.01821933	0.02014424	0.03403177	0.02781318	0.1004582	0.1005481	0.1002413	0.08858418	0.02202567	0.01994368	0.01850675	0.01625672	0.1079832	0.108304	0.1051152	0.08127785	0.0105816	0.01155739	0.01029698	0.009111068
129.691	0	0.1500428	0.1122072	0.3440636	0.3558771	0.06975535	0.05813666	0.08347428	0.04344225	0.3254474	0.2800193	0.3381029	0.1078187	0.02745202	0.05437169	0.04462308	0.04117021	0.144782	0.1499713	0.1570359	0.1499868	0.02740082	0.04894349	0.03873505	0.03590478
129.692	0	0.0003959975	0.0008704908	0.0009131977	0.0008607763	0.001562073	0.003776797	0.01620334	0.01007027	0.0005572828	0.001033359	0.0009921676	0.0007552301	0.005783577	0.004390034	0.002629305	0.002853626	0.0005054978	0.0005181088	0.0006581231	0.0004702224	0.001543792	0.00206165	0.001393057	0.00186784
129.693	0	0.1085513	0.1037527	0.09415344	0.07175826	0.2772324	0.5688051	2.796829	1.615465	0.1100407	0.07352741	0.1688965	0.1613138	0.9571136	0.5825995	0.4332301	0.5688448	0.1008685	0.1007795	0.06281398	0.08895246	0.276806	0.3467283	0.3214431	0.3984719
129.790	1	0.09379987	0.08945815	0.07742339	0.07219751	0.01550799	0.01749348	0.02711154	0.01944566	0.07219035	0.07243784	0.07106607	0.0630391	0.01863598	0.01696152	0.01462626	0.0147368	0.08753276	0.0851026	0.08660275	0.06799509	0.01856751	0.01936525	0.01855402	0.01434561
129.791	1	0.1237725	0.1061898	0.3607395	0.3786686	0.06952743	0.06322432	0.07652156	0.04989897	0.3246782	0.2903241	0.3289818	0.1331256	0.02439802	0.05605644	0.04244748	0.04574607	0.1348563	0.1520109	0.1700031	0.1477121	0.03252998	0.04922252	0.04113098	0.03956279
129.792	1	0.0007915076	0.0006414863	0.0006524066	0.0009356034	0.001287912	0.00381028	0.01585996	0.009743288	0.0007463743	0.001115168	0.001005616	0.0007093571	0.005832171	0.003929914	0.002690674	0.003016869	0.0006151051	0.0004691192	0.0005485656	0.000441838	0.001650535	0.001747425	0.001298464	0.001994553
129.793	1	0.1202087	0.1328266	0.09757495	0.0839251	0.1628425	0.5664948	2.734761	1.570746	0.08163948	0.1206475	0.1630101	0.140516	0.9158402	0.458209	0.4223355	0.583228	0.1235579	0.09066125	0.05275422	0.06935787	0.2625073	0.2954562	0.2908241	0.374033
129.890	1	0.06911882	0.06503695	0.0546559	0.05139862	0.0163418	0.01564363	0.02992709	0.02314781	0.05109318	0.05107278	0.04985639	0.04523613	0.01772518	0.01805465	0.01766324	0.01323583	0.0645159	0.0576952	0.06333207	0.04955699	0.01867331	0.01959973	0.01901767	0.01545117
129.891	1	0.09402722	0.1124288	0.3498294	0.377059	0.05772375	0.05868436	0.08205704	0.04952145	0.3192868	0.275554	0.3016048	0.145507	0.02332138	0.04572266	0.04098488	0.04209856	0.1219835	0.1342277	0.182862	0.1402519	0.03472833	0.03976207	0.04708302	0.03563137
129.892	1	0.0007867899	0.0008242664	0.0007759644	0.0008724135	0.001138221	0.003797211	0.01558059	0.009334337	0.0007798237	0.0009054082	0.001254058	0.0006462653	0.00588562	0.00379631	0.002414921	0.002877492	0.0005028173	0.0005734962	0.0005270043	0.0005360557	0.001725423	0.00200322	0.001614286	0.001990799
129.893	1	0.1232138	0.1630192	0.0704523	0.1095992	0.1413369	0.5914241	2.709452	1.58132	0.08364878	0.1305762	0.2046476	0.1334429	0.9001907	0.4856614	0.4074988	0.5404706	0.09930434	0.1077456	0.05717885	0.06560059	0.2638638	0.3477941	0.3126592	0.3787053
129.990	1	0.06655186	0.06263851	0.05097437	0.04929392	0.01656412	0.01716501	0.02716554	0.02049282	0.04937887	0.04847692	0.0469211	0.04334969	0.02001268	0.01701075	0.01534408	0.01432226	0.06242467	0.04936474	0.06120564	0.04754258	0.01827413	0.01820562	0.01931516	0.01433012
129.991	1	0.08077333	0.1260232	0.4001521	0.4145614	0.06916713	0.06332451	0.08573476	0.05904569	0.3946327	0.2896787	0.3436095	0.1985706	0.03053346	0.03651305	0.06263974	0.04918615	0.1158352	0.1311698	0.212783	0.1345858	0.03374816	0.03399104	0.06179235	0.03685144
129.992	1	0.0006429946	0.0006541681	0.001084894	0.001076138	0.00158319	0.003699939	0.01589283	0.009501451	0.001002467	0.0009275025	0.001613744	0.0007829731	0.006268683	0.004084071	0.002370006	0.002692564	0.0006635808	0.0006813289	0.0005421852	0.0004846045	0.001545669	0.00238969	0.001958964	0.001754835
129.993	1	0.147416	0.1497473	0.10831	0.1298091	0.3010453	0.6128889	2.783096	1.663408	0.1328483	0.1018238	0.180645	0.1445403	0.9521712	0.6339408	0.3899621	0.5245376	0.1316661	0.07044266	0.07853009	0.08033289	0.2390392	0.418204	0.4009802	0.3167964
130.090	1	0.0666278	0.06228897	0.05028904	0.04843811	0.01827483	0.01933626	0.03074658	0.02430268	0.0491511	0.04747774	0.04648379	0.04394581	0.02307969	0.02148449	0.01905859	0.01581808	0.06326059	0.04421858	0.06180149	0.04770437	0.01838083	0.02056887	0.01851071	0.01546438
130.091	1	0.09431492	0.1454478	0.4223233	0.4295305	0.07383265	0.07187815	0.08388841	0.06024593	0.4336988	0.2919117	0.3496473	0.2104921	0.05232119	0.03844202	0.05129535	0.0404468	0.1203527	0.1223581	0.2181801	0.1277293	0.03753662	0.04011979	0.07905026	0.04163969
130.092	1	0.0006718684	0.000809477	0.001240609	0.001408104	0.001999958	0.003245117	0.0158662	0.00978782	0.001151143	0.001145755	0.001593906	0.0009183593	0.006470046	0.004816249	0.002388468	0.002834404	0.0007827986	0.0008496118	0.0005784943	0.0004788236	0.001600965	0.002481495	0.00222257	0.001595932
130.093	1	0.1419339	0.1489645	0.1254179	0.1547319	0.362988	0.5780206	2.788193	1.749082	0.1472237	0.1404078	0.182324	0.1443014	1.029864	0.8381789	0.4144937	0.5445758	0.1014551	0.1410674	0.1124366	0.09545668	0.249407	0.430028	0.4618052	0.2675224
130.190	1	0.05674334	0.05236641	0.04045039	0.03948271	0.01963353	0.01775982	0.02889909	0.02174176	0.03941536	0.03778173	0.03780585	0.03508519	0.02285348	0.02004121	0.01851279	0.01587633	0.05367803	0.03172685	0.05210597	0.03997812	0.02039363	0.02146678	0.02044448	0.01726126
130.191	1	0.1034575	0.1420359	0.3797523	0.3678704	0.06903478	0.0485061	0.08658262	0.05776946	0.4055335	0.2524451	0.2794001	0.1678792	0.04473101	0.04176256	0.05685712	0.03387033	0.1158241	0.09709694	0.2027579	0.1315343	0.04210676	0.05201967	0.07689825	0.04108751
130.192	1	0.0005869474	0.0006367058	0.000980329	0.001193535	0.002052568	0.002507078	0.01559568	0.01013186	0.001119185	0.0008175823	0.001293801	0.0008721634	0.006634775	0.005278936	0.002340537	0.002773928	0.000672184	0.0005858827	0.0006414637	0.0005498117	0.001603399	0.002225432	0.002058216	0.001508389
130.193	1	0.1244765	0.09458861	0.1043597	0.1389806	0.371599	0.4865828	2.760441	1.797978	0.1345488	0.1456827	0.1212501	0.1591732	1.110299	0.9841689	0.4185135	0.513639	0.09964183	0.1123283	0.1366974	0.111304	0.2611098	0.3930242	0.44276	0.2100546
130.290	1	0.07703013	0.0727571	0.0613524	0.05902594	0.02784066	0.02537435	0.03638681	0.03111263	0.06020366	0.05858055	0.05842487	0.05277135	0.02998617	0.02730421	0.02521902	0.02306933	0.07347763	0.05597064	0.07132625	0.05537558	0.02892985	0.02994775	0.0300589	0.02323301
130.291	1	0.0790353	0.1386159	0.3275422	0.2979992	0.05805363	0.04431764	0.07362121	0.05348501	0.3563453	0.2027329	0.188394	0.1079871	0.04128841	0.04127283	0.03902816	0.0342016	0.1032717	0.066434	0.159025	0.1234262	0.04753456	0.05296856	0.06695131	0.03607995
130.292	1	0.0006372005	0.0004273868	0.001255304	0.0009048773	0.002000813	0.001615733	0.01504904	0.009941024	0.0009801258	0.0005967362	0.001304976	0.0007436355	0.006329487	0.005254821	0.002228813	0.002539044	0.0004882718	0.0005593374	0.0006642887	0.0005169191	0.001713017	0.002021935	0.001956457	0.001472229
130.293	1	0.1381831	0.06703316	0.1273756	0.1205481	0.3317615	0.3385268	2.697397	1.759312	0.1501112	0.1037042	0.1771912	0.1536929	1.11019	1.030738	0.461916	0.4945973	0.09302047	0.1002972	0.1174784	0.08691641	0.252904	0.3760141	0.4082501	0.2101033
130.390	1	0.09990742	0.09522033	0.08475566	0.08040099	0.02608343	0.02539436	0.03632856	0.03060539	0.0827424	0.0810887	0.0800962	0.07134804	0.02971246	0.02803268	0.02559121	0.02093441	0.09550444	0.08218663	0.09282897	0.07236288	0.02696889	0.02802712	0.02793078	0.02145489
130.391	1	0.0834189	0.148785	0.3173317	0.2822084	0.08049125	0.03762914	0.06049559	0.03785455	0.3768472	0.1860805	0.1328431	0.09227198	0.05263111	0.04149624	0.05320926	0.04224038	0.1128952	0.07331769	0.1152253	0.141802	0.03944869	0.05507728	0.05932711	0.03784568
130.392	1	0.0005886584	0.0005654395	0.0008883757	0.0006373032	0.001690645	0.001024837	0.01518951	0.01004361	0.0009328841	0.0005902871	0.001175739	0.0006913497	0.005962821	0.005354336	0.002399093	0.002538126	0.0007465407	0.0006041929	0.0005838	0.0004136781	0.001716203	0.001934322	0.001818848	0.001177878
130.393	1	0.1203217	0.07483932	0.1013082	0.1119924	0.2549002	0.2043061	2.719	1.733483	0.1328907	0.08401944	0.1798729	0.1554794	1.100666	1.049531	0.5093742	0.4766805	0.1179345	0.08527399	0.1109173	0.07319061	0.2404054	0.383741	0.3966009	0.2184509
130.490	1	0.1276351	0.1229963	0.1115918	0.1046016	0.02244741	0.0221211	0.03280919	0.02831059	0.1071838	0.1054917	0.1041033	0.09254479	0.01979017	0.01991588	0.01634689	0.01567695	0.1208008	0.1110153	0.1181431	0.09232651	0.02588198	0.02726013	0.02764413	0.02263496
130.491	1	0.09463649	0.1423217	0.3350762	0.2902628	0.0871981	0.05114984	0.05482725	0.04763042	0.3874724	0.2033908	0.09247852	0.1027405	0.05228094	0.05231736	0.04800497	0.03739819	0.1250814	0.09208084	0.07245726	0.1394218	0.05077524	0.05910082	0.04180506	0.02759624
130.492	1	0.0004407304	0.0004710944	0.0007373017	0.0006780734	0.001014467	0.001372596	0.01561053	0.01008418	0.0008579609	0.0006644796	0.001064337	0.0006569136	0.005509399	0.005592718	0.002507067	0.002545897	0.0007049795	0.0005689393	0.0004673697	0.0004513216	0.001688936	0.001912971	0.001616788	0.0008949135
130.493	1	0.1030871	0.08191674	0.07042455	0.08365334	0.2388249	0.1817972	2.763976	1.709393	0.125816	0.09738092	0.1927205	0.106165	1.022442	1.069657	0.5312579	0.4809251	0.1055189	0.1007137	0.06883824	0.06744316	0.2489884	0.4253079	0.3415183	0.2164331
130.590	1	0.1412586	0.1364496	0.1256594	0.1166828	0.02289056	0.02253817	0.03711348	0.02518302	0.1203083	0.1185358	0.1179467	0.1034104	0.02091183	0.01789975	0.01834966	0.01389248	0.1340361	0.1281371	0.1307517	0.101454	0.01849927	0.01981648	0.02019925	0.01644688
130.591	1	0.08108773	0.1501804	0.3401383	0.3147554	0.07938306	0.05908109	0.04522753	0.04555567	0.400694	0.2211166	0.08450339	0.1169037	0.05424703	0.0430961	0.03138664	0.04672127	0.1345419	0.1185171	0.05177206	0.1397635	0.04825172	0.05712738	0.04677158	0.02652962
130.592	1	0.0006416848	0.0006672127	0.0009880947	0.0008631145	0.001131741	0.001926193	0.01562633	0.01004381	0.0009399369	0.0006625464	0.001125577	0.0008068672	0.005172077	0.005525155	0.002629004	0.002497112	0.0007473593	0.0007674592	0.000454507	0.0005894653	0.001638414	0.002217368	0.001418732	0.001050302
130.593	1	0.1264721	0.09631116	0.08283528	0.07357294	0.2590476	0.2156724	2.741391	1.654466	0.1248764	0.08400987	0.1886003	0.1035163	0.9250037	0.9881677	0.5423473	0.4390073	0.1007397	0.1281463	0.09149964	0.1011019	0.2645303	0.4958246	0.3176279	0.2650284
130.689	1	0.1400199	0.1360204	0.1263092	0.1168261	0.01823572	0.02023643	0.03082951	0.02549721	0.1252125	0.1237154	0.1234191	0.1092885	0.02557372	0.02737052	0.02253501	0.02069017	0.1345915	0.1320545	0.1308829	0.1005975	0.0131632	0.01417368	0.01388003	0.01059573
130.690	1	0.08444442	0.1437805	0.301133	0.3099872	0.07944503	0.06285212	0.04539169	0.03119929	0.3721988	0.221177	0.08597912	0.1074189	0.05552134	0.04446521	0.02565205	0.04859292	0.1236997	0.1185808	0.06832217	0.116973	0.03880883	0.05028408	0.06848191	0.03481934
130.690	1	0.0009045363	0.0006033549	0.0008900827	0.0007585879	0.001546634	0.002484754	0.0153727	0.009697695	0.0009211921	0.0009322594	0.001007887	0.0007979856	0.005001528	0.004979044	0.002563445	0.002495725	0.0003870364	0.0006970643	0.0003644239	0.0005480113	0.001620589	0.002295606	0.001151366	0.001611493
130.690	1	0.1856852	0.1061106	0.1080036	0.0747751	0.2724855	0.3117288	2.692136	1.566096	0.1081084	0.1003847	0.1761333	0.1108853	0.8598239	0.8564634	0.5068466	0.407388	0.06568192	0.1076372	0.09055215	0.08933924	0.2646915	0.5162194	0.2549264	0.3607363
130.791	1	0.1560446	0.1517372	0.1407598	0.1291285	0.02623623	0.02949422	0.03792726	0.03308353	0.1476588	0.1459399	0.1449982	0.1285971	0.03663144	0.03801658	0.03259741	0.02951482	0.1530452	0.1507902	0.1459314	0.1092299	0.01475057	0.01384767	0.01280548	0.01120857
130.792	1	0.09487077	0.1588295	0.3336869	0.3704318	0.09307951	0.07018976	0.05384773	0.03740848	0.3925085	0.2424334	0.1304266	0.1109517	0.05556111	0.04569361	0.02732748	0.04354652	0.1277784	0.1105377	0.06695866	0.09161757	0.02789493	0.04875287	0.07230518	0.0327736
130.792	1	0.0008806535	0.0007182008	0.0008100345	0.0008549939	0.001553707	0.003031049	0.01534974	0.009207766	0.0008970398	0.0005988955	0.0009091131	0.0007054252	0.005165988	0.004613352	0.002748328	0.002447632	0.000401617	0.0008109456	0.0004069555	0.0003644154	0.001598291	0.002194621	0.00108106	0.002160284
130.793	1	0.1631353	0.1323697	0.09932439	0.04640309	0.2172815	0.3915271	2.626183	1.477744	0.0927239	0.07247594	0.1500931	0.1159408	0.8395443	0.7575936	0.4977526	0.3819236	0.1076447	0.13064	0.07914222	0.05937722	0.2607821	0.5034774	0.1984885	0.4103025
130.890	1	0.1488545	0.1437394	0.1323302	0.1211696	0.02659305	0.02999351	0.03576302	0.03252059	0.1329527	0.1313976	0.1311585	0.1167964	0.03615053	0.03452964	0.03028698	0.02564525	0.1428065	0.1426672	0.1374825	0.1022572	0.01886804	0.01972342	0.01977516	0.01584313
130.891	1	0.09677232	0.158601	0.3295445	0.3615869	0.1009435	0.07826656	0.05254071	0.0318097	0.375375	0.2596208	0.1511474	0.112225	0.0545334	0.0554684	0.02577	0.03909551	0.1377301	0.1196628	0.08830095	0.09361676	0.03475648	0.05482477	0.08504382	0.05566274
130.892	1	0.000553527	0.0008118918	0.0009232693	0.0007070074	0.001345165	0.003454502	0.01530007	0.008952215	0.0008417176	0.0005772322	0.0008530856	0.0008761621	0.005415905	0.004247759	0.002739484	0.002384971	0.0006252024	0.0009117594	0.0004343015	0.0004597072	0.001474878	0.002143407	0.001515642	0.002563023
130.893	1	0.09051186	0.1229412	0.08590577	0.05016891	0.1391978	0.4726007	2.634354	1.425319	0.08253616	0.084595	0.1785892	0.1384037	0.8343148	0.683054	0.5153376	0.3470583	0.08986309	0.1618649	0.09684127	0.06857125	0.2363436	0.4786662	0.2423507	0.4557714
130.990	1	0.1232846	0.1190439	0.1061603	0.09651623	0.02205668	0.02258708	0.03462215	0.03091862	0.1063728	0.1049567	0.1056364	0.09571367	0.0335195	0.03139434	0.02958972	0.02487083	0.120526	0.1212541	0.115672	0.08452859	0.02094876	0.02086931	0.02076653	0.01930138
130.991	1	0.09842353	0.1706578	0.3153245	0.3383398	0.09248046	0.07084396	0.05138295	0.02952005	0.3546402	0.248506	0.1751066	0.1096294	0.0494277	0.03469031	0.01351685	0.03631812	0.1400569	0.1143554	0.09815768	0.1108932	0.0344626	0.04893521	0.06726621	0.04423884
130.992	1	0.0004453489	0.0007750459	0.0009399252	0.0008857014	0.00137754	0.003853371	0.0148289	0.008639404	0.0007736001	0.0007521487	0.0008817393	0.0009601238	0.005821998	0.004192586	0.003069746	0.002167029	0.0006880057	0.0006483017	0.0004015791	0.0003700167	0.001501274	0.002209593	0.001412153	0.002340128
130.993	1	0.08292784	0.1765947	0.09961689	0.07134567	0.1915874	0.5649388	2.54678	1.42469	0.07696581	0.0665602	0.1446541	0.1656998	0.8691033	0.6842357	0.5510359	0.3309689	0.08018323	0.1118712	0.07634612	0.08556911	0.2447648	0.4654177	0.2096506	0.4257663
131.090	1	0.0475753	0.04509647	0.03647083	0.03151168	0.02088094	0.02088834	0.03264547	0.02587472	0.03489438	0.03421618	0.0339334	0.03131521	0.02066567	0.01948769	0.0214282	0.01671572	0.04454709	0.04476096	0.04194677	0.02857758	0.02040368	0.01948166	0.01907664	0.01642785
131.091	1	0.1238904	0.1759184	0.2714906	0.287224	0.07592851	0.05784581	0.05024224	0.02866689	0.3084918	0.245449	0.1799252	0.1177267	0.05366995	0.03616975	0.02012212	0.0295472	0.1493805	0.125932	0.1170163	0.1268965	0.04745866	0.05616769	0.05822112	0.03637182
131.092	1	0.0005037408	0.0007693742	0.000873381	0.0008579775	0.001632203	0.003747799	0.01431361	0.00863405	0.0006827596	0.000894805	0.000906953	0.0008548606	0.005860122	0.004179616	0.003057597	0.002075888	0.0007574339	0.0006817589	0.0005425968	0.0004030235	0.001527959	0.002421332	0.00115169	0.002003902
131.093	1	0.1050499	0.1255933	0.1056292	0.07122905	0.2733522	0.6159419	2.479387	1.47483	0.08556494	0.127071	0.1347112	0.1486689	0.8934154	0.7379176	0.5688769	0.3019397	0.08362958	0.1159169	0.08320333	0.08104899	0.243741	0.489752	0.1692833	0.3529385
131.190	1	0.01201233	0.01062387	0.0042186	0.002352278	0.001997678	0.003559525	0.01377262	0.008910994	0.003226278	0.003460553	0.003018605	0.003134599	0.005961931	0.004296486	0.003138002	0.002291616	0.01049413	0.009970384	0.008752052	0.006008483	0.001514893	0.002680394	0.001084224	0.001745099
131.191	1	0.13616	0.1949084	0.2792041	0.2887744	0.07813887	0.07593634	0.06319717	0.03629604	0.3076434	0.2649525	0.1883759	0.1292617	0.03971158	0.03130778	0.01905209	0.033979	0.1676604	0.1344874	0.1230871	0.1375908	0.05484617	0.05726829	0.04430166	0.02575495
131.192	1	0.000648609	0.0003231156	0.0008153192	0.0009915979	0.001784843	0.003614073	0.01421452	0.008978262	0.0007382734	0.0009059058	0.001031873	0.0008524342	0.005975175	0.004275598	0.003035334	0.002156252	0.0006582219	0.0007388231	0.0005790307	0.0003722386	0.001283761	0.002650027	0.0008097937	0.001778551
131.193	1	0.1268937	0.1010124	0.07930213	0.131328	0.3155644	0.5996607	2.493886	1.595921	0.08091842	0.08434962	0.1597457	0.1497861	0.9469439	0.8051156	0.5732576	0.3445865	0.08295136	0.1226186	0.1112414	0.1306587	0.2124466	0.5270711	0.2056895	0.2866924
131.290	1	0.01402929	0.01200122	0.002965671	0.00255334	0.001959483	0.003030973	0.01394204	0.009302249	0.003034993	0.003414631	0.002379283	0.002404331	0.006101998	0.004427013	0.00305303	0.002289911	0.01252516	0.009810966	0.009610184	0.00687004	0.001497529	0.002687452	0.00110546	0.001566606
131.291	1	0.1497666	0.2123581	0.3548566	0.360442	0.06961499	0.08018724	0.05228122	0.04993173	0.3401367	0.3030327	0.2175702	0.1698225	0.04196061	0.03292513	0.01994342	0.03377626	0.1859592	0.1400365	0.1431726	0.1516103	0.07322391	0.07627074	0.06355221	0.02799049
131.292	1	0.0004775187	0.0007112398	0.0009960923	0.000900148	0.001932727	0.003025139	0.01440232	0.009498741	0.00108552	0.0008909067	0.001288829	0.0009585049	0.006147936	0.004474319	0.002956358	0.002255017	0.0006764577	0.0006543067	0.0006079245	0.0006266231	0.001086631	0.002483702	0.0009122977	0.001521999
131.293	1	0.08490402	0.08460376	0.1035377	0.1165484	0.2909905	0.4807683	2.570004	1.701464	0.1238269	0.08871971	0.1779087	0.1523218	1.028537	0.8934565	0.5751554	0.3777568	0.07800168	0.1094743	0.1160535	0.1112411	0.1659227	0.4730884	0.2675487	0.2175883
131.390	1	0.01376278	0.01103115	0.001486863	0.002133874	0.001807239	0.002401472	0.01392244	0.009323364	0.002667626	0.003345554	0.001975763	0.002269077	0.005947449	0.004518419	0.002879652	0.002285555	0.01229686	0.008387156	0.009103905	0.00663181	0.001389564	0.002530545	0.001041526	0.001306446
131.391	1	0.162212	0.2063363	0.3288785	0.3413091	0.06825379	0.06480121	0.05237966	0.04216172	0.3266124	0.2994893	0.2218363	0.162345	0.0431861	0.04064304	0.02153674	0.03573667	0.1784976	0.1370974	0.1443845	0.1569028	0.06493865	0.05234996	0.05631306	0.02652329
131.392	1	0.0004653472	0.0004084048	0.0009681853	0.0008712651	0.001685128	0.002277745	0.01437391	0.009509553	0.00112977	0.0008146609	0.00147392	0.0008883692	0.006081713	0.004439543	0.002860634	0.002253957	0.0009600199	0.0005630207	0.0006246502	0.0005573191	0.001026568	0.002258539	0.001065856	0.00130837
131.393	1	0.1210253	0.07809056	0.1027843	0.1101688	0.2265436	0.3683544	2.586411	1.718036	0.1310663	0.07481547	0.1827211	0.1390904	1.06082	0.9238457	0.5479371	0.3693389	0.1336347	0.09056585	0.08990024	0.07105607	0.1156966	0.4378913	0.2396153	0.1675461
131.490	1	0.01129173	0.008630273	0.0007611296	0.001657432	0.001380757	0.001814215	0.01346954	0.00891099	0.002309387	0.003127066	0.002103774	0.00214782	0.005689665	0.004405466	0.002432251	0.002269252	0.01009673	0.00646464	0.007586863	0.005157498	0.001391814	0.002104646	0.001094494	0.001038075
131.491	1	0.1452738	0.1770867	0.2667136	0.2729504	0.0606093	0.04878525	0.0491556	0.0308322	0.3017864	0.2594012	0.2056558	0.131413	0.04804737	0.041673	0.04009116	0.04235969	0.1826021	0.1446646	0.1512909	0.1539789	0.05683525	0.04332895	0.04094827	0.028187
131.492	1	0.000685858	0.0008048106	0.001112317	0.0006513621	0.001432838	0.00181625	0.0138999	0.009149646	0.001135782	0.0008830753	0.001235522	0.001016473	0.005768738	0.004399838	0.002444135	0.002317634	0.001050586	0.000889341	0.0004915354	0.0005970184	0.001100965	0.002010742	0.001005379	0.001007444
131.493	1	0.1425798	0.09572752	0.1070801	0.1056133	0.1638696	0.2943118	2.524489	1.634781	0.1393368	0.09613866	0.1576845	0.1471964	1.042235	0.9258551	0.4657323	0.3892949	0.1339672	0.1092699	0.1063013	0.07516309	0.1570881	0.3489699	0.2433764	0.1483732
131.590	1	0.008950127	0.006169819	0.0004913079	0.001457744	0.001189268	0.001708127	0.01297395	0.008532337	0.001856346	0.002833493	0.001975804	0.002071103	0.005049627	0.004031787	0.002060524	0.002343193	0.007896663	0.005362822	0.005844835	0.003974278	0.00150369	0.001776301	0.001145537	0.0009619615
131.591	1	0.1362727	0.1690142	0.2501192	0.2584953	0.06126828	0.04570559	0.04086203	0.03558303	0.2774382	0.2381096	0.1964408	0.129535	0.03623177	0.04032018	0.04973938	0.03893197	0.171744	0.1469783	0.1606947	0.155835	0.03983857	0.04525404	0.0441727	0.02962525
131.592	1	0.0009324848	0.0006060355	0.0007854307	0.0008176741	0.001153403	0.001713663	0.01341568	0.008795391	0.0009268744	0.0008521304	0.001302333	0.0008845508	0.005111532	0.003872974	0.00194952	0.002393331	0.0005345671	0.0005871581	0.000420486	0.0006750062	0.001322864	0.001632388	0.001179789	0.0009726817
131.593	1	0.1506797	0.09944308	0.05211417	0.07884453	0.1813799	0.2727222	2.426751	1.564345	0.1489306	0.08662274	0.1673759	0.1091716	0.932463	0.7932778	0.3631396	0.3862912	0.1378041	0.1134356	0.08732607	0.1032182	0.2046957	0.2817722	0.2662781	0.1785843
131.690	1	0.01264758	0.009708719	0.0006885214	0.001336254	0.00147891	0.001872406	0.01187519	0.008081492	0.0018531	0.00296444	0.002495658	0.001877416	0.004624397	0.003476272	0.002019518	0.002119159	0.01162241	0.008499283	0.009500253	0.006178678	0.001710604	0.001945329	0.001208878	0.0008689502
131.691	1	0.09017366	0.1527774	0.4484679	0.4217788	0.07433353	0.06535635	0.05735759	0.05283818	0.3809959	0.3594422	0.2718322	0.2315421	0.0470986	0.04961212	0.04740478	0.04898213	0.1665654	0.1746513	0.1572551	0.2204126	0.0524176	0.06331016	0.06610833	0.04415775
131.692	1	0.0006963255	0.0006455763	0.00117111	0.0009818252	0.001475508	0.001798092	0.0123139	0.008262536	0.001046701	0.001019077	0.001362879	0.0009637089	0.004628384	0.003380501	0.001952356	0.002038022	0.0005268039	0.0006847637	0.0003835577	0.0007778213	0.001528054	0.001768838	0.001069371	0.000807964
131.693	1	0.1557762	0.08751253	0.06388199	0.08865509	0.2154021	0.2583388	2.228848	1.454729	0.1183459	0.05906397	0.1769939	0.1023547	0.8450327	0.6034983	0.3267104	0.3435691	0.1015215	0.1172788	0.09030039	0.106728	0.2353902	0.3030762	0.2487394	0.1697853
131.790	1	0.01987866	0.01527506	0.001463661	0.001373018	0.001927365	0.00223113	0.01251568	0.008408378	0.001709566	0.002275212	0.004209075	0.001704751	0.004804331	0.003551558	0.002201823	0.002247645	0.01885807	0.0137762	0.01595437	0.009808738	0.002179534	0.002140002	0.001593196	0.001184308
131.791	1	0.08397483	0.1027169	0.5577434	0.5338935	0.08443249	0.07726468	0.07198477	0.06703883	0.5186736	0.4264868	0.2682594	0.3029209	0.05087399	0.05499838	0.04542174	0.05946829	0.1722304	0.1911658	0.1103983	0.2250717	0.0486508	0.07571735	0.06909941	0.05519947
131.792	1	0.0006825019	0.0007037262	0.001451598	0.001426564	0.001847511	0.002309447	0.01280133	0.008700783	0.001058423	0.001217364	0.001189371	0.001122548	0.004809433	0.003562149	0.002079155	0.00227074	0.0006508015	0.0006663474	0.000445182	0.0007145541	0.001707235	0.001822425	0.001301887	0.00109476
131.793	1	0.1613748	0.09401848	0.102462	0.09021985	0.2441015	0.2636563	2.264554	1.475457	0.1187201	0.06531393	0.1610965	0.1181521	0.8531497	0.5870613	0.3543306	0.4076568	0.1167864	0.09421114	0.0838684	0.1280078	0.2795014	0.3332976	0.329892	0.2176152
131.890	1	0.02530551	0.01966099	0.004337044	0.003017712	0.003042154	0.003269949	0.01246983	0.009271769	0.003925998	0.003249599	0.006110025	0.003204014	0.006344658	0.004275429	0.003457949	0.003349699	0.02417221	0.01679562	0.02144809	0.01328199	0.003153232	0.003324029	0.00261175	0.002341209
131.891	1	0.09992574	0.09514865	0.6660269	0.6701206	0.09565363	0.0991913	0.0782624	0.06461933	0.6598802	0.5367377	0.2904772	0.3846397	0.06322111	0.05479967	0.03652974	0.07795377	0.245933	0.1436654	0.08110686	0.2057704	0.06481714	0.07047289	0.0687869	0.050368
131.892	1	0.000821499	0.0005603043	0.001636356	0.001420136	0.001779548	0.002855441	0.01224445	0.008389116	0.001296079	0.001372197	0.0009544359	0.001328427	0.004982941	0.003294209	0.001920969	0.002364579	0.0005694882	0.0005323276	0.0004886621	0.0006970839	0.001484917	0.001792546	0.001356235	0.001166475
131.893	1	0.2079524	0.1182645	0.1025928	0.07678738	0.2318491	0.3434511	2.163743	1.398398	0.1244641	0.07449742	0.17141	0.1214008	0.8707996	0.4735105	0.3199796	0.4268083	0.09560211	0.09689436	0.1098889	0.09604859	0.2676024	0.3481511	0.37347	0.2247176
131.990	1	0.06218418	0.05747749	0.04525833	0.04145784	0.01041391	0.01360645	0.02090531	0.01550692	0.0472745	0.04509083	0.04782291	0.03922522	0.0105693	0.01277539	0.008230702	0.006372996	0.06136137	0.04349569	0.05818444	0.04258767	0.006878624	0.007271707	0.008442379	0.007410124
131.991	1	0.101674	0.08251209	0.586459	0.6052723	0.08515599	0.09005374	0.07453207	0.05439405	0.6416372	0.484455	0.2655167	0.3476426	0.07001183	0.05258435	0.04621425	0.07814601	0.1999984	0.1484641	0.08758733	0.2212586	0.03459656	0.06272119	0.06795	0.03939782
131.992	1	0.0007139628	0.0005151924	0.001348778	0.001221825	0.001497821	0.003087398	0.01151919	0.007573923	0.001267883	0.001119647	0.0008186656	0.001245102	0.005033374	0.003404156	0.001649334	0.001995622	0.0007634517	0.0006155281	0.0004306148	0.0007171824	0.001308821	0.00151568	0.001166381	0.001509276
131.993	1	0.1501678	0.09128524	0.06597226	0.06730962	0.22539	0.4218284	1.99528	1.249135	0.07777047	0.06121805	0.115612	0.1080555	0.8168904	0.4632347	0.2358027	0.3699494	0.11723	0.1077095	0.07136727	0.08983689	0.2189861	0.287472	0.3128031	0.2149649
132.090	1	0.1442106	0.1364795	0.1190594	0.107348	0.01457183	0.01342578	0.02260458	0.01738124	0.1121516	0.1094957	0.1121876	0.09755888	0.02317109	0.02414251	0.02356166	0.02157682	0.149244	0.135928	0.1485398	0.1112228	0.02385154	0.02192186	0.01940609	0.01121514
132.091	1	0.1221824	0.09282415	0.5968272	0.6130714	0.1128477	0.1090508	0.08475356	0.0570295	0.6834058	0.470684	0.2757342	0.335157	0.09185933	0.06159142	0.04486242	0.07113384	0.2060041	0.1666003	0.09284317	0.19491	0.03421696	0.07336566	0.06224723	0.03216283
132.092	1	0.0006277323	0.0006724357	0.001249697	0.001241619	0.001470001	0.003395335	0.01150678	0.00726191	0.001631059	0.001281918	0.0007420636	0.001334053	0.005041649	0.00368194	0.001222905	0.001670003	0.0008022355	0.0005044447	0.0003462464	0.0006817362	0.001131502	0.001348171	0.001135135	0.00162262
132.093	1	0.1418431	0.1352457	0.05322245	0.05016431	0.2744262	0.4933151	1.996479	1.167646	0.09696685	0.08066397	0.121646	0.1137521	0.7806371	0.5121322	0.1566233	0.2948683	0.08153417	0.1291698	0.07288981	0.06922518	0.1675074	0.2723163	0.263946	0.2260063
132.190	1	0.1738604	0.1631362	0.1436843	0.1288834	0.0122146	0.01338882	0.02625614	0.0204646	0.1288023	0.1278379	0.1312016	0.1154538	0.02065001	0.02510418	0.02417299	0.02342262	0.1892416	0.1824938	0.1880217	0.1415208	0.02551093	0.02312903	0.01919069	0.01050685
132.191	1	0.1460692	0.1208245	0.5589604	0.5841701	0.1104334	0.1043138	0.08611664	0.04372086	0.6703448	0.456634	0.2606538	0.2849863	0.08743244	0.06430717	0.04537063	0.05403011	0.199776	0.1575766	0.1043059	0.1690514	0.03730258	0.05562886	0.0652492	0.03214316
132.192	1	0.0006964056	0.0007756601	0.001063659	0.00126583	0.001818983	0.003609709	0.01232616	0.007420883	0.001635865	0.0009900307	0.0007734759	0.001024162	0.005257834	0.003957197	0.001575593	0.001825577	0.0007948748	0.0005795139	0.0003652246	0.0005878127	0.001211511	0.001800289	0.001488507	0.001667892
132.193	1	0.1729511	0.1726988	0.08968104	0.0819251	0.3404415	0.551297	2.141266	1.248981	0.146295	0.1191868	0.1735725	0.125751	0.7906037	0.5306153	0.249919	0.3460308	0.1131776	0.1106725	0.0914799	0.07405863	0.1785701	0.3567707	0.2963199	0.2650811
132.290	1	0.2094949	0.1859643	0.1575409	0.1361487	0.01845259	0.02038551	0.02885752	0.02387602	0.1339403	0.1343279	0.1383844	0.123901	0.02634889	0.02595504	0.02542197	0.02238785	0.2329375	0.2319834	0.2326539	0.1752247	0.02944291	0.02806016	0.02669836	0.01796902
132.291	1	0.1520435	0.1443629	0.6078548	0.6680193	0.1025788	0.09234164	0.09288075	0.0488613	0.7445035	0.5308768	0.3312456	0.2733381	0.08427521	0.0631236	0.04766008	0.04063332	0.2267674	0.1808266	0.1532185	0.1310758	0.05939585	0.06617642	0.07521691	0.03742408
132.292	1	0.0006215959	0.000557475	0.001206356	0.001590317	0.00191894	0.003430992	0.01198004	0.007429037	0.001823227	0.001304893	0.0009557525	0.001158312	0.005287344	0.003924502	0.001779329	0.002083694	0.0006959524	0.0005610976	0.0002923932	0.0006334591	0.001075214	0.001781244	0.001667206	0.001714021
132.293	1	0.1588162	0.1252043	0.1021426	0.07341383	0.3548969	0.5029259	2.119363	1.279584	0.1600642	0.07386916	0.1734895	0.1268856	0.8089586	0.5719338	0.336932	0.3812005	0.09773791	0.08125379	0.07596196	0.09247789	0.1760531	0.3890653	0.2692235	0.27247
132.390	1	0.2493869	0.2131976	0.163451	0.1286492	0.0226538	0.02033646	0.02553886	0.02330239	0.1321081	0.1353642	0.1405884	0.1469552	0.03234955	0.03275496	0.03047713	0.02828503	0.2865265	0.2857968	0.2826357	0.2089162	0.03067139	0.03253922	0.03227931	0.02601937
132.391	1	0.1536155	0.1235916	0.6304605	0.7552798	0.1072189	0.08971871	0.0934462	0.05416641	0.8232421	0.5941724	0.4310053	0.2702488	0.07821197	0.04935239	0.04447658	0.04299827	0.2213031	0.1753702	0.1670502	0.1160662	0.04945608	0.06727761	0.07986436	0.04284683
132.392	1	0.0006687481	0.0009591305	0.001529823	0.001782652	0.001883914	0.002999063	0.01238781	0.00786813	0.002094449	0.001705655	0.00169914	0.001330089	0.005575416	0.004169956	0.001885271	0.002214123	0.0007000058	0.0008553259	0.0004835245	0.0006084527	0.001366929	0.001747615	0.001745821	0.001471791
132.393	1	0.1328222	0.1044359	0.1006147	0.08071945	0.3139316	0.4081978	2.186617	1.400793	0.1634057	0.09249061	0.1734886	0.1093304	0.9116743	0.6876446	0.3832338	0.4136515	0.1006476	0.08707308	0.08470724	0.1086084	0.1992241	0.3663814	0.2645277	0.2345302
132.490	1	0.2188302	0.1902707	0.1569514	0.1355871	0.01736677	0.017636	0.02543807	0.0236895	0.136139	0.1387351	0.1415973	0.1269622	0.02712485	0.02674115	0.02651259	0.02461351	0.2459165	0.2447544	0.2406764	0.1770421	0.02502206	0.02417832	0.02307346	0.01732739
132.491	1	0.1776134	0.171695	0.6063429	0.7565843	0.1095153	0.094187	0.07877578	0.05874617	0.7646694	0.5700618	0.4622358	0.2773284	0.0600907	0.05061791	0.04630877	0.04180058	0.2049265	0.1572769	0.1537941	0.08169078	0.06644571	0.05237386	0.06844786	0.03750723
132.492	1	0.0004644427	0.000860094	0.001593539	0.001923777	0.001741172	0.002469575	0.01305097	0.008558718	0.002148206	0.001603957	0.001770433	0.001349714	0.005935105	0.004734692	0.001926394	0.002326918	0.0009155586	0.000650216	0.0006034976	0.0006069295	0.001413805	0.001519812	0.001641943	0.001391057
132.493	1	0.1322984	0.1086302	0.1285498	0.1197137	0.2521068	0.3304967	2.366751	1.553323	0.1162576	0.07070204	0.1505407	0.131585	0.9951754	0.8596809	0.399382	0.4758268	0.08458368	0.07323521	0.09421799	0.1087659	0.1699726	0.2916413	0.2607715	0.1953838
132.590	1	0.1997809	0.1833829	0.1543258	0.1352374	0.01531356	0.01525022	0.02548938	0.02359622	0.1333197	0.1309994	0.1272044	0.1154878	0.02087644	0.02133971	0.02215868	0.01982305	0.2000019	0.1934372	0.1910218	0.1340079	0.01981761	0.01957443	0.01797753	0.008568911
132.591	1	0.1937576	0.2089822	0.6805205	0.840315	0.1088181	0.07418847	0.09237021	0.06127693	0.8098825	0.567393	0.5328851	0.3004107	0.03348154	0.04801483	0.0388023	0.04605505	0.1963671	0.154411	0.1604213	0.05788392	0.05990425	0.04511959	0.06845855	0.03470325
132.592	1	0.0006606619	0.0008362518	0.002192786	0.001833287	0.001353165	0.001985804	0.01331519	0.00887719	0.002201748	0.001596214	0.002029071	0.001259621	0.005623433	0.004758888	0.001985849	0.002254504	0.0006723398	0.0005695594	0.0004602231	0.0005723468	0.001386584	0.001581394	0.001300288	0.001250768
132.593	1	0.1251806	0.05917068	0.1154775	0.1367901	0.2148599	0.2973879	2.407794	1.611532	0.1176956	0.101256	0.1405054	0.1322563	1.008374	0.9089785	0.4303888	0.4586247	0.1260777	0.07453255	0.07814578	0.0805673	0.1947211	0.2448146	0.2227666	0.1421971
132.690	1	0.1843117	0.1554138	0.1168311	0.0881917	0.01775383	0.02700203	0.04460655	0.03700048	0.1309995	0.1328895	0.09420213	0.1058998	0.02082073	0.02884513	0.02434495	0.01622965	0.1767145	0.1257323	0.1288145	0.09006522	0.01954584	0.02261959	0.03113108	0.01322042
132.691	1	0.1976481	0.2301754	0.7021895	0.8423555	0.09839553	0.07761806	0.1002423	0.07071317	0.7970458	0.5618327	0.5385986	0.3170367	0.04367621	0.04225863	0.06158769	0.05781645	0.2381881	0.1646773	0.1634434	0.05511385	0.0759543	0.05559738	0.08072439	0.02958373
132.692	1	0.0009304234	0.0007371878	0.00202231	0.001989555	0.001360342	0.001652888	0.01314145	0.008746346	0.002185005	0.001850098	0.002186916	0.001356778	0.005322868	0.004448781	0.00189085	0.002102649	0.0008655373	0.0005360777	0.0003523118	0.000531084	0.001434607	0.001584471	0.001388281	0.001127939
132.693	1	0.1399328	0.07081746	0.09720995	0.09861893	0.2295824	0.2878205	2.386387	1.581348	0.1463068	0.1087902	0.1542264	0.1499168	0.9934108	0.8674826	0.4263008	0.4041689	0.1292625	0.07665046	0.080475	0.09426764	0.2043226	0.2224489	0.2364457	0.16641
132.790	1	0.1289056	0.1093162	0.09128449	0.07055121	0.01579709	0.02506162	0.04028117	0.03283287	0.09294564	0.09150089	0.07063234	0.08054699	0.01717241	0.02545681	0.03258934	0.02787417	0.1265423	0.09937334	0.1022313	0.0786787	0.01718672	0.03718207	0.0460923	0.0121767
132.791	1	0.186527	0.2524346	0.677648	0.7831089	0.09106177	0.09207145	0.09897014	0.07243118	0.7487353	0.5863103	0.5382028	0.3144231	0.05012123	0.05240001	0.07469307	0.05931532	0.2738018	0.1729351	0.1317703	0.08641955	0.08753068	0.05252786	0.06039681	0.028996
132.792	1	0.0006473498	0.0009408125	0.001812353	0.00201624	0.001844749	0.001472893	0.01279181	0.008717652	0.002091351	0.001863804	0.001948277	0.001172062	0.004960654	0.004315308	0.001681375	0.002122338	0.001125432	0.0005466652	0.0005984776	0.000528472	0.001530421	0.001501132	0.001535056	0.0008365308
132.793	1	0.1018054	0.07968605	0.06909669	0.09413557	0.2539454	0.2243313	2.308471	1.52943	0.1633062	0.06417251	0.160613	0.113654	0.9189263	0.819783	0.3908287	0.3461898	0.07950876	0.08442315	0.1329701	0.09702765	0.2196967	0.2683531	0.2812116	0.1968138
132.890	1	0.1111163	0.1070963	0.07300816	0.07428748	0.0202094	0.01899552	0.03259548	0.03110839	0.08319324	0.07176902	0.08074225	0.07268592	0.02295607	0.02949284	0.02967068	0.02457682	0.1081959	0.1082989	0.09609259	0.07338206	0.02532931	0.02518488	0.03295391	0.02695784
132.891	1	0.2091239	0.2513837	0.7182649	0.7579952	0.09621787	0.1058769	0.09356365	0.07117385	0.7979749	0.6134958	0.5370831	0.3120779	0.04993151	0.05771942	0.07659146	0.06471131	0.3063867	0.1907071	0.1251557	0.1156193	0.1016959	0.05705482	0.06177776	0.03657811
132.892	1	0.0005246875	0.0009864806	0.002028457	0.001964039	0.002011585	0.001672189	0.01373494	0.009376634	0.002088495	0.001793178	0.002047999	0.001271311	0.004856039	0.004608181	0.002011868	0.002417853	0.0008416998	0.0008009197	0.000446987	0.0007192485	0.001577996	0.001769267	0.001641672	0.001027529
132.893	1	0.1115667	0.1026896	0.06354744	0.07622261	0.2667659	0.1430937	2.422524	1.595692	0.1494758	0.08303372	0.1784544	0.1186352	0.8627605	0.8280398	0.4291216	0.3634965	0.09646318	0.1142545	0.09660532	0.1007431	0.2205663	0.3761192	0.3216343	0.29732
132.990	1	0.1053238	0.08197212	0.0654674	0.06730362	0.02096902	0.01399989	0.03221505	0.03211901	0.06444559	0.06500462	0.08087081	0.07311634	0.02171603	0.02714056	0.02011569	0.01210976	0.09947588	0.09052151	0.08762215	0.05494389	0.0246952	0.01484299	0.02111096	0.0240778
132.991	1	0.2349886	0.2410679	0.73157	0.7170832	0.09237604	0.0948319	0.08317748	0.06706802	0.7877098	0.6302196	0.4986863	0.3284038	0.05254359	0.04732162	0.07066797	0.06439933	0.2837751	0.1894743	0.10958	0.1419461	0.07330406	0.06094043	0.06148101	0.02506208
132.992	1	0.0005596607	0.0007470615	0.001946405	0.001946366	0.001816121	0.002287029	0.01346019	0.009224839	0.001973822	0.001906655	0.001710919	0.001220584	0.004804162	0.004290877	0.001993508	0.002431117	0.0008079856	0.0009854392	0.0005464715	0.0007012656	0.001818357	0.001693244	0.001488549	0.001189048
132.993	1	0.1225873	0.1057851	0.08751575	0.05377459	0.2160746	0.249551	2.373544	1.524969	0.1202992	0.05211023	0.1706217	0.1076846	0.7995398	0.7239531	0.3770209	0.3430839	0.1171518	0.1151724	0.1051347	0.08257328	0.2590092	0.4020372	0.3096677	0.3195363
133.090	1	0.1729515	0.1275451	0.1103691	0.1244067	0.01695269	0.02163486	0.03320742	0.02491281	0.1046542	0.1184409	0.1388135	0.1185512	0.02642741	0.02158932	0.030518	0.03188116	0.1603477	0.1554849	0.1341707	0.1018269	0.01775065	0.02044088	0.02411565	0.02073732
133.091	1	0.2740332	0.2167483	0.7696799	0.7042899	0.1041561	0.09860249	0.08132869	0.06293985	0.8217979	0.6621684	0.4759494	0.3493873	0.03704801	0.05380178	0.08473566	0.07332825	0.2664417	0.1809006	0.1027809	0.1376738	0.07118891	0.06471749	0.0614775	0.02979108
133.092	1	0.0009178309	0.001170694	0.002045181	0.001759487	0.001522347	0.002916609	0.01374152	0.009013248	0.001973912	0.001864784	0.001488927	0.001359936	0.004920098	0.0041813	0.002001031	0.002293969	0.001069717	0.0008891705	0.000512947	0.0006033045	0.001931094	0.001854361	0.001293649	0.00160188
133.093	1	0.1604304	0.0901209	0.0637074	0.05978033	0.2058669	0.3824633	2.382669	1.466969	0.1148813	0.09783879	0.1547753	0.1084977	0.8048588	0.6448561	0.3862388	0.3345732	0.115346	0.1056177	0.1244683	0.08375788	0.293384	0.4104405	0.2753327	0.3487869
133.190	1	0.1751369	0.1456389	0.1370235	0.1291624	0.01990894	0.02472218	0.03312853	0.02578626	0.132417	0.13621	0.1433799	0.1290084	0.02990329	0.02819143	0.03056799	0.02795609	0.171747	0.1622347	0.1469331	0.1130367	0.02083988	0.0196454	0.015534	0.007983658
133.191	1	0.3058162	0.2078039	0.7661312	0.6911006	0.1033009	0.09543087	0.07439614	0.06587785	0.8129503	0.671129	0.4660418	0.3653532	0.03005631	0.0525385	0.07889846	0.0719662	0.2301599	0.1625983	0.07030384	0.1202308	0.06673962	0.05872419	0.05696122	0.03018507
133.192	1	0.001080859	0.001061077	0.002155487	0.001849503	0.001567047	0.003323555	0.01436369	0.008975057	0.002162226	0.001817896	0.001639655	0.001391561	0.005462671	0.004158069	0.001977614	0.002102148	0.0009608059	0.00120579	0.0004718791	0.0006414795	0.002190924	0.002221716	0.001305247	0.002121299
133.193	1	0.1024782	0.1164121	0.08770346	0.07747535	0.2624357	0.4537395	2.450541	1.426742	0.1137088	0.1103618	0.1779507	0.1425956	0.8685396	0.6396207	0.4091594	0.304676	0.09836256	0.1774752	0.1131125	0.1037059	0.3373513	0.4773403	0.2823344	0.4156965
133.290	1	0.179147	0.1450753	0.1373301	0.1223855	0.01654134	0.01995889	0.03103683	0.02600725	0.1353527	0.140414	0.1475879	0.136646	0.02539818	0.02461394	0.02569342	0.02437509	0.198135	0.1922612	0.171997	0.1401795	0.02114948	0.02239206	0.0181087	0.01578267
133.291	1	0.3452459	0.1964767	0.7574623	0.6938125	0.1047311	0.09411515	0.07768956	0.05916976	0.8285778	0.687385	0.4675128	0.3885611	0.02286712	0.05263805	0.08438793	0.07010869	0.2303608	0.1307274	0.08684537	0.104096	0.07215565	0.05608867	0.05478785	0.03425937
133.292	1	0.00109576	0.001454493	0.001948908	0.001887132	0.001858141	0.003601004	0.01399323	0.008583834	0.002269526	0.00192387	0.001400459	0.001193679	0.00570742	0.004061243	0.002085422	0.001669245	0.0007744435	0.000738523	0.0004148122	0.000380933	0.002072302	0.001941665	0.001203152	0.00202873
133.293	1	0.1120463	0.1840522	0.07497891	0.07785572	0.3321337	0.5068731	2.393712	1.395094	0.1101346	0.09157578	0.1631606	0.1607673	0.9033755	0.6256088	0.4411919	0.2659595	0.1159865	0.1129113	0.1008688	0.06609989	0.3565483	0.4024336	0.2434494	0.3443919
133.380	1	0.1783594	0.1464741	0.1396454	0.1233846	0.02160436	0.023594	0.03411782	0.02941334	0.1311191	0.1332232	0.1409762	0.1300297	0.03031584	0.02747165	0.02390812	0.02120823	0.1894252	0.1849254	0.1610488	0.1391801	0.01905994	0.02080719	0.01839825	0.01392637
133.381	1	0.3298087	0.2047149	0.7475895	0.6984975	0.1023417	0.08721812	0.07334486	0.06204194	0.853786	0.6840293	0.4775971	0.4036652	0.02583656	0.05561352	0.07506202	0.05399431	0.2369971	0.1189539	0.1110414	0.1131046	0.08768122	0.06434639	0.05868657	0.03137177
133.382	1	0.001150379	0.001135123	0.002015748	0.001872113	0.001857459	0.003554936	0.01279161	0.008091124	0.002296838	0.001659404	0.001413286	0.00122823	0.005696634	0.00378891	0.002160855	0.001863284	0.0007622914	0.0007603183	0.000371294	0.000350163	0.002109758	0.001734386	0.001164406	0.001832188
133.383	1	0.1580396	0.1359705	0.06950607	0.07132631	0.2855603	0.4810222	2.238949	1.371491	0.1167749	0.09737663	0.1419392	0.165258	0.9102474	0.6378356	0.4491889	0.2801074	0.1076542	0.120077	0.07417889	0.07952028	0.3651038	0.3858392	0.2079795	0.2550428
133.480	1	0.1405766	0.1175009	0.1168592	0.0989096	0.02377148	0.02337531	0.03009995	0.02806761	0.1126694	0.1049995	0.1141578	0.1022214	0.02610938	0.02854545	0.02334132	0.01741221	0.1454485	0.1300235	0.1110653	0.1032224	0.01734552	0.01762457	0.01639047	0.01145467
133.481	1	0.2942645	0.2241151	0.75174	0.7251181	0.1114795	0.09265973	0.08478628	0.08136958	0.8646028	0.6674345	0.4531093	0.4159149	0.04053259	0.05346092	0.07408117	0.05005193	0.2457601	0.1037304	0.1280903	0.1050614	0.09631464	0.05214172	0.06384775	0.03154
133.482	1	0.001065663	0.000710009	0.001825757	0.001755519	0.001666504	0.00340422	0.01191509	0.007615214	0.002339624	0.001758239	0.001305096	0.001107666	0.005411904	0.003651431	0.001881067	0.00176742	0.0007545324	0.0004492049	0.0006222062	0.0005265022	0.001960246	0.00153331	0.0009454772	0.001855601
133.483	1	0.1207763	0.09673216	0.06671926	0.09304486	0.2051765	0.4599508	2.104657	1.341594	0.1103451	0.1002992	0.123594	0.154228	0.8811986	0.6663612	0.3729884	0.2992207	0.07692971	0.09148803	0.06679349	0.08977292	0.307234	0.3508416	0.2040347	0.2040341
133.580	1	0.08065164	0.06567395	0.06042922	0.04724036	0.02161206	0.02265076	0.0295474	0.02139265	0.05775926	0.05047866	0.05836722	0.05122632	0.02428065	0.02526161	0.02021644	0.01664485	0.08466633	0.06709819	0.06771431	0.06011407	0.02184943	0.02518336	0.02446029	0.01888662
133.581	1	0.2748081	0.204293	0.723376	0.7411052	0.12237	0.1021456	0.08380203	0.1071732	0.8148767	0.6164494	0.3933593	0.3962824	0.04930333	0.06330561	0.06508033	0.04546793	0.2364367	0.09749588	0.1351839	0.1385182	0.07793253	0.06102086	0.07967016	0.02546978
133.582	1	0.0007167717	0.0007388957	0.001915134	0.001469498	0.001308143	0.003172839	0.01279594	0.008422623	0.002289281	0.001475688	0.001343837	0.0008567417	0.005628578	0.003883492	0.002173036	0.001857054	0.0009412089	0.0004263031	0.0006410629	0.0004960823	0.001728528	0.001755557	0.001270979	0.001624877
133.583	1	0.09476063	0.0915716	0.09932993	0.1156919	0.1453401	0.4405611	2.297168	1.503347	0.1330161	0.06903541	0.141498	0.1591992	0.9131132	0.7751487	0.4142963	0.3009524	0.1028051	0.09338602	0.1044691	0.0691926	0.281786	0.3257745	0.2519629	0.1884419
133.680	1	0.02970306	0.0236112	0.007784985	0.004645522	0.004819934	0.006197068	0.01621949	0.01066682	0.007210847	0.004384866	0.008948702	0.006618878	0.009126508	0.007710342	0.004549383	0.004432306	0.03072335	0.02217788	0.02659936	0.01732626	0.004368138	0.005864127	0.003611158	0.003462869
133.681	1	0.2441251	0.1857771	0.6926399	0.7518202	0.1168969	0.1080891	0.07379192	0.1081321	0.8140283	0.5907553	0.3451606	0.3675733	0.05135504	0.07801429	0.06538148	0.04163415	0.2244683	0.09785993	0.1292624	0.1708425	0.07497235	0.06677975	0.0750735	0.02396403
133.682	1	0.0006376832	0.0004012068	0.001610222	0.001733254	0.0009533658	0.002710874	0.01350983	0.008886603	0.002300861	0.001607857	0.00152081	0.0007909764	0.005649574	0.004167211	0.002422528	0.00196351	0.001083666	0.0006045545	0.0004548002	0.0006363825	0.001570684	0.00169593	0.001392765	0.001321067
133.683	1	0.07885637	0.07870561	0.06942025	0.1141133	0.1607478	0.4021615	2.432345	1.587224	0.1428009	0.07077434	0.1530367	0.1037475	0.9630837	0.8515864	0.470079	0.3404136	0.1370726	0.08904547	0.07697734	0.09221183	0.2392604	0.2746256	0.2805096	0.154583
133.780	1	0.02135321	0.01605114	0.00228299	0.001980095	0.001206609	0.002358557	0.01295898	0.008685853	0.002680591	0.001945848	0.004182123	0.002345039	0.005362082	0.00400695	0.002495025	0.002122271	0.02296404	0.01711681	0.01989678	0.01185389	0.002214528	0.001985112	0.001851119	0.001494739
133.781	1	0.206828	0.1737368	0.6654649	0.7680608	0.1100065	0.1096833	0.07069749	0.1010859	0.7941039	0.5692573	0.3104519	0.3311575	0.06180342	0.06771974	0.06461762	0.04746765	0.2181594	0.1272114	0.1469931	0.1811246	0.07807881	0.07200382	0.07737098	0.02685257
133.782	1	0.0009002519	0.0004161474	0.001716408	0.001967891	0.001278957	0.00229768	0.01314599	0.008808929	0.001906661	0.001356687	0.001420402	0.0006024004	0.00537398	0.004147221	0.002384298	0.002069948	0.001086139	0.0004171593	0.0004990102	0.0007794389	0.001671855	0.001365405	0.001526244	0.00134084
133.782	1	0.1216005	0.0964208	0.07049766	0.1330897	0.2606578	0.3934821	2.405826	1.560498	0.1745338	0.07947726	0.1686746	0.1112904	0.9612643	0.8734906	0.4435732	0.3422636	0.1402445	0.1227428	0.1007655	0.1087219	0.2519559	0.1978955	0.3031816	0.1639584
133.880	1	0.01744242	0.01293939	0.0009918351	0.001355808	0.001657194	0.001926116	0.01277491	0.008768052	0.002452752	0.002688302	0.003221139	0.001704975	0.005071083	0.004084228	0.002307001	0.002273065	0.01914146	0.01408978	0.01616433	0.009742358	0.002179229	0.001688253	0.001678044	0.001262076
133.881	1	0.1853222	0.1668245	0.6023902	0.7024674	0.1000432	0.1259223	0.06612535	0.09370034	0.7189653	0.5662613	0.2672683	0.2913058	0.06667427	0.0788442	0.0606175	0.05586642	0.2129156	0.1449047	0.1283741	0.1692056	0.07921127	0.07074134	0.07931987	0.03171372
133.882	1	0.0008817814	0.0008428134	0.001328473	0.001845661	0.001870611	0.001872956	0.01311041	0.008913884	0.001639296	0.001344254	0.001504268	0.0006029615	0.005080901	0.004039093	0.002124134	0.002324764	0.0007393086	0.0006454491	0.0003959692	0.0005180576	0.0016429	0.001274049	0.001570514	0.001096424
133.883	1	0.1345548	0.08308408	0.05561343	0.1007079	0.3136285	0.3021894	2.375037	1.560221	0.1783607	0.08707922	0.1750944	0.09732282	0.9251095	0.7932437	0.3849472	0.3755572	0.07781234	0.08106725	0.05913618	0.1180408	0.2764126	0.1679076	0.2898839	0.200472
133.980	1	0.01812182	0.01287233	0.001266074	0.001076138	0.001685603	0.001570617	0.01231185	0.008606074	0.002259643	0.003008277	0.002431079	0.001698259	0.004949242	0.003909731	0.002127874	0.002271343	0.01889694	0.01322809	0.0158592	0.009715983	0.002004286	0.001939726	0.001714098	0.0009169813
133.981	1	0.1625412	0.1869609	0.5261334	0.6020294	0.07897821	0.117672	0.07743266	0.07288833	0.6236454	0.5721646	0.2830737	0.2611433	0.066459	0.07253509	0.05538696	0.05631253	0.1833592	0.1424603	0.1276305	0.1575952	0.06310819	0.0522509	0.06414269	0.03068531
133.982	1	0.0008248519	0.0007632796	0.001448086	0.001379174	0.001760535	0.001594244	0.01268673	0.008878398	0.001723571	0.00136082	0.001438388	0.0004346463	0.005047373	0.003891989	0.002165372	0.002326028	0.0007499253	0.0008267565	0.0004434255	0.0006287239	0.001631382	0.001567039	0.001449247	0.0009423398
133.982	1	0.19429	0.1074667	0.06764872	0.1013609	0.2439925	0.2018178	2.276046	1.538991	0.1402146	0.06422365	0.2006538	0.1000915	0.9087088	0.7051344	0.3684217	0.3968148	0.0910291	0.09791166	0.09867153	0.1143898	0.2628252	0.2339869	0.2692623	0.1892431
134.080	1	0.0220176	0.01592765	0.001512054	0.00132758	0.001273918	0.001793572	0.01258557	0.008649667	0.002317243	0.003731726	0.002069879	0.001704149	0.005046727	0.004068725	0.002154159	0.002232503	0.02192843	0.0150706	0.01854596	0.01126658	0.001992717	0.002081521	0.001617487	0.0007639658
134.081	1	0.1549699	0.2118515	0.5500157	0.6662687	0.08632461	0.1203992	0.07819786	0.07566082	0.6244408	0.6290729	0.3316654	0.2652095	0.05556767	0.07160149	0.05872857	0.04599664	0.2127525	0.1496961	0.1400484	0.1385382	0.05462873	0.0433041	0.07277964	0.03526184
134.082	1	0.0005940296	0.0005792561	0.00158992	0.001418358	0.001317203	0.001731501	0.01291905	0.008846404	0.001660504	0.001549981	0.001613162	0.0005814354	0.00509716	0.003896945	0.002133586	0.00227806	0.0007760056	0.0007774488	0.0003846527	0.0006268527	0.001513444	0.001693008	0.001361595	0.0007286726
134.083	1	0.1915029	0.1345704	0.07209715	0.09138657	0.1792004	0.1971522	2.287216	1.495679	0.08990753	0.0710157	0.1778086	0.1053892	0.9101983	0.6373007	0.3483792	0.4214828	0.1423199	0.09383789	0.07508058	0.1166087	0.2482716	0.2640231	0.2704406	0.2041377
134.180	1	0.02295666	0.01751684	0.001603798	0.001499963	0.001133637	0.002231533	0.0128357	0.008588393	0.002472888	0.004256499	0.001997324	0.001788734	0.005318171	0.004120198	0.002106677	0.002109924	0.0222434	0.0144406	0.01831702	0.01104621	0.001996812	0.001998767	0.001309855	0.001153528
134.181	1	0.1573669	0.2192108	0.540126	0.6523832	0.08484916	0.1113385	0.07802622	0.07524942	0.6185872	0.6395492	0.3464557	0.2625001	0.06210612	0.06906281	0.05291804	0.04434495	0.2300578	0.1513909	0.1387377	0.1305231	0.05871422	0.03958718	0.07047433	0.03117229
134.182	1	0.0007716743	0.0009594149	0.001614325	0.00135824	0.001197687	0.002250502	0.01321588	0.008779284	0.001555246	0.001739569	0.001307609	0.0005886288	0.00537156	0.00393598	0.002103674	0.002326554	0.001060765	0.0006901391	0.0004602363	0.0005167657	0.001573037	0.001614181	0.00103009	0.001032635
134.183	1	0.2017118	0.1126553	0.08015163	0.08665883	0.2192809	0.2727519	2.323007	1.450104	0.08313488	0.07739404	0.1739146	0.1392234	0.8900518	0.5670901	0.3289783	0.4301809	0.1110814	0.1109431	0.05906823	0.06053267	0.2621169	0.2913699	0.2405494	0.2384208
134.280	1	0.02008579	0.01572535	0.002288495	0.001486628	0.001306241	0.002681087	0.01305282	0.008512701	0.002363001	0.004506427	0.002423687	0.002332628	0.005484339	0.004130572	0.002310218	0.002327749	0.01869994	0.01290313	0.01497785	0.008998952	0.001788319	0.002197402	0.001093964	0.001603728
134.281	1	0.1278986	0.2217644	0.5067905	0.5700172	0.0860304	0.1010773	0.09359955	0.07280055	0.5560238	0.5957874	0.3539489	0.2248764	0.053354	0.06920476	0.04114342	0.05118004	0.200449	0.1516583	0.1182522	0.1466697	0.05087119	0.04083381	0.06608774	0.03402723
134.282	1	0.0009362574	0.0009374072	0.001177566	0.001391493	0.001275833	0.002799406	0.01351588	0.008655649	0.001367983	0.001811417	0.0011214	0.0003454985	0.005571987	0.004070791	0.002230017	0.002247882	0.0009392346	0.0009103719	0.000474778	0.0006215656	0.001398872	0.001875232	0.001167017	0.00154459
134.282	1	0.227049	0.1251025	0.1069757	0.09145938	0.276973	0.3171167	2.341782	1.412824	0.08796406	0.09625015	0.1741205	0.09576767	0.9156587	0.5621487	0.3564716	0.4657735	0.1193112	0.1488796	0.1011573	0.0843831	0.2523218	0.3379141	0.2547378	0.3117112
134.379	1	0.01882305	0.01552867	0.003713086	0.001785066	0.001846957	0.003184013	0.01266152	0.007921102	0.002935178	0.004933168	0.003574075	0.003539092	0.00527605	0.004411928	0.002372646	0.002462383	0.01736391	0.01374864	0.01406955	0.008132302	0.001679568	0.002255334	0.001358375	0.00192374
134.379	1	0.1125349	0.225781	0.4566438	0.4886547	0.08342822	0.1099416	0.1019203	0.08003019	0.5023609	0.5329513	0.351761	0.1998256	0.04607696	0.04742721	0.03359231	0.05273421	0.1526781	0.1149006	0.1114705	0.1557484	0.03298579	0.01860597	0.04276432	0.03289803
134.380	1	0.0006813285	0.001179558	0.001105979	0.001419525	0.001696905	0.003025437	0.01296489	0.00812748	0.001658995	0.001620113	0.0008642402	0.000440918	0.005379333	0.004049059	0.001944396	0.002254129	0.0008241002	0.0007731697	0.0004124858	0.0006618001	0.001248695	0.001863701	0.001081935	0.001887937
134.380	1	0.1570219	0.1409564	0.05482064	0.06970854	0.3187752	0.3848789	2.227182	1.310531	0.1258086	0.1349119	0.1463513	0.1162503	0.8386563	0.5543443	0.3105343	0.4636772	0.09734235	0.1267866	0.06485681	0.09180819	0.2099616	0.3418335	0.2278547	0.3125859
134.479	1	0.0650025	0.06122577	0.04771639	0.04142369	0.01876309	0.01989643	0.0222529	0.02274086	0.04587319	0.04647533	0.04514183	0.04177899	0.02043645	0.01411378	0.019228	0.01511041	0.0615137	0.0592079	0.05920011	0.0366005	0.02005258	0.0185847	0.01975193	0.01432712
134.479	1	0.09826634	0.2344521	0.507955	0.537965	0.08217665	0.1070959	0.1054107	0.08039637	0.5218763	0.5590277	0.3517354	0.1906061	0.04665341	0.04351646	0.03365785	0.05161868	0.132449	0.1083747	0.1058948	0.1647179	0.02899358	0.01949456	0.05215366	0.03123336
134.480	1	0.0005810911	0.0009180724	0.001250478	0.00132931	0.001736009	0.003306185	0.013013	0.008042668	0.001515454	0.001513167	0.001321539	0.0005437297	0.005323096	0.00414166	0.002252482	0.002147917	0.000653811	0.0008267658	0.0004815458	0.0007546137	0.001296699	0.002154673	0.001712184	0.001882913
134.480	1	0.1631832	0.1583181	0.05254869	0.05964874	0.2977599	0.426056	2.240113	1.326679	0.1036851	0.09524366	0.1533925	0.1368087	0.794557	0.5932763	0.385911	0.4340509	0.07137931	0.1209145	0.07082648	0.07036229	0.2411717	0.3894472	0.2596032	0.3104772
134.580	1	0.1031821	0.09934148	0.08683853	0.07759719	0.01954838	0.02163378	0.02678669	0.01999611	0.08158021	0.08207437	0.08122518	0.07280522	0.02109508	0.0222829	0.0201669	0.01883714	0.09978256	0.09962556	0.09703985	0.06822015	0.02702413	0.02721216	0.02613994	0.02128556
134.581	1	0.09921836	0.2447488	0.5152288	0.5295674	0.08720881	0.1113722	0.112332	0.0817821	0.5288705	0.5417737	0.3516825	0.1715269	0.04349494	0.0334708	0.04223712	0.04589427	0.1077784	0.09943576	0.09704626	0.177827	0.02806567	0.02613419	0.04536793	0.02982081
134.582	1	0.0006866747	0.0009001389	0.001262952	0.001344037	0.001599729	0.003256674	0.01242474	0.00761968	0.001226557	0.001311931	0.001473707	0.0005623418	0.005609889	0.004085023	0.002180974	0.002192684	0.0006939593	0.000768361	0.0006752476	0.0008563293	0.001168285	0.002237294	0.00205485	0.00192628
134.583	1	0.1743937	0.1389913	0.09274049	0.07153264	0.2176802	0.4206287	2.18135	1.32296	0.08508862	0.1039599	0.1634341	0.121914	0.8489148	0.6179054	0.3931738	0.4186281	0.1090175	0.1196617	0.07903967	0.09228691	0.2565905	0.4245427	0.3107088	0.3074713
134.680	1	0.1122432	0.1094894	0.09853929	0.08893916	0.02181138	0.02408117	0.02890675	0.02178028	0.09367147	0.09395044	0.09309603	0.08310008	0.02471174	0.02561122	0.02234063	0.02136198	0.1098395	0.1105193	0.1064214	0.07867143	0.02847727	0.02926568	0.02732628	0.02222908
134.681	1	0.1112015	0.2397987	0.5076847	0.4928235	0.08472226	0.108565	0.1007841	0.08976516	0.5309746	0.4919542	0.3391713	0.1693061	0.04054059	0.04343471	0.03648409	0.05126804	0.1166089	0.08684965	0.1046684	0.1812102	0.03222792	0.0431735	0.04569428	0.02876808
134.682	1	0.001020813	0.0008903333	0.001359481	0.001344442	0.001190788	0.003060848	0.01169932	0.006995379	0.001402219	0.001344257	0.001417438	0.0005116624	0.005507043	0.003890825	0.00204938	0.002242983	0.0008044134	0.0004093667	0.0005685473	0.0007942757	0.001173704	0.001896407	0.00178099	0.001612964
134.683	1	0.1987334	0.0839197	0.08826862	0.07238318	0.1869383	0.4316296	2.106841	1.26756	0.10166	0.0983442	0.1580651	0.1087462	0.9006172	0.6511851	0.3854075	0.427619	0.06725223	0.06073743	0.04712303	0.05599146	0.2500264	0.3678163	0.2676041	0.2404527
134.780	1	0.09206885	0.0892346	0.08029163	0.07238121	0.0189845	0.01882792	0.02410684	0.0188766	0.07536634	0.07470244	0.0741509	0.06591897	0.01788351	0.01679538	0.01730385	0.01391107	0.0885745	0.08875339	0.08570778	0.06457014	0.02375599	0.02321257	0.0238992	0.01812896
134.781	1	0.1098387	0.2336576	0.4629658	0.4497028	0.06895682	0.1055633	0.08234606	0.08198733	0.5001052	0.4333575	0.3099955	0.1595273	0.04813152	0.05142941	0.04282127	0.04587247	0.1414768	0.07837507	0.1162876	0.1789928	0.02548696	0.04739251	0.04264188	0.03121153
134.782	1	0.0009545124	0.0006710173	0.001408636	0.001199417	0.001025399	0.002778238	0.01132366	0.006849489	0.001503242	0.001098325	0.001327167	0.0005460439	0.005266345	0.003624128	0.001799249	0.002126047	0.000778326	0.000355679	0.000514513	0.0006135757	0.001273879	0.001708498	0.001578297	0.001397512
134.783	1	0.1654646	0.06607841	0.1178276	0.09450357	0.2036738	0.3995591	2.069975	1.268708	0.09336915	0.07389442	0.1270891	0.1168832	0.9342011	0.6745762	0.3638968	0.4172214	0.09046534	0.07657412	0.07040049	0.06796838	0.2540833	0.3014733	0.281158	0.1874212
134.880	1	0.07719921	0.07431152	0.06550165	0.05962487	0.02086974	0.01933907	0.02361004	0.01843855	0.06211074	0.06198881	0.06093927	0.0545736	0.02278367	0.02150011	0.02230355	0.01664255	0.07305556	0.0727747	0.07058513	0.05436215	0.02186885	0.02045072	0.02188707	0.01609789
134.881	1	0.110035	0.2218854	0.5307188	0.5054105	0.07790731	0.1039301	0.09502822	0.09402107	0.5610339	0.4127538	0.3170312	0.1759542	0.04172229	0.05006004	0.05101219	0.04785137	0.1673875	0.1039705	0.1124815	0.1689652	0.03870394	0.04837376	0.05917253	0.02856174
134.882	1	0.0006407381	0.0007885287	0.001668304	0.001503993	0.001674668	0.002428229	0.01165011	0.007297241	0.001783754	0.001214468	0.001310457	0.0006702627	0.005120333	0.003877884	0.001656378	0.001983136	0.000416618	0.0004543045	0.0004276113	0.0004710349	0.001364303	0.001633371	0.001279037	0.001035277
134.883	1	0.1503903	0.08459355	0.1287085	0.1128005	0.2943381	0.3812635	2.157673	1.333695	0.1338692	0.1196392	0.150526	0.1348473	0.9612554	0.7639941	0.3584044	0.3975242	0.08549455	0.1035618	0.08007975	0.03952648	0.248102	0.2708761	0.2633616	0.1324436
134.980	1	0.0593133	0.05593524	0.04734669	0.04291821	0.01518054	0.01340217	0.01877975	0.01423459	0.04466094	0.04423826	0.04326025	0.03917854	0.0184813	0.01759296	0.01630621	0.0129792	0.05525944	0.05338346	0.05217293	0.04127674	0.01549903	0.0140713	0.01505308	0.01081083
134.981	1	0.1165194	0.1910037	0.5355885	0.5194197	0.08142576	0.09520705	0.09749969	0.07504375	0.597368	0.3858054	0.2866822	0.1644696	0.04115519	0.05282572	0.0599687	0.06038908	0.1785434	0.1102238	0.1001804	0.1703323	0.05478622	0.05613871	0.04756899	0.03223607
134.982	1	0.0007369161	0.0004714978	0.00137781	0.001443064	0.002029721	0.002152699	0.01139337	0.007493915	0.001556533	0.001090806	0.001231035	0.0009575745	0.004723563	0.003717956	0.001596287	0.001982196	0.0006866321	0.0006538121	0.0004553861	0.0004872156	0.001480722	0.001339103	0.00109335	0.0009274051
134.983	1	0.1353085	0.05453085	0.101673	0.1031573	0.3173232	0.3412266	2.156171	1.35134	0.1105086	0.1230524	0.1582715	0.1313504	0.8969243	0.7517048	0.3275141	0.3498122	0.07947418	0.1059803	0.06759167	0.03416931	0.2560776	0.2015686	0.2346915	0.1513705
135.080	1	0.0425767	0.03884034	0.02964222	0.02710539	0.009545883	0.01030814	0.01700804	0.01599326	0.02862858	0.02762515	0.0268918	0.02506946	0.01157261	0.01125621	0.008585314	0.00861419	0.04001265	0.03381366	0.03649882	0.02860646	0.0104107	0.01051338	0.009329666	0.007872017
135.081	1	0.1055788	0.1381762	0.5394107	0.5359889	0.0907519	0.08611306	0.07660303	0.06709628	0.6360327	0.3851476	0.2291452	0.1623173	0.04227387	0.0472334	0.04765055	0.05152463	0.1625539	0.1037031	0.08442439	0.169067	0.03854906	0.04530878	0.05564058	0.03280649
135.082	1	0.0006591901	0.0007078279	0.001162082	0.001372559	0.001913556	0.001624727	0.01083222	0.00733488	0.001450346	0.001060272	0.0009094963	0.0008221439	0.004350325	0.003340758	0.001427947	0.001969143	0.000793037	0.0005401818	0.0003915199	0.0006059198	0.001482596	0.001132315	0.0009437881	0.0008037812
135.082	1	0.1099452	0.08185954	0.06294445	0.08024444	0.2835675	0.2525181	2.067046	1.351003	0.1126831	0.07587795	0.1595084	0.1271071	0.8230937	0.6541773	0.2759816	0.3235416	0.1134565	0.07842958	0.06530667	0.05434695	0.2456118	0.1751151	0.2207669	0.1755137
135.180	1	0.01567042	0.01242333	0.003352095	0.00346047	0.001674743	0.001821998	0.01069035	0.007211397	0.004091267	0.002838001	0.003101483	0.004121582	0.00420274	0.003183119	0.001376442	0.002118269	0.01633065	0.01026938	0.01327904	0.009310914	0.002142567	0.001348662	0.001024221	0.0007896331
135.181	1	0.06727109	0.1050074	0.5291058	0.52876	0.09078292	0.09178156	0.04150464	0.05272812	0.6434447	0.3985201	0.1439678	0.1432893	0.04359339	0.04869316	0.03592353	0.04386734	0.1496262	0.0881805	0.06683681	0.1840539	0.0354058	0.0424304	0.06570678	0.05448832
135.182	1	0.0007378975	0.0005562328	0.001226841	0.001157462	0.001584523	0.001750218	0.01078533	0.007323342	0.001297654	0.0009597217	0.0006935324	0.000791636	0.004197739	0.003162392	0.001180963	0.002130497	0.0006792423	0.0004426826	0.0003374764	0.0005976995	0.001695551	0.001028244	0.0008940018	0.0007061593
135.182	1	0.09222923	0.09972389	0.06493936	0.09062011	0.2625702	0.248991	2.005549	1.328773	0.1182903	0.0455408	0.1413613	0.1001828	0.7598666	0.5644991	0.2404245	0.3393014	0.1468973	0.07270594	0.07478995	0.06494711	0.2963451	0.1481639	0.1826081	0.1867704
135.280	1	0.02233917	0.01800905	0.006021825	0.006695289	0.002971483	0.003833747	0.01188418	0.009451503	0.007442271	0.006007426	0.005982646	0.007471305	0.00651854	0.005112445	0.003055071	0.00434751	0.02279708	0.01387726	0.01967003	0.01373502	0.004579111	0.003196367	0.00328189	0.002201918
135.281	1	0.05656919	0.1016328	0.5849938	0.585943	0.0869733	0.1094775	0.06625307	0.06090536	0.7082682	0.4683664	0.133401	0.142012	0.04901826	0.03828925	0.03946901	0.03846411	0.130741	0.08560468	0.06321342	0.1696614	0.04524993	0.02872818	0.05540469	0.0436887
135.282	1	0.0004260779	0.0005204192	0.00133302	0.001115616	0.001167859	0.001883484	0.01097927	0.007386461	0.001426167	0.001180461	0.0007050939	0.0006870161	0.004239657	0.003086733	0.001184758	0.002279523	0.0003573602	0.000389194	0.0002523493	0.0005848965	0.001687805	0.001140747	0.0008523757	0.0008899271
135.283	1	0.05431876	0.07398625	0.04042526	0.06017333	0.213536	0.2693569	1.988361	1.290647	0.09346412	0.05285377	0.1355463	0.07964132	0.7145662	0.5085259	0.2796952	0.3731694	0.05468459	0.06124531	0.05694127	0.06352877	0.2643623	0.1789452	0.1582001	0.1771418
135.380	1	0.01835987	0.01421289	0.001859453	0.002719649	0.001246255	0.002454722	0.01101591	0.007496386	0.003382258	0.001946339	0.002970127	0.004412055	0.004489602	0.003163691	0.001690222	0.002272487	0.01737162	0.01107115	0.01606218	0.01047502	0.002140913	0.001678574	0.001055995	0.001428717
135.381	1	0.05388873	0.1537121	0.5508783	0.5621367	0.08127307	0.1048788	0.08421856	0.05995569	0.6533813	0.4539658	0.1112666	0.131209	0.05140445	0.04531957	0.04455139	0.04613568	0.1107554	0.07563826	0.06539867	0.1748766	0.03864313	0.03051094	0.05622892	0.05017738
135.382	1	0.0004833196	0.0005273997	0.001173139	0.00123445	0.001144594	0.002431674	0.01117067	0.007457333	0.001299533	0.001260869	0.0008427239	0.0005703867	0.004402806	0.0033017	0.001567576	0.002156439	0.0003639335	0.0006532939	0.000396554	0.0005767039	0.001690591	0.001381544	0.0008198214	0.001251
135.382	1	0.07775846	0.1191552	0.04747526	0.060479	0.2131541	0.3241814	1.980122	1.259439	0.09389137	0.06877144	0.1563061	0.06204543	0.7574356	0.5331182	0.3521527	0.373521	0.05035321	0.09204196	0.07154385	0.06057741	0.2689291	0.2282027	0.1394043	0.1828771
135.480	1	0.02819167	0.02368142	0.0108446	0.01088548	0.008565871	0.0102238	0.01477891	0.01329304	0.01190565	0.01084898	0.01052836	0.01141634	0.01189314	0.008996659	0.008006429	0.007430858	0.02578081	0.01534338	0.02445375	0.01758528	0.008799658	0.00824251	0.008630677	0.006263255
135.481	1	0.07879192	0.1873004	0.5163333	0.5477691	0.0944809	0.09535456	0.07721468	0.04672629	0.6140099	0.4445174	0.1615211	0.1151218	0.03929685	0.05114071	0.04731049	0.04435034	0.1201007	0.09580358	0.08662587	0.1709558	0.04705837	0.03966169	0.05048561	0.03880906
135.482	1	0.0006381041	0.001079485	0.001095296	0.001219626	0.001117929	0.003026257	0.01087249	0.007337782	0.00136574	0.001346064	0.0008213054	0.0007911507	0.004788859	0.003147828	0.001839655	0.001996731	0.0003493802	0.0003796772	0.0005153487	0.0005514368	0.001735993	0.001345004	0.000959309	0.001707917
135.483	1	0.1239499	0.1219302	0.04940457	0.06134593	0.1888894	0.3904442	1.887464	1.220719	0.1045875	0.06426332	0.1378707	0.1085029	0.7909208	0.5333984	0.4117471	0.3500143	0.07727338	0.09247163	0.08344687	0.06049568	0.293619	0.2434941	0.161661	0.2016717
135.580	1	0.05625321	0.05201932	0.03830769	0.03715648	0.01607958	0.01728024	0.02367678	0.02019989	0.03988978	0.03915552	0.0378754	0.03473636	0.01996264	0.01509421	0.01480915	0.013811	0.05231351	0.03516562	0.05006794	0.03907088	0.01674751	0.01519752	0.01646342	0.01227844
135.581	1	0.07661369	0.2014457	0.4929866	0.5355092	0.1101545	0.09530846	0.07119755	0.04105015	0.5952395	0.4607895	0.2006709	0.09773368	0.04966159	0.05589981	0.04882879	0.04378654	0.1255851	0.098012	0.1080423	0.1817495	0.03865775	0.03950216	0.05454837	0.03107749
135.582	1	0.0006218335	0.000962773	0.001150671	0.00107878	0.001239313	0.003241969	0.0107229	0.007170343	0.001483557	0.001435194	0.0005828798	0.001015278	0.005220569	0.00342019	0.002107274	0.002036251	0.0005676401	0.0003191344	0.0006005729	0.0005214309	0.001840405	0.001367516	0.001240113	0.001878421
135.583	1	0.1312159	0.1518605	0.03347052	0.040735	0.1616278	0.429973	1.863291	1.197626	0.08817546	0.09472991	0.1241195	0.1327493	0.8450448	0.5629638	0.4614261	0.3520928	0.1046238	0.09470778	0.09819179	0.07226091	0.3308216	0.2429745	0.2078424	0.2193041
135.680	1	0.08847917	0.08402165	0.06986074	0.06646435	0.01832271	0.02034886	0.0273989	0.02236308	0.0696129	0.06850834	0.06696275	0.05944026	0.02085748	0.01822869	0.0168436	0.01619563	0.08256944	0.06916037	0.07937548	0.06323432	0.02140646	0.02116407	0.02142295	0.01741206
135.681	1	0.07232284	0.223522	0.4795702	0.5208819	0.09822679	0.08788983	0.07259535	0.04555889	0.5475341	0.4816819	0.2347739	0.08882672	0.06008031	0.05527251	0.04520996	0.05067221	0.1212909	0.1035066	0.1124484	0.1980785	0.04766559	0.02930052	0.05476002	0.03282661
135.682	1	0.0004409817	0.0009991407	0.001128911	0.001135885	0.00123965	0.00335715	0.01136355	0.007039125	0.001613086	0.001440382	0.0008659297	0.0006302768	0.005338366	0.003414285	0.002384211	0.002150247	0.0005540052	0.0005267783	0.0004907271	0.0005515727	0.002019981	0.001554986	0.001101878	0.001978313
135.682	1	0.1143304	0.156996	0.04477666	0.06282173	0.1921431	0.4287741	1.979877	1.183869	0.09378891	0.1024475	0.1384546	0.1186718	0.8538595	0.5586936	0.5041363	0.349104	0.0931396	0.08893581	0.09537151	0.07993198	0.3512	0.2784159	0.2349999	0.2382323
135.780	1	0.1154104	0.1103263	0.09655937	0.09100098	0.01802245	0.01631697	0.0286592	0.02226413	0.09556957	0.09425003	0.09299351	0.08228284	0.02112648	0.01461895	0.01512902	0.01427167	0.1091796	0.09924714	0.1041749	0.0827139	0.01625162	0.01629206	0.017081	0.01553764
135.781	1	0.06179973	0.2289634	0.4956175	0.510569	0.099767	0.1057526	0.08565569	0.0464236	0.531473	0.5235327	0.2581712	0.09879732	0.06254864	0.05541369	0.04064334	0.04711456	0.1269188	0.1206482	0.1141552	0.2115761	0.0308614	0.04657778	0.05275683	0.03195292
135.782	1	0.0005791847	0.0009393902	0.001205021	0.001221784	0.001018829	0.003421791	0.01131934	0.006822648	0.001707475	0.001466686	0.0009307403	0.000652322	0.005265171	0.00328094	0.00223911	0.002124398	0.0005994596	0.0003982434	0.0004539465	0.000761304	0.001800334	0.001729921	0.0008941528	0.001823386
135.782	1	0.1380446	0.1160913	0.06806694	0.1005983	0.2368289	0.4844221	2.002877	1.166916	0.1179747	0.1026594	0.1125593	0.1425941	0.8504674	0.5759222	0.4388623	0.3351811	0.09141325	0.09024434	0.0715626	0.06773717	0.3146494	0.2789336	0.2498993	0.2010807
135.880	1	0.1306681	0.1261797	0.1118214	0.1045526	0.01317588	0.01538563	0.02405614	0.01945329	0.1172029	0.1171176	0.1167339	0.1037019	0.02078557	0.01937055	0.01893336	0.01895336	0.1308571	0.1252391	0.1249007	0.09710688	0.01381105	0.01330649	0.01246226	0.01012651
135.881	1	0.07831007	0.2304175	0.5124278	0.5175294	0.1006112	0.1040671	0.08062436	0.05229595	0.5173657	0.5469831	0.2713987	0.1179949	0.0549507	0.0533599	0.03671298	0.05309156	0.1287596	0.1189473	0.1063	0.2159034	0.02163487	0.04797586	0.04801054	0.03859738
135.882	1	0.0006271366	0.0006795541	0.001269949	0.001313312	0.001144581	0.0032628	0.01045444	0.006407726	0.001461852	0.001491078	0.001063555	0.0006677508	0.004692994	0.003104666	0.001801443	0.002010692	0.0006314986	0.0004825242	0.0005345574	0.0007949471	0.001492293	0.001490563	0.0008361815	0.001457962
135.882	1	0.124614	0.1125835	0.08130748	0.0858356	0.2757539	0.4795685	1.88982	1.11506	0.1089306	0.08622148	0.1094786	0.1217677	0.7907817	0.5821642	0.2887381	0.3139405	0.07283971	0.0817563	0.05812525	0.07259275	0.2374179	0.2667278	0.1902242	0.1580681
135.980	1	0.1422142	0.1367723	0.1223392	0.1131999	0.01764011	0.01874555	0.02525848	0.02042207	0.1321435	0.1314027	0.1299627	0.1159211	0.02541881	0.02434642	0.02475217	0.02282309	0.1485239	0.1459507	0.1417208	0.1096416	0.01809202	0.01808464	0.01657312	0.0127154
135.981	1	0.09842216	0.2349712	0.5087841	0.5036234	0.09751883	0.09241966	0.07634575	0.06247542	0.5031783	0.5352272	0.2820113	0.1150172	0.05568794	0.05065947	0.03930408	0.05276467	0.1256966	0.1034286	0.1157097	0.2143713	0.02393039	0.05798401	0.04949602	0.04224157
135.982	1	0.0006680396	0.0009653903	0.00107717	0.001314452	0.001392565	0.002976823	0.009916945	0.006170741	0.001312978	0.001325206	0.001173491	0.000484511	0.004319222	0.003049711	0.001876157	0.001890301	0.0007285006	0.0004546868	0.000408857	0.0006701452	0.001122644	0.001433212	0.000721775	0.001296927
135.983	1	0.09564148	0.1053872	0.07014279	0.06719508	0.2721243	0.4571338	1.833508	1.119259	0.1230945	0.07222169	0.1277897	0.1063687	0.762817	0.5977247	0.2655619	0.301605	0.06829042	0.10397	0.04140117	0.0612622	0.1759127	0.2617199	0.1211144	0.1582756
136.080	1	0.1548288	0.1499329	0.1324644	0.1227595	0.01965125	0.02101195	0.02781651	0.02429493	0.1414571	0.1397838	0.1377893	0.1234211	0.02785781	0.02721399	0.02736647	0.02637538	0.1641311	0.161278	0.1530344	0.1176999	0.02181022	0.02157763	0.01893554	0.01412909
136.081	1	0.1082724	0.2448526	0.5664544	0.5432844	0.1126868	0.09986394	0.06545674	0.06856853	0.5495612	0.6068573	0.2959347	0.1635582	0.04630607	0.04602425	0.02555176	0.06093172	0.1372388	0.1003743	0.08380524	0.2001366	0.0432767	0.04078614	0.03902313	0.04391019
136.082	1	0.0007430875	0.0008271567	0.001406756	0.001493516	0.001436533	0.002797951	0.01017136	0.006637175	0.001301826	0.001344668	0.001245777	0.0006085456	0.004283222	0.003121368	0.001954697	0.001857704	0.0006081401	0.0003999458	0.0005893744	0.0007318801	0.00107149	0.001474791	0.0009176296	0.001162569
136.083	1	0.1172609	0.09843577	0.06720999	0.05725229	0.2521221	0.4074579	1.905045	1.21548	0.1037526	0.07077352	0.1381852	0.116383	0.7638975	0.6371978	0.2920784	0.3005323	0.08972756	0.09920703	0.04734301	0.07013151	0.1525942	0.2138745	0.1218864	0.1630136
136.180	1	0.1440842	0.1412007	0.1238179	0.1159339	0.01746983	0.01802928	0.02647292	0.02245348	0.1257918	0.1227981	0.121515	0.1108926	0.02558731	0.02651431	0.02746626	0.02651709	0.150492	0.1499337	0.142703	0.1100119	0.02207619	0.02479494	0.0253581	0.02011759
136.181	1	0.1315945	0.2519417	0.5943346	0.5628785	0.1057944	0.1022327	0.07164074	0.07836283	0.5863639	0.6490469	0.3022408	0.1952636	0.05285704	0.06317485	0.03452945	0.06324931	0.1493347	0.09773321	0.09256011	0.1845914	0.05903378	0.04495572	0.03929734	0.03833936
136.182	1	0.0004877832	0.0009289745	0.00151157	0.001636568	0.001389935	0.002393704	0.01069985	0.007038147	0.00153661	0.001584086	0.001262288	0.0004776656	0.004362094	0.003293751	0.002106242	0.001965426	0.0006753715	0.0005727688	0.0004718255	0.0008042347	0.001271693	0.001446747	0.001070972	0.001066174
136.183	1	0.1353087	0.07103312	0.05123603	0.07290112	0.2070703	0.3452105	1.981949	1.329086	0.1296736	0.04233044	0.1217114	0.1162128	0.7844314	0.6442564	0.3379828	0.3331543	0.08783828	0.1124545	0.06804901	0.1027693	0.1622678	0.2006792	0.1700451	0.1685429
136.280	1	0.09245742	0.08716645	0.07049081	0.0656381	0.01965394	0.02078414	0.02981385	0.02452749	0.07033011	0.06968322	0.06831443	0.06127717	0.02416528	0.01920925	0.0214795	0.01766148	0.08975623	0.08679834	0.08052113	0.06129452	0.01973748	0.02046333	0.02221702	0.017185
136.281	1	0.128261	0.2400873	0.5236882	0.5018493	0.103637	0.1034709	0.06760372	0.06799183	0.551114	0.5746973	0.2773471	0.1622947	0.04087594	0.04752346	0.02242592	0.05084927	0.1642474	0.09414126	0.1154346	0.1727207	0.04371568	0.03687139	0.0397771	0.03053798
136.282	1	0.0004363544	0.0007357233	0.001479932	0.001239889	0.0009878806	0.001944777	0.01096157	0.007431638	0.001493656	0.001541133	0.001311475	0.0005322866	0.004467664	0.003205824	0.002318749	0.002249384	0.0003617313	0.0003789473	0.0004377656	0.0007720443	0.001326368	0.001391698	0.001270338	0.0008086051
136.283	1	0.1617562	0.09512324	0.06566876	0.0727452	0.1651724	0.318498	2.003609	1.355462	0.08943739	0.07292201	0.167998	0.09568749	0.8054165	0.5959667	0.3691162	0.3943518	0.08070928	0.1002428	0.06089557	0.07500032	0.1861151	0.2151949	0.2297632	0.1200616
136.380	1	0.04567262	0.040825	0.02351861	0.02185673	0.01230505	0.01311927	0.0187229	0.01515769	0.02436484	0.02432919	0.02359961	0.02060742	0.01193635	0.01608692	0.01346383	0.01196737	0.04240238	0.0367652	0.03488079	0.02565665	0.01322445	0.01305618	0.01336655	0.01072338
136.381	1	0.115273	0.2206029	0.5125293	0.5063903	0.1032117	0.09920714	0.06702237	0.0673573	0.5688793	0.5621341	0.265702	0.1824759	0.05279401	0.05079744	0.03426961	0.06210236	0.1644554	0.1086813	0.1160805	0.177693	0.04205483	0.03407352	0.05741762	0.04591962
136.382	1	0.0003178561	0.0008283166	0.001294509	0.001230753	0.001268108	0.001376576	0.01086141	0.007558736	0.001467742	0.001314561	0.001188216	0.0004787342	0.004649651	0.003197832	0.002221944	0.002326392	0.0005249815	0.0004933383	0.0006746455	0.0008013431	0.00156766	0.001318075	0.00127517	0.0007427874
136.382	1	0.1581948	0.09955046	0.05539167	0.0946903	0.2119118	0.2411061	1.984222	1.33614	0.08701994	0.07907225	0.1925948	0.1093733	0.8113968	0.5392155	0.3420579	0.4381318	0.0796837	0.07739538	0.06479882	0.07338572	0.2181833	0.2003066	0.2636492	0.1126546
136.480	1	0.03470696	0.02766705	0.01104868	0.0138939	0.005094322	0.005680987	0.01489119	0.01111193	0.01235317	0.01126545	0.01209499	0.00958275	0.008679137	0.008193704	0.005988303	0.00581961	0.03169463	0.02473672	0.02546105	0.02100724	0.006037291	0.005392671	0.005325798	0.004385029
136.481	1	0.08675898	0.1889918	0.5224146	0.5164685	0.1014213	0.101894	0.06039268	0.07425284	0.5977237	0.5596887	0.2482544	0.2119679	0.05005625	0.06904315	0.0357069	0.06217422	0.14873	0.1281123	0.1119858	0.1887786	0.03921944	0.05363294	0.06470599	0.04378227
136.482	1	0.0005452398	0.0006982878	0.001345802	0.001340867	0.001418719	0.001777589	0.01098975	0.007646599	0.001256842	0.001338984	0.0007845952	0.0005987179	0.004880248	0.003511749	0.001954762	0.002362025	0.0003923949	0.0005988865	0.0005661914	0.0006670687	0.001381479	0.001389056	0.001265946	0.000981471
136.482	1	0.1541242	0.06129908	0.06805326	0.09529679	0.2438394	0.2190308	1.966138	1.301782	0.1315648	0.07722571	0.1584439	0.1194722	0.8432459	0.5438586	0.3200772	0.4546295	0.08613023	0.08529521	0.06756652	0.05966397	0.222968	0.2543463	0.2959495	0.1550727
136.580	1	0.05222572	0.04166246	0.02822005	0.02924704	0.01544495	0.01354047	0.02515651	0.01983457	0.02844429	0.02795144	0.02824145	0.02437924	0.01996005	0.01889919	0.0143303	0.01343741	0.04888478	0.04061308	0.04030113	0.03312872	0.01616363	0.01502094	0.01512398	0.01234945
136.581	1	0.08120014	0.1563804	0.5519998	0.5165588	0.09782654	0.1101026	0.05337068	0.07335808	0.6346765	0.5276114	0.2308232	0.23471	0.05315563	0.05898749	0.03817166	0.07216837	0.1312353	0.1463064	0.1105316	0.2315528	0.0475244	0.07473902	0.07190209	0.05019104
136.582	1	0.0008294876	0.0003864252	0.001454795	0.001435833	0.001612941	0.002194685	0.01141028	0.007788551	0.001645778	0.001270543	0.0007707156	0.0003979638	0.005224677	0.003801628	0.001851911	0.002374843	0.0005525064	0.0006299216	0.0004640294	0.0007860247	0.001398437	0.001541009	0.001271194	0.001484007
136.582	1	0.1937107	0.09417263	0.09410777	0.09085241	0.2433237	0.2204693	2.008701	1.281405	0.1249033	0.09946641	0.1423674	0.1009019	0.8677355	0.572925	0.314418	0.4510172	0.08269936	0.1045304	0.09137939	0.07685075	0.2291602	0.3038033	0.3086504	0.2393627
136.680	1	0.06790177	0.0547718	0.04312026	0.04232913	0.01383551	0.01272877	0.02454702	0.01858747	0.04265092	0.04219703	0.04197268	0.03722677	0.01881548	0.01692668	0.015434	0.01269511	0.06491729	0.05715709	0.05619444	0.04289104	0.01577141	0.0166108	0.01554989	0.01344722
136.681	1	0.06720333	0.1139822	0.5628167	0.5324415	0.09711552	0.09432722	0.04049483	0.09048589	0.6614489	0.4940266	0.1927077	0.2314907	0.05821502	0.07987621	0.05719321	0.05681108	0.1105833	0.1615858	0.1227042	0.2359181	0.03980747	0.08076122	0.07782476	0.04624235
136.682	1	0.0009231477	0.0008502487	0.001332678	0.001311033	0.001419105	0.002621903	0.01176754	0.007601948	0.001740618	0.001030861	0.0007872789	0.000520511	0.005201984	0.003970353	0.001845776	0.002439357	0.0005175438	0.000635606	0.0004126709	0.0008287847	0.001561411	0.001773609	0.00110566	0.00170421
136.682	1	0.1791417	0.1335818	0.06834178	0.07734451	0.1954994	0.2864518	2.036503	1.253608	0.1101714	0.1102449	0.1468452	0.1218317	0.8267711	0.5820968	0.3281147	0.4546873	0.08711542	0.1472308	0.08237408	0.06786662	0.2463616	0.3458416	0.2601391	0.2804956
136.780	1	0.05647299	0.04469783	0.03182818	0.03182608	0.01437347	0.01423429	0.02489522	0.0191043	0.0328607	0.03219071	0.0331752	0.02906124	0.01890013	0.01670979	0.01440362	0.01329025	0.05366593	0.04634423	0.04896929	0.03214479	0.01554214	0.01470956	0.01467001	0.01261684
136.781	1	0.08030328	0.07847715	0.5828144	0.5697258	0.1094294	0.1038126	0.05003551	0.08155708	0.6897303	0.4689611	0.1889281	0.2279856	0.05405789	0.07997307	0.05321126	0.05544701	0.1375702	0.1662469	0.1279758	0.2456885	0.03430869	0.07003832	0.08056476	0.05112837
136.782	1	0.0008710452	0.0008153636	0.001235059	0.001104008	0.001134339	0.002891619	0.01187552	0.007326418	0.001458277	0.001140756	0.0008582856	0.0005311081	0.005149782	0.004102586	0.00199557	0.002491426	0.00063905	0.000546525	0.0004383256	0.0007817342	0.001707081	0.002007374	0.001040919	0.001706002
136.783	1	0.1818177	0.171254	0.08939989	0.05931414	0.1766698	0.3654908	2.060954	1.225691	0.1006219	0.08367154	0.1712247	0.1320861	0.8247753	0.6047799	0.3590556	0.4415479	0.1071235	0.1681843	0.06761754	0.06336085	0.2767577	0.4114713	0.1577532	0.2694645
136.881	1	0.05081561	0.04059639	0.02316389	0.02456841	0.009947155	0.01315037	0.01990476	0.01415209	0.02486524	0.02445308	0.0255917	0.02188982	0.01369106	0.01302225	0.01207398	0.01058358	0.04628255	0.03921239	0.04514554	0.023611	0.01262786	0.01224736	0.01268402	0.009479327
136.882	1	0.1064962	0.09301364	0.5951328	0.6072194	0.1060822	0.1116565	0.05487638	0.08251703	0.71743	0.461089	0.2192466	0.2230136	0.05477701	0.05571898	0.0545967	0.03982944	0.1900861	0.1472827	0.1150317	0.2179453	0.04480111	0.04578277	0.06426374	0.04003265
136.882	1	0.0008134798	0.0009205116	0.001186705	0.001529273	0.001020471	0.00301702	0.01177296	0.006928704	0.001780074	0.001226028	0.001037474	0.0003347063	0.005502028	0.004150689	0.002199942	0.002487167	0.0005994296	0.000627734	0.000451161	0.0007031265	0.001493576	0.002091337	0.0010819	0.001682917
136.883	1	0.1992005	0.1745676	0.1211378	0.08145175	0.2164517	0.4020695	2.075253	1.221501	0.1203829	0.1050467	0.1718879	0.09744785	0.8529701	0.6548179	0.4442474	0.426334	0.09988782	0.1311307	0.0502756	0.05535166	0.2588842	0.4491226	0.1196335	0.2609102
136.980	1	0.06881769	0.06749188	0.03983649	0.04314386	0.02181493	0.01879883	0.02946064	0.02173613	0.04677534	0.03725494	0.04588188	0.03788758	0.02544569	0.01930942	0.02440861	0.01673364	0.07101811	0.03599676	0.07069759	0.04281936	0.02558263	0.02116468	0.0262711	0.01415784
136.981	1	0.1499258	0.1362443	0.6179741	0.642263	0.1192859	0.1166464	0.06056226	0.07669299	0.7375229	0.4889381	0.2654483	0.2110359	0.05540899	0.05524357	0.05182121	0.02512513	0.2338542	0.1360364	0.09502461	0.1815274	0.04353071	0.0504418	0.06612	0.02390157
136.982	1	0.0008319963	0.0005042374	0.001267287	0.001421855	0.001602821	0.003037572	0.01129826	0.006575652	0.002012518	0.001157159	0.001052722	0.0004305783	0.005492359	0.004085751	0.002057114	0.002240044	0.0008595548	0.0007802592	0.0003895116	0.0005982033	0.001301215	0.001847668	0.00108833	0.001450251
136.983	1	0.2024802	0.116731	0.111782	0.05892787	0.3186688	0.4644808	2.041322	1.205667	0.1541847	0.08000397	0.1608875	0.1244016	0.9010265	0.7013851	0.4485828	0.3940823	0.1031816	0.1116697	0.04628383	0.07450942	0.2532784	0.3920151	0.09075203	0.2417797
137.080	1	0.03915431	0.03844511	0.02385092	0.02177973	0.01395836	0.01389131	0.02087973	0.0164752	0.02268745	0.0219159	0.02543241	0.02063605	0.01705366	0.01483258	0.01200338	0.01014918	0.03759615	0.02596038	0.03816591	0.027575	0.01413753	0.01482634	0.01338669	0.009339772
137.081	1	0.1589039	0.1887396	0.5668342	0.6047022	0.1161343	0.1070377	0.07361887	0.06547708	0.6757481	0.4825855	0.286962	0.1731661	0.07344087	0.05059912	0.05465283	0.0288838	0.2477087	0.1284388	0.1081022	0.1534475	0.03801264	0.06046539	0.07336408	0.02663529
137.082	1	0.0007971304	0.0006411223	0.001573142	0.001499965	0.001902434	0.00298082	0.009881862	0.006175431	0.001873654	0.001148677	0.001077487	0.0004603657	0.004970149	0.003671766	0.001703545	0.001708825	0.0006856664	0.0007456664	0.0004875616	0.0005958453	0.001244293	0.001574944	0.001173747	0.001285274
137.083	1	0.1728979	0.05594283	0.1246773	0.05324581	0.344157	0.4399802	1.844117	1.116765	0.1837336	0.08560726	0.1213826	0.1284008	0.876751	0.6789007	0.4017592	0.3153173	0.09597514	0.102097	0.0493196	0.09936775	0.2320347	0.3069011	0.1019148	0.1854559
137.180	1	0.008422896	0.007549049	0.002266403	0.002285628	0.001615511	0.002558172	0.007261163	0.004626692	0.001893541	0.001355927	0.003294984	0.001808706	0.003712963	0.00257523	0.001310613	0.001307964	0.005921505	0.005016609	0.008027876	0.005451346	0.0009956799	0.001121847	0.00126012	0.001088392
137.181	1	0.1321564	0.235302	0.5220825	0.5256774	0.1042403	0.09034411	0.07786894	0.04954863	0.556933	0.4867162	0.3162711	0.1371497	0.07155551	0.04075761	0.05729501	0.02907044	0.225149	0.1086894	0.1418727	0.1538589	0.0438073	0.05247585	0.08031764	0.03996017
137.182	1	0.0003945156	0.0005007564	0.001290226	0.001215494	0.001703574	0.002703036	0.007429127	0.004702971	0.001526028	0.001248357	0.00102174	0.0003860604	0.003757111	0.002593584	0.001121109	0.001219748	0.00085291	0.00049858	0.0006618305	0.0004783356	0.0008973556	0.0008572089	0.001331455	0.0009965195
137.183	1	0.07681293	0.07399319	0.07859877	0.07665816	0.292568	0.4495222	1.430223	0.8866842	0.1461254	0.06346276	0.09457073	0.09254891	0.6876566	0.4826024	0.2539302	0.233918	0.09034341	0.0682841	0.08142495	0.05229738	0.1559219	0.1543711	0.189922	0.1199364
137.280	1	0.006980891	0.00614162	0.002652119	0.00234144	0.001250084	0.001991021	0.005088646	0.003405204	0.002156905	0.001350433	0.002860485	0.002294556	0.002508607	0.001357191	0.0009325807	0.001135566	0.005157322	0.005154348	0.007324013	0.004916595	0.0009605558	0.0009643313	0.001103399	0.0009036847
137.281	1	0.1376949	0.2842077	0.5368694	0.4865288	0.08842758	0.09822732	0.09253164	0.05501944	0.5107649	0.5412225	0.3578041	0.1411683	0.05631296	0.02628885	0.0409967	0.04261917	0.2258665	0.1135891	0.1350793	0.1540705	0.03981166	0.03912638	0.05469017	0.042362
137.282	1	0.0003440601	0.0008251568	0.001309423	0.001227025	0.001199655	0.002093809	0.005204225	0.003487966	0.001215337	0.001386635	0.001118961	0.0001666688	0.002519875	0.001379316	0.0008339247	0.001067299	0.0009371885	0.0002729016	0.0003968918	0.0005772675	0.0008616565	0.0008118346	0.0009010988	0.0008815373
137.282	1	0.03982051	0.07499926	0.06301619	0.07166011	0.2383199	0.3896045	1.029225	0.6914101	0.1076121	0.09225762	0.07558768	0.07437456	0.4830504	0.2685015	0.1542986	0.2078316	0.09416733	0.04553971	0.06012701	0.05483008	0.1574826	0.1517808	0.1882182	0.1373334
137.380	1	0.04670624	0.04647616	0.03980334	0.03555159	0.01050207	0.01163116	0.01635792	0.01361067	0.03818768	0.03630432	0.03889588	0.03397128	0.01147182	0.01081952	0.009353767	0.008332845	0.04583609	0.04496062	0.04723969	0.03539399	0.008692879	0.009102059	0.009611771	0.007903423
137.381	1	0.1865718	0.3276448	0.6031237	0.5246795	0.101491	0.1184406	0.1060366	0.06337355	0.5843305	0.6561277	0.4297611	0.1773099	0.04815861	0.04774501	0.05876298	0.03980833	0.2399547	0.1180442	0.09978417	0.1604567	0.04955045	0.04991017	0.03940717	0.04034576
137.382	1	0.0005081089	0.0008643847	0.001600143	0.001389038	0.001083618	0.001681475	0.006044123	0.004317132	0.001465755	0.001656304	0.001238797	0.0003806046	0.002892932	0.001626652	0.0005147611	0.00151337	0.000913587	0.0004305627	0.0003823446	0.0006076761	0.0009095068	0.0009954457	0.0006820214	0.0007373223
137.382	1	0.07132077	0.08958248	0.06282525	0.06726746	0.2039021	0.2909648	1.194935	0.8551367	0.09613448	0.08683506	0.1177755	0.1003063	0.5681276	0.3239435	0.08240189	0.2907358	0.1219755	0.08063991	0.06264998	0.08351731	0.1991117	0.1795007	0.1474629	0.1160192
137.479	1	0.1067339	0.1049605	0.09527833	0.08630646	0.01775028	0.01534422	0.01293465	0.01138548	0.08225917	0.079744	0.08118308	0.07309761	0.0214234	0.0205898	0.02317378	0.021802	0.1135363	0.1138068	0.1153043	0.08946538	0.02695807	0.02524359	0.02248047	0.01601938
137.479	1	0.1759976	0.319289	0.5791385	0.5168061	0.09024582	0.1089937	0.1042432	0.05835426	0.5646765	0.6391355	0.4285785	0.1836087	0.04176721	0.03350103	0.04552976	0.03864132	0.2296975	0.114808	0.105304	0.1794095	0.04667443	0.03990747	0.03390329	0.04127495
137.480	1	0.0006796806	0.001063591	0.001576517	0.001119589	0.0006049553	0.001597243	0.006848482	0.005123578	0.001458418	0.001562252	0.001255917	0.0005439238	0.003084054	0.001995351	0.0005827065	0.001797804	0.0006721257	0.0004790518	0.0004607552	0.0004244902	0.001138563	0.001075636	0.0005947853	0.0006353642
137.480	1	0.1067113	0.1036741	0.07067823	0.06734982	0.1161422	0.258657	1.335557	0.9696403	0.05738743	0.07015661	0.1245257	0.08043283	0.5880364	0.3779049	0.1245627	0.3342949	0.09033068	0.07136794	0.07378677	0.07626199	0.2326549	0.2032712	0.1264	0.07929285
137.580	1	0.1217843	0.1166083	0.1069326	0.09736288	0.01879176	0.01720736	0.02073838	0.01764455	0.0954335	0.09262179	0.08984231	0.07896536	0.02458636	0.02403476	0.02553905	0.02430678	0.1209921	0.1206942	0.1212319	0.09624037	0.02633884	0.02470284	0.02285476	0.01754172
137.581	1	0.1673424	0.3116411	0.5583027	0.498637	0.09307027	0.1083755	0.1046254	0.0689254	0.5658338	0.6284852	0.4248102	0.1954183	0.04795102	0.04380825	0.04997759	0.03853111	0.2220153	0.1103804	0.1232366	0.1869243	0.04564224	0.03405401	0.03180978	0.04475409
137.582	1	0.0006956725	0.0009680924	0.001391861	0.001138002	0.001048945	0.002120622	0.007526136	0.005667252	0.001449054	0.001370982	0.001352455	0.0007349825	0.003469131	0.002358253	0.000875775	0.001968863	0.0008774939	0.0004636972	0.0002317488	0.0005445556	0.001297466	0.001015275	0.0005825834	0.0007689211
137.582	1	0.09952389	0.09907624	0.06078358	0.05491606	0.1431519	0.3296172	1.389876	1.034377	0.08972083	0.05463984	0.08876171	0.07260475	0.6221872	0.4114602	0.2060529	0.3523603	0.1009796	0.06758879	0.0856527	0.08634986	0.2290141	0.1998761	0.1280652	0.1074323
137.680	1	0.08009786	0.07475104	0.06695066	0.06228784	0.01838706	0.01833261	0.02325389	0.02063328	0.06677482	0.06596208	0.06325222	0.05688466	0.01877828	0.01540483	0.01399486	0.01201261	0.07556866	0.0716907	0.07110152	0.05609892	0.01368612	0.01492412	0.01631178	0.0141466
137.681	1	0.1812904	0.3102487	0.5828901	0.5045168	0.09752066	0.1194148	0.102262	0.06674359	0.6386178	0.6857167	0.4269485	0.213028	0.05537686	0.04716119	0.05254463	0.03921385	0.2067726	0.09137436	0.1368737	0.1731284	0.04849716	0.03682016	0.03352117	0.04508855
137.682	1	0.0004914212	0.0008970574	0.001668847	0.001464323	0.001250315	0.002607811	0.00839226	0.00630999	0.00160868	0.00167532	0.001310752	0.0007079975	0.003749914	0.002736628	0.001288288	0.002096867	0.0007296292	0.0003152995	0.0004872338	0.0007881753	0.001408855	0.001039681	0.0007412516	0.001140278
137.683	1	0.08842321	0.09039218	0.05870297	0.05234271	0.1954203	0.3949662	1.493883	1.115836	0.1213472	0.07852087	0.1106858	0.07635547	0.6565663	0.4506543	0.2767453	0.3642019	0.08470063	0.05669717	0.04602101	0.08159029	0.2544094	0.1820298	0.09693198	0.1263298
137.780	1	0.03094069	0.02404963	0.01511204	0.01499964	0.01158965	0.01219052	0.01896161	0.01671184	0.01469221	0.01609285	0.01547321	0.01549534	0.01088498	0.01203522	0.01176516	0.009017106	0.03041378	0.02581025	0.02707546	0.02069723	0.01118867	0.01143911	0.01161812	0.009250464
137.781	1	0.1980448	0.301612	0.6152586	0.505398	0.1166194	0.1272857	0.09703183	0.06121778	0.702804	0.7138459	0.4119138	0.2564547	0.05636054	0.06554148	0.06275761	0.03283794	0.1774763	0.06627252	0.1596821	0.1552708	0.04592913	0.03356871	0.0303141	0.0411489
137.782	1	0.0007927105	0.00123406	0.001455225	0.001368096	0.001149871	0.002859283	0.009690251	0.007010844	0.001701576	0.001803526	0.001287017	0.0009446327	0.004329741	0.003337185	0.001792199	0.002236411	0.0005739707	0.0003344319	0.0005602134	0.0006807619	0.001604397	0.001141811	0.001005656	0.001332879
137.782	1	0.1216275	0.09684866	0.05890387	0.06513197	0.2002131	0.3885686	1.688876	1.198379	0.08156077	0.06263935	0.1536364	0.105211	0.7149871	0.5225113	0.3684951	0.3636553	0.1001162	0.06756039	0.09738106	0.07809191	0.2839495	0.2035696	0.1377445	0.1551458
137.880	1	0.01354595	0.01090864	0.0009004502	0.002631333	0.001228108	0.002775566	0.01057312	0.007218492	0.003813096	0.002773472	0.002394688	0.003760302	0.005159802	0.003765826	0.002144867	0.002466652	0.01337599	0.008767565	0.008930536	0.007602833	0.00206047	0.00159857	0.0009303433	0.001742219
137.881	1	0.1974584	0.3097728	0.6013899	0.491252	0.101921	0.1219126	0.08665671	0.0679021	0.6577343	0.6449313	0.3739081	0.2825402	0.05460507	0.05349618	0.0586118	0.03632468	0.1600483	0.1000805	0.1771701	0.1492141	0.05171881	0.04829989	0.03161153	0.03444915
137.882	1	0.0009027081	0.0007491871	0.001356341	0.001283294	0.00117063	0.002913203	0.01088199	0.007292209	0.001629666	0.001852798	0.001030039	0.0009730464	0.005137154	0.003708773	0.002055431	0.002390728	0.0007488374	0.0004820648	0.0006213928	0.0005964123	0.001814153	0.001288293	0.0009797396	0.001823808
137.882	1	0.1369919	0.1721902	0.05635605	0.06962875	0.244838	0.3723749	1.890897	1.215588	0.09111017	0.09034505	0.1350944	0.1242031	0.8080864	0.572092	0.4104915	0.3765358	0.1103055	0.07673093	0.07573773	0.09384733	0.3008798	0.2437856	0.1679237	0.223922
137.980	1	0.01538847	0.01173748	0.001736962	0.003667307	0.001480649	0.00315345	0.01060538	0.00680197	0.004130364	0.003027729	0.002795307	0.003454515	0.005369034	0.003665869	0.002086717	0.002473756	0.0143805	0.0090483	0.00956713	0.007810818	0.002394646	0.001901963	0.001428785	0.002132653
137.981	1	0.1774951	0.2861238	0.5401493	0.4416079	0.09386701	0.09453595	0.09711225	0.076339	0.5637533	0.5379938	0.3369085	0.283207	0.05679381	0.06436327	0.0559387	0.03706432	0.1409581	0.1290688	0.1895411	0.1531731	0.05111855	0.04480882	0.0393295	0.02452052
137.982	1	0.0006199883	0.000887885	0.001246304	0.001171777	0.001344902	0.003061297	0.01085587	0.006992261	0.001663383	0.001383442	0.0009839445	0.0009585803	0.005133997	0.003581088	0.001977727	0.002351722	0.0006041526	0.0003501859	0.0005101	0.0004911272	0.001549738	0.001344534	0.0009029274	0.001794154
137.983	1	0.1333545	0.1331083	0.05465923	0.09094275	0.265225	0.41819	1.90547	1.139559	0.1207317	0.1064571	0.1237429	0.1008984	0.8291603	0.5537757	0.3562336	0.3444116	0.07746275	0.06511223	0.06950482	0.06180691	0.2592417	0.2457455	0.1834781	0.2325036
138.080	1	0.06743491	0.0626225	0.04925218	0.04749159	0.01496711	0.0140074	0.02356629	0.01796514	0.04953335	0.04855472	0.04853316	0.04168263	0.01395063	0.01785518	0.01648331	0.01151919	0.06434273	0.05891382	0.04948145	0.04549784	0.01832087	0.01871854	0.01750283	0.01309515
138.081	1	0.1416828	0.2474746	0.466483	0.3861856	0.0813974	0.07386366	0.09347872	0.08410844	0.4804361	0.4396478	0.2943916	0.262684	0.05428189	0.05836937	0.05820011	0.05571714	0.12006	0.1344544	0.1851751	0.1853887	0.05107526	0.03949668	0.05299905	0.03927624
138.082	1	0.0005661043	0.0008964978	0.0008746298	0.001058017	0.001793094	0.003388687	0.01180871	0.007348443	0.001403618	0.001039153	0.001057335	0.0009704805	0.005551952	0.003433609	0.002196054	0.002257391	0.00065853	0.0004312529	0.0004901369	0.000596185	0.00155912	0.001544278	0.0007548241	0.001542486
138.082	1	0.142701	0.1182558	0.06787852	0.08942528	0.3155142	0.4388498	2.065519	1.213183	0.1357659	0.1251316	0.1467597	0.1059025	0.8780977	0.5984129	0.3833878	0.3210568	0.08637989	0.08685476	0.07199843	0.06147571	0.2341138	0.3107777	0.2238792	0.1830728
138.180	1	0.07867444	0.07346922	0.05921852	0.05653559	0.014869	0.01620907	0.0230403	0.01960416	0.06034345	0.05943263	0.05887182	0.05133576	0.01974149	0.01644745	0.01492254	0.01397627	0.07518349	0.07106114	0.06195203	0.05255877	0.01570166	0.01689311	0.01607797	0.01177107
138.181	1	0.1010143	0.2033002	0.3917975	0.3437937	0.06388799	0.0655214	0.06006532	0.05497449	0.4196253	0.3473787	0.2175079	0.2097423	0.05254695	0.04704628	0.04959853	0.04518579	0.1176572	0.1071039	0.1500014	0.1876407	0.04690211	0.03067145	0.05782841	0.04506141
138.182	1	0.0004465196	0.0007709223	0.0008407025	0.0008490745	0.001809079	0.003441278	0.01235429	0.00779767	0.001014665	0.0008212654	0.001084648	0.0008621553	0.005564047	0.003633444	0.002234606	0.002130509	0.0006004835	0.00050197	0.0003769092	0.0006077023	0.001383874	0.001645161	0.00107038	0.001269413
138.182	1	0.1405826	0.09030934	0.08146692	0.09530673	0.2622039	0.4335886	2.205611	1.341485	0.1125197	0.09214314	0.1548693	0.1127527	0.9130963	0.6717115	0.3841446	0.3147066	0.1055042	0.08844486	0.07376608	0.05172295	0.217236	0.3322704	0.2552263	0.1647766
138.280	1	0.07023733	0.06466163	0.0483162	0.04654597	0.01306538	0.01459289	0.02516626	0.01856397	0.04919938	0.04798897	0.04849287	0.04226318	0.01609955	0.01740903	0.0158455	0.01140531	0.06375993	0.06141158	0.05495156	0.04318938	0.01484422	0.01445303	0.01441814	0.01062486
138.281	1	0.1332836	0.1834169	0.4763513	0.4165491	0.0656242	0.06113418	0.03440645	0.06243908	0.5025641	0.3676524	0.1820042	0.2631779	0.06600499	0.04969441	0.04386707	0.04562798	0.1495662	0.1391184	0.1321834	0.2262723	0.05110061	0.03296658	0.0653281	0.04593095
138.282	1	0.0005830719	0.0005837978	0.001089923	0.0009631512	0.00169158	0.003337542	0.01238289	0.007900965	0.001150307	0.001008091	0.0009544745	0.001129223	0.005278353	0.003776579	0.002280032	0.002082369	0.0007339837	0.0006165254	0.0004654716	0.0006576012	0.001110702	0.001570546	0.00134495	0.001156458
138.283	1	0.1184315	0.06874568	0.09590875	0.09315872	0.1862165	0.4370617	2.241903	1.381827	0.09803293	0.07493848	0.1173628	0.1145101	0.8922714	0.7161771	0.3598282	0.3189014	0.1217586	0.1075993	0.08446866	0.06361622	0.1894543	0.271486	0.2897038	0.1384467
138.380	1	0.05708105	0.05077993	0.03221445	0.03140726	0.01549012	0.01780161	0.02166192	0.01573509	0.03202647	0.03170066	0.03262174	0.02888991	0.0194896	0.01375734	0.01414274	0.01442105	0.04935655	0.04691412	0.04543905	0.03006006	0.01610474	0.01529728	0.01383646	0.01214686
138.381	1	0.1625365	0.1625562	0.4720895	0.4134873	0.06875203	0.05362345	0.03400256	0.05376786	0.5006452	0.3306373	0.1463216	0.2574219	0.05418743	0.05457866	0.04407765	0.04095588	0.1592088	0.1585568	0.1185165	0.2279087	0.05498741	0.05445487	0.06908008	0.03991776
138.382	1	0.0008431241	0.0005236957	0.001164194	0.0009655658	0.001261296	0.003182985	0.01291185	0.008148536	0.001156402	0.001026983	0.0009698439	0.0009427231	0.005029419	0.003895659	0.002183737	0.00210963	0.0008992196	0.0006844347	0.000547625	0.0007166467	0.00115409	0.00125794	0.001685615	0.00120826
138.383	1	0.1568093	0.06875107	0.05719584	0.09007463	0.1424969	0.4463339	2.342928	1.452982	0.1325402	0.07348772	0.1401763	0.1129732	0.8822523	0.7615001	0.3559487	0.3422988	0.1638863	0.1185968	0.09876348	0.07761976	0.1955557	0.2126904	0.3568008	0.1431379
138.480	1	0.05811796	0.05013065	0.02632592	0.02686807	0.009698507	0.01200033	0.02132186	0.01566303	0.02505976	0.0259843	0.02858241	0.02521871	0.01393405	0.01118112	0.009611605	0.009692777	0.04519856	0.04509716	0.04624269	0.02365092	0.009590775	0.01076123	0.01109998	0.007489789
138.481	1	0.197122	0.1703182	0.4639012	0.4119713	0.0681442	0.05192194	0.05286621	0.05429854	0.5029189	0.3219421	0.1577928	0.253249	0.05914281	0.04087737	0.04831354	0.04881369	0.1559407	0.1742332	0.1177834	0.2232666	0.05997206	0.05474448	0.06676037	0.05040017
138.482	1	0.0007908245	0.0007098429	0.001283638	0.001061574	0.001160821	0.002849518	0.01336869	0.008380308	0.001520989	0.000982798	0.001207224	0.0009846423	0.004911738	0.00411178	0.002133173	0.002243147	0.0008485473	0.0008581239	0.0005378681	0.0006175448	0.001300617	0.00130438	0.001886311	0.001106052
138.482	1	0.1269067	0.1090817	0.06318641	0.08528714	0.2012831	0.4698447	2.426213	1.497873	0.1132179	0.07583916	0.1574387	0.1177865	0.9058667	0.7630633	0.3265213	0.3687935	0.1510426	0.1054132	0.09906111	0.09801594	0.1973166	0.2418708	0.3863804	0.1918632
138.580	1	0.02816965	0.02233071	0.003680466	0.002927905	0.001813617	0.002452124	0.01319221	0.008595302	0.004532235	0.003003063	0.004497764	0.003313657	0.005055931	0.004511151	0.002712527	0.002382034	0.02328269	0.01728116	0.02071079	0.01213432	0.002161623	0.002190619	0.001984475	0.001224919
138.581	1	0.2124192	0.2209103	0.4436675	0.4177712	0.06673099	0.05276587	0.0658695	0.05407231	0.4743573	0.3251982	0.1902057	0.2396162	0.05327364	0.03178284	0.03808006	0.03305598	0.1355506	0.1727766	0.1294274	0.1872737	0.05814739	0.03939507	0.04890419	0.04296783
138.582	1	0.000851669	0.0004806486	0.001276598	0.001403092	0.001310574	0.002238868	0.0132218	0.008662709	0.001338233	0.001041962	0.001237957	0.001146003	0.004729925	0.004186042	0.002317148	0.002175341	0.000531497	0.000851536	0.0006014298	0.0006170296	0.001460052	0.001664641	0.001749892	0.0008604827
138.582	1	0.1655311	0.1391677	0.09178997	0.1094198	0.2593442	0.4125068	2.40624	1.518733	0.1148842	0.08430737	0.1576869	0.1516638	0.85948	0.7605769	0.354174	0.3894608	0.08309917	0.09188618	0.09824984	0.09653622	0.2277748	0.301452	0.3777315	0.1985427
138.680	1	0.02847069	0.02214487	0.003887363	0.002544872	0.001644139	0.001541364	0.01298571	0.008556237	0.00396755	0.002062282	0.004173599	0.003129387	0.004791077	0.004204193	0.002512781	0.002236716	0.02365388	0.01715633	0.02158177	0.01340673	0.001889772	0.002241112	0.001819892	0.001037197
138.681	1	0.2209528	0.2617017	0.4334314	0.4235115	0.07224485	0.05399825	0.06617884	0.06595238	0.4332435	0.3518843	0.238918	0.2309064	0.05039294	0.04471688	0.03577103	0.03607181	0.1208306	0.1665843	0.1410183	0.1492436	0.0543521	0.03298004	0.04475783	0.04219891
138.682	1	0.0008544807	0.0008952879	0.001192427	0.00110937	0.001518386	0.001497957	0.01320639	0.008777841	0.0009922212	0.001024862	0.001302417	0.001020273	0.004698169	0.004164837	0.002226392	0.002184715	0.0005927147	0.000755362	0.0007421236	0.0005727014	0.001206826	0.001729101	0.001618796	0.0009043249
138.682	1	0.1505008	0.06377603	0.08728893	0.09618275	0.2350712	0.3013758	2.380174	1.502912	0.09154823	0.08751667	0.1575254	0.1441121	0.8626618	0.7085541	0.3756779	0.425873	0.1025232	0.05659283	0.09353439	0.1160761	0.1743597	0.2994362	0.3545416	0.2259039
138.780	1	0.04283276	0.04629759	0.02582982	0.02428669	0.0115432	0.01159788	0.01944654	0.01464042	0.02544339	0.02377831	0.02595455	0.02278382	0.01573054	0.01489363	0.01245157	0.01057829	0.04871002	0.03716552	0.04580291	0.03355799	0.01205468	0.01247945	0.01181091	0.008496453
138.781	1	0.2158993	0.2984085	0.4350039	0.4012275	0.06985252	0.07720676	0.08675741	0.06356777	0.3986175	0.3762915	0.2869616	0.2195964	0.04763069	0.06098674	0.03956714	0.03200166	0.1334405	0.1636614	0.1359767	0.1254024	0.06726748	0.04432242	0.02824208	0.02994023
138.782	1	0.0004262436	0.0006617819	0.00143433	0.001059251	0.001623191	0.001060045	0.01457222	0.009464404	0.0009742124	0.001056292	0.001250542	0.0008781603	0.005119017	0.004634846	0.002538906	0.002484534	0.0005372121	0.0004943674	0.0006630154	0.0006598344	0.001260537	0.002083163	0.001712477	0.001308875
138.783	1	0.152069	0.07885275	0.1082422	0.1161736	0.2128817	0.2276452	2.559219	1.546769	0.08955553	0.05308267	0.1657205	0.1097121	0.8883827	0.7209953	0.4326855	0.4787422	0.108445	0.08196065	0.07387366	0.08165962	0.1571333	0.3814078	0.3948435	0.3240437
138.880	1	0.06065171	0.08521756	0.06363285	0.06048665	0.02538761	0.02596574	0.04147668	0.03268365	0.06571365	0.06279478	0.06617934	0.05766339	0.02065393	0.02190025	0.02287475	0.02007344	0.08618359	0.07423817	0.08118141	0.06127855	0.02233385	0.0215035	0.02488618	0.01990397
138.881	1	0.1702036	0.2651636	0.3661188	0.3357111	0.06804936	0.07230708	0.07875451	0.05708871	0.3239483	0.3255874	0.2774894	0.180678	0.05588843	0.0478643	0.03065854	0.02672015	0.1700431	0.1691251	0.1548513	0.1407705	0.0480251	0.04670202	0.04146	0.02671244
138.882	1	0.0006861912	0.0009104039	0.001001722	0.0008108449	0.001280412	0.0009344959	0.01618437	0.009999796	0.001004032	0.001016923	0.001101899	0.001051574	0.005474447	0.005190019	0.002985965	0.002979802	0.0007180716	0.0005845697	0.0007507423	0.0007506565	0.001301867	0.00223614	0.001846761	0.001642867
138.883	1	0.1366801	0.1066057	0.09524857	0.0797226	0.1532416	0.1906383	2.792088	1.596643	0.1080329	0.1114244	0.1639305	0.1235618	0.9008226	0.7723963	0.5558992	0.5374436	0.1333776	0.1026524	0.08139907	0.1121257	0.1684954	0.4005798	0.4166428	0.4183113
138.980	1	0.09275802	0.1167239	0.09789515	0.09193618	0.01934418	0.01730682	0.03009896	0.02337028	0.09598825	0.09217535	0.09409746	0.08184364	0.02563248	0.02535635	0.02493444	0.01920412	0.122487	0.1117984	0.113978	0.08595926	0.02290815	0.02135246	0.01660585	0.01193269
138.981	1	0.1639694	0.311395	0.4471907	0.3658169	0.07181616	0.08040307	0.07343582	0.06059715	0.3860801	0.4203027	0.3286015	0.1911424	0.05994949	0.0440365	0.02948967	0.02301994	0.1415442	0.1193472	0.1419642	0.1208424	0.04868913	0.037563	0.03651492	0.03913314
138.982	1	0.0009904173	0.001038245	0.001170695	0.0008896258	0.001137323	0.001725761	0.01665944	0.01010645	0.001118851	0.001014784	0.001116658	0.00120247	0.005493189	0.005168244	0.003552133	0.003278799	0.0007623935	0.0008423417	0.0006744913	0.0006163624	0.001520793	0.002044619	0.001582896	0.001824945
138.982	1	0.1370543	0.1636733	0.1157688	0.07196026	0.1702281	0.1763767	2.849149	1.605405	0.09328175	0.113323	0.1713144	0.1407537	0.8312978	0.7037809	0.6869598	0.5977092	0.106513	0.1017245	0.08758678	0.07148797	0.2592557	0.3545565	0.3218161	0.3933356
139.080	1	0.1627607	0.1616248	0.12744	0.1031556	0.02332198	0.02013229	0.03104363	0.02322569	0.09520008	0.1039556	0.1203724	0.1218378	0.03037534	0.03074942	0.03106872	0.02456215	0.2097939	0.199357	0.1983502	0.1500977	0.02869237	0.02578639	0.02054305	0.01493222
139.081	1	0.1628098	0.3283342	0.4836046	0.3715506	0.07911475	0.09466094	0.08870969	0.07063765	0.4274175	0.4806236	0.366906	0.1974991	0.05297561	0.04241267	0.03909133	0.03309726	0.1701157	0.0975089	0.1456661	0.1272487	0.0519373	0.04087995	0.03486031	0.04413014
139.082	1	0.0006520355	0.00103466	0.001111768	0.001036362	0.001585842	0.002555408	0.01685654	0.01001848	0.001046593	0.001177079	0.001304769	0.00131609	0.005761552	0.005000293	0.003721496	0.003369791	0.0009188798	0.0009266357	0.000693785	0.0007037919	0.001847188	0.002242319	0.001797751	0.001919403
139.082	1	0.1216873	0.1670734	0.08249294	0.08454577	0.2660682	0.294444	2.883473	1.616467	0.08903468	0.07610951	0.1758272	0.1659224	0.8146488	0.704095	0.7314363	0.6130517	0.113011	0.1428709	0.08719525	0.0683994	0.3156466	0.4246527	0.3036484	0.3735226
139.180	1	0.1752384	0.1386377	0.08420435	0.07786842	0.02593258	0.0240771	0.05048756	0.02102663	0.0885762	0.08476476	0.08761203	0.1114286	0.02998297	0.01984719	0.03436229	0.01864196	0.2680571	0.2452749	0.2600794	0.1896461	0.0314578	0.02274821	0.03028867	0.01613181
139.181	1	0.1293217	0.3381641	0.5577767	0.4627648	0.1023929	0.12021	0.09766042	0.08111045	0.5610024	0.5797768	0.4255528	0.1932709	0.06261995	0.0412103	0.0422603	0.0389996	0.2327345	0.0772347	0.1247687	0.1246851	0.04858393	0.03455256	0.03483142	0.04200396
139.182	1	0.000584166	0.001311935	0.001400681	0.00125851	0.001935372	0.003622726	0.01787488	0.01086313	0.001602052	0.00184736	0.001642148	0.001376469	0.006481108	0.005342866	0.003720698	0.003464549	0.000796192	0.0007459741	0.0006920037	0.0007917671	0.001923617	0.002543539	0.002164378	0.001754593
139.183	1	0.1193903	0.1726592	0.1354055	0.1059824	0.315727	0.4494543	3.029955	1.794061	0.09730342	0.1015415	0.1935555	0.1707743	0.934311	0.8328101	0.7207783	0.6292139	0.09531073	0.1237494	0.09958058	0.05319074	0.3177981	0.498594	0.3609457	0.3246099
139.280	1	0.1435662	0.0969501	0.05240853	0.06447058	0.02190919	0.02056755	0.03531126	0.02317675	0.08186922	0.06067885	0.046517	0.07808097	0.02941495	0.02081764	0.02325279	0.0169799	0.2041233	0.1564776	0.1943769	0.1322525	0.03053781	0.01870763	0.02965521	0.0185766
139.281	1	0.1205653	0.3170622	0.5869922	0.5003689	0.1141225	0.1155176	0.09014728	0.09171311	0.6464469	0.6040168	0.4503386	0.1983501	0.08632712	0.0387006	0.05432499	0.03363536	0.2785491	0.08099153	0.1022776	0.122715	0.05431304	0.03843385	0.02923388	0.040034
139.282	1	0.0007012553	0.0008620915	0.001405607	0.001154425	0.001844387	0.003767075	0.01790046	0.0111207	0.001799435	0.001841693	0.001795622	0.001313357	0.007019486	0.005558824	0.003768138	0.003356175	0.0008957511	0.0008721992	0.0009052729	0.0008165698	0.002107086	0.002634053	0.002060691	0.001672666
139.282	1	0.1396574	0.1204894	0.1215067	0.09934654	0.2631429	0.4910206	3.066254	1.900704	0.1053804	0.1078471	0.1964711	0.1565482	1.054049	0.9673783	0.7383576	0.6332036	0.06597892	0.1689482	0.1298512	0.1017684	0.359941	0.5389899	0.3819157	0.3206025
139.380	1	0.06250423	0.05374551	0.02358476	0.02699571	0.01222193	0.01380765	0.02508439	0.01847609	0.03185241	0.02698646	0.0279956	0.02673999	0.01499117	0.01514235	0.01305183	0.01160655	0.06599727	0.04186726	0.05647181	0.027034	0.01207586	0.01356915	0.01350232	0.009623591
139.381	1	0.1705914	0.2720673	0.5998919	0.5258191	0.1142553	0.08692806	0.0989726	0.08327088	0.6532304	0.5866527	0.4643558	0.2242416	0.09475153	0.04594942	0.05838106	0.03930809	0.3235733	0.09886891	0.1144968	0.1276128	0.05959631	0.02898147	0.03508891	0.03914199
139.382	1	0.0008871345	0.0008147588	0.001840508	0.001270423	0.001829584	0.003654425	0.01637409	0.01023136	0.001844741	0.001547376	0.001793861	0.001372637	0.006554729	0.005251933	0.003581868	0.003225353	0.001166232	0.0007727625	0.00057405	0.0005796001	0.001944931	0.002499048	0.001816775	0.001623333
139.382	1	0.1442542	0.07039689	0.1123913	0.1255647	0.2150542	0.4615578	2.887873	1.806622	0.1011151	0.1005291	0.156153	0.1632399	1.072222	0.9812785	0.752287	0.6077112	0.1194702	0.1187553	0.08781611	0.06071688	0.3602445	0.5307925	0.3675428	0.2564979
139.480	1	0.07873303	0.06930872	0.04206642	0.03798636	0.0170484	0.01704305	0.02844041	0.02365242	0.04541754	0.04476287	0.04325201	0.03921665	0.02077649	0.01663562	0.01840632	0.01618774	0.07783888	0.06262963	0.06709023	0.02530718	0.01870782	0.01821588	0.01860894	0.01442116
139.481	1	0.1690206	0.24717	0.5502249	0.5012217	0.090803	0.08864452	0.08791649	0.07156935	0.6079912	0.5361819	0.4534122	0.2547599	0.07906287	0.03349259	0.05288015	0.03571909	0.354797	0.1233505	0.1200203	0.1210283	0.06713151	0.03598424	0.05276629	0.04591107
139.482	1	0.0005399552	0.0004707666	0.001537989	0.001073679	0.001214627	0.003518967	0.01515738	0.009384405	0.001373194	0.001679686	0.001883763	0.001131803	0.005944219	0.004718936	0.00324013	0.002792007	0.0008294097	0.000742603	0.000594056	0.0006890627	0.001705887	0.001977065	0.001409971	0.001521975
139.482	1	0.131208	0.07967114	0.123203	0.108209	0.1732195	0.4985454	2.739186	1.648196	0.08780734	0.09871165	0.1924548	0.1484314	1.013536	0.9539444	0.6886166	0.525963	0.104168	0.09959554	0.1046179	0.07464525	0.2803875	0.455445	0.2964377	0.1903896
139.580	1	0.1165631	0.108366	0.07765203	0.0690881	0.01848191	0.01807126	0.03280818	0.03019458	0.08478329	0.08368587	0.07907532	0.07012315	0.01929102	0.02066098	0.02171296	0.02005639	0.1149163	0.1020756	0.102501	0.04336021	0.01681829	0.02353235	0.02853997	0.02185119
139.581	1	0.2086831	0.1924723	0.5650391	0.5190577	0.1016614	0.09026256	0.08204365	0.07317959	0.6558409	0.5423802	0.4431675	0.286895	0.08165752	0.04473496	0.04959797	0.03527517	0.3696995	0.138817	0.1343759	0.1160904	0.05928226	0.0329488	0.0397002	0.04384156
139.582	1	0.0005384139	0.0006607224	0.001838265	0.001232216	0.001083219	0.003252638	0.01565607	0.009676813	0.001535565	0.0014351	0.002015059	0.0009169226	0.005776103	0.00481996	0.00318017	0.00253961	0.0009391684	0.0006930864	0.0006037346	0.0005821576	0.001625142	0.002007939	0.001404233	0.001086962
139.582	1	0.1175121	0.05313356	0.1461817	0.08772811	0.2108071	0.5263493	2.832044	1.685371	0.08851194	0.09581195	0.2162718	0.1268965	0.9915542	0.9919546	0.6635443	0.4648146	0.1034973	0.1074181	0.1254513	0.0810357	0.2659616	0.4584568	0.2598682	0.1337753
139.680	1	0.1451332	0.138643	0.1099307	0.1102692	0.02918805	0.02437924	0.04599282	0.04613536	0.1167639	0.1240454	0.1346232	0.1119379	0.02116732	0.03092661	0.03159905	0.02565937	0.1451251	0.1394351	0.1327897	0.06847041	0.01304396	0.008085721	0.02400298	0.02466897
139.681	1	0.2187258	0.1402905	0.5779132	0.5470692	0.1110173	0.09436436	0.08745855	0.08208994	0.6915826	0.5332564	0.4169746	0.3020566	0.0821803	0.04996643	0.05142925	0.02151623	0.3685409	0.1436673	0.1375234	0.1173261	0.05943706	0.03416466	0.04770431	0.0506748
139.682	1	0.000911576	0.0005443946	0.00156202	0.00134007	0.001660552	0.002947505	0.01596483	0.01004042	0.001638912	0.0013743	0.001900144	0.001013191	0.005465837	0.004935521	0.003105902	0.00250651	0.001047524	0.0006654483	0.0004880173	0.0005297695	0.001700403	0.002190456	0.001107445	0.0009128705
139.682	1	0.1248007	0.08046397	0.1479099	0.07126322	0.2869574	0.5331125	2.877974	1.701574	0.1279599	0.1318913	0.2037509	0.1072021	0.9465104	0.9702129	0.6242558	0.4180733	0.0630155	0.1310263	0.1105774	0.08406385	0.2797144	0.4916725	0.2051434	0.1630821
139.780	1	0.1653276	0.1640154	0.1484375	0.1361836	0.02844601	0.03017552	0.04329365	0.03421101	0.149304	0.1602212	0.1568042	0.1289845	0.03337355	0.02878761	0.02585285	0.01905097	0.1713007	0.1628129	0.1532298	0.09159257	0.0155544	0.01683636	0.01979801	0.01899455
139.781	1	0.2377075	0.13362	0.538067	0.5525329	0.1148334	0.08294772	0.09270321	0.09591638	0.6662498	0.477715	0.359763	0.3119786	0.06982651	0.03879353	0.04819305	0.031626	0.3383505	0.1517316	0.1273629	0.148653	0.06549802	0.02023016	0.0460876	0.05288661
139.782	1	0.001074367	0.00052839	0.00142646	0.001322101	0.001786719	0.002245635	0.01563674	0.01000788	0.001665179	0.001084064	0.001337824	0.001101943	0.005065141	0.004649171	0.002674504	0.002408078	0.0009464759	0.0008726168	0.000357632	0.0007040148	0.001628784	0.002317196	0.0009033466	0.001001909
139.782	1	0.1355343	0.09794137	0.09759639	0.0561306	0.2588653	0.4554682	2.784502	1.652864	0.08831554	0.09100844	0.1599287	0.1101107	0.8969372	0.8538453	0.5110411	0.3930742	0.08934068	0.09979023	0.06756362	0.07583495	0.3008737	0.5018318	0.1426942	0.1997756
139.880	1	0.1701679	0.1645524	0.1452651	0.1379331	0.02338135	0.02565399	0.04020784	0.03070862	0.1479797	0.153363	0.1504049	0.1304131	0.03334518	0.02749177	0.02483192	0.01820097	0.1710973	0.1603205	0.1515057	0.09924003	0.01674634	0.01315823	0.01531217	0.01568086
139.881	1	0.2638614	0.1677133	0.6058775	0.5900993	0.1241896	0.1068835	0.09632281	0.07271466	0.7711633	0.525709	0.3747514	0.2822803	0.07502336	0.05111655	0.05581278	0.05731009	0.291508	0.1820722	0.1059656	0.2274428	0.06463563	0.05119618	0.03689019	0.07251862
139.882	1	0.001173409	0.0005834872	0.001713182	0.001471842	0.001686286	0.001719356	0.01712288	0.01059816	0.00195616	0.001186909	0.001370687	0.001005046	0.005158836	0.004873627	0.002976194	0.002656148	0.0009063988	0.0007883247	0.0004086618	0.0008086754	0.001922361	0.002803638	0.0009627348	0.00146241
139.883	1	0.1406819	0.1159689	0.1131117	0.08360739	0.2196946	0.4091556	2.959592	1.677079	0.07511835	0.07047838	0.2079501	0.1298496	0.8764121	0.839457	0.5195231	0.4448466	0.1222346	0.1152328	0.06522638	0.08205388	0.3463758	0.5701062	0.1866191	0.3055484
139.980	1	0.1320565	0.1237699	0.1036102	0.09614684	0.02383767	0.02553959	0.03701506	0.03365939	0.1123308	0.1139752	0.1103393	0.1000833	0.02527025	0.02908363	0.02142132	0.02016929	0.1285718	0.1231724	0.1171598	0.07977346	0.01094022	0.01352252	0.01078848	0.009746611
139.981	1	0.2849201	0.2043631	0.590376	0.5805717	0.1335269	0.1109641	0.10872	0.06686828	0.7462226	0.4923794	0.3349358	0.282205	0.0714206	0.06396887	0.04698239	0.05995856	0.2601798	0.1889789	0.1033102	0.2481062	0.06226902	0.06181245	0.05394476	0.0575595
139.982	1	0.001034258	0.0008097856	0.001804687	0.001463774	0.001135118	0.001466109	0.01844063	0.0109039	0.001910102	0.001257945	0.00116042	0.001073934	0.005329147	0.005102919	0.002977899	0.002626137	0.0009277919	0.0006271045	0.0005372017	0.0007619296	0.001548302	0.002829884	0.001201629	0.002080654
139.982	1	0.09674143	0.06577038	0.1166924	0.09796624	0.1017777	0.3809518	3.146512	1.698831	0.07388007	0.07903988	0.2343006	0.1308332	0.8851201	0.8056985	0.5038122	0.428665	0.1096944	0.1007898	0.05856185	0.1055111	0.2642044	0.5376902	0.2489581	0.4494892
140.080	1	0.07222932	0.06595545	0.05002364	0.04584077	0.01402003	0.01336179	0.0288082	0.02190175	0.04817579	0.04918802	0.0467506	0.04408774	0.01744531	0.01830204	0.01338806	0.01416491	0.06856071	0.06261318	0.06119188	0.04136723	0.01245191	0.01491926	0.01196636	0.007925437
140.081	1	0.2747944	0.2365361	0.5944117	0.5374325	0.1129323	0.1130396	0.08755057	0.06436762	0.6823071	0.4816224	0.2778459	0.27738	0.06593622	0.05008911	0.05401283	0.05856724	0.2107395	0.1617065	0.1023624	0.2496589	0.07070455	0.07159954	0.04394303	0.03792972
140.082	1	0.0005775182	0.0008031384	0.001498921	0.001315544	0.001667236	0.001623095	0.01804995	0.01048929	0.001864271	0.001366481	0.001201512	0.001148323	0.005740706	0.004749946	0.002653179	0.002834101	0.0009517776	0.0008967531	0.0006993651	0.0008918735	0.001498683	0.002503167	0.001668121	0.002356188
140.082	1	0.09383263	0.07912296	0.127008	0.06247694	0.2613645	0.3313639	3.072391	1.603342	0.07360949	0.09678803	0.1876327	0.1588881	0.8962985	0.7102035	0.4496755	0.4435345	0.08451816	0.1433379	0.09474037	0.08258396	0.233987	0.4619093	0.3112024	0.4787168
140.180	1	0.02888449	0.02266581	0.01076444	0.009370305	0.003963574	0.003797219	0.01872724	0.01182847	0.01019027	0.01070856	0.009160432	0.01041021	0.00769482	0.006312222	0.004377089	0.004045132	0.02778005	0.02048269	0.02269377	0.01485165	0.00350848	0.004713186	0.003221477	0.003498372
140.181	1	0.2577292	0.2445599	0.5959175	0.4949649	0.09778306	0.1083302	0.0701713	0.08653841	0.5927425	0.5219293	0.2057576	0.2651814	0.05291246	0.05447293	0.04996356	0.05783126	0.1605507	0.1558063	0.1055334	0.2414871	0.08024116	0.07342765	0.04048257	0.04642508
140.182	1	0.000767992	0.001069761	0.001500106	0.001411395	0.002225782	0.002276283	0.01765005	0.01024299	0.001753853	0.001373193	0.001141149	0.000929097	0.006248349	0.004192003	0.002716366	0.002645908	0.0007958419	0.0009597808	0.000814965	0.0007639034	0.001561326	0.002273006	0.001793696	0.002262375
140.182	1	0.1049534	0.1137753	0.08857768	0.0941728	0.3584583	0.3499026	3.004332	1.595226	0.1141843	0.1266276	0.1934032	0.1767159	0.9312998	0.6086028	0.4769911	0.4152006	0.08430405	0.1171925	0.104661	0.07224397	0.2272476	0.4390865	0.341397	0.4554632
140.280	1	0.02231398	0.01533689	0.003131592	0.002664393	0.002495256	0.00281139	0.01746148	0.0103162	0.003210543	0.003775537	0.002617974	0.004162357	0.006914397	0.004229822	0.002837341	0.002609282	0.0223826	0.01521283	0.01705267	0.01215089	0.002139289	0.002956825	0.001860302	0.002008792
140.281	1	0.2286749	0.2661829	0.6225713	0.5166377	0.08445304	0.1159507	0.06000103	0.08728588	0.5831727	0.5804315	0.2245281	0.2464778	0.03904562	0.04437912	0.04292061	0.06376923	0.1192406	0.1251905	0.1199957	0.2464615	0.06529826	0.0691558	0.03679652	0.05645272
140.282	1	0.000663735	0.001143775	0.001484751	0.001159605	0.002365662	0.0028396	0.01761632	0.01039495	0.001786893	0.001488054	0.001054048	0.0006502396	0.006690032	0.004186804	0.002902803	0.002427259	0.0005029407	0.0007783459	0.0009460002	0.000686469	0.001588219	0.002339128	0.001654054	0.002066884
140.282	1	0.1470024	0.08875061	0.1063753	0.1159118	0.346099	0.3422897	3.025929	1.673313	0.09664899	0.1323741	0.1683118	0.1171148	0.9852095	0.6705987	0.5093026	0.3743935	0.05902574	0.1205758	0.1178362	0.1115021	0.1993352	0.4278217	0.3577065	0.4592163
140.380	1	0.02376616	0.01621485	0.002788781	0.002637443	0.002263527	0.003075456	0.01742481	0.01055711	0.003088393	0.003868629	0.002487567	0.004608672	0.007257055	0.004341715	0.00293807	0.002722964	0.02438095	0.01664008	0.01923782	0.01362879	0.002256547	0.003095991	0.002227056	0.001993153
140.381	1	0.1971121	0.2692846	0.6605186	0.5521617	0.1024	0.09788208	0.08138501	0.08028379	0.6194923	0.5785954	0.2918857	0.2349105	0.03744582	0.0394178	0.03754456	0.05296763	0.09421528	0.105383	0.1499155	0.228657	0.05631866	0.0679583	0.03744819	0.05102474
140.382	1	0.0005636248	0.0006960457	0.001474186	0.001068945	0.002100234	0.003130743	0.01768548	0.01058737	0.001676868	0.001480197	0.00125186	0.0005609247	0.00711889	0.004266639	0.003093259	0.002686942	0.0006912026	0.0006323762	0.0008008156	0.0007637022	0.001597731	0.00245893	0.001783831	0.001876487
140.382	1	0.1313852	0.09301259	0.121928	0.1050373	0.258186	0.3393943	3.032598	1.762172	0.09613701	0.1298191	0.1874717	0.1773555	1.098704	0.7730849	0.5554343	0.4166418	0.1010427	0.09480285	0.1008905	0.08901164	0.1874137	0.4308812	0.4475	0.4060877
140.480	1	0.02272076	0.01552857	0.002800367	0.002654578	0.001728538	0.003528476	0.01725628	0.0106335	0.002692484	0.003560289	0.002792447	0.004570929	0.007260273	0.004536839	0.002842985	0.00298064	0.02326514	0.01605525	0.01926935	0.01320451	0.002203621	0.002809199	0.00250054	0.002065794
140.481	1	0.1865057	0.2852196	0.6132	0.5131612	0.09135669	0.09438576	0.07842118	0.09756358	0.5442086	0.5228924	0.331586	0.2123696	0.04847323	0.05198495	0.04425407	0.04733743	0.1188259	0.1086029	0.1920967	0.2075192	0.04394091	0.07639102	0.06242696	0.04455909
140.482	1	0.0007971757	0.0008621558	0.001551633	0.001187033	0.001718041	0.003487076	0.01758424	0.0106822	0.001545241	0.001541925	0.001634212	0.0005613989	0.007199172	0.004602239	0.003010061	0.002934643	0.0008930655	0.0008040506	0.0008426851	0.0007126932	0.001653879	0.002376978	0.002088395	0.001912075
140.483	1	0.1449807	0.1005526	0.1118453	0.1117161	0.2161451	0.4008567	3.005015	1.825325	0.1062894	0.1085456	0.1873268	0.1560174	1.144735	0.8974259	0.5376027	0.4525565	0.1562504	0.09426542	0.1036167	0.08884313	0.2562923	0.3609285	0.4929121	0.3449636
140.580	1	0.01990755	0.01366392	0.002304346	0.002060474	0.001371002	0.00377827	0.01714201	0.01069286	0.002326876	0.00266004	0.003235159	0.004142368	0.006926641	0.004911427	0.002702558	0.003041732	0.01970495	0.01397884	0.01746275	0.01150113	0.002273566	0.002290019	0.002212101	0.001691869
140.581	1	0.1912354	0.2921869	0.5358182	0.4242902	0.06384877	0.08505485	0.08016343	0.07623047	0.4753062	0.4694017	0.3502188	0.1546893	0.04593545	0.04051463	0.0379273	0.04689329	0.1482808	0.1211435	0.1832332	0.1801424	0.05707962	0.05267189	0.05674194	0.03811539
140.582	1	0.0009691277	0.000946959	0.00131626	0.001053886	0.001352115	0.003769003	0.017369	0.01076626	0.001184801	0.001366604	0.001543764	0.000652188	0.00693511	0.004992532	0.002638053	0.002904432	0.0009304709	0.0006758892	0.0007533095	0.000624428	0.001696886	0.001879252	0.001888262	0.001512093
140.582	1	0.1341869	0.08939319	0.1089543	0.122004	0.2659318	0.4967954	2.983429	1.831935	0.1094058	0.08426646	0.1872814	0.1394192	1.129064	0.9729037	0.441455	0.4444994	0.1507636	0.1083379	0.07132825	0.08694776	0.2904134	0.2850511	0.4567004	0.2563828
140.680	1	0.01732737	0.0116691	0.001607893	0.001575139	0.001641158	0.003970349	0.01697124	0.0109874	0.002038496	0.002984821	0.00286485	0.003698778	0.006655181	0.005308692	0.002282852	0.002858096	0.0160478	0.01092577	0.01567933	0.009554082	0.002246504	0.001726069	0.002209151	0.001384485
140.681	1	0.2176506	0.2847526	0.5404496	0.3890421	0.07246527	0.09475653	0.1025276	0.08028898	0.4907197	0.4644498	0.375258	0.1549503	0.05315522	0.03858249	0.04363672	0.04580112	0.1744871	0.1453022	0.1885157	0.1808819	0.05085207	0.05883023	0.04591012	0.0523965
140.682	1	0.0007264704	0.001071112	0.00123585	0.001206214	0.001635327	0.004011978	0.0172836	0.0109732	0.001208295	0.001481392	0.001749133	0.0006386556	0.006724139	0.005406199	0.002194833	0.002761379	0.0006149	0.0005377645	0.0007300845	0.0006559059	0.001679064	0.001349913	0.001901513	0.001279498
140.683	1	0.09170678	0.09344644	0.08125476	0.1060254	0.3572006	0.5872666	2.965474	1.856266	0.1683903	0.1054067	0.1755294	0.1306381	1.133793	1.014798	0.2861894	0.4395969	0.1031528	0.06065449	0.1042807	0.09472672	0.3087723	0.2370589	0.4381988	0.1830319
140.780	1	0.01635984	0.01200452	0.001157283	0.001558339	0.001969819	0.003803904	0.01710419	0.01102208	0.002215626	0.003491703	0.003148838	0.003166436	0.006388667	0.005839836	0.002246361	0.002493571	0.01387383	0.009152569	0.0146212	0.00841747	0.002202761	0.001732732	0.002189531	0.001315963
140.781	1	0.2160676	0.263521	0.5156916	0.3585359	0.07436297	0.08907641	0.100551	0.06604026	0.4883336	0.4362417	0.3754378	0.1464978	0.0659822	0.03558855	0.03025337	0.04992802	0.1997045	0.1523995	0.1811071	0.164979	0.05814742	0.04530865	0.05477455	0.0409551
140.782	1	0.0005626582	0.0005654995	0.00121377	0.001086261	0.002025921	0.00370039	0.01735591	0.01111111	0.001154097	0.001124254	0.0015897	0.000775935	0.006521222	0.005686233	0.001996808	0.002465713	0.0004640446	0.000609258	0.0008224079	0.0006232041	0.001798152	0.001453356	0.00205832	0.001233025
140.782	1	0.1172017	0.08385219	0.05898009	0.1108683	0.4025249	0.6012534	2.993581	1.852688	0.1260796	0.06140665	0.1702354	0.1479922	1.103425	1.034334	0.2008989	0.3680246	0.08608741	0.08941743	0.1033869	0.109469	0.3553887	0.3242453	0.4247973	0.2316236
140.880	1	0.01435747	0.01119475	0.001437812	0.00204636	0.002021267	0.003305243	0.01722196	0.01101158	0.003039713	0.00338483	0.003212203	0.002205926	0.006211021	0.005980655	0.002290393	0.0021982	0.01112733	0.007457788	0.01241848	0.006923365	0.002049564	0.002127435	0.002457235	0.001189665
140.881	1	0.2256566	0.2435025	0.4672928	0.3146366	0.06544837	0.08306759	0.08679826	0.0651915	0.4333104	0.3635753	0.346428	0.137642	0.05955139	0.04616972	0.02313193	0.04402372	0.2208801	0.1554861	0.1631264	0.1628285	0.04682246	0.04045445	0.04071526	0.03460137
140.882	1	0.0006411118	0.0007816958	0.001217517	0.000815086	0.001945556	0.003246761	0.01754594	0.01116898	0.001012698	0.0008848393	0.001517541	0.0006833858	0.006221945	0.005967106	0.002200233	0.002331773	0.0007274614	0.0006600642	0.0006486663	0.0005422694	0.00197733	0.001829945	0.002346474	0.001270362
140.882	1	0.1359898	0.1232124	0.09928483	0.1394884	0.3816852	0.5924795	3.028153	1.848193	0.1218068	0.09549093	0.190192	0.1577078	1.101528	1.038052	0.2613091	0.3319161	0.08610714	0.08990757	0.1142766	0.1097744	0.3502362	0.4224751	0.4732359	0.2770711
140.980	1	0.01375632	0.0111362	0.002606117	0.002430244	0.001593458	0.002771914	0.01706074	0.01096799	0.00354499	0.003555007	0.003312404	0.001690446	0.006120947	0.006242817	0.002804316	0.002345697	0.01027846	0.008072612	0.01125861	0.006688781	0.001968085	0.002580885	0.002491632	0.001630083
140.981	1	0.2136294	0.1951654	0.4200412	0.2839436	0.09161453	0.07583253	0.08422166	0.06758381	0.4217587	0.3284497	0.3139538	0.1455592	0.05543718	0.05186593	0.02630612	0.04600406	0.2263658	0.1554287	0.1428024	0.165918	0.03734049	0.04769295	0.03855658	0.04735513
140.982	1	0.0005838403	0.0006352208	0.001035267	0.0008135632	0.001429748	0.002567655	0.01746791	0.01116259	0.0008364917	0.0009393061	0.001263096	0.0007480354	0.005932816	0.006137525	0.002606674	0.002255958	0.0008830475	0.0006579969	0.0006227641	0.0005731048	0.001690712	0.002225742	0.002288138	0.001606735
140.982	1	0.1399862	0.07793192	0.07582595	0.110628	0.2442326	0.5321363	3.014145	1.834711	0.08662279	0.09169509	0.1842485	0.1715991	1.064935	1.017976	0.4151979	0.3242371	0.1218662	0.09065681	0.0930481	0.07964116	0.3586181	0.4814308	0.4754129	0.3623281
141.080	1	0.01324586	0.01125857	0.003601532	0.002962803	0.001204633	0.001798025	0.01720059	0.01089651	0.003743258	0.003620324	0.003903554	0.002552401	0.00589863	0.006506269	0.00324675	0.002654085	0.009917521	0.009358227	0.01060062	0.006701156	0.001692392	0.002588109	0.002287964	0.002115004
141.081	1	0.1928812	0.1714887	0.3923775	0.2654607	0.08727667	0.07877414	0.07207085	0.05626693	0.4148424	0.3120509	0.2902281	0.1577475	0.06659126	0.0513195	0.03066875	0.04914963	0.2300916	0.1428903	0.1313253	0.1586298	0.03920918	0.05185764	0.03500505	0.04893614
141.082	1	0.0008890329	0.0003621367	0.001311342	0.0007063782	0.0009766787	0.001737271	0.01768081	0.0111861	0.0008832007	0.0009545305	0.000967124	0.0008772717	0.005715206	0.006215266	0.002997493	0.002488011	0.0007044664	0.0006687167	0.0004235318	0.0006950889	0.001423804	0.002401695	0.001895394	0.002049795
141.082	1	0.1383238	0.09578822	0.1270428	0.08537221	0.1438267	0.4562817	3.039829	1.806075	0.06380299	0.09963555	0.1691081	0.1399638	1.023134	0.9688637	0.5483613	0.3823241	0.1197929	0.1165718	0.09645658	0.09140742	0.3288721	0.4588863	0.4334518	0.470301
141.180	1	0.01159962	0.01006543	0.004425695	0.003185842	0.001516959	0.0009678224	0.01613637	0.01008911	0.003576113	0.003193435	0.004058444	0.002996365	0.005478046	0.005662783	0.003399325	0.002628715	0.009695428	0.009288222	0.009380123	0.005938659	0.001549244	0.002160043	0.0013737	0.00185761
141.181	1	0.1333832	0.1136108	0.2748045	0.1923776	0.06954039	0.06204421	0.05454991	0.03897865	0.3000849	0.2217945	0.1933184	0.1362684	0.07007527	0.03796239	0.02501911	0.04674311	0.172402	0.1011768	0.08947105	0.1165166	0.02377786	0.04784674	0.04131259	0.04261381
141.182	1	0.0008147483	0.0006372871	0.0009745983	0.0003996976	0.001322616	0.0009704315	0.0164856	0.01031879	0.0007486085	0.0006828967	0.0007957647	0.0007433177	0.005490329	0.005502297	0.00316227	0.002497495	0.0004225939	0.0005887707	0.0004281559	0.0003865044	0.001200172	0.001960005	0.001244433	0.001854075
141.182	1	0.09333679	0.07842319	0.07743391	0.08702661	0.2222597	0.303099	2.860879	1.678961	0.08199411	0.1174183	0.1606257	0.1319931	0.9253862	0.818758	0.5994264	0.4534871	0.1231918	0.1011008	0.04498687	0.06001206	0.3022778	0.3564947	0.2811233	0.4311168
141.280	1	0.009416989	0.00867021	0.004480022	0.002973056	0.002225392	0.001086511	0.01567058	0.009774928	0.003324687	0.002856789	0.003620608	0.003308152	0.005352314	0.005052335	0.003745728	0.002810236	0.008801333	0.00808799	0.007602629	0.004943215	0.001769202	0.001829302	0.001373156	0.002152263
141.281	1	0.1155196	0.07933987	0.2319934	0.1678639	0.04528955	0.0491003	0.04713401	0.02979395	0.2507176	0.163945	0.1437381	0.1388074	0.06367022	0.04404629	0.01888183	0.04209254	0.1657081	0.1334378	0.07206105	0.1018121	0.03097393	0.05026866	0.03995169	0.03717144
141.282	1	0.0007626792	0.0005374353	0.0005377835	0.0002624776	0.002126429	0.001153238	0.0160423	0.009936082	0.0009033785	0.0005512081	0.001057167	0.0007262091	0.005476033	0.005066753	0.003393489	0.00267165	0.0005117327	0.0006184838	0.0003023122	0.000432493	0.001449626	0.001519579	0.001272983	0.002090434
141.282	1	0.1146617	0.1306042	0.04675693	0.06264011	0.3212166	0.2436859	2.751708	1.615121	0.09550719	0.1081518	0.1899032	0.1154324	0.8491352	0.7221529	0.6626272	0.5091227	0.09256182	0.09468163	0.08298024	0.07376717	0.289144	0.2623756	0.2262181	0.4474592
141.380	1	0.009927694	0.008996963	0.004468527	0.003331858	0.002190224	0.001623169	0.01484818	0.009372774	0.003213825	0.002808602	0.003075666	0.003213275	0.0055121	0.004838287	0.003486514	0.002963854	0.009254302	0.007973562	0.007505716	0.005204931	0.001825311	0.001731068	0.001667704	0.002128242
141.381	1	0.1223559	0.06823389	0.2193208	0.1696151	0.03753996	0.04223421	0.04314605	0.03633063	0.2420012	0.1349103	0.1265289	0.1624994	0.04809614	0.03773216	0.02301344	0.03063791	0.1701821	0.1690232	0.05716967	0.1041939	0.02536472	0.04066767	0.03995933	0.03109775
141.382	1	0.0008186565	0.0009805212	0.0006109769	0.0006554223	0.002113042	0.001568791	0.01521933	0.00957386	0.0005813867	0.0006514871	0.001147437	0.000718841	0.005638479	0.00468665	0.003314701	0.002713918	0.0007981736	0.0005384383	0.0003176693	0.0005351443	0.001507263	0.001512631	0.001573483	0.002119989
141.382	1	0.17259	0.1867125	0.08194176	0.1093034	0.3007902	0.1212373	2.625333	1.591082	0.1174498	0.1190771	0.183762	0.1025541	0.825539	0.6872783	0.6980491	0.5222031	0.1020149	0.1101252	0.09157691	0.0828345	0.2654549	0.2953428	0.229104	0.4391104
141.480	1	0.008782204	0.007926052	0.003350805	0.002899546	0.001778983	0.002506022	0.013433	0.008442615	0.003557792	0.00304688	0.002271102	0.003087625	0.005692818	0.004516759	0.0032122	0.002600984	0.008520714	0.00654478	0.006438989	0.004840078	0.001668234	0.001754022	0.001442795	0.001858585
141.481	1	0.1219565	0.04219037	0.1999982	0.1526179	0.0358108	0.02409257	0.03700875	0.05057657	0.2162005	0.110976	0.09835402	0.1650609	0.04476355	0.03962806	0.02547009	0.03389784	0.1534263	0.1733073	0.04563123	0.09984617	0.03051625	0.04367448	0.03079279	0.01911684
141.482	1	0.0007730472	0.0006950686	0.0007266135	0.0006374378	0.001776847	0.002420463	0.01362015	0.00857313	0.0008987622	0.0004065482	0.0008720101	0.0008577245	0.00574403	0.004273015	0.002939167	0.002499038	0.0005696716	0.0005975592	0.000373229	0.0004700242	0.001430498	0.001688542	0.0014529	0.001900846
141.482	1	0.1671074	0.1525584	0.0999804	0.07924278	0.2219836	0.2257335	2.375628	1.463884	0.107641	0.100434	0.1270494	0.1200539	0.8883709	0.6774567	0.6584177	0.4868751	0.06825339	0.1114911	0.05492984	0.08325976	0.2092566	0.3388342	0.1374829	0.356801
141.580	1	0.007970835	0.00723913	0.001711442	0.002496708	0.001292759	0.003140654	0.0127454	0.007886354	0.00321206	0.003066211	0.001527607	0.002598228	0.005670606	0.004445056	0.002919888	0.002393877	0.007384045	0.005076731	0.005098764	0.004439223	0.00146329	0.001873357	0.001100435	0.00166032
141.581	1	0.08054397	0.02366851	0.1324854	0.1217952	0.02465821	0.02338773	0.02987887	0.03530603	0.1454912	0.07916173	0.07140641	0.1118502	0.02851427	0.02655575	0.02360917	0.02406767	0.08610688	0.1059422	0.04799168	0.06324465	0.01431976	0.02719089	0.02015187	0.00996599
141.582	1	0.0008112327	0.0005477132	0.0006232851	0.0007276597	0.001215001	0.003201119	0.01295848	0.007909728	0.0009783854	0.0006943647	0.001025239	0.0007206187	0.00575512	0.004229626	0.002918546	0.002331599	0.0005887879	0.0006494311	0.0004184415	0.0004552994	0.001351857	0.001746054	0.001109427	0.001781113
141.582	1	0.1675439	0.1123337	0.1373703	0.1210967	0.1693179	0.4130065	2.296403	1.366236	0.1390862	0.1128254	0.1609719	0.08626186	0.9107583	0.7357998	0.6680628	0.4846087	0.1128665	0.1253511	0.1034032	0.07353233	0.1827451	0.3372466	0.1229527	0.2992246
141.680	1	0.007456147	0.006186532	0.00118315	0.002525684	0.0009885292	0.003662754	0.01339604	0.008322993	0.002957573	0.002835835	0.0016819	0.002352064	0.005604444	0.004288875	0.002959978	0.002478288	0.006715804	0.004095678	0.004516829	0.004036658	0.001639122	0.001792703	0.00100057	0.001572892
141.681	1	0.07344162	0.01516128	0.08702925	0.1034517	0.01701798	0.01815617	0.03074732	0.01997502	0.09811341	0.04935554	0.08504682	0.07437379	0.01956933	0.01649644	0.02004678	0.01325194	0.04637295	0.04938516	0.06990265	0.04781774	0.01360737	0.01472119	0.0146208	0.0102213
141.682	1	0.0008153272	0.0003721069	0.0003267441	0.0009214865	0.0008642547	0.00363699	0.01358303	0.008476566	0.0005213196	0.000622434	0.001033121	0.0007943155	0.005616526	0.004242892	0.002968962	0.00243629	0.0004658033	0.0005251861	0.0005344618	0.0004660513	0.001499846	0.001634733	0.001144929	0.001655158
141.682	1	0.1501605	0.07508729	0.1048339	0.161394	0.2011285	0.5178094	2.40915	1.499452	0.08464804	0.1046174	0.1489776	0.128495	0.9210036	0.8124659	0.6521748	0.51022	0.1144709	0.08309361	0.08629855	0.08960321	0.2175304	0.3341569	0.2067998	0.2391336
141.780	1	0.007415726	0.006684593	0.002023867	0.003240618	0.001538179	0.003990727	0.01439284	0.009194945	0.003134821	0.002537933	0.002266408	0.002457012	0.005757889	0.00456921	0.002997172	0.002761366	0.007376269	0.004632936	0.005406674	0.004722252	0.001753593	0.002041569	0.001240842	0.001358611
141.781	1	0.08347901	0.01883835	0.09298804	0.1096575	0.02421048	0.01394823	0.03242568	0.02290337	0.104589	0.05034324	0.09975921	0.08241073	0.02915426	0.01837616	0.01707354	0.02057218	0.05214095	0.04763281	0.08553178	0.05797909	0.01294372	0.0138227	0.01107862	0.0176311
141.782	1	0.0006511442	0.0005883819	0.0005684975	0.0005991058	0.001392853	0.003901039	0.01461302	0.009413397	0.0004102938	0.0005479779	0.001036361	0.0008190625	0.005788631	0.004435602	0.002890454	0.00261822	0.0004893176	0.0004822633	0.0006753458	0.0003398751	0.001647992	0.001921136	0.001142968	0.001330028
141.782	1	0.09401491	0.089412	0.1054133	0.1031031	0.248879	0.5783413	2.602204	1.629991	0.08444841	0.0693252	0.1658191	0.1358711	0.9639203	0.9099947	0.6536951	0.5212701	0.0942919	0.08693042	0.08342629	0.06914498	0.2184894	0.4102507	0.2543651	0.1874222
141.880	1	0.007063745	0.006470797	0.002379663	0.00338096	0.001963806	0.00397209	0.01456569	0.009432451	0.002944567	0.002921575	0.002721524	0.003042286	0.005547189	0.004622297	0.002979745	0.002563337	0.007220412	0.00530366	0.006168155	0.004995337	0.00175876	0.002001852	0.001505016	0.001189329
141.881	1	0.09934006	0.04054849	0.1166442	0.1280091	0.03049322	0.01970736	0.03694463	0.02998319	0.1262546	0.06070336	0.1193595	0.1002608	0.03677622	0.02335955	0.02107756	0.02605555	0.07194998	0.07077929	0.1059176	0.07293882	0.01682663	0.02194905	0.01367375	0.02424129
141.882	1	0.0006708671	0.000568532	0.0006932626	0.0005279223	0.001864819	0.00378972	0.01486729	0.009615957	0.0004107851	0.0005223379	0.0011112	0.0008533828	0.005491019	0.00445644	0.002744288	0.002449606	0.000436933	0.0004628443	0.0006943317	0.0004382908	0.001519277	0.001897068	0.001510651	0.001097763
141.882	1	0.07199957	0.1005312	0.1094188	0.0873754	0.2637674	0.5837481	2.658	1.667714	0.1193165	0.07447014	0.1759543	0.1389908	0.9553325	0.9545655	0.6014457	0.4406252	0.07005701	0.1223945	0.1175202	0.09362719	0.233842	0.4145206	0.2750072	0.125033
141.980	1	0.006285976	0.00551616	0.002563795	0.00284162	0.002107024	0.003312127	0.01500367	0.009660706	0.002574351	0.002718302	0.003148833	0.002893528	0.005346825	0.004793697	0.002693957	0.002509415	0.005863629	0.004754468	0.006188537	0.003986386	0.001414675	0.002185123	0.002046065	0.0008983355
141.981	1	0.0918705	0.06665063	0.105353	0.1175446	0.01832662	0.01765988	0.03671956	0.03319589	0.1176811	0.06559252	0.1114503	0.08528549	0.03008387	0.02726907	0.02686437	0.02275442	0.08399077	0.07902459	0.09646282	0.06254349	0.0252245	0.02294632	0.02293168	0.01968105
141.982	1	0.0004636054	0.0003865461	0.0005179336	0.0004480455	0.001979638	0.003327552	0.01527753	0.00986651	0.000511887	0.0005985054	0.001236856	0.0008287163	0.005206767	0.004689161	0.002598756	0.002443131	0.0006018812	0.0005741817	0.0005440812	0.0004365107	0.001289631	0.002171216	0.00187325	0.0009492016
141.982	1	0.08706299	0.1112597	0.08637078	0.05234808	0.2411666	0.533499	2.739554	1.679274	0.1198411	0.1004875	0.1983976	0.1223805	0.9155008	0.9397017	0.5067992	0.4168318	0.1095626	0.1108331	0.06668573	0.0596317	0.191615	0.487972	0.355545	0.1246316
142.080	1	0.004958704	0.004400454	0.002161969	0.002140401	0.001597221	0.00286069	0.01565178	0.009924565	0.002089044	0.002014044	0.003163664	0.002536528	0.004965437	0.004765812	0.002660803	0.002469179	0.004052312	0.00381961	0.005261217	0.003023623	0.001314072	0.002622585	0.002250172	0.0011048
142.081	1	0.08760141	0.07793968	0.1004813	0.1015331	0.02389211	0.02459514	0.03824055	0.03284258	0.1138885	0.08092261	0.1002952	0.08186896	0.02682733	0.02431218	0.02595732	0.02019932	0.08290767	0.08455198	0.08311411	0.06053768	0.02128743	0.02159269	0.02176846	0.01905182
142.082	1	0.0004252761	0.0005261747	0.0005525479	0.0004397845	0.001495204	0.002849423	0.01593302	0.01016926	0.0003969431	0.0005969011	0.001146234	0.0007037997	0.004975798	0.004823299	0.002599282	0.002412093	0.0004497509	0.0006353958	0.0005386739	0.000559724	0.001327153	0.002657157	0.002164394	0.001059046
142.082	1	0.0988499	0.1058203	0.08212151	0.06747494	0.173277	0.5104313	2.82103	1.693282	0.08923956	0.09018784	0.1988089	0.08807097	0.8914287	0.8996277	0.4711448	0.4118339	0.08256912	0.1179166	0.09699759	0.08846646	0.1893264	0.5637357	0.4351844	0.2214886
142.180	1	0.005410036	0.004425942	0.001860538	0.002197714	0.001352015	0.002275377	0.01632843	0.01000215	0.002084615	0.001416169	0.003033649	0.002290981	0.00504345	0.004810017	0.002670723	0.002622464	0.003929005	0.003592662	0.005489228	0.002579885	0.001544563	0.002750511	0.002317012	0.001606803
142.181	1	0.1089704	0.08898329	0.1437383	0.1348473	0.03495441	0.02795894	0.04795627	0.04608845	0.1589188	0.08975307	0.1262583	0.1086373	0.03102979	0.02927634	0.02881885	0.0300751	0.1035074	0.1085547	0.1088668	0.07205351	0.0289037	0.03080534	0.02991852	0.02654097
142.182	1	0.0005056947	0.0007865271	0.0008051556	0.0006893647	0.001310725	0.002345065	0.0166639	0.01017896	0.0004943187	0.0006201695	0.0009386676	0.0007347599	0.005016479	0.004905548	0.002582466	0.002528287	0.0003710348	0.0005659754	0.0006200377	0.0005397483	0.001566617	0.002635043	0.002283473	0.001604738
142.182	1	0.1388041	0.144936	0.1366403	0.1170873	0.2283541	0.5170141	2.916956	1.647774	0.1181448	0.09261667	0.1762796	0.1015053	0.9007197	0.8275421	0.4619426	0.4522623	0.06788044	0.08863617	0.1041633	0.08114677	0.2219606	0.5838593	0.499807	0.3586729
142.280	1	0.005084471	0.004445471	0.0008817502	0.001509139	0.001838379	0.001887779	0.01656925	0.009859666	0.002036883	0.001246634	0.003033502	0.001975478	0.005307772	0.004520721	0.002275769	0.002560624	0.003256938	0.002363746	0.005100878	0.002156302	0.001489607	0.002608031	0.002111148	0.0019502
142.281	1	0.0964165	0.09499034	0.1506368	0.1312227	0.03573871	0.02062889	0.04615351	0.0492777	0.1774843	0.08822023	0.1145632	0.1175138	0.03768517	0.03358266	0.02221954	0.03380815	0.08856125	0.1127311	0.1075674	0.06045925	0.03320242	0.02862847	0.02940001	0.02312816
142.282	1	0.0003390648	0.00059128	0.0008019589	0.0004263706	0.001767398	0.001898387	0.01687064	0.01007174	0.0006325666	0.0005488774	0.001096394	0.00073127	0.005317105	0.004629363	0.002294523	0.00253602	0.0005428211	0.000555196	0.000497207	0.0007431653	0.001613331	0.002678331	0.002054037	0.002021228
142.282	1	0.09428589	0.08977186	0.1112616	0.08654231	0.3365	0.5046872	2.942697	1.59149	0.1015887	0.1222417	0.2020444	0.1045471	0.8996028	0.7290986	0.3590516	0.4446388	0.06086157	0.09446815	0.1224701	0.1213702	0.2315736	0.5348553	0.496537	0.4394139
142.380	1	0.004473314	0.00376493	0.0007909585	0.001193245	0.001907245	0.001270036	0.01648303	0.009571251	0.001840135	0.001343307	0.002707814	0.002127849	0.00560453	0.004396951	0.002092258	0.002554119	0.002906961	0.001720643	0.00451574	0.002087997	0.001446832	0.00228767	0.001731956	0.002031059
142.381	1	0.07179964	0.08742361	0.1284273	0.1047492	0.03119663	0.02688751	0.04711289	0.04210241	0.1494102	0.08387523	0.09178316	0.1032668	0.02737471	0.03278725	0.0275584	0.03057008	0.06199203	0.09024437	0.08219621	0.04241931	0.02927918	0.01962467	0.02075307	0.02145492
142.382	1	0.0003501154	0.0006528918	0.0005349242	0.0003111529	0.001989007	0.00125548	0.01676368	0.009790186	0.0005549669	0.0004352612	0.00094897	0.0009128525	0.005480967	0.004386247	0.002034421	0.0024495	0.0005472963	0.0004617746	0.0004874028	0.0005003891	0.00150491	0.002311195	0.001732004	0.002136917
142.382	1	0.05747704	0.09608169	0.1072325	0.07216675	0.3374712	0.3913607	2.915122	1.533912	0.0615162	0.09994476	0.1889126	0.1383315	0.8866218	0.672661	0.3464011	0.4155811	0.09932956	0.1085606	0.1273965	0.08742123	0.2224406	0.4800009	0.4422184	0.4466202
142.480	1	0.00472776	0.004032084	0.001582748	0.001258231	0.002024195	0.001135697	0.0165162	0.009528063	0.001601	0.00136353	0.002599114	0.002206389	0.005855138	0.0041874	0.002257267	0.002568091	0.003432786	0.002309646	0.004964147	0.002529451	0.001703405	0.002132559	0.001700731	0.002027081
142.481	1	0.05310099	0.07970717	0.1219793	0.09326679	0.03785725	0.02142968	0.04340473	0.03809287	0.1475129	0.0850577	0.08205226	0.1021015	0.02528855	0.03601213	0.02755408	0.02942639	0.04316134	0.08486263	0.07342724	0.04079087	0.02821375	0.01732689	0.02250303	0.0249254
142.482	1	0.0004370131	0.0007712495	0.000317467	0.0002271462	0.001979939	0.001111239	0.016835	0.009762173	0.0006903791	0.0004664911	0.0009256323	0.0007957182	0.005826133	0.004354712	0.0021146	0.002513768	0.0004905968	0.0006130497	0.0007042709	0.0004078199	0.001652952	0.002135238	0.001677895	0.002075719
142.482	1	0.1034389	0.1486938	0.09584356	0.08176739	0.3219421	0.308902	2.89217	1.523878	0.09896543	0.1074371	0.1768696	0.1397833	0.8855835	0.6187956	0.345483	0.4278927	0.1121559	0.1295704	0.1181049	0.08285763	0.2595957	0.4347232	0.3954929	0.4412172
142.580	1	0.004901614	0.004529991	0.001907322	0.001790132	0.001509025	0.001703643	0.01636362	0.009577906	0.001549281	0.001665578	0.002742523	0.002721896	0.006336185	0.004136696	0.002599434	0.002554806	0.004191472	0.003295765	0.005313703	0.003035474	0.001738195	0.002178657	0.001362019	0.001915684
142.581	1	0.02739564	0.06737193	0.1091058	0.0823872	0.0288846	0.01756052	0.03691498	0.04046918	0.1337867	0.0788895	0.06819042	0.092935	0.02609669	0.02288032	0.02629042	0.01815714	0.04174915	0.07950257	0.06749944	0.02575002	0.02329068	0.01813854	0.01688916	0.02265494
142.582	1	0.0005917176	0.0008691044	0.0005079832	0.0005684429	0.0014744	0.001784059	0.01675177	0.009746271	0.000662391	0.0005348765	0.0009269166	0.0008317718	0.006253172	0.004221582	0.00252482	0.002486491	0.0003629339	0.0006413329	0.0007010333	0.0003676123	0.00169624	0.002096478	0.001376888	0.001872111
142.582	1	0.1183922	0.1538055	0.09138962	0.1038203	0.233239	0.1912768	2.87733	1.546134	0.09311712	0.1226959	0.1832098	0.1388101	0.9392799	0.6495639	0.4190579	0.4112217	0.107213	0.1326488	0.1286561	0.09067939	0.2643544	0.4157167	0.3336664	0.4094182
142.680	1	0.003780659	0.00352906	0.002562779	0.002079377	0.001070067	0.002622252	0.01614554	0.009534729	0.001620562	0.00193031	0.002598132	0.002542916	0.006666736	0.004151325	0.00283055	0.002531602	0.004180656	0.003609759	0.004423226	0.003020676	0.001517293	0.002215158	0.001243653	0.00158496
142.681	1	0.02911791	0.0544165	0.09449982	0.0654138	0.02654406	0.0220253	0.03482927	0.03490653	0.1141864	0.074068	0.06228397	0.07476963	0.01953091	0.0243807	0.02136243	0.01333454	0.04581836	0.06383228	0.05352112	0.02358429	0.02572957	0.01546672	0.01814704	0.01544439
142.682	1	0.0005270133	0.0004200518	0.0004360105	0.0005707922	0.001114823	0.002694501	0.01649032	0.009790036	0.0005073932	0.0005286884	0.001017223	0.000865879	0.006621489	0.004129889	0.002794893	0.002489708	0.0004845652	0.0005101245	0.0005937324	0.0003519563	0.00146947	0.002091864	0.001226645	0.00164801
142.682	1	0.121021	0.1066207	0.08275792	0.1152991	0.2490462	0.2670879	2.838567	1.588636	0.09028694	0.08930703	0.1958962	0.1664236	0.9972124	0.7257349	0.4653745	0.420279	0.1119079	0.1029885	0.1060191	0.07091754	0.2051949	0.3703127	0.3125515	0.3122539
142.780	1	0.004164812	0.00387964	0.002651159	0.002065805	0.001256576	0.003299522	0.01596684	0.009587697	0.001866943	0.001879525	0.002620319	0.002726058	0.00674217	0.004396821	0.002715004	0.002732601	0.004498976	0.003848165	0.004028299	0.003169326	0.001573371	0.001786307	0.001488834	0.001555674
142.781	1	0.03873195	0.02635413	0.07914174	0.06259708	0.02439893	0.01928791	0.02546618	0.03422614	0.1071718	0.0725613	0.06110581	0.06526039	0.02179203	0.01672873	0.01672998	0.01429343	0.04293754	0.05919379	0.04472524	0.0354829	0.01884001	0.02868713	0.01751938	0.01279698
142.782	1	0.0003622402	0.0003584083	0.0004482441	0.0004656796	0.001227415	0.003377916	0.0163278	0.009836902	0.000666392	0.0005898058	0.001130273	0.0006411831	0.006708857	0.004400736	0.002648633	0.002619005	0.0006274823	0.0004902203	0.0004445916	0.000396992	0.001561594	0.001753604	0.001502756	0.001452137
142.782	1	0.1028515	0.0734679	0.08483683	0.1129967	0.3226524	0.3996537	2.809535	1.641647	0.1191676	0.1072011	0.1774107	0.1312583	1.051848	0.8273974	0.429976	0.4242909	0.1368025	0.08831134	0.07084141	0.07538013	0.2333455	0.2855473	0.3176261	0.2381093
142.880	1	0.005642731	0.004619775	0.0025488	0.002102322	0.001559798	0.003745725	0.01569442	0.009816332	0.002194679	0.002112672	0.002424632	0.002950189	0.006437782	0.004931845	0.002409058	0.002835096	0.005354549	0.004414616	0.004572045	0.003631371	0.001749677	0.001392452	0.001926784	0.001313066
142.881	1	0.07573366	0.05124239	0.1078717	0.0811609	0.02982302	0.02399104	0.04040101	0.03869379	0.1661967	0.1287468	0.1091333	0.106755	0.02602592	0.02777686	0.03305374	0.02252319	0.07137977	0.09467185	0.09255706	0.06631481	0.02429	0.03987928	0.02352602	0.01537684
142.882	1	0.0005636929	0.0005323112	0.0003881959	0.0004781987	0.001463222	0.003847823	0.01610087	0.01009191	0.0008660674	0.0007102341	0.001150378	0.0006814482	0.006542935	0.004829591	0.002299008	0.002727618	0.0004881947	0.00038287	0.0004875579	0.0003408945	0.001709591	0.001269804	0.001863557	0.001330878
142.882	1	0.1003446	0.08464706	0.08472084	0.08796274	0.3511047	0.4945152	2.795424	1.681087	0.1620028	0.1084377	0.1878592	0.1111702	1.081983	0.9321145	0.3549695	0.4262648	0.1165331	0.07825877	0.08228311	0.08030063	0.2623775	0.1870504	0.3940969	0.1719438
142.980	1	0.008143039	0.006464156	0.002084262	0.002167677	0.001718994	0.003900628	0.01575095	0.009978786	0.002553799	0.002611962	0.002406057	0.003377543	0.006200871	0.005355754	0.002029978	0.002691434	0.007692891	0.005258003	0.005664993	0.00483886	0.001952509	0.001082901	0.002311125	0.001441502
142.981	1	0.1332682	0.1341326	0.2175387	0.1818995	0.06700126	0.05035632	0.05634145	0.06473999	0.3315423	0.234287	0.1965544	0.1956799	0.05535262	0.05970099	0.06057377	0.04485931	0.155818	0.1415091	0.1666865	0.1224951	0.03209647	0.06198002	0.03896787	0.02309599
142.982	1	0.0004415314	0.0007344706	0.0004471848	0.0004511636	0.001551333	0.003925744	0.01616207	0.01029715	0.0009188041	0.0008191752	0.001289402	0.0007548891	0.00626007	0.005274621	0.001980787	0.002572103	0.0004337341	0.0005319204	0.0008160865	0.0003963797	0.001667856	0.000873435	0.002333268	0.001441778
142.983	1	0.1042797	0.0859573	0.0857531	0.1074659	0.287383	0.5225125	2.824377	1.746926	0.1634426	0.08426149	0.1809396	0.1206778	1.097869	0.998036	0.2246417	0.397949	0.1019952	0.06075994	0.09566612	0.100565	0.2855269	0.1313217	0.4525417	0.1867921
143.080	1	0.008619414	0.00668394	0.0009303471	0.002486097	0.001470261	0.003725784	0.01587831	0.01023822	0.00257016	0.00305767	0.001778528	0.003467178	0.006098119	0.005585003	0.001964379	0.002434695	0.008222238	0.004719273	0.004997811	0.004570787	0.0020749	0.001344467	0.002187741	0.001348728
143.081	1	0.1557165	0.1909095	0.2108055	0.209503	0.06377812	0.04045381	0.05681175	0.04627409	0.3460405	0.2290626	0.2291974	0.1785308	0.04791938	0.05852638	0.06125384	0.0422955	0.1588977	0.1766876	0.1658513	0.1474407	0.03260672	0.04889942	0.02566959	0.02611991
143.082	1	0.000613392	0.000726879	0.0006155781	0.000793326	0.001329556	0.003743717	0.01617753	0.01048233	0.0008202618	0.0007061036	0.001352398	0.0006876637	0.006109879	0.00560258	0.001954732	0.002423289	0.000497607	0.0006142402	0.0007000282	0.000548483	0.0018893	0.001271138	0.002219912	0.001431135
143.082	1	0.1504196	0.0989322	0.05189663	0.1059126	0.1825705	0.5297558	2.824771	1.80111	0.1305226	0.1099136	0.1638628	0.127952	1.093637	1.020396	0.2233734	0.3623641	0.08751231	0.09078883	0.111103	0.1021553	0.3044112	0.192091	0.4543865	0.2638641
143.180	1	0.008222089	0.005895593	0.001347193	0.001932996	0.001339569	0.003215288	0.01568136	0.01026926	0.00231506	0.002878749	0.001825821	0.003669823	0.005843627	0.005927181	0.002282132	0.002338025	0.007366498	0.004270056	0.00467934	0.004159063	0.002152015	0.001712077	0.001846918	0.001287735
143.181	1	0.1593464	0.1815497	0.1807669	0.2077373	0.05515379	0.03300587	0.04772251	0.03676232	0.2737787	0.1961225	0.2097026	0.1523146	0.04756697	0.05175349	0.05957337	0.04965628	0.1604119	0.1770163	0.1613022	0.1414099	0.02824236	0.0457208	0.03636627	0.02830745
143.182	1	0.0006935835	0.001079128	0.0006125408	0.0008120037	0.001237513	0.003188293	0.01589301	0.01047405	0.0006912162	0.0007990434	0.001199796	0.0006038967	0.006020576	0.005905518	0.002300675	0.002159478	0.0007859494	0.0004634465	0.0006273284	0.0005197328	0.001911288	0.001586146	0.001787341	0.001387934
143.182	1	0.1842643	0.1327449	0.08862222	0.1231883	0.1713988	0.5248245	2.793215	1.805998	0.1099775	0.08467896	0.1688652	0.1487687	1.073908	1.057479	0.3465353	0.3260266	0.1013829	0.06097225	0.08290134	0.08021262	0.3410861	0.2961602	0.4190276	0.3303719
143.280	1	0.007603049	0.006178018	0.0025085	0.002275537	0.001584219	0.002865767	0.01609052	0.01058736	0.002569029	0.002750793	0.002784145	0.003647529	0.005861125	0.006373981	0.00279261	0.002266423	0.006684163	0.004996553	0.00518581	0.004065807	0.002039713	0.002305873	0.001822447	0.00179728
143.281	1	0.139626	0.1770647	0.1429223	0.19296	0.02982824	0.03380912	0.04320705	0.03479183	0.2088125	0.1619617	0.1793791	0.1365901	0.04572417	0.04366315	0.04523267	0.03996518	0.1477701	0.17248	0.1451914	0.1304537	0.03148071	0.03232685	0.03297579	0.02927729
143.282	1	0.000896782	0.0006301617	0.0005337789	0.0006836588	0.001525055	0.002752351	0.01641809	0.0108178	0.0006662945	0.0008069325	0.001039106	0.0005956172	0.005887014	0.006313755	0.00282883	0.002233565	0.0008069776	0.0004878723	0.0008106529	0.0004274885	0.001962942	0.002259391	0.001668418	0.001859218
143.282	1	0.1578185	0.08510287	0.09640019	0.06772964	0.283542	0.5536369	2.887249	1.841367	0.1183441	0.1123972	0.170169	0.1667027	1.073178	1.09252	0.4854684	0.358694	0.1086553	0.1056271	0.1191371	0.1097621	0.3854081	0.4406056	0.4130402	0.4581194
143.380	1	0.008205403	0.006977582	0.003483142	0.002848582	0.002061144	0.002148688	0.0162101	0.01035726	0.003050554	0.003557341	0.004187084	0.004485762	0.0055209	0.006133935	0.003267459	0.00272926	0.007826977	0.006527928	0.006582746	0.004698554	0.001854828	0.002603168	0.001656106	0.002068649
143.381	1	0.1259877	0.1724245	0.1304437	0.1897885	0.03862366	0.0291946	0.04597933	0.04278931	0.2002443	0.1470689	0.1786319	0.1350305	0.03620422	0.04388821	0.03986102	0.03538533	0.1372604	0.1773297	0.1392798	0.1250244	0.0348415	0.0342796	0.0345475	0.03104387
143.382	1	0.0009677913	0.0006146658	0.0007675105	0.0006132386	0.001905476	0.001935705	0.01647668	0.01056705	0.0007283584	0.0006224424	0.0009940238	0.000579893	0.005462331	0.006011064	0.003213917	0.002593253	0.0005888169	0.0006512845	0.0007223198	0.0003509096	0.001627583	0.002430429	0.001443914	0.001996506
143.382	1	0.1479802	0.07612744	0.1084443	0.08150216	0.3423	0.489213	2.902344	1.757939	0.07014719	0.07341811	0.1774489	0.1206053	0.9592387	1.004863	0.5592491	0.4315122	0.1127835	0.1010566	0.097296	0.1106185	0.3697596	0.4630701	0.3566669	0.5034015
143.480	1	0.008206893	0.006998116	0.003711939	0.003285688	0.002182585	0.001414142	0.01578563	0.01006318	0.002919534	0.003711788	0.004891468	0.004138202	0.005321398	0.005835014	0.003403134	0.002762445	0.007440298	0.006489728	0.006787844	0.004114702	0.001481162	0.002510384	0.001530293	0.001895769
143.481	1	0.1077581	0.1526255	0.1164142	0.1590985	0.03809624	0.02458731	0.04042218	0.03786059	0.1884995	0.1264445	0.1597898	0.1252553	0.03322863	0.02934128	0.04023126	0.02641369	0.1108733	0.157142	0.1274523	0.09901191	0.03584162	0.03875689	0.03297705	0.03291587
143.482	1	0.0006172987	0.0006492376	0.0006175877	0.0004252	0.002096588	0.001218339	0.01600781	0.0100993	0.0009414691	0.000578256	0.0007530526	0.000586795	0.005154986	0.005674954	0.003222454	0.002741904	0.000462428	0.000845964	0.0005112664	0.0004716762	0.001438014	0.002371809	0.001397425	0.001766084
143.482	1	0.1014893	0.09548724	0.08911514	0.06446884	0.3476692	0.3786282	2.816134	1.660914	0.09722545	0.07453747	0.1832668	0.13266	0.8524092	0.9235128	0.6252963	0.5279043	0.09960906	0.1306259	0.07667072	0.09125483	0.2901329	0.4438977	0.3039576	0.4443633
143.580	1	0.00758137	0.006331029	0.003237335	0.00270026	0.0018274	0.0007205632	0.01513322	0.009447841	0.002524659	0.00297163	0.004922152	0.003472079	0.005154928	0.005255383	0.003491479	0.002848578	0.006235916	0.006476593	0.006031184	0.003749181	0.001209289	0.002146715	0.001652702	0.001850827
143.581	1	0.08005426	0.1427836	0.1111877	0.1268594	0.03847497	0.02607929	0.03859243	0.04061411	0.1767515	0.1042175	0.1322574	0.1193635	0.03093665	0.02540118	0.033524	0.01783499	0.07684046	0.1367725	0.1124865	0.06592843	0.03277497	0.03642393	0.01933787	0.02598345
143.582	1	0.0004242608	0.000571327	0.0006219996	0.0006011729	0.001700453	0.0006291166	0.01530381	0.009582726	0.000890422	0.000461853	0.0009531949	0.0005615695	0.005163343	0.005139177	0.003343045	0.002696871	0.0004823209	0.0004712133	0.0004980517	0.0003417074	0.001087018	0.002138161	0.001585996	0.00188341
143.582	1	0.07397707	0.102385	0.09205255	0.0778525	0.2715258	0.2394219	2.667201	1.58615	0.1169066	0.07307717	0.1827535	0.1319778	0.7777837	0.7944387	0.6382266	0.5309364	0.09840399	0.1274505	0.08062988	0.04122783	0.214196	0.405279	0.2612862	0.351186
143.680	1	0.008694408	0.006812045	0.002635502	0.002907456	0.001179364	0.001372875	0.01423963	0.008788722	0.002308439	0.00314274	0.004403807	0.002736991	0.005407024	0.004953946	0.003481304	0.002687577	0.006398434	0.006557405	0.006807727	0.003791803	0.001038992	0.002085479	0.001789475	0.002014214
143.681	1	0.04953774	0.1489374	0.1382858	0.1183613	0.03298781	0.02851416	0.03491718	0.04374309	0.2023332	0.1070809	0.1236109	0.1441363	0.03140507	0.03532445	0.03050943	0.01293263	0.07235309	0.1423531	0.1280634	0.04517995	0.02603006	0.0317406	0.02331562	0.03168082
143.682	1	0.000709825	0.0009666515	0.0006279333	0.000611658	0.0009812037	0.001318287	0.01447834	0.008870991	0.0005829951	0.0007532075	0.0009121335	0.0006076926	0.005486201	0.004803412	0.003241539	0.002786565	0.0003436244	0.0005397516	0.0005708992	0.0004210927	0.0009371331	0.001962819	0.001796436	0.002092295
143.682	1	0.1467486	0.1805917	0.09489039	0.07700524	0.1634621	0.09982695	2.529892	1.490383	0.1165317	0.1184776	0.1639869	0.1216748	0.7893851	0.7609299	0.6722492	0.5354937	0.06785854	0.1022718	0.09654135	0.06058435	0.1458056	0.3640662	0.2799803	0.3633685
143.780	1	0.008505857	0.007018594	0.001828876	0.002470519	0.0009191931	0.002447014	0.0127703	0.008012006	0.001989116	0.002510742	0.003606856	0.002026779	0.005691305	0.004414543	0.003015248	0.002485405	0.005852861	0.005560264	0.006296468	0.003767029	0.0009943824	0.001994589	0.001649802	0.00203577
143.781	1	0.04735287	0.132361	0.1485725	0.1146834	0.03326466	0.03444058	0.03649912	0.0444643	0.2029813	0.1065937	0.1259973	0.1378826	0.02939039	0.03709233	0.0380922	0.02006039	0.08372014	0.1178766	0.1253959	0.04307318	0.02863374	0.0369176	0.02425364	0.03438146
143.782	1	0.0006793804	0.0005315757	0.0007832953	0.0006816482	0.0008057761	0.002386421	0.01296289	0.00801776	0.0004265806	0.000491388	0.0008263825	0.0006830586	0.00563721	0.004397989	0.002858232	0.002540442	0.0004281507	0.0005277083	0.0004947456	0.0004159867	0.0008900834	0.001848626	0.001606473	0.002117266
143.782	1	0.1434005	0.1158806	0.0949571	0.06701518	0.1631533	0.2866517	2.272855	1.366358	0.08418494	0.06825586	0.1418068	0.1213899	0.8618658	0.704009	0.6083387	0.5184731	0.07492093	0.1254227	0.07548454	0.08219268	0.1066957	0.3672246	0.257341	0.3379397
143.880	1	0.006875727	0.005845883	0.00139456	0.001934727	0.00144809	0.003010193	0.012242	0.007499994	0.001676405	0.002020837	0.002769689	0.001941809	0.005572235	0.004095932	0.002630707	0.002383898	0.004823541	0.004165875	0.005684432	0.003426805	0.0008815907	0.001867436	0.001496284	0.001874202
143.881	1	0.04498316	0.09136786	0.130757	0.09942851	0.03076116	0.04087052	0.03312856	0.03433127	0.1631166	0.1061362	0.1078758	0.09519688	0.02287878	0.03043687	0.03690794	0.01869656	0.07502702	0.07958924	0.09282956	0.04769758	0.02144503	0.039414	0.01925253	0.02942263
143.882	1	0.0006945895	0.0004344947	0.0004485953	0.0005602454	0.001405576	0.003040522	0.01251771	0.007623119	0.0006257123	0.0007191186	0.0009738048	0.0005398563	0.005587339	0.003994865	0.002524816	0.002517003	0.000456438	0.0004905832	0.0004861406	0.0002497962	0.0009243038	0.001753752	0.001412338	0.001895254
143.882	1	0.1152723	0.07373532	0.09677596	0.09094655	0.2409322	0.3975765	2.195945	1.296633	0.1089699	0.1343959	0.1597264	0.1118484	0.884783	0.688486	0.5644002	0.5104777	0.0766624	0.1149945	0.07838305	0.07960421	0.1403419	0.3529809	0.2632312	0.2811874
143.980	1	0.005550304	0.005466004	0.001034961	0.001825782	0.002040384	0.003533494	0.01173344	0.007378432	0.001324236	0.002041472	0.002499429	0.00221485	0.005248939	0.003865693	0.00213635	0.002141043	0.005298442	0.00342748	0.005634731	0.003247319	0.001055197	0.001558531	0.0009387991	0.001645437
143.981	1	0.06428697	0.09082023	0.1261698	0.1098328	0.02959989	0.0326846	0.03286206	0.02752198	0.149544	0.1150427	0.1124516	0.07846219	0.01790602	0.02681267	0.03215275	0.02333714	0.08877784	0.07483432	0.08354283	0.06103299	0.02498809	0.0320437	0.02303378	0.02410478
143.982	1	0.0006682785	0.0003981358	0.0004170348	0.0005152097	0.001962459	0.003495874	0.0119724	0.007478369	0.0007437276	0.0006296725	0.0008296847	0.0007053408	0.005242677	0.003900846	0.002113838	0.002115893	0.0002716943	0.0004332066	0.0004417038	0.0003367732	0.0009392831	0.001513087	0.0009510689	0.001663425
143.982	1	0.1326737	0.05122761	0.1121752	0.1138819	0.2961908	0.4675274	2.128442	1.293999	0.1332522	0.1100458	0.1554497	0.133221	0.9032468	0.7190954	0.5147814	0.4277445	0.06098545	0.08130119	0.0964379	0.05497501	0.1455772	0.2689428	0.2444408	0.1933023
144.080	1	0.005758668	0.005086117	0.0006251463	0.002014286	0.002041526	0.003529283	0.01219836	0.007891109	0.001254389	0.001536326	0.002338192	0.002643565	0.005020999	0.003956022	0.002129162	0.002186581	0.006596566	0.004217784	0.006502511	0.003572403	0.001318637	0.001483608	0.0008980981	0.00151602
144.081	1	0.07877019	0.1095206	0.1454251	0.1442474	0.04363899	0.0315641	0.04541953	0.03279347	0.174827	0.1408062	0.1326339	0.09012637	0.02814239	0.03556149	0.03941417	0.03899974	0.1152273	0.08722587	0.08702177	0.08063203	0.04751824	0.0326467	0.03105013	0.02169414
144.082	1	0.0006524086	0.000719934	0.0004637809	0.0003862673	0.001993756	0.003518453	0.01241908	0.007881824	0.0006088999	0.0003574633	0.0009674139	0.0008488866	0.005158877	0.004004198	0.00205721	0.002164013	0.0005055472	0.0003734673	0.0004158201	0.0003324282	0.00121085	0.00140436	0.0008566633	0.001437692
144.082	1	0.1199856	0.08722634	0.05922775	0.07073412	0.2752927	0.4885764	2.236332	1.419858	0.1182899	0.07664408	0.1360292	0.1682206	0.8989446	0.8013074	0.5006636	0.3964782	0.08959223	0.09713665	0.0852978	0.05474744	0.1798489	0.2187561	0.2235368	0.1860678
144.180	1	0.00587083	0.004715072	0.000554487	0.002103209	0.001710096	0.003510386	0.01219072	0.00792936	0.001555041	0.001197939	0.001767936	0.002407054	0.004856646	0.003718353	0.002125378	0.002033077	0.007331096	0.004741007	0.006832533	0.003954611	0.001337063	0.001320867	0.000885891	0.001388506
144.181	1	0.07429049	0.1046126	0.1290849	0.1314409	0.03875398	0.02800828	0.04729953	0.04169228	0.1461919	0.1337231	0.1214732	0.09086968	0.02471162	0.03951033	0.03493853	0.03498396	0.1124668	0.08670136	0.08467227	0.07820177	0.05079874	0.02476051	0.04272978	0.02080615
144.182	1	0.0007895515	0.0006310094	0.0005323653	0.0003323667	0.001729663	0.003567685	0.01257363	0.008111255	0.0004621144	0.0005194348	0.001092222	0.000784659	0.004917504	0.003853588	0.002052198	0.002049873	0.0006900679	0.0004898422	0.0003449757	0.0003746261	0.001147328	0.001321378	0.0007331961	0.001320098
144.182	1	0.1370408	0.0989511	0.07235543	0.08927136	0.2283906	0.5130546	2.294377	1.47132	0.1222503	0.07298649	0.1521238	0.1475478	0.8681037	0.8099707	0.4587705	0.3467298	0.1164412	0.1099002	0.07784024	0.06135546	0.1620163	0.2196783	0.1741279	0.1679997
144.280	1	0.004891435	0.004103271	0.00125122	0.002076468	0.001244485	0.003119221	0.01187159	0.007687608	0.002147609	0.001702335	0.001295401	0.002099472	0.004350903	0.003626884	0.001739825	0.00220795	0.006687148	0.004544387	0.006098908	0.00378606	0.001434679	0.001338692	0.0008958474	0.001090947
144.281	1	0.05478812	0.07261987	0.09788606	0.09153005	0.03070915	0.02515015	0.04159897	0.03857303	0.1090251	0.1096744	0.09262244	0.079744	0.01923614	0.02554867	0.0269107	0.02454699	0.08328441	0.0676032	0.06103219	0.05330598	0.0310736	0.01550125	0.02721164	0.01344871
144.282	1	0.000536798	0.00040622	0.0004055788	0.0003187186	0.00119115	0.003214932	0.01212316	0.007976829	0.0005829012	0.0006055789	0.0008564406	0.0006675119	0.004448989	0.003583085	0.001717383	0.002053945	0.0007039184	0.0004174769	0.0002810733	0.0003718566	0.001297856	0.001218455	0.0008426271	0.001020068
144.282	1	0.1334759	0.08689438	0.05158144	0.0771459	0.2173829	0.5374349	2.24956	1.449345	0.1201165	0.08797734	0.1288251	0.1205895	0.7841399	0.7360928	0.3758324	0.3499037	0.09990631	0.08751933	0.05216623	0.06584739	0.1769965	0.2326536	0.1327262	0.1607903
144.380	1	0.005115995	0.003947201	0.002074882	0.002312608	0.0009819951	0.002697623	0.01187561	0.007648972	0.002337167	0.002018989	0.001362711	0.00184644	0.004402559	0.003514474	0.001893262	0.002333348	0.006852772	0.004642471	0.00596462	0.003882598	0.001467041	0.001514615	0.0009642485	0.0008024
144.381	1	0.0255414	0.03724157	0.07023373	0.06417379	0.02427628	0.02390215	0.03119798	0.02869217	0.08501016	0.08324485	0.0695617	0.04225933	0.01979553	0.02139772	0.02973824	0.02153584	0.04561839	0.04285425	0.02862409	0.02167503	0.024931	0.02390317	0.02322465	0.01627794
144.382	1	0.0004041932	0.0005072988	0.0003870773	0.0004626788	0.0008857495	0.002611693	0.01194515	0.00785824	0.0005051141	0.0003790898	0.0008536809	0.0006317345	0.004355334	0.00346311	0.001779031	0.002209312	0.0005966086	0.0004001293	0.0004207254	0.0003906435	0.001245896	0.001526636	0.001013759	0.0007439293
144.382	1	0.1101371	0.1104227	0.06411727	0.06277249	0.23204	0.5121494	2.227729	1.415842	0.1033212	0.07836751	0.1499243	0.08921855	0.7700065	0.6834678	0.312113	0.3801414	0.07807434	0.1004006	0.05349809	0.07546012	0.2089292	0.285122	0.1085378	0.1712419
144.480	1	0.005874477	0.004664839	0.00278422	0.002588683	0.001101368	0.002137869	0.01161129	0.007939986	0.002750904	0.002370411	0.001582824	0.001913777	0.004425555	0.003572586	0.001995577	0.002183737	0.007095741	0.004777478	0.005860341	0.003759516	0.001576154	0.001618032	0.0008660681	0.0008569795
144.481	1	0.06150721	0.04365743	0.05820283	0.08794514	0.03283731	0.02769531	0.0254875	0.02380062	0.1176359	0.09774072	0.08086506	0.06456479	0.01605215	0.02123436	0.02707233	0.02648716	0.04533458	0.05279081	0.04804409	0.02911915	0.03057745	0.03061174	0.03082117	0.01686057
144.482	1	0.0003970225	0.0004019391	0.0004493329	0.0003025051	0.00106916	0.002092237	0.01188614	0.007944908	0.0004087772	0.000574739	0.0008769059	0.0004840365	0.004427967	0.003499092	0.001958217	0.002252946	0.0005403028	0.0003702392	0.0003063694	0.0003941418	0.001389778	0.001527976	0.0008953429	0.0008910423
144.482	1	0.1016275	0.08947295	0.05716784	0.06471979	0.2091465	0.4365685	2.179612	1.391992	0.07604623	0.1009891	0.1524654	0.08564229	0.7813269	0.6453942	0.3252338	0.3923206	0.07307482	0.08602733	0.05496871	0.07886705	0.242253	0.3043917	0.1230764	0.1676986
144.580	1	0.006341981	0.004715354	0.003121574	0.002146186	0.001124845	0.001691855	0.01112251	0.00763671	0.003027967	0.002768238	0.002101096	0.001810568	0.004477088	0.00358942	0.002003081	0.002080646	0.006873642	0.004479382	0.005456738	0.002987579	0.001497147	0.001480446	0.0009364545	0.001118579
144.581	1	0.0810324	0.04940139	0.08543455	0.1029242	0.03725435	0.03108678	0.02542951	0.03435768	0.1252513	0.09844586	0.06820823	0.07313687	0.03060644	0.03207514	0.02479162	0.02877046	0.05793512	0.0657552	0.04391175	0.03416757	0.02566712	0.02486567	0.02970888	0.02322167
144.582	1	0.0006052677	0.0006610977	0.0006547823	0.000387732	0.0009697014	0.001646058	0.01141295	0.007758751	0.0003732482	0.0006003032	0.0007495507	0.0006629437	0.004554339	0.003471374	0.002016888	0.002111555	0.0004809728	0.0003924991	0.0003218215	0.0003670325	0.001450014	0.001436026	0.0009896614	0.001062381
144.582	1	0.126421	0.1104613	0.08925047	0.06065258	0.1817351	0.3256982	2.053245	1.31619	0.09857277	0.0607075	0.1431699	0.1054829	0.757331	0.539187	0.3402336	0.3866897	0.08508177	0.07777578	0.05523981	0.06732572	0.2478796	0.2776556	0.1566503	0.1320656
144.680	1	0.006596419	0.005308111	0.003451154	0.001697576	0.00107363	0.001624291	0.01061668	0.007258906	0.003210901	0.002905887	0.002903476	0.002292473	0.004819789	0.003646562	0.002134051	0.002137202	0.007000146	0.004767042	0.005014657	0.002168084	0.001590292	0.001187497	0.0009673937	0.00144445
144.681	1	0.06636037	0.03902944	0.0880398	0.09311855	0.03161554	0.0282679	0.03458192	0.04016251	0.1026985	0.08406497	0.05905781	0.06632729	0.0346919	0.03575855	0.0286455	0.01990384	0.05311729	0.05816885	0.04483112	0.03616609	0.02198745	0.02606977	0.02245385	0.0184021
144.682	1	0.0004480286	0.0007089394	0.0004681519	0.0002918815	0.0009869224	0.00163611	0.01079934	0.007320544	0.0004820164	0.0005477602	0.000743844	0.0006378505	0.004797286	0.003501133	0.002139653	0.002054319	0.0006340992	0.000527857	0.0003516917	0.000282423	0.00148251	0.001218321	0.0009457901	0.001526287
144.682	1	0.09168981	0.1443125	0.08534406	0.08368359	0.2213986	0.2563314	1.930692	1.243967	0.1174425	0.0620507	0.1493977	0.1017596	0.7842775	0.4963864	0.3497149	0.3559138	0.09632613	0.07630559	0.06461244	0.09248358	0.2444044	0.2535296	0.2120225	0.1556438
144.780	1	0.007568891	0.006549817	0.003880264	0.001270198	0.001210851	0.001802151	0.01059063	0.007120429	0.003261953	0.003233979	0.00366607	0.00271112	0.004997163	0.003846254	0.002183006	0.002143815	0.007842241	0.006170798	0.005484403	0.001774905	0.001832659	0.001320699	0.001027274	0.001765705
144.781	1	0.09295538	0.06255797	0.1314062	0.1383143	0.0440236	0.03837625	0.04943092	0.05622501	0.1469297	0.117649	0.09167646	0.1090112	0.03648026	0.04093159	0.03607463	0.03573213	0.06654828	0.1009605	0.06625371	0.05271781	0.01819496	0.03146807	0.03273377	0.02327096
144.782	1	0.0004640303	0.0007072965	0.0003893756	0.0005154897	0.001163928	0.001788052	0.01074559	0.007274033	0.0005523643	0.0004983827	0.0007066564	0.0007958916	0.004954978	0.003576904	0.00195591	0.002116798	0.0004813408	0.0003842973	0.0003960602	0.0003903061	0.001702291	0.001192927	0.0009435769	0.001793657
144.782	1	0.1300467	0.1557134	0.06683597	0.06928384	0.2775084	0.2277776	1.920402	1.207593	0.1067613	0.07129476	0.1526508	0.1046436	0.7954689	0.5227564	0.2893876	0.3378768	0.08437796	0.06430469	0.05662246	0.07704941	0.2615663	0.2674443	0.2482094	0.2002264
144.880	1	0.00808923	0.00684423	0.003750272	0.0009822343	0.0014099	0.002224715	0.01047846	0.006931837	0.003076139	0.003389606	0.00376282	0.003089285	0.005187503	0.003884013	0.001897705	0.002264644	0.007837827	0.007202938	0.005379842	0.00150116	0.001802006	0.001369635	0.0008992351	0.001715489
144.881	1	0.06251093	0.07588663	0.1660761	0.1639441	0.03669193	0.03123583	0.04837064	0.05657493	0.1463552	0.1284303	0.1099046	0.1174107	0.02860799	0.03990196	0.03014325	0.03414815	0.07361977	0.1083872	0.07696458	0.07041581	0.02521506	0.03262775	0.03306019	0.0181305
144.882	1	0.0005860004	0.0008477007	0.0004341799	0.0005478329	0.001302213	0.002148644	0.01064812	0.007035029	0.0006802418	0.0004646872	0.0005424445	0.0007462633	0.005159824	0.003653417	0.001684455	0.002166719	0.0004571688	0.0004648396	0.0004972878	0.0003553283	0.001628316	0.001258671	0.0008955353	0.00177713
144.882	1	0.1670938	0.1664011	0.0634413	0.08389495	0.3041394	0.2398208	1.872772	1.170931	0.1146967	0.08230227	0.1178177	0.1079093	0.8118768	0.5431991	0.1772043	0.3370331	0.06844436	0.07432261	0.06309635	0.07414324	0.2406458	0.3072915	0.2493841	0.2264359
144.980	1	0.007661136	0.006796463	0.003088196	0.0006585699	0.001657997	0.002734293	0.01010474	0.006495638	0.002809768	0.002900757	0.003589606	0.002837422	0.00505176	0.003834622	0.001754209	0.00225211	0.006678167	0.007171202	0.004616014	0.001091495	0.00158447	0.001397184	0.0006430862	0.001480791
144.981	1	0.05197585	0.09134397	0.171704	0.1649101	0.03339311	0.03324732	0.03836954	0.05124733	0.1316833	0.1406673	0.1318106	0.1137257	0.04682311	0.04397634	0.04117204	0.03646345	0.0905231	0.1076858	0.09142839	0.09073034	0.03070575	0.04572153	0.03902879	0.02110254
144.982	1	0.0005244818	0.0005522482	0.0004299677	0.0004967715	0.001510223	0.002709214	0.01028349	0.006543181	0.0006952702	0.000655051	0.0006976431	0.0007091824	0.005080428	0.003654828	0.001589397	0.002202098	0.0004845968	0.0005016057	0.0003468475	0.0005228436	0.001464933	0.001287381	0.0006060947	0.001587367
144.982	1	0.1536627	0.08935425	0.06432802	0.05711837	0.3177537	0.3170088	1.800229	1.086988	0.1432115	0.1105921	0.1226352	0.1255226	0.8037397	0.5539977	0.122023	0.3258275	0.08069896	0.07020336	0.06328556	0.04169582	0.1916935	0.336418	0.1782137	0.1911232
145.080	1	0.007303693	0.006166701	0.002786282	0.0008108968	0.001647178	0.003238413	0.009845368	0.006260754	0.002427579	0.002860185	0.003495294	0.002551517	0.004893112	0.00376274	0.001906177	0.002167267	0.006194959	0.006532685	0.004408282	0.001232084	0.001316321	0.001247389	0.0006246469	0.001331237
145.081	1	0.04178804	0.09545621	0.188172	0.1765176	0.03103858	0.03026205	0.0354687	0.04569355	0.127688	0.1526578	0.1510475	0.1155891	0.0405934	0.03640553	0.04657597	0.04017096	0.1049412	0.1142958	0.0994437	0.1008561	0.03612164	0.0411318	0.03252479	0.01908773
145.082	1	0.0004022836	0.0006048013	0.0004932548	0.0006038196	0.00156209	0.003321219	0.009973982	0.006441389	0.0008874232	0.0006982949	0.0007607244	0.000614139	0.004907612	0.003753382	0.001677853	0.001984838	0.0005577715	0.0004997304	0.0004684683	0.0003455314	0.001251361	0.00115731	0.0006161135	0.00140689
145.082	1	0.09853176	0.07210184	0.04783459	0.06302069	0.2463355	0.4283577	1.767314	1.092697	0.1517928	0.1249308	0.1463497	0.1002542	0.7850284	0.6140314	0.1836727	0.2819821	0.07808624	0.08462486	0.05862478	0.04513661	0.121862	0.2955444	0.1448235	0.1818143
145.180	1	0.007199886	0.005795393	0.002726485	0.001125911	0.001674261	0.003396483	0.009984899	0.006242255	0.002492418	0.003009662	0.002984176	0.002225765	0.004513185	0.003709021	0.002138169	0.001952448	0.006229143	0.0058643	0.004697945	0.00185103	0.001135649	0.001182875	0.0009661704	0.001399703
145.181	1	0.04434857	0.1181456	0.2338349	0.2061199	0.03249572	0.03849298	0.04632881	0.04591885	0.1488928	0.1814701	0.1845853	0.136422	0.03742641	0.02965157	0.04948255	0.04391525	0.1278084	0.1304099	0.1196395	0.1203667	0.03979825	0.04412514	0.03363956	0.01909091
145.182	1	0.0004210484	0.0006196075	0.0006608357	0.0005185102	0.001502189	0.003459987	0.01021017	0.006352828	0.0008682018	0.0006475157	0.0008966715	0.0006591043	0.00459755	0.003643097	0.002112755	0.001885373	0.0007606722	0.0004026822	0.00048488	0.0003882852	0.001059034	0.001060115	0.000996952	0.001375114
145.182	1	0.09147221	0.0923876	0.06418228	0.05051974	0.2197842	0.4746239	1.810225	1.130218	0.1485293	0.09333898	0.1288945	0.09647764	0.7454899	0.6187056	0.2495149	0.268293	0.08778776	0.099973	0.0606181	0.06556843	0.0877056	0.2649729	0.1771734	0.2167482
145.280	1	0.006805195	0.005269451	0.002501241	0.001190406	0.001191295	0.003420334	0.009721531	0.006202583	0.002663944	0.002746038	0.002338034	0.001910813	0.004223188	0.003640095	0.002135177	0.002054922	0.006163597	0.004972715	0.004462477	0.00256738	0.001142179	0.001223794	0.001071529	0.001206949
145.281	1	0.05290334	0.1154202	0.2278822	0.2151184	0.04018792	0.024387	0.04582643	0.03127778	0.1536209	0.1899578	0.1900227	0.1214244	0.02764319	0.03807822	0.05324454	0.0345342	0.1303709	0.1305218	0.1305027	0.1159515	0.04790499	0.04306733	0.03850934	0.01649715
145.282	1	0.0005607886	0.0006004225	0.0006398423	0.0004942286	0.001107986	0.00338789	0.00996373	0.006405011	0.0007503661	0.0005466514	0.0009343871	0.0008609024	0.00417945	0.003580105	0.002050738	0.001935966	0.0004592519	0.0003998374	0.0003829402	0.0003707601	0.001033445	0.00107173	0.0009949675	0.001167988
145.282	1	0.09345261	0.1016298	0.08393158	0.05526504	0.136834	0.5166173	1.814855	1.179072	0.1508391	0.07697837	0.1173035	0.1019597	0.7336658	0.6377175	0.2787981	0.293911	0.07072213	0.0949598	0.05065073	0.06652706	0.09201565	0.2070541	0.1653881	0.1961214
145.380	1	0.005781585	0.003969505	0.001995629	0.001162213	0.0007250632	0.003255225	0.00919303	0.006114881	0.002529651	0.002207381	0.001737086	0.001452641	0.003719542	0.003094013	0.001918681	0.001888736	0.005818338	0.003775292	0.004070111	0.002926947	0.001190944	0.001203961	0.0009548059	0.001057035
145.381	1	0.05731887	0.1079122	0.1932606	0.1848712	0.03821656	0.03410924	0.03760376	0.02500155	0.1402158	0.1597754	0.1653692	0.1049181	0.02296954	0.03764471	0.04310882	0.02968481	0.1064158	0.1185618	0.1329044	0.09734994	0.03710864	0.03393783	0.03356074	0.01399665
145.382	1	0.0004746096	0.0004746898	0.0007420476	0.0004819293	0.0006927005	0.003239857	0.009422541	0.00626149	0.000685568	0.0004594731	0.0007745333	0.0006932803	0.003692237	0.003173222	0.001974054	0.001974734	0.000288105	0.0006360988	0.0004612804	0.0003768823	0.001087947	0.001090289	0.001023276	0.001079041
145.382	1	0.08735536	0.08725564	0.06010449	0.05305561	0.09221853	0.5526467	1.776118	1.192583	0.1233422	0.07474927	0.113523	0.1235402	0.6781387	0.6018366	0.3034313	0.315198	0.04926009	0.09554711	0.05472149	0.07139197	0.1250693	0.1700394	0.18016	0.1811859
145.480	1	0.005744879	0.004164724	0.001493059	0.001456975	0.00093172	0.002712559	0.008999566	0.006303566	0.002554367	0.002080023	0.001160824	0.001193363	0.003591882	0.003118442	0.001653382	0.001965462	0.006573185	0.004107623	0.004745853	0.003817699	0.001416323	0.001196898	0.0009512501	0.0007599182
145.481	1	0.05644369	0.1253716	0.2417105	0.2351387	0.05419361	0.03536548	0.04292093	0.03925502	0.1926516	0.1924863	0.1778749	0.1301684	0.03349409	0.04154011	0.04992898	0.038765	0.1227525	0.1388656	0.1524126	0.1121104	0.04224313	0.03577097	0.0420788	0.01681048
145.482	1	0.0001958593	0.0005692743	0.0004464783	0.0006354802	0.00087244	0.002674543	0.00927152	0.006440309	0.0008050687	0.0006997957	0.0009492069	0.0005949997	0.003624352	0.003003175	0.001665432	0.002016454	0.0003413187	0.0004734033	0.0003900268	0.0004525657	0.001245955	0.001062034	0.0009338737	0.0007689246
145.483	1	0.08591739	0.09009199	0.05837484	0.07070083	0.1381182	0.4723978	1.764761	1.238009	0.1204406	0.09212032	0.1110322	0.1007922	0.679722	0.6009342	0.2535671	0.3387048	0.05091125	0.05790853	0.05184188	0.06217333	0.1634362	0.1770769	0.2021503	0.1542004
145.580	1	0.006000538	0.004240183	0.001079278	0.001502872	0.001173591	0.002150805	0.008936157	0.006516409	0.002595323	0.001661704	0.001084891	0.00106767	0.003681641	0.003240597	0.001405389	0.002024283	0.007868459	0.005253816	0.006128344	0.004529357	0.00153443	0.001087783	0.001151723	0.0006146425
145.581	1	0.07322351	0.1206258	0.2994203	0.2914603	0.05774877	0.03104212	0.03479258	0.05074623	0.2648282	0.2237865	0.1815376	0.1551948	0.03331841	0.03487718	0.03514522	0.0410298	0.1269251	0.162313	0.1546947	0.1218851	0.03936948	0.03901639	0.04113033	0.0147453
145.582	1	0.000321809	0.0007216849	0.0007344616	0.0008244664	0.001038944	0.002178036	0.009098607	0.006831594	0.0005516295	0.0007110025	0.00076519	0.0006676375	0.003665564	0.003200795	0.001414483	0.002080124	0.0004424973	0.0004228703	0.0003910374	0.0005033148	0.001385374	0.001006252	0.001103209	0.0006087181
145.582	1	0.07758053	0.1013792	0.06296593	0.0814737	0.1664245	0.398231	1.735032	1.256033	0.1301297	0.07915364	0.1070828	0.1120213	0.6815621	0.6080629	0.2216122	0.3483508	0.0801003	0.04668944	0.07590509	0.0747681	0.2039222	0.1672333	0.2011139	0.1370017
145.680	1	0.006503171	0.004715992	0.0009816476	0.001077135	0.001126442	0.001758853	0.008452083	0.006181798	0.002223235	0.001306857	0.001899629	0.001433798	0.003910653	0.003041243	0.001160866	0.001876835	0.008801141	0.005970035	0.006846801	0.004725872	0.001560978	0.001300496	0.001171053	0.0008763523
145.681	1	0.1090342	0.1036769	0.2955134	0.2945466	0.06840139	0.04296858	0.04348605	0.06627259	0.2836876	0.2221254	0.1645353	0.1741581	0.04283226	0.03923923	0.04187409	0.05158344	0.1196784	0.1859475	0.1302454	0.1209408	0.04142974	0.05308246	0.04621553	0.01936755
145.682	1	0.000507976	0.0004985784	0.0008174803	0.0006992608	0.001133512	0.001805023	0.008596972	0.006433608	0.0007471796	0.0006101946	0.0006085359	0.0004616889	0.003822972	0.003132194	0.001037449	0.001866209	0.0005097668	0.0005520775	0.000466729	0.0003279566	0.001312156	0.001121885	0.00120089	0.000880068
145.682	1	0.1365032	0.08784515	0.0697733	0.09397707	0.1645367	0.2999926	1.611365	1.172395	0.08413575	0.07228599	0.09372643	0.07630738	0.6661371	0.5518769	0.1739884	0.321982	0.09308262	0.03406014	0.05020897	0.05637406	0.1956775	0.1954427	0.1895444	0.1272526
145.779	1	0.006186969	0.004583786	0.001505748	0.001055163	0.001050344	0.001476207	0.007552861	0.005854706	0.002375007	0.001166943	0.002362339	0.001686656	0.003872618	0.003187694	0.0008984059	0.001623756	0.00810161	0.005824826	0.006442573	0.004612117	0.001363886	0.001280336	0.001016988	0.001371521
145.779	1	0.1510303	0.09175937	0.2432784	0.2537534	0.0667296	0.03839536	0.03361829	0.06057094	0.2744039	0.1813931	0.137719	0.1770785	0.04774518	0.0481615	0.03050641	0.04341527	0.1267425	0.1886095	0.1009715	0.1101824	0.03989652	0.04797972	0.0515735	0.02151413
145.779	1	0.0005659769	0.0007704142	0.0007303751	0.0005339426	0.001021254	0.001535632	0.007690464	0.005923623	0.0007221862	0.0005949776	0.0006780027	0.0004755922	0.003975008	0.003161624	0.0008642158	0.001532689	0.0005152871	0.0004667659	0.0004351283	0.0003566824	0.00120582	0.001210318	0.0009051587	0.001219631
145.780	1	0.1294919	0.1332809	0.07783727	0.06331843	0.1879367	0.2488482	1.4335	1.065691	0.1242981	0.07751562	0.1049808	0.09173914	0.6625032	0.5379734	0.1588999	0.2658269	0.08333345	0.07142104	0.06540375	0.06581556	0.2041049	0.2160635	0.1423659	0.1790111
145.880	1	0.007197102	0.005517781	0.001959344	0.001261033	0.0009331473	0.001680561	0.006816758	0.00535086	0.00210053	0.00193994	0.003120278	0.001654449	0.004050231	0.003352042	0.000819573	0.00134321	0.008162714	0.00627968	0.007179265	0.004823119	0.001179692	0.001391263	0.0009658196	0.001541742
145.881	1	0.1862961	0.0932592	0.2715867	0.2904825	0.06936453	0.05011118	0.03017412	0.06297632	0.330495	0.2062701	0.1432477	0.1989197	0.04732124	0.05589933	0.02825093	0.02873596	0.1637311	0.2267042	0.1212813	0.1222587	0.04063148	0.05650411	0.04929012	0.02567929
145.882	1	0.0008792148	0.0005110989	0.0006760633	0.0005394083	0.0009118568	0.001693904	0.006929891	0.005496819	0.0008585477	0.0006876797	0.000545577	0.0004128543	0.004121312	0.003296619	0.0006466734	0.001231631	0.0003932375	0.0006500822	0.0004606308	0.0003645734	0.0009213747	0.001241053	0.0009262184	0.001565063
145.882	1	0.1368816	0.07449539	0.07975567	0.05520218	0.1983637	0.2674707	1.271172	0.9843597	0.1625102	0.09991094	0.09774356	0.06535408	0.7030547	0.5681869	0.1666206	0.2421211	0.03411106	0.08937008	0.04887618	0.04643344	0.1489664	0.2511412	0.1091639	0.2191028
145.980	1	0.008440107	0.006442058	0.00219528	0.001205109	0.001288137	0.002043194	0.006362098	0.004918726	0.002121977	0.002287721	0.003352431	0.001502251	0.004084873	0.003150354	0.0008080697	0.00124489	0.007598431	0.005720511	0.007154653	0.004760617	0.001017744	0.001144726	0.000985891	0.001669756
145.981	1	0.1976874	0.1054835	0.2884336	0.3032006	0.06575775	0.06782976	0.02935843	0.05134153	0.3518561	0.2167449	0.141184	0.2029617	0.0624647	0.07364083	0.04142784	0.04251107	0.1938483	0.2480029	0.1518385	0.1168719	0.05555908	0.06951703	0.05470082	0.02687319
145.982	1	0.0005988647	0.0005078095	0.000876562	0.0005281976	0.001177272	0.001971926	0.006486762	0.005028548	0.0009194917	0.0006507257	0.0005450336	0.0002934393	0.004054989	0.003115087	0.000664042	0.001117428	0.0006880301	0.0006851146	0.0004971606	0.0003902238	0.0008353815	0.00110447	0.0008930221	0.001715554
145.982	1	0.1062487	0.07868428	0.07450656	0.08824324	0.2066856	0.2937164	1.178942	0.911572	0.1573772	0.0787011	0.08351661	0.07369847	0.7177083	0.5305226	0.1958397	0.2133609	0.1047684	0.07429375	0.05305966	0.06960407	0.160015	0.2258036	0.1223797	0.2615395
146.080	1	0.008831412	0.006602327	0.002239467	0.0007520893	0.001581674	0.002477402	0.006228084	0.004786825	0.002507449	0.00264689	0.003455623	0.001352545	0.004001786	0.003027828	0.0007872419	0.001128409	0.006883854	0.005293926	0.006670457	0.004120275	0.0007753432	0.001154226	0.0008591337	0.001599277
146.081	1	0.1813897	0.1348952	0.2650215	0.2853266	0.05444812	0.06402143	0.04027504	0.04140417	0.3146786	0.2040199	0.1479592	0.1837067	0.05457951	0.06326465	0.04283175	0.03802061	0.1922615	0.2145384	0.1688342	0.09181234	0.04028299	0.04518236	0.05532714	0.03387598
146.082	1	0.0006214345	0.0005536418	0.0005112302	0.0006675282	0.001436633	0.002438771	0.006281037	0.004836188	0.0008584865	0.0007567388	0.0004932073	0.0004379385	0.004015754	0.002887868	0.0005457767	0.0009198663	0.0005526089	0.000481049	0.0003546175	0.0003349959	0.0006947662	0.001050167	0.0008558262	0.001659241
146.082	1	0.1004626	0.08556612	0.06257631	0.0666756	0.2165966	0.358942	1.153744	0.8722749	0.1206655	0.09379367	0.09136276	0.06539885	0.7027563	0.4904874	0.1960948	0.1696891	0.08958974	0.06390038	0.05372127	0.06122756	0.1544554	0.2251797	0.09475942	0.2536061
146.180	1	0.008750329	0.007027372	0.001741963	0.0007017883	0.001661568	0.002845565	0.006169564	0.004532695	0.002780588	0.002977225	0.003605341	0.0009597068	0.003633482	0.002711161	0.0006867245	0.00100303	0.006773419	0.005319896	0.005974326	0.003330043	0.0007620373	0.00109781	0.0008593231	0.001376342
146.181	1	0.1522058	0.1839647	0.2713209	0.2916142	0.06451931	0.06131876	0.06507307	0.04212051	0.2849526	0.2243346	0.1845294	0.162394	0.04753065	0.06790549	0.05445732	0.0397608	0.1858449	0.1928842	0.1804355	0.1023129	0.04145171	0.03473408	0.05649217	0.04115121
146.182	1	0.0004883513	0.0005716427	0.0004179168	0.0006351681	0.001561514	0.002917804	0.006294473	0.004672227	0.0007208643	0.0007329791	0.0003569666	0.0003952819	0.003615067	0.002627454	0.0004395252	0.0009131475	0.0004092454	0.0004802825	0.0003206697	0.0003947457	0.0006542232	0.000923676	0.0008691322	0.001475045
146.182	1	0.09768471	0.07890323	0.0934551	0.07274193	0.227804	0.4405218	1.154075	0.8376612	0.1160309	0.1026384	0.08991365	0.05988637	0.6497232	0.4339458	0.1640414	0.1403024	0.1055814	0.0744368	0.05710533	0.07568233	0.1473367	0.2038495	0.09852298	0.2269456
146.280	1	0.01032018	0.008392006	0.001447806	0.00113094	0.0015689	0.003001458	0.006668117	0.004616157	0.003071708	0.003047482	0.004046404	0.00104332	0.003527132	0.002584073	0.0008230087	0.0009742407	0.008676456	0.006857221	0.006803039	0.003406821	0.001057197	0.001128746	0.001068977	0.001378186
146.281	1	0.1501073	0.2106521	0.3428278	0.3710787	0.08219217	0.06640209	0.07258095	0.05439594	0.3755368	0.2694561	0.253775	0.18812	0.04621109	0.06105864	0.06219406	0.04705048	0.1958077	0.1910974	0.2090798	0.1067891	0.0463709	0.04382094	0.05025615	0.03600745
146.282	1	0.0003354801	0.0005208815	0.000692712	0.0008624839	0.001504721	0.003024939	0.006741437	0.004756225	0.0009608307	0.0008143028	0.0007125015	0.0003991483	0.003506848	0.002550105	0.0005124812	0.001032326	0.0004578914	0.0004668248	0.0005510944	0.0004033264	0.000850256	0.000911784	0.0009932364	0.001440465
146.282	1	0.05776276	0.08443276	0.06008391	0.06942557	0.1817454	0.5033212	1.245357	0.8262015	0.09026119	0.1157175	0.07307627	0.05386243	0.6065272	0.4103145	0.158542	0.149586	0.09440329	0.04024546	0.03893609	0.04845533	0.1636892	0.1733086	0.1309537	0.2074829
146.380	1	0.01064259	0.008811904	0.001698292	0.001353158	0.0009258991	0.0030816	0.006603472	0.004280014	0.003028754	0.002874431	0.00419195	0.001932455	0.003099346	0.002295214	0.0007755726	0.001180213	0.009391435	0.007679239	0.006841501	0.003154302	0.001312236	0.001083308	0.0008599708	0.00138699
146.381	1	0.1702024	0.2326034	0.3679282	0.4069159	0.09548469	0.07022168	0.06978063	0.06346439	0.4217982	0.316947	0.3000358	0.1968993	0.05513213	0.06202045	0.07544825	0.04172384	0.1941133	0.1874885	0.2172036	0.1245879	0.05231901	0.04509383	0.04912049	0.03147203
146.382	1	0.0006436459	0.0007257241	0.0008064907	0.0009475396	0.0008384282	0.003089623	0.006682447	0.004395519	0.0009591504	0.0008926081	0.001012197	0.0003890317	0.003225113	0.002147833	0.0003712689	0.000998645	0.0006763372	0.0004784368	0.0006275119	0.0004783254	0.001080656	0.0009368884	0.0007283783	0.001361167
146.382	1	0.09470623	0.06150365	0.05598324	0.05059704	0.09637862	0.545258	1.275878	0.8061136	0.1039181	0.1088125	0.1150479	0.0771971	0.5447211	0.387898	0.1281174	0.1967246	0.08003906	0.05346593	0.05174918	0.06188558	0.1877987	0.1734204	0.1274913	0.194026
146.480	1	0.009993062	0.00839834	0.002130731	0.001848129	0.0008651944	0.002979359	0.006809853	0.00449285	0.003322255	0.003066666	0.003870184	0.002498421	0.002822041	0.002049784	0.0008003456	0.001513653	0.009293273	0.00754539	0.006505118	0.003106452	0.001299051	0.00115203	0.0006013085	0.001257314
146.481	1	0.1751967	0.25324	0.3825314	0.3999863	0.08836213	0.06913602	0.07262547	0.07497205	0.4271115	0.3385211	0.3207789	0.2124513	0.06212928	0.05112681	0.06025428	0.03337103	0.1787652	0.1743838	0.198563	0.1299571	0.05731523	0.05522937	0.05174543	0.02285817
146.482	1	0.0007774827	0.0004221157	0.0008256535	0.001009756	0.0007417696	0.002929372	0.006894194	0.004569997	0.001091311	0.0009571751	0.001183483	0.000255149	0.002881091	0.001950513	0.000577158	0.001344571	0.0006634129	0.0006079418	0.000661546	0.0003276594	0.001107395	0.001033088	0.0005441017	0.00118738
146.482	1	0.09824427	0.04701644	0.06130751	0.06694125	0.1114591	0.5334737	1.323161	0.878081	0.1121135	0.07348805	0.1098246	0.09254529	0.5257199	0.3890594	0.08425338	0.2645086	0.07265255	0.06875078	0.05918186	0.08483906	0.190868	0.1975205	0.1114649	0.1925287
146.580	1	0.01028356	0.008231496	0.002331697	0.001937676	0.001287553	0.002755672	0.006837385	0.004910286	0.003791722	0.003548188	0.003500102	0.002804461	0.002830243	0.002101823	0.001103591	0.001703434	0.009690483	0.00727688	0.00642526	0.003827887	0.001369242	0.001327054	0.0007544917	0.001061783
146.581	1	0.178131	0.2665521	0.4054635	0.402903	0.07641027	0.07641339	0.06446281	0.07231842	0.4212521	0.3611156	0.3093352	0.2116894	0.04673637	0.05125428	0.05303454	0.03106132	0.1840825	0.1797608	0.1780065	0.1476483	0.04716906	0.05601194	0.05076116	0.02704319
146.582	1	0.0007963374	0.0007586634	0.0009416466	0.001053158	0.001238509	0.002811211	0.00696635	0.004972184	0.001131065	0.001012687	0.00103246	0.000219152	0.00290489	0.001963548	0.0007566489	0.001621934	0.0006355641	0.0007359414	0.0005036701	0.0002488914	0.001125901	0.001103956	0.0007677842	0.0009285463
146.582	1	0.1214642	0.06046926	0.05623881	0.07273389	0.1948841	0.5024718	1.36159	0.9828346	0.1186626	0.09985585	0.09520761	0.1047262	0.534493	0.4232798	0.1535261	0.3133941	0.0680869	0.09283153	0.07162588	0.08925295	0.1979665	0.2172995	0.128339	0.1662184
146.680	1	0.01208953	0.009516164	0.001970643	0.002065666	0.001652748	0.002387915	0.007430574	0.005660373	0.004311291	0.003910491	0.002954343	0.003042565	0.00317529	0.002407905	0.001618323	0.002092508	0.01169408	0.007374344	0.007486892	0.005247348	0.001524407	0.00118242	0.0008460701	0.0007905543
146.681	1	0.2014929	0.2924397	0.4662007	0.4528003	0.09729701	0.08249517	0.06682465	0.08085346	0.4693393	0.373256	0.3237731	0.2376228	0.04591109	0.04346994	0.05656663	0.0442194	0.1758573	0.1694752	0.1711875	0.1573251	0.04633334	0.06643735	0.0531697	0.02775413
146.682	1	0.0004038115	0.0007251175	0.001203802	0.001166789	0.001550272	0.002396648	0.007571829	0.005835051	0.001389688	0.001089195	0.001218256	0.0004576862	0.003088435	0.002196289	0.001292186	0.001863815	0.000703878	0.0007697346	0.000642224	0.000685722	0.001218958	0.0009316219	0.0007472798	0.0006483949
146.682	1	0.09613548	0.07656064	0.09482175	0.07970337	0.231509	0.439354	1.462766	1.092643	0.08928315	0.0657103	0.1020272	0.1125136	0.5816711	0.4417669	0.2733586	0.3513202	0.05756267	0.08830966	0.07071305	0.1123712	0.2267979	0.1960288	0.1511602	0.1300025
146.780	1	0.01069355	0.007866477	0.001594793	0.00217723	0.001777147	0.001958841	0.00726623	0.005634322	0.003958833	0.00331649	0.001896407	0.002767404	0.003333233	0.002557214	0.001775366	0.00191685	0.01098223	0.005982397	0.006897497	0.005314492	0.001369623	0.001001342	0.000671242	0.0007723236
146.781	1	0.21636	0.2982655	0.4703731	0.4419013	0.09463376	0.0734427	0.06566603	0.08396145	0.4601504	0.3659236	0.3064723	0.2462749	0.04970643	0.04879928	0.04653452	0.04831104	0.1774892	0.1649597	0.1669489	0.1574859	0.04996512	0.06722514	0.05421209	0.02798564
146.782	1	0.0008324836	0.0007261152	0.001089007	0.001125852	0.001629885	0.002028184	0.007384244	0.005763913	0.001374281	0.001014201	0.001005738	0.0006048214	0.003223485	0.002439573	0.001544948	0.001840442	0.0008309148	0.0005724362	0.0005270763	0.000830306	0.001123639	0.0008045201	0.0005601053	0.0007534542
146.782	1	0.08601868	0.112527	0.04065464	0.05753626	0.2668829	0.3931486	1.417261	1.065164	0.08128407	0.07638902	0.09463809	0.09959731	0.5909578	0.4290434	0.3198233	0.3360249	0.09800899	0.06064033	0.05615448	0.09237556	0.2351016	0.152467	0.1113767	0.1000614
146.880	1	0.01087214	0.007885125	0.002023041	0.002704939	0.001443329	0.00164952	0.005711163	0.004820453	0.003740742	0.002935254	0.001451063	0.002704535	0.003171826	0.002572466	0.001658135	0.001511949	0.01123909	0.006566118	0.007566402	0.006464104	0.001219689	0.0007832618	0.000558593	0.001129207
146.881	1	0.2024269	0.3025955	0.4648953	0.4259181	0.08881284	0.06134007	0.06077746	0.07809872	0.4401936	0.3428414	0.2925446	0.2311551	0.04186435	0.03360419	0.04438395	0.04827845	0.1553286	0.1465959	0.1530272	0.1616953	0.04265877	0.04779386	0.0432343	0.02435158
146.882	1	0.0007596051	0.0009420136	0.00104884	0.0009628691	0.001308553	0.001669948	0.005862245	0.004724858	0.001119717	0.0008643995	0.0008291565	0.0004390168	0.003153331	0.002446534	0.001574206	0.0014126	0.0005733848	0.0003739929	0.0004996191	0.0007206663	0.00083556	0.0006434446	0.0005350957	0.001125981
146.882	1	0.09115613	0.07449663	0.05901009	0.05753038	0.2591748	0.3259117	1.106836	0.8974493	0.05663386	0.07762831	0.09595124	0.07418699	0.5697295	0.4209049	0.276638	0.2856032	0.06261667	0.06812618	0.05180518	0.06211921	0.1746442	0.1064488	0.07574714	0.1427405
146.980	1	0.03619576	0.02984879	0.024741	0.02423933	0.01019883	0.01121047	0.01465076	0.0130112	0.02432828	0.0234269	0.02318134	0.02193913	0.01253449	0.01238284	0.01069931	0.008626937	0.03640224	0.03081967	0.03246234	0.02591071	0.01100703	0.01093475	0.01085553	0.008682703
146.981	1	0.2052126	0.3118333	0.4812375	0.4277965	0.09354115	0.06664714	0.06382875	0.07863389	0.4385291	0.3373128	0.2924104	0.2323594	0.04080732	0.03790606	0.04815398	0.04339847	0.1462373	0.1327162	0.1436045	0.1591524	0.04671678	0.05816075	0.04077445	0.0342972
146.982	1	0.0005905773	0.0006150627	0.001038544	0.0009595966	0.0006837808	0.001758399	0.005411145	0.004572259	0.001107476	0.001129092	0.0008398493	0.0005477621	0.003335323	0.002921436	0.001579045	0.001347243	0.0005385095	0.0004706407	0.0005956203	0.000565507	0.0007416425	0.0005998871	0.0007548223	0.001179487
146.982	1	0.1020193	0.09525901	0.03497676	0.05038754	0.1674052	0.2721092	0.9915041	0.8084274	0.08386726	0.08726615	0.08324573	0.04984619	0.5579196	0.4957816	0.242691	0.2643659	0.07339812	0.08432928	0.06377846	0.06809648	0.1166599	0.1276011	0.08505103	0.1705462
147.080	1	0.09997698	0.09105308	0.08726406	0.08361532	0.01828864	0.02006325	0.02364607	0.02135384	0.09013363	0.08938565	0.08875768	0.07905933	0.02226678	0.0211972	0.01699878	0.01525446	0.09829108	0.09209531	0.09222642	0.07244728	0.01310059	0.01308263	0.01362985	0.01175508
147.081	1	0.2075131	0.3103954	0.4940092	0.4370107	0.08817767	0.05890782	0.07889498	0.0810952	0.4573569	0.3432788	0.2876946	0.2405168	0.04238519	0.03136922	0.04319929	0.0467549	0.1204273	0.1196058	0.1317129	0.1600613	0.03839127	0.05566756	0.04798362	0.03582838
147.082	1	0.0007526506	0.0007193711	0.00112436	0.0009719455	0.0007358089	0.002205856	0.005187516	0.004283885	0.001178685	0.001087566	0.0006768816	0.0004565867	0.003365912	0.0031671	0.001703546	0.001400558	0.0004297007	0.0003669257	0.0003927549	0.0005608259	0.0006088467	0.0003632932	0.0008229534	0.001358182
147.082	1	0.08307372	0.04814953	0.05810899	0.04482864	0.08537596	0.3090662	0.9080169	0.7431323	0.09421419	0.08817613	0.07733553	0.04456439	0.5684892	0.5132005	0.2452742	0.2466333	0.09952455	0.04354037	0.02727556	0.04757804	0.08519036	0.1249972	0.1037587	0.1748697
147.180	1	0.1488069	0.1324736	0.1211952	0.1112043	0.01458812	0.01623771	0.01625988	0.01501109	0.1149725	0.1154985	0.1180416	0.1077978	0.02090071	0.02236658	0.02567522	0.02347115	0.161467	0.1593714	0.158624	0.1223142	0.0263103	0.02531791	0.02258367	0.01564095
147.181	1	0.2148534	0.2908177	0.511615	0.4505491	0.07730768	0.06103368	0.06888704	0.07731992	0.490863	0.3522927	0.2605506	0.2632945	0.06067202	0.03223354	0.04204493	0.04232126	0.1231957	0.1340936	0.1146388	0.1558139	0.04085793	0.05775553	0.05354551	0.04358092
147.182	1	0.0007521527	0.0007441832	0.001089424	0.001020892	0.001082177	0.002575819	0.00449681	0.003609811	0.001163625	0.001052906	0.0007870125	0.000518697	0.003028892	0.002992348	0.001979071	0.00113038	0.000793044	0.0006314205	0.0003921772	0.0005797521	0.0006988727	0.0005800092	0.001063219	0.001356838
147.182	1	0.05515582	0.06274382	0.0342998	0.06967364	0.1170438	0.4047167	0.7885687	0.6288872	0.07663127	0.09250583	0.0959555	0.05438688	0.4880784	0.4826091	0.3036732	0.1903337	0.1232628	0.06914326	0.05304148	0.05746558	0.1141182	0.1118128	0.1485944	0.1857764
147.280	1	0.1537945	0.1307542	0.115814	0.1058836	0.01286547	0.01305852	0.01540675	0.01417188	0.1048694	0.1064091	0.1116361	0.1042099	0.02149991	0.02502833	0.02975898	0.02653643	0.1775044	0.1780186	0.1775775	0.1351154	0.03253686	0.03169719	0.02792312	0.01838324
147.281	1	0.2103464	0.268985	0.5295541	0.4685516	0.08011955	0.06836284	0.05902122	0.06633875	0.5406189	0.3740036	0.2326692	0.2892763	0.07333932	0.05165245	0.03309425	0.04773057	0.1277055	0.1537664	0.1248569	0.1752871	0.03326553	0.05255539	0.05627544	0.06107142
147.282	1	0.0005557111	0.0006297372	0.00116718	0.001317532	0.001189674	0.002491311	0.003666186	0.003007866	0.001344784	0.001021452	0.0005926187	0.000604073	0.002618825	0.002649463	0.001896386	0.001076246	0.0006007249	0.0005455904	0.0005100058	0.0006738885	0.0005699259	0.0007192767	0.001446305	0.001222174
147.282	1	0.06170335	0.06030019	0.04394831	0.06373869	0.1795865	0.4189945	0.6505011	0.5086404	0.07452793	0.1080074	0.08192199	0.05092841	0.4428435	0.4527625	0.3264748	0.1612377	0.08653953	0.0768478	0.06816024	0.05013992	0.09044725	0.09309848	0.2081706	0.1835397
147.380	1	0.1273253	0.113542	0.09843232	0.09112082	0.01742103	0.01531901	0.01911717	0.01422047	0.09122643	0.09131165	0.09365989	0.08370692	0.02063287	0.02438758	0.02568958	0.02215272	0.1375948	0.1351525	0.1383139	0.1031711	0.02733796	0.02616787	0.02296169	0.01553515
147.381	1	0.2171524	0.248466	0.5901387	0.5226487	0.08635701	0.07406062	0.06037115	0.07593913	0.6044383	0.4148632	0.2195519	0.3208022	0.09456555	0.07080474	0.04740163	0.05292908	0.1625842	0.1980537	0.1307194	0.1840949	0.04352245	0.07417164	0.06454085	0.06788625
147.382	1	0.0007054143	0.0007945096	0.001290959	0.001486606	0.001117061	0.002441091	0.00357231	0.002732206	0.001612064	0.0009723375	0.0006971952	0.0006343729	0.002331628	0.002317491	0.001785306	0.001021693	0.000582817	0.0005654487	0.0003920934	0.0004679325	0.0009927365	0.0009152082	0.001232111	0.001176782
147.382	1	0.0853195	0.1031254	0.04934737	0.07956695	0.1742092	0.4319736	0.6422094	0.4875411	0.08064982	0.09646326	0.091483	0.08208161	0.4176583	0.4208686	0.3174863	0.1627317	0.111657	0.07478384	0.04174169	0.0655284	0.1360832	0.0875909	0.2065101	0.1980527
147.480	1	0.07895564	0.07253683	0.05744531	0.05553619	0.01707473	0.01693141	0.01914118	0.01544564	0.05849725	0.0577605	0.05852424	0.0489359	0.01881945	0.02256542	0.02098755	0.01883586	0.07262912	0.06220781	0.07190739	0.05199573	0.02106872	0.0186347	0.01643669	0.01290699
147.481	1	0.2414831	0.2075936	0.6148166	0.5410501	0.09441054	0.07270625	0.05817516	0.06896071	0.634866	0.4220923	0.2277509	0.32474	0.08667059	0.07069086	0.0378925	0.04614054	0.1958415	0.2189616	0.1363006	0.1761123	0.0527144	0.07169866	0.0575717	0.05062711
147.482	1	0.0005391199	0.0006677521	0.001369271	0.001409101	0.0007242401	0.002517681	0.003883214	0.002937049	0.001631207	0.001104655	0.0006866375	0.0006546411	0.002279782	0.002265459	0.001697258	0.001208752	0.0007175319	0.0006809289	0.0004263061	0.0005954024	0.001082768	0.000919432	0.001172594	0.001118381
147.482	1	0.136939	0.0856339	0.04829127	0.05059132	0.1138433	0.4484146	0.7475273	0.5459282	0.08409053	0.07627744	0.08316869	0.08431161	0.4211985	0.3980167	0.3123021	0.1904801	0.09800314	0.04411965	0.05986543	0.05686171	0.1656017	0.1202647	0.1799714	0.1926422
147.580	1	0.0462477	0.03964484	0.01617201	0.0174237	0.005550032	0.00552826	0.01000366	0.007001492	0.01845919	0.02027133	0.02255037	0.01516478	0.007041119	0.006303443	0.005411333	0.006463115	0.03734455	0.02604988	0.04124524	0.02866627	0.008977014	0.00849932	0.00756064	0.006449356
147.581	1	0.2697263	0.1511374	0.6125085	0.5598949	0.09193066	0.08126157	0.06647036	0.07866418	0.6424586	0.4252015	0.2528513	0.3180027	0.08674031	0.0715475	0.03519152	0.04854566	0.2165361	0.2396491	0.1478651	0.1584365	0.04986896	0.07751295	0.05950721	0.0375785
147.582	1	0.0007274355	0.0006753882	0.001189478	0.001212357	0.0007124396	0.002217569	0.003685573	0.002602681	0.001582768	0.00117985	0.0008146228	0.000673426	0.001729677	0.001536844	0.001656887	0.001409972	0.0006516086	0.000632957	0.0004668549	0.0005473634	0.00128882	0.001051018	0.0008161156	0.0008827542
147.582	1	0.1658851	0.09096319	0.06239319	0.05164897	0.1309763	0.4269139	0.7342467	0.5121627	0.07277245	0.07657691	0.06612861	0.06383328	0.3328571	0.2892587	0.301271	0.2321144	0.07184968	0.06113707	0.04019409	0.05647869	0.220579	0.1771283	0.1130181	0.1477778
147.680	1	0.05421964	0.04951895	0.02711475	0.02225546	0.01944541	0.02113829	0.0177331	0.01919416	0.02724964	0.02480375	0.02496881	0.02116525	0.02084024	0.0202109	0.01951308	0.01553399	0.0336931	0.04252007	0.04722199	0.03411049	0.01970511	0.02028937	0.01948766	0.0153466
147.681	1	0.2872463	0.1157686	0.6271063	0.5913721	0.09809559	0.08143631	0.07484243	0.07938112	0.6675219	0.4452935	0.2941782	0.3069049	0.08938082	0.07143523	0.05119649	0.04991304	0.2221849	0.2253828	0.1659564	0.1404623	0.04351339	0.06502787	0.05154652	0.03624033
147.682	1	0.001453297	0.0005612472	0.001541367	0.001201198	0.00101202	0.001969731	0.003036556	0.002201885	0.001505883	0.001059676	0.0008360577	0.0007617602	0.001279638	0.0008792197	0.001219564	0.001285888	0.0007164489	0.0005908048	0.0004876923	0.0005405444	0.001289945	0.001205493	0.0005809638	0.0005419531
147.682	1	0.1709931	0.08681536	0.06781418	0.04222442	0.1625126	0.3693844	0.6117765	0.439083	0.05888011	0.05130998	0.07350269	0.0433035	0.2428398	0.1669571	0.2405171	0.2452497	0.07014926	0.06961558	0.04008147	0.05758991	0.2446616	0.2307383	0.08722091	0.08842184
147.780	1	0.07400485	0.07481218	0.04575601	0.03539194	0.01442124	0.01261277	0.01091193	0.01527309	0.04531182	0.03688741	0.03634839	0.03943611	0.01403337	0.01469177	0.01571349	0.01413804	0.06414304	0.0598748	0.06862821	0.05046085	0.01611108	0.01599233	0.0148795	0.01294559
147.781	1	0.3201128	0.1096785	0.6483746	0.6319373	0.1018379	0.09577736	0.08933041	0.08716465	0.7121215	0.4947427	0.3389172	0.303542	0.07284708	0.06101766	0.0481555	0.04528708	0.2272799	0.2031272	0.1721078	0.1314722	0.0562542	0.056011	0.05311579	0.02387465
147.782	1	0.001032777	0.0005100669	0.001411253	0.001353099	0.001073908	0.001663496	0.002909293	0.002268274	0.001539905	0.001231767	0.0009040404	0.0006120557	0.001154199	0.0008750145	0.000969572	0.001203013	0.0007698124	0.0007470131	0.0003354616	0.0005163398	0.001354106	0.001400586	0.0004902636	0.0004029799
147.782	1	0.1397846	0.07411084	0.04927875	0.04213434	0.1775108	0.3204922	0.5712497	0.4568716	0.05101276	0.04528076	0.07126337	0.06618345	0.2106246	0.1515728	0.1732978	0.238671	0.07373651	0.06469668	0.03750604	0.04904593	0.2707618	0.2590683	0.09242264	0.06262837
147.880	1	0.113197	0.115639	0.0902643	0.08468635	0.01515169	0.01632489	0.01585317	0.01538222	0.08729081	0.08521985	0.08332456	0.0741491	0.01556074	0.01552884	0.01672542	0.01481471	0.1141158	0.1016635	0.1014793	0.0860054	0.01405128	0.0162979	0.01838749	0.01546706
147.881	1	0.3115996	0.1016566	0.6135602	0.6491191	0.1129985	0.1026064	0.1019656	0.08573526	0.7171556	0.5462288	0.3892379	0.2914698	0.07197907	0.05989275	0.06289459	0.04373274	0.2156644	0.1705957	0.1577273	0.1407161	0.04100986	0.04006788	0.05048819	0.02319919
147.882	1	0.0006619072	0.0005923336	0.001579782	0.00126777	0.00101536	0.001259701	0.002616299	0.002185009	0.001693763	0.001274056	0.00109357	0.0006531235	0.001507475	0.001182231	0.0007174551	0.001001907	0.0008226914	0.0006973354	0.0004469362	0.0005987033	0.001476751	0.001378609	0.0003727185	0.0006121508
147.882	1	0.1289688	0.0739595	0.07553296	0.04965704	0.1819619	0.240553	0.5022467	0.4494477	0.06372687	0.07995763	0.09686613	0.07037868	0.2874035	0.2360944	0.1339662	0.1898655	0.09391661	0.07170299	0.04711266	0.05837876	0.2771501	0.2538171	0.05813343	0.103152
147.980	1	0.1569281	0.1577003	0.1278426	0.1190072	0.01645405	0.01539572	0.01851948	0.01654731	0.1232395	0.1225175	0.1232329	0.1139566	0.021246	0.02390026	0.02387991	0.02204536	0.1726611	0.1597122	0.1453788	0.1251932	0.02243309	0.01984775	0.01795352	0.01355601
147.981	1	0.2822554	0.0927233	0.5831848	0.6532124	0.1073796	0.1101424	0.1087111	0.07242594	0.6872904	0.5640807	0.4179569	0.2911797	0.06506074	0.04514585	0.06324031	0.05352426	0.2224754	0.1440585	0.1480204	0.1325848	0.0391498	0.04229271	0.06090805	0.03171132
147.982	1	0.0006785191	0.0005065441	0.001394474	0.001526351	0.000760059	0.001175416	0.002930046	0.002484232	0.001837254	0.001499808	0.001139996	0.0007536398	0.002191087	0.001631907	0.0004957412	0.000862152	0.0008971198	0.0006111448	0.0004103137	0.0005346999	0.001275592	0.001206078	0.0004275287	0.0008524685
147.982	1	0.08023501	0.09806162	0.05411331	0.06064334	0.1274368	0.206779	0.5696146	0.5103394	0.07961505	0.09293259	0.09573987	0.07435688	0.4077439	0.325297	0.0906521	0.1553483	0.08195678	0.06327996	0.05678211	0.03004831	0.2518354	0.241716	0.06950106	0.1561147
148.080	1	0.1655739	0.1648015	0.1379468	0.1298803	0.01849544	0.01797715	0.01883171	0.01626456	0.1376685	0.1367061	0.1336276	0.1200315	0.02236084	0.02684952	0.02604387	0.02312582	0.1754233	0.1629343	0.1425676	0.1246628	0.02152126	0.01929743	0.01544964	0.01107517
148.081	1	0.2374548	0.08463695	0.532955	0.6356522	0.09228321	0.1039007	0.1051545	0.0772711	0.6299152	0.5584271	0.4349158	0.2804813	0.0695074	0.04796045	0.06554776	0.05437084	0.2563406	0.1229064	0.1251489	0.126927	0.04364031	0.02588778	0.05509702	0.03622552
148.082	1	0.0004966194	0.0004749947	0.001422928	0.001511999	0.00057467	0.001359584	0.003268626	0.002884249	0.001920912	0.001437396	0.0009773518	0.0009619478	0.002461991	0.002037455	0.0004585198	0.0007841455	0.0008371324	0.0007876266	0.0003388045	0.0005508738	0.0009923087	0.00101907	0.0005195015	0.001005324
148.083	1	0.08720668	0.1035713	0.0783147	0.07133188	0.08508095	0.2648138	0.6213037	0.5648481	0.07783233	0.05491497	0.08235576	0.09023032	0.461463	0.3676475	0.08236551	0.1412572	0.06030573	0.06644059	0.03753785	0.02347297	0.1932593	0.1933997	0.08998336	0.1947804
148.180	1	0.09673197	0.09566616	0.07586246	0.07389283	0.01692033	0.01693013	0.02081698	0.01869206	0.07950289	0.07892256	0.07513525	0.06691434	0.01918886	0.01800671	0.01705732	0.01483535	0.09792545	0.0865755	0.07240588	0.06801056	0.01760229	0.01788196	0.01728273	0.01459132
148.181	1	0.2016526	0.09685575	0.540476	0.6449198	0.09273482	0.1110925	0.1053047	0.07355368	0.5989669	0.5569301	0.4657818	0.2750997	0.06421993	0.04367034	0.06245019	0.061978	0.2839722	0.1360553	0.1093589	0.1225793	0.05049649	0.04408539	0.0649474	0.0381201
148.182	1	0.0004960537	0.0006189368	0.001281068	0.001430338	0.0007565517	0.00159068	0.004203586	0.003767253	0.001573518	0.001374328	0.001026702	0.001060305	0.003118682	0.002320119	0.0003755278	0.0008786914	0.00100671	0.0005564351	0.0003160149	0.0005740834	0.0008272415	0.0007097314	0.0006767893	0.001266645
148.182	1	0.1140063	0.08151331	0.08018625	0.09365041	0.1014457	0.2590088	0.7684151	0.6697626	0.05272746	0.08219481	0.1009935	0.07921057	0.5735821	0.4119936	0.06301171	0.1689882	0.07987592	0.04112766	0.04005999	0.03193771	0.1301262	0.1311122	0.08566835	0.237754
148.280	1	0.01625291	0.01393722	0.002036967	0.003126457	0.0009397943	0.001763621	0.004299854	0.003775412	0.00273554	0.002727569	0.002153915	0.003992159	0.003383144	0.002679947	0.0005283986	0.0008294894	0.01530056	0.01000769	0.01067679	0.008564048	0.00111767	0.001054691	0.0008683947	0.001491655
148.281	1	0.1644864	0.1520397	0.516119	0.6032416	0.07690012	0.1088293	0.1011114	0.06031295	0.5305075	0.5368231	0.4661942	0.2570868	0.05416984	0.04920534	0.06436817	0.05463759	0.2872556	0.1384081	0.1053764	0.13076	0.04351554	0.04183403	0.05742113	0.03568874
148.282	1	0.0006951892	0.0005061239	0.001359797	0.001488332	0.0008940485	0.001786294	0.004286574	0.003708015	0.001549347	0.001496311	0.001221346	0.001004115	0.003307598	0.002385058	0.0004851765	0.0007924376	0.001076262	0.00057925	0.0004618428	0.0004979671	0.000639251	0.0007487164	0.0007256653	0.001335693
148.282	1	0.1080281	0.06670797	0.0616839	0.08309538	0.1146895	0.2561038	0.7693417	0.6759767	0.08457987	0.07537238	0.06608229	0.08676883	0.5856225	0.4002162	0.05671456	0.1338522	0.09415687	0.05063208	0.0647772	0.03744194	0.09520229	0.1014685	0.08692752	0.2323679
148.380	1	0.01353706	0.0120509	0.003424713	0.002940929	0.0008680415	0.00187174	0.004170431	0.003431082	0.002870074	0.002259318	0.002535744	0.0040361	0.003164767	0.002416856	0.0006992272	0.000759559	0.01211875	0.00903403	0.009420199	0.007175631	0.0007748802	0.001010868	0.001150715	0.001397579
148.381	1	0.1398507	0.190931	0.5055673	0.5626067	0.08561915	0.09719876	0.09196375	0.05340182	0.4896299	0.5176207	0.4663574	0.2453293	0.0450102	0.05337465	0.06971571	0.06257951	0.2599351	0.1427073	0.1116621	0.1388069	0.04304776	0.04547089	0.05765102	0.04500481
148.382	1	0.0007283824	0.0006824271	0.001260143	0.001680685	0.0007662078	0.001844385	0.003980448	0.003348734	0.001418553	0.001317757	0.001259975	0.0009544043	0.003059407	0.002243774	0.0006843304	0.0006392955	0.0009245796	0.0004702463	0.0004485093	0.0005920319	0.0004843374	0.0007907076	0.0009632586	0.001392051
148.382	1	0.09005162	0.07495728	0.06229085	0.09263827	0.09369064	0.3075584	0.7433342	0.6075411	0.0740726	0.08704385	0.09459532	0.06021436	0.5410078	0.391218	0.05122622	0.09346721	0.1030035	0.03998436	0.05192044	0.04777875	0.07316789	0.1172185	0.114931	0.2381661
148.480	1	0.03400429	0.03205599	0.02267968	0.0193635	0.00595791	0.007028886	0.008429604	0.007260925	0.0209561	0.01926697	0.02031386	0.0204813	0.008338777	0.007455621	0.005767283	0.005103751	0.03016047	0.02900388	0.0303647	0.02251173	0.006191648	0.006093753	0.005951395	0.004587395
148.481	1	0.1302455	0.218438	0.5007648	0.5305804	0.08549561	0.08897942	0.08641363	0.05922992	0.4716503	0.5013375	0.4516404	0.2304638	0.0514757	0.05054208	0.0609669	0.06428627	0.2174933	0.136141	0.123362	0.1571359	0.04290336	0.06340956	0.05551528	0.04193449
148.482	1	0.0005885648	0.0006693771	0.001310073	0.001587866	0.0006127603	0.002043923	0.003870529	0.003127591	0.001178592	0.001441251	0.001000707	0.0008100418	0.002957486	0.002181052	0.0006314495	0.0004791756	0.0005732175	0.0003665473	0.0004375211	0.0006508349	0.0003239836	0.0007408694	0.001089362	0.001396785
148.482	1	0.06217643	0.0668317	0.07242321	0.07545119	0.0681815	0.3296119	0.7249904	0.5746106	0.1135479	0.08283296	0.07959365	0.04983315	0.5131244	0.383123	0.0487911	0.07577641	0.07223625	0.04454692	0.0390108	0.06678537	0.07723021	0.1279998	0.143855	0.2285383
148.580	1	0.1215788	0.1196926	0.1087436	0.1001505	0.02257001	0.02237168	0.02204238	0.02010059	0.1051784	0.1024165	0.1026335	0.09311902	0.02276236	0.02282845	0.02188096	0.01897382	0.1146561	0.1150253	0.1143544	0.08729383	0.02273047	0.02232127	0.02112965	0.01501578
148.581	1	0.1054021	0.2320566	0.5235603	0.5163188	0.0864924	0.08467034	0.07964642	0.04316068	0.5020443	0.5017603	0.4301564	0.2195949	0.04408931	0.04868923	0.05859417	0.06039493	0.1622264	0.129525	0.1074672	0.1751697	0.04237319	0.06258618	0.05562116	0.04296685
148.582	1	0.0006710628	0.0007638285	0.001270716	0.001220105	0.0007818631	0.002026988	0.003228924	0.002583847	0.001476156	0.001432779	0.001278553	0.0007129268	0.002090575	0.001684159	0.0006477435	0.0005749738	0.0004943117	0.000388757	0.000399546	0.0006612255	0.0006169443	0.0006813662	0.001047325	0.001119814
148.582	1	0.08355948	0.07448852	0.07458418	0.06928482	0.1368467	0.3592629	0.6148217	0.4811392	0.07876944	0.08434438	0.08021679	0.06044827	0.3979248	0.3213213	0.1039969	0.08544337	0.06384442	0.04372362	0.0315912	0.04240351	0.1106815	0.1182202	0.1632811	0.2055167
148.680	1	0.1517169	0.1508587	0.141725	0.1322113	0.02556328	0.02411544	0.02621128	0.02513794	0.1398903	0.1376596	0.1371341	0.1221629	0.02453256	0.02567615	0.0253016	0.02157472	0.1444555	0.1441031	0.139473	0.105819	0.02427481	0.0235792	0.02201719	0.01673307
148.681	1	0.1356435	0.2518476	0.4976193	0.4785993	0.08080754	0.07848653	0.07163334	0.0624802	0.4911714	0.4577435	0.3769474	0.2240861	0.04793819	0.05028147	0.05757729	0.06580263	0.1018817	0.1001087	0.09673733	0.1852485	0.0461318	0.06659042	0.04785852	0.03797894
148.682	1	0.0007025577	0.0005516588	0.00114316	0.001075475	0.001142056	0.001801999	0.002482813	0.001946611	0.001454484	0.00115825	0.001094753	0.0007139858	0.001362753	0.001082017	0.0005611661	0.0003997895	0.00064626	0.0005590939	0.00036239	0.0005836828	0.0004784301	0.0004830439	0.0007810648	0.0008872755
148.682	1	0.1080186	0.09045028	0.05896513	0.03419637	0.1989926	0.3438193	0.4692379	0.372111	0.09033679	0.05375955	0.04557777	0.0509604	0.281552	0.2231763	0.101931	0.06339038	0.07430563	0.05532412	0.04049393	0.04634804	0.09250672	0.0831004	0.1532756	0.1675964
148.779	1	0.1737593	0.1711958	0.1599623	0.14973	0.02663567	0.02543448	0.02813681	0.02672405	0.1544422	0.1525331	0.1514409	0.1335005	0.02524684	0.02623091	0.02549089	0.022063	0.1638023	0.1651555	0.1591421	0.118516	0.02604973	0.02558899	0.0245973	0.0194376
148.779	1	0.1726142	0.2483431	0.4815746	0.4634807	0.07021517	0.0624408	0.05716529	0.05259714	0.4931478	0.421265	0.3205753	0.2311566	0.03977257	0.03818799	0.05397747	0.05946233	0.0894012	0.0891211	0.08646206	0.181504	0.06002634	0.06735887	0.04935251	0.03953973
148.779	1	0.0004484063	0.0005460174	0.001068312	0.001133234	0.001148786	0.001631495	0.002025425	0.001737081	0.001366803	0.001235707	0.0008375298	0.0006988625	0.001116156	0.000862722	0.00035857	0.0003752695	0.0004489095	0.0004172533	0.0003142549	0.0005691971	0.0004284451	0.0002828408	0.0006535747	0.0006568196
148.780	1	0.1064438	0.07834377	0.03850378	0.03626399	0.2075889	0.3054796	0.4045596	0.3251398	0.06094099	0.05123347	0.0454442	0.04607841	0.212193	0.1466557	0.05940362	0.05817544	0.0667685	0.03004318	0.02750699	0.03683824	0.08724169	0.03358166	0.1030579	0.1271929
148.880	1	0.1795731	0.1744797	0.1579319	0.1482543	0.02178868	0.02241476	0.02205905	0.02277126	0.1526395	0.1507195	0.1490353	0.1315646	0.02396671	0.02480601	0.02426836	0.02156444	0.1705964	0.1726321	0.1680541	0.1238376	0.0260684	0.02614708	0.02507036	0.01791911
148.881	1	0.2044366	0.2203075	0.5222434	0.4916692	0.0769495	0.0679864	0.05710169	0.0754721	0.5369519	0.4229537	0.2711386	0.2624925	0.04361799	0.04499548	0.05384871	0.07088336	0.130271	0.1200559	0.07489399	0.1809918	0.05218557	0.05648082	0.04640253	0.03711341
148.882	1	0.0006742838	0.0006883168	0.001168292	0.001143752	0.001136404	0.001469021	0.002255532	0.001715856	0.001296777	0.001099843	0.0006858855	0.0006986197	0.0009788474	0.0006173041	0.0004881648	0.0006467673	0.0003464035	0.0005795472	0.0004334534	0.0004023326	0.0003348711	0.0005181533	0.0007567765	0.0005146583
148.882	1	0.1094185	0.07487292	0.05594257	0.03003318	0.2315188	0.2801781	0.4538923	0.3459489	0.05347129	0.04539417	0.04743509	0.06470648	0.1861112	0.09597137	0.08590097	0.1188384	0.05915716	0.03535687	0.04301671	0.04036212	0.06863187	0.08622689	0.1126053	0.08798925
148.980	1	0.1550222	0.1497977	0.1329579	0.1268489	0.01912601	0.02086388	0.02021931	0.02153	0.1394544	0.1378508	0.135489	0.1207939	0.01996582	0.01938452	0.01876359	0.01585239	0.1484531	0.1448337	0.1447724	0.1073346	0.01485743	0.01426373	0.01354866	0.01041729
148.981	1	0.2406551	0.1755396	0.5387377	0.5127384	0.08134757	0.06961977	0.04902641	0.08142784	0.596149	0.4107867	0.2223108	0.2915345	0.04527742	0.03494195	0.04648856	0.0712366	0.1674771	0.1189688	0.08070253	0.1661024	0.0424732	0.03350058	0.04530102	0.03801416
148.982	1	0.001178392	0.0004350738	0.001130344	0.00124412	0.001010725	0.00101443	0.002416872	0.002037528	0.001684732	0.001129899	0.0006479777	0.0007205984	0.001363717	0.0007046543	0.0007649361	0.000809334	0.0004979394	0.0005882994	0.000366351	0.0004553699	0.0003287649	0.0005517922	0.0007332427	0.0003467533
148.982	1	0.1421315	0.06447948	0.06621596	0.05110422	0.1925958	0.2024109	0.4986546	0.416891	0.09691561	0.07153974	0.07939749	0.05270043	0.257541	0.1247185	0.1416488	0.1569049	0.06717496	0.04215377	0.05930578	0.06650221	0.06092329	0.1049089	0.1222214	0.06294775
149.080	1	0.1202159	0.1133205	0.09531649	0.09177052	0.01788798	0.01856748	0.0197402	0.01890509	0.1020889	0.1013063	0.09865198	0.08943806	0.02045889	0.02001454	0.01959966	0.01549719	0.1137057	0.1030918	0.111393	0.08353636	0.01406968	0.01372536	0.01371313	0.01112257
149.081	1	0.2733854	0.1395384	0.5211159	0.531574	0.07969549	0.06358787	0.03787566	0.08187329	0.6282218	0.410948	0.1859096	0.3105927	0.04482778	0.04463534	0.03941669	0.06900847	0.1816295	0.1383029	0.07699017	0.1526124	0.04047146	0.03177252	0.05060024	0.03218024
149.082	1	0.0009243465	0.0006912246	0.001086063	0.0012008	0.0005534643	0.001115256	0.002523159	0.002360434	0.00147146	0.001049507	0.000519852	0.0007870497	0.001640418	0.001343742	0.0009830739	0.000981035	0.0005194034	0.0004821919	0.0004915434	0.0006265857	0.0003357896	0.0005691568	0.0006618842	0.0006524767
149.082	1	0.07979856	0.06847055	0.06136198	0.04488689	0.08543006	0.2120675	0.4997089	0.4612727	0.09724534	0.08651197	0.07496308	0.05499678	0.3225415	0.2615873	0.1937231	0.1705827	0.03847443	0.03959724	0.06324357	0.06435297	0.05506208	0.1074319	0.11777	0.1170031
149.180	1	0.08582655	0.07942923	0.06152434	0.06121341	0.02143022	0.02196913	0.02010113	0.01676581	0.06152749	0.06093202	0.05834272	0.05386992	0.01864483	0.01960818	0.01862013	0.01530656	0.0786336	0.0608821	0.07644637	0.0569308	0.02444118	0.02377809	0.02401491	0.01910013
149.181	1	0.2744452	0.1398945	0.5030832	0.5529998	0.090095	0.08312601	0.03964989	0.08520264	0.6437152	0.4467554	0.1626764	0.3107233	0.06638824	0.06483745	0.04866701	0.07231451	0.1941018	0.158401	0.08491085	0.1631396	0.04221238	0.02156205	0.05413233	0.04099994
149.181	1	0.0007938034	0.0004084907	0.0011805	0.001237138	0.0007044958	0.001382747	0.002559853	0.002563085	0.00144561	0.001085889	0.0002912574	0.0007969274	0.001893756	0.001881031	0.001243374	0.0008927848	0.0005180983	0.0004741331	0.0005198483	0.0006281671	0.0003456018	0.0005906102	0.0009504354	0.0009102832
149.182	1	0.08261656	0.07779891	0.04184046	0.06035771	0.0973744	0.2489713	0.5143125	0.4852848	0.07794539	0.04411002	0.07951676	0.06726517	0.3612065	0.3564476	0.2323822	0.1720388	0.05347557	0.07135171	0.09023801	0.07286597	0.06378238	0.1062089	0.1675965	0.1749005
149.280	1	0.04929115	0.04330055	0.02606435	0.02877489	0.01439223	0.01365662	0.01621048	0.01614335	0.02888683	0.02817482	0.02659209	0.02735438	0.01415581	0.01388062	0.0141609	0.01252607	0.04628989	0.02543069	0.04270327	0.0309429	0.01603618	0.01571488	0.01519782	0.01157389
149.281	1	0.2672158	0.1764601	0.5614834	0.6229687	0.09775951	0.09934057	0.04916692	0.08325638	0.687366	0.5031248	0.1774504	0.2980905	0.06965475	0.06395179	0.05473097	0.06042084	0.1925314	0.1445113	0.07638846	0.1782486	0.04372922	0.02765574	0.0514316	0.04333002
149.282	1	0.0009453465	0.0005275017	0.001364438	0.001397214	0.0008955418	0.001804204	0.003371564	0.003080105	0.001802503	0.001158727	0.0005914654	0.0009715615	0.002509987	0.00248362	0.001503842	0.0009755986	0.0006729764	0.0006540814	0.0003887029	0.0004294859	0.0006358208	0.0007819444	0.001082105	0.001231429
149.282	1	0.08584813	0.06524716	0.04319203	0.06447589	0.1324908	0.3049444	0.6171889	0.5491787	0.05358914	0.05587488	0.09631874	0.06419102	0.4416376	0.4304268	0.2401073	0.1762049	0.09316706	0.07224151	0.06726716	0.07583384	0.1089128	0.1236258	0.148932	0.1755349
149.380	1	0.02146725	0.01565451	0.00211533	0.004114466	0.001095142	0.002134663	0.003965178	0.003512237	0.004056981	0.002846757	0.002779175	0.005254329	0.002924348	0.003028298	0.001549537	0.001198145	0.0205093	0.01322455	0.01691903	0.01147403	0.001358152	0.001190129	0.001346741	0.001402419
149.381	1	0.2526655	0.2264949	0.5899373	0.664056	0.1051238	0.1037955	0.05896578	0.07312634	0.6579756	0.5418326	0.2085162	0.2757262	0.04898663	0.07154323	0.07428933	0.05185685	0.198589	0.1414579	0.08086097	0.1808237	0.05357789	0.03287359	0.04823389	0.040938
149.382	1	0.0007767665	0.0006899958	0.001319735	0.001588649	0.0009719336	0.002009022	0.003752247	0.003332517	0.001747386	0.001182584	0.0006246873	0.0007638672	0.002867059	0.002827453	0.001517683	0.000938878	0.0005386099	0.0007217821	0.0003219833	0.0005103322	0.000782632	0.0007019809	0.001092914	0.001293148
149.382	1	0.08707895	0.05725473	0.04512602	0.04655419	0.1291583	0.3176306	0.6740622	0.5703713	0.05795283	0.1000615	0.04945382	0.04955276	0.4852404	0.4957249	0.2341743	0.1786183	0.116009	0.08710354	0.04207571	0.06404734	0.1286268	0.1362072	0.1313367	0.196898
149.480	1	0.0155795	0.01167024	0.001736638	0.003854891	0.0009201754	0.002196614	0.004250101	0.003397526	0.003737094	0.00316511	0.002064884	0.004369186	0.003062668	0.002956642	0.001598094	0.001125608	0.01647496	0.01016508	0.01285885	0.008967359	0.0010523	0.001068755	0.00131149	0.001404001
149.481	1	0.2299989	0.2553397	0.5722889	0.628344	0.1018448	0.0978715	0.05626717	0.05806455	0.6116775	0.5400236	0.2415783	0.2385852	0.04725947	0.07058946	0.07067362	0.04672292	0.2176733	0.1647618	0.08442179	0.1952398	0.06718448	0.03350611	0.05185137	0.03970782
149.482	1	0.0006308594	0.0006184927	0.001342763	0.001627436	0.0007529488	0.002134585	0.004094392	0.003298675	0.001523037	0.001370415	0.0005991655	0.0006786783	0.003076314	0.002803177	0.001550647	0.0009796387	0.0007966703	0.0007578664	0.000283534	0.0006071975	0.000691318	0.0008186053	0.001138271	0.00137682
149.482	1	0.08937061	0.05562146	0.06442134	0.07782112	0.09433302	0.3249654	0.7246948	0.5855563	0.05690096	0.07789545	0.07631971	0.06694256	0.5055362	0.4861833	0.2707547	0.1857754	0.1213873	0.08844839	0.04407888	0.05834162	0.1397586	0.1246404	0.1269589	0.1986859
149.580	1	0.01267927	0.009784466	0.002023086	0.004025919	0.0008325005	0.002358712	0.004376769	0.00336763	0.004118676	0.003573389	0.001590882	0.003949156	0.003299409	0.003016791	0.001741478	0.001166888	0.01370472	0.008384836	0.01052959	0.007507938	0.00105275	0.0008535455	0.001266701	0.001387242
149.581	1	0.197821	0.2564723	0.5465179	0.6011014	0.1032442	0.08888459	0.06448008	0.05955631	0.5722839	0.5384539	0.2784799	0.2143596	0.0552764	0.06897771	0.06332262	0.0495741	0.2244128	0.1680204	0.1043596	0.1979127	0.08008877	0.03727342	0.05405664	0.04770883
149.581	1	0.0004289743	0.0005640303	0.001460621	0.001360747	0.0006750041	0.002226539	0.004219926	0.00327364	0.001465216	0.001495548	0.0007003256	0.000587092	0.003184711	0.002849395	0.001617507	0.0009361671	0.0009705299	0.0004176528	0.0002972621	0.0005244093	0.0007414429	0.0005585966	0.0009692283	0.001352543
149.582	1	0.07392988	0.06320989	0.0750823	0.06611349	0.07961807	0.3541675	0.7629576	0.5688807	0.09265681	0.08809148	0.08466895	0.06884233	0.5316011	0.4712554	0.2626046	0.1661194	0.1176993	0.05358021	0.05329453	0.04776335	0.1261848	0.08460256	0.1064241	0.196989
149.680	1	0.04250464	0.03889339	0.02934949	0.02910637	0.01646053	0.01685845	0.01763731	0.01487238	0.03044027	0.0300072	0.02783177	0.027175	0.01852005	0.01828387	0.01727865	0.01422589	0.04218923	0.03080109	0.03820973	0.02692578	0.01690278	0.01720379	0.0165801	0.01226711
149.681	1	0.1968725	0.2699149	0.5828931	0.6392682	0.084967	0.1017959	0.0776457	0.059068	0.5818299	0.5798741	0.2944984	0.2169491	0.0467378	0.0660276	0.06025658	0.03974234	0.210083	0.1299087	0.1149599	0.1841552	0.06003247	0.0349225	0.05630961	0.03643374
149.682	1	0.0003667111	0.0009200554	0.001362478	0.001395791	0.0007280998	0.00249247	0.004674805	0.003477892	0.001539681	0.001531288	0.0008802047	0.0006133036	0.003124838	0.002713397	0.001745819	0.001188694	0.0009949689	0.0005568739	0.0004956037	0.0004975887	0.0008950085	0.0006449436	0.0006908114	0.001180546
149.682	1	0.1335752	0.09482252	0.06742006	0.0861081	0.1465392	0.4083743	0.8500462	0.6255709	0.08183019	0.07801802	0.07895262	0.07351891	0.5287657	0.4548537	0.2932331	0.1798528	0.1047008	0.05775377	0.06144687	0.05398451	0.1694227	0.1094873	0.08028189	0.1844785
149.780	1	0.1013157	0.09650901	0.08421404	0.07956453	0.02844418	0.02981006	0.03068923	0.02627045	0.08384721	0.0830846	0.08040529	0.07349756	0.02897209	0.0289837	0.0284887	0.02436547	0.1007446	0.08810701	0.09497346	0.06781279	0.03127668	0.03208435	0.0313974	0.02440757
149.781	1	0.2050084	0.2729513	0.6193872	0.6810057	0.1022709	0.1119689	0.07743012	0.08010348	0.6088764	0.6358043	0.3122833	0.2220314	0.06127785	0.05018043	0.04639347	0.03800678	0.1940415	0.1019842	0.1435219	0.1779028	0.05031911	0.0262727	0.06792779	0.0405438
149.781	1	0.0009222845	0.0008879875	0.001530407	0.001596612	0.001207673	0.002944993	0.004937724	0.00368684	0.001804314	0.001554388	0.000964188	0.0005855276	0.002835005	0.00235779	0.001707222	0.001157501	0.0008277074	0.0004428115	0.0006032211	0.0005853896	0.001100945	0.0005453283	0.0006472856	0.001003574
149.782	1	0.1572832	0.06827067	0.05086602	0.06980804	0.2038293	0.5053601	0.913898	0.6596556	0.0844596	0.07249654	0.06736704	0.08087093	0.49313	0.4144021	0.2925434	0.2031625	0.1050369	0.05618347	0.0700993	0.03807485	0.1985634	0.1248355	0.08449733	0.1524355
149.880	1	0.116059	0.1109958	0.09875767	0.09183302	0.02532802	0.02676875	0.02676609	0.02079757	0.09606738	0.09484086	0.09237146	0.08352536	0.02529098	0.02545484	0.02553806	0.02238407	0.1143249	0.1059481	0.1089526	0.07659679	0.03063008	0.03170703	0.03134138	0.02475022
149.881	1	0.1907486	0.2657371	0.6173007	0.6616584	0.0968581	0.1103391	0.08510836	0.09133615	0.6072649	0.6363415	0.3339442	0.2239811	0.06086313	0.05921818	0.05139955	0.04472816	0.1636806	0.1024984	0.149591	0.1735613	0.05098841	0.0334919	0.06829651	0.03308514
149.881	1	0.0008449355	0.0007226833	0.001423506	0.001675261	0.001378923	0.003167109	0.005385021	0.003652406	0.001728858	0.001488874	0.001186649	0.0006061442	0.002560986	0.00191731	0.001757792	0.001434799	0.0005458851	0.0003594961	0.000565414	0.0006067243	0.001072154	0.0007484488	0.0008691844	0.0009746463
149.882	1	0.1125892	0.09464276	0.08169664	0.07298063	0.227812	0.5535031	1.017136	0.6937311	0.09608566	0.07791778	0.0617387	0.06856259	0.4608743	0.3374093	0.3126844	0.2607087	0.07513114	0.04546016	0.06963087	0.05211433	0.1868346	0.1188304	0.1373236	0.1666287
149.980	1	0.1155023	0.1103808	0.09905598	0.09176179	0.0216862	0.02274697	0.02419287	0.02245618	0.09740891	0.09561689	0.0946556	0.08569536	0.02311417	0.02288761	0.02337882	0.02058067	0.1131517	0.1083847	0.1083679	0.0751566	0.02597774	0.0272901	0.02695302	0.02197553
149.981	1	0.1965844	0.2590663	0.6263313	0.6547938	0.1126579	0.1163664	0.08427439	0.09450132	0.6338557	0.6367094	0.3328514	0.2149074	0.05995661	0.05203324	0.03776514	0.03739697	0.1351853	0.1050359	0.1446748	0.182829	0.05631857	0.03492834	0.06186847	0.04561665
149.982	1	0.0007893359	0.0009972991	0.001600551	0.001754151	0.001239885	0.00304943	0.006291556	0.004282526	0.001852226	0.001664633	0.001203734	0.0006044193	0.002507269	0.001632941	0.001580085	0.001761551	0.0005421901	0.0005282385	0.0004145228	0.0006901503	0.001453422	0.0007893851	0.001065653	0.0008829705
149.982	1	0.1115019	0.08569564	0.06044247	0.08191493	0.2209898	0.5432442	1.223074	0.8105582	0.1324047	0.08805652	0.08858827	0.08201309	0.4714448	0.319385	0.2996654	0.2915241	0.07046444	0.0495778	0.08645758	0.04727698	0.2482393	0.1141015	0.2089248	0.1263734
150.080	1	0.1477468	0.142205	0.1270737	0.1180112	0.02716665	0.02815622	0.03129691	0.02985264	0.1241113	0.1219593	0.1208174	0.1089493	0.02191832	0.01982305	0.01938106	0.01727423	0.1418256	0.1384685	0.1357098	0.09313216	0.02782686	0.02951783	0.03029526	0.02587685
150.081	1	0.2044329	0.256812	0.6651995	0.6609215	0.1021619	0.1111131	0.06393707	0.08433612	0.679375	0.647034	0.3460326	0.2198321	0.06343049	0.05938636	0.05801574	0.03321146	0.1177825	0.1080284	0.1536547	0.1591904	0.05600476	0.04659697	0.0630406	0.05189575
150.082	1	0.0004991041	0.0007136633	0.001625428	0.001448269	0.0007283595	0.0030751	0.007896877	0.00522965	0.001953613	0.001703716	0.001106183	0.0005594258	0.003195766	0.002236311	0.001356225	0.001793246	0.0005549282	0.0004715301	0.0003261335	0.0005371691	0.00129308	0.0007024682	0.001216902	0.0006904103
150.082	1	0.09030741	0.1308444	0.07256784	0.07873426	0.1129338	0.5289736	1.515974	0.9990895	0.1318805	0.08783794	0.1401169	0.1183425	0.59453	0.4430576	0.2580567	0.2819193	0.06766541	0.04592205	0.0800764	0.0442417	0.2243859	0.07682021	0.2570356	0.07778914
150.170	1	0.139074	0.1313634	0.1147813	0.1080592	0.02373812	0.0253807	0.02984576	0.02743163	0.1113485	0.1100884	0.110199	0.09878271	0.0242493	0.02283832	0.02173699	0.02281801	0.1323186	0.1286563	0.1265945	0.08530615	0.03164373	0.02976077	0.03405001	0.03071796
150.171	1	0.1847767	0.2460301	0.7192203	0.6834901	0.1141335	0.1176546	0.07170158	0.06653414	0.755803	0.6431394	0.3728112	0.2199322	0.06394531	0.06679553	0.04382764	0.04674025	0.1278219	0.1126535	0.1658282	0.1280287	0.05606153	0.05597324	0.06783266	0.05206264
150.172	1	0.0006788723	0.0009413545	0.001872461	0.0017057	0.0007810491	0.002891273	0.009355274	0.006287575	0.001982991	0.001596048	0.001259206	0.0003902498	0.003791392	0.003073422	0.001503813	0.001859219	0.0005280897	0.0004987056	0.0004763227	0.0004262703	0.00132585	0.0007948931	0.001215128	0.0004236393
150.172	1	0.08137147	0.08704868	0.05078336	0.06364814	0.130424	0.4897949	1.750745	1.167103	0.1272999	0.07970916	0.1174022	0.09900732	0.6960481	0.5839807	0.2680832	0.3140084	0.0918751	0.04715154	0.08076941	0.05241363	0.2077788	0.08565437	0.2140786	0.09210227
150.280	1	0.106246	0.09721909	0.07636259	0.06894227	0.02466948	0.02857519	0.0261056	0.02646773	0.07432109	0.07293653	0.07550391	0.07358201	0.02419529	0.02706985	0.02020402	0.0157334	0.09624914	0.09530625	0.09474849	0.05670221	0.02742142	0.02441936	0.02230753	0.02062506
150.281	1	0.1775745	0.2550582	0.7695493	0.7321434	0.1412765	0.1242645	0.1021763	0.06688442	0.8396068	0.636682	0.4131605	0.2213874	0.07771287	0.0814779	0.05035539	0.05569991	0.1622522	0.136995	0.1722447	0.1209775	0.05177324	0.06255063	0.07693687	0.06531796
150.282	1	0.0003721142	0.0007469768	0.001878065	0.001882895	0.001296918	0.002682689	0.01051873	0.007124343	0.002107157	0.001487385	0.001302095	0.0004565764	0.004315822	0.003676202	0.001722187	0.00181753	0.0005935086	0.0004762483	0.0006189075	0.0005302263	0.001425912	0.0009999282	0.00118229	0.0008754856
150.282	1	0.0643094	0.1008727	0.04663599	0.06180306	0.2184061	0.4620013	1.901241	1.270381	0.1395455	0.0710519	0.1373929	0.08442116	0.7514722	0.6537476	0.3801527	0.3194334	0.08471719	0.04940611	0.07132766	0.05947779	0.2007101	0.1219095	0.1513301	0.1625992
150.370	1	0.04428701	0.03843036	0.02050865	0.01684086	0.01109324	0.01110718	0.02412944	0.0138356	0.02093589	0.02060535	0.02076007	0.01910995	0.01618629	0.01213676	0.01275977	0.009986165	0.03982433	0.03614078	0.03569998	0.01955438	0.01290846	0.0119119	0.01122493	0.009914536
150.371	1	0.1713745	0.2556825	0.7744124	0.7326295	0.1394042	0.1103147	0.09037499	0.08204888	0.838267	0.6082423	0.3971239	0.2353418	0.05519739	0.06552036	0.05314906	0.05697983	0.172197	0.147237	0.1723933	0.1428576	0.03994072	0.0599058	0.06020997	0.05883002
150.372	1	0.0004546039	0.0006477081	0.001821599	0.001726341	0.001387026	0.002576343	0.01179441	0.008131613	0.002142335	0.001433893	0.001104395	0.0005672497	0.004867767	0.004315332	0.00224967	0.001789638	0.0003992245	0.0007284295	0.0003723846	0.0005884649	0.001339371	0.001201301	0.001090556	0.001322157
150.372	1	0.06579687	0.1184019	0.04924746	0.06877855	0.2333735	0.4451123	2.105182	1.41361	0.08988947	0.05832342	0.1726295	0.1109629	0.8088797	0.7082643	0.4959681	0.3362221	0.111671	0.07137161	0.08155706	0.04453583	0.1898423	0.1546009	0.1282601	0.2446185
150.470	1	0.02733215	0.02026389	0.003789926	0.00115846	0.001367008	0.001987866	0.01379461	0.009074782	0.003546424	0.004017586	0.004795742	0.003744597	0.005528492	0.004811604	0.003043325	0.002550632	0.02394498	0.01810596	0.01923154	0.0117005	0.002092852	0.001998462	0.001815818	0.001872067
150.471	1	0.1749914	0.2438897	0.8135773	0.7659212	0.1562479	0.12405	0.08404176	0.08323218	0.903271	0.6072699	0.3765591	0.2437676	0.05746756	0.08393188	0.05621956	0.04298343	0.1633975	0.1546147	0.1885907	0.1731919	0.02891784	0.05615205	0.06711697	0.07341363
150.472	1	0.0005284342	0.001021912	0.001967236	0.001777992	0.001244317	0.001974821	0.01368728	0.009106386	0.00204198	0.001208826	0.001017651	0.0007490784	0.005297719	0.00446009	0.002867913	0.002331648	0.0007871526	0.0006213587	0.0004979655	0.0007381195	0.001440421	0.001475547	0.001382609	0.001735805
150.472	1	0.1027348	0.1584661	0.06523473	0.05790273	0.2213183	0.3943715	2.391248	1.521808	0.1141351	0.1093572	0.186974	0.1311496	0.8173033	0.7245227	0.6172727	0.4267734	0.1084898	0.1105837	0.06326654	0.09782823	0.272037	0.2076333	0.1825756	0.3325598
150.570	1	0.02602764	0.01830593	0.003102824	0.001403506	0.001001316	0.00128875	0.01492122	0.009270526	0.003297172	0.003425358	0.003800872	0.002468829	0.005875746	0.004949063	0.003727197	0.002843577	0.02339057	0.01580317	0.01794429	0.01127591	0.002209081	0.002050841	0.001944806	0.002040642
150.571	1	0.1841336	0.2327999	0.8551552	0.8167511	0.1539016	0.100056	0.0882148	0.07484898	0.9852335	0.5843084	0.3495095	0.2438515	0.05344134	0.08562931	0.05206203	0.04579584	0.1329426	0.1516116	0.2054309	0.2166787	0.03487452	0.05317493	0.06309035	0.08102322
150.572	1	0.000770704	0.0007351974	0.002006126	0.001911193	0.00100803	0.00123132	0.0149655	0.009338575	0.002271773	0.001583802	0.001044647	0.0006832832	0.005806726	0.004786838	0.003645401	0.002832414	0.0006406494	0.0006826482	0.0008055203	0.0008280927	0.001539623	0.001563651	0.001804095	0.001898679
150.572	1	0.140925	0.1759224	0.04638081	0.06141449	0.156886	0.3216531	2.571066	1.554806	0.1009091	0.07249282	0.1508977	0.1380697	0.8354151	0.7300896	0.7394099	0.5278279	0.1052159	0.08967147	0.09818452	0.09426765	0.3161579	0.2386948	0.2939469	0.3510125
150.670	1	0.02132785	0.01473167	0.002810977	0.001964864	0.001062457	0.0007195089	0.01543139	0.009409959	0.003421193	0.002442845	0.003059559	0.002320921	0.006386996	0.005176594	0.004080204	0.003318228	0.01992695	0.01324642	0.01518837	0.009932731	0.002522525	0.002218666	0.00199778	0.002173399
150.671	1	0.1904555	0.2021775	0.8879869	0.8191315	0.1441543	0.1086848	0.08636482	0.07446611	0.9982584	0.5667966	0.3366967	0.2259501	0.0534337	0.07804521	0.05346653	0.04529378	0.1347675	0.1815249	0.2269981	0.2456805	0.02922431	0.06197214	0.05841402	0.06125426
150.672	1	0.001074717	0.0006273101	0.002111601	0.002040563	0.001098927	0.0007211509	0.01569643	0.009509931	0.002591962	0.001516859	0.001309563	0.0007746209	0.006320492	0.004941622	0.004143043	0.003316841	0.0005440469	0.0008965202	0.0007264981	0.0009595976	0.001916264	0.001877542	0.001836513	0.002088396
150.672	1	0.1503472	0.1555241	0.1229042	0.1150529	0.139544	0.2052478	2.695032	1.574945	0.1035085	0.1053358	0.20956	0.1332261	0.9158636	0.7987636	0.8092941	0.6233716	0.1092922	0.1065613	0.08514987	0.09816573	0.3391326	0.3374076	0.35517	0.4010084
150.770	1	0.01400338	0.008882816	0.002358884	0.00199783	0.001641889	0.001384865	0.01548999	0.009429823	0.003219391	0.001891447	0.002664602	0.00189241	0.006464271	0.004920394	0.004000691	0.003363963	0.01392653	0.009850506	0.01084503	0.007395163	0.002420997	0.002490857	0.002089924	0.002127063
150.771	1	0.1893304	0.1706991	0.7942244	0.7424163	0.1150032	0.117162	0.07131822	0.07411287	0.8752984	0.5370674	0.2744012	0.2062581	0.05775989	0.06989249	0.07157016	0.06371493	0.1664671	0.2270514	0.1972453	0.2515356	0.04881934	0.06527386	0.05764773	0.05109402
150.771	1	0.001291012	0.0005876753	0.001915527	0.002003748	0.001540137	0.00141346	0.01562275	0.009612426	0.002013345	0.001272964	0.00113283	0.0009402707	0.006530343	0.004910134	0.003946489	0.00329282	0.0008313882	0.001291638	0.0005262151	0.0008132145	0.002043172	0.002145721	0.001854298	0.002028472
150.772	1	0.1783264	0.116079	0.1287394	0.1263249	0.2202976	0.1048539	2.706265	1.606109	0.1058183	0.09355076	0.2076951	0.1307356	0.983381	0.8516722	0.8030522	0.6341419	0.1088919	0.1667786	0.112056	0.08143849	0.3470516	0.4207379	0.4116723	0.3614677
150.870	1	0.01145587	0.006740061	0.002510864	0.001495928	0.001920439	0.002244802	0.01488473	0.009263555	0.002796264	0.001674233	0.002322233	0.00141028	0.00635439	0.004615274	0.003360143	0.003002291	0.01181852	0.00842324	0.009133127	0.006544107	0.002327691	0.002419975	0.001856552	0.001871053
150.871	1	0.1831655	0.1754098	0.6529463	0.6659663	0.09599948	0.0996898	0.06568357	0.07622506	0.7616318	0.4816948	0.2215805	0.1701123	0.06226991	0.0583365	0.07452561	0.0462428	0.19844	0.2451295	0.1520052	0.1834481	0.07438856	0.05774917	0.05217105	0.03632697
150.871	1	0.0007843779	0.0006390403	0.001288935	0.001479504	0.001841238	0.002282095	0.01502217	0.009390773	0.001781287	0.001139587	0.001054875	0.0009900578	0.00643598	0.004687141	0.003365608	0.003110953	0.000868084	0.001191828	0.0005920198	0.0005969927	0.002070129	0.002198686	0.001750233	0.001873346
150.872	1	0.1561409	0.07562887	0.100767	0.1245505	0.2343235	0.1572709	2.635285	1.576155	0.09928504	0.09967371	0.1962492	0.126862	1.020069	0.875115	0.7193424	0.596998	0.09145558	0.139126	0.1027749	0.07822998	0.3333263	0.4300688	0.4347	0.2903694
150.970	1	0.01103031	0.006380897	0.002654048	0.0009694014	0.001906465	0.002932654	0.01436437	0.008909472	0.002365627	0.002021872	0.002498456	0.001059658	0.005958245	0.00443463	0.003004362	0.0026543	0.01159321	0.008104255	0.008803233	0.006310584	0.002069405	0.002367487	0.001832635	0.001498045
150.971	1	0.1846664	0.2199299	0.583441	0.6275597	0.09096551	0.09019497	0.06954765	0.07362888	0.7099011	0.4661332	0.2343635	0.1620313	0.06723122	0.05856538	0.06285733	0.03506386	0.2139801	0.2429507	0.139014	0.1395367	0.0692725	0.0562449	0.05596352	0.03907779
150.971	1	0.0004776214	0.0008363098	0.001305872	0.001215176	0.00182727	0.003167095	0.01456687	0.009071024	0.001816958	0.001403755	0.001257519	0.0009130047	0.006105132	0.00446135	0.002932203	0.002734815	0.000848763	0.001040009	0.0007133364	0.0004790126	0.001758576	0.002129985	0.001697108	0.001482642
150.972	1	0.1186765	0.1240078	0.1141839	0.1157525	0.2118592	0.3137517	2.57383	1.555868	0.07670287	0.0921539	0.1879925	0.1242233	0.9775671	0.8905108	0.6167833	0.5071688	0.07548717	0.1436703	0.1142002	0.06334956	0.2854874	0.42809	0.4003889	0.1959648
151.069	1	0.009643882	0.006632784	0.003110327	0.0009325988	0.001376489	0.003401053	0.01367654	0.00862438	0.001852999	0.002456306	0.002826878	0.001197492	0.005404218	0.004301317	0.002694349	0.002533835	0.01019845	0.007118144	0.008173271	0.00566179	0.001563751	0.00219959	0.001616688	0.001268204
151.069	1	0.1689609	0.229825	0.5095447	0.544065	0.0768014	0.1002389	0.07716165	0.05766201	0.6259522	0.4753279	0.2501102	0.1518364	0.06841541	0.0553006	0.0432907	0.02814787	0.2125775	0.2180576	0.1431926	0.1187703	0.0657547	0.04090569	0.06034472	0.04048003
151.069	1	0.0007195495	0.0009893577	0.001130796	0.001242328	0.001410561	0.003444373	0.01401988	0.008832025	0.001820296	0.00124256	0.001175419	0.001133067	0.005605454	0.004251493	0.002660236	0.002339841	0.0009291127	0.0006717366	0.000638046	0.0005174474	0.001270767	0.001982501	0.001549779	0.001263718
151.070	1	0.08977478	0.09475865	0.1103055	0.09513108	0.1661493	0.4481872	2.490902	1.54219	0.1251681	0.07735255	0.163101	0.1550973	0.9333007	0.8922746	0.5105366	0.4297854	0.1030971	0.1296181	0.08078553	0.04636533	0.2237454	0.4071331	0.3221868	0.1366905
151.170	1	0.008278183	0.006204717	0.003461337	0.0006766507	0.001065552	0.003600146	0.01306184	0.008269841	0.001408106	0.002821749	0.00292238	0.001269078	0.004952696	0.004168271	0.002365494	0.002337422	0.008333734	0.005897576	0.006875215	0.004425187	0.001241967	0.002233763	0.001491512	0.001093851
151.171	1	0.1578411	0.2170974	0.4621936	0.4817056	0.07944744	0.107138	0.0763234	0.04245959	0.556235	0.4920758	0.2292624	0.1073368	0.07867311	0.06210169	0.04744901	0.0406673	0.1690369	0.1656274	0.134937	0.189948	0.06075079	0.05897442	0.05149691	0.05460118
151.172	1	0.0007200498	0.0005626594	0.001061979	0.001226435	0.0009903405	0.003643188	0.01325628	0.008406327	0.001546981	0.001238079	0.001193648	0.0008222771	0.005120626	0.004265502	0.002065366	0.002298023	0.0005342206	0.0005637935	0.0004207912	0.0006901653	0.001100662	0.001998041	0.001510001	0.00114054
151.172	1	0.1312997	0.1011765	0.07456161	0.04886082	0.1889527	0.5604712	2.384568	1.485865	0.1383048	0.05923582	0.1449847	0.1279396	0.892524	0.8491308	0.3877788	0.4237732	0.09638794	0.135183	0.06634332	0.06950562	0.1699685	0.3971261	0.2817495	0.1287491
151.270	1	0.007946831	0.006163122	0.003416139	0.0008146603	0.00101023	0.003724792	0.0126869	0.008039091	0.001537378	0.003333434	0.002939653	0.001676697	0.004853402	0.004235475	0.00232379	0.002362085	0.007783298	0.005577765	0.006388044	0.003556401	0.001202482	0.002162527	0.001306442	0.0008750919
151.271	1	0.152176	0.2164565	0.455433	0.4685154	0.07928409	0.1002567	0.07779312	0.04331133	0.5164987	0.4698158	0.2286703	0.0952475	0.06444885	0.03530957	0.03335178	0.04084311	0.143345	0.1043321	0.1252664	0.2021982	0.04336268	0.04821656	0.06147829	0.0498257
151.272	1	0.0006143898	0.0009233512	0.001101092	0.0009111484	0.0009019125	0.003652177	0.01280112	0.008196293	0.001403246	0.001479085	0.00131743	0.0007981787	0.004842145	0.004236338	0.002195192	0.002289099	0.0005023712	0.0005174108	0.0005361304	0.0006824797	0.00101111	0.002140039	0.001331687	0.0008571718
151.272	1	0.1374641	0.1252843	0.1059378	0.09023958	0.226243	0.597822	2.308411	1.421936	0.1142339	0.08566207	0.167404	0.1049173	0.8631414	0.8138284	0.369493	0.4380713	0.09970287	0.09068884	0.08458147	0.07161993	0.1708117	0.3985122	0.2874546	0.1388354
151.370	1	0.008220546	0.006803313	0.003224991	0.0007880711	0.001166477	0.003486574	0.01231246	0.008001179	0.001966534	0.003617049	0.0031547	0.001749462	0.004892076	0.004243839	0.002314576	0.002327527	0.007941311	0.006270099	0.006263091	0.002774241	0.001314661	0.00202418	0.001151256	0.0008874428
151.371	1	0.1438398	0.2205758	0.4502097	0.4546804	0.07715925	0.09558118	0.06253325	0.03974336	0.5021477	0.4579525	0.2388429	0.09554702	0.06797574	0.0392902	0.02409546	0.03749617	0.1357145	0.087195	0.1243631	0.2136131	0.03830261	0.05119984	0.06805062	0.05487338
151.371	1	0.0006776533	0.0007828287	0.00112167	0.001002893	0.001100583	0.003402971	0.01250535	0.008145805	0.001258107	0.001267928	0.001460353	0.0006746805	0.00480008	0.004124616	0.002262811	0.00226626	0.0005814393	0.0004310877	0.0004649415	0.0006993693	0.001125505	0.001903438	0.001020511	0.0009545616
151.372	1	0.1361571	0.06752452	0.1221675	0.09471753	0.1979067	0.5949446	2.251772	1.384981	0.1151689	0.1049942	0.1808133	0.09306389	0.8958356	0.7516628	0.3446733	0.4432587	0.1197228	0.1005406	0.09608873	0.09968406	0.2007325	0.3620305	0.2390058	0.182855
151.470	1	0.008033946	0.006215068	0.002968707	0.0008174558	0.001193781	0.002920139	0.01180841	0.007749971	0.00230936	0.003565556	0.003112543	0.001973837	0.004920756	0.004171645	0.002235037	0.00210267	0.007752385	0.006769543	0.0054524	0.002192867	0.001337705	0.001945853	0.0009359581	0.001056387
151.471	1	0.1258454	0.1963451	0.4023486	0.4174994	0.06249842	0.06386163	0.05097554	0.03520371	0.4538011	0.4063826	0.2196634	0.09818879	0.07148168	0.034805	0.0307849	0.0463218	0.1352892	0.07670571	0.1297965	0.214966	0.03507928	0.0467552	0.07699783	0.06741417
151.471	1	0.0004155819	0.0005276082	0.001108442	0.0008057954	0.001151291	0.00293459	0.01207986	0.007878188	0.001055358	0.001319015	0.001123892	0.0006847259	0.004837891	0.003958135	0.002030511	0.001988969	0.0005985926	0.0003733424	0.0006166229	0.0004993804	0.001271463	0.001698441	0.0009319681	0.001118395
151.472	1	0.1143945	0.09213752	0.07410951	0.08326001	0.1745983	0.5207252	2.15566	1.303306	0.09003448	0.1051931	0.1448362	0.07926393	0.8520129	0.6652143	0.3092214	0.3763692	0.1016293	0.06898948	0.08254702	0.06798489	0.2175433	0.3075308	0.2249655	0.1935579
151.570	1	0.007663521	0.006063648	0.002751847	0.001001401	0.001044295	0.002432989	0.011397	0.007421418	0.002282151	0.003413607	0.003414645	0.002074713	0.005099301	0.004030791	0.002172095	0.00205796	0.007505478	0.00651842	0.004745429	0.001779086	0.001651657	0.001678053	0.0009585879	0.001134251
151.571	1	0.1153194	0.1830846	0.3645786	0.3710136	0.05276088	0.06264492	0.05619435	0.03949175	0.4115378	0.3709178	0.2156796	0.1038073	0.06588916	0.04497016	0.04289554	0.04275346	0.1395417	0.09525548	0.1313645	0.1944401	0.03337369	0.04870485	0.06899112	0.05451822
151.571	1	0.0004288175	0.0008076595	0.001047275	0.0008999136	0.001026623	0.002395432	0.0115802	0.007504051	0.001042471	0.0009696541	0.000714623	0.000623031	0.004998825	0.003879594	0.001847451	0.002018574	0.0004981548	0.0003353287	0.0005868457	0.0003849821	0.001492677	0.001576997	0.0008879104	0.001138337
151.572	1	0.1511112	0.08538218	0.08771467	0.07757341	0.1963054	0.4574599	2.05947	1.241594	0.1026536	0.0973652	0.1492739	0.08788457	0.8518177	0.6152855	0.2820519	0.3556792	0.110615	0.07507708	0.07540227	0.0583063	0.2471194	0.2783029	0.2154539	0.1813931
151.670	1	0.007963822	0.006290459	0.002672833	0.001480627	0.001299571	0.001828384	0.01130797	0.007076605	0.002835447	0.003378771	0.003853064	0.002014177	0.005253584	0.004117175	0.002041503	0.002219805	0.007566862	0.006655826	0.004212154	0.001650168	0.00179556	0.001819553	0.001012662	0.001410826
151.671	1	0.1257307	0.1776296	0.3704724	0.3705444	0.05624912	0.05458955	0.04808637	0.03858978	0.4115663	0.3677686	0.203817	0.1163779	0.07670497	0.04453873	0.05302238	0.05189413	0.1511173	0.1050533	0.1445749	0.1799907	0.04218235	0.04829976	0.07807122	0.06407671
151.671	1	0.0008001176	0.0005601288	0.001104352	0.000880624	0.001133448	0.001730092	0.0113942	0.007251004	0.0008561042	0.0008360324	0.0006092702	0.0007006345	0.005106803	0.003935711	0.001777067	0.002181117	0.000535703	0.0004206162	0.0005296296	0.0005130722	0.001678695	0.001646137	0.001027813	0.001434142
151.672	1	0.2030028	0.1279602	0.08100113	0.04865628	0.283913	0.3418904	2.01749	1.187456	0.1141597	0.06492229	0.1404246	0.09208205	0.8525179	0.6045939	0.2339529	0.3577993	0.08628835	0.09620896	0.07712776	0.05042958	0.2810815	0.2785094	0.2537456	0.2045054
151.770	1	0.007338786	0.005888881	0.001996476	0.00145864	0.001308949	0.001362571	0.01117149	0.006914751	0.002841068	0.003513136	0.003382161	0.002270583	0.005585786	0.004335752	0.001950074	0.002516226	0.007272197	0.00594835	0.003537186	0.001847096	0.001836109	0.001805218	0.001198938	0.001439916
151.771	1	0.1564951	0.1713064	0.3621336	0.3602158	0.05883733	0.05088459	0.03697817	0.04295172	0.4031351	0.3574212	0.1752746	0.1473722	0.04672147	0.04156732	0.05515176	0.054411	0.1406376	0.1155994	0.1413621	0.1660324	0.03441578	0.03193991	0.05534273	0.04040648
151.771	1	0.0009158978	0.0009162861	0.0009038327	0.0008507681	0.001182818	0.0012526	0.01127466	0.007031285	0.0009348542	0.0008142511	0.0007659332	0.0007316485	0.005579596	0.004162847	0.001776298	0.002482996	0.0005841021	0.0004177582	0.0005022115	0.0005461752	0.001713639	0.001611628	0.001143211	0.001435155
151.772	1	0.1821254	0.139205	0.04345417	0.05072681	0.3162262	0.1944654	1.952096	1.144243	0.1177314	0.1012934	0.1322119	0.08891158	0.8674551	0.6188953	0.2232847	0.3667941	0.1081275	0.09457745	0.0875008	0.05911203	0.3070349	0.2909289	0.2702595	0.2030058
151.870	1	0.006387334	0.005446787	0.001460636	0.0013899	0.001269554	0.001635203	0.01065865	0.006551968	0.002912078	0.00354954	0.002338744	0.002165976	0.005631878	0.004516007	0.002119617	0.002426131	0.00667314	0.004699276	0.002604417	0.002255781	0.001903737	0.001656284	0.001009924	0.001484722
151.871	1	0.1636439	0.1438624	0.3303728	0.3384057	0.06014633	0.04251546	0.02871481	0.04985482	0.3895318	0.3034185	0.1218617	0.1642309	0.04218779	0.05803461	0.06923852	0.05916637	0.1443544	0.1506974	0.1368204	0.1765793	0.05334208	0.04621563	0.06267965	0.04554695
151.871	1	0.0008119163	0.000756637	0.0007837875	0.0007815484	0.001193912	0.001642372	0.01072189	0.006623009	0.0009421914	0.0008035838	0.000772262	0.0008835897	0.005574552	0.004245317	0.001990311	0.002298797	0.0005675398	0.0005360745	0.0003962568	0.0004861257	0.001721777	0.001488063	0.0009890752	0.001433389
151.872	1	0.1458462	0.1237963	0.0605119	0.07396137	0.2847101	0.118575	1.861762	1.095043	0.1106438	0.08871217	0.1208845	0.0929797	0.8649182	0.6419736	0.2889505	0.3481192	0.08449856	0.08733403	0.07134618	0.05124508	0.3220478	0.2888874	0.2393785	0.2137652
151.969	1	0.006002272	0.004501425	0.001029741	0.001298694	0.001287117	0.00240135	0.009954551	0.006109828	0.002912472	0.003430587	0.001284048	0.002001349	0.005289334	0.004421582	0.00221701	0.002098736	0.006466729	0.003908367	0.002388026	0.002291027	0.001818505	0.001530837	0.0009394695	0.001564789
151.969	1	0.1720541	0.1276619	0.3109539	0.3103866	0.05770956	0.04563842	0.02717374	0.04040866	0.3640483	0.2639139	0.0878137	0.1601554	0.03641316	0.06174156	0.06885762	0.04541352	0.1483183	0.1940429	0.12781	0.1667014	0.05293642	0.04757878	0.05786449	0.0447333
151.969	1	0.0007598751	0.0007916045	0.0009027481	0.000793898	0.001129905	0.002286302	0.009971041	0.00610776	0.001030727	0.001018795	0.0007084194	0.0006296614	0.005311489	0.004277208	0.002238366	0.002093849	0.0005713709	0.0007279396	0.0004867275	0.000481127	0.001663168	0.001395121	0.001003591	0.001431708
151.970	1	0.1353168	0.1471409	0.06964771	0.03435538	0.2228728	0.2725893	1.751973	1.043048	0.1368136	0.1162454	0.1281403	0.09853448	0.8583668	0.6719122	0.3603718	0.3031683	0.0956773	0.1188007	0.06282771	0.05157269	0.3330767	0.2984822	0.1697311	0.2273861
152.070	1	0.006880385	0.00527429	0.001026275	0.001514557	0.001246476	0.002712741	0.009858814	0.005978623	0.002862359	0.003296779	0.001528928	0.002075377	0.004928069	0.004077317	0.002436894	0.001908076	0.007090058	0.004818766	0.003629758	0.0030606	0.00174546	0.001363114	0.0009892472	0.00143232
152.071	1	0.1885437	0.133519	0.3236513	0.292299	0.05742804	0.05318938	0.02756403	0.03931192	0.3687341	0.2498334	0.06704033	0.1846318	0.053029	0.06220594	0.06304615	0.04178205	0.1792849	0.2247924	0.1391333	0.1792889	0.04969623	0.04450105	0.06326616	0.05738073
152.071	1	0.0007065493	0.000538368	0.0009798802	0.0007510786	0.001173745	0.002743681	0.009963724	0.006029856	0.001118839	0.0008846702	0.000815384	0.0009346112	0.004979133	0.003968944	0.002395773	0.001914472	0.0008030539	0.001036218	0.0004358028	0.0005016867	0.001629708	0.001284791	0.001135603	0.001430632
152.072	1	0.141641	0.08939335	0.09415866	0.06395031	0.1713127	0.3704462	1.762517	1.079247	0.1520469	0.1107478	0.1567227	0.1073147	0.830316	0.6565656	0.4186611	0.2936729	0.1018065	0.1397124	0.06189158	0.07345713	0.3097577	0.2651464	0.1078416	0.2267135
152.170	1	0.007498207	0.005331348	0.002137189	0.002031752	0.0008308828	0.002967703	0.009306204	0.005958572	0.002779313	0.003079026	0.002247243	0.002509564	0.00454404	0.003808647	0.002571776	0.001968987	0.007460777	0.005908175	0.004929444	0.003806373	0.001655546	0.001070247	0.001036672	0.001342243
152.171	1	0.1912605	0.1502395	0.3243861	0.2917571	0.06852402	0.05383221	0.03115272	0.03960949	0.3713217	0.2414303	0.08343937	0.1837945	0.04634202	0.06875196	0.05894543	0.04025038	0.1872454	0.2221698	0.1546553	0.1834633	0.05214442	0.04852486	0.06924203	0.05303381
152.171	1	0.0005881775	0.0006403812	0.0006094783	0.000748371	0.0008165186	0.003122136	0.009530971	0.006001723	0.001011758	0.0008016895	0.0008003416	0.0008937477	0.004556051	0.003617485	0.00247517	0.001961854	0.0006393771	0.000805194	0.0004378857	0.0005769266	0.001553156	0.000948645	0.001120976	0.001430707
152.172	1	0.1701096	0.06270061	0.06945745	0.06115378	0.08800711	0.4531093	1.724028	1.111547	0.1485052	0.07044409	0.1455414	0.1206889	0.7830153	0.6280172	0.4393568	0.2987448	0.1168528	0.09956926	0.05088675	0.08013801	0.2791523	0.1737055	0.1248288	0.2003613
152.270	1	0.007104389	0.005260549	0.002815898	0.002537819	0.0006898979	0.003050144	0.00875377	0.005860078	0.002894232	0.002711635	0.003229767	0.002863247	0.004027671	0.003232105	0.002439214	0.002103278	0.007592649	0.006771814	0.005916337	0.004340435	0.001422488	0.0008067867	0.0008370339	0.001212176
152.271	1	0.1791127	0.1586005	0.2738637	0.2596499	0.07667337	0.04935948	0.03652566	0.04220673	0.3241033	0.2033734	0.1203761	0.1691571	0.04969065	0.05541962	0.06029098	0.0387055	0.1907418	0.2029869	0.1540023	0.1718244	0.05471216	0.03403271	0.06202724	0.06416595
152.272	1	0.0006282858	0.0005423815	0.0005354257	0.0006505245	0.0005908336	0.003122768	0.008876968	0.005902716	0.0007663647	0.00078553	0.0007946673	0.0007649992	0.00399829	0.003012874	0.002272735	0.001842208	0.0004058109	0.0006251864	0.0004603597	0.0004694369	0.001225932	0.0007545559	0.0008027566	0.001216848
152.272	1	0.1256048	0.0618137	0.07653396	0.07001975	0.08546944	0.5084797	1.64948	1.097428	0.1225648	0.07464082	0.1089097	0.1296225	0.6944354	0.6153993	0.3875755	0.3201219	0.06011331	0.07597384	0.04231453	0.07034489	0.2231382	0.1440427	0.1509591	0.1628647
152.370	1	0.007302564	0.00522226	0.003516852	0.002884788	0.001228632	0.003064721	0.008328666	0.005714893	0.003152576	0.002624042	0.003532533	0.003039628	0.003679571	0.002821215	0.00196109	0.002021204	0.00753362	0.007265801	0.006702008	0.004931515	0.001428189	0.0008976919	0.000659439	0.0007880761
152.371	1	0.1592149	0.1612192	0.2200873	0.2162832	0.05440007	0.0490684	0.03493618	0.03139198	0.2657042	0.2083852	0.1440825	0.1518195	0.05978414	0.05052472	0.04431294	0.03877472	0.1825751	0.1835363	0.1680837	0.1540768	0.03421601	0.02751349	0.04746551	0.04410861
152.372	1	0.0005609662	0.0007693274	0.0006016745	0.0006581619	0.001108364	0.003100182	0.008419391	0.005775824	0.0008489229	0.0007407774	0.0008825161	0.0007785373	0.003519139	0.002627608	0.001603205	0.001828519	0.0005087858	0.0004946565	0.0004799352	0.0006109048	0.001183942	0.0006902705	0.0004202868	0.000785858
152.372	1	0.1195754	0.09730292	0.08008322	0.06799041	0.1828231	0.5202774	1.590018	1.080052	0.1237563	0.07126113	0.1351392	0.1379688	0.6389618	0.5809014	0.280998	0.3088437	0.07050359	0.05946187	0.08205373	0.07837376	0.203045	0.1193477	0.131988	0.1141908
152.470	1	0.007754411	0.005573178	0.003831648	0.002765474	0.001433373	0.003002422	0.008355972	0.006001725	0.003031334	0.002319749	0.003684927	0.003271297	0.003603006	0.002846177	0.001745444	0.002139142	0.007795889	0.00763154	0.007706321	0.005354659	0.001444363	0.000796203	0.0009404641	0.000464449
152.471	1	0.1586612	0.1848127	0.2264588	0.2160167	0.04788644	0.04951945	0.04424556	0.03739989	0.2584727	0.2328479	0.1701049	0.1526641	0.05230956	0.04785138	0.0492367	0.04023481	0.175472	0.1737676	0.1807152	0.1571586	0.03820312	0.03021198	0.04320781	0.04454077
152.471	1	0.0005505307	0.0007557457	0.000679966	0.0006569743	0.001384969	0.003027462	0.008504466	0.006018361	0.0009268575	0.0007421586	0.0008363652	0.0005995991	0.003515915	0.002734942	0.00138747	0.001729871	0.0004899526	0.0004328104	0.0006861188	0.0006403972	0.001157576	0.0007057515	0.0006349058	0.0004029456
152.472	1	0.1129571	0.1134619	0.04941702	0.06651749	0.1947332	0.5028126	1.595313	1.116313	0.1102816	0.06762532	0.104793	0.1259474	0.6371704	0.566876	0.2171839	0.3186863	0.08923491	0.04142041	0.06093784	0.06993532	0.2063071	0.1030722	0.1752971	0.1112441
152.570	1	0.006977535	0.005566622	0.003680584	0.002231933	0.001266769	0.002639546	0.008246086	0.005919859	0.002281488	0.00151933	0.003496223	0.002852062	0.003592809	0.002741069	0.001481846	0.001810046	0.007072057	0.006756217	0.00716062	0.004816617	0.001255478	0.0008436927	0.0009244191	0.001007247
152.571	1	0.1484791	0.1751477	0.2115279	0.2305407	0.0479526	0.04465779	0.04981478	0.03834438	0.2664555	0.2327824	0.1796708	0.1507421	0.05130855	0.04424907	0.04670629	0.0462689	0.1687201	0.1581831	0.1618533	0.1451814	0.03666796	0.02900307	0.03525637	0.03331682
152.571	1	0.0006235645	0.0006111045	0.0007886997	0.0005188187	0.001264273	0.002777517	0.008376936	0.006031564	0.0008684931	0.0005996751	0.001015917	0.0005158684	0.003699948	0.002681616	0.001200534	0.00159606	0.000769194	0.0005325123	0.0007170364	0.000601263	0.001165305	0.0007621534	0.0008063846	0.0009003909
152.572	1	0.08600813	0.1144991	0.04893882	0.05099202	0.1933987	0.4608789	1.547551	1.106105	0.07679581	0.07160579	0.1187694	0.1173479	0.6320946	0.5162362	0.218065	0.2768245	0.09860365	0.03727249	0.08376849	0.06317382	0.2127408	0.1079968	0.1737132	0.1473036
152.670	1	0.006051863	0.004619428	0.003074491	0.001993494	0.001114367	0.002201142	0.007853861	0.005756511	0.00188209	0.001085545	0.00284804	0.001923172	0.003779829	0.002674109	0.001394719	0.001511554	0.006056283	0.005419758	0.005976676	0.003853271	0.001318211	0.001193693	0.0009724247	0.001292863
152.671	1	0.1403229	0.1562905	0.2067195	0.2285262	0.05413302	0.04245338	0.03445414	0.03973838	0.25985	0.224463	0.170968	0.1432381	0.05037629	0.04353005	0.04590464	0.04770665	0.1651325	0.1482595	0.1503828	0.1425454	0.0279099	0.02590971	0.03321749	0.03675876
152.671	1	0.0009700587	0.0008724246	0.0007431148	0.0004555825	0.00117158	0.002292016	0.00788871	0.005898669	0.00113301	0.0009546562	0.0008807965	0.0003610783	0.003851768	0.002769735	0.00126017	0.001481071	0.000754392	0.0006106271	0.0005603073	0.000359919	0.00117687	0.0009955141	0.0009222208	0.001316337
152.672	1	0.1061341	0.08862063	0.08494342	0.05986295	0.2047268	0.4093255	1.462619	1.068475	0.1762948	0.08791891	0.09535384	0.08095971	0.6679764	0.4696411	0.2729617	0.2454821	0.08035723	0.04443873	0.06470656	0.04722265	0.2142213	0.1760813	0.1609628	0.1864615
152.770	1	0.005587632	0.004125743	0.00229478	0.001503194	0.0009851947	0.00149547	0.007174206	0.005483178	0.001916646	0.0009113405	0.002570854	0.001230576	0.004296698	0.002848493	0.001460992	0.001448038	0.005518257	0.004124747	0.004822642	0.003026203	0.001379909	0.001308293	0.0009751403	0.001445301
152.771	1	0.1382806	0.1530721	0.2118842	0.2247343	0.05824859	0.04575274	0.03649402	0.04048781	0.258161	0.227919	0.1743033	0.1392214	0.04864239	0.03485619	0.03522674	0.04270979	0.1645892	0.1420335	0.1490521	0.1404365	0.0177254	0.01650583	0.03230409	0.03998887
152.772	1	0.0005887805	0.0006413431	0.0006087916	0.0005091481	0.0009604686	0.001518877	0.007336523	0.00570294	0.000993681	0.0006654154	0.0008570243	0.0004282223	0.004219515	0.002873861	0.001331605	0.001342988	0.0006615211	0.0005078689	0.0003963897	0.0003472035	0.001121066	0.001172508	0.000938608	0.001525203
152.772	1	0.09288854	0.09020531	0.05745456	0.05936165	0.2087207	0.2747443	1.352915	1.036969	0.1545411	0.06358547	0.1147356	0.07737083	0.729612	0.4721427	0.3159088	0.2250542	0.05073004	0.08832094	0.05198144	0.06247159	0.2009653	0.1875211	0.1526188	0.2329874
152.870	1	0.005052166	0.003965204	0.001554459	0.001162683	0.001076047	0.001215333	0.006974602	0.005387803	0.001820269	0.001354806	0.002217688	0.0007445996	0.004613346	0.003068963	0.001216756	0.001351035	0.005373014	0.003350677	0.004213514	0.002571436	0.001364115	0.00128664	0.000802907	0.00169396
152.871	1	0.1388267	0.1686164	0.2322099	0.2416247	0.06477619	0.05289639	0.04341173	0.04459411	0.2766399	0.2516837	0.2031532	0.1467461	0.04509182	0.04315119	0.04619579	0.04797051	0.1708558	0.1356795	0.1440113	0.1462346	0.0225752	0.02202676	0.03424765	0.03927743
152.871	1	0.0007024113	0.0008073675	0.0007418723	0.0006612633	0.0009731099	0.001267667	0.007092112	0.005518704	0.00078942	0.000987771	0.0006038466	0.0003266725	0.004597363	0.003012085	0.001195848	0.001364495	0.0008069739	0.0004483975	0.0005262232	0.0004690482	0.001299814	0.001202524	0.0008146278	0.001728562
152.872	1	0.1030718	0.0907428	0.05245441	0.07126842	0.183603	0.1585307	1.308966	1.003147	0.1586571	0.1067682	0.1314752	0.06882598	0.7910099	0.4883763	0.2960857	0.2120787	0.1107251	0.07422635	0.04062819	0.0404662	0.1875901	0.2350501	0.1191154	0.2643151
152.970	1	0.004506365	0.004062739	0.0007229213	0.001086561	0.001239628	0.001725738	0.006563732	0.004991741	0.001718462	0.001210901	0.001980802	0.001063909	0.004571994	0.003156274	0.0009128715	0.001238037	0.005279236	0.003595731	0.003646749	0.002123384	0.001111583	0.001264565	0.000769619	0.001730543
152.971	1	0.141958	0.1733753	0.2461313	0.2492252	0.06039529	0.05593194	0.05176765	0.04866122	0.2838696	0.2682117	0.2156065	0.1518235	0.05767368	0.05078606	0.04486381	0.04391152	0.1845557	0.1462556	0.1507256	0.147726	0.02086266	0.02476604	0.03817899	0.03825767
152.971	1	0.0007970853	0.0005070905	0.000740904	0.0006127647	0.001233042	0.0017016	0.006641009	0.005038806	0.0005004589	0.0007968459	0.0005995162	0.0004037987	0.00453717	0.003086233	0.0007866838	0.001205738	0.000739042	0.000729689	0.000402838	0.000532772	0.0009740883	0.001157975	0.0006620154	0.001746102
152.972	1	0.09668531	0.09910115	0.068225	0.07841779	0.2098991	0.223983	1.201956	0.897396	0.1697067	0.1389124	0.1132189	0.07278129	0.802481	0.5148588	0.2273446	0.1789227	0.1464351	0.0901666	0.04121424	0.0441884	0.1628463	0.2305615	0.07635394	0.2712646
153.070	1	0.004285594	0.00433865	0.0006779244	0.001270991	0.001207971	0.002203717	0.006108287	0.004495801	0.002087201	0.001436316	0.002014275	0.001519505	0.004194367	0.003095704	0.000710914	0.001196728	0.004958103	0.003676393	0.003438238	0.002074278	0.001238575	0.001322316	0.0008340017	0.00160459
153.071	1	0.1567769	0.1693455	0.2404422	0.2474625	0.06052894	0.05394002	0.0491808	0.04980276	0.2760824	0.2626377	0.2180929	0.1644986	0.05116443	0.04854484	0.04742335	0.04908761	0.1972866	0.1565693	0.152523	0.144839	0.02418957	0.02775839	0.03864023	0.03518298
153.072	1	0.0006407994	0.000714112	0.0006166351	0.0006531877	0.00111424	0.002199395	0.00623818	0.004568112	0.0007490099	0.0008867412	0.0007972515	0.0003855995	0.004154286	0.003072526	0.0006279903	0.001014331	0.0005796742	0.0007295816	0.0004745825	0.0005145526	0.001088719	0.001221011	0.0008575352	0.001650949
153.073	1	0.07553659	0.09812884	0.04672267	0.05496175	0.1620192	0.3259873	1.094351	0.805383	0.1255352	0.1196972	0.08768666	0.06228509	0.7204093	0.4836467	0.1551935	0.1468557	0.1100262	0.06825053	0.0440742	0.03340013	0.1809166	0.1942354	0.06166895	0.2346684
153.170	1	0.004767707	0.004509247	0.001110487	0.001494717	0.001096324	0.00251958	0.005811079	0.004189249	0.002039569	0.001662854	0.001845365	0.001920871	0.003756173	0.003084738	0.0006304512	0.001231125	0.005224017	0.003882	0.003452684	0.002524998	0.001406321	0.001091828	0.001007712	0.001523494
153.171	1	0.1571466	0.1690365	0.2448549	0.252636	0.063132	0.05702357	0.04477264	0.04365332	0.2802987	0.2724176	0.2339729	0.1725793	0.05357213	0.05395947	0.04956119	0.04649391	0.2036161	0.1551147	0.1432454	0.138167	0.02300645	0.03059062	0.04307541	0.04116614
153.172	1	0.0007110138	0.00073855	0.0004496666	0.0006793636	0.0009894429	0.002553841	0.005914596	0.004214455	0.001011535	0.0008692984	0.0008375999	0.0005096076	0.003774511	0.0030057	0.0005612892	0.001102338	0.0005333437	0.0007029652	0.0003968204	0.000435569	0.001216671	0.001008944	0.0009076426	0.001457754
153.172	1	0.1004873	0.08049409	0.05929812	0.0566754	0.1414067	0.4084582	1.071443	0.7473926	0.1133977	0.07618249	0.1129073	0.0748298	0.6284635	0.5013585	0.1063167	0.1714874	0.09989991	0.08927016	0.06322937	0.04652221	0.2130527	0.1565092	0.09979162	0.2117446
153.270	1	0.005939294	0.005056682	0.001048321	0.001660037	0.0006092755	0.002651731	0.006104734	0.003999244	0.002270229	0.00183638	0.00206181	0.002042217	0.003281742	0.00298798	0.001018506	0.001287712	0.005712474	0.0040451	0.003235258	0.003255635	0.001576701	0.001056095	0.001099083	0.00133104
153.271	1	0.15175	0.1733237	0.2431488	0.2446716	0.05569745	0.05338765	0.04731932	0.04039543	0.2844033	0.2817694	0.249466	0.1804886	0.04656233	0.04488032	0.04117741	0.04063069	0.1951508	0.1436071	0.127982	0.121812	0.02067719	0.02383729	0.03043611	0.02728
153.271	1	0.0006486297	0.0005543295	0.000690122	0.0005090514	0.0005790905	0.002638242	0.006132433	0.004030444	0.0009935365	0.001069747	0.0009684053	0.0004144834	0.003246655	0.002877629	0.000967159	0.001197299	0.0006851824	0.0005694494	0.0005721966	0.0004221848	0.001487752	0.0009424182	0.001064248	0.001372446
153.272	1	0.1212657	0.04919736	0.04915535	0.04656024	0.05965544	0.4624378	1.157774	0.7532316	0.1138053	0.0895014	0.1016594	0.05295695	0.5504917	0.5150212	0.1789005	0.2098218	0.07653673	0.06635175	0.05500545	0.04040332	0.2580041	0.1621267	0.1413541	0.1804453
153.370	1	0.006919769	0.005365561	0.0007615057	0.001579336	0.0008447138	0.002557492	0.006278899	0.004236306	0.002565794	0.00219604	0.002134926	0.001722621	0.002916685	0.00262339	0.001331057	0.001368116	0.00587216	0.004394642	0.003082733	0.003804078	0.00140991	0.0009624011	0.001162303	0.001218698
153.371	1	0.1407075	0.1571668	0.2185959	0.2163692	0.06100919	0.05713417	0.05479439	0.04593539	0.2693872	0.2626935	0.2358791	0.1723052	0.05192251	0.05605079	0.04979013	0.04586611	0.1945675	0.1469752	0.1256904	0.1112408	0.03173959	0.02989754	0.03263893	0.02625697
153.371	1	0.0007913537	0.0005707546	0.0003921363	0.0004607411	0.0007292849	0.002613942	0.006377663	0.004222752	0.0009662374	0.0008238607	0.001143039	0.0003524111	0.002868915	0.002557478	0.001210565	0.001148394	0.0007021881	0.0006448543	0.0006226197	0.0003902057	0.001282328	0.000906266	0.001084789	0.001189533
153.372	1	0.1446205	0.04896133	0.07218201	0.08501622	0.1124498	0.4592352	1.205119	0.8214765	0.1197963	0.1173887	0.1227565	0.07889948	0.5002604	0.472921	0.2273824	0.2408745	0.05316467	0.06747921	0.0950105	0.04321131	0.2255233	0.173384	0.1800949	0.1830531
153.470	1	0.006335715	0.005174327	0.0009190278	0.00124541	0.001359082	0.002591107	0.006347879	0.00450801	0.002610634	0.002147033	0.001918442	0.001330649	0.002636098	0.002157865	0.001416326	0.001258445	0.005582153	0.004601136	0.003127421	0.003404635	0.001235698	0.0009092109	0.001190292	0.0007917467
153.471	1	0.1157455	0.1269206	0.1915832	0.1906524	0.05369061	0.0518148	0.05055912	0.03818052	0.2430882	0.2225171	0.199693	0.1588423	0.03855176	0.04515428	0.04340956	0.0352641	0.1759097	0.1314071	0.100946	0.09655965	0.02710825	0.02050449	0.02471523	0.02208539
153.471	1	0.0009008593	0.0005177487	0.000509233	0.0004954414	0.001268181	0.002591079	0.00634489	0.004552727	0.0009629893	0.0007476117	0.0008252152	0.0003739453	0.002585931	0.002094647	0.001320113	0.001239614	0.0004250023	0.000531852	0.0003253102	0.0003166737	0.001142218	0.0007029447	0.001155819	0.0008362706
153.472	1	0.1228626	0.05449719	0.06149229	0.05419852	0.2049875	0.4591279	1.228729	0.8791127	0.1185492	0.09039994	0.1062229	0.09197191	0.4710097	0.4369417	0.2731355	0.2382076	0.07580921	0.07245721	0.06031454	0.05358602	0.1940994	0.1741351	0.2074071	0.1413079
153.570	1	0.007055385	0.006290466	0.00200214	0.001024836	0.001468573	0.002664354	0.006620834	0.004834787	0.002311991	0.002120022	0.001987826	0.001725137	0.002681862	0.001974389	0.001569094	0.001288143	0.006102065	0.005757354	0.004390381	0.003489239	0.001216667	0.0009172564	0.001169511	0.0004282578
153.571	1	0.0978686	0.08874413	0.1674841	0.1753451	0.04231856	0.04863916	0.03886	0.03052798	0.225742	0.1669765	0.1508659	0.1431399	0.03954186	0.03946051	0.03505109	0.0313832	0.1506818	0.1163083	0.05768875	0.06990559	0.0317696	0.02343881	0.03389431	0.02038687
153.571	1	0.0009212721	0.0007365554	0.0004563333	0.000737416	0.001321047	0.002620971	0.006630605	0.004936984	0.0005422189	0.0004456857	0.0006894526	0.0005647024	0.002611596	0.001981856	0.001595366	0.00119044	0.000475015	0.0004210127	0.0002570921	0.0003421881	0.001009806	0.0006042461	0.001073199	0.0003994274
153.572	1	0.1367054	0.1438112	0.05712864	0.09383514	0.22106	0.4856324	1.279554	0.9477724	0.1125509	0.1014898	0.1060311	0.1031392	0.4837518	0.4130846	0.3102761	0.2343995	0.08371926	0.07744213	0.09139273	0.06850967	0.1860221	0.1538248	0.2162645	0.0771916
153.670	1	0.008096978	0.006765332	0.003291619	0.001408334	0.001456974	0.002541706	0.006958572	0.005105512	0.002369907	0.002391591	0.002308549	0.002202387	0.002721326	0.002353884	0.001906536	0.001393571	0.006462177	0.007191469	0.006082946	0.004276206	0.001060829	0.0009209778	0.001133991	0.000595674
153.671	1	0.09057679	0.05167118	0.1524898	0.1670611	0.04032514	0.04388543	0.02751277	0.02951378	0.21269	0.1290775	0.1074895	0.131453	0.03356923	0.03994518	0.03900446	0.01826145	0.1299288	0.1102719	0.05469178	0.05641372	0.03101296	0.02166931	0.03948569	0.03306396
153.671	1	0.0005772656	0.0008072174	0.0005661021	0.0006080564	0.001257575	0.00264928	0.006989512	0.005187289	0.0005566889	0.00044083	0.0005672306	0.0006711369	0.002687238	0.002278159	0.001862782	0.00119241	0.0005308994	0.0005932922	0.0003720349	0.0003456946	0.0009764435	0.0006883098	0.001152026	0.0006161039
153.672	1	0.09166525	0.1294395	0.08165993	0.07191601	0.2156987	0.5067125	1.326944	0.9869396	0.07224864	0.07831153	0.1150776	0.1164732	0.4993069	0.4130673	0.3364322	0.2479923	0.0927194	0.0855164	0.05903909	0.08493994	0.1682321	0.1571203	0.1884145	0.06490288
153.770	1	0.008227312	0.006977001	0.004172785	0.002394851	0.001223722	0.002322589	0.006707442	0.005052782	0.002531213	0.002464408	0.002896014	0.002790519	0.003113422	0.002836038	0.00209323	0.001294859	0.006908527	0.0080667	0.007034688	0.004634417	0.001295003	0.0009697384	0.0009297892	0.0009188518
153.771	1	0.08968293	0.07411845	0.1427379	0.1390306	0.04399475	0.03751652	0.02671391	0.02682107	0.1778219	0.117587	0.06899382	0.0885358	0.03366035	0.02014233	0.02971382	0.0194208	0.08418769	0.0939568	0.07937741	0.06376551	0.02583609	0.02333363	0.02940514	0.02582149
153.771	1	0.0005109224	0.0007149658	0.0003053323	0.0003162788	0.001186832	0.002407864	0.006700656	0.005187952	0.0005168398	0.0005709517	0.0005223182	0.0005033249	0.002947058	0.002688203	0.001877998	0.001138579	0.0004500684	0.0004430014	0.0003442625	0.0002274151	0.001100412	0.0008219348	0.0008528048	0.001012002
153.772	1	0.09064302	0.1146419	0.03798248	0.0518891	0.2302259	0.4599304	1.255171	0.94821	0.05224603	0.100775	0.09078674	0.09414468	0.5514603	0.4503677	0.3271296	0.2197369	0.07414612	0.09206783	0.06066889	0.0673135	0.1641046	0.1517349	0.1260428	0.1296953
153.870	1	0.007939579	0.007171727	0.004853014	0.00329094	0.0007972206	0.001924431	0.0061669	0.004805006	0.002870106	0.002856148	0.003440447	0.003365888	0.003481663	0.003301667	0.002131338	0.001442444	0.007287987	0.00856961	0.007822174	0.005233611	0.001260698	0.0009756338	0.0009668896	0.001328166
153.871	1	0.098297	0.1082112	0.1444576	0.1365017	0.04672375	0.04210155	0.03529952	0.02424629	0.1628258	0.1377459	0.09715461	0.0864911	0.04114459	0.0261948	0.02047739	0.02194543	0.0909815	0.08963602	0.0893029	0.08148692	0.026981	0.01863645	0.02239209	0.02235175
153.871	1	0.0006183819	0.0003597428	0.0004587447	0.0002928402	0.0007210201	0.00200577	0.006201442	0.004930293	0.000527636	0.0006908119	0.000588121	0.0005778749	0.003307654	0.003288499	0.001886289	0.001123114	0.0002480201	0.0003539679	0.0002285834	0.0003181477	0.0009934761	0.0008613692	0.0007439944	0.001254079
153.872	1	0.09304765	0.05606786	0.04137965	0.05546419	0.17247	0.3559101	1.136883	0.8735134	0.08487863	0.1019136	0.09307834	0.08522965	0.5795389	0.5249372	0.2838846	0.2004571	0.07614877	0.06850498	0.04547323	0.04783088	0.1417965	0.1566628	0.0564855	0.1567521
153.970	1	0.02139967	0.02038491	0.01787416	0.015859	0.01260211	0.01360735	0.0125921	0.01586968	0.01615905	0.01608111	0.01639596	0.01527162	0.01612517	0.01221758	0.01260515	0.01151834	0.02073428	0.02171829	0.02100067	0.01602605	0.01335903	0.01256859	0.01277602	0.008461971
153.971	1	0.1250128	0.1502482	0.1981777	0.1890143	0.05180572	0.04828773	0.03127865	0.03217692	0.2159442	0.1881513	0.1308857	0.1069757	0.03982636	0.0242344	0.02121756	0.02362883	0.1110823	0.1018644	0.1052462	0.107644	0.03210564	0.02085821	0.02276597	0.02150576
153.971	1	0.0006196124	0.0004792816	0.0005876394	0.0006468062	0.000467712	0.001805986	0.006135436	0.004898039	0.0005435003	0.0007769713	0.0004917861	0.0005312412	0.003897178	0.003633927	0.001733412	0.001329442	0.0004466633	0.0003732169	0.0002773221	0.0003849906	0.001085924	0.0007917352	0.0007431268	0.001529873
153.972	1	0.08381989	0.07815206	0.0467581	0.06362293	0.1009746	0.2740624	1.092478	0.8531521	0.08906783	0.09993887	0.06706688	0.07717034	0.6503215	0.5736074	0.2293684	0.225434	0.07933044	0.07319932	0.05975811	0.0670056	0.1496222	0.1431021	0.07971856	0.2002699
154.070	1	0.018104	0.01695636	0.01407196	0.01238313	0.009367692	0.00936937	0.01113156	0.01290011	0.01203984	0.01232976	0.01239818	0.01170296	0.013169	0.009072148	0.009395201	0.008544663	0.01703178	0.01793874	0.01737045	0.01329094	0.009667346	0.009076356	0.009470493	0.00600717
154.071	1	0.1536668	0.1905545	0.2492301	0.2377747	0.05866735	0.05359717	0.04095631	0.03984067	0.2648509	0.2412675	0.1850566	0.1403342	0.03784656	0.02527307	0.0250508	0.02757061	0.1242316	0.1127983	0.1169429	0.1266611	0.03585527	0.03055506	0.03028367	0.02418578
154.071	1	0.0007405386	0.0006236097	0.000723682	0.0007255672	0.000664943	0.001839644	0.00640966	0.004901842	0.0006158356	0.0006976362	0.0004755175	0.0006069033	0.004270076	0.003744585	0.00163607	0.001535338	0.000516321	0.0004360076	0.0002660808	0.0003315009	0.001049262	0.001061676	0.000738332	0.001559576
154.072	1	0.1122772	0.08079814	0.06767286	0.0826994	0.06470507	0.233453	1.115282	0.8585058	0.1008246	0.09296891	0.09185957	0.08045929	0.7128896	0.5786764	0.2363573	0.2416126	0.1109708	0.05929453	0.06313638	0.08522206	0.1457491	0.1545128	0.1277409	0.2083141
154.170	1	0.008379217	0.007045688	0.004716752	0.003775944	0.00091595	0.002204328	0.006505612	0.004914206	0.002884534	0.003020092	0.002824979	0.002629871	0.004357006	0.003430055	0.0019443	0.001635407	0.007045934	0.007131685	0.007279594	0.005474053	0.001242402	0.001330865	0.0008250647	0.001626186
154.171	1	0.1508382	0.1797884	0.2381023	0.2383856	0.06022803	0.0507732	0.04487067	0.03999633	0.2705359	0.2503727	0.194769	0.1476161	0.04055068	0.04136187	0.03472637	0.03464972	0.1376817	0.11397	0.1165885	0.1294769	0.031943	0.02707693	0.03009696	0.02460249
154.172	1	0.0007755802	0.0007366486	0.000750123	0.0006548793	0.0008774109	0.002074132	0.006601331	0.004837541	0.0005999151	0.0007286592	0.0004866094	0.00061691	0.004331089	0.003444946	0.001899809	0.001580667	0.0005272545	0.0003136298	0.0005744357	0.0002926579	0.001141666	0.00108942	0.0006037536	0.001448465
154.173	1	0.121476	0.07931181	0.05071784	0.06823998	0.1018724	0.2634971	1.157964	0.8749747	0.1604617	0.06768768	0.1131318	0.07389881	0.7236346	0.5612229	0.2786527	0.2430179	0.105798	0.06273815	0.07436665	0.07105324	0.1579427	0.1766141	0.1015466	0.1961381
154.270	1	0.007584926	0.00614125	0.003611179	0.003281975	0.0009318726	0.00223502	0.006691975	0.004748859	0.002953184	0.002750849	0.002150667	0.002558802	0.004099894	0.0033035	0.002062806	0.001690187	0.005845139	0.005407096	0.005995129	0.004635727	0.001223501	0.001162372	0.0006911763	0.001406052
154.271	1	0.1395239	0.1618971	0.2112918	0.2228972	0.05420728	0.049574	0.04117642	0.0313977	0.252682	0.2339962	0.1805849	0.1386554	0.04347371	0.03882147	0.03421732	0.0353873	0.1519331	0.1311551	0.1302663	0.1290319	0.02718436	0.01966894	0.0264087	0.02706615
154.271	1	0.0004966293	0.0005643877	0.000639998	0.0005414724	0.00089571	0.002102691	0.006712475	0.004704754	0.0008665104	0.0006720168	0.0006626463	0.0005795545	0.004066982	0.003204908	0.002015487	0.00160573	0.0007067857	0.0005961494	0.0005627	0.0003559715	0.001118836	0.001021233	0.0005926208	0.001423037
154.272	1	0.1127426	0.07209893	0.06187356	0.07042425	0.1292951	0.3224339	1.202271	0.8625321	0.145059	0.08396511	0.09742696	0.09239527	0.6818475	0.5215596	0.3273911	0.2590612	0.09736247	0.08860175	0.04894807	0.08570258	0.1518938	0.1893757	0.1103668	0.1984
154.370	1	0.007151388	0.005266915	0.002559206	0.003221417	0.001154078	0.002454003	0.007117291	0.004868569	0.003008303	0.002457997	0.001906893	0.003158377	0.00395873	0.003084897	0.002189632	0.00173679	0.00587701	0.004041634	0.005428246	0.004132011	0.0009917901	0.001069396	0.0006406557	0.001407461
154.371	1	0.1433097	0.1752561	0.2265449	0.2392234	0.05759352	0.0559903	0.04803058	0.04712224	0.2672333	0.2518862	0.2000235	0.1545963	0.05911591	0.04922015	0.03712625	0.03680595	0.1675518	0.1556791	0.1517675	0.1398602	0.03638527	0.03140253	0.04063328	0.04054599
154.372	1	0.0006176702	0.0005255199	0.0007630356	0.0005729605	0.001009515	0.002408633	0.007286176	0.004800337	0.0009560079	0.000607698	0.0009625707	0.0006710091	0.003882	0.002984664	0.002119915	0.001566384	0.0007006254	0.0005924552	0.0004355747	0.0004226435	0.00087148	0.0009176992	0.0005509122	0.001404521
154.372	1	0.1278839	0.06591861	0.06124073	0.05115076	0.1884969	0.411931	1.316409	0.8848437	0.1687724	0.06527778	0.1253047	0.09132879	0.6700481	0.5178696	0.3808639	0.2915203	0.06709841	0.07428772	0.05464641	0.0872166	0.1152517	0.1712689	0.09954994	0.2109693
154.470	1	0.006739308	0.004793551	0.001410969	0.002840988	0.001374037	0.002828499	0.007531396	0.004759384	0.002808541	0.002138003	0.001975919	0.003388205	0.003674332	0.002646901	0.001944583	0.001913364	0.006111395	0.002376052	0.00526721	0.003604093	0.0009179725	0.0008332138	0.0009106277	0.001380681
154.471	1	0.1411837	0.2068732	0.2602197	0.2583226	0.05000553	0.04854725	0.04137696	0.0457624	0.2816309	0.2719878	0.2228819	0.1629101	0.05775843	0.04817294	0.03424752	0.0285816	0.184687	0.1806406	0.1697722	0.1411101	0.04334452	0.04061415	0.04548745	0.04564786
154.471	1	0.0006739703	0.0006938502	0.0007083918	0.0006245634	0.001316521	0.002839569	0.007630947	0.004873792	0.0008827136	0.0008113471	0.001055046	0.0007186754	0.003638486	0.00262887	0.002039209	0.001679638	0.0004620234	0.0003997635	0.0006388261	0.0004434653	0.0007673654	0.0007599952	0.0008609152	0.001463455
154.472	1	0.1181601	0.06131382	0.05234661	0.04803384	0.2301299	0.46033	1.391779	0.9089136	0.1448007	0.05549738	0.1115114	0.1042857	0.6418177	0.5045361	0.3776772	0.2977951	0.03698595	0.1152521	0.06149228	0.06975818	0.08345329	0.136922	0.1585322	0.2214043
154.570	1	0.006559642	0.004255422	0.001328709	0.002595481	0.001822756	0.00295779	0.007447382	0.004997648	0.002296056	0.0019507	0.001884155	0.003469778	0.003335406	0.002377275	0.001555502	0.001873916	0.006101764	0.001520152	0.004788275	0.003058577	0.001196673	0.0006936308	0.0008713488	0.001112296
154.571	1	0.1454567	0.2194452	0.2707907	0.2482979	0.05312333	0.05721426	0.04679441	0.04137714	0.2780577	0.2728855	0.2257228	0.1610037	0.05776355	0.05778997	0.04673632	0.03166586	0.1993971	0.2116021	0.1945763	0.1314743	0.05776112	0.05122711	0.04811612	0.04857048
154.571	1	0.0005346505	0.0008158207	0.0005084604	0.0007379735	0.001723712	0.003034955	0.007537316	0.004997577	0.001028506	0.0008547415	0.0009992964	0.0006953436	0.003312629	0.002391366	0.001618204	0.001658659	0.0004384089	0.0005285454	0.0007631274	0.0004611221	0.001038727	0.0006706966	0.001059267	0.001084582
154.572	1	0.07856974	0.1029783	0.04871982	0.06764224	0.2872653	0.4883289	1.397158	0.9401656	0.1495715	0.05083138	0.1001414	0.1380455	0.6033698	0.4898156	0.3077549	0.2953825	0.06950493	0.06232758	0.09234729	0.06293357	0.1300573	0.1121072	0.206983	0.1814391
154.670	1	0.00639173	0.004165988	0.001785916	0.002961644	0.001737832	0.002856886	0.007340725	0.005101838	0.00253637	0.002414668	0.001995363	0.003416439	0.003064962	0.002117745	0.00111415	0.001797934	0.005960566	0.001778917	0.004845088	0.003091071	0.001410558	0.0007474758	0.0009592589	0.0006602787
154.671	1	0.1432683	0.2145563	0.2574767	0.226092	0.05577918	0.05924382	0.05160552	0.04194276	0.2677185	0.2635218	0.2310695	0.1571143	0.05848729	0.05667921	0.04449716	0.02642719	0.2022896	0.2211578	0.2001056	0.1174943	0.06132812	0.05155488	0.04568666	0.04583895
154.671	1	0.0006419031	0.0008434444	0.0005775027	0.0005945536	0.001589554	0.003006625	0.007343964	0.005113547	0.0007475699	0.000969785	0.0007282781	0.0008479447	0.003039747	0.002006558	0.001100804	0.001619123	0.0007123535	0.0007372823	0.0006003633	0.0004861895	0.001237139	0.0007432108	0.0009247078	0.0006797504
154.672	1	0.1023877	0.1210368	0.07183361	0.06021499	0.2666813	0.5056979	1.389804	0.963599	0.1092132	0.08399887	0.08635395	0.1123915	0.5530709	0.4490129	0.1667893	0.2802175	0.09978603	0.06511667	0.05917395	0.03971908	0.1801899	0.1340594	0.203845	0.1109015
154.770	1	0.007206901	0.005588265	0.002606235	0.003685965	0.001426085	0.002956316	0.00768548	0.005372626	0.00287298	0.003171698	0.002546538	0.003692022	0.003021757	0.002221806	0.0009881335	0.001635874	0.006875046	0.003407099	0.005661513	0.004162367	0.001707321	0.0009666278	0.0009751689	0.0005884789
154.771	1	0.147302	0.2228531	0.2673471	0.2319008	0.04214714	0.04299036	0.04557793	0.04180409	0.2628761	0.2680321	0.2461306	0.1639974	0.06289719	0.05797027	0.04475163	0.02899503	0.2044148	0.2310102	0.2035578	0.1189734	0.06140161	0.05480953	0.04808677	0.0430126
154.771	1	0.00081194	0.000753083	0.0008213632	0.0004317975	0.001232952	0.002986571	0.007757989	0.00528204	0.0009033815	0.0008582732	0.0007829207	0.0009227516	0.003188083	0.002200995	0.0009011239	0.001553679	0.0008277765	0.0008142555	0.0004805169	0.0004720683	0.001402464	0.0008630269	0.0008315635	0.0005228879
154.772	1	0.1154959	0.1562722	0.07030778	0.07396983	0.1951057	0.5109632	1.468141	1.002953	0.06935335	0.0914233	0.09938838	0.1308278	0.5512589	0.4407519	0.1162161	0.261772	0.1137729	0.0589388	0.05805444	0.04912381	0.2127211	0.1396156	0.1834191	0.1087529
154.870	1	0.008516487	0.006495538	0.003920454	0.004383065	0.001092998	0.002830622	0.008061071	0.005715097	0.003377778	0.003860166	0.003336679	0.003789266	0.003400227	0.002558273	0.001255476	0.001640512	0.007923708	0.005242306	0.006616378	0.005401323	0.001588379	0.001242188	0.0009914745	0.001042222
154.871	1	0.1469774	0.2217545	0.275812	0.2377012	0.03251125	0.03660545	0.04002829	0.0453367	0.2543292	0.2671662	0.2470612	0.1622624	0.06488547	0.05628634	0.04483028	0.0339983	0.2076643	0.2343604	0.2031065	0.1254861	0.05592385	0.05105981	0.04786714	0.04561354
154.871	1	0.0008531676	0.0008485862	0.0005751138	0.0004236096	0.0008645538	0.002757686	0.008025581	0.005612444	0.0006268202	0.0006879518	0.0007646969	0.0009190885	0.003371754	0.002459629	0.001076775	0.001379423	0.0007388088	0.0005471998	0.0005507795	0.0004373017	0.001228299	0.0008801713	0.0006477312	0.0009074981
154.872	1	0.132421	0.1091411	0.04845519	0.09073327	0.1358297	0.4801916	1.506502	1.066455	0.08407118	0.08712563	0.1051434	0.1309935	0.5898111	0.4440771	0.1910077	0.2401813	0.07939888	0.04299195	0.06316815	0.04510672	0.2180495	0.1524369	0.118645	0.1475309
154.969	1	0.01218933	0.01087553	0.008531993	0.007782665	0.003753035	0.004078268	0.0101969	0.009104703	0.006809373	0.007442306	0.00713569	0.007205634	0.006664121	0.005082891	0.004907792	0.00314622	0.01160508	0.00978963	0.01086894	0.008402653	0.003901851	0.003438628	0.004074071	0.003260924
154.969	1	0.1406226	0.19035	0.2379344	0.2059577	0.04377366	0.03403567	0.03948037	0.04836828	0.2199476	0.2315169	0.2167957	0.1482997	0.05599314	0.03951228	0.03342721	0.03131081	0.1826485	0.198362	0.1679514	0.1106155	0.0393572	0.02930388	0.03358434	0.03762372
154.969	1	0.0004160056	0.0006734358	0.0007712479	0.0004384824	0.0006257761	0.002461232	0.008015717	0.005850712	0.0008779209	0.0009776469	0.0005800698	0.000712958	0.003868875	0.002661715	0.001331178	0.001182179	0.0004538724	0.0003617795	0.0005601201	0.0003671107	0.001114723	0.001200224	0.0007957559	0.001323386
154.970	1	0.1014018	0.06881025	0.07681082	0.05202005	0.107252	0.451346	1.474095	1.085856	0.1199713	0.1042799	0.0765632	0.07598618	0.6534007	0.4559185	0.2958496	0.211308	0.04679025	0.08713965	0.0649115	0.04593587	0.2106862	0.2076843	0.1246626	0.1803164
155.070	1	0.01101191	0.01058047	0.007670977	0.006463121	0.003044614	0.003723486	0.00920091	0.007127625	0.005978864	0.00572333	0.006204334	0.006211103	0.005712744	0.004693537	0.003253138	0.00295676	0.01050487	0.01003115	0.01018473	0.007361856	0.002982123	0.003374986	0.002509105	0.0025704
155.071	1	0.1235796	0.141105	0.1759649	0.1455868	0.04296409	0.03059749	0.03923481	0.03814859	0.1599716	0.1657806	0.1561474	0.1143285	0.044814	0.03486902	0.02713098	0.02752722	0.1399955	0.1487721	0.1304119	0.08985095	0.03585285	0.02571323	0.0331019	0.03809727
155.071	1	0.0006056456	0.0003124837	0.0005932434	0.0004329256	0.0009251621	0.00206636	0.007558147	0.005991473	0.0006282358	0.0007364592	0.0005674592	0.0005629357	0.00430954	0.002880716	0.00151062	0.001194221	0.0006050504	0.00041018	0.0004752939	0.0003852734	0.001086307	0.00138739	0.0009329654	0.001672863
155.072	1	0.1086681	0.07469849	0.05444525	0.06280104	0.1064488	0.3529218	1.385898	1.085937	0.1290793	0.075572	0.1154593	0.07806609	0.7329575	0.4808637	0.354589	0.2098357	0.0877407	0.07257587	0.05618155	0.05483752	0.2019561	0.2314049	0.1578391	0.2317653
155.170	1	0.02555844	0.02532612	0.0216561	0.01855521	0.01428983	0.0133185	0.02002035	0.01222171	0.01895573	0.01856852	0.01812442	0.01775833	0.01581243	0.01537509	0.01373112	0.01249654	0.02451579	0.02491861	0.02417588	0.01771424	0.01448398	0.01509605	0.01314711	0.0102448
155.171	1	0.1061714	0.1015556	0.1491057	0.1203374	0.03727744	0.03427506	0.03147593	0.04293851	0.1555061	0.1218238	0.1271743	0.111907	0.0395303	0.03057653	0.02541468	0.02140785	0.1246044	0.1188327	0.09672517	0.08803993	0.03453417	0.02387878	0.04056681	0.03674527
155.171	1	0.0004658216	0.0004883848	0.0004394574	0.0004407667	0.001041559	0.001747079	0.007652872	0.006089818	0.0004263407	0.0005700414	0.0005791833	0.0005178598	0.004701759	0.003193786	0.001534214	0.001264257	0.0006528707	0.0005131809	0.0003787348	0.0003270939	0.0007918538	0.001478581	0.001082245	0.001878742
155.172	1	0.1059012	0.09812743	0.04608021	0.05113515	0.1476332	0.2711495	1.386561	1.076027	0.1247411	0.1029608	0.1245646	0.08016503	0.8190502	0.5178651	0.3697378	0.2273844	0.1064444	0.09273165	0.06018053	0.06165908	0.1457577	0.2313488	0.2118202	0.2702713
155.270	1	0.02437322	0.02418291	0.01966851	0.01663058	0.01112212	0.009754431	0.01700502	0.01294325	0.01883363	0.01824691	0.0181258	0.01791881	0.01414373	0.01234058	0.01059897	0.009797574	0.02352321	0.02429769	0.02304092	0.0162713	0.01118238	0.01121157	0.009818743	0.008142851
155.271	1	0.1038477	0.08121195	0.1659318	0.1283416	0.04899284	0.04824393	0.0251335	0.0555117	0.178299	0.1068566	0.1125699	0.1301109	0.04053358	0.05189394	0.03937113	0.02434171	0.1357865	0.1282866	0.07078955	0.09251321	0.03478579	0.03219913	0.04861508	0.03049572
155.271	1	0.0006108059	0.0005931451	0.0005734519	0.0005956332	0.001146311	0.001504704	0.008132812	0.005976932	0.0004783149	0.0005840576	0.0007031589	0.0006257698	0.005059348	0.003272236	0.001537917	0.001357426	0.0006947135	0.0004346533	0.0004431086	0.0004064184	0.0008141784	0.001304941	0.001325361	0.00196583
155.272	1	0.1275202	0.1153585	0.06490562	0.06340398	0.1807717	0.1581389	1.454614	1.039119	0.1466372	0.06153339	0.1264946	0.09776204	0.8744319	0.5409983	0.3493384	0.2471106	0.09798119	0.07880409	0.0937188	0.05509735	0.13568	0.1966012	0.2666481	0.2679766
155.370	1	0.00893233	0.008461461	0.004532348	0.001855207	0.0009735025	0.001760183	0.008355118	0.005621847	0.003140119	0.003288122	0.003398076	0.004193102	0.004904462	0.003660996	0.001482127	0.001469445	0.007823504	0.009365866	0.007826211	0.004236677	0.001218063	0.001616367	0.00115296	0.001819144
155.371	1	0.1026718	0.06535924	0.1602035	0.1337055	0.03621286	0.04923323	0.03160878	0.04131086	0.174763	0.104556	0.0940011	0.1198096	0.02877757	0.03780571	0.03233584	0.01890063	0.1193704	0.127156	0.06257363	0.07819859	0.02504398	0.03017802	0.04432951	0.02143476
155.371	1	0.0006576812	0.0006707161	0.0007343031	0.0003941311	0.0007634691	0.00164972	0.008393457	0.005627285	0.0006297071	0.0007650122	0.0005683596	0.0008545156	0.004932305	0.003339228	0.001214446	0.001073052	0.0004774876	0.0003371291	0.000334222	0.000292378	0.0008252245	0.001189251	0.001008468	0.001783531
155.372	1	0.1350379	0.1198248	0.06289228	0.04729499	0.1702494	0.2096387	1.505567	0.9631355	0.1340074	0.1241883	0.1048811	0.08504188	0.8530551	0.5664285	0.2640487	0.2168805	0.08700358	0.08995899	0.05807165	0.05684931	0.1739893	0.185251	0.2369329	0.2499064
155.470	1	0.007858551	0.006854827	0.003299474	0.001132196	0.0007365404	0.002156634	0.008187347	0.005304333	0.002632302	0.002587426	0.002712351	0.003335183	0.004624332	0.003580036	0.001377462	0.001386103	0.006270413	0.007730507	0.005969478	0.003143423	0.00138234	0.001159638	0.0008098854	0.001489599
155.471	1	0.0936067	0.06571188	0.1370785	0.1224499	0.0333807	0.04362834	0.03538448	0.03144382	0.1512641	0.09975021	0.0905664	0.09958429	0.02234586	0.03549632	0.03278312	0.01330672	0.10399	0.1110745	0.07006811	0.06358983	0.02670495	0.02656967	0.04250499	0.02102621
155.471	1	0.0008380802	0.0004726159	0.0003950494	0.0004722117	0.0005939673	0.002071623	0.008257143	0.005290775	0.0006159161	0.0006135414	0.0006314411	0.0005744487	0.004633814	0.003386425	0.00118768	0.001051562	0.000421452	0.000558642	0.0003847485	0.0002822895	0.001187577	0.0009890516	0.0007220332	0.00151856
155.472	1	0.1516836	0.1000328	0.07634323	0.05590897	0.1509742	0.3041396	1.509578	0.9041807	0.1274869	0.1022646	0.1131913	0.095118	0.7859203	0.59609	0.2095644	0.2200227	0.08369142	0.1056295	0.07264197	0.038167	0.23579	0.1733915	0.2067919	0.2042389
155.570	1	0.007208662	0.006525148	0.002171134	0.001132861	0.001048384	0.002510185	0.008457268	0.005427345	0.002294895	0.002011899	0.002537653	0.002814018	0.004202789	0.003433603	0.001588798	0.001521135	0.005804094	0.006516211	0.004798475	0.003181088	0.001621065	0.001161705	0.0005317287	0.001387925
155.571	1	0.09636177	0.07567788	0.1270164	0.1162166	0.04274978	0.03595914	0.03565891	0.02703449	0.1476137	0.09911189	0.08949972	0.08761163	0.03815744	0.03389533	0.02850734	0.01835767	0.09769238	0.10429	0.07563208	0.05774569	0.02992639	0.03120085	0.03082602	0.01938719
155.571	1	0.0007140266	0.0007649143	0.0005762283	0.0005015614	0.000985481	0.002500127	0.008502721	0.005499622	0.0008143329	0.0003885827	0.000806127	0.0006730722	0.004263682	0.003327892	0.001416997	0.001362062	0.0004762367	0.0004316175	0.0003358015	0.0003360096	0.00146371	0.001042599	0.0005733977	0.001373607
155.572	1	0.1523132	0.09921822	0.07757881	0.06030929	0.1971006	0.3795218	1.553965	0.9547888	0.1384567	0.09775749	0.1187594	0.1058368	0.7192557	0.6193913	0.2423524	0.2804599	0.08904202	0.08328504	0.0649246	0.04621619	0.2885655	0.1998237	0.1381967	0.1823013
155.670	1	0.006761776	0.005681173	0.001294912	0.001445813	0.001464777	0.002779294	0.008890198	0.005894801	0.002008848	0.002129298	0.001903058	0.002064381	0.003964649	0.003329973	0.001879132	0.001695078	0.005807881	0.005509057	0.004120489	0.003305395	0.001692417	0.001289458	0.0007703965	0.001315968
155.671	1	0.1003509	0.09639986	0.1296772	0.1163693	0.04297623	0.03331746	0.02742689	0.01972715	0.1493227	0.1150223	0.1038791	0.08615897	0.04249403	0.03098771	0.01826598	0.01769577	0.09800127	0.1049575	0.08884462	0.06908681	0.02882768	0.02460401	0.0171931	0.01964852
155.671	1	0.0005467424	0.000569613	0.0002697458	0.0004238406	0.00139803	0.002790016	0.009019437	0.005914427	0.0008401628	0.0004986458	0.0008437494	0.0008390493	0.003968024	0.00323517	0.001783978	0.001760804	0.0005044437	0.0004060767	0.0003590898	0.0003167095	0.001668387	0.001085172	0.0008540492	0.001269626
155.672	1	0.1004125	0.1086721	0.08309959	0.05711893	0.2253476	0.4218846	1.643209	1.070683	0.1644584	0.05845582	0.1056823	0.1269946	0.683461	0.6282809	0.320776	0.3459555	0.08162741	0.08888044	0.05584535	0.0552935	0.301319	0.2529036	0.1080701	0.1673687
155.770	1	0.006473398	0.005302806	0.001198032	0.001380836	0.001411021	0.002998997	0.009260237	0.006290148	0.001387001	0.002578213	0.001394578	0.002202566	0.003631859	0.003053035	0.00206368	0.00194821	0.005833618	0.004302255	0.003875356	0.003166092	0.001535856	0.001434049	0.0009196909	0.001084058
155.771	1	0.0928881	0.09633138	0.1285803	0.1128979	0.04638014	0.03767536	0.02572232	0.02063515	0.1389381	0.116925	0.104722	0.08236095	0.04049329	0.0274438	0.01769113	0.01445188	0.08743642	0.0959877	0.09044056	0.07248771	0.03131914	0.02354573	0.01732119	0.02339305
155.771	1	0.0004655509	0.0006782831	0.0004492025	0.0003928723	0.001410663	0.003015744	0.009418454	0.00632378	0.0008187567	0.000512498	0.0007184999	0.0006419539	0.003687467	0.003017465	0.001977522	0.001971853	0.0004439668	0.0005689675	0.0004148583	0.0002700852	0.001593173	0.001254346	0.0009127827	0.001016947
155.772	1	0.1070038	0.1299461	0.08759653	0.06880882	0.1946498	0.4618334	1.747872	1.183791	0.1646137	0.06058922	0.1030086	0.1245104	0.67498	0.6032838	0.3485764	0.3898935	0.08646953	0.1004666	0.05801217	0.07217787	0.2897546	0.2649169	0.1390762	0.1498274
155.870	1	0.005816299	0.003945944	0.001348196	0.001393025	0.001045368	0.003020954	0.009453822	0.006433335	0.001353288	0.002445298	0.001590564	0.002389121	0.003582446	0.002945074	0.002131404	0.001953108	0.005586373	0.003438788	0.003729633	0.002845416	0.00150012	0.001229519	0.0007849703	0.0007624974
155.871	1	0.06749832	0.07347606	0.1108997	0.09686472	0.02803772	0.02606486	0.02424667	0.01959214	0.1002127	0.09466322	0.08933441	0.06832502	0.02408094	0.01859679	0.01590965	0.01094263	0.06203486	0.07646353	0.0768955	0.05756555	0.02301735	0.0184405	0.01423798	0.01231858
155.871	1	0.0004022485	0.0005412147	0.0005372326	0.0004303012	0.001038789	0.00308576	0.009530137	0.006478335	0.0007537633	0.0004182029	0.0006944132	0.0007309183	0.003646875	0.002933586	0.00211302	0.001913258	0.0005663798	0.0005814132	0.000329243	0.0002557011	0.001441193	0.001178617	0.0007948986	0.0006855377
155.872	1	0.08516949	0.1319366	0.09563569	0.0882431	0.1530751	0.5101598	1.76984	1.196567	0.1350511	0.07411298	0.1115787	0.1198052	0.6744654	0.5919872	0.3664522	0.3555099	0.09430776	0.08248119	0.06547476	0.09313843	0.2472482	0.2344127	0.1090727	0.1175597
155.970	1	0.005809103	0.004012521	0.001470862	0.001235108	0.0005323837	0.003139269	0.009803333	0.00648075	0.001328815	0.002328425	0.001826038	0.002379278	0.003573062	0.003257268	0.002085978	0.001891358	0.005965527	0.003646397	0.00414407	0.003001797	0.001242987	0.00109372	0.000941816	0.0006844792
155.970	1	0.058455	0.06913288	0.1197067	0.1025898	0.03274242	0.02986377	0.03126435	0.02296726	0.08761667	0.1030046	0.09499083	0.06829825	0.02570164	0.01735524	0.01597245	0.01133481	0.06137169	0.07567343	0.08194283	0.059535	0.02300284	0.02071792	0.01884409	0.015613
155.971	1	0.000565406	0.00054442	0.0005307855	0.0004845492	0.0004996307	0.003080653	0.009721531	0.006571152	0.000671433	0.0004344619	0.0006612512	0.0005915376	0.003585708	0.003098835	0.002019463	0.001653571	0.0004386654	0.0004065354	0.000421708	0.0003856883	0.001112028	0.001063838	0.0008186892	0.0005785915
155.972	1	0.0907804	0.08722001	0.07239256	0.06220187	0.1148219	0.5408139	1.783893	1.171606	0.1056573	0.08296857	0.1038813	0.0929416	0.6704375	0.5400481	0.3319487	0.3376233	0.0813822	0.04873157	0.07626687	0.09347712	0.1763135	0.1645093	0.1169057	0.1161695
156.070	1	0.006759678	0.004649002	0.001638503	0.0009626721	0.0008534182	0.00303284	0.00981327	0.006640824	0.001493347	0.001907934	0.002543221	0.002022311	0.004039001	0.003430802	0.001824889	0.001722953	0.006686707	0.004198103	0.005088415	0.003325156	0.001103345	0.001138944	0.0008785367	0.000905268
156.071	1	0.06792947	0.08515562	0.168962	0.1383805	0.03366868	0.03712828	0.03386582	0.02976944	0.1149006	0.1534292	0.1212607	0.0814944	0.03078596	0.01898666	0.02166795	0.02170606	0.09292175	0.09100755	0.1118181	0.08969302	0.01772817	0.01742557	0.02496909	0.02325343
156.071	1	0.0007796096	0.000707919	0.0005273903	0.0005440766	0.0009222128	0.003071985	0.00986753	0.006632563	0.0007971891	0.0004504692	0.0006940699	0.000371935	0.004040756	0.003390467	0.001626855	0.001711751	0.0003548745	0.0002262803	0.0005000915	0.0003284973	0.0009358231	0.0009509798	0.0007892625	0.000880371
156.072	1	0.107669	0.1054019	0.05067506	0.09290529	0.1184061	0.5512366	1.77164	1.167925	0.1044273	0.06727117	0.1245213	0.06882795	0.7043051	0.5398878	0.2467335	0.3277487	0.05268386	0.06252951	0.07389544	0.06289225	0.1451375	0.1400466	0.1327	0.107227
156.170	1	0.007301348	0.00437026	0.002077136	0.001201456	0.00109652	0.002821266	0.00974407	0.006685658	0.001606597	0.001271248	0.003463577	0.001454289	0.004444028	0.003433798	0.001756443	0.001553018	0.007097167	0.004282864	0.005604221	0.00356578	0.00116996	0.001043217	0.001027207	0.001453557
156.171	1	0.07608294	0.0938797	0.1843726	0.147889	0.03989831	0.04238029	0.02748557	0.03243647	0.1277742	0.1754647	0.1345203	0.08483534	0.03492747	0.02858266	0.03054532	0.03107258	0.1075154	0.1008253	0.1205714	0.09454476	0.02110839	0.031342	0.03258875	0.02749268
156.171	1	0.0004527585	0.0005118305	0.0006507443	0.0004421577	0.0011596	0.002909917	0.009647099	0.006712137	0.0005495254	0.0005237497	0.000623331	0.000516742	0.004400384	0.003482368	0.001611415	0.001521648	0.0005904313	0.0004377609	0.0004777011	0.0004158624	0.000985512	0.0009232522	0.0009642056	0.001382168
156.172	1	0.08924544	0.1007853	0.04624374	0.05944669	0.1167443	0.519073	1.723242	1.13914	0.05570203	0.06019451	0.1350227	0.08564603	0.7451333	0.5345111	0.1992983	0.3074371	0.0560751	0.06931841	0.07087233	0.07243522	0.1313735	0.1427186	0.163585	0.1602675
156.270	1	0.007316423	0.004976703	0.002858166	0.001389631	0.001319366	0.002433492	0.009075219	0.006435568	0.001914362	0.001172435	0.003653594	0.00107462	0.004693767	0.003666226	0.001624428	0.001631469	0.00715384	0.003916048	0.005796307	0.003707978	0.001244645	0.0011402	0.0009787168	0.001512914
156.271	1	0.07609718	0.09207523	0.1747792	0.1384126	0.03296626	0.03213479	0.02958337	0.02891981	0.1188006	0.1660394	0.131501	0.08461563	0.03326638	0.02688267	0.02718443	0.03004148	0.1133399	0.104285	0.1118486	0.082487	0.02337773	0.02717599	0.03036523	0.02131364
156.271	1	0.000378111	0.0007329665	0.000460521	0.0003842425	0.001309988	0.002524002	0.009108425	0.006446505	0.0004347827	0.0006613449	0.0004606973	0.00052159	0.004649428	0.003668037	0.0014627	0.001515276	0.0003778397	0.0005634564	0.0004258465	0.000439727	0.001072451	0.001008686	0.0009443498	0.001554154
156.272	1	0.09933925	0.1114386	0.04193157	0.07344249	0.1736791	0.4100434	1.620441	1.097009	0.06726341	0.05416196	0.1126957	0.09204733	0.7706571	0.5603624	0.1837946	0.2936776	0.06772916	0.06800279	0.08972706	0.08656552	0.1403313	0.1285462	0.1863111	0.1785988
156.370	1	0.007675453	0.005436095	0.003664623	0.001609891	0.001191235	0.00188962	0.008946858	0.006126164	0.002151165	0.001364593	0.003709279	0.001714872	0.004920784	0.003843761	0.001731841	0.001656091	0.007139384	0.004698058	0.006397059	0.004036558	0.001311063	0.001336111	0.0009455813	0.001554223
156.371	1	0.0671508	0.08629274	0.1617898	0.1298157	0.03640471	0.0356968	0.03631469	0.02655391	0.1141717	0.155677	0.1240557	0.07709345	0.03811223	0.03439053	0.03283699	0.03095065	0.1091438	0.09715268	0.09900496	0.0719223	0.02837896	0.0344175	0.03491225	0.02403036
156.372	1	0.0003796958	0.0007100916	0.000527506	0.0002663607	0.001230173	0.002016816	0.009008983	0.006156607	0.0005126163	0.0007526884	0.0005798405	0.0005148111	0.004791279	0.003882142	0.001616902	0.001573746	0.0003945593	0.0003375565	0.0004229086	0.0003945848	0.00130388	0.001168504	0.0008537068	0.001533972
156.372	1	0.08897648	0.1131986	0.06188567	0.06489546	0.2090093	0.2807805	1.589406	1.060324	0.1097291	0.1044394	0.1115574	0.08901954	0.7981828	0.5960401	0.2334644	0.2737435	0.05880836	0.0675578	0.08790344	0.06719974	0.1462623	0.1622247	0.1884532	0.1949895
156.470	1	0.009344547	0.007255117	0.00492271	0.002036274	0.001287294	0.001563909	0.009408608	0.006146875	0.002583865	0.001656847	0.003948769	0.002662043	0.005009606	0.004098756	0.002008093	0.001817164	0.008702235	0.006716636	0.007948589	0.005048072	0.001522555	0.001487455	0.0009237537	0.001597245
156.471	1	0.05127541	0.08910626	0.178628	0.1389982	0.03031625	0.03185122	0.03382084	0.03389977	0.1414154	0.1694904	0.1358338	0.07531703	0.04171202	0.03103345	0.02788983	0.03148829	0.1245982	0.08925796	0.09121179	0.07651478	0.02658452	0.03708178	0.04052392	0.02823128
156.471	1	0.0004956706	0.0006820164	0.0005239407	0.000384961	0.001284205	0.001562876	0.009482102	0.006163378	0.0006011952	0.0006163904	0.000774456	0.0004921877	0.005016905	0.004109576	0.001764407	0.001662413	0.000636133	0.0004496014	0.0002861103	0.000541332	0.001447473	0.001299682	0.000715113	0.001625678
156.472	1	0.09836249	0.1197834	0.0542613	0.04288699	0.2426467	0.1807484	1.673512	1.062814	0.1418172	0.07704956	0.1270342	0.09757762	0.8034721	0.6488109	0.3078472	0.2849439	0.1025284	0.0713995	0.05756699	0.07457129	0.1907913	0.219167	0.1471734	0.2117856
156.570	1	0.01007003	0.008424547	0.005368139	0.002587009	0.001430625	0.00166192	0.009480397	0.005986443	0.003494074	0.00212698	0.004438367	0.003313641	0.005003887	0.004114544	0.002376149	0.001993972	0.009858566	0.008465336	0.008915999	0.005626019	0.001566782	0.001579199	0.0008842358	0.001816503
156.571	1	0.03605951	0.06641415	0.1490536	0.1199079	0.03432052	0.03040294	0.03117105	0.03279836	0.1322327	0.1343533	0.1156619	0.05376834	0.03325761	0.03023999	0.0235263	0.02336258	0.09920107	0.07320883	0.05705839	0.05539024	0.02662446	0.0309708	0.03053991	0.02714971
156.571	1	0.0004511408	0.0004693782	0.0006319363	0.0003706449	0.001266784	0.001682394	0.009485853	0.005887998	0.0005567451	0.0005260047	0.0008664622	0.0004455648	0.004931039	0.004022884	0.002151519	0.001749035	0.0004435489	0.0005096562	0.0003545873	0.000362013	0.001325015	0.001399819	0.0008129795	0.001755493
156.572	1	0.08873083	0.1283689	0.07704575	0.04355871	0.2430342	0.1943532	1.69294	1.031852	0.1488607	0.06380249	0.1398297	0.08909467	0.8019733	0.6672216	0.3924331	0.3127086	0.1101994	0.1157449	0.06215003	0.09902387	0.1701854	0.2510355	0.08839308	0.2531917
156.670	1	0.009991808	0.008411051	0.005478665	0.002880536	0.001740808	0.002139239	0.009301947	0.005839138	0.004509112	0.002880897	0.00445331	0.00360105	0.004924444	0.004037856	0.00250673	0.00224329	0.01044524	0.009455387	0.00912188	0.005592187	0.001486441	0.001627563	0.001166411	0.001871889
156.671	1	0.03667421	0.0372375	0.09028771	0.06225954	0.02305958	0.01309464	0.02877483	0.02793334	0.08793503	0.05905107	0.05920869	0.05021017	0.02561589	0.02201779	0.01712722	0.01959212	0.05854574	0.05337522	0.02899575	0.03399611	0.01883384	0.02071023	0.01301734	0.01470335
156.671	1	0.0006356215	0.0005600898	0.0005284259	0.0003374986	0.001457783	0.002056409	0.009392761	0.005701956	0.0006580521	0.0004132157	0.0007335213	0.0004882978	0.004826268	0.003834303	0.002050128	0.00192813	0.0005066491	0.0004260802	0.0002120852	0.0003127487	0.001248967	0.001263748	0.0009832557	0.001807557
156.672	1	0.1003957	0.09384806	0.08316463	0.03360082	0.2615269	0.2758596	1.6712	1.006935	0.1525523	0.08430793	0.09741326	0.08446496	0.8049344	0.6778271	0.3800897	0.3403911	0.1243376	0.1045755	0.03892435	0.06975223	0.1298438	0.226689	0.09914879	0.242625
156.770	1	0.01347426	0.012466	0.008750321	0.006714934	0.004951051	0.006246189	0.01059234	0.008804368	0.008690417	0.007187998	0.00791514	0.00668275	0.006724273	0.006067775	0.006192542	0.003712751	0.01412606	0.01348594	0.01219428	0.008219405	0.004516373	0.004160986	0.004908153	0.002787195
156.771	1	0.01877262	0.01918902	0.06570926	0.05037548	0.02081617	0.01349725	0.02406017	0.01992125	0.07055546	0.03542315	0.0390384	0.03595237	0.02378423	0.01597756	0.0117081	0.01551201	0.03514611	0.03437886	0.01211582	0.02124844	0.01502775	0.01875147	0.01142915	0.008924383
156.771	1	0.0003674074	0.000285583	0.0004846134	0.0003648412	0.001618607	0.002325755	0.009366905	0.005764909	0.0007131676	0.0003766814	0.0008264328	0.0004460123	0.004428344	0.003371822	0.001932442	0.002185347	0.0003627232	0.0003560623	0.0002471677	0.0003830287	0.00125751	0.001055092	0.001082829	0.001528028
156.772	1	0.1048519	0.04380896	0.06377592	0.04040487	0.255508	0.3415475	1.682504	1.044202	0.1542428	0.07063421	0.1188926	0.08621047	0.7670688	0.662122	0.3759267	0.366377	0.09867391	0.09803274	0.05275392	0.08760538	0.1519745	0.1664066	0.1491785	0.2133719
156.870	1	0.009932848	0.008457492	0.004193508	0.002418743	0.001521042	0.002887353	0.009447659	0.006202124	0.004620342	0.003286397	0.003713103	0.003310925	0.004560199	0.003628865	0.002165663	0.002215862	0.01084729	0.009555549	0.007757377	0.004578736	0.001682962	0.001066784	0.001100059	0.001258097
156.871	1	0.03469818	0.03688686	0.08453747	0.07072897	0.02287467	0.01334632	0.02610466	0.02030589	0.09027465	0.04060508	0.05541544	0.04888918	0.02243749	0.01779714	0.009723021	0.01615353	0.0450715	0.05042302	0.03054982	0.03351639	0.01415146	0.02115733	0.01570128	0.01002513
156.871	1	0.0004527695	0.0004907373	0.000324241	0.000435753	0.001304535	0.002911328	0.00949646	0.006199229	0.0007231707	0.0003699316	0.0006602939	0.0005098286	0.004383419	0.003383621	0.001662105	0.00218506	0.0005020432	0.000268306	0.0002891558	0.0002564718	0.00144599	0.0007453139	0.0009922283	0.001154115
156.872	1	0.1332011	0.04516623	0.05139267	0.05655365	0.1888511	0.4236013	1.735646	1.13444	0.141018	0.06247315	0.124553	0.1064207	0.776916	0.7162852	0.3329749	0.3626372	0.09807413	0.08393503	0.05168734	0.05025188	0.1779791	0.1053105	0.1325214	0.1403353
156.970	1	0.009618886	0.007530597	0.003144303	0.00148137	0.000852899	0.003088531	0.009525899	0.006355634	0.004314347	0.003448133	0.002581688	0.002639385	0.004254137	0.003587691	0.00183219	0.002287464	0.009947602	0.008100211	0.006178834	0.003564703	0.001784017	0.001126142	0.0009372283	0.0008944949
156.971	1	0.03673522	0.04804	0.08541941	0.07687227	0.02353904	0.02126444	0.032883	0.02370607	0.08969062	0.05072966	0.05923111	0.03884011	0.02074749	0.01690517	0.01521455	0.01608539	0.03800644	0.0440508	0.04184133	0.03856754	0.01790679	0.02192861	0.0226055	0.01588294
156.971	1	0.0005313868	0.0004341702	0.0002668378	0.0003655811	0.0006347849	0.003154385	0.009626612	0.006481872	0.0006195008	0.0005164022	0.0007641649	0.0006472646	0.004102065	0.003328836	0.001565785	0.002067108	0.0004887009	0.0004286811	0.0002586067	0.0002876421	0.001491668	0.0009206244	0.0008558352	0.0007776715
156.972	1	0.1289782	0.08687688	0.05817725	0.04192232	0.1135285	0.5136705	1.783791	1.196224	0.1276016	0.09357709	0.1138497	0.112738	0.7585631	0.7097059	0.2861791	0.3273086	0.09399191	0.05703047	0.0539729	0.03686018	0.1907889	0.135299	0.1749783	0.09689457
157.070	1	0.008882318	0.006767921	0.002087224	0.000560804	0.000738542	0.003266918	0.009369903	0.006467385	0.004177945	0.003224426	0.001886636	0.002213131	0.003981884	0.003277893	0.001614489	0.001875238	0.008715102	0.006094509	0.004455801	0.002687219	0.00190823	0.001314434	0.0008899174	0.0006079816
157.071	1	0.04233978	0.0447324	0.07228417	0.06580692	0.0192759	0.0247867	0.03400064	0.02444624	0.0799855	0.04610599	0.05610441	0.03298119	0.02436158	0.02465501	0.02021659	0.01718921	0.04102988	0.04223646	0.03434785	0.03134542	0.0220393	0.02317405	0.02068587	0.01164236
157.071	1	0.0005066249	0.0006189068	0.0003763822	0.0004393813	0.0005074123	0.003189101	0.009486245	0.006634384	0.0008599764	0.0004117235	0.0006887148	0.000746546	0.003856701	0.003016869	0.001469064	0.001738103	0.0004348139	0.0003742626	0.0002616867	0.0002290965	0.001717035	0.001110864	0.0009195351	0.0006320548
157.072	1	0.1107603	0.07482071	0.07579578	0.06801542	0.1266139	0.5280236	1.763201	1.208813	0.1396613	0.08126452	0.1014196	0.1370014	0.7148301	0.6284938	0.2795378	0.3076895	0.09010171	0.06289129	0.05782898	0.04615121	0.2365741	0.1869145	0.192728	0.1399698
157.170	1	0.00804971	0.005663495	0.001262775	0.0009671462	0.001300131	0.003176106	0.009283897	0.006514124	0.004266783	0.002950331	0.001621062	0.001802252	0.003915607	0.003070452	0.001753963	0.001601317	0.007968805	0.00448255	0.003416617	0.002297902	0.001815073	0.001340687	0.0008548275	0.0008917584
157.171	1	0.03672752	0.03657394	0.06085555	0.05517719	0.0188033	0.0211915	0.02774004	0.02282164	0.0673439	0.04471039	0.04791875	0.02854961	0.02056678	0.02114949	0.01734908	0.01308831	0.03751105	0.03409718	0.03002154	0.02444376	0.01948099	0.01821037	0.01558401	0.01060102
157.171	1	0.0005415844	0.0006554102	0.000406989	0.0006018769	0.00114876	0.003281299	0.009203645	0.006591329	0.0005745782	0.0005330823	0.0006204484	0.0006909621	0.003797838	0.002777992	0.001622014	0.001561136	0.0003915636	0.0003728243	0.0003084712	0.0002817295	0.001709485	0.001332663	0.0009315613	0.0008581731
157.172	1	0.1031247	0.08861584	0.06249305	0.09219744	0.1804897	0.5378127	1.700946	1.186567	0.1096946	0.08663875	0.1125588	0.1245383	0.696846	0.5467365	0.3305922	0.2475332	0.08768218	0.05014061	0.07092999	0.05323307	0.2461123	0.2167716	0.1660306	0.1743737
157.270	1	0.008789401	0.006486686	0.000727144	0.001096901	0.001513495	0.003053845	0.009511214	0.006845149	0.004433311	0.003291095	0.002378298	0.002367838	0.004224583	0.003413409	0.002031424	0.001419896	0.008824608	0.005294888	0.003894684	0.002727746	0.00172153	0.001512618	0.0008299543	0.00128638
157.271	1	0.05676222	0.05352491	0.07929602	0.07240058	0.02657929	0.01506411	0.01468772	0.01542705	0.09274526	0.06541376	0.06357488	0.0416936	0.02196504	0.0114101	0.01109611	0.01874804	0.05426538	0.04746769	0.04725914	0.04314962	0.01744705	0.008748893	0.01245277	0.01775385
157.271	1	0.0004678291	0.0005926259	0.0005306656	0.000485008	0.00125616	0.00307581	0.009581662	0.00687281	0.0004552165	0.0005661207	0.0007767563	0.0005599266	0.00415768	0.00325321	0.001891416	0.00144973	0.0004057481	0.0004345297	0.000325695	0.0002989096	0.001593736	0.001388839	0.0008467417	0.001236655
157.272	1	0.08929567	0.08751024	0.07803093	0.07910955	0.1999368	0.5076606	1.726312	1.22935	0.1030861	0.09360025	0.150585	0.09037374	0.732136	0.5561305	0.4103781	0.2105705	0.1059693	0.06434294	0.05516313	0.04480473	0.2246041	0.2327064	0.1176228	0.1870078
157.370	1	0.009254566	0.006564139	0.00162709	0.001631821	0.001527236	0.002753701	0.009518063	0.006835416	0.004111911	0.003204127	0.003495854	0.002776288	0.004718244	0.003524031	0.002265694	0.001594836	0.009284562	0.006669666	0.005048224	0.003063646	0.001749776	0.001489654	0.0008230014	0.001513004
157.371	1	0.06905984	0.04643231	0.103725	0.07419053	0.02482715	0.01646707	0.02265013	0.01706536	0.115183	0.07124541	0.0900185	0.04249902	0.02243674	0.01683585	0.01473156	0.01788009	0.05556472	0.05979288	0.05748042	0.04807666	0.008596576	0.009631619	0.0112311	0.01388101
157.371	1	0.000427393	0.0005542179	0.0006328237	0.0004015026	0.001289518	0.002788301	0.009609334	0.006811231	0.0006351656	0.0006085358	0.0007800646	0.000400474	0.004636644	0.003282982	0.002093404	0.001431993	0.000422832	0.0003949036	0.0003845081	0.0002562975	0.001536954	0.00132066	0.0007720899	0.001493142
157.372	1	0.136679	0.09016607	0.0852001	0.06821942	0.2195427	0.4481801	1.703643	1.201009	0.1307567	0.08384823	0.1491744	0.06681079	0.7850823	0.5353481	0.4439342	0.2165936	0.0640353	0.08532309	0.0534247	0.05495923	0.1999851	0.2234977	0.1050401	0.207571
157.470	1	0.009359377	0.00684422	0.002223634	0.001748724	0.001140254	0.002131179	0.009308888	0.006599375	0.003813433	0.002682984	0.004101251	0.003131754	0.005016907	0.003637064	0.002232518	0.001579637	0.009199819	0.007902262	0.005727776	0.003494613	0.001570029	0.001340295	0.0007330144	0.001782104
157.471	1	0.08089746	0.0409542	0.1141631	0.06750632	0.02725335	0.02247581	0.03212172	0.02166546	0.1259024	0.06800369	0.1031558	0.04389314	0.03086654	0.02359952	0.02734222	0.0183426	0.06207543	0.06653866	0.06298296	0.04598921	0.01696957	0.01682296	0.01906887	0.01388176
157.471	1	0.0005917721	0.0005599622	0.0003921213	0.0004915029	0.0009280084	0.002158222	0.009238943	0.00648683	0.0004031758	0.0002878926	0.0006238608	0.0004777399	0.004958407	0.003401505	0.002001659	0.001423942	0.0002480547	0.0004033605	0.0003216456	0.0002699745	0.001337334	0.001255907	0.0008636351	0.001715048
157.472	1	0.1244321	0.09530621	0.05115478	0.05021341	0.2042512	0.3562251	1.663768	1.148189	0.1273691	0.04459723	0.1427896	0.09739955	0.8297059	0.5544779	0.4042399	0.2297338	0.03764277	0.08422318	0.05372269	0.06461289	0.1629979	0.2013678	0.1435434	0.2420999
157.570	1	0.008971568	0.006267968	0.002846632	0.001922043	0.0007154712	0.001535367	0.008876464	0.006104081	0.003719665	0.002269267	0.004417389	0.003187042	0.005145798	0.003691124	0.001825518	0.001503047	0.008531408	0.008180455	0.005999193	0.003855944	0.001329289	0.001392191	0.0008558865	0.001992501
157.571	1	0.07300152	0.03956475	0.1045304	0.06354404	0.02583619	0.02405738	0.02805813	0.02591747	0.1120079	0.06127544	0.0923011	0.03712459	0.02537548	0.0227893	0.02380668	0.0175656	0.0533293	0.0625819	0.05243043	0.04226916	0.01680096	0.02141072	0.01731218	0.01607317
157.571	1	0.0005491219	0.0006129757	0.0006271569	0.0003064983	0.000616338	0.00154106	0.008937043	0.006143059	0.0003724303	0.0004476135	0.0007894994	0.0005641141	0.005062265	0.003581871	0.001622831	0.001382056	0.0004148616	0.0004301586	0.0003786186	0.0003319692	0.001148639	0.001194768	0.0008476512	0.00199167
157.572	1	0.1249839	0.1098146	0.08721378	0.05776895	0.1776826	0.2144934	1.58548	1.071473	0.1468437	0.0402921	0.145121	0.1012465	0.8459815	0.5582542	0.3311526	0.2501468	0.05208474	0.09926936	0.07436	0.06157042	0.1713538	0.2034473	0.2065255	0.2670013
157.670	1	0.009915514	0.007376285	0.003502821	0.001778254	0.000834276	0.001303913	0.009153378	0.005859596	0.003565424	0.001815424	0.004601925	0.003343203	0.00530734	0.003765801	0.001838625	0.001685133	0.009279494	0.008852959	0.007062189	0.004477819	0.001498809	0.001428951	0.0009987568	0.001923621
157.671	1	0.09372943	0.06582862	0.1286144	0.07909246	0.03784129	0.03092768	0.03908458	0.03546452	0.1432292	0.0940157	0.1223046	0.05553283	0.03791377	0.02990357	0.02906508	0.0300874	0.0616258	0.08208496	0.07035351	0.04436277	0.02967751	0.02784347	0.02490221	0.01728307
157.671	1	0.0005427539	0.0006575293	0.0007009551	0.0004935294	0.0006843407	0.00131124	0.009060243	0.005876665	0.0003439031	0.0006167324	0.000515615	0.0006135007	0.005138131	0.003643745	0.001494861	0.001532492	0.0005702602	0.0004019085	0.0003752897	0.0003333429	0.001265931	0.001183023	0.0008994888	0.001836903
157.672	1	0.08668722	0.1201233	0.08513201	0.06485485	0.1511856	0.1145502	1.617192	1.002412	0.1098712	0.0805183	0.09939197	0.1033909	0.8499163	0.5735408	0.2798288	0.2804704	0.09489006	0.0692214	0.07721359	0.05365454	0.2174679	0.2038277	0.2168503	0.2415657
157.770	1	0.009828504	0.007969377	0.003706622	0.001750113	0.001197507	0.001688761	0.009255574	0.005618378	0.003102068	0.001788979	0.003948721	0.003000284	0.004991126	0.003824187	0.001811293	0.001767991	0.009437144	0.008226649	0.007551627	0.004657932	0.001552083	0.001495513	0.0009109483	0.001700571
157.771	1	0.0872015	0.09769197	0.1448884	0.09035081	0.03274396	0.03839663	0.04115202	0.03302159	0.1675253	0.1243556	0.1436033	0.08363713	0.02509075	0.04309093	0.02804121	0.02614094	0.07355811	0.08676898	0.0820708	0.03837298	0.02876276	0.02329343	0.01675169	0.03128057
157.771	1	0.000546436	0.0004611773	0.0006832683	0.0003953932	0.0009862279	0.001604006	0.009375216	0.005666287	0.0006869581	0.0008242441	0.0009465034	0.0007541834	0.004891297	0.003740484	0.001459034	0.001487489	0.000508307	0.0005672481	0.0004300378	0.0002490924	0.001277253	0.001224258	0.0009555085	0.00165955
157.772	1	0.095537	0.1091671	0.09076364	0.05967699	0.1721704	0.1753224	1.657896	0.9733115	0.1360815	0.1086033	0.1430057	0.1228419	0.7855967	0.6166016	0.2524021	0.3090222	0.07249776	0.1075522	0.08280605	0.0385763	0.2328007	0.2319112	0.2120048	0.1827464
157.870	1	0.009402781	0.007181608	0.003437966	0.0017379	0.001267097	0.002096962	0.008992898	0.005668846	0.002561312	0.001443809	0.003418789	0.002410188	0.004528875	0.003775462	0.001971904	0.001853452	0.008770352	0.007210861	0.007535999	0.004406788	0.001559023	0.001409474	0.001161571	0.001492447
157.871	1	0.08931245	0.09898105	0.1369874	0.09740831	0.03488774	0.03732409	0.03661318	0.03925859	0.1626579	0.1391903	0.1382013	0.1020938	0.0318668	0.0338674	0.03093944	0.02988527	0.08159609	0.08404924	0.0875008	0.05660684	0.026279	0.02323418	0.02224905	0.03199884
157.871	1	0.000560725	0.0006322379	0.0007210141	0.0003171842	0.001159331	0.002040668	0.009033311	0.005783274	0.0008934792	0.0004634075	0.0008821525	0.0008100812	0.004466359	0.003607594	0.001740887	0.001660222	0.0004719635	0.0004677968	0.0004908581	0.0002328445	0.001411086	0.001184862	0.00114381	0.001453361
157.872	1	0.1104107	0.08263102	0.1127475	0.03794332	0.1861796	0.2942215	1.636988	1.020672	0.1379496	0.05732778	0.1419718	0.098052	0.724494	0.6199688	0.2781681	0.330417	0.09359952	0.07588845	0.08914658	0.0459258	0.2477413	0.2301757	0.1659679	0.1842559
157.970	1	0.007410038	0.005587222	0.002926356	0.001763388	0.0008921055	0.002368887	0.009166005	0.005985664	0.002011625	0.001121712	0.002949646	0.001319965	0.004070764	0.003494713	0.002092455	0.001895827	0.006969258	0.005474413	0.00577992	0.003764524	0.001519853	0.001450901	0.001307488	0.001390462
157.971	1	0.0946818	0.09037883	0.1253316	0.1003142	0.03479618	0.02676534	0.0276676	0.02857975	0.1525808	0.1356508	0.1227929	0.1056498	0.03487363	0.02581872	0.02635078	0.03001654	0.09297714	0.07938238	0.08673198	0.06883302	0.02244495	0.0224502	0.02433006	0.02902422
157.971	1	0.0003807804	0.0005073082	0.0003860465	0.0003906798	0.0007500299	0.002394482	0.009166864	0.006005608	0.0007563739	0.0003869904	0.0008566995	0.0007623889	0.004042121	0.003422788	0.001929229	0.001834057	0.0006033102	0.0005746682	0.0004171691	0.0003600088	0.001421413	0.001324155	0.001338151	0.00138907
157.972	1	0.1074267	0.09448492	0.0761504	0.05978355	0.1507947	0.3814799	1.695812	1.112571	0.159795	0.06147848	0.1307206	0.1090831	0.6693501	0.6243071	0.3381736	0.3593166	0.125991	0.09479272	0.07377966	0.05037697	0.2715566	0.2354609	0.1658289	0.1708099
158.070	1	0.005832187	0.004047562	0.002267963	0.001387215	0.000457634	0.002639823	0.009389032	0.006005024	0.001668839	0.0009703874	0.002828129	0.0007267147	0.00364757	0.003127642	0.002076605	0.001952326	0.006254716	0.003987727	0.004820599	0.00361085	0.001542083	0.001647753	0.001311905	0.001298574
158.071	1	0.09804738	0.09260556	0.1195098	0.09140265	0.02871302	0.02432163	0.02591312	0.03207406	0.1340781	0.1163401	0.1088156	0.0991553	0.02623595	0.02759838	0.02912274	0.03094817	0.09823843	0.08244039	0.08708429	0.07177035	0.02304527	0.02389314	0.02675904	0.02536364
158.072	1	0.0004331973	0.0006259104	0.000304052	0.0002389184	0.0005335226	0.002530212	0.009458488	0.006039134	0.0008878937	0.0004331657	0.0007694174	0.0006318902	0.003713556	0.003219922	0.00202259	0.001906099	0.0004440671	0.0005226546	0.0004377352	0.0003276781	0.001395482	0.001600711	0.001326084	0.001119915
158.073	1	0.09611153	0.1081935	0.06478913	0.05853245	0.1197304	0.4235372	1.755103	1.140005	0.1403177	0.0620883	0.1112797	0.0844318	0.6454407	0.6385938	0.3632019	0.3607321	0.06769622	0.09551603	0.0918132	0.06291641	0.2479848	0.2644216	0.2111375	0.1743152
158.170	1	0.00748492	0.00512161	0.002281061	0.001070975	0.001070384	0.002834501	0.009649425	0.006530501	0.001680996	0.001254673	0.002798395	0.0007300678	0.003675363	0.003195523	0.002082502	0.001779418	0.00836981	0.005357311	0.006241695	0.004316146	0.001620184	0.001921032	0.001340496	0.0008641989
158.171	1	0.1123917	0.1055976	0.1307905	0.08849016	0.03262035	0.02948745	0.03524708	0.02694164	0.1638624	0.148438	0.1355815	0.1118127	0.02916992	0.03365247	0.03502074	0.03015817	0.1040493	0.09417384	0.1014995	0.08534915	0.01553008	0.01895113	0.02278598	0.02185892
158.171	1	0.0003752032	0.0006326141	0.0005714124	0.0004638774	0.001036107	0.002917202	0.009815777	0.006636923	0.0007272222	0.0005925011	0.0008689866	0.0008154864	0.003690648	0.003212122	0.001967372	0.00181489	0.0004287049	0.0004430057	0.0005443798	0.0003447566	0.001497408	0.001714771	0.001353443	0.0008355124
158.172	1	0.05785006	0.09910625	0.05870941	0.07793617	0.1594354	0.4555411	1.789064	1.203983	0.09119584	0.06051723	0.1223237	0.0943366	0.6877883	0.664633	0.3370065	0.3360811	0.07756334	0.09224684	0.09625177	0.047221	0.2583626	0.2834211	0.2350133	0.1630088
158.270	1	0.008685837	0.005911776	0.001869691	0.001416797	0.001343802	0.003200204	0.009697353	0.006699508	0.00149666	0.001893505	0.002713096	0.001117235	0.003804461	0.003369006	0.001944774	0.00163631	0.009321079	0.005826462	0.007147121	0.004600323	0.001698136	0.001801144	0.001313939	0.0004219128
158.271	1	0.1077332	0.1001751	0.1241485	0.08063265	0.02752988	0.03005462	0.03185678	0.02486145	0.1553234	0.1442356	0.1320952	0.10833	0.0285745	0.03025961	0.03256293	0.03140179	0.09996157	0.09198777	0.09749657	0.0763479	0.01562143	0.01905241	0.02207117	0.01823751
158.271	1	0.0005186637	0.0005521968	0.0006157092	0.0003633213	0.001272964	0.003188862	0.009904147	0.006809223	0.000563367	0.0005380519	0.000750568	0.000763998	0.003710883	0.003317447	0.001776342	0.001689181	0.0006173158	0.0003298704	0.0004032897	0.0004110485	0.001477745	0.001591803	0.001154015	0.0004170737
158.272	1	0.1161758	0.1052554	0.06795713	0.07229044	0.1730792	0.4921954	1.785603	1.21078	0.08211574	0.06015591	0.1005975	0.1075738	0.7337961	0.6371789	0.2857682	0.3133673	0.121529	0.06815792	0.06439069	0.04096083	0.2622185	0.2637804	0.2227545	0.1447837
158.370	1	0.00813068	0.005078443	0.001505316	0.001507856	0.001417054	0.003325442	0.009731053	0.006802288	0.001668814	0.002458586	0.002141222	0.001632494	0.003862355	0.003548421	0.001600691	0.001694718	0.008135775	0.005339941	0.006438329	0.004171427	0.00140812	0.001559017	0.001087115	0.00080895
158.371	1	0.07890923	0.07195462	0.09187175	0.05400862	0.01806907	0.02041931	0.02551723	0.01940785	0.1184379	0.1061591	0.09928306	0.07954788	0.0204892	0.02194503	0.02082637	0.01953093	0.07196944	0.06775377	0.07405665	0.05851935	0.0150694	0.01795945	0.01992164	0.01666943
158.371	1	0.0006810185	0.0006448272	0.0005272272	0.0003785683	0.001318783	0.00339056	0.00985545	0.006879549	0.0006655601	0.0004002209	0.0006852497	0.0006043264	0.003949035	0.003452351	0.00160411	0.001617011	0.0005245924	0.000497179	0.0004386657	0.0004959546	0.001312597	0.001425173	0.001130905	0.0007237191
158.372	1	0.1409347	0.0906158	0.05834784	0.08271469	0.1704491	0.5255752	1.751616	1.202462	0.08154274	0.07179778	0.117507	0.07895964	0.7290602	0.6066075	0.2203082	0.3179016	0.1096818	0.08652012	0.1033844	0.05057929	0.2426586	0.2284251	0.1953872	0.1019917
158.470	1	0.009030176	0.006265663	0.001379324	0.00167479	0.001253913	0.003236137	0.01004692	0.006735245	0.001920594	0.002994604	0.002223607	0.00176447	0.004286292	0.003750359	0.001453896	0.001619006	0.00874524	0.005411791	0.006674973	0.004124414	0.001251514	0.001255406	0.0009283255	0.001113043
158.471	1	0.08754517	0.05103316	0.08884493	0.03000271	0.02651199	0.027836	0.03538831	0.02555283	0.1409757	0.1017479	0.1217355	0.07458518	0.02325455	0.03090957	0.02403437	0.025392	0.05637851	0.04694072	0.07515331	0.05057235	0.01590909	0.01570683	0.01614418	0.01412695
158.471	1	0.000726767	0.0004753205	0.0006065745	0.0002536989	0.001215579	0.003181161	0.01000801	0.006789497	0.0006385001	0.0004795828	0.0006661095	0.0005703338	0.004270137	0.003553338	0.001322392	0.001551533	0.0005905374	0.0003866726	0.0004212156	0.0003498108	0.001136389	0.001041195	0.0009245615	0.00111457
158.472	1	0.1273174	0.09801764	0.08180414	0.07308275	0.1784304	0.5116379	1.780578	1.172573	0.09333976	0.06546288	0.132235	0.09348783	0.7338986	0.572874	0.1612544	0.3009936	0.08914197	0.08083798	0.06761078	0.05389882	0.2198433	0.1644696	0.1278999	0.1482922
158.570	1	0.00987149	0.007349171	0.001695122	0.001500939	0.001053766	0.002931484	0.01017501	0.006687669	0.00208857	0.003098628	0.002482913	0.001716113	0.004864467	0.00389484	0.001543946	0.00171246	0.009414613	0.005541474	0.007060298	0.004506635	0.001382403	0.001069419	0.0008201523	0.001493012
158.571	1	0.1070999	0.05671954	0.1201124	0.07072932	0.03190015	0.02504553	0.04472052	0.02650947	0.1579482	0.09256186	0.136032	0.07225066	0.03097873	0.03122878	0.03132238	0.02372011	0.0857764	0.07235401	0.0959022	0.05742166	0.02239666	0.02947416	0.02361787	0.02341934
158.571	1	0.0007971687	0.0006471344	0.0004937903	0.000326007	0.0010045	0.002831895	0.01027008	0.006765861	0.0004959495	0.0005505977	0.0005542334	0.0006005584	0.004771405	0.003650307	0.001349067	0.001616552	0.0004364381	0.0003308521	0.0004019639	0.0003328412	0.001094794	0.0008998177	0.0007310659	0.00143752
158.572	1	0.1474222	0.1083807	0.05684899	0.06730008	0.2372795	0.4559447	1.812821	1.150375	0.08580409	0.06832538	0.127617	0.08661413	0.7770043	0.5608754	0.1645675	0.2936746	0.06786748	0.04890417	0.05304523	0.04790919	0.2219605	0.1375862	0.08558891	0.187342
158.670	1	0.00832777	0.006669996	0.00189788	0.001299948	0.0009787114	0.002288721	0.009728918	0.00643422	0.002014805	0.002449219	0.002494753	0.0016926	0.00483581	0.003941271	0.001601195	0.001806197	0.007184008	0.00535904	0.005956673	0.003830303	0.00119183	0.001019378	0.0008704471	0.001540888
158.671	1	0.08153053	0.05897486	0.1029205	0.07636211	0.02787415	0.02481537	0.03773179	0.02785918	0.1200536	0.08285689	0.1029568	0.06081638	0.02255614	0.02664455	0.02224105	0.02176387	0.07559598	0.07163015	0.07289972	0.04950615	0.01940567	0.02458333	0.01889237	0.02021715
[truncated: 14,166 more rows]
