# Supplementary material for: Is infant neural sensitivity to vocal emotion associated with mother-infant relational experience?
Source: PLoS One. 2019 Feb 27;14(2):e0212205. doi: 10.1371/journal.pone.0212205 (PMC6392422; doi:10.1371/journal.pone.0212205)
Supplement: S1 File — (ZIP) [file pone.0212205.s001.zip › dataset/imed_11_2.txt]

306.586	1	2.082741	1.396065	0.1645655	0.3910554	0.02102517	0.02758187	0.04097022	0.05132475	0.1261177	0.1702024	0.129841	0.1621608	0.03925198	0.03390831	0.02945477	0.0446522	0.4372823	0.3535921	0.938982	0.6711564	0.03861667	0.03912011	0.05816413	0.05174874
306.587	1	0.05813038	0.1895417	0.5028954	0.4723771	0.08260251	0.07218239	0.07137015	0.04717862	0.5041287	0.318406	0.3209446	0.1696978	0.04542125	0.03725412	0.06540467	0.05470974	0.1490909	0.09587893	0.2555045	0.1990455	0.05553952	0.07471339	0.08769919	0.06045606
306.588	1	0.08245196	0.0696469	0.04864875	0.1086807	1.676436	2.100849	0.7193853	0.3997234	0.1884377	0.2010215	0.1021159	0.2229644	0.2996826	0.2630832	0.4710886	0.5855151	0.3280869	0.2688098	0.4135729	0.4737757	1.723898	1.463157	2.656075	2.671277
306.589	1	0.2146972	0.1125047	0.1721526	0.201234	0.3794234	0.214094	2.768899	1.802968	0.2057122	0.1014353	0.20121	0.1489536	2.080247	1.76479	1.863519	1.633515	0.1507102	0.1509049	0.1473754	0.07072022	0.289715	0.598965	0.4882734	0.3387446
306.668	1	2.028002	1.373104	0.1407922	0.4057824	0.02634317	0.03017014	0.0410571	0.04817027	0.1763839	0.1908763	0.129261	0.2049699	0.05115054	0.03383378	0.03372064	0.03733748	0.3837435	0.3789479	0.9370557	0.6236479	0.02810386	0.03536397	0.05581996	0.04416326
306.669	1	0.0539527	0.2005291	0.4247139	0.3979477	0.07793633	0.06398928	0.06096786	0.04947417	0.449467	0.3009021	0.2516605	0.1301002	0.04330675	0.04332579	0.05482345	0.0440787	0.1222117	0.09701609	0.2307539	0.2111983	0.05178839	0.06358407	0.07654861	0.05174594
306.670	1	0.07818818	0.06859896	0.05654197	0.1167542	1.690748	2.115573	0.6723542	0.3983316	0.1827605	0.2037262	0.09939976	0.221293	0.2726009	0.2843959	0.5285197	0.6036372	0.310539	0.2563941	0.4293373	0.4380108	1.7194	1.414266	2.729553	2.651244
306.670	1	0.1558021	0.1469076	0.1641581	0.1693082	0.4079746	0.213744	2.772599	1.757454	0.2001745	0.0812966	0.1718329	0.2009472	2.118245	1.723995	1.869773	1.673251	0.1451832	0.1884163	0.1243325	0.09124515	0.3029069	0.5495338	0.4388242	0.3256755
306.768	1	1.983928	1.357385	0.1176549	0.426436	0.02573046	0.03123084	0.05050189	0.04924255	0.2169012	0.2123196	0.127867	0.2425586	0.04534994	0.03791772	0.03194737	0.04351551	0.3325884	0.4065277	0.9240743	0.5626761	0.04228948	0.03580745	0.03835009	0.03683623
306.769	1	0.06387065	0.1949944	0.3657638	0.3465274	0.06733562	0.05471712	0.03934471	0.04490391	0.3954728	0.2874946	0.1894666	0.1267817	0.05131636	0.05126792	0.05954322	0.04281002	0.09893576	0.106298	0.2003617	0.2080837	0.05368661	0.05532959	0.05851172	0.04084894
306.769	1	0.0873569	0.06834811	0.06737535	0.1185975	1.687902	2.111333	0.6381397	0.3885416	0.1852959	0.1996715	0.1010818	0.2347167	0.2693507	0.2692352	0.5617493	0.6404762	0.3240614	0.261825	0.4450545	0.4294827	1.732555	1.418052	2.751554	2.613845
306.770	1	0.1784408	0.1793179	0.1868069	0.1541887	0.3624018	0.2212594	2.794449	1.767802	0.1661868	0.08579003	0.2170092	0.1822617	2.120273	1.701961	1.836443	1.631963	0.1137275	0.1686587	0.1185021	0.08477544	0.3383143	0.4980494	0.4462581	0.3887637
306.868	1	1.933447	1.325364	0.1402602	0.4462219	0.02868902	0.02550419	0.04409065	0.05505827	0.2101098	0.2349668	0.1132043	0.2589317	0.03749026	0.04096311	0.03607479	0.04267641	0.313754	0.4255498	0.9113999	0.5324235	0.04710174	0.05207294	0.04518168	0.02787047
306.869	1	0.08992827	0.1803996	0.2921545	0.2695485	0.0563873	0.04878271	0.03935143	0.03390762	0.316035	0.2228818	0.1495799	0.1115919	0.03934177	0.04954364	0.04889538	0.02897404	0.09476055	0.1067372	0.1582853	0.1662842	0.0448126	0.04033681	0.0436969	0.03088111
306.869	1	0.1125266	0.07411779	0.06786447	0.116245	1.694711	2.118361	0.6109847	0.3663402	0.1803838	0.1869199	0.09760981	0.2516574	0.267087	0.233255	0.5679932	0.665503	0.3446621	0.2656298	0.4394792	0.4336535	1.719191	1.396398	2.753179	2.540047
306.870	1	0.1707242	0.1182905	0.1347791	0.1367261	0.2649722	0.2061473	2.805059	1.793601	0.1880953	0.1102144	0.2267281	0.1809539	2.135185	1.711027	1.692804	1.524946	0.1036493	0.1171844	0.1021884	0.1225588	0.3711067	0.4281999	0.4660257	0.4695872
306.968	1	1.989117	1.343596	0.1372365	0.4344138	0.03523879	0.03119794	0.04375794	0.04682134	0.2076849	0.2490826	0.1173608	0.2949875	0.03049133	0.03878737	0.04806468	0.05382757	0.3151831	0.4341982	0.9250396	0.533139	0.04653383	0.04518232	0.04676064	0.04444985
306.969	1	0.09918031	0.1733946	0.2805273	0.2597876	0.05611012	0.05136347	0.04507077	0.0261773	0.3129891	0.2053522	0.1395675	0.1044143	0.03774956	0.05380498	0.03843992	0.03710437	0.08938257	0.11249	0.1413561	0.1594288	0.03664117	0.04057898	0.04281276	0.0341884
306.970	1	0.1079681	0.06687745	0.05736907	0.1177054	1.715119	2.17261	0.5877954	0.3205957	0.1880938	0.1884493	0.1098168	0.2510581	0.2915374	0.2151123	0.5861961	0.6721721	0.3475313	0.2807048	0.4467469	0.4265629	1.669237	1.436804	2.820885	2.526216
306.970	1	0.1236917	0.1624893	0.1403594	0.1593471	0.248883	0.1781433	2.948173	1.971108	0.1276047	0.08302873	0.2534487	0.1977349	2.174307	1.779012	1.668846	1.503284	0.1179404	0.1572817	0.1087377	0.1348121	0.4706931	0.4238998	0.471025	0.4931916
307.068	1	2.059694	1.355604	0.1197486	0.39831	0.02882921	0.03530115	0.04784176	0.03478758	0.2172336	0.2556508	0.1328999	0.3182686	0.04560465	0.04097165	0.04254223	0.04755437	0.3322594	0.4855572	0.9301416	0.5441154	0.03569044	0.03435443	0.04112602	0.03413522
307.069	1	0.0892837	0.1610121	0.3411611	0.3319166	0.06728825	0.0685911	0.03867682	0.03004121	0.4166739	0.2351448	0.1119047	0.130503	0.05929384	0.06922913	0.04575806	0.04768946	0.1111404	0.1495233	0.1242751	0.1914042	0.04980438	0.06479217	0.06534879	0.04522288
307.069	1	0.1245399	0.07420732	0.06800676	0.1056149	1.735244	2.186658	0.5445051	0.269672	0.1750765	0.1790715	0.112864	0.2328662	0.318517	0.2000285	0.5612958	0.6647711	0.3446479	0.2978025	0.465355	0.4224972	1.590085	1.509061	2.876525	2.541273
307.070	1	0.09315128	0.1754375	0.1754014	0.1540029	0.2683741	0.2126288	3.056125	2.085592	0.1349757	0.07022573	0.2515473	0.2344543	2.21437	1.819168	1.611373	1.416418	0.1540615	0.1566092	0.1023621	0.1340676	0.5589551	0.4475768	0.4616165	0.4703733
307.168	1	2.07716	1.35387	0.1473887	0.3637794	0.02542944	0.03658826	0.04286396	0.03831604	0.1974612	0.260562	0.1586562	0.3208987	0.03450853	0.04038104	0.04769616	0.04843812	0.3359696	0.5321367	0.9108776	0.569474	0.03614283	0.04124036	0.03370193	0.03640212
307.169	1	0.08537693	0.1475272	0.3610708	0.3638198	0.07798038	0.0623423	0.03074036	0.03226193	0.4452425	0.2457671	0.1016132	0.1357079	0.079048	0.06157441	0.03602108	0.04583478	0.1255007	0.1423128	0.1040635	0.1805716	0.04367048	0.07211694	0.07874671	0.02966705
307.169	1	0.1151298	0.06245506	0.09556046	0.09496054	1.743628	2.177878	0.4968768	0.2416449	0.17405	0.1892981	0.1091888	0.2419736	0.3299655	0.2026614	0.5008209	0.6734704	0.3343255	0.3114401	0.4700544	0.4365964	1.534943	1.595985	2.923702	2.512911
307.170	1	0.1172173	0.1253034	0.1471448	0.1016503	0.3244755	0.2957979	3.037441	2.063526	0.08325477	0.07667348	0.2870218	0.1896708	2.191068	1.83585	1.524351	1.297141	0.1227665	0.1044578	0.1056847	0.1049029	0.5717108	0.4233038	0.4169682	0.3997701
307.268	1	2.096735	1.369021	0.1757472	0.3503729	0.02998744	0.04456819	0.04659238	0.02909988	0.1967268	0.240603	0.1726009	0.3037855	0.03384369	0.02552881	0.04178562	0.03860985	0.336615	0.5369559	0.9103485	0.6182405	0.03564085	0.03653591	0.03327287	0.03497333
307.269	1	0.08479635	0.1388845	0.3680335	0.3734949	0.08186401	0.08302953	0.045603	0.03022831	0.4486511	0.2667389	0.1148181	0.1262761	0.07407279	0.06067884	0.05287454	0.04742748	0.1421131	0.1365759	0.08315956	0.1638209	0.04441938	0.07223581	0.08494991	0.03151641
307.269	1	0.1186764	0.09202858	0.05579015	0.08565496	1.736137	2.178438	0.4327756	0.2842061	0.1502564	0.2055821	0.09829319	0.2446206	0.3211405	0.1830268	0.4785832	0.6596533	0.3331472	0.2962763	0.4809386	0.4624594	1.483991	1.666928	2.962269	2.461978
307.270	1	0.1695192	0.1223802	0.08618075	0.1208542	0.356254	0.3611682	2.969037	1.960627	0.096724	0.0708537	0.2337106	0.1277778	2.175476	1.801172	1.437211	1.137212	0.09206098	0.1202241	0.08119435	0.1173634	0.5332929	0.4508653	0.3363135	0.3661477
307.368	1	2.099206	1.3851	0.2049023	0.3482146	0.04471333	0.05297449	0.0491439	0.02937543	0.1787307	0.2296119	0.1991273	0.2883779	0.03181166	0.02385783	0.03120997	0.03247931	0.3381493	0.5175835	0.921472	0.6399627	0.03912005	0.03626262	0.03142617	0.03484764
307.369	1	0.09019271	0.1599144	0.414428	0.4173676	0.08645547	0.09016981	0.05680295	0.03886147	0.4697721	0.3007182	0.141608	0.1207219	0.08163462	0.07269178	0.04351671	0.03056658	0.1602438	0.1145443	0.08846656	0.1641337	0.04279726	0.07467732	0.09619515	0.03903214
307.369	1	0.09548664	0.1134247	0.05651195	0.09406475	1.737365	2.16814	0.3710534	0.3859963	0.1481926	0.1944913	0.1017092	0.2437218	0.3185419	0.1785916	0.4587166	0.6299214	0.3185976	0.2856391	0.4767404	0.4671816	1.430312	1.743832	3.013562	2.444638
307.370	1	0.1772631	0.1584539	0.1504475	0.1133014	0.402718	0.4891826	2.960915	1.912827	0.07246333	0.08127592	0.2634321	0.1699054	2.127352	1.785702	1.387256	1.072191	0.1407821	0.07968428	0.07791101	0.08937234	0.547191	0.4235283	0.3105856	0.3338091
307.467	1	2.17161	1.451844	0.1769991	0.36784	0.04451167	0.0522695	0.05783993	0.03792509	0.1632919	0.2638488	0.2645451	0.2858578	0.04603277	0.04058116	0.03974404	0.04057385	0.3821159	0.5175941	1.012782	0.6511559	0.04248134	0.04825072	0.04538553	0.03924913
307.467	1	0.1528147	0.2123706	0.5417324	0.5276452	0.1002261	0.1020073	0.05686102	0.03511308	0.5324791	0.367019	0.2113819	0.1325584	0.09060882	0.06020255	0.03350747	0.04282397	0.2056203	0.1117624	0.1047372	0.1900958	0.05428783	0.08220715	0.09555708	0.03753138
307.467	1	0.06235357	0.1134429	0.07406768	0.07360365	1.724053	2.169751	0.2876192	0.4695363	0.1239677	0.1869368	0.08029236	0.2274619	0.3127346	0.1518129	0.4215065	0.6073169	0.2893613	0.2943874	0.4949744	0.4376802	1.394092	1.842048	3.102108	2.451955
307.468	1	0.1750465	0.09837428	0.1591477	0.08112392	0.4546971	0.5816207	3.009541	1.816764	0.104094	0.09487542	0.2773946	0.1649725	2.163269	1.73652	1.426265	1.094375	0.1340291	0.07091272	0.06795992	0.07824972	0.5181548	0.4514372	0.3445575	0.3322515
307.568	1	2.169171	1.489513	0.1765361	0.3786471	0.03980227	0.038505	0.0459174	0.03240863	0.1510856	0.2738696	0.2875443	0.2459395	0.04113823	0.05422093	0.05146491	0.03064918	0.4193016	0.4707299	1.074739	0.6308772	0.0565214	0.04532315	0.04836333	0.03279988
307.569	1	0.1486277	0.2346433	0.5765259	0.538489	0.09496879	0.1035281	0.0694708	0.03772288	0.54442	0.4185733	0.2793226	0.1490307	0.08964304	0.03938733	0.03960792	0.05395847	0.2413501	0.0904612	0.1185055	0.2137639	0.05340753	0.08064274	0.09230684	0.03694878
307.569	1	0.06292811	0.1228567	0.0844323	0.08308394	1.725849	2.179297	0.228932	0.5218858	0.117821	0.167036	0.09042033	0.2456975	0.2999757	0.1238878	0.3817806	0.594305	0.2627296	0.3221598	0.5006519	0.41736	1.373281	1.93572	3.151012	2.437809
307.570	1	0.1814673	0.07881279	0.1180209	0.05944265	0.4845667	0.6821333	2.935267	1.616313	0.1303987	0.1208253	0.2242377	0.203883	2.162464	1.628549	1.408223	1.119406	0.1499638	0.09053537	0.09899859	0.1134441	0.4324311	0.4423001	0.3796812	0.2998705
307.668	1	2.119878	1.442087	0.2068698	0.3789079	0.03625802	0.03397301	0.04638737	0.03024218	0.1014466	0.2506484	0.2918916	0.1890575	0.03822501	0.04499716	0.05050414	0.03559607	0.4245375	0.3518027	1.075149	0.6514602	0.05099079	0.04917837	0.04186918	0.04377815
307.669	1	0.1197105	0.2420053	0.5316734	0.5087267	0.08899099	0.08901736	0.07574251	0.0495838	0.4984388	0.4284491	0.3057547	0.1557065	0.07544484	0.03660499	0.04661435	0.05653977	0.2232654	0.08939674	0.1206333	0.2186493	0.04711763	0.07663479	0.08462511	0.04003095
307.669	1	0.05787721	0.1279849	0.07597406	0.106153	1.720892	2.187573	0.223957	0.565339	0.1426984	0.1644243	0.1061347	0.2686871	0.2706749	0.1274256	0.3575748	0.5520704	0.2462604	0.3068409	0.5112287	0.4220527	1.351133	1.999904	3.192492	2.424153
307.670	1	0.1590934	0.1204811	0.1813457	0.09648325	0.4827337	0.7396136	2.782519	1.459315	0.1120979	0.102216	0.1988445	0.1850833	2.177997	1.439102	1.360309	1.178907	0.173664	0.08563861	0.08502743	0.1097753	0.3437908	0.4323216	0.4178186	0.2886674
307.768	1	2.049412	1.387724	0.2161412	0.3610771	0.03406536	0.04738731	0.04269947	0.03432038	0.05272377	0.2236206	0.2870079	0.1782851	0.04498431	0.03483728	0.04278948	0.04997382	0.4244115	0.2466837	1.061029	0.6581048	0.03987531	0.05081099	0.0458025	0.04837159
307.769	1	0.1339866	0.2332577	0.4244581	0.4297126	0.09469638	0.07822142	0.07304166	0.0544104	0.4299491	0.4007535	0.3138775	0.1670087	0.06194121	0.03678077	0.03557651	0.04905609	0.217958	0.1105809	0.1224925	0.2101706	0.05451349	0.07301419	0.06735169	0.0413874
307.769	1	0.04837494	0.1285795	0.06724571	0.1176059	1.714857	2.191153	0.2787656	0.5627981	0.161959	0.1821439	0.1046374	0.2749282	0.2469825	0.1198595	0.3675866	0.535285	0.2401148	0.2807283	0.4998193	0.4408128	1.32909	2.01177	3.204185	2.438905
307.770	1	0.1564222	0.1307074	0.1804912	0.1035556	0.446288	0.7557285	2.700319	1.385898	0.1227735	0.1063622	0.2151016	0.1688341	2.195835	1.302904	1.435739	1.197044	0.1212282	0.1422695	0.1206627	0.1025991	0.2435943	0.4445089	0.4456759	0.2382799
307.868	1	2.001017	1.361168	0.190099	0.3279449	0.03648191	0.04080826	0.03937111	0.03739872	0.0670051	0.1966616	0.2858619	0.2129094	0.04008787	0.03257914	0.03389599	0.04876534	0.4516386	0.2392299	1.064053	0.6271942	0.0372666	0.04162467	0.05103728	0.04135121
307.869	1	0.149528	0.2309846	0.3707577	0.3887074	0.06413389	0.06662545	0.05456513	0.04221163	0.3840352	0.3721098	0.3008765	0.1680124	0.0590567	0.03442113	0.03755303	0.0424313	0.2037556	0.1140135	0.1347161	0.2007104	0.05670813	0.0690403	0.06129715	0.03495803
307.869	1	0.05126702	0.134342	0.09488672	0.1086962	1.696185	2.209284	0.332707	0.5252215	0.1610862	0.1893062	0.1064609	0.2759881	0.2512502	0.1160976	0.3869944	0.551062	0.2558637	0.2766855	0.4912294	0.4716199	1.347397	2.057801	3.206065	2.496576
307.870	1	0.1537294	0.1308874	0.1047796	0.07275449	0.4387298	0.7637051	2.674181	1.378199	0.09191682	0.1111612	0.1506295	0.2194245	2.27035	1.216309	1.508005	1.175343	0.088917	0.1301852	0.12288	0.1200554	0.2168953	0.4533765	0.4879201	0.2618306
307.968	1	2.10436	1.395452	0.1610252	0.3549765	0.04181756	0.0410977	0.04659712	0.04251452	0.08599482	0.1812217	0.3205594	0.2385322	0.03565146	0.02860323	0.04544449	0.04049861	0.5037312	0.3160142	1.109211	0.599431	0.03736024	0.05641824	0.05379396	0.02751617
307.969	1	0.1501162	0.2383841	0.4285666	0.4581089	0.07635282	0.07506942	0.05586962	0.04684092	0.4459841	0.4385835	0.3490702	0.1839	0.06475115	0.03820168	0.03955426	0.04737216	0.2076923	0.1125029	0.1396482	0.2314788	0.04088117	0.05872622	0.05989974	0.03326987
307.969	1	0.05324042	0.1375412	0.08873816	0.08822632	1.675882	2.232912	0.3500851	0.4833089	0.158994	0.2108378	0.122384	0.2674453	0.1856151	0.09993303	0.4033124	0.5260745	0.2361058	0.3061761	0.4916527	0.4793164	1.388501	2.157697	3.188342	2.574906
307.970	1	0.1596718	0.0753762	0.1501081	0.08865855	0.4430712	0.77689	2.815323	1.496375	0.1195614	0.1290069	0.2241557	0.210191	2.333202	1.221423	1.543482	1.197389	0.1245252	0.1353668	0.1441894	0.09439077	0.2334746	0.4949153	0.5699798	0.3043534
308.068	1	2.175401	1.417361	0.14663	0.3542405	0.03575277	0.03979902	0.03426206	0.05114865	0.08405977	0.1393093	0.3381222	0.2509706	0.04970309	0.0234342	0.04679999	0.04238866	0.5372048	0.3719108	1.112256	0.5929902	0.03588248	0.06081672	0.04568005	0.03097448
308.069	1	0.144699	0.2396186	0.4687468	0.5162406	0.08669207	0.0644029	0.06863578	0.05333537	0.4827512	0.4675127	0.3713276	0.1933022	0.06953251	0.0387636	0.05161335	0.0585946	0.1959614	0.1273062	0.1512933	0.2531091	0.03141796	0.04827658	0.05703791	0.0382335
308.069	1	0.06753434	0.1274431	0.06768635	0.1075481	1.671066	2.222106	0.3790514	0.4286715	0.1648332	0.2206578	0.1401768	0.2495018	0.1512238	0.134978	0.4196477	0.516835	0.2428569	0.3636958	0.5012514	0.4933709	1.452174	2.252367	3.170088	2.62649
308.070	1	0.1581457	0.1145453	0.1929751	0.1298392	0.4066792	0.743708	2.862472	1.576556	0.1056288	0.1452862	0.2432263	0.221267	2.392798	1.372137	1.502405	1.220763	0.1246949	0.1030545	0.1128404	0.1190037	0.2687878	0.4726531	0.5956582	0.3371562
308.168	1	2.186888	1.449814	0.1583926	0.3440434	0.03004638	0.04386256	0.04946249	0.04035043	0.06162442	0.1458905	0.3287872	0.2449985	0.04170822	0.03177974	0.05438801	0.04510571	0.5573249	0.4366322	1.083724	0.5850514	0.03006489	0.04204406	0.04864554	0.0343647
308.169	1	0.145021	0.2218324	0.4656068	0.4979873	0.07575003	0.06254998	0.06817551	0.04557359	0.4753263	0.4435953	0.3322285	0.186202	0.06837829	0.05316778	0.05018517	0.05348309	0.1954721	0.1345167	0.1622388	0.2567827	0.04183318	0.0628927	0.06536906	0.03338186
308.169	1	0.09311687	0.1088899	0.06860153	0.1153402	1.661815	2.165798	0.3979235	0.3640628	0.1704471	0.2034787	0.1202988	0.2231189	0.1606795	0.1952926	0.4253838	0.4949926	0.2650779	0.38794	0.5078301	0.4853905	1.500819	2.312597	3.130128	2.631025
308.170	1	0.1896847	0.1203331	0.1608438	0.1411424	0.3341814	0.6592705	2.836165	1.646027	0.05723692	0.1145786	0.2026844	0.2216146	2.395574	1.513204	1.472438	1.198552	0.1054901	0.105736	0.1536205	0.1359246	0.3131179	0.469983	0.6494147	0.2873148
308.268	1	2.160072	1.48032	0.1886624	0.3240088	0.02955364	0.03555872	0.0516475	0.0325811	0.06762144	0.1461757	0.2991459	0.2052272	0.03736756	0.03973061	0.05011452	0.02968754	0.5799101	0.52702	1.051959	0.577646	0.04865233	0.04623157	0.04947782	0.03610838
308.269	1	0.1420661	0.2137512	0.4210401	0.4250315	0.07063978	0.0577065	0.04872716	0.04478383	0.440612	0.379135	0.2667305	0.1756502	0.04703501	0.04176109	0.03367559	0.04620658	0.2057919	0.1653669	0.1823907	0.2488526	0.05166444	0.06835326	0.07260032	0.04092166
308.269	1	0.08889792	0.1048754	0.08594864	0.1204321	1.642062	2.141059	0.4223347	0.3045134	0.1718428	0.2160569	0.1179496	0.1865892	0.208265	0.2346631	0.4534418	0.4801774	0.2924123	0.3891936	0.4809323	0.4809586	1.558549	2.351323	3.07419	2.62816
308.270	1	0.1335556	0.1152606	0.152821	0.1227441	0.2383633	0.5557839	2.830838	1.718505	0.1053888	0.1192317	0.2296579	0.1996594	2.365428	1.695241	1.447078	1.188338	0.1101511	0.1441962	0.1606827	0.06408832	0.3721608	0.4842478	0.6611941	0.2441551
308.368	1	2.159468	1.515649	0.1898388	0.3247193	0.02354429	0.04303385	0.05492637	0.03404495	0.07829806	0.1522062	0.2746526	0.1790594	0.03893661	0.04216281	0.04654139	0.0274762	0.6010989	0.5739859	1.014181	0.5829319	0.0525954	0.05268758	0.04772658	0.03090872
308.369	1	0.158839	0.199606	0.3950187	0.3886637	0.06590877	0.05275999	0.03579526	0.04543469	0.435599	0.3328389	0.2045219	0.1668358	0.04421679	0.05181471	0.04377421	0.0432774	0.1980904	0.1853243	0.1666186	0.2351222	0.04981366	0.063523	0.0759176	0.03768862
308.369	1	0.08599612	0.1108874	0.08657621	0.1062466	1.604182	2.129348	0.4553084	0.2253656	0.1687999	0.2489108	0.1315898	0.1559731	0.2180355	0.2697804	0.4828093	0.4947471	0.3144274	0.4014877	0.4428015	0.4832555	1.609157	2.385518	2.988612	2.605037
308.370	1	0.0997902	0.1234691	0.155575	0.153657	0.1095027	0.4569882	2.800558	1.779309	0.08395324	0.1395319	0.2242194	0.1824303	2.341037	1.870104	1.463959	1.16211	0.1336455	0.1116005	0.1304355	0.07090929	0.4265539	0.5336766	0.592183	0.3366614
308.468	1	2.285552	1.563741	0.1721727	0.3498963	0.03887235	0.05678289	0.05530119	0.03240693	0.07798054	0.1808445	0.2508362	0.1712495	0.03680602	0.03386663	0.03480991	0.03432123	0.6074709	0.5656539	1.000959	0.6223096	0.0472621	0.04651566	0.04483372	0.03870467
308.469	1	0.1644373	0.1808889	0.4198127	0.4065343	0.06766856	0.06216624	0.03116657	0.05417161	0.4733251	0.3384046	0.1612206	0.186051	0.05131812	0.06747125	0.0516324	0.04793645	0.2032364	0.2190116	0.152921	0.2464322	0.05624357	0.06777589	0.08503689	0.04276468
308.469	1	0.09219464	0.109921	0.08720098	0.09607181	1.577347	2.115165	0.4867791	0.1619341	0.1814988	0.2631082	0.1494273	0.1287706	0.2048785	0.2645126	0.5289159	0.4468872	0.3099318	0.403535	0.4405669	0.471245	1.649092	2.422906	2.921826	2.651384
308.470	1	0.1117221	0.0917115	0.174129	0.1686859	0.141996	0.3597963	2.844465	1.88989	0.1239218	0.1313354	0.209311	0.1691762	2.30543	1.97054	1.547192	1.296758	0.09546847	0.1233795	0.1408347	0.1121108	0.4521377	0.5904824	0.5229707	0.4485874
308.568	1	2.356495	1.578771	0.1376005	0.3547419	0.03816688	0.05870862	0.05234997	0.04381592	0.09498881	0.2276644	0.2226717	0.1687567	0.0362036	0.02938933	0.04243558	0.03607431	0.6064809	0.5013054	1.018956	0.6292416	0.04304688	0.04589338	0.05257742	0.04424671
308.569	1	0.1783833	0.1573749	0.448104	0.4218614	0.05947978	0.05948033	0.03580663	0.05187996	0.4935465	0.3375384	0.1213068	0.2094156	0.05407004	0.06802149	0.03906317	0.04610691	0.2052368	0.2447764	0.120102	0.2562357	0.05680088	0.07170604	0.07392211	0.04544228
308.569	1	0.08745158	0.1173664	0.09273766	0.06874817	1.583173	2.109605	0.5124285	0.1193237	0.2083558	0.2691887	0.1551068	0.120197	0.2434024	0.2992802	0.5628734	0.3879794	0.2944662	0.4221931	0.4367209	0.4400101	1.694827	2.417962	2.828792	2.682527
308.570	1	0.1549064	0.1454819	0.1941079	0.171761	0.2199986	0.2630541	2.858805	1.95007	0.1498963	0.140917	0.2008908	0.1894592	2.290827	1.973485	1.638015	1.396252	0.1199749	0.1113751	0.1290119	0.1028139	0.483788	0.647355	0.4271678	0.5526018
308.668	1	2.347798	1.569044	0.09918478	0.3411665	0.04423767	0.06377882	0.04757238	0.05015186	0.121454	0.2274312	0.2176762	0.1744424	0.03990192	0.0344013	0.04885296	0.02767721	0.6089252	0.4153087	1.036702	0.6136285	0.04495671	0.04171268	0.06012168	0.03586844
308.669	1	0.1780051	0.12748	0.3995421	0.3958943	0.05881964	0.06923629	0.03189759	0.0486715	0.450612	0.3030353	0.094546	0.1915153	0.0660806	0.06497441	0.04330491	0.04074782	0.2044192	0.2548766	0.09856722	0.2233099	0.05938597	0.07894598	0.06903194	0.04271928
308.669	1	0.0720321	0.1028976	0.07569976	0.06466181	1.537394	2.088223	0.517144	0.1509381	0.1941233	0.2591503	0.1750594	0.1196448	0.2675175	0.332894	0.5273445	0.3749518	0.2902981	0.4377539	0.4354187	0.4520105	1.718399	2.389562	2.723392	2.667506
308.670	1	0.1789776	0.1318621	0.1516095	0.1351624	0.2848653	0.2151669	2.805773	1.946726	0.1831458	0.1248593	0.1636343	0.1774156	2.175571	1.915782	1.712351	1.437001	0.1067452	0.1276837	0.06284501	0.08982836	0.4968247	0.6615021	0.3176789	0.5408289
308.768	1	2.313154	1.542961	0.08994363	0.3092082	0.0387562	0.05219828	0.06168129	0.0260436	0.1405955	0.1904646	0.2463211	0.1495324	0.03453188	0.03170942	0.03592886	0.03350581	0.6105804	0.3230538	1.052759	0.5948323	0.03533137	0.04286196	0.04052211	0.02789529
308.769	1	0.1900643	0.1200336	0.382744	0.4060008	0.06044828	0.0618404	0.04170124	0.05377352	0.4456381	0.3047204	0.1230911	0.1815628	0.07241486	0.07149795	0.04124597	0.03378141	0.1955859	0.2388713	0.09485243	0.1953471	0.03297941	0.06433517	0.07055853	0.0440735
308.769	1	0.06191972	0.09855946	0.06095607	0.09271761	1.516558	2.065581	0.5490884	0.1782972	0.2056907	0.2426032	0.1849219	0.1088121	0.3029573	0.3232585	0.495752	0.362026	0.2812549	0.4376306	0.4463546	0.4697666	1.744499	2.334025	2.638241	2.643197
308.770	1	0.2088627	0.07388582	0.1624593	0.1577985	0.2862768	0.2110437	2.745596	1.913326	0.1800564	0.1271802	0.1547801	0.1625927	2.101012	1.833092	1.792167	1.492448	0.1440786	0.1608083	0.06682965	0.07660466	0.5040842	0.6589216	0.1756828	0.4695412
308.868	1	2.28285	1.529396	0.06693122	0.2983683	0.03782531	0.05135897	0.04771535	0.02629927	0.1534359	0.1441058	0.2546901	0.1173918	0.025654	0.03131243	0.04597256	0.04251237	0.6064801	0.2278382	1.072294	0.5850997	0.03960902	0.0351907	0.03741355	0.04017083
308.869	1	0.1816472	0.1477474	0.3783351	0.4259839	0.07614637	0.07527582	0.03939824	0.05333145	0.4744841	0.3455217	0.1764119	0.1853306	0.06806734	0.0804508	0.05279656	0.03790482	0.1873978	0.2173745	0.08714049	0.1805612	0.02936287	0.06420331	0.07976777	0.04167038
308.869	1	0.072701	0.104642	0.07855162	0.1221771	1.528656	2.051249	0.5852707	0.249519	0.2252783	0.2235834	0.1804733	0.1279161	0.2986307	0.2935911	0.4811542	0.3444776	0.2764431	0.4276923	0.4327316	0.469553	1.790363	2.281838	2.581448	2.632683
308.870	1	0.2565413	0.1147659	0.2054756	0.1992813	0.2759405	0.2053727	2.709851	1.853189	0.2061397	0.1211456	0.2049584	0.1234799	2.084413	1.752405	1.871539	1.512873	0.1748634	0.1308275	0.1396145	0.08669007	0.5131867	0.6452711	0.144748	0.3852813
308.968	1	2.363107	1.564761	0.06960264	0.2841949	0.03451491	0.05346789	0.05328769	0.02214484	0.1836229	0.1310102	0.27469	0.1112529	0.04512618	0.02535666	0.04245355	0.04847028	0.6046844	0.2410767	1.125182	0.5914693	0.04568175	0.02978928	0.04869807	0.04789678
308.969	1	0.1546152	0.2050188	0.4586357	0.5260311	0.09741794	0.1010499	0.05328589	0.04841764	0.5972828	0.4643684	0.2571262	0.2035017	0.06544043	0.06978848	0.05339745	0.04393581	0.1929654	0.1824549	0.08469847	0.2017112	0.02938573	0.06122179	0.07813567	0.0446115
308.969	1	0.07387266	0.0996417	0.1069082	0.1265592	1.520815	2.064487	0.6257712	0.3104795	0.2100175	0.2157837	0.1604818	0.1229659	0.2734718	0.2415396	0.4616212	0.3414811	0.2982855	0.4053003	0.4218801	0.4500277	1.850551	2.188812	2.638671	2.649689
308.970	1	0.180899	0.1034847	0.1686603	0.1795349	0.2409641	0.2249531	2.846496	1.90017	0.1885344	0.09176631	0.2222428	0.1999578	2.087346	1.732678	2.020907	1.601187	0.1387867	0.1546086	0.09982813	0.1045618	0.4926843	0.5939696	0.1569592	0.3056509
309.068	1	2.355933	1.567702	0.09542416	0.2752062	0.05067228	0.04806694	0.05911357	0.03193228	0.1852305	0.1172388	0.2848442	0.1018265	0.03951646	0.02727498	0.03404723	0.0311043	0.6061917	0.2877431	1.132573	0.5690438	0.04505018	0.03830312	0.0464917	0.04871485
309.069	1	0.1244421	0.2485052	0.5372849	0.6089733	0.1011876	0.1097754	0.05198138	0.0491997	0.6520671	0.5243904	0.3206214	0.2058791	0.07883066	0.06699041	0.05886846	0.05359926	0.2064894	0.1819549	0.1041056	0.231293	0.0432474	0.06415195	0.07869719	0.04445312
309.069	1	0.07364094	0.1102504	0.09743837	0.1044931	1.542697	2.065936	0.6789597	0.3271585	0.1789977	0.2155379	0.1566799	0.1145971	0.2450473	0.2098227	0.4336966	0.3433136	0.3047828	0.3864887	0.3967647	0.4469526	1.885234	2.098955	2.679561	2.630304
309.070	1	0.1478739	0.1317516	0.2081388	0.1710822	0.2297353	0.2719538	2.91485	1.913942	0.1675727	0.1022142	0.2498796	0.2054004	2.154967	1.701307	2.027503	1.60653	0.141165	0.1608919	0.08340703	0.1142611	0.4971376	0.4982983	0.2504097	0.3904356
309.168	1	2.310779	1.557321	0.1593958	0.2468284	0.04857745	0.03671794	0.05061636	0.0321541	0.1667869	0.08229547	0.2861239	0.09078438	0.04072444	0.02694345	0.04063039	0.03100841	0.6180197	0.3655963	1.124648	0.5279054	0.04083532	0.04425153	0.04064262	0.05156292
309.169	1	0.1424113	0.2699638	0.5288793	0.5799021	0.08902724	0.1037608	0.06854096	0.05749052	0.6096174	0.523108	0.3560418	0.2039974	0.07778162	0.05116627	0.04794075	0.0555993	0.1801478	0.184784	0.1569896	0.2551577	0.02691758	0.06665346	0.08853579	0.05403303
309.170	1	0.07802503	0.1204708	0.07584483	0.1093175	1.582687	2.067474	0.6926372	0.3238623	0.1830235	0.2274634	0.1327879	0.1125093	0.2076928	0.235279	0.4188013	0.3226994	0.2924089	0.3532911	0.3893785	0.4462393	1.910787	2.006295	2.713763	2.594924
309.170	1	0.1485523	0.1462982	0.2038722	0.1339174	0.2802348	0.2502842	2.959125	1.913156	0.1997528	0.1041227	0.2481357	0.2189345	2.164338	1.709417	1.972188	1.547022	0.1040192	0.1458295	0.1027654	0.1257595	0.5156135	0.4627967	0.3177048	0.4565429
309.268	1	2.259033	1.557653	0.2226621	0.280029	0.04001484	0.02769815	0.05461627	0.02667002	0.166193	0.1171084	0.285338	0.0751895	0.03381243	0.0308196	0.04624425	0.02637428	0.6078228	0.4675247	1.067991	0.5033146	0.03770344	0.04356851	0.05118511	0.03721741
309.268	1	0.1656123	0.3047122	0.5215851	0.5589553	0.08845386	0.08878979	0.0664975	0.05858118	0.5722381	0.5040812	0.3605103	0.2029335	0.08351909	0.07069501	0.05465059	0.0530168	0.1910434	0.1999467	0.2134865	0.2750245	0.03414859	0.08081413	0.09889065	0.05366179
309.269	1	0.05980466	0.1172423	0.06369181	0.1382961	1.605024	2.056238	0.7043893	0.3160297	0.1666262	0.2419762	0.1294893	0.1253799	0.1955373	0.2565771	0.4473509	0.3177861	0.2823349	0.3322818	0.3963175	0.4762249	1.937576	1.918262	2.774678	2.592719
309.270	1	0.121827	0.1392331	0.1187562	0.1176274	0.3379165	0.2386364	2.974538	1.948117	0.1788084	0.1285587	0.280668	0.2073066	2.196935	1.720225	1.837914	1.478804	0.09082815	0.13401	0.09123742	0.1451496	0.530255	0.446745	0.305486	0.4850107
309.368	1	2.258309	1.567258	0.2437429	0.3289008	0.04135619	0.03115881	0.05284045	0.0324164	0.1847852	0.1457525	0.250067	0.1106606	0.0427302	0.04498987	0.04043382	0.02741357	0.5697713	0.5417387	1.010888	0.4799323	0.03220198	0.04587838	0.04271071	0.03196942
309.368	1	0.1691909	0.3216447	0.5070843	0.5271531	0.08823222	0.08677872	0.05895683	0.05501476	0.5530445	0.4943403	0.3486778	0.1985418	0.07056933	0.05773589	0.04880357	0.05042676	0.2031696	0.195269	0.2236035	0.2769665	0.04134615	0.07229231	0.07301452	0.04976467
309.369	1	0.04184512	0.07929634	0.06094782	0.1246888	1.622499	2.045985	0.7047629	0.311621	0.1594295	0.2459098	0.1385887	0.1410822	0.1749473	0.2650562	0.4298378	0.3313233	0.2746816	0.3247612	0.4130435	0.4845484	1.952212	1.89299	2.858753	2.572216
309.370	1	0.08859069	0.1459373	0.1418475	0.1570118	0.3719889	0.2076393	2.971829	2.005236	0.1311564	0.1251256	0.2589419	0.2011422	2.216408	1.740025	1.736824	1.401624	0.1446576	0.1573033	0.1089536	0.1281385	0.6370461	0.4408083	0.3049608	0.4491398
309.468	1	2.353956	1.601968	0.2613276	0.3950597	0.03830137	0.02538344	0.05195349	0.03149109	0.1777749	0.1531666	0.2066095	0.1239299	0.04335713	0.03424245	0.03741693	0.02289445	0.5667875	0.5730364	0.9774672	0.4758012	0.03071187	0.05147345	0.05342626	0.02859023
309.469	1	0.184553	0.3457624	0.5533351	0.5759239	0.09435746	0.09027747	0.0705819	0.07262155	0.5903119	0.5204567	0.3853348	0.2124465	0.08897421	0.0568528	0.05284296	0.05857661	0.2033549	0.1905649	0.2193187	0.2848996	0.04372532	0.07442139	0.08027856	0.04335147
309.469	1	0.0680969	0.04980555	0.07402512	0.1220988	1.640088	2.078466	0.6789942	0.3223567	0.1848576	0.2278883	0.143327	0.1371711	0.1670252	0.2350356	0.4856531	0.3667582	0.2885671	0.3121333	0.4479415	0.4879576	1.987301	1.872141	2.969134	2.58633
309.470	1	0.07713064	0.1196904	0.1577378	0.1411373	0.3700209	0.1171907	3.117984	2.057011	0.1011055	0.08367269	0.2950448	0.2171139	2.227156	1.776296	1.69736	1.356787	0.1566813	0.1122611	0.1101172	0.1036014	0.7196809	0.4531925	0.3245201	0.3955253
309.568	1	2.4163	1.577066	0.242624	0.4557546	0.03387056	0.03370277	0.04158509	0.04119339	0.1350506	0.152265	0.1290186	0.1564317	0.02924174	0.02708152	0.01682329	0.03551397	0.5471821	0.5402441	0.916316	0.4546829	0.03822408	0.03827553	0.05085164	0.03475058
309.569	1	0.1861152	0.3718808	0.5781501	0.5778095	0.08873161	0.09027343	0.07268628	0.0680088	0.5904802	0.5166051	0.3931965	0.2167478	0.05766543	0.04034747	0.05398179	0.06160259	0.1976926	0.1738594	0.2058574	0.2800439	0.04518043	0.06371988	0.06147298	0.03414251
309.569	1	0.08588496	0.06626139	0.07675168	0.08517164	1.646251	2.116857	0.6573126	0.3528717	0.1930479	0.2205366	0.1337854	0.1157101	0.1849001	0.2225689	0.4934701	0.3945008	0.28023	0.3144382	0.4666125	0.4809228	1.993747	1.880985	3.050878	2.574541
309.570	1	0.1488876	0.09869581	0.1186616	0.1054013	0.4187852	0.2084203	3.114923	2.021218	0.08653237	0.09263938	0.2527729	0.1817149	2.22283	1.811579	1.624481	1.245548	0.1295232	0.1050445	0.1115936	0.1075736	0.7847851	0.4231464	0.3131153	0.3453529
309.668	1	2.426816	1.549424	0.2071461	0.4663611	0.02887537	0.02692838	0.03950964	0.04353154	0.1181313	0.132554	0.1476068	0.1636283	0.02392114	0.02038029	0.03305847	0.02809126	0.5420442	0.5089041	0.8605009	0.4413733	0.03330842	0.03367239	0.04398767	0.03080802
309.668	1	0.1762413	0.3551254	0.537896	0.53261	0.08633164	0.07647725	0.07044794	0.07054843	0.5605115	0.4828985	0.3580602	0.1997714	0.05979385	0.05872054	0.05032735	0.0525582	0.1833702	0.1583018	0.1993044	0.2682321	0.04500051	0.06782169	0.06565279	0.0385615
309.669	1	0.06456922	0.08492207	0.08968083	0.0633813	1.628086	2.120953	0.6143214	0.4098193	0.1753109	0.2180914	0.1356897	0.1274473	0.2148718	0.2582754	0.5286237	0.4285272	0.2626733	0.3186271	0.4795567	0.4597657	1.961845	1.891093	3.139293	2.581137
309.670	1	0.177625	0.1574552	0.1055036	0.09631454	0.4435637	0.3401374	3.042591	1.912438	0.09405621	0.08565204	0.2241316	0.1591699	2.204771	1.779231	1.50443	1.177969	0.1969032	0.09414846	0.1134273	0.1106689	0.8307739	0.4659995	0.3500391	0.3206394
309.768	1	2.406263	1.522927	0.1625181	0.462029	0.02275628	0.03163736	0.03451278	0.04410457	0.1170079	0.1216566	0.1660407	0.1747347	0.02378184	0.01958294	0.02757409	0.03249334	0.5412885	0.4485569	0.8222383	0.4224549	0.03370822	0.02700818	0.04014893	0.02697319
309.768	1	0.1571685	0.308235	0.4584195	0.4479744	0.07866673	0.06285889	0.06222069	0.06368037	0.4909099	0.4205812	0.2995489	0.1654712	0.05790683	0.06081133	0.04071151	0.05150184	0.168804	0.1542056	0.2000473	0.2531528	0.04942667	0.0696868	0.06305515	0.03685417
309.769	1	0.05263168	0.07799191	0.09733551	0.05921462	1.63444	2.130276	0.6049181	0.478896	0.178633	0.2167396	0.1520943	0.1461446	0.2416197	0.3187725	0.5661945	0.4775709	0.2636279	0.3347042	0.4946126	0.4442046	1.935476	1.894225	3.205816	2.579619
309.770	1	0.1949173	0.1367735	0.145407	0.08288692	0.4420249	0.463829	2.987181	1.761425	0.1064096	0.09210997	0.2390973	0.1717182	2.182579	1.74055	1.358985	1.156411	0.1823953	0.1117536	0.1085232	0.07619286	0.8134028	0.4051925	0.4394752	0.2879306
309.868	1	2.426595	1.467038	0.1305505	0.4624848	0.03864818	0.02489844	0.05646601	0.04444651	0.1238552	0.1407276	0.2131528	0.1989885	0.03554921	0.0256795	0.03871148	0.04049989	0.5502282	0.3948725	0.8246289	0.4013974	0.03146045	0.03409911	0.03716473	0.03537678
309.868	1	0.1312942	0.2768626	0.4295823	0.4255458	0.08482512	0.06443715	0.04856434	0.05528658	0.4753829	0.3980689	0.2670408	0.1440236	0.06572312	0.05149816	0.0376756	0.04534422	0.1531939	0.1463781	0.1938046	0.2489706	0.04392206	0.06821589	0.06442477	0.03415223
309.869	1	0.05592753	0.08172691	0.08118237	0.07001072	1.640182	2.163318	0.5755734	0.5158058	0.1514183	0.229078	0.1559308	0.175856	0.2807421	0.3556402	0.5415398	0.515403	0.2773265	0.3490387	0.5339576	0.4218504	1.896069	1.906891	3.233825	2.584978
309.870	1	0.1979866	0.08618192	0.1338733	0.05233312	0.3740787	0.570919	2.910603	1.602726	0.1236075	0.1188327	0.226135	0.2090926	2.168561	1.622102	1.257529	1.164365	0.1516521	0.06622428	0.1101844	0.0697519	0.7651793	0.3923948	0.5338258	0.3010554
309.968	1	2.505236	1.465165	0.09476992	0.4535117	0.03455519	0.03079	0.05280196	0.03686196	0.1086838	0.1712239	0.2480594	0.2219084	0.02860892	0.03274232	0.03700443	0.04262751	0.5617432	0.3558806	0.9204991	0.3986543	0.04377743	0.04490614	0.04667057	0.05099451
309.968	1	0.1616227	0.2768433	0.5014415	0.4786498	0.08533394	0.06731393	0.04649093	0.05225874	0.5312933	0.414748	0.2911098	0.1478351	0.05830988	0.0431495	0.0371312	0.04731292	0.1432089	0.1464877	0.1728704	0.276595	0.04663979	0.06327308	0.07386035	0.03899496
309.976	1	0.06583514	0.07733188	0.09455519	0.08623026	1.617245	2.198296	0.5581487	0.5475431	0.1556706	0.2241784	0.1405394	0.1940363	0.3056611	0.3518952	0.4938937	0.5459732	0.2987859	0.3453526	0.5517486	0.4011608	1.843872	1.922955	3.232718	2.58404
309.977	1	0.2034013	0.1506061	0.1468947	0.132384	0.308125	0.7153884	2.895246	1.517275	0.1057148	0.1502572	0.1821336	0.2060329	2.162273	1.534018	1.287887	1.227473	0.1865834	0.09577868	0.1034902	0.08986006	0.7135197	0.4368857	0.5689359	0.2989828
310.068	1	2.478055	1.440344	0.1146463	0.4099531	0.02258207	0.03510179	0.05129491	0.03115661	0.09506821	0.1569583	0.2409053	0.1936911	0.03063476	0.02383712	0.04145442	0.03680959	0.5474924	0.2527775	0.9738019	0.3616139	0.04193616	0.04038217	0.05903823	0.02829439
310.068	1	0.1723108	0.2514672	0.5900172	0.5406201	0.08413143	0.07160262	0.05084183	0.05940874	0.6133404	0.425022	0.2630189	0.1564228	0.06045651	0.04888163	0.0388263	0.05611783	0.1200413	0.1338933	0.1528872	0.2946593	0.04892091	0.06588225	0.08799913	0.04159325
310.069	1	0.06653951	0.06974161	0.09091372	0.1063395	1.593781	2.220512	0.5314598	0.5215598	0.1460756	0.2429352	0.1235282	0.2217971	0.3432513	0.3263149	0.4476754	0.5808791	0.3199271	0.3205995	0.5432253	0.3792923	1.776785	1.94911	3.255704	2.575181
310.070	1	0.1881305	0.1458833	0.2534703	0.07887428	0.2779687	0.7842459	2.819588	1.460717	0.09670553	0.114136	0.2144652	0.1799774	2.221827	1.387445	1.344166	1.254458	0.1921747	0.1228695	0.09902115	0.1188357	0.6217604	0.4335155	0.5568032	0.314411
310.168	1	2.41491	1.413582	0.1370709	0.4165787	0.03564129	0.03317581	0.05264107	0.03476666	0.1155328	0.1466343	0.2056169	0.1301921	0.03501115	0.01720074	0.03025449	0.03711167	0.5307609	0.1625566	0.9821975	0.3513601	0.04067828	0.02701079	0.06011126	0.03333274
310.168	1	0.118239	0.1833486	0.5026977	0.4732902	0.08146185	0.06563362	0.04865763	0.05244774	0.5536676	0.3649765	0.1881131	0.1375977	0.06069663	0.04194325	0.03567507	0.05171729	0.1115904	0.116563	0.1246547	0.2684093	0.0368507	0.06334117	0.07966155	0.04247285
310.169	1	0.06088159	0.03540781	0.06973109	0.106035	1.563103	2.207885	0.5028974	0.4490128	0.1373986	0.2340739	0.1277061	0.2298163	0.3475968	0.3081937	0.4465609	0.574687	0.3277009	0.3265663	0.5019353	0.366035	1.705185	1.967221	3.216321	2.567634
310.170	1	0.2035294	0.1583622	0.1605107	0.1129777	0.2218159	0.8007962	2.783989	1.459818	0.07999509	0.09518243	0.1630028	0.1934007	2.273694	1.257052	1.437123	1.225082	0.174122	0.0980913	0.140963	0.09622778	0.5481262	0.3991845	0.5950674	0.2850167
310.268	1	2.352869	1.393348	0.1730507	0.4356082	0.04099943	0.03923399	0.0448194	0.0302623	0.1477194	0.1419193	0.2103504	0.05791965	0.03287469	0.02222581	0.03064579	0.03508488	0.5336643	0.2063625	0.9848385	0.3830366	0.03979743	0.03235185	0.05280597	0.03390027
310.268	1	0.0926201	0.1495913	0.4365193	0.4311046	0.0684673	0.0622458	0.03040347	0.04410215	0.51003	0.3271967	0.1146963	0.1124352	0.0657928	0.05631158	0.0379705	0.0529561	0.1006013	0.1061957	0.08655998	0.2418878	0.04452008	0.069718	0.07376828	0.05696867
310.269	1	0.06164855	0.06077882	0.07639926	0.0815831	1.518932	2.20425	0.4843877	0.401547	0.1301113	0.2195267	0.1715672	0.2291078	0.3144096	0.2918486	0.4423003	0.5620795	0.323129	0.3613955	0.4801718	0.394006	1.663602	1.976924	3.162737	2.53855
310.270	1	0.1880649	0.138	0.09061464	0.1038023	0.1611982	0.7821717	2.772879	1.472911	0.05788028	0.1258081	0.1993257	0.239009	2.359693	1.222384	1.457681	1.194261	0.1731321	0.09549472	0.1663985	0.1116582	0.4895833	0.3827369	0.6001101	0.2713691
310.368	1	2.253227	1.398382	0.2021679	0.4367473	0.0355882	0.04359563	0.04293546	0.03852266	0.1642374	0.144491	0.2200639	0.05227387	0.03761047	0.03865285	0.03458413	0.03266633	0.5450005	0.3348396	0.9423612	0.4037267	0.04077192	0.03482134	0.04377122	0.0464285
310.368	1	0.1004978	0.1300363	0.4465942	0.4628148	0.06494889	0.05988032	0.04531141	0.04212272	0.5388274	0.3641839	0.06943201	0.09921355	0.06471874	0.05505847	0.03020472	0.05193571	0.07636856	0.09398554	0.05963586	0.2228607	0.03883426	0.05800847	0.06644924	0.04644922
310.369	1	0.07492006	0.07705499	0.08717716	0.09457774	1.496085	2.185315	0.4351404	0.4011183	0.1209078	0.2202012	0.1773247	0.2256907	0.2944108	0.2971949	0.4429928	0.5917631	0.3039114	0.372627	0.4635822	0.4159902	1.63233	1.954295	3.1048	2.51878
310.370	1	0.1777416	0.09428304	0.1411492	0.1211566	0.1286829	0.6576717	2.758961	1.498117	0.08682195	0.1164931	0.2291796	0.205685	2.387856	1.345252	1.443801	1.175466	0.1528313	0.100889	0.1217841	0.07890966	0.4797181	0.3351539	0.660725	0.2367481
310.466	1	2.326013	1.455924	0.2076088	0.422167	0.03903055	0.04788657	0.05461811	0.04144216	0.1603415	0.170409	0.2090819	0.09623718	0.04185029	0.0576065	0.03527852	0.03368098	0.5568621	0.4406608	0.9759365	0.4676295	0.04072774	0.03652579	0.04271715	0.04424068
310.467	1	0.1238525	0.1619151	0.5333044	0.5507976	0.08029376	0.08591664	0.06652123	0.04822081	0.6542715	0.479147	0.1372242	0.1089974	0.08294905	0.05903963	0.03288013	0.04898503	0.09532756	0.109975	0.05669324	0.2360256	0.06290706	0.07736367	0.07140964	0.06191203
310.467	1	0.06731572	0.07117542	0.09057839	0.09313635	1.502841	2.199511	0.4185742	0.4489568	0.1228219	0.2264163	0.1663047	0.2406202	0.2689273	0.2562618	0.4307514	0.6212515	0.3034029	0.3681286	0.4587993	0.4250928	1.605899	1.960216	3.091581	2.546168
310.467	1	0.1642525	0.132539	0.1622483	0.1315766	0.1996229	0.5438886	2.914478	1.67349	0.06343829	0.123692	0.2064605	0.1962769	2.438425	1.548527	1.457473	1.217064	0.1644657	0.07818042	0.1557826	0.1162432	0.4703848	0.3545634	0.7132984	0.1964615
310.568	1	2.353109	1.477211	0.2147607	0.4094616	0.05089124	0.04152058	0.05338294	0.05518148	0.1604104	0.1978991	0.2205732	0.1393164	0.03977633	0.05551332	0.04484269	0.03473638	0.5520189	0.5469843	0.9685002	0.4996351	0.0425734	0.04699425	0.04990276	0.03857694
310.568	1	0.09894872	0.1920392	0.5197492	0.5547343	0.07653285	0.08348494	0.06320971	0.03402942	0.63221	0.4973484	0.1979202	0.1115963	0.07879497	0.05564346	0.04466516	0.0545436	0.1161788	0.08960761	0.07065299	0.2242001	0.06208615	0.06177589	0.07557813	0.0474522
310.569	1	0.03586186	0.07944352	0.08338366	0.06996031	1.48664	2.211277	0.4314742	0.466608	0.1229127	0.2290882	0.1649982	0.2376782	0.2601758	0.2312481	0.4345831	0.5986907	0.3121622	0.3697154	0.4536215	0.4321752	1.559375	1.957661	3.063151	2.576899
310.570	1	0.1439726	0.156166	0.1754409	0.1585603	0.2718405	0.4442871	2.978279	1.798898	0.08621847	0.1128488	0.2154088	0.2145762	2.402293	1.726114	1.469689	1.252865	0.13926	0.1050726	0.2103845	0.0831592	0.4544698	0.3867424	0.7851643	0.1933856
310.668	1	2.328195	1.479819	0.2326883	0.4068132	0.05386075	0.03589674	0.06086962	0.04188322	0.1657837	0.2087679	0.200583	0.1704756	0.03637354	0.03189572	0.03984553	0.03285238	0.5483998	0.6159826	0.9097905	0.5170773	0.0431468	0.05576253	0.04738797	0.03789771
310.668	1	0.04101589	0.2038415	0.4589395	0.4874286	0.08074453	0.06787839	0.04980088	0.03131055	0.5553094	0.4670788	0.2238018	0.08664776	0.07565852	0.04202738	0.04111693	0.0483348	0.1202861	0.07304289	0.1195991	0.2291985	0.04518804	0.05407187	0.08237635	0.06260054
310.669	1	0.04348115	0.09558977	0.08401333	0.07075307	1.48058	2.20377	0.5129871	0.4809764	0.1263211	0.2184672	0.1789709	0.2382358	0.2504393	0.1976874	0.4094153	0.5922844	0.3072492	0.3491523	0.4368134	0.4431217	1.503156	1.944657	3.021603	2.600141
310.670	1	0.07712279	0.1702467	0.1729581	0.1313764	0.3045913	0.3018117	2.968341	1.870447	0.07728687	0.1107884	0.2130812	0.1907693	2.371835	1.897054	1.514642	1.237868	0.1331351	0.1097447	0.1847071	0.07386761	0.4518527	0.4491074	0.7465493	0.3252409
310.768	1	2.330332	1.46998	0.2578484	0.3946792	0.05612649	0.04994709	0.05894522	0.03933756	0.1596425	0.2274562	0.1816823	0.2003854	0.04191821	0.02866609	0.03995284	0.03760876	0.5438452	0.634055	0.8846227	0.5265199	0.04390149	0.03942791	0.04776612	0.03827093
310.768	1	0.03755226	0.2246039	0.4831949	0.5103169	0.07943314	0.07540408	0.06195105	0.04008529	0.5866975	0.5083447	0.271537	0.08538303	0.07941963	0.03848981	0.04124515	0.05300119	0.1375281	0.075165	0.1405758	0.2582706	0.03502873	0.05099366	0.07755751	0.06411068
310.769	1	0.09175812	0.08983325	0.08343519	0.08260765	1.474258	2.193406	0.5796927	0.5125836	0.1452129	0.2448438	0.1798695	0.2380778	0.2430048	0.1919555	0.3952109	0.5993259	0.2904486	0.3335364	0.4341092	0.4626487	1.43727	1.953129	2.948723	2.592631
310.770	1	0.1111634	0.1262312	0.161237	0.1851662	0.3131845	0.2078585	2.917617	1.900334	0.09995701	0.118528	0.2047715	0.1749157	2.304944	1.965634	1.594568	1.251885	0.1112157	0.1515797	0.1296609	0.1068523	0.4392741	0.503979	0.690574	0.4608458
310.868	1	2.357315	1.462968	0.2812942	0.4098205	0.03845278	0.04357876	0.04178305	0.04162979	0.1456051	0.2405722	0.1759355	0.1784581	0.03329156	0.03623225	0.03843142	0.03837823	0.5534672	0.6231347	0.8647505	0.5473573	0.0539967	0.05333682	0.03995151	0.03566723
310.868	1	0.05549626	0.2391634	0.4902935	0.5193651	0.0802285	0.07969506	0.07278378	0.03582331	0.5928502	0.5087787	0.2863524	0.07569787	0.09063965	0.04936895	0.03048867	0.06499746	0.1537363	0.07649837	0.1505652	0.2727716	0.02140621	0.05200279	0.08364801	0.06580781
310.869	1	0.1194347	0.06356198	0.08524195	0.08541121	1.492843	2.205139	0.6257634	0.5333198	0.1589639	0.2479482	0.157758	0.2528437	0.2310899	0.2085996	0.3993346	0.6350413	0.258062	0.3292021	0.4242413	0.4770536	1.366965	1.981167	2.904529	2.625961
310.870	1	0.1311656	0.1265232	0.1833156	0.1770316	0.2793303	0.1892397	2.887076	1.933126	0.1297595	0.1483438	0.2211923	0.1718936	2.236754	1.960423	1.746764	1.321295	0.1103631	0.1307488	0.1345024	0.1075535	0.4441632	0.5701378	0.6072067	0.5120864
310.968	1	2.474406	1.480368	0.2937087	0.4349074	0.03825268	0.03512257	0.04960724	0.04283916	0.1471507	0.2239375	0.1652035	0.1408202	0.04271695	0.03473801	0.0243846	0.0453597	0.5666112	0.5973942	0.8857822	0.5823645	0.05491017	0.05897683	0.0501589	0.03463503
310.969	1	0.05505166	0.2612971	0.5304642	0.5537311	0.0799018	0.07390074	0.06539448	0.03841483	0.6163141	0.525224	0.3093031	0.08394986	0.08326154	0.04622672	0.03260391	0.0636454	0.1665074	0.07877952	0.1487937	0.2835378	0.02414458	0.04553081	0.07499043	0.06129
310.969	1	0.1122358	0.05030632	0.1055094	0.08418679	1.478837	2.206708	0.6246722	0.5488131	0.1623497	0.2431519	0.1583504	0.2867875	0.2148897	0.1977549	0.4302102	0.6290271	0.2641578	0.3477897	0.4287433	0.4838255	1.376303	2.025804	2.872918	2.670524
310.970	1	0.1320532	0.1311776	0.172145	0.1558525	0.2365919	0.2322256	3.000104	2.009985	0.1464439	0.1114995	0.2078433	0.1836338	2.177948	1.942656	1.924092	1.436502	0.1300963	0.1498447	0.1218042	0.09697909	0.523891	0.6279603	0.5543069	0.5575797
311.068	1	2.473245	1.448189	0.3443535	0.4356874	0.02813965	0.0291803	0.05015676	0.04343324	0.1603108	0.198858	0.1228341	0.1174259	0.03395865	0.03638267	0.03014203	0.03118219	0.5893771	0.5331229	0.8834201	0.5833839	0.04612481	0.05254059	0.04681024	0.03979264
311.069	1	0.07160457	0.2795452	0.5608509	0.5774444	0.09524137	0.07593099	0.06168834	0.04010574	0.6376136	0.5350558	0.3227218	0.08482654	0.07854416	0.03937978	0.04621924	0.08325747	0.1765423	0.08285897	0.1542709	0.2982971	0.03776144	0.05896233	0.08633477	0.07003616
311.069	1	0.09803921	0.06635259	0.08854916	0.06519907	1.459552	2.200062	0.6182744	0.5087189	0.1451522	0.2261087	0.1553315	0.2756952	0.2210021	0.1825035	0.4899326	0.6272908	0.2898041	0.3514355	0.4272419	0.4946204	1.406745	2.0368	2.799457	2.673298
311.070	1	0.1185346	0.1099186	0.1513136	0.137848	0.208442	0.2793647	2.972208	1.996064	0.1622565	0.1055459	0.1915218	0.2035514	2.132218	1.841276	2.070568	1.50898	0.1361788	0.1959537	0.1197865	0.1216672	0.5382349	0.6762166	0.4961202	0.5369591
311.168	1	2.435577	1.411595	0.369708	0.4312611	0.02916443	0.03403983	0.03604109	0.03834646	0.1947353	0.1567026	0.1188843	0.1119534	0.03656298	0.03652726	0.03530408	0.02888811	0.6040126	0.4601041	0.8785119	0.5734895	0.04966262	0.04661861	0.04626905	0.03472172
311.169	1	0.06644808	0.2679149	0.5496229	0.5619473	0.09062106	0.06630935	0.04936221	0.03010832	0.6248116	0.517871	0.3048049	0.0748292	0.07546603	0.03167134	0.04199629	0.06853404	0.1649752	0.07160587	0.1499351	0.2987313	0.03197086	0.05181003	0.07990634	0.06035688
311.169	1	0.09008021	0.05783014	0.0774778	0.08584475	1.455879	2.178377	0.5870081	0.4649764	0.1292915	0.2002676	0.1520579	0.2538465	0.2441169	0.1878837	0.5618771	0.6341909	0.309202	0.3494399	0.4300855	0.5049261	1.431733	2.009949	2.737723	2.676448
311.170	1	0.1459629	0.1395194	0.1659132	0.1809741	0.2218286	0.293023	2.88222	1.916921	0.1735824	0.08886357	0.2010757	0.189254	2.077152	1.75543	2.141353	1.529513	0.1548605	0.171166	0.1009156	0.1095168	0.5704386	0.6233609	0.4223583	0.4173376
311.268	1	2.378094	1.368229	0.3947108	0.4425234	0.02354135	0.03037624	0.0362165	0.03711987	0.1818022	0.151723	0.1257098	0.1271063	0.03975492	0.03469805	0.03358233	0.03592104	0.6164931	0.3812546	0.8775907	0.5687097	0.0450435	0.03393392	0.04587507	0.03850842
311.269	1	0.07309777	0.2482615	0.5129399	0.5274696	0.08448674	0.0694828	0.0430577	0.03394634	0.5937622	0.4912247	0.2833878	0.06679845	0.0775887	0.03035583	0.03609616	0.07167169	0.1526793	0.05870379	0.1579954	0.297576	0.03019432	0.05432007	0.0853214	0.05893673
311.269	1	0.09090835	0.03047499	0.08530572	0.06385687	1.446526	2.141705	0.5835563	0.3952945	0.1490961	0.1791941	0.1588053	0.2243884	0.2629231	0.1953379	0.6049111	0.6339641	0.2983745	0.3433614	0.4192849	0.5170186	1.388419	1.992811	2.673542	2.693747
311.270	1	0.1677989	0.1289367	0.1648115	0.1558154	0.2959237	0.3153089	2.857214	1.848024	0.2271672	0.1075134	0.2288666	0.187493	2.088757	1.711169	2.142614	1.523236	0.1621205	0.1746268	0.1011447	0.1063233	0.5655157	0.5971843	0.3774339	0.3060063
311.368	1	2.355125	1.404585	0.3658721	0.448161	0.025719	0.03902361	0.03315186	0.0333437	0.1620993	0.1328164	0.1508686	0.1372948	0.03635915	0.03671122	0.03468525	0.04016754	0.6246069	0.3134335	0.884772	0.5942408	0.06189214	0.0351883	0.04168142	0.04175799
311.369	1	0.08200276	0.2267712	0.4781789	0.4869298	0.0671809	0.06471935	0.03604736	0.03323405	0.5408309	0.4433837	0.2422917	0.04977962	0.06370796	0.04177273	0.04326486	0.06166092	0.1314451	0.05197682	0.1600538	0.2824606	0.02485928	0.05760595	0.08001814	0.06314494
311.369	1	0.1015048	0.04649989	0.1038965	0.07877031	1.459449	2.133786	0.607353	0.3198658	0.1717044	0.1694625	0.1531648	0.2136722	0.2691322	0.2045157	0.6261816	0.6234481	0.2764014	0.3463306	0.4186098	0.5050111	1.381015	1.974893	2.65475	2.701191
311.370	1	0.1286205	0.130455	0.1366161	0.121268	0.3607566	0.292019	2.916105	1.844447	0.1870067	0.09957752	0.2387397	0.1964	2.102483	1.719326	2.141463	1.545744	0.1217208	0.1694085	0.07267112	0.1260664	0.5807928	0.5685823	0.31982	0.3326718
311.467	1	2.411577	1.486497	0.328537	0.4515477	0.03272326	0.03801316	0.03667008	0.03379573	0.1510504	0.1341561	0.1974249	0.1658071	0.03056672	0.03279719	0.035187	0.02892937	0.6402235	0.2583468	0.9222695	0.6512062	0.04106419	0.03151321	0.04506697	0.05984204
311.468	1	0.08608665	0.2610668	0.5654255	0.5414361	0.08537049	0.07063818	0.05362086	0.0507518	0.6102825	0.4766181	0.2544228	0.06394996	0.05793912	0.03626814	0.04652167	0.06847516	0.1260725	0.06856154	0.1754322	0.2996028	0.03687247	0.05390018	0.07486856	0.05626472
311.469	1	0.1195498	0.05652575	0.075297	0.1066105	1.467895	2.12949	0.600031	0.2197892	0.1621093	0.1656986	0.1399023	0.2146978	0.2592009	0.1949954	0.629233	0.6266702	0.2796102	0.3462569	0.4014166	0.492628	1.39534	1.968508	2.634424	2.694349
311.470	1	0.1275031	0.1986872	0.230104	0.1390596	0.3528729	0.3237857	3.071824	1.963376	0.1621201	0.1181004	0.2386807	0.2182059	2.166772	1.718853	2.109804	1.566306	0.1318338	0.1606947	0.0793139	0.125487	0.5841167	0.569839	0.293167	0.3949572
311.568	1	2.400144	1.473895	0.2998555	0.4618105	0.03513694	0.05635956	0.04960902	0.0412813	0.1338473	0.1612727	0.2153327	0.1859333	0.02947328	0.04352913	0.04635075	0.02751365	0.6219472	0.2251949	0.9362544	0.6620251	0.03371894	0.03117521	0.06012194	0.0404871
311.569	1	0.09942511	0.2511794	0.5727551	0.5598633	0.08775338	0.06750709	0.05474371	0.04622493	0.6424869	0.4609833	0.2090804	0.0602588	0.05456368	0.03658184	0.04734529	0.05145335	0.08558962	0.06600175	0.1673634	0.2886885	0.03942595	0.05254461	0.07114816	0.05062063
311.569	1	0.1047058	0.07851275	0.04452337	0.08061785	1.485805	2.145084	0.5762733	0.1510762	0.1686243	0.1622019	0.1304638	0.2116351	0.2451236	0.1739829	0.6372009	0.6114132	0.2902332	0.359622	0.4228077	0.4886757	1.424196	1.957711	2.608234	2.66577
311.570	1	0.1191073	0.1952856	0.2404279	0.1336947	0.2931121	0.2852633	3.157765	2.010257	0.1637777	0.1240601	0.2811793	0.2107289	2.17256	1.755178	1.990193	1.532697	0.1406054	0.1157454	0.1018154	0.1315159	0.601267	0.55024	0.2966992	0.4828109
311.668	1	2.346305	1.447374	0.2667741	0.4094286	0.02912533	0.04570561	0.03672889	0.0285268	0.1279763	0.1769458	0.1961155	0.1770826	0.04011562	0.04442436	0.03976322	0.03269088	0.6025181	0.2753497	0.9348672	0.6793088	0.03810849	0.04017083	0.06108469	0.04076847
311.669	1	0.09387693	0.2233326	0.5360936	0.5262904	0.08850781	0.07144285	0.04990399	0.04074991	0.6301351	0.4219214	0.1414683	0.05350806	0.04858998	0.03851678	0.0473459	0.05238309	0.06865849	0.06274546	0.1585602	0.2911424	0.04241197	0.04821595	0.08147126	0.06465906
311.669	1	0.06189975	0.07957304	0.07047476	0.0514772	1.466377	2.131517	0.5805799	0.1136827	0.1572511	0.1702858	0.1319926	0.1985913	0.2295318	0.162451	0.6690182	0.5817609	0.2915165	0.3562219	0.4388345	0.4710834	1.432937	1.944312	2.602508	2.637184
311.670	1	0.08850158	0.1381198	0.1431872	0.1350184	0.2645277	0.2012107	3.148517	2.004363	0.1077434	0.1529834	0.2509297	0.2004801	2.197149	1.750807	1.79678	1.448485	0.1309428	0.1250847	0.07880488	0.1487494	0.6667696	0.5231019	0.2872329	0.5050578
311.768	1	2.288326	1.431095	0.2272501	0.3546405	0.02460542	0.03717771	0.04214372	0.03393203	0.1046072	0.1778671	0.1756994	0.1742116	0.04022878	0.03092711	0.04189969	0.02840689	0.5543424	0.3494058	0.9116993	0.6742347	0.03939085	0.03801237	0.0633222	0.04599265
311.769	1	0.08324245	0.1796485	0.5076349	0.5004133	0.07047375	0.07581936	0.04439168	0.02736745	0.606937	0.3914639	0.08654735	0.05498434	0.05414072	0.04025038	0.04739659	0.0504187	0.05640667	0.05679572	0.1274252	0.2795185	0.03758685	0.05525653	0.08420473	0.07286478
311.769	1	0.05517538	0.08395198	0.0882965	0.04379286	1.468778	2.116519	0.5511455	0.1236561	0.1713403	0.1668267	0.1528649	0.1725716	0.222969	0.1619092	0.658391	0.534493	0.2702678	0.3388725	0.4360564	0.4695783	1.42868	1.902643	2.63495	2.601272
311.770	1	0.08350304	0.1457689	0.1167212	0.1693761	0.227311	0.1329097	3.080629	1.976275	0.09950025	0.1111412	0.2762645	0.2275384	2.206152	1.739398	1.645076	1.337044	0.1596552	0.1020033	0.07956304	0.1258444	0.7486971	0.5269822	0.3065452	0.4513108
311.868	1	2.271181	1.437172	0.2054643	0.3614717	0.02680574	0.03679064	0.05137144	0.05264636	0.1036182	0.181307	0.1659443	0.2168024	0.03911398	0.04249841	0.03491295	0.03035847	0.4836084	0.4395511	0.9021298	0.6461286	0.0406508	0.03702708	0.05668756	0.0515035
311.869	1	0.09218823	0.1667024	0.4994962	0.4952018	0.06614028	0.06545458	0.0352509	0.02544353	0.6004627	0.3832499	0.08327842	0.06192926	0.06356681	0.03542421	0.04754379	0.04185774	0.08232136	0.05445558	0.1092006	0.2638302	0.03509459	0.04880023	0.07154224	0.06926967
311.869	1	0.04257213	0.07475832	0.09430844	0.05058493	1.494432	2.117789	0.4822313	0.1800861	0.1748364	0.1471266	0.136337	0.1677524	0.221643	0.1727039	0.6181932	0.5226099	0.2824372	0.3285547	0.4368024	0.4552774	1.472643	1.879981	2.701056	2.583163
311.870	1	0.1242534	0.1309659	0.1797622	0.1242649	0.247705	0.1775076	3.093141	1.931468	0.08475498	0.0978482	0.298449	0.2009558	2.200692	1.722617	1.530352	1.242471	0.1967862	0.09093549	0.1006726	0.1262883	0.8139664	0.5776427	0.3391314	0.3936488
311.968	1	2.349874	1.451884	0.2090846	0.4011834	0.02851836	0.03436084	0.05267694	0.04733871	0.117435	0.1708253	0.1899278	0.2444537	0.04728872	0.04380967	0.03479834	0.03190434	0.4562145	0.5051031	0.9271355	0.6074277	0.03344698	0.04633762	0.04619959	0.04159751
311.969	1	0.1353911	0.1894661	0.5895491	0.5739307	0.08373345	0.06709664	0.05967439	0.03971501	0.6946627	0.4357434	0.1537641	0.0753907	0.06939952	0.0386708	0.0557272	0.05258358	0.1143645	0.07490725	0.1215051	0.2946224	0.03286033	0.05290822	0.08026043	0.06279781
311.969	1	0.05215413	0.0777993	0.08660795	0.06649571	1.509417	2.110735	0.4117677	0.255265	0.1688634	0.156023	0.1140177	0.1765094	0.1974579	0.1745651	0.5628337	0.4833778	0.3033903	0.3237531	0.4415146	0.4288149	1.496614	1.884682	2.817868	2.574797
311.970	1	0.1752864	0.1341222	0.1148767	0.1112247	0.2085149	0.2899637	3.135829	1.8972	0.1050662	0.1249705	0.2075169	0.1733729	2.224489	1.746106	1.454495	1.203598	0.1892894	0.10759	0.083878	0.1061459	0.8813555	0.6005532	0.3533819	0.3302212
312.068	1	2.351309	1.44181	0.2110074	0.4429786	0.02326001	0.03241707	0.06154105	0.05551724	0.127124	0.167927	0.1905471	0.2424141	0.04419146	0.04245491	0.03775916	0.04745556	0.4289209	0.5273948	0.9301122	0.5788023	0.03141252	0.04374079	0.05437278	0.04639186
312.069	1	0.1475678	0.2270826	0.5889839	0.5822314	0.1075812	0.06672563	0.08499913	0.03871672	0.6922821	0.4585114	0.2309998	0.07312078	0.07199228	0.04103892	0.05496846	0.05067983	0.1319528	0.07792769	0.1340352	0.3041023	0.02617301	0.05775001	0.08036404	0.06272944
312.069	1	0.04855144	0.08773905	0.1057804	0.09988893	1.525503	2.095153	0.3356849	0.2985822	0.1531355	0.1558878	0.1284612	0.1780805	0.1859604	0.126122	0.5252671	0.4388363	0.3240288	0.3357202	0.4567178	0.4260588	1.514944	1.890226	2.898566	2.564442
312.070	1	0.1985748	0.1253444	0.1211882	0.1079447	0.1723418	0.4249122	3.042536	1.785992	0.1038542	0.1155325	0.2370867	0.2148666	2.218197	1.724545	1.322431	1.221336	0.2223018	0.105559	0.06059244	0.1010553	0.9094226	0.5555567	0.3725387	0.2866626
312.168	1	2.265542	1.398837	0.2149413	0.4557905	0.02650911	0.02778589	0.05300374	0.05011699	0.1310766	0.142813	0.2032601	0.21805	0.03976487	0.04828324	0.03319055	0.04340223	0.4224163	0.5362971	0.9319457	0.5603543	0.03173398	0.03901655	0.04418514	0.04055765
312.169	1	0.1452104	0.2610915	0.5573273	0.5529185	0.1204783	0.07218444	0.08295285	0.04742337	0.6568303	0.4901149	0.2867679	0.09834261	0.07230186	0.04256408	0.06148148	0.0661206	0.1454988	0.08488673	0.1658933	0.3042935	0.03447145	0.05894551	0.09099168	0.05616243
312.169	1	0.0459139	0.086033	0.1156794	0.09851703	1.566744	2.102125	0.266963	0.3223184	0.1704479	0.1542719	0.1253219	0.1687011	0.1794225	0.09955857	0.4938426	0.4175731	0.3079354	0.3230822	0.4626758	0.4193219	1.559649	1.949911	3.028755	2.536186
312.170	1	0.2068446	0.07683073	0.1457381	0.09904019	0.2443845	0.5235113	2.946594	1.641987	0.08605883	0.1348395	0.2526925	0.1639758	2.201994	1.64897	1.212321	1.205867	0.2084335	0.1177915	0.07606185	0.09530832	0.8796994	0.5341952	0.382424	0.2993957
312.268	1	2.210734	1.380486	0.177918	0.4848093	0.03364329	0.02871167	0.04816137	0.05363529	0.1312085	0.1129099	0.2320244	0.1893177	0.05201618	0.03073445	0.04573401	0.04032089	0.4294413	0.548343	0.9213316	0.5401274	0.04674857	0.04060322	0.05187144	0.0359709
312.269	1	0.1387781	0.2880721	0.5213123	0.5263878	0.1036933	0.07425344	0.07035313	0.03206838	0.5998098	0.4922068	0.29836	0.09699951	0.08473058	0.05303937	0.05823815	0.06974301	0.1660418	0.0920504	0.195864	0.2998437	0.03046328	0.04892722	0.0817922	0.06552323
312.269	1	0.05711277	0.08830012	0.09361749	0.09179398	1.582633	2.112985	0.2079041	0.3166957	0.1536656	0.1723789	0.1291648	0.1475705	0.170646	0.108926	0.4525693	0.4057727	0.3040947	0.317106	0.4938172	0.4203427	1.649962	2.000818	3.135194	2.549162
312.270	1	0.2062844	0.1132684	0.1107522	0.1074439	0.2492204	0.5864454	2.868641	1.538908	0.05103649	0.1532906	0.1882018	0.2184154	2.203357	1.522322	1.209177	1.244964	0.1949125	0.1166796	0.09577921	0.1084046	0.8555604	0.5871157	0.4257173	0.3230428
312.368	1	2.237419	1.387295	0.1207905	0.4948851	0.0365885	0.0337533	0.04625665	0.03765229	0.1238864	0.1115899	0.2529197	0.1720671	0.04248645	0.03339562	0.04795403	0.02793526	0.4309151	0.5867014	0.9172471	0.557689	0.03576448	0.04507989	0.04304237	0.04254114
312.369	1	0.1559937	0.3139899	0.5158257	0.5051767	0.08289827	0.07631952	0.05993048	0.02430225	0.5640566	0.4975927	0.3190491	0.1046138	0.0904813	0.04311677	0.03984474	0.07184213	0.1906312	0.1141766	0.218158	0.2999953	0.02689458	0.05374598	0.0726911	0.05553431
312.369	1	0.08223235	0.06999708	0.06580411	0.08670179	1.601804	2.126192	0.1781479	0.324583	0.147824	0.1776027	0.1259652	0.1428308	0.1599398	0.1198735	0.4232405	0.393138	0.3094166	0.3341187	0.5071513	0.4504138	1.723721	2.081082	3.249327	2.569578
312.370	1	0.2504661	0.1259802	0.2189188	0.1309172	0.3387689	0.636116	2.800764	1.456996	0.08972452	0.1415578	0.2002237	0.1767942	2.23383	1.421158	1.297448	1.265474	0.2148576	0.1097834	0.1181022	0.1383732	0.7942285	0.5710865	0.4435202	0.3225018
312.468	1	2.308117	1.448256	0.0811684	0.4796735	0.03780364	0.02584991	0.05334865	0.04116675	0.1597623	0.1419144	0.2752923	0.1554964	0.04488517	0.03241004	0.0409694	0.04194147	0.4551331	0.6232883	0.9784813	0.6032464	0.04930985	0.04516908	0.04365711	0.03819685
312.469	1	0.1763697	0.3514738	0.5780862	0.5640464	0.1051474	0.08947541	0.07525548	0.05175252	0.6133636	0.5508933	0.3508497	0.1168565	0.08606075	0.04519399	0.04350067	0.07761831	0.1833019	0.1103798	0.2131819	0.2991471	0.03008243	0.05130022	0.06889387	0.05231165
312.469	1	0.07391663	0.07857745	0.05959056	0.07894811	1.621901	2.161355	0.153756	0.3350344	0.1467231	0.1592161	0.1453056	0.09899983	0.1647401	0.07754677	0.420875	0.3429377	0.2867388	0.3396481	0.5517528	0.4323479	1.797688	2.156657	3.377806	2.584642
312.470	1	0.2233827	0.1339811	0.2100957	0.1443578	0.4228631	0.6578217	2.85978	1.522996	0.08988334	0.0728877	0.1997285	0.1795091	2.314064	1.296818	1.379105	1.262093	0.1860629	0.1188126	0.1042715	0.1298847	0.7126944	0.5285738	0.4511898	0.2803111
312.568	1	2.298412	1.483312	0.04589661	0.4621872	0.03052445	0.04034919	0.05362349	0.03402098	0.1812594	0.2009555	0.2777309	0.1304313	0.04529313	0.03245735	0.04293913	0.04270344	0.4577216	0.6131974	1.011416	0.6534718	0.04442672	0.04637107	0.05240136	0.04067075
312.569	1	0.1937518	0.3628541	0.5773415	0.5570773	0.1001575	0.08563693	0.08104306	0.05552476	0.6198981	0.5630952	0.3546332	0.1256935	0.06712027	0.0373508	0.03216773	0.0572115	0.1806195	0.1141335	0.205911	0.2911415	0.03625999	0.04688149	0.04941626	0.0444301
312.569	1	0.08190377	0.09169654	0.05241441	0.06626838	1.622116	2.18987	0.1119329	0.3374112	0.1483337	0.1557212	0.1367444	0.1025121	0.1568985	0.08435712	0.4446299	0.3368796	0.2629689	0.3341843	0.5437287	0.4198272	1.855177	2.220947	3.440254	2.590682
312.570	1	0.1815519	0.1307524	0.09925176	0.1497164	0.4486067	0.6224952	2.832224	1.581861	0.06235935	0.08964664	0.1804374	0.1992157	2.373176	1.26252	1.45233	1.250107	0.1694465	0.09487941	0.1367618	0.1237896	0.6545651	0.4482111	0.4753153	0.2897389
312.668	1	2.253399	1.528807	0.09903109	0.4355666	0.04542666	0.04014857	0.05219328	0.03019859	0.1885169	0.2389666	0.2799038	0.1383677	0.05128496	0.05723649	0.05984126	0.0455223	0.4627818	0.566318	1.042681	0.6739307	0.05628403	0.05069817	0.05241188	0.03626177
312.669	1	0.1969798	0.3559716	0.5707538	0.5423323	0.09173744	0.08617442	0.08228204	0.06003421	0.6173337	0.5639754	0.3454995	0.1324896	0.06499463	0.04572625	0.03156249	0.05038473	0.1724317	0.1184031	0.2229557	0.2994968	0.03929283	0.04326757	0.05295124	0.04450634
312.669	1	0.07405171	0.06215349	0.0877955	0.07277469	1.631086	2.194406	0.09519735	0.3515752	0.1562026	0.1720787	0.1237187	0.1134557	0.1608035	0.09415563	0.4704071	0.3429846	0.2505977	0.3258131	0.5395897	0.4600384	1.881548	2.288995	3.487224	2.592933
312.670	1	0.1616649	0.09328793	0.1321209	0.1572796	0.5002917	0.562863	2.84768	1.65273	0.08448285	0.1099202	0.2207525	0.2073392	2.406859	1.384032	1.424826	1.287513	0.1629316	0.1297444	0.1160945	0.1328703	0.6693064	0.407032	0.4916174	0.2741514
312.768	1	2.180402	1.533021	0.1273676	0.4106548	0.04727437	0.04807722	0.04066476	0.0311912	0.1874591	0.2708339	0.2774401	0.128066	0.05278839	0.06408721	0.04942999	0.0396581	0.464957	0.4751694	1.062892	0.667374	0.06661997	0.04769916	0.06250072	0.03304856
312.769	1	0.2075279	0.330599	0.5418661	0.5161375	0.07514347	0.07844934	0.07874484	0.0603269	0.5703123	0.5181354	0.3204324	0.1497073	0.06743156	0.04209401	0.0333487	0.05806293	0.1751184	0.1218637	0.237601	0.3037305	0.04358671	0.04721573	0.05654925	0.04549762
312.769	1	0.08284874	0.06060683	0.120093	0.08310788	1.614944	2.225723	0.1353787	0.4076272	0.1503225	0.1792473	0.1089493	0.113856	0.168352	0.1156511	0.4653754	0.3520583	0.2365822	0.3397609	0.5393699	0.4930501	1.88502	2.331647	3.457241	2.637363
312.770	1	0.1402249	0.1093392	0.1696339	0.1227095	0.5153142	0.4804908	2.887255	1.761704	0.07298913	0.09664999	0.2104745	0.2134674	2.455581	1.589652	1.425892	1.285606	0.1266029	0.1189959	0.09965789	0.1098641	0.6609114	0.3604658	0.4625038	0.185606
312.868	1	2.132159	1.513801	0.12905	0.3900382	0.04395553	0.03511025	0.03902416	0.03188341	0.184717	0.2692596	0.2728508	0.1135528	0.04852458	0.05484419	0.03395212	0.03667191	0.4740475	0.3884519	1.062536	0.6424002	0.06849247	0.04816303	0.06478554	0.0410866
312.869	1	0.1990885	0.3157995	0.5646592	0.5220081	0.08876259	0.07394067	0.05050502	0.059207	0.596688	0.5262556	0.3000551	0.1542569	0.06314532	0.03458979	0.04712504	0.05798714	0.1562208	0.1110569	0.2338807	0.3160032	0.02595786	0.0506789	0.05598039	0.0549038
312.869	1	0.09284077	0.04960546	0.08414147	0.07617621	1.595128	2.231406	0.2027913	0.4259543	0.1515608	0.158328	0.1115374	0.1029033	0.1781606	0.1312398	0.4654682	0.3855803	0.2328909	0.3513582	0.5462912	0.4796789	1.900202	2.351425	3.451545	2.675596
312.870	1	0.1459097	0.1888149	0.1542623	0.1339172	0.5136579	0.3811802	2.914748	1.876635	0.08176322	0.1055601	0.2371998	0.227554	2.474298	1.790674	1.421405	1.300807	0.1366981	0.107757	0.1375016	0.1154024	0.6424446	0.4029362	0.4135331	0.2293066
312.968	1	2.151941	1.548111	0.1321388	0.3985966	0.03120031	0.03416171	0.04643177	0.04196387	0.2021223	0.2612219	0.2745922	0.1242536	0.0495401	0.05555457	0.04050889	0.03632153	0.5138378	0.3572267	1.110586	0.5892889	0.06549316	0.0536559	0.051127	0.03347322
312.969	1	0.1867616	0.3096157	0.5677235	0.5264247	0.08866489	0.08376264	0.05558017	0.05265938	0.6055862	0.5260247	0.2731397	0.1634323	0.06010358	0.05633639	0.04425284	0.0601269	0.1169841	0.112715	0.2191128	0.3215698	0.0290582	0.06062989	0.06023095	0.05383134
312.969	1	0.0905182	0.07338567	0.0904087	0.08253819	1.590061	2.252475	0.2835871	0.4080822	0.1412691	0.1346459	0.1148537	0.1166419	0.1956852	0.1563279	0.4772432	0.4095948	0.255909	0.3560912	0.5359743	0.4687792	1.878875	2.389916	3.388794	2.760609
312.970	1	0.0868153	0.1287845	0.1759568	0.1192253	0.4687309	0.3420286	3.091168	2.097433	0.06946656	0.1307319	0.2436265	0.2087077	2.449981	1.978792	1.550499	1.305028	0.1151688	0.09857793	0.1371859	0.07100998	0.5927901	0.4542965	0.3854067	0.3626145
313.068	1	2.152704	1.555274	0.1213236	0.4154559	0.04049918	0.04456229	0.03696947	0.05351845	0.2107213	0.255709	0.2854223	0.1636275	0.05106634	0.05633042	0.04145738	0.02982049	0.5325494	0.2984993	1.14901	0.5728259	0.06268117	0.05227123	0.06441223	0.03545888
313.069	1	0.1712577	0.2872446	0.4973019	0.451288	0.0763158	0.06807595	0.05728968	0.05398666	0.5439561	0.4359254	0.2223505	0.1594711	0.05416466	0.05035844	0.04313708	0.06568486	0.101337	0.1081458	0.2098575	0.3109034	0.03776624	0.05173233	0.06361484	0.0461034
313.069	1	0.08018104	0.07386755	0.09879322	0.0815692	1.566872	2.259261	0.3701136	0.3714164	0.1431593	0.140568	0.1338264	0.1262476	0.2236067	0.1990044	0.4977852	0.438968	0.2746086	0.3763135	0.5336608	0.4622611	1.876826	2.40446	3.293577	2.782323
313.070	1	0.09835047	0.1545111	0.1247866	0.1286463	0.3678005	0.2702293	3.12735	2.156863	0.08252235	0.1002855	0.2118961	0.2122218	2.410498	2.056979	1.675808	1.315743	0.1238493	0.1428064	0.08191585	0.09478656	0.5392091	0.5627311	0.2991895	0.4808916
313.168	1	2.141953	1.536327	0.1140781	0.4165445	0.02786675	0.0434585	0.03277313	0.05560183	0.1711342	0.2482571	0.3055989	0.1643321	0.04998747	0.05442132	0.046605	0.04259478	0.5466499	0.283171	1.151267	0.5620296	0.07253528	0.04782724	0.06479226	0.04965303
313.169	1	0.1476038	0.2729266	0.4753459	0.4278368	0.07249529	0.06897213	0.05325627	0.05681654	0.5267841	0.3932819	0.1699725	0.1620769	0.04197767	0.05489332	0.04385328	0.06233752	0.07466668	0.106514	0.1838658	0.2996907	0.05877954	0.06741379	0.07427733	0.0431005
313.169	1	0.09456643	0.07193075	0.09630617	0.08112405	1.535279	2.262296	0.4512565	0.330316	0.1406007	0.1633812	0.1507146	0.1563013	0.2497801	0.2464325	0.530042	0.4956074	0.2946116	0.3839719	0.5245535	0.4544633	1.863733	2.386702	3.175928	2.778565
313.170	1	0.1228692	0.1305099	0.1285045	0.1638313	0.2397984	0.2184681	3.076314	2.134746	0.1193475	0.1237702	0.2353524	0.2225593	2.330462	2.041775	1.787322	1.348772	0.1214171	0.1580438	0.06325913	0.08886543	0.5264241	0.61259	0.2215434	0.5431218
313.267	1	2.158357	1.501719	0.1183349	0.3993453	0.03295896	0.04224406	0.0476686	0.02856121	0.08537738	0.2252897	0.2967472	0.1417593	0.03831271	0.04665417	0.05457475	0.03159216	0.5884944	0.3420593	1.094257	0.5678056	0.06124188	0.0376145	0.04895502	0.03856096
313.268	1	0.1069493	0.2313156	0.4539045	0.4099889	0.06766337	0.06131128	0.04507323	0.06206405	0.5140297	0.3473258	0.1008828	0.1652585	0.0494933	0.06019884	0.03563529	0.04723561	0.06588176	0.1051076	0.145019	0.2775606	0.04579827	0.05851604	0.0710079	0.04662996
313.269	1	0.1014402	0.07364458	0.09034153	0.0934219	1.492201	2.2839	0.5198458	0.2674411	0.1187214	0.1799078	0.1852258	0.1560887	0.2660382	0.2837874	0.5697558	0.5310743	0.2995749	0.3651816	0.5159296	0.439346	1.85397	2.324414	3.081586	2.746695
313.270	1	0.1465611	0.1237024	0.2061562	0.1664754	0.1955318	0.202348	2.973765	2.07473	0.1370053	0.1036093	0.2562677	0.2124645	2.262236	1.93184	1.879537	1.393212	0.1274568	0.1695585	0.0758105	0.08477859	0.5105889	0.684823	0.1994687	0.5479119
313.367	1	2.210752	1.480324	0.1448375	0.3712076	0.02833801	0.0352599	0.0438137	0.02413019	0.04297618	0.2228141	0.2805346	0.1600589	0.03323454	0.03927158	0.04248392	0.04116813	0.6375746	0.3638304	1.066078	0.5813068	0.04024921	0.03802809	0.04902521	0.03119272
313.368	1	0.06925634	0.1943486	0.4403187	0.399003	0.06401581	0.0515145	0.04007973	0.05011115	0.5134055	0.3329809	0.06417387	0.1654997	0.05755154	0.06374366	0.05128684	0.03905928	0.1015172	0.1056845	0.1206016	0.2644289	0.03322857	0.05487679	0.0725711	0.05395078
313.369	1	0.1030597	0.08332718	0.1016797	0.1112036	1.450055	2.306871	0.5762158	0.1797197	0.1374295	0.1817562	0.1903682	0.1493996	0.3014371	0.300874	0.5761214	0.5443857	0.2947178	0.3430927	0.4990451	0.4250051	1.839252	2.236765	3.00154	2.742902
313.370	1	0.137333	0.1118237	0.1502883	0.1635121	0.2852744	0.2256213	2.909232	2.007139	0.1913277	0.07016833	0.2135101	0.204663	2.147539	1.841889	1.999689	1.458288	0.1286164	0.2097099	0.08882871	0.1178836	0.5386539	0.6788228	0.1760886	0.5286548
313.468	1	2.345134	1.534154	0.1887686	0.3481844	0.0304447	0.04507819	0.05689748	0.02871224	0.03759453	0.289462	0.3019468	0.1706226	0.02745417	0.0366139	0.03724079	0.03845837	0.6825608	0.4023899	1.054275	0.6311776	0.04389512	0.03628619	0.04531348	0.03908966
313.468	1	0.06318184	0.1853278	0.4961385	0.4754662	0.08274217	0.07327994	0.04112716	0.05527711	0.6068442	0.3866245	0.09377889	0.1852195	0.05929522	0.06050069	0.05328496	0.04090498	0.134485	0.1048643	0.1280289	0.249782	0.03071546	0.05084457	0.07413533	0.04853637
313.469	1	0.0933155	0.08874261	0.1129443	0.09488888	1.421448	2.31781	0.6732848	0.1101709	0.1357994	0.1723515	0.1831056	0.1427859	0.2886989	0.2583352	0.5325601	0.5357551	0.2888253	0.3177423	0.4932919	0.4408511	1.804049	2.142019	2.910018	2.761199
313.470	1	0.118047	0.1145634	0.1464183	0.1261239	0.34269	0.3003442	2.972312	2.02585	0.1639676	0.07983973	0.1634697	0.1956709	2.120768	1.756213	2.165894	1.607483	0.1336165	0.1952852	0.1086614	0.1297912	0.5774467	0.7142021	0.1925557	0.477782
313.568	1	2.372323	1.576991	0.1918616	0.3411229	0.03002842	0.05334756	0.05614884	0.03547186	0.05966175	0.3077661	0.295687	0.1650679	0.04533047	0.02315995	0.03569883	0.03038679	0.698738	0.4283755	1.04456	0.6579078	0.0476026	0.03818092	0.04032682	0.03764533
313.568	1	0.07025945	0.2088709	0.4536158	0.4561312	0.08654248	0.05959596	0.04544975	0.05332964	0.557496	0.3742214	0.1575241	0.1669165	0.0526812	0.05867052	0.05969876	0.05047599	0.1552802	0.1015676	0.1325748	0.2396455	0.04998148	0.05122719	0.06695718	0.05656058
313.569	1	0.06922152	0.07881736	0.1265052	0.08191184	1.39168	2.310076	0.7895973	0.1355812	0.1436575	0.1842745	0.1981188	0.1693687	0.3070994	0.2194407	0.5196531	0.5175555	0.3035007	0.3133615	0.4727538	0.4436113	1.76824	2.060548	2.831477	2.748215
313.570	1	0.1150051	0.1373066	0.1702121	0.1462665	0.3820547	0.3366817	2.99922	1.976127	0.1715525	0.07608503	0.2199126	0.1577325	2.095847	1.696533	2.234687	1.649312	0.1191638	0.1409775	0.1171228	0.08149851	0.6024883	0.6184372	0.2261852	0.3500168
313.667	1	2.353994	1.609157	0.1965103	0.3662364	0.03205795	0.06183969	0.05291862	0.02607585	0.04904591	0.3003587	0.2716214	0.1556258	0.03770918	0.03136763	0.04853219	0.03153117	0.7019451	0.4367747	1.031185	0.6905708	0.03455292	0.03487191	0.03486865	0.05785785
313.668	1	0.08742471	0.2335833	0.4343301	0.4290679	0.0846897	0.06484401	0.06711172	0.0616314	0.515355	0.3854374	0.2233113	0.1600773	0.05774376	0.04990183	0.05216479	0.05370298	0.1706342	0.1037394	0.1300505	0.2350681	0.05214576	0.04768314	0.05671988	0.05267613
313.669	1	0.07647952	0.05360866	0.09322644	0.07122313	1.399018	2.275782	0.8973552	0.1968611	0.1382024	0.1841639	0.1896058	0.2023929	0.3098462	0.1754138	0.521227	0.5307387	0.3076936	0.2999524	0.449172	0.4694347	1.723575	1.969602	2.755311	2.722093
313.670	1	0.1209922	0.09407643	0.1522582	0.1433638	0.3564318	0.3897426	2.992332	1.925841	0.2038404	0.1028239	0.2729838	0.1439794	2.128382	1.674879	2.198334	1.618674	0.1021325	0.1333395	0.08652442	0.1020279	0.5892958	0.5525479	0.3274002	0.3729173
313.768	1	2.329436	1.629345	0.2207151	0.3813803	0.05019957	0.06085428	0.04723748	0.02434517	0.07466644	0.3262553	0.2496571	0.1682814	0.03094287	0.04454783	0.04797024	0.04602391	0.7046007	0.4334992	1.046372	0.7160372	0.04589448	0.04726401	0.05747992	0.04338551
313.768	1	0.1046101	0.2452916	0.412728	0.4288906	0.08323284	0.06310892	0.06322901	0.06506662	0.4902386	0.3963054	0.264144	0.1639874	0.07454445	0.06654708	0.05102469	0.03807807	0.2054814	0.1344155	0.1505792	0.2338618	0.06035665	0.05325332	0.06526919	0.05944123
313.769	1	0.06584777	0.04988018	0.06333658	0.07333648	1.390019	2.236518	0.9801087	0.2533051	0.1576744	0.1795876	0.2036482	0.1922867	0.2964623	0.1463309	0.4835718	0.5276719	0.2997888	0.2809354	0.4389314	0.4606221	1.71051	1.876203	2.69007	2.679116
313.770	1	0.07931809	0.1788062	0.1527785	0.1473378	0.274448	0.3980443	2.9544	1.942081	0.1520807	0.1127661	0.2800422	0.1813376	2.15692	1.702363	2.12406	1.586212	0.1318666	0.1589827	0.1202654	0.0892921	0.5862846	0.5384497	0.4435909	0.4305657
313.867	1	2.326242	1.605602	0.2532695	0.3421088	0.05308962	0.06112468	0.05443055	0.02206169	0.106613	0.3580737	0.2807928	0.1960997	0.03736516	0.03938515	0.03957142	0.05018247	0.704234	0.3997912	1.054028	0.7188142	0.05046015	0.05046681	0.05365544	0.04131105
313.868	1	0.1151583	0.2585152	0.4408989	0.4468663	0.08244084	0.06264385	0.06205384	0.05698717	0.510434	0.4322271	0.2940338	0.1789031	0.0792549	0.06935358	0.04904579	0.05469985	0.2185504	0.1590416	0.1776933	0.2529704	0.04054645	0.04403035	0.06651654	0.05785528
313.869	1	0.04712775	0.04933754	0.06750181	0.05896446	1.385744	2.23698	1.026569	0.2651126	0.1512666	0.1970232	0.2195392	0.1847031	0.298484	0.1472687	0.4558419	0.51967	0.2794757	0.2684994	0.4253022	0.4353462	1.678883	1.80287	2.660603	2.646395
313.870	1	0.1151111	0.2131881	0.2020549	0.1747109	0.2036876	0.4062727	2.997028	1.979267	0.144936	0.1089904	0.2723217	0.1815251	2.169944	1.764566	2.022101	1.541804	0.1362584	0.1599366	0.1377859	0.09096463	0.5566142	0.5106766	0.5346159	0.4694224
313.967	1	2.411764	1.601161	0.2556212	0.3165329	0.0467648	0.05234899	0.05502164	0.02765426	0.130562	0.3698641	0.3163248	0.2070011	0.05453644	0.04060181	0.04498515	0.04451375	0.7086825	0.4032784	1.106644	0.6825125	0.04866192	0.05216022	0.05442179	0.02986511
313.968	1	0.130556	0.3179774	0.543729	0.5356336	0.09344879	0.09546661	0.07750224	0.05913406	0.5804236	0.5071189	0.3714198	0.2093013	0.07599403	0.05987776	0.03756241	0.05717431	0.1960023	0.1697487	0.1882684	0.2707255	0.03945657	0.05965238	0.06456877	0.05892827
313.969	1	0.05990445	0.06340909	0.06223773	0.06937377	1.372962	2.250788	1.043911	0.2756566	0.1246252	0.1795684	0.2194968	0.1988033	0.2793903	0.1478901	0.4355978	0.5328901	0.255472	0.2673911	0.4168791	0.4207421	1.639641	1.716415	2.653111	2.634966
313.970	1	0.06817824	0.170033	0.1582952	0.1588507	0.1986749	0.3142423	3.137145	2.049836	0.1067468	0.1162273	0.2889619	0.1878924	2.186238	1.794353	1.942125	1.557444	0.1534218	0.1164535	0.1513526	0.1304649	0.5258397	0.4779149	0.6002009	0.5419503
314.068	1	2.413248	1.600728	0.2423278	0.3083331	0.04060582	0.04243266	0.06009148	0.04156108	0.1671139	0.3317506	0.3257961	0.1840604	0.04924679	0.05264434	0.0388694	0.03803682	0.7118462	0.3833932	1.142114	0.6655883	0.04524128	0.05085807	0.03981574	0.03648333
314.068	1	0.1425116	0.3406725	0.5499175	0.5212056	0.0897821	0.07529894	0.06717315	0.0479644	0.5728838	0.5170459	0.3864448	0.2171441	0.07837553	0.04061274	0.05172441	0.0498173	0.1967974	0.1996572	0.2103777	0.2706892	0.03610143	0.04336928	0.06595336	0.05083096
314.069	1	0.08751732	0.07284851	0.07687934	0.05608662	1.351896	2.253588	1.03803	0.3034474	0.1268475	0.1716608	0.2141557	0.2079595	0.2843425	0.1636179	0.4292203	0.5533814	0.2720558	0.271995	0.4232151	0.4338773	1.611629	1.624142	2.640785	2.635116
314.070	1	0.1036543	0.1155576	0.09246317	0.1924144	0.2209735	0.2252771	3.142459	2.071405	0.1081676	0.09715661	0.2637229	0.190476	2.259171	1.81585	1.773042	1.458672	0.1410733	0.1307286	0.1627045	0.1011365	0.5209587	0.4423801	0.6293269	0.4876108
314.167	1	2.389928	1.593468	0.2136464	0.3083924	0.0521691	0.04893012	0.06335021	0.05327422	0.2057491	0.2889774	0.3177904	0.1797281	0.05580542	0.06023311	0.03801764	0.04009679	0.7029114	0.368625	1.163765	0.6707535	0.04918384	0.05599846	0.05358514	0.05333291
314.168	1	0.147818	0.3307283	0.5369279	0.508702	0.08158111	0.07940613	0.07402461	0.0593285	0.5502223	0.5136936	0.4041958	0.2247341	0.08271064	0.0512731	0.05677796	0.05496819	0.21094	0.2185249	0.2243786	0.2547071	0.04223624	0.04747587	0.06453361	0.04924014
314.169	1	0.08944079	0.09057906	0.09811067	0.05304513	1.348786	2.237485	1.045247	0.3444638	0.1464421	0.1554627	0.1982149	0.2086231	0.3037455	0.2066446	0.4449344	0.5612098	0.2789428	0.2841822	0.4268718	0.4466105	1.587264	1.556979	2.636663	2.623325
314.170	1	0.118425	0.109359	0.1381589	0.1718145	0.2744043	0.2079763	3.125095	1.960554	0.1097241	0.08448074	0.2564601	0.1959878	2.253477	1.800265	1.568041	1.351981	0.1488588	0.1241183	0.1641942	0.1016478	0.5204035	0.4441039	0.6415254	0.3898846
314.268	1	2.331933	1.586393	0.1610041	0.2644464	0.05219773	0.04364158	0.04505968	0.04571227	0.2316973	0.2403869	0.3242493	0.1877078	0.05672251	0.05435932	0.05106668	0.04159852	0.6829451	0.3658212	1.169954	0.6501582	0.0443702	0.03782321	0.05240581	0.05614676
314.268	1	0.1444374	0.3099905	0.4977599	0.4723829	0.06701492	0.06794159	0.07212726	0.05294645	0.4950081	0.4661932	0.3748003	0.2178208	0.07699015	0.05784005	0.04065049	0.05079918	0.216488	0.2323191	0.2291002	0.2298931	0.03102165	0.04289597	0.0600644	0.05212983
314.269	1	0.07785265	0.08209147	0.1102327	0.08265578	1.330672	2.213825	1.02728	0.415956	0.142518	0.1494292	0.1744036	0.2214383	0.2807936	0.2200259	0.4916187	0.5930399	0.286161	0.2691821	0.4297156	0.4718072	1.571494	1.479377	2.666225	2.595781
314.270	1	0.1551275	0.1238564	0.1388545	0.1112776	0.3397245	0.2883249	3.074558	1.822242	0.1164112	0.1223779	0.2359108	0.1932663	2.259948	1.805108	1.385596	1.324456	0.1973456	0.1378915	0.1647585	0.09825515	0.576372	0.4343522	0.6646991	0.2868628
314.368	1	2.2999	1.586277	0.1328945	0.245721	0.04351569	0.03137608	0.06364672	0.03917914	0.2303086	0.1785872	0.3408894	0.1817721	0.05029832	0.0362642	0.04726233	0.03805092	0.6745511	0.4010258	1.174372	0.5893804	0.04396564	0.0390275	0.06262405	0.04831254
314.368	1	0.1358664	0.2889312	0.461638	0.4362142	0.07273198	0.06693325	0.07182497	0.04341886	0.4684971	0.4342022	0.3473229	0.2060841	0.08006897	0.07023094	0.05383731	0.05894817	0.2099724	0.2250895	0.228356	0.2157498	0.03176778	0.0433429	0.05867793	0.05721442
314.369	1	0.0796622	0.0740369	0.1293571	0.103067	1.333989	2.212857	1.006569	0.4597556	0.1515311	0.1593296	0.1645817	0.2460613	0.2472692	0.2352919	0.5471349	0.6223622	0.2924988	0.2717941	0.4627587	0.4717171	1.54622	1.429502	2.723722	2.601839
314.370	1	0.1456127	0.1391251	0.1073281	0.1027574	0.4004648	0.3660154	2.998641	1.728066	0.1238263	0.1123061	0.2347653	0.1851136	2.26119	1.778667	1.28727	1.331827	0.2130634	0.1161776	0.1526614	0.1127617	0.6244119	0.4054996	0.6978825	0.262278
314.468	1	2.401885	1.60485	0.08121008	0.2604128	0.05033638	0.02513858	0.05352811	0.03916802	0.2390176	0.152352	0.3301596	0.1586816	0.03890802	0.03522177	0.0594054	0.04510955	0.6916679	0.471075	1.138651	0.5936795	0.04778108	0.05395609	0.06051536	0.0374951
314.468	1	0.1114991	0.3166108	0.5244659	0.4628102	0.08443621	0.07794994	0.07225194	0.04820604	0.5401924	0.4681859	0.3538238	0.2115483	0.07743686	0.04876153	0.06001049	0.06748885	0.2253701	0.1981014	0.2087212	0.2415945	0.04406607	0.03697092	0.05440905	0.04913659
314.469	1	0.07789383	0.08852361	0.1206133	0.08891008	1.357219	2.222039	0.9703082	0.4766247	0.1651343	0.1727714	0.1530862	0.2581041	0.2424701	0.2490817	0.5712442	0.6360946	0.2919713	0.2769586	0.4882682	0.4615267	1.520146	1.415032	2.804721	2.637521
314.470	1	0.1639202	0.1234818	0.1757495	0.1470643	0.4638406	0.4234912	3.01945	1.677378	0.1281396	0.136483	0.2369575	0.2024848	2.2016	1.708548	1.307733	1.374202	0.2537407	0.1316595	0.1282442	0.1209695	0.6928104	0.4229686	0.7842306	0.349449
314.566	1	2.431394	1.61783	0.04490074	0.2707693	0.04184996	0.03868047	0.04905596	0.04782865	0.2154214	0.1907925	0.3055536	0.1614314	0.04467954	0.03566545	0.06410725	0.03081095	0.6734493	0.4783065	1.091729	0.5801765	0.04543461	0.05028784	0.04269093	0.03784376
314.567	1	0.08971887	0.3082394	0.5424265	0.4646124	0.08116605	0.06828548	0.06285755	0.04368473	0.5650311	0.4662727	0.3249762	0.2078976	0.07770758	0.04996858	0.05374585	0.06604257	0.2156675	0.1740626	0.1916969	0.2643442	0.04250539	0.03602354	0.06095028	0.04616675
314.567	1	0.05609829	0.08418217	0.09844594	0.05935137	1.361844	2.230101	0.9466904	0.4564647	0.1514247	0.1768151	0.1446334	0.2560079	0.2505596	0.2549653	0.5829099	0.649584	0.305647	0.2761757	0.4805325	0.4452908	1.490947	1.420233	2.859488	2.63477
314.567	1	0.1480392	0.09344774	0.1490062	0.1330435	0.4910591	0.437527	2.970391	1.578077	0.1009342	0.139565	0.2049263	0.1481006	2.176101	1.622073	1.331965	1.356715	0.1823151	0.1340506	0.1587475	0.09817747	0.7028534	0.5132089	0.7781838	0.4180715
314.668	1	2.402559	1.608337	0.09258119	0.3025313	0.0332079	0.03604091	0.05613955	0.04103707	0.1928488	0.2114134	0.2309483	0.1930503	0.04013408	0.03611338	0.03974561	0.02398265	0.604073	0.4590348	1.075305	0.5520364	0.04634065	0.03900606	0.0434454	0.0413925
314.668	1	0.08400145	0.2596577	0.4990122	0.4274769	0.07634017	0.07195655	0.05215277	0.03410189	0.5248727	0.4036809	0.2536428	0.1819659	0.06607003	0.04960331	0.04787019	0.05884539	0.1874171	0.1489059	0.1636498	0.2661518	0.04286657	0.04784035	0.06077721	0.05206704
314.669	1	0.06972618	0.08545662	0.08706272	0.05571142	1.360159	2.218725	0.9058787	0.3944136	0.1481599	0.167338	0.1284458	0.2372743	0.2762932	0.2644592	0.5731067	0.6563755	0.2996756	0.2692589	0.4982501	0.4394104	1.453242	1.446303	2.918607	2.614589
314.670	1	0.1512259	0.09638464	0.1020009	0.1484213	0.5608171	0.4712598	2.880688	1.457886	0.1292902	0.1544269	0.1925638	0.1458891	2.182584	1.512792	1.335165	1.346789	0.1643533	0.1132432	0.1611113	0.11721	0.66055	0.5908389	0.7091274	0.4300161
314.767	1	2.379358	1.594314	0.131612	0.3262339	0.03661258	0.03358637	0.04632751	0.03458709	0.1772492	0.1979117	0.1597352	0.1916217	0.03787446	0.02993291	0.025882	0.03811454	0.5457387	0.4435823	1.032417	0.5425266	0.03634785	0.03598783	0.0429434	0.03789456
314.768	1	0.0843342	0.2134311	0.4602228	0.3830147	0.07380906	0.0665146	0.03530239	0.02833205	0.4874693	0.3425052	0.170257	0.1483974	0.06307357	0.05539013	0.0361001	0.05147349	0.1505506	0.1163118	0.1389402	0.2573463	0.03222579	0.05091006	0.05993022	0.04928391
314.769	1	0.08007011	0.1100999	0.08739398	0.05824134	1.381559	2.233998	0.860452	0.3254804	0.1685191	0.181589	0.148117	0.24632	0.2934001	0.2872297	0.5966462	0.6839473	0.27974	0.2534877	0.5127037	0.4318601	1.39768	1.498112	2.996476	2.572123
314.770	1	0.1752552	0.1097638	0.1473266	0.1394984	0.5936536	0.4848918	2.79523	1.443199	0.1229003	0.1053185	0.1871609	0.1461404	2.270425	1.389857	1.342162	1.312532	0.195494	0.1262236	0.1465009	0.1376528	0.6915026	0.6083517	0.6717818	0.3872907
314.868	1	2.407271	1.611954	0.1421181	0.3391532	0.02562613	0.04156943	0.04067205	0.03485087	0.1794165	0.1851648	0.1683801	0.1945576	0.03478724	0.02919862	0.03985592	0.03418495	0.5241857	0.4245648	0.989642	0.5345833	0.04694999	0.0353644	0.03568024	0.03122377
314.868	1	0.08647701	0.1735435	0.3984186	0.3383255	0.06416974	0.04882103	0.04452318	0.04676395	0.4413835	0.2781467	0.09040923	0.118941	0.05677369	0.0498976	0.0314519	0.04161424	0.1230068	0.1116236	0.1256602	0.2364709	0.04317963	0.05540849	0.07230731	0.05825087
314.869	1	0.1006096	0.1153881	0.0795946	0.08807527	1.390221	2.228137	0.789758	0.2705624	0.1557806	0.1889289	0.1400217	0.2667396	0.3067395	0.3166766	0.6027752	0.6952786	0.2703745	0.2523608	0.5260869	0.4256631	1.337589	1.584604	3.073732	2.548831
314.870	1	0.1629281	0.1131208	0.1398187	0.1365137	0.594629	0.4973388	2.772967	1.499904	0.1112233	0.06540502	0.1837351	0.1794166	2.358404	1.351198	1.356122	1.317256	0.176236	0.1151769	0.1555508	0.1510712	0.7331426	0.5892237	0.6754941	0.3402902
314.967	1	2.545198	1.608489	0.1639228	0.3413917	0.03613936	0.04729625	0.04959705	0.04025215	0.1751714	0.2032754	0.2257903	0.1983792	0.03344295	0.02336654	0.02817017	0.04406445	0.5324196	0.4157322	0.9837893	0.5359978	0.03809158	0.03314385	0.03258248	0.02986377
314.968	1	0.1021876	0.1970462	0.4508697	0.3937997	0.06587118	0.05870475	0.03303447	0.0330536	0.5206359	0.3142628	0.06103002	0.1388994	0.05969101	0.03691237	0.0283432	0.05223719	0.1309825	0.102058	0.1240862	0.2629032	0.04217794	0.05147366	0.074721	0.05642261
314.969	1	0.09168068	0.1141622	0.07157717	0.1165682	1.395841	2.218629	0.7290705	0.251491	0.1453176	0.1939278	0.1383694	0.2606064	0.2929478	0.3251806	0.5919859	0.6641298	0.2704747	0.2492922	0.5310442	0.4300401	1.299398	1.671937	3.175178	2.554654
314.970	1	0.1254911	0.1333266	0.1021981	0.1499839	0.5769134	0.5128608	2.915788	1.726618	0.1113421	0.1073157	0.2019345	0.2072762	2.420378	1.45315	1.384066	1.345185	0.1652186	0.1187277	0.1668366	0.1223484	0.7004151	0.5922559	0.7102006	0.2934157
315.068	1	2.556236	1.562938	0.1922112	0.3406629	0.02568048	0.05095972	0.03786534	0.03621281	0.144595	0.2088303	0.2606269	0.2055709	0.0417576	0.03052753	0.04722095	0.0396914	0.548418	0.3977471	1.007194	0.513439	0.03449194	0.03387696	0.0439349	0.02702813
315.068	1	0.1490996	0.2413787	0.4979809	0.4648615	0.07839674	0.06207608	0.04069417	0.04384618	0.5807674	0.3666444	0.08791573	0.1725361	0.0649948	0.05058964	0.03114263	0.05435258	0.1374624	0.1113657	0.1352077	0.2793664	0.05529956	0.05981797	0.08026552	0.07194918
315.069	1	0.100542	0.1047541	0.06638528	0.1216679	1.411477	2.202645	0.649684	0.2730607	0.1503528	0.1934195	0.1208994	0.2428982	0.2876548	0.3016767	0.570891	0.6433064	0.27945	0.2737585	0.543984	0.4335583	1.313865	1.80005	3.247088	2.574916
315.070	1	0.09485642	0.1428493	0.1233101	0.1179904	0.4740689	0.4504005	2.981926	1.885362	0.09582778	0.08449055	0.2337802	0.2211013	2.431232	1.669043	1.441114	1.368507	0.1470263	0.1615915	0.1503518	0.09419497	0.6962304	0.5960999	0.6817189	0.1941306
315.167	1	2.520887	1.498905	0.2049628	0.3187661	0.02697299	0.04437328	0.0473714	0.04353962	0.131732	0.1830692	0.2887466	0.2179984	0.0519725	0.01743672	0.05412184	0.03957888	0.5531584	0.3358241	1.02316	0.4921202	0.03431581	0.03746972	0.03686653	0.03132273
315.168	1	0.1501112	0.2462145	0.4262708	0.4261589	0.0776534	0.05669249	0.04240733	0.03280238	0.5028873	0.3379417	0.1462271	0.1499603	0.05330281	0.03986644	0.02949013	0.04285123	0.1050096	0.1030953	0.1376994	0.2454738	0.0433298	0.030935	0.06086755	0.06209151
315.169	1	0.1035878	0.08310086	0.03928151	0.1106776	1.43437	2.197205	0.5641599	0.3434615	0.1605397	0.2026384	0.1147212	0.2264669	0.2871375	0.2906967	0.5514454	0.6507872	0.278416	0.2998079	0.568672	0.4129704	1.339241	1.923247	3.346883	2.556234
315.170	1	0.1478603	0.122251	0.1578398	0.1203188	0.3634868	0.3429822	2.997868	2.004781	0.08200523	0.1145757	0.2278285	0.2454776	2.451032	1.884416	1.520487	1.341088	0.1253283	0.1421684	0.1292681	0.113844	0.6531393	0.5995643	0.6422334	0.1921069
315.267	1	2.453647	1.448619	0.2285364	0.3276701	0.03513252	0.03443624	0.03902426	0.04237536	0.1353909	0.1534406	0.2761595	0.2312161	0.03255032	0.02373219	0.05209649	0.03288288	0.5434455	0.2244771	1.025165	0.4883359	0.02842384	0.03576147	0.04361375	0.0339412
315.269	1	0.1387567	0.2419444	0.354558	0.3587177	0.07336416	0.05827592	0.05643467	0.05703894	0.4162946	0.3095441	0.1944997	0.1169524	0.05150514	0.03654382	0.04004072	0.0471608	0.1221561	0.09534395	0.1532066	0.2216834	0.05234988	0.02930785	0.04714448	0.05708677
315.269	1	0.08574346	0.088	0.07619659	0.08455966	1.48059	2.239878	0.4996402	0.4226908	0.1565776	0.19201	0.1144401	0.2149014	0.2720515	0.2753851	0.5577435	0.661883	0.2536102	0.2915966	0.5537238	0.4035193	1.410581	2.055991	3.412082	2.567287
315.270	1	0.1231968	0.1100886	0.1832502	0.1132741	0.2411744	0.2684666	3.017638	2.134982	0.08804306	0.1493056	0.2504927	0.2416159	2.41959	2.029296	1.600017	1.330673	0.1253734	0.147763	0.1343147	0.1111893	0.5890473	0.6298205	0.5613712	0.3286738
315.367	1	2.405297	1.407719	0.2355947	0.327039	0.0340108	0.02547541	0.03846666	0.0462299	0.144935	0.1409589	0.2518199	0.2154189	0.03848442	0.02374166	0.02989224	0.03934781	0.5274345	0.1484319	1.019211	0.4825842	0.03317977	0.03253726	0.04668527	0.03517426
315.369	1	0.1242887	0.2613706	0.3828417	0.373259	0.06575132	0.05741103	0.04133958	0.06017046	0.4324831	0.3480893	0.2325517	0.1242767	0.06356255	0.03726762	0.04272585	0.03970065	0.1467268	0.1116343	0.191166	0.2234353	0.049968	0.03916482	0.04769095	0.04826794
315.369	1	0.08875815	0.09361603	0.106308	0.07898783	1.475784	2.239197	0.415363	0.4700489	0.1423588	0.1877423	0.1272057	0.1908814	0.2829576	0.2875335	0.5514671	0.6251205	0.2671855	0.341598	0.5593654	0.3953687	1.45919	2.167438	3.417524	2.561644
315.370	1	0.06480158	0.08796767	0.1892629	0.1220255	0.1402483	0.2060136	2.959897	2.121062	0.08691509	0.1353596	0.2154496	0.2438526	2.34543	2.042113	1.679058	1.309501	0.09244319	0.1297832	0.1383113	0.1079429	0.5375362	0.6513998	0.4863155	0.4386104
315.468	1	2.460929	1.427381	0.2395679	0.3711087	0.03282883	0.03214839	0.04296354	0.03479382	0.1642588	0.1671503	0.2333388	0.1795817	0.03430948	0.03302583	0.03381997	0.03596231	0.5230604	0.2019695	1.067525	0.4830685	0.04893948	0.03216133	0.04674145	0.04078788
315.469	1	0.1279802	0.3120401	0.4944205	0.43219	0.07063839	0.07248597	0.06374919	0.06697543	0.5017648	0.4460851	0.2931593	0.1410281	0.07293164	0.0495071	0.04911481	0.04674486	0.1736954	0.1250487	0.2340535	0.2531613	0.05694352	0.04889599	0.0587827	0.05558936
315.469	1	0.08067906	0.1020679	0.1254197	0.07706738	1.453716	2.233956	0.3587314	0.4687484	0.1389327	0.1768701	0.1321155	0.1725553	0.2497206	0.2808302	0.5312711	0.5695136	0.2773369	0.3716516	0.5762793	0.3818652	1.522911	2.224402	3.426178	2.564038
315.470	1	0.05997552	0.09855944	0.1618765	0.1366967	0.1941886	0.1952536	2.981996	2.138493	0.1427546	0.1091031	0.2163771	0.228005	2.27642	2.013841	1.833788	1.426714	0.0969795	0.1820235	0.08770918	0.1414288	0.5184451	0.7000029	0.4348805	0.5268938
315.567	1	2.452258	1.436987	0.2423152	0.3788933	0.03504735	0.03209427	0.04784551	0.02790649	0.16319	0.1493218	0.2363043	0.1220073	0.02785823	0.03965709	0.04544848	0.03421706	0.4899635	0.3142676	1.092698	0.4848111	0.04202583	0.03073929	0.04566698	0.04527926
315.568	1	0.1140996	0.3110117	0.4983224	0.4423799	0.06724927	0.06888495	0.07803831	0.06625402	0.4921208	0.4531193	0.3052638	0.148559	0.0886636	0.06370645	0.05488888	0.04785027	0.2059881	0.1671072	0.2556147	0.254961	0.04700148	0.06624639	0.06568732	0.05617654
315.569	1	0.07076038	0.1016545	0.1524965	0.08536716	1.437542	2.252274	0.30882	0.474545	0.1411641	0.1747512	0.1229085	0.158263	0.2096875	0.2894117	0.5146147	0.5232239	0.2638723	0.3843218	0.5735563	0.407582	1.582439	2.276921	3.388945	2.57418
315.570	1	0.1218512	0.08609767	0.2231374	0.1567309	0.2518182	0.2276851	2.981095	2.079511	0.1245086	0.1079684	0.2632006	0.1819694	2.192411	1.90435	1.929103	1.516762	0.1129688	0.1986406	0.08417266	0.1301795	0.5065108	0.7054484	0.375741	0.5399508
315.667	1	2.393469	1.434973	0.2304341	0.3994051	0.02995368	0.0373316	0.03915163	0.03318507	0.1511964	0.1259997	0.2291783	0.07910621	0.03073154	0.02510534	0.03399482	0.03075224	0.4636146	0.4638407	1.060845	0.4726537	0.04593593	0.04292833	0.05440409	0.04017442
315.668	1	0.1225959	0.3413667	0.5586593	0.4808569	0.06757728	0.08787132	0.08717352	0.07049918	0.5198822	0.4925269	0.3407141	0.1453978	0.07953456	0.04983485	0.0472406	0.04069152	0.2156176	0.1665107	0.255773	0.2602676	0.04560417	0.06316146	0.06606583	0.05221396
315.669	1	0.07165014	0.09192123	0.140286	0.0865383	1.442184	2.255745	0.2704162	0.4757799	0.1448814	0.1839716	0.1242892	0.1573915	0.1910852	0.3191294	0.4882286	0.5011118	0.2301063	0.3929941	0.5412515	0.4596032	1.619411	2.330464	3.332548	2.600649
315.670	1	0.167229	0.08742801	0.2306444	0.1784118	0.2860318	0.2555713	2.873093	1.9709	0.1531671	0.07219879	0.2504431	0.1944915	2.094681	1.804015	1.998476	1.582661	0.1264342	0.1727279	0.08841915	0.1334966	0.5285472	0.7336407	0.3654379	0.4804588
315.767	1	2.389378	1.440567	0.2184336	0.4028329	0.02873	0.02943919	0.04190312	0.04020043	0.1528387	0.1162075	0.2057812	0.08399195	0.04417285	0.02353643	0.02552116	0.03331571	0.4462505	0.5812611	1.001953	0.4961322	0.03922379	0.03777546	0.04155449	0.04960983
315.769	1	0.1287629	0.3240641	0.5255379	0.4582398	0.0723995	0.09383138	0.07974496	0.06028141	0.4957387	0.4729277	0.3304422	0.1447181	0.08895699	0.0610537	0.04617197	0.03704359	0.2300541	0.1886268	0.2433043	0.2512544	0.03963256	0.06708225	0.06169251	0.05450823
315.769	1	0.06481248	0.09568665	0.09182172	0.1096167	1.455009	2.285164	0.2072514	0.4530279	0.1261774	0.2019632	0.1246377	0.1613107	0.1745349	0.2986517	0.4749435	0.4643573	0.2377242	0.3681916	0.5112672	0.5200732	1.676167	2.383559	3.298939	2.657781
315.770	1	0.1340069	0.1179026	0.1655448	0.1450317	0.2786745	0.3258319	2.7621	1.885101	0.1737204	0.06382555	0.2040882	0.1831961	2.04884	1.715029	2.037002	1.613669	0.1389452	0.1838959	0.08084946	0.1351689	0.5845602	0.7095061	0.3577861	0.4197017
315.868	1	2.393865	1.459781	0.1951848	0.409665	0.03955971	0.02546638	0.0369401	0.04764976	0.1421862	0.1231717	0.1610549	0.1346063	0.02856587	0.02321068	0.03635904	0.03734235	0.4444136	0.6523111	0.9585064	0.5109704	0.04907217	0.03888576	0.05318173	0.03503157
315.869	1	0.1094491	0.3141669	0.5483175	0.4488413	0.07326174	0.09655447	0.08106754	0.04916202	0.519704	0.4833168	0.3354495	0.1452202	0.08571472	0.0619847	0.04526054	0.04089841	0.2503453	0.1868118	0.2099627	0.2434126	0.02852118	0.05527699	0.0582401	0.05223425
315.869	1	0.04685447	0.1030431	0.06489774	0.1205916	1.450268	2.285983	0.1532652	0.4079527	0.1147234	0.189573	0.1200567	0.1601207	0.1889772	0.276512	0.4709902	0.4183547	0.2632402	0.3569305	0.4899188	0.5597282	1.742726	2.424965	3.230351	2.682103
315.870	1	0.1395921	0.1776516	0.1753094	0.1369588	0.2128125	0.3592018	2.699815	1.784533	0.1542866	0.07353008	0.2254423	0.1247688	2.043739	1.629887	2.095089	1.635565	0.1593854	0.1398785	0.07636108	0.1091723	0.6225904	0.6707233	0.3313867	0.3205656
315.967	1	2.540199	1.517239	0.1853908	0.41956	0.03488818	0.04337414	0.03312255	0.03718775	0.1303022	0.1661973	0.1761679	0.1514957	0.03840389	0.02255172	0.03806893	0.03989684	0.4823976	0.6595489	0.9896675	0.5483578	0.05361688	0.03471743	0.06030536	0.02020719
315.968	1	0.103051	0.3232724	0.6101824	0.4844851	0.08958492	0.1081267	0.08699327	0.0490688	0.5964957	0.5301708	0.3615684	0.162479	0.08463971	0.05817481	0.04022127	0.0428613	0.2798756	0.1863667	0.1885744	0.2467348	0.03996469	0.05775682	0.04648201	0.04655224
315.969	1	0.04244467	0.06084494	0.04867165	0.1372472	1.424543	2.28843	0.1266084	0.3255582	0.1052875	0.189527	0.1076448	0.1737519	0.2190648	0.2478638	0.4872106	0.4196661	0.3047789	0.3502499	0.4831308	0.5502016	1.793547	2.462089	3.182551	2.737033
315.970	1	0.104892	0.1354669	0.1488131	0.1041068	0.1581776	0.3592018	2.841754	1.784911	0.1656567	0.08440779	0.2488576	0.1424903	2.072627	1.618612	2.142849	1.684025	0.1235334	0.1587213	0.08637128	0.09185283	0.5975751	0.5756906	0.3579277	0.3595339
316.067	1	2.621739	1.5461	0.1736634	0.4472155	0.03133547	0.04248423	0.04906174	0.043271	0.09299375	0.185079	0.1738092	0.1556376	0.03857988	0.03784088	0.03586829	0.04039832	0.5011186	0.6604534	0.9805264	0.5677911	0.04708796	0.04732864	0.0589801	0.03046261
316.068	1	0.1414008	0.2980395	0.6186428	0.4940023	0.09562488	0.1105548	0.09745933	0.04159209	0.6078939	0.5062617	0.3573659	0.1842488	0.08431243	0.05783482	0.05496796	0.05830664	0.2864054	0.1800981	0.1854131	0.231778	0.04567758	0.04904739	0.05521071	0.0423607
316.069	1	0.04703641	0.04873591	0.04036471	0.1279321	1.396776	2.276081	0.1612854	0.2262249	0.1123869	0.1740127	0.1140867	0.1478671	0.2521074	0.2123769	0.5171078	0.4260793	0.3092117	0.3510407	0.4645294	0.5215356	1.83779	2.449611	3.092987	2.753533
316.070	1	0.08175784	0.1310684	0.1328613	0.1451773	0.1891123	0.3436079	2.898358	1.821039	0.1163376	0.07054943	0.2516117	0.1530229	2.117508	1.64128	2.069849	1.666777	0.08393838	0.1483392	0.09556837	0.08571595	0.5843976	0.5308642	0.3903845	0.4641289
316.167	1	2.638464	1.520988	0.1348099	0.4892619	0.02715113	0.03457071	0.04173958	0.04643661	0.08917805	0.1880709	0.1469073	0.1466814	0.03679065	0.04139025	0.03951331	0.04439459	0.4956005	0.6315905	0.9459275	0.5590342	0.03936594	0.04674451	0.05212469	0.025991
316.168	1	0.1405796	0.2267774	0.5414758	0.4249229	0.08224674	0.09481593	0.08046818	0.04026469	0.553687	0.425155	0.304456	0.1856755	0.07213623	0.06231505	0.05292927	0.05728216	0.2616896	0.1711452	0.1631831	0.2102352	0.04031439	0.03980049	0.0536774	0.04524562
316.169	1	0.06060093	0.05558627	0.04025083	0.09412735	1.376643	2.298665	0.2179668	0.128416	0.125556	0.1899281	0.1210129	0.1203488	0.2697355	0.2102692	0.5365906	0.4265702	0.290426	0.3544642	0.4776171	0.4997196	1.852385	2.399637	2.996402	2.747429
316.170	1	0.09682856	0.1610523	0.1513821	0.2023539	0.216566	0.3553308	2.909012	1.864544	0.1067397	0.1324377	0.2420317	0.1868632	2.191795	1.698948	1.964941	1.580213	0.1055324	0.1768856	0.109565	0.08523683	0.5584175	0.5250975	0.3975675	0.5153446
316.267	1	2.615045	1.493421	0.09949735	0.509382	0.03090067	0.02999938	0.04711039	0.04606992	0.1264688	0.1863369	0.1114708	0.1322457	0.04917218	0.04499019	0.03412566	0.03542248	0.5130908	0.5770272	0.9372656	0.5377296	0.04289465	0.05433306	0.04604408	0.04043563
316.269	1	0.1531988	0.1605683	0.4828164	0.380257	0.1014142	0.08591064	0.0664208	0.04140884	0.5276947	0.3605512	0.2455242	0.1879046	0.08387448	0.05078426	0.0547494	0.05985134	0.2413329	0.1677392	0.1356019	0.2032731	0.03451681	0.0453766	0.05579222	0.05212339
316.269	1	0.04624969	0.1016725	0.05576738	0.08451106	1.348648	2.315082	0.2757237	0.1222247	0.1471229	0.2076977	0.1355926	0.1184902	0.3064674	0.2050329	0.5410865	0.4365806	0.3068182	0.3422753	0.4817381	0.4826462	1.893131	2.352646	2.890703	2.76934
316.270	1	0.1233899	0.1629165	0.1869086	0.1292088	0.2614505	0.3327845	2.901118	1.880206	0.130679	0.1399215	0.2546061	0.1983483	2.270776	1.746568	1.830414	1.468802	0.1406071	0.1199765	0.1125088	0.08478865	0.488281	0.4821304	0.3702825	0.5194819
316.367	1	2.561538	1.480071	0.1629665	0.5185698	0.03253796	0.03401753	0.05633971	0.04286875	0.1454144	0.1770361	0.1140057	0.09922034	0.04990271	0.040561	0.03797735	0.02630664	0.5349435	0.5028697	0.9589645	0.5264233	0.04554449	0.04528115	0.04473798	0.03549011
316.369	1	0.1475647	0.1172268	0.4543974	0.3663509	0.09577452	0.06560676	0.06482463	0.04615831	0.5253017	0.3193402	0.1963435	0.1794229	0.09223873	0.05286353	0.04409142	0.05758026	0.2210682	0.1632835	0.09750699	0.2085362	0.02265657	0.05858557	0.06197173	0.05838217
316.369	1	0.03564115	0.1224484	0.07241016	0.07832265	1.299742	2.326298	0.3253262	0.1830763	0.146254	0.2201794	0.1357228	0.1409848	0.3476966	0.1961668	0.558303	0.4444608	0.3071097	0.3354829	0.4779298	0.4724989	1.911652	2.28727	2.78319	2.754606
316.370	1	0.08524204	0.1048564	0.1264683	0.1005471	0.3201166	0.2449002	2.907503	1.876046	0.1294077	0.09752019	0.2594365	0.1982349	2.295472	1.779915	1.668282	1.400941	0.1164195	0.149107	0.1202921	0.08936351	0.4073481	0.4586479	0.3660566	0.4826066
316.467	1	2.630103	1.512511	0.201449	0.5180094	0.02940254	0.04521484	0.05024396	0.04020227	0.1188655	0.172458	0.1222357	0.06315529	0.04036781	0.03512944	0.03393587	0.02753914	0.5834282	0.4301632	1.041137	0.5735749	0.04800337	0.03720191	0.05642562	0.0328222
316.469	1	0.1690961	0.1324017	0.5034093	0.4011116	0.09816845	0.073991	0.06035615	0.04160365	0.578286	0.3389901	0.1774313	0.1682225	0.07373244	0.05336904	0.03853387	0.04821979	0.2210605	0.1673308	0.1219885	0.2379268	0.02355354	0.047947	0.0664424	0.06306502
316.469	1	0.03854173	0.1022825	0.08733678	0.06435133	1.276283	2.30671	0.3630013	0.2356722	0.1175623	0.2207423	0.1437713	0.1147289	0.3226998	0.2269086	0.5944304	0.4086351	0.2910511	0.3342677	0.4576121	0.4669074	1.927093	2.201903	2.717255	2.754314
316.470	1	0.1064494	0.07592191	0.0983264	0.1392334	0.385335	0.2623029	3.085131	1.913143	0.1492396	0.07610857	0.2423614	0.1610163	2.349521	1.856857	1.571292	1.39038	0.1006503	0.1426357	0.1289214	0.1076689	0.3032934	0.4623304	0.3739959	0.3977466
316.568	1	2.620092	1.51869	0.221749	0.5172089	0.03910673	0.0356187	0.05638163	0.02718334	0.112696	0.170686	0.148524	0.08122295	0.04426314	0.04089456	0.03921363	0.02235964	0.6176421	0.3414979	1.054311	0.607107	0.0419817	0.04511646	0.05758428	0.03903115
316.569	1	0.1899737	0.1811365	0.5217109	0.4270196	0.1078752	0.08062502	0.06638632	0.05570639	0.5843789	0.3644406	0.1613989	0.166717	0.07746335	0.05380565	0.04927749	0.04928067	0.1891826	0.1717646	0.1580793	0.2595927	0.0213169	0.0484569	0.08062025	0.0694809
316.569	1	0.05708729	0.1012334	0.08409026	0.06902293	1.287388	2.297913	0.4313088	0.2700039	0.1133407	0.2280382	0.1872387	0.09644663	0.2985418	0.2548759	0.6048611	0.391118	0.2874598	0.3375163	0.4514826	0.4618349	1.955778	2.11828	2.680106	2.722158
316.570	1	0.09886054	0.09973416	0.1266599	0.1495717	0.3997793	0.3253807	3.135226	1.870165	0.1378425	0.138955	0.265374	0.1734551	2.34321	1.900684	1.459476	1.382088	0.09768449	0.1309	0.1057471	0.09579476	0.2355178	0.4388459	0.3805594	0.2993822
316.667	1	2.584221	1.501601	0.2456694	0.4799707	0.03622449	0.03167742	0.05382334	0.02273887	0.1125698	0.1379537	0.145971	0.1159263	0.04344207	0.04006174	0.03574728	0.02778306	0.6137313	0.229551	1.023281	0.6118373	0.04616792	0.05090002	0.05060455	0.03470309
316.668	1	0.1842018	0.2256528	0.4862276	0.4073985	0.08921548	0.07968298	0.05393686	0.0581109	0.5327029	0.3680253	0.1614263	0.1717728	0.06107277	0.04528669	0.04014877	0.03886183	0.1457733	0.175778	0.1769621	0.2624127	0.02812391	0.04960366	0.0720962	0.05792739
316.669	1	0.07118596	0.09948042	0.0892527	0.07158378	1.300368	2.280675	0.4916322	0.2717576	0.1330808	0.2197142	0.1924082	0.1209206	0.2643144	0.2652144	0.5726156	0.3963494	0.2985356	0.3272944	0.4546689	0.4575355	1.990966	2.015527	2.661404	2.683723
316.670	1	0.1252404	0.06516673	0.1050126	0.1303319	0.3792724	0.38596	3.069874	1.790033	0.1205698	0.1522465	0.2231892	0.1718686	2.32593	1.894287	1.310646	1.348148	0.1351707	0.08904026	0.09542675	0.08597829	0.194873	0.4188452	0.3886944	0.3018711
316.767	1	2.541411	1.469683	0.2662351	0.4400316	0.03833377	0.03639403	0.05029118	0.03556195	0.1149544	0.1296574	0.1316718	0.1626647	0.04971166	0.03197673	0.03290041	0.02036193	0.5877305	0.1809877	0.9891797	0.5979155	0.04557709	0.03926111	0.0516519	0.0293514
316.768	1	0.1903691	0.2368023	0.4215696	0.3675248	0.08962829	0.07366553	0.05760165	0.05568214	0.4593717	0.341447	0.1781369	0.150852	0.05928101	0.03728803	0.03420541	0.04650309	0.1310181	0.1537686	0.2020168	0.2435341	0.02702833	0.04653441	0.06686642	0.05347016
316.769	1	0.08154607	0.1116353	0.07705274	0.08873413	1.29818	2.272223	0.5224909	0.232359	0.1185789	0.2238592	0.1944566	0.1261924	0.2371222	0.2475737	0.5415082	0.3577747	0.2764075	0.2952256	0.4518451	0.4447131	1.992851	1.900152	2.708694	2.648321
316.770	1	0.1125624	0.09029196	0.1709004	0.1665363	0.3911068	0.4387403	2.976098	1.651697	0.1552211	0.1297425	0.1881876	0.2224116	2.277374	1.83076	1.249266	1.331167	0.1755576	0.1109473	0.08777499	0.1155088	0.2393005	0.4357735	0.4140266	0.3694832
316.867	1	2.486336	1.434944	0.2800992	0.4100374	0.024163	0.02923418	0.0478631	0.04486432	0.1165662	0.1439549	0.1171297	0.1969399	0.05125055	0.02860998	0.0279274	0.02824497	0.5728294	0.2624131	0.9556619	0.6067718	0.04516143	0.02730356	0.04584684	0.03379375
316.868	1	0.176748	0.2544105	0.3727462	0.3264803	0.06546735	0.07724371	0.0540482	0.04581018	0.4040999	0.3269208	0.1983107	0.1243915	0.0519115	0.03588676	0.03753412	0.04383372	0.1530311	0.1314557	0.2159983	0.2358765	0.03450269	0.03386958	0.05830505	0.03946431
316.869	1	0.08256447	0.09537526	0.07065985	0.09694925	1.295738	2.270415	0.5359705	0.1489702	0.1360695	0.2065731	0.1969532	0.1112849	0.2346249	0.2129177	0.5183104	0.3391703	0.2676715	0.2718709	0.4642335	0.4097943	1.972354	1.789602	2.75501	2.607199
316.870	1	0.1338986	0.08160514	0.1594192	0.181436	0.3843049	0.4347135	2.881368	1.498274	0.1367478	0.1138764	0.2031578	0.1640127	2.221263	1.73941	1.2814	1.33641	0.1581248	0.090997	0.1056655	0.1133086	0.296465	0.498776	0.3899884	0.4151894
316.976	1	2.562515	1.484048	0.2620558	0.4101552	0.02649429	0.02949747	0.055826	0.03940573	0.1243241	0.1579545	0.1352122	0.2328863	0.04131115	0.03779171	0.02783639	0.02172189	0.5971734	0.3562734	0.9775503	0.6490467	0.05234538	0.03319587	0.05173861	0.0387331
316.977	1	0.1990811	0.2892244	0.4635806	0.3780182	0.08991459	0.08878104	0.04611338	0.06504322	0.4833441	0.3783544	0.2262934	0.1408956	0.06112687	0.0362782	0.0419366	0.05361481	0.1653021	0.1513828	0.2294396	0.2664817	0.02883487	0.04077971	0.05946102	0.051391
316.977	1	0.08825205	0.08330428	0.08699676	0.1202425	1.297276	2.247393	0.5742608	0.1533013	0.115935	0.204346	0.1881494	0.1238298	0.2097556	0.2167922	0.4702799	0.3479145	0.2598634	0.280293	0.4730206	0.390013	1.93659	1.701139	2.827005	2.571271
316.977	1	0.1436741	0.09602649	0.09492005	0.1629457	0.3697352	0.429923	2.89385	1.444917	0.1166765	0.1133254	0.1940144	0.1261141	2.180041	1.636914	1.311901	1.398846	0.1283959	0.1243356	0.1049479	0.1283768	0.3497854	0.6301563	0.3946173	0.4318094
317.067	1	2.576277	1.521544	0.2130925	0.3984705	0.02613976	0.03553926	0.04606585	0.03991073	0.1264861	0.1463624	0.1661854	0.2568047	0.0347344	0.03897441	0.02898807	0.02486655	0.5621248	0.4323433	0.954858	0.6397781	0.04693088	0.03637275	0.05354486	0.04290009
317.068	1	0.2015333	0.2917673	0.4879886	0.3846297	0.08931266	0.08693998	0.06571074	0.06394464	0.50436	0.3914658	0.2407057	0.141326	0.06401474	0.02870801	0.0427678	0.04541796	0.1762918	0.1555115	0.2206169	0.2559973	0.04191304	0.03624692	0.06232367	0.05303239
317.069	1	0.08123907	0.06558967	0.0998227	0.1318937	1.307131	2.233937	0.5924629	0.2642213	0.1206962	0.2027915	0.1859933	0.162186	0.1917904	0.2290832	0.4260937	0.383037	0.2621826	0.2788793	0.4703341	0.406179	1.928143	1.660354	2.902262	2.569413
317.070	1	0.1763532	0.08717901	0.08639611	0.140454	0.3699607	0.3825381	2.862358	1.493152	0.1247746	0.09407164	0.2107239	0.168811	2.226221	1.494113	1.358321	1.36073	0.1476492	0.09868094	0.1375638	0.1174458	0.4127021	0.6574189	0.4071098	0.3183697
317.167	1	2.549846	1.512532	0.1767229	0.4060967	0.03527353	0.03758125	0.04490974	0.03927168	0.1762378	0.1558709	0.1823065	0.2739602	0.05335991	0.04220788	0.03102621	0.03491508	0.4782968	0.4948326	0.9365527	0.6178541	0.03460046	0.03039748	0.06187576	0.03747346
317.168	1	0.2099335	0.2940454	0.503457	0.3733683	0.09639128	0.09934318	0.07033152	0.06023953	0.507102	0.3931438	0.2578901	0.1430203	0.0653333	0.03354549	0.02852317	0.0517373	0.1826035	0.1651838	0.2068812	0.2369133	0.04967989	0.04437213	0.05247722	0.05312494
317.169	1	0.06263208	0.05992449	0.0880768	0.123256	1.318426	2.219383	0.5980342	0.3664496	0.1251178	0.1672385	0.190145	0.1708004	0.2029452	0.1902831	0.4269656	0.4432403	0.277268	0.2875071	0.4857858	0.4210529	1.964752	1.649249	2.958211	2.575716
317.170	1	0.1809631	0.1095692	0.1373533	0.1731834	0.3218359	0.3545308	2.764938	1.582533	0.1149278	0.05453081	0.1941815	0.1977236	2.31509	1.423161	1.351687	1.311549	0.1507539	0.1230241	0.1188094	0.1294598	0.4989091	0.6569934	0.4146322	0.2804115
317.267	1	2.491272	1.479867	0.1670937	0.3950324	0.03035435	0.0352062	0.05087216	0.03976286	0.2047068	0.1715876	0.2096468	0.2860732	0.04567997	0.04329724	0.03992268	0.03296029	0.4417102	0.5250122	0.9166647	0.5756225	0.03410605	0.05154333	0.04833299	0.02461692
317.268	1	0.211094	0.2838788	0.4923859	0.3543307	0.09711532	0.1008332	0.0672861	0.07618307	0.4873422	0.3803039	0.2701057	0.1427928	0.05760353	0.04110355	0.03504785	0.05343211	0.1678985	0.1704939	0.2032871	0.2188037	0.05108882	0.03833859	0.0530024	0.04390783
317.269	1	0.04950381	0.08371545	0.06842595	0.1034617	1.329927	2.203673	0.5670666	0.4604239	0.1281792	0.1407349	0.1759901	0.1511379	0.2282136	0.1430395	0.434586	0.4898336	0.2814493	0.2720287	0.4983799	0.4391126	1.935562	1.644385	2.997599	2.608074
317.270	1	0.1572463	0.1105037	0.1809114	0.1616689	0.2635315	0.3021104	2.776224	1.723471	0.0971359	0.1027258	0.1975504	0.2108766	2.389931	1.458931	1.340032	1.288924	0.1505397	0.1189915	0.132602	0.152067	0.5356509	0.6728309	0.368167	0.2737105
317.386	1	2.396185	1.430017	0.1745785	0.3874355	0.03273857	0.04013306	0.03722535	0.04248967	0.2087797	0.1574543	0.2319528	0.2918098	0.04504179	0.03355709	0.04632149	0.03018185	0.4375857	0.5257905	0.8840398	0.5413051	0.03781335	0.04704219	0.03704836	0.02814321
317.387	1	0.1874454	0.246775	0.4272992	0.3002584	0.08743145	0.08926085	0.05843386	0.06267164	0.4213269	0.3216235	0.2618996	0.1143942	0.07241674	0.05112248	0.02886629	0.05539202	0.1586259	0.1718079	0.1827421	0.2035419	0.04191183	0.04911663	0.05854594	0.05103567
317.387	1	0.06379356	0.09866204	0.06937086	0.09906399	1.342953	2.217993	0.5472938	0.5378829	0.1302282	0.1695721	0.1739168	0.1715389	0.2382747	0.1175802	0.4243414	0.5240577	0.2936567	0.2783955	0.5173867	0.4553254	1.886881	1.643605	3.042511	2.62587
317.387	1	0.1066203	0.1327121	0.1778321	0.1517508	0.1810339	0.2217275	2.783252	1.907019	0.08488499	0.08928336	0.222685	0.2522268	2.439947	1.61182	1.35973	1.262194	0.1457754	0.1421509	0.1254029	0.0903247	0.5464552	0.6704547	0.3266397	0.2092911
317.496	1	2.435718	1.445735	0.1713426	0.4222216	0.03163875	0.03348663	0.04237357	0.04105525	0.2114599	0.1227881	0.2734738	0.298612	0.04495701	0.03258803	0.04097212	0.03576753	0.4754033	0.549746	0.9203536	0.5525136	0.03450768	0.03992642	0.04595121	0.02599404
317.497	1	0.2081751	0.242041	0.4748875	0.3282878	0.08800003	0.092715	0.06420585	0.06834585	0.4715333	0.3415274	0.2945857	0.1172659	0.0536961	0.063057	0.04760903	0.05105023	0.1344253	0.1952363	0.2081485	0.2098812	0.04341432	0.04776003	0.05950976	0.06239653
317.497	1	0.09619997	0.0806103	0.0530354	0.09300246	1.358409	2.248736	0.5042004	0.5832182	0.1443827	0.1801222	0.1602382	0.1964541	0.2362662	0.1092051	0.429682	0.560081	0.2820957	0.2905124	0.5387819	0.454621	1.80974	1.681427	3.145119	2.645593
317.497	1	0.09190434	0.1143779	0.1543704	0.09438463	0.1824975	0.153308	2.896527	2.141698	0.06327176	0.08674042	0.2082907	0.2483201	2.413979	1.796148	1.456194	1.287858	0.1245967	0.1307394	0.05993047	0.1246353	0.5367543	0.6885243	0.3186323	0.242058
317.576	1	2.486878	1.477042	0.1831719	0.4580205	0.03700495	0.02863589	0.04539954	0.03816507	0.2057336	0.1176427	0.282782	0.2915859	0.04527769	0.0352466	0.04965914	0.03562879	0.4976011	0.602475	0.9595392	0.5652373	0.03264315	0.04112198	0.04608349	0.02327154
317.577	1	0.2165624	0.2471395	0.5686881	0.3752403	0.1071047	0.1107613	0.08516282	0.06627454	0.5909056	0.3898041	0.3482858	0.1208945	0.0502852	0.05495128	0.04068576	0.05991052	0.1353432	0.2115593	0.2305687	0.2412424	0.0506663	0.04949859	0.06637985	0.06591731
317.577	1	0.1054721	0.08600011	0.06602887	0.07990987	1.362389	2.284925	0.4710602	0.5846024	0.1532027	0.1884641	0.1716535	0.2227178	0.2483804	0.08376387	0.4746715	0.5976599	0.2965255	0.2745114	0.536133	0.439112	1.731265	1.7203	3.175656	2.644062
317.577	1	0.1161356	0.1038267	0.1608094	0.1475735	0.2265429	0.1522312	2.967512	2.231243	0.08207306	0.1382572	0.2260265	0.2877581	2.377969	1.953277	1.581682	1.340248	0.1129183	0.1491597	0.07861863	0.1363848	0.5170433	0.7416529	0.3105821	0.3719763
317.667	1	2.423871	1.474554	0.2302285	0.4647517	0.0422147	0.03856759	0.04591167	0.02576688	0.1951142	0.1580365	0.2658585	0.2710998	0.04963492	0.0333336	0.04868376	0.04594234	0.5060855	0.6086069	0.9705194	0.5724471	0.04725555	0.04945688	0.05251604	0.03205834
317.668	1	0.195469	0.182738	0.4211004	0.2576141	0.09461383	0.07447641	0.06055132	0.03453699	0.4550135	0.2735898	0.2546215	0.0625456	0.0698185	0.04334985	0.03602886	0.05404333	0.1349625	0.1629381	0.1722665	0.2022663	0.0238643	0.04336651	0.05699426	0.05465256
317.669	1	0.09341392	0.087106	0.089632	0.07122489	1.352845	2.304292	0.4464374	0.5550285	0.1463817	0.2015862	0.1532712	0.2372917	0.2425101	0.09457242	0.5128225	0.6301361	0.3041062	0.2688182	0.529224	0.4311142	1.642159	1.764737	3.213436	2.632868
317.670	1	0.07038216	0.07658169	0.2009642	0.1472185	0.2611176	0.1680664	3.038369	2.288855	0.0745502	0.154806	0.2349244	0.2475845	2.312633	2.026639	1.670001	1.372274	0.1068836	0.1392032	0.09401729	0.1377331	0.4562715	0.759461	0.3112753	0.4869364
317.767	1	2.345423	1.483459	0.2611692	0.4426909	0.03831519	0.03958716	0.04555465	0.02454496	0.1955732	0.2009472	0.2388354	0.2526346	0.04668441	0.03932711	0.04989002	0.0252542	0.5187338	0.5677338	0.9805871	0.5903637	0.06086398	0.04895982	0.05264791	0.03921464
317.768	1	0.1596134	0.1206711	0.2879973	0.1592477	0.05865076	0.04036679	0.03939463	0.0335716	0.301378	0.1548597	0.1671414	0.05171851	0.06195145	0.03754891	0.03109251	0.03530815	0.1191996	0.125243	0.1379094	0.1543461	0.0213161	0.04556451	0.04484752	0.04015901
317.769	1	0.09063322	0.0759919	0.1026473	0.0703694	1.359208	2.321507	0.41862	0.5037479	0.1374662	0.2109953	0.1351135	0.2652892	0.245653	0.1634235	0.5548993	0.6735516	0.2994973	0.2501501	0.5353649	0.4520918	1.572282	1.810832	3.227254	2.633109
317.770	1	0.06525813	0.1396295	0.2066203	0.1203201	0.2633108	0.1467851	3.018632	2.2274	0.09730393	0.09578872	0.2429574	0.2351335	2.243549	2.024275	1.798668	1.41079	0.120632	0.1518029	0.0948449	0.1278454	0.4363887	0.7963116	0.2926264	0.526759
317.867	1	2.240139	1.486219	0.2608296	0.4412192	0.0448595	0.0479206	0.05165753	0.04205257	0.1858845	0.2450712	0.2550266	0.2577319	0.0564087	0.04826411	0.05034173	0.03797153	0.5278057	0.4902422	0.9691408	0.579898	0.05986696	0.06067274	0.0603759	0.02771015
317.868	1	0.1292431	0.09478764	0.2477631	0.1431409	0.06019215	0.03935617	0.02937404	0.02929646	0.2568331	0.111943	0.1412938	0.04557834	0.04383834	0.03505469	0.03623744	0.02686996	0.1132116	0.09976368	0.09873171	0.1303388	0.02878408	0.04879352	0.0481897	0.03577882
317.869	1	0.08594691	0.05757517	0.08974534	0.07436507	1.37753	2.316097	0.3695738	0.4531824	0.1402134	0.1991782	0.1300909	0.2628803	0.2549398	0.2148795	0.5818078	0.7173604	0.2722122	0.255106	0.5381424	0.43156	1.481422	1.864812	3.241503	2.614618
317.870	1	0.09750135	0.1239138	0.1962617	0.1539903	0.2345767	0.1814984	2.95712	2.141606	0.1093337	0.08910786	0.2348216	0.2187078	2.157774	1.915922	1.897115	1.467323	0.09574669	0.1890399	0.07358955	0.1407479	0.4197819	0.8140465	0.3108899	0.5498288
317.967	1	2.273724	1.500862	0.2372476	0.4264574	0.04722523	0.04001079	0.05269002	0.04652456	0.1898359	0.2877603	0.2490763	0.2496879	0.04929664	0.05804654	0.05741149	0.03698082	0.5409666	0.4567346	1.022136	0.6021433	0.06955928	0.06171384	0.06432174	0.03987882
317.968	1	0.09601736	0.06631407	0.2227621	0.1356072	0.0529958	0.02880849	0.03198868	0.02648032	0.2347184	0.0963948	0.1137417	0.03280603	0.03756954	0.03291137	0.0407084	0.03321453	0.09299248	0.06341229	0.06975918	0.1106202	0.02954772	0.03017903	0.036958	0.02691944
317.969	1	0.08762627	0.05907055	0.08845839	0.08920574	1.390102	2.32432	0.3576699	0.3951106	0.1332905	0.2015048	0.1331961	0.2569541	0.2541349	0.2392303	0.6012883	0.7434242	0.2308378	0.2822029	0.5529049	0.4296377	1.388204	1.934989	3.286672	2.62864
317.970	1	0.140069	0.111356	0.2334412	0.1981692	0.1943211	0.2119045	3.052399	2.075128	0.1240459	0.0719066	0.2505743	0.1816363	2.08517	1.786618	2.072896	1.606617	0.125038	0.1736665	0.07801426	0.1480884	0.3831267	0.8153064	0.3813447	0.5167026
318.067	1	2.266644	1.488331	0.2079192	0.3969722	0.0481186	0.04278562	0.04314226	0.05190297	0.176947	0.3032779	0.2032028	0.2203873	0.04270484	0.05726999	0.05304733	0.03993299	0.5256056	0.4080855	1.059481	0.6159648	0.06818471	0.05476858	0.0537229	0.03786789
318.068	1	0.05770166	0.04360733	0.1387175	0.1018533	0.03768447	0.03224883	0.03666911	0.03230461	0.1479895	0.07511083	0.08184852	0.01880189	0.03300752	0.02670649	0.03273676	0.02459888	0.05475594	0.03646852	0.03972325	0.05933641	0.02950784	0.03214181	0.03681031	0.01878869
318.069	1	0.07573497	0.06763594	0.0870748	0.09187414	1.417609	2.328131	0.3583085	0.3613718	0.1297542	0.1879157	0.1521515	0.2614106	0.2381713	0.2566787	0.5697146	0.7405211	0.2304155	0.2991326	0.5409878	0.4424391	1.347598	1.997899	3.294106	2.622621
318.070	1	0.1166206	0.08688923	0.180262	0.1840373	0.2417573	0.2802786	3.085834	2.017832	0.1559395	0.05524071	0.2425357	0.1758227	2.050869	1.66056	2.205425	1.702132	0.137279	0.161492	0.0884011	0.1191024	0.4162775	0.7961269	0.4619281	0.4520137
318.167	1	2.19953	1.480141	0.1497011	0.3779185	0.03300132	0.03975327	0.05143055	0.04642337	0.1635402	0.310986	0.1796695	0.1761937	0.04159707	0.05177357	0.04883348	0.04864561	0.4886052	0.3577425	1.054956	0.6009184	0.05609448	0.05817054	0.04853985	0.03299017
318.168	1	0.06179742	0.04182071	0.1391912	0.09575857	0.03240899	0.03343294	0.03560086	0.02088272	0.1512807	0.06775961	0.08962249	0.02206337	0.03531619	0.01780138	0.02720058	0.02308524	0.0468767	0.04083725	0.0436902	0.06063829	0.01783748	0.02574768	0.03373603	0.02372124
318.169	1	0.06768282	0.07865264	0.09727551	0.08735133	1.43258	2.325403	0.3774653	0.353792	0.139216	0.1845712	0.1536508	0.2548822	0.2597561	0.2791703	0.5275042	0.7191956	0.240525	0.3133541	0.5499073	0.4415736	1.348664	2.058461	3.295416	2.593075
318.170	1	0.1102188	0.124225	0.1872476	0.150621	0.3099675	0.3530278	2.980711	1.964554	0.1071992	0.06879447	0.1845177	0.2041223	2.083705	1.575021	2.209696	1.733213	0.142822	0.1600675	0.07751815	0.1262469	0.4591386	0.7114219	0.5209382	0.4072033
318.267	1	2.143934	1.474636	0.1119142	0.3815703	0.03010156	0.03727353	0.04737138	0.04615265	0.1525531	0.2719613	0.1939129	0.1758921	0.03826974	0.04388648	0.03516837	0.03572583	0.4812604	0.3599536	1.011767	0.5898933	0.05493474	0.05310568	0.06116642	0.039018
318.268	1	0.07142113	0.03521899	0.1285761	0.07958946	0.04031029	0.03413874	0.04231803	0.02263132	0.1354862	0.05561119	0.08724102	0.02739997	0.03069446	0.02876725	0.02886683	0.02683647	0.04779766	0.04784971	0.05372973	0.05202314	0.01596903	0.02388	0.03350025	0.02576312
318.269	1	0.06221561	0.07962584	0.09636357	0.1013984	1.413904	2.306769	0.4247747	0.3825071	0.1350599	0.1831216	0.1342791	0.2410104	0.2813256	0.3024916	0.4788773	0.6825334	0.2536073	0.3353417	0.5585502	0.4221106	1.354907	2.102907	3.279315	2.574483
318.270	1	0.09781382	0.1556012	0.1949117	0.1392685	0.364111	0.3659303	2.914022	1.890862	0.150251	0.08360314	0.2054036	0.1711119	2.118909	1.535312	2.16949	1.707993	0.1231956	0.1744104	0.09919196	0.09009931	0.4918856	0.6259621	0.5360547	0.3486163
318.367	1	2.054057	1.429202	0.1820889	0.4085088	0.02683299	0.04253022	0.05216096	0.03173153	0.1307394	0.2282343	0.2334101	0.1589845	0.03345056	0.04078067	0.04214981	0.03992925	0.5306934	0.447456	0.9460915	0.5423208	0.06072478	0.05073525	0.04949911	0.04520532
318.368	1	0.073598	0.04024494	0.1180784	0.07696143	0.0329146	0.02957716	0.04549201	0.01539135	0.1282624	0.05310667	0.08594966	0.03094202	0.03787793	0.01639704	0.02152755	0.02206423	0.04928695	0.05037467	0.06251532	0.04661418	0.01373042	0.02532291	0.03094684	0.02021734
318.369	1	0.07116603	0.0703123	0.09420889	0.09687253	1.396692	2.285529	0.4711224	0.4499617	0.1138899	0.167133	0.1118719	0.2063012	0.2902926	0.2888341	0.4443463	0.6461569	0.2320966	0.3419281	0.55616	0.429913	1.377836	2.179884	3.308712	2.641914
318.370	1	0.1081974	0.1224672	0.1760747	0.1285692	0.3440608	0.3745864	2.978824	1.88447	0.1272405	0.1339186	0.2456764	0.1725399	2.162358	1.535584	2.028784	1.651474	0.1672127	0.1775637	0.1096706	0.1018611	0.5276727	0.512381	0.5368196	0.4743876
318.467	1	2.22549	1.407295	0.1956554	0.4140367	0.0383507	0.04454533	0.05290731	0.04133988	0.1627064	0.2218334	0.2389192	0.1311737	0.03793201	0.03371658	0.04837171	0.02837178	0.5757166	0.4718711	0.9683083	0.5329107	0.04554094	0.05061524	0.06216259	0.02958533
318.468	1	0.1215636	0.09944691	0.2272223	0.1533106	0.05438371	0.04406384	0.05509191	0.03789562	0.2497058	0.09238247	0.1516072	0.08150105	0.04925244	0.04177238	0.03152162	0.03656229	0.08250026	0.09583497	0.1314229	0.1094507	0.03244932	0.03790732	0.0426582	0.04049232
318.469	1	0.07274351	0.08936326	0.1018404	0.106946	1.411873	2.341786	0.5482798	0.5301527	0.1034102	0.1787927	0.1243819	0.1924758	0.2977811	0.26466	0.4285464	0.6084006	0.234598	0.379418	0.5193221	0.4307944	1.377455	2.245905	3.250307	2.590789
318.470	1	0.1097727	0.1210866	0.1433626	0.1519772	0.3548793	0.3553856	3.041747	1.886568	0.1005843	0.1396657	0.258974	0.1661024	2.203765	1.588278	1.960104	1.632465	0.1266288	0.1540166	0.1185662	0.09461863	0.5104357	0.5068278	0.5950573	0.5413016
318.567	1	2.314677	1.377398	0.1917865	0.4081419	0.03268029	0.03370237	0.05387662	0.04898077	0.1474495	0.2006199	0.225776	0.1156085	0.03021806	0.03348528	0.02619066	0.03340722	0.6291972	0.4687127	0.9683128	0.5445817	0.03394583	0.03934658	0.0604972	0.0321268
318.568	1	0.128816	0.1200878	0.2758395	0.1872962	0.07052838	0.04761551	0.04738506	0.03506436	0.3059293	0.1104388	0.1639258	0.1038603	0.0377945	0.04075038	0.04378646	0.03328051	0.07559673	0.1127401	0.1576873	0.1377873	0.02874741	0.03568942	0.04274457	0.05222181
318.569	1	0.07424732	0.1007059	0.09127086	0.1185728	1.41715	2.357175	0.6131907	0.5755914	0.1035331	0.1814118	0.1237312	0.1876707	0.2756204	0.230278	0.4127095	0.5631273	0.2411342	0.3746639	0.5094888	0.4416945	1.401171	2.288287	3.23383	2.612539
318.570	1	0.09528372	0.1302845	0.1658962	0.1432071	0.386177	0.3347998	3.115296	1.916958	0.1254027	0.1009666	0.2647265	0.2427142	2.268158	1.668179	1.831778	1.582098	0.1291933	0.122685	0.1385837	0.1013838	0.5179884	0.4680295	0.6401937	0.5620839
318.666	1	2.313049	1.38951	0.1304194	0.3966406	0.02948682	0.04248234	0.04573475	0.03369879	0.1109792	0.191206	0.2273594	0.09547317	0.03909127	0.0339971	0.04758345	0.04294409	0.6762988	0.4348435	0.9680312	0.5808808	0.037441	0.03803511	0.04419305	0.04598945
318.667	1	0.1293358	0.141261	0.2982155	0.1979736	0.06026973	0.05150004	0.04222583	0.04596678	0.3216604	0.1365092	0.17742	0.1277366	0.03681307	0.04218093	0.04889693	0.02942513	0.06280636	0.1236724	0.1786661	0.1482683	0.03521061	0.04449345	0.03716243	0.04986492
318.667	1	0.09352413	0.1031952	0.09377038	0.1036706	1.420619	2.360632	0.6563129	0.5726249	0.1179548	0.1831667	0.1298504	0.2075543	0.2850583	0.2133157	0.3910137	0.5170707	0.241572	0.3763336	0.5107918	0.4460872	1.413136	2.326962	3.201187	2.60884
318.667	1	0.07123859	0.1173731	0.1715759	0.1372564	0.3923168	0.3145159	3.079738	1.904944	0.1349853	0.101554	0.2621703	0.2163163	2.28704	1.759365	1.667482	1.513922	0.1337832	0.1220168	0.1496449	0.09652077	0.510117	0.4069368	0.6953031	0.4857203
318.767	1	2.297853	1.428131	0.09745006	0.383801	0.02111354	0.04662703	0.04118773	0.03152843	0.0997526	0.2295386	0.228087	0.08673566	0.03923373	0.03200232	0.05418013	0.02645631	0.6672116	0.4127964	0.9763701	0.6006022	0.03935519	0.04803669	0.04023989	0.05239908
318.768	1	0.1123648	0.130607	0.2846827	0.175928	0.05069457	0.03665149	0.04750319	0.03637564	0.301818	0.1356406	0.1452371	0.1327734	0.03454794	0.04059741	0.04131631	0.03265295	0.04575931	0.1206457	0.1673619	0.1396548	0.0316863	0.04798059	0.03038268	0.04712979
318.769	1	0.09310786	0.08976973	0.1064256	0.07090314	1.396356	2.362121	0.6800529	0.5060711	0.1326812	0.199375	0.136956	0.2040892	0.3171752	0.2085853	0.3748729	0.4848521	0.2601264	0.3818648	0.5100062	0.4285328	1.438452	2.344134	3.123811	2.596209
318.770	1	0.1018646	0.09888901	0.1501127	0.1221132	0.3563038	0.2884239	3.016969	1.866674	0.14022	0.1029623	0.2232909	0.1775375	2.339056	1.88757	1.484592	1.463386	0.1464484	0.1472159	0.1837533	0.09391801	0.492204	0.3836805	0.678573	0.4001093
318.867	1	2.272558	1.479404	0.09051112	0.3745366	0.03096313	0.05361	0.04414495	0.02931265	0.1146256	0.2699945	0.1924162	0.1131124	0.04579729	0.04524927	0.04963942	0.03124238	0.6442949	0.3941439	0.9753695	0.6279052	0.04913563	0.06312437	0.04708919	0.0584878
318.868	1	0.09881407	0.1298634	0.2537338	0.1583056	0.04826157	0.03657668	0.04550452	0.04518528	0.270979	0.1470012	0.1340568	0.1337248	0.0446841	0.04010366	0.0340758	0.04487411	0.03788583	0.1058911	0.1502104	0.1236456	0.04050562	0.04431379	0.03224272	0.0407805
318.869	1	0.08915752	0.08967524	0.1404387	0.05722375	1.373073	2.355273	0.717822	0.4323567	0.1254009	0.2080761	0.1443649	0.1727187	0.3135825	0.2129445	0.3738134	0.455886	0.2556519	0.3776962	0.5246282	0.4348318	1.472796	2.338129	3.043198	2.601585
318.870	1	0.1234207	0.1021033	0.1757675	0.1527391	0.3088592	0.3861726	3.008574	1.84194	0.1684542	0.1113918	0.2437514	0.1807291	2.304205	1.932118	1.340486	1.44882	0.1458523	0.1090208	0.1932109	0.1106808	0.4748272	0.3359711	0.7001757	0.3128898
318.967	1	2.370247	1.554267	0.1078855	0.3453489	0.0360234	0.05893402	0.0497682	0.02774594	0.1404838	0.3340972	0.1664176	0.1724787	0.04629368	0.04293419	0.03348989	0.03194286	0.6208305	0.4595122	1.026798	0.6688058	0.04509888	0.04856586	0.04614746	0.04345283
318.968	1	0.09045435	0.1468901	0.341717	0.2255245	0.07103382	0.07219365	0.04690891	0.03526861	0.3700886	0.2199547	0.2041197	0.1654343	0.03787624	0.04707311	0.03685214	0.0476198	0.03834233	0.1323872	0.1816211	0.1365443	0.03381681	0.04309298	0.04805788	0.04908934
318.969	1	0.04898674	0.0791824	0.1074097	0.07572633	1.347212	2.332499	0.7433615	0.3788201	0.1220895	0.1631808	0.1404047	0.1446675	0.2951568	0.1954522	0.3656878	0.4186386	0.2737641	0.3767488	0.518506	0.4424889	1.526852	2.304134	3.014281	2.637377
318.970	1	0.1144899	0.09299166	0.1648179	0.153947	0.2309989	0.464118	3.081415	1.82464	0.139845	0.1383683	0.2271397	0.189016	2.259415	1.950219	1.33727	1.472104	0.1301435	0.0859739	0.1740855	0.08699544	0.3733259	0.3652056	0.7113909	0.2695389
319.067	1	2.386768	1.588311	0.1334517	0.3546795	0.04341274	0.05482568	0.04517935	0.03249671	0.1315929	0.3607066	0.1745343	0.1849994	0.04264872	0.04361533	0.03647911	0.03367047	0.6215199	0.4817247	1.063506	0.700326	0.04392294	0.04446476	0.04676235	0.03952149
319.068	1	0.08187124	0.1472419	0.3795918	0.2488177	0.08686123	0.08800682	0.06928066	0.03850723	0.4241426	0.2523651	0.2357647	0.1715363	0.04946156	0.06289352	0.04355107	0.04904892	0.0432953	0.1305687	0.1943659	0.1406162	0.03609551	0.04230547	0.06900005	0.05731126
319.069	1	0.04350975	0.0963675	0.09646565	0.1077333	1.32096	2.341971	0.7860295	0.3565423	0.1172155	0.1665356	0.143461	0.1275099	0.3074032	0.1969311	0.3654457	0.415671	0.2895966	0.3687533	0.508883	0.4552309	1.58299	2.262818	2.988881	2.680447
319.070	1	0.1283366	0.1057068	0.1419165	0.1632971	0.1526738	0.4933768	3.052108	1.778958	0.1302065	0.1369789	0.1929876	0.2142489	2.200031	1.912513	1.376835	1.428681	0.1301767	0.07583532	0.1290943	0.0927834	0.3114617	0.4171407	0.7144863	0.3589892
319.167	1	2.330659	1.590897	0.1511428	0.350505	0.0441403	0.05390036	0.04756953	0.04713264	0.1482306	0.3715694	0.2008581	0.1672544	0.05265437	0.06129156	0.04219151	0.03807882	0.6420765	0.429742	1.082395	0.7210765	0.04491546	0.05016823	0.03943209	0.0322277
319.168	1	0.08091685	0.125389	0.3720209	0.2340617	0.08375381	0.08362401	0.0765412	0.05235444	0.4329238	0.2509882	0.2367435	0.1846543	0.05381202	0.06835278	0.04856598	0.03756089	0.05145788	0.12934	0.1840168	0.131112	0.04247686	0.05289041	0.07077955	0.04901794
319.169	1	0.05582274	0.1040561	0.1125612	0.107108	1.28896	2.325266	0.8270997	0.3081213	0.1133787	0.1805412	0.1435216	0.1028589	0.3028831	0.2127868	0.4391143	0.4105748	0.3129048	0.358526	0.5013112	0.4586545	1.642682	2.200122	2.945338	2.689314
319.170	1	0.1728284	0.09871866	0.1800918	0.1427162	0.1251781	0.5013443	2.953012	1.620951	0.1415094	0.08311033	0.2234636	0.1980697	2.133937	1.824825	1.435416	1.338827	0.1471102	0.08980773	0.1568	0.1531262	0.2216807	0.4906572	0.6647644	0.4390348
319.267	1	2.28488	1.554782	0.1655774	0.372713	0.04486049	0.0514089	0.0588759	0.03219558	0.1483009	0.3443311	0.2172831	0.147813	0.05266533	0.05555305	0.04228641	0.05455772	0.677756	0.3737571	1.097487	0.7255796	0.05647059	0.04112021	0.05735111	0.04028579
319.268	1	0.08969133	0.1002789	0.3345639	0.1987723	0.07673455	0.0573106	0.04493089	0.0563469	0.3979731	0.2126781	0.1934685	0.1848539	0.03464331	0.05277823	0.04288064	0.0353606	0.06366855	0.1211021	0.1391933	0.1046027	0.04221429	0.04702594	0.05213156	0.03310547
319.269	1	0.06247162	0.126533	0.1412509	0.1240768	1.273866	2.318506	0.8754819	0.2390241	0.1329888	0.2080286	0.1637236	0.08062133	0.307798	0.2297612	0.5411026	0.4082774	0.3406046	0.3605044	0.5135809	0.4762754	1.694315	2.148798	2.919347	2.700298
319.270	1	0.2103839	0.1417446	0.1651645	0.1354813	0.1407614	0.4648756	2.821276	1.465473	0.1170561	0.07742754	0.1966107	0.1811519	2.098101	1.700383	1.435859	1.295697	0.1482333	0.1109131	0.1612976	0.1110641	0.2132473	0.5949889	0.6412409	0.4196337
319.367	1	2.241634	1.499424	0.1572709	0.3530001	0.04132593	0.03635746	0.06345649	0.04172593	0.1548875	0.3286067	0.2224559	0.137641	0.05515112	0.04757166	0.04668059	0.04493244	0.6869783	0.3639611	1.117147	0.7035025	0.05583832	0.03609542	0.06220643	0.04370963
319.368	1	0.1018773	0.08428111	0.3146013	0.1815812	0.07384428	0.05849659	0.03658243	0.07722366	0.3939805	0.1959063	0.1939324	0.1985435	0.05758051	0.05701784	0.04735664	0.04327905	0.06743136	0.1325581	0.1236837	0.09768086	0.0418919	0.05025292	0.04933053	0.03621448
319.369	1	0.08166819	0.1374569	0.1419277	0.1252668	1.258285	2.30925	0.897445	0.1829061	0.1299421	0.2026881	0.1912898	0.07822403	0.3118747	0.2341379	0.608341	0.4332421	0.3487274	0.3634035	0.5239695	0.4917776	1.744077	2.100947	2.898837	2.686757
319.370	1	0.2057325	0.1390101	0.1378262	0.1284859	0.2100736	0.3763658	2.731512	1.430029	0.09924677	0.1012379	0.2124549	0.1882174	2.13376	1.566633	1.408789	1.285056	0.1494653	0.09832853	0.201214	0.09854387	0.2779417	0.6735146	0.6526545	0.3881174
319.467	1	2.324137	1.521659	0.1698036	0.30038	0.04388335	0.04804086	0.05880907	0.02943059	0.1731962	0.3282947	0.2587586	0.1393305	0.05544304	0.04996681	0.05541776	0.03721577	0.6980259	0.3661167	1.109385	0.6818348	0.06928163	0.04853873	0.04059456	0.04482522
319.468	1	0.1511808	0.09782135	0.485852	0.2676228	0.08086484	0.05573783	0.05650146	0.07943206	0.6445907	0.2520254	0.2881259	0.3134129	0.0528582	0.07433838	0.05651034	0.03352845	0.03877361	0.2309854	0.1705247	0.135975	0.03525289	0.07038412	0.04925206	0.02802831
319.469	1	0.07190871	0.1373919	0.1024996	0.1147519	1.232469	2.299134	0.8555922	0.151028	0.1175272	0.1997103	0.2026731	0.0761402	0.2929171	0.2380825	0.6304458	0.4693359	0.3317742	0.3453448	0.5159005	0.4916072	1.766797	2.030911	2.905574	2.701043
319.470	1	0.1498138	0.1303724	0.09670565	0.1271366	0.2846392	0.2541412	2.747149	1.523489	0.1011266	0.07558284	0.2092492	0.192988	2.214575	1.508672	1.4629	1.263239	0.154141	0.1294071	0.1814876	0.1038367	0.3099548	0.6748527	0.6741939	0.3717417
319.567	1	2.386613	1.535943	0.1781959	0.3029951	0.03468139	0.04212767	0.04451434	0.0422415	0.1788004	0.312238	0.2805212	0.1270599	0.04173251	0.04081408	0.0497552	0.03492334	0.6897379	0.3851911	1.118586	0.6754393	0.0620494	0.04248064	0.04777656	0.03551792
319.568	1	0.1761587	0.1733539	0.558567	0.3451525	0.09343421	0.05981597	0.06919327	0.0731184	0.7145226	0.2574296	0.312226	0.342726	0.0390427	0.06546213	0.05499493	0.02743964	0.05581139	0.2714589	0.1858038	0.1676	0.04274703	0.06881	0.04239743	0.0330709
319.569	1	0.05910761	0.1299457	0.06633948	0.121965	1.20849	2.28158	0.7802687	0.1267397	0.1010692	0.2093818	0.2041395	0.07437108	0.2691963	0.261797	0.6687793	0.4523232	0.3156984	0.3300501	0.5151634	0.4864791	1.779394	1.993382	2.963094	2.702897
319.570	1	0.1368668	0.1002591	0.152035	0.1666088	0.3545175	0.1339299	2.736957	1.673641	0.09149095	0.08809136	0.2112263	0.1829278	2.339891	1.543834	1.483128	1.265318	0.149599	0.1338531	0.1171512	0.1227288	0.3084198	0.6667482	0.6467118	0.331416
319.676	1	2.394828	1.539479	0.1682031	0.3460189	0.03774354	0.05046453	0.05262211	0.05534954	0.2024191	0.2795955	0.2779473	0.1227781	0.04941895	0.04300261	0.06024078	0.04588754	0.6655024	0.4129634	1.109037	0.6826575	0.05178243	0.0495926	0.05428776	0.05604964
319.677	1	0.1740772	0.2305911	0.4686437	0.3401724	0.09651393	0.05316656	0.0593459	0.07170015	0.6262066	0.2040319	0.2816473	0.2946675	0.05509875	0.0776256	0.06876549	0.03927203	0.06328682	0.2646447	0.1836927	0.1773297	0.05053018	0.05936331	0.03472305	0.03445469
319.677	1	0.04859813	0.09024516	0.06892199	0.1402199	1.209049	2.275433	0.6862967	0.1291712	0.1017055	0.1983892	0.1812735	0.08129116	0.2790471	0.2863856	0.7216556	0.4318044	0.3111969	0.3265027	0.5259404	0.4944638	1.791555	1.973631	3.03572	2.710592
319.677	1	0.1191784	0.1398157	0.1787767	0.1411053	0.415457	0.1491004	2.799589	1.879318	0.09644635	0.1227478	0.1858148	0.204475	2.389462	1.696053	1.516459	1.237186	0.1171076	0.1068041	0.1446731	0.1063113	0.2863316	0.6578926	0.5608816	0.24624
319.786	1	2.428627	1.537522	0.1658525	0.3592526	0.04325596	0.03632694	0.04740655	0.04596786	0.2289392	0.2501796	0.2549275	0.1374406	0.04866521	0.03943197	0.0493245	0.04720171	0.6599885	0.4210181	1.083816	0.6781073	0.0488319	0.04831586	0.04736271	0.05541242
319.787	1	0.1134815	0.1822206	0.2815908	0.2368742	0.07601769	0.04034451	0.06511843	0.05236122	0.3939615	0.1498821	0.2172716	0.1842721	0.03770501	0.06543162	0.06158029	0.03539735	0.06460268	0.1949629	0.1751031	0.1380414	0.03638821	0.0451012	0.04459136	0.05071462
319.787	1	0.05849004	0.082033	0.06048243	0.1083516	1.242944	2.273205	0.6169278	0.144214	0.1094298	0.1785945	0.1717909	0.07444329	0.2680812	0.310254	0.7314166	0.3902129	0.309165	0.3098721	0.5601099	0.4852529	1.789833	1.96263	3.111729	2.706337
319.787	1	0.09242041	0.1136751	0.1423379	0.1346719	0.4671852	0.1857425	2.860805	2.081439	0.09843474	0.1087161	0.2072453	0.2466361	2.440146	1.829293	1.604103	1.188399	0.1240938	0.1168413	0.1186234	0.07712575	0.3027743	0.6573561	0.503168	0.1943954
319.896	1	2.404693	1.536763	0.1652154	0.3444949	0.03954045	0.03374465	0.03328708	0.04101372	0.1964958	0.2714904	0.2127821	0.1564429	0.0290766	0.0430787	0.03712945	0.05305533	0.6352307	0.4183139	1.03017	0.6801803	0.05752893	0.04111453	0.04412847	0.03792665
319.897	1	0.0627692	0.152764	0.1842399	0.1602581	0.05262893	0.0326828	0.0379158	0.04640333	0.247057	0.1070972	0.1530219	0.1356272	0.03838347	0.04156469	0.04525317	0.03570698	0.04841522	0.1510361	0.1364444	0.08982828	0.03541791	0.0344009	0.03659039	0.04523439
319.897	1	0.07602857	0.08812937	0.07048305	0.09173931	1.280833	2.238019	0.5884332	0.1567795	0.128754	0.167495	0.223642	0.07657686	0.2399574	0.3124001	0.7182427	0.3554205	0.3184609	0.2852015	0.5756439	0.465448	1.808119	1.943614	3.163938	2.692647
319.897	1	0.1051566	0.05277862	0.1493677	0.1269392	0.4208764	0.1653104	2.874895	2.168871	0.07193912	0.1178379	0.2109262	0.2709105	2.38439	1.907958	1.683724	1.187359	0.09470483	0.1299037	0.07317451	0.107781	0.2548139	0.6661266	0.4101372	0.2374848
320.006	1	2.535474	1.584883	0.1660478	0.3501324	0.03753677	0.03703639	0.04108715	0.02975694	0.1947465	0.3163995	0.16453	0.1783465	0.0404056	0.05605704	0.0327692	0.05136606	0.6300127	0.4187386	0.9923159	0.689422	0.05780143	0.0432269	0.03642424	0.0290678
320.006	1	0.06004253	0.224734	0.3978863	0.3828538	0.09444204	0.08027137	0.06699557	0.05669373	0.4889639	0.2313192	0.2585987	0.1954916	0.02813119	0.04705473	0.06164491	0.03596539	0.06846662	0.226497	0.1832527	0.1485928	0.04830702	0.04929591	0.06042856	0.04187895
320.007	1	0.09750818	0.0844058	0.07400789	0.07227719	1.326985	2.225796	0.5611391	0.1728385	0.124065	0.1604387	0.2247361	0.07792487	0.2282415	0.3044073	0.68369	0.3413319	0.3018031	0.301128	0.5894015	0.447966	1.836799	1.958433	3.233637	2.720118
320.007	1	0.08749831	0.05962662	0.1979493	0.1829147	0.365122	0.2034167	2.958655	2.225359	0.08962082	0.1723295	0.2261454	0.2388966	2.33576	1.95828	1.841333	1.285076	0.08120947	0.1470393	0.09981858	0.09096715	0.2045527	0.7219105	0.4026625	0.3281677
320.116	1	2.589473	1.625488	0.1542239	0.3632249	0.050456	0.04370486	0.05313313	0.02989689	0.2141542	0.3009936	0.1842727	0.1981764	0.03042016	0.05361082	0.03618203	0.03734433	0.5909996	0.4034902	0.9711079	0.6781746	0.04560674	0.0414725	0.04219721	0.03389813
320.117	1	0.07700782	0.2661194	0.5622611	0.5339291	0.1055489	0.1045657	0.07519024	0.06767668	0.6151529	0.3140043	0.3309056	0.2340174	0.05081361	0.06201607	0.05524804	0.05112947	0.08631982	0.2541159	0.1864458	0.1735904	0.04466048	0.06654971	0.07119318	0.04606128
320.117	1	0.08395796	0.1008925	0.0957552	0.0658671	1.364495	2.215347	0.537185	0.1871879	0.1347692	0.1490604	0.2104364	0.07766471	0.2252353	0.2948337	0.6426071	0.2964821	0.3106486	0.2997248	0.5972574	0.4585715	1.904475	1.997108	3.282282	2.734517
320.117	1	0.094392	0.07738729	0.1835463	0.1629157	0.3112846	0.2097808	2.970447	2.197909	0.09655184	0.1366109	0.2589215	0.2196696	2.249315	1.930414	1.977515	1.359477	0.09907596	0.1420142	0.1007176	0.1219778	0.2062822	0.7767358	0.4488345	0.4518075
320.226	1	2.549308	1.643083	0.1373529	0.3824165	0.04512585	0.04594908	0.053427	0.03585768	0.2185718	0.2658978	0.2339787	0.233595	0.03495718	0.04080122	0.05094356	0.03200687	0.5619497	0.3708821	0.9552985	0.6642788	0.04529475	0.03801961	0.04875331	0.03952151
320.226	1	0.08592999	0.2444059	0.5829812	0.5386008	0.1150679	0.1136866	0.07500771	0.0700052	0.6046661	0.3191481	0.3386674	0.2393673	0.0484173	0.0565945	0.05747024	0.06145642	0.09082274	0.248921	0.1763832	0.1531779	0.04462677	0.07868138	0.08369581	0.04701256
320.227	1	0.06993279	0.1177783	0.1134574	0.06509192	1.37845	2.196769	0.5139621	0.2181943	0.1378914	0.1510787	0.228318	0.0938861	0.2325081	0.28773	0.6161988	0.2721452	0.3138216	0.2997957	0.6064719	0.4802082	1.96349	2.006558	3.289984	2.712881
320.227	1	0.10069	0.0834909	0.1763224	0.1749541	0.320588	0.1743927	2.90195	2.123852	0.1176682	0.06564981	0.2539044	0.2166749	2.152897	1.802386	2.017702	1.403314	0.08758256	0.1381163	0.1157123	0.1250013	0.1957535	0.7753187	0.4401293	0.4761528
320.337	1	2.492699	1.628831	0.1011959	0.3580816	0.04351833	0.04918047	0.04654785	0.04415199	0.2113966	0.2663603	0.2619029	0.2687168	0.03324988	0.03174635	0.04267564	0.04779573	0.5356776	0.3500599	0.984455	0.6531494	0.04220903	0.04102254	0.04492406	0.04380982
320.338	1	0.0687279	0.08617538	0.2821026	0.2442928	0.06852239	0.0504101	0.04207028	0.04500939	0.34251	0.1546579	0.1462279	0.1394816	0.05073198	0.04870237	0.04756413	0.03272289	0.07571949	0.1323948	0.09953757	0.09600739	0.03574266	0.05474781	0.06505855	0.05353923
320.339	1	0.1046021	0.1085904	0.1159437	0.09156502	1.385698	2.142086	0.4613123	0.2372835	0.1781807	0.1750016	0.2250337	0.07524103	0.2056325	0.3040666	0.5763188	0.2740753	0.2584188	0.3245473	0.5836774	0.4858735	1.931318	1.97213	3.255977	2.656082
320.340	1	0.1334672	0.1291206	0.2010165	0.1708466	0.3854524	0.1564221	2.881687	2.025866	0.1883808	0.0902711	0.2448009	0.1836707	2.095136	1.643858	2.065635	1.452994	0.08574408	0.1783084	0.1156686	0.117239	0.2344636	0.7667291	0.4606207	0.4759921
320.367	1	2.34982	1.545616	0.1074781	0.3101213	0.035625	0.03915858	0.04693292	0.0408103	0.2157987	0.2397037	0.2792593	0.2591371	0.035342	0.03314051	0.03819602	0.0557446	0.5221405	0.3000742	0.9879882	0.6463533	0.04394423	0.04427753	0.03522556	0.03174968
320.368	1	0.05776381	0.03920591	0.2366931	0.19303	0.06243727	0.04262013	0.03648725	0.03645934	0.2755538	0.1184845	0.1105035	0.1037285	0.03439937	0.04114982	0.04240197	0.0410003	0.07037983	0.09152759	0.06804243	0.08016593	0.03071532	0.05038058	0.04464946	0.03435891
320.369	1	0.1021238	0.08136315	0.1222279	0.1055979	1.389128	2.151371	0.3974413	0.286487	0.1960068	0.2094692	0.2354207	0.07382501	0.2243979	0.2983708	0.5677789	0.2871435	0.2666933	0.3182701	0.5520812	0.4578571	1.887324	1.968023	3.195881	2.587811
320.369	1	0.1806083	0.07719251	0.1698602	0.2164607	0.4337589	0.1680794	2.753705	1.87505	0.2074993	0.0708911	0.2625531	0.1842641	2.043058	1.494415	2.048719	1.538981	0.1023089	0.2097258	0.102552	0.1258247	0.2508491	0.7509753	0.4440724	0.3833559
320.467	1	2.33213	1.518541	0.0972792	0.332651	0.04279153	0.04304578	0.03115512	0.04385096	0.2172435	0.2321137	0.2734764	0.2171856	0.04466696	0.05697135	0.04378212	0.04091787	0.5106498	0.2703182	1.028721	0.6146414	0.04267732	0.04412738	0.06260387	0.03284781
320.468	1	0.07106413	0.05251867	0.3001897	0.2545846	0.07603504	0.05213374	0.03573578	0.05004227	0.3577396	0.1693959	0.1474724	0.1449544	0.04960739	0.0282453	0.03953193	0.04078023	0.09369834	0.119865	0.10258	0.1196451	0.03599029	0.05762102	0.05747556	0.04195119
320.469	1	0.09800709	0.07083471	0.1258349	0.09494472	1.395056	2.158114	0.3213707	0.3303795	0.1916041	0.2241148	0.2233168	0.1052109	0.2240228	0.260567	0.5498568	0.297404	0.2983319	0.3181116	0.533476	0.428623	1.857763	1.947597	3.174827	2.529252
320.470	1	0.1650228	0.113133	0.1522747	0.2153035	0.4452801	0.2655395	2.771322	1.822387	0.1882508	0.09629926	0.1993971	0.1551607	2.043729	1.374942	2.085316	1.627291	0.1300257	0.1704773	0.08426509	0.1101202	0.3172561	0.6913771	0.4470738	0.3872578
320.567	1	2.269694	1.485499	0.1178905	0.3376643	0.04203378	0.04969037	0.04356184	0.03846927	0.2099406	0.1989369	0.2521795	0.1647101	0.04112516	0.04405642	0.04134168	0.04139918	0.4780012	0.2314295	1.039711	0.5716114	0.03425754	0.04726524	0.06832333	0.04302761
320.568	1	0.08188657	0.05403633	0.3342912	0.2879085	0.0783607	0.04246643	0.03695385	0.05063883	0.3997387	0.1868291	0.1679101	0.1748378	0.05501908	0.01924887	0.0447099	0.04525054	0.1154422	0.1333125	0.1141637	0.143038	0.03590933	0.04765671	0.04906881	0.04122965
320.569	1	0.09688651	0.09270387	0.1029992	0.08238905	1.404505	2.182336	0.2539501	0.3730214	0.1700725	0.2302504	0.1870911	0.1257519	0.2510379	0.2081109	0.5261617	0.3409471	0.3238224	0.3063346	0.5051788	0.4170946	1.834948	1.964695	3.139901	2.507091
320.570	1	0.1316324	0.1780881	0.1554873	0.1646389	0.4097858	0.2848128	2.753987	1.778651	0.1694876	0.08375819	0.1809402	0.169785	2.063229	1.331821	2.014328	1.667432	0.1438436	0.1504066	0.09144793	0.0737965	0.3799307	0.5922841	0.4425057	0.3574335
320.667	1	2.13868	1.439332	0.137275	0.3233719	0.04268869	0.04291188	0.04701478	0.03257802	0.2091374	0.1646245	0.2271972	0.1492787	0.04465209	0.03001113	0.04451898	0.03610207	0.4305996	0.2624464	1.030542	0.5397688	0.03351042	0.04342486	0.06654065	0.05470959
320.668	1	0.08085286	0.07163986	0.2212285	0.1948353	0.05117972	0.03767596	0.03680928	0.03865325	0.2519602	0.1403024	0.1054369	0.1174239	0.04676435	0.03308594	0.03612026	0.05445833	0.1052318	0.1031892	0.07245338	0.1056297	0.03858716	0.04762827	0.03466956	0.0308541
320.669	1	0.0962021	0.1111215	0.09887575	0.07941633	1.397687	2.213173	0.197439	0.4181835	0.1606927	0.2050277	0.1533672	0.1464081	0.2939129	0.1590487	0.5218586	0.3810096	0.3511654	0.3039587	0.5007984	0.4195637	1.810109	1.992076	3.11875	2.504205
320.670	1	0.1497224	0.1406932	0.1351427	0.158066	0.3448497	0.2574904	2.801912	1.760686	0.1042816	0.1032917	0.2192767	0.1596495	2.09292	1.382227	1.888824	1.681541	0.1487903	0.1759839	0.06401208	0.09631205	0.4126046	0.5151616	0.4077594	0.4448679
320.766	1	2.060309	1.41393	0.1207402	0.3049183	0.03549173	0.03745068	0.04427668	0.03055511	0.2114252	0.1646518	0.2035885	0.1539369	0.04147085	0.03423015	0.0490576	0.04293389	0.3963033	0.3742679	1.00772	0.5049385	0.04784662	0.05397196	0.04842956	0.05074046
320.767	1	0.08059388	0.08874175	0.1729995	0.1563391	0.04252439	0.03708457	0.03446659	0.02670303	0.1829359	0.1116498	0.09636079	0.08775088	0.0393442	0.02864388	0.03244433	0.04295315	0.09175701	0.08595691	0.07383439	0.08866215	0.03295636	0.03630835	0.02989956	0.02296542
320.767	1	0.1149911	0.1012576	0.1010191	0.07765198	1.388558	2.242422	0.1775455	0.4523382	0.1376669	0.1759913	0.1348436	0.192338	0.2910782	0.1417024	0.5495395	0.4708261	0.3413597	0.3013949	0.5120087	0.4389306	1.780264	2.033817	3.082387	2.505885
320.767	1	0.1206375	0.1143514	0.1302242	0.1662229	0.3069114	0.213398	2.805012	1.748063	0.1198401	0.154614	0.2308688	0.1466377	2.152983	1.444726	1.76427	1.645181	0.1538484	0.1258345	0.09355364	0.1076894	0.4707804	0.4527205	0.3920013	0.5429363
320.867	1	2.01648	1.3808	0.1118878	0.3009428	0.02650566	0.03108843	0.03537871	0.03666487	0.2244049	0.1505556	0.1593479	0.1537493	0.03733796	0.04373913	0.05425695	0.04735227	0.3431428	0.4926992	0.9738706	0.4939586	0.04855285	0.0536659	0.04830558	0.04457822
320.868	1	0.07511796	0.09007517	0.1602227	0.1433051	0.03212619	0.03800019	0.03115093	0.02090032	0.1680763	0.09845883	0.09644958	0.07597341	0.04092588	0.02241452	0.02536223	0.03069828	0.08361378	0.07872221	0.07393033	0.08283299	0.02192236	0.02609629	0.03360248	0.02043464
320.869	1	0.1272428	0.1021997	0.09730244	0.0744703	1.389275	2.221215	0.1622723	0.4238288	0.1563038	0.1764053	0.1422662	0.2138293	0.2772846	0.1932723	0.5418436	0.5193219	0.3328222	0.3380883	0.4752794	0.4540567	1.709716	2.022502	2.979097	2.466729
320.870	1	0.1140529	0.1232529	0.08532557	0.1676391	0.2716081	0.2035389	2.799243	1.788473	0.1204321	0.09416909	0.2000908	0.2065743	2.189572	1.528392	1.585622	1.534436	0.1157092	0.1379504	0.1316326	0.1029172	0.5305857	0.4145426	0.4301314	0.5464841
320.967	1	2.15409	1.397321	0.1417458	0.3403593	0.03338663	0.03603057	0.03444179	0.04064554	0.2201522	0.1856832	0.1411688	0.1628898	0.05786003	0.03984064	0.05398762	0.0629391	0.3339661	0.5809228	0.9725917	0.5062132	0.0584516	0.05864928	0.04302406	0.05160403
320.968	1	0.07703879	0.09202377	0.2460632	0.2121558	0.04742169	0.05956554	0.03779975	0.03897709	0.2678678	0.1463017	0.1000038	0.1249937	0.0433912	0.03109948	0.023572	0.03982762	0.1171049	0.1168702	0.06078906	0.129109	0.02693158	0.04106151	0.05539498	0.03539437
320.969	1	0.08390614	0.10105	0.06806042	0.08791464	1.391026	2.265118	0.1571944	0.3895937	0.1459878	0.1707395	0.1469062	0.223614	0.2521961	0.2304595	0.5157538	0.558662	0.3123164	0.3660609	0.462527	0.4579631	1.624225	2.020168	2.953678	2.50191
320.970	1	0.1120282	0.1602303	0.1790575	0.1705749	0.2246235	0.2885232	2.959939	1.881084	0.128341	0.06580219	0.2299009	0.1872818	2.245204	1.629321	1.5173	1.522518	0.1115627	0.1290912	0.1027141	0.145057	0.5993107	0.3903818	0.447299	0.4999289
321.067	1	2.215933	1.401639	0.154622	0.3297251	0.02893022	0.03082073	0.03662224	0.02397175	0.1804965	0.1979701	0.1085273	0.1788869	0.03745611	0.03549024	0.03673382	0.04611759	0.337747	0.6421699	0.9577558	0.5032764	0.04189056	0.03924979	0.04083732	0.03571191
321.068	1	0.06636556	0.06099074	0.1749229	0.1463191	0.050953	0.04046515	0.04700286	0.04466294	0.1871698	0.09140887	0.07066864	0.09312128	0.04473661	0.03752571	0.02880779	0.02295516	0.0871892	0.09247245	0.04103453	0.08058869	0.02758869	0.03980897	0.04146124	0.02202335
321.069	1	0.06377664	0.09500016	0.08252593	0.09997918	1.361342	2.282025	0.1935465	0.3455864	0.1377202	0.1737713	0.1652272	0.1936803	0.2692906	0.2667708	0.4891327	0.5640757	0.2983605	0.3733365	0.4550626	0.4444491	1.553036	1.978202	2.906177	2.484927
321.070	1	0.1225168	0.1083799	0.1585762	0.1497827	0.1561004	0.3902577	2.997036	1.940533	0.1216351	0.07956175	0.2364073	0.1634753	2.307691	1.7597	1.373999	1.425562	0.1553452	0.1128302	0.08355377	0.1158402	0.6331645	0.3657497	0.4678015	0.4431
321.167	1	2.250324	1.374823	0.1617226	0.3097108	0.03117573	0.0301294	0.04569942	0.02252678	0.141884	0.2107547	0.1371212	0.1810793	0.0386969	0.03083633	0.05158988	0.04303702	0.3287784	0.6751439	0.930886	0.5092719	0.02815898	0.04097678	0.05230299	0.03153445
321.168	1	0.04397067	0.02907198	0.1120481	0.0910241	0.03673623	0.03057558	0.02361823	0.03247777	0.1197467	0.05401261	0.04106285	0.06413639	0.02813791	0.03325964	0.0258381	0.02002639	0.05463103	0.05699036	0.01633344	0.04498041	0.02218475	0.02407695	0.02712123	0.01612138
321.169	1	0.04662144	0.06901242	0.08513412	0.1067262	1.320976	2.290048	0.2585987	0.3332485	0.1214821	0.1910847	0.1570595	0.1915333	0.2813378	0.3170462	0.4592561	0.5581332	0.3107339	0.3763845	0.4345419	0.4356916	1.500102	1.938671	2.809422	2.434039
321.170	1	0.1413487	0.09920167	0.1367795	0.142348	0.2032151	0.4970843	2.939669	1.926291	0.1093517	0.1049254	0.1790691	0.1776774	2.307308	1.830444	1.263857	1.402457	0.1799785	0.1497266	0.1026804	0.1042926	0.609276	0.3418656	0.4539349	0.380915
321.267	1	2.22434	1.33424	0.1618473	0.3047722	0.02595223	0.03187445	0.03716833	0.02833068	0.1034579	0.2080096	0.1595614	0.1814856	0.03514013	0.02897727	0.03212694	0.02713434	0.3123839	0.6457334	0.8760386	0.5121274	0.02845229	0.03305669	0.04264661	0.02865347
321.268	1	0.04155034	0.03217242	0.08879533	0.0697221	0.02217476	0.02313699	0.02282393	0.02364488	0.09325508	0.05066137	0.03929061	0.05390489	0.02128769	0.02575569	0.02033925	0.01895205	0.04705291	0.0483542	0.03016027	0.03651313	0.01491475	0.01362786	0.01944596	0.01429719
321.269	1	0.05804974	0.07515505	0.07851946	0.1155721	1.278753	2.237677	0.3514058	0.3063947	0.1047502	0.1931851	0.1798641	0.2060099	0.2881998	0.3578824	0.4793301	0.5454099	0.328764	0.3814854	0.4290533	0.4250575	1.455496	1.904983	2.693612	2.379075
321.270	1	0.1339359	0.1207625	0.1473693	0.1381173	0.2792891	0.561699	2.847872	1.859837	0.1163212	0.129617	0.2248175	0.1812324	2.206544	1.828401	1.240444	1.3695	0.1689541	0.1020399	0.1284692	0.09220113	0.5865285	0.3202188	0.4997155	0.3675
321.367	1	2.265	1.333884	0.1862071	0.3380873	0.02735705	0.03504423	0.03641696	0.03735349	0.09454083	0.179887	0.1830522	0.1983286	0.0433993	0.02500439	0.0285024	0.03266455	0.3303178	0.5833416	0.848381	0.5219484	0.02592415	0.04040898	0.03994522	0.03526707
321.368	1	0.05379788	0.05361578	0.09639188	0.08419955	0.02929517	0.02134655	0.03701839	0.02787566	0.1039961	0.07362114	0.05939997	0.05834114	0.03168161	0.02488163	0.02246904	0.03131113	0.05897816	0.06027197	0.05210265	0.0496607	0.02228127	0.03006552	0.02286176	0.0175622
321.369	1	0.1036375	0.07145375	0.06472773	0.1227697	1.251677	2.191079	0.4398271	0.2668353	0.1023496	0.1991413	0.1900671	0.2308648	0.2959796	0.3621501	0.4948656	0.5304925	0.3668844	0.3820833	0.430056	0.4070964	1.422727	1.860318	2.624189	2.359778
321.370	1	0.1487846	0.07975317	0.103806	0.1405799	0.3459671	0.5220512	2.832828	1.790213	0.1020559	0.1223312	0.1952729	0.1886428	2.108164	1.811747	1.248582	1.343869	0.1449006	0.1157188	0.1069634	0.1019464	0.5191341	0.32844	0.4949434	0.4381367
321.467	1	2.372653	1.353317	0.2335763	0.3725494	0.02267945	0.03121397	0.0560401	0.04384236	0.115249	0.1804702	0.198708	0.2000221	0.04610642	0.02430948	0.03072436	0.04270552	0.3797676	0.5243235	0.8808718	0.5503816	0.03429282	0.03479662	0.03316363	0.03096311
321.468	1	0.05738436	0.08943793	0.1587514	0.1336446	0.03804038	0.03177027	0.04722168	0.02941588	0.1400249	0.114263	0.09681451	0.07949914	0.04170897	0.02533346	0.03034438	0.04026027	0.08095086	0.08991803	0.08957017	0.08449102	0.03506455	0.0444219	0.03120056	0.02475661
321.469	1	0.1202391	0.07985503	0.05687407	0.1117156	1.229473	2.138341	0.511438	0.2471078	0.08927209	0.2116895	0.1730983	0.2188622	0.2670591	0.3558811	0.4611184	0.5086046	0.371022	0.3837327	0.4210319	0.4095486	1.366495	1.76884	2.590682	2.368184
321.470	1	0.1557169	0.08373417	0.1083897	0.1392829	0.4205119	0.5145424	2.942884	1.723768	0.09212719	0.1144722	0.2040692	0.1873178	2.061477	1.814519	1.346236	1.308472	0.1452793	0.1094099	0.08259603	0.1159548	0.46117	0.4037048	0.4306158	0.4954714
321.567	1	2.363209	1.326388	0.2672422	0.3830383	0.02379861	0.03329248	0.05239963	0.04602469	0.1208508	0.1771495	0.2156236	0.1814141	0.03240773	0.03900937	0.03309234	0.03279455	0.4185324	0.4318729	0.9089511	0.5542915	0.03395076	0.03633322	0.03291332	0.03202813
321.568	1	0.06606563	0.1217279	0.2078899	0.1836774	0.0493269	0.04674397	0.05104675	0.0448813	0.1703894	0.1588616	0.1337226	0.1062862	0.04609713	0.03448292	0.0370551	0.03304778	0.08699285	0.1068149	0.1186209	0.1010484	0.0425615	0.0410591	0.03428968	0.01883779
321.569	1	0.1634526	0.09013083	0.07236996	0.08292377	1.222163	2.101375	0.5770711	0.2490251	0.08106347	0.2338186	0.1595117	0.1742262	0.249221	0.3706386	0.4298302	0.4664866	0.3821114	0.3777198	0.4463936	0.4342552	1.341114	1.7124	2.550891	2.333482
321.570	1	0.1899508	0.1301396	0.1185287	0.1004086	0.4523438	0.4568547	2.899754	1.558223	0.1270837	0.07342416	0.2060073	0.1974396	2.02808	1.760502	1.399633	1.272289	0.1749217	0.1089323	0.1524128	0.112688	0.4010023	0.4411661	0.335959	0.4828913
321.667	1	2.319528	1.297568	0.275516	0.3806238	0.02559047	0.03829338	0.05321775	0.03937057	0.09673331	0.1688536	0.2232272	0.1556078	0.03153436	0.02019149	0.03205664	0.04669189	0.4449647	0.2827567	0.9409387	0.5385689	0.04565267	0.0252561	0.03730259	0.02868905
321.668	1	0.0711346	0.1356325	0.2281136	0.217115	0.04497747	0.0537818	0.05260804	0.04787915	0.1879806	0.1816586	0.1602054	0.1177907	0.02969177	0.03817967	0.04242715	0.03220154	0.08976832	0.1171678	0.140678	0.1168155	0.03746181	0.04696243	0.04245287	0.01983981
321.669	1	0.1732668	0.07325505	0.07237282	0.08034037	1.199908	2.071674	0.5922328	0.2608692	0.08466162	0.2260526	0.1613175	0.1655839	0.2376841	0.3946934	0.3807092	0.4073157	0.4221297	0.3783555	0.4487812	0.4384188	1.327546	1.655352	2.508435	2.347518
321.670	1	0.1924379	0.122377	0.1248774	0.1144127	0.50571	0.3170041	2.788814	1.443332	0.1120793	0.1008446	0.2266195	0.1728161	2.030217	1.650152	1.364737	1.235681	0.1455613	0.1136082	0.1023426	0.09708565	0.398487	0.4331922	0.2250826	0.4015841
321.767	1	2.2391	1.281117	0.2772441	0.4000765	0.02953382	0.03378316	0.05198891	0.03333062	0.08458025	0.1475351	0.2014897	0.1222065	0.02835041	0.0216675	0.02717445	0.03743106	0.4375496	0.1434592	0.9403117	0.5224134	0.05007494	0.0283338	0.04294427	0.03418061
321.768	1	0.07874422	0.1233596	0.191163	0.1851865	0.02707541	0.03339792	0.04691457	0.03764544	0.1629475	0.1570097	0.1560421	0.1241525	0.0390007	0.04181967	0.04318652	0.03112802	0.1115963	0.132879	0.1427886	0.108255	0.03586448	0.04026944	0.03618598	0.02242275
321.769	1	0.1741851	0.08059746	0.08565644	0.08981861	1.188963	2.058032	0.6204765	0.298788	0.1062695	0.2403915	0.1735241	0.1301044	0.2610393	0.3706318	0.3623042	0.3635766	0.4499165	0.3386651	0.4630543	0.425467	1.33817	1.567094	2.487073	2.321381
321.770	1	0.1962433	0.110822	0.07606313	0.1265567	0.5377426	0.2137752	2.697451	1.444171	0.1256718	0.09898326	0.189936	0.1640837	2.108832	1.562442	1.362131	1.195708	0.1373207	0.08389723	0.1335326	0.09658705	0.3941843	0.4144669	0.1949393	0.301362
321.867	1	2.245321	1.293179	0.2455012	0.4084181	0.03748135	0.02856921	0.04063867	0.03562131	0.08779502	0.1522332	0.1750968	0.09326946	0.02848503	0.02898758	0.03150143	0.01780102	0.4439639	0.1182786	0.9597176	0.5070944	0.04044811	0.03465811	0.04813763	0.02776966
321.868	1	0.08495354	0.1210393	0.1862917	0.1800202	0.02900569	0.03234064	0.04194613	0.03214139	0.161457	0.155227	0.160352	0.1262578	0.04658912	0.03856743	0.04363346	0.03139411	0.1171329	0.1361479	0.1468859	0.1141094	0.03304718	0.03887148	0.03819747	0.02398365
321.869	1	0.1773762	0.07173561	0.09127551	0.07839381	1.193491	2.048434	0.6140865	0.3407298	0.111404	0.2188172	0.1596134	0.0894662	0.2678982	0.3039079	0.3435917	0.3540668	0.4651525	0.3193123	0.4895957	0.4206415	1.295428	1.49893	2.499083	2.341708
321.870	1	0.1525586	0.1187809	0.1267442	0.1299108	0.5395878	0.1250507	2.726993	1.604466	0.1166197	0.07201863	0.1828078	0.1725399	2.233583	1.55733	1.368865	1.17964	0.1315726	0.09571328	0.07237371	0.1257326	0.401493	0.44717	0.2388044	0.2936438
321.967	1	2.367461	1.351176	0.1781465	0.4055985	0.05121431	0.0438043	0.04781335	0.03260153	0.08015352	0.1600119	0.1925429	0.1065621	0.03292495	0.03113008	0.03087124	0.03308784	0.466767	0.2320698	1.015077	0.5321686	0.03315482	0.04918649	0.05802472	0.03053235
321.968	1	0.09375414	0.1839881	0.3000971	0.2942233	0.0406501	0.0396342	0.05038859	0.0486778	0.2402662	0.2318526	0.2220321	0.1616677	0.05448329	0.04488136	0.03244283	0.03416256	0.1341145	0.1760584	0.2039542	0.1751708	0.04368123	0.05653418	0.04485293	0.03135866
321.969	1	0.1541853	0.05608781	0.1051731	0.08760508	1.20857	2.074089	0.6393324	0.3845079	0.117482	0.2079167	0.1784081	0.09489987	0.2692721	0.2534564	0.3750543	0.3630911	0.4379487	0.3170652	0.4858975	0.4364762	1.246113	1.476681	2.563672	2.413033
321.970	1	0.1234925	0.1342141	0.191689	0.122576	0.5122678	0.1533433	2.877254	1.854173	0.06026942	0.09001188	0.2057111	0.1940238	2.341834	1.663324	1.487907	1.183536	0.1158057	0.1101378	0.1109197	0.1293494	0.369386	0.5650086	0.2770221	0.2652677
322.067	1	2.369543	1.346931	0.1310087	0.3848595	0.05394934	0.03899774	0.04331968	0.0393724	0.06821446	0.1534526	0.216028	0.1257177	0.04170093	0.03207129	0.03322468	0.04440864	0.4638318	0.34964	1.000382	0.5139189	0.04151932	0.04827539	0.0479359	0.03483627
322.068	1	0.1041095	0.2147926	0.3612527	0.3481919	0.0575526	0.06046501	0.04562016	0.04877793	0.2977851	0.2802318	0.2484385	0.1710348	0.04507872	0.04641521	0.03637333	0.03939593	0.1363585	0.1882225	0.2244146	0.201956	0.04649954	0.06220047	0.06184262	0.03056852
322.069	1	0.1612025	0.0605481	0.1092168	0.09539919	1.200175	2.060852	0.6274968	0.3789896	0.1468513	0.2072694	0.1775793	0.1082545	0.2733439	0.2166659	0.439842	0.3811503	0.4604968	0.3338726	0.5113462	0.4612382	1.243071	1.419246	2.565086	2.437283
322.070	1	0.1158128	0.1024606	0.1368613	0.1357531	0.4252822	0.258902	2.902472	2.025907	0.08922318	0.09152716	0.1730445	0.2248945	2.365027	1.788413	1.570854	1.134683	0.1124515	0.09526566	0.1032859	0.1138332	0.3347491	0.6136134	0.286147	0.2496279
322.167	1	2.369332	1.366236	0.0835126	0.3814973	0.03089708	0.0240647	0.04253079	0.03953859	0.04788489	0.1315735	0.2249037	0.1502364	0.03074206	0.0262854	0.03276976	0.03647861	0.4615529	0.4649447	0.9542074	0.4808252	0.03308543	0.03840443	0.03397656	0.02591667
322.168	1	0.104398	0.1804049	0.3107243	0.2966687	0.05049004	0.04303454	0.05015915	0.04492212	0.2751774	0.2376767	0.2247395	0.1743528	0.04489951	0.03759907	0.03159083	0.03683652	0.1383285	0.1891796	0.1919585	0.1670067	0.04468059	0.05724468	0.04949896	0.02554633
322.169	1	0.1717842	0.05094931	0.09120922	0.08513237	1.176235	2.034831	0.6005456	0.3904007	0.1554987	0.226455	0.170231	0.1240805	0.2872304	0.2295514	0.4815723	0.4468828	0.465945	0.3249561	0.5176733	0.4739329	1.25052	1.368898	2.60691	2.455224
322.170	1	0.08730281	0.09594936	0.1389058	0.1252308	0.3309384	0.2921223	2.946809	2.134523	0.06908487	0.1057736	0.2006392	0.2395324	2.341194	1.849935	1.609854	1.107031	0.1027535	0.1088528	0.07865671	0.09960448	0.3333298	0.661015	0.2882313	0.2578633
322.267	1	2.373397	1.375914	0.08700035	0.3972116	0.03748303	0.02678113	0.05011219	0.05005337	0.04849648	0.1146439	0.2183506	0.1537479	0.03493891	0.03559301	0.03447021	0.02365494	0.445849	0.5722391	0.889917	0.4445274	0.04641896	0.02656251	0.02960187	0.02564326
322.268	1	0.1135322	0.1405914	0.2794932	0.2671033	0.05643798	0.04080572	0.0506349	0.05258268	0.2721069	0.2078374	0.1922088	0.1767271	0.05290169	0.05216227	0.03749945	0.03017172	0.1418111	0.2007403	0.1547409	0.1450406	0.04816969	0.05991131	0.04129712	0.01676302
322.269	1	0.1671387	0.05395726	0.07427987	0.09789336	1.159077	2.023204	0.593309	0.4069005	0.1680231	0.2711574	0.17527	0.135191	0.3269309	0.2761172	0.5458946	0.5163653	0.4540881	0.3439303	0.5071105	0.4696881	1.263276	1.372196	2.698966	2.490157
322.270	1	0.1258257	0.09349334	0.1860369	0.1487986	0.2628449	0.3155899	2.994271	2.146425	0.0891444	0.1400547	0.2497972	0.2174909	2.279467	1.854088	1.693741	1.126934	0.08463108	0.1350653	0.06370396	0.07297331	0.3318869	0.7052571	0.320457	0.299225
322.367	1	2.39645	1.391028	0.09330989	0.4273696	0.0361864	0.03120299	0.04220909	0.03620853	0.0934134	0.1048695	0.2030424	0.1464048	0.03899966	0.03804674	0.03214884	0.02205837	0.426148	0.6363688	0.8492979	0.4307576	0.04435758	0.03849466	0.03455742	0.02586893
322.368	1	0.1282837	0.1038724	0.222068	0.2089693	0.05648156	0.03541205	0.04064626	0.045114	0.2357609	0.1549125	0.1491474	0.1524946	0.05299719	0.04769642	0.03587228	0.03180928	0.128685	0.1675729	0.1077563	0.1092141	0.03486487	0.04339433	0.03613783	0.01012946
322.369	1	0.1724321	0.06151066	0.05679926	0.0880422	1.146281	1.998171	0.5476691	0.3728899	0.1671855	0.25999	0.1583038	0.1207216	0.3465959	0.2858701	0.5803708	0.5586336	0.4474501	0.3300587	0.4891272	0.4683853	1.245658	1.368724	2.783572	2.506236
322.370	1	0.09560752	0.1571876	0.2219838	0.1604849	0.2422013	0.3521018	3.034257	2.110762	0.09000764	0.1486939	0.2834168	0.2060249	2.218686	1.772675	1.732725	1.215304	0.1090904	0.1652088	0.1220756	0.08583191	0.3358869	0.7308651	0.4348512	0.3703016
322.467	1	2.464808	1.440705	0.09871241	0.4637432	0.03297441	0.0296064	0.05002397	0.03669344	0.1434413	0.106942	0.2538298	0.1579016	0.04101522	0.02941456	0.03482227	0.03951288	0.4272114	0.6429854	0.8940959	0.4607162	0.04092423	0.03762732	0.0437446	0.02815865
322.468	1	0.1552262	0.07832986	0.2695577	0.2721271	0.05912579	0.04765491	0.03023938	0.05079372	0.3088432	0.1914651	0.1538353	0.175767	0.05315413	0.07285942	0.04113806	0.0398527	0.1404795	0.2120154	0.0970795	0.13368	0.03611861	0.06701345	0.05363764	0.01772375
322.469	1	0.1567711	0.07360674	0.0515408	0.1182822	1.154354	1.99057	0.5131009	0.3510053	0.173806	0.229605	0.156657	0.1610282	0.3613461	0.2557164	0.5991123	0.581893	0.4162179	0.3341288	0.4668606	0.5020118	1.222578	1.402068	2.899966	2.554446
322.470	1	0.139307	0.1248567	0.16291	0.1797447	0.2857698	0.327006	3.153924	2.139712	0.1180294	0.1025565	0.2725091	0.2067094	2.121352	1.708486	1.885006	1.340699	0.1159724	0.13595	0.1363912	0.1005116	0.3457857	0.7858162	0.4970523	0.4340922
322.567	1	2.466413	1.424621	0.06861118	0.479556	0.03674113	0.02709175	0.04289968	0.05162617	0.1862021	0.1124636	0.2825779	0.1796417	0.04543776	0.03429326	0.04894398	0.0384562	0.4328453	0.6233581	0.9010352	0.4583389	0.04273302	0.03958015	0.04114718	0.03026961
322.568	1	0.1731352	0.04471988	0.2891274	0.3008663	0.05796522	0.04488153	0.03502228	0.05139728	0.3415564	0.2114184	0.1505125	0.1797564	0.05861758	0.06744049	0.03227443	0.04593399	0.1523031	0.220396	0.1124586	0.129752	0.03843927	0.07350861	0.05785526	0.02973518
322.569	1	0.1473726	0.08491241	0.09288829	0.1413999	1.158632	1.965729	0.4988306	0.2777373	0.1661182	0.2061566	0.1579179	0.1723931	0.3637464	0.2833105	0.633035	0.5670603	0.4070127	0.3647792	0.4752177	0.5259154	1.252796	1.476514	2.989188	2.615412
322.570	1	0.1080924	0.1418293	0.1788051	0.1733316	0.3235769	0.2728945	3.099546	2.051513	0.140029	0.1011625	0.2326325	0.2071781	2.019936	1.604473	1.934051	1.451307	0.09808618	0.2004768	0.1060288	0.08196777	0.3917596	0.8131018	0.50889	0.4350774
322.667	1	2.466429	1.399974	0.07019048	0.4917154	0.02732522	0.02141061	0.03612037	0.03841226	0.2023905	0.1061088	0.2929413	0.1840571	0.03661845	0.0216417	0.03916664	0.0389583	0.4235603	0.5903791	0.8813794	0.464639	0.02742127	0.0452539	0.04112393	0.02699342
322.668	1	0.1650954	0.09242727	0.2760824	0.2930762	0.05389151	0.05781555	0.04594217	0.04684734	0.3274033	0.2178405	0.1467518	0.1619889	0.0650143	0.06109054	0.05021396	0.04067537	0.1506394	0.1911421	0.1220433	0.1130621	0.03372774	0.05935145	0.06965651	0.03986851
322.669	1	0.1424357	0.08129493	0.1301046	0.1313857	1.188674	1.922159	0.4476539	0.19521	0.1949569	0.2157367	0.1728457	0.2020238	0.3561036	0.265382	0.6500318	0.5693027	0.4187355	0.3767291	0.4955405	0.5431764	1.297825	1.539756	2.98743	2.63538
322.670	1	0.1404889	0.1109879	0.1903092	0.175453	0.3574891	0.2064808	2.980682	1.901652	0.1598042	0.1002337	0.2955609	0.1564782	2.027541	1.458512	1.971447	1.555141	0.1095759	0.1954722	0.1171324	0.07865754	0.4098095	0.7440558	0.5541177	0.3947749
322.766	1	2.422136	1.382331	0.1269337	0.5034573	0.03831513	0.03119318	0.04414714	0.03552116	0.194461	0.1095574	0.2803136	0.1805139	0.04485812	0.02927174	0.03445808	0.04306423	0.4098097	0.5328925	0.8663502	0.4593418	0.02896596	0.04386303	0.0331032	0.02349603
322.766	1	0.1479262	0.1388148	0.2759554	0.3082112	0.06024663	0.06322677	0.0408141	0.0460779	0.3348755	0.2522569	0.1702297	0.1462907	0.06869875	0.0589889	0.05792261	0.04054326	0.1560983	0.1619954	0.1347772	0.115446	0.04213817	0.05484616	0.07021985	0.0440057
322.767	1	0.1498461	0.07734939	0.09380596	0.09373582	1.199824	1.876721	0.3525645	0.1781008	0.1703494	0.2202763	0.1898473	0.2247769	0.3107328	0.2763425	0.6401479	0.5672987	0.4141362	0.3604532	0.508494	0.5148718	1.353331	1.58055	2.976795	2.624761
322.767	1	0.1571881	0.09198344	0.1539994	0.1778977	0.3219148	0.1826489	2.898657	1.749471	0.1747906	0.09865424	0.271165	0.1758803	2.069457	1.346611	1.946334	1.633984	0.08573722	0.184225	0.1176851	0.1059736	0.4332557	0.6708901	0.5678112	0.3319715
322.867	1	2.371018	1.360735	0.1819656	0.4932689	0.03834314	0.03158736	0.04694389	0.03961238	0.1991581	0.1324747	0.2454731	0.1907139	0.03802913	0.03038157	0.02901121	0.02918693	0.4195569	0.4634626	0.8992981	0.4596529	0.04115825	0.03331553	0.04465625	0.01865874
322.868	1	0.1317499	0.1738614	0.2765174	0.304161	0.06069907	0.07054017	0.03641274	0.03324946	0.3385394	0.293524	0.1999106	0.128516	0.08291322	0.06295968	0.04443315	0.03563252	0.158545	0.1386758	0.1508092	0.1465002	0.03670641	0.05547861	0.07920636	0.05806651
322.869	1	0.1612572	0.0942431	0.05682305	0.1101339	1.226751	1.883888	0.3032846	0.2338847	0.1668656	0.2320865	0.2062706	0.2086161	0.3016601	0.3349061	0.6497773	0.5349406	0.4029183	0.3336997	0.5340502	0.4899706	1.428249	1.640013	3.033096	2.623957
322.870	1	0.1542951	0.1526703	0.1318908	0.1758243	0.2460675	0.1837613	2.835272	1.706308	0.1612985	0.1003507	0.2054048	0.1742917	2.094643	1.267468	1.90186	1.659021	0.108126	0.1520698	0.1421943	0.06530134	0.4099264	0.5837561	0.6262403	0.3025087
322.967	1	2.389935	1.444688	0.202146	0.4819972	0.02823467	0.04253543	0.03012855	0.0351614	0.1981137	0.1873552	0.2219321	0.2171929	0.05126974	0.03638142	0.03068405	0.03360628	0.4888115	0.4255179	0.9832086	0.5051301	0.04809147	0.03224994	0.04186775	0.0238429
322.968	1	0.1628466	0.2529059	0.3844526	0.3962864	0.08726278	0.1000008	0.06267875	0.03900726	0.4398969	0.3922524	0.2837375	0.1639022	0.08044178	0.06427167	0.04731366	0.04556458	0.1960464	0.16065	0.1893541	0.1828889	0.04319661	0.05023067	0.08854924	0.05655033
322.969	1	0.1607938	0.1141761	0.1224922	0.1346351	1.248392	1.923762	0.3140377	0.2703297	0.1953724	0.2515705	0.2039756	0.2152337	0.3042315	0.3818331	0.6396847	0.4703405	0.3951232	0.316676	0.5443633	0.476148	1.487434	1.739598	3.10584	2.629501
322.970	1	0.1660393	0.168578	0.1353511	0.1767487	0.1979816	0.2146019	2.916279	1.740201	0.1010264	0.08811658	0.2421128	0.1832667	2.130288	1.256636	1.862191	1.691531	0.1312832	0.1420362	0.0939319	0.09944762	0.4379189	0.5195578	0.6526055	0.4020685
323.057	1	2.368984	1.494568	0.2147382	0.4801933	0.03686854	0.04950192	0.04082776	0.03616891	0.2065275	0.199833	0.2331785	0.2500375	0.05556873	0.03931053	0.04257254	0.02570653	0.5148821	0.3440824	0.9831534	0.5321891	0.04707529	0.02643586	0.03504831	0.02706108
323.058	1	0.1960433	0.3186865	0.4547855	0.4542621	0.07703997	0.09477501	0.07683488	0.06203266	0.4735385	0.435078	0.3387197	0.1961102	0.07037851	0.06828396	0.05763617	0.06027226	0.2180661	0.1766026	0.2177235	0.2134684	0.05538375	0.04993737	0.08108396	0.04907939
323.059	1	0.1457274	0.07830781	0.1351583	0.1170805	1.26093	1.95495	0.3414046	0.2813529	0.1756531	0.2309332	0.197962	0.1848592	0.2852051	0.4071418	0.5814253	0.4228403	0.4117584	0.331551	0.5293105	0.4778509	1.545023	1.83871	3.165171	2.660497
323.060	1	0.1458853	0.08870036	0.1352368	0.1738757	0.1769329	0.2195405	2.942391	1.778997	0.07727768	0.1090584	0.2020497	0.1782078	2.171216	1.311933	1.82898	1.697355	0.1384378	0.1519647	0.08268046	0.08622143	0.4477795	0.4720104	0.6518407	0.4976002
323.167	1	2.338597	1.513918	0.2433585	0.4567083	0.03768239	0.03776117	0.04522688	0.04856662	0.1966726	0.2108542	0.2336565	0.2758522	0.04855655	0.05209411	0.04233729	0.03183744	0.5337043	0.3088637	0.9851585	0.5419579	0.04956676	0.03740906	0.03780645	0.0356261
323.168	1	0.2039684	0.3418423	0.4678563	0.4530342	0.08407819	0.07921749	0.07613867	0.05460697	0.4713491	0.4358447	0.3566189	0.2100781	0.06609383	0.05911427	0.05176075	0.0542869	0.2130916	0.1888523	0.2172893	0.2255432	0.04936185	0.05645348	0.0588281	0.03898755
323.169	1	0.1567818	0.05697742	0.1225912	0.1008864	1.275675	1.962964	0.3682764	0.2985692	0.1670314	0.2246243	0.2062319	0.1695664	0.2814731	0.4039442	0.5246422	0.4051709	0.3925101	0.3587606	0.5078792	0.4734895	1.573493	1.878397	3.087061	2.623298
323.170	1	0.1663849	0.1103939	0.1339112	0.1642011	0.1756056	0.2806502	2.919899	1.803175	0.08776677	0.08499144	0.2285598	0.1882496	2.223339	1.44397	1.656429	1.63291	0.09219559	0.1832745	0.1571683	0.1025389	0.4908652	0.3560988	0.6865608	0.4948328
323.257	1	2.24778	1.493269	0.2630527	0.4193849	0.04005272	0.05196633	0.04221946	0.04119262	0.1706636	0.2424607	0.2065195	0.2441417	0.05084477	0.05854851	0.04470784	0.0391564	0.5187566	0.3453234	0.9494944	0.5057233	0.04908452	0.05237947	0.03895274	0.03087448
323.258	1	0.2130514	0.3505503	0.4586807	0.4342346	0.07505409	0.06818065	0.07162143	0.05334364	0.4561594	0.4312433	0.3582414	0.2143153	0.06947925	0.06034082	0.05086312	0.05414855	0.2191071	0.2003019	0.2125513	0.2236501	0.05897983	0.05641987	0.05145785	0.03463061
323.259	1	0.1733384	0.07410381	0.1164992	0.09998956	1.28498	1.99012	0.3901358	0.2980907	0.1625347	0.2332887	0.1934939	0.1348571	0.2656831	0.4179791	0.4646239	0.3528316	0.3467973	0.3678833	0.5232601	0.4715705	1.591885	1.907473	3.016846	2.580352
323.260	1	0.1706134	0.1924853	0.1361545	0.1577651	0.2255474	0.3822377	2.935294	1.806568	0.09910795	0.09178949	0.2447944	0.1771238	2.268055	1.580514	1.507246	1.512973	0.07707803	0.2182029	0.2037821	0.1197339	0.5248517	0.3190355	0.6771966	0.4211804
323.366	1	2.089993	1.480649	0.2300363	0.4148576	0.03558639	0.0440296	0.04775053	0.03042809	0.1820213	0.2559448	0.1834708	0.2162772	0.02994647	0.04798099	0.0384673	0.02361121	0.4924735	0.4176054	0.8832232	0.462357	0.04989978	0.04532671	0.03737989	0.03416198
323.366	1	0.2039796	0.3179841	0.4149094	0.3986041	0.08225221	0.07631788	0.07538834	0.05761309	0.4383513	0.4092237	0.3327706	0.197745	0.062117	0.05150927	0.03882927	0.04506573	0.219074	0.1996409	0.1962625	0.209929	0.05771946	0.05580422	0.05133016	0.03074258
323.367	1	0.1896876	0.1027519	0.1125121	0.1216396	1.314236	2.055247	0.4076498	0.2981559	0.1622693	0.2461289	0.1857946	0.1143451	0.2615552	0.3972071	0.4499363	0.3132134	0.3181115	0.3655002	0.5275144	0.4713418	1.632017	1.966607	3.003341	2.57578
323.367	1	0.1329822	0.137049	0.1825883	0.1626572	0.3134868	0.4803009	2.932322	1.848089	0.1286568	0.1028393	0.2261113	0.17902	2.284164	1.6929	1.390533	1.463651	0.1106613	0.1529683	0.1210611	0.112773	0.5187241	0.2638758	0.6109073	0.3461039
323.456	1	2.131204	1.518289	0.2090982	0.4099646	0.0372658	0.03976879	0.04814113	0.03805453	0.1875644	0.2440166	0.2118944	0.233911	0.04127167	0.04413176	0.03125711	0.02558063	0.4966808	0.4506393	0.8921156	0.4655423	0.05137241	0.03681079	0.03505017	0.03043848
323.456	1	0.236562	0.3575901	0.465346	0.4403156	0.07777184	0.06840231	0.07109292	0.05001657	0.4759482	0.4400657	0.3606445	0.2143395	0.06413605	0.0496335	0.03505197	0.04095013	0.2282761	0.2041338	0.1940171	0.2265886	0.05089691	0.04871721	0.04940548	0.03496419
323.457	1	0.1701318	0.1149781	0.1314932	0.1212444	1.346044	2.111861	0.4082356	0.2548507	0.1457104	0.231709	0.1914964	0.1001096	0.2546728	0.3578051	0.4267334	0.2784236	0.2861251	0.3729919	0.5080299	0.4327838	1.687693	2.042842	3.04587	2.581307
323.457	1	0.1077757	0.1132579	0.113096	0.148694	0.3966613	0.5536532	3.006624	1.908685	0.147523	0.1037869	0.1915263	0.1689818	2.312901	1.781932	1.392562	1.448364	0.1649036	0.08390241	0.1293594	0.1196627	0.5454113	0.2355646	0.5999163	0.3425045
323.557	1	2.200151	1.508453	0.1828799	0.4232105	0.03917336	0.05354703	0.05581585	0.04415182	0.169326	0.2097902	0.2466998	0.2741419	0.04315721	0.03835019	0.03780277	0.05048693	0.4979773	0.4976002	0.8896542	0.4696465	0.04400513	0.05001964	0.05400626	0.04084121
323.558	1	0.2769955	0.4064505	0.5290768	0.4905169	0.08586078	0.07125083	0.0748157	0.06342054	0.5146684	0.4564339	0.3763959	0.2318753	0.06264579	0.04075386	0.03350835	0.04994406	0.2184495	0.2042726	0.1878562	0.2440899	0.04943968	0.05391643	0.05191457	0.03113711
323.559	1	0.1293183	0.1071258	0.1470525	0.1098324	1.406424	2.205193	0.3947173	0.1973963	0.1552357	0.2216314	0.1665756	0.1058125	0.2582836	0.3365514	0.43912	0.2720399	0.2606957	0.350231	0.5150657	0.4121414	1.751115	2.114799	3.105302	2.596407
323.560	1	0.09270251	0.1175819	0.155347	0.1529791	0.4583237	0.6084743	3.109243	1.934813	0.136183	0.1009669	0.2435521	0.1978282	2.261807	1.831417	1.459314	1.458718	0.1860303	0.08398006	0.1373136	0.1100367	0.5831156	0.2890534	0.6255577	0.3974922
323.657	1	2.244936	1.433095	0.1581045	0.418718	0.04348509	0.04147741	0.05405487	0.03810759	0.1298678	0.1634469	0.2409794	0.2350984	0.02997854	0.04715303	0.03203139	0.03639874	0.512046	0.5116191	0.8634982	0.4519503	0.04317495	0.05542994	0.06091868	0.03469149
323.658	1	0.2842015	0.4137422	0.5618793	0.5088121	0.08805765	0.07533706	0.06077485	0.05906325	0.5442731	0.4574654	0.3511371	0.220635	0.06515034	0.03265833	0.02362514	0.0342523	0.1986752	0.1901862	0.1870156	0.2615106	0.03861044	0.05329655	0.05179466	0.03059879
323.659	1	0.1332184	0.1061494	0.1235228	0.1092758	1.415683	2.279183	0.4156092	0.1893941	0.1228373	0.1984943	0.1614493	0.1121654	0.2760198	0.3201683	0.4616534	0.3181283	0.2704273	0.335015	0.5172427	0.418614	1.781304	2.152648	3.110087	2.635661
323.660	1	0.1227453	0.1132404	0.1404242	0.1545349	0.5122718	0.6024698	3.073007	1.833814	0.115158	0.1162323	0.2506925	0.1848777	2.165804	1.872602	1.507294	1.414326	0.1666677	0.1338227	0.08806278	0.09295721	0.5773779	0.34262	0.588115	0.4474832
323.756	1	2.253638	1.392038	0.1419481	0.4005093	0.03648005	0.02629779	0.05091419	0.03505954	0.1100134	0.1450496	0.2250915	0.2075462	0.02715799	0.03946612	0.03762618	0.04499467	0.5594384	0.4567524	0.8475965	0.4637432	0.04271744	0.0420336	0.04736762	0.02474005
323.756	1	0.3033725	0.4216492	0.6555963	0.5675726	0.09512838	0.08817609	0.06993834	0.0711966	0.6153831	0.4886623	0.3346882	0.2505348	0.04952921	0.04128313	0.02718169	0.04635774	0.1741408	0.1798677	0.1801838	0.2959825	0.0402069	0.05436092	0.07080231	0.04346241
323.757	1	0.1104682	0.08405015	0.1124341	0.1212823	1.455908	2.333906	0.4575332	0.2331596	0.1304155	0.1619771	0.1375888	0.1235955	0.3060277	0.3147725	0.4371713	0.3804686	0.2859766	0.3280456	0.5190155	0.4211344	1.810812	2.156617	3.079305	2.656566
323.757	1	0.1559597	0.135866	0.1131076	0.1497089	0.5308974	0.5872922	2.940851	1.713164	0.1153799	0.1302957	0.2389524	0.1790164	2.082689	1.807548	1.596392	1.322988	0.1770716	0.140718	0.1154158	0.08699885	0.616714	0.4317271	0.54023	0.4753912
323.857	1	2.206725	1.337708	0.1786839	0.4186999	0.03367569	0.02091739	0.05114338	0.03815835	0.1318818	0.1331517	0.2489942	0.1754221	0.03836411	0.02761682	0.04954209	0.03941124	0.6060676	0.3893521	0.8252696	0.4828709	0.05068121	0.0343072	0.04605319	0.03752582
323.858	1	0.3471062	0.4012345	0.7831639	0.6926356	0.09992334	0.09734439	0.07957611	0.08839693	0.7507457	0.5403094	0.298002	0.3108272	0.04786591	0.04560419	0.02930444	0.05110103	0.1846547	0.1735801	0.1634778	0.2951663	0.05077123	0.07047633	0.08073269	0.05079407
323.859	1	0.09774266	0.07545945	0.1235156	0.121055	1.463128	2.342591	0.4922922	0.2854291	0.1493935	0.1480768	0.1271949	0.1438512	0.3413923	0.2918976	0.4422578	0.4336694	0.2792755	0.3202411	0.5072228	0.4018291	1.786718	2.1324	2.957056	2.602354
323.860	1	0.2034463	0.1138823	0.09719781	0.1442146	0.5253192	0.5644057	2.850736	1.580874	0.153809	0.09329027	0.2181719	0.201199	2.045076	1.723691	1.61462	1.235554	0.1706543	0.1197212	0.1730652	0.1058963	0.6416502	0.5110833	0.5052141	0.4182261
323.957	1	2.170043	1.30643	0.2336999	0.4442165	0.03544161	0.0249671	0.04531268	0.03355664	0.1320245	0.1466477	0.2638668	0.1227104	0.03475932	0.02678188	0.04155193	0.03660796	0.6140122	0.3303147	0.8097634	0.5201552	0.04682604	0.03732294	0.04463731	0.05159413
323.958	1	0.368086	0.3595336	0.9850793	0.8801797	0.1354639	0.1181011	0.09115504	0.09407049	0.9529148	0.675591	0.324113	0.3645202	0.06678335	0.05708045	0.04053751	0.06080335	0.2388167	0.1524004	0.1545909	0.2729183	0.06083733	0.09128245	0.08440949	0.04831321
323.959	1	0.1028422	0.08607622	0.1211472	0.1243721	1.429227	2.358603	0.5185243	0.3250368	0.1322111	0.1683099	0.1295045	0.1696294	0.3476196	0.2413256	0.4675576	0.4848891	0.2710539	0.3273559	0.4901638	0.4029096	1.775438	2.085331	2.86144	2.540327
323.960	1	0.2070257	0.1156222	0.1374466	0.167339	0.5122578	0.4922686	2.739301	1.460121	0.130198	0.07402573	0.2306821	0.169328	2.087727	1.589599	1.626384	1.211773	0.1453901	0.1280467	0.1353624	0.09297487	0.6675646	0.542808	0.4786106	0.3727229
324.076	1	2.183344	1.34604	0.2702035	0.4501768	0.04340276	0.03203206	0.04620243	0.03485032	0.109394	0.1861606	0.2530272	0.07821683	0.05350977	0.03444806	0.04069323	0.0351253	0.6076939	0.3040113	0.8551695	0.5642679	0.04951973	0.04460291	0.05268861	0.04881531
324.076	1	0.3515402	0.3177817	1.16041	1.037784	0.1420365	0.124095	0.09671368	0.1041198	1.1293	0.7558299	0.3795961	0.3948802	0.06915801	0.06797646	0.04137544	0.06291011	0.2727206	0.108215	0.1555896	0.2611047	0.05208559	0.07670159	0.09428975	0.03961663
324.077	1	0.07399329	0.04739555	0.1308336	0.1067019	1.422626	2.413569	0.5158718	0.326757	0.1053098	0.1509878	0.1216222	0.1873482	0.3321911	0.1745925	0.5263429	0.529748	0.2618653	0.3244883	0.499655	0.4477179	1.774495	2.036132	2.844192	2.590688
324.077	1	0.1720305	0.1125662	0.1155218	0.1413855	0.4301152	0.3888209	2.794066	1.522962	0.09022254	0.07577135	0.2245285	0.1703468	2.21442	1.575204	1.668744	1.244847	0.162881	0.1328476	0.152732	0.1285866	0.6505335	0.5594956	0.422907	0.3454604
324.186	1	2.157803	1.384771	0.3018453	0.4391465	0.03892514	0.03829891	0.04840277	0.03078673	0.1033891	0.2176005	0.2157671	0.09302697	0.04814565	0.04029052	0.03793925	0.02547834	0.5979336	0.3007323	0.8911523	0.5986629	0.05192772	0.03437679	0.0485864	0.03759555
324.186	1	0.3656313	0.3047318	1.211505	1.073882	0.1549267	0.1163499	0.09219387	0.08586686	1.213722	0.755147	0.4059717	0.4002992	0.07627378	0.05250194	0.05788859	0.06490879	0.2870852	0.087407	0.1587323	0.2502842	0.0687324	0.0718815	0.07861724	0.04152858
324.187	1	0.06263966	0.04897351	0.1371008	0.1022554	1.448602	2.473115	0.4765129	0.3527308	0.1137731	0.1285037	0.1157636	0.1884088	0.3098628	0.15349	0.5959582	0.5759256	0.270623	0.3136989	0.5010018	0.4659147	1.801129	2.007761	2.847151	2.652394
324.187	1	0.1119861	0.09418972	0.1296489	0.1435508	0.3381153	0.2905924	2.784245	1.684703	0.1100598	0.05474005	0.1843343	0.1959853	2.302789	1.583871	1.659888	1.271048	0.1505262	0.1079846	0.1601701	0.1114436	0.6464903	0.5896023	0.3944952	0.2997744
324.296	1	2.103249	1.402157	0.3285992	0.4415785	0.03367773	0.0422299	0.0544969	0.02189926	0.1134268	0.2566783	0.2047543	0.09259902	0.04412255	0.03525135	0.03598172	0.03511699	0.587659	0.2968337	0.8886031	0.6159372	0.04653518	0.03957703	0.03814111	0.0430488
324.296	1	0.3924288	0.2794861	1.212052	1.086689	0.1694436	0.1162734	0.09935126	0.08543849	1.245598	0.7599608	0.4389157	0.3904991	0.08790198	0.06157678	0.0604464	0.05934087	0.2833562	0.08102017	0.1561758	0.241966	0.05919677	0.06033117	0.06505573	0.04045142
324.297	1	0.06378003	0.04064505	0.1080333	0.1066005	1.457652	2.495619	0.4287996	0.3502349	0.1239595	0.1450917	0.1216615	0.1864066	0.2855626	0.1716946	0.6180415	0.604964	0.2847121	0.314139	0.4752198	0.4875849	1.819149	1.92255	2.827091	2.655705
324.297	1	0.118834	0.1731693	0.1653344	0.1426696	0.2123882	0.2694171	2.77344	1.800887	0.08659323	0.04115541	0.1981766	0.194953	2.390959	1.687746	1.675641	1.246627	0.1640014	0.1205876	0.1001144	0.1388421	0.6492775	0.6135124	0.3298617	0.255457
324.406	1	2.048568	1.38222	0.3295553	0.4365837	0.03352373	0.03321883	0.04663499	0.02936657	0.140879	0.2683449	0.2070482	0.06185595	0.04998555	0.03389337	0.03728192	0.02653196	0.6009895	0.3366729	0.8934529	0.610613	0.0340152	0.04995367	0.04092493	0.04018682
324.406	1	0.4032196	0.2499736	1.167585	1.074186	0.1640802	0.1206284	0.09776968	0.06776541	1.190308	0.7437677	0.4490463	0.3727377	0.07853701	0.03970906	0.05396624	0.05767487	0.2949962	0.08869694	0.1730216	0.2223638	0.04871044	0.05717151	0.07007539	0.04425032
324.407	1	0.06375036	0.0619261	0.07588046	0.08572938	1.446892	2.527583	0.4144701	0.3095656	0.1330953	0.158603	0.1392515	0.1951534	0.2659961	0.2014486	0.6295817	0.5858366	0.2814084	0.3123422	0.4761759	0.4991737	1.828857	1.831979	2.817314	2.631402
324.407	1	0.09268455	0.140362	0.2083274	0.1632349	0.08561104	0.3213815	2.817773	1.897702	0.07939832	0.07288332	0.2256669	0.222159	2.395443	1.791673	1.706601	1.223569	0.1627849	0.1206043	0.1187518	0.1320519	0.6041768	0.6187253	0.3076973	0.2378029
324.516	1	2.020837	1.377273	0.3163805	0.4002728	0.02737473	0.04412627	0.04792678	0.02975649	0.1593972	0.2832387	0.2076951	0.03173465	0.05250472	0.03846865	0.03412401	0.02191748	0.6142943	0.3955307	0.9302366	0.6170542	0.04060182	0.04964339	0.0460003	0.0399505
324.516	1	0.4253338	0.2353046	1.20588	1.131472	0.1613575	0.1327658	0.1055199	0.06663471	1.220124	0.7965708	0.4989871	0.3662133	0.08123682	0.05149597	0.06008218	0.04961605	0.2774935	0.1386919	0.1753212	0.2040177	0.04263191	0.04963487	0.06691492	0.03511282
324.517	1	0.06808393	0.08242934	0.06763946	0.08668745	1.439089	2.522811	0.4176045	0.257722	0.1263271	0.1453402	0.1337573	0.2140944	0.2477904	0.2460364	0.6048554	0.5458248	0.2834441	0.302991	0.4627031	0.4801246	1.824912	1.742461	2.828764	2.603
324.517	1	0.1128909	0.1106456	0.1705888	0.1622752	0.152691	0.3691391	2.878365	1.954132	0.08004893	0.09497609	0.2609356	0.2416721	2.374863	1.840268	1.755043	1.221008	0.1629379	0.1337693	0.08676819	0.1019463	0.5811683	0.6196984	0.3268192	0.2314602
324.626	1	2.085576	1.398673	0.30813	0.359026	0.02160486	0.04859657	0.05592588	0.02490393	0.2026053	0.2810557	0.2344856	0.04393735	0.05637421	0.04413498	0.04028862	0.0320147	0.6455074	0.4326975	0.9792286	0.6541965	0.04986207	0.03369446	0.04039103	0.03708436
324.626	1	0.4703241	0.3004316	1.355973	1.244997	0.1586946	0.1303839	0.1157586	0.07777013	1.341422	0.8972972	0.6139254	0.3813773	0.0825519	0.05721312	0.05140102	0.056085	0.2643682	0.2245868	0.1618873	0.1958318	0.08353109	0.07194381	0.06005321	0.04067506
324.627	1	0.06531041	0.08242682	0.05844343	0.08901991	1.433244	2.516433	0.4678371	0.22679	0.1124703	0.1768502	0.1501859	0.2085479	0.2085835	0.2819204	0.5798804	0.5177929	0.2645107	0.298269	0.4670414	0.4642583	1.783118	1.666971	2.867603	2.630717
324.627	1	0.120031	0.130321	0.1647797	0.1371165	0.1589362	0.388014	2.971933	2.024435	0.07857257	0.1046037	0.2910124	0.231453	2.343262	1.882995	1.886385	1.284978	0.143125	0.1421256	0.09360388	0.1017642	0.5595031	0.659572	0.3620418	0.2703148
324.736	1	2.106071	1.394686	0.2916787	0.3534934	0.03168351	0.05180898	0.07371141	0.05164037	0.2010815	0.2679787	0.2555804	0.0939353	0.05673943	0.04933976	0.04373367	0.04841092	0.6507	0.4797537	1.014417	0.6663311	0.05592244	0.04397639	0.0555067	0.05125022
324.736	1	0.439109	0.3022483	1.43075	1.309802	0.1632877	0.1317176	0.1220198	0.07831589	1.359169	0.9402059	0.6615858	0.3563292	0.08142046	0.04326103	0.03484118	0.06112207	0.2723043	0.257344	0.1546143	0.1940759	0.06048488	0.06607936	0.0558666	0.04972635
324.737	1	0.07008876	0.06768353	0.08718652	0.08762073	1.429591	2.492993	0.4794838	0.1953681	0.1027602	0.172641	0.1484366	0.2288438	0.2002102	0.2850749	0.5594283	0.5154437	0.2437726	0.2967562	0.4741759	0.4514566	1.756669	1.642165	2.936735	2.616523
324.737	1	0.1170627	0.1208826	0.2223227	0.1785331	0.2039264	0.4034439	2.989058	2.01326	0.08642424	0.1292132	0.2966011	0.1706949	2.269951	1.847807	1.930094	1.327735	0.1186688	0.2027468	0.1099344	0.09787307	0.5755319	0.6710958	0.4145675	0.3055985
324.846	1	2.104662	1.385537	0.2732536	0.3456403	0.02948674	0.04949602	0.05837189	0.04866683	0.1907874	0.2497353	0.2945876	0.1067724	0.04491658	0.03873009	0.03192906	0.05122959	0.6384504	0.4899368	1.019611	0.6536471	0.05098963	0.04355193	0.035535	0.04555537
324.846	1	0.3939692	0.3322617	1.526792	1.378448	0.1691828	0.131839	0.1067334	0.0885593	1.460755	0.9485297	0.6930365	0.3485744	0.06884287	0.05154857	0.04750023	0.06437225	0.2453628	0.2877961	0.1986847	0.1472778	0.04733527	0.06693974	0.07893428	0.06473154
324.847	1	0.06997714	0.06477649	0.08422379	0.1029219	1.429854	2.485092	0.4678525	0.249926	0.1125759	0.1643081	0.1304135	0.209976	0.216029	0.2720637	0.5529072	0.5298165	0.2319698	0.2976755	0.4641474	0.4426344	1.713939	1.65504	2.97122	2.624784
324.847	1	0.1411727	0.1212213	0.189929	0.205667	0.230606	0.3771852	2.936226	1.934306	0.1188929	0.1251781	0.2762547	0.1578565	2.176777	1.712615	2.02405	1.453421	0.1427695	0.1775086	0.09511191	0.09390751	0.5858517	0.6696708	0.4526783	0.3253272
324.856	1	2.103227	1.370336	0.2715944	0.3434665	0.02502034	0.04496834	0.05795793	0.05310916	0.1864464	0.2349071	0.3096425	0.09139405	0.06046461	0.04489169	0.04551626	0.06052809	0.6319645	0.4748982	1.046632	0.6194084	0.05572262	0.04166491	0.06557784	0.03794756
324.856	1	0.3555121	0.3107265	1.528526	1.372741	0.1812417	0.1577761	0.1069141	0.06828223	1.534253	0.9705421	0.6878682	0.3374053	0.08202284	0.0727874	0.04656256	0.04926812	0.2071975	0.2888267	0.1981315	0.09570711	0.03995163	0.06095533	0.08356062	0.07538029
324.856	1	0.06621749	0.06906743	0.06875737	0.09786683	1.413175	2.459314	0.458483	0.3453046	0.1022765	0.1631393	0.1463508	0.2082452	0.2320581	0.2828954	0.5409932	0.5399367	0.24068	0.3188458	0.4432178	0.4217951	1.700482	1.676686	3.011616	2.624615
324.857	1	0.1495561	0.1373674	0.1555928	0.1683803	0.2290766	0.3620064	2.883047	1.833923	0.1424058	0.1306224	0.2518172	0.1921518	2.088977	1.612162	2.069209	1.519043	0.1198966	0.1543589	0.1183705	0.1181141	0.6193394	0.6833632	0.5031318	0.3481073
324.957	1	2.118547	1.366323	0.2688779	0.317652	0.02785592	0.04233474	0.04364938	0.02961114	0.1656935	0.2193978	0.2929274	0.1044099	0.04357509	0.02781101	0.04990247	0.03411165	0.6114595	0.4340831	1.04463	0.5903629	0.05442984	0.03096295	0.05988262	0.02225613
324.958	1	0.3077341	0.2641928	1.528103	1.344919	0.1846081	0.1626174	0.09600956	0.06324305	1.586064	0.9904233	0.667788	0.3289872	0.07398898	0.06437236	0.05736027	0.04357347	0.1779779	0.2678112	0.198569	0.09674798	0.04654849	0.04750258	0.09081412	0.07438731
324.959	1	0.05535889	0.07183846	0.05401691	0.07966738	1.392243	2.410476	0.4378746	0.4348619	0.1058709	0.1528667	0.1683274	0.2185173	0.2285498	0.2807534	0.5534201	0.5742161	0.2407984	0.3026973	0.4438753	0.407354	1.677385	1.676371	3.042257	2.618467
324.960	1	0.1329006	0.1341789	0.2007669	0.1783602	0.216865	0.2750486	2.775886	1.778391	0.1345375	0.1187125	0.246944	0.1700479	2.078879	1.479344	2.017307	1.58305	0.129515	0.1479831	0.1468517	0.0893284	0.6501704	0.6746934	0.5235408	0.3377447
325.057	1	2.298994	1.398852	0.241595	0.3187224	0.02826477	0.03010037	0.04363688	0.02069158	0.1538304	0.2545251	0.2699478	0.1372766	0.04572014	0.03217615	0.03267668	0.03277418	0.6557155	0.4026066	1.034535	0.6204058	0.05410884	0.0304182	0.04618022	0.02246724
325.058	1	0.3507621	0.3293198	1.688051	1.420181	0.1981824	0.1653109	0.09259083	0.08095677	1.769532	1.069908	0.7222186	0.3844612	0.0695024	0.06536292	0.05518431	0.04980906	0.174132	0.2617423	0.2425139	0.1051641	0.05891922	0.05693936	0.1006166	0.06675129
325.059	1	0.06269982	0.07530512	0.05885458	0.09418007	1.370092	2.386218	0.4046122	0.5054039	0.1076778	0.1597364	0.1636407	0.2061939	0.2396294	0.2596378	0.5890755	0.6138473	0.2466316	0.291823	0.4533625	0.426979	1.647024	1.722823	3.13689	2.632934
325.060	1	0.1757569	0.1252284	0.1623252	0.1900945	0.224312	0.2868441	2.820765	1.721309	0.1610946	0.09904564	0.2534126	0.1419557	2.105068	1.388709	2.062309	1.687846	0.1301892	0.1735806	0.07662083	0.0637747	0.6763681	0.6379034	0.4865327	0.3257659
325.176	1	2.371873	1.438316	0.2036601	0.3247668	0.01959812	0.04641095	0.04226594	0.01722712	0.1469174	0.2880655	0.241693	0.1781256	0.04631804	0.02778443	0.02669777	0.03584396	0.654779	0.3798385	1.02693	0.6572409	0.05262361	0.03819679	0.03761874	0.0271677
325.176	1	0.3427896	0.3556468	1.756079	1.451978	0.2170521	0.168258	0.1022796	0.07936604	1.875996	1.161606	0.7479031	0.4229932	0.07911455	0.05102695	0.05338038	0.06104512	0.1719017	0.23429	0.2381979	0.1428328	0.05670627	0.07069145	0.08559438	0.05279291
325.177	1	0.05872896	0.08378898	0.07362622	0.0990315	1.35961	2.36694	0.388791	0.5527475	0.09700102	0.164107	0.214552	0.2076905	0.2320711	0.2365994	0.6302729	0.6403459	0.2232239	0.3114665	0.4684519	0.4392718	1.590086	1.790959	3.232616	2.64888
325.177	1	0.1899563	0.1205107	0.1655708	0.1588025	0.1948296	0.2813224	2.803478	1.671492	0.1464462	0.1279142	0.2562168	0.1706274	2.156527	1.34054	2.055069	1.743853	0.1712351	0.1548564	0.1443639	0.07936545	0.6605142	0.5979716	0.4532333	0.3135106
325.286	1	2.373743	1.488229	0.1621353	0.3300888	0.02783773	0.0455809	0.04024596	0.03278677	0.1491021	0.2931138	0.2311914	0.2339748	0.03655689	0.03979205	0.03080513	0.03434676	0.5994743	0.3541204	1.034001	0.6936192	0.04077725	0.05100158	0.0522507	0.03329611
325.286	1	0.3322793	0.3637016	1.771838	1.473629	0.230129	0.166638	0.113541	0.114583	1.958763	1.199453	0.7724292	0.4488503	0.0893967	0.06100483	0.06576537	0.08378252	0.1845047	0.2311096	0.2513769	0.166722	0.07215034	0.07862815	0.07887887	0.0512009
325.287	1	0.06120494	0.07431084	0.08836107	0.09604899	1.341352	2.338363	0.3798728	0.5584724	0.09079479	0.1517204	0.2383321	0.2293956	0.2540236	0.2025766	0.6619082	0.6708047	0.2229579	0.3337324	0.4709598	0.4416946	1.558208	1.860849	3.287513	2.65722
325.287	1	0.168877	0.1402164	0.1547531	0.1689459	0.1966452	0.2697981	2.692226	1.563422	0.1074229	0.08972899	0.2253529	0.2223047	2.223653	1.342656	1.93499	1.719917	0.1562909	0.1046809	0.08862818	0.08931133	0.5993505	0.56272	0.3805968	0.3104698
325.396	1	2.372601	1.519685	0.1371203	0.2997321	0.0209652	0.04818848	0.04062568	0.04676868	0.1495993	0.2914153	0.2560848	0.2931231	0.05634607	0.02893322	0.04574028	0.04459026	0.5742634	0.3381381	1.031731	0.7265606	0.04458539	0.05687403	0.05790669	0.03971291
325.396	1	0.2773625	0.3170855	1.750916	1.465745	0.2247068	0.1772949	0.09905226	0.1054307	1.948748	1.18599	0.7782243	0.4311774	0.0937869	0.06259526	0.07548409	0.08201885	0.1951478	0.2073444	0.2478354	0.1629582	0.06026114	0.08514283	0.06629997	0.04811042
325.397	1	0.08289171	0.06521816	0.1052011	0.09989016	1.31671	2.301427	0.3420543	0.5465846	0.084382	0.1181367	0.238166	0.2328547	0.2816612	0.1808585	0.6675573	0.6664018	0.2556202	0.3495746	0.4732732	0.4474578	1.528874	1.927003	3.328213	2.674142
325.397	1	0.1861196	0.1515213	0.1812764	0.1756995	0.2233446	0.2887465	2.644387	1.50652	0.103335	0.09858452	0.2320381	0.1987127	2.249767	1.415285	1.846045	1.680303	0.1407806	0.1610945	0.05759325	0.08220191	0.5682249	0.5259024	0.3178785	0.3542769
325.506	1	2.35938	1.510994	0.09630565	0.2699078	0.02845733	0.04740937	0.04566335	0.04470438	0.1587661	0.3048561	0.3093783	0.3266303	0.04262737	0.02847213	0.0436547	0.05323744	0.5466265	0.3267687	1.016657	0.7474853	0.03647688	0.04785401	0.03780503	0.03449318
325.506	1	0.2577472	0.2837754	1.771224	1.493577	0.2174523	0.1795738	0.1144301	0.118219	1.957691	1.165986	0.794245	0.4264937	0.09248228	0.07788521	0.08006303	0.07071494	0.2192626	0.1851755	0.2422517	0.1576856	0.07457445	0.08860716	0.06995083	0.05229628
325.507	1	0.08440699	0.05977869	0.109803	0.1114352	1.331345	2.2804	0.3381289	0.5399844	0.090345	0.1282209	0.2355809	0.2263203	0.2766515	0.1526491	0.6661763	0.6919482	0.2485325	0.3550744	0.4739021	0.4359258	1.514861	2.019205	3.39755	2.675899
325.507	1	0.1562916	0.1389952	0.16234	0.1391322	0.2656521	0.3421128	2.628763	1.553389	0.1198299	0.09803823	0.2027028	0.1938277	2.341408	1.564511	1.75447	1.674389	0.1271889	0.1652821	0.103765	0.1186861	0.4871106	0.4911078	0.3452857	0.3773883
325.616	1	2.449881	1.553197	0.1214261	0.2570434	0.03563914	0.07154529	0.04227504	0.05317717	0.1854811	0.3405851	0.3642031	0.3269831	0.04850985	0.03159197	0.06343177	0.04592462	0.5619391	0.3726673	1.056725	0.7515017	0.04046737	0.05381403	0.04346656	0.04752863
325.616	1	0.2635415	0.2865052	1.973487	1.635593	0.2162041	0.1965417	0.1372955	0.1211775	2.059865	1.217494	0.9357364	0.449946	0.08919185	0.07394415	0.06884891	0.05543419	0.2259081	0.1717025	0.2181737	0.1495227	0.06890599	0.08511387	0.08402186	0.06036875
325.617	1	0.07718818	0.07387749	0.08947627	0.1019263	1.350779	2.29442	0.310914	0.4772774	0.07838306	0.1265583	0.2294	0.2266973	0.2719778	0.1294156	0.6921153	0.7333371	0.2332482	0.3566953	0.4880716	0.4485016	1.50511	2.09289	3.454749	2.722219
325.617	1	0.1326701	0.1416635	0.1399277	0.1462237	0.3104129	0.4029478	2.751679	1.696782	0.124387	0.04971528	0.222586	0.2047845	2.389261	1.755205	1.701112	1.693191	0.08168327	0.2018609	0.1479703	0.09329084	0.4419975	0.403574	0.4354822	0.316091
325.726	1	2.46086	1.554229	0.1705427	0.2970108	0.04356878	0.06620657	0.06014039	0.04391557	0.2142398	0.3257216	0.3646327	0.2957418	0.05976561	0.04415256	0.05550666	0.03539214	0.5580912	0.3523274	1.045693	0.7255137	0.03791872	0.05088688	0.04770013	0.06702437
325.726	1	0.2566222	0.2007035	1.927254	1.595289	0.2237638	0.1856731	0.1405258	0.1149488	1.988934	1.135209	0.8982241	0.4233573	0.08647303	0.07441166	0.06700514	0.05118094	0.2062431	0.1569382	0.193918	0.1531467	0.07276502	0.08123758	0.06129292	0.05730275
325.727	1	0.07794829	0.05743097	0.06900484	0.08825555	1.381456	2.302324	0.2665142	0.4028509	0.0964956	0.1324335	0.2166426	0.23749	0.2852464	0.114615	0.6873539	0.7528355	0.2298679	0.3476234	0.5114515	0.4755444	1.459006	2.108515	3.484922	2.758329
325.727	1	0.1330786	0.135891	0.1704535	0.1881103	0.3271085	0.5051412	2.72614	1.737918	0.12845	0.07580571	0.218735	0.1794637	2.417598	1.873383	1.612311	1.629816	0.1046636	0.1654778	0.1332136	0.1295372	0.416232	0.3380763	0.4625051	0.274433
325.836	1	2.269022	1.474367	0.1907453	0.2923284	0.04319839	0.04136904	0.04756145	0.06631927	0.206616	0.2569435	0.3079394	0.2671322	0.07068524	0.03783984	0.06035936	0.05835364	0.4698553	0.3177486	0.9733832	0.7371241	0.03488889	0.04845605	0.06336569	0.07957272
325.836	1	0.2677279	0.1930221	1.535124	1.345201	0.2156468	0.1544222	0.08945236	0.08265501	1.632365	0.9429971	0.5663404	0.3026913	0.09098938	0.05360881	0.05820737	0.04690852	0.2359026	0.1246596	0.1829091	0.1957588	0.05941214	0.08240166	0.07396131	0.05823355
325.837	1	0.09838376	0.04964892	0.07451826	0.1155187	1.401725	2.267913	0.2381549	0.3556321	0.1059742	0.1351807	0.2402743	0.261165	0.3255209	0.1837505	0.6410964	0.7511794	0.2574238	0.3551408	0.5108315	0.4875735	1.382666	2.117606	3.457023	2.767559
325.837	1	0.0826342	0.138974	0.1499243	0.1723944	0.3124067	0.5589361	2.586397	1.61751	0.1105297	0.1159779	0.1931693	0.1582845	2.300827	1.818361	1.452248	1.446264	0.1543287	0.1149108	0.1252125	0.1116135	0.4579427	0.3200386	0.4775006	0.2716775
325.946	1	2.104941	1.441888	0.2059316	0.279192	0.03558276	0.03622727	0.04680994	0.05444837	0.1993505	0.2353948	0.2699654	0.2574578	0.06739921	0.0421215	0.05425971	0.04825986	0.4117815	0.3564017	0.9616898	0.6845454	0.04218518	0.05500152	0.06136146	0.05933638
325.946	1	0.3193073	0.2040461	1.288221	1.20068	0.1947656	0.1358814	0.07080951	0.06406732	1.334067	0.8240344	0.3900461	0.2506313	0.07685588	0.06538292	0.04435377	0.04157243	0.2145151	0.1306365	0.1466946	0.2534697	0.03580903	0.08116366	0.07919488	0.05127679
325.947	1	0.09861123	0.08447686	0.08282817	0.1003449	1.437191	2.237809	0.225808	0.2945494	0.1193742	0.1452905	0.2317296	0.2589481	0.3259692	0.2775451	0.590992	0.7483321	0.2680899	0.3589239	0.5097753	0.4635064	1.370404	2.157597	3.419601	2.749759
325.947	1	0.1094253	0.08636258	0.09465279	0.1513446	0.2604089	0.5770953	2.439879	1.520139	0.1360942	0.1302338	0.1886273	0.1957665	2.182287	1.743016	1.376616	1.33738	0.1690586	0.1011706	0.1437709	0.1378173	0.4938331	0.3559912	0.4913221	0.3070093
326.056	1	2.112385	1.439075	0.2361754	0.3126184	0.03328379	0.04034756	0.05179611	0.05617648	0.2094795	0.2402454	0.2523388	0.2368983	0.05664591	0.03996993	0.04943831	0.04928249	0.3522073	0.3767752	0.9823987	0.6167455	0.04293687	0.04816252	0.05518434	0.04738678
326.056	1	0.3420704	0.2481948	1.237304	1.181956	0.2073456	0.1460176	0.07334148	0.0728758	1.314461	0.8509783	0.3722482	0.2448858	0.0864861	0.08736127	0.05111713	0.05334324	0.2096157	0.128133	0.1447349	0.251121	0.04755047	0.08976146	0.0804069	0.03911626
326.057	1	0.07770785	0.06751739	0.08096536	0.08507329	1.485681	2.247786	0.2719356	0.288631	0.1088634	0.1584903	0.1937403	0.2599387	0.321348	0.3526237	0.5729355	0.7294389	0.2646196	0.3628484	0.5163336	0.4399767	1.415281	2.226209	3.430445	2.748456
326.057	1	0.1260338	0.1093176	0.1638618	0.1600859	0.1992906	0.550518	2.485117	1.453834	0.1333002	0.1322806	0.2956637	0.1631104	2.085872	1.720707	1.415734	1.26616	0.2176177	0.1475778	0.1491826	0.1312883	0.5608797	0.4273335	0.4431296	0.3328786
326.166	1	2.325801	1.465409	0.2791117	0.3832833	0.03631665	0.02879404	0.03674539	0.03854376	0.2429482	0.2406514	0.2583242	0.232499	0.04177598	0.03630746	0.04367096	0.03905446	0.3285325	0.3903801	1.019914	0.5911305	0.03710391	0.03945501	0.04413417	0.04715311
326.166	1	0.384877	0.2327736	1.390591	1.260449	0.2239137	0.1367917	0.09872575	0.09008373	1.517213	0.9332782	0.4716998	0.276102	0.08321927	0.05542344	0.04358098	0.04309978	0.2261598	0.1893993	0.1816552	0.2054259	0.05204421	0.08639244	0.0740864	0.04022968
326.167	1	0.04418109	0.04976201	0.06948113	0.0827313	1.527812	2.268229	0.3255856	0.3357163	0.09503026	0.1585632	0.148661	0.2257582	0.3071183	0.3990358	0.5821746	0.6737209	0.2379997	0.3642953	0.5158563	0.4398209	1.470283	2.297259	3.43589	2.76927
326.167	1	0.1480812	0.1091769	0.2005573	0.1588232	0.210201	0.5903003	2.593854	1.453546	0.1092243	0.1058739	0.2805705	0.162873	2.065619	1.757831	1.54549	1.286607	0.2048544	0.138505	0.1478427	0.09338382	0.5841582	0.4828596	0.4247696	0.3914629
326.268	1	2.549146	1.482693	0.3125547	0.4598912	0.05218963	0.03675436	0.04382112	0.04015224	0.2485459	0.2620996	0.2511605	0.2858537	0.04809239	0.04017595	0.04542428	0.04202904	0.3365238	0.4553303	1.070532	0.5752107	0.04168533	0.04580271	0.05258695	0.05262087
326.268	1	0.4155722	0.2187662	1.560496	1.315956	0.2192551	0.1278526	0.1055242	0.07653769	1.701225	0.9752572	0.57374	0.3165002	0.09038328	0.04862581	0.07208684	0.06461613	0.236644	0.276928	0.2245672	0.16854	0.05063311	0.09104991	0.04663465	0.05304093
326.269	1	0.05882203	0.0918977	0.04603654	0.08699555	1.551223	2.307027	0.3520374	0.3818693	0.09929001	0.1668342	0.1133971	0.1927852	0.2877751	0.4085641	0.5806209	0.6333313	0.2305462	0.3517441	0.5086871	0.4452338	1.560265	2.360702	3.416557	2.785447
326.269	1	0.1529932	0.123566	0.1365519	0.1491692	0.2277268	0.5658277	2.477892	1.32226	0.1528111	0.05502079	0.1765389	0.1773846	2.068266	1.679402	1.57654	1.193043	0.2303021	0.09038427	0.1556555	0.07183934	0.6542931	0.5370283	0.3235734	0.3673286
326.371	1	2.697784	1.516134	0.3460993	0.490625	0.04095565	0.0365165	0.05371181	0.04695661	0.247544	0.2697282	0.2649323	0.2968191	0.03859749	0.03145506	0.04678849	0.05077814	0.373425	0.5372717	1.12122	0.5729051	0.04346999	0.04511951	0.05442795	0.04899862
326.371	1	0.4377215	0.2500733	1.835927	1.516618	0.2101005	0.1474467	0.1169477	0.08791776	1.960446	1.003256	0.7452366	0.4323601	0.09564581	0.08336788	0.07506907	0.05802929	0.2660755	0.3403206	0.308656	0.1415609	0.07050534	0.088835	0.08465593	0.07648741
326.372	1	0.06811393	0.1010093	0.04616865	0.08854878	1.541633	2.316205	0.3917636	0.4032177	0.08706799	0.1838	0.09142688	0.1725251	0.3126753	0.3992759	0.5502753	0.5966913	0.2523955	0.3574858	0.5120302	0.4663982	1.66609	2.471937	3.367722	2.762738
326.372	1	0.1744048	0.1263508	0.1436689	0.1518369	0.2207666	0.4881362	2.253344	1.155602	0.1657645	0.08239102	0.2095477	0.1240303	2.077584	1.522337	1.496551	1.099152	0.2341193	0.1432174	0.1063349	0.1043493	0.7051357	0.5575228	0.2146554	0.2929236
326.473	1	2.74661	1.527152	0.3177247	0.4634637	0.03720186	0.03784046	0.0552313	0.0384031	0.240482	0.2819471	0.2879482	0.2644933	0.05239047	0.03057645	0.04201538	0.04619827	0.3844623	0.6019549	1.13556	0.5955486	0.04812317	0.03443748	0.04104421	0.05055108
326.473	1	0.445896	0.3147446	1.99276	1.608612	0.23783	0.168332	0.1461946	0.1074902	2.081722	1.058328	0.8411344	0.5498709	0.09512682	0.08342622	0.06988044	0.07540124	0.2535788	0.3190874	0.3314078	0.1900885	0.07103507	0.1061615	0.131895	0.0851516
326.474	1	0.05829049	0.08533979	0.05952129	0.06759347	1.532018	2.309405	0.4440812	0.4285029	0.08545857	0.1713119	0.09259199	0.1593041	0.3408681	0.3729865	0.5142921	0.5565849	0.2654646	0.3629345	0.5092291	0.487072	1.747243	2.538988	3.304429	2.735924
326.474	1	0.1404295	0.1261082	0.1216575	0.1697238	0.2506857	0.405545	2.108089	1.079743	0.1390176	0.09748607	0.173366	0.1249724	2.117636	1.469351	1.441915	1.083443	0.1854643	0.1346889	0.1099789	0.1168213	0.7416867	0.5780104	0.1767773	0.2145329
326.576	1	2.784413	1.537663	0.2717281	0.4294119	0.04103707	0.04632937	0.06155691	0.03223147	0.2122533	0.2730341	0.3032404	0.2154432	0.05111073	0.03232243	0.04745621	0.04699253	0.3874616	0.649957	1.129512	0.6100981	0.05476378	0.04781677	0.0443886	0.04756791
326.576	1	0.4023534	0.3460427	1.9603	1.5986	0.2369831	0.186309	0.1169985	0.1136493	2.071203	1.125205	0.7946863	0.5627593	0.07969429	0.09990326	0.08046114	0.07354025	0.2356223	0.2970262	0.2867646	0.2412505	0.07214527	0.08730328	0.125045	0.08683694
326.577	1	0.05458068	0.09220668	0.06033703	0.04398113	1.562317	2.353918	0.483086	0.440145	0.09488121	0.1699725	0.09408556	0.1520532	0.3410994	0.3348914	0.479568	0.5465425	0.2619298	0.3498391	0.4991621	0.4950412	1.795002	2.53939	3.27106	2.762353
326.577	1	0.07660122	0.1681629	0.1299193	0.1368152	0.3110618	0.3185943	2.142265	1.160992	0.09860448	0.07530481	0.1487566	0.1775761	2.202339	1.484111	1.483309	1.155874	0.1999174	0.108945	0.1368569	0.1259814	0.7419857	0.6137283	0.1550098	0.1973989
326.678	1	2.949815	1.60796	0.280163	0.4265984	0.05609422	0.05287233	0.04966261	0.03323344	0.2110555	0.3126742	0.3298323	0.143166	0.03953662	0.04011496	0.04500427	0.0517376	0.4310803	0.6971826	1.187256	0.6447593	0.04758389	0.05382595	0.0530999	0.04155413
326.678	1	0.3913408	0.4917897	2.315872	1.813005	0.2516995	0.2132843	0.1420877	0.1041596	2.264818	1.244437	0.9917614	0.7308511	0.09967852	0.08154892	0.08129839	0.1039218	0.1796838	0.2869776	0.2365206	0.4225133	0.08678369	0.1204197	0.1374394	0.1178594
326.679	1	0.05131153	0.1071359	0.07226885	0.05095566	1.537506	2.345179	0.5121371	0.4199977	0.08480946	0.1842752	0.09070124	0.1474101	0.3417843	0.289434	0.4823714	0.5521294	0.2630072	0.3507178	0.5068562	0.4773979	1.880638	2.630855	3.213486	2.707227
326.679	1	0.09561165	0.1815046	0.1037069	0.1741383	0.3123264	0.3267789	2.001342	1.179945	0.1090286	0.09937554	0.1867035	0.1617428	2.162205	1.492442	1.507399	1.120025	0.1962377	0.1094081	0.09511064	0.1058807	0.7514818	0.6119469	0.1615815	0.1863607
326.781	1	2.580484	1.415571	0.1563324	0.3061802	0.0463695	0.05402627	0.06092649	0.04232282	0.1358256	0.286836	0.3401061	0.2013088	0.0549959	0.03764091	0.03277796	0.03983965	0.3940434	0.6024701	1.153923	0.6551205	0.04330068	0.04568434	0.04191973	0.03865571
326.781	1	0.3022401	0.5957444	2.735005	2.152604	0.2704612	0.2334307	0.1619452	0.1592864	2.393824	1.423153	1.341462	0.9400346	0.09660988	0.06422312	0.09238107	0.08082534	0.1565332	0.208039	0.285636	0.5604042	0.09012806	0.09345723	0.1395104	0.09855892
326.782	1	0.06575977	0.1040554	0.1219612	0.07929648	1.352215	2.011905	0.5150647	0.3801875	0.1284151	0.1702434	0.1043497	0.1331977	0.4089254	0.3342801	0.5898747	0.5624201	0.3357479	0.4205732	0.4736318	0.4470139	2.066677	2.813569	2.78191	2.345376
326.782	1	0.1055439	0.1135851	0.1008699	0.1636756	0.2949586	0.1963376	0.6520315	0.375575	0.1175408	0.05251733	0.06034945	0.0971929	0.9206877	0.6269062	0.5974705	0.4606697	0.1622238	0.08209754	0.0655978	0.08902367	0.1642162	0.2084666	0.1727926	0.1864736
326.883	1	2.457415	1.357903	0.08666908	0.2915993	0.02863978	0.0423293	0.05984459	0.03846536	0.1173212	0.2703542	0.3633853	0.2031684	0.02988614	0.02502593	0.03837344	0.03345298	0.4049144	0.4782154	1.141469	0.6360194	0.03569968	0.03445184	0.0422172	0.03524677
326.883	1	0.2666047	0.5601018	2.718139	2.137624	0.2673824	0.2511102	0.175152	0.1498965	2.381273	1.49266	1.385058	0.9230312	0.106085	0.05687079	0.07219619	0.06915728	0.1672436	0.2187328	0.2227743	0.5606942	0.06920353	0.09664806	0.1490704	0.0901889
326.884	1	0.08022268	0.1136216	0.1443031	0.09925517	1.298666	1.976065	0.5302412	0.3289502	0.1491777	0.1954823	0.1044012	0.1317681	0.4130835	0.3571561	0.5989542	0.5467205	0.3300622	0.4104592	0.4572685	0.4122735	2.086436	2.793111	2.688441	2.253963
326.884	1	0.05383285	0.1066278	0.08249367	0.1285423	0.2064284	0.107889	0.3474203	0.1555497	0.07891644	0.07570373	0.06384664	0.033896	0.5283986	0.3693258	0.3609875	0.300168	0.0944958	0.07986043	0.05139432	0.06206947	0.1435852	0.158538	0.1351379	0.1272983
326.986	1	2.36753	1.332174	0.1082193	0.2865402	0.03507419	0.05023894	0.05327048	0.04013047	0.1144501	0.2513699	0.3527196	0.1763263	0.03188296	0.02869526	0.04678764	0.04231491	0.4391275	0.3573213	1.131878	0.6528862	0.04531156	0.03281959	0.04559552	0.04629288
326.986	1	0.2824663	0.5085103	2.690443	2.096992	0.2848703	0.2541034	0.1863072	0.1404408	2.36132	1.560766	1.405897	0.8960431	0.1139403	0.05672768	0.07687226	0.0746944	0.2347211	0.2089278	0.173026	0.5356251	0.07640493	0.08752705	0.1490867	0.09964715
326.987	1	0.1001055	0.09313755	0.1506361	0.1145507	1.282821	1.955435	0.5246973	0.2613963	0.1680665	0.1946166	0.1208468	0.126462	0.4207953	0.3484701	0.6288267	0.5085547	0.3327708	0.3922285	0.4819407	0.3778516	2.098989	2.704046	2.637511	2.168467
326.987	1	0.07561901	0.07866674	0.07956962	0.1023761	0.1559093	0.1229294	0.2611506	0.1390131	0.07312717	0.06303454	0.08064064	0.05095807	0.4701103	0.3496235	0.3391065	0.2382941	0.07465011	0.07999396	0.06679273	0.04587614	0.08723405	0.1271683	0.1461284	0.08767004
327.088	1	2.116098	1.239126	0.1583527	0.2610753	0.04248846	0.05614473	0.05504206	0.02657766	0.1146163	0.1908851	0.3257013	0.1528696	0.01763734	0.02804724	0.04789223	0.04488447	0.4396964	0.1852174	1.069511	0.6544332	0.04996235	0.03162039	0.04019814	0.04746366
327.088	1	0.3079768	0.4081371	2.590193	1.988755	0.2530161	0.2372396	0.1955673	0.1309842	2.310181	1.558941	1.418257	0.8357219	0.1256248	0.05058536	0.06392628	0.06671162	0.2890617	0.1991152	0.1964308	0.455687	0.0765401	0.07139623	0.1268903	0.07816461
327.089	1	0.1591414	0.06777477	0.1375805	0.1313757	1.212067	1.798902	0.4999632	0.2230426	0.2015561	0.2137035	0.1477716	0.1273646	0.4584139	0.375906	0.6518847	0.4936512	0.3364386	0.3915948	0.4744491	0.3190625	2.048223	2.538444	2.469755	1.931323
327.089	1	0.01461948	0.01503795	0.01129204	0.02317586	0.01152961	0.02202753	0.04404346	0.02728053	0.01325546	0.01101767	0.01089961	0.0132206	0.07179693	0.05779072	0.04910162	0.03240492	0.01072692	0.01017024	0.007777923	0.008806958	0.01864447	0.01039325	0.01138556	0.005667607
327.191	1	2.057783	1.234526	0.1743659	0.2793189	0.04741776	0.04582984	0.04484498	0.04141845	0.1379263	0.1640602	0.2898544	0.1650764	0.02393274	0.03745531	0.04070356	0.03321367	0.4690792	0.2011894	1.069276	0.6499225	0.0473524	0.02872954	0.04367653	0.04572324
327.191	1	0.3458307	0.354016	2.60517	1.982615	0.2343973	0.2187787	0.228599	0.1144019	2.290762	1.582474	1.507085	0.8116627	0.1190676	0.05942891	0.06068038	0.06719816	0.3458741	0.2208176	0.1690042	0.3836697	0.06508556	0.08001042	0.1053683	0.07973389
327.192	1	0.1855063	0.1313372	0.150014	0.1317362	1.186072	1.762615	0.5013106	0.1724578	0.2190343	0.2162128	0.1731856	0.1306863	0.4296299	0.3921265	0.7056764	0.5065892	0.3178576	0.3878394	0.4673823	0.3320049	2.075134	2.454196	2.427923	1.881815
327.192	1	0.004092239	0.004549918	0.006068686	0.008461175	0.005047006	0.008857779	0.03011248	0.01932391	0.008017057	0.007110955	0.007546108	0.007077618	0.04409216	0.03543092	0.0266621	0.01785016	0.005353172	0.00572826	0.00507309	0.004506374	0.01005597	0.007837403	0.005044213	0.004355143
327.293	1	2.109355	1.241662	0.1714139	0.3067535	0.04755888	0.03890863	0.04881346	0.03877585	0.1450153	0.174701	0.298016	0.1702704	0.03191958	0.04600286	0.05259596	0.02982775	0.5001549	0.3224565	1.097447	0.6264656	0.037193	0.05050099	0.06203847	0.04101921
327.293	1	0.385305	0.3253144	2.663371	2.023511	0.2412692	0.253133	0.223192	0.1341427	2.310963	1.644275	1.591727	0.8351212	0.09552559	0.07844876	0.0619226	0.05947707	0.3729317	0.2757682	0.1344934	0.3223902	0.05781102	0.08192334	0.0913487	0.06811196
327.294	1	0.1891113	0.158667	0.1620491	0.1215109	1.189827	1.797258	0.4883446	0.1538095	0.1894359	0.1976396	0.1696928	0.1095127	0.3779713	0.3512959	0.7859487	0.522775	0.3253308	0.3708549	0.4796148	0.3516419	2.163131	2.44317	2.440794	1.931183
327.294	1	0.03826484	0.02715132	0.01905361	0.02630188	0.03070708	0.05694343	0.1000954	0.09225806	0.04547685	0.03914014	0.03911573	0.05660414	0.1273366	0.1176519	0.08508235	0.04222279	0.03083989	0.04527024	0.03824157	0.02087988	0.05010328	0.0396649	0.04307948	0.03961656
327.396	1	2.112453	1.239442	0.1780833	0.2874251	0.04583003	0.02666926	0.0515624	0.04300012	0.1403766	0.1835995	0.3052093	0.1907667	0.02495734	0.04959608	0.06058209	0.02698049	0.5204638	0.4492263	1.088241	0.5914177	0.03775296	0.06074102	0.06749115	0.03520254
327.396	1	0.3793939	0.3453419	2.671989	2.032089	0.2512362	0.2379092	0.2185906	0.130205	2.326929	1.609977	1.630303	0.8102084	0.09420823	0.09073397	0.06181222	0.04626476	0.3808082	0.2729111	0.1478821	0.2723017	0.05453496	0.0949255	0.1061445	0.05930357
327.397	1	0.1772979	0.1299749	0.1919518	0.1082115	1.212854	1.841933	0.501448	0.2221428	0.1402871	0.1610762	0.1784846	0.1039284	0.3637453	0.2938301	0.8599831	0.5223806	0.3515151	0.3420515	0.455893	0.3594565	2.234647	2.431997	2.465492	1.992226
327.397	1	0.06183568	0.0408885	0.03266142	0.03459052	0.05274504	0.09414598	0.1676902	0.1632821	0.07132631	0.04867348	0.04735332	0.07364303	0.2066009	0.1812577	0.1259421	0.07062788	0.03541997	0.04886733	0.06015798	0.05161925	0.09663202	0.0726881	0.09802575	0.08498255
327.498	1	2.076345	1.273016	0.209259	0.257652	0.03381415	0.02893682	0.04762986	0.04084546	0.1185057	0.1634947	0.3002505	0.2035902	0.0335847	0.03375838	0.03842262	0.03701708	0.5415481	0.5404641	1.038793	0.5374432	0.04911062	0.05857585	0.05705251	0.03748313
327.498	1	0.3815629	0.3600994	2.616832	2.005576	0.2674481	0.2269324	0.2077786	0.1325371	2.349045	1.538909	1.590765	0.778827	0.08866514	0.0827785	0.05719638	0.05963158	0.3535802	0.2552301	0.2202002	0.280366	0.06747033	0.1064391	0.1107314	0.07265025
327.499	1	0.1282089	0.1150277	0.18588	0.09245255	1.212375	1.887073	0.504061	0.2694467	0.1419389	0.1565817	0.1771673	0.1164818	0.3490613	0.2962316	0.9084907	0.5424036	0.3371353	0.3387033	0.4200561	0.3622538	2.222905	2.43884	2.500509	2.033024
327.499	1	0.06286223	0.0518932	0.0393282	0.04718219	0.06035196	0.1199228	0.1904504	0.1650199	0.08279474	0.06621816	0.0750741	0.08042853	0.2160892	0.1962796	0.1384908	0.07277719	0.04243313	0.05958473	0.06445079	0.04876047	0.1088456	0.08711646	0.1134919	0.09764366
327.596	1	2.093354	1.300335	0.2322286	0.2527109	0.03586652	0.02706714	0.04376783	0.03905693	0.1037988	0.1237931	0.2846672	0.2029877	0.0306804	0.01987237	0.03019379	0.03667843	0.5609101	0.5988685	0.9679149	0.496672	0.04415786	0.04919375	0.05566575	0.02998598
327.596	1	0.378032	0.3976009	2.618258	1.998422	0.2634596	0.2124771	0.1978782	0.1657844	2.345944	1.437279	1.557891	0.7858187	0.09499191	0.09595371	0.07201182	0.06020632	0.3272259	0.2441861	0.3066868	0.3046732	0.04985321	0.107108	0.1274803	0.08447067
327.597	1	0.1134364	0.1383156	0.1741452	0.09825298	1.251255	2.005639	0.5354458	0.3181273	0.1531128	0.1802779	0.1943287	0.1217292	0.3718549	0.3301747	0.9691298	0.5549645	0.3372429	0.3437569	0.4178358	0.3868471	2.22307	2.479099	2.612091	2.153739
327.597	1	0.09122681	0.05012947	0.06328651	0.06892549	0.08090479	0.1516126	0.2903711	0.2589448	0.100203	0.08562447	0.09953434	0.109142	0.3481204	0.3105171	0.1818863	0.1162731	0.07478482	0.06515296	0.04904236	0.05385334	0.13287	0.1021427	0.1331001	0.1277189
327.606	1	2.292127	1.362617	0.2021188	0.3039113	0.03761282	0.02840204	0.05556831	0.040548	0.1181518	0.1405501	0.2646585	0.1746995	0.0292197	0.02065784	0.03165174	0.02820907	0.5623203	0.6132399	0.9794955	0.5019772	0.05312887	0.05712574	0.04744414	0.02651111
327.606	1	0.3750661	0.4827997	2.711764	2.045485	0.2661488	0.2063458	0.1927506	0.1753812	2.390741	1.357064	1.539977	0.8051756	0.1146876	0.09068649	0.08431765	0.08291946	0.3160539	0.2760627	0.4007571	0.3461388	0.05956066	0.1247229	0.1523427	0.08338629
327.607	1	0.07128852	0.123648	0.1479493	0.1043465	1.32094	2.096145	0.5723263	0.3356247	0.1298442	0.1608919	0.1869383	0.1412442	0.4010185	0.3434436	0.9617393	0.5401621	0.3301771	0.3584115	0.412432	0.4276527	2.196715	2.494011	2.776086	2.334511
327.607	1	0.08708985	0.07349168	0.1374351	0.1540268	0.1013406	0.1858991	0.6489354	0.4382496	0.1169903	0.1464659	0.1146594	0.08554542	0.8279816	0.6468821	0.4230977	0.3824396	0.1064923	0.08094511	0.1027272	0.07058046	0.2022725	0.1856203	0.1303454	0.1279206
327.657	1	2.459047	1.442168	0.1565604	0.3255053	0.03451689	0.04583881	0.05543236	0.02761323	0.1303593	0.1484149	0.2670161	0.1293303	0.02794987	0.0205836	0.03658508	0.02839663	0.5627234	0.6152896	1.00376	0.5426629	0.03595955	0.05854136	0.03719115	0.0228777
327.658	1	0.3623315	0.5699862	2.773581	2.070616	0.2937494	0.2088929	0.1838495	0.1644115	2.488046	1.281849	1.480983	0.81422	0.1160997	0.08602325	0.0920217	0.08190392	0.3043774	0.303402	0.4780698	0.3490649	0.05136252	0.1248705	0.1329833	0.08723116
327.659	1	0.05267615	0.09912551	0.1413039	0.0917242	1.371601	2.165007	0.6029986	0.2802715	0.11516	0.1628542	0.1933755	0.141724	0.436152	0.3207709	0.9241919	0.5682964	0.3271529	0.3605013	0.4025176	0.4375519	2.172369	2.512744	2.907084	2.456021
327.660	1	0.09823525	0.08743998	0.06535908	0.1142348	0.1351239	0.1605976	0.8836636	0.5073316	0.1255772	0.09380678	0.1020356	0.050125	1.317093	0.8855343	0.686633	0.7256411	0.09510417	0.08293309	0.04565912	0.04301125	0.2509924	0.2483812	0.04596743	0.112187
327.757	1	2.451351	1.455705	0.1702203	0.3420403	0.0252055	0.03662961	0.05372097	0.01898046	0.1447531	0.1119371	0.2885354	0.1204587	0.02811469	0.01470719	0.03145049	0.03265187	0.5632169	0.5899741	0.9926441	0.5398104	0.03604641	0.05417355	0.03580202	0.02072452
327.758	1	0.3447521	0.60366	2.713586	2.034611	0.3126266	0.2063432	0.1785975	0.1557803	2.488389	1.191318	1.391388	0.8038243	0.09287329	0.0986315	0.101183	0.0892875	0.2831249	0.3416982	0.5052875	0.3277446	0.05876622	0.1214705	0.1426	0.1000577
327.759	1	0.07160224	0.1137539	0.1333185	0.06383912	1.402673	2.200939	0.6092806	0.2186126	0.112555	0.1748146	0.1896064	0.148736	0.4704443	0.3199613	0.8955972	0.6043405	0.3212051	0.3411822	0.4049374	0.4394887	2.191115	2.48383	2.971086	2.509903
327.760	1	0.1022854	0.1230569	0.1013399	0.1397866	0.1151193	0.23055	1.009267	0.5218989	0.09380217	0.1172417	0.08676181	0.09514306	1.501587	1.003098	0.8074548	0.8707247	0.1133648	0.08540534	0.0727357	0.05552107	0.2758994	0.2858101	0.05028462	0.1269308
327.857	1	2.434516	1.420307	0.2082855	0.3623125	0.02713403	0.02429913	0.05280959	0.02886021	0.1560948	0.09455409	0.2761053	0.1214988	0.03458943	0.02552621	0.02460114	0.0208288	0.5484152	0.5439021	0.9910535	0.5330516	0.04200977	0.05500902	0.0443766	0.02592448
327.858	1	0.305475	0.6047565	2.662774	1.974754	0.3014799	0.1816016	0.1624012	0.1218544	2.477747	1.085342	1.274386	0.7526627	0.08268243	0.06766725	0.09887754	0.08038545	0.2545726	0.3603092	0.5036979	0.3308749	0.05529993	0.108714	0.112187	0.1053252
327.859	1	0.0628905	0.1133846	0.1083399	0.05671111	1.432765	2.214246	0.6121287	0.1574817	0.1126127	0.179223	0.1816826	0.1530041	0.4372561	0.3416633	0.8412056	0.6380953	0.2999255	0.3409898	0.4103808	0.4243278	2.159341	2.452327	3.048998	2.565443
327.860	1	0.1373321	0.0974436	0.1389387	0.09772455	0.08708505	0.284076	1.147602	0.6334946	0.09521546	0.09565553	0.07901555	0.1486293	1.713841	1.126559	0.8907288	1.040509	0.1065353	0.06931532	0.07260032	0.05652412	0.2619024	0.331786	0.08437688	0.1301085
327.957	1	2.378928	1.374891	0.2432202	0.3770351	0.02778572	0.02151912	0.04684155	0.03698555	0.1577165	0.09807739	0.2680179	0.1241346	0.02704976	0.03868097	0.02829889	0.02677879	0.5100089	0.4687991	0.990113	0.5008286	0.03735362	0.04136057	0.03923644	0.02121528
327.958	1	0.2497277	0.5761912	2.601498	1.91984	0.2829062	0.1631437	0.1542715	0.1241885	2.439457	1.017219	1.191963	0.7263457	0.07982067	0.09941932	0.08651875	0.08090192	0.2310077	0.3728487	0.4646311	0.3760715	0.04975723	0.08692028	0.1188264	0.1197595
327.959	1	0.04692675	0.09420717	0.0973426	0.05815183	1.471916	2.243066	0.6048052	0.08591082	0.1095274	0.1805331	0.1627403	0.147937	0.41752	0.3713517	0.803778	0.7014289	0.284348	0.3364217	0.4357815	0.4119041	2.0854	2.463199	3.10906	2.591941
327.960	1	0.14998	0.07505623	0.09491397	0.09778968	0.08082904	0.31079	1.214605	0.7182827	0.1134198	0.06203163	0.1006092	0.1188744	1.736646	1.212869	0.8986552	1.079688	0.1126412	0.1139012	0.096371	0.08652336	0.2548261	0.3819227	0.09561974	0.1359563
328.057	1	2.414861	1.399393	0.2249651	0.3822782	0.0244243	0.034343	0.05183927	0.03819958	0.1667734	0.1292733	0.2766136	0.1276897	0.03547566	0.05526125	0.02890373	0.03456293	0.5296332	0.4256796	1.077357	0.5231705	0.04971227	0.03816979	0.05035754	0.0193542
328.058	1	0.1634562	0.5983461	2.58425	1.920701	0.2761487	0.1795683	0.1565343	0.1179361	2.46389	1.039883	1.150414	0.7364558	0.09354656	0.1105245	0.07136322	0.08337157	0.2872595	0.3451724	0.413048	0.4337321	0.06924414	0.08504215	0.1126509	0.1098568
328.059	1	0.04971658	0.07650866	0.09715567	0.05398408	1.49357	2.25688	0.5903992	0.169905	0.1139228	0.172936	0.1314702	0.1765726	0.4142113	0.3996372	0.7647503	0.7614248	0.2823412	0.337886	0.4581646	0.4072692	2.014047	2.48338	3.125576	2.585733
328.060	1	0.1032261	0.08727028	0.0739063	0.1070834	0.161601	0.3253903	1.198834	0.79544	0.07396034	0.07480914	0.1401102	0.1110654	1.70462	1.238149	0.8752141	1.052173	0.1598055	0.1293668	0.1083426	0.1007147	0.2731226	0.4181875	0.1009728	0.1428033
328.157	1	2.42775	1.415749	0.2044458	0.4095781	0.03104327	0.04040878	0.04962115	0.03132068	0.1908512	0.1524828	0.2687643	0.1280235	0.0388258	0.04909385	0.04220036	0.0271143	0.5626685	0.3975145	1.138531	0.5313513	0.05215399	0.04586586	0.04136524	0.03010475
328.158	1	0.1482996	0.5624333	2.597707	1.960413	0.2679778	0.183146	0.1667847	0.1405298	2.487202	1.109276	1.172249	0.7557402	0.09149074	0.1181695	0.08014418	0.07471507	0.3672329	0.3189734	0.3290554	0.4800147	0.08210137	0.0742022	0.110671	0.1123519
328.159	1	0.02489427	0.06920732	0.08624299	0.05074922	1.511867	2.264862	0.5706917	0.2641559	0.1140718	0.1670568	0.1207688	0.1875577	0.4024096	0.405143	0.7278062	0.7833868	0.2787024	0.3586292	0.4748654	0.4172537	1.951248	2.507441	3.133143	2.581391
328.160	1	0.1460731	0.07720068	0.1298554	0.05704849	0.2220639	0.3508006	1.297594	0.9210688	0.08435252	0.1051917	0.1543679	0.1598152	1.768022	1.317018	0.8963529	1.055596	0.1579065	0.1400122	0.1071055	0.1163244	0.2890144	0.4245537	0.1448308	0.1713383
328.276	1	2.359047	1.402714	0.1714922	0.4175352	0.03517646	0.05821157	0.04914137	0.0341547	0.17279	0.160161	0.2577354	0.1507998	0.0551273	0.03386496	0.04362036	0.0303021	0.571271	0.3654608	1.155383	0.5113811	0.04546594	0.04856255	0.04551225	0.03472884
328.276	1	0.213548	0.4999998	2.573717	1.941556	0.2680413	0.2124964	0.1668904	0.1294937	2.478961	1.19298	1.183938	0.7333286	0.1098015	0.1236875	0.07039073	0.0607627	0.41589	0.3360607	0.2593737	0.4951661	0.08566848	0.1059057	0.1091188	0.131807
328.277	1	0.02479948	0.07554359	0.07376956	0.06937076	1.545727	2.285695	0.5626017	0.3629474	0.1159535	0.1713216	0.1158747	0.1695655	0.3810072	0.4068067	0.7122258	0.7777753	0.2610284	0.3627084	0.47586	0.4022676	1.905926	2.537156	3.137388	2.578993
328.277	1	0.1542245	0.1103933	0.1376333	0.0425902	0.2566583	0.3551103	1.310911	0.9602134	0.09385389	0.1124209	0.1645113	0.1461061	1.779701	1.344347	0.9565083	1.023871	0.2083434	0.1007615	0.08600616	0.1375808	0.3572345	0.4063813	0.1326325	0.2125271
328.386	1	2.266985	1.378785	0.1345498	0.4155044	0.04203779	0.03943343	0.04988185	0.03115748	0.1442704	0.166789	0.2742306	0.1669131	0.03853456	0.03767805	0.04503244	0.0292406	0.5667757	0.3450091	1.140482	0.4947505	0.04586602	0.03669592	0.04938987	0.03671046
328.386	1	0.2695506	0.4010512	2.5401	1.928727	0.2663605	0.219833	0.1451564	0.1410176	2.466676	1.29624	1.227588	0.7125035	0.1056139	0.1333447	0.08523983	0.06694013	0.4421114	0.3516255	0.202194	0.467219	0.07794112	0.1000183	0.1121524	0.1238539
328.387	1	0.03939343	0.0818208	0.06480385	0.07791399	1.571578	2.33604	0.5317839	0.4391566	0.1124739	0.1774409	0.1102543	0.1769427	0.3625963	0.3979078	0.6988156	0.803455	0.2670563	0.3527147	0.4704516	0.4019479	1.891886	2.569106	3.118727	2.574347
328.387	1	0.08277573	0.08667693	0.09498442	0.0652627	0.2943251	0.2961601	1.3323	0.967368	0.1283921	0.07099832	0.1705524	0.1160253	1.763758	1.340753	1.006302	0.9609052	0.2342254	0.1448599	0.1039707	0.13182	0.3523142	0.3812133	0.1570941	0.2144836
328.496	1	2.14825	1.333764	0.1222493	0.3842102	0.04074962	0.0342159	0.06850938	0.02410056	0.1142713	0.1807517	0.2759706	0.1531403	0.03561808	0.0314962	0.04648718	0.01972175	0.5406057	0.3845995	1.078804	0.4475113	0.04600501	0.0349256	0.04498348	0.03329219
328.496	1	0.3611596	0.3090903	2.484063	1.918655	0.2731553	0.2103061	0.1765218	0.1680749	2.409809	1.37106	1.308565	0.6952682	0.1014136	0.1141052	0.09154467	0.0828478	0.4920284	0.3617746	0.2289564	0.4064802	0.07223173	0.1033907	0.1233313	0.1041272
328.497	1	0.05912523	0.08621871	0.06154441	0.06302139	1.583318	2.357224	0.487131	0.4825791	0.1141531	0.1648261	0.1150807	0.1962185	0.3763129	0.3577306	0.6957669	0.8120944	0.2661821	0.3479541	0.4676975	0.3968829	1.854009	2.573277	3.078274	2.548251
328.497	1	0.04374438	0.06902227	0.1124991	0.06400145	0.3067423	0.2372499	1.283104	0.8915395	0.09502397	0.07418798	0.1591423	0.09058965	1.70524	1.244695	0.9840726	0.8785215	0.2042317	0.1227401	0.1236745	0.1269026	0.3547248	0.3507509	0.1432053	0.1737953
328.606	1	2.19175	1.383798	0.1079134	0.404168	0.03140336	0.02562813	0.04896434	0.02670489	0.1489348	0.1968789	0.2422203	0.1659515	0.03411726	0.03424464	0.0482377	0.02193218	0.5266145	0.45028	1.070485	0.4695793	0.03421361	0.05198477	0.05200414	0.03372784
328.606	1	0.3940394	0.2514907	2.517534	1.992941	0.2717	0.2165968	0.1985727	0.1690497	2.442479	1.457218	1.427844	0.6648715	0.1149431	0.107491	0.09526311	0.08904602	0.537375	0.3855794	0.2977363	0.3922636	0.06537853	0.09468959	0.1296177	0.092434
328.607	1	0.07951253	0.07476683	0.06457158	0.06869701	1.600167	2.377752	0.4268827	0.4833834	0.1030831	0.1722855	0.08996849	0.1921836	0.3593204	0.3092637	0.6875733	0.7952123	0.2493636	0.3441427	0.481537	0.3891288	1.804895	2.567702	3.092822	2.543915
328.607	1	0.1166258	0.09777324	0.09668897	0.1121154	0.3397438	0.2675819	1.368567	0.9008531	0.1233921	0.1030532	0.1792162	0.1016051	1.874339	1.299358	1.118401	0.8218666	0.2280593	0.1113678	0.1463557	0.09387838	0.420404	0.369646	0.1427182	0.1800794
328.716	1	2.208846	1.408871	0.1269719	0.4435302	0.05303899	0.02305958	0.05271442	0.03899707	0.1598473	0.1878637	0.191346	0.2177758	0.03630799	0.03681755	0.03037519	0.03515855	0.4934486	0.5213481	1.022642	0.4711512	0.0417747	0.05825939	0.05397904	0.0408302
328.716	1	0.4043202	0.2176099	2.571593	2.02102	0.2892992	0.2192717	0.2087283	0.1533991	2.505266	1.507816	1.517505	0.6156467	0.121847	0.1148681	0.1017024	0.1023826	0.5227287	0.4032861	0.3527236	0.3794407	0.05814027	0.1013267	0.1140968	0.09667221
328.716	1	0.08911243	0.09171726	0.0669606	0.08227011	1.620997	2.392464	0.3959626	0.4807966	0.1114876	0.1752992	0.06049307	0.1949479	0.3398976	0.2870644	0.6835996	0.7837106	0.2429283	0.3598409	0.4765592	0.3944892	1.759099	2.558442	3.082441	2.541041
328.717	1	0.124344	0.1418753	0.1245356	0.1540146	0.3102732	0.3068633	1.425532	0.8547431	0.1330169	0.1223129	0.1798896	0.1515773	2.038127	1.309861	1.16417	0.8289994	0.2515536	0.1299852	0.09732656	0.104472	0.5136206	0.4142126	0.153245	0.1631892
328.826	1	2.174927	1.367595	0.1342234	0.4487012	0.03451146	0.02324259	0.05347148	0.03309808	0.1271421	0.1540461	0.1717286	0.2467896	0.03370952	0.03239912	0.02620777	0.0437848	0.4887143	0.5917966	0.9232278	0.4303127	0.03637905	0.05030404	0.05550098	0.05044333
328.826	1	0.4148853	0.2728505	2.515474	1.98568	0.2923204	0.2082985	0.1917405	0.1266292	2.500809	1.497468	1.52382	0.5599971	0.1094658	0.09021637	0.1044985	0.09089311	0.4732944	0.4202782	0.3656805	0.3627451	0.06516009	0.08564512	0.1026642	0.07465252
328.827	1	0.08958001	0.1095549	0.07568655	0.08103406	1.643362	2.419137	0.389564	0.4437239	0.1218196	0.1787676	0.06316603	0.1881472	0.3493147	0.2561648	0.6923798	0.7739721	0.2410228	0.378676	0.466407	0.3896592	1.715653	2.565735	3.059889	2.523621
328.827	1	0.1101893	0.1860017	0.06552058	0.1336758	0.2570349	0.3274023	1.390992	0.8145657	0.09924548	0.1181765	0.1360502	0.1200059	2.027899	1.275341	1.177772	0.8093841	0.1754864	0.1060625	0.101715	0.0962888	0.4819768	0.4158267	0.1388891	0.1314415
328.936	1	2.143941	1.280863	0.1128977	0.4308641	0.03997223	0.03014984	0.03793298	0.02904074	0.1271333	0.1611898	0.1651168	0.2549436	0.03323038	0.03296165	0.03747235	0.04480914	0.5272118	0.5895156	0.8414037	0.3960538	0.04223939	0.03854165	0.05537513	0.04427812
328.936	1	0.4051735	0.3484313	2.458272	1.952885	0.2856628	0.1909958	0.1948013	0.1207588	2.482078	1.420036	1.499816	0.5100592	0.09202161	0.07493941	0.08939538	0.09815418	0.4308076	0.4518985	0.3423633	0.3569314	0.05385089	0.09272156	0.1124696	0.06455533
328.937	1	0.0703339	0.1021601	0.08374953	0.06639542	1.655901	2.440731	0.3550156	0.3835856	0.1291205	0.1700113	0.04447231	0.1658678	0.351469	0.2261248	0.6792283	0.7527108	0.2336687	0.3783394	0.4590244	0.3891081	1.676263	2.565631	3.012924	2.504931
328.937	1	0.08292874	0.1393259	0.09186624	0.177587	0.2063475	0.3395834	1.419277	0.8134809	0.1119175	0.1230254	0.1730027	0.1486036	2.060434	1.291322	1.237192	0.8637312	0.1884056	0.07125651	0.09789382	0.09223406	0.5275287	0.457236	0.158792	0.1482763
329.046	1	2.075636	1.219381	0.08420058	0.4482075	0.0345803	0.02202949	0.03628468	0.03444411	0.1426897	0.1522799	0.1676668	0.2459139	0.03314073	0.0295364	0.02056878	0.03663627	0.578256	0.5323171	0.7930684	0.370831	0.04812818	0.04048304	0.05465788	0.02955394
329.046	1	0.3985075	0.4322652	2.44957	1.923477	0.268697	0.2063811	0.1903219	0.1004582	2.434451	1.358262	1.453873	0.4625212	0.0844169	0.09649441	0.1011347	0.07728037	0.3662064	0.4883257	0.2924636	0.3501171	0.0588248	0.0995068	0.1190534	0.03517549
329.046	1	0.06458746	0.1007188	0.09437053	0.0729536	1.660687	2.46525	0.3014296	0.3257903	0.1249467	0.1721803	0.04772153	0.1827119	0.3449695	0.2312568	0.6909931	0.7396543	0.2060747	0.367479	0.4572477	0.3953722	1.626613	2.555583	2.988225	2.492455
329.047	1	0.06000108	0.1439622	0.1457787	0.186429	0.1373547	0.3592575	1.391305	0.8062891	0.1256605	0.1451531	0.1503273	0.1235927	2.045001	1.264815	1.243237	0.8843265	0.1697387	0.1096384	0.07754749	0.05631926	0.5130499	0.4664392	0.1813803	0.151505
329.156	1	2.150978	1.202386	0.06460243	0.4591718	0.01843509	0.01869951	0.04183992	0.03281844	0.1311494	0.135995	0.2160334	0.224456	0.03526215	0.02962869	0.01765323	0.03035449	0.6028037	0.4914003	0.8150423	0.3964426	0.04736855	0.04058515	0.04954498	0.03283876
329.156	1	0.368254	0.5031646	2.510383	1.981617	0.2765364	0.2199218	0.20512	0.1085732	2.480124	1.362555	1.439542	0.4402214	0.07174605	0.1034129	0.07165135	0.08768061	0.2808419	0.5164473	0.2490088	0.3794079	0.05728706	0.1002634	0.1481601	0.03931839
329.156	1	0.05570815	0.08138577	0.09197982	0.07414692	1.645217	2.446912	0.2398317	0.2628931	0.1101783	0.1800844	0.06605072	0.1966324	0.3397917	0.2678593	0.7072092	0.7251248	0.2143625	0.364314	0.4428882	0.3962812	1.620805	2.550753	2.981434	2.496711
329.157	1	0.1054059	0.146196	0.132963	0.164403	0.1173732	0.3857073	1.408958	0.8636289	0.1680136	0.1398636	0.1577852	0.1230831	2.062058	1.293491	1.257223	0.9231791	0.1538375	0.1394119	0.08760422	0.06428277	0.4934172	0.4798525	0.1863315	0.1503257
329.266	1	2.218356	1.208729	0.06927046	0.464498	0.02708003	0.02656994	0.03726085	0.03021207	0.124393	0.1074271	0.2408491	0.1980584	0.03119196	0.03226903	0.02682251	0.03904085	0.6145559	0.464358	0.8579254	0.4464388	0.05396174	0.04317095	0.05235336	0.04278222
329.266	1	0.342512	0.5868681	2.581933	2.04224	0.2721662	0.218379	0.2058961	0.08327505	2.513956	1.31648	1.398864	0.4226461	0.0875265	0.08621369	0.06150355	0.09659389	0.2040952	0.538163	0.1965246	0.4271368	0.06740431	0.09998208	0.1440714	0.04702041
329.267	1	0.05321529	0.0777738	0.09124284	0.0784297	1.654754	2.46794	0.1835701	0.2136157	0.09632657	0.1630013	0.07453052	0.1722003	0.3266585	0.3139344	0.6996692	0.6749312	0.2207304	0.3558512	0.4654549	0.4145591	1.613597	2.522309	2.976013	2.528361
329.267	1	0.125257	0.112774	0.1021655	0.1878666	0.1901077	0.4544888	1.592551	1.059168	0.1552298	0.1109982	0.1953274	0.1495342	2.208716	1.427797	1.434734	1.041614	0.1659921	0.1426471	0.1445571	0.08338086	0.4925139	0.533146	0.2242321	0.1720189
329.350	1	2.148817	1.180202	0.09134825	0.4701565	0.03864563	0.03820793	0.04420046	0.0342366	0.1208276	0.1240244	0.2548876	0.1676148	0.03796525	0.04387273	0.03727107	0.03826651	0.6085969	0.3810352	0.8846406	0.4613265	0.05843202	0.0401232	0.06964307	0.03465066
329.350	1	0.3047966	0.6418822	2.541209	1.997503	0.2721657	0.1993673	0.199419	0.09317334	2.517062	1.225443	1.305099	0.4280182	0.07774522	0.09163864	0.0665374	0.1129294	0.1680062	0.5532069	0.1873244	0.4313326	0.05491159	0.1024297	0.1386652	0.04827923
329.351	1	0.06607518	0.07874045	0.1103169	0.06354596	1.654929	2.453712	0.1436524	0.2484295	0.1090565	0.1644409	0.09590458	0.1458651	0.3244057	0.3625975	0.7035802	0.641568	0.2151726	0.3505244	0.48159	0.4267861	1.605278	2.542492	2.949442	2.555005
329.351	1	0.159346	0.1472314	0.1124053	0.194375	0.1553195	0.4455451	1.485887	1.048102	0.2032585	0.06261841	0.2066384	0.1137817	2.11406	1.34133	1.338101	0.9928259	0.1676844	0.09633128	0.1587614	0.07564185	0.4624336	0.4633368	0.2167426	0.1618098
329.366	1	1.952129	1.117678	0.1300583	0.4802596	0.03069149	0.04052042	0.03768289	0.03015357	0.1187698	0.1463275	0.2362407	0.1249782	0.03624134	0.02912722	0.03311245	0.02499662	0.5939184	0.2497986	0.8436163	0.4400634	0.04583811	0.02977699	0.07316837	0.03235014
329.366	1	0.2552345	0.6294242	2.444519	1.897471	0.2752387	0.2030498	0.1918678	0.07765949	2.470838	1.160698	1.193839	0.422906	0.09361403	0.1054649	0.07712984	0.1118883	0.1801018	0.5512317	0.2277934	0.3977529	0.04924451	0.08134653	0.1557341	0.04945544
329.366	1	0.07028451	0.06502248	0.1112008	0.05754083	1.632757	2.410086	0.1481875	0.314535	0.1101156	0.1791327	0.09140975	0.1302575	0.3290687	0.3941024	0.6825208	0.6155489	0.2109226	0.3261119	0.4818603	0.4361452	1.592359	2.545018	2.940717	2.551606
329.367	1	0.1482387	0.1307742	0.1412292	0.1828708	0.1697658	0.3916114	1.309514	1.006749	0.1945954	0.08378484	0.1719421	0.1152562	1.924372	1.205438	1.229592	0.9414146	0.1428447	0.1308109	0.09432462	0.09699243	0.4407186	0.4204903	0.2000758	0.1362049
329.457	1	1.824425	1.094576	0.158906	0.5046593	0.02701393	0.03049102	0.03529014	0.02688978	0.1276589	0.1837732	0.2304185	0.0997719	0.02905374	0.02893069	0.02429693	0.0270723	0.576487	0.2267977	0.7990486	0.4360158	0.03979928	0.02608312	0.05431729	0.04323049
329.458	1	0.2104126	0.6124456	2.399265	1.867808	0.2768288	0.2044568	0.1447873	0.08063955	2.486685	1.180856	1.092922	0.444175	0.0661277	0.118148	0.1006073	0.106032	0.2237902	0.537724	0.2398385	0.3850371	0.05961204	0.09032583	0.139636	0.03939471
329.459	1	0.07258007	0.07865704	0.1135411	0.06835031	1.61086	2.397066	0.1661418	0.3808102	0.1024766	0.168602	0.0925093	0.1299179	0.3192846	0.4177022	0.6823851	0.6203431	0.2166956	0.3222121	0.4908897	0.4447685	1.571111	2.526092	2.961274	2.55962
329.460	1	0.1848442	0.1621415	0.1055521	0.1665921	0.198501	0.3807725	1.273625	0.9733229	0.1325328	0.042355	0.159888	0.1032897	1.910305	1.213656	1.192885	1.0094	0.1761051	0.1759301	0.06193615	0.1100633	0.4559378	0.4175409	0.1957489	0.1470737
329.557	1	1.904021	1.166053	0.2094536	0.5041972	0.02495812	0.02750835	0.03549819	0.02386554	0.1084292	0.2046319	0.24078	0.08646624	0.03420061	0.03155201	0.02680931	0.03757444	0.5868826	0.3171098	0.844987	0.4896436	0.03459078	0.03196665	0.03855737	0.0380914
329.558	1	0.2039057	0.6477052	2.503111	1.921178	0.2695686	0.2044193	0.1493906	0.1114843	2.562134	1.210254	1.046092	0.5031822	0.08954128	0.1001879	0.0951388	0.09921419	0.2930797	0.5186833	0.2498864	0.4141995	0.07344021	0.09636496	0.1477309	0.05518187
329.559	1	0.0746643	0.09053281	0.101066	0.081854	1.595658	2.416729	0.1713622	0.4145998	0.1082628	0.1640087	0.1055119	0.1199949	0.299439	0.4220783	0.6581327	0.6259854	0.225519	0.3290522	0.4863747	0.4396541	1.579956	2.505276	3.011367	2.575474
329.560	1	0.2038457	0.2121712	0.1940634	0.1884299	0.2157582	0.4590025	1.384296	1.042355	0.1113164	0.108751	0.1794897	0.1142923	2.044116	1.350506	1.331693	1.186248	0.2131105	0.1172261	0.09996939	0.07615039	0.4976442	0.449057	0.2505547	0.1509457
329.657	1	2.028569	1.268613	0.2634567	0.4734431	0.03505935	0.02468358	0.0376709	0.02618872	0.152402	0.2100712	0.2306086	0.1024517	0.03860397	0.03044704	0.03774391	0.04013381	0.595383	0.3897036	0.9238678	0.5674844	0.04311796	0.04519418	0.03487182	0.04016687
329.658	1	0.2064618	0.6627147	2.585633	1.977379	0.2820602	0.2011907	0.1653863	0.1206091	2.597721	1.244012	0.9740851	0.5384036	0.08280126	0.1043587	0.1052828	0.0821121	0.3583592	0.4881638	0.242516	0.4379755	0.102039	0.1025616	0.1205115	0.06411923
329.659	1	0.05076511	0.0870526	0.08697077	0.07449002	1.576938	2.435855	0.1679246	0.4414934	0.1095447	0.1575898	0.1040853	0.1370894	0.2728867	0.3949288	0.6138766	0.6367657	0.2377556	0.3237243	0.4578463	0.4076708	1.593908	2.460833	3.074683	2.58607
329.660	1	0.1726837	0.1919701	0.221054	0.2012237	0.2347663	0.6029577	1.737379	1.143539	0.1239931	0.1061887	0.1803311	0.164184	2.242995	1.47836	1.552353	1.487005	0.2059665	0.1710101	0.1329707	0.09834926	0.5361975	0.5575523	0.378522	0.2136426
329.757	1	2.223285	1.392677	0.2894179	0.4699087	0.04133688	0.03697551	0.03827043	0.04814287	0.1976394	0.267191	0.1971333	0.128018	0.05325196	0.04736148	0.04691649	0.04143673	0.6295514	0.4577613	0.9531982	0.6404991	0.04718429	0.05401485	0.04143724	0.03580936
329.758	1	0.1788242	0.5672684	2.524479	1.890565	0.277858	0.2027926	0.1108767	0.1207394	2.558183	1.309079	0.8711531	0.5230565	0.09685725	0.1065748	0.09059526	0.08691245	0.3959831	0.4032228	0.2237198	0.424714	0.111168	0.06577379	0.131408	0.05520196
329.759	1	0.03675806	0.06376547	0.07463653	0.05849257	1.570184	2.497762	0.1380945	0.4598336	0.111922	0.1556398	0.1086264	0.1574253	0.2319769	0.3404534	0.5686206	0.6170963	0.2339794	0.3165135	0.4487957	0.3936821	1.619675	2.419644	3.093658	2.577
329.760	1	0.1521705	0.1296199	0.155588	0.1977843	0.2789146	0.6848499	2.31903	1.457504	0.09094306	0.1190781	0.1787709	0.1785813	2.31573	1.54702	1.949741	1.938197	0.1586122	0.1796707	0.1018445	0.1346946	0.5802203	0.6294699	0.5188249	0.3295692
329.857	1	2.19167	1.359193	0.2730367	0.4761397	0.027375	0.04449483	0.05153272	0.04000296	0.181782	0.2824815	0.2005873	0.1203229	0.04618508	0.0581584	0.04087568	0.03063047	0.6366557	0.5597262	0.9472531	0.6293574	0.04728946	0.05036999	0.03554727	0.03790662
329.858	1	0.1730337	0.554502	2.605298	1.936468	0.2823322	0.2179824	0.128288	0.118932	2.570728	1.440306	0.8853286	0.5416032	0.08977436	0.0973179	0.0860266	0.07802514	0.4651525	0.3394919	0.2719735	0.4354531	0.1022644	0.07401424	0.1276636	0.06926362
329.859	1	0.04260918	0.05644162	0.06137934	0.06602336	1.531869	2.475245	0.1589915	0.4649655	0.1119464	0.1673344	0.1240682	0.1557059	0.2452094	0.3628075	0.6047363	0.6520242	0.2205799	0.324873	0.466268	0.3939534	1.627156	2.395071	3.148187	2.594632
329.860	1	0.1695003	0.1258293	0.1453288	0.1629743	0.2317703	0.6431747	2.01244	1.335332	0.1217264	0.1425555	0.1896921	0.1630709	2.306907	1.526648	1.773387	1.778755	0.2045772	0.1362528	0.1198046	0.1055174	0.5605153	0.5792045	0.3706725	0.3060299
329.966	1	2.267236	1.385428	0.2549048	0.4632289	0.03551159	0.04558093	0.05217593	0.04170014	0.1952195	0.3007071	0.2620977	0.1407538	0.06086676	0.05948418	0.03183445	0.04466341	0.6722641	0.5949672	0.963126	0.666365	0.04341793	0.05249622	0.04465499	0.04395383
329.966	1	0.1769704	0.4915889	2.631642	1.979478	0.2914423	0.2263057	0.1115366	0.1314617	2.601872	1.509696	0.9146958	0.5790336	0.1175875	0.1102112	0.08329316	0.0739164	0.4890803	0.3135609	0.2737923	0.4075711	0.09983518	0.06428677	0.1278773	0.06421047
329.967	1	0.05938215	0.05737281	0.05681761	0.07403806	1.508238	2.466125	0.1264205	0.4161167	0.1132468	0.1793112	0.121171	0.1474528	0.2420686	0.3339527	0.6118641	0.6676119	0.2267483	0.3007139	0.4632626	0.4034516	1.626867	2.356183	3.224792	2.622277
329.967	1	0.1530157	0.1037692	0.1667134	0.1695899	0.1900083	0.6218093	2.08538	1.407969	0.09215991	0.1387953	0.2071948	0.1887995	2.326584	1.603894	1.743099	1.794437	0.1286007	0.1518487	0.08326024	0.1065014	0.5937176	0.5543387	0.3412223	0.3526642
330.057	1	2.423382	1.436663	0.2317618	0.4323656	0.04390145	0.05156913	0.05219658	0.03108681	0.2107662	0.2986175	0.2835256	0.141521	0.04975813	0.05457731	0.0303316	0.04497494	0.7220474	0.5901337	0.9886196	0.7086356	0.03577695	0.04837089	0.04631602	0.03939414
330.058	1	0.1757077	0.434236	2.763345	2.128951	0.294311	0.226495	0.1544949	0.1444733	2.637219	1.553324	1.00875	0.5909336	0.1378879	0.0756086	0.05915568	0.07786525	0.4770489	0.3203996	0.2787776	0.4014444	0.06138814	0.08321903	0.1146181	0.05187107
330.059	1	0.06491661	0.04954259	0.05898961	0.06675826	1.499934	2.45314	0.09392008	0.3524354	0.1068735	0.1696886	0.1150712	0.1423172	0.2512312	0.2893992	0.5933397	0.657051	0.2465275	0.2916934	0.45024	0.3954796	1.645863	2.329001	3.250742	2.634451
330.060	1	0.1448103	0.1434213	0.1547568	0.1370688	0.138444	0.5848756	2.289671	1.621163	0.09691651	0.1034704	0.1805403	0.1938907	2.405176	1.725809	1.832589	1.85003	0.1225036	0.1540246	0.06050714	0.08357741	0.594849	0.5484985	0.3539634	0.3663836
330.157	1	2.447937	1.42489	0.2002855	0.4347002	0.04116931	0.06368621	0.0566487	0.03563066	0.2140301	0.2561949	0.2751464	0.1545499	0.05303937	0.04116472	0.03297269	0.04061608	0.7351717	0.5577262	1.005667	0.7019723	0.04410895	0.04132035	0.05665947	0.04486734
330.158	1	0.1719159	0.3471157	2.815417	2.201988	0.3004833	0.2261551	0.180865	0.1429688	2.637696	1.569844	1.126658	0.577177	0.1449702	0.101272	0.0719578	0.0857284	0.428019	0.3616179	0.2653681	0.4155255	0.06235632	0.08318541	0.1378256	0.05189114
330.159	1	0.05354765	0.04462393	0.06615255	0.09079557	1.493909	2.426732	0.0992772	0.3021455	0.1232162	0.1737622	0.1225784	0.1684751	0.2780553	0.2881274	0.5853873	0.6618491	0.2469485	0.3063021	0.4627447	0.3985996	1.685842	2.332032	3.305871	2.650556
330.160	1	0.160666	0.1628895	0.1604278	0.1309208	0.1576335	0.5503722	2.383546	1.700615	0.08096507	0.06561084	0.1966393	0.1634728	2.4575	1.847138	1.835342	1.776371	0.09932173	0.1317916	0.1139611	0.1222195	0.5465745	0.5063618	0.3664488	0.359912
330.257	1	2.419968	1.377178	0.2263382	0.4442173	0.02898626	0.03270798	0.04416272	0.03898953	0.2205914	0.2139642	0.2405444	0.1766193	0.04574077	0.03985298	0.03903702	0.03499665	0.7170876	0.5110882	1.00693	0.6826934	0.03828979	0.0514208	0.04378269	0.03527363
330.258	1	0.1381563	0.2540443	2.810944	2.208738	0.281334	0.2391009	0.1639463	0.1249019	2.58272	1.628113	1.19651	0.5162199	0.1228229	0.1212999	0.05470025	0.1079504	0.365796	0.4017512	0.2812426	0.4535243	0.05891343	0.1138092	0.1257607	0.05442773
330.259	1	0.05256888	0.06758309	0.07467229	0.09827036	1.488083	2.415261	0.1221143	0.2058602	0.1312062	0.162692	0.1168238	0.1631446	0.2941664	0.2770398	0.596765	0.6854076	0.245094	0.3097059	0.4765652	0.4095971	1.718869	2.329722	3.353535	2.686567
330.260	1	0.1419477	0.1459837	0.1424302	0.1552983	0.2816151	0.5825093	2.3631	1.724011	0.1135528	0.08530639	0.1744229	0.1294238	2.487853	1.939004	1.738792	1.621892	0.1061005	0.1483466	0.1411456	0.115199	0.4353851	0.4369634	0.3881528	0.319282
330.376	1	2.402395	1.379177	0.2683273	0.4379509	0.02797153	0.03144442	0.0328279	0.03696241	0.2266319	0.211818	0.2190783	0.1820832	0.05165889	0.03057254	0.03595223	0.03963696	0.7223144	0.4590963	1.013262	0.6948273	0.04174889	0.04168795	0.03889038	0.03603739
330.376	1	0.11141	0.1957017	2.818254	2.200735	0.2804626	0.2494033	0.180257	0.1259017	2.545781	1.638461	1.257938	0.4826295	0.116439	0.1118279	0.07938268	0.1077869	0.3453011	0.4478722	0.3044621	0.4525162	0.05886087	0.1150937	0.1289275	0.05856427
330.377	1	0.06110817	0.06761395	0.06687363	0.08982681	1.492396	2.421374	0.1488177	0.1089769	0.1187952	0.147961	0.1174279	0.1607028	0.2880631	0.2447769	0.6414222	0.6566517	0.2441597	0.2950917	0.4625723	0.4154067	1.738976	2.310061	3.354039	2.713657
330.377	1	0.07891103	0.1516003	0.1346067	0.176783	0.3982791	0.5694483	2.425941	1.778036	0.1375833	0.1198589	0.2144725	0.1524261	2.448531	2.039666	1.667999	1.559398	0.1461782	0.1596808	0.1137784	0.1251102	0.3779855	0.4190895	0.4042265	0.2934053
330.457	1	2.513932	1.473023	0.2418233	0.4348809	0.02281473	0.03325414	0.03821103	0.03525328	0.2142176	0.2285163	0.1922816	0.1636599	0.05912881	0.02209479	0.03270042	0.04591043	0.7426204	0.5010412	1.076792	0.7442853	0.04303644	0.04908841	0.04801645	0.0382508
330.458	1	0.1168146	0.1421941	2.853933	2.207007	0.2776646	0.2505666	0.2009779	0.1152491	2.578736	1.682658	1.287012	0.4639309	0.09492439	0.09486867	0.09096483	0.1023302	0.3654001	0.4892678	0.3527962	0.4384294	0.05976434	0.1186171	0.1207233	0.05082742
330.459	1	0.06417391	0.06023439	0.08788073	0.08709757	1.522654	2.447835	0.1959197	0.1381537	0.1133552	0.1624866	0.118764	0.142508	0.2698285	0.2046282	0.6424014	0.6067327	0.2313171	0.2874964	0.4445013	0.4098017	1.711247	2.245818	3.346759	2.714923
330.460	1	0.08636892	0.1357144	0.1755874	0.1363537	0.4973705	0.5350561	2.706018	1.890289	0.1022665	0.1270841	0.2943703	0.1513529	2.328893	2.146885	1.800458	1.616288	0.1377178	0.1347253	0.1001243	0.1267997	0.3064791	0.4370728	0.3681536	0.4178816
330.557	1	2.636079	1.583907	0.212006	0.3846558	0.03285931	0.05216572	0.04761475	0.0361253	0.1821166	0.2381453	0.2524993	0.1598691	0.04743197	0.0412632	0.04818176	0.03739904	0.7511621	0.5694952	1.125912	0.7805272	0.05678637	0.06037441	0.04718573	0.04753034
330.558	1	0.1737966	0.1208426	2.910284	2.234257	0.288697	0.2549938	0.2118087	0.1088535	2.634321	1.695577	1.312275	0.4748692	0.09060679	0.1022206	0.09260866	0.09251705	0.3940611	0.5310739	0.3884882	0.4163964	0.07322424	0.1154888	0.1183814	0.04545757
330.559	1	0.05648314	0.05288642	0.06921306	0.05729567	1.571098	2.463364	0.2361316	0.1706166	0.1164526	0.1647622	0.1109427	0.1240132	0.2631185	0.1811548	0.6132337	0.568095	0.2352007	0.2803524	0.4311342	0.4046953	1.690697	2.191277	3.287872	2.724645
330.560	1	0.09005363	0.1038287	0.1549532	0.1258791	0.5556859	0.4938352	2.958366	1.902513	0.1270392	0.0957254	0.2187002	0.1539294	2.270437	2.215264	1.967097	1.676084	0.1362463	0.1065831	0.09306714	0.1420587	0.2415039	0.4916236	0.3456215	0.520521
330.657	1	2.764925	1.67068	0.1792932	0.3675945	0.04183642	0.04754563	0.05463068	0.02957469	0.1539448	0.2790053	0.3114528	0.2100358	0.03026721	0.03571591	0.04161337	0.04487325	0.7346486	0.6067807	1.154103	0.8008255	0.04948473	0.05198856	0.05229607	0.06150831
330.658	1	0.2173359	0.1771715	2.480715	1.870398	0.3001835	0.2402865	0.1628382	0.1055231	2.459928	1.444676	1.055602	0.4044674	0.07776465	0.08179181	0.1055602	0.0819962	0.3748271	0.4239973	0.3444731	0.3093627	0.07540338	0.1084102	0.1206296	0.04645662
330.659	1	0.05466997	0.06595746	0.08710055	0.06261752	1.585111	2.468768	0.2850113	0.2165721	0.1321884	0.1714135	0.1135566	0.1238892	0.2572986	0.1786513	0.5810546	0.5079558	0.2577708	0.2757716	0.4486988	0.4245926	1.771659	2.20804	3.329468	2.803392
330.660	1	0.06294761	0.1021115	0.1042977	0.132262	0.5953632	0.4344416	3.237414	1.899589	0.1394182	0.05101314	0.2000499	0.1533604	2.146871	2.145869	2.004545	1.721324	0.1603743	0.09165954	0.08551967	0.1215781	0.2157843	0.6036404	0.321631	0.5498556
330.757	1	2.586727	1.586763	0.2192627	0.3325374	0.03386532	0.05408207	0.04641272	0.05073502	0.1405832	0.2813756	0.2999918	0.2354691	0.04551934	0.04074421	0.06723004	0.05050777	0.6417377	0.470485	1.110811	0.7808357	0.04270574	0.06206758	0.03290103	0.0645709
330.758	1	0.3131894	0.2689816	1.871988	1.431493	0.2473746	0.1788979	0.1427359	0.07704859	2.130744	1.121487	0.7990617	0.3106323	0.07920587	0.06448012	0.0677731	0.06551678	0.2929771	0.2813539	0.2000882	0.301598	0.08550958	0.05682626	0.1004099	0.06761559
330.759	1	0.04575585	0.06906303	0.08587999	0.08811331	1.603721	2.486342	0.3302182	0.2713482	0.125769	0.1900727	0.1357124	0.1288512	0.2537933	0.1985532	0.5742799	0.4844917	0.2607665	0.2736596	0.4776511	0.4303806	1.794758	2.174014	3.387832	2.893264
330.760	1	0.07392991	0.1033217	0.1734411	0.148708	0.5809628	0.4167784	3.293966	1.834614	0.1166412	0.0709017	0.2572553	0.1825556	2.080378	2.048031	1.983326	1.662041	0.1326086	0.1556866	0.06467348	0.1269986	0.2759815	0.6845055	0.2769254	0.538873
330.857	1	2.429887	1.496067	0.2205045	0.2949539	0.02888905	0.04520139	0.04121259	0.05255809	0.1592058	0.2682154	0.2730506	0.215917	0.04620298	0.03161468	0.07175504	0.04855192	0.5767833	0.3722279	1.084439	0.7630717	0.03732964	0.05011365	0.04474542	0.05411188
330.858	1	0.3240164	0.2866789	1.903079	1.448116	0.2533509	0.1746174	0.1554549	0.07350976	2.148163	1.134747	0.7692839	0.3158956	0.07427709	0.04484666	0.06129147	0.05171163	0.2814838	0.2976111	0.204373	0.2961597	0.07698554	0.06223934	0.1000457	0.06205495
330.859	1	0.04678669	0.07375394	0.08632043	0.07641908	1.65352	2.538973	0.3790641	0.2817042	0.1337403	0.186481	0.1435412	0.1190097	0.262323	0.1788157	0.5494509	0.4740594	0.2664625	0.267073	0.4715909	0.4315463	1.783313	2.147886	3.355498	2.888187
330.860	1	0.07116944	0.08516631	0.1597982	0.1483864	0.5947826	0.3632769	3.141515	1.679529	0.143017	0.07598251	0.2151528	0.1997879	2.160939	1.945368	1.9543	1.586263	0.1686743	0.163765	0.07389383	0.1026341	0.3218995	0.7456268	0.2849251	0.4780485
330.957	1	2.390714	1.482707	0.18882	0.2749395	0.02995015	0.04291478	0.05338458	0.04954746	0.1895796	0.2619621	0.2676354	0.2057091	0.03953698	0.02726081	0.06238294	0.03825804	0.5636668	0.3293523	1.092097	0.7331252	0.03494877	0.05371639	0.06092074	0.05625714
330.958	1	0.3178343	0.3038983	1.935771	1.447523	0.2479694	0.1848592	0.1641549	0.07164561	2.197874	1.157777	0.7376129	0.3390235	0.07517391	0.05678893	0.06629694	0.09285873	0.2689864	0.2873833	0.2145193	0.2961358	0.0802821	0.05498016	0.1203069	0.06731057
330.959	1	0.06341047	0.06363496	0.07973775	0.07681101	1.704238	2.553068	0.3905593	0.2552376	0.1355328	0.1706688	0.1262559	0.1019742	0.2474954	0.1458999	0.5487607	0.4514978	0.2717235	0.2792218	0.4807176	0.4208795	1.76115	2.141598	3.348883	2.887458
330.960	1	0.06242297	0.08542522	0.1290409	0.1454683	0.56226	0.3155007	3.103743	1.707247	0.1529761	0.06675856	0.1932134	0.1613228	2.223313	1.863744	1.951772	1.605048	0.1520964	0.138216	0.07967885	0.1022015	0.3755538	0.7983843	0.3247877	0.4348934
331.058	1	2.367429	1.484862	0.1467264	0.2708669	0.03927966	0.04319817	0.05636693	0.04392571	0.2350712	0.2762797	0.2634591	0.2630316	0.04432137	0.04506946	0.0531463	0.03818229	0.539432	0.3068859	1.084993	0.686288	0.03195335	0.05120121	0.0528268	0.05935187
331.059	1	0.3088453	0.3368509	1.840033	1.359044	0.2409053	0.1781812	0.1331816	0.06884857	2.136811	1.13832	0.6664568	0.3626938	0.0834522	0.05004559	0.04806042	0.08180314	0.2228524	0.2418231	0.1855035	0.2675843	0.07582718	0.06801759	0.1123066	0.06760311
331.060	1	0.05323266	0.06627736	0.07420691	0.06902107	1.743556	2.579061	0.4154683	0.2123273	0.1230562	0.1667284	0.1184308	0.1045322	0.2308668	0.1236875	0.540822	0.4329405	0.2592334	0.2819086	0.4939851	0.4187317	1.726071	2.140466	3.34666	2.908943
331.060	1	0.06806402	0.06931698	0.1450928	0.1096182	0.4723673	0.2584327	3.123676	1.799583	0.09591686	0.07484208	0.2405438	0.1411845	2.288305	1.841279	1.983298	1.589029	0.1192368	0.15682	0.07679271	0.115012	0.4093258	0.8536667	0.3714547	0.3661097
331.157	1	2.297357	1.460406	0.1440863	0.2931521	0.02897066	0.03870982	0.04390901	0.03854189	0.2805082	0.2743443	0.2343071	0.3063979	0.04860363	0.04279994	0.04281	0.03340688	0.4754153	0.3290229	1.059812	0.6242115	0.03679063	0.05945112	0.04048182	0.05023612
331.158	1	0.2896082	0.3660368	1.681054	1.222039	0.2161002	0.1652261	0.1111087	0.06362759	1.963039	1.077484	0.6099597	0.3486304	0.06167519	0.03460332	0.04102444	0.06476984	0.2015599	0.1650187	0.1343832	0.226811	0.06925711	0.03813668	0.1034605	0.06673009
331.159	1	0.03600573	0.07827416	0.0641219	0.07073447	1.772243	2.595936	0.4576688	0.1741932	0.1214165	0.1740758	0.1201654	0.1220393	0.2130869	0.1368779	0.5340596	0.4495679	0.2449418	0.2754777	0.5081113	0.4235061	1.741118	2.130978	3.341827	2.915391
331.160	1	0.06438553	0.07354726	0.1556118	0.1066185	0.3597555	0.2331214	3.179877	1.940818	0.06626361	0.08333508	0.2177334	0.1509227	2.375121	1.873345	1.974895	1.545011	0.1146772	0.1109323	0.1032274	0.07475043	0.412765	0.8347945	0.422757	0.3362124
331.286	1	2.22547	1.410506	0.1985876	0.3104354	0.03172136	0.03401051	0.04264675	0.04045416	0.2720764	0.2677988	0.1901835	0.3039759	0.03864435	0.04733141	0.03219461	0.03966661	0.3761779	0.3732614	1.033794	0.5879535	0.03473761	0.05440997	0.03834868	0.04830596
331.286	1	0.2605716	0.4014796	1.654331	1.189692	0.2116565	0.1619054	0.1217668	0.06708495	1.885594	1.027319	0.6330936	0.3510299	0.05729956	0.036337	0.04658137	0.06799046	0.1719255	0.1469697	0.115229	0.2044613	0.05604523	0.0558926	0.1033792	0.0702432
331.286	1	0.04651646	0.08480616	0.08546218	0.06413067	1.801424	2.619246	0.4857378	0.1179366	0.119773	0.1803475	0.1146289	0.1250338	0.1879127	0.1369539	0.5288466	0.4926996	0.237097	0.2758471	0.5018988	0.4113871	1.7413	2.121169	3.293464	2.895917
331.287	1	0.08510357	0.1177519	0.178089	0.1057276	0.2841613	0.2867609	3.140667	1.986809	0.06885262	0.08740478	0.2263991	0.1641104	2.461561	1.950643	2.022361	1.488314	0.0979009	0.1133249	0.07747017	0.1121158	0.3894473	0.8404773	0.4724268	0.3676813
331.357	1	2.151474	1.360854	0.2160057	0.3033447	0.03341127	0.03067716	0.04207169	0.04014191	0.2474487	0.2613096	0.1666072	0.325791	0.03143751	0.04315573	0.03677072	0.03688649	0.3052373	0.4146781	1.035019	0.5956246	0.03842569	0.04128051	0.05469764	0.03967854
331.358	1	0.2650737	0.3897155	1.743201	1.287248	0.2219539	0.1530175	0.1185234	0.07567521	1.999126	1.08566	0.6534444	0.3761656	0.05008014	0.04788017	0.03805511	0.07443529	0.1369018	0.1815551	0.1187283	0.2157912	0.04492761	0.05225951	0.1124075	0.06872245
331.359	1	0.0681053	0.09420238	0.08064968	0.06058008	1.839161	2.644866	0.5052039	0.1258628	0.1190649	0.1791966	0.1096588	0.1097653	0.180158	0.1332073	0.5291819	0.5253784	0.2417141	0.2747015	0.4792323	0.4001849	1.742306	2.117212	3.229876	2.856278
331.360	1	0.1167546	0.1442797	0.1960106	0.1541792	0.2012116	0.3429498	3.028601	1.982448	0.06532601	0.1113432	0.2274159	0.1829112	2.495656	2.008736	2.058128	1.500669	0.1189507	0.1237661	0.09653372	0.09608337	0.3780142	0.8140473	0.5125423	0.3152728
331.457	1	2.249163	1.377509	0.2080543	0.3020007	0.03999106	0.03038496	0.04536933	0.03643828	0.2455914	0.2438663	0.1759631	0.3589984	0.04590436	0.03233381	0.03727688	0.05635896	0.3042526	0.4782133	1.058003	0.5977504	0.04213658	0.04798271	0.05816987	0.03701989
331.458	1	0.3033281	0.3676879	1.855404	1.396534	0.2205136	0.1541523	0.1139427	0.09367128	2.120492	1.125983	0.6840223	0.43393	0.0693729	0.05071382	0.05270665	0.08580987	0.08317402	0.2336973	0.1390371	0.2589508	0.05250575	0.07145629	0.1235957	0.06915104
331.459	1	0.07640354	0.09074238	0.0725759	0.07730017	1.860596	2.668547	0.4914426	0.1697071	0.1237384	0.1856958	0.1131394	0.1005189	0.1687992	0.1496325	0.5298833	0.5179372	0.2398167	0.2851385	0.4685113	0.404993	1.715116	2.10635	3.194249	2.843141
331.460	1	0.1340872	0.1233048	0.2180995	0.1693299	0.1337467	0.4051696	3.078573	2.007865	0.08473364	0.1039483	0.204901	0.1812698	2.470178	2.024336	2.082925	1.579853	0.1093154	0.12415	0.113723	0.08835172	0.3408326	0.7885819	0.5681634	0.3401213
331.557	1	2.326587	1.395624	0.2252562	0.2896892	0.02902062	0.03504911	0.04061492	0.0341139	0.230676	0.2575972	0.2003902	0.3636307	0.0432614	0.03400374	0.04431485	0.05188643	0.3308713	0.5578572	1.061881	0.6147249	0.0412704	0.04060409	0.03986363	0.04214758
331.558	1	0.3327428	0.3378612	1.952519	1.47174	0.237811	0.1663015	0.11355	0.09247246	2.229828	1.182511	0.7042886	0.4703469	0.06090932	0.07591041	0.05604495	0.1072136	0.05140874	0.2807468	0.1756758	0.292818	0.06102241	0.06182637	0.1223675	0.06691032
331.559	1	0.08586217	0.0591614	0.04354842	0.07044074	1.874777	2.677893	0.484914	0.2172653	0.1274635	0.1653749	0.106984	0.1111603	0.1738014	0.1559707	0.5443286	0.5109408	0.2280508	0.2960993	0.4667651	0.4075701	1.660376	2.087618	3.16773	2.806243
331.560	1	0.1159591	0.07662147	0.164397	0.1676917	0.1235021	0.4893209	3.080943	1.970747	0.08004667	0.09374108	0.2018346	0.1766506	2.4549	1.993546	2.165908	1.664395	0.1008399	0.1401838	0.09932148	0.07991132	0.2829444	0.7262876	0.6420656	0.4049658
331.676	1	2.36663	1.416807	0.2185458	0.282189	0.03737749	0.03599581	0.03044913	0.02724682	0.2216396	0.2373629	0.2212209	0.3351126	0.03752127	0.02851804	0.05051711	0.05293516	0.3497981	0.588138	1.058418	0.6518409	0.03300735	0.0358962	0.04354987	0.03399661
331.676	1	0.3263124	0.2781501	1.943679	1.459626	0.227941	0.1681806	0.1226219	0.09010088	2.214986	1.18934	0.7453888	0.4859996	0.05775495	0.0661613	0.0681075	0.08833367	0.03542483	0.2869211	0.1729971	0.3048679	0.04289215	0.06147425	0.1053298	0.06362176
331.676	1	0.07099025	0.03910954	0.05886162	0.0631334	1.885501	2.701146	0.504443	0.2710142	0.1155062	0.1570027	0.1074925	0.111827	0.1590437	0.1561838	0.5398396	0.4916531	0.2129308	0.2862075	0.4554643	0.3958383	1.609611	2.077736	3.121516	2.777567
331.677	1	0.1109236	0.1173176	0.151452	0.1393702	0.1674091	0.5571718	3.036295	1.893313	0.08794867	0.07636822	0.2083134	0.2117152	2.381274	1.917727	2.176267	1.729821	0.08761018	0.1277939	0.1180604	0.09027789	0.2411097	0.682191	0.6886748	0.4365635
331.756	1	2.367202	1.439623	0.2171501	0.2760161	0.04074985	0.05172757	0.03779077	0.03020739	0.2067994	0.2397973	0.2365623	0.3159759	0.03386143	0.03197078	0.05806245	0.05543321	0.3568082	0.5699624	1.060617	0.6864554	0.03364415	0.03620001	0.0461028	0.04525214
331.756	1	0.3178701	0.2308302	2.058498	1.582131	0.2371118	0.203606	0.1394045	0.08940254	2.254126	1.266324	0.7987755	0.5029904	0.07255456	0.07945924	0.05098012	0.07426588	0.07837957	0.2967369	0.1732654	0.3144206	0.03997061	0.07094285	0.1014202	0.05326379
331.756	1	0.08477082	0.05791461	0.04956924	0.05375748	1.885043	2.71919	0.499279	0.3001604	0.1080408	0.1532778	0.09909138	0.1021466	0.1657132	0.1761602	0.540601	0.4856214	0.2192728	0.2853694	0.4556334	0.3949551	1.59757	2.076035	3.074947	2.724099
331.757	1	0.1070302	0.1407534	0.2306312	0.1996235	0.2004838	0.6587917	2.906797	1.745778	0.09868807	0.1241599	0.2471131	0.1781661	2.308935	1.849695	2.153846	1.798189	0.08436738	0.1436131	0.125312	0.08826483	0.2085793	0.6843566	0.7212734	0.4668235
331.857	1	2.346134	1.437644	0.2180479	0.276544	0.04113247	0.05515279	0.05309853	0.04174588	0.1813495	0.2963818	0.2563882	0.3032722	0.05149313	0.03643266	0.04649607	0.06410522	0.3697641	0.5137095	1.081151	0.6875045	0.04112224	0.0325904	0.07132833	0.04675965
331.858	1	0.3139105	0.205985	2.12894	1.635631	0.2439758	0.1989163	0.1496019	0.1041807	2.253746	1.27033	0.8291991	0.5090029	0.0989747	0.07370886	0.05776297	0.08308482	0.1275019	0.291284	0.1458325	0.3152018	0.05202385	0.08412255	0.09957411	0.04919227
331.859	1	0.08065426	0.04639799	0.04867039	0.05971863	1.878312	2.726431	0.4786614	0.3340978	0.1121459	0.1576119	0.08245686	0.0984569	0.1595464	0.1778522	0.5274419	0.4964617	0.2118899	0.2973857	0.4702541	0.3925501	1.581178	2.05424	3.053011	2.688889
331.859	1	0.1139967	0.0787811	0.1683658	0.1798866	0.2333197	0.7274074	2.813627	1.644727	0.08861572	0.1282779	0.243843	0.1531132	2.276834	1.746107	2.119608	1.860243	0.09651102	0.1485333	0.1060557	0.07353724	0.1522856	0.6917242	0.6831382	0.4787237
331.956	1	2.407022	1.490387	0.2694009	0.2827068	0.03792891	0.04387729	0.04177015	0.04672998	0.1488893	0.3489736	0.2575755	0.2426074	0.04169762	0.05632532	0.054875	0.04254895	0.4116367	0.4898253	1.139082	0.6780265	0.05307126	0.03854121	0.06053471	0.03893988
331.956	1	0.2917544	0.2146148	2.28183	1.739231	0.2701478	0.2010457	0.1579418	0.1023037	2.313791	1.348075	0.8739257	0.5204474	0.07111536	0.1011699	0.03459199	0.08556763	0.1778648	0.3040379	0.1063839	0.3200456	0.04605584	0.08039944	0.109941	0.04250086
331.956	1	0.07579453	0.0506202	0.04858284	0.05829768	1.871116	2.725353	0.4581083	0.3358626	0.1199412	0.1568033	0.08147042	0.09196515	0.1309696	0.149587	0.5232264	0.4770765	0.1913837	0.2910505	0.4604246	0.3898461	1.549127	2.022056	3.044494	2.66666
331.957	1	0.1143511	0.1105055	0.1677989	0.1488607	0.2487899	0.8045661	2.808482	1.687054	0.08793493	0.09416008	0.1723325	0.1524014	2.242656	1.654825	2.147034	1.950365	0.1255871	0.1295436	0.1373422	0.1142972	0.1592771	0.6908861	0.619786	0.5335788
332.057	1	2.469955	1.502865	0.292572	0.2961684	0.03944629	0.04288975	0.03903947	0.04122262	0.09968164	0.3606487	0.2552211	0.1913164	0.03627972	0.05023289	0.05961792	0.04721227	0.4470661	0.4334345	1.162067	0.68455	0.04892304	0.04631817	0.04265628	0.04001553
332.058	1	0.2869629	0.2044126	2.375193	1.811481	0.270811	0.2105109	0.1623028	0.1077421	2.343536	1.394528	0.915799	0.5360367	0.07677444	0.09344355	0.05174706	0.0778149	0.2099956	0.3117968	0.09079734	0.3109019	0.06202677	0.09922739	0.1241723	0.0354165
332.059	1	0.08667273	0.05038855	0.03619033	0.04105874	1.859518	2.724894	0.4581134	0.3020149	0.1146367	0.1462719	0.07927179	0.08415308	0.1291278	0.134335	0.5307243	0.4451933	0.1955533	0.2808342	0.4521293	0.3970507	1.525731	1.991111	3.042319	2.65078
332.060	1	0.140516	0.1356916	0.1653698	0.1635761	0.2342052	0.8263097	2.856915	1.758932	0.06809687	0.1073225	0.2279307	0.1723429	2.245291	1.573326	2.154968	2.03002	0.1251602	0.1250872	0.1102742	0.1429576	0.2758422	0.6728421	0.5159156	0.51805
332.157	1	2.470764	1.487979	0.2809033	0.3219095	0.0413148	0.04290143	0.04931238	0.04041568	0.06847496	0.3471644	0.2543396	0.2065482	0.03980203	0.04337956	0.06158822	0.04116786	0.4591232	0.3483595	1.167391	0.6991955	0.05475025	0.04469862	0.05752929	0.0334501
332.158	1	0.290783	0.1955303	2.405673	1.781909	0.2643714	0.2315595	0.147961	0.1028719	2.290685	1.410155	0.8753424	0.5426487	0.0712702	0.09402976	0.04318351	0.08204229	0.2283925	0.3134713	0.08827795	0.3221654	0.07268258	0.09232271	0.1226116	0.04519307
332.159	1	0.08857874	0.04129268	0.05173686	0.05401037	1.846344	2.719812	0.4969174	0.2743591	0.1239166	0.1591392	0.08822691	0.1017129	0.1289121	0.127505	0.5529253	0.4349094	0.1960123	0.2701931	0.4592371	0.4109485	1.513141	1.975908	3.062501	2.642265
332.160	1	0.1666398	0.1285856	0.127293	0.1499494	0.2024321	0.8030757	2.840984	1.837991	0.08328818	0.1101489	0.226031	0.1813011	2.268439	1.524899	2.112788	2.010096	0.1467884	0.1504504	0.1118403	0.1155594	0.3286942	0.6350551	0.4331102	0.4271554
332.257	1	2.4353	1.479958	0.2670417	0.3553645	0.03248209	0.05405635	0.05098921	0.0402717	0.07599189	0.3139144	0.2527171	0.2337819	0.03683631	0.04847997	0.05419495	0.03859999	0.4928413	0.2926131	1.159453	0.7109841	0.04928403	0.04627513	0.06294934	0.04134899
332.258	1	0.3012831	0.1712196	2.39606	1.776193	0.2623422	0.26684	0.1377619	0.1159204	2.281311	1.415678	0.8409398	0.5537414	0.0735852	0.09509773	0.0521809	0.07919546	0.2516927	0.3028606	0.08109934	0.3191017	0.0965691	0.09783347	0.1307775	0.0587529
332.259	1	0.09588505	0.04740011	0.05340837	0.06566429	1.828817	2.714257	0.517373	0.2261026	0.1212416	0.1707751	0.09823638	0.1153188	0.1434057	0.1195728	0.5496008	0.4421028	0.2157567	0.2900652	0.4714448	0.415457	1.505343	1.967736	3.083573	2.626478
332.260	1	0.1452431	0.1209698	0.1571252	0.1580108	0.2397315	0.7680064	2.850126	1.928474	0.08556834	0.1210309	0.2286724	0.1672392	2.298221	1.536349	2.074735	1.943754	0.1307432	0.1492293	0.09960953	0.03980122	0.3962769	0.6060338	0.4421498	0.3174122
332.366	1	2.404267	1.480957	0.2664324	0.3813805	0.03438821	0.04868971	0.05525855	0.0451733	0.1121527	0.2557758	0.2669991	0.2385226	0.03440978	0.0231594	0.03913857	0.03733908	0.519111	0.2986815	1.155371	0.6968657	0.0450681	0.05009795	0.05943825	0.03711114
332.366	1	0.3417905	0.1723679	2.302811	1.719026	0.2687938	0.2654083	0.161403	0.1352206	2.261168	1.370956	0.8177946	0.5652244	0.07040416	0.08000965	0.06194014	0.05745637	0.2462064	0.2678171	0.07590152	0.3194915	0.07866441	0.07815992	0.1430798	0.07962053
332.367	1	0.08548403	0.0512376	0.05548108	0.06785626	1.805675	2.707553	0.527436	0.1596937	0.1063886	0.177544	0.09559497	0.1207069	0.1673794	0.1402739	0.5487269	0.4396782	0.2193941	0.30261	0.4606591	0.4070761	1.495386	1.965391	3.106194	2.611084
332.367	1	0.1188734	0.1479341	0.1507144	0.1779592	0.3375425	0.7225017	2.855559	2.035716	0.09233468	0.1235493	0.2695345	0.1451022	2.349219	1.66245	2.0349	1.876308	0.1095641	0.1262828	0.09114728	0.04984254	0.440536	0.5472238	0.4006804	0.3139269
332.476	1	2.48053	1.497929	0.2785152	0.4021078	0.03970213	0.03646103	0.04783746	0.04734144	0.1354224	0.1959225	0.2843179	0.2294585	0.04254911	0.0275428	0.03953605	0.05160429	0.5581689	0.3413727	1.159107	0.7066942	0.04010717	0.05498758	0.05779405	0.04144456
332.476	1	0.388307	0.1961725	2.299682	1.727677	0.2524985	0.2526151	0.1871593	0.1287577	2.317843	1.38225	0.8368771	0.574068	0.07170897	0.07601516	0.06729483	0.04283507	0.2550575	0.2429179	0.07434585	0.302868	0.08292933	0.06295365	0.1465523	0.08920443
332.477	1	0.07597176	0.05852959	0.07385025	0.08117278	1.776978	2.676581	0.5416236	0.1294944	0.1022196	0.1614035	0.1005406	0.1118876	0.1845126	0.1657401	0.5373963	0.4424988	0.2238171	0.3150976	0.4676802	0.4121308	1.490046	1.979721	3.141405	2.607316
332.477	1	0.1154429	0.1638965	0.1045361	0.1826302	0.4288108	0.6840889	2.884531	2.158021	0.08875438	0.0955324	0.2122383	0.1584867	2.36674	1.810201	2.008487	1.838995	0.08759352	0.1587157	0.1025039	0.08025702	0.4670391	0.5036219	0.4355906	0.3149144
332.586	1	2.55476	1.525303	0.2835853	0.4120092	0.04224035	0.04058933	0.05450703	0.04007002	0.1446978	0.2119952	0.2721323	0.2213476	0.03678588	0.03519579	0.04063434	0.04994317	0.5863518	0.38775	1.139844	0.7071074	0.04365191	0.04883936	0.05356656	0.04396729
332.586	1	0.4287438	0.2528205	2.322159	1.752103	0.249173	0.2309038	0.1646827	0.126062	2.390642	1.425064	0.831866	0.5867879	0.06314133	0.07102102	0.04966463	0.05628226	0.2328111	0.2298473	0.09359028	0.301961	0.06048727	0.06425592	0.1311912	0.09818541
332.586	1	0.05950491	0.06234019	0.08255576	0.07401364	1.733899	2.668253	0.5715188	0.2226682	0.102884	0.1770096	0.1047569	0.1213745	0.1923301	0.1890782	0.5467864	0.4682915	0.2189891	0.3047771	0.4837918	0.4287762	1.50509	1.992375	3.185171	2.619033
332.587	1	0.1344666	0.1322947	0.08822383	0.1862929	0.4516791	0.6262251	2.96469	2.209279	0.09092765	0.08922189	0.2227475	0.1708814	2.397774	1.934614	1.990535	1.782016	0.06969589	0.1146967	0.09054711	0.08880596	0.4408502	0.4473705	0.3946701	0.3249724
332.696	1	2.557322	1.555738	0.2960364	0.4187574	0.033608	0.04355611	0.06191355	0.05119169	0.1558946	0.2116717	0.2313416	0.2184841	0.03066802	0.02804729	0.04241895	0.03645331	0.5959561	0.4536529	1.102544	0.6794297	0.05977423	0.05028707	0.04986798	0.03385811
332.696	1	0.45542	0.2835391	2.277143	1.71908	0.248737	0.2387423	0.1534735	0.134608	2.372462	1.456645	0.7789967	0.6076652	0.06779133	0.06964524	0.05648292	0.07314091	0.1849955	0.2100151	0.1131964	0.3005199	0.04569755	0.05446445	0.1095191	0.1130333
332.696	1	0.06341989	0.08576887	0.08312675	0.07794684	1.705148	2.667555	0.5899872	0.3004392	0.1139317	0.1888185	0.1186776	0.1434437	0.2115482	0.2200144	0.5493801	0.4876086	0.2252858	0.3122532	0.4994703	0.4476058	1.518088	2.01683	3.239731	2.645472
332.697	1	0.09717535	0.1249999	0.1169524	0.1697655	0.4702586	0.63216	3.020912	2.202772	0.1142043	0.09868653	0.2333891	0.1798294	2.35389	2.057867	1.980091	1.664367	0.1066228	0.1060252	0.09033359	0.1127554	0.4460034	0.3916206	0.3679366	0.3567632
332.806	1	2.58329	1.542945	0.2769407	0.4070987	0.04001437	0.0522087	0.06398964	0.04914457	0.1402303	0.1802591	0.1825381	0.2313722	0.03954549	0.0415593	0.03100874	0.03211649	0.5633269	0.5320892	1.072884	0.6444022	0.04143885	0.06092337	0.03697925	0.03196508
332.806	1	0.4727556	0.2958843	2.223655	1.689062	0.2665069	0.2332873	0.1575349	0.1272229	2.357782	1.453389	0.7567576	0.6346499	0.08710447	0.0704804	0.05823725	0.09187416	0.164291	0.183202	0.1573754	0.2686585	0.06279063	0.06612595	0.1140758	0.09656658
332.806	1	0.05097512	0.08270146	0.08913271	0.06851001	1.675114	2.641831	0.5913156	0.3601577	0.1110436	0.1829713	0.1258621	0.1668731	0.220317	0.249716	0.5409579	0.4955167	0.2311507	0.3230028	0.4932093	0.4452407	1.50789	2.047083	3.284969	2.674655
332.807	1	0.07485101	0.106007	0.1481869	0.1609976	0.436132	0.5917093	3.076328	2.145414	0.1308141	0.08170789	0.2695776	0.16375	2.287815	2.090772	1.924462	1.58541	0.1299932	0.129858	0.07761212	0.1366568	0.4589697	0.4250703	0.3596918	0.4181419
332.857	1	2.557029	1.534688	0.2346912	0.4112666	0.03078407	0.04106741	0.06362986	0.03610792	0.1222	0.1611505	0.1872539	0.1971884	0.04064291	0.03364686	0.02843663	0.03603678	0.5470308	0.558393	1.031202	0.6007791	0.04105411	0.05452943	0.04040778	0.03314444
332.858	1	0.491964	0.3282567	2.192256	1.685685	0.2566949	0.2167888	0.1607201	0.1236078	2.34466	1.448795	0.7463244	0.6329002	0.06510641	0.07847617	0.0591417	0.09389569	0.1475036	0.1618785	0.2079089	0.2340047	0.07883097	0.06814788	0.1279219	0.07968597
332.859	1	0.057207	0.07958569	0.09281357	0.06015519	1.650236	2.604744	0.5699281	0.4035968	0.11786	0.1744196	0.127404	0.1837952	0.2321455	0.25649	0.5453303	0.5164668	0.2140605	0.3232472	0.4944828	0.4392672	1.515211	2.091221	3.325294	2.697791
332.859	1	0.0467943	0.1158618	0.170455	0.1316125	0.3883121	0.5432351	3.096129	2.040923	0.1060023	0.08234399	0.2818808	0.1507128	2.209439	2.11018	1.947053	1.553951	0.1474267	0.1438634	0.08583692	0.1119172	0.4383713	0.5119526	0.3414414	0.4525909
332.956	1	2.603006	1.57612	0.1980566	0.4218367	0.02174335	0.05231666	0.05493267	0.03671749	0.1351668	0.1829065	0.1763772	0.1625338	0.03781001	0.02674956	0.02642295	0.03979925	0.5555479	0.5145403	1.029521	0.601532	0.04234071	0.04088397	0.04571762	0.02710384
332.957	1	0.5188214	0.3637418	2.162862	1.695457	0.2591615	0.1824755	0.1479204	0.1137002	2.328206	1.450917	0.7372834	0.6208062	0.06619779	0.05912662	0.06330336	0.08814866	0.1507856	0.1551484	0.2406154	0.2243543	0.1015055	0.07265605	0.1324728	0.07061791
332.958	1	0.0580138	0.0798297	0.09008273	0.06562884	1.642358	2.585261	0.5443299	0.4206402	0.1309132	0.1682673	0.131668	0.1638797	0.2311098	0.2383872	0.5281454	0.5149244	0.2063221	0.3083339	0.4747556	0.4306874	1.523985	2.102452	3.361062	2.731968
332.959	1	0.05748769	0.1144555	0.1396557	0.1376087	0.3633507	0.5288091	3.121241	1.926599	0.1227816	0.08005525	0.1810257	0.17161	2.135016	2.080522	1.959138	1.548666	0.1686468	0.1323101	0.07961815	0.1317292	0.3806509	0.5653251	0.340041	0.5022149
333.057	1	2.715238	1.634286	0.1607551	0.4112623	0.03387522	0.05522415	0.04296362	0.03516984	0.1518342	0.2123948	0.224323	0.1515246	0.04392867	0.0312954	0.04260465	0.03943461	0.5847497	0.4824725	1.068692	0.6382464	0.05075429	0.04067987	0.05148713	0.03255998
333.058	1	0.5400489	0.4234943	2.25459	1.776654	0.2736111	0.1992556	0.1595536	0.1137298	2.377154	1.523728	0.7777131	0.6300451	0.06156062	0.06707593	0.05608069	0.07432596	0.1297038	0.1635734	0.2645191	0.2194326	0.1013398	0.08588685	0.1408488	0.06164153
333.059	1	0.04948281	0.07426319	0.08517571	0.06946672	1.625281	2.573616	0.5105849	0.4062567	0.1258336	0.1620946	0.12901	0.1420132	0.243292	0.2214058	0.5431526	0.5361812	0.2095694	0.2840295	0.4676493	0.4237589	1.55261	2.104779	3.387365	2.764963
333.059	1	0.05310691	0.1193691	0.07823968	0.141564	0.3217636	0.4794505	3.150526	1.795381	0.149149	0.09187797	0.2463179	0.154526	2.155992	1.988599	1.99919	1.578829	0.1489138	0.0964815	0.09470936	0.116778	0.3399819	0.6124254	0.3612938	0.4987089
333.157	1	2.73413	1.630753	0.1702522	0.3953263	0.03567586	0.05066724	0.06007767	0.03018784	0.1563564	0.1962159	0.254776	0.1326001	0.04246368	0.0360903	0.02796397	0.04426727	0.5962207	0.4352079	1.089335	0.6437769	0.04618994	0.0404208	0.05783799	0.02027654
333.158	1	0.5443893	0.4285039	2.256443	1.800146	0.2707296	0.1933246	0.1655639	0.1123105	2.304888	1.500943	0.7942758	0.6053811	0.07369265	0.07797905	0.0737291	0.07465528	0.1225375	0.1576092	0.2532161	0.2267955	0.1001555	0.09001241	0.1555699	0.05070954
333.159	1	0.05070573	0.05592894	0.08147938	0.05829648	1.600534	2.550454	0.4878803	0.3501969	0.1053004	0.1454666	0.1482171	0.1429156	0.2483911	0.2139419	0.5535505	0.506633	0.2224451	0.2749058	0.4764187	0.4167125	1.587862	2.116074	3.416036	2.81266
333.160	1	0.06371825	0.09499226	0.1693461	0.1369852	0.272879	0.3908083	3.100918	1.69466	0.130095	0.07520118	0.2614024	0.1802834	2.223736	1.872104	1.968307	1.572582	0.1495324	0.1522153	0.07980023	0.1013057	0.2924835	0.6755378	0.4092628	0.4388294
333.257	1	2.670868	1.619575	0.1869903	0.3689491	0.03956258	0.04040756	0.0631376	0.03432467	0.177691	0.162226	0.2583229	0.1163287	0.03708517	0.04012009	0.03485701	0.04615632	0.6158999	0.3654405	1.112424	0.6357116	0.04606608	0.02565088	0.04959866	0.03514125
333.258	1	0.5341769	0.4118737	2.261442	1.786637	0.292936	0.1976377	0.163949	0.0976232	2.282652	1.443233	0.7976525	0.5889415	0.08585672	0.05979384	0.0650831	0.08165799	0.1434835	0.1679867	0.2269589	0.2469305	0.09874388	0.09305768	0.1603676	0.05268765
333.259	1	0.06266751	0.06538194	0.1058966	0.05784904	1.598193	2.526478	0.4723433	0.2962623	0.09706396	0.1545753	0.1545169	0.1672339	0.2537896	0.2214511	0.5844329	0.4994421	0.2283421	0.2796466	0.4896027	0.4164086	1.623974	2.109628	3.43355	2.843578
333.260	1	0.06694284	0.0892905	0.1631317	0.1219282	0.2579254	0.3088333	2.985431	1.623175	0.1354135	0.08931078	0.211169	0.2179587	2.328877	1.812926	1.946598	1.557786	0.1435282	0.1667459	0.08914123	0.09718033	0.2029061	0.7093824	0.4696174	0.3738813
333.357	1	2.588642	1.617187	0.1962724	0.3622095	0.03468382	0.04486872	0.04895571	0.02724402	0.1942449	0.1414106	0.2513785	0.09291499	0.03220193	0.04144174	0.04196916	0.03560762	0.626749	0.3133073	1.125954	0.6193074	0.05466146	0.0347903	0.0573133	0.04183769
333.358	1	0.5214816	0.3834442	2.255909	1.774358	0.3075739	0.1921491	0.1246968	0.09274768	2.26469	1.397733	0.8046543	0.5707989	0.07576898	0.06568919	0.05097941	0.07592942	0.1525603	0.1773356	0.1906954	0.254578	0.06158235	0.08260332	0.152034	0.05015078
333.359	1	0.07685915	0.06862821	0.1004394	0.06513414	1.608406	2.512989	0.444369	0.2312764	0.09428498	0.163463	0.1623068	0.1707173	0.252312	0.2005391	0.6242225	0.5259306	0.241547	0.2651888	0.4810284	0.4032289	1.644067	2.115867	3.424527	2.853219
333.360	1	0.08889968	0.1124966	0.178227	0.1363073	0.2895878	0.2409284	2.87964	1.610387	0.1125052	0.08005608	0.2150131	0.1848005	2.40854	1.802313	1.948801	1.55643	0.1225072	0.1480034	0.0898911	0.1046316	0.1783854	0.6970387	0.5100664	0.3371708
333.457	1	2.561085	1.613212	0.2164741	0.3516544	0.03513089	0.03806337	0.05341069	0.0251369	0.2087856	0.1584476	0.2460158	0.09179219	0.03403907	0.02811849	0.04265067	0.02705441	0.6393805	0.3207711	1.123765	0.612522	0.04320477	0.04897702	0.03801835	0.04417509
333.458	1	0.4824631	0.3990716	2.177551	1.707516	0.2837813	0.178538	0.1297791	0.08507211	2.169219	1.333784	0.8098816	0.5582101	0.06320539	0.06416829	0.06028389	0.06240445	0.1829192	0.1658992	0.1701733	0.2742306	0.06677025	0.06261657	0.1412166	0.0497568
333.459	1	0.07090658	0.04516193	0.0755545	0.05745173	1.633181	2.492343	0.4001754	0.1422207	0.08953165	0.154838	0.1571695	0.1593917	0.2436681	0.1867761	0.6326895	0.5323736	0.2341238	0.272383	0.4734074	0.3998797	1.658868	2.100907	3.411802	2.875993
333.459	1	0.1038321	0.1064418	0.1638862	0.1181187	0.3191029	0.1720562	2.908805	1.703598	0.08207509	0.07596159	0.2161717	0.1678513	2.469426	1.83479	1.992542	1.557673	0.1368597	0.1359656	0.1474762	0.07880093	0.1772796	0.698378	0.5829917	0.3167869
333.557	1	2.62663	1.637393	0.2280284	0.3590091	0.03610408	0.03941176	0.04344068	0.02867636	0.1989952	0.1822322	0.2450312	0.1174634	0.04692373	0.02828372	0.05118651	0.0396345	0.6769286	0.3810594	1.149161	0.646679	0.03454659	0.04723146	0.05217013	0.05252411
333.558	1	0.4644858	0.4111586	2.251294	1.784716	0.2824691	0.1783108	0.1286154	0.09043729	2.149208	1.354182	0.8734313	0.5785922	0.05040314	0.08177709	0.05816758	0.0572483	0.1864964	0.1665736	0.1464764	0.2764704	0.07494804	0.04560645	0.1318114	0.04914082
333.559	1	0.06982523	0.03875495	0.07961391	0.06578524	1.648149	2.497004	0.3678481	0.06614321	0.1033601	0.1685956	0.160715	0.1422987	0.2430663	0.1750449	0.6392645	0.5274136	0.238679	0.2818232	0.4637023	0.4049052	1.679159	2.111902	3.409939	2.895284
333.560	1	0.08636394	0.06513919	0.1633309	0.1430589	0.3245012	0.1038965	2.994417	1.822625	0.06895301	0.09157873	0.1793134	0.1653624	2.529231	1.936801	2.096416	1.567516	0.07659192	0.1072998	0.1077992	0.07903878	0.1403066	0.6756507	0.6269308	0.3506307
333.657	1	2.606198	1.636382	0.2344093	0.3466501	0.03426572	0.04309266	0.03707823	0.0234306	0.2061252	0.2048827	0.2454042	0.1092883	0.05006643	0.04934368	0.05500693	0.03738541	0.6724317	0.4197802	1.125335	0.6449753	0.05410099	0.03967652	0.0617218	0.05764007
333.658	1	0.421818	0.4146883	2.327854	1.824011	0.2608277	0.1725394	0.1507346	0.09949462	2.125361	1.32055	0.889436	0.5971294	0.04680166	0.08720155	0.06135125	0.07743572	0.1877321	0.1534463	0.147054	0.2934148	0.07174434	0.06865213	0.145419	0.0545201
333.659	1	0.06512034	0.0314442	0.08593523	0.06381756	1.671231	2.490076	0.3308626	0.1524187	0.1095226	0.167602	0.1366653	0.136838	0.2512394	0.1805146	0.6181205	0.5237279	0.2581199	0.2852559	0.4546883	0.4173938	1.702948	2.128879	3.387473	2.915632
333.660	1	0.1244692	0.1135851	0.1444202	0.1604447	0.3423129	0.1737553	2.99667	1.827228	0.06985227	0.07995973	0.1922136	0.1764762	2.561246	2.030933	2.200072	1.553672	0.08680398	0.09677223	0.1453252	0.1026298	0.2133847	0.6705528	0.7109018	0.3196054
333.757	1	2.580909	1.631181	0.2426272	0.3488582	0.03682518	0.03987101	0.04456937	0.02613552	0.1878868	0.2133358	0.217831	0.0980062	0.03487363	0.0461895	0.03298411	0.02660709	0.6417016	0.4722134	1.068293	0.5989749	0.03975344	0.04467817	0.04045311	0.03768419
333.758	1	0.3711497	0.4292238	2.366935	1.829754	0.2578336	0.1877773	0.1726057	0.08538704	2.15158	1.295919	0.9095502	0.5896005	0.06425898	0.0942962	0.06802191	0.07306075	0.2031086	0.1353649	0.1628758	0.3122779	0.06586912	0.0914444	0.1410181	0.05012444
333.759	1	0.04864635	0.02564408	0.08023309	0.07409551	1.690129	2.490004	0.2924128	0.2320145	0.09979607	0.166966	0.119531	0.1327629	0.2467067	0.1858773	0.5907146	0.5300131	0.2668207	0.2750523	0.4567162	0.4107394	1.715066	2.151309	3.3557	2.915199
333.760	1	0.1316675	0.1313392	0.2272874	0.2002384	0.3331106	0.3193974	2.928688	1.823089	0.07674895	0.1206438	0.2009494	0.1678519	2.535691	2.073578	2.165217	1.550811	0.1198124	0.1193465	0.1421901	0.1135495	0.258678	0.6875493	0.7770961	0.3043766
333.857	1	2.581288	1.61045	0.2147845	0.418939	0.03361124	0.04447138	0.0515137	0.0428673	0.1693249	0.2049086	0.1472872	0.1423091	0.03895202	0.04970013	0.03032011	0.03065269	0.5844734	0.4992516	1.030691	0.5435487	0.04420789	0.05406747	0.04780778	0.0253206
333.858	1	0.312179	0.447299	2.306272	1.786417	0.2599234	0.1973511	0.172208	0.07941682	2.126432	1.225461	0.8905995	0.5534283	0.08401318	0.06914745	0.04137193	0.07357487	0.2049766	0.1315304	0.161203	0.3252207	0.05426274	0.07709376	0.1431038	0.05381839
333.859	1	0.05753439	0.05137001	0.07284226	0.08617096	1.727017	2.50065	0.2918481	0.2772249	0.1001978	0.1712947	0.1254055	0.1340284	0.2491629	0.200708	0.5969469	0.5328266	0.278487	0.2712571	0.4587753	0.4094665	1.734656	2.192859	3.323464	2.923738
333.859	1	0.1387339	0.07883445	0.2307069	0.2088639	0.3062765	0.4186213	2.873983	1.79682	0.07847201	0.09842907	0.1824728	0.1522654	2.472844	2.028505	2.150738	1.599922	0.08233985	0.08808554	0.158007	0.1055386	0.3223971	0.6900632	0.8478009	0.3133554
333.966	1	2.612996	1.578199	0.1983504	0.4821321	0.03563768	0.04694228	0.04083444	0.04524559	0.1461593	0.1602554	0.1431556	0.1735527	0.03505094	0.03077829	0.0229913	0.03036396	0.5128416	0.487325	0.9967503	0.5065676	0.03783649	0.05435513	0.06123267	0.03649247
333.966	1	0.2616776	0.4835049	2.215734	1.73642	0.2403866	0.1898233	0.1622178	0.08310561	2.088221	1.206662	0.8760231	0.5394177	0.06981858	0.09444309	0.06226063	0.06403353	0.2242225	0.1572383	0.1776426	0.3259806	0.08958388	0.1140765	0.1500419	0.05692469
333.966	1	0.06285673	0.06211276	0.06313362	0.05276096	1.759928	2.516614	0.2769624	0.2867844	0.1025595	0.1821489	0.1120775	0.1084368	0.2698515	0.2383302	0.5838358	0.4944019	0.2819033	0.279004	0.4779466	0.4045312	1.763486	2.217194	3.296872	2.928586
333.967	1	0.107552	0.108371	0.1187892	0.1686389	0.2955272	0.5157479	2.840712	1.765296	0.08816499	0.1307333	0.207732	0.1722677	2.424024	2.013438	2.171686	1.664002	0.07031987	0.1279509	0.1666871	0.08474588	0.3809531	0.6692184	0.9064367	0.352847
334.057	1	2.734321	1.580347	0.1231964	0.5353073	0.02843227	0.04787526	0.03951452	0.05481455	0.148329	0.1298185	0.19602	0.1546829	0.04113243	0.02609362	0.03556773	0.02896465	0.4793937	0.4768062	1.003167	0.5147691	0.04506923	0.0335171	0.06884471	0.02609827
334.058	1	0.2565214	0.5254199	2.322539	1.849648	0.2498909	0.2018343	0.1664415	0.1057605	2.149463	1.322697	0.8605858	0.5577928	0.07093625	0.110246	0.06031552	0.07281042	0.2154832	0.1681314	0.2049086	0.321371	0.104213	0.09572872	0.1361368	0.0702361
334.058	1	0.04622173	0.04844512	0.04844727	0.04753285	1.778593	2.532308	0.2646437	0.2942495	0.09658927	0.1734653	0.09278751	0.09462859	0.2720149	0.2514444	0.5588038	0.471345	0.2772467	0.2840777	0.473756	0.4041477	1.752324	2.210133	3.261206	2.9209
334.059	1	0.07044668	0.1287131	0.123982	0.1182787	0.2596359	0.5925987	2.87832	1.717371	0.08017292	0.09984335	0.1853831	0.1630298	2.377108	1.944519	2.187517	1.751079	0.09534346	0.1179013	0.1589633	0.08807928	0.4523008	0.6800634	0.9603528	0.4273616
334.157	1	2.795428	1.570517	0.07850634	0.5533206	0.02918281	0.03382512	0.03887968	0.04824714	0.1555515	0.1249878	0.1944855	0.1543593	0.0202138	0.01879003	0.03032755	0.02423097	0.4783577	0.4863728	1.003626	0.5054541	0.05014131	0.03102477	0.04473325	0.02024658
334.158	1	0.2682196	0.5168257	2.328165	1.886335	0.240057	0.2052436	0.1556742	0.1005994	2.22245	1.372697	0.8418481	0.5406783	0.08509023	0.1236506	0.07537356	0.08338694	0.2209758	0.1384648	0.1818763	0.3168783	0.09627053	0.09490789	0.1419061	0.080929
334.159	1	0.04297392	0.05655731	0.0757227	0.05519452	1.803533	2.538953	0.2711781	0.2948792	0.09533712	0.1612096	0.1043935	0.09700347	0.2711476	0.256221	0.5644325	0.4503465	0.2688667	0.2803099	0.4684131	0.3941396	1.752763	2.204402	3.226265	2.92108
334.159	1	0.1229748	0.1065699	0.1678565	0.1512804	0.2518073	0.6783914	2.859236	1.656308	0.07506451	0.1403959	0.218787	0.1454528	2.338575	1.884378	2.210959	1.839348	0.1055824	0.1460131	0.1442306	0.07166019	0.4738043	0.7176089	0.8813877	0.4890331
334.257	1	2.789743	1.54247	0.1020453	0.5514362	0.0279859	0.031066	0.05022227	0.06375491	0.1693774	0.1307454	0.2104093	0.2037221	0.02938517	0.02588699	0.03023551	0.03580488	0.4932897	0.4951019	1.019495	0.494479	0.04593547	0.0420908	0.05429187	0.02218636
334.258	1	0.2947874	0.4690466	2.267518	1.862989	0.2392134	0.2025343	0.1428661	0.07982017	2.244229	1.413758	0.7813941	0.5101065	0.09458128	0.09813528	0.06650439	0.091243	0.1954325	0.09410337	0.1764268	0.3103091	0.06576457	0.09887307	0.119067	0.08320237
334.259	1	0.05195115	0.05161583	0.06529984	0.06510581	1.829886	2.543707	0.2696227	0.2942635	0.106368	0.1692368	0.0973866	0.0955866	0.2757375	0.2517748	0.5546023	0.4638227	0.2703288	0.2710646	0.4653385	0.395466	1.765157	2.199067	3.20079	2.904199
334.259	1	0.1291148	0.06686031	0.1293128	0.1307683	0.2310161	0.7376813	2.790865	1.647426	0.08763735	0.1087129	0.1820575	0.1570422	2.287384	1.799264	2.212334	1.878491	0.1188891	0.1278912	0.175986	0.09390631	0.440444	0.7144134	0.7773677	0.5253699
334.357	1	2.758754	1.501824	0.1688919	0.5244495	0.02677462	0.02479866	0.05508822	0.04632732	0.1548744	0.1449642	0.2154377	0.2215567	0.03621158	0.02598634	0.02881135	0.04149183	0.5160449	0.4776088	1.046095	0.4818305	0.04589903	0.0565049	0.04725755	0.03608912
334.358	1	0.3146933	0.4130315	2.215641	1.838677	0.2550321	0.1790469	0.1367846	0.07484025	2.241158	1.423873	0.7280747	0.4892836	0.0802278	0.07259576	0.08358384	0.06854618	0.1544115	0.09367987	0.1808479	0.2938394	0.05147713	0.07218484	0.1004723	0.09573944
334.359	1	0.0527299	0.05313285	0.0567927	0.06377728	1.853525	2.55766	0.2586093	0.2649759	0.1102461	0.1695553	0.09977262	0.108622	0.2701525	0.2594347	0.5426252	0.4833572	0.2798856	0.2660001	0.4662446	0.3982654	1.759109	2.190096	3.174746	2.88625
334.359	1	0.11414	0.1219474	0.1564822	0.1303864	0.2873121	0.7710984	2.75662	1.681814	0.1067109	0.09168485	0.2073189	0.1913588	2.246168	1.732372	2.196026	1.914211	0.1071501	0.1547441	0.1611583	0.09998329	0.3601889	0.6701147	0.653874	0.5095871
334.457	1	2.717859	1.462443	0.2004777	0.4836499	0.02562829	0.02965932	0.04274258	0.04129315	0.1557087	0.1321345	0.2108946	0.2057378	0.03054267	0.01547812	0.04456304	0.03939805	0.5163866	0.3995963	1.075108	0.4760464	0.05103461	0.05027682	0.05980993	0.02867071
334.458	1	0.3647948	0.3363516	2.114702	1.801982	0.2569315	0.1888475	0.1150685	0.08726196	2.193859	1.439528	0.6785513	0.4788134	0.06876174	0.06840406	0.06119066	0.06172979	0.1033558	0.1275753	0.1555778	0.2626752	0.03376751	0.07266431	0.07920812	0.09261455
334.459	1	0.05587052	0.07747695	0.05337532	0.06784233	1.887746	2.559639	0.2542962	0.2205033	0.1181322	0.164146	0.1038819	0.1151601	0.2520023	0.2727244	0.5254659	0.4830581	0.2713579	0.2757946	0.4677349	0.4056224	1.749428	2.168418	3.1551	2.863121
334.459	1	0.1505329	0.09309631	0.1602496	0.1618597	0.3715967	0.7780094	2.763301	1.775906	0.1094471	0.1247466	0.2039648	0.1896032	2.224461	1.672292	2.199385	1.919884	0.1315433	0.1232542	0.1295011	0.08786543	0.3251874	0.6467504	0.5302611	0.4346438
334.557	1	2.747675	1.475996	0.1936074	0.4697762	0.03033001	0.02610857	0.04055882	0.03159121	0.1892013	0.1343978	0.1999415	0.1461728	0.04229664	0.01876978	0.04167185	0.04395136	0.5163581	0.3179355	1.107739	0.5125491	0.0453856	0.02857853	0.05571449	0.03716215
334.558	1	0.3852296	0.2919427	2.011467	1.754897	0.2427349	0.1877009	0.1079555	0.08228019	2.091991	1.417471	0.6622741	0.4630808	0.06478918	0.0816162	0.07084519	0.06687463	0.1130732	0.1714851	0.1525386	0.2149014	0.05552306	0.05550446	0.09391414	0.07976354
334.559	1	0.09281435	0.09991655	0.04496617	0.06850985	1.906367	2.587179	0.2534655	0.1359541	0.1240407	0.1798174	0.1021869	0.1001152	0.2375939	0.2622602	0.5025058	0.4684451	0.2657913	0.2861158	0.4640623	0.4040809	1.725836	2.140167	3.158176	2.851219
334.559	1	0.1335487	0.1150867	0.1008708	0.1487662	0.4105522	0.7202759	2.914151	1.988268	0.08893403	0.1100939	0.2008421	0.1781956	2.242236	1.669351	2.174696	1.93522	0.1170003	0.1547374	0.09142885	0.08012425	0.3154261	0.6292831	0.4894748	0.32309
334.657	1	2.778907	1.522707	0.188732	0.484218	0.03889651	0.04675869	0.0416703	0.03796832	0.2163592	0.1609726	0.2285482	0.1344964	0.03202553	0.0232104	0.0347691	0.049105	0.5223438	0.2474867	1.14289	0.5756734	0.03029876	0.02712739	0.04926878	0.04056371
334.658	1	0.4389649	0.2794933	2.132005	1.847919	0.2471147	0.2055959	0.1234933	0.09158738	2.182341	1.501941	0.700668	0.483436	0.06620316	0.09506281	0.0561831	0.0760854	0.1637606	0.1973258	0.1773223	0.2013991	0.0519209	0.0944944	0.1067519	0.05742731
334.659	1	0.08670853	0.07656922	0.04521438	0.06889535	1.898318	2.597297	0.2510549	0.1251172	0.133638	0.1702828	0.09160968	0.1046947	0.2251352	0.2325341	0.5105812	0.4797644	0.2553547	0.2820523	0.465616	0.4032244	1.699332	2.104558	3.162377	2.816066
334.659	1	0.1161736	0.1457961	0.1396243	0.1373197	0.4504118	0.6880918	3.004537	2.148863	0.08236536	0.09574428	0.2277307	0.1834222	2.288807	1.79808	2.128008	1.90501	0.1107253	0.1539039	0.1116327	0.06722985	0.3561305	0.5645535	0.475326	0.2067866
334.757	1	2.706439	1.54527	0.2078314	0.4827616	0.03232791	0.05400046	0.03795047	0.03605653	0.2295835	0.1997768	0.2435408	0.1341383	0.03794351	0.0417617	0.03701815	0.0373922	0.560586	0.1704391	1.128929	0.5924447	0.03468636	0.02583074	0.03858597	0.03881379
334.758	1	0.4575982	0.2528514	2.028153	1.760162	0.2437531	0.181003	0.1188386	0.08259621	2.080325	1.392864	0.6902974	0.4786746	0.05496735	0.08823343	0.06518564	0.07177897	0.1839809	0.1971729	0.1401607	0.1698818	0.07473255	0.09022783	0.130872	0.03919833
334.759	1	0.08781389	0.06837207	0.05919688	0.05571256	1.910824	2.603322	0.2652835	0.196715	0.141445	0.1716722	0.09536487	0.1092504	0.2107257	0.2233774	0.5014037	0.5007455	0.2516655	0.2928389	0.4641921	0.3914246	1.708609	2.073269	3.176555	2.791055
334.759	1	0.09831268	0.1707731	0.1662183	0.1626127	0.4200658	0.6525788	3.121035	2.285775	0.078275	0.09735089	0.2432744	0.16544	2.305332	1.940238	2.05817	1.809387	0.06234263	0.1428467	0.09219897	0.08112687	0.4356869	0.481413	0.4722024	0.1882263
334.857	1	2.676338	1.535721	0.2110335	0.4605489	0.03837839	0.0547773	0.04522319	0.03799765	0.2197039	0.2259761	0.2247344	0.1388479	0.05000933	0.05844676	0.03375013	0.03989875	0.6040329	0.253048	1.110268	0.6222464	0.04572251	0.03385502	0.04574707	0.04996021
334.858	1	0.4937343	0.248669	2.068382	1.78125	0.2497307	0.1702966	0.1209936	0.09076532	2.091536	1.363315	0.7164353	0.4801164	0.06879471	0.0961732	0.05054346	0.05605023	0.2236342	0.174673	0.1332701	0.1679061	0.05319428	0.09448111	0.1296641	0.03126825
334.859	1	0.09100904	0.06987556	0.05136585	0.06724915	1.910783	2.605	0.2575615	0.2746191	0.1410834	0.1711843	0.08116571	0.1112906	0.2205764	0.1972276	0.4795537	0.5123567	0.2439043	0.3022089	0.4698353	0.3920862	1.694617	2.046529	3.186791	2.774758
334.859	1	0.1185506	0.1560072	0.1278729	0.1296526	0.3276826	0.6147514	3.181875	2.297994	0.07664218	0.09962457	0.2251779	0.1707667	2.309071	2.037395	2.019294	1.74773	0.08066948	0.1103548	0.1054854	0.08881184	0.511982	0.4090326	0.4831723	0.2653276
334.957	1	2.613299	1.524369	0.2019482	0.4642914	0.04403813	0.04212574	0.05201439	0.06052707	0.2177868	0.2485373	0.2092794	0.1514888	0.04158146	0.05664119	0.03026797	0.05123132	0.6135098	0.4110916	1.035243	0.6304097	0.05386133	0.05293198	0.04451706	0.05356598
334.958	1	0.5332205	0.2647986	1.898943	1.643722	0.2217081	0.1638074	0.1210033	0.100715	1.923475	1.201087	0.6963429	0.4677876	0.05694318	0.06269976	0.03677971	0.04399434	0.2191039	0.1582867	0.1058789	0.1616499	0.05325274	0.07767418	0.1445189	0.02955957
334.959	1	0.0809183	0.07407737	0.04294255	0.06260669	1.901789	2.602265	0.2760732	0.3448158	0.1400867	0.1585302	0.08815509	0.1253418	0.2162621	0.1942352	0.4694402	0.5021332	0.2286419	0.2927229	0.4699077	0.387347	1.685952	2.029327	3.198628	2.774608
334.959	1	0.1198153	0.1434809	0.1226445	0.1174763	0.2284826	0.5679555	3.297571	2.335133	0.07313196	0.09010242	0.2651202	0.1749887	2.269902	2.089332	1.978393	1.674731	0.127363	0.08027209	0.104572	0.1110777	0.5873812	0.3770696	0.4820724	0.3699803
335.057	1	2.609071	1.532198	0.2037325	0.4509256	0.04412808	0.04173834	0.06278175	0.05178162	0.1961065	0.2694702	0.2013517	0.177753	0.0448961	0.04837778	0.03015385	0.04686866	0.628307	0.5299662	0.9984636	0.6336087	0.04389044	0.05252304	0.04677404	0.04401044
335.058	1	0.5420115	0.2876481	2.093461	1.771227	0.2230017	0.1873348	0.1235119	0.08813638	2.048246	1.301113	0.7453278	0.4672869	0.06032583	0.08768695	0.03535851	0.05115776	0.2417133	0.1653258	0.1292969	0.1613914	0.05785338	0.09278432	0.1331349	0.04220865
335.059	1	0.07689484	0.06684798	0.0607319	0.06125187	1.888731	2.606996	0.3046273	0.3626884	0.1418089	0.1679612	0.06732797	0.1107279	0.2269597	0.2026434	0.4852128	0.5075277	0.2163367	0.2909467	0.4699598	0.3842265	1.660046	2.050182	3.205862	2.742768
335.059	1	0.07675173	0.1353674	0.1005768	0.1302156	0.1510061	0.5579481	3.310558	2.274266	0.07784342	0.1183913	0.238552	0.1668312	2.227592	2.131702	1.959206	1.604952	0.1449311	0.1118021	0.09077492	0.1101745	0.6430062	0.4071823	0.4815638	0.4473736
335.157	1	2.71375	1.566129	0.2198751	0.4580639	0.03735686	0.0503981	0.07412128	0.04907808	0.1757077	0.2825394	0.1895313	0.1946835	0.05210743	0.05082787	0.02791537	0.05477822	0.6703544	0.6129437	1.026661	0.6619288	0.05215173	0.05853691	0.05413327	0.04538439
335.158	1	0.522182	0.3468126	2.459165	2.015903	0.2578632	0.2185222	0.1302434	0.09610909	2.271434	1.521294	0.8909731	0.4907002	0.09633802	0.1009132	0.05737736	0.04341307	0.2783869	0.2265696	0.1493777	0.1513374	0.05947593	0.09902268	0.1183337	0.04677382
335.159	1	0.07515307	0.0843471	0.05714804	0.05437578	1.860518	2.605512	0.3508314	0.3630485	0.1270905	0.1699368	0.07373299	0.1005363	0.2248052	0.1931712	0.485575	0.4839676	0.1917168	0.2980265	0.454467	0.3758299	1.633601	2.063373	3.212977	2.725804
335.159	1	0.04655459	0.1533529	0.1620571	0.1288297	0.2114949	0.499068	3.3322	2.156785	0.1081343	0.09535258	0.2794252	0.1495248	2.191983	2.088721	1.950668	1.584402	0.1684032	0.1055661	0.1059159	0.09937843	0.6748927	0.5041483	0.4592768	0.4650054
335.257	1	2.774132	1.579098	0.2193178	0.4654432	0.02899105	0.05002822	0.07004233	0.04045488	0.1555058	0.2951067	0.2028808	0.1808625	0.04682952	0.05128924	0.02662768	0.04659137	0.7046055	0.6622133	1.03434	0.6729697	0.04838821	0.05574595	0.04966976	0.03895906
335.258	1	0.470442	0.3793966	2.505778	2.052405	0.252173	0.2075116	0.138471	0.09448906	2.276574	1.510002	0.9179878	0.4806851	0.08581166	0.1002167	0.05850539	0.06113901	0.2538648	0.2552893	0.2077906	0.1639768	0.07490254	0.09560928	0.1187412	0.04695111
335.259	1	0.06428801	0.08993835	0.04594701	0.0582951	1.827249	2.595239	0.4031866	0.3664617	0.1359198	0.1649456	0.09019359	0.110451	0.2361664	0.1929939	0.4923571	0.4663851	0.1997683	0.2988218	0.4493901	0.3667965	1.622729	2.057761	3.215583	2.732189
335.259	1	0.07519377	0.1283202	0.1752007	0.1207637	0.3388867	0.4979288	3.27482	1.978398	0.08491442	0.1042659	0.224623	0.1473355	2.174553	2.022192	1.95682	1.56921	0.1529208	0.1340612	0.1114557	0.1138012	0.6419644	0.5807048	0.362242	0.522108
335.357	1	2.867658	1.610902	0.2157418	0.485127	0.03055605	0.05304172	0.05706095	0.04552841	0.1509919	0.2757658	0.190797	0.1392401	0.05934467	0.03970467	0.04279838	0.02755266	0.7306054	0.6603545	1.046307	0.6844681	0.05813428	0.05421741	0.05222219	0.0411378
335.358	1	0.4270184	0.3872799	2.273682	1.894788	0.2557159	0.2064909	0.139627	0.1311797	2.144779	1.343022	0.8535054	0.462311	0.06052821	0.1051433	0.05262937	0.05388956	0.1976549	0.2381583	0.1768495	0.1928699	0.07952941	0.08887342	0.1295073	0.0629172
335.359	1	0.06465055	0.07600789	0.05312136	0.05575319	1.80355	2.591647	0.4403397	0.3591305	0.1346376	0.1739677	0.08751206	0.120095	0.2312579	0.1949621	0.4824488	0.4566639	0.1943523	0.3145586	0.4579212	0.3780619	1.615104	2.074589	3.252938	2.756069
335.359	1	0.03812817	0.09527253	0.1468973	0.1297261	0.456435	0.4925732	3.307902	1.897254	0.1227596	0.06683431	0.2226386	0.1879347	2.180213	1.920826	1.955631	1.642577	0.1638118	0.1108786	0.07048499	0.1346062	0.5851193	0.6290926	0.2906632	0.5774189
335.457	1	2.801936	1.559338	0.2072098	0.491806	0.03907664	0.04074345	0.05327452	0.0358792	0.1799676	0.2375626	0.1516522	0.1249814	0.05057732	0.03202112	0.04111475	0.02586509	0.69546	0.6127386	0.996255	0.6479293	0.04527885	0.04585034	0.04728091	0.03723483
335.458	1	0.3935884	0.3446176	1.707929	1.476936	0.2474384	0.1468758	0.09797109	0.09002252	1.722625	0.9447279	0.7181877	0.4278925	0.05807779	0.07086106	0.06207233	0.06531678	0.1135301	0.1249382	0.09235278	0.229055	0.05728723	0.03602114	0.1047257	0.03594087
335.459	1	0.06603682	0.06092952	0.063005	0.07553278	1.763628	2.546025	0.4953666	0.3451708	0.1245426	0.1857778	0.124961	0.1592881	0.2416449	0.2133259	0.4891288	0.4689359	0.196327	0.3236453	0.4688993	0.4072174	1.603972	2.059636	3.320854	2.8041
335.459	1	0.06302499	0.07642911	0.111655	0.09953565	0.5294581	0.5214051	3.390033	1.868717	0.1313048	0.07415704	0.2574642	0.1879031	2.174284	1.779104	1.917825	1.653936	0.1489594	0.1098875	0.0672178	0.1053999	0.5687947	0.672234	0.2782095	0.5362792
335.557	1	2.731467	1.52849	0.1791745	0.506169	0.05190051	0.0312821	0.05315603	0.03700043	0.2151384	0.1786688	0.1217286	0.1397261	0.0442575	0.03517913	0.03549697	0.02426854	0.6893033	0.5681792	0.9591577	0.6316277	0.05072499	0.03526971	0.03512887	0.0492108
335.558	1	0.3454661	0.321096	1.554364	1.384764	0.218163	0.1256171	0.115706	0.08529012	1.575979	0.8368889	0.6618798	0.4060029	0.07389841	0.06742349	0.04376047	0.07968523	0.05943392	0.09858814	0.1277348	0.2619669	0.02627327	0.03564282	0.1061449	0.03503592
335.559	1	0.05484902	0.0509993	0.08667181	0.08398093	1.743111	2.526359	0.5294834	0.2743881	0.1234301	0.1883442	0.1361517	0.1622255	0.251071	0.2227768	0.4933552	0.4740176	0.2212924	0.321005	0.4884462	0.4184312	1.592764	2.053716	3.346983	2.829231
335.559	1	0.05671879	0.0678745	0.1473355	0.0962101	0.5629443	0.5124499	3.361144	1.857706	0.1067945	0.07631668	0.2286611	0.1797003	2.224784	1.672575	1.936491	1.663121	0.1124637	0.121268	0.08355049	0.1228351	0.498788	0.6585251	0.3110615	0.4975329
335.657	1	2.757852	1.591398	0.1523193	0.5241511	0.04482088	0.02360604	0.04481632	0.02893306	0.2178943	0.157539	0.1610748	0.1509981	0.04929893	0.03557938	0.03552763	0.03127825	0.7145962	0.5501265	0.9742802	0.6787151	0.05175401	0.04071836	0.03879682	0.05322611
335.658	1	0.3243443	0.356242	1.584752	1.428041	0.2170359	0.1343723	0.1291721	0.09436908	1.592257	0.8666279	0.6849507	0.4102905	0.08549857	0.06955823	0.06026198	0.07229299	0.07860325	0.1054011	0.1293729	0.25411	0.03838868	0.05349246	0.120737	0.038582
335.659	1	0.06710108	0.06694061	0.07372833	0.08174141	1.721203	2.491818	0.5402388	0.1880285	0.1224241	0.1759491	0.1202608	0.1620778	0.232722	0.1920962	0.4894182	0.4770685	0.2326808	0.3171487	0.5073353	0.4212786	1.586561	2.04375	3.399156	2.874237
335.659	1	0.06945493	0.05590502	0.1760605	0.1212134	0.5747997	0.4988029	3.437589	1.91378	0.09499221	0.0878167	0.2244647	0.1501507	2.312737	1.649684	1.940684	1.61455	0.1029252	0.1084252	0.08552974	0.103712	0.4340988	0.6548737	0.3973778	0.4408445
335.757	1	2.815608	1.689534	0.1458757	0.5247354	0.03088884	0.03546951	0.05177174	0.03093135	0.2056796	0.1364142	0.2102219	0.1526731	0.03881047	0.02889564	0.04971633	0.03868791	0.7392864	0.5238808	1.027295	0.7525885	0.04467653	0.04576943	0.04786698	0.06242671
335.758	1	0.2877413	0.3767684	1.597547	1.429743	0.2081915	0.1354433	0.1119384	0.09408303	1.600055	0.9082462	0.6733589	0.373634	0.04747245	0.06806784	0.04634649	0.06592671	0.1093484	0.1077428	0.1135109	0.2347922	0.05411369	0.06397455	0.132407	0.04766065
335.759	1	0.07453881	0.05754394	0.06506161	0.08200406	1.676393	2.404924	0.5709485	0.1781701	0.1092731	0.1708961	0.1119007	0.1899	0.2323691	0.1768143	0.506726	0.5014508	0.2374813	0.313618	0.5183859	0.4475986	1.568957	2.064941	3.483219	2.928361
335.759	1	0.06922897	0.0590377	0.1456477	0.1046007	0.5485813	0.459565	3.481483	1.989079	0.07566824	0.1172513	0.2437091	0.1512578	2.41532	1.698835	1.870627	1.532099	0.1061519	0.1084723	0.09176699	0.08129589	0.410494	0.6724898	0.4810901	0.3440712
335.857	1	2.758769	1.710487	0.135945	0.5059283	0.03140749	0.04123401	0.04581647	0.03335138	0.1992718	0.1774924	0.2390852	0.1845514	0.04145357	0.0485892	0.04397449	0.02814745	0.7226419	0.4163594	1.041202	0.7666735	0.0359771	0.04881317	0.06213107	0.06639694
335.858	1	0.2985386	0.3741813	1.515381	1.330877	0.2014585	0.1478441	0.098222	0.07025573	1.482001	0.8639728	0.6520817	0.3323079	0.05892708	0.06682117	0.04500091	0.06230487	0.1590855	0.1306534	0.1231647	0.2112323	0.05183175	0.06791059	0.1286609	0.05138554
335.859	1	0.06709802	0.05281414	0.09886441	0.09224601	1.663462	2.368685	0.6032886	0.2160098	0.09718918	0.1436722	0.1096323	0.1800578	0.2457564	0.187049	0.519587	0.5205122	0.2294012	0.3043961	0.5426192	0.4720994	1.506463	2.107596	3.488774	2.95083
335.859	1	0.07306957	0.08017258	0.136592	0.1455637	0.4926438	0.3181465	3.466833	2.053031	0.04890853	0.08563511	0.22644	0.1506983	2.498801	1.742207	1.875748	1.423687	0.07480284	0.09760249	0.1220585	0.09395109	0.4294114	0.6762118	0.5775037	0.3685876
335.957	1	2.646761	1.640766	0.09726596	0.4809164	0.0363103	0.03492463	0.03845247	0.03640519	0.2048218	0.2136147	0.2355644	0.1939825	0.0505263	0.04859632	0.04489532	0.03603321	0.6849081	0.3109634	1.016231	0.7622401	0.04647061	0.0362654	0.0624086	0.04759184
335.958	1	0.308664	0.3350669	1.387249	1.200762	0.1674548	0.1215487	0.1170188	0.07267773	1.330519	0.7457817	0.6236199	0.3152676	0.081093	0.08104978	0.04870328	0.08356424	0.212028	0.1817556	0.1338661	0.1922001	0.03764093	0.06864609	0.1199391	0.04929587
335.959	1	0.05050885	0.08352135	0.08667097	0.09043319	1.662334	2.351695	0.6261266	0.3003026	0.1067411	0.1315927	0.1382745	0.1745731	0.255776	0.1827759	0.5258918	0.5382288	0.2432536	0.3104912	0.551334	0.4929837	1.485571	2.150511	3.493694	2.965124
335.959	1	0.0685968	0.1061617	0.1186289	0.1676468	0.432156	0.2230023	3.466241	2.043848	0.07150552	0.06554353	0.2137598	0.1629581	2.555309	1.807067	1.878708	1.348074	0.06898136	0.08417393	0.1057999	0.09724909	0.4563591	0.6538236	0.6927414	0.3764512
336.057	1	2.510921	1.540067	0.08181496	0.4188912	0.02788851	0.04105135	0.0462504	0.03592811	0.1849683	0.2493185	0.2359178	0.1881607	0.05181579	0.04857836	0.03951508	0.03062449	0.6278611	0.2538246	0.9705498	0.7482461	0.04226951	0.0389568	0.05440092	0.05241222
336.058	1	0.3337588	0.3001575	1.265812	1.088431	0.1584562	0.1062855	0.112002	0.06168723	1.230212	0.6468919	0.5638464	0.3104108	0.07806374	0.07908059	0.0550191	0.09575348	0.2630997	0.2047958	0.1346666	0.1873734	0.06124647	0.09494692	0.1159079	0.05995216
336.058	1	0.03652964	0.09109487	0.09382722	0.06973807	1.657186	2.334702	0.6374728	0.3749453	0.09191762	0.1435986	0.1505163	0.178619	0.2515814	0.1862721	0.5560068	0.5725938	0.2393982	0.2995155	0.5531551	0.4838822	1.464353	2.178146	3.444707	2.974102
336.059	1	0.1063432	0.107437	0.145039	0.1229286	0.3827313	0.2013304	3.370898	1.981083	0.07493926	0.1140254	0.1930809	0.1706545	2.555371	1.838281	1.861048	1.295133	0.1045019	0.09011599	0.1133395	0.09929618	0.4627077	0.6614465	0.706682	0.3676003
336.157	1	2.505189	1.541711	0.09308924	0.3809502	0.02280778	0.04372082	0.04603302	0.0328279	0.1571462	0.2563321	0.2404243	0.1921725	0.03418896	0.04436665	0.03873543	0.02255143	0.6066509	0.2680396	1.004249	0.7380937	0.03332987	0.03533318	0.0545971	0.05183375
336.158	1	0.328507	0.3159261	1.277479	1.156281	0.1673972	0.109789	0.1007874	0.07301459	1.3727	0.7477179	0.5702819	0.3039982	0.08767287	0.08201718	0.04519261	0.08338138	0.2561626	0.1897673	0.1250091	0.1857628	0.04238262	0.06698929	0.09854093	0.05624235
336.159	1	0.04832803	0.07888008	0.07750747	0.06417463	1.651631	2.320598	0.6275785	0.4149514	0.1102562	0.1479221	0.1500059	0.1963053	0.2523262	0.2074298	0.5853326	0.5777696	0.2313812	0.3118478	0.5416149	0.4614665	1.466742	2.179919	3.434449	2.983681
336.159	1	0.06797451	0.08928072	0.2133298	0.1463685	0.3595053	0.2705673	3.372076	1.987718	0.06258112	0.08098997	0.1944494	0.1430383	2.505491	1.873325	1.828482	1.326612	0.1143194	0.1054299	0.1107679	0.0856432	0.4930388	0.689043	0.7004654	0.3614007
336.257	1	2.529747	1.576441	0.1207918	0.378556	0.02764123	0.05669057	0.0465063	0.04483367	0.1421772	0.2551866	0.2431218	0.204336	0.03023881	0.05154743	0.04041208	0.02691687	0.5611099	0.2949172	1.041834	0.7123717	0.03771817	0.03597853	0.0467996	0.05281343
336.258	1	0.3216508	0.3188617	1.260971	1.199214	0.1679672	0.1339515	0.109813	0.06651431	1.445122	0.8076746	0.5697122	0.2927666	0.08776952	0.08989711	0.04181794	0.06325199	0.2455537	0.1952167	0.1221537	0.1791711	0.05218094	0.04290535	0.09476872	0.05109238
336.259	1	0.0584915	0.070149	0.06868875	0.09191531	1.662846	2.317965	0.6078505	0.3983457	0.1052366	0.1537236	0.1540327	0.1773291	0.2504915	0.2202747	0.5974647	0.5606585	0.2370032	0.3171641	0.5402236	0.4565162	1.472284	2.168936	3.428894	3.023335
336.259	1	0.05768065	0.1068871	0.2076011	0.1627131	0.3429035	0.3824333	3.393528	1.977004	0.05319648	0.1083444	0.2215433	0.119015	2.414606	1.841294	1.82314	1.387946	0.1230852	0.1017645	0.08735256	0.1003118	0.5807524	0.6910246	0.6867978	0.4250832
336.357	1	2.490743	1.56375	0.1488517	0.3853716	0.02629765	0.03853453	0.04785757	0.03539407	0.1628101	0.2282621	0.2417984	0.2258466	0.0551009	0.0446826	0.03557538	0.02856409	0.4905008	0.3602404	1.031145	0.6489155	0.03608683	0.03849657	0.05092542	0.0480268
336.358	1	0.3444762	0.2960188	1.208715	1.173774	0.1821914	0.1336944	0.1216238	0.07375932	1.423977	0.775009	0.5284069	0.2816	0.07750056	0.07239456	0.03500206	0.04672911	0.2588598	0.1758234	0.1167634	0.1834764	0.05244666	0.04576262	0.0949717	0.04905038
336.359	1	0.06392031	0.05572537	0.0572127	0.1159696	1.678059	2.3082	0.584643	0.3689388	0.1015891	0.1592139	0.1552481	0.1728686	0.2565315	0.2538404	0.5957339	0.5298689	0.2532342	0.3086123	0.5280216	0.4736568	1.469353	2.146973	3.407204	3.027906
336.359	1	0.0542391	0.1170329	0.1469871	0.1405271	0.301162	0.5112249	3.318535	1.94632	0.08046371	0.1392124	0.2068799	0.1439744	2.327494	1.811931	1.777275	1.416562	0.1121781	0.09565502	0.1161043	0.09236918	0.6297912	0.7348369	0.6375592	0.4954575
336.457	1	2.387475	1.489489	0.1402741	0.3975505	0.02452532	0.02565569	0.0482138	0.03739529	0.1771702	0.1947933	0.2225629	0.2348042	0.04996352	0.04811213	0.02831686	0.04024382	0.4091316	0.4063697	0.9839236	0.586388	0.03723169	0.03043125	0.04368298	0.04492421
336.458	1	0.3497032	0.2802235	1.217291	1.230161	0.1774643	0.1291133	0.1070413	0.08640335	1.418125	0.748347	0.5124997	0.2649429	0.05904531	0.05924066	0.03908663	0.04209666	0.2624762	0.154322	0.09472886	0.1756567	0.05100035	0.03085051	0.1005681	0.0451087
336.459	1	0.06480965	0.06800566	0.05228404	0.1061183	1.692797	2.312787	0.5710732	0.3560593	0.1210393	0.1903159	0.1475951	0.1898655	0.2798544	0.3092449	0.548155	0.5046502	0.2659492	0.3176129	0.5117563	0.4768231	1.48103	2.16244	3.343329	3.007123
336.459	1	0.1013814	0.1101759	0.1545832	0.09793893	0.3089016	0.6621827	3.239015	1.964124	0.111301	0.1452034	0.2146577	0.1933976	2.261857	1.748324	1.740544	1.447389	0.1320429	0.137987	0.09103607	0.07950537	0.6914719	0.7471649	0.5581366	0.5524027
336.557	1	2.283997	1.443016	0.1120751	0.4030664	0.01746851	0.0249295	0.04575597	0.03945959	0.1781077	0.1537204	0.2012377	0.2521104	0.04312047	0.04260421	0.03250164	0.03999909	0.3537343	0.4276552	0.9709925	0.5467177	0.03094329	0.03637068	0.03442672	0.03420925
336.558	1	0.3697919	0.2685008	1.208888	1.255533	0.1773652	0.126522	0.09981351	0.09289202	1.407696	0.6880979	0.5127953	0.2577518	0.06748864	0.06855577	0.0336092	0.04097776	0.2483423	0.1407542	0.08114411	0.1580669	0.04910751	0.04782816	0.1190997	0.0376237
336.559	1	0.0726751	0.07342806	0.05611477	0.1300551	1.675952	2.299171	0.524642	0.322447	0.1037579	0.1858623	0.1462523	0.1880202	0.2926551	0.3463123	0.5153582	0.4812832	0.2857227	0.3393708	0.5047846	0.4520636	1.53306	2.187956	3.294143	2.951125
336.559	1	0.1268013	0.07802637	0.1920554	0.1701817	0.3808543	0.7782988	3.177353	1.963113	0.1448496	0.1536988	0.2232239	0.1648526	2.196375	1.644679	1.741698	1.481645	0.1343837	0.1498312	0.07602381	0.1073151	0.6741417	0.7872986	0.3751518	0.6048333
336.657	1	2.310447	1.461207	0.1005815	0.4266514	0.02797847	0.0253343	0.04383707	0.046996	0.1765807	0.125112	0.2400979	0.2697569	0.04220512	0.02674717	0.03862004	0.04751286	0.3682089	0.4669963	1.015078	0.5359271	0.0341704	0.04124056	0.03986959	0.0350455
336.658	1	0.3768005	0.2781457	1.282344	1.327495	0.161473	0.118458	0.1128742	0.08680531	1.449252	0.6849374	0.5569974	0.2569498	0.07847576	0.06790417	0.036921	0.04298724	0.2043277	0.1450275	0.06720163	0.1306369	0.04247805	0.07265175	0.1302909	0.03469791
336.659	1	0.06268474	0.06753142	0.09387353	0.1293451	1.693745	2.304259	0.4563997	0.249457	0.09661089	0.1807633	0.1228955	0.1607743	0.291998	0.3385045	0.4941177	0.4479491	0.2912494	0.3465194	0.5054718	0.4121849	1.552828	2.219594	3.275704	2.910781
336.659	1	0.1144889	0.1296453	0.1426298	0.1476803	0.425857	0.7997169	3.22514	2.070469	0.1312167	0.1236602	0.2121418	0.2458821	2.071802	1.591308	1.781488	1.552084	0.1440857	0.171127	0.09342622	0.06527808	0.6432027	0.8194645	0.3090917	0.557552
336.757	1	2.432903	1.506449	0.1056733	0.420611	0.02771089	0.02727434	0.04668488	0.03594639	0.1926702	0.1305382	0.2905515	0.2627839	0.04843202	0.03749085	0.03239558	0.04452084	0.3981912	0.589781	1.073604	0.5753625	0.02421662	0.04657495	0.04345586	0.02913164
336.758	1	0.3764341	0.3120516	1.39384	1.427252	0.1699626	0.1142608	0.130328	0.08591522	1.517755	0.7303854	0.6060567	0.2739191	0.06345272	0.08065744	0.06967104	0.04187551	0.1381843	0.1568824	0.0811194	0.1124451	0.04388105	0.07123837	0.1285073	0.03510442
336.758	1	0.05769471	0.06316804	0.1032811	0.1313527	1.724266	2.287652	0.4338487	0.1910539	0.1062278	0.1665403	0.1094624	0.1435724	0.2840727	0.2967481	0.4567436	0.3951738	0.2912825	0.3361382	0.4949021	0.4071871	1.590808	2.218511	3.250129	2.892021
336.759	1	0.108864	0.1225131	0.1533673	0.1381549	0.4410813	0.7761191	3.263158	2.155254	0.1067489	0.0920624	0.2241972	0.2153267	2.05183	1.559033	1.8608	1.575451	0.1346156	0.1556474	0.09494274	0.0584203	0.6457216	0.7874433	0.2794693	0.4628675
336.857	1	2.425554	1.539185	0.09496743	0.367757	0.03941465	0.0380833	0.05121522	0.03270686	0.2065253	0.1529436	0.2916866	0.2313537	0.04751944	0.03395334	0.05158548	0.04625408	0.4031756	0.6549523	1.091396	0.633478	0.03616682	0.05536878	0.05078515	0.04757788
336.858	1	0.3649029	0.3468165	1.47593	1.466407	0.1629027	0.1156278	0.1453719	0.06984693	1.520278	0.7280271	0.6469831	0.2898211	0.07361702	0.07811074	0.0672528	0.05863073	0.09416306	0.1649823	0.08876989	0.1129625	0.06472836	0.08583339	0.1185951	0.03840859
336.859	1	0.07067707	0.05957489	0.1189356	0.1255926	1.736407	2.28424	0.4406178	0.1750438	0.1137297	0.1553888	0.09772398	0.1266965	0.2790069	0.2658265	0.4447826	0.3522591	0.2850557	0.3308067	0.494042	0.4226542	1.623337	2.214704	3.235436	2.886288
336.859	1	0.1156308	0.1093959	0.1093621	0.08953404	0.401272	0.6968425	3.250875	2.241194	0.1181555	0.114213	0.1990792	0.2332892	2.054541	1.561366	1.890439	1.563468	0.1379316	0.1182734	0.1202888	0.05040257	0.6165905	0.7404541	0.3139513	0.3223884
336.957	1	2.357469	1.521375	0.1286736	0.331225	0.03436968	0.05196551	0.05320356	0.03351914	0.2016509	0.2088831	0.2765556	0.201979	0.04613087	0.04451827	0.05625554	0.04495992	0.3895323	0.6550135	1.065262	0.6748916	0.04428749	0.04391675	0.04495473	0.05085209
336.958	1	0.3581451	0.3323126	1.475029	1.458688	0.1727888	0.106313	0.1370223	0.06869738	1.487637	0.7014989	0.6591889	0.3051469	0.07186829	0.09105328	0.07179877	0.06435499	0.09738743	0.1683923	0.06726281	0.1242238	0.06289825	0.07790098	0.1001233	0.03935401
336.959	1	0.07164655	0.05993339	0.1210423	0.1026048	1.751814	2.278494	0.4530101	0.2518081	0.1126391	0.1516988	0.08926268	0.12271	0.2865911	0.2541386	0.4211376	0.317123	0.2890858	0.3423214	0.4949651	0.4224409	1.646071	2.205811	3.218525	2.869224
336.959	1	0.1387968	0.1168083	0.1091901	0.09118766	0.2967117	0.6182003	3.220901	2.263855	0.1161378	0.1138282	0.2158587	0.2218748	2.110417	1.652204	1.826763	1.493994	0.1363213	0.1454145	0.08301291	0.06807768	0.5695013	0.6278063	0.3306399	0.2229071
337.056	1	2.26263	1.496298	0.1851355	0.2768835	0.046845	0.04844042	0.05164894	0.03244841	0.1851944	0.2634367	0.2707812	0.2023428	0.039839	0.05557302	0.04570048	0.04773339	0.3862874	0.6024121	1.06545	0.6986622	0.05195645	0.04497652	0.04330301	0.03003646
337.056	1	0.3604925	0.2843214	1.459956	1.393035	0.1792728	0.1247417	0.1288642	0.06652289	1.476849	0.6866907	0.6844747	0.3223742	0.07285283	0.08419729	0.05654194	0.05895816	0.07695167	0.1538198	0.07779133	0.1355205	0.0632108	0.06758023	0.1056338	0.04290012
337.056	1	0.05551895	0.05502696	0.1476142	0.105964	1.764889	2.282215	0.5136095	0.3291722	0.1117636	0.1717487	0.08694689	0.1167136	0.2865102	0.2394114	0.3540026	0.2797604	0.2834539	0.3341383	0.4858213	0.4160956	1.679077	2.195641	3.24041	2.835283
337.057	1	0.1027769	0.1499584	0.1586017	0.1642298	0.1682915	0.5491817	3.231891	2.311744	0.1099292	0.07667265	0.2345733	0.1983868	2.168105	1.762791	1.782624	1.420156	0.138922	0.1157351	0.06821316	0.100707	0.5570115	0.5755814	0.3048374	0.2338099
337.157	1	2.231968	1.518903	0.1767206	0.264152	0.05390122	0.0580941	0.06191538	0.03457962	0.191804	0.3256729	0.3121905	0.2006848	0.05459368	0.05671529	0.05699122	0.04485789	0.4130088	0.5382027	1.122479	0.6859653	0.05907099	0.0525807	0.07209748	0.02651098
337.158	1	0.340967	0.2564463	1.539382	1.45182	0.1926494	0.1223257	0.134392	0.08313765	1.57356	0.7703233	0.7297176	0.3664195	0.06682805	0.06977065	0.079188	0.05800611	0.1241953	0.1257009	0.1151546	0.169061	0.05369241	0.051534	0.09541817	0.04895078
337.159	1	0.06752862	0.04779012	0.1182012	0.1059314	1.778476	2.295551	0.5319463	0.3681093	0.1178293	0.1779432	0.09660096	0.1001294	0.2586141	0.2193079	0.3410246	0.2568211	0.2692881	0.3388494	0.4753186	0.4185695	1.704321	2.195217	3.261024	2.834265
337.159	1	0.08382223	0.1920987	0.1356235	0.1533319	0.1191043	0.5048185	3.347265	2.3805	0.1117182	0.08593883	0.2578604	0.2311956	2.161556	1.900062	1.749937	1.397118	0.1022978	0.1157766	0.07261852	0.09491971	0.5471951	0.4849364	0.2890938	0.2635014
337.257	1	2.218343	1.509811	0.1510496	0.2469614	0.04736163	0.03762565	0.05814293	0.03007464	0.1869677	0.3206513	0.3224986	0.177966	0.03881222	0.05573207	0.04268477	0.04166971	0.4367202	0.4559122	1.142706	0.659904	0.06113719	0.04371341	0.06392797	0.02883282
337.258	1	0.3533818	0.2659181	1.720486	1.578913	0.2015466	0.1583181	0.1270168	0.09767091	1.717016	0.9608599	0.7613762	0.4280566	0.07208076	0.05823025	0.06348106	0.06146241	0.1721146	0.1023759	0.1839118	0.2022304	0.06154583	0.05565078	0.08164274	0.07248808
337.259	1	0.06035726	0.05863885	0.1261805	0.1070811	1.797087	2.325344	0.5371341	0.4018568	0.1301542	0.1651507	0.09862123	0.08324989	0.2375021	0.2096882	0.3581384	0.2539487	0.2684014	0.3503254	0.4950967	0.4376052	1.737009	2.228461	3.309836	2.853459
337.259	1	0.07830894	0.1668118	0.1438471	0.1310277	0.2684519	0.4972976	3.454237	2.426019	0.07467471	0.0692714	0.3037964	0.2071888	2.111426	1.985438	1.748274	1.395477	0.1015774	0.09943077	0.04933167	0.1051681	0.5986022	0.4302189	0.2610825	0.3433904
337.357	1	2.119115	1.473022	0.1452208	0.2626975	0.04908581	0.04870218	0.05381618	0.04367974	0.1509116	0.2984418	0.3241322	0.1627642	0.042278	0.05874741	0.05277037	0.03786951	0.4162514	0.3409204	1.119798	0.6528685	0.05842673	0.05332826	0.05223236	0.03264773
337.358	1	0.3630022	0.2812936	1.798728	1.644612	0.2021273	0.173182	0.1142526	0.1139472	1.770077	1.075665	0.7376046	0.4573078	0.08985916	0.06474883	0.04791564	0.05674656	0.210576	0.09014463	0.2112757	0.2072522	0.06287328	0.0674916	0.07970612	0.07445493
337.359	1	0.05609522	0.08440701	0.1358207	0.1024121	1.787305	2.349286	0.5294234	0.4270685	0.1180115	0.1709463	0.1082814	0.09178803	0.2373096	0.2017456	0.3964367	0.2946002	0.272125	0.3435244	0.5368753	0.4698449	1.768154	2.245815	3.340731	2.85876
337.359	1	0.08492421	0.118136	0.1137765	0.1234358	0.3584754	0.535644	3.482169	2.385718	0.1004433	0.1014357	0.2795733	0.2091192	2.08219	1.997995	1.732232	1.364786	0.1255891	0.124821	0.09168431	0.1301398	0.689317	0.453397	0.2319298	0.4102527
337.457	1	2.056696	1.453605	0.1246647	0.2720685	0.03687363	0.04291057	0.05157137	0.05499694	0.1344991	0.2870593	0.3229138	0.2118302	0.05347393	0.04933615	0.0433561	0.0389775	0.4263286	0.2700946	1.128655	0.6372682	0.05310618	0.05292636	0.05548034	0.03795058
337.458	1	0.3147637	0.2414285	1.673072	1.563647	0.1992703	0.1734413	0.1359186	0.1111008	1.667238	1.022492	0.6932763	0.4471855	0.0869406	0.07935815	0.06285249	0.07931847	0.2325329	0.1169637	0.2099156	0.1902452	0.04823306	0.06937149	0.1027299	0.07078502
337.458	1	0.06002289	0.1190057	0.1048925	0.1245105	1.787738	2.349858	0.5003055	0.4330027	0.1295178	0.1928337	0.1199244	0.09765633	0.2425587	0.217872	0.4192228	0.3358756	0.2867087	0.3371183	0.5460915	0.4834655	1.806124	2.241186	3.387727	2.880505
337.459	1	0.09403888	0.1397507	0.1066626	0.1252597	0.4286441	0.5912221	3.494341	2.291035	0.1378585	0.08039245	0.2670399	0.1944341	2.010021	1.948912	1.712526	1.338366	0.1360825	0.1201704	0.09708602	0.1369419	0.7430001	0.4785825	0.235408	0.4467915
337.557	1	2.004747	1.428489	0.09766666	0.2659541	0.02571703	0.04995519	0.05275543	0.03562211	0.09952345	0.2683248	0.3359331	0.2226394	0.034754	0.04689909	0.04829414	0.05227417	0.4610599	0.297099	1.122648	0.6100263	0.04226876	0.06138664	0.04856474	0.03351607
337.558	1	0.2605585	0.2270154	1.624099	1.521891	0.2076317	0.1828123	0.1341117	0.1179017	1.634478	1.023905	0.6257975	0.4663338	0.08043136	0.06711448	0.05604873	0.06950961	0.2445098	0.1444884	0.18552	0.1792022	0.05193837	0.06353669	0.101036	0.06392952
337.558	1	0.06608123	0.09449786	0.08192033	0.1397045	1.75759	2.323284	0.461536	0.3949815	0.1350227	0.174309	0.1291773	0.08840911	0.2507892	0.2429061	0.4200837	0.3849575	0.293212	0.3261707	0.5572023	0.4828905	1.798946	2.194449	3.417668	2.897393
337.559	1	0.1086538	0.150617	0.1626266	0.1614471	0.5127099	0.6768139	3.45858	2.090999	0.1154465	0.1103187	0.2662578	0.1461782	1.981445	1.853148	1.712373	1.327816	0.1218856	0.1584033	0.1063935	0.1400401	0.7307948	0.5461024	0.2615695	0.5021604
337.657	1	2.05528	1.435422	0.0965915	0.2764339	0.03223053	0.04390293	0.04915775	0.04665847	0.06311327	0.2442221	0.3385531	0.2310964	0.03702389	0.0356643	0.04955622	0.04824091	0.5184425	0.3412247	1.128677	0.5947186	0.05235014	0.05247357	0.04887199	0.0317663
337.658	1	0.2074856	0.2272482	1.681267	1.553613	0.1977441	0.1740448	0.12237	0.1323477	1.681679	1.086149	0.6076523	0.4920933	0.05602626	0.0832622	0.05157775	0.06774955	0.2534948	0.1694872	0.1651444	0.1856716	0.05964849	0.07702235	0.1042333	0.06972205
337.658	1	0.05695796	0.09091543	0.09710338	0.1041954	1.711396	2.290622	0.4285624	0.3404485	0.1204089	0.162965	0.1379273	0.1351959	0.2583194	0.2532977	0.4311745	0.4407947	0.2826394	0.3138227	0.5589088	0.5101795	1.815761	2.153506	3.455219	2.922237
337.659	1	0.1252125	0.1165549	0.1440569	0.1304623	0.5782867	0.7492969	3.440665	1.924245	0.1270787	0.1130396	0.209674	0.1574059	2.007731	1.70289	1.72154	1.323142	0.179906	0.1474092	0.06439415	0.1374007	0.7394806	0.5974673	0.247116	0.5051938
337.757	1	2.182522	1.4735	0.1082487	0.2884033	0.02488397	0.03597206	0.04564393	0.0476137	0.03396891	0.2110125	0.3404775	0.241003	0.04393057	0.03113975	0.04713304	0.04278405	0.5769259	0.3782591	1.119716	0.6129388	0.04201107	0.05278822	0.04020181	0.03102971
337.758	1	0.1769062	0.2539348	1.790811	1.61269	0.1990361	0.1851994	0.1151563	0.1367176	1.745545	1.190927	0.636995	0.5007133	0.06754015	0.08152408	0.04553372	0.05457092	0.2895659	0.1976282	0.1523485	0.1946827	0.09411962	0.08840428	0.09350003	0.06533151
337.758	1	0.05662881	0.08720313	0.09967363	0.09452233	1.675647	2.277356	0.3684116	0.2611919	0.1097623	0.1681274	0.1140337	0.1833789	0.2647611	0.251911	0.4705703	0.4990716	0.2782265	0.3327963	0.5661238	0.532144	1.833022	2.127157	3.495817	2.941617
337.759	1	0.1210748	0.1278857	0.1340839	0.1180889	0.5795984	0.8031571	3.423493	1.861305	0.1161085	0.1010207	0.232332	0.1758841	2.077496	1.621784	1.731474	1.376447	0.1671479	0.1411366	0.0835883	0.1299494	0.712139	0.6278378	0.2866114	0.5153767
337.857	1	2.220993	1.505622	0.1286189	0.2553916	0.03153746	0.04673087	0.05297198	0.03060808	0.03112996	0.2439764	0.3292535	0.2261966	0.03323607	0.04105214	0.03986065	0.03324975	0.6270466	0.404109	1.097025	0.6371283	0.04158711	0.03908046	0.04910184	0.03100619
337.858	1	0.1335675	0.2702076	1.723597	1.577177	0.191225	0.1577434	0.1080378	0.1474806	1.691198	1.117533	0.6124156	0.5097333	0.07951963	0.09810254	0.04603073	0.05172469	0.3025826	0.2175332	0.1359843	0.1718844	0.07214406	0.07207335	0.0860433	0.05516858
337.859	1	0.05853503	0.08966736	0.08729543	0.08903326	1.644721	2.249345	0.3242363	0.1902319	0.1166263	0.1623323	0.1069917	0.2278348	0.2548101	0.2594376	0.5237468	0.5514863	0.2952336	0.345221	0.5844985	0.5216362	1.87299	2.095815	3.525387	2.939245
337.859	1	0.08588903	0.09661497	0.1349327	0.1417171	0.5410263	0.7865236	3.336864	1.836784	0.1201362	0.1131345	0.2333149	0.1816151	2.16035	1.536296	1.706927	1.427835	0.1442799	0.1712952	0.07618806	0.1281639	0.6806067	0.6301664	0.3230673	0.4834921
337.957	1	2.197217	1.540336	0.1536017	0.2570345	0.03325222	0.05204186	0.05848147	0.03137752	0.04714922	0.2330284	0.3092172	0.2010254	0.04831668	0.02684364	0.04903125	0.03824074	0.6505139	0.426392	1.063193	0.6649045	0.0446685	0.03512575	0.05620365	0.04769018
337.958	1	0.1334931	0.2794162	1.731351	1.573186	0.2069528	0.1675165	0.1047091	0.1434505	1.707991	1.085493	0.6305082	0.5047865	0.07515704	0.09456487	0.04721633	0.05031036	0.281964	0.2367574	0.1205747	0.15014	0.08276165	0.08156163	0.07664485	0.05152164
337.959	1	0.08241621	0.05740799	0.1101413	0.1042346	1.617568	2.245479	0.2934829	0.2092779	0.1120763	0.1772944	0.1165673	0.2194596	0.243291	0.2739357	0.5827847	0.5747708	0.2775459	0.3484418	0.5770232	0.5197148	1.875064	2.088682	3.533896	2.94292
337.959	1	0.09345957	0.1063673	0.1585336	0.1028666	0.4620106	0.7364432	3.276559	1.809723	0.09174595	0.1390027	0.2234806	0.1701147	2.262309	1.480097	1.706768	1.42707	0.1420569	0.1574033	0.1308703	0.08547541	0.6736935	0.6469006	0.4235216	0.3392023
338.057	1	2.164509	1.565509	0.142319	0.2899546	0.03870302	0.05306501	0.05259947	0.03417848	0.05924544	0.2039147	0.2860217	0.1884578	0.03810092	0.03110694	0.05339893	0.03853066	0.6561215	0.4268169	1.028541	0.6955174	0.05038496	0.04143901	0.04625702	0.05980899
338.058	1	0.1600585	0.3024204	1.721122	1.55223	0.208141	0.1606402	0.09270797	0.1311553	1.715542	1.021307	0.6317997	0.4845139	0.05492339	0.08558864	0.04605869	0.05730843	0.2807929	0.2489967	0.1035086	0.1227776	0.07558923	0.07398594	0.0580774	0.04730298
338.058	1	0.08962566	0.05917604	0.1185684	0.10306	1.613455	2.231646	0.2643596	0.2714598	0.1142833	0.1807284	0.1442173	0.2090697	0.2287768	0.3069748	0.5967891	0.5694194	0.256265	0.3542767	0.5676292	0.5128369	1.855659	2.078457	3.521929	2.925175
338.059	1	0.1042066	0.1101166	0.1937535	0.09772963	0.3401521	0.6330829	3.209594	1.76715	0.07187069	0.1497552	0.2236363	0.1727817	2.367992	1.514609	1.711888	1.371716	0.1418351	0.1508971	0.1250804	0.07814326	0.6808511	0.6832131	0.541225	0.2798671
338.157	1	2.107729	1.553513	0.116626	0.2966137	0.04929251	0.05190218	0.05172378	0.03267318	0.08971171	0.2314939	0.2599204	0.2023062	0.03454065	0.03762055	0.04117249	0.03866876	0.6443013	0.3849586	0.9946814	0.7161974	0.05221548	0.04196592	0.04605698	0.05372654
338.158	1	0.1953969	0.3690557	1.932712	1.648637	0.1890505	0.1621614	0.1144306	0.1182335	1.806965	1.1143	0.7564786	0.5074897	0.04979651	0.09026602	0.04703768	0.04271745	0.2418696	0.2894674	0.124615	0.09581552	0.08012592	0.0763262	0.05641492	0.04081055
338.158	1	0.07798303	0.0619085	0.09882607	0.09538477	1.623966	2.238941	0.2720847	0.3544358	0.1319395	0.1737659	0.1695756	0.2166602	0.2154684	0.3090614	0.6159433	0.5778268	0.2309933	0.361536	0.5462238	0.4787859	1.816972	2.148241	3.473397	2.944036
338.159	1	0.1477469	0.1186448	0.181573	0.1228259	0.306525	0.4990365	3.026571	1.734205	0.0918683	0.1109473	0.2039261	0.1589371	2.459895	1.583425	1.741783	1.325196	0.1381202	0.1052384	0.1468474	0.07916568	0.6779129	0.6347463	0.6255364	0.2603608
338.257	1	2.129239	1.542286	0.1238016	0.2847398	0.04451378	0.07028359	0.04695571	0.03782945	0.1055455	0.2714049	0.2592618	0.2456563	0.04268763	0.0301874	0.04056682	0.04360754	0.6438238	0.345398	1.022694	0.7225124	0.05248966	0.0519516	0.05047205	0.04389614
338.258	1	0.3621383	0.5221213	2.595005	2.054411	0.2345032	0.1814936	0.1657825	0.1223547	2.170438	1.490509	1.099388	0.5559129	0.09826603	0.07212794	0.04329055	0.03930858	0.3760596	0.2790504	0.1071992	0.1503067	0.0861601	0.0818413	0.06754966	0.04642079
338.258	1	0.08159804	0.05571654	0.1008431	0.08729516	1.580183	2.22805	0.3431303	0.4247709	0.1398955	0.1771145	0.1792523	0.2199185	0.2170146	0.2892397	0.6897837	0.6047629	0.2539651	0.362021	0.540573	0.448521	1.866325	2.313216	3.384024	2.875215
338.259	1	0.1726506	0.134546	0.1906942	0.1277277	0.2558222	0.3356978	2.424602	1.395211	0.1296338	0.106168	0.1990209	0.1968725	2.557141	1.652625	1.656718	1.224285	0.1661679	0.08621049	0.1511499	0.08672227	0.6313065	0.5644499	0.6193983	0.1906325
338.357	1	1.982762	1.430628	0.1346664	0.2449654	0.03230954	0.04680931	0.04764925	0.03597401	0.1323608	0.232831	0.2773908	0.2380302	0.03967828	0.02831459	0.0323264	0.03800647	0.6370821	0.2710506	1.085548	0.7180718	0.06037868	0.04934817	0.04674806	0.03188569
338.358	1	0.4287859	0.6057352	2.740275	2.12814	0.2770702	0.2064202	0.1739678	0.1389473	2.291175	1.511341	1.213782	0.6150128	0.1126129	0.06838569	0.05792809	0.04278109	0.439481	0.3144892	0.1037109	0.1290895	0.08899488	0.09902929	0.09392299	0.041726
338.358	1	0.1084495	0.09484594	0.1114526	0.06120303	1.455355	2.07156	0.3866153	0.439177	0.1337921	0.1542251	0.1968844	0.2213108	0.2347448	0.311398	0.7767492	0.6749918	0.2893648	0.3742431	0.5504042	0.4405446	1.957205	2.439583	3.245303	2.710565
338.359	1	0.1075064	0.05111589	0.08910922	0.1173042	0.2121304	0.2856835	1.189685	0.7256517	0.07386685	0.04291232	0.1322819	0.1392761	1.521322	1.035801	0.8948806	0.6992494	0.1118016	0.08943522	0.09547467	0.05118633	0.2970943	0.3166196	0.2063012	0.1386726
338.457	1	1.813422	1.365649	0.1298018	0.2660685	0.04414171	0.04315965	0.05437863	0.02780656	0.1595499	0.1786301	0.2686317	0.2041057	0.04297191	0.03026772	0.0379154	0.0384355	0.5936378	0.1999329	1.066985	0.6886829	0.05126924	0.0500159	0.04883963	0.03801655
338.458	1	0.4468758	0.6648068	2.620655	2.068776	0.2823481	0.1879389	0.1457003	0.1334471	2.267146	1.44548	1.096166	0.6329023	0.1105769	0.08565834	0.04548141	0.04023102	0.4184982	0.3052526	0.1558007	0.0959262	0.0807967	0.07802446	0.07915403	0.04128562
338.458	1	0.1424991	0.1152499	0.107164	0.0808328	1.311809	1.805533	0.4152973	0.3709372	0.1205456	0.1999124	0.2856058	0.3003682	0.3094902	0.4026535	0.7719748	0.6212246	0.4228027	0.4392054	0.4733365	0.4016718	1.83071	2.163754	2.639134	2.154875
338.459	1	0.07598827	0.06750688	0.0635272	0.05602447	0.1610039	0.1620745	0.3147094	0.227409	0.07064797	0.05916261	0.06247325	0.08461896	0.2905242	0.2434037	0.2614963	0.1833539	0.07762421	0.04982269	0.05251506	0.04356477	0.1358173	0.1589269	0.1532705	0.06816265
338.557	1	1.61642	1.269015	0.1364104	0.2665695	0.03933598	0.05055023	0.0566125	0.04392093	0.1519006	0.1436159	0.2567715	0.2109986	0.02783011	0.02207582	0.04299493	0.04105161	0.5021773	0.1929596	1.059888	0.6290453	0.04389124	0.03522999	0.05119699	0.04560235
338.558	1	0.4284915	0.6722928	2.516436	2.042318	0.2892198	0.1760547	0.1319868	0.1214165	2.207704	1.368482	0.9523767	0.6111306	0.09531935	0.08587928	0.05088704	0.04172411	0.3192275	0.3122277	0.2192495	0.08389929	0.07550514	0.1009518	0.09753316	0.04887839
338.559	1	0.1614454	0.09531353	0.0589886	0.07676842	0.8198852	1.033812	0.1759419	0.127212	0.1687646	0.1628666	0.1838415	0.1510198	0.3082541	0.2068382	0.4289668	0.2743831	0.3444647	0.2923091	0.3414103	0.237572	1.185346	1.045392	1.378722	1.012651
338.559	1	0.001579436	0.001794159	0.004968508	0.004387987	0.00184202	0.001572894	0.008921515	0.005913469	0.004685201	0.003194017	0.002462914	0.001352895	0.01034796	0.007885203	0.006633792	0.005010513	0.001016833	0.0009847973	0.001177423	0.0006166304	0.001150515	0.002860086	0.003176101	0.001345212
338.657	1	1.366583	1.120352	0.1221573	0.2462455	0.03618022	0.05579201	0.04899132	0.04492472	0.1723418	0.1775581	0.2676037	0.2004835	0.03416859	0.03907769	0.04837431	0.04339711	0.3945646	0.2784555	1.014839	0.5543876	0.04239462	0.02794834	0.05672073	0.03351758
338.658	1	0.4017412	0.6217449	2.281966	1.909231	0.2796224	0.1600743	0.1030583	0.1034839	2.046637	1.25099	0.8829548	0.5846155	0.07037002	0.09506495	0.04717063	0.05977849	0.212947	0.3148217	0.2429285	0.1070678	0.04917749	0.1041254	0.08742585	0.0609043
338.658	1	0.06928514	0.08971407	0.08539854	0.06156684	0.3161956	0.3455328	0.241003	0.1240661	0.09626896	0.09801504	0.1119763	0.1158666	0.160908	0.09756955	0.2371881	0.1809703	0.1549678	0.09323126	0.1725079	0.1210494	0.4197443	0.3800056	0.4238837	0.2681538
338.659	1	0.00113897	0.001588606	0.004752575	0.004009123	0.001013598	0.0006560106	0.0007646339	0.0004802789	0.004254442	0.002700934	0.001968239	0.001283018	0.0005427075	0.0004504123	0.000355354	0.0003666672	0.0007398175	0.0007702632	0.0009959299	0.0004032674	0.0005439052	0.0004514327	0.0006574054	0.0002997305
338.757	1	1.294832	1.053315	0.08603541	0.2307471	0.03460794	0.05023598	0.04066079	0.04233748	0.1932878	0.178667	0.3098827	0.2005863	0.04085532	0.02901693	0.03646739	0.05164678	0.3751835	0.338874	1.032808	0.5067938	0.03450134	0.03625237	0.05825579	0.03827957
338.758	1	0.4173369	0.5532554	2.135571	1.770459	0.2519118	0.1559187	0.1183954	0.1179109	1.960861	1.18643	0.8466673	0.5447215	0.04911037	0.07387146	0.04636955	0.05514721	0.1551698	0.298769	0.262082	0.1003732	0.03705713	0.1098074	0.0908235	0.06293661
338.759	1	0.0819277	0.06841885	0.0778844	0.08037695	0.1864712	0.2074828	0.1793935	0.1374388	0.05343483	0.05953122	0.06939113	0.08306531	0.1270591	0.1187501	0.1613143	0.1309142	0.104485	0.07896192	0.08816917	0.07267954	0.235804	0.2378847	0.2367651	0.145604
338.759	1	0.001223722	0.001380148	0.004420067	0.003793133	0.0006823818	0.0005374504	0.0003756158	0.0002481519	0.004067954	0.002435517	0.001913319	0.001167121	0.0002404409	0.0002552975	0.000242001	0.0001905021	0.0005160032	0.0006863598	0.0008333029	0.0003419407	0.000332951	0.0004457941	0.0003904082	0.0002019458
338.857	1	1.421234	1.104456	0.0844168	0.2248702	0.03532279	0.04487738	0.04151246	0.0318186	0.1889411	0.1646697	0.3285704	0.2067689	0.02541125	0.02987811	0.04079331	0.04758295	0.399138	0.3733735	1.078581	0.499757	0.0272332	0.02879552	0.04120844	0.0314437
338.858	1	0.4641835	0.5739684	2.225182	1.817503	0.2678968	0.1762268	0.1225278	0.1388008	2.101403	1.294568	0.8560894	0.5856828	0.0576464	0.08484383	0.0668256	0.06367595	0.1872028	0.2483115	0.285764	0.1632494	0.03782154	0.1009564	0.08310802	0.08768849
338.859	1	0.07905485	0.07543903	0.08526208	0.03686676	0.3481778	0.4416736	0.2912758	0.1545732	0.1152517	0.102765	0.1056334	0.1251237	0.1749812	0.1382723	0.2653063	0.2036846	0.1652242	0.1526284	0.2002816	0.168834	0.6084066	0.6075081	0.6552881	0.4516608
338.859	1	0.001286114	0.001370508	0.004581997	0.003786923	0.0009753322	0.0009744984	0.0009892939	0.0006981205	0.004519793	0.002805878	0.002138792	0.001166433	0.0009990673	0.0008828083	0.0005211382	0.0005323834	0.000638882	0.0005694413	0.001017619	0.0005018058	0.0007878888	0.0006121239	0.001026789	0.0004937571
338.957	1	1.421571	1.092871	0.1315003	0.2128884	0.0343608	0.03785651	0.04268645	0.03529752	0.1848342	0.1777257	0.3167268	0.2427368	0.0375391	0.03743009	0.05538784	0.04100107	0.387004	0.4051481	1.046027	0.4907385	0.02520101	0.02837149	0.03355081	0.02460501
338.958	1	0.4629942	0.5094617	2.080933	1.680247	0.2507873	0.1641347	0.1244405	0.1070775	1.99872	1.255765	0.8497274	0.527866	0.06772379	0.0609969	0.05359742	0.05312876	0.1966445	0.2246506	0.2397759	0.1580651	0.04374108	0.07778381	0.06598722	0.07909085
338.958	1	0.08022601	0.08533689	0.07720923	0.02871459	0.3688962	0.4874005	0.3001917	0.1788536	0.1086657	0.08589739	0.104921	0.1244675	0.2066072	0.1670984	0.2628386	0.2169104	0.1392803	0.1802238	0.2274977	0.1570961	0.6850606	0.7389859	0.7743654	0.5462819
338.959	1	0.001268872	0.0012618	0.004381152	0.003399463	0.001115117	0.001284104	0.001587382	0.001017122	0.004321936	0.00274763	0.002169444	0.0009781688	0.001634306	0.00132665	0.0007925663	0.0007545232	0.0007861524	0.0005509287	0.0007542528	0.0006175449	0.001182588	0.0007041353	0.00127968	0.0006662796
339.057	1	1.381808	1.059683	0.1918904	0.2165789	0.03822604	0.0274694	0.04923093	0.03898342	0.1565813	0.1823246	0.2914691	0.2627255	0.03694573	0.05030564	0.04976209	0.04599515	0.3704223	0.4171825	0.9794765	0.5033078	0.03611568	0.02505057	0.052015	0.02485086
339.058	1	0.4036262	0.4570259	1.868073	1.520452	0.2128614	0.1735188	0.1181994	0.08779039	1.815688	1.204563	0.8369569	0.4934453	0.07338908	0.06421898	0.04463436	0.05077258	0.2189677	0.2170649	0.1561114	0.1138325	0.0477205	0.04508063	0.05354718	0.06709635
339.058	1	0.1634406	0.06863485	0.1161027	0.0616635	0.4614954	0.6121479	0.2838282	0.1768176	0.06900139	0.1323412	0.1102298	0.100195	0.2530679	0.2300369	0.3037662	0.2629881	0.1829144	0.257574	0.2466063	0.1582456	0.9195678	1.051679	1.062661	0.7788043
339.059	1	0.001182432	0.001195551	0.003870442	0.003035045	0.001151436	0.001637106	0.00241849	0.001466851	0.003976483	0.002742996	0.002024351	0.00119258	0.002932665	0.002330756	0.001273178	0.001252754	0.0009581896	0.0005418638	0.00053423	0.0004844454	0.001505341	0.0006077218	0.001477375	0.0008686838
339.157	1	1.32257	1.009573	0.2534191	0.2115686	0.03757363	0.01871394	0.04651327	0.04265672	0.1347962	0.163785	0.2728064	0.2600981	0.03150847	0.04247771	0.05061906	0.03717436	0.3696467	0.4093632	0.8911385	0.4989328	0.03508848	0.02782921	0.04008053	0.02409894
339.158	1	0.3710325	0.3980586	1.745494	1.426597	0.1958754	0.1817939	0.130067	0.07880847	1.716959	1.167819	0.8141362	0.4981234	0.0762885	0.04825023	0.04049278	0.03878237	0.2252489	0.2127419	0.09528167	0.07976713	0.04243944	0.05625777	0.04932061	0.05400976
339.159	1	0.2602122	0.1359547	0.1429374	0.08752889	0.7986259	0.9793435	0.151436	0.1150402	0.1551656	0.1822577	0.1486573	0.1410845	0.2793053	0.2723261	0.4509748	0.3341895	0.312597	0.3223992	0.2857126	0.2170546	1.315817	1.420969	1.331962	1.205861
339.159	1	0.001129074	0.001223381	0.004015583	0.003030428	0.001664582	0.002253705	0.006116022	0.003808717	0.003728326	0.002569067	0.002113802	0.001383322	0.008853897	0.006769049	0.003971655	0.003910485	0.0008721799	0.0004274262	0.0007562624	0.0004111089	0.001609107	0.001613381	0.001726026	0.001322427
339.257	1	1.376783	1.060097	0.2803677	0.2339108	0.04042515	0.02751299	0.04462197	0.03835052	0.1135434	0.1304868	0.2529363	0.2362938	0.03050432	0.05501829	0.06507887	0.04171828	0.4169205	0.4081951	0.8440612	0.5038934	0.03857041	0.03912608	0.03664627	0.0289634
339.258	1	0.3398119	0.3594715	1.72875	1.431934	0.1830083	0.1816395	0.1324792	0.09571407	1.762371	1.163587	0.818349	0.5203552	0.08661729	0.03824453	0.04599335	0.04785076	0.2420382	0.1759265	0.05335594	0.08587009	0.05489525	0.05970782	0.06003525	0.06302248
339.258	1	0.2821535	0.1837041	0.1343035	0.07916771	0.9939916	1.172093	0.2320063	0.09855824	0.1978801	0.1687616	0.1604742	0.1570619	0.3056647	0.2662633	0.5451234	0.4732574	0.3901846	0.3335863	0.3019167	0.2597197	1.451778	1.70467	1.513421	1.435605
339.259	1	0.001457349	0.001259029	0.004533259	0.003495491	0.0029891	0.002364689	0.01450084	0.008599805	0.003616843	0.002593557	0.002873295	0.001785576	0.02137874	0.01696929	0.01141728	0.009730276	0.0009417523	0.001046474	0.0007161462	0.000716367	0.001749961	0.004990611	0.001516543	0.001827618
339.357	1	1.473226	1.133369	0.2687546	0.2658351	0.03116053	0.03281833	0.04238543	0.03758813	0.08774782	0.09913686	0.2402325	0.2326433	0.02866397	0.04971478	0.05724678	0.03125732	0.4768928	0.3605009	0.7806356	0.5118827	0.03556687	0.03522883	0.0387778	0.02923219
339.358	1	0.3775843	0.3369433	1.87433	1.534934	0.2257536	0.1735095	0.1499413	0.1102844	1.913109	1.208971	0.8859291	0.5570169	0.08937574	0.03876271	0.05286435	0.05932147	0.257592	0.16305	0.04582403	0.1322607	0.04217776	0.08753184	0.06641858	0.06947786
339.358	1	0.29967	0.1808617	0.1146209	0.08830367	1.08375	1.266755	0.2616321	0.1703185	0.1892039	0.1925092	0.1401446	0.1516878	0.3264538	0.2556435	0.5846037	0.5144775	0.4007418	0.3443136	0.3406874	0.2755024	1.484332	1.858124	1.602568	1.534739
339.359	1	0.03103589	0.02685667	0.02945765	0.03201849	0.04802563	0.04819599	0.06700968	0.0401408	0.02801346	0.0280756	0.03391756	0.03431936	0.07945984	0.07206105	0.06178151	0.04904309	0.0313195	0.03032816	0.03100046	0.02916019	0.04520827	0.05269453	0.04193057	0.02977198
339.457	1	1.449742	1.113157	0.265245	0.2620466	0.03355331	0.03099522	0.03511312	0.03049527	0.08765079	0.09324953	0.2346607	0.2333005	0.03931622	0.0382178	0.04511196	0.04633434	0.5057766	0.2531335	0.7124248	0.5084379	0.03927076	0.02955489	0.03972394	0.02779104
339.458	1	0.3699107	0.2629326	1.941442	1.568679	0.227423	0.1684161	0.1438708	0.1076403	1.936765	1.20089	0.9168911	0.58096	0.07814375	0.03544866	0.05845354	0.07426155	0.246712	0.147326	0.08581815	0.1631429	0.05607408	0.09995155	0.06791969	0.05693895
339.458	1	0.2982944	0.1520237	0.1067232	0.08054421	1.173183	1.425263	0.2631763	0.2069756	0.191271	0.2165395	0.116294	0.1325707	0.3461714	0.269175	0.6556003	0.5251315	0.3866641	0.3360123	0.3848853	0.2845834	1.52368	2.002718	1.720248	1.610625
339.459	1	0.04785699	0.02904323	0.02188629	0.04204022	0.06522575	0.06529026	0.08544218	0.05035742	0.03360153	0.02360166	0.01882079	0.02871107	0.1245939	0.1188257	0.1054773	0.08206842	0.02568017	0.02419287	0.03306524	0.03599418	0.05794298	0.07041945	0.05910484	0.04271032
339.557	1	1.389214	1.05984	0.2608547	0.2731596	0.03984323	0.02831588	0.04924644	0.04315863	0.07686248	0.09114748	0.2243563	0.2274775	0.02563632	0.04857303	0.05111419	0.03824064	0.5045227	0.1538303	0.6744236	0.4642378	0.0549617	0.02929634	0.05496349	0.03799961
339.558	1	0.3640365	0.206307	1.92829	1.540187	0.2205393	0.1465167	0.1335049	0.1172378	1.909961	1.149786	0.8764637	0.5821874	0.07203373	0.0688562	0.05132569	0.0704906	0.1695584	0.1653298	0.1327208	0.190992	0.05236979	0.0830721	0.06751701	0.0483253
339.558	1	0.2836247	0.1555338	0.1062689	0.07361992	1.229798	1.471	0.2179009	0.2362219	0.1856377	0.2014649	0.1084232	0.151892	0.3760364	0.3148208	0.6680165	0.5353374	0.3604184	0.3375619	0.3652445	0.2914563	1.507147	2.08619	1.743107	1.619421
339.559	1	0.070755	0.06652938	0.06330779	0.067546	0.04087133	0.03911011	0.05989137	0.02211801	0.03355825	0.03032863	0.0258561	0.02078947	0.1215214	0.1137949	0.1022265	0.08182009	0.02642411	0.03135905	0.0333624	0.03036667	0.03020676	0.04408128	0.0364505	0.02858914
339.657	1	1.299927	1.003372	0.2647144	0.2719031	0.02407638	0.02702599	0.05439754	0.04176874	0.07716012	0.08701996	0.2355674	0.2162125	0.02960801	0.03773293	0.04133724	0.03078354	0.4880094	0.1774873	0.656536	0.4097873	0.0467601	0.0343308	0.03135196	0.02310613
339.658	1	0.3578217	0.1647001	1.869792	1.509713	0.2167695	0.1293755	0.1286855	0.1133764	1.897307	1.06869	0.835704	0.5687346	0.07652402	0.05922841	0.05077372	0.06302218	0.1158916	0.1899447	0.1484606	0.2070183	0.04249602	0.0778204	0.05419271	0.03539636
339.658	1	0.2795247	0.161494	0.09609876	0.05387292	1.25944	1.486686	0.1898078	0.2186697	0.1807399	0.1820143	0.09586978	0.1341324	0.3884267	0.3675312	0.6512948	0.5863227	0.3264489	0.3467089	0.3272388	0.3098086	1.468674	2.120763	1.723951	1.626289
339.659	1	0.08645838	0.08422489	0.08092793	0.08174178	0.01981186	0.01923966	0.04036656	0.02636053	0.01813196	0.01278027	0.01272938	0.01275568	0.1260436	0.1183207	0.1087322	0.09289934	0.02078931	0.01926612	0.01867443	0.01551043	0.01781912	0.02307755	0.01620198	0.01273758
339.757	1	1.407434	1.045228	0.2341974	0.3237579	0.02470869	0.03885851	0.05173158	0.04264091	0.08756631	0.06811299	0.2389388	0.1870046	0.01710782	0.03026101	0.02924512	0.02193676	0.4793361	0.2735061	0.7143347	0.3757531	0.05016018	0.04712425	0.04388159	0.02636088
339.758	1	0.3734032	0.1862173	1.906546	1.542259	0.2159316	0.1600342	0.136461	0.1134024	1.95478	1.053127	0.8564382	0.5996963	0.07773655	0.05978824	0.04312951	0.04947075	0.1415768	0.2184349	0.1517492	0.2040601	0.0548289	0.07133712	0.06885697	0.04386819
339.758	1	0.2594806	0.1354926	0.1029762	0.08264847	1.301628	1.551528	0.2463252	0.2253731	0.1650891	0.1669069	0.09504437	0.1535604	0.3963925	0.3732715	0.6661569	0.6400475	0.2810092	0.3297016	0.35817	0.3167649	1.439931	2.177596	1.854048	1.694811
339.759	1	0.1219954	0.1209952	0.117689	0.1250905	0.08823755	0.05051656	0.1073551	0.1126469	0.06840371	0.04473264	0.04999862	0.06529053	0.26174	0.2301364	0.2259976	0.1921704	0.0720009	0.06036294	0.0374502	0.04827124	0.09686546	0.09284069	0.02922881	0.04370592
339.857	1	1.939257	1.1907	0.09629957	0.4379591	0.04311989	0.03910852	0.04180572	0.04679516	0.1267824	0.128433	0.2626447	0.124135	0.02140177	0.02594137	0.02089715	0.02387312	0.4857128	0.2540245	0.9179158	0.377858	0.05253504	0.04050836	0.05819844	0.03135231
339.858	1	0.4672734	0.2775775	2.131279	1.663084	0.2193548	0.1517113	0.1500694	0.1141408	2.087963	1.08878	0.9849938	0.6676737	0.07759467	0.07597457	0.06152798	0.0475048	0.1566771	0.2583421	0.1787924	0.1983216	0.0587502	0.08138056	0.05848342	0.06406429
339.859	1	0.1920071	0.1353321	0.1136064	0.1328897	1.480458	1.847636	0.4255557	0.2663318	0.1461417	0.1558318	0.1411835	0.1736997	0.3889839	0.3706846	0.7492334	0.6636089	0.2376202	0.3282801	0.4162061	0.3472763	1.540992	2.303974	2.278785	1.959178
339.860	1	0.1401459	0.1141211	0.0896152	0.1201625	0.1986825	0.09072293	0.3526608	0.3230795	0.0986713	0.09527398	0.09623901	0.1183453	0.6212183	0.4765276	0.4321119	0.3995022	0.08413363	0.05721337	0.08552019	0.04588043	0.2163691	0.2670111	0.1517272	0.07652662
339.957	1	2.052075	1.218777	0.09668381	0.4486286	0.03684995	0.0378721	0.03672379	0.04200979	0.1343135	0.1691325	0.2610571	0.08852643	0.02342236	0.02258082	0.02025141	0.02391582	0.4912441	0.3437724	0.9809142	0.398947	0.05780065	0.03479631	0.03579966	0.03580139
339.983	1	0.5048615	0.3199319	2.233196	1.724329	0.2354924	0.168975	0.136789	0.1173798	2.137268	1.093564	1.039049	0.7419951	0.08350125	0.09668203	0.06630068	0.04886382	0.1765594	0.3214103	0.1845075	0.1449447	0.03439105	0.1109124	0.05638657	0.07829958
339.984	1	0.1327767	0.1018711	0.1038003	0.1198884	1.597125	2.039457	0.5124456	0.2713948	0.1272939	0.1787413	0.1580779	0.1527656	0.3926844	0.3671977	0.7812402	0.6342979	0.2254723	0.3702304	0.460115	0.3938286	1.621584	2.386529	2.569187	2.083124
339.984	1	0.1062884	0.0779515	0.1018647	0.1287397	0.2264678	0.1048671	0.4793558	0.4276314	0.09619592	0.0884846	0.1229469	0.1421862	0.720496	0.5500892	0.4714111	0.4040482	0.1024851	0.1221532	0.09644922	0.03934084	0.2389483	0.3026572	0.1591314	0.09750277
340.047	1	1.986772	1.215978	0.09915312	0.4610551	0.0441321	0.02993041	0.04285492	0.04748896	0.140563	0.1375917	0.242203	0.07860829	0.03200813	0.02692147	0.03161429	0.02416767	0.4694665	0.4861338	0.9500275	0.4116524	0.05807157	0.03385453	0.04381668	0.04000304
340.048	1	0.4922564	0.3751251	2.239374	1.759268	0.2481013	0.1730588	0.1438819	0.123572	2.129121	1.120323	1.041502	0.7783168	0.09752948	0.08785921	0.07365502	0.06546719	0.2443381	0.3683801	0.1911057	0.1052942	0.06253655	0.1210374	0.07045409	0.08333167
340.049	1	0.1177329	0.07502061	0.0968387	0.1079649	1.651215	2.117378	0.5468207	0.2341388	0.1219747	0.1842045	0.1581095	0.1414303	0.3942342	0.3823781	0.767421	0.5690587	0.2486041	0.3574278	0.4925829	0.3871517	1.641478	2.420914	2.76049	2.173298
340.049	1	0.09272912	0.11015	0.0921586	0.122578	0.2670833	0.1447008	0.6664212	0.5858405	0.1111322	0.09592598	0.13389	0.1197085	0.8731129	0.6795421	0.5159771	0.4608253	0.08492956	0.09256534	0.07441715	0.03577815	0.2511953	0.2991728	0.1399841	0.1401645
340.147	1	2.0111	1.249428	0.1146679	0.45009	0.02832918	0.02378535	0.03654037	0.03949404	0.1271481	0.124178	0.2190445	0.1249875	0.03550103	0.03503605	0.03496558	0.04381114	0.4268857	0.5969914	0.9147266	0.43121	0.04481784	0.03502247	0.03628393	0.04364467
340.148	1	0.4457742	0.418483	2.226325	1.796117	0.2616832	0.2025519	0.1276289	0.158702	2.108119	1.170166	0.9864298	0.7918721	0.08129652	0.09127114	0.07733203	0.08716783	0.2737348	0.3626254	0.1920096	0.1248065	0.077579	0.1299183	0.09348502	0.07109203
340.149	1	0.1110356	0.06382454	0.1018285	0.08538389	1.727747	2.245549	0.580062	0.1942748	0.1333755	0.2088789	0.1738277	0.1464784	0.3536989	0.3675664	0.7198007	0.4894094	0.2527661	0.3497665	0.498799	0.3915472	1.706683	2.448701	2.984759	2.310826
340.149	1	0.1485309	0.1192808	0.09517635	0.08288895	0.2859377	0.1712897	1.228064	0.8668123	0.1435273	0.1102441	0.1660986	0.1373671	1.345586	0.9496096	0.7816217	0.6469069	0.137051	0.07216211	0.06502274	0.0519973	0.2450746	0.2822327	0.2169705	0.1528218
340.247	1	2.136517	1.332026	0.1065428	0.4628752	0.0390709	0.02809658	0.0437357	0.03612959	0.1208064	0.1378363	0.1888562	0.1625586	0.02555476	0.02256338	0.04009679	0.04297782	0.4267071	0.6421863	0.8918172	0.4634729	0.04056224	0.04061659	0.03623573	0.02790007
340.248	1	0.3297369	0.3707151	2.080409	1.734549	0.2477902	0.1688752	0.111282	0.1280723	2.021169	1.147434	0.8276879	0.6899796	0.07515169	0.07580403	0.06285844	0.08185152	0.2537818	0.2675473	0.1493347	0.167568	0.05730787	0.1112124	0.08711451	0.0767697
340.248	1	0.09069012	0.06598403	0.1160384	0.06224772	1.799802	2.340859	0.6212629	0.1409914	0.1446862	0.1893827	0.1894708	0.144626	0.3050623	0.3214706	0.6438542	0.4341924	0.256825	0.3453498	0.4930797	0.4091635	1.700419	2.403659	3.187377	2.480327
340.249	1	0.1896362	0.1349999	0.1098985	0.1245223	0.1977624	0.4252288	2.117544	1.045045	0.1274676	0.1301037	0.1621604	0.1733258	1.770629	1.096881	1.144607	0.9269437	0.178304	0.1314794	0.06161928	0.1014721	0.4804681	0.6334222	0.2711887	0.1665146
340.347	1	2.222879	1.364435	0.1336562	0.4712828	0.03833423	0.02520349	0.03273527	0.05267022	0.1079817	0.1442989	0.187263	0.2011107	0.0347891	0.0301977	0.04369709	0.03446988	0.4409285	0.652104	0.8648789	0.4935134	0.04023043	0.04174451	0.04855345	0.03201586
340.348	1	0.2572421	0.2991244	1.939243	1.624317	0.2415792	0.1584098	0.1438518	0.1133337	1.905307	1.089687	0.7271975	0.5839158	0.07236691	0.06110657	0.04565948	0.07215212	0.2486942	0.1802991	0.115528	0.1423043	0.05048345	0.1106188	0.05996159	0.07704447
340.348	1	0.08574929	0.0682736	0.09852124	0.05091415	1.803421	2.372399	0.5753642	0.1568347	0.1339069	0.2036755	0.1671021	0.1485865	0.293118	0.2935228	0.6142964	0.3830825	0.2720918	0.3359094	0.5093141	0.4291049	1.73138	2.344437	3.322109	2.635835
340.349	1	0.2123503	0.1226523	0.1363099	0.0942868	0.186258	0.4977282	2.475941	1.185355	0.140935	0.1519554	0.2427838	0.170333	1.85031	1.181068	1.300638	1.031358	0.1680338	0.1251628	0.1043598	0.08015495	0.5631608	0.7245294	0.2865795	0.1245742
340.447	1	2.216439	1.359021	0.1734409	0.4925096	0.03775541	0.03203346	0.03982931	0.05149558	0.09730941	0.1683631	0.174074	0.2037337	0.02876329	0.0261436	0.04385816	0.03333163	0.4410054	0.6197433	0.831692	0.5110786	0.03401872	0.04433205	0.05299738	0.02701156
340.448	1	0.2233747	0.288671	1.755624	1.492191	0.2113776	0.1572777	0.1264117	0.1015513	1.745768	1.063786	0.6530867	0.4684849	0.1032178	0.06918939	0.04318336	0.0459445	0.2316253	0.1470559	0.1239544	0.109657	0.05878245	0.09258837	0.06891273	0.07034638
340.448	1	0.09627439	0.07269305	0.0927607	0.07370435	1.754527	2.299468	0.5385434	0.2277532	0.1262974	0.2125	0.1797219	0.1235369	0.33903	0.2739717	0.6372305	0.3620615	0.2784752	0.3385521	0.533179	0.4789456	1.744268	2.254403	3.365128	2.699088
340.449	1	0.223029	0.1066237	0.1193656	0.09858349	0.2041771	0.3730836	2.4376	1.252295	0.1335385	0.1459021	0.2415503	0.1742401	1.858666	1.22319	1.279297	1.0012	0.1636229	0.1177396	0.1147472	0.1313038	0.5231265	0.6778749	0.35003	0.13094
340.547	1	2.250589	1.34807	0.2254141	0.5221938	0.0435976	0.02941232	0.03899138	0.03956291	0.1021618	0.1744219	0.1469798	0.1886841	0.02666456	0.01479404	0.03409931	0.03378872	0.4388365	0.5839666	0.8233828	0.5231421	0.03375026	0.06138469	0.0565774	0.02973207
340.548	1	0.2256823	0.333858	1.789188	1.487213	0.1966639	0.1566484	0.09832717	0.09788671	1.764336	1.079447	0.6266668	0.4605387	0.1012994	0.05877347	0.04235427	0.05027308	0.2646902	0.1309601	0.1152723	0.1434602	0.06811939	0.08596503	0.060523	0.06549706
340.548	1	0.07843916	0.04773374	0.1053676	0.07873171	1.725342	2.252894	0.5238409	0.2665753	0.1371499	0.2195126	0.2054746	0.1005029	0.359882	0.3009508	0.6582358	0.3527657	0.2828926	0.3358884	0.4996939	0.5096998	1.741957	2.185308	3.375668	2.767687
340.549	1	0.2474127	0.1420989	0.1422386	0.1216272	0.2381836	0.2249642	2.298354	1.290539	0.147712	0.1155205	0.1675738	0.1844947	1.868175	1.28824	1.211633	0.9828346	0.1489247	0.1295	0.1352988	0.1280165	0.4984956	0.6591618	0.3808309	0.1266799
340.647	1	2.220965	1.303584	0.3021716	0.5453028	0.03991237	0.0232864	0.0324644	0.04652074	0.1189768	0.1655763	0.1278814	0.1670241	0.03311576	0.03067525	0.03451383	0.03285864	0.4506898	0.5123094	0.8036537	0.5024936	0.03668021	0.05667237	0.04385351	0.03633785
340.648	1	0.2323037	0.3637874	1.799675	1.490315	0.2151374	0.1587144	0.1214523	0.1138091	1.793827	1.09154	0.6410185	0.4400476	0.1097325	0.04460382	0.06061535	0.07437614	0.2815114	0.1256952	0.1178964	0.1873291	0.06755222	0.07945352	0.06451507	0.04988159
340.648	1	0.06651015	0.07243156	0.1036978	0.06617937	1.675004	2.207753	0.4727296	0.2887037	0.1438148	0.2109003	0.2034069	0.1058712	0.3753555	0.3305477	0.648161	0.3887884	0.2765157	0.3268149	0.4903386	0.5336076	1.733025	2.180353	3.384533	2.830205
340.649	1	0.2268609	0.1149701	0.1808619	0.1182038	0.2318296	0.2073068	2.310108	1.373664	0.123177	0.1063684	0.1624728	0.1789078	1.847477	1.282295	1.174897	0.9725453	0.1690826	0.1343769	0.1774312	0.07747362	0.4923525	0.571588	0.3953275	0.1320841
340.747	1	2.21975	1.284599	0.3701241	0.5387179	0.04015339	0.02846615	0.03700662	0.03901761	0.1427297	0.1537395	0.1342329	0.1127721	0.03076801	0.03438448	0.03850244	0.03292943	0.4770935	0.4407841	0.8302265	0.5074478	0.04393734	0.04698426	0.04583624	0.02765404
340.747	1	0.2452143	0.4005976	1.810248	1.50519	0.2040076	0.1756615	0.1430492	0.1086328	1.837166	1.11424	0.6459458	0.4374509	0.1163441	0.05162538	0.05811606	0.07007423	0.2988485	0.1254872	0.1237499	0.2008727	0.08568813	0.07808097	0.06021615	0.05359522
340.748	1	0.05350684	0.07079534	0.1017551	0.06461942	1.632872	2.192519	0.4235488	0.2664279	0.1525424	0.2134286	0.2035709	0.1468798	0.3766736	0.3211452	0.6218187	0.4257855	0.2835957	0.3192103	0.4949353	0.5575898	1.738507	2.200724	3.426783	2.902908
340.749	1	0.1823989	0.1029297	0.1762511	0.1504705	0.2818344	0.2770403	2.452205	1.53554	0.1146032	0.07221761	0.1849853	0.1470775	1.850078	1.403094	1.187093	1.033068	0.1654919	0.08940605	0.1575314	0.06693934	0.5125288	0.5430048	0.443581	0.192272
340.847	1	2.190592	1.247282	0.4346613	0.5304057	0.03811619	0.03984891	0.0429836	0.03136858	0.1298849	0.1272915	0.1312995	0.05519321	0.03224801	0.02875403	0.03689466	0.03343682	0.5112075	0.3516872	0.8529676	0.5152211	0.04398523	0.03417614	0.05550947	0.03379329
340.847	1	0.2594706	0.3713839	1.679709	1.435349	0.2036617	0.1566389	0.1302782	0.07529629	1.756286	1.056348	0.6142937	0.3647067	0.1107872	0.05289232	0.07733581	0.0610089	0.2719273	0.133997	0.1721328	0.2220145	0.09877055	0.06576175	0.05922874	0.05720568
340.848	1	0.05265076	0.05729414	0.08847602	0.08950021	1.601209	2.172943	0.360777	0.247994	0.1428779	0.2248364	0.2070166	0.1771142	0.3454714	0.3313794	0.6133581	0.4594084	0.3052807	0.3251912	0.5028107	0.5760813	1.764747	2.191091	3.424593	2.995863
340.849	1	0.2284186	0.1592585	0.1390008	0.1505299	0.2840817	0.3287363	2.561642	1.604178	0.1465144	0.1257501	0.2158758	0.1532937	1.875735	1.539569	1.192336	1.106145	0.1171789	0.1370624	0.09034142	0.07991605	0.5093461	0.5640836	0.4555692	0.2545778
340.947	1	2.151937	1.215781	0.4546463	0.5024376	0.02989365	0.03604508	0.03209825	0.02783849	0.09535907	0.1442598	0.1361175	0.05790578	0.02415301	0.02777965	0.02048405	0.01815109	0.5111929	0.2462649	0.849437	0.5167369	0.03523456	0.02984632	0.04598085	0.03822273
340.948	1	0.2924731	0.3564985	1.609762	1.386633	0.1959141	0.14566	0.1181924	0.0655518	1.685182	1.020628	0.5929271	0.3211256	0.09551971	0.06696063	0.05494107	0.04746576	0.2085233	0.1249842	0.1934391	0.2088739	0.08039846	0.05779895	0.04256163	0.04376606
340.948	1	0.07399782	0.06804845	0.09199363	0.1032373	1.580755	2.15789	0.3120551	0.2070882	0.1457139	0.238323	0.208826	0.1720264	0.3463934	0.3289594	0.6164776	0.4813625	0.3334933	0.330541	0.5115841	0.5722224	1.763163	2.167076	3.398981	3.04211
340.949	1	0.2178724	0.1182926	0.106465	0.1185952	0.2842113	0.3616053	2.556904	1.627831	0.1498248	0.09754307	0.2310207	0.1908826	1.830836	1.577581	1.236401	1.133688	0.1388775	0.162551	0.1079666	0.07307123	0.5155147	0.5626496	0.4340219	0.3666595
341.047	1	2.161256	1.225027	0.4313037	0.4610416	0.02660646	0.03156943	0.03656513	0.03595552	0.08654583	0.1262969	0.1373179	0.1118754	0.0331517	0.03194723	0.02365187	0.01739978	0.5212776	0.1509262	0.831104	0.5371998	0.03160796	0.02739969	0.03991522	0.04256325
341.048	1	0.2954831	0.3647186	1.675172	1.44263	0.2062597	0.1669828	0.1350924	0.07017785	1.720562	1.022435	0.6265174	0.3289771	0.1204477	0.06436065	0.06085176	0.032098	0.1902266	0.09862446	0.2094196	0.1812715	0.1011619	0.06400373	0.07289196	0.03836246
341.048	1	0.07178381	0.08930653	0.05751631	0.0982182	1.568271	2.131253	0.284395	0.1888282	0.1469716	0.214043	0.2103423	0.2103914	0.3524626	0.331168	0.6218294	0.5012878	0.3143574	0.3568292	0.5100379	0.5449725	1.73579	2.140828	3.346768	3.066
341.049	1	0.1955348	0.1029128	0.1356852	0.1226756	0.2306658	0.3943279	2.468712	1.629534	0.1460797	0.1006585	0.1674413	0.1991559	1.759191	1.514017	1.274829	1.129962	0.1714928	0.1397452	0.0806883	0.1221244	0.5218231	0.5152817	0.3504951	0.4729195
341.146	1	2.170005	1.22888	0.4105937	0.4161569	0.02956045	0.03715283	0.0494759	0.03588494	0.09882238	0.1182341	0.1552376	0.1588212	0.031978	0.03009115	0.02382356	0.02657411	0.5116705	0.1639932	0.8272975	0.5594086	0.03421678	0.02971546	0.04714924	0.03506654
341.146	1	0.2899111	0.365822	1.724338	1.492818	0.2101959	0.1669647	0.1418221	0.080106	1.757528	1.026806	0.6357715	0.3459849	0.09797991	0.03640329	0.04808959	0.0368872	0.1412583	0.07010517	0.241448	0.1569081	0.05696763	0.07092824	0.0728989	0.03648714
341.146	1	0.06349607	0.09264214	0.05900076	0.1361463	1.54975	2.106595	0.2589429	0.1848933	0.1547919	0.2149913	0.2183707	0.2408555	0.3358205	0.3246921	0.6054311	0.5248756	0.3015454	0.3697125	0.488212	0.5190769	1.725136	2.110685	3.271913	3.044755
341.146	1	0.1862194	0.1085089	0.171546	0.1391435	0.2556573	0.4003111	2.424756	1.585988	0.2050896	0.1009451	0.1761699	0.1826013	1.722574	1.414312	1.310728	1.125045	0.1700952	0.1382047	0.1192339	0.08093446	0.5273188	0.542787	0.281072	0.4810434
341.247	1	2.208978	1.272967	0.3476994	0.3773801	0.02124241	0.03088482	0.04053101	0.03249013	0.1114005	0.1580745	0.1512874	0.1939992	0.03896808	0.02129502	0.02831681	0.02795795	0.5289305	0.2617137	0.8430868	0.6106092	0.03285346	0.03011529	0.04618126	0.03465445
341.248	1	0.2898657	0.3519566	1.763404	1.526526	0.2200979	0.2031394	0.1442153	0.08736403	1.816295	1.032286	0.6543167	0.3846837	0.0897462	0.03984867	0.05614588	0.04163227	0.1360127	0.09414447	0.2475673	0.1811642	0.04898808	0.08718141	0.08025345	0.06696249
341.248	1	0.0782074	0.09457541	0.0756145	0.1368119	1.536198	2.062232	0.2430411	0.2531712	0.1392814	0.2033028	0.1963157	0.2414913	0.2985221	0.2909861	0.5724402	0.5243513	0.2987018	0.37825	0.4715566	0.4898208	1.723114	2.062656	3.203779	3.018671
341.249	1	0.2035047	0.1355336	0.1857172	0.129537	0.2898527	0.4604425	2.554982	1.643784	0.1809096	0.1126042	0.1800129	0.1780117	1.674007	1.355942	1.419987	1.201026	0.1606157	0.1688437	0.12977	0.07796617	0.5696033	0.5960956	0.2501126	0.4806406
341.347	1	2.20762	1.30998	0.2911306	0.3392394	0.03400325	0.03747423	0.03876045	0.03960258	0.1086992	0.1839994	0.1521575	0.212823	0.03895309	0.04370063	0.02481394	0.0243862	0.5208791	0.3861402	0.8340464	0.6309366	0.04521549	0.04181478	0.03986818	0.04345226
341.348	1	0.2698779	0.321994	1.722855	1.466616	0.2351586	0.2054376	0.1171825	0.08597325	1.81459	1.001227	0.6211972	0.3793089	0.09086032	0.03979275	0.05744564	0.04482569	0.1639935	0.1391948	0.2570786	0.1977272	0.0488326	0.08217126	0.09742056	0.07274894
341.348	1	0.07612923	0.1048522	0.08776319	0.1257209	1.553672	2.031772	0.2781064	0.3174596	0.1393017	0.2068174	0.1885763	0.237678	0.2831276	0.2909429	0.5857301	0.5002703	0.2973783	0.3564947	0.4743151	0.4873765	1.735792	2.006155	3.145584	2.998527
341.349	1	0.1992326	0.1470483	0.1328883	0.1616413	0.3816747	0.404034	2.617511	1.685404	0.206602	0.09189404	0.2267042	0.1797658	1.631513	1.30183	1.556219	1.217908	0.182328	0.1530011	0.1156805	0.09116358	0.6159902	0.5389137	0.2506448	0.3897558
341.447	1	2.205033	1.35039	0.2558867	0.2985583	0.03466695	0.04025578	0.0358901	0.04357927	0.1086502	0.1940693	0.1687974	0.2242918	0.0341113	0.0472829	0.02959621	0.02166452	0.472372	0.4818027	0.8244938	0.6273499	0.04448986	0.04047246	0.04204042	0.04804852
341.448	1	0.2523754	0.3210712	1.762271	1.466355	0.2257727	0.1847177	0.1138612	0.0944456	1.83951	1.00017	0.6335685	0.4089978	0.09466657	0.04362617	0.06596012	0.04320509	0.1990163	0.1747595	0.3000055	0.17421	0.06730676	0.09065556	0.09308473	0.08354409
341.448	1	0.07871675	0.09664529	0.08504968	0.1444352	1.592907	2.052283	0.3611178	0.3701884	0.1610582	0.2124375	0.1881601	0.2086378	0.2981548	0.2672539	0.5947973	0.4646976	0.3029558	0.3356143	0.4713409	0.4972774	1.750204	1.978196	3.07201	2.988821
341.449	1	0.1993016	0.1436133	0.1529662	0.1497523	0.492203	0.3775605	2.564034	1.691871	0.1840565	0.0842591	0.1531233	0.2171964	1.652553	1.257711	1.506265	1.20999	0.1482866	0.1116228	0.08301134	0.1000971	0.6250365	0.4720256	0.2358447	0.2608587
341.547	1	2.149731	1.325752	0.2619196	0.2980817	0.03133672	0.03705105	0.03851964	0.04819252	0.1414305	0.1953581	0.1811422	0.259536	0.04496757	0.04030432	0.04208616	0.03869459	0.3794512	0.5556496	0.807878	0.5903503	0.03169308	0.0395715	0.04820673	0.03681722
341.548	1	0.228286	0.2814911	1.734604	1.421958	0.2242196	0.1666138	0.1073412	0.09116369	1.854084	0.9913531	0.6295606	0.4085448	0.07578078	0.06850481	0.07022602	0.05536762	0.2313679	0.1925542	0.3217423	0.1569337	0.06857605	0.08259692	0.0866525	0.0881949
341.548	1	0.05198613	0.07465112	0.07191393	0.1383387	1.620899	2.095561	0.4049208	0.4216795	0.1664128	0.2118235	0.1605366	0.2066539	0.3088113	0.2609068	0.5557832	0.4591969	0.2956675	0.325627	0.4489172	0.4931162	1.745524	1.948444	2.990725	2.962487
341.549	1	0.2182119	0.1653669	0.2012179	0.1653004	0.5313136	0.3163407	2.550768	1.69914	0.1785098	0.1300939	0.2467693	0.1618985	1.666521	1.298773	1.538591	1.167554	0.1259299	0.1041241	0.1066845	0.1068345	0.5976427	0.3825884	0.2765581	0.1999163
341.647	1	2.086966	1.268713	0.2670102	0.3016112	0.0356603	0.03253099	0.04757117	0.03918317	0.1650737	0.198933	0.1770606	0.2609731	0.04098038	0.0430736	0.03740198	0.03966893	0.3366607	0.5832163	0.7933005	0.5398029	0.03626899	0.05704454	0.05224781	0.02980765
341.648	1	0.2034398	0.2377482	1.667715	1.368654	0.2232932	0.1642645	0.09196934	0.07818256	1.81606	1.019447	0.5852022	0.3988811	0.06231876	0.06288178	0.07504801	0.06404302	0.2568127	0.2279657	0.3189626	0.1692847	0.07883084	0.09272596	0.08359682	0.09260076
341.648	1	0.0505415	0.07340743	0.07561875	0.08836856	1.660452	2.167278	0.4187206	0.442959	0.1394668	0.211197	0.1539072	0.2109074	0.3242923	0.2510566	0.5052585	0.4589607	0.2793301	0.3292096	0.4458767	0.4675882	1.725067	1.930077	2.937427	2.951378
341.649	1	0.2011218	0.1877492	0.144843	0.1058965	0.4639404	0.2773957	2.61879	1.679056	0.1778765	0.09445219	0.2313382	0.1380473	1.723767	1.342646	1.477614	1.149088	0.122384	0.1251963	0.09723047	0.08615704	0.5270647	0.3757137	0.2751167	0.2088443
341.747	1	2.095056	1.266873	0.2486055	0.3300603	0.02907845	0.03358944	0.05101126	0.04669576	0.1608451	0.1549741	0.203707	0.2730493	0.04210522	0.04559161	0.04085419	0.0384962	0.3591783	0.555809	0.8143955	0.5363347	0.03382744	0.05230816	0.05253894	0.02095136
341.748	1	0.1781328	0.190952	1.64588	1.344642	0.2215808	0.166128	0.08956234	0.08494551	1.793033	1.043026	0.5599889	0.4055968	0.05342388	0.07201463	0.0641884	0.07098296	0.2471342	0.2501709	0.314634	0.189394	0.08541861	0.08523192	0.0827164	0.08376715
341.748	1	0.0571521	0.09773663	0.08381798	0.09278172	1.723976	2.220005	0.4204426	0.4459145	0.1389275	0.2013476	0.1356894	0.2096	0.3168062	0.2363462	0.4679255	0.4751344	0.2631656	0.3122141	0.4348826	0.4762679	1.715193	1.871718	2.892956	2.964408
341.749	1	0.1207818	0.2042408	0.1278379	0.08376825	0.3761857	0.2946657	2.829935	1.835059	0.1474844	0.09179963	0.2326175	0.1721132	1.744865	1.442561	1.550922	1.154881	0.09875049	0.1008309	0.1097292	0.08686324	0.4793191	0.327926	0.2978113	0.2186913
341.847	1	2.111463	1.26616	0.2223836	0.3639425	0.02607164	0.02362499	0.04611696	0.04326352	0.1597452	0.1020059	0.2286869	0.2559607	0.03977172	0.04714504	0.03472844	0.04982234	0.3855148	0.526528	0.8334986	0.5461584	0.02546383	0.034661	0.05081032	0.03349218
341.848	1	0.184384	0.2468824	1.710681	1.401277	0.2293419	0.1615488	0.1049304	0.1020994	1.855866	1.077319	0.5858027	0.4768958	0.06188315	0.08690016	0.06674052	0.0698001	0.2486053	0.2646727	0.3370471	0.1771045	0.09351148	0.1013742	0.1063646	0.08544372
341.848	1	0.05219892	0.09760021	0.08010018	0.1026528	1.771274	2.233362	0.4157048	0.4496943	0.1406704	0.1855457	0.1286981	0.1791752	0.2670487	0.2373331	0.4610735	0.4967865	0.2414743	0.3010248	0.4329954	0.4759352	1.715359	1.80025	2.856181	2.944006
341.849	1	0.1343767	0.2013275	0.140868	0.1328892	0.2407884	0.3577843	2.936824	1.935239	0.145383	0.09845321	0.2669896	0.1480263	1.748565	1.485886	1.50158	1.146423	0.1374975	0.1017029	0.1014669	0.1241059	0.4425933	0.3275314	0.2835056	0.2354086
341.947	1	2.083939	1.250991	0.2064762	0.4095806	0.02746655	0.0258234	0.04578903	0.05213227	0.1427265	0.07345608	0.2408141	0.2270246	0.04956195	0.03623837	0.04451309	0.04271548	0.3882394	0.5157317	0.8126611	0.5291015	0.02568428	0.03442449	0.04978512	0.03050893
341.948	1	0.1511571	0.1641472	1.641629	1.34197	0.2133019	0.1574105	0.1092255	0.09474881	1.730451	1.109523	0.5743644	0.4570644	0.06514605	0.08771551	0.06394903	0.07534725	0.2467284	0.2838349	0.2745279	0.2013209	0.08527291	0.1029948	0.07392209	0.08043586
341.948	1	0.06265999	0.08761064	0.08556065	0.1063463	1.815153	2.254783	0.4093447	0.4145079	0.1542406	0.1857522	0.1207714	0.1472258	0.2429927	0.2346015	0.4757782	0.5187178	0.2327788	0.2687252	0.41655	0.4646571	1.687706	1.741896	2.826026	2.913935
341.949	1	0.1669427	0.1304585	0.1473859	0.1282188	0.1553046	0.4079055	3.008694	1.967859	0.07657965	0.0784273	0.2637299	0.1691395	1.712459	1.484189	1.446522	1.11226	0.1637251	0.1279934	0.07682189	0.1173402	0.3989272	0.3226718	0.263641	0.2521259
342.047	1	2.065441	1.277594	0.1882352	0.4381753	0.03249498	0.03721585	0.03679558	0.04255767	0.1202315	0.09949851	0.2389641	0.2162771	0.03910346	0.02175158	0.04594946	0.03717039	0.3881068	0.4915363	0.8220074	0.5502659	0.03263555	0.03253443	0.05315949	0.03494566
342.048	1	0.150009	0.1227722	1.600371	1.288572	0.2046505	0.1477491	0.09288118	0.09362189	1.668372	1.125155	0.5616441	0.43691	0.07186608	0.08958308	0.05837378	0.06571538	0.2395183	0.2721536	0.2345464	0.2031385	0.06852244	0.1056882	0.0707198	0.06417807
342.048	1	0.07001947	0.06259213	0.07018138	0.1018658	1.849231	2.300615	0.3905787	0.3519294	0.1384605	0.1760198	0.1190605	0.1464375	0.2470639	0.2298651	0.4808461	0.5681247	0.2329648	0.2422794	0.4248184	0.4388292	1.65898	1.710516	2.821933	2.864905
342.049	1	0.1997403	0.1236318	0.09426744	0.1008946	0.1351906	0.5055701	3.014961	1.911476	0.06872239	0.1138922	0.1995675	0.1299624	1.679084	1.440506	1.394699	1.126073	0.1528963	0.1140786	0.1128024	0.1421892	0.3983161	0.3986317	0.2957134	0.2605679
342.147	1	2.015083	1.296791	0.1869622	0.4226363	0.02572273	0.05278139	0.05619339	0.04804284	0.12349	0.1479267	0.2454371	0.2036834	0.05108901	0.03204895	0.03620803	0.02822931	0.40645	0.4420501	0.8219147	0.5887012	0.04658632	0.04408455	0.05061461	0.03865736
342.148	1	0.1810594	0.1573953	1.541001	1.227346	0.2029328	0.1517208	0.08990813	0.09174912	1.573133	1.115837	0.5406793	0.3972743	0.06512574	0.09329924	0.06343456	0.05868023	0.219832	0.2488895	0.1947228	0.2117223	0.07336856	0.07702134	0.06819717	0.05439648
342.148	1	0.05826766	0.06800291	0.0592206	0.1054522	1.882121	2.332068	0.3651142	0.2922489	0.1308719	0.165203	0.1068075	0.1559928	0.2645653	0.2485303	0.496857	0.5804965	0.2176432	0.2322745	0.4252488	0.435296	1.634862	1.698643	2.828917	2.820124
342.149	1	0.2123839	0.1888761	0.1198006	0.1423426	0.1884197	0.6246939	2.996947	1.837502	0.1106258	0.1346533	0.2258367	0.1263904	1.660538	1.374044	1.356007	1.175946	0.1746984	0.09442926	0.0953096	0.1544958	0.4503235	0.3961031	0.295265	0.2719054
342.247	1	2.038657	1.385448	0.1416291	0.3903966	0.02918605	0.04741842	0.05303144	0.03340733	0.1270569	0.201919	0.2760563	0.1977913	0.03729854	0.04013398	0.03875701	0.0366661	0.4470204	0.4118471	0.8960187	0.6375999	0.04840503	0.04775899	0.0459302	0.02942004
342.248	1	0.2343374	0.1542706	1.62401	1.325454	0.2249537	0.1854369	0.1078091	0.0791139	1.691126	1.141853	0.610512	0.4522656	0.07942566	0.09065431	0.06309697	0.04886643	0.2119332	0.2431979	0.1636055	0.2101615	0.07623624	0.09061874	0.07170991	0.07043698
342.248	1	0.06688404	0.08422693	0.06958479	0.08781016	1.914853	2.346938	0.3550273	0.2181911	0.1407406	0.1545838	0.103794	0.1515505	0.2606882	0.248645	0.5602114	0.5664606	0.2208352	0.2312681	0.4147205	0.4341827	1.616719	1.721008	2.857181	2.776353
342.249	1	0.1567645	0.1670668	0.1104472	0.1387616	0.2728182	0.7459939	3.025953	1.732082	0.1091475	0.1293624	0.2442804	0.1685862	1.682276	1.286834	1.305727	1.242771	0.1764412	0.09641281	0.06751852	0.1521461	0.5545437	0.479469	0.2596908	0.3192288
342.347	1	2.085932	1.444203	0.1037697	0.3674339	0.04547032	0.04515306	0.05139894	0.03471726	0.1537783	0.2488896	0.2842598	0.1929435	0.05354684	0.04513794	0.06174356	0.03534464	0.4774578	0.3782904	0.9637935	0.6618373	0.05866948	0.05945503	0.05772591	0.03335937
342.348	1	0.2903178	0.1843034	1.73525	1.4401	0.2291884	0.1758939	0.128372	0.1098549	1.793712	1.168583	0.7159582	0.5170681	0.08551431	0.07862994	0.08740692	0.06312421	0.1924517	0.2341547	0.1418154	0.2132937	0.05960003	0.07530102	0.08889041	0.09051377
342.348	1	0.05496435	0.09403776	0.06768507	0.08387747	1.928307	2.358832	0.3264469	0.1890334	0.1412205	0.1504098	0.1003739	0.1673388	0.2411428	0.2651061	0.5848127	0.5914591	0.2112955	0.2343947	0.4360043	0.4512486	1.582077	1.746659	2.919234	2.758192
342.350	1	0.202479	0.129366	0.1452123	0.1324075	0.358372	0.8905878	3.081239	1.63191	0.1665384	0.1403194	0.1738359	0.1759244	1.795375	1.248363	1.338763	1.268457	0.1850197	0.08619501	0.09068209	0.1370586	0.5349268	0.5643537	0.2722233	0.384337
342.447	1	2.0686	1.444365	0.07331737	0.3439587	0.04602631	0.05251132	0.04631395	0.04684509	0.1547813	0.2790468	0.2523311	0.1593789	0.04090541	0.05761137	0.05217065	0.03774433	0.4635088	0.3411401	0.9917914	0.6566274	0.06355444	0.06081281	0.0577419	0.03237752
342.448	1	0.296206	0.2456189	1.731143	1.43225	0.2332246	0.1857305	0.1170674	0.09379906	1.814231	1.147671	0.7342949	0.4883217	0.06642328	0.05987336	0.05776118	0.06425423	0.1334477	0.2039512	0.1828707	0.2169036	0.04881076	0.07000318	0.07677993	0.07298536
342.448	1	0.05054593	0.0924722	0.09239082	0.08729708	1.949139	2.382357	0.2987784	0.2353854	0.140492	0.1695705	0.1141829	0.1795025	0.2270178	0.2580104	0.5767889	0.5930459	0.2010174	0.24708	0.4573271	0.4498639	1.557159	1.782629	2.997913	2.733133
342.449	1	0.1757267	0.131584	0.151941	0.1440846	0.3684537	0.9164394	3.06745	1.543668	0.1147691	0.1407711	0.1991558	0.1610712	1.853577	1.221146	1.347316	1.272235	0.143907	0.1069212	0.1312907	0.1189845	0.5222381	0.6752347	0.3601722	0.364898
342.547	1	2.00257	1.442861	0.07916799	0.3296931	0.03756081	0.05415656	0.04936788	0.03674543	0.128007	0.2789215	0.227872	0.1179819	0.04217538	0.04356907	0.03926358	0.04551383	0.4578922	0.3272485	0.9991917	0.644517	0.06463806	0.05378887	0.06347419	0.03682695
342.548	1	0.2683794	0.2925987	1.726304	1.411138	0.2235448	0.1787387	0.1132774	0.09477965	1.859314	1.110132	0.7266992	0.4732933	0.04942592	0.0663155	0.06087339	0.07046128	0.08887902	0.1903011	0.2210083	0.214995	0.05368908	0.07400835	0.0733048	0.06780702
342.548	1	0.05283577	0.06736875	0.06904615	0.0675521	1.952948	2.3945	0.2677486	0.30768	0.1387395	0.1546006	0.1083825	0.169264	0.2023815	0.2608091	0.5699815	0.5995894	0.2047996	0.2686113	0.4717184	0.4255932	1.525572	1.811369	3.050274	2.719584
342.549	1	0.1535602	0.1738224	0.1591731	0.07992843	0.3331496	0.8735163	3.01778	1.460151	0.09211242	0.1061179	0.1889965	0.179527	1.952545	1.250189	1.388619	1.236858	0.161224	0.1028553	0.1470029	0.07776063	0.584051	0.7483802	0.4463419	0.2903804
342.647	1	1.940895	1.4442	0.1070287	0.3485158	0.03136061	0.05954442	0.05502536	0.04378906	0.1154748	0.2739198	0.2311898	0.1122391	0.03881344	0.04155138	0.03468434	0.03303978	0.4565227	0.3475647	0.9923695	0.6057766	0.06282043	0.04028124	0.05174512	0.04152697
342.648	1	0.2364322	0.2942418	1.710565	1.383601	0.2330232	0.1733286	0.1228426	0.101745	1.86743	1.083944	0.7036837	0.4535004	0.05812584	0.05500484	0.05120423	0.05768224	0.1139563	0.1746003	0.2503194	0.2350412	0.04231592	0.08054995	0.06764673	0.06989614
342.648	1	0.0446676	0.07125628	0.06713674	0.05517011	1.946833	2.399438	0.2316427	0.371988	0.1354633	0.1365836	0.08512105	0.1658125	0.1832246	0.2702646	0.5543907	0.5942933	0.2106058	0.2888524	0.4670178	0.415968	1.516957	1.878386	3.118452	2.714814
342.649	1	0.1545314	0.1323348	0.1535497	0.09945465	0.3391396	0.7992412	2.917078	1.460805	0.1052081	0.1666718	0.2134985	0.1966456	2.043603	1.318313	1.393795	1.197296	0.1356064	0.1429517	0.1453596	0.0582059	0.6175116	0.7851195	0.6042421	0.1878675
342.747	1	1.939431	1.434078	0.1434014	0.3733673	0.0302121	0.05844491	0.03977093	0.04594343	0.1225062	0.2652859	0.2470183	0.1121268	0.03382532	0.03596553	0.0378169	0.02774591	0.4873953	0.3813793	0.9856205	0.5684816	0.05256799	0.04918115	0.05358415	0.04419909
342.747	1	0.2026544	0.2816278	1.676532	1.313034	0.224027	0.1621436	0.1008466	0.07715302	1.84225	1.029206	0.6386663	0.4405105	0.07000028	0.05909772	0.04458538	0.06108121	0.1569999	0.1576684	0.2771863	0.238611	0.04247559	0.0880548	0.0771154	0.05886212
342.748	1	0.05297387	0.05073508	0.07703179	0.05902409	1.923244	2.430086	0.2173046	0.4316271	0.1118228	0.1608512	0.08947019	0.1491276	0.1867458	0.2643947	0.5497704	0.5941584	0.2074404	0.3042902	0.4762374	0.4287835	1.476904	1.940028	3.172462	2.723936
342.749	1	0.1599219	0.1243153	0.1249672	0.1037151	0.3715726	0.6827216	2.909931	1.578967	0.1288136	0.1385951	0.2582851	0.2206756	2.130554	1.438547	1.412571	1.204072	0.1517576	0.1339535	0.2031505	0.06106943	0.6198051	0.7589925	0.7122652	0.1901117
342.847	1	2.048452	1.457689	0.1745135	0.3425223	0.03363086	0.03320318	0.04771846	0.04117306	0.1321569	0.2360701	0.2687948	0.1122256	0.04482305	0.03703022	0.04687743	0.02725371	0.5429081	0.379794	1.022134	0.5476651	0.05091567	0.05426948	0.05898469	0.03101319
342.847	1	0.1978322	0.3260933	1.78388	1.441017	0.2359636	0.1648661	0.1154002	0.09229436	1.972745	1.086824	0.7217034	0.4543847	0.06532717	0.07684885	0.04759615	0.06588335	0.1795627	0.1356564	0.3396388	0.2581267	0.05242049	0.08174435	0.09833644	0.06610104
342.848	1	0.05757733	0.05171718	0.07014444	0.06135009	1.909368	2.442591	0.2074728	0.4459283	0.104183	0.1550396	0.08199091	0.1487905	0.1810816	0.2415684	0.547905	0.5852675	0.1948324	0.3121803	0.4984763	0.4340133	1.463308	1.992529	3.244131	2.748731
342.849	1	0.1348979	0.1644212	0.1312242	0.1127071	0.4009963	0.6122345	3.011591	1.735101	0.1420874	0.09569429	0.2626943	0.2335365	2.239529	1.6568	1.426017	1.278275	0.1202701	0.1232074	0.1550323	0.09183767	0.5926738	0.7224375	0.8362661	0.2350482
342.947	1	2.142068	1.416886	0.1523849	0.3047415	0.03539222	0.02609878	0.04479616	0.04145064	0.09217856	0.2089478	0.2554425	0.1243093	0.04091439	0.04617955	0.05024778	0.03835766	0.5987225	0.3758314	1.014972	0.560343	0.04483591	0.03161948	0.04935961	0.0339885
342.947	1	0.2002182	0.3236275	1.794783	1.432725	0.2473051	0.1646609	0.1171044	0.08943078	1.995918	1.074024	0.7021884	0.4525859	0.07988365	0.05400438	0.05632781	0.05988122	0.1823442	0.1163016	0.3459524	0.2722292	0.05401092	0.07236611	0.0924771	0.06958587
342.948	1	0.04891293	0.05473506	0.06478639	0.05563228	1.87919	2.465633	0.2056611	0.431019	0.1081678	0.1605343	0.09251395	0.1313326	0.1970097	0.2260923	0.5338669	0.5277571	0.1956785	0.3281352	0.4894209	0.4371545	1.443341	2.036327	3.30187	2.768711
342.949	1	0.1387015	0.121793	0.1739109	0.1074389	0.4164098	0.5005202	3.013169	1.840805	0.1297266	0.129096	0.2294054	0.2175457	2.295335	1.823229	1.415553	1.320232	0.09651934	0.1135108	0.1736294	0.1303176	0.5447604	0.7056557	0.907997	0.2313626
343.047	1	2.157868	1.407554	0.1584916	0.2966931	0.02656486	0.03640125	0.04876628	0.03889801	0.0589581	0.2166285	0.2509623	0.1140055	0.03153486	0.0420115	0.05928384	0.03743226	0.6470796	0.3502155	1.001935	0.5966834	0.03933555	0.03485978	0.04520741	0.04043221
343.047	1	0.2195458	0.326073	1.801987	1.438634	0.2507546	0.1677722	0.1204303	0.08832224	2.030108	1.080211	0.6876696	0.4376675	0.08746428	0.06274938	0.06638915	0.06248769	0.1721071	0.1139969	0.3479766	0.2803889	0.07755582	0.08289459	0.1074295	0.08693607
343.048	1	0.05383536	0.05361774	0.06371408	0.06402284	1.861647	2.488318	0.2444073	0.4085076	0.1088646	0.1719724	0.1242858	0.1457069	0.2007092	0.2086257	0.5333977	0.5017543	0.2038272	0.3402743	0.4781278	0.4427916	1.436669	2.099291	3.323598	2.759151
343.049	1	0.121461	0.1213435	0.2039771	0.1035073	0.4521342	0.3766077	3.021695	1.889162	0.1191163	0.1262943	0.2654791	0.1741612	2.310135	1.974055	1.363399	1.302742	0.09100574	0.1426161	0.1949408	0.09442919	0.5416694	0.6404216	0.9070062	0.2214882
343.147	1	2.122905	1.426141	0.178968	0.2992118	0.01705536	0.04507142	0.05059265	0.03327912	0.07527752	0.2257445	0.2367683	0.1016163	0.033075	0.02698745	0.05584546	0.02687821	0.6670658	0.3272579	0.9763015	0.6166125	0.0404185	0.04776532	0.04225775	0.04691656
343.147	1	0.22577	0.3036122	1.726884	1.352925	0.2447153	0.1497845	0.09822737	0.09882191	1.960767	1.068699	0.6092033	0.4209984	0.08578601	0.06456358	0.05785871	0.05513304	0.1873729	0.1321948	0.3256999	0.2622887	0.07781543	0.07975412	0.08894051	0.07924565
343.148	1	0.04520409	0.04994231	0.05106987	0.07013048	1.837547	2.496614	0.2728953	0.3615988	0.1014385	0.1913971	0.1225292	0.1456623	0.1940769	0.2120244	0.5079588	0.497671	0.1997018	0.343218	0.4660363	0.4447085	1.447291	2.1357	3.354868	2.77576
343.149	1	0.1396006	0.1296775	0.1652156	0.1235203	0.4362746	0.2929749	3.009986	1.885229	0.1086315	0.1345448	0.2386003	0.1290764	2.269165	2.05769	1.344749	1.313199	0.09361829	0.1198257	0.1685723	0.06942594	0.5025613	0.6227151	0.8861005	0.319898
343.247	1	2.145631	1.460377	0.1932608	0.2937994	0.02145403	0.05287373	0.05386091	0.0295551	0.06571008	0.2436341	0.2240284	0.1262786	0.04035545	0.03458408	0.04195597	0.02268708	0.6743855	0.3309222	0.9529141	0.653561	0.04190087	0.05300287	0.04458797	0.04971725
343.247	1	0.2298482	0.287957	1.640488	1.262603	0.2337212	0.1559972	0.0747339	0.08810985	1.800468	1.065114	0.5304383	0.3762865	0.06923682	0.06500045	0.06811563	0.04010394	0.1998377	0.1503171	0.2922678	0.2196011	0.07492107	0.08634654	0.08461852	0.06579231
343.248	1	0.04202172	0.0614593	0.0434079	0.06646076	1.806662	2.506205	0.3101707	0.3097304	0.1050952	0.182211	0.122183	0.1621341	0.1936473	0.2271727	0.4688438	0.4819014	0.1900966	0.338996	0.4577343	0.4416652	1.463191	2.156896	3.370158	2.789682
343.249	1	0.1550633	0.122691	0.1588054	0.1641902	0.3981141	0.2041294	2.948162	1.915673	0.1453404	0.1115641	0.2263463	0.1273532	2.237854	2.095742	1.453405	1.360673	0.1377767	0.1431618	0.1651943	0.1005267	0.4504572	0.6282976	0.8420962	0.4472581
343.347	1	2.270752	1.525924	0.2240572	0.2671064	0.03425852	0.05966845	0.04728795	0.02861522	0.06627581	0.3048927	0.2135359	0.1793345	0.04480334	0.02760506	0.02577161	0.03217214	0.667413	0.3877904	0.9856817	0.6998561	0.04095417	0.03896831	0.03322644	0.04367955
343.347	1	0.2331133	0.2847328	1.613306	1.222036	0.2107973	0.1638403	0.0834291	0.0813721	1.721169	1.080462	0.522953	0.3511646	0.07087799	0.05101624	0.06081792	0.04021862	0.2051041	0.1621387	0.2482989	0.1975677	0.04950925	0.08531578	0.07474764	0.06598801
343.348	1	0.05177288	0.05245135	0.04586683	0.05485519	1.780405	2.512486	0.3221177	0.2230176	0.09739013	0.1883807	0.1031368	0.1563572	0.1914953	0.2457541	0.462653	0.466818	0.2102214	0.3268074	0.4532195	0.4180717	1.508168	2.172984	3.386573	2.805779
343.349	1	0.1064994	0.1203255	0.1322464	0.1840756	0.3613984	0.291493	3.059476	2.022787	0.1371972	0.1106599	0.1914569	0.1511484	2.12095	2.115132	1.628414	1.430112	0.1156881	0.1495905	0.1531629	0.09528416	0.3641002	0.6533528	0.7966217	0.5839752
343.447	1	2.307431	1.562909	0.2511436	0.287356	0.03252806	0.06206782	0.0519486	0.02748068	0.04951347	0.3484077	0.2489218	0.2055193	0.04095088	0.03364342	0.03260101	0.03844469	0.6603867	0.4220546	1.021285	0.7172709	0.03467455	0.04880039	0.04155263	0.02976584
343.447	1	0.2510299	0.3045267	1.636611	1.237561	0.2135598	0.1604648	0.08746797	0.08083502	1.751713	1.093303	0.5378703	0.34259	0.07272798	0.04436109	0.06760916	0.04253378	0.2093102	0.1505449	0.2267451	0.1975225	0.04881556	0.09170084	0.08339506	0.06437433
343.448	1	0.06358851	0.0383969	0.07105297	0.07187493	1.757363	2.515835	0.3381547	0.1717522	0.09539073	0.2017726	0.09241119	0.1384809	0.1941514	0.2354772	0.4558535	0.4608	0.2281533	0.3102905	0.4479754	0.4004141	1.536453	2.20847	3.377609	2.822783
343.449	1	0.1205122	0.08023948	0.1084323	0.140899	0.4379128	0.386218	3.103479	2.054407	0.1536474	0.1305697	0.1961944	0.1694335	1.994287	2.041781	1.73874	1.499833	0.1468821	0.1341864	0.1132862	0.09088851	0.362413	0.658555	0.7295	0.6555123
343.547	1	2.275025	1.572469	0.2617203	0.2988626	0.0478498	0.05575083	0.05803646	0.03076484	0.05807552	0.3723334	0.2836127	0.2077289	0.04424972	0.05327408	0.04105566	0.04220007	0.6622123	0.3835792	1.045063	0.7264867	0.04152585	0.0521927	0.05140693	0.03616431
343.547	1	0.2769239	0.2813077	1.572932	1.213521	0.2131821	0.1750926	0.09487384	0.07332142	1.680795	1.12512	0.5590417	0.3261608	0.08568839	0.07335377	0.04840476	0.05633462	0.2117945	0.1491979	0.1703059	0.2334258	0.05855429	0.08068077	0.06746128	0.06092795
343.548	1	0.07095761	0.04920827	0.06754545	0.06492356	1.729526	2.499155	0.3760499	0.1119781	0.1025716	0.1967737	0.1012242	0.1214738	0.1906712	0.2252828	0.450653	0.4563776	0.2339191	0.3025398	0.4736365	0.3949747	1.560507	2.236412	3.362289	2.851569
343.549	1	0.136551	0.09594577	0.2118448	0.1386812	0.501507	0.4403788	3.108935	2.072301	0.1691573	0.1050397	0.1835815	0.1731373	1.907593	1.907315	1.887402	1.540917	0.1385283	0.1652346	0.1025261	0.08192098	0.4048487	0.6622566	0.6217688	0.6349585
343.647	1	2.220767	1.552377	0.2313791	0.3170729	0.0407925	0.04570716	0.06247254	0.04008259	0.09673404	0.3790221	0.2790545	0.1779404	0.05366791	0.05225703	0.04430787	0.04633374	0.6697187	0.3355451	1.051571	0.7161819	0.0400189	0.04983531	0.06206062	0.04051737
343.647	1	0.2450829	0.2564954	1.49847	1.158865	0.1943106	0.1591872	0.1090978	0.0648425	1.586612	1.118829	0.5897423	0.2966541	0.06751968	0.06878346	0.0441401	0.0616504	0.1953854	0.1573575	0.1251632	0.2660674	0.05475588	0.0766404	0.05337598	0.0606278
343.648	1	0.0622978	0.06561995	0.07998616	0.05347748	1.694933	2.480616	0.4192233	0.08900812	0.104596	0.1946063	0.1189641	0.1045369	0.1844424	0.2256842	0.4721456	0.4501874	0.2395974	0.3149572	0.4914261	0.4263191	1.604353	2.268481	3.337525	2.886562
343.649	1	0.1618443	0.1810219	0.2027578	0.1405232	0.5480673	0.4440692	3.13213	2.139736	0.1712784	0.1088516	0.2312548	0.2040193	1.856828	1.770109	1.957536	1.586963	0.1347176	0.1683546	0.1356186	0.06016632	0.4645266	0.6088821	0.5359751	0.5464927
343.747	1	2.07914	1.515258	0.2049829	0.3140406	0.03833501	0.04561686	0.05344151	0.04277221	0.1345135	0.3518586	0.2599307	0.1502889	0.05894125	0.04840457	0.02661906	0.02974084	0.6355983	0.320108	1.052306	0.6775455	0.03933774	0.03999727	0.0461288	0.03792603
343.747	1	0.2395182	0.2435639	1.463028	1.130908	0.1984002	0.1604283	0.1081156	0.07542887	1.522405	1.117742	0.6114617	0.3147823	0.05990212	0.07487172	0.04884337	0.05574227	0.1492866	0.1464999	0.1213948	0.2722808	0.05363147	0.07444948	0.04467885	0.06449234
343.748	1	0.05248148	0.05940709	0.09828686	0.06567922	1.670725	2.477378	0.4410386	0.1504016	0.105174	0.1977679	0.1156049	0.1001352	0.1757679	0.211949	0.4710145	0.4247348	0.2375007	0.3228593	0.4738931	0.440717	1.626716	2.275495	3.301748	2.90271
343.749	1	0.1518644	0.1655449	0.1288845	0.1323998	0.5266005	0.4467715	3.1613	2.218424	0.1599015	0.07693819	0.2323596	0.2132052	1.885287	1.672585	1.995987	1.575024	0.1376867	0.1487773	0.1146691	0.08168863	0.5294023	0.5377535	0.4730817	0.4674284
343.847	1	2.054032	1.505753	0.1937873	0.2867487	0.05407968	0.0586165	0.04826949	0.04509351	0.1720765	0.3320187	0.2816802	0.1583082	0.06887156	0.05662006	0.03934124	0.03025592	0.6115434	0.3232228	1.089666	0.6634234	0.05912187	0.03917443	0.05290528	0.04816464
343.847	1	0.2502023	0.2004795	1.527816	1.17901	0.209096	0.1623371	0.1195309	0.0775625	1.615997	1.106823	0.6526184	0.3413483	0.07342666	0.0758651	0.0597182	0.05159008	0.1272524	0.1473979	0.1231825	0.2897596	0.03835038	0.07255454	0.0628081	0.06576524
343.848	1	0.0573286	0.0566247	0.08486979	0.06574535	1.64766	2.458413	0.4390375	0.179163	0.1042172	0.1881429	0.1208727	0.08988029	0.1781796	0.2094025	0.4992488	0.410812	0.2426178	0.3085563	0.4856945	0.4248966	1.654893	2.251092	3.260047	2.91536
343.849	1	0.1454234	0.1952165	0.1608054	0.1660242	0.4208174	0.3699473	3.250091	2.380256	0.1161428	0.06034295	0.2703741	0.2209292	1.925784	1.698621	1.9593	1.561464	0.1298018	0.1037203	0.09156202	0.08254785	0.5508929	0.4378705	0.4305006	0.3412666
343.947	1	2.090264	1.511895	0.1736783	0.2629193	0.0488037	0.03988121	0.06187002	0.04614244	0.2151676	0.2959299	0.2984199	0.1596378	0.04315623	0.04441735	0.0455363	0.03386319	0.5896958	0.3479233	1.121988	0.6481952	0.03950607	0.04008174	0.04364711	0.04149071
343.947	1	0.2782335	0.1714037	1.646847	1.26535	0.226027	0.166584	0.1347381	0.07552499	1.730869	1.098786	0.7185288	0.3631995	0.07809025	0.07080663	0.07316378	0.04946252	0.1305108	0.1449999	0.1157366	0.2937417	0.0421025	0.06395798	0.06863878	0.06545954
343.948	1	0.06397192	0.04844451	0.093515	0.06140864	1.643731	2.445111	0.4265149	0.2039406	0.09789512	0.1871766	0.1140394	0.09845413	0.1691323	0.2088654	0.5253979	0.3890952	0.2388568	0.3044801	0.4813599	0.4073133	1.666167	2.205598	3.22793	2.907589
343.949	1	0.1271629	0.1599196	0.1130005	0.1327132	0.2801983	0.3403106	3.373157	2.494509	0.1231082	0.08218847	0.2467192	0.2223055	1.994148	1.767186	1.944611	1.531733	0.1136391	0.0824387	0.1044742	0.09308932	0.5436562	0.3419164	0.421948	0.2943966
344.047	1	2.102442	1.510291	0.1672387	0.3097495	0.0401057	0.03949991	0.05531354	0.04746484	0.2386349	0.2420609	0.3006168	0.1605514	0.03720191	0.03896163	0.04463678	0.04894435	0.5778795	0.3740043	1.120874	0.6010862	0.03787942	0.0483378	0.05021564	0.03788936
344.047	1	0.2219213	0.1339863	1.590094	1.254251	0.2089005	0.1663572	0.1365417	0.08624942	1.666123	1.0573	0.6819247	0.3727249	0.08511944	0.07351941	0.06326923	0.05747519	0.1108788	0.12539	0.1015731	0.29076	0.04809899	0.06533863	0.05508781	0.06531205
344.048	1	0.06440853	0.0548838	0.07818333	0.05787338	1.650302	2.442261	0.4305158	0.2160057	0.09264259	0.1793462	0.1046429	0.08299657	0.1786295	0.2142909	0.5217604	0.393852	0.2381851	0.2964915	0.4592014	0.4046459	1.684683	2.160023	3.210382	2.908657
344.049	1	0.1038798	0.1781255	0.1381533	0.164476	0.1564045	0.3305617	3.449758	2.559557	0.107237	0.07906332	0.2489414	0.210602	2.029916	1.803741	1.83991	1.508633	0.09913682	0.08526369	0.0800124	0.08111287	0.5068224	0.2757253	0.3940541	0.3349717
344.147	1	2.130548	1.533764	0.1685775	0.316494	0.04132363	0.03837017	0.04731572	0.03869751	0.2415239	0.2317903	0.2791233	0.1534129	0.03955154	0.03667306	0.05499344	0.05707159	0.579437	0.3988779	1.08622	0.58311	0.05771296	0.04704253	0.05125217	0.02807891
344.148	1	0.1381492	0.1734356	1.40875	1.166417	0.1894647	0.1566995	0.1135557	0.09643648	1.49457	0.9600215	0.5613115	0.3700971	0.06742201	0.0730298	0.05798792	0.0566466	0.08160721	0.09833884	0.09633152	0.2807025	0.05425003	0.06903417	0.05910185	0.06423471
344.148	1	0.06009935	0.05771221	0.06509165	0.05783007	1.654908	2.418408	0.4571111	0.2158303	0.1070446	0.1583253	0.1164004	0.07238296	0.1742555	0.1972069	0.5079979	0.3731095	0.2296591	0.2837637	0.4652398	0.4107871	1.699442	2.145191	3.191339	2.907263
344.149	1	0.1077943	0.1547	0.09961814	0.1642552	0.1358448	0.3674261	3.502997	2.562274	0.08078033	0.08274915	0.2131291	0.1983868	2.044657	1.821301	1.768803	1.499003	0.07477816	0.07534333	0.08063619	0.09975633	0.4678181	0.2527812	0.3500834	0.3548213
344.245	1	2.110247	1.542379	0.1716263	0.3175739	0.04032633	0.05002187	0.04646682	0.04228519	0.2101058	0.2376649	0.2552614	0.1873437	0.03882726	0.05116506	0.03434577	0.04951711	0.5688336	0.3899697	1.041142	0.5703623	0.07255904	0.03903185	0.05642997	0.02476828
344.246	1	0.1751851	0.1887785	1.275733	1.103695	0.1789676	0.138903	0.09751437	0.113749	1.412653	0.8795671	0.4771565	0.3821836	0.05215355	0.06059772	0.05440573	0.0665537	0.09623999	0.1036656	0.1063925	0.2953283	0.04870731	0.06634931	0.07095618	0.06220393
344.246	1	0.07446209	0.05637051	0.06877787	0.07276705	1.665057	2.41851	0.4953504	0.2239865	0.1082016	0.1570646	0.1309354	0.1048337	0.1858697	0.2014658	0.5244331	0.3832868	0.2228281	0.2841298	0.4738634	0.4144579	1.720729	2.132179	3.170241	2.901125
344.247	1	0.112158	0.09532027	0.1145717	0.1019914	0.2017181	0.4021082	3.519793	2.475597	0.07211643	0.07269654	0.2641532	0.2086337	1.995496	1.777008	1.712453	1.501296	0.08086085	0.08659607	0.09219172	0.1421472	0.3960029	0.2750831	0.3551265	0.3597518
344.347	1	2.06316	1.517444	0.1759943	0.3280549	0.03823218	0.02542198	0.04088323	0.04020486	0.1745213	0.2258285	0.2300657	0.198546	0.03443395	0.05009074	0.03803387	0.04160482	0.5401269	0.357095	0.9910579	0.5711069	0.06431027	0.03652236	0.05958202	0.02379305
344.348	1	0.2154134	0.2162456	1.250951	1.115979	0.1875187	0.1337223	0.1000222	0.1133753	1.408388	0.8587953	0.4562096	0.3866261	0.0532575	0.06201762	0.042458	0.06821025	0.1049949	0.1156269	0.1126204	0.2758209	0.04350395	0.07086498	0.05800937	0.05215779
344.348	1	0.06966436	0.05248102	0.08186689	0.08337094	1.669397	2.415699	0.5417135	0.2252337	0.1173841	0.1561204	0.141322	0.114489	0.191191	0.2182029	0.5247454	0.3855032	0.2307265	0.2871128	0.4720793	0.4200323	1.759508	2.110233	3.155169	2.892205
344.349	1	0.1100885	0.1238393	0.144708	0.1314346	0.2799814	0.5489798	3.506964	2.32654	0.05584746	0.09655167	0.2568854	0.1609868	1.96941	1.729173	1.649842	1.524695	0.09479705	0.08141619	0.09321642	0.136963	0.322343	0.3243569	0.3687876	0.3499325
344.447	1	2.160004	1.563643	0.15468	0.3600206	0.02888157	0.02961804	0.05412832	0.04465386	0.1923821	0.2237511	0.1856308	0.1950241	0.04161262	0.04574114	0.03189732	0.04453327	0.5339404	0.3433243	0.9536752	0.5918586	0.05238126	0.03383848	0.03816033	0.02956708
344.448	1	0.2221657	0.2199416	1.365645	1.17636	0.1995906	0.1427545	0.1117086	0.08834856	1.634834	0.9343129	0.5567701	0.3607365	0.04409335	0.06649706	0.05061281	0.0579241	0.09404316	0.09620487	0.1424648	0.3098659	0.04338977	0.05706562	0.05507276	0.06596129
344.448	1	0.06708917	0.05807358	0.06705338	0.06523719	1.679719	2.413766	0.5619833	0.2210015	0.1153887	0.1549776	0.1311459	0.1076389	0.1914114	0.2194228	0.5055543	0.3787198	0.2331747	0.2866687	0.461609	0.4090346	1.774947	2.077988	3.153745	2.883477
344.449	1	0.1355789	0.09538334	0.1057935	0.1310415	0.3593061	0.7240444	3.472068	2.195891	0.0766087	0.1223036	0.2257302	0.2196042	1.990806	1.633699	1.637979	1.584487	0.110045	0.101768	0.07354739	0.1464928	0.217822	0.4068833	0.3063744	0.4032905
344.547	1	2.191329	1.585453	0.1486917	0.3662763	0.03031973	0.02978308	0.04874268	0.0320625	0.2089423	0.1813644	0.1523783	0.1856332	0.02751891	0.03536072	0.02394696	0.03126787	0.5094744	0.303564	0.9292018	0.5937599	0.04683636	0.03742785	0.04199792	0.02361949
344.548	1	0.2547319	0.2286303	1.356103	1.175157	0.1985739	0.1364612	0.1130082	0.08402298	1.657725	0.9702305	0.5420795	0.3480553	0.04933232	0.06891779	0.0485973	0.05795225	0.1125778	0.1143267	0.1632639	0.3296918	0.05492727	0.06034284	0.05564425	0.05445908
344.548	1	0.06986881	0.05807934	0.05408456	0.05500802	1.690827	2.408681	0.5870784	0.210317	0.1093569	0.1653664	0.1140815	0.09701323	0.1873151	0.2231763	0.4968375	0.3623925	0.2383085	0.280443	0.4556573	0.4025719	1.790657	2.041964	3.143838	2.887546
344.549	1	0.1186584	0.07693455	0.1099829	0.1191863	0.3959233	0.8390749	3.445567	2.00545	0.08072858	0.1452539	0.2894039	0.169467	1.958342	1.516593	1.570809	1.631229	0.1015177	0.1009605	0.07587304	0.1459243	0.217262	0.4805856	0.2625468	0.4714931
344.647	1	2.174908	1.545746	0.1442397	0.3312835	0.03063338	0.04403118	0.04105345	0.03983529	0.2093741	0.1845652	0.1993609	0.2086291	0.02791076	0.03502863	0.02893303	0.03481097	0.5032018	0.2718585	0.919268	0.5869988	0.04349836	0.03353494	0.03472659	0.01764949
344.648	1	0.2680502	0.2497776	1.383854	1.172849	0.2061923	0.1616585	0.0986544	0.09785963	1.699827	0.98427	0.5451942	0.3506437	0.07425905	0.06282734	0.06862716	0.05901947	0.1209059	0.1384556	0.1951885	0.3458504	0.06649962	0.0615979	0.09366459	0.04601345
344.648	1	0.06205896	0.07587056	0.05114371	0.0599852	1.717924	2.4093	0.6276508	0.2199781	0.1135872	0.1641926	0.1137548	0.0974999	0.1819816	0.2352426	0.4744048	0.3736221	0.233105	0.2733627	0.4556947	0.4062679	1.798618	2.025749	3.1402	2.870123
344.649	1	0.08458967	0.07765734	0.1086943	0.1419763	0.4200416	0.932628	3.346249	1.821322	0.09561585	0.1392201	0.2645682	0.1473752	1.994655	1.388779	1.519711	1.63441	0.1131763	0.1121353	0.09509832	0.1108251	0.2648738	0.5324178	0.256298	0.4953039
344.747	1	2.138013	1.476638	0.1506157	0.3129853	0.02994032	0.04044194	0.04934608	0.02922047	0.2107502	0.1741188	0.2461564	0.2002913	0.03367793	0.04130838	0.03251682	0.04403916	0.4994065	0.2204563	0.9206746	0.5793901	0.03535849	0.02720103	0.03859148	0.02565082
344.748	1	0.2898176	0.2807054	1.319342	1.093456	0.1950372	0.1585145	0.08740273	0.07502037	1.533677	1.00529	0.4888905	0.3375231	0.07095927	0.07288922	0.05868065	0.05971653	0.1323494	0.1871401	0.1886255	0.3399746	0.06907189	0.07118961	0.09998562	0.04866726
344.748	1	0.05524051	0.06314458	0.03863028	0.05370192	1.740137	2.397437	0.6631103	0.2647699	0.1159134	0.1663902	0.1061481	0.1141536	0.1843533	0.243518	0.457861	0.35224	0.2481916	0.2798505	0.4609996	0.4059889	1.841373	1.993487	3.14081	2.877405
344.749	1	0.07832504	0.1187176	0.138282	0.1432006	0.4110848	0.980933	3.289206	1.717312	0.1006448	0.1325574	0.1911573	0.1831108	2.016939	1.284164	1.481167	1.591255	0.1258604	0.1130073	0.05831711	0.09754001	0.2662248	0.5792564	0.3029238	0.5104396
344.847	1	2.050039	1.415894	0.1762123	0.2935715	0.03468289	0.03976276	0.04530745	0.03128263	0.2007693	0.1561142	0.2463136	0.1444727	0.03689914	0.03148325	0.03013747	0.03349883	0.480873	0.1490791	0.9222166	0.5487912	0.03195474	0.03293845	0.04324233	0.02901456
344.848	1	0.2771917	0.3305521	1.201595	0.9576997	0.1760261	0.1663999	0.06243487	0.06948101	1.286094	1.014291	0.4359737	0.3202674	0.05585867	0.06260915	0.05406593	0.04529604	0.1569761	0.2088552	0.153443	0.3028126	0.07507672	0.08792806	0.07444348	0.04794487
344.848	1	0.06711388	0.05734965	0.04511274	0.06517269	1.768075	2.383372	0.7052679	0.3309784	0.1269921	0.1708442	0.1044071	0.1160768	0.1781937	0.2421952	0.4240767	0.3077367	0.2680582	0.2954588	0.4619197	0.4045168	1.884552	1.982668	3.177434	2.883507
344.849	1	0.08420076	0.1147342	0.1679007	0.09358577	0.3714024	0.9164092	3.241519	1.648643	0.09017642	0.1241143	0.1906971	0.1733641	2.098843	1.263843	1.445313	1.48149	0.1296299	0.1238764	0.1054913	0.1006456	0.3041342	0.6698396	0.3696393	0.47014
344.947	1	1.989543	1.379204	0.1882145	0.3084906	0.04477967	0.04023548	0.04888835	0.03325994	0.1835356	0.1333325	0.2190409	0.09291503	0.02973506	0.02564062	0.02970915	0.02824406	0.4539932	0.1782161	0.9367417	0.5259747	0.03229515	0.04087833	0.05505873	0.03465143
344.948	1	0.2552545	0.3259276	1.220401	0.9383976	0.1687386	0.1551764	0.09937174	0.0639136	1.260381	1.045036	0.4898624	0.2859005	0.05013362	0.08562105	0.05851918	0.05342308	0.1683357	0.2200937	0.1481744	0.2678755	0.067535	0.06911636	0.08481207	0.04978171
344.948	1	0.06247123	0.07027432	0.05668626	0.08684755	1.791997	2.398407	0.6891945	0.3797168	0.1299946	0.1501422	0.09488898	0.1103451	0.1651171	0.2122153	0.3979781	0.3314332	0.2763679	0.2800228	0.4552817	0.4041049	1.871299	1.974382	3.207476	2.862646
344.950	1	0.1149861	0.07804114	0.1535749	0.1319716	0.3798796	0.8710349	3.264556	1.74283	0.06580913	0.1233638	0.1996481	0.2102677	2.148079	1.276149	1.471866	1.414022	0.09175703	0.1438642	0.1028548	0.1000623	0.368605	0.740097	0.5092934	0.3429554
345.047	1	1.928797	1.338346	0.1865221	0.3151967	0.03526435	0.03786901	0.04141933	0.03546274	0.1728834	0.1244602	0.1947291	0.08383217	0.02830748	0.03339931	0.0374196	0.03191903	0.4262945	0.2826601	0.936318	0.5124154	0.03566317	0.0506288	0.05761528	0.04552831
345.048	1	0.2579313	0.3168064	1.290251	0.9578129	0.1758506	0.1572288	0.1086469	0.07138169	1.333999	1.048499	0.5397006	0.2620979	0.06208647	0.07769798	0.05746372	0.04563482	0.1673827	0.2470364	0.1602348	0.2263724	0.07613749	0.06093706	0.08928579	0.04669582
345.048	1	0.05203655	0.06435944	0.06663074	0.0615843	1.785106	2.422014	0.6566308	0.3953598	0.113415	0.1496011	0.0913156	0.1182028	0.1669683	0.2006765	0.3777518	0.3558375	0.2712617	0.2869851	0.4535239	0.414121	1.827398	1.986711	3.228387	2.853851
345.049	1	0.08356681	0.07944759	0.140293	0.1205438	0.4024978	0.8155215	3.280695	1.849259	0.07072732	0.1308706	0.2250954	0.2523163	2.224847	1.380735	1.447673	1.363621	0.1162315	0.1237573	0.1363331	0.09680149	0.3932219	0.7633465	0.6258525	0.2980315
345.147	1	1.83865	1.303764	0.1651113	0.318695	0.03945962	0.04060701	0.04104292	0.03518173	0.1716497	0.1417301	0.2038338	0.1028951	0.03691567	0.04101546	0.0462085	0.03386654	0.3914835	0.4200558	0.908539	0.4822427	0.04511494	0.04254932	0.0405235	0.04058977
345.148	1	0.2540855	0.3332371	1.307941	0.9555531	0.1723867	0.1482879	0.1169189	0.06423736	1.333973	1.027047	0.5670704	0.250554	0.08130766	0.08530083	0.06594031	0.0495665	0.1778693	0.239426	0.1717563	0.1977024	0.06933502	0.05023784	0.08440156	0.02543629
345.148	1	0.03937546	0.05484835	0.06032727	0.0662487	1.784773	2.447624	0.6192993	0.382395	0.1237483	0.1544253	0.07416309	0.1208536	0.1883748	0.2051497	0.3896728	0.3919805	0.268793	0.3031921	0.4427902	0.4142744	1.779348	2.012224	3.252279	2.858685
345.149	1	0.1232209	0.1323602	0.1108685	0.1059514	0.3991026	0.7544626	3.2621	1.883076	0.1021284	0.08604421	0.2697886	0.2223258	2.294037	1.56683	1.427298	1.30122	0.1120882	0.1471474	0.1556195	0.07944709	0.4049008	0.7605992	0.7037624	0.2826882
345.246	1	1.779577	1.264925	0.1658019	0.3124264	0.0401224	0.03338386	0.05290134	0.04223885	0.1647083	0.1400701	0.1847349	0.1418543	0.03941376	0.03734023	0.04818546	0.04342656	0.3406892	0.5416667	0.8846028	0.4686932	0.04312625	0.03869517	0.04387594	0.05061774
345.247	1	0.2780773	0.3629542	1.337542	0.9701544	0.1682725	0.1352812	0.1178153	0.05514617	1.401447	1.027334	0.5938444	0.2506235	0.08485901	0.08054235	0.04665259	0.06691691	0.1939278	0.2588047	0.1655504	0.2241297	0.0652589	0.05047233	0.06735198	0.03286271
345.248	1	0.0328079	0.08289175	0.06260676	0.08454523	1.784465	2.463723	0.6047747	0.371678	0.1222821	0.1680388	0.07774637	0.1352808	0.1923117	0.2185965	0.3880577	0.4540486	0.2539069	0.322158	0.4315058	0.4225135	1.7626	2.052836	3.283665	2.84938
345.249	1	0.1162925	0.1267006	0.1629461	0.1294	0.3773851	0.6507103	3.20052	1.958163	0.09661317	0.1432537	0.2463904	0.1837263	2.318359	1.785273	1.359811	1.305764	0.07780634	0.119615	0.1244059	0.08207546	0.4186805	0.7127509	0.701526	0.2783833
345.347	1	1.73286	1.241207	0.142748	0.3083399	0.03242703	0.03702645	0.04789605	0.03725715	0.1512436	0.1288846	0.1789704	0.175345	0.04850596	0.03672736	0.05125633	0.04315386	0.2918661	0.6247392	0.860959	0.4547276	0.03891085	0.03929634	0.04681738	0.04646877
345.348	1	0.2948482	0.3804222	1.408933	1.009668	0.1770276	0.1480897	0.1099257	0.04640464	1.498702	1.026888	0.6282335	0.2546275	0.06523057	0.09883971	0.04873891	0.07984827	0.1779162	0.2723896	0.1254684	0.265917	0.06631948	0.04656975	0.05182228	0.03776089
345.348	1	0.02726371	0.07833369	0.05568171	0.08842426	1.779825	2.44528	0.5819898	0.3312029	0.1182521	0.1633626	0.07181334	0.1446683	0.2208532	0.2539223	0.3800176	0.5211087	0.2666293	0.333571	0.4370129	0.4311051	1.726538	2.058524	3.299389	2.841336
345.349	1	0.09316581	0.1225292	0.1743205	0.1302055	0.326014	0.4875295	3.118743	1.983495	0.1031442	0.1276439	0.273444	0.1536317	2.278752	1.982653	1.308002	1.302798	0.08947219	0.1257444	0.1395509	0.09308294	0.4479679	0.6686411	0.6767565	0.2639755
345.447	1	1.728147	1.211187	0.113088	0.3216908	0.04259564	0.04281447	0.0412373	0.04217813	0.1322202	0.1439736	0.1613219	0.1918417	0.04033877	0.03192222	0.05667609	0.0539691	0.2581257	0.6551821	0.8258208	0.4580225	0.03414181	0.04315249	0.04887989	0.04459642
345.448	1	0.3159863	0.3793994	1.521275	1.095869	0.1942379	0.1324276	0.09112169	0.04968802	1.639363	0.9976775	0.635966	0.2538033	0.0669163	0.09397071	0.03943064	0.07275756	0.1455942	0.2400585	0.06591103	0.3107234	0.03968646	0.03456266	0.05373213	0.05627263
345.448	1	0.03776716	0.07809181	0.0510884	0.08953331	1.771469	2.446819	0.5324588	0.2735529	0.1167998	0.1882211	0.07627806	0.1736888	0.2341065	0.3022754	0.3947903	0.5912417	0.2594246	0.3373981	0.4436323	0.42833	1.671754	2.047322	3.311524	2.853271
345.449	1	0.1150293	0.1450966	0.1906608	0.1394456	0.2469331	0.3590573	3.050513	1.971188	0.08735461	0.1314852	0.2227349	0.1242106	2.228091	2.116391	1.343331	1.301966	0.08804618	0.1533347	0.1641758	0.111253	0.47654	0.7224537	0.6956359	0.3761579
345.547	1	1.849393	1.21262	0.1091428	0.3738474	0.03596921	0.04609993	0.04085433	0.03224629	0.1064262	0.1952243	0.1079376	0.1994833	0.03068357	0.04310937	0.05321282	0.03947505	0.2514371	0.648093	0.7920465	0.4745019	0.0333074	0.03859326	0.04667011	0.03705477
345.548	1	0.3581829	0.3595913	1.614307	1.167852	0.2155814	0.1250996	0.08697914	0.06255371	1.791054	0.9860109	0.6236947	0.2876322	0.07182257	0.07818781	0.03592732	0.07166616	0.1027307	0.2274464	0.03813813	0.3413275	0.03456022	0.04279714	0.05600592	0.06943971
345.548	1	0.0534417	0.06831215	0.03493649	0.08766192	1.76506	2.442006	0.4867984	0.2126708	0.1130459	0.1879734	0.07353087	0.1781007	0.2257089	0.2992211	0.3819617	0.6136883	0.255542	0.3340838	0.4469475	0.428258	1.637146	2.056625	3.318693	2.855897
345.549	1	0.1043929	0.1340132	0.1409054	0.1427483	0.2528458	0.2214728	3.002678	2.017688	0.105169	0.1147444	0.211803	0.1280187	2.158205	2.161202	1.466022	1.35522	0.0835797	0.1354714	0.1136714	0.1177859	0.4357285	0.7402423	0.6429089	0.5110588
345.647	1	1.864339	1.199865	0.0756825	0.3976639	0.02281727	0.03552868	0.05017389	0.03468065	0.0927601	0.2069612	0.09849327	0.2162212	0.02440761	0.03631825	0.03612509	0.03915469	0.2356801	0.6210125	0.7338226	0.4678165	0.02407997	0.03905743	0.0340599	0.02267372
345.648	1	0.3232647	0.3324796	1.518283	1.07904	0.1833626	0.122507	0.08514184	0.05469097	1.645586	0.9039282	0.5593959	0.2836192	0.07991886	0.08607313	0.03795562	0.07135367	0.151171	0.1997815	0.07655196	0.3447668	0.04779012	0.04638856	0.06180285	0.05759059
345.648	1	0.06798074	0.08228921	0.04746334	0.09165888	1.773702	2.420542	0.4151786	0.2433993	0.1132108	0.1657934	0.04903761	0.1663648	0.2125665	0.3036801	0.39436	0.6245028	0.2550734	0.3322637	0.4633389	0.4259109	1.636622	2.072506	3.342697	2.841413
345.649	1	0.1596006	0.1167365	0.181188	0.1646884	0.2981963	0.1910342	2.973649	1.996073	0.1410977	0.1207281	0.1901149	0.1533314	2.066395	2.125672	1.622213	1.378936	0.1058588	0.1480875	0.1476996	0.1216341	0.3858616	0.7798639	0.557164	0.6041092
345.747	1	1.835177	1.170191	0.0886381	0.4224425	0.0263676	0.03109882	0.02541327	0.03133612	0.1143496	0.1853907	0.07446215	0.2221961	0.02970844	0.03456892	0.02496775	0.03268069	0.2310232	0.5509489	0.6692425	0.4511898	0.01694688	0.03239928	0.02884296	0.02659441
345.748	1	0.2830674	0.3127174	1.370721	0.9827006	0.1701029	0.1125989	0.07621369	0.05307055	1.461831	0.8038706	0.4900948	0.2718164	0.06889796	0.09245214	0.05665863	0.05435482	0.2142475	0.1871504	0.1218322	0.3379615	0.06070042	0.04354325	0.05792299	0.05107586
345.748	1	0.05661067	0.07532304	0.03555454	0.08116531	1.721518	2.38627	0.3415473	0.3428488	0.1092919	0.1819192	0.06870334	0.1901929	0.2131458	0.311806	0.4352202	0.6203247	0.2232252	0.3354594	0.4788611	0.4469085	1.598417	2.101467	3.355748	2.840973
345.749	1	0.1722241	0.07383256	0.1396435	0.1544226	0.3245422	0.2222899	2.907403	1.936886	0.1645555	0.1148765	0.2112922	0.1513024	1.913739	1.986569	1.715596	1.399993	0.1235203	0.1503871	0.09939355	0.08750207	0.3310921	0.7877441	0.4570406	0.6418872
345.847	1	1.761388	1.112273	0.1361347	0.4675941	0.02857647	0.0278058	0.03467944	0.04048339	0.1286007	0.1527454	0.08129061	0.2274704	0.03771527	0.02872051	0.03128825	0.02852786	0.2383239	0.4349092	0.6169481	0.4256872	0.02105984	0.03028598	0.03550077	0.03971427
345.848	1	0.2803872	0.2971297	1.293067	0.9299726	0.179207	0.1268691	0.07270139	0.06547767	1.37633	0.7419994	0.4016264	0.2887668	0.07528793	0.09439936	0.0475281	0.04443792	0.2364448	0.1917899	0.1678117	0.3340069	0.05842355	0.05557236	0.07094273	0.05315166
345.848	1	0.06145862	0.08828269	0.06602776	0.06635151	1.695592	2.363466	0.2665249	0.4428905	0.1200776	0.1889459	0.08620257	0.2163367	0.1996256	0.3303066	0.4593961	0.612916	0.2029121	0.3352521	0.4870729	0.4780619	1.548457	2.129423	3.354053	2.843396
345.849	1	0.1620459	0.1192714	0.1783066	0.117412	0.3766893	0.2540148	2.89412	1.893832	0.2052748	0.08323126	0.1991701	0.1890802	1.810649	1.831716	1.806859	1.44747	0.1367084	0.1467356	0.1048295	0.1007841	0.2742825	0.7798014	0.4042555	0.6184707
345.947	1	1.676908	1.057756	0.1988231	0.5028253	0.03128371	0.02754125	0.02204308	0.03955899	0.1193663	0.1269789	0.1024792	0.2081524	0.0342663	0.02546916	0.03716401	0.0365961	0.2647126	0.3105294	0.5862437	0.3764957	0.0234551	0.02509411	0.02924198	0.0326078
[truncated: 13,475 more rows]
