# Supplementary material for: Is infant neural sensitivity to vocal emotion associated with mother-infant relational experience?
Source: PLoS One. 2019 Feb 27;14(2):e0212205. doi: 10.1371/journal.pone.0212205 (PMC6392422; doi:10.1371/journal.pone.0212205)
Supplement: S1 File — (ZIP) [file pone.0212205.s001.zip › dataset/imed_12_2.txt]

116.322	0	0.001433018	0.001379255	0.001134942	0.001267713	0.0001881953	0.0002257728	0.0002318491	0.0001613279	0.0009392692	0.001147216	0.0008338771	0.000586824	0.0002053838	0.0001516012	0.0001740479	0.000187916	0.000270328	0.0004256324	0.0009713385	0.0008433468	0.0001285852	0.0001617982	0.0001897282	0.000205778
116.323	0	0.1120673	0.1776818	0.2857626	0.2718688	0.05621343	0.04609427	0.04005301	0.02617741	0.2706186	0.2345007	0.1535913	0.092867	0.03602102	0.02668473	0.02903227	0.03418358	0.09993259	0.04641892	0.09852119	0.1400869	0.03784651	0.03559333	0.03637893	0.02252693
116.324	0	0.0009146768	0.0008405652	0.0008871504	0.000607331	0.002454566	0.002442603	0.002098486	0.001172698	0.001063703	0.00116051	0.001089918	0.001057381	0.001141105	0.00124999	0.001335986	0.001284163	0.001192388	0.0009044414	0.0008343004	0.0008506001	0.002313395	0.002828662	0.002455827	0.001621918
116.325	0	0.0004848625	0.0008057182	0.000807342	0.0007251605	0.0006470006	0.0004768114	0.0006803878	0.000407747	0.000918244	0.000804613	0.0004801858	0.00033205	0.0007019121	0.0003670626	0.0003874755	0.0003246941	0.0005507218	0.0003475672	0.000431522	0.0005948845	0.0004329501	0.0003636231	0.0003245553	0.0002794814
116.401	0	0.0009521417	0.0009288391	0.0007746524	0.0009144999	0.000155912	0.000146699	0.0001136013	0.0001283296	0.0005141042	0.0008355154	0.0006393426	0.0004399385	0.000110503	0.0001916041	0.0002123634	0.000200582	0.0003733477	0.0005957957	0.0007685037	0.0006619323	0.0001448054	0.000130687	0.0001894566	0.0001825575
116.402	0	0.1063591	0.1166214	0.1721686	0.1735927	0.03455027	0.02469212	0.032185	0.03796475	0.1849107	0.170349	0.1355805	0.08638962	0.02763686	0.02799574	0.02910057	0.02659556	0.1142735	0.08381243	0.09696565	0.1122557	0.03113255	0.03087766	0.02884871	0.01696273
116.403	0	0.0008596108	0.0005552079	0.0007278265	0.0003050596	0.002323612	0.002281	0.002020322	0.001211162	0.0007819183	0.000946639	0.0009839309	0.001097241	0.001174655	0.001227927	0.001265164	0.001232703	0.001072155	0.0008448203	0.0007887302	0.0007820593	0.002227238	0.002706431	0.002292895	0.001555595
116.403	0	0.0003039414	0.0005821015	0.0006213265	0.0003928204	0.0004919338	0.0002841431	0.0005136004	0.0003549431	0.000713302	0.0006280757	0.0004670171	0.0002125926	0.0006936491	0.0004505913	0.0003263343	0.0002744904	0.0004765842	0.0003663625	0.0003742748	0.0003734152	0.0004184079	0.0004452862	0.0002815632	0.00023269
116.501	0	0.03968772	0.03603997	0.0258786	0.02353895	0.00956102	0.009228785	0.008834162	0.00815666	0.02389367	0.0264022	0.02487452	0.01997052	0.008994881	0.009403292	0.009316508	0.007780468	0.02176971	0.02459936	0.02964171	0.0219694	0.01027839	0.009891371	0.009385611	0.007116379
116.502	0	0.1356176	0.2078097	0.5745517	0.5027454	0.08839644	0.06009337	0.04992764	0.04449901	0.4370529	0.4227174	0.2059265	0.1684263	0.04723395	0.0542916	0.03704147	0.03206098	0.1074866	0.1193472	0.07219203	0.1357188	0.06031545	0.0424953	0.05734345	0.04177556
116.503	0	0.001016944	0.001062389	0.001900638	0.001374675	0.00264915	0.002513778	0.002248031	0.001393693	0.00180805	0.001822089	0.0013149	0.001145679	0.001241274	0.001305908	0.001422242	0.001422767	0.0009652774	0.0007754216	0.0009825408	0.001159404	0.002795272	0.003257455	0.00258744	0.001877141
116.503	0	0.0004830135	0.0009613484	0.001733435	0.001539307	0.0005135801	0.0003903737	0.0009184422	0.0006326525	0.001659512	0.001352765	0.0007402721	0.0003613597	0.00108011	0.0008353871	0.0003610624	0.0004611106	0.0005359717	0.0004926244	0.0004667764	0.0006837342	0.0006170184	0.0004733574	0.0004014509	0.0003489772
116.601	0	1.783815	0.8982276	0.2028187	0.2237023	0.09022275	0.05949866	0.06328389	0.04017066	0.2236626	0.246732	0.2441303	0.1098387	0.06245701	0.06065041	0.06748358	0.05622113	0.4321496	0.275265	0.6960227	0.5086799	0.08823183	0.06890915	0.07638183	0.05298485
116.602	0	0.460567	0.6881507	1.80255	1.386347	0.1659887	0.1491509	0.1541237	0.1161294	1.478757	0.6292272	1.08484	0.6554533	0.09320915	0.08264788	0.06793199	0.06312615	0.4713049	0.1529073	0.2475738	0.2953856	0.08933238	0.07499657	0.0866066	0.07705446
116.603	0	0.002759697	0.002611181	0.005735219	0.004245595	0.002278903	0.002002059	0.002837619	0.002573478	0.00479318	0.002904872	0.003446767	0.002316387	0.003131103	0.002772781	0.001334433	0.001905199	0.001715285	0.001089397	0.001316997	0.001283235	0.001373471	0.002600704	0.001398002	0.001726808
116.604	0	0.1354306	0.06948288	0.08461691	0.06564033	0.1095259	0.09638094	0.5216453	0.3551852	0.1341064	0.05197062	0.1338594	0.117994	0.5277674	0.3393983	0.171384	0.20471	0.0989856	0.1126071	0.05124866	0.07894894	0.2012673	0.1928958	0.1182356	0.1492358
116.691	0	2.099678	1.075676	0.1641986	0.2253935	0.0789229	0.06747164	0.05919647	0.03456891	0.3304136	0.2928556	0.2001096	0.07609005	0.06834101	0.04988284	0.0522274	0.05894664	0.6290206	0.3535139	0.7328126	0.5899498	0.07697623	0.06947146	0.0627271	0.04327694
116.692	0	0.4636179	0.746658	1.946062	1.490872	0.1730876	0.1574539	0.1413284	0.1076967	1.597936	0.7274844	1.08466	0.7730228	0.09275098	0.09266484	0.08974813	0.05479159	0.5042986	0.2038636	0.3533123	0.3060068	0.09113908	0.07079513	0.110953	0.06249472
116.693	0	0.01532943	0.01484748	0.01440858	0.01330076	0.02621995	0.02727356	0.0205628	0.01745074	0.01824779	0.01662816	0.01635388	0.01546493	0.01820096	0.02132791	0.01815368	0.01661471	0.01763368	0.01589335	0.01493113	0.0122848	0.0282518	0.03164413	0.02561284	0.02178134
116.694	0	0.1149357	0.2183169	0.144668	0.1523425	0.1636439	0.2907359	1.165922	0.7981714	0.1517123	0.1153753	0.1171684	0.1087972	1.08543	0.7310746	0.4784221	0.4273571	0.143055	0.115059	0.1551444	0.114909	0.4197552	0.4200505	0.3552486	0.1976183
116.801	0	2.14065	1.152183	0.2066869	0.245939	0.07491278	0.07076811	0.04511139	0.04337905	0.4053973	0.2801722	0.2319996	0.1002086	0.05836564	0.06296522	0.0435981	0.05325966	0.6986381	0.4176377	0.6999637	0.60355	0.06889097	0.05181478	0.04283248	0.04699965
116.802	0	0.462719	0.7298561	1.99366	1.542041	0.1816733	0.1496791	0.1263731	0.122292	1.569247	0.859039	1.056617	0.8813542	0.08747324	0.08443986	0.08454632	0.04386208	0.5362873	0.2452087	0.3883205	0.287971	0.08141269	0.08444319	0.09067864	0.06081383
116.803	0	0.002756948	0.003402626	0.006380988	0.00491708	0.00287832	0.003353851	0.006774922	0.005455708	0.005221393	0.003799655	0.003606036	0.002948464	0.007067945	0.005201143	0.003524235	0.003634465	0.001866663	0.0009048082	0.001740905	0.001130216	0.003618604	0.004179547	0.002764728	0.003302649
116.804	0	0.102588	0.2018878	0.12885	0.07233047	0.1537218	0.2725183	1.174001	0.7267887	0.1533914	0.1100618	0.1365946	0.1294094	1.028113	0.6728487	0.487815	0.41499	0.1084417	0.1061522	0.1427053	0.1148739	0.4259497	0.4615518	0.3236029	0.209159
116.901	0	1.947406	1.04205	0.1728155	0.3024685	0.06817174	0.06571772	0.05904394	0.0433937	0.376417	0.2703151	0.2622066	0.1165775	0.04480168	0.06330805	0.04893987	0.04480254	0.6111784	0.4388265	0.6764697	0.5141921	0.04800078	0.0525768	0.06544964	0.04692303
116.902	0	0.4632011	0.7015341	1.980294	1.513231	0.1799535	0.1564417	0.113868	0.136782	1.554516	0.9960646	1.054031	0.9133616	0.08764209	0.07119136	0.08589661	0.0364773	0.6002738	0.2649266	0.3336068	0.2832979	0.09425377	0.08555056	0.06726182	0.05450683
116.903	0	0.01056702	0.00912443	0.01327369	0.0111027	0.01476415	0.01524056	0.01332177	0.01373046	0.01108229	0.01059727	0.01000087	0.009801192	0.01502682	0.01211516	0.01170904	0.0105461	0.01139536	0.01043365	0.01098911	0.008915095	0.01964194	0.01953404	0.0144842	0.01348862
116.903	0	0.1267701	0.1646265	0.119267	0.1301083	0.1533851	0.3161569	1.573418	1.070195	0.1906558	0.08923211	0.1513303	0.1348501	1.26487	0.9303713	0.720544	0.5659346	0.1234456	0.1562797	0.1261559	0.1362893	0.518375	0.582142	0.3288437	0.3204421
117.000	0	1.878731	1.050522	0.2014666	0.2962732	0.05742114	0.05870825	0.05925217	0.03451387	0.3901538	0.2355159	0.3073608	0.1544713	0.05627659	0.06899523	0.05851758	0.04599338	0.6545664	0.5145885	0.7746568	0.4831305	0.04798668	0.04900843	0.07505315	0.04803756
117.000	0	0.4418607	0.6457577	1.969896	1.600972	0.1807062	0.1658236	0.1326853	0.1607953	1.527912	1.19068	1.160173	1.016278	0.08123036	0.05576084	0.0667512	0.04903348	0.6444256	0.2579658	0.2986903	0.3128863	0.1025234	0.08222697	0.05920477	0.05634113
117.000	0	0.003019007	0.002574276	0.006170619	0.004920862	0.001380189	0.001431316	0.008881854	0.006296071	0.005419072	0.003764397	0.003716097	0.002644524	0.007748345	0.00515089	0.003892424	0.003271568	0.001918753	0.001354341	0.001361578	0.0007638891	0.002685871	0.003662893	0.001072029	0.00163567
117.001	0	0.1466474	0.164636	0.1269174	0.1171644	0.1542099	0.222355	1.416188	0.9502332	0.1710998	0.08389356	0.159744	0.1389675	1.168324	0.9079691	0.5875998	0.4662403	0.08484443	0.1174699	0.1252185	0.1377462	0.4599064	0.5348903	0.2320072	0.2252753
117.101	0	1.394695	0.9094645	0.1598401	0.2629818	0.05311616	0.0573745	0.05982514	0.03196609	0.1871785	0.3064258	0.221878	0.135113	0.04128101	0.05960965	0.03294722	0.02711306	0.2681872	0.29011	0.5457324	0.4424057	0.02970061	0.02909274	0.05253909	0.05388322
117.102	0	0.2768354	0.4856753	1.560521	1.10575	0.2018089	0.1498752	0.1079722	0.1248029	1.18973	0.7252851	0.5403188	0.5212021	0.1155089	0.07475741	0.09096732	0.06724657	0.4104867	0.1759747	0.2027075	0.2273891	0.08831584	0.1231956	0.08597595	0.05890637
117.103	0	0.002579991	0.001989242	0.004836959	0.003075274	0.005367159	0.005511108	0.01281957	0.01060421	0.004156524	0.003059053	0.003127802	0.001816443	0.01120885	0.008610895	0.005623665	0.005304352	0.002115077	0.002121612	0.002041579	0.001576477	0.008912296	0.008094731	0.005024116	0.006635218
117.103	0	0.1027763	0.1599742	0.08935762	0.1298922	0.1820498	0.2958529	2.027324	1.380527	0.119394	0.1036201	0.1959386	0.1247947	1.639294	1.344118	0.7851469	0.6368715	0.1070609	0.1384851	0.1006676	0.1090638	0.5343092	0.6784151	0.3390226	0.3918023
117.200	0	1.875712	1.035291	0.2047104	0.3517021	0.05062738	0.04040744	0.04781531	0.05599905	0.2659348	0.2257917	0.3000135	0.2090346	0.05036498	0.06020923	0.05494269	0.05820897	0.4955537	0.5053441	0.7091144	0.3472177	0.06647771	0.04891928	0.06669814	0.03741097
117.201	0	0.2463938	0.4899666	1.717805	1.19853	0.1375288	0.1631942	0.09918769	0.1316403	1.128512	0.7814852	0.6899709	0.6065564	0.0938301	0.07314683	0.07119336	0.07611071	0.4988928	0.1945193	0.2030165	0.326072	0.08964691	0.09312778	0.1140131	0.05446844
117.201	0	0.002922207	0.002327333	0.005614108	0.003660023	0.002842239	0.002485262	0.01336144	0.009888138	0.004265943	0.003384829	0.003190607	0.001714407	0.01128499	0.009483587	0.005124794	0.004795649	0.001823191	0.001654672	0.001342765	0.00140538	0.004790286	0.004847315	0.002645658	0.003271555
117.202	0	0.1134279	0.1515036	0.1022091	0.0862742	0.1747718	0.3297551	2.022849	1.375644	0.1575052	0.07473243	0.2055242	0.1238807	1.806156	1.513206	0.7260563	0.6851275	0.1184466	0.1852594	0.1474312	0.1285223	0.5256194	0.674422	0.4240098	0.3524868
117.302	0	1.756577	0.9733233	0.1706912	0.3472105	0.03940305	0.04206388	0.04129325	0.03790237	0.1911711	0.2551163	0.2768192	0.1907817	0.03334611	0.05668616	0.0636372	0.05049763	0.3582919	0.4392638	0.6345257	0.3663572	0.05828669	0.05006158	0.06384007	0.03479308
117.303	0	0.3179497	0.4853069	2.055315	1.569975	0.1427308	0.1646906	0.1200446	0.1504567	1.206401	1.054272	0.9271004	0.8187255	0.08460121	0.07449489	0.06372831	0.08932495	0.5346116	0.1980551	0.1520693	0.4920784	0.09361505	0.0869352	0.08997513	0.05964271
117.304	0	0.002479235	0.001903194	0.006072377	0.00487241	0.0018499	0.002640532	0.01310468	0.008574971	0.004229481	0.003252136	0.003596517	0.00192113	0.009960767	0.008255987	0.003889973	0.003843169	0.001403389	0.0007455539	0.000872666	0.001607016	0.00310759	0.0039348	0.002341519	0.001663236
117.304	0	0.122967	0.1205615	0.09938278	0.1130415	0.1872358	0.3876055	2.003884	1.256832	0.1463222	0.05893982	0.202423	0.1550233	1.680319	1.453087	0.5412576	0.6462855	0.09819795	0.1617068	0.1078389	0.1159348	0.5052484	0.662074	0.452528	0.2325212
117.391	0	2.300488	1.425504	0.4318647	0.3501488	0.06797135	0.08109377	0.07639945	0.03426397	0.3149907	0.3627851	0.3294121	0.2389495	0.05086289	0.07196225	0.04735441	0.04588656	0.7429117	0.8649637	1.153036	0.4410286	0.06076208	0.0560245	0.0928582	0.06232733
117.392	0	0.4309172	0.3415371	2.168938	1.889445	0.1782168	0.1796035	0.1781824	0.1395896	1.598496	1.451299	1.420838	1.032143	0.08791722	0.05539682	0.04799309	0.08481006	0.4652335	0.2553375	0.1922534	0.4565721	0.05256493	0.06747959	0.04788291	0.05437378
117.393	0	0.002863796	0.001755679	0.006703373	0.005895266	0.002109569	0.003352985	0.01213868	0.007839969	0.005837852	0.004664016	0.004756777	0.002749307	0.009374161	0.00763701	0.003383065	0.003479887	0.001852196	0.001313941	0.0009271777	0.001441739	0.002960003	0.003777764	0.002551298	0.001359534
117.393	0	0.1603338	0.1085787	0.1023093	0.1609855	0.2435631	0.47766	1.919316	1.186156	0.1609594	0.1265847	0.2089977	0.1844307	1.62447	1.352237	0.4518861	0.6508272	0.1331682	0.2137976	0.1128715	0.1360667	0.5547422	0.7037612	0.4991894	0.2612541
117.491	0	1.300623	0.7663322	0.09433161	0.2953484	0.03953316	0.06159261	0.05284705	0.0503882	0.1318099	0.2270756	0.2300254	0.1902763	0.0519308	0.04394846	0.04407587	0.04404027	0.2965661	0.3257913	0.6445639	0.423983	0.02230991	0.04583676	0.05582037	0.05587557
117.492	0	0.545827	0.3173374	2.293249	1.975187	0.1824386	0.1749521	0.1831961	0.1605489	1.653026	1.433154	1.49502	1.098549	0.07888037	0.04649068	0.04986246	0.06449454	0.3702322	0.275382	0.2939387	0.3081408	0.04181499	0.04837616	0.04698745	0.05567779
117.493	0	0.002330456	0.001832729	0.007019368	0.006125036	0.002214365	0.003885405	0.01202192	0.007678294	0.005594811	0.004629961	0.004860369	0.002657652	0.008960322	0.007976732	0.003562957	0.003886628	0.001333409	0.001193282	0.001087124	0.001064375	0.002896614	0.003877015	0.002531655	0.001388103
117.493	0	0.1654697	0.1326653	0.08039589	0.1528328	0.2954517	0.5537743	1.891641	1.062789	0.1622188	0.1411695	0.1838885	0.1353705	1.535662	1.30076	0.4775505	0.6895138	0.1323315	0.2042134	0.1249088	0.1203594	0.5658751	0.7411156	0.4970466	0.3177762
117.590	0	0.7632567	0.6120147	0.07313474	0.1746908	0.03665854	0.0311164	0.04527569	0.04339606	0.09608615	0.1150557	0.1638983	0.1266669	0.0495176	0.03665517	0.03910044	0.02579779	0.194474	0.09123569	0.4159561	0.3748181	0.02856158	0.04677759	0.03419668	0.04187572
117.590	0	0.5751489	0.2766358	2.348912	2.016084	0.1771219	0.1709025	0.1943209	0.1707702	1.61568	1.393572	1.528354	1.159685	0.07486432	0.04972431	0.06424413	0.06669581	0.3211686	0.2976066	0.3764729	0.2615244	0.03544032	0.04118877	0.04534593	0.05046234
117.590	0	0.002247985	0.001488338	0.007155657	0.00582234	0.0023809	0.004029149	0.01339874	0.007886508	0.005295076	0.004118481	0.004917492	0.002917638	0.00898713	0.007840314	0.004468111	0.004708834	0.001504202	0.001489834	0.001418071	0.0007829122	0.003346974	0.004660739	0.002432824	0.001816065
117.591	0	0.1321194	0.1512287	0.08179797	0.136152	0.3881718	0.6546897	2.100023	1.084922	0.1682568	0.1445084	0.2017826	0.1703202	1.456455	1.221986	0.6505089	0.8204848	0.1447505	0.15776	0.1101056	0.1099133	0.6519888	0.8567836	0.4820231	0.4213486
117.691	0	0.3845021	0.3785746	0.1919029	0.1113787	0.03267868	0.02968776	0.03966691	0.02653252	0.09649973	0.1481801	0.1490366	0.1262032	0.04171766	0.05071454	0.03542394	0.02552523	0.1163626	0.1896786	0.3293752	0.2029289	0.04087193	0.03967634	0.02568658	0.01759056
117.692	0	0.6060859	0.230711	2.349492	2.056163	0.1822194	0.1580086	0.1800621	0.1628832	1.553733	1.276162	1.51691	1.200946	0.07103475	0.0479989	0.08273185	0.06979965	0.2686059	0.3027042	0.4568063	0.3029695	0.02554268	0.04162308	0.04565642	0.04556058
117.693	0	0.002270451	0.001207639	0.006950053	0.005811058	0.002372024	0.004042325	0.01307932	0.007489342	0.004786303	0.003594648	0.004507827	0.002755566	0.00864272	0.007342476	0.004955677	0.004729569	0.001561372	0.001566904	0.00156953	0.001034295	0.003449914	0.004963447	0.001599783	0.001653713
117.693	0	0.1362995	0.1528857	0.1335949	0.08270246	0.4922584	0.7249513	2.131726	1.069788	0.1866807	0.1496479	0.1854651	0.1654561	1.373964	1.137554	0.7434027	0.8176776	0.1631731	0.1819641	0.0938084	0.09588245	0.6873356	0.9282909	0.2790275	0.4163332
117.791	0	0.3157847	0.3183018	0.2164952	0.1489726	0.03693604	0.03533849	0.04552529	0.05045761	0.09139696	0.1226324	0.1140495	0.1104699	0.02992205	0.03214195	0.03499799	0.02318784	0.1426231	0.2119502	0.2788414	0.181743	0.03487984	0.0423694	0.01818916	0.01385652
117.792	0	0.6414028	0.2236072	2.293797	2.032868	0.1919002	0.1577208	0.1818391	0.1593925	1.570953	1.191415	1.478923	1.227123	0.06031821	0.05455118	0.08048131	0.06938468	0.2551	0.2866436	0.4947022	0.3870765	0.02602551	0.04268741	0.02772641	0.0466656
117.793	0	0.002293184	0.001461947	0.006776827	0.005748718	0.002315206	0.004149919	0.01349802	0.007788425	0.004850476	0.003575705	0.004520633	0.002862134	0.008997807	0.007450842	0.005226496	0.005217362	0.001471981	0.001548482	0.00150149	0.001473896	0.003655226	0.005517563	0.001164803	0.001683694
117.794	0	0.0902437	0.1371425	0.1392724	0.09545398	0.5029313	0.7360159	2.126011	1.179974	0.1835606	0.1532867	0.1671136	0.1385319	1.354783	1.110929	0.8255664	0.8646358	0.157776	0.1682049	0.1058295	0.1363561	0.6765828	0.9903437	0.2066112	0.4009479
117.891	0	0.6727288	0.572798	0.1612943	0.1601619	0.04662147	0.01884435	0.04019524	0.05174838	0.1709608	0.06258737	0.168029	0.1387925	0.04284012	0.04642076	0.0438608	0.02916465	0.09563916	0.2711884	0.4481766	0.2910597	0.03082872	0.04052348	0.04529691	0.03758397
117.892	0	0.6579454	0.206033	2.247253	2.009568	0.1986677	0.1538348	0.1731199	0.1629008	1.613925	1.152589	1.455432	1.233533	0.04978135	0.05389039	0.08470274	0.06140043	0.25803	0.2549316	0.5352477	0.4551692	0.03430551	0.03204104	0.03329562	0.03989921
117.893	0	0.002319156	0.001469125	0.00659535	0.005876819	0.002239336	0.004055403	0.01483696	0.009143347	0.005051777	0.003562984	0.004504227	0.003164966	0.009352985	0.007673916	0.006466129	0.005746733	0.001082244	0.00141498	0.001632506	0.001334532	0.003852137	0.006153258	0.001352132	0.001844376
117.893	0	0.09058439	0.1435276	0.1074368	0.08178246	0.4584054	0.6987895	2.304237	1.406303	0.1263968	0.1378216	0.1855864	0.1155345	1.384711	1.163284	1.028255	0.949806	0.1595923	0.1755027	0.1282566	0.1434741	0.688456	1.070988	0.2175389	0.4108243
117.991	0	0.4693005	0.4514801	0.1862999	0.1629378	0.03644502	0.04319541	0.03084279	0.03651606	0.1227572	0.08043314	0.15532	0.1142654	0.03517068	0.03603696	0.05201892	0.03078021	0.1261623	0.3137872	0.4053602	0.2287976	0.04038432	0.05165902	0.05339326	0.03121657
117.992	0	0.6940142	0.1936869	2.239018	1.984366	0.1926366	0.1441085	0.1729532	0.1641073	1.61877	1.063911	1.43923	1.321957	0.04598492	0.04290428	0.08911231	0.06971052	0.2848869	0.2083208	0.6164947	0.515905	0.04645441	0.0506664	0.03787835	0.04193506
117.993	0	0.002144396	0.001264421	0.006537335	0.005798758	0.001609696	0.003157151	0.01290942	0.008041722	0.004883203	0.00327163	0.004449158	0.003502681	0.008533551	0.006764491	0.006735189	0.005699209	0.001396366	0.001288351	0.001815749	0.001640178	0.004353964	0.006591824	0.001502404	0.001887652
117.993	0	0.09441981	0.1376099	0.09551904	0.1047049	0.3229866	0.5751382	2.120824	1.311461	0.09789371	0.1196582	0.1682403	0.141499	1.289243	1.080071	1.161764	1.01099	0.2017405	0.2221729	0.1503865	0.1511272	0.8011345	1.193127	0.3159223	0.3922783
118.091	0	0.3019443	0.271214	0.1826735	0.1733842	0.04012253	0.04205485	0.04482488	0.03153657	0.1003187	0.1020354	0.1021834	0.1066586	0.02283039	0.02855358	0.0356608	0.03201489	0.1786542	0.220844	0.2539491	0.1978468	0.03217333	0.02301275	0.01220696	0.01630036
118.092	0	0.6954615	0.1934275	2.274299	1.992881	0.1828638	0.1241165	0.155344	0.1738152	1.585726	0.9636397	1.366196	1.379255	0.05009737	0.04043501	0.08609873	0.07779754	0.2895962	0.1655196	0.6360635	0.5174711	0.03663062	0.07169289	0.03180623	0.04559299
118.093	0	0.002249833	0.001000331	0.006979085	0.005855771	0.001185089	0.002437212	0.01118983	0.006814755	0.004861427	0.002991689	0.004391409	0.003561073	0.00797635	0.006114596	0.006869959	0.00521495	0.001413911	0.001370917	0.001826577	0.001558148	0.004428551	0.006525319	0.001759542	0.001524804
118.093	0	0.1295372	0.1387341	0.1184818	0.09636214	0.1893095	0.4434879	1.897059	1.149081	0.1083878	0.1422699	0.1910749	0.1486642	1.236972	1.023886	1.203214	0.9460867	0.2178252	0.1991416	0.1528693	0.1352645	0.8068194	1.19328	0.3583411	0.3316352
118.191	0	0.2806714	0.2556133	0.1823395	0.1674377	0.03772109	0.03041803	0.03481383	0.04163384	0.1078236	0.1018897	0.1159453	0.1218588	0.03354989	0.02514717	0.03093622	0.03465695	0.1719154	0.1992007	0.2329827	0.1840179	0.03491631	0.03016352	0.03059112	0.02343757
118.192	0	0.6843833	0.1890041	2.334159	2.067492	0.1787212	0.11845	0.1405074	0.1744585	1.520905	0.8849783	1.269588	1.343108	0.04646908	0.03982654	0.07579604	0.05805153	0.3177033	0.170069	0.6178844	0.4366237	0.04288061	0.08536684	0.04413277	0.03481071
118.193	0	0.002170686	0.001268022	0.007313682	0.006129018	0.001438189	0.002223673	0.01192065	0.007930547	0.004747054	0.002883214	0.004252275	0.003742013	0.008071383	0.006547937	0.007192303	0.005922353	0.001414211	0.001205007	0.001858472	0.001436541	0.004744705	0.007088481	0.002105335	0.001500703
118.194	0	0.1179161	0.1228084	0.1230497	0.07182034	0.1433114	0.3388875	1.9142	1.299167	0.08759845	0.1063623	0.1847684	0.173378	1.18991	1.05877	1.206524	0.9979458	0.1687112	0.1761196	0.1232819	0.1299349	0.7541692	1.15358	0.3594424	0.3273924
118.291	0	0.7389127	0.5815279	0.1322217	0.1631334	0.04406501	0.03845356	0.04589457	0.0464811	0.1062215	0.1217214	0.1102572	0.1418197	0.04477373	0.04383064	0.03850911	0.04478082	0.1732501	0.4448906	0.3730187	0.3043912	0.03269776	0.04541515	0.03654401	0.03869498
118.292	0	0.649662	0.1726745	2.358175	2.125498	0.1685547	0.1250826	0.1462157	0.1710968	1.517556	0.9611322	1.277328	1.296653	0.04217436	0.03085658	0.07155687	0.04007787	0.3424887	0.1817588	0.5638095	0.3291958	0.03261557	0.07030342	0.04828806	0.03773083
118.293	0	0.002182678	0.00129295	0.007373879	0.00646445	0.001793367	0.00243513	0.01605182	0.01133794	0.004741386	0.003173621	0.004660729	0.003578544	0.009046203	0.007931326	0.008441979	0.006688451	0.001507422	0.001129754	0.00171263	0.001362799	0.00491319	0.00700727	0.002630645	0.002050663
118.293	0	0.09239186	0.08154487	0.06790955	0.08734402	0.188623	0.3009298	2.422623	1.741611	0.07497301	0.06653598	0.1688697	0.1549472	1.310549	1.232905	1.305616	1.061569	0.1310766	0.1494313	0.1062884	0.1201835	0.6816808	1.058938	0.3936067	0.3452559
118.391	0	1.367276	0.7773648	0.0861778	0.2947638	0.03428045	0.02359134	0.03757021	0.03791118	0.1294943	0.1594254	0.151567	0.1540788	0.0388299	0.03767619	0.0326076	0.04471586	0.2701587	0.4631923	0.6687628	0.4167146	0.04271341	0.04106454	0.05349334	0.04944271
118.392	0	0.6144939	0.1674133	2.300802	2.145997	0.1828091	0.1423233	0.144221	0.1729684	1.629293	1.098923	1.287486	1.278885	0.06444001	0.04121936	0.0618564	0.04795663	0.3545599	0.2075326	0.5183686	0.2602202	0.03183692	0.06422201	0.05998513	0.04253123
118.393	0	0.002164912	0.001166933	0.006999456	0.006246368	0.002144911	0.002397687	0.01670841	0.01168492	0.005049888	0.003489647	0.004333326	0.003384609	0.009493885	0.008489886	0.0081954	0.006785479	0.001445509	0.001182614	0.00143329	0.001101613	0.004415542	0.006090178	0.002405207	0.002071086
118.393	0	0.05440985	0.06614649	0.05465149	0.05126724	0.2178062	0.2772892	2.553664	1.81997	0.04616889	0.04576306	0.1334793	0.102809	1.388574	1.334421	1.300367	1.066757	0.112371	0.1302506	0.09817203	0.129043	0.6274621	0.9421665	0.3879204	0.3439257
118.491	0	1.53513	0.8449892	0.1139033	0.3058892	0.02209074	0.03068578	0.03814343	0.03691423	0.1153079	0.1898678	0.1398576	0.142587	0.04376418	0.03174444	0.03475163	0.03704051	0.3154144	0.4987997	0.7331335	0.5242824	0.03566054	0.03794767	0.03225403	0.05091895
118.492	0	0.5947264	0.1619246	2.245854	2.170648	0.1843238	0.1604519	0.1621055	0.1784131	1.672533	1.180375	1.313445	1.257215	0.07643408	0.0407367	0.05595019	0.0496628	0.3755973	0.2128886	0.430051	0.1998025	0.04606666	0.05535299	0.06856504	0.06416512
118.493	0	0.002016716	0.00111818	0.006535864	0.006196612	0.003401926	0.003091726	0.01728177	0.01184086	0.005569156	0.003861892	0.004494354	0.003674889	0.01009538	0.009180601	0.008000965	0.006755173	0.001300187	0.000994973	0.0009352703	0.000530294	0.004153526	0.006055033	0.003288407	0.002763411
118.493	0	0.06277865	0.04122143	0.05007115	0.06064863	0.2644404	0.2976938	2.579654	1.817995	0.06709482	0.06430302	0.1120061	0.08177215	1.417998	1.372601	1.267123	1.082083	0.08603013	0.1190596	0.06748226	0.08718177	0.5509555	0.8034839	0.3426056	0.3334713
118.591	0	1.592943	0.9022096	0.1443578	0.3093877	0.03667334	0.0358761	0.03310207	0.02928488	0.1144523	0.234488	0.1314233	0.1179199	0.02858835	0.03040199	0.02962116	0.04128243	0.3264264	0.5080223	0.7602314	0.5519052	0.03666741	0.03534087	0.03775345	0.04140925
118.592	0	0.5688988	0.1560525	2.253848	2.179984	0.1823196	0.164232	0.1753262	0.1637909	1.607901	1.21009	1.352767	1.194921	0.08357443	0.05039424	0.03713127	0.04749005	0.3604677	0.2417235	0.3103063	0.1834432	0.04270602	0.06077623	0.07100132	0.05290093
118.593	0	0.002283731	0.001094636	0.006696542	0.006217073	0.01190724	0.01382388	0.01736608	0.01151562	0.005975473	0.004817652	0.004787705	0.003782459	0.01041022	0.009699744	0.008042011	0.00688066	0.00283396	0.003195174	0.00346199	0.002669878	0.01591724	0.02100815	0.01716864	0.01401592
118.593	0	0.06399252	0.04955909	0.04454426	0.0467557	0.3006221	0.2995392	2.553288	1.785469	0.0827415	0.04653326	0.1207522	0.05713576	1.391423	1.369952	1.24957	1.070012	0.0852568	0.1078538	0.06463087	0.07823545	0.5355843	0.7265806	0.3129631	0.2771227
118.691	0	1.727541	1.033064	0.2310202	0.3123881	0.0458386	0.04891594	0.05306604	0.04012295	0.1130625	0.3148516	0.1974815	0.1124301	0.02290484	0.03535242	0.05840054	0.0547425	0.4078352	0.5261223	0.8590258	0.600509	0.04902455	0.04165072	0.04578215	0.0418431
118.692	0	0.5233946	0.1450068	2.230256	2.19296	0.1797888	0.1673857	0.1771814	0.1494305	1.605076	1.306687	1.403926	1.105117	0.06668239	0.04096664	0.05032434	0.0445724	0.3209798	0.2561727	0.2618762	0.2434279	0.04388198	0.04408727	0.0641202	0.04636162
118.693	0	0.04578909	0.05855547	0.03653612	0.025487	0.1055515	0.1249355	0.1010382	0.0623899	0.06007253	0.04867317	0.05571248	0.0560798	0.04911135	0.06810969	0.0455038	0.06930533	0.08320415	0.06095691	0.04646048	0.05277986	0.1162312	0.1183051	0.1091783	0.109298
118.693	0	0.05381009	0.04544259	0.04102678	0.03872136	0.2842636	0.3356711	2.573562	1.690688	0.08768565	0.05327925	0.1184619	0.05899027	1.387482	1.353905	1.259066	1.069301	0.07784851	0.09048165	0.05862661	0.07110848	0.5287148	0.6580756	0.2971844	0.2376722
118.791	0	1.688207	1.032901	0.2515829	0.2915793	0.03388174	0.04901007	0.05899037	0.03425292	0.08680826	0.2879446	0.226925	0.1006512	0.03509891	0.0294526	0.05140225	0.04775026	0.4286692	0.4650823	0.868976	0.6007199	0.04758474	0.03335288	0.03463266	0.04257153
118.792	0	0.4864118	0.1605627	2.298801	2.207141	0.1886304	0.1698715	0.1866398	0.1592637	1.593636	1.369568	1.479575	1.075502	0.06351688	0.04254594	0.07482987	0.04610483	0.2834232	0.2713657	0.2422513	0.2915173	0.03682033	0.04679576	0.05371412	0.03945153
118.793	0	0.04315333	0.06973176	0.06303976	0.05951408	0.2355543	0.255508	0.1387239	0.0703328	0.1305024	0.08521382	0.06667737	0.08369683	0.1088445	0.06785305	0.10206	0.09038213	0.1232984	0.08914912	0.08273054	0.09371717	0.2040126	0.2558779	0.2206711	0.2270087
118.793	0	0.0615479	0.03502786	0.05066328	0.03509469	0.2837219	0.3860739	2.571925	1.655107	0.06142214	0.04637023	0.1155354	0.06137446	1.422703	1.315665	1.246661	1.083776	0.08406014	0.08556338	0.05840387	0.06261219	0.5366716	0.6265571	0.2932329	0.263954
118.891	0	1.641436	1.022906	0.2595698	0.3160211	0.02890619	0.04422775	0.05236901	0.03402328	0.1296212	0.2466746	0.2513877	0.09129363	0.0349242	0.02663537	0.04001882	0.03703022	0.5017304	0.3957727	0.9082769	0.5985452	0.05034156	0.02980597	0.0400983	0.03429178
118.892	0	0.457262	0.2105222	2.356068	2.222112	0.1810887	0.1760596	0.1928164	0.1485564	1.622799	1.426875	1.49615	1.046087	0.05736057	0.03329433	0.08723661	0.05639837	0.2467446	0.2703323	0.2470914	0.3055344	0.04625752	0.0582976	0.04825088	0.04005387
118.893	0	0.04535111	0.06040559	0.0623762	0.04446507	0.1957415	0.2213797	0.1472229	0.09031789	0.118112	0.06863993	0.07398551	0.0807171	0.1017348	0.05288101	0.09056208	0.09388706	0.1234024	0.07299694	0.06273614	0.07602736	0.1755757	0.2305514	0.1851414	0.1942816
118.893	0	0.07412466	0.06101532	0.06649917	0.04553571	0.2496588	0.4394835	2.640606	1.63624	0.08171476	0.04085796	0.1296161	0.06256938	1.513706	1.291469	1.279209	1.047116	0.09490877	0.1031828	0.05709094	0.06113928	0.5399665	0.6228146	0.3273062	0.2977056
118.991	0	1.625418	1.044476	0.2457908	0.362176	0.02903491	0.04762653	0.0519197	0.04100611	0.1787508	0.2142559	0.2636654	0.1276491	0.04431309	0.04108886	0.03967274	0.03901543	0.5881111	0.3325639	0.9459973	0.6395967	0.05717192	0.03214488	0.04562471	0.04490002
118.992	0	0.4549911	0.2549607	2.4687	2.223842	0.1684698	0.163421	0.1946473	0.1522316	1.585512	1.381515	1.547686	1.082223	0.06987342	0.04066638	0.07753146	0.05349641	0.2298593	0.2692235	0.2573247	0.275858	0.0407499	0.06601775	0.05062291	0.03555019
118.993	0	0.1189649	0.1189368	0.1249881	0.1265968	0.4847099	0.4854736	0.09305588	0.08709186	0.1231428	0.117461	0.07125545	0.1006567	0.1704583	0.1230143	0.1534915	0.1289561	0.1522655	0.1513558	0.2173766	0.1522965	0.6375347	0.708309	0.5471169	0.5744366
118.993	0	0.08227106	0.04544714	0.06367157	0.06247126	0.2050803	0.4690409	2.722724	1.66188	0.08426366	0.06123942	0.144751	0.04985851	1.635675	1.268087	1.249402	1.018472	0.09486843	0.09354869	0.1064808	0.05485108	0.5109861	0.6159559	0.3508031	0.3757115
119.090	0	1.467766	0.8711847	0.164572	0.3232783	0.03486145	0.03446382	0.05229707	0.03647025	0.1521477	0.1604572	0.2040929	0.1321805	0.04167653	0.04610905	0.0484963	0.04443011	0.5204931	0.2095106	0.8320435	0.5552515	0.0552601	0.02861446	0.02774067	0.02500035
119.090	0	0.4799644	0.3827478	2.556626	2.349232	0.186535	0.1770846	0.1924254	0.1527453	1.714703	1.399734	1.455788	1.009091	0.06661288	0.04412901	0.0684091	0.04950805	0.1985575	0.2439863	0.2641172	0.2607222	0.04479917	0.07160543	0.06556197	0.03859044
119.090	0	0.04842492	0.05512903	0.0510725	0.03497111	0.1478207	0.1961594	0.1404762	0.08895121	0.08043773	0.08282036	0.06047021	0.0856769	0.09246276	0.05725328	0.06729002	0.08828219	0.1092184	0.09591773	0.05143835	0.07507765	0.1681155	0.2020387	0.1581477	0.1690185
119.091	0	0.1268192	0.07858251	0.07791291	0.08529539	0.1979224	0.5106368	2.770984	1.712806	0.08920182	0.07541693	0.1889811	0.1010401	1.693308	1.154171	1.160837	0.9445594	0.1164984	0.09545208	0.09984433	0.06022248	0.572914	0.7165672	0.3922596	0.5310091
119.191	0	1.43086	0.8135668	0.139767	0.3053995	0.02522495	0.03258067	0.03732766	0.03826557	0.1249011	0.1440122	0.1672879	0.1375559	0.03695675	0.04074755	0.03260417	0.03456032	0.4481343	0.1348821	0.7773719	0.5309634	0.04791792	0.02766037	0.03812092	0.03425433
119.192	0	0.4707427	0.4581055	2.499104	2.351501	0.1870695	0.1826114	0.1711938	0.1687223	1.653675	1.339831	1.367474	0.9496526	0.07158503	0.05569809	0.07603801	0.06671346	0.1823936	0.2610908	0.2754139	0.3080107	0.0379927	0.08046746	0.08699748	0.05065468
119.193	0	0.04032368	0.04870542	0.03910068	0.0227353	0.1172164	0.1320838	0.1196313	0.06972449	0.06488637	0.06644653	0.06326423	0.0670815	0.05923319	0.04951605	0.0429239	0.06615262	0.08382124	0.0672026	0.04726124	0.04130429	0.1159134	0.1216193	0.1229884	0.1009185
119.193	0	0.1011799	0.09991556	0.08978917	0.09529182	0.1966793	0.484649	2.728325	1.728751	0.09556776	0.09583383	0.1733099	0.07771852	1.753829	1.231252	1.054051	0.8962403	0.1033333	0.1131583	0.06862821	0.1000241	0.5684321	0.7431117	0.3633009	0.5402158
119.291	0	1.563674	0.8803326	0.1582982	0.3306569	0.03301382	0.03473767	0.03765311	0.04023668	0.1570162	0.1733364	0.2040152	0.1893645	0.04457114	0.03490851	0.04550258	0.0390769	0.4926844	0.1067179	0.8655757	0.6130354	0.03233684	0.02555248	0.04537834	0.04196169
119.292	0	0.5011189	0.5309881	2.504602	2.317309	0.1835077	0.1683554	0.1679417	0.1581894	1.660676	1.24403	1.32508	0.9386197	0.05542733	0.06813876	0.06102749	0.05866613	0.1804448	0.2477967	0.2667787	0.3423874	0.04003354	0.06981131	0.07437177	0.05341019
119.293	0	0.03976722	0.03763351	0.02582425	0.0221759	0.08651573	0.1007566	0.08780354	0.06005155	0.04612132	0.05761409	0.04642959	0.05166763	0.06287133	0.06415008	0.04656346	0.05601311	0.0589398	0.05328934	0.03903175	0.03609186	0.08453284	0.0977547	0.08864559	0.08202732
119.293	0	0.1112536	0.1172508	0.0705623	0.1184656	0.2276842	0.4167079	2.712327	1.750588	0.09865504	0.08759064	0.1393696	0.09202331	1.82767	1.321843	0.9407745	0.8894569	0.102162	0.1007112	0.09152206	0.1305873	0.5635312	0.7348589	0.4107683	0.5355463
119.391	0	1.541566	0.8534175	0.1167618	0.2950782	0.03716298	0.04330052	0.04099494	0.04828577	0.1503496	0.1475614	0.2027644	0.2194004	0.03640168	0.03749017	0.02552964	0.03352959	0.4175009	0.1403097	0.7829743	0.5695685	0.03202098	0.02982841	0.02923974	0.04475521
119.392	0	0.5578335	0.5905144	2.491458	2.308157	0.1862936	0.1555919	0.167909	0.1531191	1.689318	1.166175	1.29195	0.9728695	0.04242774	0.06603214	0.06418873	0.07368603	0.1526771	0.2911799	0.2596792	0.4112653	0.03869533	0.0853265	0.07408654	0.05171644
119.393	0	0.02686037	0.03302937	0.02119224	0.01858961	0.06710207	0.0872346	0.06990891	0.04576352	0.03349022	0.05046144	0.03526865	0.04265495	0.05391465	0.05750644	0.03161148	0.04724853	0.04844037	0.04702011	0.03247248	0.03447096	0.07572904	0.08549606	0.07241037	0.07198421
119.393	0	0.107351	0.1016403	0.08183357	0.1187445	0.2347374	0.3316158	2.689451	1.760774	0.1019612	0.07654873	0.1866076	0.1237923	1.862961	1.43287	0.8759365	0.8733425	0.09000829	0.09360214	0.08708835	0.1228056	0.5545943	0.7069498	0.3973597	0.4307731
119.491	0	1.676809	0.9459549	0.2030711	0.3502531	0.0372452	0.0308015	0.04835238	0.05206688	0.1645446	0.1361988	0.2679747	0.2312982	0.06435617	0.04285267	0.0349417	0.0345604	0.4380313	0.2082149	0.8683447	0.6056281	0.04083674	0.02622025	0.04063199	0.05340339
119.492	0	0.5894461	0.5838	2.363243	2.189659	0.1855228	0.1428825	0.1601325	0.158966	1.668394	1.106969	1.277576	1.020672	0.05397339	0.07029855	0.06725104	0.05522956	0.1596713	0.3204385	0.2857763	0.4456476	0.02520074	0.08082243	0.0735306	0.05781061
119.493	0	0.01833175	0.03995212	0.02339139	0.025333	0.0629864	0.1007603	0.06717479	0.04477112	0.03812709	0.06440628	0.03443764	0.05144978	0.06027372	0.05981492	0.0171243	0.05180319	0.06082003	0.05473606	0.03338068	0.04568865	0.08993056	0.09591796	0.07802365	0.0827499
119.493	0	0.09002281	0.08950498	0.1112248	0.1306959	0.2456933	0.3051183	2.777625	1.805748	0.09180148	0.05445828	0.1811429	0.1694452	1.891663	1.522903	0.7985273	0.9021521	0.08626059	0.1223145	0.07237222	0.120703	0.4978984	0.7000219	0.3991322	0.3734856
119.591	0	1.828507	1.05858	0.2983725	0.3793554	0.03525389	0.04312759	0.06163096	0.06160864	0.2036589	0.1649288	0.306143	0.2508494	0.06695213	0.03746239	0.03528829	0.03676139	0.4545499	0.3281052	0.9973907	0.6675941	0.04083082	0.06590311	0.04677487	0.02930574
119.592	0	0.5970025	0.6052686	2.348915	2.118193	0.1860696	0.1525485	0.1513154	0.1712135	1.682046	1.060229	1.222077	1.060401	0.05990714	0.07832583	0.06447296	0.05138517	0.2306998	0.3485569	0.3287381	0.4641867	0.05269215	0.07798056	0.08392794	0.06857791
119.593	0	0.003101348	0.003097031	0.007900101	0.006483804	0.01239743	0.0159152	0.02018453	0.01041721	0.006729182	0.005638464	0.005453616	0.005101041	0.01304764	0.01144558	0.005888348	0.007358738	0.004655046	0.00478887	0.004971483	0.004535489	0.02166667	0.02391821	0.02122789	0.01772702
119.593	0	0.1079495	0.07240191	0.06925592	0.1351119	0.2617279	0.28028	2.763634	1.765624	0.09354193	0.05453535	0.1636342	0.1592031	1.851789	1.563271	0.7312649	0.8816461	0.08522652	0.1289801	0.1122043	0.1222978	0.4341406	0.7435459	0.4236993	0.309384
119.691	0	2.058352	1.177337	0.3425519	0.4223928	0.04728014	0.05823858	0.05261445	0.05322293	0.2557783	0.1939057	0.2871738	0.2503392	0.05799688	0.0426998	0.047227	0.04585974	0.4791726	0.4467551	1.097757	0.7334605	0.05183163	0.06255227	0.05401792	0.03189273
119.692	0	0.6189807	0.6114937	2.404679	2.121115	0.1874464	0.1440706	0.1501861	0.1689068	1.680755	1.026628	1.205229	1.107043	0.060682	0.08464585	0.06076986	0.05222922	0.2829719	0.3474891	0.3597218	0.4413145	0.06141668	0.06459713	0.06936462	0.05359854
119.693	0	0.002269332	0.001972725	0.007440549	0.006104303	0.004885592	0.004442677	0.0190048	0.009563034	0.004985163	0.003293878	0.004839216	0.003703773	0.01174191	0.01019143	0.005951735	0.006754932	0.001867347	0.001653171	0.002634438	0.002565702	0.008909785	0.009628883	0.008692922	0.006410264
119.693	0	0.1167068	0.05550934	0.1117362	0.1058546	0.2838917	0.3237454	2.745274	1.670653	0.08287298	0.04631848	0.1945921	0.1409974	1.802091	1.557823	0.7516406	0.91529	0.09230168	0.1352768	0.1022441	0.1245414	0.4300134	0.803984	0.3997139	0.2579993
119.791	0	2.161514	1.276454	0.3925372	0.4562372	0.04251286	0.05821303	0.04438033	0.06096119	0.3135719	0.1883731	0.2361473	0.225418	0.05210751	0.04283581	0.03980701	0.04516901	0.498913	0.5632289	1.199496	0.7804357	0.05679194	0.08175223	0.06846083	0.04740133
119.792	0	0.6343827	0.6169718	2.409647	2.118261	0.1967157	0.1447862	0.1781836	0.1827008	1.75959	1.060613	1.29553	1.154294	0.05665522	0.07967546	0.07571489	0.06116808	0.3206407	0.3443965	0.4018659	0.3791441	0.04458834	0.04746709	0.05352889	0.0467472
119.793	0	0.08351547	0.1040669	0.06147834	0.05094505	0.1227796	0.1868835	0.07379306	0.1138298	0.0903204	0.09201205	0.07110026	0.08766052	0.07175968	0.0824291	0.07678541	0.08313677	0.1004278	0.1232202	0.1015719	0.09831141	0.2808199	0.2499806	0.2124461	0.2244793
119.793	0	0.1123619	0.04796942	0.09230928	0.1075992	0.2670556	0.3982425	2.779344	1.651504	0.06927402	0.06945961	0.1937272	0.1271043	1.70932	1.487816	0.8051485	0.8945448	0.09563689	0.1141599	0.06903712	0.1031068	0.427505	0.7982476	0.3423519	0.2576424
119.891	0	2.161894	1.281828	0.3929615	0.4208463	0.04443408	0.0520065	0.04525887	0.06050214	0.3620315	0.1494855	0.2302871	0.1832865	0.06437348	0.05296505	0.04610041	0.0407951	0.4599914	0.6740455	1.243651	0.7661297	0.04888649	0.08510971	0.07778726	0.04161112
119.892	0	0.6162313	0.6078644	2.362756	2.065232	0.1949377	0.1584717	0.1785859	0.1560821	1.782995	1.078151	1.276338	1.073659	0.07864787	0.07853388	0.07993073	0.04696612	0.3613642	0.3777172	0.4128	0.2559704	0.04644446	0.0580995	0.06126773	0.05019693
119.893	0	0.1138322	0.09933322	0.04002444	0.06871821	0.2759402	0.3038712	0.1154603	0.1451409	0.1358618	0.04883061	0.07416377	0.1133958	0.07980947	0.08046008	0.08472669	0.1453779	0.1240923	0.186325	0.1191902	0.127076	0.5437091	0.6493445	0.5683544	0.5141828
119.893	0	0.1393107	0.04945393	0.09903031	0.06523081	0.2738074	0.4681402	2.822635	1.65305	0.1141728	0.07430121	0.1927008	0.08976021	1.632227	1.404815	0.8590426	0.8795011	0.100503	0.1051604	0.05702845	0.09575928	0.4536892	0.8132992	0.2922428	0.2946663
119.991	0	2.202725	1.334329	0.373507	0.3511029	0.04744075	0.03578387	0.05635375	0.0472165	0.3887546	0.1189198	0.2046087	0.136691	0.05284787	0.05468906	0.03431497	0.03976712	0.4714705	0.7331784	1.324286	0.7555183	0.04131545	0.07317068	0.07453609	0.03845988
119.992	0	0.595978	0.5624456	2.430963	2.121974	0.1865945	0.1664582	0.1632855	0.1468597	1.75782	1.137929	1.271739	0.9756527	0.08300737	0.07295362	0.06131174	0.03245925	0.3946987	0.3725758	0.4055777	0.161962	0.04418794	0.06998112	0.07996608	0.05135851
119.993	0	0.2370993	0.1282662	0.07656984	0.08438691	0.4230327	0.4089999	0.1082888	0.1083865	0.1281282	0.1169846	0.08225351	0.08939401	0.1663348	0.1512232	0.1087855	0.1523878	0.1594079	0.2108247	0.1673995	0.1792567	0.679831	0.9991135	0.7949987	0.6928579
119.993	0	0.1239793	0.05350324	0.09786572	0.05234863	0.2285485	0.5208846	2.73741	1.687747	0.09939841	0.05874872	0.1561543	0.08387301	1.580106	1.318195	0.9399099	0.8730709	0.1207944	0.1060834	0.0970575	0.0725193	0.4690555	0.8124541	0.2410239	0.2931156
120.090	0	2.163197	1.348896	0.3203381	0.2627816	0.0483962	0.04425145	0.05818853	0.04222525	0.3860567	0.1254594	0.1590481	0.1580651	0.06852522	0.0416275	0.04335114	0.02391793	0.4729784	0.7513175	1.374317	0.7672356	0.04689958	0.08500653	0.06965787	0.05520616
120.090	0	0.5688274	0.5168988	2.491105	2.20288	0.1840896	0.1831327	0.1731422	0.1364661	1.707539	1.218368	1.304286	0.8797013	0.08157925	0.06841412	0.05630058	0.02574013	0.4057615	0.3534419	0.3757967	0.07238393	0.04954106	0.07467157	0.08752013	0.04516299
120.090	0	0.2433209	0.1731837	0.0817868	0.1061105	0.5315638	0.5586062	0.08919083	0.1087296	0.1425474	0.1706337	0.08800239	0.1001883	0.1732646	0.2097205	0.1150309	0.1672595	0.1653724	0.2654426	0.1934932	0.20481	0.7788987	1.158973	0.8726548	0.7979435
120.091	0	0.1186915	0.06850181	0.1011278	0.04459678	0.1583431	0.5224597	2.724518	1.718071	0.09820435	0.07285653	0.1389174	0.0716191	1.579907	1.308605	1.015553	0.9107646	0.1258935	0.1295684	0.09070397	0.08673932	0.4851891	0.8385482	0.3055412	0.2972294
120.191	0	2.124562	1.362871	0.2611907	0.205549	0.04684279	0.03111742	0.0458334	0.04493149	0.3690632	0.1513421	0.1407698	0.2365788	0.04233319	0.03246002	0.04926595	0.05215237	0.4974517	0.776775	1.410927	0.7953178	0.03823923	0.06382767	0.05045603	0.04759953
120.192	0	0.5470701	0.4439896	2.498719	2.230191	0.1786419	0.1678558	0.1775205	0.1281185	1.65699	1.268094	1.321603	0.7834296	0.06298612	0.0612734	0.04865815	0.03413286	0.3682328	0.3454733	0.3046914	0.07133475	0.04263679	0.07791069	0.08252617	0.04495271
120.193	0	0.2456847	0.1726939	0.09505166	0.08992771	0.5754811	0.6374485	0.1174965	0.1441496	0.1453294	0.1902695	0.1249784	0.1098145	0.1672608	0.2388156	0.1383379	0.1730602	0.1638019	0.2867626	0.2043389	0.2388624	0.789785	1.19763	0.8782505	0.842076
120.193	0	0.09807479	0.05341916	0.08000575	0.04157519	0.185185	0.5025646	2.707693	1.791017	0.08941175	0.07643307	0.1556714	0.07357907	1.552345	1.352087	1.094359	0.8776722	0.1563459	0.1180689	0.08772782	0.08003122	0.4917374	0.8213771	0.3379171	0.2976554
120.291	0	2.131006	1.383274	0.2022816	0.2025299	0.04484248	0.04010926	0.04550388	0.04131712	0.3673625	0.1845761	0.1757849	0.2817478	0.05921148	0.04233679	0.06487871	0.04908191	0.556136	0.8029018	1.454986	0.8370157	0.04561965	0.05282481	0.0699266	0.04714391
120.292	0	0.5271114	0.3629459	2.529431	2.265111	0.1809055	0.1913524	0.1804072	0.1167841	1.611484	1.33837	1.3662	0.7086038	0.06691867	0.07106311	0.05630576	0.04494608	0.3142906	0.3463549	0.2067778	0.1146143	0.03924908	0.06937384	0.07226271	0.04124328
120.293	0	0.2298722	0.1874453	0.09616818	0.1074738	0.6592754	0.7008269	0.1576717	0.1860837	0.1856239	0.2020143	0.1817096	0.1185274	0.1876747	0.2575884	0.1515128	0.1683405	0.1734281	0.3313903	0.1983375	0.2555312	0.8351133	1.248682	0.8727098	0.8861368
120.293	0	0.09611752	0.07030101	0.05182647	0.04906642	0.2545013	0.4841953	2.705962	1.851243	0.08216957	0.08062768	0.1638143	0.1102344	1.536036	1.373976	1.12917	0.8970874	0.1305997	0.1385777	0.0995077	0.07482945	0.465468	0.7885857	0.327019	0.2484377
120.391	0	2.163044	1.404382	0.1989021	0.2264301	0.03601011	0.046544	0.04980246	0.05717245	0.341203	0.2002177	0.1778359	0.3037296	0.06095807	0.04457945	0.05294677	0.04145372	0.5709424	0.7886637	1.478346	0.8793471	0.04701132	0.05836898	0.07905071	0.04814797
120.392	0	0.5017082	0.2773959	2.559792	2.317834	0.1743122	0.178823	0.1765463	0.09739279	1.620986	1.382396	1.409026	0.6451553	0.05836214	0.05642708	0.04465236	0.03879102	0.2562115	0.3489088	0.136039	0.1569368	0.04757305	0.0675242	0.06336926	0.04163961
120.393	0	0.2258489	0.1826541	0.08599017	0.1449036	0.7180416	0.7697869	0.1746196	0.2119764	0.1866439	0.2075611	0.2102536	0.1287181	0.2109017	0.2735983	0.1967469	0.197828	0.2149983	0.3162765	0.2167725	0.284266	0.8896655	1.298592	0.9105741	0.9387794
120.393	0	0.08662776	0.08634509	0.05744644	0.050707	0.2885304	0.4467984	2.718487	1.87294	0.08956938	0.08118997	0.1261036	0.1112721	1.532046	1.382163	1.165576	0.896238	0.1047702	0.1138663	0.08755918	0.09331244	0.4521974	0.7135805	0.2491324	0.1785474
120.491	0	2.166404	1.447525	0.259367	0.2658896	0.04044744	0.04980996	0.06710328	0.05041405	0.3003793	0.2387676	0.1827401	0.3319397	0.0492046	0.0507285	0.05948577	0.03722828	0.5323124	0.7208205	1.478501	0.922181	0.04232413	0.07179107	0.06848913	0.04505205
120.492	0	0.5108231	0.2152982	2.557282	2.331571	0.1782572	0.1879228	0.1936651	0.08963967	1.630294	1.458304	1.435235	0.6032873	0.05246897	0.06526454	0.04856622	0.04004863	0.198294	0.3483294	0.1846473	0.1830641	0.05153742	0.0706713	0.06711712	0.02958203
120.493	0	0.2216141	0.1435896	0.103861	0.1576628	0.7276542	0.7785726	0.1765375	0.197382	0.1595174	0.2156275	0.2122012	0.1333009	0.212824	0.2805538	0.2234038	0.2014388	0.2569764	0.3010244	0.2213967	0.2754553	0.9260343	1.318911	0.935827	0.9188738
120.493	0	0.05517026	0.05582605	0.04510386	0.06090698	0.3001097	0.3785934	2.723467	1.88285	0.0565952	0.08299555	0.1328875	0.1013738	1.503625	1.394127	1.18703	0.9146341	0.09914081	0.1065677	0.06725388	0.08855108	0.4588633	0.6677041	0.1858728	0.1486939
120.591	0	2.166115	1.512519	0.2872121	0.3266281	0.06002521	0.06322204	0.06918856	0.0542999	0.2821543	0.2628906	0.2278917	0.3520048	0.05410476	0.05349141	0.06161051	0.04132525	0.5198648	0.5718701	1.452893	0.9634733	0.05561207	0.05872648	0.05386981	0.05012721
120.592	0	0.5335411	0.1881782	2.546498	2.30777	0.1803099	0.183518	0.189419	0.109439	1.622301	1.47666	1.465751	0.612293	0.04532702	0.07555136	0.04447232	0.04067765	0.1559781	0.3358661	0.2348089	0.224438	0.05030141	0.05706846	0.06420132	0.04490392
120.593	0	0.2000985	0.1414932	0.1006088	0.1523096	0.7610773	0.8338678	0.1381351	0.1699807	0.1552807	0.2274056	0.2349779	0.1378016	0.2085832	0.2469989	0.247738	0.2052107	0.2803338	0.2567626	0.2236052	0.2664025	0.952051	1.332029	0.9498868	0.9240869
120.593	0	0.04704495	0.06776593	0.03784407	0.0530735	0.2834506	0.3305686	2.718003	1.866604	0.04202962	0.04246417	0.1276312	0.0893927	1.499645	1.372222	1.200648	0.9481944	0.07899344	0.1133708	0.08145623	0.09297164	0.450434	0.6516738	0.1401603	0.1553904
120.691	0	2.133594	1.501455	0.2822906	0.3138457	0.04509544	0.06249919	0.07436201	0.06080166	0.2384273	0.2399835	0.2678533	0.3377506	0.06568694	0.04374819	0.06224338	0.03354251	0.538713	0.3436985	1.419699	1.015395	0.052028	0.06280242	0.05345024	0.05982547
120.692	0	0.5322712	0.1852003	2.514637	2.261656	0.1853716	0.1769893	0.1801862	0.1115178	1.640044	1.471863	1.490896	0.6552894	0.04064373	0.06180133	0.05381343	0.05080398	0.1495971	0.3326642	0.2744456	0.2761942	0.05559957	0.06830237	0.07144897	0.04869699
120.693	0	0.2098399	0.1412221	0.09986723	0.1563054	0.7445732	0.8198057	0.1410782	0.1508397	0.1401734	0.2110655	0.2411445	0.1392402	0.2289561	0.2326222	0.2526665	0.2098776	0.2604363	0.2110678	0.2236474	0.2465133	0.9171285	1.268509	0.9395277	0.9022442
120.693	0	0.05836737	0.05653272	0.05123797	0.06337974	0.2801108	0.3036565	2.690325	1.812232	0.05210697	0.06021171	0.1294577	0.07661799	1.474406	1.360503	1.193255	0.9662124	0.07864321	0.1057989	0.06813775	0.07846867	0.4446049	0.6228267	0.1528861	0.160948
120.791	0	2.188022	1.554051	0.3033214	0.3094772	0.03818444	0.05135541	0.06589464	0.06504673	0.1733419	0.2669083	0.3062972	0.289892	0.06423124	0.04822758	0.0601173	0.03663195	0.6140534	0.2408774	1.482395	1.094318	0.05337614	0.07578689	0.06060398	0.07351495
120.792	0	0.5465958	0.2014667	2.521821	2.25393	0.1978134	0.1853789	0.1821544	0.1099336	1.719725	1.446637	1.517455	0.6949494	0.04862605	0.05558384	0.04934192	0.05081916	0.1596648	0.3162708	0.283381	0.3237052	0.04482769	0.06435994	0.06511167	0.06246583
120.793	0	0.203192	0.1130911	0.1215758	0.1578433	0.7440596	0.8268265	0.1688917	0.1264733	0.132827	0.1968604	0.2149128	0.1354538	0.2358254	0.2422174	0.2654257	0.1984641	0.2407583	0.2287979	0.2103648	0.2395077	0.9591955	1.290372	0.9773202	0.9063135
120.793	0	0.07155804	0.04593685	0.04595974	0.0400023	0.2816763	0.2545267	2.633731	1.747415	0.05507826	0.04128651	0.126502	0.06725022	1.415981	1.309901	1.196927	0.9916937	0.07676135	0.09832095	0.05459829	0.07636969	0.4493932	0.6138046	0.1539065	0.1825472
120.891	0	2.237678	1.602997	0.3191881	0.2643536	0.04506866	0.04102289	0.05997983	0.06453707	0.1725059	0.2868862	0.3179045	0.2719234	0.06221681	0.05842536	0.0716001	0.03943434	0.7051482	0.3664643	1.662297	1.16783	0.05961194	0.06863801	0.07965748	0.0797182
120.892	0	0.5511983	0.2147234	2.482272	2.219673	0.2085298	0.1747501	0.1925104	0.1288453	1.811893	1.4333	1.53521	0.7715575	0.05521062	0.07332513	0.05220075	0.05361796	0.1938512	0.3213026	0.3042519	0.3730074	0.03786682	0.05841577	0.06609467	0.07038371
120.893	0	0.1972484	0.08294955	0.1433675	0.1840313	0.7590704	0.8934451	0.2108071	0.1822202	0.1469025	0.1801703	0.2092586	0.1350991	0.2385072	0.2793319	0.3351266	0.212028	0.2496106	0.2352167	0.229083	0.2479516	1.089055	1.380492	1.118196	0.9753181
120.893	0	0.06444688	0.04754393	0.04879084	0.05997027	0.2533062	0.2490607	2.663776	1.730542	0.05334435	0.03120418	0.1224584	0.05071044	1.408159	1.301132	1.201109	1.00049	0.08979491	0.08617022	0.03669724	0.05996944	0.4816814	0.5871542	0.135713	0.166777
120.991	0	2.227468	1.568227	0.2750418	0.2505598	0.04698069	0.04491923	0.05752707	0.07538822	0.1315793	0.3309033	0.2706309	0.3263799	0.05014235	0.04916045	0.08667293	0.03767016	0.7199904	0.5341785	1.668945	1.133892	0.06259439	0.05051669	0.09105308	0.07595034
120.992	0	0.5698175	0.2292732	2.44516	2.173825	0.2157291	0.176018	0.1925134	0.1281979	1.866557	1.402084	1.541402	0.8256856	0.05189348	0.08315687	0.06606864	0.06412803	0.2453138	0.3476848	0.336715	0.4216433	0.04971591	0.05026776	0.07800461	0.07428445
120.993	0	0.2099019	0.09214369	0.1556042	0.1757551	0.7304968	0.8792016	0.206212	0.2330154	0.1396143	0.1814177	0.1881796	0.1541346	0.2257496	0.2887044	0.3805567	0.2383213	0.2852117	0.2654602	0.2806176	0.2283948	1.16946	1.380685	1.194776	1.014779
120.993	0	0.06961683	0.05089187	0.06278242	0.05154632	0.2016099	0.3122198	2.65726	1.674048	0.07568669	0.04321157	0.1246148	0.06159704	1.402816	1.294509	1.230317	1.05784	0.07270089	0.07901187	0.06602923	0.05836345	0.5011763	0.5659394	0.16831	0.1795744
121.091	1	2.285279	1.627321	0.2791949	0.2413271	0.03851489	0.06904818	0.03545542	0.07532357	0.1292161	0.3735406	0.2225879	0.3553404	0.03755219	0.06691202	0.07293344	0.04433425	0.7358004	0.6783824	1.736353	1.107182	0.07035724	0.05227242	0.07917122	0.06211653
121.092	1	0.5556089	0.2418032	2.410294	2.127702	0.2192413	0.1686047	0.1966874	0.1475951	1.897111	1.355271	1.545903	0.8755559	0.05821646	0.08407367	0.08303585	0.06603426	0.2969598	0.3578465	0.3762584	0.4245104	0.06240222	0.05355724	0.07263817	0.05368493
121.092	1	0.2089214	0.08329413	0.1538433	0.1525328	0.6824432	0.8305854	0.2149602	0.2456636	0.1195388	0.1750316	0.1838872	0.1597117	0.2054476	0.2737789	0.3879793	0.2331884	0.2871785	0.2677785	0.2973032	0.2476338	1.241126	1.361715	1.216619	1.067059
121.093	1	0.08153946	0.04228541	0.03395964	0.04954635	0.1472257	0.3767669	2.590957	1.62419	0.0612579	0.04533814	0.1200356	0.07179556	1.350894	1.182313	1.234025	1.056337	0.08471497	0.0884492	0.06387389	0.05804017	0.5208781	0.5158873	0.1721555	0.1850777
121.191	1	2.288823	1.668027	0.3342965	0.2473276	0.04843726	0.05281189	0.04378782	0.05181843	0.146356	0.3818331	0.190945	0.33573	0.03903987	0.07936385	0.05063871	0.05238739	0.747446	0.7791006	1.766706	1.037821	0.06258105	0.05893956	0.06502073	0.05789817
121.192	1	0.5496555	0.2716763	2.386395	2.133867	0.2185334	0.1630392	0.1743812	0.1512436	1.899479	1.313288	1.495031	0.8950966	0.05217246	0.08887811	0.0701072	0.05103108	0.3378146	0.3519887	0.4368329	0.3965083	0.04918649	0.04811979	0.06346397	0.05326038
121.193	1	0.2103004	0.107549	0.1841845	0.1288278	0.665787	0.8250897	0.205684	0.278483	0.1200599	0.1783594	0.1770793	0.1742488	0.2056913	0.2580813	0.4437412	0.2534026	0.2821342	0.254621	0.3363803	0.2925812	1.341766	1.428031	1.318262	1.166511
121.193	1	0.07537575	0.04842224	0.04181202	0.03496223	0.1643761	0.4179204	2.621133	1.637654	0.04923979	0.04138554	0.1182702	0.06464196	1.373407	1.145236	1.24266	1.062213	0.08537045	0.07563664	0.06592744	0.05965851	0.5472596	0.5210489	0.2043464	0.2053375
121.291	1	2.327465	1.732788	0.346999	0.2467872	0.05541459	0.05157851	0.05836055	0.04121122	0.2062429	0.3368984	0.1635291	0.2942673	0.04256049	0.06504826	0.0494592	0.03440298	0.7090768	0.8775296	1.799341	0.9926938	0.06578963	0.06933925	0.07841778	0.05626866
121.292	1	0.5491089	0.3009408	2.3539	2.160575	0.2223703	0.1728166	0.1592218	0.1498289	1.91081	1.303165	1.392507	0.8820721	0.05941969	0.08525443	0.07429126	0.04580923	0.3777305	0.3221692	0.5016242	0.3775597	0.04835129	0.0531194	0.06194035	0.06738186
121.293	1	0.2280807	0.1113439	0.1847376	0.1077431	0.6553045	0.7782572	0.1917445	0.2593152	0.1302251	0.1492462	0.195825	0.1644756	0.1981613	0.2308753	0.4422918	0.2469426	0.3183222	0.2705207	0.353965	0.3181606	1.371683	1.367107	1.331825	1.187114
121.293	1	0.07517984	0.05400184	0.06324578	0.05303919	0.218417	0.4498027	2.624328	1.66631	0.08450544	0.05441757	0.1237695	0.06537379	1.42003	1.147057	1.218262	1.049157	0.08912222	0.08277877	0.05954637	0.06287143	0.5284954	0.5957463	0.2244341	0.2631041
121.391	1	2.37124	1.672696	0.3651996	0.2531898	0.04821246	0.05562311	0.05942408	0.04290456	0.2676203	0.2910112	0.1560531	0.3063205	0.03979841	0.0584877	0.031096	0.0379811	0.640693	0.901363	1.717742	0.949461	0.0599076	0.07769275	0.08167067	0.07612434
121.392	1	0.56846	0.3243677	2.359215	2.167205	0.2122827	0.1716326	0.1524731	0.130604	1.883841	1.321596	1.276083	0.8183373	0.07522398	0.07856839	0.0769267	0.04652477	0.3753933	0.2895116	0.5257512	0.3636978	0.0476257	0.04428566	0.07393431	0.06046292
121.393	1	0.2511908	0.1008887	0.2151912	0.1172126	0.6290653	0.7384539	0.2011861	0.2424317	0.1312538	0.1431603	0.1926964	0.150914	0.1825584	0.2165135	0.4168642	0.2042906	0.3121063	0.243252	0.3637344	0.3460413	1.361592	1.269582	1.277822	1.147744
121.393	1	0.07354031	0.04135986	0.04752977	0.04253639	0.2670366	0.4489187	2.597114	1.659065	0.08720152	0.04466225	0.1240432	0.07926707	1.470648	1.163918	1.162014	1.005943	0.09276239	0.115867	0.06182197	0.07467884	0.525111	0.6607644	0.2731348	0.3201574
121.491	1	2.423171	1.686449	0.3980971	0.2603774	0.0543583	0.05092244	0.06985253	0.04186671	0.2933963	0.2697619	0.2125787	0.3185825	0.04034081	0.06052407	0.05789816	0.0505622	0.606447	0.9112043	1.727046	0.9341945	0.05200593	0.07742785	0.07392207	0.07953213
121.492	1	0.580212	0.3366396	2.406644	2.209332	0.2070157	0.1804751	0.1447659	0.1347819	1.832212	1.34943	1.19727	0.7608319	0.07495462	0.06541541	0.06286481	0.05751613	0.3592294	0.2248673	0.5179387	0.346136	0.03401306	0.0269544	0.06543006	0.06563922
121.493	1	0.2677573	0.1118317	0.2455897	0.119825	0.6450351	0.7657876	0.213295	0.2296269	0.1279944	0.1522776	0.1893513	0.1614786	0.1822499	0.2491078	0.4401373	0.2073131	0.309811	0.2316049	0.3682672	0.3496617	1.444993	1.349206	1.323475	1.206327
121.493	1	0.06724207	0.04381409	0.06139725	0.04847449	0.268918	0.4589995	2.646896	1.721845	0.0737618	0.0941036	0.130181	0.09324943	1.513642	1.197507	1.122652	0.9625166	0.0835394	0.1004704	0.06749941	0.08269942	0.4992141	0.6786066	0.3077193	0.3250291
121.591	1	2.432164	1.642377	0.4097873	0.2843159	0.05614746	0.06399258	0.06621312	0.05168941	0.3255381	0.2938385	0.2368864	0.3164602	0.04100401	0.07331124	0.08316712	0.0417376	0.6215439	0.8352909	1.675242	0.8947932	0.05671873	0.05843181	0.0658674	0.06139908
121.592	1	0.5816634	0.3677508	2.457135	2.249227	0.2040865	0.1885805	0.1434585	0.1311415	1.812366	1.38974	1.196325	0.6968125	0.07309416	0.05361135	0.06028885	0.0454048	0.3410914	0.2113128	0.5053201	0.3165775	0.03792993	0.04261772	0.07559114	0.0581269
121.593	1	0.2681723	0.09036837	0.2436886	0.1292646	0.647045	0.7530482	0.2095854	0.2117148	0.1215848	0.1504469	0.2074424	0.1618579	0.1654903	0.2433662	0.4388467	0.2068985	0.3335065	0.240625	0.3361096	0.3557168	1.477245	1.33343	1.295735	1.215586
121.593	1	0.08610921	0.05677949	0.0742515	0.05789205	0.2614112	0.4189588	2.695591	1.743789	0.05192	0.08268824	0.1318528	0.09741914	1.591665	1.259867	1.06709	0.9494988	0.08102056	0.1003121	0.08300574	0.1012016	0.4928142	0.6808061	0.3479664	0.2966588
121.691	1	2.454433	1.567187	0.4043378	0.2957729	0.05057443	0.06615134	0.06622484	0.05962959	0.3372704	0.2938337	0.2377577	0.3113083	0.04533922	0.05835511	0.06286254	0.04848469	0.6709413	0.6817748	1.578022	0.8799925	0.03989908	0.04581701	0.07114846	0.05836418
121.692	1	0.5658627	0.3792039	2.485889	2.28202	0.2052359	0.1924653	0.151034	0.1331508	1.804634	1.466342	1.231265	0.6492792	0.07608605	0.04899281	0.07074334	0.04909857	0.3111321	0.2078667	0.4548204	0.279916	0.04951675	0.04990194	0.07622738	0.04617141
121.693	1	0.2835725	0.1168869	0.2601659	0.1505409	0.6256134	0.774767	0.2165871	0.17099	0.113624	0.1564839	0.2070824	0.1244207	0.1563334	0.2358007	0.4177748	0.1843037	0.3314035	0.2487458	0.3540283	0.3645612	1.443002	1.24114	1.227809	1.155507
121.693	1	0.07226157	0.06711748	0.06501792	0.05521179	0.2540697	0.3294262	2.685553	1.74999	0.04998289	0.04591057	0.1400965	0.1190411	1.642892	1.307773	1.037356	0.9648359	0.09284024	0.1127751	0.09284813	0.09710751	0.5039893	0.6808758	0.3794464	0.2424365
121.791	1	2.579075	1.561297	0.4041267	0.2823628	0.0479026	0.04403594	0.05914755	0.06378612	0.3317045	0.2616386	0.2198165	0.3154611	0.0589446	0.05684094	0.06126019	0.05368809	0.7575706	0.4848327	1.471961	0.8588145	0.04193969	0.05379773	0.0554857	0.05991898
121.792	1	0.5675147	0.3991671	2.546087	2.333643	0.203684	0.2067299	0.1582495	0.1226394	1.767195	1.516825	1.275806	0.6225302	0.08538047	0.05007789	0.06704283	0.05132953	0.2819912	0.2332339	0.3921264	0.2131307	0.0543621	0.05106146	0.08464651	0.04382754
121.793	1	0.2986965	0.1366687	0.2352999	0.1612597	0.6128962	0.7714016	0.2084715	0.1558458	0.0859921	0.1548658	0.1998408	0.1169628	0.1133308	0.2357471	0.4128142	0.1830939	0.3042267	0.2673741	0.3635913	0.3476407	1.42767	1.246067	1.211428	1.149133
121.793	1	0.06471325	0.07049665	0.0519143	0.06626392	0.2416322	0.2740009	2.66587	1.74997	0.0549494	0.0512847	0.1355903	0.1072649	1.63902	1.376408	1.01824	0.959472	0.09350539	0.1088553	0.08925106	0.07858241	0.4837437	0.6477313	0.4022424	0.1873815
121.891	1	2.600628	1.508162	0.4237022	0.2561563	0.0370303	0.04779089	0.06954597	0.05653586	0.3271961	0.2964423	0.1740785	0.3288605	0.04564724	0.05566236	0.03575263	0.04007905	0.9047054	0.2633816	1.43577	0.8591538	0.0684921	0.05753086	0.07013589	0.07597201
121.892	1	0.5585158	0.3854076	2.557767	2.359333	0.205119	0.2095379	0.1661082	0.1116351	1.7483	1.565364	1.361571	0.5953274	0.06981241	0.05922738	0.04224853	0.06181509	0.3006761	0.2615101	0.3494963	0.1547694	0.05136135	0.05033089	0.07858172	0.03580032
121.893	1	0.3295889	0.1370204	0.2193493	0.1481294	0.6372211	0.7973	0.2128519	0.1576301	0.09993662	0.1675129	0.2377387	0.1112337	0.1202924	0.2405739	0.4169673	0.1795113	0.3146635	0.3325079	0.3641887	0.3672347	1.446767	1.329242	1.211347	1.184658
121.893	1	0.06944184	0.04331691	0.03844905	0.06773393	0.2393677	0.2171611	2.625772	1.746781	0.05197589	0.06335187	0.1220831	0.09886893	1.609562	1.366007	1.03743	0.976214	0.08011754	0.1228741	0.08538159	0.08131931	0.4919794	0.6775812	0.3812246	0.2041316
121.991	1	2.586347	1.514381	0.3854953	0.236363	0.04395162	0.04785381	0.05273794	0.06440764	0.3732321	0.2894019	0.1524358	0.2997167	0.04212986	0.04520094	0.03611044	0.0532391	0.9971299	0.2582105	1.304567	0.8267018	0.08458447	0.04269785	0.06567588	0.07294879
121.992	1	0.5567842	0.3303285	2.538913	2.330121	0.2076309	0.2126655	0.178422	0.09564395	1.720958	1.586938	1.397417	0.5353199	0.0641388	0.06135514	0.03876656	0.05841956	0.3325401	0.2990059	0.3415958	0.1439351	0.05258376	0.05709996	0.09646999	0.04593856
121.993	1	0.3190545	0.1756483	0.2082398	0.1429814	0.6556262	0.8200804	0.2359289	0.1578811	0.1270464	0.1631074	0.2479627	0.1047701	0.1409209	0.217723	0.3797619	0.1548085	0.3056597	0.3286009	0.3320153	0.3666834	1.394964	1.303107	1.153133	1.157498
121.993	1	0.07665942	0.04080718	0.04145126	0.0774637	0.2328545	0.1776262	2.61302	1.706729	0.04519515	0.05951964	0.1274057	0.07979327	1.540247	1.283156	1.08581	0.9514265	0.08194341	0.1157105	0.08632004	0.07962122	0.5066506	0.6972478	0.3651126	0.2023976
122.091	1	2.54986	1.567033	0.35416	0.216953	0.05556691	0.04886743	0.06471428	0.05812549	0.4211802	0.2584316	0.2226486	0.2577762	0.0511502	0.05047448	0.03898081	0.05474064	1.041151	0.4697171	1.231731	0.7873258	0.08576292	0.05785777	0.05798243	0.07968614
122.092	1	0.5384045	0.2772112	2.484707	2.280398	0.2080716	0.2031128	0.1782225	0.08303324	1.731502	1.609507	1.469061	0.5305842	0.07295191	0.06706718	0.04549605	0.0352019	0.3703277	0.3040543	0.369295	0.1334213	0.06209711	0.06077538	0.08804754	0.05125487
122.092	1	0.3072888	0.2009521	0.1797238	0.1288271	0.6840611	0.8663669	0.2329894	0.1582356	0.1334601	0.1699341	0.2505535	0.119522	0.1645544	0.2246509	0.3606804	0.1731985	0.2902286	0.3288201	0.3439259	0.357212	1.378805	1.340223	1.177455	1.180811
122.093	1	0.07992874	0.04973468	0.03969392	0.05338504	0.2349169	0.169074	2.558504	1.663898	0.04007717	0.04052954	0.1204981	0.0644773	1.502392	1.219779	1.095129	0.9618451	0.1011078	0.1034274	0.05999329	0.08285329	0.5356037	0.6878001	0.2911103	0.2063531
122.191	1	2.533671	1.615653	0.3175677	0.1957904	0.06236345	0.06351102	0.06194212	0.05129722	0.4471125	0.2221249	0.2643419	0.2770744	0.0420587	0.05750472	0.03836477	0.05436165	1.081836	0.6343174	1.276498	0.7576209	0.08031146	0.05939159	0.06176399	0.0744845
122.192	1	0.5248588	0.2532302	2.493185	2.253374	0.2076619	0.2009792	0.1854904	0.08601037	1.763828	1.615235	1.532509	0.5477371	0.07636446	0.05636699	0.05498082	0.03664364	0.3748415	0.2967104	0.4218289	0.1155564	0.04715368	0.0474679	0.07558656	0.04969502
122.193	1	0.2861965	0.224199	0.1705711	0.1296528	0.7170087	0.9266485	0.2358896	0.1462756	0.1555013	0.1752997	0.246897	0.1228132	0.1894162	0.2336185	0.358439	0.1810398	0.2558166	0.3436012	0.3659042	0.3590607	1.360539	1.401298	1.208991	1.204575
122.193	1	0.07570726	0.05735729	0.05961373	0.04942956	0.2289367	0.2251318	2.567294	1.621789	0.05017567	0.05590829	0.1235127	0.06124439	1.49123	1.186065	1.096244	0.9381045	0.08756468	0.09114785	0.06005791	0.07391803	0.5213476	0.6601063	0.2402842	0.1918157
122.291	1	2.478128	1.601525	0.3327164	0.1978102	0.05581148	0.03829926	0.078849	0.04758731	0.4392822	0.1788419	0.3036447	0.2798782	0.06324681	0.04814443	0.04452934	0.05895874	1.085741	0.774084	1.35834	0.6817906	0.06550581	0.06623869	0.05900188	0.05542335
122.292	1	0.53587	0.2299699	2.453534	2.182276	0.2035636	0.2093814	0.1849717	0.09462316	1.820886	1.606192	1.55087	0.5663988	0.07115497	0.04911834	0.05688696	0.04036428	0.3793624	0.3025036	0.4754656	0.09883531	0.05378602	0.04564702	0.07929113	0.05712709
122.293	1	0.280912	0.2326192	0.1326151	0.1206797	0.7417106	0.9769225	0.2741403	0.1347413	0.1618358	0.1679119	0.227186	0.1209976	0.2230969	0.2384035	0.3478939	0.1518374	0.2438551	0.3461622	0.3645761	0.3277149	1.28542	1.349741	1.09919	1.055213
122.293	1	0.07563113	0.03906429	0.04841705	0.05248873	0.2868617	0.3129455	2.568505	1.598213	0.06210654	0.06202993	0.1091368	0.05858276	1.414681	1.104612	1.109161	0.9453266	0.1051787	0.09934486	0.05995987	0.07781071	0.536215	0.6724245	0.1907822	0.2164487
122.391	1	2.426315	1.588163	0.3343296	0.2027769	0.05676169	0.04583942	0.07394358	0.04217597	0.3861402	0.2064503	0.3445562	0.2559974	0.0511532	0.04590957	0.07360483	0.05565913	1.023253	0.8947228	1.384858	0.621472	0.06638937	0.0642328	0.06809021	0.05264683
122.392	1	0.5254839	0.2324014	2.422601	2.126276	0.2029725	0.1938313	0.1764288	0.09466477	1.854242	1.59342	1.499027	0.560496	0.06776504	0.04650302	0.06434141	0.03921929	0.3737472	0.310596	0.5360176	0.130183	0.04726873	0.04691668	0.08728775	0.04952366
122.393	1	0.2714888	0.2145649	0.1301054	0.1263971	0.8328116	1.072323	0.2804262	0.1193195	0.1718076	0.1889414	0.225853	0.1511315	0.2230143	0.3006632	0.4030254	0.1891874	0.2574857	0.3882173	0.4280619	0.3449777	1.378589	1.483659	1.179437	1.170079
122.393	1	0.06468942	0.0551746	0.03876634	0.04183892	0.3579942	0.3841274	2.543722	1.572208	0.05813017	0.05316907	0.1233959	0.05453668	1.399436	1.120269	1.114238	0.9673017	0.08908401	0.09686581	0.05473513	0.06518562	0.5108473	0.669944	0.1754506	0.2212076
122.491	1	2.445803	1.610961	0.282971	0.240125	0.06186495	0.04735578	0.05885219	0.04627454	0.314645	0.2063159	0.3574291	0.2468324	0.03822124	0.03687017	0.07304306	0.07261196	0.994677	1.03755	1.458233	0.5735834	0.0778434	0.06511432	0.07330277	0.05834035
122.492	1	0.513179	0.2653633	2.420088	2.07442	0.2173944	0.193161	0.1791553	0.09606967	1.898915	1.557333	1.432081	0.5727417	0.04961752	0.06109178	0.06909145	0.06607131	0.3591027	0.3061867	0.5439261	0.1780513	0.06314379	0.05799237	0.0704534	0.04225056
122.492	1	0.2706501	0.2119671	0.09291654	0.08776656	0.8434386	1.062814	0.2870982	0.12622	0.1894182	0.2143351	0.2076535	0.1369865	0.2102706	0.2735538	0.334017	0.1826173	0.2652442	0.3427509	0.3857002	0.297277	1.300874	1.397799	1.059994	1.063782
122.493	1	0.05417203	0.05268891	0.04923523	0.03455311	0.3860305	0.4254989	2.56017	1.570301	0.06632295	0.05971226	0.1090245	0.06353578	1.352871	1.12751	1.09329	0.9609759	0.09138793	0.09766658	0.06029026	0.07484242	0.4884944	0.6708419	0.192743	0.215349
122.591	1	2.457568	1.601598	0.2603247	0.2643261	0.0636537	0.04047568	0.05717797	0.03828751	0.2830999	0.1968897	0.3312323	0.2482161	0.03311957	0.04471401	0.04523013	0.08262734	0.9895877	1.163344	1.49631	0.539274	0.08634628	0.08233809	0.08277987	0.06018211
122.592	1	0.4996658	0.2847859	2.407716	2.035434	0.2173792	0.1860081	0.1726629	0.1086634	1.986768	1.529815	1.351804	0.6013093	0.05940335	0.06876388	0.06607579	0.05579331	0.3271626	0.296016	0.549013	0.2262317	0.04055721	0.05360077	0.06306796	0.05566608
122.593	1	0.2719955	0.2147634	0.08474981	0.07698484	0.8615302	1.08585	0.2932598	0.1148333	0.189315	0.2168668	0.1981321	0.1426512	0.2065212	0.2901273	0.3049659	0.2052473	0.2678544	0.357282	0.3692518	0.2864835	1.331621	1.374028	1.039439	1.046293
122.593	1	0.03871703	0.04847232	0.04164037	0.03386168	0.3915457	0.4230954	2.551614	1.605467	0.06271523	0.06352222	0.1243675	0.06307133	1.326253	1.164469	1.126251	0.9533038	0.0826892	0.1035227	0.06704835	0.06980745	0.5115966	0.6743676	0.2018563	0.2187963
122.691	1	2.399377	1.56429	0.2366578	0.288457	0.06562714	0.05303167	0.05831062	0.03165641	0.2913053	0.2459581	0.296798	0.2730655	0.03026996	0.04193979	0.0532036	0.0546355	1.004697	1.222179	1.559335	0.5416973	0.08121715	0.08020079	0.08802957	0.05878788
122.692	1	0.4616381	0.307536	2.379734	1.965961	0.2227087	0.1879881	0.1775018	0.1205861	2.05815	1.510309	1.299595	0.6251482	0.05907189	0.06037707	0.06873284	0.04308432	0.2962876	0.2932307	0.558387	0.2591875	0.04468557	0.05579296	0.07055216	0.05371585
122.693	1	0.2586522	0.183386	0.1116702	0.08071985	0.8116564	1.049376	0.2942192	0.09784054	0.1728426	0.2384676	0.1760773	0.1357104	0.2173955	0.28509	0.2280831	0.2044787	0.2576642	0.3202209	0.3091747	0.2815504	1.273071	1.301675	0.9333713	0.9915197
122.693	1	0.04820387	0.05987187	0.03374909	0.0329659	0.3467536	0.4125946	2.545774	1.644773	0.05149128	0.04133798	0.1220552	0.04929805	1.343698	1.180343	1.139665	0.9279474	0.07669322	0.1015011	0.07251765	0.06804195	0.5265138	0.6762498	0.2293382	0.2060123
122.791	1	2.318798	1.535999	0.2732979	0.3105369	0.06234144	0.04211018	0.05327166	0.0519715	0.305322	0.2849645	0.2434512	0.3258392	0.04701727	0.04946424	0.06835098	0.05547805	0.9659972	1.176315	1.556124	0.5206134	0.07415196	0.08439043	0.06968562	0.05713889
122.792	1	0.4255962	0.3140776	2.346865	1.921107	0.2147602	0.196182	0.1741379	0.1278917	2.087964	1.543819	1.221747	0.6328518	0.05203905	0.06710492	0.07445085	0.05324753	0.2890423	0.2940437	0.5462566	0.2739232	0.05110394	0.05617667	0.06574617	0.04798809
122.793	1	0.2125034	0.1186446	0.1125766	0.08071967	0.6586254	0.871203	0.2823074	0.06892748	0.1182041	0.2112132	0.1489579	0.1081354	0.1908304	0.2387752	0.1565155	0.1646117	0.2421402	0.2305836	0.2108149	0.2284229	1.087341	1.158886	0.7814387	0.8326148
122.793	1	0.05348123	0.04930244	0.04612458	0.04878215	0.273189	0.3831009	2.538083	1.668381	0.04925645	0.05203403	0.120879	0.04340045	1.351838	1.21082	1.137866	0.8932933	0.07997272	0.1044522	0.0658299	0.05955373	0.5272679	0.6807454	0.2294048	0.1895312
122.891	1	2.331008	1.530252	0.3713327	0.3652165	0.047229	0.04456231	0.05038038	0.07438895	0.3381415	0.2762886	0.1557642	0.3817068	0.04271302	0.04124819	0.06473502	0.04797328	0.9648013	1.144736	1.582321	0.570081	0.08302624	0.08785724	0.061655	0.04111045
122.892	1	0.391865	0.2733645	2.33409	1.976985	0.2181816	0.203212	0.1452863	0.1304122	2.072912	1.59361	1.16058	0.6923209	0.05845257	0.05998701	0.08199743	0.05791732	0.314038	0.2785375	0.520958	0.2798563	0.04002011	0.05847309	0.05727796	0.04396077
122.892	1	0.2281244	0.1288716	0.1224062	0.08654151	0.6875798	0.9140397	0.2904455	0.09423468	0.1335206	0.2089782	0.157463	0.1146692	0.2077759	0.2859564	0.162284	0.1852171	0.2314988	0.2447026	0.2316443	0.2322206	1.126368	1.166755	0.7873132	0.8548516
122.893	1	0.03676219	0.03238277	0.03720838	0.04512742	0.2149478	0.3294344	2.512333	1.659389	0.05185135	0.04385506	0.1229887	0.05160543	1.323211	1.182704	1.138603	0.9012484	0.08194423	0.1141398	0.06726694	0.05812139	0.5162541	0.67693	0.2316542	0.1823996
122.991	1	2.298025	1.446699	0.5058401	0.4000317	0.04297908	0.04352688	0.05103222	0.1102997	0.3302421	0.2979918	0.1305324	0.4254308	0.04669864	0.05339283	0.08623176	0.06707327	0.8839748	0.9706884	1.491982	0.6480699	0.07558699	0.07690204	0.06202083	0.05801946
122.992	1	0.3690224	0.2570213	2.305034	2.025924	0.2254815	0.2076381	0.1544492	0.1266235	2.055006	1.646181	1.114045	0.725954	0.0884555	0.07042408	0.0766012	0.06313205	0.3652125	0.2796213	0.5416887	0.3045472	0.03646026	0.05723594	0.05603047	0.04960445
122.993	1	0.2454694	0.1031801	0.1290914	0.07903347	0.6477423	0.8487931	0.2636102	0.08480927	0.1283544	0.2086139	0.1283353	0.1198977	0.2066746	0.2752814	0.1255291	0.1887293	0.2417456	0.2303392	0.1987704	0.2090357	1.090416	1.131944	0.7429937	0.8199138
122.993	1	0.04391649	0.03674736	0.05212788	0.04938045	0.1904535	0.3096877	2.519581	1.654149	0.04748814	0.04180954	0.1192856	0.05551285	1.315642	1.162917	1.142246	0.9001804	0.08009736	0.09781515	0.07250536	0.06360513	0.5168055	0.6693524	0.2623063	0.2008343
123.091	1	2.328953	1.409237	0.6470749	0.3956709	0.05228823	0.03203836	0.06744234	0.09827641	0.2879519	0.2996931	0.177363	0.426521	0.04220972	0.05838405	0.09102488	0.07068315	0.8373581	0.8077336	1.478893	0.7063822	0.06451174	0.07365141	0.06529033	0.06412658
123.092	1	0.3525528	0.2677047	2.316205	2.07367	0.2208409	0.2112707	0.1345393	0.1222908	2.032491	1.681994	1.108297	0.7290882	0.09152832	0.07380811	0.08293587	0.05082933	0.4001748	0.2749831	0.5883159	0.3067398	0.04226669	0.0487916	0.06921353	0.05541478
123.093	1	0.1960219	0.1495864	0.1153873	0.04889326	0.3783802	0.5137325	0.2169285	0.0691491	0.09543087	0.1310383	0.09333121	0.08325455	0.1173931	0.1302559	0.1095586	0.1454781	0.2066068	0.1397931	0.1594352	0.1668935	0.8364532	0.8849624	0.6282544	0.6218906
123.093	1	0.051367	0.0364114	0.04444932	0.05718334	0.1792093	0.2941097	2.533852	1.664919	0.05088415	0.045251	0.1074705	0.06326153	1.310667	1.143459	1.153787	0.9135547	0.08384057	0.1041126	0.06515492	0.07172108	0.5287015	0.6995774	0.2685896	0.2282461
123.191	1	2.318884	1.368714	0.7349906	0.3845091	0.04836301	0.04995264	0.06534595	0.06533139	0.2573651	0.3590242	0.2539499	0.3724496	0.05563044	0.06983738	0.07341882	0.0512582	0.8126363	0.5955522	1.422481	0.7994404	0.0659269	0.07059599	0.06675725	0.08658007
123.192	1	0.3159298	0.2655674	2.401041	2.148702	0.2063843	0.2012776	0.1499843	0.1171519	1.951607	1.678512	1.191937	0.7520687	0.08777498	0.06940687	0.07839967	0.04572485	0.393871	0.2608206	0.5825256	0.2885252	0.04333177	0.0484681	0.06742874	0.04206114
123.192	1	0.1149496	0.04681103	0.05068735	0.04937847	0.06076383	0.0650079	0.06760255	0.04550655	0.04215908	0.03701788	0.04270154	0.03512335	0.04045881	0.05015587	0.04929179	0.03737642	0.08887177	0.1127084	0.1035719	0.08768899	0.4220305	0.4889113	0.4526112	0.2891844
123.193	1	0.06070047	0.04004276	0.0402015	0.05026051	0.2153193	0.3059133	2.450486	1.576408	0.04208083	0.04835244	0.1142336	0.05244415	1.246921	1.08844	1.194975	0.9840079	0.08268272	0.09710545	0.05382074	0.06966887	0.5730164	0.7412415	0.2541225	0.2408178
123.291	1	2.26157	1.282218	0.7395891	0.3999339	0.04893301	0.07182936	0.0594202	0.05029127	0.2353349	0.3987856	0.3018805	0.3079478	0.03930452	0.0677256	0.06197886	0.04393345	0.7930472	0.3472608	1.30838	0.8258019	0.05497244	0.07218942	0.06704531	0.08571564
123.292	1	0.294914	0.2781506	2.420882	2.202807	0.2042949	0.2065676	0.1624555	0.1344022	1.869226	1.690924	1.352486	0.7972045	0.07234158	0.05703492	0.07807943	0.04779325	0.3842123	0.2567101	0.5728828	0.2423067	0.04438421	0.04472939	0.0538959	0.03961984
123.292	1	0.07604138	0.07227735	0.07571937	0.06621443	0.05825367	0.05167709	0.05566706	0.04212362	0.02852976	0.03475244	0.02965807	0.02898422	0.05159761	0.05830039	0.06503277	0.05693245	0.07877954	0.08131286	0.08220459	0.06685853	0.101213	0.1061693	0.09995177	0.07435134
123.293	1	0.07098389	0.03826444	0.05611167	0.03678834	0.2580273	0.3661311	2.44126	1.501532	0.0519973	0.04536159	0.1042906	0.06959601	1.21226	1.02285	1.258869	1.080398	0.09168681	0.107266	0.05728599	0.06554742	0.6860014	0.8397042	0.2653562	0.2561902
123.391	1	2.205595	1.236985	0.7462108	0.4436797	0.05433667	0.05798749	0.06523787	0.05020738	0.2401674	0.4083366	0.2753854	0.308988	0.04596382	0.05965561	0.0424558	0.04752696	0.8335174	0.1762461	1.224761	0.8335708	0.0630394	0.0901389	0.05339192	0.07433611
123.392	1	0.2959387	0.3025095	2.439107	2.209112	0.2045394	0.2179063	0.1807987	0.1293266	1.818539	1.732871	1.473024	0.8183817	0.07048602	0.07402652	0.0847253	0.05753645	0.3692089	0.2773857	0.5412215	0.1870366	0.04304949	0.04076848	0.05026863	0.03668464
123.393	1	0.001533932	0.001199058	0.007546387	0.006352366	0.00458767	0.003184591	0.01663529	0.01018279	0.005326381	0.004941409	0.005149406	0.00307911	0.008387954	0.007080502	0.008504982	0.007520343	0.002664163	0.002246937	0.003715524	0.002015551	0.008590241	0.01132465	0.008541394	0.005856559
123.393	1	0.09431813	0.05561799	0.04649251	0.04498962	0.3134695	0.4300298	2.395368	1.456897	0.06036015	0.03954377	0.09852967	0.05538119	1.163391	0.9666901	1.284928	1.159091	0.09521816	0.1136337	0.05441869	0.06577953	0.7468025	0.8920481	0.2882474	0.2644228
123.491	1	2.171519	1.200784	0.6500833	0.4518116	0.04451901	0.06185539	0.06862123	0.06066186	0.2621379	0.4713834	0.256495	0.2758529	0.03607669	0.0525894	0.04881726	0.06796756	0.8504066	0.3874592	1.217587	0.7845577	0.07070862	0.09251928	0.07122554	0.07221355
123.492	1	0.3005862	0.3163554	2.450182	2.215494	0.1956187	0.2086119	0.1990222	0.1189972	1.76158	1.71504	1.561347	0.8021068	0.06975336	0.0766481	0.07876181	0.06373423	0.3595341	0.3344672	0.4813661	0.1689874	0.05220734	0.05818506	0.04955381	0.03936137
123.492	1	0.001521284	0.001186816	0.007197205	0.006410757	0.003868914	0.002233201	0.01615405	0.01035006	0.005222615	0.004777175	0.005282582	0.002941336	0.008287339	0.007032086	0.008519013	0.007279561	0.002447258	0.001905023	0.003071998	0.001681816	0.006908171	0.009281947	0.006118476	0.004411569
123.493	1	0.08278354	0.0450573	0.06439464	0.04417585	0.3327705	0.4896183	2.367941	1.441502	0.06351813	0.04729107	0.122043	0.0507677	1.160471	0.9533007	1.314292	1.152604	0.09750563	0.1192056	0.06438007	0.07251927	0.7572269	0.934163	0.2918307	0.2536152
123.591	1	2.22323	1.289208	0.5739068	0.3814511	0.04793947	0.06633788	0.05859016	0.05552053	0.3100648	0.4838944	0.2997815	0.2419062	0.03650893	0.05460846	0.05963064	0.06128161	0.9027752	0.5656958	1.258455	0.7412736	0.07182222	0.08599877	0.06612027	0.05945197
123.592	1	0.300381	0.3369448	2.486357	2.243833	0.1915743	0.204619	0.2003873	0.1300452	1.741494	1.66694	1.613327	0.8159352	0.06757427	0.06762313	0.06792471	0.06838123	0.3464471	0.3537285	0.4027027	0.2026127	0.04660194	0.05750088	0.0768244	0.03817068
123.592	1	0.001541471	0.001295706	0.007399675	0.006354962	0.004111641	0.00220867	0.01609902	0.01032858	0.005322072	0.0048509	0.005619671	0.003017252	0.008090016	0.007109087	0.008525084	0.007452405	0.002629397	0.001862343	0.002723946	0.001797393	0.006997113	0.009255669	0.005743177	0.004432858
123.593	1	0.07692675	0.05250349	0.05232608	0.04209544	0.3175417	0.4930894	2.327396	1.439763	0.05962916	0.04121733	0.1271555	0.05171143	1.194189	0.9223564	1.283899	1.099877	0.1059389	0.1135783	0.0641426	0.05860507	0.761308	0.9690706	0.2704531	0.2605624
123.691	1	2.236321	1.333911	0.4930835	0.3474169	0.04496947	0.07297934	0.06694308	0.05095939	0.3343915	0.4446095	0.3108103	0.1824255	0.03578045	0.05683976	0.07168382	0.05680224	0.9310542	0.7097585	1.25496	0.710578	0.0759052	0.07817721	0.05370731	0.05737924
123.692	1	0.3139444	0.3480681	2.51165	2.234522	0.1916149	0.2032673	0.2073895	0.1409062	1.737893	1.647527	1.658738	0.822566	0.07520059	0.06818274	0.05694138	0.08119497	0.3575943	0.3314677	0.3609571	0.2294079	0.05681292	0.05075031	0.06930912	0.02737135
123.692	1	0.001613153	0.001281486	0.007458992	0.00640721	0.003718153	0.001968417	0.01586512	0.01008991	0.005199814	0.004862196	0.00565961	0.003039384	0.008157827	0.006933434	0.0083165	0.007430627	0.002605376	0.001855786	0.002201023	0.001583704	0.006232607	0.008430082	0.004396308	0.003639846
123.693	1	0.07836276	0.05277944	0.0380405	0.0422082	0.3129286	0.4749851	2.322633	1.446359	0.0631775	0.04428551	0.1137489	0.05432262	1.24555	0.9442081	1.23942	1.092846	0.1135227	0.1232634	0.0582325	0.07309946	0.7764598	1.03851	0.2665006	0.3127767
123.791	1	2.232915	1.384657	0.4129622	0.3362721	0.03781468	0.05981302	0.04220557	0.0496477	0.3213313	0.3885588	0.3027516	0.1852401	0.04838325	0.03698396	0.05174576	0.06875404	0.9298015	0.7994106	1.259076	0.7195472	0.08178647	0.07303709	0.06142332	0.05946416
123.792	1	0.3219163	0.3378245	2.538283	2.176809	0.1858949	0.1981072	0.2140608	0.136579	1.746737	1.607983	1.659611	0.8042735	0.07942376	0.05232155	0.05415516	0.06351282	0.3721571	0.2842259	0.4105222	0.2153435	0.03778947	0.05628406	0.06050841	0.0219259
123.793	1	0.001413222	0.001107351	0.007732438	0.00662682	0.003323439	0.001870107	0.01582649	0.01002495	0.005283711	0.004704988	0.005606858	0.002999821	0.00852214	0.006957534	0.008039931	0.00730639	0.002409538	0.001649144	0.001843741	0.00151953	0.005782659	0.007832063	0.003166188	0.003087465
123.793	1	0.06266628	0.05950727	0.04050879	0.04411143	0.2835015	0.4465329	2.312175	1.461521	0.06150151	0.04256713	0.1210088	0.07101162	1.278561	0.9972926	1.243883	1.060198	0.1156257	0.1399087	0.06461215	0.08921614	0.8040264	1.075292	0.2391611	0.3549148
123.891	1	2.2552	1.461172	0.3474298	0.3143874	0.06246454	0.06809343	0.04538044	0.06313021	0.291159	0.3897503	0.3296412	0.1928882	0.0568954	0.04445497	0.04712811	0.05394909	0.9069949	0.8557909	1.221025	0.7103864	0.08247473	0.07016141	0.05359212	0.05066002
123.892	1	0.3275938	0.3214946	2.549981	2.124096	0.1917983	0.1943985	0.2054723	0.1267031	1.748992	1.577226	1.577745	0.7782223	0.0866855	0.06054283	0.06117695	0.0638373	0.4024583	0.2535594	0.488933	0.1994053	0.04513076	0.05207564	0.05726301	0.02665183
123.893	1	0.001600544	0.001050134	0.007538671	0.006296729	0.003798727	0.002067234	0.01604985	0.00965244	0.005101278	0.004759734	0.005531348	0.003135249	0.008392696	0.007161594	0.008094665	0.007463096	0.002623454	0.001746886	0.001996181	0.001655122	0.00637622	0.008618243	0.003972765	0.003736879
123.893	1	0.07351449	0.04453093	0.04814288	0.04768301	0.2875076	0.4153348	2.316757	1.470122	0.05081634	0.06240107	0.124572	0.05385155	1.293646	1.037191	1.197067	1.002769	0.1291463	0.1480246	0.062964	0.1031513	0.7800701	1.096446	0.2266147	0.3519726
123.991	1	2.327349	1.530795	0.3532919	0.3153253	0.07038557	0.05752007	0.05882295	0.04138363	0.2731152	0.3589312	0.355559	0.1479177	0.06205719	0.04523746	0.0455386	0.04416356	0.9217591	0.8980885	1.233116	0.7220671	0.05879131	0.07744816	0.06903249	0.04483766
123.992	1	0.3490476	0.2896079	2.546594	2.073979	0.1965248	0.1791862	0.1914212	0.1139155	1.778124	1.537585	1.465713	0.7893006	0.08352046	0.07396239	0.07844677	0.06521651	0.413348	0.2531846	0.559651	0.1831264	0.03443205	0.03263321	0.04811057	0.03949191
123.992	1	0.001697502	0.001117245	0.007533122	0.006243892	0.003820814	0.0023349	0.01606886	0.009168482	0.005156352	0.004680615	0.005421182	0.00302324	0.008206101	0.007275089	0.008253603	0.007518943	0.002426784	0.001986333	0.001997315	0.001591355	0.006408773	0.008512124	0.003772104	0.003710261
123.993	1	0.08160699	0.06265836	0.05317614	0.05495843	0.3206176	0.3568725	2.295758	1.464462	0.05427908	0.04453356	0.112315	0.07008349	1.297687	1.042098	1.237271	1.017602	0.1289713	0.1495108	0.08709485	0.07818013	0.8026547	1.123976	0.2717522	0.2998293
124.091	1	2.332697	1.585288	0.3956029	0.3239166	0.05100751	0.06796211	0.05097294	0.03254607	0.2552903	0.3726676	0.3164501	0.11701	0.04562672	0.04265099	0.04468807	0.03614086	0.9152176	0.88	1.237619	0.7499549	0.06928301	0.05441961	0.08176109	0.03980137
124.092	1	0.3422261	0.2669011	2.529122	2.025293	0.20047	0.1840101	0.1701773	0.1128638	1.835844	1.520776	1.356591	0.8166163	0.07981455	0.06447795	0.08319429	0.05538847	0.3998387	0.2723742	0.6134208	0.1758722	0.02854403	0.02627594	0.04083052	0.02663777
124.092	1	0.001711703	0.00108423	0.007563631	0.006241202	0.003687035	0.002382593	0.01593217	0.008980611	0.005297136	0.004497021	0.005126535	0.002987209	0.008370476	0.007401094	0.008403661	0.00743683	0.002488171	0.002085713	0.001905289	0.001422181	0.006249656	0.008148112	0.002891021	0.003317707
124.093	1	0.07010451	0.05515281	0.05309189	0.06124052	0.3281902	0.3197465	2.317004	1.507706	0.05246183	0.03776523	0.1198932	0.09229415	1.311975	1.056292	1.260203	1.036901	0.1148303	0.1486512	0.07066305	0.0809596	0.8368933	1.170136	0.2876783	0.2847882
124.191	1	2.309091	1.559529	0.4284968	0.3089119	0.04991018	0.05830127	0.05439025	0.04027262	0.2442377	0.3848163	0.2956979	0.1307291	0.02569695	0.05339831	0.04950921	0.03846803	0.8912185	0.8463208	1.23497	0.820484	0.06520727	0.04626976	0.07775493	0.06003998
124.192	1	0.318052	0.2593661	2.507292	1.988586	0.2087289	0.1926029	0.1609796	0.119733	1.862558	1.52988	1.277653	0.8626624	0.07263219	0.08514209	0.08514154	0.07320974	0.3809453	0.318345	0.6210026	0.2206346	0.02904554	0.03890852	0.03800757	0.02566359
124.193	1	0.001850218	0.001070574	0.007491261	0.006124413	0.003803097	0.002755231	0.01595079	0.008857443	0.005343295	0.004676884	0.004970668	0.002976918	0.008320544	0.007509958	0.008371119	0.007323501	0.002116716	0.002050597	0.001589947	0.001457422	0.006373087	0.008263197	0.002573444	0.003454219
124.193	1	0.06444762	0.05018263	0.04410675	0.0568631	0.3245559	0.2782621	2.338744	1.546455	0.06088446	0.05338751	0.1206518	0.0901541	1.307982	1.088126	1.207175	0.9954593	0.1134104	0.1476744	0.0579329	0.09123817	0.8067596	1.139104	0.3028303	0.3080218
124.291	1	2.366699	1.576927	0.4634178	0.33415	0.05543703	0.05544386	0.07212904	0.04269188	0.2900969	0.3672819	0.2573652	0.142085	0.04507775	0.05741117	0.06124633	0.04901504	0.9664938	0.8605574	1.298229	0.8918135	0.04842347	0.06603099	0.07216496	0.06962398
124.292	1	0.2766413	0.2584653	2.489862	2.001075	0.2158108	0.1939327	0.1607981	0.1455717	1.868999	1.510453	1.247667	0.9127257	0.05647597	0.07280023	0.08415693	0.07009059	0.3537091	0.3304411	0.5685971	0.2442339	0.03681053	0.03766588	0.0448664	0.03444453
124.292	1	0.001813032	0.001173488	0.007404881	0.006017686	0.004275389	0.003440746	0.01623592	0.008751587	0.005307229	0.004852816	0.004964774	0.00329511	0.008338543	0.007511901	0.008305996	0.007184887	0.002156073	0.002240783	0.001342137	0.001540492	0.007043606	0.008804808	0.002888013	0.004006682
124.293	1	0.05359455	0.03834533	0.04822038	0.06027796	0.2882132	0.2187602	2.335432	1.548671	0.04905787	0.04845952	0.1239688	0.074749	1.308513	1.046459	1.188143	0.9542342	0.09949067	0.139653	0.07759332	0.0889483	0.7708375	1.098564	0.3429046	0.3242529
124.391	1	2.389361	1.528382	0.4498164	0.4076207	0.06030786	0.05470551	0.0681156	0.05927777	0.3332676	0.3397458	0.2382799	0.1544172	0.04628599	0.04724123	0.05512332	0.05072324	1.0188	0.8235173	1.297159	0.9332613	0.05322203	0.05571799	0.07386963	0.04942854
124.392	1	0.2557103	0.2541171	2.462887	2.017551	0.212397	0.1972741	0.148944	0.1477978	1.84365	1.50559	1.254065	0.9427944	0.05095353	0.07028778	0.07781899	0.06597778	0.3189388	0.3230746	0.4995541	0.2925465	0.04380923	0.04271768	0.04705991	0.03970168
124.392	1	0.001809628	0.0009519698	0.007251273	0.006063148	0.003482533	0.002954035	0.01578476	0.009211155	0.005178493	0.004875037	0.004889709	0.003184219	0.008161292	0.007357535	0.008019969	0.007037399	0.002200746	0.001968418	0.001146332	0.00145673	0.006173393	0.007766666	0.00175978	0.003026286
124.393	1	0.07718956	0.04923727	0.05113072	0.0589235	0.3066936	0.1888362	2.329958	1.560856	0.04791425	0.03713338	0.1013844	0.0785638	1.301971	1.055987	1.190021	1.013902	0.1100085	0.1514648	0.07893048	0.1043385	0.7711571	1.139591	0.3638577	0.3076493
124.491	1	2.332374	1.440231	0.4391664	0.4722757	0.0738956	0.0604327	0.06073824	0.05485475	0.3693655	0.3145298	0.2559648	0.1256899	0.04286202	0.04907409	0.04225682	0.05207614	1.061295	0.749831	1.296775	0.9934825	0.07899525	0.06414921	0.07845423	0.04967669
124.492	1	0.2147656	0.2377655	2.426979	2.022412	0.2023358	0.1995803	0.1505025	0.1410733	1.811693	1.543988	1.29989	0.9657248	0.04894797	0.08344258	0.07034254	0.05564223	0.2871227	0.3356882	0.4234724	0.3545959	0.05009244	0.0531463	0.04257754	0.04708861
124.492	1	0.001706931	0.0008936172	0.007229088	0.006074055	0.002896654	0.00269857	0.01568642	0.009928222	0.005153277	0.00485902	0.004823978	0.003167621	0.008240073	0.007400866	0.007630842	0.006724575	0.001923312	0.00190971	0.001239174	0.001297095	0.005491559	0.007437249	0.001439467	0.002560228
124.493	1	0.07991396	0.05191081	0.0629709	0.05797546	0.3249293	0.2204823	2.409964	1.592109	0.05605136	0.05705566	0.122711	0.08261598	1.302438	1.08682	1.172718	1.033572	0.1101443	0.1482955	0.0863535	0.09202543	0.7492579	1.140356	0.3948952	0.2789059
124.591	1	2.323789	1.381578	0.4251305	0.5482412	0.05700757	0.06085098	0.06764625	0.06975284	0.3195026	0.3259735	0.2807209	0.1429556	0.05515779	0.05000337	0.05164321	0.04825686	1.024019	0.5838154	1.276649	1.015237	0.07748572	0.06336239	0.07947947	0.05680152
124.592	1	0.1853745	0.2120219	2.427368	2.053334	0.197053	0.194316	0.1536872	0.1354437	1.762618	1.565434	1.354678	0.9745661	0.03983583	0.08167944	0.06211937	0.05849966	0.2260648	0.3194465	0.4023871	0.3888427	0.05432551	0.0538441	0.05158792	0.03931691
124.592	1	0.001896534	0.0009708222	0.007118461	0.006142329	0.002655743	0.002742621	0.0154385	0.01041153	0.005081734	0.004720596	0.00470827	0.00322579	0.008373276	0.007218854	0.007696871	0.00656665	0.001726021	0.001692292	0.001402364	0.001268249	0.005457344	0.007306322	0.001475343	0.002327417
124.593	1	0.09225804	0.04207629	0.05447378	0.0646898	0.3866188	0.2825228	2.394301	1.579459	0.06535578	0.05251361	0.1107333	0.0657438	1.274597	1.045893	1.157947	1.042756	0.1004289	0.1448508	0.08130524	0.09352092	0.7274713	1.138	0.405311	0.2983052
124.691	1	2.410496	1.364855	0.4043041	0.5775135	0.03828508	0.06676323	0.06825055	0.05373839	0.2441866	0.3135099	0.3016536	0.204255	0.05466134	0.04175914	0.07223008	0.04134717	0.9825905	0.3697111	1.361573	1.093046	0.06201741	0.05022357	0.07814589	0.07352885
124.693	1	0.1633436	0.177829	2.459496	2.118381	0.18472	0.1960406	0.160443	0.1390501	1.718919	1.5889	1.41406	0.984755	0.0449855	0.0752993	0.05788333	0.05449632	0.1541191	0.2963235	0.393582	0.4018993	0.05656897	0.0404896	0.05367372	0.05023584
124.694	1	0.002164023	0.001041471	0.007143641	0.006070599	0.002952164	0.003076122	0.01561659	0.01060162	0.005068662	0.004975711	0.005088332	0.003328218	0.008261684	0.007320879	0.007707127	0.006773795	0.001784428	0.001585287	0.001409666	0.001388313	0.005822428	0.007326001	0.001398882	0.002722232
124.695	1	0.07220016	0.05506256	0.03636815	0.05048114	0.4231257	0.3234676	2.347451	1.53437	0.05691523	0.03735481	0.1150413	0.07803938	1.238918	1.008633	1.142343	1.046463	0.1084102	0.1597662	0.09112666	0.105368	0.700433	1.101843	0.3822965	0.3152565
124.791	1	2.466763	1.311599	0.3023131	0.5780224	0.04950265	0.04513914	0.06371946	0.05872362	0.2441481	0.2745335	0.3261643	0.3009026	0.04779646	0.05731874	0.04712356	0.04753303	0.8862042	0.1320978	1.366282	1.12012	0.04963703	0.0479165	0.04998079	0.07464538
124.792	1	0.1698457	0.1396211	2.511996	2.188042	0.1868256	0.1912318	0.1792558	0.1310803	1.70078	1.627835	1.461303	0.9691564	0.04309185	0.07129045	0.05111231	0.06302006	0.1338225	0.2793424	0.3824207	0.3854503	0.03775612	0.04205747	0.05695717	0.06392222
124.793	1	0.002161754	0.001200855	0.007093207	0.006120742	0.003228297	0.003796064	0.01556272	0.01090116	0.00516655	0.004985585	0.005288913	0.003397871	0.008416862	0.007339864	0.007600899	0.006570498	0.001965794	0.001843403	0.001592288	0.001418686	0.006039537	0.007549998	0.001745028	0.003179451
124.793	1	0.05921031	0.05142126	0.05722038	0.04769175	0.3729056	0.3711821	2.37049	1.553236	0.06612471	0.05697814	0.1151473	0.08055696	1.267876	1.065493	1.08471	0.9980776	0.1100209	0.1326958	0.06815808	0.08443954	0.6419968	1.041058	0.3610833	0.3144151
124.891	1	2.428228	1.290422	0.2423273	0.5834797	0.06028146	0.03141723	0.06196163	0.06887071	0.2839877	0.2096642	0.325053	0.355164	0.05708153	0.05478967	0.04390992	0.05479331	0.7934306	0.3737014	1.398089	1.082967	0.06770637	0.04578916	0.05116332	0.05152925
124.892	1	0.1852688	0.1299873	2.516943	2.204676	0.1840745	0.1923996	0.1785426	0.1345516	1.668244	1.653912	1.500956	0.9467157	0.03958957	0.07936358	0.04631847	0.05673919	0.2024796	0.2559728	0.3628183	0.3146239	0.03553859	0.03390027	0.05452208	0.05738599
124.893	1	0.002264376	0.001076643	0.007088902	0.006140907	0.002665351	0.003385781	0.0151924	0.01077174	0.005110551	0.005016554	0.005287515	0.003305076	0.008377232	0.007226382	0.007496525	0.00642951	0.002051148	0.001653893	0.001787771	0.001207235	0.005609127	0.006862733	0.002039441	0.002675357
124.893	1	0.05645007	0.0295889	0.05430311	0.05359448	0.3023969	0.3831849	2.395256	1.600962	0.05893038	0.05751538	0.1139452	0.07729399	1.290939	1.113811	1.128176	0.9813416	0.1004875	0.1554308	0.0888788	0.08876283	0.6152019	1.015522	0.3573017	0.3034188
124.992	1	2.326553	1.292561	0.1827323	0.5456583	0.06562445	0.03447108	0.07671867	0.06904506	0.3358479	0.1722108	0.3527189	0.348684	0.04764917	0.04153602	0.04048576	0.04933165	0.7620282	0.5748099	1.474988	1.024077	0.06737047	0.04610583	0.06955363	0.05264879
124.993	1	0.2008615	0.1493382	2.527379	2.217685	0.1824341	0.1849789	0.1853556	0.1407722	1.631257	1.637289	1.536528	0.9527271	0.04454106	0.07607966	0.03401926	0.04496732	0.2813971	0.2387217	0.3368412	0.2401217	0.03003228	0.03626704	0.05983791	0.05034471
124.994	1	0.002310453	0.00126703	0.007090381	0.006036378	0.002351367	0.003278381	0.01490243	0.01067806	0.005005623	0.005026074	0.005236267	0.003158206	0.008341822	0.00713155	0.00736543	0.006338254	0.002068494	0.001685723	0.001835045	0.001043428	0.005383344	0.006778274	0.002288492	0.002514475
124.994	1	0.05347645	0.03091223	0.04854161	0.05298223	0.2205434	0.397609	2.383967	1.626154	0.05566087	0.04697829	0.1224639	0.05797921	1.277158	1.116845	1.163213	1.000869	0.0899421	0.1474239	0.08254568	0.09430843	0.6356893	0.9918387	0.3159582	0.3135227
125.091	1	2.274795	1.321718	0.1504016	0.502933	0.0714355	0.04662566	0.07358344	0.06353564	0.3470765	0.219279	0.3350448	0.3330057	0.03084068	0.04470046	0.0471275	0.05531492	0.7415364	0.7401182	1.565376	0.9936749	0.06820067	0.06992295	0.06913105	0.06148977
125.092	1	0.2327169	0.1954121	2.555728	2.227104	0.1789522	0.1892464	0.1931414	0.1478896	1.613015	1.618189	1.572109	0.9701651	0.04486124	0.05719243	0.03930174	0.04732097	0.3613308	0.2152615	0.3343187	0.1815958	0.03835436	0.03623395	0.05273964	0.04484177
125.092	1	0.002229058	0.001431656	0.007151199	0.006165307	0.00218387	0.003389639	0.01468583	0.01039822	0.004994995	0.004715378	0.005306454	0.00310463	0.008430739	0.006977046	0.007164673	0.006218413	0.002301364	0.001755572	0.001801676	0.0008959082	0.005141331	0.006882805	0.002498606	0.002425338
125.093	1	0.04358282	0.03856115	0.05700411	0.05054518	0.141593	0.4075614	2.401873	1.673597	0.03317016	0.05798071	0.1140096	0.06795349	1.301134	1.137601	1.126914	0.975537	0.1010986	0.1411372	0.06924283	0.08268076	0.6536849	0.9425082	0.2809531	0.3010632
125.191	1	2.195215	1.294415	0.1539362	0.4302818	0.0561288	0.05204194	0.06714255	0.0657243	0.3060565	0.3073293	0.3060657	0.3213586	0.02857567	0.06369001	0.04330807	0.06158494	0.7306563	0.7829099	1.584645	0.9148315	0.06289378	0.0750022	0.07330078	0.05775803
125.191	1	0.2869002	0.251767	2.572461	2.211909	0.1770318	0.1973871	0.1879127	0.1503992	1.603178	1.598368	1.593828	0.9598861	0.05590687	0.06338307	0.03702644	0.04713108	0.4216369	0.20136	0.3250255	0.1673265	0.03872164	0.0413912	0.03677946	0.04062475
125.192	1	0.002173494	0.001552289	0.007163959	0.006108345	0.002058678	0.003219115	0.0147391	0.01050989	0.004944643	0.004646844	0.005298964	0.003190724	0.008317487	0.006913194	0.006914524	0.006082618	0.00205939	0.001523737	0.001631828	0.0008841742	0.004795973	0.006628826	0.002334312	0.002191403
125.193	1	0.04625445	0.03724142	0.04715016	0.04140442	0.1655431	0.3930945	2.381046	1.697025	0.05203182	0.04506508	0.1275942	0.06784332	1.325461	1.144545	1.148974	0.9976472	0.1024123	0.1402259	0.09060964	0.09442353	0.6699908	0.9453188	0.3532487	0.3165764
125.290	1	2.08701	1.251972	0.1771012	0.334055	0.03969933	0.05655802	0.06996767	0.05218353	0.2769972	0.3325165	0.2748745	0.2921627	0.03686062	0.06643506	0.04856474	0.04115976	0.7427756	0.7803723	1.59302	0.8404193	0.05219559	0.07965812	0.06477473	0.04133427
125.290	1	0.3352618	0.3119428	2.559076	2.171778	0.1793403	0.2030527	0.1955854	0.1402427	1.602826	1.563428	1.6051	0.9700636	0.05193891	0.06270963	0.03645404	0.0533862	0.4525018	0.1883726	0.3246622	0.2061156	0.03369399	0.03697284	0.03061982	0.034801
125.291	1	0.002084621	0.001544795	0.007260226	0.006188215	0.001850641	0.002740142	0.01491558	0.01040299	0.004652911	0.004467373	0.005103314	0.002996346	0.008357977	0.006910151	0.006736971	0.005885501	0.002059482	0.001510307	0.001588297	0.00103197	0.004461764	0.006288652	0.002189005	0.002053169
125.291	1	0.05067282	0.0272054	0.04387725	0.0692071	0.20884	0.4032402	2.473102	1.782433	0.04644242	0.06501943	0.1254528	0.06985466	1.362005	1.177041	1.15711	1.049388	0.1047664	0.1365402	0.084517	0.1007629	0.7101786	0.9666809	0.3703408	0.3535756
125.391	1	2.048663	1.241337	0.1827566	0.2825053	0.04748803	0.05654858	0.0559602	0.04787349	0.3079282	0.3353751	0.2650783	0.2685451	0.04951572	0.06505011	0.0574689	0.05921034	0.7990549	0.7970182	1.636634	0.8953458	0.04401383	0.07643792	0.07743179	0.05575306
125.392	1	0.3611497	0.3787818	2.549724	2.138774	0.1788883	0.1853837	0.1918721	0.1416879	1.619114	1.491602	1.607601	1.004791	0.04907582	0.05002807	0.04374858	0.05402923	0.4626986	0.1875447	0.3245022	0.2352038	0.04447746	0.04171066	0.03860218	0.03406172
125.393	1	0.002147179	0.00161297	0.00713302	0.006041553	0.001796457	0.002552011	0.0151539	0.01042511	0.004679673	0.004241337	0.005024379	0.003073386	0.008234614	0.006772997	0.006889587	0.00616663	0.001697444	0.001564511	0.001724398	0.00119257	0.004553224	0.00632628	0.002327792	0.002111222
125.393	1	0.05357681	0.04234383	0.0527166	0.06552914	0.2484492	0.4138236	2.451943	1.735387	0.05380748	0.07285738	0.1359581	0.08490123	1.357613	1.146345	1.173223	1.074125	0.1000567	0.1490876	0.09766081	0.1246121	0.7572489	1.027998	0.4342807	0.3931365
125.491	1	2.058578	1.262178	0.2086009	0.2475875	0.04949985	0.05392071	0.06466024	0.06322584	0.3499267	0.3162933	0.3219796	0.2337731	0.05396764	0.04588335	0.0748999	0.05420849	0.8298445	0.8226066	1.617812	0.9277768	0.0630606	0.06878817	0.06819477	0.06558661
125.492	1	0.3563556	0.4612371	2.552982	2.105421	0.1928559	0.1799252	0.185378	0.1469607	1.661846	1.435807	1.57914	1.057247	0.04906174	0.04654289	0.05882104	0.05257652	0.4630553	0.2206417	0.3752969	0.2388237	0.04626926	0.04013005	0.04107904	0.03182824
125.493	1	0.002060077	0.001755289	0.007184477	0.006065289	0.00187429	0.002624992	0.01496088	0.01026542	0.004686509	0.004197299	0.004937781	0.003164588	0.008171785	0.006686507	0.006905699	0.006141108	0.001614339	0.001530089	0.00174452	0.001148448	0.004465037	0.006298655	0.002309472	0.002090003
125.493	1	0.05983631	0.04001012	0.05910374	0.04810274	0.2825598	0.40482	2.382717	1.616486	0.04776702	0.04661978	0.1090086	0.06478967	1.288117	1.076603	1.187439	1.083912	0.1013074	0.1393286	0.0955352	0.1070301	0.7703793	1.023751	0.4370682	0.4071285
125.591	1	2.097782	1.280519	0.2406725	0.2177937	0.06756342	0.06743896	0.06966802	0.04997962	0.3686377	0.2783416	0.3308314	0.2112508	0.03615815	0.04150821	0.07715066	0.05209549	0.7785809	0.8085075	1.571705	0.9488256	0.06636921	0.07044692	0.07543613	0.04741514
125.592	1	0.3428563	0.5247122	2.554989	2.078672	0.2017769	0.1735294	0.1780338	0.1608863	1.722529	1.413212	1.499565	1.083121	0.0554456	0.0609292	0.05942208	0.06543727	0.4519495	0.2771341	0.4137185	0.245316	0.06024844	0.05518494	0.05478019	0.03457937
125.592	1	0.002088901	0.001799663	0.00726122	0.006052005	0.001873815	0.002666777	0.01512834	0.01025481	0.004780394	0.00418189	0.004888526	0.003097233	0.008215171	0.006663361	0.006696117	0.006094641	0.001543215	0.001534709	0.001679227	0.001141301	0.004430225	0.006327033	0.002469678	0.002153624
125.593	1	0.0607704	0.04732948	0.06027695	0.05184662	0.3202597	0.3930405	2.427458	1.620229	0.06617161	0.05369767	0.09959061	0.07448743	1.271456	1.05338	1.154905	1.076728	0.1118742	0.1491316	0.08268304	0.08561801	0.7792716	1.04776	0.4585361	0.3904169
125.691	1	2.120143	1.334417	0.2409241	0.2079905	0.07489608	0.05600283	0.07712814	0.04090445	0.3234774	0.2804014	0.3055682	0.2349426	0.04284898	0.04525813	0.05912255	0.04437769	0.7057887	0.7249219	1.521479	0.9892696	0.05654971	0.06681126	0.05798452	0.05369945
125.692	1	0.320586	0.5770003	2.611714	2.12389	0.1996977	0.1755193	0.167133	0.1634847	1.74627	1.398962	1.356374	1.062629	0.05189641	0.06257796	0.05212113	0.0472867	0.4102688	0.3291412	0.4505108	0.2262808	0.04675823	0.06179973	0.06727105	0.04230866
125.692	1	0.002061576	0.001864629	0.007552637	0.006118895	0.00183738	0.002620248	0.01494538	0.01007887	0.004772022	0.004135573	0.004430207	0.002929758	0.0081311	0.006550983	0.006428658	0.00591106	0.0015343	0.001562295	0.001708056	0.001002689	0.004273416	0.006086953	0.002258851	0.00199185
125.693	1	0.07050848	0.03743442	0.03437636	0.05972876	0.3110081	0.3459041	2.33408	1.575478	0.06459375	0.05527447	0.1126643	0.04897775	1.218762	0.9947816	1.086468	1.027572	0.1028162	0.1398754	0.09052936	0.08861639	0.720069	0.9894604	0.4626193	0.4008313
125.791	1	2.228633	1.471465	0.1882503	0.2417011	0.06570568	0.05186804	0.07238013	0.0529992	0.3060727	0.288005	0.2764467	0.2429999	0.06200539	0.06399402	0.05879517	0.04461166	0.7467842	0.5861284	1.532991	1.13287	0.08242672	0.06374739	0.07565776	0.06556946
125.792	1	0.2914804	0.5910454	2.576649	2.127006	0.2069088	0.1673331	0.1575343	0.1603011	1.763146	1.392245	1.25882	1.035899	0.05010842	0.06383731	0.05133222	0.05161317	0.3314041	0.3413623	0.4330856	0.1893417	0.05024444	0.04983073	0.06092956	0.04280171
125.793	1	0.002209984	0.001861636	0.00753787	0.006272875	0.001798994	0.002654063	0.01462456	0.01001727	0.004734382	0.004230992	0.004156313	0.002875508	0.008004254	0.006428559	0.006284032	0.005695068	0.001312044	0.001635004	0.001645154	0.0008575813	0.004029955	0.005765874	0.002187861	0.001890228
125.793	1	0.07104105	0.03220117	0.05434194	0.04764228	0.2756192	0.3403227	2.400339	1.57567	0.05210395	0.04910663	0.1064958	0.06391074	1.195855	0.9471495	1.069717	1.000526	0.08812894	0.1330285	0.07753892	0.08229654	0.6951164	0.9343668	0.4449383	0.4246945
125.891	1	2.221974	1.534434	0.1894255	0.2656758	0.05439116	0.04316328	0.04896064	0.04507747	0.2807275	0.2597121	0.2997065	0.2542889	0.05012541	0.05899123	0.07371513	0.05716038	0.7778257	0.454206	1.566527	1.2366	0.07532754	0.08228025	0.08028239	0.0784916
125.892	1	0.2537051	0.6043294	2.570421	2.133385	0.2077935	0.1770461	0.1535868	0.1498622	1.798336	1.414259	1.259691	1.02215	0.05474713	0.0765709	0.05346057	0.04544232	0.2774976	0.3751547	0.3947968	0.2191093	0.04473583	0.04661862	0.05334991	0.03435026
125.892	1	0.002362963	0.001799269	0.00749328	0.006214254	0.001852613	0.002663012	0.01479746	0.01020501	0.004847465	0.004209825	0.004199342	0.002885335	0.008211037	0.006238397	0.00617957	0.005752504	0.001357188	0.001723957	0.001496741	0.0008298774	0.004084568	0.00583887	0.002247996	0.00180773
125.893	1	0.0714197	0.03703217	0.05918281	0.04888971	0.2291158	0.3804922	2.418039	1.589778	0.05330359	0.04289059	0.09842549	0.04617088	1.21235	0.9087554	1.068374	0.9946359	0.102917	0.123005	0.07472401	0.08366896	0.6654085	0.9349974	0.4425874	0.4067704
125.991	1	2.257669	1.536071	0.1691159	0.2367596	0.04868761	0.05943615	0.05120375	0.05668423	0.266274	0.2355382	0.3425523	0.2501563	0.07536435	0.05342367	0.06812399	0.05404716	0.7538993	0.4150233	1.52895	1.211523	0.06595742	0.09616762	0.07229591	0.07816809
125.992	1	0.2466682	0.5995732	2.58439	2.177533	0.1980691	0.1839005	0.151623	0.1402475	1.764468	1.437863	1.229772	0.9657901	0.05965623	0.07625213	0.05476712	0.04129877	0.227641	0.3921698	0.3354539	0.295353	0.04236597	0.04189162	0.05530935	0.03779366
125.992	1	0.002424982	0.001765755	0.007500636	0.006300779	0.001852966	0.0026513	0.01494538	0.01020801	0.004881473	0.00423857	0.00421639	0.002753583	0.008233309	0.006246873	0.006248703	0.005652889	0.001356325	0.001647776	0.001279771	0.0009657851	0.003983026	0.005808093	0.002305739	0.001818422
125.993	1	0.06905723	0.03629727	0.07016502	0.05359882	0.2444093	0.4350331	2.435486	1.580952	0.04957205	0.05723493	0.1025196	0.05920322	1.25596	0.9424146	1.058388	0.9774112	0.08840232	0.1232272	0.08105027	0.06757398	0.6364952	0.9536389	0.4390867	0.3984367
126.091	1	2.311307	1.570208	0.1408806	0.2139657	0.06209935	0.05604514	0.05162536	0.04869371	0.2838043	0.2216559	0.3516068	0.195641	0.07472934	0.04505329	0.05613242	0.04044292	0.8116425	0.5659466	1.597906	1.236394	0.0605407	0.08843349	0.07266018	0.092364
126.092	1	0.2637732	0.5476364	2.563053	2.214535	0.1916647	0.1906044	0.1608556	0.1462524	1.736253	1.483239	1.297878	0.96383	0.05693575	0.08535259	0.04941354	0.04056494	0.1782554	0.3996135	0.2503161	0.3547075	0.02795114	0.04978263	0.0489274	0.03996331
126.092	1	0.002484853	0.001793243	0.007326981	0.006266544	0.001768014	0.00265139	0.01486068	0.01027511	0.004878174	0.004476719	0.004281278	0.002829383	0.008148027	0.006338384	0.006213007	0.00564434	0.001402084	0.001692641	0.001126542	0.001241326	0.004082619	0.005853396	0.002269592	0.001832061
126.093	1	0.06878187	0.0502883	0.06907456	0.05102297	0.300267	0.4698958	2.41366	1.552033	0.07402576	0.06713883	0.113555	0.05643757	1.261016	1.005196	1.039731	0.9632342	0.08556898	0.126419	0.08231476	0.09685772	0.6273269	0.9504855	0.4490924	0.4132515
126.191	1	2.393319	1.626582	0.2017632	0.2127295	0.07398223	0.04190566	0.07127031	0.05563366	0.2967817	0.2143382	0.3367625	0.2352087	0.06638065	0.04038835	0.07271804	0.04278637	0.7773643	0.6958179	1.630233	1.156793	0.06866228	0.06655011	0.07838419	0.05668848
126.192	1	0.3006481	0.4937461	2.607719	2.305875	0.1828523	0.1895351	0.1651128	0.1479416	1.666884	1.508651	1.305288	0.9278166	0.05038766	0.0687559	0.05626678	0.04511675	0.1933296	0.3845545	0.1953965	0.4078733	0.01810743	0.04306366	0.05364019	0.0434101
126.193	1	0.002367639	0.001979249	0.007403268	0.006390127	0.001957159	0.002612312	0.01436088	0.009956368	0.004825573	0.004507708	0.00410582	0.002746764	0.00802288	0.006268884	0.006157603	0.005532337	0.001553343	0.001822105	0.001177199	0.001394243	0.003894345	0.006117979	0.002369146	0.001919246
126.193	1	0.07103097	0.04772241	0.05712801	0.03920889	0.3140275	0.4718443	2.381243	1.544171	0.06118719	0.05781949	0.1203104	0.05576033	1.277922	1.072386	1.030203	0.9359164	0.08360267	0.1329061	0.09274925	0.0925774	0.6384966	0.9247251	0.4508556	0.3653386
126.291	1	2.449572	1.684865	0.190174	0.2078574	0.07842833	0.05348097	0.07064955	0.06963181	0.2636659	0.2393904	0.3158088	0.2567467	0.04994442	0.07115282	0.05559849	0.04413482	0.761404	0.8537426	1.699972	1.122003	0.06225711	0.07093316	0.07883008	0.05179752
126.292	1	0.3290881	0.4349029	2.594698	2.32372	0.1862061	0.1947576	0.1663164	0.1556975	1.669897	1.563633	1.397016	0.9539702	0.05406102	0.0717725	0.04201997	0.04574944	0.247574	0.3748156	0.178447	0.4137322	0.02764563	0.03350686	0.05617335	0.04407228
126.293	1	0.002354821	0.002089089	0.007247814	0.006392311	0.002026438	0.002635746	0.01438187	0.009983583	0.00490095	0.004726574	0.004518736	0.002832867	0.007907393	0.006319139	0.006243437	0.005599704	0.001493226	0.001936483	0.001330433	0.001365622	0.003926253	0.006327677	0.002436071	0.001993572
126.293	1	0.05330152	0.0457328	0.07830861	0.05858328	0.3179428	0.4599741	2.37392	1.562456	0.05019455	0.05231208	0.1230437	0.08579147	1.296342	1.107599	1.039736	0.9378094	0.09408684	0.1339326	0.08961047	0.07573305	0.6539757	0.9320309	0.434626	0.2964285
126.391	1	2.452649	1.706842	0.2443856	0.1926496	0.04706202	0.05107234	0.05377937	0.04660265	0.2286681	0.2433929	0.2972388	0.2569139	0.03875719	0.08186549	0.04598981	0.04816362	0.7149336	0.9062432	1.631885	1.009289	0.05061545	0.07365676	0.06663542	0.05357517
126.392	1	0.3466544	0.4099921	2.648496	2.343647	0.1852338	0.1880622	0.1689704	0.1416873	1.641271	1.5769	1.410506	0.9274673	0.04356875	0.06732571	0.03779741	0.04615238	0.2870223	0.3771324	0.200448	0.3973085	0.03796255	0.04580375	0.06547817	0.05718121
126.392	1	0.002271215	0.002274632	0.007523212	0.006530852	0.002163951	0.002762681	0.01425858	0.009719417	0.004870618	0.004724505	0.00455104	0.002720236	0.008021891	0.006446585	0.006143309	0.005673219	0.001472724	0.00208766	0.001445596	0.001411955	0.003815144	0.006692837	0.00244425	0.002290628
126.393	1	0.05028244	0.05903995	0.08818886	0.0775804	0.2973675	0.4304414	2.379763	1.600014	0.05702259	0.03863471	0.1281503	0.09745486	1.313854	1.13793	1.056226	0.9139221	0.08475855	0.1263788	0.07098989	0.07891317	0.6401127	0.9159112	0.3947402	0.2635156
126.491	1	2.33627	1.745367	0.2133714	0.1431357	0.05817008	0.06066251	0.05880519	0.03329149	0.2465243	0.3062386	0.3055277	0.2704341	0.04179626	0.07154374	0.04348844	0.03431522	0.7254378	0.9356375	1.699937	1.008619	0.05128177	0.06790817	0.07084707	0.04250395
126.492	1	0.3775586	0.3458132	2.581336	2.232018	0.1929661	0.1847257	0.1801618	0.141292	1.673772	1.552148	1.519865	0.9613401	0.04924233	0.06099803	0.04016059	0.03498365	0.322745	0.3626124	0.1859357	0.3027642	0.04291001	0.05675194	0.05754551	0.04714776
126.493	1	0.002364628	0.001947123	0.007363733	0.006152551	0.002142783	0.002506574	0.01482097	0.01015716	0.005064246	0.004566877	0.004926355	0.00294861	0.007910943	0.006578118	0.006259427	0.005608718	0.001597291	0.001687099	0.001513991	0.001043162	0.004140836	0.006278092	0.002292459	0.002118202
126.493	1	0.05972594	0.05546505	0.05501822	0.05845032	0.2674576	0.4038083	2.438664	1.628536	0.0415872	0.04175687	0.1349695	0.07703733	1.297481	1.181463	1.08314	0.9007077	0.1013792	0.1444406	0.1054399	0.09540712	0.6793554	0.9880297	0.4061986	0.3170841
126.591	1	2.419143	1.775019	0.2499631	0.148935	0.06977687	0.05126777	0.05465823	0.04525855	0.2803904	0.2678632	0.2747898	0.2671358	0.04394764	0.07281176	0.04809861	0.04876347	0.6640316	0.9393336	1.683912	1.034225	0.06115491	0.07905053	0.07661941	0.0484806
126.592	1	0.4124004	0.3228221	2.627128	2.266264	0.1876192	0.1957352	0.1854359	0.1439921	1.658286	1.552154	1.530693	0.9568697	0.03855909	0.05498058	0.04561787	0.03863172	0.3471742	0.3163089	0.1770932	0.2017481	0.05215308	0.03914613	0.04875825	0.04093048
126.592	1	0.002390884	0.002163677	0.007385496	0.006445235	0.002171761	0.002612895	0.01467971	0.01001589	0.004963324	0.004485099	0.004822145	0.0029578	0.007741646	0.006693487	0.006300121	0.005710674	0.001647951	0.001740333	0.001526851	0.0008744529	0.004024778	0.006463181	0.0021436	0.002090365
126.593	1	0.04750573	0.03965574	0.04752176	0.04645854	0.2315903	0.3529687	2.397576	1.588899	0.03062266	0.04257813	0.1418672	0.06173345	1.276891	1.17203	1.090752	0.8628569	0.09819169	0.1298234	0.08699035	0.1050596	0.6384379	0.9527728	0.3521933	0.3046085
126.691	1	2.441379	1.76536	0.2783618	0.2147971	0.05346167	0.05982931	0.06658569	0.04603946	0.2953467	0.2715488	0.2031757	0.2456826	0.05504984	0.06921283	0.04000586	0.05497388	0.6344159	0.862698	1.665181	1.055839	0.06038312	0.08583132	0.08972398	0.06373014
126.692	1	0.4422265	0.2950136	2.642863	2.270584	0.1838044	0.1962918	0.1841755	0.1516299	1.617165	1.530557	1.574439	0.9691699	0.0328911	0.05340517	0.04594851	0.04588333	0.3696299	0.3031859	0.1735771	0.1552896	0.04541282	0.0340017	0.04334614	0.04501963
126.692	1	0.002491668	0.002117478	0.007317572	0.006436848	0.002323945	0.002419041	0.01492926	0.01024247	0.005141894	0.004341941	0.004939775	0.002865237	0.007874851	0.006684219	0.006130741	0.005472837	0.001572829	0.001702595	0.001349357	0.0008673644	0.003990548	0.006135091	0.002017088	0.001915564
126.693	1	0.05558881	0.06107928	0.04264378	0.05017332	0.2338672	0.3410154	2.445406	1.61756	0.03749184	0.04820543	0.1331702	0.07089156	1.256263	1.16751	1.083443	0.8384656	0.09152755	0.1356138	0.07015428	0.08161112	0.6460336	0.9755377	0.3090086	0.315933
126.791	1	2.486544	1.737121	0.3108156	0.3227848	0.05953974	0.05236758	0.06113008	0.04112523	0.3283831	0.2489233	0.1508563	0.1869751	0.04843452	0.06315664	0.05707021	0.06234325	0.6268575	0.7408068	1.635809	1.041955	0.05530053	0.06165277	0.09671207	0.06590142
126.792	1	0.4537113	0.2865808	2.728461	2.284093	0.1816947	0.1950442	0.1874883	0.1509105	1.605185	1.503153	1.566997	0.9539266	0.04808202	0.05418473	0.05545899	0.05524705	0.391834	0.315462	0.1649893	0.2350288	0.04831779	0.0412618	0.04017283	0.040938
126.792	1	0.002282997	0.001931604	0.007636943	0.006537049	0.00229663	0.002671008	0.01459354	0.009922296	0.005023666	0.004280725	0.004932717	0.00293617	0.007820781	0.006816906	0.006373757	0.00558989	0.001728938	0.001680818	0.001614745	0.001139421	0.004183295	0.006523938	0.002110891	0.002383562
126.793	1	0.05945254	0.05540167	0.06413739	0.04966005	0.2525944	0.2993601	2.378161	1.553707	0.0461031	0.04468397	0.1225304	0.07381668	1.217374	1.139538	1.044439	0.8529686	0.09671274	0.11833	0.07992453	0.07212321	0.6540074	0.9513231	0.3130768	0.3023423
126.891	1	2.518966	1.756742	0.3548077	0.3660787	0.06183582	0.06172639	0.05368215	0.04663022	0.3368361	0.2756224	0.1167192	0.2135337	0.04377147	0.06493465	0.06342099	0.06246526	0.6506137	0.6205027	1.679731	1.083197	0.06411389	0.04203892	0.07628902	0.07468025
126.892	1	0.4389015	0.2883896	2.638624	2.215338	0.1656441	0.1762789	0.1883462	0.1507193	1.586652	1.42454	1.585662	0.9625645	0.0529788	0.05955819	0.05820247	0.04381023	0.3597151	0.3219598	0.2204189	0.2714284	0.04167055	0.04342121	0.04391428	0.03573093
126.893	1	0.002409366	0.001946767	0.007496944	0.00634181	0.002266663	0.002703366	0.01436793	0.00991333	0.005020627	0.004172981	0.004937378	0.002950988	0.007730257	0.006514635	0.006299269	0.005467905	0.001651031	0.001619707	0.001758705	0.001287749	0.004309791	0.006329748	0.002027988	0.002201471
126.893	1	0.06556929	0.031817	0.06389284	0.06742541	0.2582004	0.26719	2.366593	1.541812	0.0620515	0.05804383	0.108042	0.06131353	1.189075	1.119275	1.030217	0.8625911	0.1045278	0.1288969	0.08092503	0.06933062	0.6636934	0.9804046	0.3596217	0.3282368
126.991	1	2.559737	1.700337	0.4076148	0.3585862	0.06507505	0.04649527	0.04307831	0.04682628	0.3381989	0.2547202	0.07979738	0.2509391	0.04964617	0.05477422	0.04800716	0.05224526	0.7433876	0.4133738	1.604228	1.105587	0.06764861	0.05816224	0.06829348	0.07861639
126.992	1	0.4238718	0.2945581	2.640957	2.182983	0.1678981	0.1708544	0.1862658	0.1452456	1.575532	1.376191	1.565206	0.98324	0.05650034	0.05554799	0.05891191	0.04016416	0.3384999	0.3303797	0.2866262	0.3262116	0.03897369	0.0398666	0.04592467	0.03285865
126.992	1	0.002614586	0.001903867	0.00746167	0.006255981	0.00216313	0.002543358	0.01428785	0.009928197	0.004916661	0.0040645	0.004776271	0.002871205	0.007859544	0.006548707	0.006215516	0.005460009	0.001574071	0.001431757	0.001898422	0.001440491	0.004345293	0.006034463	0.002024963	0.002176126
126.993	1	0.07714412	0.03502058	0.03771175	0.05260005	0.2271231	0.2917492	2.343174	1.544043	0.05824048	0.04840644	0.1121061	0.05119969	1.175207	1.075591	1.013745	0.8706983	0.1004243	0.1348263	0.07557957	0.08469904	0.6438867	0.9874739	0.3929983	0.3632244
127.091	1	2.579954	1.64376	0.4501804	0.3330266	0.06959745	0.04331807	0.06459147	0.04827616	0.3195215	0.2278232	0.1104963	0.2749459	0.04111673	0.02700085	0.03385901	0.04633281	0.86721	0.1779281	1.541044	1.09958	0.06469632	0.06961003	0.06809335	0.08109326
127.092	1	0.4062244	0.2973039	2.614132	2.129047	0.1676256	0.1607372	0.1805383	0.1615812	1.584002	1.31851	1.558755	1.022512	0.04912601	0.04661507	0.05372702	0.03991922	0.3103462	0.3568485	0.3720889	0.3449392	0.04018534	0.0380752	0.03324152	0.03942985
127.092	1	0.002724115	0.002034495	0.007379259	0.006063431	0.002091346	0.002647243	0.01451723	0.01006256	0.004841286	0.004083863	0.004877592	0.00301808	0.007880474	0.006755359	0.006143774	0.00544287	0.00163688	0.001443277	0.002087709	0.001379321	0.004390028	0.005867845	0.001998346	0.002103667
127.093	1	0.06942255	0.0367836	0.03815169	0.05504556	0.2086325	0.3286612	2.363823	1.548093	0.06775072	0.04166172	0.100763	0.06852723	1.190524	1.076128	0.9958776	0.9137775	0.1066834	0.1340894	0.08991736	0.09460963	0.6216954	0.9731179	0.4224341	0.3459831
127.191	1	2.546413	1.634776	0.5379021	0.3208885	0.04886471	0.04811542	0.06341856	0.04946902	0.3004361	0.2239146	0.1623857	0.2618936	0.04187538	0.03525621	0.04566975	0.04803217	0.9807908	0.2992079	1.474158	1.067051	0.07303841	0.09462926	0.07551068	0.07522637
127.192	1	0.408513	0.297446	2.58591	2.067581	0.1815375	0.1570658	0.1783599	0.1548064	1.615833	1.27223	1.513619	1.041828	0.05610105	0.04134754	0.05454754	0.03979552	0.262177	0.3725913	0.467095	0.329936	0.03399522	0.03951838	0.03827653	0.03910651
127.193	1	0.002794044	0.002104577	0.007322947	0.00596649	0.002116556	0.002730856	0.01457549	0.01020494	0.004892851	0.004050516	0.00492637	0.003112328	0.007953496	0.006609404	0.006183374	0.005460908	0.001764533	0.001567903	0.002194568	0.001279818	0.004387047	0.005599122	0.002027241	0.002001058
127.193	1	0.05995963	0.039403	0.03582009	0.05718347	0.214732	0.3589565	2.386502	1.58866	0.07328287	0.04116539	0.1216574	0.06055781	1.227538	1.109209	1.019059	0.9040018	0.09298238	0.129353	0.06758011	0.08538911	0.5679976	0.9332357	0.3749782	0.2846541
127.291	1	2.525395	1.7184	0.6055875	0.2922953	0.04601094	0.05726713	0.07015947	0.06123658	0.3081848	0.2515356	0.2148569	0.2484903	0.05663625	0.04697222	0.05899798	0.04175869	1.036824	0.4996899	1.476233	1.030088	0.06510837	0.09136091	0.07351193	0.06549974
127.292	1	0.4042623	0.2910308	2.549897	2.02102	0.1848876	0.163367	0.178374	0.1513279	1.637188	1.267143	1.468342	1.041284	0.04095356	0.0454306	0.05949146	0.04991991	0.2136829	0.3357849	0.5100838	0.3095972	0.03497267	0.04443922	0.0327066	0.04658373
127.292	1	0.002732144	0.002027799	0.007382582	0.005863794	0.002104692	0.002736362	0.01437536	0.01007135	0.004800979	0.004159019	0.00472523	0.003066917	0.007804454	0.006383918	0.00612946	0.005506247	0.001638573	0.001574435	0.002165108	0.00106074	0.004392396	0.005600241	0.002045963	0.002021434
127.293	1	0.05516201	0.0372233	0.04155695	0.05269801	0.252341	0.3962725	2.370048	1.622416	0.07533863	0.03954619	0.1299044	0.05102411	1.230465	1.109671	1.054296	0.9037703	0.08044897	0.1310478	0.09000083	0.07114406	0.5194487	0.9107227	0.3582501	0.2370144
127.391	1	2.511213	1.73864	0.5951682	0.203078	0.05284617	0.05218302	0.07048403	0.05888628	0.3092233	0.2618041	0.2203137	0.2566405	0.0450405	0.04600107	0.05830623	0.0531256	1.023657	0.6538903	1.4155	0.9597088	0.06338349	0.07439421	0.05719785	0.04372839
127.392	1	0.3864818	0.2892154	2.56043	2.014198	0.1859754	0.1658779	0.1809283	0.1374198	1.678554	1.280255	1.4254	1.012039	0.04371505	0.05662408	0.06227454	0.05089639	0.1901326	0.3238338	0.5218325	0.2811841	0.03496051	0.05159844	0.04367361	0.03680738
127.392	1	0.002750853	0.001976601	0.007340954	0.005780317	0.001932995	0.002698352	0.01435501	0.01001774	0.004833735	0.004250228	0.004344128	0.003012698	0.007932675	0.006479359	0.00607409	0.005390221	0.001624369	0.001693087	0.002058509	0.0007590221	0.004343704	0.005394363	0.001981583	0.00191879
127.393	1	0.04745833	0.05042385	0.04154324	0.04452303	0.2610079	0.4013432	2.400115	1.663616	0.05280678	0.03976577	0.1144558	0.07398953	1.237831	1.142989	1.039044	0.9399764	0.09021623	0.1253035	0.09240546	0.08914806	0.5439355	0.8963523	0.3735533	0.2602404
127.491	1	2.532939	1.743876	0.5574555	0.1330489	0.05920046	0.04368749	0.06586633	0.05785445	0.283355	0.2103927	0.2619485	0.2552265	0.03403605	0.03948076	0.0416838	0.04625444	0.9602688	0.756177	1.377074	0.8629589	0.0655975	0.06504186	0.05456163	0.05072911
127.492	1	0.3898922	0.2887729	2.566054	2.039631	0.1884226	0.1775108	0.1831317	0.1408499	1.680042	1.314168	1.404119	0.9820888	0.05053712	0.0418111	0.07383466	0.0423586	0.1674196	0.3152976	0.4991805	0.299211	0.03538046	0.05325457	0.04899755	0.04392886
127.493	1	0.002707702	0.002084241	0.007246527	0.005828544	0.001884978	0.002713747	0.01455359	0.0101027	0.004729544	0.004419428	0.004484751	0.00307708	0.007922368	0.00661294	0.006192775	0.005427453	0.001581949	0.00179186	0.001950847	0.0005925647	0.004325828	0.005274477	0.002025667	0.00188973
127.493	1	0.04562205	0.03870295	0.04369071	0.03954982	0.2761202	0.3853283	2.410555	1.696444	0.05326752	0.04075981	0.1181042	0.07059585	1.27099	1.128653	1.053839	0.9416256	0.0767582	0.1193651	0.0684821	0.09487657	0.5527342	0.8638292	0.3638194	0.2825007
127.591	1	2.507882	1.77823	0.4882618	0.1054379	0.05280492	0.04862118	0.06409116	0.0376136	0.2167995	0.2355406	0.300217	0.2356803	0.03932778	0.05281901	0.03547558	0.06513279	0.917019	0.8489616	1.411388	0.7869596	0.06277641	0.05614426	0.05801935	0.04811226
127.592	1	0.4134097	0.2770161	2.541234	2.086051	0.1784898	0.1745287	0.1753828	0.135995	1.649556	1.368672	1.393675	0.949559	0.0479818	0.0372646	0.06123846	0.04568222	0.1768498	0.3045989	0.4187056	0.3462891	0.03336725	0.04075012	0.04486135	0.03964044
127.592	1	0.002691589	0.002041185	0.007270658	0.005879452	0.001898451	0.002647478	0.01486936	0.01011568	0.004683706	0.004370885	0.004550123	0.002917919	0.007919823	0.006525099	0.006231664	0.005399176	0.001639006	0.001669474	0.001796354	0.00083482	0.004250071	0.005240924	0.002004213	0.001848413
127.593	1	0.05545492	0.02723148	0.03950055	0.06747947	0.2862194	0.3856116	2.402432	1.713561	0.058857	0.0475588	0.1254219	0.0711252	1.273216	1.117563	1.041252	0.9742762	0.07228286	0.1240486	0.06041484	0.1034177	0.5578746	0.8584235	0.3666043	0.2908045
127.691	1	2.560508	1.856609	0.3869887	0.1053508	0.05396668	0.04349202	0.04714285	0.04014194	0.2234643	0.2068796	0.3148533	0.2277036	0.03107945	0.04331809	0.04229537	0.04482811	0.9163161	0.9858772	1.461891	0.715341	0.07130906	0.05394606	0.05328343	0.04837781
127.692	1	0.4368013	0.2628527	2.56665	2.180599	0.173183	0.1788081	0.1788634	0.1377778	1.615152	1.404067	1.379531	0.9060926	0.04472524	0.03593301	0.0553842	0.05006013	0.2028382	0.291885	0.3298068	0.4083447	0.03716703	0.02927749	0.04662177	0.04130393
127.692	1	0.00284876	0.001981743	0.007323256	0.006048784	0.001910365	0.002676358	0.01452585	0.009772292	0.004641658	0.00444206	0.004345924	0.002779622	0.007731581	0.006371249	0.006080071	0.005326904	0.001578995	0.001771218	0.001678303	0.0009916752	0.004314464	0.005106194	0.002094927	0.001878716
127.693	1	0.02967689	0.02596052	0.03365263	0.05107254	0.2519972	0.374683	2.339351	1.657838	0.05439164	0.0405248	0.1167879	0.06959057	1.274533	1.07281	1.027059	0.9575509	0.08259535	0.1199656	0.05472075	0.09049203	0.5883258	0.8371149	0.3302391	0.3048854
127.791	1	2.634004	1.860116	0.3287348	0.1193104	0.04129205	0.04880297	0.05520829	0.04700349	0.2452531	0.1576446	0.340636	0.2649382	0.04038621	0.03533007	0.02859307	0.05716717	0.9344987	1.108979	1.502262	0.6629995	0.06958161	0.07713604	0.04808015	0.0490325
127.792	1	0.4689069	0.2747948	2.583687	2.249302	0.1721043	0.1851833	0.1761187	0.1264878	1.566715	1.446793	1.392883	0.8824366	0.03661108	0.02544268	0.05318551	0.04925482	0.227867	0.294636	0.2611838	0.4366078	0.03232686	0.04127452	0.05102074	0.03607659
127.792	1	0.002754089	0.00188693	0.007333598	0.006407852	0.001786532	0.0026045	0.01530705	0.01039277	0.004434803	0.004382377	0.004265664	0.002576	0.008174601	0.00661838	0.006347341	0.0054833	0.001591598	0.001759151	0.001290491	0.001282438	0.004166915	0.005627052	0.00198973	0.00175545
127.793	1	0.04297825	0.03633193	0.04410471	0.06464317	0.2858704	0.3919074	2.516342	1.742525	0.06624149	0.04773763	0.1039543	0.0659282	1.337958	1.092197	1.066504	1.022648	0.09688209	0.1229379	0.06794494	0.09290769	0.6952743	0.936569	0.3730203	0.4050564
127.891	1	2.674692	2.019149	0.4422047	0.1799324	0.0408506	0.06194582	0.07078421	0.04005451	0.2448697	0.1655346	0.3740346	0.2845417	0.04773994	0.05071795	0.03499734	0.06429686	1.140099	1.230447	1.826732	0.8522313	0.07904761	0.09017794	0.09166023	0.03861741
127.892	1	0.3676006	0.2981488	2.835695	2.404526	0.1797215	0.2141249	0.1787612	0.1148524	1.545334	1.592263	1.335075	0.8517891	0.0496133	0.04585954	0.06072908	0.05497166	0.2302172	0.3569553	0.2369407	0.575441	0.04364304	0.06629959	0.07320782	0.04290905
127.892	1	0.002765309	0.001990534	0.007918709	0.006718049	0.001779964	0.002929003	0.01683387	0.01125768	0.00434738	0.004593653	0.004089447	0.002384656	0.009260077	0.007624688	0.006310426	0.005155905	0.00158973	0.001935206	0.001278864	0.001579211	0.004242379	0.005688034	0.001982855	0.002130889
127.893	1	0.07823094	0.05932367	0.08794634	0.06793587	0.2545572	0.3403892	2.6348	1.735448	0.06382932	0.05221282	0.1524835	0.06594098	1.437728	1.116968	0.9754398	0.8890282	0.1197892	0.1461764	0.06360965	0.0811871	0.7100783	0.9118232	0.3159398	0.4103168
127.991	1	2.995551	2.24256	0.4467961	0.2337581	0.03469659	0.04948242	0.06920325	0.03975223	0.2325271	0.1574846	0.2957073	0.2955099	0.05077435	0.04458885	0.05434313	0.03944975	1.233128	1.258448	1.67374	0.7595781	0.06289154	0.06115898	0.05169512	0.0353449
127.992	1	0.3271717	0.3537005	2.574631	2.058741	0.1547512	0.1998922	0.1613071	0.1261839	1.388348	1.495528	1.282912	0.7628548	0.04278322	0.0539625	0.0689118	0.0559069	0.2394253	0.3394111	0.1878368	0.5622922	0.05632611	0.06438309	0.06970929	0.05655162
127.992	1	0.002532039	0.002092481	0.007051782	0.00592921	0.004081516	0.005006988	0.01749442	0.01212908	0.00427267	0.004793283	0.0041947	0.002654831	0.01026836	0.009235265	0.006191051	0.005130215	0.002067296	0.002070114	0.001736696	0.002240803	0.00808691	0.006806885	0.005912051	0.005733388
127.993	1	0.06736942	0.04710575	0.05260356	0.05578846	0.2186251	0.2071971	2.748113	1.737581	0.06425665	0.02760603	0.1302904	0.06988988	1.516288	1.159496	0.8583707	0.794643	0.08904082	0.09683784	0.04402614	0.06653287	0.5527566	0.6746617	0.21646	0.3396934
128.091	1	2.898653	2.160568	0.4493143	0.3155598	0.03753357	0.05275664	0.06233456	0.04732432	0.2528875	0.1624249	0.268621	0.3382561	0.04306675	0.02671681	0.03453219	0.04242664	1.245126	1.20377	1.635951	0.7919468	0.06827501	0.05887104	0.06030504	0.04592098
128.092	1	0.339713	0.3758843	2.63981	2.054046	0.162389	0.1922422	0.1656669	0.135583	1.344231	1.478223	1.346952	0.7859477	0.04899153	0.05010555	0.05469951	0.06051643	0.2716576	0.3610697	0.1279887	0.5075269	0.04893202	0.06847975	0.05042704	0.0562949
128.092	1	0.002629301	0.002248295	0.007624105	0.006050948	0.005054111	0.00628823	0.0173381	0.01238632	0.004154286	0.004846854	0.004318779	0.002558984	0.01067671	0.009610225	0.006135306	0.005198362	0.002612694	0.002547833	0.002087461	0.002327983	0.009896116	0.008877433	0.007999048	0.007419685
128.093	1	0.06775137	0.04155608	0.06095791	0.05183288	0.1840766	0.2525278	2.738453	1.720333	0.05523866	0.03657652	0.1172337	0.05026048	1.511255	1.090479	0.8414698	0.7864368	0.08099702	0.1072276	0.03758522	0.06065201	0.5499454	0.6611536	0.1832138	0.3839644
128.191	1	2.769471	2.002968	0.4841059	0.3969884	0.03918683	0.02962601	0.02920198	0.03846473	0.303825	0.1834442	0.2721889	0.3679448	0.05489344	0.04090505	0.04059537	0.05226303	1.30137	1.251339	1.625943	0.8436292	0.06304557	0.07440763	0.06370122	0.06154707
128.192	1	0.3553654	0.3974161	2.671149	2.019154	0.1703913	0.1792277	0.1723066	0.1461878	1.331558	1.443251	1.386119	0.7884463	0.07386709	0.06592154	0.04834242	0.05845568	0.3201845	0.3999343	0.1435762	0.4117734	0.0458525	0.07529368	0.0492231	0.04289917
128.192	1	0.002519249	0.002378149	0.007796101	0.005980371	0.006041248	0.007336681	0.0172379	0.01225454	0.004109663	0.004703743	0.00443521	0.0024954	0.01101422	0.00984462	0.006037408	0.005194729	0.002901114	0.002744463	0.002411426	0.002420087	0.01104423	0.01047993	0.009515457	0.008749476
128.193	1	0.07234411	0.05491643	0.05104356	0.0504519	0.2156804	0.3508778	2.748259	1.715541	0.06553861	0.03661737	0.1200375	0.06783614	1.517598	1.072605	0.8728293	0.7944175	0.06531342	0.09768896	0.03761423	0.05453798	0.5222789	0.6874572	0.1787767	0.3663903
128.290	1	2.762065	1.885643	0.5252748	0.5117267	0.04644795	0.04137861	0.04467293	0.04380875	0.3525415	0.2581569	0.3203383	0.4016654	0.05153888	0.05160106	0.05372952	0.06368255	1.299836	1.218854	1.630979	0.8170744	0.07370103	0.09131888	0.06793001	0.05180345
128.290	1	0.3890199	0.4122681	2.678684	2.037393	0.1634795	0.1679292	0.1763587	0.140407	1.325014	1.406534	1.42058	0.7979593	0.07457372	0.05802837	0.05740028	0.05396658	0.3609624	0.4246847	0.1911571	0.3214737	0.04497824	0.08706468	0.04831928	0.0380344
128.290	1	0.002479534	0.002397623	0.007693439	0.006201923	0.005499694	0.006528742	0.0174364	0.01187909	0.004318471	0.004551948	0.004720823	0.002465049	0.01099324	0.009683321	0.006033624	0.005218694	0.003037315	0.003101626	0.002356522	0.002160171	0.009712185	0.009275307	0.008282024	0.00788302
128.291	1	0.06731667	0.05252762	0.04494776	0.05519343	0.2473085	0.4023281	2.726411	1.735384	0.07086668	0.04900897	0.1337479	0.06028893	1.52293	1.105961	0.8477758	0.7986863	0.07485314	0.09122867	0.05443594	0.05427425	0.5121152	0.6901743	0.1832136	0.3316429
128.391	1	2.737411	1.766442	0.5114165	0.5964216	0.04866795	0.03758473	0.06086956	0.03804354	0.3804933	0.25631	0.3491004	0.414595	0.05269894	0.04637258	0.06200375	0.06894727	1.246439	0.9684566	1.703365	0.8239826	0.06594548	0.08400656	0.06309014	0.04694713
128.392	1	0.4247963	0.4634529	2.760711	2.14852	0.1608492	0.1689032	0.1884128	0.1209103	1.354061	1.404117	1.486019	0.7949842	0.06454354	0.06069794	0.0753634	0.05738426	0.402991	0.4315534	0.2326928	0.3044575	0.05239378	0.07551227	0.05606978	0.05191304
128.392	1	0.002639541	0.00224386	0.008152686	0.006437024	0.002775089	0.003019409	0.01761411	0.01180369	0.00444103	0.00430246	0.004862346	0.002438861	0.01027709	0.008493001	0.005354195	0.00491772	0.002289732	0.002168978	0.001287086	0.001078784	0.004691427	0.004572788	0.00238492	0.002598439
128.393	1	0.05587432	0.06045269	0.0517297	0.05025514	0.255839	0.4316208	2.726718	1.761189	0.07380631	0.06972823	0.1248854	0.07509997	1.490149	1.119187	0.7847061	0.7603959	0.07412133	0.09552409	0.05531393	0.0629932	0.5046091	0.6924958	0.1957386	0.2894153
128.491	1	2.714229	1.709292	0.4381815	0.6269899	0.04592149	0.03854448	0.05701043	0.03692707	0.3594898	0.2633806	0.372358	0.4273003	0.06546804	0.05030299	0.04468935	0.05203258	1.224536	0.6543894	1.735082	0.792499	0.07892201	0.06497057	0.05721889	0.0470271
128.492	1	0.4407644	0.508853	2.814713	2.246226	0.1527984	0.1684402	0.2067377	0.1066148	1.344447	1.331536	1.513774	0.781738	0.06078845	0.06596988	0.07551346	0.05136531	0.4109167	0.4479228	0.2846497	0.355565	0.0538499	0.08499162	0.05695063	0.03990506
128.492	1	0.002563289	0.002003395	0.008117652	0.006917041	0.002177579	0.002646326	0.01739975	0.01139961	0.004323943	0.004040512	0.004717845	0.002237742	0.00961416	0.008008455	0.005224307	0.00439849	0.001992232	0.001866263	0.001146345	0.001108652	0.004090452	0.00451006	0.001938707	0.001978561
128.493	1	0.04914318	0.06008891	0.05324604	0.03881883	0.2284237	0.4010531	2.702758	1.746889	0.06739085	0.05304003	0.1221897	0.06940866	1.464863	1.153828	0.7519732	0.7422798	0.07510498	0.1141766	0.05275543	0.1025884	0.4983719	0.6872719	0.2387678	0.2555957
128.591	1	2.775131	1.720675	0.3281625	0.658888	0.04855235	0.05457508	0.04411583	0.04668919	0.3168335	0.3042489	0.3628978	0.4083641	0.05837605	0.04842814	0.0458832	0.05595346	1.203148	0.3895757	1.790941	0.7618054	0.06391947	0.0556341	0.0746556	0.04422027
128.592	1	0.4537938	0.5682874	2.782024	2.218484	0.1568004	0.1597473	0.1967333	0.1034001	1.38075	1.20922	1.464702	0.7328033	0.07216818	0.04912748	0.07282198	0.03801657	0.4019689	0.4430631	0.3822136	0.418741	0.05601379	0.06976619	0.06945909	0.03970058
128.592	1	0.002638067	0.002167543	0.007828415	0.006766798	0.002399911	0.002537428	0.01741598	0.01103485	0.004529648	0.003783049	0.004571967	0.002157077	0.009697727	0.008053569	0.005311389	0.004279064	0.002077532	0.00194828	0.001613889	0.001509685	0.004265138	0.004537346	0.002146228	0.002133644
128.593	1	0.04627626	0.04907439	0.0530979	0.05956446	0.2232009	0.3686373	2.731618	1.795831	0.06341623	0.04975918	0.1312372	0.08275591	1.48195	1.212362	0.7755967	0.7466724	0.0833121	0.1105317	0.06478099	0.09869754	0.4737078	0.6804267	0.3066107	0.2076097
128.691	1	2.740157	1.625479	0.3881	0.4981558	0.04317285	0.04981019	0.04825825	0.04115051	0.3009743	0.3621574	0.3606691	0.3078961	0.05571181	0.05950247	0.05760062	0.05365039	1.117117	0.5453403	1.667311	0.7086418	0.05880586	0.05436952	0.07028331	0.05897377
128.692	1	0.4886663	0.6083501	2.714499	2.114578	0.1651573	0.1472132	0.1836431	0.1052005	1.438555	1.089972	1.390676	0.6998905	0.06775651	0.05863383	0.06862762	0.04056628	0.3660624	0.4365024	0.4797517	0.4438331	0.0431509	0.06120824	0.06263842	0.03435142
128.693	1	0.002818128	0.001902328	0.007663785	0.006429396	0.002228599	0.002521901	0.01789851	0.01158987	0.004395911	0.00353726	0.004524918	0.002094016	0.009430914	0.007768301	0.005240005	0.004260965	0.00157121	0.001805948	0.001769057	0.001387574	0.00388141	0.004466183	0.001726095	0.001711916
128.693	1	0.03754766	0.042131	0.05798704	0.06381406	0.1948251	0.3664845	2.779079	1.878504	0.06334185	0.05669188	0.1279583	0.08661221	1.441444	1.237994	0.7633151	0.7352154	0.07763879	0.100076	0.05518617	0.1033643	0.4726446	0.7144078	0.3416905	0.2054814
128.791	1	2.675158	1.721165	0.3524247	0.4633106	0.03292841	0.04588134	0.08219775	0.05202297	0.2405606	0.3214121	0.3462011	0.3243492	0.06445626	0.05579889	0.04623922	0.05422753	1.111432	0.8164464	1.797471	0.7100479	0.0650583	0.05983675	0.09186836	0.04707171
128.792	1	0.4896521	0.6397257	2.720461	2.207688	0.1642495	0.125971	0.157155	0.09285039	1.447805	0.9956719	1.287065	0.6158066	0.05846825	0.04249152	0.05803937	0.02438824	0.3123884	0.3813885	0.5010665	0.459428	0.03458102	0.05146468	0.06259258	0.03613447
128.793	1	0.002790558	0.002212305	0.0077288	0.006750701	0.007327656	0.008418394	0.01706086	0.01023912	0.005053698	0.004515166	0.004831989	0.00255704	0.009562206	0.008246918	0.005969602	0.004696995	0.002689176	0.0027129	0.003256067	0.002817936	0.01156608	0.01239048	0.01027503	0.009027744
128.793	1	0.04554306	0.02936331	0.03840243	0.04624688	0.1412463	0.3094728	2.566479	1.736519	0.03398476	0.04207718	0.1185814	0.0581358	1.352682	1.158213	0.7648719	0.6427419	0.07977156	0.092897	0.06571085	0.08102443	0.4107351	0.6673348	0.3157363	0.2010838
128.891	1	2.74234	1.839755	0.2773017	0.4813171	0.03289039	0.0438825	0.0679637	0.03440595	0.1374422	0.2481971	0.3960406	0.2895908	0.04186132	0.05442325	0.0540165	0.03935846	1.167601	1.1007	2.058201	0.8542461	0.072385	0.07152519	0.08444866	0.05416369
128.892	1	0.4540956	0.6054398	2.626716	2.251878	0.1634941	0.1284765	0.162408	0.09535727	1.524354	1.028311	1.343493	0.6626141	0.05290548	0.05323529	0.05104867	0.05116812	0.2966261	0.3625063	0.4423736	0.4613194	0.02996658	0.04635079	0.05019867	0.05170702
128.892	1	0.05641689	0.06260909	0.07250995	0.064811	0.1689553	0.2132518	0.06990561	0.07990596	0.08173143	0.09470566	0.08451222	0.05791893	0.114074	0.1173114	0.1094129	0.05074203	0.1098687	0.07552151	0.05705161	0.0809525	0.2185099	0.1688015	0.1125337	0.1651716
128.893	1	0.05316827	0.03562685	0.04838441	0.036741	0.1376941	0.2980841	2.490283	1.633388	0.04413544	0.03317791	0.1132442	0.05200864	1.314601	1.135041	0.8310802	0.6400572	0.07202902	0.0880318	0.0676985	0.07941929	0.3903135	0.6771774	0.3034786	0.2070074
128.991	1	2.688527	1.804649	0.2629673	0.4281439	0.05705848	0.03409388	0.05910478	0.04807137	0.1418424	0.1829851	0.4349287	0.261419	0.03243703	0.04945533	0.03759136	0.0334434	1.207568	1.252224	2.155052	0.9778964	0.07067417	0.07644241	0.07314121	0.05128981
128.992	1	0.4291892	0.6029876	2.580402	2.185894	0.1887644	0.1391633	0.1659918	0.09530618	1.594989	1.080871	1.394298	0.7166039	0.05436089	0.05972865	0.04929499	0.06462635	0.3318031	0.3737624	0.4576855	0.4284875	0.03005497	0.04946203	0.04127113	0.05111599
128.993	1	0.08379354	0.1044935	0.08794422	0.06440858	0.2438482	0.3430693	0.09080833	0.1157833	0.08303059	0.1016062	0.1088995	0.0553608	0.1468828	0.1477672	0.1362449	0.07313451	0.1197228	0.1231347	0.08603816	0.1176727	0.3834482	0.2870949	0.2381609	0.3056758
128.993	1	0.04629077	0.03720023	0.05136509	0.03299698	0.1631617	0.3024944	2.426312	1.615207	0.04574012	0.03390021	0.1049041	0.06096004	1.267419	1.124091	0.8097128	0.6138981	0.07667772	0.09447071	0.05763204	0.06878265	0.4143796	0.6982983	0.2727687	0.2136712
129.091	1	2.613961	1.829162	0.2434493	0.377612	0.04409081	0.05082551	0.06645188	0.04781818	0.1373525	0.1300673	0.464957	0.2214951	0.03271042	0.04517174	0.03601507	0.04376879	1.207241	1.323279	2.174677	1.071127	0.07502567	0.08686502	0.07462304	0.04717928
129.092	1	0.4024623	0.6136198	2.560967	2.154587	0.1902621	0.1554954	0.1461955	0.1017744	1.62043	1.141642	1.353192	0.7289437	0.06051464	0.05937978	0.05362204	0.0668375	0.3387219	0.3925348	0.4549048	0.4140503	0.03355195	0.05338309	0.04443856	0.05479078
129.092	1	0.1130401	0.1328249	0.08876246	0.07844674	0.2553027	0.382329	0.06681473	0.1042557	0.069516	0.09965895	0.1143378	0.04220734	0.1470969	0.1433256	0.1605734	0.09135046	0.1203389	0.1197802	0.09797588	0.1100344	0.4194568	0.3108106	0.2843066	0.3317945
129.093	1	0.05076009	0.04031628	0.04439314	0.03177933	0.1913566	0.2870621	2.383964	1.532869	0.04158698	0.03254955	0.1175096	0.06662713	1.249024	1.093258	0.8110484	0.6061943	0.07978377	0.1030436	0.05361635	0.04702043	0.4354858	0.7270556	0.2364431	0.2125775
129.191	1	2.568037	1.834509	0.219003	0.3275743	0.05693215	0.04516301	0.06399809	0.0417799	0.191646	0.1398643	0.4833093	0.1876622	0.04277628	0.03903367	0.04329254	0.04232228	1.241848	1.361746	2.167472	1.155337	0.07182927	0.08800587	0.08314243	0.04337575
129.192	1	0.3726186	0.5854596	2.545814	2.177666	0.1854111	0.1575181	0.1517928	0.105897	1.617448	1.222813	1.365467	0.7410963	0.05067714	0.05747019	0.05499648	0.07661091	0.3382353	0.3951814	0.439408	0.4355554	0.03646994	0.06878425	0.04184746	0.04958842
129.193	1	0.1477949	0.1304503	0.113815	0.1187457	0.2788354	0.4394155	0.05703581	0.1210633	0.07770272	0.1224859	0.09880385	0.05819171	0.139879	0.1227206	0.1834275	0.09137224	0.1214622	0.1263873	0.1066625	0.1099769	0.4847003	0.3523806	0.3586757	0.3761671
129.193	1	0.04353568	0.03776724	0.05110042	0.02049553	0.2340452	0.2670909	2.291821	1.463006	0.05552736	0.05653744	0.09942325	0.0545806	1.185272	1.035477	0.8087453	0.6093448	0.08658252	0.09130328	0.04832616	0.04655117	0.4787892	0.7349836	0.2156423	0.2294172
129.290	1	2.585017	1.872449	0.208028	0.2790883	0.06268232	0.04738756	0.08012786	0.02158536	0.2261028	0.1518765	0.4666625	0.1626672	0.040412	0.04592917	0.04852812	0.03830311	1.239947	1.324631	2.106478	1.1812	0.06417865	0.07172577	0.07455131	0.04399682
129.291	1	0.3533181	0.5219236	2.546935	2.23711	0.1855323	0.1793611	0.1788462	0.1011423	1.616532	1.316823	1.387334	0.7195856	0.06744543	0.07222765	0.06411629	0.05921856	0.3557507	0.3995907	0.4322112	0.4919654	0.03932149	0.07118456	0.04153104	0.06171155
129.292	1	0.1406003	0.1196026	0.1436906	0.1235625	0.3450077	0.5453191	0.1024056	0.1231888	0.09217974	0.1402877	0.1212852	0.06946761	0.1318115	0.1154177	0.1563907	0.09484391	0.1098928	0.1434616	0.1424361	0.1288578	0.593731	0.4633135	0.5000111	0.4750249
129.292	1	0.04971955	0.03677418	0.04563735	0.02080868	0.2796098	0.2613371	2.299739	1.449997	0.04963153	0.03813794	0.1035659	0.04552831	1.144972	0.9971708	0.8087599	0.6069811	0.07497412	0.1071733	0.06016829	0.05242533	0.4850301	0.7339276	0.2166739	0.265379
129.391	1	2.605548	1.870731	0.2728419	0.2732159	0.05129828	0.05489033	0.06364241	0.04321296	0.2641228	0.1929688	0.4331114	0.1737119	0.04777097	0.05689337	0.04001961	0.03518457	1.240744	1.261888	2.048281	1.231917	0.06160947	0.07032214	0.06520133	0.04450724
129.392	1	0.3438148	0.4547098	2.555031	2.246499	0.1730901	0.1902872	0.1811053	0.09408539	1.580669	1.410318	1.412684	0.6936437	0.06992197	0.06808441	0.05570474	0.05308999	0.3566856	0.4109364	0.3898754	0.5165079	0.03981008	0.06922835	0.04118422	0.04887207
129.392	1	0.1313834	0.097281	0.1235751	0.1082816	0.317286	0.5277335	0.08616381	0.1070711	0.0778678	0.1338804	0.1201802	0.06780608	0.1273934	0.1200948	0.1630214	0.09709093	0.1175955	0.1328857	0.1147889	0.1015233	0.5430578	0.4246962	0.4402711	0.4073875
129.393	1	0.04062896	0.02876908	0.05150821	0.02265292	0.3098243	0.2935141	2.33616	1.471269	0.05959968	0.051666	0.1014635	0.0401188	1.185401	1.019703	0.8139643	0.6492269	0.08366317	0.09058901	0.05046625	0.05546824	0.4742163	0.7314167	0.1980934	0.2793902
129.491	1	2.607205	1.852692	0.3631013	0.2665576	0.04228532	0.05110929	0.05818289	0.04383345	0.2864159	0.2262753	0.4023988	0.1834069	0.05603039	0.06085339	0.04124032	0.04107848	1.260097	1.174179	2.020749	1.296751	0.06989936	0.08048059	0.06511008	0.05343571
129.492	1	0.3110304	0.406739	2.538949	2.265082	0.1698742	0.2025693	0.1936429	0.09137915	1.533941	1.472099	1.468011	0.7003706	0.06586389	0.06806276	0.06300776	0.06044347	0.3612597	0.4252118	0.3546602	0.5161916	0.04936342	0.06101684	0.04954094	0.03492058
129.493	1	0.1209619	0.09172429	0.1206994	0.1099564	0.3028004	0.4921856	0.08692754	0.09767895	0.09684265	0.1023225	0.122465	0.06591941	0.1290721	0.101628	0.1576906	0.09002732	0.1205219	0.1301952	0.1108078	0.08144395	0.517823	0.4272919	0.4159592	0.3590351
129.493	1	0.04974924	0.03704843	0.04206136	0.0256318	0.3101391	0.3263385	2.327109	1.514236	0.06560069	0.04971535	0.09978022	0.0490097	1.204304	1.065414	0.8375058	0.6612947	0.08531128	0.1013222	0.05414678	0.05750906	0.4386818	0.7094801	0.1707463	0.2486758
129.591	1	2.612366	1.821517	0.4683925	0.2280244	0.04916174	0.0491764	0.05218436	0.04606931	0.2888576	0.2440007	0.3497481	0.2193354	0.04680094	0.06264898	0.03675221	0.04963713	1.273811	1.066053	2.034097	1.361145	0.06058763	0.07839617	0.06739609	0.06831225
129.591	1	0.2814576	0.3580966	2.54274	2.292893	0.1737149	0.2120734	0.1939052	0.09893937	1.536149	1.496213	1.517959	0.6990017	0.07218876	0.06746556	0.06299903	0.06780261	0.3538062	0.4441523	0.3281025	0.4648314	0.05646026	0.06811235	0.04561815	0.04205148
129.592	1	0.140748	0.1008938	0.1551248	0.1140377	0.3666819	0.5637953	0.0960152	0.1002169	0.0748199	0.09270026	0.1342736	0.08619748	0.172597	0.08242376	0.133144	0.11401	0.1416234	0.1549956	0.1350463	0.0952873	0.6431528	0.5869583	0.5585673	0.476816
129.593	1	0.03521107	0.0334446	0.04280444	0.03207295	0.2887722	0.3583517	2.300907	1.533482	0.06276619	0.04264637	0.09849899	0.04707711	1.219469	1.083031	0.8395024	0.6552089	0.06241659	0.09337873	0.05453596	0.0586645	0.4024096	0.6539228	0.1483334	0.2156381
129.691	1	2.654025	1.777131	0.5548945	0.212879	0.04761711	0.03190227	0.05007431	0.06140604	0.286476	0.2462696	0.3015266	0.2705802	0.05124559	0.04673388	0.04283585	0.0387092	1.313395	0.9922777	2.028157	1.377086	0.06941256	0.08181482	0.05899602	0.06273434
129.692	1	0.2583499	0.3235082	2.538992	2.276606	0.1691908	0.1813742	0.1986323	0.1120826	1.515373	1.468641	1.577275	0.6793517	0.07056225	0.0720346	0.05861702	0.06244	0.3533206	0.4840941	0.3000419	0.385832	0.05138089	0.05293802	0.03060274	0.03879466
129.692	1	0.1863531	0.1155475	0.161995	0.1146092	0.4520961	0.6141604	0.09719704	0.08942809	0.1301765	0.09690741	0.1163443	0.09069875	0.1975471	0.1111806	0.1223907	0.1077288	0.1811565	0.1848346	0.1508264	0.1240442	0.7563715	0.7262636	0.6718321	0.578564
129.693	1	0.04697506	0.0288064	0.04293265	0.0315018	0.2563707	0.3629114	2.319361	1.567966	0.05185597	0.04671952	0.1167026	0.04359959	1.262979	1.099354	0.8535895	0.6686974	0.06026829	0.09035022	0.0470866	0.05519815	0.3857224	0.6303259	0.1783926	0.1857831
129.791	1	2.655309	1.705449	0.6034712	0.2052563	0.03726485	0.03803097	0.04963411	0.03995577	0.2955971	0.2219896	0.2521023	0.3057767	0.04404873	0.05097835	0.0507057	0.04577654	1.31352	0.9359925	2.04981	1.410959	0.07157247	0.07329643	0.06246816	0.05011385
129.792	1	0.2448641	0.3029112	2.526215	2.235993	0.166165	0.1755785	0.2036402	0.1270562	1.50671	1.451305	1.625395	0.6527566	0.07265142	0.08184284	0.04635543	0.05562127	0.3527964	0.515612	0.2712816	0.2956293	0.04469241	0.0496986	0.03000063	0.03878524
129.792	1	0.1752314	0.1099956	0.1617747	0.123775	0.4628277	0.6075555	0.09083032	0.09796796	0.1353224	0.1083053	0.1126699	0.07321261	0.1992194	0.1392901	0.1238157	0.08679117	0.1820513	0.2035517	0.1458834	0.1326698	0.7467838	0.7488546	0.6802975	0.5793816
129.793	1	0.03769274	0.02959952	0.03277962	0.03861748	0.2445767	0.3706222	2.328535	1.611902	0.0443476	0.0388705	0.1151843	0.05160846	1.284467	1.089264	0.8421777	0.6699842	0.06658792	0.08429362	0.05602171	0.06397858	0.3960819	0.6100646	0.2236555	0.1978488
129.891	1	2.669044	1.667198	0.5927964	0.2037124	0.04320844	0.03643266	0.05108175	0.04350839	0.3303494	0.2283078	0.2322713	0.3189011	0.03927805	0.03941033	0.05307182	0.0560845	1.276885	0.7740168	2.068863	1.426736	0.06518258	0.06065156	0.07580613	0.05129465
129.892	1	0.2441857	0.3328424	2.536798	2.208579	0.165027	0.1718106	0.2006057	0.1129384	1.494785	1.381419	1.626461	0.6114266	0.07739796	0.07254797	0.03879919	0.0618958	0.3604799	0.5207615	0.2685533	0.2633511	0.03299075	0.04597915	0.04738629	0.04013349
129.893	1	0.189076	0.08358212	0.1488375	0.1034324	0.5420102	0.7000645	0.1260414	0.1339646	0.1981763	0.1150453	0.1264304	0.08144287	0.1871138	0.1699579	0.1974171	0.07954033	0.2195889	0.2190529	0.1681853	0.1723536	0.8710253	0.9293402	0.8198891	0.732054
129.893	1	0.03165159	0.03304753	0.04658262	0.03621935	0.2281194	0.3658718	2.305265	1.6157	0.04593165	0.04471576	0.1011479	0.0540002	1.284791	1.066432	0.8153007	0.7016813	0.05442152	0.07960026	0.05244866	0.07237534	0.4069917	0.5951122	0.2533144	0.1714787
129.991	1	2.658895	1.682147	0.5319161	0.2364014	0.04349475	0.0424078	0.05992748	0.04718715	0.3117141	0.201529	0.2576708	0.3409686	0.0406955	0.03761455	0.0413605	0.06585896	1.242097	0.674048	2.116753	1.391325	0.06940641	0.06720837	0.0704792	0.05750611
129.992	1	0.2676834	0.3790357	2.565274	2.183769	0.1647701	0.1603273	0.2101227	0.09760357	1.522645	1.312518	1.602449	0.5703771	0.07897624	0.06503846	0.04160993	0.07212648	0.3778776	0.5313709	0.2449539	0.3208206	0.03062166	0.05009119	0.05882736	0.03975283
129.992	1	0.1855633	0.08818798	0.158688	0.1064073	0.5614986	0.692073	0.1187121	0.1488858	0.1737486	0.1248739	0.1203049	0.09480375	0.200058	0.1672592	0.2013647	0.0830822	0.2201157	0.2410841	0.1759905	0.1644162	0.8856102	0.9504309	0.8261197	0.7194801
129.993	1	0.03311996	0.03353219	0.03670798	0.04796533	0.2177677	0.3517851	2.299348	1.594913	0.0488944	0.04883781	0.1168098	0.04358372	1.295247	1.048509	0.7915981	0.7101849	0.06377574	0.0734416	0.05635146	0.07772098	0.4182863	0.577223	0.2826973	0.1600134
130.091	1	2.684315	1.730511	0.4852226	0.2963729	0.04373943	0.03351198	0.05394247	0.05842671	0.2805878	0.1700737	0.2525682	0.3572165	0.05041894	0.04199601	0.04855961	0.06478558	1.200848	0.6679746	2.190988	1.375557	0.06539707	0.05370874	0.07132527	0.05050006
130.092	1	0.2934836	0.4566205	2.57428	2.175173	0.1670926	0.1517477	0.1992594	0.08819957	1.547367	1.227902	1.55519	0.5532793	0.0795321	0.06198728	0.055726	0.07920776	0.3923803	0.5458086	0.2403144	0.4046576	0.02335607	0.06528697	0.05280478	0.03953305
130.092	1	0.1749928	0.08951603	0.1538418	0.1115561	0.5473612	0.6647084	0.1214877	0.1539445	0.1483001	0.1221004	0.1296522	0.09823407	0.1961538	0.1640822	0.1950226	0.09850197	0.219955	0.2398738	0.1645874	0.1617815	0.8601281	0.9770244	0.8068844	0.6930335
130.093	1	0.02793325	0.03422478	0.04468313	0.04645591	0.1963319	0.3188643	2.280279	1.567967	0.0338785	0.04068395	0.1110014	0.04925459	1.301396	1.0408	0.7636118	0.7244344	0.06388639	0.0871616	0.05653998	0.07726579	0.437816	0.5704318	0.2938962	0.1883246
130.191	1	2.634868	1.745995	0.3899486	0.3516667	0.03695481	0.03081859	0.05721537	0.0564152	0.2555072	0.1654243	0.2613952	0.3555153	0.0512609	0.0302441	0.0477375	0.06339314	1.176082	0.742351	2.256734	1.393249	0.06291568	0.05425248	0.07059831	0.05957538
130.192	1	0.3231178	0.5443003	2.569506	2.155387	0.1762671	0.143256	0.1945457	0.09965189	1.597446	1.137553	1.475068	0.5664218	0.07589517	0.06323765	0.06415014	0.08142597	0.409198	0.5447915	0.2719458	0.4713099	0.02550914	0.06628055	0.06252197	0.04169136
130.192	1	0.1395593	0.1135246	0.1238063	0.1098789	0.46273	0.5616467	0.0633311	0.1483479	0.09592842	0.1172348	0.08863956	0.06345331	0.1867031	0.1623995	0.1266796	0.0929087	0.2103281	0.2258863	0.1600354	0.1411502	0.72218	0.8696824	0.715104	0.6031672
130.193	1	0.03497094	0.0352948	0.03427121	0.05009753	0.1838112	0.2834423	2.305947	1.557529	0.050436	0.04174011	0.1160338	0.05686508	1.271413	1.001996	0.7427751	0.7262332	0.07480996	0.08459724	0.04769851	0.05790105	0.4775958	0.5795864	0.3053589	0.1997987
130.291	1	2.608332	1.779902	0.2761821	0.3852974	0.04281782	0.03661152	0.04754537	0.05103549	0.2255699	0.1835826	0.2746446	0.3436759	0.04942812	0.03479943	0.06481003	0.06980055	1.17366	0.8635202	2.309032	1.407638	0.0713277	0.05847594	0.08369269	0.06686951
130.292	1	0.3616054	0.6219959	2.55954	2.142205	0.1768451	0.1347387	0.1837193	0.1034374	1.612704	1.03865	1.399222	0.5747844	0.06966455	0.0611507	0.07121039	0.07216243	0.4040992	0.5365068	0.330239	0.4933998	0.03693101	0.06159451	0.05426961	0.05423438
130.292	1	0.1357567	0.1038164	0.1086615	0.08974275	0.4043824	0.5058136	0.07842407	0.1464211	0.08353195	0.1269882	0.08417343	0.07509518	0.1538559	0.1452931	0.09720184	0.09053784	0.2167633	0.2346122	0.1586314	0.1139302	0.696855	0.8386995	0.6761295	0.5812161
130.293	1	0.0377142	0.03763816	0.02801936	0.04459192	0.1763286	0.2254358	2.278657	1.516175	0.05261731	0.02818888	0.1079154	0.04726627	1.213568	0.9087211	0.7444931	0.7241139	0.06739886	0.1006608	0.04938894	0.05367541	0.4962264	0.5856706	0.2948912	0.2413696
130.391	1	2.663387	1.838988	0.1980195	0.425233	0.04553775	0.03828522	0.05696363	0.06068715	0.176455	0.1809266	0.27777	0.337324	0.04077005	0.03715162	0.04757805	0.06747393	1.17493	0.9539631	2.300195	1.413321	0.06806097	0.05233171	0.08342511	0.06874289
130.391	1	0.3713324	0.6921314	2.559458	2.135658	0.1867428	0.1312568	0.1710778	0.09421185	1.629407	0.9818939	1.316219	0.5921022	0.06837466	0.07771576	0.08984594	0.06886996	0.3926304	0.5496058	0.4060093	0.4836621	0.03928612	0.04299173	0.05638615	0.0538804
130.392	1	0.1614121	0.1105604	0.1163554	0.089509	0.436006	0.5512666	0.10088	0.1721213	0.07959124	0.1193764	0.0958477	0.09100437	0.1583422	0.1423043	0.1212947	0.07631632	0.2168014	0.2503223	0.1610063	0.117772	0.7103777	0.9066877	0.7023158	0.6582926
130.393	1	0.03782416	0.04463381	0.02713125	0.04029536	0.2039442	0.1949687	2.283864	1.515426	0.05664861	0.0270304	0.1010586	0.05239765	1.199482	0.8557406	0.7510069	0.7203394	0.07259882	0.08666049	0.03950814	0.0562658	0.5229813	0.5866398	0.3012043	0.2889621
130.491	1	2.667226	1.863463	0.1457321	0.4417755	0.03665109	0.02685063	0.06007852	0.06303176	0.1279478	0.1694514	0.2674507	0.3213405	0.03151935	0.04486304	0.04273932	0.07675361	1.187831	1.048068	2.29983	1.413194	0.06988884	0.05867406	0.07445131	0.05957563
130.492	1	0.3769352	0.729463	2.547737	2.1531	0.1857033	0.1241567	0.1576094	0.09344366	1.610508	0.9705175	1.219712	0.6106554	0.06093588	0.07828271	0.09479877	0.06288652	0.3967766	0.5472808	0.4622011	0.4258366	0.03674563	0.03967267	0.06725203	0.0423332
130.492	1	0.1860659	0.1188543	0.09579673	0.09264157	0.4101547	0.5237399	0.09910734	0.155945	0.08371378	0.103308	0.09986566	0.09175826	0.1537292	0.1292436	0.13358	0.08158971	0.2294095	0.2729674	0.1713947	0.1334515	0.712833	0.9005006	0.7026592	0.6709957
130.493	1	0.03719273	0.03080201	0.03779885	0.03591697	0.2245205	0.1978874	2.301219	1.526069	0.05324488	0.03723339	0.09390701	0.04292151	1.192128	0.8441456	0.747424	0.7045011	0.07096121	0.08379086	0.04797412	0.03948346	0.5179003	0.6029826	0.3144875	0.308293
130.591	1	2.675217	1.887701	0.1375066	0.4409618	0.03826984	0.03829964	0.07707976	0.0517653	0.1030094	0.2148277	0.2636687	0.3240574	0.03312326	0.05548976	0.03303049	0.07481818	1.218818	1.089724	2.315522	1.443103	0.07267659	0.07272605	0.09912181	0.05964008
130.592	1	0.3754826	0.7456939	2.519764	2.14622	0.1760331	0.1251484	0.1402891	0.08940878	1.59655	0.9901764	1.132369	0.6435291	0.07207646	0.06797776	0.07463093	0.06134139	0.4049124	0.5161521	0.504689	0.3359449	0.03455784	0.03831442	0.06832822	0.03303758
130.592	1	0.201539	0.1310313	0.09545919	0.09641287	0.3922417	0.5091847	0.111443	0.1286204	0.08369903	0.1041589	0.1039685	0.08500637	0.1322966	0.1028882	0.1324286	0.09024497	0.2243351	0.2627398	0.1639429	0.1431777	0.7215783	0.8523554	0.6667463	0.6807479
130.593	1	0.04355821	0.03811728	0.02143989	0.04236188	0.2222117	0.243711	2.294772	1.521557	0.05282013	0.03311727	0.105998	0.05587197	1.196503	0.8722395	0.7555601	0.7139758	0.07263699	0.08579348	0.05429339	0.05281758	0.5183894	0.6199375	0.3230808	0.3230974
130.691	1	2.658296	1.850949	0.1429127	0.3978781	0.03166018	0.04481573	0.07337833	0.05173938	0.09898434	0.2296731	0.3181878	0.3199176	0.03940293	0.04493458	0.0480128	0.06534796	1.245651	1.089073	2.321792	1.44576	0.06471847	0.08235855	0.1002692	0.05173689
130.692	1	0.3789133	0.7412905	2.514975	2.157074	0.1715684	0.1419086	0.1433542	0.1047986	1.575936	1.077602	1.107428	0.6813386	0.07959918	0.07540158	0.09054792	0.06433543	0.3947345	0.4646428	0.5229351	0.2759067	0.04326334	0.04180333	0.05528417	0.04156542
130.692	1	0.2130103	0.1004259	0.09122449	0.08369711	0.3904883	0.4901939	0.1105093	0.1193121	0.08082415	0.08601663	0.1067185	0.07955991	0.09478273	0.1051631	0.1417326	0.08279276	0.2073516	0.2634111	0.1644329	0.1480668	0.7120478	0.8348084	0.6418846	0.6715271
130.693	1	0.04101763	0.03283394	0.02872542	0.05429115	0.2073631	0.2867903	2.285704	1.522639	0.05517421	0.041176	0.1043568	0.0499813	1.210079	0.9086855	0.7637123	0.6980037	0.07068985	0.09850102	0.06039147	0.0434775	0.495069	0.6186851	0.3240476	0.2932279
130.791	1	2.633514	1.825515	0.1563774	0.3708284	0.03955721	0.03680422	0.06172357	0.0604102	0.09272923	0.2181488	0.3447322	0.3285953	0.03913983	0.04894629	0.04468908	0.04333215	1.256443	1.089105	2.303991	1.465647	0.06850602	0.07897048	0.08997541	0.04492341
130.792	1	0.3773751	0.7222999	2.515243	2.182254	0.1693567	0.146083	0.1352368	0.1201432	1.547994	1.150705	1.094756	0.7102122	0.08212031	0.06321223	0.07337024	0.04913775	0.3824034	0.4247514	0.5158492	0.2510635	0.04596367	0.04098659	0.04354946	0.04071214
130.792	1	0.1724003	0.05906183	0.08682387	0.05799814	0.279441	0.3971654	0.08616142	0.07624775	0.08103446	0.08582906	0.1393834	0.06501989	0.09696747	0.110073	0.1241659	0.09082582	0.1626396	0.2458018	0.1777971	0.09789263	0.635495	0.7434115	0.6129569	0.5717224
130.793	1	0.0390737	0.04359586	0.03840044	0.04926629	0.1975149	0.3308161	2.300853	1.539138	0.05479106	0.04861784	0.1008341	0.06342575	1.254026	0.9891435	0.7631508	0.7354992	0.07021156	0.09832601	0.06013489	0.0568236	0.4736586	0.6307694	0.3131976	0.2639442
130.891	1	2.607287	1.810943	0.1465981	0.3762256	0.04355335	0.03108185	0.05658054	0.0685648	0.1038192	0.171623	0.3823004	0.3059203	0.03214442	0.03316697	0.04410514	0.041883	1.252499	1.03018	2.294092	1.496027	0.07456857	0.06749544	0.07258129	0.04962855
130.892	1	0.3710142	0.6931584	2.546713	2.219128	0.1683909	0.1546026	0.1381964	0.1327507	1.538112	1.229781	1.138326	0.7467546	0.07699889	0.06470722	0.05517091	0.040599	0.360272	0.3974267	0.4898062	0.2919367	0.05789628	0.04655474	0.05511821	0.05068207
130.892	1	0.1638131	0.03671605	0.07025538	0.05576294	0.177564	0.3126097	0.07663308	0.08237893	0.05980395	0.09973918	0.1217254	0.0943876	0.08608079	0.1089852	0.1130419	0.1095386	0.1245309	0.2048046	0.1870516	0.07948025	0.5759812	0.6314162	0.5753914	0.4771552
130.893	1	0.04954385	0.03982216	0.03303535	0.04788516	0.2068873	0.3549644	2.302652	1.573414	0.0403787	0.05168401	0.1125798	0.06325438	1.306099	1.060689	0.7987724	0.7409145	0.06878494	0.09372442	0.07756863	0.05775929	0.4486101	0.6381005	0.3041613	0.2237751
130.991	1	2.576985	1.792337	0.1545305	0.3821414	0.03248165	0.03605916	0.05173656	0.07623394	0.1325648	0.1650126	0.3964639	0.2780689	0.03885614	0.02522446	0.04999901	0.04205421	1.213642	0.9646475	2.289549	1.499605	0.05944998	0.06118501	0.08102654	0.06231847
130.992	1	0.3462172	0.6263321	2.583616	2.238165	0.1705285	0.1596294	0.1486355	0.1257122	1.534115	1.314269	1.215347	0.7528437	0.07387475	0.07412611	0.04701164	0.05106811	0.3113857	0.3904771	0.4500562	0.3590225	0.0553628	0.05462298	0.06431986	0.06525622
130.992	1	0.166429	0.07857633	0.04977968	0.06196867	0.07301461	0.1905207	0.07058452	0.07120823	0.05375562	0.08278543	0.06276885	0.05339713	0.05656721	0.07460478	0.05019711	0.07959888	0.1170101	0.1485397	0.1418759	0.07665121	0.4692371	0.5015079	0.4862665	0.3711573
130.993	1	0.04856431	0.02825675	0.04444045	0.05751509	0.217614	0.3667625	2.273229	1.582853	0.03792956	0.0484615	0.103704	0.06383316	1.303012	1.047773	0.8191931	0.7264113	0.07005026	0.08551439	0.0516657	0.06103715	0.4171752	0.6575887	0.2539002	0.2044341
131.091	1	2.641113	1.83116	0.1699175	0.384042	0.03419085	0.06105353	0.05218501	0.0549402	0.1714395	0.1948624	0.4268832	0.2537678	0.04113397	0.03811441	0.0568979	0.0358154	1.203997	0.9230006	2.230337	1.492014	0.06904479	0.06092925	0.07438533	0.04929574
131.092	1	0.3128281	0.5738396	2.608811	2.238797	0.1650141	0.1633197	0.1437836	0.1068248	1.52117	1.346768	1.290933	0.7374694	0.07534377	0.07255877	0.04336463	0.04956743	0.3057995	0.4263827	0.4296821	0.3931848	0.04689229	0.06257812	0.07672989	0.05399201
131.092	1	0.1768939	0.05802239	0.0650301	0.07061693	0.1095841	0.2381196	0.05121101	0.06487363	0.05275721	0.09701215	0.08421432	0.07227374	0.05780078	0.06884072	0.09288895	0.06688795	0.1246055	0.1513794	0.1895965	0.08955687	0.5122335	0.5553624	0.5254953	0.431207
131.093	1	0.04578715	0.0324512	0.03830755	0.04973431	0.2392317	0.3559838	2.289334	1.595624	0.04326622	0.04789714	0.1073848	0.06140518	1.298643	1.056615	0.8363845	0.7030777	0.05801313	0.0837305	0.06629927	0.08163137	0.3772916	0.6538292	0.2401898	0.2219005
131.191	1	2.69349	1.859143	0.2023831	0.3877877	0.05029596	0.07110787	0.05346225	0.04333369	0.1963985	0.2021402	0.4311209	0.2595388	0.0487703	0.04103939	0.05690231	0.03893058	1.152218	0.8659537	2.196679	1.480716	0.0710127	0.06098389	0.08140073	0.04583491
131.192	1	0.2923506	0.5073328	2.644044	2.244454	0.1664364	0.1593973	0.1545219	0.1024617	1.511387	1.352128	1.335659	0.7174804	0.08045184	0.07853526	0.04197111	0.05441898	0.3294909	0.4522928	0.4296783	0.3903872	0.04696074	0.06106312	0.06574126	0.04137985
131.192	1	0.18795	0.06768533	0.06167051	0.09070957	0.133459	0.2453041	0.04528064	0.07222335	0.06764465	0.09124832	0.09154386	0.07257892	0.08269973	0.07509635	0.1203938	0.06068904	0.1191572	0.1386001	0.1925109	0.09966293	0.507261	0.560712	0.5193134	0.4269518
131.193	1	0.0414991	0.02626654	0.03684149	0.03867352	0.2442347	0.3233506	2.265422	1.580774	0.04291645	0.04144904	0.1051756	0.06113878	1.327874	1.095313	0.8619045	0.6799373	0.06304173	0.09533649	0.06811635	0.08334724	0.3799262	0.6613325	0.2201232	0.2300246
131.291	1	2.690279	1.894009	0.2744489	0.400482	0.05145699	0.05154449	0.05951847	0.03662907	0.198551	0.1809793	0.3981996	0.2868649	0.04412469	0.04224382	0.06067578	0.05002455	1.096881	0.8184618	2.215663	1.458751	0.07604567	0.06675647	0.08573723	0.04572934
131.292	1	0.2567633	0.411252	2.64679	2.236141	0.1703522	0.1573555	0.1651588	0.1081087	1.49808	1.316792	1.376636	0.7212556	0.09000096	0.06780184	0.06283402	0.05790868	0.3722635	0.4804644	0.455842	0.355132	0.04259412	0.05098344	0.05488228	0.03572245
131.293	1	0.1973619	0.09315615	0.06745247	0.08599931	0.335943	0.4723372	0.09433541	0.09838777	0.09077961	0.1211024	0.1138378	0.1037725	0.09753752	0.1312254	0.1588529	0.08411291	0.1104443	0.154455	0.2115178	0.1511273	0.6270449	0.7533547	0.6170919	0.5984229
131.293	1	0.04815353	0.0364385	0.04779586	0.04644002	0.2718194	0.3024661	2.251331	1.543855	0.04505319	0.04156994	0.1122598	0.05610676	1.336232	1.123555	0.8877242	0.67246	0.0670836	0.08875824	0.05178636	0.07787575	0.3823908	0.6536139	0.190084	0.2176861
131.390	1	2.649345	1.887789	0.3332681	0.3879204	0.04614285	0.02567596	0.05596262	0.04559756	0.1924087	0.1371363	0.3527277	0.2826052	0.02770686	0.04604325	0.05723342	0.05658612	1.072976	0.8431034	2.296626	1.477816	0.06907581	0.07405218	0.08759719	0.05772101
131.391	1	0.2197971	0.2918705	2.640128	2.223226	0.1791489	0.1585742	0.1836015	0.1113792	1.534239	1.287758	1.422451	0.7450683	0.08745402	0.06580923	0.06790867	0.06396515	0.4182887	0.5076636	0.4299672	0.3143885	0.03674159	0.04730812	0.04382255	0.04337127
131.392	1	0.2171406	0.1061122	0.05783063	0.07458023	0.4396407	0.5662248	0.109165	0.1290712	0.08184848	0.08810097	0.1181967	0.1217565	0.09085085	0.153851	0.1525966	0.1233749	0.1222632	0.1667385	0.2331576	0.1709393	0.666655	0.8450986	0.6740395	0.6535386
131.393	1	0.05518035	0.03229263	0.04716538	0.04014367	0.3108923	0.2684172	2.283915	1.505933	0.06414839	0.03871701	0.1104015	0.06581079	1.322167	1.104933	0.9164457	0.6798243	0.0692321	0.09898924	0.05573936	0.0672263	0.3910824	0.6497839	0.1851548	0.1997416
131.491	1	2.676353	1.898887	0.3257205	0.3359186	0.03844844	0.03536931	0.04335244	0.04961712	0.2045578	0.1437299	0.3286437	0.2810107	0.03197969	0.04405137	0.05871157	0.04359699	1.081181	0.8963045	2.358247	1.509882	0.07733964	0.07425865	0.07238996	0.04575217
131.492	1	0.2113858	0.2001401	2.645415	2.181826	0.1785073	0.1505669	0.1828406	0.1059555	1.583632	1.253998	1.438333	0.7644585	0.07690341	0.06883092	0.06302177	0.07061466	0.4468309	0.5339854	0.4188881	0.3200871	0.03352663	0.05244707	0.042043	0.05316095
131.492	1	0.222685	0.1155838	0.05705954	0.06544912	0.5118371	0.6653182	0.1324022	0.1163103	0.07079599	0.1212677	0.1240624	0.1073205	0.1038288	0.1777435	0.1673742	0.140331	0.1399741	0.1904851	0.2379551	0.1883495	0.7069444	0.8932172	0.7437099	0.6934442
131.493	1	0.0622205	0.03197445	0.04402906	0.0353232	0.3338486	0.2232499	2.300242	1.485531	0.05629644	0.03022785	0.1018398	0.06296932	1.322639	1.090624	0.8861655	0.6757886	0.06701946	0.09688617	0.059787	0.0594942	0.4231773	0.6533599	0.2216803	0.2150684
131.591	1	2.678686	1.892767	0.3168966	0.2813282	0.05810701	0.03559532	0.04608935	0.05650386	0.2343073	0.143547	0.3067762	0.2977789	0.0342445	0.04367502	0.05138477	0.04150214	1.077713	0.9745178	2.41615	1.523956	0.06566263	0.07601071	0.09328765	0.03518366
131.592	1	0.226658	0.1496068	2.652651	2.142565	0.1819294	0.1363039	0.177773	0.1078884	1.625802	1.183404	1.399245	0.7800028	0.06772532	0.07727108	0.07394062	0.06846634	0.4597035	0.5577683	0.3760619	0.3705492	0.03453262	0.0628724	0.03676031	0.04852671
131.593	1	0.1743377	0.1131256	0.0727549	0.07251379	0.3841095	0.496446	0.1257989	0.1061503	0.07292626	0.09752018	0.1227163	0.09271116	0.09809829	0.1714193	0.1869832	0.09859017	0.09641363	0.1333581	0.1986034	0.1625712	0.6013912	0.7809971	0.5758155	0.6054061
131.593	1	0.06299439	0.03094447	0.02704104	0.04044103	0.3508462	0.2095639	2.29259	1.478332	0.05581691	0.03990004	0.1035975	0.04938093	1.284394	1.052405	0.8694626	0.6679177	0.08218819	0.0988146	0.06128991	0.05950455	0.4746688	0.6856291	0.2766763	0.2620552
131.691	1	2.60441	1.880749	0.3028752	0.2360963	0.04888883	0.04086391	0.04952823	0.04651099	0.2555546	0.1490982	0.2430732	0.2637607	0.02680717	0.03464834	0.04943705	0.05379509	1.08442	1.011134	2.451128	1.51072	0.06726679	0.07470499	0.08882542	0.03948089
131.692	1	0.2472989	0.1595629	2.659753	2.130069	0.1800273	0.1297499	0.1764445	0.1065233	1.658869	1.088837	1.35515	0.7976824	0.06222504	0.08107779	0.07842643	0.06266391	0.4503075	0.5629127	0.3334712	0.4198658	0.04806538	0.05579742	0.04013458	0.04645619
131.692	1	0.1727599	0.1188366	0.08857192	0.07813972	0.4267092	0.494712	0.150788	0.09275808	0.0906473	0.1352528	0.1353518	0.08734933	0.09419578	0.19043	0.2017642	0.09978574	0.1220725	0.1562517	0.2179708	0.1839276	0.6149124	0.7690584	0.5722752	0.6017411
131.693	1	0.05897035	0.02677613	0.04436545	0.05038878	0.340471	0.2397892	2.291676	1.470315	0.07058149	0.04683665	0.1079136	0.06140236	1.275615	1.027214	0.8669426	0.6876935	0.08543736	0.09594608	0.05954398	0.0560865	0.4975735	0.7058134	0.2948908	0.2785805
131.791	1	2.561307	1.872104	0.2814785	0.215565	0.05551467	0.04248103	0.04639588	0.05102123	0.258493	0.1517723	0.2259985	0.2351489	0.03567661	0.029873	0.0523441	0.06523032	1.132015	1.03638	2.478585	1.494815	0.07362769	0.07105926	0.0787788	0.03642155
131.792	1	0.2731139	0.1946458	2.651598	2.131147	0.1898433	0.1188009	0.1652815	0.1193228	1.68548	0.9930127	1.290827	0.8440102	0.06673972	0.07020902	0.0644869	0.05917084	0.4227567	0.55736	0.2960027	0.4603662	0.05014822	0.06816766	0.05754053	0.03378962
131.792	1	0.1804048	0.0917469	0.06245346	0.07020918	0.2657914	0.3081836	0.05979016	0.08392919	0.08417652	0.07723902	0.1360067	0.06799133	0.1147713	0.1542913	0.1868144	0.1024806	0.1235225	0.1195877	0.1339084	0.09566753	0.392078	0.5435782	0.3274978	0.3561585
131.793	1	0.04080004	0.02183519	0.0468486	0.03828015	0.2720436	0.2764356	2.273844	1.496506	0.04916263	0.05358478	0.09903528	0.05056046	1.278294	1.060182	0.8411353	0.6593775	0.07366555	0.09783959	0.05623743	0.05528914	0.5105102	0.7173003	0.2938508	0.2833992
131.891	1	2.546831	1.862737	0.250529	0.2624618	0.05613014	0.03599755	0.04864364	0.05234871	0.250652	0.1338647	0.2616339	0.2006639	0.0297521	0.03326717	0.0440868	0.0582392	1.13037	1.051398	2.45031	1.500748	0.06051598	0.06756457	0.08476074	0.04515518
131.892	1	0.3035885	0.2675043	2.635544	2.1538	0.1867429	0.1135732	0.1549695	0.1239832	1.726096	0.9172877	1.213367	0.8844657	0.07379571	0.06516496	0.05398972	0.06464362	0.4018631	0.5302699	0.2837072	0.4930085	0.05386231	0.07431345	0.07652361	0.04731594
131.892	1	0.1810661	0.1049479	0.08648753	0.07375791	0.4005761	0.4848392	0.1229729	0.05780272	0.09589034	0.1234212	0.1502125	0.0863712	0.1108601	0.1887705	0.220763	0.121494	0.1396705	0.1595599	0.154304	0.1469238	0.5355456	0.7287798	0.430222	0.4791228
131.893	1	0.04780994	0.03332327	0.04118494	0.02771553	0.2380904	0.33187	2.320022	1.56533	0.04928113	0.04389599	0.1067548	0.05236025	1.330276	1.103486	0.8670458	0.662801	0.07699268	0.1017732	0.05841868	0.0529431	0.5112622	0.6922353	0.2514035	0.2597777
131.991	1	2.533231	1.883169	0.2732737	0.2902915	0.05354058	0.04703656	0.042679	0.052679	0.2630585	0.1659562	0.3006863	0.1873693	0.03958856	0.03333434	0.04684955	0.06331799	1.081517	1.004271	2.434239	1.519685	0.06096224	0.06459257	0.07554672	0.04793763
131.992	1	0.3388664	0.32228	2.635052	2.163885	0.19169	0.1252225	0.1354243	0.1321737	1.746371	0.8920126	1.140234	0.9177188	0.06523263	0.06628217	0.06339365	0.05678818	0.3845777	0.4884601	0.2833696	0.4884648	0.05330469	0.07180895	0.06973163	0.06345043
131.992	1	0.1411067	0.0731359	0.07649311	0.0604068	0.3422391	0.3705811	0.0524296	0.0866676	0.1027306	0.1029471	0.1373279	0.1065035	0.09722196	0.160874	0.21402	0.1127632	0.0858569	0.1151629	0.1272597	0.0961605	0.4047071	0.5520938	0.29966	0.3198696
131.993	1	0.04051452	0.0391071	0.04130779	0.03007714	0.2147982	0.3841041	2.341612	1.611094	0.04701215	0.05033427	0.1031063	0.06105748	1.332948	1.094668	0.8650458	0.6808162	0.06733544	0.09189514	0.06509617	0.06927204	0.4954806	0.6869802	0.2355951	0.2450185
132.091	1	2.505457	1.864941	0.3025003	0.3075235	0.05236227	0.04579333	0.04133044	0.04960382	0.2496075	0.1767402	0.3064089	0.180761	0.03880444	0.0371672	0.04558629	0.06512951	1.057174	0.8875558	2.415193	1.476336	0.06547616	0.070371	0.0623171	0.03903408
132.092	1	0.3710054	0.329293	2.609581	2.196762	0.196015	0.1317344	0.1353569	0.1288664	1.734162	0.9012754	1.103552	0.9564107	0.06670331	0.05387515	0.06279471	0.04730745	0.3635836	0.4371343	0.3167998	0.4433403	0.05506071	0.06710987	0.07006343	0.08049238
132.092	1	0.1401036	0.06461944	0.08044958	0.07433445	0.3987546	0.4549089	0.07554019	0.08468403	0.1116596	0.1168721	0.1393297	0.0989688	0.09544907	0.1334241	0.2235157	0.105533	0.1010888	0.1424022	0.1240113	0.09181206	0.4409739	0.6374515	0.3285034	0.3454504
132.093	1	0.0544491	0.04201508	0.04150243	0.04303778	0.2085793	0.4005799	2.344392	1.632481	0.03461891	0.0377867	0.1082588	0.05512467	1.322833	1.072101	0.8364652	0.6775634	0.07236575	0.08800747	0.06332654	0.06306659	0.4901846	0.6445824	0.2368239	0.2449591
132.191	1	2.498762	1.835434	0.3087949	0.3360565	0.05247083	0.04047918	0.06392928	0.03805245	0.2294818	0.1819206	0.3033764	0.1799964	0.04955162	0.03258701	0.0554292	0.04055695	1.045188	0.7752661	2.422252	1.460597	0.06437126	0.07618876	0.07410895	0.04760372
132.192	1	0.3949712	0.2813067	2.535313	2.204398	0.1951743	0.1388632	0.1318756	0.1355202	1.720847	1.00711	1.117011	1.003157	0.06472797	0.04864221	0.06350344	0.02727264	0.3764202	0.3592887	0.3831402	0.3612436	0.06044074	0.06269851	0.06073605	0.07792737
132.192	1	0.1343284	0.0517447	0.07971202	0.09608245	0.435469	0.4989135	0.06560237	0.09130504	0.1231214	0.1258387	0.1619062	0.08841246	0.09285866	0.1109964	0.2327011	0.1229047	0.1072698	0.1642712	0.1218644	0.09124132	0.438717	0.6589108	0.3393566	0.3254432
132.193	1	0.04821434	0.04812932	0.03491021	0.04515645	0.2067799	0.4093011	2.358009	1.678435	0.03944042	0.04783537	0.1079753	0.0593318	1.365151	1.107583	0.8399696	0.7085413	0.07574044	0.08744405	0.0463249	0.08231294	0.4694503	0.6293896	0.2116368	0.2422932
132.291	1	2.533238	1.845809	0.2962746	0.3686586	0.05539989	0.03948818	0.05072459	0.04124648	0.2251971	0.2059694	0.2919254	0.2230817	0.04423996	0.04819389	0.06547811	0.03769903	1.079795	0.667828	2.45787	1.485275	0.07822213	0.05161637	0.0920642	0.05974698
132.292	1	0.4219663	0.2117827	2.465493	2.25158	0.196643	0.1514445	0.1430292	0.1517427	1.693853	1.136164	1.194404	1.064362	0.06245137	0.0422977	0.05430378	0.03502089	0.3945128	0.2729052	0.4347791	0.2860941	0.05484502	0.05525667	0.04808637	0.07540701
132.292	1	0.1225677	0.04335225	0.08235021	0.1092044	0.4430446	0.5131168	0.04635309	0.09852358	0.1308506	0.1211782	0.1631009	0.09082048	0.1074793	0.1225855	0.2156997	0.1524829	0.1250781	0.1789299	0.1207591	0.08321338	0.4399992	0.6733288	0.33538	0.3108459
132.293	1	0.05045131	0.03773052	0.04182399	0.04775014	0.215586	0.3858615	2.345248	1.660391	0.04959235	0.03859656	0.1199324	0.05658752	1.393021	1.115165	0.8271307	0.7295776	0.07473452	0.08770467	0.05712329	0.07189769	0.4600781	0.6145231	0.2188104	0.2169602
132.390	1	2.553473	1.833582	0.2642032	0.3597456	0.04610503	0.0363148	0.0501729	0.03273244	0.2312739	0.2032977	0.2863838	0.2467401	0.04544582	0.0537913	0.06753423	0.05234295	1.119592	0.6610411	2.480122	1.449717	0.07822067	0.05744337	0.09039863	0.04453717
132.391	1	0.4120347	0.1505388	2.456108	2.285553	0.186265	0.1564241	0.1616346	0.1626589	1.667637	1.230352	1.275517	1.073166	0.08125868	0.03517684	0.04718877	0.03316991	0.3827464	0.2299019	0.4607929	0.2769503	0.04275816	0.05805197	0.05829586	0.04859445
132.391	1	0.1054415	0.03106184	0.08462637	0.1101745	0.4323755	0.5201002	0.05965411	0.1099745	0.1231404	0.1307607	0.1600098	0.1041465	0.111515	0.1421944	0.2024957	0.1705558	0.1366543	0.2009006	0.09448705	0.07675602	0.4267686	0.6627726	0.3306742	0.2988566
132.392	1	0.04705758	0.03390691	0.04337202	0.04200142	0.2196748	0.3302328	2.325266	1.628305	0.03788334	0.0332708	0.1066904	0.05261119	1.355719	1.087213	0.8074646	0.7609684	0.06336829	0.08785587	0.05212108	0.06593106	0.4585751	0.6168887	0.2208641	0.2025784
132.491	1	2.59666	1.873007	0.2186383	0.3183721	0.04680077	0.04061681	0.05219198	0.04667867	0.2367884	0.171155	0.2697793	0.2694661	0.03861933	0.06804907	0.05843043	0.06420832	1.169881	0.7730417	2.475978	1.397889	0.08107564	0.07642541	0.07995672	0.04478913
132.492	1	0.3997316	0.09862898	2.516394	2.332824	0.1812653	0.1562414	0.1765285	0.1663826	1.634505	1.293533	1.346522	1.093916	0.07511711	0.03270142	0.03815652	0.04607975	0.3523253	0.2335472	0.4583176	0.329581	0.0369197	0.05963139	0.06169112	0.05403882
132.492	1	0.2232984	0.1169155	0.112721	0.1387857	0.5230979	0.6060244	0.1088349	0.09884582	0.1448515	0.1266768	0.1224463	0.1045897	0.1772361	0.1233369	0.1538534	0.1414829	0.2472469	0.2006246	0.1577778	0.1362931	0.6132651	0.8580965	0.5368218	0.4894441
132.493	1	0.04321365	0.03996522	0.03822264	0.04057885	0.2376246	0.2776437	2.271951	1.594127	0.05022427	0.03409161	0.1076568	0.05338761	1.352062	1.048171	0.8070697	0.7758597	0.07130214	0.08120162	0.06218293	0.06513536	0.4537888	0.5657784	0.2255238	0.237747
132.591	1	2.621832	1.92007	0.1463992	0.2847894	0.03890682	0.03225953	0.04027629	0.05104587	0.2253388	0.1292049	0.255049	0.2489999	0.04106332	0.05931074	0.06213685	0.05905924	1.214072	0.8816768	2.492255	1.352752	0.08053054	0.06813816	0.08792579	0.05378889
132.592	1	0.3915978	0.1046782	2.538726	2.356161	0.1808781	0.1571305	0.1878979	0.1634646	1.638783	1.352385	1.4427	1.102664	0.06530359	0.0398308	0.04157638	0.06359264	0.332922	0.2414791	0.4399256	0.3688713	0.03889831	0.07009862	0.05987246	0.04587007
132.592	1	0.1204755	0.05965043	0.09416557	0.1267031	0.4432521	0.5428756	0.06376811	0.1171217	0.1145199	0.1167802	0.1319928	0.1269606	0.1667502	0.1189223	0.1810205	0.1786325	0.1842143	0.2220905	0.1263465	0.09765925	0.4840166	0.7718483	0.3949011	0.3546731
132.593	1	0.03787177	0.02921625	0.04745736	0.04004274	0.2674005	0.2213294	2.281929	1.581704	0.05304322	0.03441327	0.1048835	0.05058211	1.324982	0.9931243	0.8301999	0.789891	0.06827454	0.08374814	0.0484646	0.05981759	0.4745616	0.5698488	0.2256818	0.2699915
132.691	1	2.635344	1.97809	0.1692455	0.2533644	0.03428669	0.04208189	0.06026885	0.03236139	0.2048017	0.1279878	0.2652426	0.1978053	0.04637916	0.05282913	0.06239575	0.05769742	1.2398	0.9660758	2.433598	1.310246	0.08042273	0.06668528	0.08023948	0.05170852
132.692	1	0.3868404	0.1577878	2.538908	2.364951	0.1797502	0.168818	0.1825576	0.1518417	1.643033	1.382537	1.513611	1.100336	0.05787694	0.04722375	0.04354098	0.08331096	0.3117695	0.2491053	0.3984722	0.3856493	0.04420133	0.0640735	0.04552093	0.04259534
132.692	1	0.1034718	0.0653957	0.08496776	0.1226671	0.4165797	0.4901071	0.04446851	0.1282615	0.1113446	0.0884219	0.1207581	0.1225829	0.1621738	0.1065764	0.1669672	0.176734	0.1651557	0.2024191	0.1144422	0.09466952	0.4566505	0.7381423	0.3732166	0.3328295
132.693	1	0.04298405	0.03627078	0.03635105	0.03692011	0.2811386	0.1871484	2.265338	1.543737	0.06036626	0.01753935	0.09954417	0.05143411	1.287657	0.931227	0.8788546	0.8116816	0.07029431	0.07443979	0.05170918	0.05657875	0.5151289	0.5838944	0.2275509	0.295058
132.791	1	2.634073	2.002726	0.2088576	0.2437132	0.03150016	0.0312433	0.05216396	0.02625323	0.1637773	0.1241373	0.273592	0.1594681	0.03890804	0.04419	0.04557547	0.04069973	1.212254	0.9943135	2.381424	1.284047	0.07670092	0.06636763	0.09849383	0.05965779
132.792	1	0.3835929	0.2124322	2.542987	2.381975	0.187655	0.1740707	0.188685	0.1561023	1.664496	1.378338	1.569073	1.089717	0.05850278	0.0494623	0.06031107	0.07821644	0.300022	0.2611725	0.3649481	0.3676219	0.05004871	0.05820887	0.04471255	0.03249652
132.792	1	0.1429081	0.06748429	0.09064898	0.1157422	0.4264973	0.5088642	0.05705473	0.1259507	0.1197432	0.07157933	0.08525139	0.1263149	0.1820664	0.09746408	0.1325307	0.1783743	0.1929664	0.2038003	0.1373221	0.1193826	0.5332562	0.8095095	0.4428757	0.3819252
132.793	1	0.04637064	0.03686562	0.03242796	0.03966227	0.278299	0.1893794	2.227509	1.504722	0.03906111	0.03419905	0.09530265	0.04299469	1.261255	0.8988047	0.8832307	0.7761475	0.06794856	0.08447186	0.04213456	0.05056762	0.5371735	0.6032826	0.2039043	0.2996083
132.891	1	2.64824	2.057849	0.2152158	0.2583503	0.03458847	0.04054881	0.05858688	0.04255062	0.1285208	0.1103916	0.2955928	0.1700203	0.03358184	0.03789854	0.05553747	0.04428748	1.203363	1.025362	2.36861	1.26539	0.07191736	0.08055989	0.1023551	0.06430687
132.892	1	0.3933554	0.2534473	2.58116	2.385325	0.1798505	0.1651714	0.1951425	0.1539536	1.706574	1.35717	1.611565	1.06611	0.05698237	0.04553289	0.05066229	0.07628976	0.2897741	0.2786577	0.321841	0.3544201	0.04663761	0.06139393	0.04349899	0.02398943
132.892	1	0.176496	0.07861482	0.08341703	0.1026594	0.4438078	0.5479432	0.08440169	0.1259871	0.1337961	0.1042242	0.07765762	0.1386958	0.1693867	0.1323179	0.1204637	0.1894826	0.2221212	0.1922032	0.1429089	0.1461787	0.6283167	0.8615697	0.5048946	0.4516135
132.893	1	0.0570727	0.03092933	0.03623672	0.0381731	0.2833542	0.2407025	2.216242	1.503728	0.0400206	0.04187859	0.09869808	0.05146751	1.267825	0.9135488	0.8842922	0.7566986	0.08254205	0.08810945	0.0319776	0.05273472	0.5657487	0.6315258	0.1929219	0.274257
132.991	1	2.667348	2.073114	0.2350658	0.2528246	0.0398768	0.02115055	0.06585368	0.05090559	0.1101805	0.1101359	0.298248	0.2031495	0.02576312	0.04616816	0.04356583	0.04741269	1.182817	1.060972	2.346443	1.257931	0.06717452	0.08262366	0.07991023	0.06242664
132.992	1	0.4090511	0.2933084	2.610257	2.388808	0.1873748	0.1705984	0.1897171	0.1523326	1.73463	1.326082	1.619201	1.063435	0.06423564	0.04305111	0.05008648	0.0658306	0.2827234	0.2940585	0.3050515	0.3560629	0.03639007	0.06289863	0.06111703	0.03212009
132.992	1	0.1539233	0.08625341	0.07417984	0.1058143	0.4400753	0.516239	0.09655094	0.1437098	0.1416115	0.09174652	0.07516651	0.1537019	0.1599142	0.148799	0.1230405	0.1768575	0.2099211	0.200896	0.1223538	0.1485851	0.6672665	0.8512241	0.508382	0.4722218
132.993	1	0.04578807	0.03833945	0.0425525	0.04276873	0.2989192	0.3061644	2.21873	1.508094	0.05037479	0.03416971	0.09816369	0.04237589	1.283487	0.9610986	0.8622197	0.728179	0.0645304	0.09742822	0.03406726	0.04537852	0.5614547	0.6614222	0.2168773	0.2512515
133.091	1	2.648858	2.062737	0.2271973	0.2443844	0.03825342	0.02937483	0.06095426	0.04995623	0.1348767	0.1384294	0.281591	0.2404913	0.04016737	0.04597957	0.04129441	0.05190328	1.185924	1.096569	2.311016	1.269981	0.07110184	0.08862718	0.08455127	0.06201603
133.092	1	0.3999308	0.3371341	2.595821	2.367146	0.1829736	0.1727281	0.1917689	0.1529358	1.737399	1.270164	1.606019	1.05252	0.05417346	0.03564635	0.04908355	0.06771661	0.2710539	0.3178901	0.282984	0.3787213	0.04195581	0.05846207	0.06490002	0.04149103
133.092	1	0.1577461	0.07908279	0.07739554	0.09139886	0.4738708	0.5163793	0.1257758	0.1330463	0.1590665	0.08929672	0.08105168	0.1384221	0.1405982	0.1548859	0.1323411	0.1641236	0.1990812	0.2033399	0.1262498	0.1406577	0.7079187	0.8722517	0.5353149	0.4975768
133.093	1	0.05355032	0.03715912	0.04669393	0.03053458	0.2844436	0.3494774	2.212624	1.517279	0.04332267	0.04577657	0.0936889	0.04983047	1.287668	1.026032	0.8522829	0.7151617	0.06387777	0.09292741	0.04910813	0.05039929	0.5381798	0.669632	0.2500496	0.214752
133.191	1	2.640111	2.034959	0.2133801	0.2018733	0.03632715	0.02795515	0.05158867	0.04975363	0.1485033	0.1504873	0.2707951	0.285644	0.05274182	0.04570165	0.03486135	0.0427098	1.218812	1.098126	2.302636	1.271864	0.07328545	0.07453978	0.0796139	0.06065471
133.192	1	0.3900716	0.3725958	2.59338	2.34197	0.1829193	0.1650478	0.1870254	0.1369454	1.725557	1.226759	1.581253	1.024143	0.04278415	0.03839913	0.05872603	0.06168699	0.2547825	0.3491384	0.3000557	0.4227102	0.03709334	0.05297021	0.05430421	0.04584695
133.192	1	0.14739	0.06599678	0.1050247	0.08406023	0.4675249	0.513356	0.1428227	0.1171217	0.1661032	0.0949109	0.08004448	0.1248492	0.1485989	0.1655108	0.1360971	0.1402318	0.1898283	0.2028558	0.123631	0.1235473	0.7104677	0.8656411	0.5632379	0.4865053
133.193	1	0.04707781	0.03118716	0.03510594	0.05107991	0.2726994	0.3748428	2.234619	1.566439	0.04146697	0.03999505	0.09494155	0.05122785	1.303885	1.0519	0.8758293	0.7086059	0.07103984	0.09810271	0.06821668	0.06054007	0.5011148	0.6691327	0.2739713	0.1930898
133.291	1	2.625742	1.980607	0.2587689	0.1575373	0.03861304	0.03959533	0.05644193	0.0582565	0.1780052	0.1594464	0.2856426	0.3491452	0.0523077	0.04741242	0.03864992	0.0378833	1.233729	1.092466	2.303044	1.268521	0.0822804	0.07110289	0.07464446	0.06372882
133.292	1	0.3940361	0.3926542	2.565028	2.310059	0.1959739	0.1651533	0.1896298	0.1425489	1.753397	1.173415	1.549307	1.02066	0.05563873	0.04222718	0.06135312	0.0581311	0.2577857	0.3696289	0.3148182	0.4709192	0.03853199	0.04042059	0.06217062	0.04174826
133.292	1	0.07054965	0.08482927	0.05531668	0.06216833	0.3126813	0.3857127	0.1083323	0.07804749	0.09310299	0.09077722	0.07470385	0.1013758	0.1599911	0.08899284	0.1442338	0.09458904	0.1537359	0.1659931	0.1072645	0.106305	0.5843394	0.7293049	0.5071777	0.3764278
133.293	1	0.04462247	0.02535135	0.04699526	0.05348683	0.2522272	0.3690749	2.267529	1.590184	0.0270657	0.05044809	0.101755	0.05057653	1.339254	1.091905	0.8959945	0.7075071	0.0729846	0.09673036	0.06241175	0.06635789	0.4956177	0.6721533	0.2826634	0.1853355
133.391	1	2.596085	1.928543	0.359811	0.1556843	0.03700332	0.03950455	0.05503469	0.05869213	0.200174	0.1969411	0.32277	0.4143775	0.05443301	0.05860439	0.04491971	0.05967219	1.240789	1.054782	2.320397	1.252439	0.07238218	0.06870273	0.07922692	0.05010874
133.392	1	0.3966348	0.4210537	2.568185	2.281677	0.1922877	0.1567073	0.1879634	0.1465841	1.777278	1.101563	1.514605	1.038004	0.06437141	0.03764547	0.06236022	0.05363017	0.2604901	0.3766188	0.3195029	0.5327317	0.03326612	0.04353186	0.06838816	0.0516199
133.392	1	0.0435547	0.1095913	0.07066289	0.08301231	0.2750195	0.3429625	0.1111625	0.05155765	0.08603783	0.08581747	0.07598984	0.0637766	0.1438227	0.08255453	0.1439023	0.07697709	0.1494015	0.161785	0.1030507	0.09989273	0.5781745	0.6731387	0.5015925	0.3695115
133.393	1	0.04258715	0.02744283	0.04185081	0.03685864	0.2532356	0.3592731	2.289685	1.604416	0.03955368	0.04328012	0.1020795	0.05709674	1.357859	1.106539	0.8962245	0.703677	0.06647518	0.0902785	0.07776895	0.07545575	0.4930878	0.6632317	0.288367	0.2000154
133.491	1	2.567982	1.874243	0.4480839	0.2212949	0.03025265	0.04631063	0.04341292	0.05657414	0.1709789	0.239835	0.3363942	0.4421499	0.04695718	0.05703652	0.04605233	0.06499521	1.213591	0.9340707	2.33417	1.223508	0.07181581	0.07770815	0.08646717	0.04333273
133.492	1	0.3931163	0.4411856	2.544886	2.252442	0.1910118	0.1515915	0.1805997	0.1326983	1.763078	1.072175	1.445843	1.044864	0.04917246	0.03682533	0.0496502	0.05867183	0.2420726	0.3599861	0.2896873	0.5299476	0.02877848	0.03624621	0.05602294	0.05707429
133.492	1	0.05011461	0.1155729	0.09479749	0.06820235	0.2558962	0.3278695	0.1182049	0.07105105	0.08348681	0.08170198	0.08271353	0.06241204	0.1398397	0.07913901	0.142771	0.08228114	0.1751862	0.1690397	0.1204021	0.1067549	0.6110763	0.6739312	0.4976569	0.3999074
133.493	1	0.03863156	0.03276888	0.04128994	0.0439204	0.2708462	0.3433472	2.276824	1.587076	0.03291012	0.0445033	0.110356	0.06009103	1.342905	1.101146	0.8922241	0.6805893	0.06847713	0.09136608	0.06470258	0.07729184	0.4795818	0.6545408	0.2658557	0.2062793
133.591	1	2.552127	1.8582	0.5521737	0.3133596	0.0392554	0.03360028	0.0503059	0.0493097	0.2035971	0.2635081	0.3631202	0.4614632	0.04364498	0.06442663	0.05852825	0.04696621	1.171887	0.7713135	2.344726	1.182946	0.08156611	0.08965847	0.07830842	0.03702215
133.592	1	0.3767542	0.4502121	2.552564	2.239021	0.200193	0.1415863	0.1815292	0.1450938	1.7556	1.037256	1.414093	1.064397	0.0443515	0.04117016	0.06803758	0.05722466	0.2451047	0.3244616	0.2667486	0.4886907	0.03298023	0.05239926	0.04534055	0.04998945
133.592	1	0.06657616	0.1044391	0.09807791	0.06275683	0.2408446	0.3331678	0.1192324	0.09335396	0.07073463	0.07700031	0.1009074	0.08119533	0.1251632	0.09641798	0.1408731	0.08579683	0.1688435	0.1610635	0.141415	0.1146281	0.6283964	0.688285	0.5194736	0.4454465
133.593	1	0.0537126	0.0337133	0.03546658	0.0396033	0.2962359	0.3318516	2.263875	1.570403	0.03657409	0.03838237	0.09401668	0.0500561	1.357109	1.118102	0.8902561	0.6930476	0.08673864	0.09488602	0.06287225	0.07822751	0.4943365	0.6374595	0.2498162	0.2350591
133.691	1	2.536279	1.837597	0.6204266	0.3997717	0.02548997	0.04031053	0.04996714	0.04638812	0.2010187	0.2663485	0.3673279	0.4633318	0.04421304	0.05070697	0.04113551	0.0477707	1.134599	0.622965	2.345237	1.123515	0.08422736	0.07698412	0.07161208	0.03126492
133.692	1	0.3571067	0.4449818	2.534193	2.237973	0.1986328	0.1516902	0.175355	0.1520453	1.731514	1.037139	1.374316	1.081838	0.05671569	0.03708624	0.07385117	0.04093426	0.2729224	0.3113039	0.2738458	0.394758	0.0434711	0.04062678	0.05067721	0.0458868
133.692	1	0.08058067	0.1054104	0.08029909	0.04672194	0.233519	0.3220157	0.122552	0.09606999	0.09820271	0.1032635	0.1053941	0.07449889	0.1110687	0.1149386	0.1402797	0.06156155	0.1489704	0.1608076	0.1462033	0.1035238	0.6068284	0.6453108	0.5086851	0.4352697
133.693	1	0.05196879	0.03639577	0.04629291	0.02850868	0.3176171	0.3014587	2.265607	1.543908	0.04698356	0.03493103	0.1129589	0.0612259	1.355625	1.122203	0.9205301	0.7311856	0.07630474	0.1007857	0.05982593	0.07208319	0.4991659	0.6510937	0.2038235	0.2152969
133.781	1	2.544148	1.847698	0.633837	0.4553017	0.03315218	0.04350497	0.05576255	0.04898728	0.2160402	0.2696674	0.3691371	0.4522248	0.0344685	0.04224931	0.03878594	0.05273593	1.090876	0.5782211	2.372496	1.083745	0.08434304	0.06972382	0.06484359	0.05180578
133.782	1	0.3604286	0.4375596	2.496118	2.27394	0.1963694	0.1583298	0.1657357	0.1628815	1.719529	1.102049	1.348696	1.070598	0.06230441	0.04693155	0.07891527	0.0355917	0.2848629	0.3265438	0.3125574	0.2762861	0.04097253	0.03930337	0.05453769	0.03662572
133.782	1	0.09018225	0.1117177	0.07222905	0.04099919	0.2164599	0.3170141	0.1102319	0.1131214	0.09759273	0.1136617	0.09382717	0.07967165	0.1078835	0.1203276	0.1379187	0.04777894	0.1364261	0.1489234	0.1468853	0.09539908	0.6045137	0.6151619	0.4950046	0.4273648
133.783	1	0.04850682	0.03854521	0.04766798	0.04020118	0.2944333	0.2872943	2.253916	1.493313	0.04587663	0.04263071	0.1050176	0.04897178	1.347291	1.093864	0.9010647	0.7276138	0.07611815	0.09116176	0.05603764	0.07231461	0.4790533	0.6466076	0.1659421	0.2178536
133.881	1	2.573576	1.869596	0.599122	0.509908	0.04247617	0.04683483	0.04337997	0.04513933	0.228017	0.2655227	0.3525309	0.4097288	0.04249999	0.0551054	0.04651995	0.05389771	1.051219	0.6536527	2.378353	1.062492	0.08193731	0.07002483	0.07057691	0.04787326
133.882	1	0.3640306	0.4091732	2.513907	2.341285	0.1898952	0.1559901	0.16075	0.1834498	1.701274	1.186316	1.339231	1.066647	0.062634	0.05417209	0.06470529	0.02777227	0.2977929	0.3461055	0.3587414	0.1796474	0.04744267	0.04489798	0.07097149	0.03591413
133.882	1	0.1086573	0.1147514	0.0666317	0.05490281	0.2329296	0.3666889	0.1343154	0.1568474	0.08809053	0.1025494	0.1079296	0.09310073	0.1033647	0.1190879	0.1167795	0.0693166	0.1433085	0.1458045	0.1673422	0.1090569	0.6696487	0.671479	0.5232813	0.4714241
133.883	1	0.06354009	0.03426365	0.04130097	0.04470381	0.2628568	0.2415095	2.229678	1.483115	0.04903548	0.02992692	0.0984635	0.05209334	1.308382	1.053402	0.9074574	0.7304197	0.08631835	0.1004479	0.05344489	0.08319915	0.496719	0.6680377	0.1655111	0.2302943
133.981	1	2.6078	1.885451	0.566757	0.5159944	0.04702516	0.04108485	0.05053986	0.03777009	0.2236534	0.2525994	0.3209084	0.3701421	0.0452953	0.04511664	0.05559205	0.05270031	1.041038	0.782476	2.385493	1.068576	0.08381448	0.04811656	0.07621368	0.03942962
133.982	1	0.3481908	0.3791451	2.540215	2.394427	0.1862303	0.1672971	0.1717114	0.1854619	1.688628	1.261123	1.349172	1.038961	0.05926187	0.05998075	0.0472255	0.037336	0.2992672	0.3538279	0.3633	0.1369985	0.04856579	0.04258532	0.07480866	0.03818176
133.982	1	0.1054987	0.09337283	0.05025005	0.05918368	0.2186321	0.3333785	0.1266069	0.1484984	0.07882488	0.09187656	0.1017909	0.08798798	0.1039487	0.1147349	0.1117234	0.07678297	0.1470583	0.1453608	0.1653886	0.1125739	0.6568204	0.6405867	0.520906	0.4535663
133.983	1	0.05912618	0.04533051	0.03625737	0.03686433	0.2277456	0.2160403	2.245876	1.508296	0.04962663	0.03648263	0.1088795	0.04981247	1.325724	1.060927	0.9050554	0.7325049	0.08331978	0.1005714	0.049473	0.06745254	0.508807	0.685093	0.1732571	0.2234489
134.081	1	2.612454	1.921598	0.5069027	0.5099386	0.03716537	0.035745	0.04777955	0.05072089	0.1695309	0.2004239	0.274721	0.3378777	0.04978662	0.05015984	0.04738495	0.04856469	1.069746	0.9429773	2.370532	1.062152	0.0814079	0.05532501	0.07486794	0.03257828
134.082	1	0.3421344	0.3400265	2.574355	2.431446	0.1849626	0.169827	0.1806894	0.1578704	1.654421	1.32782	1.397883	1.012742	0.05132884	0.0716711	0.05088386	0.04542963	0.2850644	0.3542441	0.3382782	0.1759666	0.05131773	0.0499439	0.06244874	0.03972337
134.082	1	0.05901134	0.0372544	0.03141983	0.06197852	0.1792896	0.2785045	0.106796	0.1206845	0.06919027	0.0886263	0.07713733	0.08932907	0.0926245	0.1194978	0.1119579	0.06629475	0.1374776	0.1341852	0.1179928	0.1077841	0.5821141	0.5398742	0.4571058	0.4092037
134.083	1	0.05254051	0.02943316	0.0412481	0.03828337	0.2049153	0.2407811	2.307595	1.563688	0.05698221	0.04494761	0.09934151	0.04963475	1.364668	1.088036	0.895194	0.7092998	0.08754615	0.1005344	0.04519384	0.06394362	0.5097675	0.6721876	0.1932449	0.2316313
134.181	1	2.610653	1.953362	0.4031593	0.4442168	0.03552927	0.05059054	0.05366813	0.04217488	0.08122815	0.1513378	0.2797126	0.3212913	0.04154646	0.05190865	0.03988436	0.04185995	1.116395	1.067769	2.326699	1.05329	0.07288536	0.058464	0.07866382	0.03601698
134.181	1	0.3464161	0.3029254	2.597974	2.478654	0.1830305	0.169556	0.1861706	0.1425004	1.624952	1.377509	1.450843	0.9774458	0.04699772	0.06285834	0.05000712	0.05477373	0.2582957	0.336165	0.3131096	0.2260368	0.04621975	0.04068223	0.07598116	0.03620151
134.182	1	0.06513367	0.05008181	0.05431425	0.0665648	0.1935989	0.2970787	0.123364	0.1309736	0.07725031	0.09078473	0.07834059	0.08600532	0.09703788	0.1258681	0.1070489	0.08044157	0.1532281	0.146212	0.1110805	0.1177183	0.6047644	0.5649352	0.4577114	0.426614
134.183	1	0.05968962	0.03559383	0.03455524	0.04498322	0.2226748	0.3001328	2.30453	1.591802	0.04427541	0.04179578	0.09656888	0.05639212	1.347574	1.094042	0.9054621	0.7267046	0.07292225	0.09772002	0.04853254	0.05807944	0.5052833	0.6642792	0.2268103	0.2331964
134.280	1	2.602228	1.984606	0.3240535	0.395624	0.04261677	0.05860441	0.04103867	0.04513032	0.0589532	0.1561731	0.2918893	0.321203	0.06035574	0.05752116	0.0404184	0.05619032	1.186525	1.163256	2.289778	1.060966	0.06117889	0.06357235	0.07077534	0.04333014
134.281	1	0.3558688	0.2676193	2.600476	2.507548	0.1872851	0.1746191	0.1878127	0.1445388	1.637313	1.424097	1.529717	0.9616948	0.04929411	0.06041692	0.06111503	0.04712587	0.2331439	0.311273	0.3021383	0.2627325	0.03816515	0.04705176	0.07191892	0.02772805
134.282	1	0.06877319	0.08128218	0.06819817	0.06715793	0.1453501	0.2536227	0.1139975	0.11419	0.06249249	0.08352634	0.05939028	0.07580803	0.1003392	0.1077245	0.1028414	0.08119944	0.1353697	0.110478	0.09081483	0.108074	0.53085	0.475617	0.3982229	0.3779076
134.283	1	0.05730387	0.03682786	0.05387794	0.04639475	0.2418025	0.3278697	2.33126	1.620477	0.04421629	0.04280008	0.09785774	0.0464265	1.354555	1.109042	0.9019967	0.7329241	0.07559783	0.0965912	0.05155837	0.06519781	0.4989566	0.6646004	0.2698409	0.2402554
134.380	1	2.558104	1.971978	0.3296634	0.3447992	0.02934434	0.04821558	0.0490014	0.05607492	0.1176019	0.1978409	0.2801467	0.3281449	0.06914665	0.06051653	0.04067037	0.05741593	1.223379	1.205978	2.247547	1.041525	0.06501298	0.06872603	0.07663969	0.04132549
134.381	1	0.3540279	0.2135382	2.619163	2.509721	0.1849303	0.1785404	0.1836897	0.1515085	1.625166	1.430763	1.570157	0.9362576	0.05405951	0.04824352	0.05758025	0.05240366	0.2140714	0.2990717	0.2818512	0.2741605	0.03063479	0.05992573	0.05631806	0.03403425
134.382	1	0.09290419	0.1131824	0.08277207	0.07761627	0.1400468	0.2346576	0.1249716	0.111501	0.0704002	0.07213733	0.05516191	0.09405305	0.1159112	0.08473626	0.0996988	0.09253613	0.1390376	0.1080011	0.09361322	0.1291427	0.4915756	0.418815	0.3649259	0.3526225
134.383	1	0.06064264	0.04342942	0.0316977	0.04186363	0.248704	0.3529613	2.369181	1.662845	0.04693509	0.04176599	0.1035876	0.05826169	1.394765	1.119329	0.890266	0.7594972	0.07120048	0.09049129	0.0626489	0.07077255	0.4897552	0.6551831	0.3068314	0.2282525
134.480	1	2.53103	1.948127	0.3616057	0.2922793	0.04092122	0.04474515	0.03818995	0.05189517	0.1669766	0.2231187	0.2725038	0.3285237	0.06241467	0.04483102	0.04586984	0.04139055	1.216575	1.218952	2.188883	1.011596	0.06096034	0.08272849	0.07559064	0.04159524
134.481	1	0.358135	0.1681522	2.634474	2.507632	0.1801989	0.1792847	0.189566	0.1433841	1.627898	1.433408	1.589398	0.9133484	0.06149376	0.04894243	0.05405226	0.04471769	0.1933762	0.2845344	0.2819496	0.2656173	0.03424835	0.05513069	0.063476	0.03115805
134.482	1	0.1201628	0.1300701	0.1013234	0.08575774	0.1419576	0.2322668	0.1462759	0.09609309	0.07632662	0.06819568	0.07317317	0.09384127	0.1176876	0.07977406	0.119751	0.1043405	0.1324912	0.1028097	0.1042143	0.1400664	0.4624198	0.3823639	0.3389776	0.3222518
134.483	1	0.047897	0.04784903	0.03810893	0.05375999	0.2400309	0.3734281	2.35777	1.647968	0.03928783	0.03657359	0.09920675	0.06573839	1.401417	1.122028	0.8590423	0.7576681	0.06807095	0.09477892	0.06975736	0.08089286	0.473537	0.6634177	0.3380754	0.2240508
134.580	1	2.535761	1.920175	0.4166193	0.2711775	0.04769084	0.04634303	0.06075572	0.04089223	0.2225406	0.2284411	0.2894891	0.3009667	0.06570174	0.04416048	0.04445385	0.0462857	1.237732	1.209324	2.130441	0.9928574	0.05821961	0.07266648	0.06014005	0.03531459
134.582	1	0.3545164	0.1629965	2.668019	2.485533	0.1864602	0.1712551	0.1922109	0.1456273	1.610631	1.384891	1.58851	0.9098514	0.05204753	0.04906311	0.04628365	0.03581111	0.1753168	0.2759749	0.3002202	0.2716526	0.04272672	0.06713966	0.0530388	0.03593605
134.582	1	0.123635	0.1140331	0.1158052	0.08667222	0.2126629	0.2974226	0.1909654	0.1144362	0.0916037	0.08016477	0.08775034	0.08585092	0.1355652	0.077164	0.1363954	0.100979	0.1644005	0.1303594	0.1043571	0.1439939	0.5372541	0.4781619	0.3883072	0.3937062
134.583	1	0.04265959	0.04581656	0.04500509	0.05222717	0.2596623	0.3855844	2.373956	1.609992	0.04144635	0.03787682	0.1099239	0.06901621	1.400342	1.119418	0.8523024	0.7637872	0.07199961	0.1037771	0.06609028	0.07161277	0.4632106	0.6684278	0.3586309	0.2012086
134.680	1	2.533098	1.854873	0.4390083	0.2872808	0.02790144	0.04595642	0.04739373	0.05430695	0.2486482	0.2373084	0.3158258	0.260256	0.07431612	0.06203395	0.05287583	0.03462985	1.254329	1.151599	2.080862	1.00481	0.08244894	0.06291085	0.06337299	0.0402304
134.681	1	0.3639329	0.1467736	2.677604	2.455319	0.1857058	0.1708032	0.1892395	0.1442957	1.621956	1.326286	1.576719	0.9376107	0.03277226	0.05506799	0.05055926	0.03349866	0.156671	0.2773112	0.338724	0.2954502	0.03582728	0.06981816	0.05088771	0.03083394
134.682	1	0.1313386	0.1167527	0.1261636	0.08572811	0.2616822	0.3142247	0.1952706	0.1202731	0.09497598	0.06970921	0.09371455	0.08914296	0.14628	0.06386629	0.1501693	0.09736413	0.1654489	0.1247495	0.112557	0.1412587	0.5057791	0.4744903	0.3734622	0.4095172
134.683	1	0.05895586	0.04484277	0.04303544	0.03779396	0.2833986	0.3760139	2.376438	1.588552	0.04501398	0.03624154	0.1122692	0.06353042	1.399368	1.097613	0.8639312	0.7558687	0.07149243	0.1007384	0.08392471	0.07694245	0.450244	0.6829779	0.3473867	0.2134831
134.780	1	2.547978	1.784556	0.4132716	0.2866552	0.03724697	0.04086586	0.05227055	0.05826883	0.274968	0.2417928	0.3231147	0.2487873	0.05659212	0.05582453	0.0516932	0.02780986	1.241948	1.019091	2.070484	1.037048	0.07503575	0.06559031	0.08040415	0.06811207
134.781	1	0.3534157	0.1496445	2.684453	2.408482	0.1840991	0.1631751	0.1928051	0.138996	1.629084	1.266178	1.56598	0.9697249	0.03929581	0.06208861	0.081523	0.0306496	0.1666152	0.2889099	0.3842282	0.3283936	0.04404115	0.07729049	0.06373651	0.0330477
134.782	1	0.123499	0.1263868	0.1320307	0.06800431	0.2437794	0.2828069	0.1852453	0.1006516	0.09314769	0.05652673	0.1007923	0.08190206	0.1371398	0.05663583	0.1513305	0.1073344	0.1381481	0.1151727	0.1101748	0.1384015	0.4532837	0.4027673	0.3206125	0.3850737
134.783	1	0.07077243	0.04397506	0.0419266	0.04656416	0.2897286	0.3621931	2.390031	1.574875	0.0727553	0.02869189	0.1169285	0.05657859	1.40543	1.077069	0.8843353	0.7541506	0.08565757	0.09124745	0.07040583	0.06533657	0.4718195	0.6915039	0.3431591	0.2269055
134.880	1	2.601333	1.721392	0.3358983	0.2804485	0.04872517	0.04474979	0.05407136	0.05725455	0.3257219	0.2369239	0.3104639	0.2580754	0.04595279	0.04992331	0.04490802	0.0343521	1.216978	0.8764364	2.065168	1.078193	0.07328506	0.0586	0.07417005	0.07022132
134.881	1	0.3345103	0.1514826	2.681048	2.401873	0.1837571	0.1556043	0.1816549	0.1407442	1.631336	1.216594	1.529835	0.9977639	0.03949935	0.05247305	0.07547524	0.03895771	0.1962077	0.2961099	0.3845946	0.3483335	0.04606065	0.06740764	0.0840329	0.03284635
134.882	1	0.1213405	0.1266952	0.1428461	0.06545268	0.265187	0.3220093	0.1760331	0.09219721	0.08631336	0.06493883	0.1157973	0.08222581	0.1575711	0.07616448	0.1622289	0.113444	0.1596585	0.125886	0.12162	0.1446385	0.4563661	0.4311394	0.330876	0.4155875
134.883	1	0.06240142	0.0381567	0.0486135	0.0456997	0.291783	0.3185476	2.376369	1.575141	0.05342484	0.02608983	0.1048657	0.05825183	1.370059	1.029171	0.8975533	0.7814191	0.07771114	0.08914153	0.06030213	0.05802603	0.4688053	0.6640981	0.3031294	0.2851673
134.980	1	2.641772	1.658966	0.2043996	0.283544	0.03783389	0.04653511	0.05276855	0.04653717	0.3488489	0.2536292	0.2729641	0.2979011	0.06282219	0.0469235	0.06377146	0.04053069	1.193828	0.7808104	2.106703	1.094972	0.05892477	0.06869047	0.08543829	0.04776982
134.981	1	0.3155979	0.159315	2.671903	2.389993	0.1903574	0.1583939	0.1744164	0.1391315	1.652889	1.199739	1.458219	1.008666	0.04540004	0.04855851	0.05352815	0.05093921	0.2344267	0.3050364	0.3828802	0.3913164	0.03938327	0.06470015	0.07457094	0.03340315
134.982	1	0.1098615	0.1241725	0.1015148	0.05198089	0.2261597	0.3026542	0.1662103	0.08618372	0.08493233	0.06648429	0.09994709	0.05858806	0.1380494	0.07840391	0.1536827	0.1065418	0.154412	0.1037356	0.09354728	0.136748	0.3896645	0.3489469	0.2615752	0.3565541
134.983	1	0.06855891	0.02811948	0.04085485	0.05439323	0.2792069	0.271565	2.35102	1.585998	0.04582962	0.03255915	0.1103486	0.06408359	1.345321	0.988414	0.9387869	0.8066304	0.06589151	0.08939876	0.04874506	0.06389736	0.4957256	0.6389579	0.2671964	0.3015055
135.080	1	2.666226	1.61327	0.1007013	0.2639081	0.05693976	0.0443755	0.04975217	0.04520291	0.3787718	0.2831746	0.2145711	0.3460763	0.0643549	0.04421763	0.04709282	0.05704952	1.1767	0.7244826	2.150931	1.118939	0.06260238	0.06137929	0.08340928	0.04980452
135.081	1	0.3045413	0.1807793	2.634966	2.380644	0.1963485	0.151581	0.1582139	0.141291	1.680069	1.166911	1.36663	1.007503	0.03340474	0.04626258	0.04605131	0.05558469	0.2625659	0.3115068	0.3529208	0.418498	0.03900841	0.06592694	0.08120484	0.0449041
135.082	1	0.1149209	0.110822	0.1065248	0.0459364	0.2378127	0.3008069	0.1652319	0.06671829	0.1015321	0.08330972	0.08746109	0.0659741	0.1318865	0.08247727	0.1691033	0.1210749	0.1405136	0.111635	0.09065279	0.1365602	0.3600051	0.341604	0.2453377	0.3322802
135.083	1	0.05807785	0.03614853	0.0389928	0.05783663	0.2496658	0.2320148	2.354261	1.592447	0.04038465	0.03568114	0.1012507	0.06862058	1.343164	0.9937968	0.9595002	0.8336502	0.07865783	0.09141348	0.05386714	0.08291855	0.5288225	0.6252553	0.2626689	0.2945994
135.180	1	2.674661	1.60103	0.06353514	0.2425411	0.06146836	0.03047426	0.0429296	0.04642946	0.3981982	0.2905778	0.1527545	0.3321555	0.05615298	0.04455143	0.03321498	0.04707824	1.154578	0.6892097	2.191944	1.131243	0.07436391	0.04926251	0.07230349	0.05346431
135.182	1	0.3138682	0.2052425	2.615999	2.387766	0.209829	0.1381486	0.159316	0.1248907	1.704035	1.149165	1.297023	0.9844752	0.03975891	0.05405426	0.04746016	0.05285988	0.2975593	0.3231811	0.3087948	0.3863086	0.04593344	0.07528123	0.08026581	0.04602795
135.182	1	0.1115782	0.08311027	0.09188943	0.0299823	0.2651723	0.3293268	0.1416995	0.04958733	0.1132659	0.0868682	0.08333665	0.07311993	0.1473274	0.09140628	0.1717751	0.1352059	0.1322156	0.09750655	0.09925273	0.1312887	0.3296981	0.3540767	0.2629713	0.3240704
135.183	1	0.05818124	0.04020865	0.0341883	0.03245989	0.2668796	0.2152462	2.341548	1.571575	0.03736049	0.03979304	0.1003898	0.05184363	1.315532	0.9888539	0.9417721	0.8008461	0.06848552	0.09392899	0.05063851	0.06517231	0.5475072	0.6276503	0.2538046	0.2785284
135.280	1	2.668359	1.628725	0.1314353	0.2438426	0.06992938	0.03413623	0.04737652	0.05787016	0.359666	0.2638762	0.1082414	0.3097507	0.04013309	0.04793362	0.03611497	0.06748249	1.101451	0.7334584	2.253335	1.161667	0.07306618	0.05150512	0.06223648	0.03729824
135.281	1	0.3159463	0.21122	2.609709	2.421589	0.2109973	0.143129	0.1549815	0.1173358	1.710043	1.169188	1.253243	0.9304951	0.04285106	0.06146645	0.04671264	0.05605653	0.3337143	0.3387146	0.2519299	0.3303224	0.04836937	0.07470019	0.0662067	0.04747581
135.282	1	0.09197716	0.09472885	0.07519176	0.04253809	0.3093053	0.3663977	0.1255323	0.04898788	0.1376899	0.09389117	0.09478871	0.06688205	0.1486167	0.08698963	0.1809092	0.1351971	0.1383144	0.09058438	0.1026342	0.1140324	0.3099511	0.3740424	0.2875304	0.3230945
135.283	1	0.06116542	0.02951998	0.03981607	0.04574433	0.2767543	0.2436732	2.37645	1.608493	0.05056966	0.02470962	0.1024582	0.06156568	1.323866	1.045199	0.9303422	0.7813929	0.08277266	0.08828144	0.05266784	0.06398135	0.5539227	0.6500702	0.2522338	0.2537587
135.380	1	2.665619	1.684016	0.1922892	0.273279	0.07310738	0.0420399	0.04879397	0.04531523	0.3268965	0.2441999	0.1298099	0.2708966	0.03179732	0.04880045	0.04850068	0.05986254	1.063455	0.8331059	2.284194	1.210396	0.06859214	0.04930214	0.07726475	0.03898711
135.381	1	0.2867767	0.2089797	2.613869	2.458262	0.204022	0.1510729	0.1415386	0.1137551	1.710417	1.236263	1.216372	0.868174	0.05251335	0.07374812	0.05143155	0.05196543	0.3507154	0.3629044	0.2146036	0.2947011	0.05692723	0.06567154	0.06055203	0.05646141
135.382	1	0.08190482	0.1101617	0.08372695	0.07092428	0.3373032	0.3745335	0.1208424	0.05956372	0.154308	0.08496461	0.09858002	0.07728363	0.1466244	0.08975352	0.1727929	0.132884	0.1485608	0.08356846	0.09082263	0.1010194	0.2811451	0.3631928	0.2775408	0.308033
135.383	1	0.06939349	0.0342869	0.05515417	0.04473615	0.2729125	0.2867469	2.43476	1.651174	0.05113184	0.04194282	0.1139397	0.05582437	1.392709	1.154891	0.9426201	0.7749807	0.0801399	0.0860732	0.06435834	0.06039952	0.5446287	0.6726974	0.2537725	0.2282675
135.480	1	2.650161	1.753075	0.2434591	0.3167644	0.06654956	0.04540861	0.03555523	0.04332655	0.2738737	0.2527562	0.1530007	0.2705157	0.040697	0.04957437	0.04685385	0.06604826	1.069962	0.928142	2.293035	1.265186	0.07369899	0.04628396	0.07897321	0.04568488
135.481	1	0.269756	0.2262037	2.607952	2.508849	0.1923166	0.1614521	0.1372428	0.1117303	1.692165	1.301371	1.216085	0.7886741	0.05687227	0.07160404	0.06470477	0.05732708	0.3498222	0.3982591	0.2007058	0.2533668	0.06103843	0.0813989	0.06103856	0.06482431
135.482	1	0.09052739	0.09585228	0.06214732	0.07127167	0.3520881	0.381182	0.1044975	0.05764672	0.1490342	0.08201821	0.09563447	0.08007394	0.1406262	0.1023909	0.1660263	0.1343219	0.1412098	0.08263543	0.09288592	0.1022214	0.2477316	0.3759069	0.2774469	0.2984062
135.483	1	0.06501783	0.05581365	0.04590242	0.04468605	0.257471	0.3189092	2.454441	1.69402	0.04286064	0.04439504	0.1017206	0.04639473	1.418762	1.201836	0.9320971	0.7510325	0.06781558	0.09962898	0.07314289	0.06498586	0.5262667	0.691732	0.2408849	0.2054227
135.581	1	2.613939	1.81464	0.2954742	0.3620328	0.05637013	0.0374211	0.03142314	0.04471177	0.214921	0.2223691	0.156547	0.2871514	0.04167409	0.03893489	0.04493954	0.05446985	1.076311	0.9773165	2.287889	1.32419	0.07433497	0.05460148	0.08043371	0.04437402
135.582	1	0.2499635	0.2518065	2.671108	2.56542	0.1907762	0.1793823	0.150134	0.1138694	1.66818	1.373178	1.26952	0.7335357	0.04888318	0.05826604	0.05478025	0.05521007	0.3370729	0.4313864	0.1936766	0.1923423	0.05524472	0.08653957	0.06032452	0.06102291
135.582	1	0.1078563	0.09359523	0.05409182	0.07423794	0.4260799	0.433658	0.07047214	0.05699059	0.1458019	0.08081547	0.1016474	0.0706909	0.1550288	0.09929634	0.1966392	0.1385669	0.1351355	0.102838	0.1275594	0.09545126	0.2605053	0.4526747	0.34043	0.3266422
135.583	1	0.05558579	0.029821	0.04457309	0.05965298	0.2327718	0.3543927	2.446159	1.727491	0.03733926	0.04857668	0.105871	0.05867139	1.410787	1.204926	0.9250064	0.7073671	0.069848	0.1000878	0.07249795	0.07365656	0.5142023	0.6691376	0.2175473	0.1843803
135.680	1	2.607811	1.845345	0.3245508	0.4098483	0.05520755	0.03633398	0.04019273	0.05454499	0.1845898	0.1836886	0.1414709	0.2810455	0.02957773	0.04595215	0.05048857	0.0516462	1.091911	1.00611	2.249053	1.393206	0.07745756	0.06561122	0.07654348	0.04742985
135.681	1	0.2317078	0.2697702	2.716783	2.590781	0.1929454	0.1938126	0.1638217	0.1106691	1.689818	1.428164	1.305716	0.6826233	0.05966075	0.06523377	0.04415485	0.05808965	0.309133	0.4397407	0.1973649	0.1508118	0.05307313	0.07063559	0.05078183	0.05618718
135.682	1	0.09588009	0.09506023	0.057401	0.07281733	0.4136179	0.4115124	0.0564328	0.06757934	0.1473259	0.07881774	0.1032072	0.07019415	0.1719881	0.1118486	0.1736516	0.1306059	0.1228878	0.1069154	0.1411659	0.09128039	0.2402837	0.4548035	0.334379	0.3012057
135.683	1	0.05734449	0.04228554	0.05772202	0.06147571	0.2192155	0.3817839	2.434544	1.728659	0.03175958	0.04957605	0.1123428	0.04357072	1.402305	1.20581	0.9220959	0.7026443	0.07205954	0.1031113	0.07743154	0.08024971	0.5259085	0.6739489	0.2197093	0.1765837
135.780	1	2.611673	1.855132	0.2964768	0.4236088	0.04280958	0.04402294	0.04961062	0.05408346	0.2192001	0.2152213	0.1207064	0.2784053	0.03053889	0.05008718	0.03371885	0.05754438	1.132125	0.9994846	2.190275	1.460541	0.08903749	0.08316468	0.07859158	0.06007463
135.781	1	0.2200425	0.2970888	2.750629	2.597736	0.190462	0.1907249	0.1850839	0.1207227	1.683708	1.475682	1.334382	0.650894	0.06799504	0.05894224	0.04526011	0.0489933	0.2659603	0.446665	0.214716	0.1662625	0.04378738	0.0674655	0.05015699	0.05999941
135.782	1	0.08788742	0.06313972	0.05531824	0.07807628	0.390099	0.3773052	0.03914266	0.09002626	0.1247634	0.06895991	0.08624999	0.08339166	0.1757928	0.1080237	0.1508019	0.1133374	0.09320803	0.1150462	0.1394914	0.08359826	0.220802	0.4575318	0.3099953	0.2969106
135.783	1	0.05610277	0.03979453	0.04410148	0.04013762	0.21253	0.3895539	2.407031	1.695294	0.03255465	0.03925101	0.1084043	0.04707503	1.40943	1.215741	0.9196914	0.7060047	0.08602472	0.1163502	0.0728555	0.08599921	0.5377654	0.699253	0.2227836	0.1824993
135.880	1	2.605359	1.848844	0.2606549	0.4077035	0.0331127	0.03791073	0.06481767	0.0433791	0.2306529	0.2192615	0.1140142	0.2747044	0.03228994	0.04720225	0.0303088	0.05175156	1.159196	0.9373837	2.163957	1.482599	0.07157988	0.08485901	0.09040004	0.06398702
135.881	1	0.2084728	0.3174508	2.768293	2.60223	0.1852067	0.1928791	0.1951703	0.1146017	1.682477	1.504165	1.387805	0.6569296	0.07427048	0.06742199	0.05892946	0.07342519	0.2315925	0.4266104	0.2238029	0.1977781	0.05688404	0.07263089	0.04382861	0.05222623
135.882	1	0.1097735	0.05023856	0.07515142	0.09788704	0.4361748	0.3975234	0.05201034	0.105742	0.09813153	0.06189726	0.08189876	0.0958039	0.1959555	0.1033675	0.1374357	0.1052134	0.1044042	0.1449516	0.1641308	0.08202584	0.2881874	0.5621536	0.3625687	0.3594955
135.883	1	0.06050847	0.04198175	0.03897948	0.04724446	0.1983907	0.3819929	2.352011	1.649417	0.03399671	0.0406825	0.1047011	0.05416889	1.375222	1.174143	0.8930306	0.6788527	0.07780845	0.0909464	0.07840251	0.08147954	0.5313342	0.6593196	0.2387172	0.2021593
135.980	1	2.597556	1.822176	0.2512669	0.3922866	0.04653763	0.03096007	0.04560118	0.04372312	0.2419077	0.2029718	0.1329379	0.2702072	0.04991476	0.04944557	0.04651958	0.05384473	1.191721	0.8826429	2.140377	1.473992	0.06418129	0.07356369	0.08134077	0.05128415
135.981	1	0.2061226	0.3382179	2.761275	2.607938	0.1879665	0.1831145	0.194035	0.1094953	1.679893	1.496358	1.424702	0.6674275	0.06179563	0.08230252	0.05227023	0.05728237	0.1740882	0.4248093	0.266531	0.2161873	0.04775223	0.05781154	0.05515797	0.04097
135.982	1	0.1091728	0.08699458	0.09325472	0.1029246	0.4575851	0.4383188	0.07101406	0.09974016	0.1013524	0.07392569	0.08230879	0.08397231	0.1807251	0.1317079	0.1229931	0.1040829	0.1149336	0.1511176	0.1492333	0.06230946	0.3774196	0.6280751	0.3880633	0.3817893
135.983	1	0.05526164	0.04395379	0.04306764	0.0439663	0.1995577	0.3612146	2.341982	1.62135	0.04567837	0.03306759	0.1236039	0.05510328	1.362456	1.149378	0.8928739	0.684871	0.09225992	0.09817144	0.05980538	0.07389372	0.535692	0.6768289	0.2309904	0.2131006
136.080	1	2.596905	1.822217	0.2951885	0.3885635	0.04946418	0.03432576	0.04005812	0.04336054	0.2327376	0.1817267	0.1404346	0.232983	0.04460619	0.05289742	0.05405125	0.03953936	1.181296	0.8351702	2.107814	1.469832	0.06549251	0.07766284	0.08234494	0.05980831
136.081	1	0.2146239	0.3464258	2.75315	2.607438	0.1922063	0.1775043	0.1925653	0.09610938	1.673989	1.473686	1.439553	0.6640237	0.04681587	0.08286602	0.05488883	0.06413033	0.1143567	0.4346289	0.3197866	0.224904	0.04314189	0.05217312	0.06896844	0.03467657
136.082	1	0.108574	0.1128564	0.08445565	0.0753356	0.4334989	0.4494438	0.04736177	0.09966158	0.1137379	0.0767359	0.08524191	0.08737391	0.1746165	0.1314877	0.1207364	0.0932889	0.1027596	0.1373567	0.1294655	0.07109684	0.4115732	0.585504	0.3501743	0.3514848
136.083	1	0.07972087	0.03726335	0.0349237	0.03010672	0.1989186	0.3055079	2.339505	1.568776	0.03297423	0.03234806	0.101412	0.05239251	1.37953	1.123659	0.8839663	0.7148538	0.0998419	0.09164186	0.05570022	0.07204468	0.5024982	0.6737197	0.2682971	0.2346942
136.180	1	2.601883	1.827197	0.3498123	0.3827248	0.04241464	0.04017299	0.04713612	0.04182537	0.2098219	0.1691325	0.1856337	0.1989762	0.05258995	0.05315571	0.04886986	0.04378825	1.136071	0.7823512	2.102132	1.438567	0.05830759	0.06793422	0.08436326	0.05778363
136.181	1	0.2212043	0.3735672	2.717991	2.58249	0.1839673	0.1736269	0.1759766	0.1138043	1.688299	1.416084	1.431246	0.6966737	0.04784084	0.09289522	0.04936106	0.06552933	0.1486985	0.4459073	0.3702359	0.247084	0.04997464	0.0502673	0.08181684	0.03019061
136.182	1	0.1022548	0.1208056	0.08086854	0.07035707	0.4227504	0.4605825	0.05435686	0.1117037	0.1413627	0.08381621	0.1014901	0.09119889	0.173098	0.1268314	0.1263047	0.09887477	0.1185497	0.1424594	0.1095392	0.0935944	0.4826984	0.5750898	0.3437909	0.3675856
136.183	1	0.07333778	0.04446008	0.04425434	0.02890685	0.2427353	0.2500965	2.34092	1.543437	0.05479264	0.03219433	0.09978379	0.04557313	1.375693	1.090283	0.8787444	0.7307317	0.08816765	0.08496165	0.07314868	0.07935754	0.4808205	0.6589597	0.295957	0.269281
136.280	1	2.615542	1.836003	0.3734002	0.3845209	0.03754842	0.04294056	0.04243813	0.04558938	0.1840257	0.1717098	0.2153018	0.1855178	0.03480748	0.04279104	0.05627655	0.05167309	1.08846	0.7688937	2.12421	1.372167	0.06292448	0.06607974	0.07721387	0.05494117
136.281	1	0.2112144	0.4005588	2.71532	2.571244	0.185009	0.1714487	0.173946	0.1330187	1.714901	1.375544	1.448685	0.7440561	0.04437402	0.08434388	0.05377033	0.05941812	0.2034257	0.441911	0.3977634	0.2663012	0.05218644	0.05313863	0.06914837	0.04338527
136.282	1	0.07561034	0.1064019	0.06088991	0.08777231	0.4155124	0.4708887	0.05816531	0.1164557	0.1526505	0.07450872	0.1052397	0.09161166	0.1723282	0.09695342	0.1504115	0.1050389	0.1259831	0.1305479	0.1115043	0.1160038	0.539237	0.5819924	0.3849009	0.3985792
136.283	1	0.07881519	0.03905315	0.03607446	0.02782755	0.3183336	0.1991285	2.334282	1.54386	0.06441508	0.03536323	0.1003397	0.05210374	1.362632	1.062527	0.8974222	0.7510432	0.08755744	0.08625493	0.05955775	0.07703039	0.4852969	0.657591	0.2808134	0.2683061
136.380	1	2.647651	1.876801	0.3456161	0.4281659	0.03719787	0.04365061	0.03990691	0.03912988	0.160209	0.1739128	0.2339921	0.2094316	0.04571437	0.04308421	0.05387583	0.04154979	1.037855	0.7543928	2.141075	1.322938	0.06162741	0.06014638	0.06711602	0.05253266
136.381	1	0.2042702	0.4120312	2.703585	2.523255	0.1836493	0.1644251	0.1725658	0.1211112	1.74229	1.320289	1.427089	0.7776713	0.04295213	0.07819319	0.05435102	0.06993698	0.2391177	0.4308892	0.419048	0.2803624	0.03879343	0.05318232	0.07263498	0.04655401
136.382	1	0.06747728	0.08626845	0.06774781	0.07565081	0.393282	0.4342153	0.07151898	0.1077181	0.1593716	0.06171215	0.09608644	0.09282754	0.1769821	0.07949416	0.1647619	0.1037774	0.1300842	0.1173231	0.1113998	0.142931	0.5177844	0.5460659	0.3790938	0.4103904
136.383	1	0.08256638	0.03115932	0.03719658	0.0364793	0.3493174	0.1783731	2.38319	1.583263	0.06153792	0.02950964	0.1067675	0.04322356	1.421287	1.110299	0.9128253	0.7512043	0.07359814	0.1027322	0.06019623	0.06753045	0.4535307	0.6525426	0.2747244	0.2447526
136.480	1	2.639275	1.920293	0.3249732	0.4624293	0.03499537	0.0379051	0.04248772	0.04005195	0.1174143	0.179126	0.2213668	0.2217898	0.04788554	0.04519815	0.04235666	0.04163189	0.9996167	0.7867114	2.18618	1.302636	0.06770333	0.06131089	0.08045575	0.04021479
136.481	1	0.2206322	0.4297648	2.666801	2.451915	0.2022467	0.1591104	0.1666616	0.1232717	1.775249	1.303384	1.398876	0.8070339	0.03968649	0.06943854	0.05172064	0.06102239	0.2763948	0.4068479	0.4074639	0.2847165	0.05176099	0.04836769	0.05088133	0.04857556
136.482	1	0.0659548	0.1055464	0.05282309	0.0498495	0.3688973	0.4082625	0.09388748	0.09953988	0.1355848	0.06427936	0.08423721	0.08800844	0.1522074	0.1079635	0.1872671	0.1132531	0.1354556	0.09722448	0.1157805	0.1665885	0.5345867	0.4936151	0.3843425	0.417807
136.483	1	0.06687916	0.02902802	0.02438639	0.03331568	0.3328574	0.1896044	2.400652	1.637209	0.06025391	0.04107055	0.1085051	0.06571975	1.438019	1.14763	0.926128	0.7555972	0.07037676	0.09704359	0.04595145	0.05535254	0.4528066	0.6295241	0.2641024	0.2254977
136.580	1	2.636966	1.945822	0.3179934	0.4766774	0.04047347	0.02302368	0.04599337	0.03308819	0.07143114	0.1424396	0.2060893	0.231029	0.04349333	0.0358459	0.03983527	0.04694122	0.9641873	0.8137393	2.246216	1.32899	0.06689197	0.0652644	0.0792098	0.04365977
136.581	1	0.2391005	0.4249665	2.648503	2.426993	0.2079818	0.1679175	0.1663054	0.1296073	1.820674	1.297522	1.316296	0.7864197	0.04431143	0.07261577	0.05093777	0.06570025	0.3000388	0.3687993	0.4336394	0.3019428	0.05286678	0.050134	0.04720112	0.04992463
136.582	1	0.1014001	0.1253034	0.04237286	0.06961355	0.371328	0.4265842	0.1093942	0.0973316	0.1128023	0.0857685	0.08850424	0.07611184	0.1397078	0.1155999	0.2026924	0.1284317	0.1365585	0.09303458	0.1251569	0.179222	0.5919209	0.4945875	0.4368062	0.4360712
136.583	1	0.06618375	0.03308112	0.03707574	0.04267599	0.311458	0.2412078	2.377669	1.638538	0.0427737	0.03312711	0.09826309	0.05725565	1.423061	1.12277	0.9041468	0.7597795	0.07426448	0.09457548	0.05462096	0.07017701	0.4588701	0.6116429	0.241628	0.2201616
136.680	1	2.658181	1.944831	0.2894506	0.4522818	0.03464579	0.03814667	0.0277626	0.04155702	0.08385334	0.1332135	0.2293762	0.2692903	0.02886044	0.03358055	0.04715303	0.05704214	0.9491852	0.8479099	2.29776	1.380082	0.06272469	0.0626046	0.07521909	0.04446195
136.682	1	0.2527663	0.3996396	2.634054	2.400703	0.2118058	0.169455	0.1604913	0.1173136	1.870251	1.321609	1.21072	0.7492954	0.04519607	0.06558524	0.04499315	0.05248019	0.3192984	0.3524423	0.4512697	0.3041825	0.05575485	0.05713697	0.04613959	0.05387767
136.682	1	0.1083343	0.1149979	0.02907025	0.101083	0.3743259	0.4591561	0.1067009	0.1160001	0.09402207	0.0970345	0.09032768	0.06455423	0.1132633	0.1175047	0.1999537	0.1337958	0.1411806	0.08592885	0.1496212	0.1841737	0.6456897	0.5114994	0.5040234	0.4650925
136.683	1	0.04770122	0.04027782	0.04702596	0.05109671	0.293586	0.2886261	2.40365	1.669553	0.03320905	0.04167841	0.1144866	0.06194935	1.447761	1.121733	0.9015132	0.7714408	0.06486422	0.08568581	0.0576114	0.07846486	0.4563714	0.6003848	0.2289926	0.2204858
136.780	1	2.686254	1.925346	0.272419	0.4217127	0.04330112	0.03814171	0.03884236	0.04623094	0.1201148	0.1084131	0.2512214	0.3129637	0.04226176	0.02565371	0.05702165	0.06189106	0.9620456	0.9086933	2.337695	1.429078	0.06457554	0.07409812	0.07006694	0.04245341
136.781	1	0.28266	0.3730692	2.602678	2.394989	0.2191707	0.178115	0.1575123	0.1168714	1.902259	1.360733	1.136911	0.7077847	0.0473822	0.05109654	0.04857768	0.05534985	0.3286655	0.3415198	0.4368725	0.3091301	0.05822337	0.05641881	0.05351413	0.06355336
136.782	1	0.1202286	0.1050173	0.03962102	0.1025569	0.3601122	0.4601324	0.1276975	0.1252208	0.07211633	0.1079049	0.09474635	0.0599576	0.0933592	0.1088165	0.1831285	0.1152501	0.1354792	0.07392748	0.1807079	0.1802873	0.6336816	0.4909332	0.5190634	0.4722863
136.783	1	0.0450245	0.04212193	0.0413666	0.06656104	0.2902599	0.3273941	2.415291	1.689245	0.0415891	0.0471227	0.1135072	0.07752452	1.466209	1.145293	0.8583012	0.7751562	0.06758684	0.09298564	0.05160726	0.07040683	0.4749631	0.6057768	0.2150395	0.2089086
136.880	1	2.657315	1.889565	0.2601675	0.3744293	0.04288776	0.03307948	0.04404048	0.04529142	0.1470357	0.0765306	0.2532957	0.3387093	0.05175956	0.03140302	0.04297027	0.04851487	0.9647445	0.9339635	2.351556	1.468672	0.05730746	0.0610486	0.07806959	0.03737233
136.881	1	0.2849213	0.3397948	2.579577	2.394129	0.2131074	0.1776068	0.1410027	0.1095328	1.914555	1.409113	1.092241	0.6929272	0.05077452	0.06827492	0.05682292	0.05739133	0.3149696	0.3366724	0.3831956	0.3066671	0.05469889	0.05493689	0.04794436	0.06322473
136.882	1	0.1417465	0.08425776	0.06104642	0.09183893	0.3589983	0.4761611	0.1460728	0.1476857	0.07304516	0.1194005	0.1152383	0.07344595	0.1032345	0.1181245	0.1754867	0.119353	0.1453055	0.08004692	0.2081018	0.1787085	0.6366955	0.5106257	0.5438653	0.486759
136.883	1	0.04750719	0.03802358	0.04910658	0.05103205	0.3039895	0.3618439	2.399758	1.651416	0.04171327	0.04419696	0.1142941	0.06813589	1.442358	1.117156	0.859078	0.7525291	0.0655908	0.1107418	0.05831346	0.08939223	0.5022591	0.6326469	0.2322063	0.2217994
136.980	1	2.630279	1.887906	0.2737416	0.2773729	0.04615271	0.03802072	0.03167646	0.04726731	0.1636661	0.07661166	0.2386503	0.3553049	0.03807313	0.04152598	0.03058535	0.06643283	0.975878	0.9367305	2.359132	1.513687	0.05928493	0.05946433	0.07407604	0.04849092
136.981	1	0.2780162	0.2986764	2.574285	2.438297	0.2150434	0.1786918	0.139108	0.1116123	1.907446	1.486171	1.092521	0.6641195	0.07030283	0.07293184	0.07296634	0.05644751	0.2938343	0.3523524	0.3385349	0.3025678	0.04203733	0.04434888	0.05137802	0.05099687
136.982	1	0.1079206	0.1300731	0.09915217	0.1071977	0.4100283	0.584138	0.1419142	0.1270484	0.0921521	0.1360653	0.1071046	0.06877942	0.1554927	0.1525897	0.1707672	0.1398382	0.161802	0.1344815	0.2243411	0.1816729	0.7648126	0.6345397	0.6712494	0.5711051
136.983	1	0.05525867	0.04019745	0.04780522	0.05655229	0.297111	0.3809857	2.415298	1.643163	0.05331113	0.05116658	0.1070499	0.08047682	1.435711	1.087942	0.8475335	0.7348692	0.07780086	0.09275361	0.06224624	0.0838522	0.5047642	0.6384519	0.252108	0.2622982
137.080	1	2.610954	1.884561	0.3144415	0.2024485	0.0450592	0.04194291	0.03580631	0.05630231	0.1721427	0.1128173	0.2472106	0.3721874	0.056034	0.03307365	0.04708631	0.06705019	0.988407	0.9272945	2.351698	1.554128	0.0550308	0.07120952	0.08249769	0.05055213
137.081	1	0.2598244	0.2630872	2.560151	2.475009	0.2075359	0.1891162	0.1357918	0.1111124	1.865215	1.538007	1.119082	0.6178489	0.0651496	0.06515813	0.06821286	0.06057761	0.2705572	0.3989924	0.2985143	0.2930332	0.04832502	0.04327038	0.05481954	0.05241892
137.082	1	0.1400172	0.1314434	0.08729148	0.1084207	0.4134701	0.5835839	0.138279	0.1108661	0.08719596	0.1417739	0.08345072	0.05524442	0.1557362	0.1537756	0.1663944	0.1265515	0.1862772	0.135471	0.2216475	0.1665131	0.7882436	0.6601906	0.6805758	0.5980333
137.083	1	0.04742549	0.04011145	0.04086082	0.05538127	0.2707845	0.3653201	2.44515	1.651829	0.06077514	0.0453607	0.1118008	0.06754331	1.441534	1.072424	0.8709612	0.7211908	0.08009971	0.1014487	0.04182445	0.07394154	0.5038719	0.6341795	0.2447767	0.2929738
137.180	1	2.624353	1.898185	0.3994696	0.171878	0.04237788	0.05172648	0.03824845	0.04942911	0.1719917	0.1537156	0.2777884	0.3885232	0.04299712	0.03300891	0.06122336	0.06284383	0.9891616	0.8852613	2.325688	1.590423	0.0531961	0.07429362	0.07506711	0.04827426
137.181	1	0.2557634	0.263737	2.561708	2.526712	0.2138916	0.205384	0.1375228	0.09946743	1.834299	1.590157	1.159908	0.5730529	0.07341782	0.06257532	0.07812751	0.06181262	0.2432562	0.4436342	0.2658398	0.2502776	0.04100403	0.04356391	0.06606225	0.04430084
137.182	1	0.1808549	0.1107977	0.06346471	0.1026993	0.4139785	0.5590106	0.1562261	0.1122547	0.1092411	0.1425098	0.09138789	0.04124738	0.1470721	0.1512504	0.175966	0.1100286	0.1931893	0.123268	0.2209524	0.1588262	0.7392599	0.6135535	0.6471193	0.5747184
137.183	1	0.06528438	0.04253217	0.03780896	0.0488684	0.231199	0.3378286	2.451338	1.642418	0.06562949	0.04005963	0.1067903	0.06267718	1.446416	1.045764	0.9033462	0.7544257	0.08134883	0.08198567	0.04702795	0.0613711	0.5058775	0.6296896	0.2464693	0.3377314
137.280	1	2.599833	1.899372	0.4027812	0.2090638	0.04546139	0.04565102	0.03741022	0.07016344	0.1546428	0.1918242	0.2853312	0.3755071	0.04384244	0.04268747	0.06110202	0.06094208	0.9706917	0.7826802	2.308557	1.610848	0.05256	0.07865732	0.06729356	0.06181554
137.281	1	0.2481321	0.2642381	2.575233	2.563602	0.2028587	0.2081828	0.159521	0.09949714	1.803487	1.607237	1.197174	0.5608914	0.06537116	0.05139358	0.0632634	0.06637234	0.2459951	0.4715633	0.2160667	0.2052065	0.04800584	0.03666818	0.07878911	0.04313325
137.282	1	0.2068299	0.1442862	0.07274758	0.09789294	0.4129919	0.5558318	0.1659826	0.09385721	0.09215641	0.132473	0.1030147	0.03659711	0.1651386	0.1531968	0.1858718	0.08665172	0.213766	0.1611974	0.220334	0.1532103	0.7413151	0.6207108	0.6607053	0.5697831
137.283	1	0.05295138	0.0346221	0.04338972	0.04493922	0.2132968	0.3320137	2.42696	1.621141	0.04831879	0.03875305	0.0969004	0.05888688	1.396436	1.018543	0.916875	0.783026	0.07475822	0.08023682	0.05481596	0.06060952	0.4770159	0.604507	0.2494147	0.3381872
137.380	1	2.591252	1.902506	0.3641515	0.2315793	0.0470892	0.04226941	0.02949231	0.05609325	0.138563	0.2068525	0.3062793	0.3199492	0.0439272	0.05097158	0.06231298	0.05276948	0.9826295	0.6777455	2.317523	1.604099	0.06379495	0.07734991	0.06983007	0.06417152
137.381	1	0.2274441	0.2846361	2.620013	2.589366	0.2005859	0.2140045	0.1674456	0.1147294	1.799905	1.632595	1.249601	0.5610614	0.06454061	0.04519368	0.05339768	0.08118907	0.2801918	0.4830401	0.1825822	0.2088192	0.06277173	0.0437589	0.08191985	0.03668707
137.382	1	0.2003757	0.1571272	0.09299253	0.07795001	0.3825962	0.5149578	0.1917717	0.09588341	0.08454166	0.1279665	0.1222205	0.05127963	0.1570222	0.1753827	0.1848183	0.07670403	0.198804	0.1781199	0.2060543	0.1496817	0.6964504	0.6131396	0.6366614	0.5620115
137.383	1	0.05478395	0.03596311	0.02635574	0.04023076	0.2451193	0.3228292	2.436883	1.626669	0.0578988	0.04252449	0.101957	0.0538454	1.37042	1.033454	0.9559398	0.8276617	0.07336347	0.08018643	0.05064807	0.06314621	0.4805953	0.5740025	0.2289938	0.3181447
137.480	1	2.599055	1.893461	0.3431222	0.2720687	0.04400737	0.04606112	0.05286982	0.04280636	0.1237133	0.2103537	0.3051949	0.2830306	0.03967312	0.05431204	0.05785722	0.04700807	1.02271	0.6207701	2.33185	1.581582	0.06391343	0.05883823	0.08339013	0.05480082
137.481	1	0.2242048	0.3003321	2.651255	2.59116	0.1952477	0.1961491	0.1686783	0.1092971	1.79456	1.649004	1.339683	0.5790066	0.06091208	0.05450789	0.04774372	0.06792573	0.2909078	0.5040103	0.1513967	0.2341664	0.0565109	0.04718343	0.08567561	0.03574602
137.482	1	0.1756751	0.1452095	0.07519999	0.05363326	0.3795267	0.4372063	0.2163889	0.1005688	0.1022987	0.1209129	0.1477656	0.06982327	0.1380582	0.1505495	0.1750716	0.09688975	0.15998	0.1111845	0.1876	0.1405538	0.5459452	0.4937564	0.5496935	0.4711077
137.483	1	0.04625089	0.03655195	0.0406692	0.03398967	0.2778363	0.3020049	2.415374	1.619447	0.05993973	0.03699184	0.1023859	0.06516584	1.350212	1.068988	0.9697413	0.858636	0.05987205	0.08620814	0.03472142	0.05174647	0.4857226	0.5868808	0.2175158	0.2429289
137.580	1	2.623198	1.913087	0.312735	0.3040133	0.03244731	0.04640715	0.04958257	0.04751722	0.1334236	0.2086304	0.303291	0.3088121	0.04267382	0.04479447	0.06851187	0.04987581	1.060351	0.6408143	2.354895	1.595461	0.07168026	0.05496799	0.08973633	0.05084895
137.581	1	0.2177056	0.3180252	2.673606	2.558961	0.1958204	0.1965097	0.1882021	0.103912	1.790691	1.656715	1.416244	0.5820321	0.05436873	0.05285111	0.04480234	0.07444047	0.288542	0.5069369	0.1578345	0.2625777	0.056072	0.04780973	0.09080444	0.03989882
137.582	1	0.1546613	0.1552223	0.07008703	0.04681321	0.389519	0.4454108	0.2213397	0.09009777	0.107585	0.1178612	0.1400334	0.06795408	0.1444013	0.1546776	0.1793606	0.09635591	0.1519938	0.1296809	0.177789	0.1249267	0.5338808	0.5111796	0.5665178	0.4674034
137.583	1	0.05445373	0.02722466	0.04750008	0.04106456	0.2709362	0.2862264	2.399694	1.630634	0.05775237	0.04808885	0.1007698	0.05725605	1.341648	1.106041	0.9524351	0.8394389	0.06444894	0.07310975	0.04667113	0.04618565	0.4642482	0.5984364	0.2312357	0.200557
137.680	1	2.659078	1.919194	0.2684988	0.2909891	0.03514271	0.03609162	0.05204245	0.06628808	0.1448415	0.1650694	0.2554498	0.3503972	0.0379227	0.04013296	0.06336639	0.05558129	1.094287	0.7315178	2.382214	1.588014	0.07369323	0.05484325	0.09896506	0.04825685
137.681	1	0.2327616	0.3223971	2.686449	2.491747	0.1942531	0.2016221	0.1986808	0.09908764	1.787488	1.647152	1.472243	0.5941209	0.05569055	0.05939411	0.05426716	0.07231179	0.290988	0.507857	0.2098894	0.2718505	0.04218149	0.04976897	0.0717168	0.03642712
137.682	1	0.1458355	0.169407	0.07749673	0.03487072	0.3761164	0.4563482	0.227907	0.1076433	0.1057745	0.1290581	0.1459322	0.07204861	0.1653983	0.1739296	0.1778953	0.107114	0.1469401	0.1397973	0.1805171	0.1306746	0.540208	0.5394378	0.5831464	0.4775351
137.683	1	0.05626715	0.04142167	0.05053697	0.03034626	0.2285817	0.2804613	2.414258	1.664533	0.0483972	0.03348925	0.1034983	0.05523869	1.356792	1.14506	0.9292653	0.779794	0.06697444	0.08508348	0.03798362	0.05120909	0.4469244	0.6385585	0.2363354	0.2006039
137.780	1	2.670321	1.954048	0.2374596	0.2626185	0.03489836	0.04161321	0.04121815	0.07103408	0.1380966	0.1250832	0.1989102	0.3480881	0.0352586	0.03295531	0.05062957	0.06649824	1.099399	0.8375763	2.374796	1.570864	0.06690007	0.07350501	0.08273327	0.05055224
137.781	1	0.274381	0.3210875	2.690247	2.41579	0.2014501	0.1959206	0.1903698	0.09289235	1.789545	1.611996	1.475681	0.6134045	0.05958216	0.06387924	0.05707041	0.06564811	0.3208971	0.4970445	0.3000379	0.2654522	0.03541296	0.03590401	0.06497128	0.02427493
137.782	1	0.1289305	0.1685423	0.08389498	0.04525272	0.3602096	0.4442904	0.2477978	0.127047	0.1073112	0.1369789	0.1639557	0.07538762	0.1705549	0.1756512	0.1741069	0.1131985	0.1331629	0.1364457	0.1582319	0.1335828	0.4800163	0.5059247	0.5328178	0.4371789
137.783	1	0.0530281	0.04261972	0.04698371	0.04290361	0.2142981	0.3117649	2.435953	1.718645	0.04230146	0.04144946	0.1150078	0.04814361	1.394655	1.169028	0.914387	0.7490127	0.06819571	0.07579486	0.0505618	0.05769748	0.4314196	0.6571538	0.2531712	0.2019413
137.880	1	2.701612	2.031057	0.2137819	0.231581	0.03189327	0.04406926	0.04666896	0.06374876	0.1279899	0.1180735	0.2046819	0.2990899	0.0400102	0.03976501	0.04341459	0.06120052	1.091576	0.8902265	2.350276	1.513262	0.05936764	0.06809589	0.07905022	0.05141928
137.881	1	0.3152888	0.3369843	2.67507	2.328896	0.2066261	0.1854385	0.1795869	0.1002008	1.801071	1.55596	1.419566	0.6081703	0.06455351	0.05882322	0.06001627	0.06461413	0.3446553	0.4867057	0.384157	0.2835061	0.03709242	0.04488119	0.05354223	0.02990865
137.882	1	0.08931966	0.105137	0.08240713	0.03274247	0.2939634	0.3342318	0.2158484	0.1105018	0.08772082	0.1041742	0.1285593	0.0695167	0.1241895	0.1405482	0.1162415	0.1018293	0.1087348	0.1089143	0.1220933	0.1048646	0.3552621	0.4120715	0.4228972	0.3014331
137.883	1	0.04093828	0.0372325	0.04259148	0.03878656	0.2130417	0.3251282	2.433264	1.726162	0.05553324	0.04482389	0.1081403	0.05584629	1.382776	1.177143	0.8860518	0.7007199	0.05783382	0.0910164	0.05666188	0.05992414	0.4384092	0.6905154	0.249586	0.2021534
137.980	1	2.701926	2.060905	0.1966208	0.2064108	0.03547237	0.03641364	0.0493509	0.05533664	0.1139808	0.1021343	0.2391968	0.2362472	0.03760246	0.0397108	0.05381765	0.03765031	1.062648	0.9094233	2.340737	1.424444	0.06462643	0.06990101	0.08190017	0.05210506
137.981	1	0.353488	0.3820832	2.664541	2.290575	0.1972792	0.179706	0.1641157	0.1042115	1.821903	1.487353	1.349406	0.6506026	0.05773119	0.06384095	0.06689873	0.06404029	0.3288111	0.4402974	0.472362	0.3166502	0.02897934	0.0498499	0.05479187	0.04091442
137.982	1	0.07818428	0.1088402	0.09170912	0.03737873	0.2727847	0.3294333	0.2050945	0.1163948	0.1010102	0.09724201	0.1092804	0.06960875	0.1265217	0.1387096	0.1084966	0.1060463	0.133192	0.1219358	0.1252793	0.1203124	0.3519409	0.4261278	0.4300153	0.3127808
137.983	1	0.04034026	0.04937536	0.04128045	0.0437778	0.210511	0.3604494	2.430597	1.715448	0.04471413	0.04175557	0.1128213	0.04598151	1.377092	1.164372	0.887448	0.6781035	0.07541515	0.09160565	0.07639963	0.05764956	0.4563537	0.6954228	0.2441973	0.1919521
138.080	1	2.676828	2.08841	0.185721	0.217072	0.02847537	0.02519674	0.04955846	0.04509369	0.1081627	0.0592437	0.2070883	0.1738401	0.04172638	0.03379118	0.04920746	0.05223954	1.039196	0.9003786	2.369963	1.387671	0.06718867	0.06695371	0.09256626	0.04549223
138.081	1	0.3915346	0.4247181	2.675526	2.252883	0.1961218	0.1842379	0.1437252	0.1102041	1.845901	1.456424	1.256772	0.6805976	0.04862923	0.04889143	0.0769778	0.07116233	0.2931442	0.3823236	0.5595646	0.3541223	0.04008219	0.06136547	0.057648	0.04574493
138.082	1	0.07226658	0.09126583	0.09215179	0.05351205	0.2601707	0.3052106	0.1963457	0.1230433	0.1127845	0.08666836	0.06571789	0.07954849	0.1230804	0.1299735	0.09943683	0.1195004	0.1479551	0.1236374	0.1205855	0.1190238	0.3162082	0.3962669	0.4132069	0.2882785
138.083	1	0.03824126	0.03503023	0.03929173	0.03983885	0.2107922	0.3813528	2.439074	1.708286	0.03520348	0.04754633	0.1038938	0.05485596	1.379114	1.185302	0.8883114	0.662875	0.08593577	0.09097272	0.06216655	0.06057636	0.4848091	0.7070677	0.2119831	0.1789385
138.180	1	2.655851	2.127487	0.1961351	0.2277531	0.03537975	0.03302331	0.02901009	0.05006222	0.1347535	0.07119941	0.1572816	0.1403527	0.0373215	0.04483377	0.04233194	0.05065526	1.035848	0.8827541	2.384108	1.368479	0.05666489	0.0719381	0.08980964	0.04534982
138.181	1	0.4045503	0.4385877	2.688181	2.241762	0.1985819	0.1858668	0.130284	0.1022121	1.855196	1.455871	1.139944	0.7022416	0.03776985	0.04912993	0.07422065	0.06235716	0.2325101	0.3314574	0.6047586	0.3688918	0.03934028	0.06026779	0.04628219	0.04353763
138.182	1	0.05401465	0.06304982	0.08809251	0.06161936	0.2256378	0.2595569	0.1731822	0.1173719	0.09291076	0.07315954	0.04140968	0.0798485	0.1259761	0.1105328	0.08841946	0.1119531	0.153833	0.1109319	0.1150649	0.1068142	0.2873875	0.3627212	0.3851025	0.2610826
138.183	1	0.04092755	0.04526962	0.04920375	0.05068592	0.2592289	0.389441	2.441008	1.677575	0.0665444	0.06186741	0.10076	0.04634173	1.401928	1.194606	0.8948713	0.6535755	0.07920737	0.08913936	0.06253465	0.0649525	0.50488	0.6973932	0.1684054	0.1998069
138.280	1	2.624929	2.094671	0.1906644	0.2573415	0.0356538	0.04184993	0.04080118	0.04488963	0.134922	0.08782171	0.1405489	0.1165112	0.03581051	0.0388177	0.04386971	0.05645609	1.020174	0.879829	2.360773	1.387259	0.06032856	0.06716494	0.0861561	0.04043058
138.281	1	0.4037118	0.4150201	2.689504	2.263238	0.2042854	0.1889864	0.1276099	0.1061802	1.850703	1.487409	1.056801	0.7372433	0.03973356	0.05343651	0.06071845	0.07017431	0.1864045	0.3096333	0.6154854	0.3654465	0.04376946	0.0558904	0.05577872	0.04260004
138.282	1	0.05487469	0.05050645	0.08544223	0.0623619	0.1999693	0.2260511	0.1545593	0.1080602	0.0774854	0.0624716	0.05081003	0.07531628	0.1182641	0.07879585	0.08609204	0.103132	0.1434299	0.09891448	0.1158548	0.1041555	0.2747485	0.3368719	0.356635	0.2421083
138.283	1	0.05644736	0.05384091	0.04712199	0.03840664	0.3187552	0.3769876	2.37767	1.596132	0.06445358	0.0392285	0.1066394	0.05324044	1.336522	1.109658	0.8645613	0.6661478	0.06795134	0.09553325	0.05241407	0.06022309	0.5036437	0.6952377	0.1813222	0.201726
138.380	1	2.639113	2.082558	0.2236309	0.2783898	0.03899857	0.0334042	0.04459493	0.04296491	0.1563377	0.09513507	0.1479591	0.104605	0.04084117	0.0398492	0.04899235	0.047244	1.030473	0.8762935	2.360085	1.417778	0.06017219	0.06543663	0.08759873	0.04527871
138.381	1	0.4077755	0.3662234	2.730761	2.296097	0.2000412	0.1846582	0.1317915	0.108733	1.863191	1.53988	1.015024	0.7511807	0.04526547	0.05703054	0.05429137	0.05527484	0.1995355	0.3371609	0.584734	0.3254898	0.0377323	0.0619982	0.05914864	0.03820853
138.382	1	0.08229295	0.06477348	0.09010578	0.05543805	0.2233969	0.2780666	0.1796364	0.1040211	0.09894528	0.08140068	0.06429362	0.07033776	0.1179124	0.089145	0.06134564	0.08611466	0.1239832	0.1111405	0.1169747	0.1263696	0.3089998	0.3912866	0.4010267	0.2974372
138.383	1	0.06413488	0.03828715	0.03516137	0.02946838	0.367793	0.3481003	2.371898	1.552359	0.05095917	0.04595215	0.1057383	0.05589245	1.330897	1.077186	0.8295631	0.6678744	0.1049593	0.09380026	0.04143628	0.05315034	0.5154139	0.6686117	0.1514378	0.2224073
138.480	1	2.610209	2.037397	0.2403071	0.2754079	0.03534392	0.03154838	0.02982802	0.03943127	0.1768889	0.09979567	0.1613139	0.1084384	0.04147744	0.03410889	0.03942925	0.0422689	1.034606	0.8638941	2.357885	1.432688	0.06167442	0.06178743	0.09504035	0.06016475
138.481	1	0.3981721	0.3233566	2.707063	2.338162	0.1977512	0.1907211	0.1318653	0.1219128	1.870776	1.570357	1.031715	0.7552779	0.05370666	0.05527843	0.04592013	0.0496226	0.2187909	0.3674882	0.5199816	0.301983	0.02612445	0.05761201	0.07367435	0.03565763
138.482	1	0.0887397	0.06027069	0.08890053	0.04475416	0.2229252	0.2941317	0.180069	0.09054832	0.08895227	0.07451536	0.06776481	0.05703726	0.1222849	0.08252686	0.05629256	0.08132191	0.1187925	0.1007918	0.09246492	0.1172805	0.2954113	0.3817042	0.3937477	0.3021579
138.483	1	0.05930155	0.04118625	0.03492742	0.04860989	0.4083244	0.2980222	2.374657	1.531151	0.06603008	0.03903895	0.1085005	0.05679084	1.332414	1.050236	0.8051263	0.7051016	0.08299417	0.08953178	0.03184398	0.05631847	0.4979806	0.6584272	0.1472022	0.26114
138.579	1	2.599107	1.983068	0.2537122	0.2297957	0.029084	0.03799105	0.05026203	0.02040495	0.2047587	0.1036686	0.1910437	0.1575812	0.05127408	0.0478906	0.03728859	0.06289852	1.045686	0.8537579	2.381795	1.440522	0.07068499	0.06969325	0.08390838	0.06092878
138.580	1	0.3892417	0.2866979	2.705951	2.372216	0.1924714	0.1959852	0.1410194	0.1313636	1.849263	1.615598	1.077769	0.7491525	0.05576286	0.05499686	0.06044458	0.04835753	0.2545695	0.3983034	0.4384003	0.2709522	0.0314073	0.06006245	0.08226368	0.02914835
138.580	1	0.110005	0.06054292	0.09921498	0.02513346	0.2840572	0.3805559	0.1614896	0.06131773	0.1109977	0.08892422	0.1050562	0.0664787	0.1609786	0.07510421	0.09272465	0.09875201	0.09820256	0.1260856	0.1162919	0.1643563	0.3450843	0.435688	0.4842476	0.4182672
138.580	1	0.06723363	0.04540777	0.03903288	0.03382924	0.4136623	0.2619686	2.344237	1.507098	0.07067431	0.04208339	0.1141779	0.03854457	1.352129	1.028623	0.8345672	0.7427532	0.06872662	0.09443996	0.03692561	0.05693672	0.4545938	0.6726075	0.1604887	0.2472864
138.680	1	2.567345	1.915465	0.2517184	0.187867	0.02855647	0.03406646	0.05102891	0.04093764	0.2142254	0.1369388	0.2451822	0.2277948	0.05275796	0.05117581	0.04980065	0.06936091	1.058245	0.799711	2.413165	1.463998	0.07078881	0.08689504	0.08086846	0.05157216
138.681	1	0.3711117	0.2543703	2.710433	2.414438	0.1913108	0.1958091	0.1585825	0.114592	1.821887	1.663263	1.17833	0.7369955	0.05154624	0.06314275	0.06593041	0.06886367	0.2792711	0.4314436	0.3570351	0.191224	0.04675507	0.04473354	0.08241929	0.02445239
138.682	1	0.09249271	0.05191489	0.09491097	0.03125456	0.3187527	0.3916395	0.173278	0.06794473	0.09393727	0.07645493	0.1101347	0.09932944	0.1582034	0.08293552	0.1027081	0.1183939	0.07864555	0.1255718	0.122617	0.1623356	0.3193794	0.4390112	0.4918502	0.4311926
138.683	1	0.06845366	0.03268754	0.04091609	0.02409294	0.3502152	0.2077872	2.317376	1.526032	0.04394107	0.03603902	0.09693284	0.04622821	1.361305	1.041887	0.8381438	0.7545869	0.0813001	0.09136319	0.04983972	0.06729391	0.4310922	0.6388346	0.1668543	0.22871
138.780	1	2.567831	1.888473	0.2146313	0.2293068	0.04714313	0.03562127	0.06293892	0.05577186	0.2210845	0.1652903	0.2892505	0.2853988	0.04557546	0.04563692	0.04907388	0.06713602	1.050653	0.7133036	2.430854	1.460902	0.08494555	0.08801821	0.09534073	0.05213648
138.781	1	0.3817765	0.2402382	2.715522	2.437464	0.1959217	0.2000567	0.1675718	0.1071535	1.797542	1.713084	1.269898	0.7122228	0.04772664	0.06194409	0.06180814	0.05620862	0.2972525	0.460067	0.2807113	0.1419079	0.04460738	0.04593666	0.08428128	0.04084623
138.782	1	0.0983377	0.04090543	0.1086424	0.05949685	0.3721997	0.4547371	0.1846487	0.1062568	0.09182079	0.07596113	0.1240867	0.1258263	0.1563694	0.07711015	0.1271393	0.1676538	0.1020188	0.1258408	0.1409656	0.1839554	0.3882191	0.5166922	0.5324128	0.4984119
138.783	1	0.06309072	0.03060309	0.0454639	0.03952128	0.309404	0.2203818	2.34821	1.591307	0.05246507	0.03659666	0.1071215	0.0529633	1.406893	1.081132	0.848861	0.7666919	0.07574876	0.09743676	0.04808301	0.06272452	0.4286139	0.6342375	0.2233548	0.2068961
138.880	1	2.578348	1.885546	0.1598591	0.280192	0.06076649	0.05312654	0.058204	0.05965165	0.2260588	0.1921676	0.3083002	0.3026215	0.05062586	0.03707687	0.05536821	0.06376193	1.021683	0.6575829	2.457339	1.416129	0.09077216	0.08051489	0.08932012	0.04860084
138.881	1	0.4004076	0.2193048	2.71559	2.442699	0.1965118	0.2073936	0.1633809	0.1056775	1.796879	1.741572	1.338526	0.6944526	0.05127594	0.06365316	0.04321101	0.04110388	0.3011779	0.4923198	0.2007355	0.1177206	0.04947137	0.06093279	0.07761251	0.04370971
138.882	1	0.1010916	0.03204816	0.1106397	0.05368355	0.3630795	0.4552992	0.1996838	0.1167868	0.08964311	0.09040679	0.1218217	0.1260864	0.1448367	0.101347	0.1276955	0.169707	0.1323529	0.1110236	0.1404889	0.1844859	0.4142981	0.5304239	0.510563	0.5023313
138.883	1	0.05263807	0.04012696	0.03871104	0.04365633	0.2866737	0.2508219	2.3559	1.621651	0.04389668	0.03432846	0.1031934	0.05497857	1.432513	1.119587	0.8266588	0.7709788	0.0729522	0.1081334	0.05361962	0.08305003	0.4398337	0.6282934	0.2785132	0.215531
138.980	1	2.565608	1.897165	0.1554467	0.330997	0.03763778	0.0561367	0.04490111	0.03835752	0.1993506	0.1880858	0.3151422	0.2840677	0.04537851	0.02632434	0.05615581	0.07156915	0.9951455	0.6663556	2.457235	1.361124	0.08420524	0.09144783	0.09287713	0.05785985
138.981	1	0.3957796	0.2155648	2.718174	2.436186	0.1981655	0.2107743	0.1702934	0.1122363	1.795547	1.737694	1.391146	0.7209952	0.05878239	0.05887661	0.03291424	0.04122948	0.3253212	0.4818464	0.1252863	0.1313477	0.05876959	0.05301995	0.08683032	0.05084864
138.982	1	0.1053188	0.08851871	0.1132083	0.06500907	0.4800315	0.6001601	0.1679608	0.127114	0.1071761	0.09329023	0.1169269	0.1300942	0.1199449	0.09531821	0.1579067	0.2155698	0.1633593	0.1359479	0.1809481	0.2098702	0.6031496	0.7271504	0.6152799	0.6219308
138.983	1	0.05057628	0.04573832	0.04071303	0.04069111	0.2610708	0.2847387	2.340291	1.626962	0.03388676	0.03307729	0.1006132	0.0574961	1.426747	1.107001	0.8018989	0.761394	0.06996227	0.08299425	0.0703271	0.0825004	0.4512247	0.602198	0.3145388	0.2184565
139.080	1	2.580988	1.923273	0.1940906	0.3609927	0.03918175	0.03971465	0.04290558	0.04071184	0.197337	0.175555	0.3072065	0.2808225	0.04536364	0.02837289	0.05547624	0.06131946	0.9762931	0.7060221	2.476455	1.32587	0.07743353	0.08668228	0.08938302	0.05289599
139.081	1	0.3977557	0.2306106	2.750606	2.402401	0.1960268	0.2143389	0.1704628	0.1334092	1.782889	1.734586	1.419945	0.7319702	0.06287715	0.05340293	0.03600579	0.05425358	0.3295774	0.4648908	0.08297839	0.1360153	0.05897209	0.05880055	0.07814396	0.04189404
139.082	1	0.1013938	0.07738181	0.1191731	0.08746742	0.4842836	0.6026848	0.1814397	0.137483	0.1084035	0.08764074	0.1154588	0.131532	0.1251474	0.1176126	0.1654283	0.2205777	0.1570909	0.1540577	0.1710885	0.204475	0.6061387	0.7377028	0.6224126	0.6162208
139.083	1	0.03855474	0.04088603	0.04085282	0.05646807	0.2381252	0.3093157	2.341013	1.641967	0.03395162	0.04594502	0.1047584	0.05887548	1.435491	1.119522	0.7697525	0.7440301	0.07456891	0.08910536	0.05923985	0.07641896	0.4735024	0.5971894	0.3199273	0.2151429
139.180	1	2.583866	1.907128	0.233723	0.3747758	0.0343445	0.02972194	0.04338219	0.04029282	0.2029126	0.1490607	0.2728225	0.251215	0.04264024	0.04668568	0.06071234	0.05333283	0.9756812	0.7737141	2.472996	1.293438	0.08025351	0.07062323	0.08269094	0.04744096
139.181	1	0.4125427	0.2514245	2.749458	2.359046	0.2089051	0.215774	0.1840913	0.1267081	1.78501	1.71287	1.438764	0.7463081	0.07039645	0.06363728	0.03749263	0.04586057	0.3360422	0.4359575	0.07669786	0.123385	0.05500941	0.05565085	0.08391316	0.03076341
139.182	1	0.1066954	0.08617684	0.11197	0.08608627	0.4575569	0.5832907	0.2127025	0.1333425	0.1130135	0.08595577	0.1078074	0.1310861	0.1374441	0.148367	0.1587137	0.2111863	0.1712138	0.1569357	0.1805421	0.2045402	0.5989891	0.7241144	0.6177713	0.6125278
139.183	1	0.04217245	0.05013976	0.05589987	0.05917581	0.2161219	0.3442554	2.368646	1.653238	0.0510804	0.04964463	0.1208547	0.06035648	1.447041	1.148574	0.7993802	0.7465256	0.08003211	0.09169222	0.07551797	0.08125518	0.5091112	0.6039471	0.3298222	0.2526293
139.280	1	2.594015	1.901569	0.2460735	0.3613464	0.03992533	0.02883857	0.04331943	0.03321576	0.2006974	0.1147889	0.235801	0.2497648	0.04891962	0.03767794	0.05938238	0.05685928	0.9870741	0.8491686	2.459075	1.266868	0.08322838	0.0529841	0.07907862	0.03695052
139.281	1	0.4391627	0.278891	2.746222	2.299833	0.2008935	0.2171345	0.1816198	0.1151501	1.790911	1.673534	1.412218	0.7543059	0.06425622	0.04178879	0.04882807	0.048195	0.3526975	0.40426	0.1007937	0.08894132	0.05365497	0.0475316	0.06048661	0.02074086
139.282	1	0.1374407	0.08557482	0.07374664	0.07748512	0.317451	0.4688324	0.236466	0.1107191	0.08959411	0.1397697	0.1371416	0.1193953	0.1439618	0.1871207	0.1263317	0.1714517	0.1444013	0.1010149	0.1036796	0.146388	0.4331044	0.4965864	0.4175047	0.4032941
139.283	1	0.05933865	0.04765811	0.03870161	0.04178971	0.2070145	0.3805411	2.360173	1.648621	0.05991032	0.04794397	0.1131777	0.06543038	1.426861	1.1241	0.8115454	0.7143408	0.08249402	0.09573319	0.08089642	0.06895817	0.5295048	0.6338713	0.3123061	0.2787554
139.380	1	2.610229	1.902047	0.2585973	0.3258276	0.03679178	0.03079725	0.04944684	0.03899439	0.1650484	0.07967248	0.2432354	0.2783682	0.04557507	0.04133345	0.05791211	0.0469254	1.016822	0.9289764	2.430235	1.247304	0.07555565	0.05542525	0.07937423	0.03760174
139.381	1	0.4487392	0.3098467	2.732596	2.271518	0.1967252	0.2034178	0.1640749	0.1219239	1.818874	1.59825	1.353373	0.7714245	0.07283709	0.05207077	0.0626383	0.03803233	0.3724723	0.3642204	0.1719686	0.06802654	0.04294318	0.03980266	0.05415789	0.0217137
139.382	1	0.1697	0.07606847	0.09269641	0.06091088	0.3568684	0.504334	0.2500065	0.103754	0.1038131	0.1468939	0.1428906	0.1074101	0.118994	0.1820653	0.1506994	0.165834	0.1392996	0.10094	0.1179472	0.1361295	0.4855971	0.5394331	0.4452488	0.4194013
139.383	1	0.04147899	0.03960077	0.04109253	0.05858063	0.220145	0.4130972	2.372562	1.664358	0.05276287	0.04786911	0.1237004	0.05630979	1.380105	1.082419	0.823526	0.6941797	0.06060859	0.1014766	0.05106511	0.06506911	0.5238276	0.6309298	0.2812175	0.3133719
139.480	1	2.63425	1.940203	0.2558919	0.2809563	0.04175568	0.03823735	0.04298876	0.04304673	0.1403066	0.08921073	0.2632741	0.2924344	0.05196456	0.05588461	0.04459679	0.04718208	1.079792	0.996208	2.381396	1.203593	0.07609358	0.05810968	0.07682744	0.04488038
139.481	1	0.454775	0.3591276	2.709148	2.215724	0.2025984	0.2040315	0.1598421	0.1289162	1.857585	1.544709	1.254652	0.8002665	0.09160499	0.05196335	0.07135606	0.04320107	0.3964469	0.3526099	0.2708338	0.07205351	0.04146755	0.03876948	0.05499963	0.03715514
139.482	1	0.1829838	0.070483	0.09750052	0.06593908	0.3389977	0.4588268	0.2369287	0.0893723	0.0942791	0.1572595	0.1327835	0.1033596	0.09643773	0.1988812	0.1703813	0.1364139	0.1276636	0.1095258	0.131372	0.1022747	0.4359693	0.4705397	0.3946248	0.3455711
139.483	1	0.05172456	0.0393308	0.02847172	0.04725823	0.2595504	0.3993195	2.372357	1.65661	0.07220084	0.03309204	0.1153327	0.06892678	1.339359	1.041994	0.856	0.718699	0.06841105	0.0921369	0.04195535	0.04500873	0.530175	0.6188926	0.2345391	0.3447355
139.579	1	2.610015	1.915742	0.2443682	0.2528516	0.04196824	0.03136361	0.04699754	0.03815371	0.1442758	0.1147603	0.2979942	0.2873053	0.06065968	0.05488107	0.0493904	0.04006681	1.124641	0.9860146	2.362651	1.136847	0.07234783	0.0584699	0.08068925	0.04876847
139.579	1	0.4455553	0.403019	2.67106	2.166775	0.2014029	0.1884509	0.1600485	0.1280135	1.875182	1.486939	1.155675	0.8181457	0.07258489	0.05965981	0.06857542	0.03587275	0.3880841	0.3614394	0.375912	0.09835677	0.02272988	0.05163049	0.04575443	0.03571527
139.580	1	0.1822798	0.06262314	0.1011488	0.08824872	0.3955749	0.476919	0.2508433	0.1050083	0.09873043	0.1608066	0.1456851	0.1009201	0.1374741	0.1866811	0.1950177	0.1117989	0.1430844	0.1116614	0.167056	0.1088698	0.5196644	0.5119848	0.4825182	0.3757443
139.580	1	0.0478163	0.03818529	0.04028689	0.04253268	0.2641244	0.3957036	2.367398	1.624519	0.04487719	0.03937785	0.1038966	0.0500774	1.300311	1.006813	0.8819146	0.7500454	0.06991079	0.08764687	0.03894124	0.05375181	0.5169349	0.5778658	0.2054488	0.3698983
139.680	1	2.558551	1.890206	0.2200079	0.2271996	0.04213867	0.02712781	0.03938037	0.04665092	0.1317025	0.1497518	0.3211143	0.2928591	0.05346285	0.06026689	0.04511411	0.03573878	1.137623	0.9277959	2.348686	1.088901	0.07361583	0.06475186	0.08183795	0.03158913
139.681	1	0.423049	0.4462813	2.638212	2.176169	0.2026802	0.1928867	0.1473061	0.1389505	1.866907	1.449432	1.085047	0.8648205	0.04821845	0.07271014	0.05782033	0.04538939	0.3572952	0.3664888	0.4665591	0.1482558	0.04955268	0.04089766	0.04658902	0.03348201
139.682	1	0.1567603	0.08130675	0.1091669	0.1047877	0.4170552	0.4825286	0.2482583	0.1032658	0.0889027	0.1517203	0.15205	0.08926902	0.1597388	0.1654957	0.2007912	0.09303775	0.1482487	0.1093825	0.1870808	0.1387414	0.5641586	0.5262597	0.5187222	0.3991657
139.683	1	0.05061212	0.02566323	0.027927	0.04311669	0.2877451	0.3698052	2.332679	1.588085	0.06517302	0.03558285	0.1068221	0.05423165	1.247662	0.9855582	0.9238244	0.766774	0.06706138	0.09259884	0.0487767	0.04235159	0.4818571	0.5520816	0.189613	0.3417928
139.780	1	2.537937	1.893804	0.2077972	0.2196544	0.03631836	0.03362983	0.04812276	0.0558791	0.1444008	0.177977	0.3201195	0.2844439	0.04694118	0.05232852	0.05159073	0.03758428	1.148582	0.847068	2.30298	1.059253	0.0789068	0.06303457	0.07471863	0.02496219
139.781	1	0.4119522	0.4707268	2.638857	2.210657	0.2035298	0.1917804	0.1421157	0.1394355	1.859713	1.456897	1.055165	0.8992812	0.04256812	0.08849572	0.0535402	0.04135391	0.3098292	0.3889456	0.5251401	0.2109146	0.04896213	0.04288392	0.05825028	0.03794003
139.782	1	0.1349414	0.1005728	0.1029301	0.09531903	0.4175243	0.4735106	0.2351817	0.09177257	0.07874066	0.1335516	0.130356	0.08788236	0.1619186	0.1334525	0.1984389	0.09695288	0.1734339	0.126391	0.194376	0.1561089	0.594075	0.5481697	0.553675	0.4096936
139.783	1	0.05296636	0.03088755	0.03625646	0.03557252	0.2568127	0.3427638	2.306722	1.562794	0.05695143	0.03583089	0.0960875	0.05222182	1.254556	1.005415	0.9502948	0.797576	0.0688103	0.1003295	0.04234699	0.04384948	0.467772	0.5565262	0.1756482	0.3082877
139.880	1	2.533826	1.84801	0.1993448	0.1979054	0.03789819	0.0338556	0.04116972	0.04728898	0.1763449	0.1990928	0.3290298	0.2553329	0.03955933	0.04402888	0.05362189	0.04237061	1.142163	0.771444	2.260639	1.071281	0.06898222	0.05890604	0.06475937	0.03283667
139.881	1	0.4152764	0.4885544	2.637302	2.253688	0.1999387	0.184919	0.1287192	0.1439325	1.852851	1.467252	1.064302	0.9276081	0.03667	0.08679468	0.06491293	0.05031288	0.2687789	0.3906408	0.5507323	0.2774375	0.05863272	0.04504288	0.0675755	0.03225013
139.882	1	0.1209259	0.09976153	0.09598669	0.1068977	0.4034521	0.4597091	0.2234323	0.09055406	0.1117385	0.1164351	0.1285586	0.08087232	0.1446772	0.1226851	0.1867254	0.09649443	0.1967008	0.1311085	0.1853743	0.1419623	0.6048907	0.5437632	0.5683912	0.3978133
139.883	1	0.04937333	0.02647448	0.04440217	0.04226136	0.2368107	0.3028857	2.33344	1.595768	0.05875589	0.03506998	0.1047861	0.05719841	1.285035	1.04726	0.9477257	0.8179223	0.06593801	0.08861254	0.03227694	0.05389411	0.4537765	0.582395	0.1595035	0.2489405
139.980	1	2.517948	1.781285	0.2371853	0.1942971	0.03837347	0.0415263	0.05162188	0.0391776	0.1861172	0.2058109	0.3684606	0.2477375	0.05276694	0.03648011	0.05059169	0.03784953	1.13738	0.7361972	2.266557	1.09896	0.06785789	0.05827295	0.06957573	0.0561642
139.981	1	0.4215578	0.4904062	2.657818	2.299672	0.1997178	0.1845888	0.1462584	0.1598342	1.825942	1.503955	1.149667	0.9639229	0.04460315	0.08389853	0.06641746	0.05547393	0.23925	0.3842613	0.5332097	0.3247682	0.06767108	0.04737863	0.07388295	0.03586932
139.982	1	0.1105277	0.09315978	0.1135608	0.1181673	0.4039904	0.4488112	0.2222399	0.08692638	0.1235196	0.09788099	0.1372138	0.06653239	0.1281082	0.09917342	0.1767204	0.09408143	0.1927547	0.1267227	0.16763	0.1386116	0.5942435	0.5447222	0.5647628	0.3692966
139.983	1	0.05796465	0.03066358	0.0440635	0.0371692	0.2245006	0.2930496	2.31931	1.621252	0.03969134	0.03208234	0.1022481	0.05634868	1.311863	1.081652	0.9573441	0.7751137	0.0661966	0.0855035	0.0365122	0.0403345	0.42651	0.6186631	0.1447861	0.22364
140.080	1	2.510297	1.738082	0.3133514	0.213238	0.02631113	0.03493354	0.05120947	0.04385948	0.1630513	0.1972336	0.3681073	0.2867548	0.04681426	0.03759331	0.04100958	0.03873999	1.087513	0.7380751	2.278832	1.113991	0.07129904	0.06424776	0.0755378	0.05823099
140.081	1	0.4064936	0.4539965	2.703751	2.371506	0.1943942	0.1923168	0.1559371	0.1524223	1.780823	1.527437	1.240036	0.9725029	0.04006596	0.07053744	0.06397444	0.05240978	0.2168839	0.3737788	0.4670104	0.3372889	0.05753192	0.04840229	0.06701825	0.04102665
140.082	1	0.1594609	0.09633492	0.1036619	0.1123487	0.4668562	0.5247096	0.2188938	0.09192014	0.1155044	0.07624005	0.1332339	0.05959134	0.164171	0.09759209	0.1670212	0.08839211	0.2460415	0.1488136	0.1980486	0.1590448	0.686235	0.6937289	0.6810308	0.4927922
140.083	1	0.0563893	0.02761879	0.04336009	0.03537865	0.2313168	0.2816415	2.307756	1.638728	0.03508733	0.03514639	0.1082622	0.06359022	1.324544	1.097233	0.9418883	0.7362592	0.05682169	0.08130516	0.03937621	0.04544787	0.3812503	0.6369931	0.132396	0.2178032
140.180	1	2.518463	1.731496	0.3614697	0.2125664	0.02219425	0.0355471	0.04327081	0.03525328	0.157015	0.2071162	0.3453412	0.316784	0.04424536	0.0437314	0.05236246	0.03515775	1.039984	0.749721	2.320826	1.109443	0.06833388	0.06897259	0.07567658	0.04792571
140.181	1	0.4159247	0.4119907	2.732962	2.413008	0.1990663	0.1885827	0.1615914	0.1422087	1.740291	1.555217	1.317013	0.9817124	0.03417643	0.07425848	0.06548775	0.06058493	0.2059454	0.3765753	0.4012435	0.3496537	0.0474339	0.05625116	0.08031463	0.05484002
140.182	1	0.1569442	0.09144238	0.07032678	0.0966918	0.4386766	0.5154251	0.2166095	0.09191329	0.08231221	0.06733547	0.1179467	0.06079626	0.15523	0.08499453	0.1726306	0.07684024	0.2373956	0.1640988	0.2107066	0.151248	0.7119502	0.7113897	0.6761975	0.4890764
140.183	1	0.04431862	0.03523618	0.04766454	0.03416034	0.2460569	0.2918314	2.352325	1.655105	0.04186026	0.02910434	0.1151588	0.05284662	1.355722	1.131153	0.9414169	0.7025257	0.05437698	0.09047426	0.03990031	0.05250513	0.3726337	0.6645443	0.1467789	0.2033808
140.280	1	2.539656	1.742264	0.3673429	0.1913927	0.02649485	0.04553291	0.04798977	0.0270001	0.1749163	0.2339473	0.3309147	0.3515666	0.03769582	0.04422684	0.0462699	0.04720618	1.003916	0.8064518	2.349867	1.107735	0.06513792	0.06824577	0.07818176	0.03616587
140.281	1	0.4258747	0.3910781	2.765166	2.445271	0.1921669	0.1987543	0.1670574	0.130124	1.725242	1.575057	1.359561	0.9837438	0.04058258	0.06550366	0.04933695	0.06502902	0.2276274	0.3860808	0.3092838	0.3231875	0.05470618	0.05168709	0.07395086	0.06158063
140.282	1	0.1764031	0.1002551	0.05939515	0.1050618	0.4231625	0.4942333	0.1966193	0.09706593	0.08017631	0.08080948	0.1287498	0.07075183	0.1512787	0.09804198	0.18394	0.07772897	0.2363388	0.1808817	0.1863901	0.143727	0.6835081	0.7077261	0.648928	0.4475585
140.283	1	0.04263939	0.02211398	0.04732142	0.03478831	0.2571251	0.317035	2.372281	1.653687	0.0300581	0.04947039	0.1146178	0.04783354	1.374291	1.152634	0.9333767	0.6915897	0.05468426	0.08876594	0.05902576	0.0510568	0.3623969	0.6744715	0.1862054	0.1918867
140.380	1	2.545796	1.73779	0.3290754	0.1516816	0.05410191	0.04456818	0.04355226	0.03873487	0.1987974	0.2474186	0.3067121	0.3623003	0.03201336	0.04098846	0.03752429	0.0504215	0.9720674	0.8758213	2.377122	1.102615	0.06499972	0.05389643	0.08493304	0.03782396
140.381	1	0.4169968	0.3666651	2.796805	2.450089	0.1902905	0.1883699	0.1666492	0.1267575	1.676371	1.569869	1.394086	0.9726902	0.05467817	0.05909091	0.0621628	0.05484627	0.262301	0.3704042	0.2302721	0.2539469	0.04676702	0.04866337	0.06965168	0.05485781
140.382	1	0.1880914	0.1071163	0.07668356	0.1114957	0.4305475	0.5067032	0.1989851	0.1177852	0.07256287	0.0984035	0.1329143	0.07123976	0.1309287	0.09946163	0.197529	0.09826785	0.2454235	0.1887386	0.1422947	0.1465135	0.7167862	0.7404147	0.6516	0.4766368
140.383	1	0.0450167	0.03928461	0.0449333	0.04734391	0.2770945	0.3406629	2.356847	1.6339	0.04052438	0.04498632	0.1068125	0.06104511	1.361036	1.157325	0.9039505	0.693788	0.05025461	0.09821099	0.06671766	0.05015398	0.3667783	0.686361	0.2077452	0.1619711
140.480	1	2.554711	1.745535	0.2770694	0.1073167	0.05835757	0.03647902	0.04745425	0.04542112	0.198816	0.2317931	0.2922058	0.358827	0.03851699	0.04540144	0.03556545	0.0520635	0.9596578	0.9319643	2.38785	1.100081	0.06432975	0.05744119	0.06966169	0.03738492
140.481	1	0.4079854	0.3376349	2.825914	2.450076	0.1871315	0.190959	0.176005	0.132093	1.62906	1.549151	1.419177	0.9561809	0.0497538	0.05095072	0.05622747	0.05775001	0.289869	0.3561816	0.16608	0.2056385	0.0411932	0.04786255	0.06394948	0.039352
140.482	1	0.2124272	0.1019273	0.08706036	0.127248	0.4392091	0.5088523	0.189613	0.1129427	0.0552847	0.1066668	0.1202308	0.07786906	0.107731	0.1446893	0.2233059	0.120936	0.2385225	0.2010366	0.1473514	0.1537683	0.7422264	0.785621	0.6825057	0.5362538
140.483	1	0.03951488	0.04279332	0.06096581	0.03354146	0.2838523	0.3731807	2.411879	1.612877	0.05060143	0.05216709	0.1069948	0.05366717	1.380886	1.155321	0.8928443	0.7112098	0.06552944	0.0893719	0.07235597	0.05232	0.3751272	0.6909753	0.2230761	0.1399568
140.580	1	2.588212	1.785669	0.2376739	0.1052115	0.060172	0.02932547	0.05617798	0.03197897	0.1766984	0.2238339	0.283544	0.3486102	0.03543577	0.04614444	0.03169479	0.04850752	0.9300834	0.9457341	2.390557	1.098873	0.07127799	0.05881717	0.06604904	0.0408897
140.581	1	0.3871977	0.3022391	2.861142	2.429807	0.1917878	0.1922372	0.1727946	0.1306305	1.573387	1.542883	1.424235	0.9502046	0.04405654	0.06223438	0.0569163	0.05216039	0.3122967	0.334721	0.2023595	0.17915	0.0362221	0.04749233	0.06605762	0.03919614
140.582	1	0.1833889	0.08184623	0.08801482	0.140964	0.4177439	0.4964917	0.2138125	0.1412727	0.05954764	0.1186419	0.1104381	0.07106341	0.1000708	0.1724294	0.2195151	0.1066454	0.2184342	0.2053483	0.173078	0.1573879	0.746574	0.8043419	0.6797148	0.542664
140.583	1	0.04931653	0.03626765	0.05567025	0.05459382	0.3110756	0.3733069	2.427062	1.608421	0.05601942	0.03648788	0.108865	0.05210716	1.382008	1.139662	0.8671523	0.7250945	0.06816067	0.1057918	0.05286098	0.05362772	0.4115942	0.7068788	0.2480517	0.1768365
140.679	1	2.61029	1.836108	0.2566271	0.1633172	0.04812953	0.04592799	0.04910398	0.03484047	0.1834699	0.2203949	0.3187285	0.3429937	0.03626021	0.04085459	0.03777164	0.05075153	0.9016483	0.9484147	2.361198	1.088239	0.07116044	0.04900371	0.0678516	0.03601065
140.680	1	0.3852922	0.2806759	2.866599	2.401427	0.1840957	0.1881649	0.1689345	0.1327608	1.56228	1.527997	1.420521	0.9495905	0.05475636	0.07175353	0.0509445	0.05044492	0.339059	0.2992439	0.2730546	0.1664844	0.04214038	0.06142321	0.06236082	0.03460397
140.680	1	0.130865	0.1023003	0.07161864	0.1221118	0.3827457	0.4245841	0.1862592	0.1038941	0.08001353	0.09378656	0.1061744	0.05383748	0.1121849	0.1734638	0.1865014	0.09994289	0.1857495	0.1814603	0.1943199	0.1501289	0.6400937	0.7487882	0.6413706	0.4587435
140.680	1	0.0469567	0.04542131	0.04096235	0.04928077	0.2965403	0.3616699	2.412067	1.57445	0.0592569	0.04463591	0.1168794	0.05071186	1.355857	1.085084	0.8351862	0.7349674	0.08329433	0.1060828	0.06030018	0.05761383	0.4629574	0.7250206	0.317934	0.2233302
140.780	1	2.598279	1.84863	0.3203596	0.2149976	0.05363296	0.04064077	0.0597832	0.04290519	0.1958861	0.1854935	0.3224476	0.3481805	0.03023529	0.03833626	0.03821046	0.05284744	0.8923156	0.9249683	2.334601	1.125942	0.06796163	0.04881077	0.07923029	0.03445456
140.781	1	0.3852011	0.2465422	2.869222	2.369118	0.1775003	0.1872904	0.1678227	0.134026	1.575572	1.495405	1.419677	0.9749529	0.05762418	0.0660571	0.04789636	0.04390664	0.3453716	0.2868635	0.3096121	0.1638641	0.02728301	0.04997757	0.05057347	0.03236792
140.782	1	0.07425642	0.06727927	0.0638166	0.07996728	0.3027905	0.318376	0.1663752	0.04421143	0.09328294	0.1179116	0.09492532	0.05096692	0.1403666	0.1395071	0.1074652	0.1058027	0.1363422	0.1841634	0.1616088	0.1110993	0.4810022	0.6155881	0.5608805	0.360425
140.783	1	0.05545375	0.0271092	0.04601148	0.03963797	0.2847605	0.3254892	2.346114	1.527852	0.05148459	0.0442093	0.1097376	0.05020748	1.292398	1.005267	0.7936935	0.7402465	0.0732346	0.108137	0.0633588	0.05666048	0.4728599	0.7746278	0.3509939	0.2845289
140.880	1	2.58876	1.843174	0.3992922	0.2632333	0.06003393	0.04505749	0.04821662	0.0427815	0.1937045	0.1575993	0.3229757	0.3649045	0.03423535	0.04116003	0.04661665	0.05950088	0.9182906	0.8821366	2.285853	1.192524	0.07747548	0.04529697	0.078578	0.03766954
140.881	1	0.3985482	0.2037416	2.864273	2.318893	0.1724781	0.1831408	0.1690504	0.1418348	1.576688	1.441988	1.385486	1.008747	0.0571767	0.05550504	0.06496482	0.04246884	0.3855112	0.297401	0.3357162	0.1593564	0.03571371	0.06169717	0.05272486	0.02211771
140.882	1	0.07976707	0.09973932	0.07955805	0.08775526	0.3399058	0.3770196	0.1741038	0.05808371	0.0964768	0.1148683	0.09430992	0.03049213	0.1402868	0.1490355	0.1425053	0.0922091	0.1541204	0.1852833	0.1511517	0.104879	0.5433704	0.6658308	0.5955042	0.4007283
140.883	1	0.05026978	0.02548441	0.02830446	0.03410681	0.2512795	0.2484756	2.337159	1.528438	0.04815581	0.04740172	0.09973562	0.06625083	1.320592	0.9984038	0.8155908	0.7355447	0.07571504	0.1117728	0.06575415	0.05895735	0.4806821	0.7771132	0.3368799	0.2974708
140.980	1	2.594832	1.820837	0.4669589	0.2915753	0.05467135	0.03681899	0.05280277	0.04993099	0.2140674	0.1660159	0.3110862	0.3772139	0.03710824	0.04100592	0.04850196	0.05947126	0.9933803	0.8423509	2.224572	1.265322	0.08113022	0.05345147	0.07991929	0.0417895
140.981	1	0.4246885	0.1716612	2.845303	2.266505	0.1703307	0.1896768	0.1615346	0.1491361	1.599892	1.406887	1.301625	1.033852	0.05957177	0.0695719	0.05492762	0.05139271	0.4176135	0.3001328	0.3478322	0.1606591	0.02982752	0.0662267	0.0437496	0.02329901
140.982	1	0.06936876	0.06854682	0.0762369	0.06124674	0.2663051	0.3004522	0.166162	0.06305244	0.08786931	0.1132732	0.1003333	0.04776405	0.1407695	0.1407926	0.1149861	0.1076903	0.136423	0.1652291	0.1386296	0.1141548	0.4651845	0.5667249	0.530732	0.3357442
140.983	1	0.06711137	0.02410564	0.03807282	0.05131656	0.2268973	0.1940498	2.319896	1.542426	0.04828036	0.03897524	0.1117063	0.06399686	1.332519	1.026091	0.8274721	0.7322461	0.07222832	0.105257	0.06255776	0.06252877	0.4687193	0.7783811	0.3047174	0.2765549
141.080	1	2.584581	1.771975	0.4814637	0.285227	0.05748466	0.04274434	0.04406207	0.05099353	0.2494291	0.1802427	0.2863147	0.3872054	0.03909752	0.03089921	0.04785999	0.06817351	1.078695	0.7959444	2.14874	1.313657	0.07506702	0.06414706	0.07120335	0.05117599
141.081	1	0.4332943	0.1242272	2.783984	2.231907	0.189573	0.1811478	0.1520962	0.1670343	1.650555	1.346335	1.248826	1.082174	0.06634914	0.08014793	0.04788883	0.04700754	0.4119572	0.3015832	0.3414716	0.1654887	0.03757439	0.05299739	0.05485836	0.04005784
141.082	1	0.06531832	0.1090943	0.08335858	0.07658626	0.2972441	0.3658155	0.1648182	0.05130382	0.09523553	0.1331314	0.09842293	0.05120861	0.1290768	0.1507191	0.1495674	0.1024593	0.1744739	0.1825612	0.1334339	0.1231991	0.5566935	0.6390149	0.5685698	0.4124843
141.083	1	0.05081529	0.03253453	0.04409141	0.05409305	0.2070176	0.1854456	2.270944	1.52771	0.05470599	0.03634684	0.09907497	0.06588521	1.348389	1.043739	0.8327075	0.7385101	0.07682428	0.1057128	0.05235433	0.05952034	0.4322906	0.7290266	0.238258	0.228729
141.180	1	2.591079	1.732157	0.4539679	0.2892122	0.04620781	0.03643538	0.05123427	0.04929173	0.2557619	0.1919556	0.2934954	0.3534843	0.0583607	0.03940964	0.02765157	0.05158033	1.170208	0.7367861	2.113626	1.291445	0.07093465	0.08590451	0.07199253	0.05481409
141.181	1	0.4342711	0.1611781	2.730855	2.218869	0.1953056	0.1750158	0.1435969	0.1687296	1.71919	1.317673	1.193856	1.110765	0.0630023	0.07703209	0.04434054	0.05023385	0.3815815	0.3042134	0.34298	0.196167	0.04434263	0.04315859	0.05096103	0.04025038
141.182	1	0.07606525	0.09376544	0.09149313	0.07848817	0.325823	0.421306	0.1999155	0.04795253	0.09794276	0.1269882	0.1105999	0.06813787	0.1176187	0.1700238	0.1845938	0.1000284	0.2236191	0.2043731	0.1361088	0.09818454	0.5998065	0.6816998	0.594937	0.4515895
141.183	1	0.04366744	0.02552181	0.04670841	0.05120493	0.1960999	0.2131316	2.26187	1.54604	0.04511673	0.0425347	0.1095398	0.05793825	1.397619	1.08643	0.8101281	0.7551707	0.0766842	0.09317757	0.06132885	0.0704221	0.4264436	0.6886903	0.2189412	0.2077745
141.280	1	2.603939	1.70693	0.4375473	0.2992775	0.03155312	0.03237109	0.05517902	0.05827127	0.2459179	0.1951855	0.3152396	0.3093459	0.05154783	0.03508101	0.02686368	0.03908795	1.229307	0.6719648	2.112586	1.253765	0.08002349	0.08071351	0.06576551	0.05191182
141.281	1	0.4196911	0.233156	2.673503	2.205129	0.1994061	0.1796235	0.1540287	0.1681652	1.769535	1.302566	1.16518	1.119962	0.06458348	0.07680778	0.0336198	0.03890271	0.3309412	0.3149238	0.3519436	0.2717817	0.04763651	0.03880992	0.05463851	0.04197154
141.282	1	0.07543033	0.07814331	0.1074552	0.07989977	0.304439	0.4078384	0.1986048	0.03843239	0.0994982	0.1413995	0.09582956	0.08001163	0.1123827	0.1774067	0.1797857	0.09557257	0.2359005	0.1956012	0.1212964	0.08465956	0.586482	0.6575351	0.5672529	0.4450578
141.283	1	0.04022319	0.03467813	0.04096394	0.03768059	0.2007208	0.260463	2.254847	1.565299	0.04438878	0.05043281	0.1065716	0.07930516	1.428122	1.129489	0.7897069	0.7700342	0.07868123	0.1009971	0.06929792	0.07634199	0.4522284	0.6605789	0.2354473	0.2004004
141.380	1	2.60121	1.693087	0.3754313	0.2920213	0.03273757	0.02836864	0.05760013	0.06190491	0.2413571	0.1886914	0.3328997	0.2574961	0.03919605	0.0349705	0.03289302	0.02652496	1.24127	0.6534039	2.122743	1.225703	0.07426916	0.0755119	0.06643397	0.04174581
141.381	1	0.4211942	0.2346096	2.647939	2.212038	0.195763	0.1729958	0.1459589	0.1586623	1.765589	1.355478	1.167311	1.119389	0.06231791	0.07577962	0.03481986	0.04800096	0.2836788	0.3040562	0.3862909	0.366617	0.04761395	0.05396912	0.05874287	0.05233773
141.382	1	0.07970063	0.07525148	0.08980735	0.0675026	0.3023765	0.4168198	0.2017504	0.05262512	0.1118033	0.1414127	0.08350562	0.08327375	0.1101615	0.1622927	0.1578965	0.09191809	0.2189181	0.1761546	0.109704	0.09818969	0.5804897	0.6320142	0.5543957	0.4532478
141.383	1	0.04484371	0.03119092	0.05988359	0.05513059	0.2190642	0.3018241	2.253752	1.59301	0.04144802	0.04646372	0.1137021	0.0734298	1.423189	1.135816	0.7696706	0.7477338	0.06631176	0.08458357	0.05421643	0.06618705	0.4492655	0.6349687	0.2372172	0.1798708
141.480	1	2.625072	1.724022	0.2918163	0.2615285	0.04108528	0.03320847	0.05073773	0.04141928	0.2459647	0.2047878	0.3442729	0.2078846	0.05474521	0.04997536	0.0414199	0.02494617	1.224082	0.6981408	2.172679	1.208277	0.08724931	0.08560385	0.08011146	0.03974803
141.481	1	0.4215529	0.21861	2.645515	2.261527	0.1942613	0.1838185	0.1604156	0.1573401	1.716207	1.409464	1.215804	1.123425	0.05143382	0.06452462	0.03271797	0.05053256	0.226312	0.2687974	0.3968645	0.4301642	0.03456058	0.03093294	0.0444573	0.04224143
141.482	1	0.1013397	0.07659848	0.080563	0.08041991	0.3158943	0.4367507	0.1944182	0.05612616	0.1089697	0.1152832	0.08858946	0.08161609	0.09546171	0.1259967	0.1305965	0.09063603	0.2107508	0.1465994	0.1246261	0.1238207	0.5893434	0.6111876	0.5598253	0.471085
141.483	1	0.03672604	0.04513557	0.04968945	0.06166795	0.2419655	0.3423494	2.235663	1.574718	0.04760744	0.05953131	0.1207447	0.06488014	1.385291	1.131026	0.7993873	0.7229505	0.07812843	0.09854731	0.06142185	0.05857734	0.462933	0.626124	0.2413008	0.1939336
141.580	1	2.625113	1.750333	0.2196389	0.2459537	0.03697168	0.03444969	0.04720661	0.05225197	0.2352838	0.2039485	0.357306	0.2210955	0.05896196	0.03730115	0.03889485	0.02635005	1.179734	0.7391033	2.222864	1.164912	0.08435385	0.079039	0.0801693	0.03738823
141.581	1	0.4026593	0.2043182	2.639139	2.29156	0.1976548	0.1954575	0.1510996	0.1523125	1.68474	1.485504	1.289109	1.122882	0.05105441	0.06023866	0.03386403	0.05746361	0.2091134	0.2423943	0.4036066	0.458019	0.03280799	0.03481423	0.04562836	0.03937398
141.582	1	0.0938965	0.06900489	0.08955828	0.08095798	0.322478	0.4289533	0.1791041	0.06738727	0.119929	0.1125439	0.08343482	0.0917417	0.09874369	0.1208034	0.1118014	0.08825986	0.2020383	0.1481166	0.1240412	0.1454108	0.588967	0.5983176	0.561546	0.4621417
141.583	1	0.03088103	0.04183983	0.04214639	0.036394	0.2695213	0.3825906	2.245433	1.582754	0.0551535	0.04944585	0.1226123	0.06253394	1.371724	1.125454	0.8454465	0.7251766	0.07465646	0.1038588	0.07339094	0.07274603	0.4939713	0.649196	0.2520693	0.2638471
141.680	1	2.644425	1.795566	0.1907661	0.274545	0.03082061	0.03013606	0.0627356	0.03756997	0.2078993	0.1894033	0.3620167	0.2447147	0.05506401	0.04368229	0.03344567	0.04859802	1.122696	0.8363522	2.237055	1.156122	0.07228832	0.07260576	0.07793732	0.04383645
141.681	1	0.3812032	0.2127462	2.656268	2.346668	0.1861746	0.1913405	0.1541904	0.1479398	1.651465	1.54987	1.355115	1.092204	0.0406275	0.0516887	0.04047137	0.04732854	0.2258068	0.2243411	0.4046011	0.4597977	0.04129575	0.04513265	0.06280521	0.04812885
141.682	1	0.07346995	0.05259501	0.08345187	0.06895562	0.3002451	0.4146006	0.1711199	0.09154854	0.1129742	0.1077194	0.08076138	0.09849237	0.08925294	0.1338799	0.09475807	0.08829945	0.1785193	0.1593096	0.113486	0.1524554	0.5814667	0.5540304	0.534365	0.4466426
141.683	1	0.03057195	0.04345215	0.04857278	0.045897	0.2899329	0.4123122	2.276599	1.627331	0.04875395	0.04614061	0.1102041	0.06993598	1.340737	1.100656	0.8655511	0.7117843	0.07096729	0.1066229	0.05705922	0.06842065	0.5017524	0.65109	0.2408852	0.3223164
141.780	1	2.620115	1.833659	0.2023357	0.3164716	0.02931836	0.03229789	0.06561692	0.03974027	0.1600081	0.1738894	0.3699886	0.2414248	0.03535262	0.03712224	0.04722693	0.04626765	1.06245	0.9094563	2.283473	1.190679	0.05829795	0.06307221	0.07120744	0.05584999
141.781	1	0.35516	0.2220732	2.686093	2.376185	0.1830473	0.1915025	0.1753958	0.148517	1.62561	1.573169	1.429791	1.079664	0.05159303	0.04733373	0.03811563	0.03937563	0.2466345	0.1989217	0.3721225	0.4206318	0.0402728	0.05434607	0.06615945	0.06092781
141.782	1	0.07367324	0.05327947	0.08003895	0.05570988	0.3205811	0.4506411	0.1518389	0.09947471	0.1037324	0.09743326	0.06412164	0.08501766	0.08727877	0.1293575	0.09493039	0.08437387	0.1590071	0.1837149	0.1056564	0.1476024	0.5944536	0.5337529	0.5291137	0.463301
141.783	1	0.03357842	0.0433625	0.04478699	0.04273586	0.2675553	0.3999231	2.243473	1.614237	0.050317	0.04038069	0.1040501	0.06539819	1.265951	1.039567	0.8975622	0.7259461	0.0569948	0.08849192	0.05097415	0.05449393	0.4912824	0.6299099	0.2299111	0.3199259
141.880	1	2.632172	1.865302	0.2316495	0.3525708	0.03613401	0.03926511	0.05137407	0.04877212	0.1239915	0.1473375	0.3896086	0.2462314	0.03377633	0.03274157	0.03877255	0.04208435	1.05483	0.9818004	2.317483	1.223432	0.07036885	0.07264996	0.07919218	0.04696162
141.881	1	0.3372961	0.2315779	2.733659	2.387961	0.1797999	0.1828592	0.1852103	0.1433575	1.598316	1.581554	1.506113	1.069219	0.05507309	0.05419963	0.04206398	0.04217404	0.2822266	0.1751055	0.3398652	0.3713268	0.05289856	0.06479846	0.07028143	0.04529221
141.882	1	0.07158554	0.07055662	0.0795301	0.04088665	0.3458077	0.5071138	0.1672234	0.09607523	0.10527	0.09630498	0.08281644	0.06218338	0.1054497	0.1060726	0.1248307	0.09662562	0.138136	0.1948169	0.1330897	0.141351	0.6139821	0.5574304	0.5592683	0.5030128
141.883	1	0.03984187	0.03463441	0.03099565	0.04093509	0.2472952	0.4032595	2.237533	1.607344	0.03959139	0.05024722	0.09992441	0.05783633	1.23009	1.010461	0.9352695	0.731683	0.06582191	0.08663623	0.06438616	0.06335401	0.4911297	0.6288681	0.2461044	0.3336497
141.980	1	2.640369	1.87614	0.2308539	0.3646835	0.04157251	0.04692365	0.06216345	0.0418569	0.1250153	0.1098403	0.404322	0.264437	0.03887081	0.03565884	0.0423149	0.04912548	1.034528	1.061736	2.307807	1.257422	0.07119387	0.07340647	0.08479029	0.0454109
141.981	1	0.325793	0.2541414	2.767287	2.39228	0.179817	0.179994	0.1973937	0.1439929	1.550394	1.559835	1.567978	1.062621	0.05167529	0.03311608	0.05649513	0.03444939	0.2904186	0.132867	0.342798	0.3135063	0.03887268	0.06140282	0.07786456	0.03445656
141.982	1	0.08487568	0.09707841	0.08825652	0.04903401	0.3151242	0.4555899	0.1661753	0.08362068	0.08333554	0.09726134	0.09719121	0.06679962	0.07674964	0.09403059	0.1348636	0.1110078	0.1103909	0.1825311	0.1383904	0.1549208	0.5761689	0.5245312	0.5199827	0.4847993
141.983	1	0.04244086	0.01648354	0.03468602	0.04077682	0.237213	0.3728231	2.259485	1.604601	0.04227539	0.03160606	0.09484904	0.05163559	1.225533	1.00017	0.959954	0.7328072	0.07404684	0.07977647	0.05601739	0.06311614	0.48371	0.6381606	0.2808024	0.3337373
142.080	1	2.628629	1.83901	0.1797816	0.3552763	0.03838842	0.05417391	0.05849924	0.03838791	0.1438047	0.1077192	0.4108345	0.2970063	0.03358601	0.02287013	0.03827606	0.05406741	1.016234	1.092055	2.284354	1.283476	0.06901033	0.0706381	0.07895239	0.0599147
142.081	1	0.3268102	0.2861953	2.787787	2.381929	0.1659851	0.1891058	0.2040433	0.1500562	1.533186	1.555569	1.609109	1.079527	0.04632336	0.04244949	0.06230138	0.03974758	0.3000676	0.1051738	0.3269969	0.2740776	0.04874167	0.06758924	0.06576543	0.0342564
142.082	1	0.1082499	0.1094532	0.09020617	0.06904229	0.2744316	0.4102007	0.1461697	0.07879583	0.06213735	0.09061854	0.09687389	0.06608108	0.05812042	0.07263316	0.1337095	0.1201141	0.08478209	0.1562382	0.1185122	0.1490364	0.52948	0.4718461	0.4497984	0.4636712
142.083	1	0.05833172	0.03452472	0.04536851	0.02976297	0.2276239	0.3618504	2.237848	1.562456	0.05255146	0.03185237	0.09697205	0.06267783	1.208676	1.001474	0.947311	0.752863	0.07361728	0.0890015	0.04723546	0.0537995	0.4727426	0.6545009	0.2724286	0.2991289
142.180	1	2.613436	1.813147	0.1304997	0.2926731	0.03852501	0.03614156	0.05809966	0.04761278	0.1608408	0.147777	0.4143562	0.3443359	0.04969923	0.03563568	0.0400047	0.06396965	1.011471	1.075828	2.257421	1.325398	0.06067592	0.07504805	0.08170518	0.04425272
142.181	1	0.3368494	0.3123137	2.809267	2.389228	0.1656255	0.1949613	0.2064142	0.165776	1.529425	1.517352	1.642334	1.099304	0.05521762	0.04716539	0.05944661	0.0382556	0.3018308	0.09047028	0.3331822	0.2531487	0.05120266	0.06247152	0.06032279	0.0380898
142.182	1	0.0986707	0.1130311	0.06903563	0.1018278	0.2999098	0.4208253	0.136032	0.0609908	0.0631207	0.0913917	0.1079036	0.06148327	0.05090288	0.06484387	0.1319408	0.1270827	0.1119877	0.1315184	0.116056	0.1426212	0.525985	0.4542355	0.428627	0.4641012
142.183	1	0.05979435	0.02917905	0.03460459	0.03011414	0.2476582	0.3273469	2.232509	1.573141	0.05623731	0.02735824	0.09878892	0.06367575	1.213767	1.018189	0.9301763	0.7453539	0.07286751	0.08644039	0.04823855	0.04207056	0.4723517	0.6677942	0.2814035	0.2503336
142.280	1	2.606284	1.827708	0.08394016	0.2445444	0.0317455	0.04080019	0.06304753	0.04421148	0.1631117	0.1949539	0.4141472	0.3710377	0.07054495	0.04121255	0.04746625	0.0582209	0.9985207	1.021617	2.22123	1.356504	0.05550347	0.06499813	0.08179923	0.02993053
142.281	1	0.3641501	0.336237	2.793589	2.360081	0.1715726	0.1825698	0.2183421	0.1632713	1.520242	1.467919	1.638515	1.114263	0.05351984	0.05003122	0.05060268	0.05014093	0.2945963	0.09489797	0.345875	0.2553311	0.0353158	0.05102994	0.0506347	0.04159327
142.282	1	0.09711518	0.1338918	0.06903171	0.1132302	0.2260513	0.3121079	0.1052109	0.0662261	0.04863956	0.08854241	0.1081545	0.09053146	0.05646866	0.08284662	0.1092337	0.1116704	0.1371951	0.1346588	0.1132999	0.1438976	0.4460501	0.3631905	0.3453983	0.3695254
142.283	1	0.06152158	0.03760426	0.04113891	0.03835696	0.248978	0.3173542	2.250211	1.605618	0.03323369	0.02837821	0.09641744	0.06389217	1.252936	1.0724	0.9451378	0.7616653	0.06295422	0.09273959	0.05037515	0.04778226	0.4531495	0.6778016	0.2711608	0.2303032
142.380	1	2.607879	1.82387	0.1547232	0.1925116	0.03260596	0.05179399	0.06436588	0.04140203	0.1618777	0.2383482	0.4141295	0.3703351	0.06984073	0.04222767	0.04530306	0.05901406	0.9610147	0.8959231	2.177673	1.406802	0.05706288	0.0637215	0.07956901	0.04165908
142.381	1	0.3941509	0.3624064	2.753425	2.335179	0.1667703	0.1737913	0.217213	0.1667728	1.513853	1.385315	1.62126	1.10977	0.05283277	0.04160807	0.03621213	0.04183801	0.2918121	0.1253374	0.371359	0.2732349	0.03781838	0.05689803	0.05345076	0.04600166
142.382	1	0.1038215	0.116625	0.08585075	0.1173666	0.2708026	0.3354731	0.1048616	0.06712676	0.05623826	0.09382982	0.1186607	0.08830959	0.06024169	0.1002921	0.154024	0.108726	0.1338594	0.155404	0.1143133	0.1445197	0.4452133	0.3991961	0.3556559	0.3812094
142.383	1	0.05366699	0.035396	0.04060036	0.03644219	0.2637342	0.3079982	2.269807	1.654461	0.04738893	0.02770929	0.1030401	0.06199527	1.290049	1.128464	0.9465574	0.7709207	0.07064771	0.09359827	0.04942138	0.0491247	0.4587527	0.6778095	0.245922	0.2348234
142.480	1	2.592359	1.812804	0.2264472	0.1407295	0.0331594	0.04538865	0.05378896	0.04235659	0.1498046	0.2459988	0.3856902	0.3410138	0.03691683	0.03498567	0.04965015	0.05269188	0.9350988	0.709484	2.162254	1.473214	0.05320576	0.06567626	0.07314484	0.05623365
142.481	1	0.4280387	0.4067252	2.711388	2.299813	0.1760233	0.1700659	0.1949381	0.1542023	1.532519	1.33093	1.571437	1.102133	0.05113047	0.05052637	0.04106422	0.05035746	0.290901	0.1639381	0.4017918	0.2759879	0.03740421	0.04849624	0.05041967	0.06181349
142.482	1	0.0958445	0.08393823	0.1062853	0.1257518	0.3392112	0.3720707	0.1084004	0.06618791	0.08411895	0.09549107	0.1205651	0.06278122	0.08192977	0.1057715	0.1970094	0.09853531	0.1313706	0.1604615	0.1184856	0.1413268	0.4282611	0.4420335	0.3864764	0.3859558
142.483	1	0.04036283	0.03518007	0.03641207	0.04122035	0.2637731	0.319513	2.278808	1.648431	0.03669457	0.03978033	0.1078202	0.05180426	1.304018	1.11244	0.9371221	0.7457229	0.06621092	0.08449232	0.04755999	0.05024611	0.4286985	0.6620609	0.2335089	0.2360532
142.580	1	2.604057	1.812696	0.2655453	0.1077219	0.03782389	0.04195801	0.0513537	0.03321704	0.1444727	0.260895	0.3833024	0.2808282	0.03442086	0.03451131	0.05312017	0.0429705	0.939937	0.5404703	2.182593	1.526757	0.06011589	0.06821303	0.07015012	0.06392125
142.581	1	0.4408204	0.4531315	2.690927	2.280555	0.1683564	0.1593951	0.1893106	0.1701344	1.569359	1.263117	1.501164	1.112271	0.0578657	0.06054908	0.05148073	0.05366343	0.304615	0.2026988	0.4200593	0.2600774	0.05415715	0.03992027	0.04438509	0.05314043
142.582	1	0.06919025	0.07728042	0.1125963	0.1221027	0.3455766	0.3566176	0.09588695	0.0798157	0.1122923	0.08976429	0.1168158	0.04595882	0.100502	0.1158926	0.2029718	0.07216735	0.1177782	0.1342053	0.1119197	0.1308293	0.3412399	0.3944251	0.3432924	0.3221563
142.583	1	0.0420321	0.03949708	0.04905547	0.02901372	0.2494362	0.3297681	2.291829	1.651395	0.04143014	0.04046176	0.1052639	0.06466298	1.316314	1.123157	0.9346712	0.7490088	0.06059696	0.09301153	0.0699049	0.04892657	0.4259966	0.6755803	0.2187126	0.2323263
142.680	1	2.62141	1.829045	0.2941655	0.1289092	0.04151182	0.04462724	0.05400052	0.04060694	0.1415202	0.2604297	0.3748823	0.2245629	0.03897816	0.03617235	0.03883565	0.03724693	0.9758707	0.514031	2.209554	1.541623	0.06533546	0.05521838	0.07256685	0.06743387
142.681	1	0.4562342	0.4891418	2.667053	2.244267	0.1724211	0.1542371	0.1698055	0.1633904	1.61904	1.187919	1.392806	1.09496	0.07707402	0.04988057	0.05480594	0.05164106	0.302752	0.2531149	0.4436377	0.2690591	0.03319825	0.05438297	0.06475072	0.05712807
142.682	1	0.06852501	0.06928278	0.1044527	0.1021966	0.3452711	0.3487513	0.08613034	0.08964164	0.1312048	0.0905869	0.1265951	0.0523288	0.129952	0.1171695	0.2030157	0.05528148	0.1107965	0.1395461	0.1145304	0.1240295	0.2845034	0.3524465	0.3195849	0.270308
142.683	1	0.03033608	0.02782802	0.04186864	0.04360415	0.2227449	0.3596476	2.287108	1.655324	0.03788776	0.04805715	0.1128012	0.05457915	1.345372	1.139819	0.8952061	0.7461984	0.0754078	0.09105445	0.05572159	0.05476268	0.43978	0.6838328	0.1918937	0.2220275
142.780	1	2.605009	1.832727	0.3142616	0.1586725	0.03391703	0.04746754	0.04448713	0.04092755	0.1084535	0.2518136	0.3539277	0.1930423	0.05033173	0.04389048	0.03647769	0.0422532	1.011945	0.6331188	2.250588	1.550368	0.06994815	0.0596408	0.07634393	0.06381303
142.781	1	0.4540821	0.5083604	2.640605	2.22869	0.1806211	0.1437595	0.1534392	0.1650196	1.663111	1.148946	1.294585	1.058544	0.06809396	0.04362494	0.05182987	0.04081997	0.2979458	0.2830804	0.4462	0.2815686	0.04089653	0.06924142	0.06690328	0.05464039
142.782	1	0.0617684	0.06688322	0.07961809	0.07054112	0.3316073	0.3489381	0.08649489	0.08356034	0.1311884	0.1066195	0.1324604	0.06530465	0.1090658	0.09895858	0.1797033	0.06745975	0.09830754	0.1237052	0.1037974	0.1151342	0.2212091	0.3150865	0.3008514	0.210139
142.783	1	0.03686159	0.03840377	0.04534412	0.03816649	0.2009302	0.3926473	2.286715	1.621864	0.05104296	0.04603259	0.09105096	0.05715019	1.336376	1.101891	0.8348076	0.7334242	0.07611502	0.09019367	0.05597885	0.06224435	0.4450264	0.6662972	0.1809616	0.1932647
142.880	1	2.641013	1.854455	0.3122957	0.1772594	0.03098491	0.03711563	0.05748917	0.0517556	0.08625667	0.2116233	0.3310138	0.1513304	0.03386758	0.05026692	0.037885	0.03996395	1.048389	0.7785824	2.297634	1.558971	0.06399895	0.06035357	0.07783598	0.05787036
142.881	1	0.4224394	0.4952413	2.620106	2.254833	0.1920865	0.1441569	0.1464787	0.1514049	1.668214	1.168364	1.258755	1.029625	0.04979078	0.04439421	0.05194515	0.04194626	0.2620653	0.2862133	0.4394285	0.3449664	0.03288893	0.06720674	0.06002954	0.05540148
142.882	1	0.05419149	0.09781736	0.09590049	0.08668725	0.4366468	0.4537255	0.07428971	0.09557813	0.1716173	0.08850985	0.1263817	0.08335193	0.1674235	0.09668021	0.2201378	0.09103627	0.1522181	0.1296272	0.09982814	0.09115246	0.340519	0.4644231	0.4165458	0.286997
142.883	1	0.04949797	0.03431925	0.04214653	0.03993394	0.1623058	0.409849	2.282118	1.570119	0.04877326	0.04533174	0.106061	0.05754954	1.309028	1.057531	0.8003612	0.7562222	0.08465209	0.1006387	0.05478501	0.0660111	0.4447179	0.6926768	0.1970168	0.1801243
142.980	1	2.663936	1.87423	0.3289378	0.1546644	0.03412477	0.03232919	0.05444258	0.04286635	0.1131807	0.1647053	0.2924658	0.1431496	0.04120623	0.0334255	0.04348191	0.04784389	1.06257	0.8719651	2.3279	1.563449	0.06037161	0.06404798	0.08642807	0.05771879
142.981	1	0.3976537	0.4710087	2.578542	2.296061	0.1920139	0.1514657	0.1610536	0.1523274	1.649364	1.232215	1.249327	1.014132	0.04532874	0.0475797	0.05642876	0.06063965	0.2168547	0.2980092	0.4551654	0.4426895	0.02356813	0.06257122	0.05416022	0.05181547
142.982	1	0.04350104	0.1021906	0.06148685	0.06038886	0.4339946	0.4430316	0.0728488	0.0760433	0.16648	0.07729805	0.1285371	0.08841624	0.1648233	0.1136587	0.2065433	0.1000705	0.1515606	0.1238273	0.1098868	0.09465384	0.301875	0.4606833	0.4338346	0.2568642
142.983	1	0.05602586	0.03354568	0.05316434	0.05069921	0.1550075	0.3985398	2.28362	1.558731	0.04730868	0.04102819	0.1050778	0.0547195	1.313606	1.02957	0.7807375	0.769424	0.09797846	0.1067377	0.04947662	0.06892796	0.4714847	0.7179688	0.1893001	0.2160008
143.080	1	2.705049	1.931503	0.332001	0.1399309	0.03407297	0.04013489	0.05001442	0.05175417	0.1199766	0.1409933	0.2923917	0.1682977	0.03569919	0.04110185	0.04172125	0.04886509	1.066938	0.9525464	2.338912	1.545738	0.06004374	0.06734283	0.08111461	0.05599599
143.081	1	0.378901	0.4328592	2.568429	2.33366	0.1842911	0.1579177	0.1509672	0.1402466	1.641839	1.31499	1.249212	0.9909791	0.05153012	0.05317604	0.07299606	0.06688174	0.1977712	0.2996305	0.4694081	0.5256635	0.02471959	0.06206408	0.06487194	0.06259881
143.082	1	0.06234699	0.07479254	0.04953416	0.05135191	0.4007806	0.3805416	0.09449981	0.0758986	0.1442272	0.0786583	0.1007514	0.08292895	0.1385245	0.1199331	0.1624187	0.1196141	0.1072876	0.1260011	0.09804288	0.08401346	0.2367136	0.422286	0.4022491	0.218312
143.083	1	0.05371122	0.03229899	0.04290858	0.03562546	0.2102048	0.3928688	2.287725	1.538969	0.04362944	0.06370329	0.100599	0.06016035	1.289443	0.9763892	0.7510754	0.7633702	0.08204262	0.09801258	0.05277125	0.05946029	0.4836257	0.7310674	0.1951098	0.2561931
143.180	1	2.716078	1.987815	0.3461461	0.1185593	0.03165311	0.02810888	0.06040668	0.04643493	0.1082903	0.1114217	0.313241	0.182068	0.04195894	0.04323946	0.04916047	0.04424286	1.045935	0.9700105	2.324771	1.495799	0.07007511	0.06613973	0.07206591	0.05503769
143.181	1	0.3575252	0.4058926	2.587907	2.37627	0.1769827	0.1675604	0.1779149	0.1340666	1.625422	1.407245	1.327307	0.9856835	0.05825349	0.05433311	0.07796927	0.07042938	0.2143718	0.2866922	0.4533606	0.548635	0.02883265	0.05658917	0.06802855	0.05672391
143.182	1	0.07106652	0.06167197	0.054729	0.05396076	0.3975634	0.3710339	0.1150294	0.06915108	0.1415987	0.09455925	0.115834	0.08093799	0.1565509	0.1322206	0.1526904	0.1288457	0.1028957	0.1325164	0.1051422	0.08582856	0.2499429	0.4692623	0.4297887	0.2261497
143.183	1	0.06347353	0.02753413	0.03426488	0.03940636	0.2738282	0.3391013	2.267465	1.5232	0.04544296	0.03810354	0.09458653	0.058428	1.237237	0.929629	0.7346737	0.7292559	0.08227688	0.1013127	0.05564528	0.05237524	0.5070264	0.735863	0.2272644	0.2616733
143.280	1	2.717911	2.026947	0.3702241	0.1044071	0.02302171	0.02919208	0.0503702	0.04762438	0.1027923	0.108108	0.3090921	0.193103	0.03922504	0.0432601	0.03515066	0.04427988	1.045746	0.974416	2.327198	1.46295	0.06811332	0.06850854	0.07671728	0.05519535
143.281	1	0.3506352	0.3726405	2.598547	2.376553	0.1760057	0.1784079	0.1731557	0.1332543	1.597151	1.482153	1.390603	0.9805734	0.05522248	0.04970645	0.07814975	0.06889009	0.2353438	0.282323	0.438148	0.5507666	0.03414452	0.05107529	0.08102945	0.05440706
143.282	1	0.05897596	0.05702689	0.05805314	0.04164412	0.3730344	0.3462826	0.1261077	0.06876898	0.1217817	0.0828495	0.1045618	0.08303953	0.1559689	0.1076639	0.1306078	0.1254301	0.09004003	0.1060687	0.09312769	0.082499	0.2532538	0.472876	0.439911	0.2330099
143.283	1	0.05684432	0.03721445	0.04010079	0.03696312	0.2881854	0.3054929	2.263642	1.526365	0.03610175	0.03347541	0.09700131	0.05089621	1.266518	0.9503351	0.7498102	0.7182944	0.07716645	0.1138334	0.05484767	0.04302496	0.5121375	0.759244	0.2627844	0.2471421
143.380	1	2.73352	2.059653	0.3845045	0.1199258	0.03368646	0.0307126	0.05420259	0.05854764	0.1209426	0.1026122	0.3030432	0.2081357	0.04905506	0.05243272	0.03697449	0.04802708	1.061023	0.9667892	2.335951	1.417526	0.07775534	0.06765834	0.07487727	0.05180094
143.381	1	0.3548117	0.3249918	2.621707	2.378035	0.1786339	0.1849232	0.1874683	0.1247255	1.562704	1.514073	1.454719	0.9777775	0.05698601	0.04440649	0.07371706	0.06559881	0.2648663	0.2534251	0.3839329	0.5210298	0.04909082	0.04972762	0.07248064	0.05401569
143.382	1	0.05577559	0.07210559	0.06031194	0.03196297	0.3662486	0.3486072	0.1482958	0.07117512	0.1194833	0.08361545	0.1139121	0.09604166	0.1772794	0.09550477	0.1254051	0.1114939	0.09367057	0.1024025	0.09297262	0.08902217	0.2992997	0.5013719	0.4608521	0.2748882
143.383	1	0.05398917	0.03042698	0.03220184	0.03582085	0.2766337	0.2511191	2.275775	1.546008	0.04987682	0.04476071	0.0997751	0.06193655	1.319364	1.013603	0.7630582	0.7246016	0.08410788	0.1062972	0.06048881	0.0425357	0.5143131	0.7437305	0.2885918	0.2203403
143.480	1	2.683325	2.058372	0.4015792	0.1581044	0.03852694	0.0352189	0.0701082	0.04746425	0.1178626	0.08968837	0.2916246	0.2149608	0.04435096	0.044916	0.04090827	0.05336863	1.058336	0.9369137	2.32898	1.417871	0.07200476	0.06622577	0.07749497	0.04518049
143.481	1	0.3721908	0.2733082	2.642047	2.350672	0.1774961	0.1819911	0.1911136	0.1340185	1.558595	1.529516	1.539683	0.9770219	0.06235905	0.0407063	0.05891319	0.05843574	0.282516	0.2256124	0.3126183	0.4521734	0.05062485	0.05395954	0.04893331	0.0669386
143.482	1	0.04429003	0.04147801	0.06114827	0.04123514	0.2901468	0.2678053	0.1651024	0.08365544	0.08639887	0.06433908	0.07396505	0.09169502	0.08950326	0.06072037	0.1026066	0.1172432	0.09232648	0.08542016	0.09792464	0.07081396	0.271802	0.3897316	0.3753449	0.2195592
143.483	1	0.04469624	0.03386799	0.03765122	0.0475309	0.2441355	0.2185347	2.262642	1.550955	0.04055523	0.04187122	0.09466041	0.05686072	1.329543	1.014677	0.7643315	0.7038564	0.07356937	0.09263058	0.0686894	0.04584045	0.4954144	0.7363449	0.3162468	0.2296518
143.580	1	2.66565	2.02944	0.4173084	0.184509	0.03220421	0.0395233	0.05707869	0.06395513	0.1290126	0.08949714	0.2693499	0.2088202	0.03748437	0.04412521	0.04205733	0.0474767	1.068117	0.9172967	2.315422	1.442811	0.06513558	0.06067799	0.07688858	0.05495131
143.581	1	0.3817463	0.2287165	2.65595	2.343356	0.1811041	0.1860833	0.1917546	0.1456527	1.566816	1.534682	1.624641	0.9674726	0.06165313	0.0512134	0.05430748	0.06027144	0.315016	0.2120889	0.270596	0.3951975	0.0532308	0.04801861	0.04573198	0.0848949
143.582	1	0.04819595	0.04949919	0.06961787	0.05131463	0.2911305	0.2697832	0.1635338	0.08800495	0.1037344	0.0714176	0.07757332	0.08457022	0.1007615	0.05904894	0.1148579	0.1121134	0.09646644	0.08357555	0.1041628	0.07075478	0.2879596	0.3965969	0.3623243	0.2145475
143.583	1	0.03936723	0.0407207	0.05099309	0.05268725	0.2390978	0.2307384	2.262663	1.569914	0.05020148	0.03209687	0.09952317	0.0624072	1.349552	1.025528	0.7746245	0.6924691	0.08051859	0.1032632	0.06522532	0.07313537	0.4618819	0.7332791	0.3131228	0.2387935
143.680	1	2.669764	2.005914	0.3818897	0.2197144	0.03741177	0.05495317	0.04479003	0.06051652	0.1491279	0.1323933	0.2889009	0.2160677	0.051934	0.0375656	0.04688967	0.04488193	1.136999	0.926839	2.30763	1.466373	0.06512528	0.06588375	0.07706334	0.06150086
143.681	1	0.3982385	0.1868634	2.648426	2.316992	0.1822498	0.1863218	0.2008569	0.1507172	1.564949	1.522199	1.679866	0.9543807	0.05911768	0.05416835	0.03839578	0.06136356	0.3398122	0.2143895	0.2705855	0.3677685	0.04461423	0.05297169	0.04709029	0.07622093
143.682	1	0.07285563	0.07604483	0.06298888	0.04470777	0.3080014	0.2996036	0.1606477	0.0765685	0.1265489	0.09435855	0.08881828	0.0702107	0.1321527	0.07304879	0.1235048	0.09022611	0.1021747	0.09546657	0.09123618	0.07154521	0.3383254	0.4481612	0.3835314	0.2616779
143.683	1	0.04423591	0.04997025	0.05401994	0.04178732	0.232972	0.2798527	2.286665	1.594878	0.03729548	0.03418158	0.1092184	0.06799986	1.378693	1.072303	0.7695588	0.6796904	0.05893036	0.09485397	0.06767365	0.08165578	0.4314807	0.7281908	0.2924431	0.2042131
143.780	1	2.693613	1.997847	0.352752	0.2244178	0.04998244	0.06165236	0.07685889	0.06214716	0.175748	0.1614651	0.3225915	0.2659715	0.0594585	0.04248408	0.05494896	0.05256686	1.199233	0.9259917	2.286848	1.501737	0.07416533	0.07074013	0.090692	0.06101813
143.781	1	0.4226076	0.1544139	2.643723	2.305309	0.1810786	0.1784846	0.2153554	0.1394936	1.542049	1.480676	1.707107	0.9446726	0.0592547	0.05546296	0.03752323	0.06264367	0.3655758	0.2251416	0.2878737	0.3572311	0.03635081	0.05345556	0.06012545	0.06386295
143.782	1	0.1034645	0.08800489	0.05606862	0.04726003	0.3444379	0.3695115	0.1154471	0.09542529	0.1471654	0.09324346	0.09230486	0.06286184	0.1575383	0.08281737	0.1406474	0.06645879	0.09736159	0.1338509	0.09221198	0.09183924	0.4423286	0.5716367	0.4125862	0.3613344
143.783	1	0.03431118	0.04246619	0.06815665	0.05361891	0.2489722	0.3202199	2.292395	1.610796	0.05792654	0.03754196	0.1191616	0.0680874	1.404173	1.102603	0.8007492	0.6566209	0.0625417	0.09386926	0.05798674	0.06347309	0.4140188	0.7151413	0.2615515	0.1794249
143.880	1	2.68547	1.948138	0.3031039	0.1938203	0.04507493	0.05674016	0.07032056	0.05030226	0.1830262	0.1796407	0.3102508	0.287856	0.0510565	0.04764504	0.05132681	0.05845756	1.196006	0.852784	2.333824	1.552865	0.07275857	0.07007051	0.08777655	0.06585107
143.881	1	0.4357677	0.1567485	2.629296	2.270852	0.1774324	0.1706431	0.2212423	0.1289291	1.532611	1.417942	1.694451	0.9190165	0.06479053	0.04343095	0.03528761	0.05081414	0.369711	0.228481	0.3289338	0.3739404	0.04703965	0.04692815	0.0535945	0.05563616
143.882	1	0.09319103	0.1027963	0.06104406	0.03539366	0.3348005	0.3790587	0.1052918	0.09858056	0.1452611	0.08870776	0.1012919	0.05005158	0.1439335	0.09099384	0.148813	0.05913919	0.1274392	0.1366462	0.09180421	0.09723472	0.4885475	0.5783018	0.4027949	0.3875699
143.883	1	0.04121167	0.03961407	0.05523212	0.04568988	0.2411639	0.3472665	2.269602	1.619996	0.05081194	0.05039034	0.110757	0.06787159	1.370475	1.100486	0.8200878	0.6583693	0.06433964	0.1020122	0.05699992	0.07608768	0.405552	0.7045143	0.2253712	0.2289006
143.980	1	2.69231	1.902902	0.2482236	0.1697736	0.0448267	0.04596902	0.05214784	0.05462224	0.202036	0.2061377	0.2870147	0.3252245	0.05608954	0.04717944	0.06124399	0.05550174	1.160609	0.7910031	2.368503	1.593814	0.06710042	0.06671687	0.07608004	0.07385913
143.981	1	0.4390904	0.1932045	2.622234	2.243499	0.1690457	0.1694838	0.2200482	0.1245509	1.56573	1.344818	1.646842	0.9210704	0.06901978	0.03998733	0.04571996	0.05372729	0.3640323	0.2478267	0.4045482	0.4153924	0.04098911	0.04997353	0.06379551	0.06319245
143.982	1	0.09641058	0.107496	0.05534566	0.04102898	0.3216302	0.368176	0.09435152	0.1069926	0.1542394	0.111481	0.08241871	0.04554941	0.1204833	0.1155028	0.1404931	0.07019685	0.1284407	0.1229949	0.09268963	0.08045915	0.4658476	0.5045416	0.3686722	0.3461334
143.983	1	0.04569528	0.04485654	0.03831279	0.03697691	0.2441569	0.3773818	2.285505	1.660508	0.06888646	0.04296479	0.1100512	0.05053437	1.343178	1.08872	0.860876	0.6470808	0.06312296	0.09040302	0.04273943	0.07029432	0.4207471	0.6832916	0.1770884	0.2754942
144.080	1	2.723691	1.936956	0.1895209	0.1483952	0.04364368	0.03816239	0.05093568	0.05032043	0.2177475	0.2226272	0.2852162	0.3323714	0.05917896	0.054946	0.05883505	0.07256309	1.11826	0.7497111	2.386036	1.590666	0.06252194	0.06304568	0.08950563	0.0723483
144.081	1	0.4307225	0.2664372	2.602851	2.174709	0.167384	0.1510364	0.2049241	0.13426	1.576391	1.243849	1.583004	0.9081294	0.06389981	0.03943979	0.05665423	0.04769582	0.3702147	0.2756517	0.4540291	0.4482112	0.04902852	0.06407774	0.06377787	0.06805045
144.082	1	0.1334811	0.08892111	0.09199817	0.07422582	0.4312881	0.437661	0.06258257	0.1195085	0.1359013	0.0859027	0.09979866	0.05930301	0.163262	0.1433641	0.1848832	0.06514757	0.1773583	0.1307851	0.1353596	0.1122325	0.602052	0.6301844	0.469626	0.469515
144.083	1	0.04023574	0.03914439	0.05590896	0.03321357	0.2342672	0.4009293	2.296701	1.679381	0.05383875	0.04052617	0.1108781	0.06689941	1.305746	1.078544	0.8970656	0.6886033	0.06359594	0.09239874	0.03050833	0.05770128	0.4424428	0.6332958	0.1194096	0.3011018
144.180	1	2.723939	1.976871	0.171645	0.1254	0.05255744	0.05260267	0.04982962	0.03890367	0.2426846	0.2249045	0.2897065	0.3368746	0.05804661	0.06201425	0.06586818	0.05682962	1.084827	0.7786703	2.398811	1.551507	0.0502012	0.08114518	0.09431136	0.06506732
144.181	1	0.4207201	0.3441307	2.56215	2.164083	0.1754915	0.1436126	0.1973683	0.1244169	1.587213	1.15125	1.479973	0.8652858	0.06756072	0.04628776	0.06223868	0.05659176	0.3487782	0.2944426	0.471636	0.4390921	0.04084659	0.06219999	0.05375299	0.06352228
144.182	1	0.1026357	0.03828004	0.1031333	0.09876807	0.5232201	0.546802	0.1052216	0.08818266	0.1449538	0.1270697	0.1232245	0.09541209	0.1504576	0.1715982	0.2054804	0.1187807	0.1983817	0.1732159	0.163673	0.1437331	0.6958909	0.7571079	0.5592717	0.5751986
144.183	1	0.05537855	0.03801178	0.04356089	0.02490801	0.2150996	0.4038261	2.273177	1.66488	0.04706441	0.04196332	0.09683555	0.05563124	1.241953	1.03601	0.9136957	0.6923778	0.06399838	0.078152	0.03627729	0.04986254	0.4688986	0.5732949	0.1221181	0.2961909
144.280	1	2.786682	2.036827	0.1851447	0.1244293	0.05182633	0.05986381	0.04434839	0.05923617	0.2555015	0.2220894	0.2978524	0.3773228	0.04033164	0.05965449	0.06354019	0.06894188	1.021121	0.8315051	2.401479	1.518294	0.05405781	0.07136929	0.08708187	0.05105476
144.281	1	0.4168591	0.4067779	2.539592	2.166538	0.1735968	0.1400853	0.1774865	0.1273536	1.611939	1.083341	1.389615	0.8343484	0.06760624	0.05101314	0.06332146	0.06427766	0.3267099	0.3291711	0.4456506	0.4045881	0.03281836	0.04968565	0.05675619	0.05617576
144.282	1	0.137627	0.07982784	0.141311	0.1725177	0.6538117	0.6681798	0.1544533	0.1521644	0.1513086	0.1983847	0.1285624	0.1508789	0.1954326	0.2555968	0.187984	0.2033962	0.2289345	0.2300007	0.1927821	0.1671691	0.8344029	0.9016379	0.7301046	0.6347077
144.283	1	0.04024105	0.03767511	0.035934	0.03090823	0.2462123	0.4050864	2.28046	1.637608	0.04280876	0.02839789	0.09578707	0.05382175	1.209289	1.03068	0.9282659	0.7171689	0.05737228	0.07737445	0.02826438	0.05078289	0.4738453	0.5324656	0.1345782	0.2826331
144.380	1	2.799609	2.096232	0.1842939	0.1509924	0.04772965	0.04496672	0.06215075	0.05123788	0.2454747	0.2019869	0.3041032	0.3698701	0.03281848	0.05515486	0.06692043	0.0800709	0.9662836	0.9116748	2.415734	1.465291	0.05045892	0.06737476	0.09606893	0.05609225
144.382	1	0.4333866	0.4543277	2.511486	2.166495	0.1854754	0.1367012	0.1530351	0.1284114	1.641048	1.030741	1.293499	0.8138031	0.07221337	0.05621859	0.0603403	0.06265028	0.322436	0.3658835	0.3901123	0.3797581	0.03027805	0.05215668	0.05373456	0.04500245
144.382	1	0.152459	0.077518	0.1361063	0.1871685	0.6962476	0.7223638	0.171061	0.2019011	0.1654759	0.2171105	0.1263259	0.1894563	0.211659	0.2921324	0.1822792	0.2250101	0.245216	0.2589084	0.2011927	0.1769758	0.8960305	0.9497616	0.8229012	0.661857
144.383	1	0.05617857	0.03282674	0.03770593	0.03621127	0.276043	0.3773618	2.286572	1.614348	0.06044841	0.03704093	0.09292052	0.0684474	1.2192	1.072975	0.9376203	0.7440678	0.05939482	0.07333181	0.03605501	0.0390458	0.4801365	0.5452713	0.1539284	0.2616603
144.480	1	2.805818	2.158722	0.1408121	0.1597825	0.05349404	0.03496417	0.0548546	0.04188745	0.2944311	0.1599498	0.2971354	0.3288551	0.03671295	0.0591888	0.06741016	0.0843419	0.9532886	0.987705	2.409074	1.381183	0.05577279	0.07391762	0.08739647	0.05844262
144.481	1	0.4563493	0.5032993	2.465058	2.170101	0.1969433	0.1380337	0.1384521	0.1272354	1.684255	1.048862	1.228894	0.8161737	0.08470352	0.04837754	0.05242585	0.05055761	0.3060418	0.3998536	0.3396817	0.380995	0.03460463	0.06725922	0.05794384	0.04838316
144.482	1	0.183265	0.09844762	0.1117312	0.1706824	0.7176077	0.802676	0.1543631	0.2280853	0.1721356	0.208922	0.1261694	0.2050596	0.2278553	0.2883537	0.1794952	0.2423884	0.2836938	0.2603939	0.1973664	0.2051307	0.933009	1.034284	0.9072947	0.6976156
144.483	1	0.05754368	0.02632119	0.03753036	0.0376606	0.2939235	0.3193807	2.287789	1.61593	0.05000862	0.02877139	0.09388518	0.06497171	1.248943	1.097955	0.9383078	0.7407502	0.05931548	0.07803582	0.03291751	0.03574075	0.4816702	0.5630194	0.1380099	0.2359661
144.580	1	2.772213	2.16356	0.1084315	0.1661896	0.06076859	0.03826269	0.04748365	0.04139992	0.3265332	0.1283447	0.2915424	0.2588206	0.04636003	0.06291269	0.05792589	0.05492343	1.003706	1.040713	2.352978	1.297272	0.06573219	0.07869466	0.09386864	0.06341683
144.581	1	0.4598204	0.5254763	2.491882	2.160611	0.1947273	0.136874	0.1583253	0.1125906	1.69207	1.112639	1.219365	0.7874122	0.08485254	0.05997951	0.05963833	0.05753433	0.3049146	0.3841525	0.2858594	0.4269124	0.03496961	0.07195665	0.0618167	0.05575342
144.582	1	0.2373382	0.1551135	0.1311941	0.1843868	0.7769799	0.9255522	0.1449638	0.2958444	0.1933004	0.2229067	0.1570866	0.2198785	0.2066842	0.2688435	0.193495	0.2658365	0.3093781	0.2748116	0.1974008	0.2469915	1.011007	1.193665	1.024988	0.7753098
144.583	1	0.05403947	0.04312872	0.0506815	0.03952802	0.2710896	0.2886515	2.325838	1.639583	0.05192204	0.03997088	0.1020152	0.0611597	1.302852	1.139622	0.9189057	0.7179425	0.06336199	0.07934115	0.03174683	0.03384099	0.470331	0.5553116	0.1191607	0.2236026
144.680	1	2.74736	2.15355	0.1508904	0.1785373	0.05055354	0.05358386	0.0625205	0.04592288	0.304098	0.1061995	0.3323208	0.2002727	0.05440821	0.04016168	0.05745208	0.06744998	1.077419	1.052632	2.343922	1.274024	0.06347991	0.07339081	0.08342194	0.06349951
144.681	1	0.4724117	0.5394769	2.543693	2.162783	0.18197	0.1585854	0.1640512	0.1087526	1.662656	1.234202	1.219958	0.779814	0.0825616	0.05555094	0.06073475	0.05954928	0.3249923	0.3584916	0.2435031	0.4546553	0.04682585	0.0697942	0.07063844	0.05716963
144.682	1	0.2288441	0.1379082	0.1347289	0.1771844	0.7649961	0.8902201	0.154268	0.2960494	0.1849862	0.2207872	0.1662953	0.1977237	0.189554	0.269705	0.1859856	0.238121	0.3215262	0.267684	0.2032496	0.2449606	0.9755922	1.12454	1.009954	0.7790994
144.683	1	0.04526355	0.03301813	0.03471533	0.03041367	0.2299406	0.2782334	2.350041	1.689622	0.05439779	0.03852062	0.1070065	0.06667854	1.34054	1.182438	0.9077738	0.7216619	0.05615176	0.08065413	0.0365291	0.04798886	0.4780332	0.577442	0.12249	0.225148
144.780	1	2.72224	2.123097	0.2775242	0.161991	0.04810871	0.0545414	0.07476887	0.04364215	0.2789627	0.1372776	0.3605461	0.1827299	0.04444643	0.04096528	0.05888565	0.04995146	1.149839	1.038533	2.325589	1.293492	0.06726509	0.07158655	0.08179651	0.05085412
144.781	1	0.4983668	0.5294997	2.579912	2.14455	0.1757324	0.179275	0.1528152	0.1248719	1.628985	1.345763	1.243034	0.7604937	0.07651323	0.04469956	0.05689332	0.04945594	0.3376319	0.3318503	0.2231728	0.4694419	0.05263197	0.06620945	0.06381888	0.04706768
144.782	1	0.1786962	0.09953083	0.1225447	0.1418691	0.6956365	0.7934063	0.1593826	0.2353164	0.1612015	0.1751475	0.1577549	0.1439998	0.1600763	0.2674354	0.1596505	0.1872967	0.2998927	0.2620225	0.2070681	0.2046345	0.8659711	0.9697276	0.8956009	0.7519238
144.782	1	0.0339083	0.04260011	0.0442816	0.04163203	0.185268	0.2954842	2.356232	1.721638	0.03754528	0.03440545	0.1099697	0.06459356	1.36691	1.193813	0.8853349	0.6933634	0.05635687	0.08664453	0.05286543	0.04799129	0.469358	0.5877351	0.1578057	0.2237062
144.880	1	2.735282	2.106886	0.3632354	0.1403903	0.05457567	0.05181816	0.071343	0.04433993	0.2626527	0.1768285	0.4209761	0.2028779	0.03901442	0.05954623	0.05328187	0.03844484	1.189744	1.006664	2.257344	1.295342	0.08131809	0.06811215	0.06659901	0.05045336
144.881	1	0.5373779	0.5029951	2.634358	2.149032	0.1765337	0.1970185	0.1553448	0.1246426	1.603326	1.403053	1.300899	0.7572234	0.07171116	0.04281919	0.0562037	0.0512967	0.3532095	0.3066043	0.2466747	0.4604947	0.05532985	0.06298554	0.06402555	0.05282254
144.882	1	0.1896626	0.09304928	0.1189757	0.1511294	0.7644772	0.8772564	0.1628734	0.2318564	0.1893277	0.1808873	0.1750976	0.1320939	0.169108	0.2525265	0.180167	0.1931424	0.3109067	0.2815891	0.2283603	0.2372948	0.9143824	1.106935	0.9968871	0.815886
144.883	1	0.02948154	0.03938205	0.04721319	0.05261047	0.1616331	0.3274784	2.342812	1.706456	0.03813658	0.04085933	0.1133994	0.06027484	1.363559	1.170545	0.862344	0.6767697	0.06074367	0.08401399	0.05345326	0.05153605	0.4609859	0.5748758	0.1880686	0.1963354
144.980	1	2.719984	2.074706	0.4255321	0.1284017	0.0516756	0.05584126	0.07768829	0.04901408	0.2262219	0.200739	0.4469965	0.2112038	0.05481232	0.06285257	0.05863011	0.03234536	1.150259	0.9405436	2.189584	1.289517	0.0736393	0.070116	0.06349392	0.0642748
144.981	1	0.5804434	0.4801806	2.693409	2.133848	0.1764272	0.2004075	0.1766558	0.1284081	1.59257	1.441612	1.378806	0.7577258	0.0788459	0.04184896	0.05872744	0.04915551	0.3783272	0.298288	0.3030206	0.3913796	0.0621716	0.0677455	0.08040729	0.04935605
144.982	1	0.1936729	0.08554989	0.1218118	0.180643	0.8083778	0.9391484	0.2204453	0.2203676	0.1984813	0.197142	0.2098266	0.1439513	0.1971278	0.2551912	0.1863125	0.1898533	0.3287375	0.2910914	0.2347003	0.2724271	0.9509253	1.187688	1.050828	0.8870848
144.983	1	0.02253849	0.03252971	0.04795198	0.04534257	0.1707877	0.3431682	2.311056	1.679451	0.03127779	0.04489622	0.1086611	0.07152371	1.376744	1.177899	0.8295513	0.6826376	0.06820182	0.08794838	0.06296331	0.04068691	0.4686054	0.5574183	0.204221	0.1587577
145.080	1	2.655733	2.02559	0.4300664	0.1077846	0.04626418	0.0464738	0.07089507	0.05476442	0.1987914	0.213398	0.4659131	0.1565305	0.05431562	0.06840971	0.06434608	0.02712744	1.172968	0.8234645	2.24131	1.307801	0.06874061	0.06434814	0.06070214	0.06458168
145.081	1	0.6060228	0.4502875	2.701613	2.148648	0.1772593	0.194795	0.1799588	0.1345028	1.572963	1.444221	1.422013	0.7382984	0.08675807	0.05113056	0.05133136	0.04730852	0.4081738	0.2930913	0.3297599	0.3182149	0.06178576	0.07282479	0.07447085	0.04407043
145.082	1	0.15621	0.09423111	0.06438667	0.06172416	0.4493687	0.517789	0.2418074	0.1619421	0.1444641	0.1577778	0.1112971	0.08905633	0.1115137	0.1527387	0.09286405	0.1117642	0.1180248	0.1471743	0.1378251	0.1439302	0.6188351	0.601694	0.5243048	0.5848158
145.083	1	0.04941142	0.05880797	0.04489762	0.05601102	0.2121417	0.4103159	2.281848	1.62455	0.03880415	0.04584352	0.1055176	0.06240354	1.351144	1.131136	0.8074717	0.6893733	0.08236401	0.09369496	0.06665021	0.06157262	0.5068247	0.588521	0.2469812	0.1507851
145.180	1	2.606297	1.959886	0.4261056	0.1471196	0.05244511	0.05717186	0.06509138	0.05057102	0.1919166	0.2423944	0.4665351	0.1351614	0.05835083	0.06501326	0.06533658	0.03610876	1.184758	0.7538984	2.285592	1.335322	0.06952486	0.06402897	0.06113387	0.0746591
145.181	1	0.6203336	0.4376638	2.696774	2.131152	0.1718628	0.197863	0.1841184	0.1343281	1.540265	1.43277	1.482301	0.7157845	0.08495842	0.05437352	0.04630863	0.04630963	0.414528	0.3084427	0.3463628	0.2699973	0.04692982	0.06375642	0.05537305	0.0520107
145.182	1	0.1523714	0.0697044	0.08133761	0.08609109	0.3844089	0.4325702	0.2344355	0.1658806	0.1336689	0.147986	0.07587621	0.1090364	0.1262069	0.1380401	0.1060652	0.1300362	0.1206484	0.1323846	0.1339959	0.1250303	0.5157286	0.4923706	0.4425849	0.4891657
145.183	1	0.03674891	0.04318414	0.04599861	0.04896885	0.275449	0.4548468	2.246015	1.58116	0.04192622	0.03914889	0.1105224	0.05962074	1.331811	1.066229	0.774349	0.7073853	0.07949803	0.1053423	0.05289307	0.0604111	0.4972521	0.613988	0.2411529	0.1431189
145.280	1	2.562043	1.88897	0.3439826	0.1623131	0.06271896	0.04092549	0.05453412	0.04585614	0.1899608	0.2559163	0.4511503	0.1754361	0.04822275	0.05116642	0.0567114	0.03892017	1.160019	0.7442422	2.351867	1.32452	0.0749171	0.06918091	0.07084185	0.0762756
145.281	1	0.6162818	0.4160432	2.660527	2.104808	0.1769097	0.1798939	0.1865583	0.1268264	1.530354	1.39421	1.519757	0.6991972	0.07882386	0.04786412	0.03505588	0.02764147	0.4141157	0.3267618	0.3674114	0.2550497	0.04984083	0.05366853	0.04249923	0.05031319
145.282	1	0.1295084	0.08326698	0.1199533	0.1115581	0.3013515	0.2889667	0.1842501	0.159773	0.09837425	0.09869725	0.0451193	0.1029607	0.1413258	0.1320122	0.09091282	0.1269477	0.1388135	0.1366284	0.1336745	0.1113602	0.3453022	0.2994195	0.3355078	0.316056
145.283	1	0.03770099	0.03278003	0.040774	0.04723112	0.3307485	0.4867764	2.223026	1.511821	0.05062806	0.0459218	0.1048568	0.05584886	1.287449	0.990137	0.7438713	0.7320607	0.08939255	0.09919359	0.05783781	0.05762171	0.4928964	0.6252974	0.265235	0.1860404
145.380	1	2.547402	1.872309	0.2749666	0.1437477	0.0319383	0.04485136	0.05316429	0.03411389	0.1818425	0.2442635	0.4480277	0.2326404	0.04579274	0.04632931	0.05541557	0.02952136	1.10576	0.7826469	2.421294	1.311691	0.07672434	0.07097368	0.08360233	0.07324157
145.381	1	0.610374	0.4090371	2.650425	2.087324	0.1779433	0.1782388	0.1906767	0.1245993	1.582424	1.355317	1.532918	0.6834003	0.08292825	0.04922997	0.04160188	0.03295701	0.4044549	0.3507312	0.3941689	0.3092245	0.04141348	0.06092496	0.03470655	0.05244044
145.382	1	0.08751832	0.06418224	0.1018503	0.07605912	0.2500898	0.2466593	0.1646119	0.1145995	0.09345816	0.09557266	0.04708896	0.1000045	0.1152683	0.1022122	0.08051566	0.114021	0.1344395	0.1203662	0.09282823	0.08313168	0.2461803	0.226429	0.2696367	0.230685
145.383	1	0.04250393	0.03529217	0.03548188	0.0322415	0.3498187	0.4873704	2.208075	1.490502	0.04863621	0.03727035	0.09847602	0.05129588	1.262671	0.905438	0.7042919	0.7297473	0.07456896	0.09663267	0.05483835	0.06231235	0.479313	0.6488634	0.2815305	0.2350574
145.480	1	2.557172	1.88719	0.2143606	0.1390753	0.0273895	0.0460891	0.05950909	0.05720919	0.1697035	0.2210602	0.4534076	0.2914063	0.04371821	0.04516527	0.05069965	0.03264039	1.049166	0.8814348	2.485336	1.288867	0.06768047	0.06297136	0.09490466	0.06305223
145.481	1	0.624958	0.413722	2.655318	2.079088	0.1767199	0.165554	0.1766118	0.1066643	1.630003	1.278823	1.516356	0.6570286	0.09641894	0.06611196	0.03988685	0.03657085	0.4029117	0.3644113	0.4226721	0.3860241	0.04534589	0.05401394	0.0412989	0.05705576
145.482	1	0.08200869	0.08335272	0.0783709	0.08916427	0.2618461	0.2857358	0.1673711	0.1170278	0.0843174	0.1021113	0.04922497	0.101253	0.1241748	0.1120134	0.07612799	0.09365573	0.1535262	0.1061734	0.09670436	0.09804917	0.266457	0.2605623	0.3112347	0.2687821
145.483	1	0.04840203	0.02449903	0.0292142	0.02991993	0.3434653	0.4436941	2.183937	1.470408	0.05285752	0.03449508	0.1007999	0.05734776	1.248993	0.8602109	0.7109673	0.7248905	0.0799318	0.08963003	0.04828686	0.05789017	0.5050309	0.6648951	0.2645665	0.2512723
145.580	1	2.567013	1.917213	0.18168	0.1524956	0.02844985	0.04737104	0.06446174	0.06640289	0.1699327	0.2354345	0.4594828	0.3637743	0.05745828	0.03431738	0.04682372	0.04863602	1.00656	0.997075	2.539607	1.221408	0.0652448	0.05569113	0.1066305	0.05359871
145.581	1	0.6133342	0.4259284	2.634196	2.071469	0.1806146	0.1534803	0.1721882	0.1187878	1.656982	1.19916	1.473986	0.6508889	0.08837947	0.06603222	0.04307323	0.03555258	0.3818059	0.3734009	0.4282552	0.4377725	0.038029	0.0597476	0.04151457	0.05818412
145.582	1	0.1146169	0.107785	0.1179817	0.06518208	0.3478555	0.4039871	0.2250849	0.0934965	0.07674373	0.1399392	0.1265001	0.08457438	0.1382151	0.1243756	0.104156	0.07534032	0.1515259	0.1352242	0.1081332	0.1312706	0.3414555	0.400005	0.4253434	0.4113854
145.583	1	0.04910908	0.03495107	0.0288265	0.02799382	0.3112824	0.3914661	2.140945	1.449535	0.05544505	0.04116735	0.09579903	0.05186787	1.2487	0.8603387	0.7249137	0.6964179	0.07464705	0.1000687	0.04530995	0.06127895	0.5222727	0.6706133	0.2379481	0.254411
145.680	1	2.557657	1.953439	0.1992334	0.1210668	0.03387799	0.05184769	0.06140175	0.06547498	0.1704421	0.2819376	0.3957761	0.4179132	0.04010641	0.04297721	0.04325504	0.04909202	0.9273704	1.142238	2.515358	1.160916	0.0522825	0.06684888	0.0899387	0.05697931
145.681	1	0.6149468	0.437031	2.629275	2.050375	0.1964013	0.1512124	0.1760091	0.1178951	1.68119	1.090144	1.409419	0.672752	0.07564213	0.06639291	0.04795328	0.04453475	0.3787499	0.3961175	0.4358967	0.4608189	0.03840709	0.06155864	0.04964187	0.06882486
145.682	1	0.1489405	0.09334153	0.1081083	0.0602459	0.4915371	0.5545009	0.2506117	0.06987957	0.1191215	0.1656765	0.1834282	0.06355475	0.1089105	0.08814377	0.153564	0.06256337	0.1343671	0.133917	0.136015	0.1704934	0.4878932	0.5702364	0.5409277	0.5620545
145.683	1	0.03631709	0.03850094	0.03474418	0.03846678	0.2905157	0.3263654	2.120882	1.468816	0.03715114	0.04634335	0.09540406	0.06752902	1.279293	0.9031197	0.7234256	0.6833932	0.08000543	0.094026	0.03995936	0.05748855	0.5485304	0.6584487	0.2239879	0.2276412
145.779	1	2.567875	1.973442	0.2795275	0.0839531	0.04679514	0.05977143	0.05574533	0.05379333	0.1313137	0.3250895	0.3100533	0.4241742	0.04793954	0.04790057	0.03516578	0.06745092	0.893714	1.27708	2.445881	1.074212	0.05093787	0.08197288	0.08322669	0.04912877
145.779	1	0.5795075	0.4422087	2.592976	2.023357	0.1905114	0.1340181	0.1701298	0.1075209	1.692644	1.002578	1.313455	0.6954813	0.06785307	0.07275334	0.05346777	0.05107301	0.3862832	0.4060449	0.4312657	0.4404332	0.04782455	0.06324463	0.05351499	0.05371112
145.780	1	0.1179267	0.1003248	0.1063064	0.07197507	0.4454908	0.5523288	0.2520574	0.07546985	0.1152168	0.1344278	0.1768512	0.08185811	0.1162659	0.07926721	0.155359	0.0808046	0.09920674	0.1267875	0.1293471	0.1474062	0.3928811	0.5036036	0.5182241	0.4832378
145.780	1	0.03701937	0.03557256	0.03541162	0.03631836	0.2869411	0.2823313	2.121512	1.475781	0.03802283	0.05184598	0.09458695	0.0545428	1.297692	0.9540727	0.7434918	0.6553515	0.08494897	0.09990817	0.04470138	0.04234552	0.5511069	0.6644405	0.1957579	0.2141955
145.880	1	2.573848	2.002833	0.3349331	0.1564805	0.0397711	0.05881554	0.06183094	0.0419508	0.1324612	0.3503527	0.3345307	0.4038194	0.04874631	0.0598161	0.0476898	0.07511853	0.8613091	1.306226	2.367481	1.009421	0.0422149	0.07665434	0.06789223	0.04327501
145.881	1	0.5349139	0.415077	2.587447	2.010547	0.1930638	0.1322726	0.1496361	0.1065404	1.724942	0.95549	1.192011	0.7249836	0.06860275	0.07515521	0.05184068	0.04443123	0.4067188	0.4001139	0.4185023	0.3781575	0.04701897	0.06705279	0.05049156	0.04674762
145.882	1	0.1526936	0.06974325	0.09084873	0.0772663	0.520281	0.6295574	0.2383154	0.05878513	0.1293211	0.1745113	0.1864695	0.04972306	0.1085344	0.07457235	0.166832	0.07954275	0.113888	0.1148392	0.148799	0.1531577	0.4819265	0.5909882	0.5911686	0.5518804
145.883	1	0.03981402	0.04852434	0.03622081	0.03976646	0.2863203	0.2684848	2.093105	1.477109	0.03996603	0.0489495	0.09402473	0.06131872	1.306214	0.977653	0.7627019	0.6482974	0.0736472	0.1048662	0.05092851	0.06259974	0.5255509	0.6662441	0.1978657	0.2037274
145.980	1	2.625405	2.083792	0.3456245	0.2404194	0.04153565	0.06386362	0.07513963	0.04682743	0.1402555	0.3708874	0.3767962	0.3641784	0.05508856	0.04971724	0.05206379	0.06779759	0.8122614	1.204275	2.283131	0.9150404	0.06513164	0.07003064	0.07554084	0.05822012
145.981	1	0.5135637	0.3488565	2.576308	2.021429	0.191924	0.1459629	0.1430305	0.1053405	1.709539	0.9765331	1.115509	0.7628373	0.06688683	0.06905358	0.06427002	0.05118168	0.4203197	0.3707781	0.4102347	0.3371881	0.0505857	0.07109537	0.0549164	0.05714399
145.982	1	0.1766272	0.07588383	0.1107826	0.06829821	0.6353642	0.7211251	0.2278851	0.05124707	0.1653584	0.2013618	0.1685384	0.02669072	0.1227561	0.1052274	0.1587914	0.08460037	0.1637518	0.1367417	0.1403317	0.1745401	0.6094098	0.716583	0.6441375	0.6248615
145.983	1	0.03698397	0.04411768	0.04059414	0.04920145	0.2730913	0.284432	2.091679	1.492353	0.03459306	0.05106824	0.09188026	0.04923313	1.308348	1.004637	0.7529607	0.6258537	0.06281657	0.08838334	0.05391218	0.06733942	0.4853491	0.6585148	0.210943	0.1602139
146.080	1	2.676313	2.097763	0.2959843	0.3062611	0.04912788	0.07677933	0.05695131	0.04594576	0.1520388	0.4133376	0.3599041	0.3256135	0.05991534	0.05457735	0.0563114	0.05895499	0.8386121	1.073818	2.14477	0.8728821	0.07033787	0.05602567	0.09231766	0.05788436
146.081	1	0.5030827	0.3129055	2.549084	2.037998	0.1934734	0.153474	0.1504719	0.1204736	1.685873	1.034502	1.073216	0.812423	0.06837726	0.05949906	0.05830651	0.04592357	0.413442	0.321997	0.3968583	0.3383599	0.04639869	0.05743364	0.05186173	0.05181767
146.082	1	0.1749377	0.0810557	0.09557651	0.06759073	0.6319089	0.7214754	0.2067432	0.06795343	0.1724793	0.1804105	0.1562368	0.05696536	0.125973	0.1392115	0.1501255	0.09435517	0.1487886	0.1483585	0.1491169	0.1680289	0.583872	0.6987963	0.634908	0.6217859
146.083	1	0.04786016	0.04505244	0.05798512	0.06155391	0.2583354	0.3079882	2.103011	1.513213	0.03905409	0.04118446	0.102146	0.05877578	1.322797	1.035622	0.7909529	0.628068	0.06899139	0.09910193	0.06987357	0.06575676	0.4716167	0.6570926	0.2320959	0.1705591
146.180	1	2.680681	2.040926	0.2289165	0.3062501	0.03642488	0.04786622	0.04158502	0.04776332	0.1678941	0.3687591	0.2952174	0.3272134	0.04347347	0.04607847	0.03349497	0.04937027	0.9234783	0.8992445	1.999588	0.9174159	0.05610917	0.06355662	0.06611375	0.06397668
146.181	1	0.4988012	0.2623245	2.499943	2.06087	0.1890581	0.1515179	0.1426903	0.1336688	1.644647	1.119617	1.070888	0.8654813	0.06803142	0.05164295	0.06556779	0.05585742	0.3842094	0.2729224	0.3541748	0.3867759	0.03801835	0.03349314	0.03476246	0.03890007
146.182	1	0.1625881	0.06974185	0.08950653	0.04801569	0.6096083	0.6950099	0.1993772	0.07813937	0.1627943	0.1650049	0.161738	0.08010798	0.1161543	0.1244822	0.1404006	0.1140405	0.1231645	0.1589812	0.1525563	0.1670062	0.5067151	0.6673725	0.6252042	0.5720638
146.183	1	0.05983869	0.03861323	0.05160289	0.03856128	0.2529363	0.3303409	2.112307	1.525752	0.04129384	0.05086572	0.09672068	0.05276103	1.324618	1.049	0.8071667	0.6330365	0.06335361	0.08546867	0.05967959	0.08123387	0.4428455	0.6461862	0.2451267	0.2074389
146.280	1	2.671244	1.954174	0.2832863	0.3276619	0.03644365	0.04496014	0.06698967	0.05242797	0.1945884	0.3367652	0.2560898	0.3272859	0.04180689	0.04819209	0.03680724	0.05552218	1.051232	0.6949091	1.941986	0.9666012	0.06637005	0.06278233	0.06178301	0.07278928
146.281	1	0.533851	0.1948032	2.45811	2.074957	0.1852229	0.1616177	0.1371413	0.1396977	1.622893	1.232873	1.141563	0.9134289	0.07586284	0.05164851	0.07648783	0.06227514	0.3512287	0.2539394	0.2916966	0.418328	0.03995996	0.03328526	0.03355641	0.04039051
146.282	1	0.1751914	0.06597795	0.08807513	0.05688593	0.6260778	0.6924575	0.1904859	0.1073615	0.1727693	0.1751729	0.1640944	0.09326429	0.123681	0.1183808	0.1208521	0.1203655	0.09644995	0.1677664	0.1494883	0.1593799	0.5171575	0.6877779	0.6225484	0.5812498
146.283	1	0.04589298	0.02409064	0.03600982	0.04442551	0.2249778	0.349331	2.111558	1.544199	0.0309759	0.04290066	0.09833689	0.04763642	1.284919	1.014839	0.8194464	0.6159291	0.06135344	0.09165927	0.05246992	0.07300809	0.426788	0.6231226	0.2455753	0.2475526
146.380	1	2.67853	1.923868	0.3826885	0.3663706	0.03330907	0.04001541	0.07547969	0.05726975	0.2443612	0.3234467	0.2903028	0.2998214	0.03981378	0.04521039	0.0484877	0.04780308	1.212034	0.5220031	1.920558	0.9978985	0.07095546	0.05278209	0.065819	0.07351082
146.381	1	0.5713068	0.1272029	2.446065	2.099033	0.178146	0.1714461	0.147106	0.1445633	1.621902	1.356965	1.269031	0.9573211	0.07945318	0.04808262	0.06770646	0.0598807	0.3147031	0.2741233	0.2137952	0.4308484	0.03791306	0.04669636	0.03786328	0.05386743
146.382	1	0.1667619	0.09327187	0.08831062	0.07280146	0.611784	0.6591315	0.1885523	0.1224261	0.1653034	0.1525635	0.1514112	0.1093627	0.1325571	0.1025805	0.1375416	0.1284498	0.08136266	0.1731965	0.1780029	0.1582484	0.4777293	0.6697568	0.6082365	0.5680072
146.383	1	0.04027341	0.02326321	0.03362056	0.03358805	0.237349	0.3651171	2.114713	1.549401	0.02836318	0.03855314	0.09015102	0.05426339	1.224152	0.9852786	0.8437916	0.6472344	0.06414262	0.07718197	0.05731223	0.06505818	0.4269865	0.5942668	0.2427268	0.2782515
146.480	1	2.689616	1.908462	0.4639575	0.3798471	0.05103286	0.0591875	0.0597672	0.04841735	0.3044899	0.3489608	0.3040398	0.2670992	0.04076197	0.05407108	0.04430862	0.04062626	1.337077	0.475751	1.900985	1.012458	0.1025014	0.07232368	0.06567948	0.07435197
146.481	1	0.6092196	0.1304595	2.469018	2.09299	0.1779302	0.1841262	0.1661182	0.1658304	1.612856	1.4498	1.397908	1.005396	0.09284914	0.05642454	0.06521814	0.05191807	0.3046822	0.303043	0.15118	0.4306549	0.02986762	0.05813913	0.04815343	0.06043389
146.482	1	0.1608619	0.1117438	0.09459341	0.06184854	0.6207087	0.6503305	0.1818007	0.1364805	0.1583016	0.1472125	0.1226885	0.1240308	0.1407298	0.1142634	0.1381524	0.1365201	0.08184104	0.1762168	0.1818869	0.1507562	0.5381978	0.7103815	0.5836978	0.5867853
146.482	1	0.0363228	0.02452173	0.03311863	0.02561805	0.2532071	0.3813717	2.111287	1.52277	0.04938483	0.04444128	0.08917017	0.05716996	1.176008	0.9869819	0.8914348	0.6814817	0.06070453	0.07091482	0.05080284	0.06068926	0.4453405	0.5748144	0.2603223	0.2956181
146.581	1	2.670176	1.856652	0.4749172	0.3716144	0.06085367	0.04456935	0.04064789	0.04373006	0.3514785	0.2884629	0.3474253	0.2419276	0.03380002	0.05219989	0.06566419	0.05383347	1.386271	0.6198657	1.891644	1.047969	0.09629137	0.06993126	0.08502313	0.08067015
146.582	1	0.6185138	0.2302352	2.467754	2.077673	0.1732378	0.1774801	0.1755208	0.1589458	1.59336	1.470883	1.487256	1.021998	0.098588	0.05210541	0.04458834	0.0655174	0.3468054	0.3313737	0.096328	0.4183491	0.0432708	0.05824686	0.0503908	0.06194934
146.582	1	0.1744633	0.104357	0.1142601	0.07136535	0.7732711	0.7262792	0.1648851	0.1281405	0.1873172	0.1985916	0.1354136	0.08593404	0.1296129	0.1676134	0.1277781	0.1387823	0.1448315	0.2132036	0.176066	0.1471572	0.802221	0.9265239	0.6230849	0.6927877
146.583	1	0.02813345	0.03553243	0.02635373	0.02730912	0.236877	0.3731298	2.12037	1.502152	0.04066924	0.03080565	0.09234765	0.05164113	1.144468	0.9912277	0.9142597	0.708017	0.06476862	0.06666438	0.04818293	0.06311354	0.4686305	0.5353088	0.2750065	0.2924629
146.680	1	2.676441	1.817113	0.4913755	0.3985941	0.06425202	0.04217834	0.0624742	0.04150963	0.3715377	0.2597732	0.3547319	0.2792214	0.05617025	0.05092638	0.07073148	0.0612517	1.389413	0.790881	1.915235	1.012543	0.0774551	0.06647733	0.08433299	0.07499314
146.681	1	0.5856979	0.3225162	2.474578	2.073678	0.1727315	0.1840733	0.1864937	0.1482472	1.582629	1.45689	1.547703	1.005468	0.09468978	0.05538333	0.04569217	0.05653415	0.386569	0.3692539	0.164614	0.3865311	0.03831653	0.05980745	0.0489515	0.05981814
146.682	1	0.1676205	0.07116829	0.1295738	0.09223612	0.8776642	0.8554713	0.113628	0.1682451	0.1963276	0.2005705	0.1238866	0.1161905	0.1498127	0.2279184	0.1609392	0.145074	0.2132286	0.3002679	0.2188586	0.2238097	1.149834	1.234936	0.8313981	0.8224379
146.683	1	0.043547	0.02911097	0.02454751	0.03373785	0.2214305	0.3303487	2.124447	1.483711	0.04542232	0.03909469	0.091955	0.04901869	1.126692	0.9978286	0.9036219	0.69806	0.07139035	0.07288888	0.04861534	0.04401971	0.4689106	0.5132227	0.2661885	0.2640259
146.779	1	2.659168	1.815715	0.4632915	0.4429544	0.06324296	0.05333767	0.0659165	0.04696833	0.3214285	0.3218979	0.3267449	0.3179521	0.05420016	0.04890184	0.06321782	0.07280991	1.363403	0.9275079	1.978847	0.9589879	0.06751156	0.06346439	0.08000672	0.06876996
146.779	1	0.5508153	0.4057937	2.465291	2.05475	0.1747909	0.1770745	0.1890002	0.1336447	1.614698	1.412827	1.594596	0.9932874	0.08957681	0.07225035	0.05700434	0.05038702	0.4182255	0.4247573	0.2595217	0.3484138	0.04548589	0.0719444	0.04951853	0.0587579
146.780	1	0.1529189	0.07474159	0.1189056	0.1056165	0.9039748	0.9291516	0.1139076	0.1840866	0.2253527	0.2016982	0.1373808	0.1393565	0.1692754	0.2724571	0.176836	0.1391067	0.2374382	0.3531433	0.2304678	0.2607126	1.206534	1.302344	0.938027	0.8713735
146.780	1	0.03646441	0.03634747	0.02384304	0.02489759	0.2087653	0.2729899	2.174322	1.513321	0.04270248	0.02590266	0.1015665	0.05405433	1.15866	1.024488	0.886106	0.6788143	0.07786326	0.0697575	0.04703746	0.03221411	0.469219	0.5229077	0.2476236	0.2313937
146.880	1	2.663265	1.852955	0.48206	0.4602267	0.05158144	0.06679181	0.05355884	0.04171396	0.2760837	0.279068	0.2876762	0.3393873	0.04028257	0.04844444	0.05138553	0.05894789	1.331487	1.117169	1.958975	0.8239425	0.06953844	0.08104979	0.08541804	0.09312458
146.881	1	0.5663431	0.5102681	2.423354	1.984034	0.1839046	0.1831449	0.1950542	0.1417189	1.644058	1.374288	1.638337	1.027236	0.09262437	0.06895861	0.07829642	0.06304486	0.4488512	0.452107	0.3419733	0.3936513	0.06922073	0.06299763	0.05975888	0.06328439
146.882	1	0.1242411	0.1147034	0.1207652	0.1167093	0.9858719	1.061782	0.1083252	0.2413163	0.2821627	0.2283759	0.1828298	0.2308558	0.2127223	0.3505802	0.231991	0.174241	0.2613027	0.3877355	0.2816137	0.3094598	1.345772	1.501469	1.130077	0.9843279
146.882	1	0.03961496	0.01920164	0.04171042	0.03587975	0.1873941	0.2366665	2.221621	1.551457	0.04443685	0.04312985	0.1026544	0.05194863	1.225369	1.054777	0.867214	0.6576082	0.06437794	0.07869923	0.04506266	0.02963569	0.4532074	0.535199	0.226661	0.2077144
146.980	1	2.560879	1.774926	0.4563978	0.4503631	0.05064612	0.06406554	0.06847785	0.04242783	0.3261232	0.1861361	0.2792691	0.3235778	0.02650777	0.03073158	0.03889885	0.06516444	1.223645	1.228425	1.883359	0.727164	0.08868581	0.0700125	0.08943033	0.07253034
146.981	1	0.5499578	0.6044734	2.316669	1.900353	0.1895152	0.1591811	0.195879	0.143394	1.716479	1.232782	1.591565	1.016547	0.09526386	0.0741339	0.09529583	0.06345767	0.4688245	0.446166	0.3911648	0.4342192	0.07951504	0.05772184	0.06237459	0.06491253
146.982	1	0.05555014	0.1297883	0.1118179	0.1035321	1.046682	1.218787	0.1450948	0.2780382	0.2607487	0.2423108	0.1972945	0.2401606	0.2380029	0.4227621	0.2407627	0.2419039	0.2344179	0.42535	0.3431896	0.3680633	1.484327	1.765245	1.411261	1.173555
146.983	1	0.03322978	0.03723084	0.03577041	0.03430483	0.1709179	0.2078044	2.272428	1.61382	0.03475212	0.03967026	0.1059686	0.06573415	1.303286	1.121708	0.8576168	0.6382637	0.06504252	0.07170672	0.05004642	0.03030702	0.4357586	0.5312172	0.2090082	0.1994833
147.080	1	2.496604	1.742718	0.4391498	0.4930746	0.05064676	0.05553125	0.07451321	0.04651564	0.3789946	0.1839069	0.2697934	0.3315248	0.04688338	0.03805839	0.06369432	0.05733611	1.195033	1.323586	2.01091	0.7483414	0.08420811	0.09543883	0.0889989	0.06917003
147.081	1	0.5080338	0.6534477	2.366976	1.92214	0.2000827	0.1637706	0.1886673	0.1390272	1.73524	1.150848	1.538881	0.9967023	0.07872481	0.07509979	0.09741241	0.06139855	0.4647032	0.4300734	0.4091016	0.4515079	0.0699299	0.04984351	0.05207782	0.05579674
147.082	1	0.03949081	0.1405982	0.1411433	0.119222	1.044121	1.237322	0.1797578	0.3323191	0.22358	0.2320729	0.2334474	0.2429703	0.2150082	0.4213044	0.2550128	0.2761044	0.2353536	0.4382433	0.330122	0.391545	1.505631	1.823018	1.481667	1.228995
147.082	1	0.03026828	0.03330761	0.03550339	0.03062027	0.1789216	0.217975	2.273517	1.631287	0.03701374	0.03666198	0.1025782	0.07396257	1.3392	1.13438	0.8371786	0.6083543	0.06286744	0.07879091	0.03860365	0.04324864	0.4385079	0.5133598	0.1759792	0.2033118
147.180	1	2.415401	1.664625	0.4373898	0.4961932	0.05615303	0.04358601	0.08450614	0.04927756	0.4044369	0.1925007	0.304346	0.3668803	0.06714547	0.05140538	0.06681241	0.06180453	1.183737	1.396929	2.15232	0.8592713	0.07003494	0.08863959	0.08422719	0.07244325
147.181	1	0.4661322	0.662558	2.405518	1.924389	0.2100449	0.1497308	0.1766344	0.1297503	1.772454	1.106787	1.490446	1.010222	0.06114561	0.0666142	0.08115022	0.04831063	0.4536251	0.3923039	0.407002	0.464152	0.06448579	0.03584913	0.04791222	0.04842577
147.182	1	0.07840892	0.1772332	0.1176278	0.119409	1.004727	1.061185	0.1745263	0.2616347	0.2299802	0.2319744	0.2259806	0.2334459	0.1608358	0.3438676	0.1754606	0.2624557	0.2800862	0.4294485	0.2633527	0.317859	1.277151	1.450225	1.201837	0.995748
147.182	1	0.03225244	0.04211642	0.04380864	0.04198579	0.2246957	0.2662231	2.270374	1.626324	0.03702907	0.04326083	0.1017156	0.07224659	1.326082	1.1058	0.8088912	0.604962	0.06589315	0.07208028	0.04324972	0.03850476	0.4554263	0.5322262	0.1856234	0.1910751
147.280	1	2.376325	1.594946	0.5259967	0.4608373	0.04713514	0.04509795	0.06247902	0.07497363	0.3900372	0.146171	0.3231139	0.3988162	0.06183376	0.0513973	0.0677345	0.0467596	1.180756	1.407128	2.156829	0.916223	0.06876587	0.08843862	0.08879502	0.05095538
147.281	1	0.4502694	0.6856137	2.445168	1.947525	0.2038691	0.1400247	0.1654103	0.1360741	1.792509	1.064813	1.446514	1.037882	0.076054	0.06223103	0.07582399	0.05504301	0.4424682	0.3370442	0.3978929	0.4734641	0.07018533	0.03792692	0.04146988	0.03760441
147.282	1	0.07900114	0.1284941	0.1194124	0.07496599	0.5767872	0.6237565	0.1673005	0.104394	0.1369617	0.1222525	0.1285626	0.1167606	0.1532055	0.1637313	0.1504086	0.1296711	0.2326659	0.1992842	0.183152	0.1538871	0.7388415	0.7611651	0.663002	0.5889178
147.282	1	0.04226386	0.0289356	0.04195698	0.02854518	0.264148	0.3176425	2.237276	1.581664	0.02462502	0.03295238	0.104416	0.086566	1.306161	1.07283	0.8028081	0.6358061	0.06612092	0.08653526	0.05526354	0.0591037	0.5045788	0.574356	0.1888584	0.1885919
147.380	1	2.389094	1.524641	0.6518816	0.4109347	0.05406447	0.05005346	0.07458804	0.06924579	0.3885627	0.1951142	0.3425209	0.4561396	0.0566157	0.05599242	0.05424885	0.04878867	1.122489	1.357542	2.080854	0.9888934	0.04814498	0.09419648	0.09618804	0.06799645
147.381	1	0.4512076	0.6999639	2.446557	1.991914	0.2077127	0.1356695	0.1554752	0.1524406	1.817791	1.046737	1.37964	1.068262	0.06824357	0.05445327	0.06988583	0.06110182	0.4204874	0.2720515	0.4082789	0.4462862	0.05581225	0.04766483	0.04690041	0.05323251
147.382	1	0.06714213	0.07840335	0.09918751	0.08885601	0.4425971	0.4663448	0.1184851	0.1378168	0.1102351	0.08273791	0.08133953	0.08972443	0.1509209	0.1163978	0.1592321	0.1174901	0.2202456	0.126019	0.1581352	0.1523811	0.5795656	0.5566516	0.5285968	0.46959
147.382	1	0.03185967	0.04536447	0.03334102	0.03750602	0.2970124	0.3872285	2.196893	1.532308	0.03844945	0.03656647	0.09936084	0.0593929	1.265619	1.028777	0.7582049	0.636363	0.06843274	0.08829644	0.05527462	0.05829842	0.5157826	0.5654794	0.1663313	0.1676299
147.480	1	2.387213	1.475821	0.7511657	0.3128434	0.04843405	0.03664133	0.06885805	0.06845332	0.3992615	0.2755328	0.3520437	0.5294301	0.07380895	0.04989813	0.05067985	0.05899924	1.05851	1.223497	1.998554	1.073102	0.05716393	0.09486696	0.08860947	0.06972495
147.481	1	0.453782	0.7212273	2.465887	2.025127	0.2152053	0.1354696	0.1583836	0.1599361	1.822293	1.045737	1.343582	1.098322	0.06346742	0.05933768	0.07210923	0.04895441	0.4154568	0.2227624	0.429418	0.3929496	0.06568234	0.05062884	0.05005614	0.07442742
147.482	1	0.09792326	0.1109907	0.1108768	0.07800973	0.4781323	0.4776777	0.1330881	0.1254191	0.142001	0.07367677	0.07988212	0.09483635	0.1660667	0.1348831	0.1474735	0.1183007	0.250518	0.1398592	0.1716059	0.13638	0.6194853	0.591273	0.5975434	0.4923546
147.482	1	0.02847484	0.03472825	0.0366894	0.04318899	0.3100506	0.4435452	2.192568	1.508392	0.03464195	0.03420657	0.1052117	0.05887138	1.246678	0.9675918	0.7227839	0.6519211	0.06398377	0.08508189	0.04335085	0.06787792	0.5033975	0.5583799	0.1648055	0.1717729
147.580	1	2.390424	1.428894	0.8048773	0.2290042	0.05255055	0.02939971	0.04420683	0.05296641	0.3723087	0.3224735	0.3374694	0.5294505	0.06485024	0.04902796	0.06622804	0.07301086	1.000276	0.9972293	1.932468	1.136071	0.05849303	0.07438807	0.07232507	0.06261245
147.581	1	0.44501	0.7142549	2.444581	2.015794	0.2041934	0.1454161	0.161317	0.1683242	1.802839	1.075232	1.296263	1.12706	0.05491277	0.05587561	0.0580235	0.0345297	0.4033059	0.1946849	0.4760916	0.3058446	0.06314161	0.05732733	0.06518572	0.07477326
147.582	1	0.1278449	0.07035818	0.09642129	0.08691854	0.4038465	0.3822537	0.128852	0.1436158	0.103099	0.06004076	0.07964816	0.1099069	0.1238254	0.1163041	0.1137131	0.1298437	0.2326402	0.12953	0.1722504	0.1257627	0.5633097	0.5037576	0.5405486	0.4468713
147.583	1	0.04322044	0.03404135	0.03259565	0.04596246	0.28851	0.4825014	2.204403	1.489463	0.03809883	0.04754949	0.0972981	0.05188723	1.238224	0.9361791	0.7155546	0.670792	0.07845795	0.09395994	0.05089927	0.08034868	0.485351	0.588515	0.1982244	0.2093818
147.680	1	2.402924	1.424083	0.8050989	0.1957365	0.03998235	0.05172831	0.0608064	0.05958723	0.3049883	0.3494034	0.328098	0.4935362	0.05202492	0.04754941	0.05564489	0.07412058	0.9979679	0.7246011	1.87985	1.164283	0.06838294	0.05770009	0.08413603	0.06564895
147.681	1	0.4229671	0.6447683	2.414079	2.025667	0.1951943	0.1459294	0.1689681	0.1728064	1.799103	1.178507	1.285703	1.173854	0.06884538	0.04340495	0.05314095	0.04290699	0.380014	0.1710505	0.4796131	0.2430666	0.05553262	0.05340702	0.07987074	0.07217956
147.682	1	0.1590439	0.0825465	0.1149479	0.1050924	0.4264917	0.4109628	0.1556458	0.1436903	0.1106792	0.08433837	0.0935963	0.1060618	0.1213584	0.1292391	0.1225067	0.1316993	0.255771	0.1478195	0.176154	0.1239429	0.6046521	0.5767119	0.6066939	0.4826111
147.682	1	0.04541072	0.03560267	0.03805932	0.04136285	0.2521811	0.4946479	2.204484	1.480093	0.04296401	0.04382133	0.1003226	0.0613374	1.221315	0.8916559	0.7065724	0.6692579	0.06782952	0.08917235	0.04081246	0.07096662	0.4560132	0.5794578	0.204242	0.2336695
147.780	1	2.421292	1.444541	0.7176233	0.1619644	0.04965096	0.06276968	0.0464284	0.04863848	0.2699709	0.3831131	0.3312189	0.4384669	0.04661806	0.05094529	0.04304513	0.06082815	1.03533	0.4415887	1.889332	1.200796	0.06980063	0.05662867	0.07918113	0.05073235
147.781	1	0.4004622	0.558005	2.398812	2.08076	0.1959498	0.1595627	0.1670813	0.1655921	1.790907	1.307232	1.317157	1.212254	0.08473524	0.04606514	0.04532179	0.04047862	0.3479927	0.1765428	0.4310164	0.2181499	0.04192478	0.05483168	0.06525756	0.07017489
147.782	1	0.1561908	0.06496087	0.1190429	0.1079545	0.4126066	0.4012279	0.1655886	0.1326822	0.1221064	0.1040645	0.1075987	0.1034341	0.1405045	0.1442235	0.1390946	0.1306475	0.2663247	0.1708765	0.2065893	0.1224368	0.6095149	0.6168691	0.6457089	0.4915351
147.783	1	0.05859204	0.02917636	0.03699228	0.02973169	0.2076975	0.4662221	2.181529	1.44855	0.03213148	0.03105729	0.09876295	0.05503175	1.18386	0.8228219	0.6902524	0.6562176	0.05782461	0.08757036	0.03696032	0.07225405	0.4381204	0.584633	0.1782435	0.2350224
147.880	1	2.44215	1.48287	0.6217642	0.166829	0.05670531	0.06566317	0.0487251	0.05636671	0.2585165	0.4378988	0.3262831	0.3772367	0.03771932	0.05703956	0.05080063	0.05463558	1.065697	0.3451132	1.974703	1.3076	0.06973267	0.07100097	0.0932026	0.0731094
147.881	1	0.3940698	0.4932301	2.383317	2.119676	0.1984298	0.1707112	0.1819232	0.1643016	1.799738	1.416393	1.40322	1.226708	0.08686689	0.04616626	0.03853088	0.05205637	0.31112	0.2182549	0.3596558	0.2553498	0.04264241	0.05180925	0.06776667	0.06831805
147.882	1	0.1647621	0.05420508	0.1316773	0.1088293	0.3981396	0.3714678	0.1523117	0.116602	0.1355694	0.08888192	0.1249865	0.09411011	0.1220192	0.1428294	0.1465032	0.1292847	0.2350203	0.1735953	0.1985322	0.1108351	0.5736544	0.5763921	0.6255883	0.4751852
147.882	1	0.0461538	0.03870884	0.03951056	0.02561879	0.2449327	0.4456106	2.192111	1.469824	0.04023442	0.03812988	0.08983174	0.07060028	1.202927	0.8183992	0.6909291	0.6708855	0.07383437	0.08852322	0.04176476	0.06581625	0.4730008	0.6233166	0.1858857	0.2132871
147.980	1	2.452285	1.519923	0.4919567	0.1492469	0.04446696	0.07310865	0.04953536	0.0572276	0.2436375	0.4340077	0.2844433	0.3206948	0.04537955	0.06512453	0.04240215	0.04283445	1.115432	0.608495	2.042442	1.33419	0.07703123	0.06075642	0.09154257	0.06142551
147.981	1	0.3583819	0.4283578	2.401801	2.135573	0.2098652	0.1840297	0.1918546	0.1657494	1.771067	1.48561	1.479685	1.205	0.08173277	0.05133883	0.0371675	0.05501695	0.2903577	0.2706483	0.3196511	0.3258991	0.04058712	0.05860006	0.05562491	0.07063552
147.982	1	0.1779688	0.09106773	0.09769264	0.1208582	0.4583473	0.4765977	0.162581	0.1161396	0.1147812	0.1313205	0.1184979	0.08662817	0.1058711	0.1893141	0.1635537	0.1336993	0.2291482	0.1920209	0.184375	0.129068	0.648911	0.7307085	0.8116615	0.5920368
147.983	1	0.04688536	0.03140154	0.03310252	0.03387446	0.2756095	0.3984237	2.18071	1.485016	0.03512005	0.03959787	0.1057809	0.059686	1.247693	0.8799618	0.7010918	0.6812194	0.07452818	0.08937986	0.04559017	0.04722346	0.5034967	0.6303244	0.2138746	0.1698605
148.080	1	2.564163	1.645365	0.3544724	0.1499654	0.04668446	0.0698373	0.05277329	0.04510526	0.2389357	0.3741372	0.2625063	0.2149251	0.03406689	0.06870554	0.03795088	0.04789923	1.080355	0.841882	2.036329	1.337554	0.06502025	0.05700682	0.08484907	0.05626856
148.081	1	0.3165756	0.3387153	2.470985	2.124363	0.1966077	0.1885731	0.2016711	0.1538232	1.697613	1.479069	1.523955	1.152005	0.07525024	0.0495614	0.06021728	0.05290932	0.2686105	0.3017803	0.3045075	0.3669144	0.02422435	0.05945582	0.04448145	0.05129555
148.082	1	0.1301689	0.1307341	0.1410101	0.1077849	0.6785053	0.7263768	0.3603967	0.1405036	0.1503252	0.1864017	0.1844043	0.16859	0.1865732	0.3285891	0.2166724	0.2685398	0.2728048	0.1924298	0.2613806	0.1961497	0.8968362	1.065474	1.015764	0.8447544
148.082	1	0.0442661	0.03994569	0.04137776	0.03728892	0.3069422	0.3623581	2.17644	1.530003	0.03666292	0.03338234	0.1002444	0.05795181	1.283842	0.9538963	0.6999179	0.6805514	0.07267305	0.09730056	0.05177934	0.05197864	0.5051393	0.62221	0.2329077	0.1628349
148.180	1	2.609872	1.716926	0.2337733	0.1639595	0.04636029	0.05075716	0.05907829	0.05870523	0.267295	0.2739374	0.2539776	0.1470067	0.0492363	0.06020427	0.0382925	0.05307947	1.098413	1.068432	2.1505	1.398124	0.06047884	0.07831528	0.08223442	0.0558747
148.181	1	0.2774811	0.2681852	2.497205	2.170144	0.1872661	0.1939468	0.2033108	0.1556225	1.70567	1.514532	1.58699	1.129334	0.07888975	0.03529851	0.06869568	0.06400409	0.2572103	0.3258815	0.2744579	0.3211301	0.03189636	0.0749394	0.03314295	0.03693206
148.182	1	0.1487367	0.1772551	0.1623532	0.09057506	0.7836942	0.9051648	0.4926112	0.1619444	0.1511096	0.2301168	0.2068576	0.2033942	0.1932992	0.3294551	0.2503324	0.3362045	0.3373583	0.2060667	0.2924151	0.2466599	1.023662	1.244321	1.091016	1.001703
148.182	1	0.05012727	0.04060427	0.03151744	0.02819658	0.2879583	0.3385944	2.19665	1.542979	0.03721837	0.03290715	0.1085176	0.06200593	1.321974	0.9986968	0.7095695	0.6497941	0.06475608	0.09628055	0.06103299	0.05319254	0.4936202	0.6042516	0.2350072	0.1437106
148.280	1	2.61998	1.747403	0.1514568	0.1697008	0.0487637	0.04742319	0.06253276	0.04557198	0.2630427	0.220861	0.2389696	0.1089319	0.04893621	0.0504546	0.06242563	0.04519522	1.113034	1.232846	2.225292	1.45061	0.06663479	0.07977591	0.09350762	0.06115911
148.281	1	0.2536361	0.2244115	2.555987	2.207879	0.1852858	0.1964829	0.1987602	0.1457587	1.659201	1.513676	1.593622	1.108542	0.08051694	0.03502937	0.07667637	0.05656549	0.2849172	0.3482729	0.2461927	0.3176895	0.03657437	0.09500456	0.04598076	0.03479702
148.282	1	0.1744766	0.152986	0.1881166	0.09853605	0.7663777	0.828237	0.4697464	0.1631405	0.1568844	0.2250808	0.1997551	0.1655904	0.1834119	0.2882189	0.241699	0.2496754	0.3650997	0.2216362	0.2623471	0.2283772	1.022512	1.10032	1.008434	0.9669206
148.282	1	0.05023202	0.03736101	0.04383123	0.0564901	0.2712011	0.3371324	2.212546	1.591552	0.03122723	0.04375703	0.1020978	0.04845018	1.374428	1.077048	0.7312841	0.6365091	0.06804626	0.1022345	0.06500711	0.05128223	0.4983073	0.625711	0.2357851	0.1725464
148.380	1	2.642432	1.798489	0.1279732	0.1575948	0.03595707	0.0359095	0.04909904	0.06075629	0.2284043	0.1899063	0.223679	0.1112942	0.04549564	0.04392813	0.07535894	0.04025629	1.076204	1.276826	2.19209	1.431228	0.06585917	0.07662869	0.110437	0.05274175
148.381	1	0.232716	0.1893102	2.574834	2.260046	0.1674189	0.1760579	0.1957244	0.1564848	1.636973	1.450693	1.59437	1.12353	0.08033419	0.03801964	0.05524597	0.05131087	0.2938251	0.3516357	0.2260756	0.3343468	0.03467605	0.086659	0.0655137	0.02799698
148.382	1	0.2136503	0.1033166	0.1843466	0.1161683	0.6806498	0.7610985	0.3783092	0.1429706	0.1347822	0.1991411	0.1612918	0.1379742	0.1815667	0.2335822	0.228435	0.176434	0.3704124	0.2254607	0.2585666	0.1875167	0.9611872	0.9598688	0.8998673	0.8980532
148.382	1	0.03180773	0.03287998	0.03887525	0.03987232	0.253611	0.341568	2.233519	1.618319	0.0345687	0.04931473	0.1070918	0.06198633	1.405409	1.132027	0.7816689	0.6332614	0.08256127	0.09383241	0.05733762	0.06357733	0.5167465	0.6220964	0.2215187	0.2044551
148.480	1	2.631391	1.843454	0.09521327	0.1129733	0.03731473	0.03273443	0.03030265	0.03618803	0.1906728	0.1518817	0.2292399	0.114281	0.04418913	0.03815792	0.07376083	0.05188534	1.083409	1.293369	2.260954	1.450831	0.06766839	0.08707517	0.1008964	0.0584643
148.481	1	0.2066793	0.1385329	2.576129	2.280523	0.1770602	0.1827571	0.2074156	0.1713815	1.704797	1.44543	1.609347	1.152927	0.06773578	0.03317671	0.05670945	0.0554833	0.2824849	0.3267043	0.212226	0.3635189	0.04247008	0.07460666	0.07514668	0.03377483
148.482	1	0.2547982	0.06634673	0.147983	0.1403239	0.6813666	0.802336	0.3995575	0.1736731	0.1314578	0.1935879	0.1637869	0.1595272	0.1803903	0.2420769	0.2475375	0.1853379	0.3556191	0.2458792	0.2391684	0.1803497	0.9502943	0.9396857	0.8722598	0.9051
148.482	1	0.04598097	0.03900169	0.04366395	0.04064134	0.251999	0.3594644	2.264611	1.645876	0.03755338	0.03135845	0.1039625	0.07074722	1.354657	1.111022	0.8143531	0.6350054	0.08523713	0.09538858	0.05352194	0.07151594	0.4986292	0.6170299	0.1911437	0.2366578
148.580	1	2.658052	1.909687	0.1145968	0.07524985	0.04026712	0.03229405	0.04444546	0.03923638	0.1849705	0.1426087	0.2349333	0.1450734	0.04694485	0.04105306	0.05955185	0.04813717	1.104797	1.230552	2.231281	1.457829	0.07531185	0.08656471	0.08240574	0.0558827
148.581	1	0.2216772	0.1122019	2.573206	2.281601	0.1893545	0.1727605	0.1977084	0.1765	1.742115	1.385718	1.591136	1.164734	0.06297497	0.04302088	0.06085863	0.04990066	0.313215	0.3098902	0.2310864	0.4341977	0.04631503	0.07153155	0.07406371	0.0397562
148.582	1	0.2622748	0.06148633	0.1468517	0.1525775	0.708838	0.8847271	0.4357767	0.2183621	0.1498499	0.1898209	0.1812575	0.1866679	0.1849516	0.2602847	0.2557271	0.2071895	0.3631316	0.2423392	0.22296	0.1939282	1.001625	0.9438505	0.8540421	0.9138962
148.583	1	0.04767376	0.03491928	0.04036045	0.03402197	0.2427248	0.3700556	2.321583	1.670809	0.04353698	0.02917887	0.1032212	0.05347991	1.354566	1.108705	0.840892	0.6666815	0.06750725	0.08716944	0.04626132	0.07294377	0.4790919	0.6080959	0.15551	0.2528744
148.680	1	2.710364	1.96537	0.1901966	0.1461008	0.05444775	0.04022567	0.03783302	0.04955589	0.1934877	0.1511632	0.2528642	0.1637493	0.06718631	0.04655653	0.05980462	0.0484146	1.143384	1.148554	2.171978	1.451269	0.07679782	0.07278529	0.08714439	0.05907774
148.681	1	0.2402283	0.1299353	2.561119	2.240107	0.1977607	0.1656605	0.2023834	0.1673331	1.794038	1.312355	1.576611	1.196652	0.06767045	0.0354214	0.061109	0.05777019	0.3466333	0.2961939	0.269343	0.5039762	0.04567141	0.07295412	0.072872	0.04492476
148.682	1	0.2716528	0.1072224	0.1609078	0.1056136	0.788674	1.014567	0.5419845	0.2153229	0.1830647	0.2025862	0.2318825	0.2165198	0.2012697	0.2405928	0.3455454	0.2604163	0.3767974	0.2796305	0.2051218	0.2149363	1.112038	1.12392	0.8151319	0.9723367
148.682	1	0.0601357	0.02693526	0.02481879	0.02464787	0.2303724	0.363474	2.343783	1.674656	0.04443857	0.03559683	0.1060778	0.06568637	1.334994	1.11349	0.8857806	0.7128419	0.0762549	0.0797699	0.03997792	0.05405419	0.4697193	0.566184	0.1350433	0.2690654
148.780	1	2.681753	1.945051	0.2847158	0.1632774	0.04540153	0.05252329	0.05223886	0.04619557	0.1625025	0.1852019	0.2360503	0.1895879	0.06413928	0.05484007	0.06265705	0.0460931	1.149918	1.047324	2.126781	1.456609	0.07924335	0.08149456	0.07628034	0.0565355
148.781	1	0.2728366	0.1433146	2.49232	2.19822	0.2010913	0.1727976	0.1869084	0.1572344	1.797451	1.227044	1.516273	1.192004	0.05923814	0.02648432	0.06677617	0.06374151	0.3513234	0.2639055	0.3114827	0.5370103	0.0536309	0.06609577	0.06633501	0.04908356
148.782	1	0.248012	0.1363245	0.118731	0.09957105	0.7939037	1.093917	0.5962351	0.1929137	0.2006925	0.2065097	0.2413706	0.2235141	0.1949308	0.1987979	0.3827214	0.2696686	0.3632892	0.2745982	0.2067464	0.2104727	1.166239	1.202328	0.809717	0.973317
148.782	1	0.05507378	0.03922175	0.03872426	0.02852318	0.2262935	0.3796271	2.323251	1.608675	0.04979079	0.03456185	0.1000443	0.05773997	1.265014	1.055913	0.8998284	0.7220737	0.07062997	0.06802738	0.03179565	0.05535319	0.4741919	0.5332544	0.1315967	0.276919
148.879	1	2.609166	1.846338	0.3604182	0.1472322	0.04267193	0.04148474	0.06207657	0.04549193	0.1604985	0.1782341	0.2357806	0.244312	0.04082825	0.04028984	0.05479529	0.0437619	1.219351	0.9851716	2.228219	1.541987	0.08240177	0.07776867	0.07704083	0.0690047
148.879	1	0.2979534	0.167096	2.492262	2.200384	0.2019085	0.1660242	0.1771984	0.1622272	1.813472	1.196813	1.466955	1.201334	0.05761646	0.03342672	0.05790553	0.05900149	0.3522222	0.250419	0.3443442	0.5248827	0.05665695	0.06617721	0.06826846	0.04445054
148.879	1	0.2279717	0.1602737	0.08680438	0.1172047	0.7525632	1.062577	0.5298135	0.2024479	0.2090755	0.2070329	0.2202546	0.2012735	0.1526169	0.19909	0.3385062	0.2204977	0.3317242	0.275627	0.2095792	0.2240557	1.090908	1.101432	0.7962437	0.9195798
148.880	1	0.05065157	0.02335143	0.02743019	0.01930792	0.2220445	0.3786099	2.329752	1.582931	0.04235796	0.03841957	0.1023244	0.05877983	1.209787	1.029505	0.9265359	0.7461473	0.06929946	0.07270848	0.04216887	0.05737146	0.4861144	0.5023133	0.1352817	0.266451
148.980	1	2.614731	1.796157	0.4428607	0.12283	0.0491779	0.04800057	0.06630237	0.05436164	0.1855186	0.1931126	0.2429705	0.3118609	0.04305746	0.04761991	0.04579219	0.05310549	1.260276	0.9400228	2.204356	1.629174	0.08770396	0.07367986	0.08570187	0.06737254
148.981	1	0.3252154	0.1652528	2.451732	2.193592	0.2051704	0.1583378	0.1749115	0.174377	1.803586	1.159211	1.413034	1.224939	0.0482935	0.03285077	0.06147368	0.04898706	0.3339352	0.2531677	0.3968085	0.4889047	0.04619947	0.05261327	0.0543891	0.0357889
148.982	1	0.2459993	0.1364302	0.09799336	0.09377688	0.7142098	1.006392	0.4359723	0.1920559	0.1927317	0.2270843	0.2149878	0.1864768	0.1463028	0.1880491	0.2870415	0.1902639	0.2940575	0.2547917	0.2181634	0.1943412	0.9812361	1.012013	0.8037438	0.8464708
148.982	1	0.0445783	0.04061802	0.02599021	0.02178881	0.2327778	0.3816846	2.335429	1.57719	0.04250087	0.03246654	0.1016536	0.05283826	1.204172	1.035786	0.9559028	0.7537156	0.074324	0.0704173	0.03994279	0.05677039	0.5055814	0.4857923	0.1586233	0.2482751
149.080	1	2.622485	1.761658	0.4986697	0.1121418	0.03004419	0.06414216	0.06351955	0.05390331	0.195986	0.2096726	0.2817371	0.3682543	0.03876467	0.03998647	0.05453325	0.04165599	1.260819	0.8407537	2.151742	1.659924	0.06603157	0.05380313	0.08503748	0.06911387
149.081	1	0.329104	0.1747264	2.391398	2.177072	0.20958	0.1620966	0.1641954	0.1695356	1.808318	1.126571	1.347093	1.24001	0.05832146	0.05092835	0.05609412	0.05644296	0.3129757	0.2928875	0.4696705	0.4116945	0.0508652	0.0413658	0.04481344	0.04393035
149.082	1	0.2415872	0.1305441	0.06305724	0.07818839	0.7528184	1.075832	0.4363193	0.1838307	0.1569994	0.2471184	0.2109716	0.1889384	0.1532762	0.2041003	0.2552028	0.2029383	0.2828776	0.2497851	0.2327912	0.1773686	1.006283	1.116332	0.8194862	0.8802247
149.082	1	0.05021083	0.03955797	0.0305389	0.02738907	0.2426687	0.357012	2.355552	1.59144	0.04444548	0.03156544	0.1024605	0.05417701	1.23952	1.062234	0.9497545	0.74416	0.07752076	0.0667223	0.04667732	0.05782191	0.4942312	0.4976447	0.1669545	0.2212553
149.180	1	2.670966	1.761174	0.5162879	0.1023349	0.04610484	0.04755924	0.06016012	0.0686938	0.225593	0.1964977	0.2724453	0.3998392	0.05362721	0.04837194	0.03711388	0.04373166	1.234704	0.6956098	2.140394	1.64056	0.07129738	0.06164454	0.06996986	0.051528
149.181	1	0.3308914	0.1831277	2.362022	2.204899	0.1950385	0.146125	0.1590911	0.1764248	1.782605	1.119937	1.317144	1.204315	0.06023782	0.07056334	0.05506183	0.04630062	0.2841475	0.3240871	0.513577	0.3195076	0.04674344	0.04330216	0.04857446	0.0554847
149.182	1	0.2288232	0.1559532	0.07510806	0.07784645	0.837273	1.166282	0.4306296	0.1734731	0.158875	0.2582389	0.2100141	0.1897233	0.1267786	0.2183116	0.258552	0.2323282	0.2489155	0.2671969	0.2582886	0.193315	1.08213	1.287475	0.875967	0.9184841
149.182	1	0.04845617	0.0277941	0.03874676	0.02946593	0.266058	0.3161947	2.356888	1.609412	0.04100446	0.04867133	0.1094333	0.04240702	1.268088	1.072945	0.9224572	0.7208736	0.06508905	0.06748276	0.04266649	0.0373302	0.4609161	0.5261084	0.1749435	0.2092567
149.280	1	2.611064	1.74158	0.5271772	0.1401769	0.04587941	0.03390633	0.06225477	0.06275788	0.2411182	0.1524837	0.265147	0.3946076	0.07299517	0.02650206	0.04472724	0.06023071	1.238116	0.6553402	2.257833	1.639797	0.05930184	0.06320207	0.07635814	0.04971292
149.281	1	0.3204716	0.2142427	2.366347	2.254576	0.2066159	0.159237	0.1577644	0.1783864	1.770548	1.184144	1.320952	1.119592	0.0682945	0.07170019	0.05609792	0.03883296	0.2479829	0.3374766	0.5114528	0.2315506	0.04586812	0.04942967	0.04979604	0.05855013
149.282	1	0.2342849	0.184086	0.08692835	0.09954866	0.8304712	1.139171	0.4139778	0.1666614	0.15879	0.2682755	0.2393887	0.2040406	0.1577726	0.2061792	0.2483819	0.2335697	0.2529018	0.2793674	0.2605775	0.2152819	1.068265	1.248824	0.8940431	0.8864495
149.282	1	0.05060368	0.0339617	0.03227654	0.02621957	0.2750027	0.2893589	2.352455	1.626793	0.04471555	0.03314842	0.1029209	0.0518739	1.306359	1.095492	0.9003685	0.6978614	0.06550702	0.08350647	0.03795499	0.04240056	0.449485	0.5749742	0.2038581	0.214121
149.380	1	2.578384	1.797776	0.518311	0.1751016	0.04907232	0.04649008	0.06454996	0.05586423	0.2491755	0.1678717	0.2794203	0.3721934	0.044177	0.04677196	0.05431782	0.05926516	1.199796	0.7138956	2.358543	1.630523	0.06637392	0.06943504	0.06801609	0.05077645
149.381	1	0.2983307	0.2305105	2.396909	2.314272	0.1965981	0.1687756	0.1692892	0.1732413	1.755032	1.295594	1.353	1.044701	0.06871863	0.07001369	0.04609666	0.04309258	0.2368072	0.3449693	0.471526	0.2087561	0.05126716	0.04851937	0.05218167	0.04151252
149.382	1	0.236584	0.1864694	0.1037948	0.1009055	0.6939971	0.9401159	0.2983189	0.1093695	0.1523806	0.1927529	0.1766473	0.1995819	0.2061635	0.1605755	0.1556525	0.2045716	0.2428661	0.2527368	0.2154058	0.194958	0.8757269	0.9357775	0.8066408	0.7577669
149.382	1	0.04431193	0.03212555	0.03285557	0.0373728	0.2446406	0.2740244	2.376298	1.63446	0.04353017	0.04282865	0.1153898	0.06712453	1.329382	1.096708	0.8860828	0.6872231	0.07011275	0.08428292	0.05064754	0.04064684	0.4492561	0.6126318	0.2379801	0.2182635
149.480	1	2.575627	1.87724	0.4836449	0.1907357	0.05508435	0.05562194	0.05340203	0.05708002	0.2625759	0.1844776	0.2783167	0.3945664	0.04627712	0.05245164	0.05654238	0.07010673	1.137054	0.8190342	2.368836	1.594593	0.05873247	0.05677079	0.0798191	0.05297252
149.481	1	0.3069564	0.2306508	2.435523	2.36343	0.1967953	0.1848754	0.1719473	0.1502613	1.722125	1.405998	1.384297	0.9802307	0.05444651	0.07167987	0.04749007	0.04877519	0.2270147	0.3633103	0.4130547	0.2561767	0.04653219	0.04463605	0.05306304	0.03841362
149.482	1	0.2287318	0.1443503	0.1448317	0.09040666	0.639984	0.7837061	0.207678	0.09961957	0.1657173	0.1310502	0.1258657	0.1782301	0.209991	0.1547062	0.1143075	0.1759632	0.2181018	0.2300469	0.1559433	0.1692193	0.7628193	0.8466795	0.7052568	0.6739664
149.483	1	0.04201809	0.0455367	0.03789483	0.03775604	0.2321544	0.3023484	2.367747	1.62819	0.0342942	0.04258169	0.1029797	0.05794234	1.333219	1.083872	0.8582277	0.6969026	0.07359988	0.08984907	0.06409828	0.04868129	0.4598303	0.647295	0.2661658	0.2129861
149.580	1	2.581974	1.930879	0.4615865	0.1968013	0.03897003	0.05400028	0.05450518	0.07261933	0.2312422	0.2000589	0.2331983	0.4382639	0.04727284	0.05938285	0.06359247	0.07418038	1.112002	0.9344193	2.412927	1.555123	0.06175967	0.05532927	0.08619688	0.05693694
149.581	1	0.3075581	0.2101389	2.500653	2.429954	0.2004753	0.1896147	0.2031012	0.1296675	1.720813	1.484254	1.426381	0.9458287	0.05502642	0.07472235	0.05237031	0.04931993	0.2345191	0.3748822	0.3548437	0.2947382	0.04066459	0.04043333	0.05633309	0.04905985
149.582	1	0.2110096	0.1327485	0.1427574	0.06492664	0.6169401	0.7563063	0.1631011	0.09409857	0.1393966	0.1211334	0.09984531	0.1359055	0.177623	0.1588149	0.1004384	0.1649012	0.1788356	0.2133744	0.178028	0.1611705	0.7556202	0.8329282	0.682596	0.6666033
149.583	1	0.05033334	0.04728241	0.04106501	0.04961652	0.2297538	0.3505253	2.358525	1.604148	0.03990736	0.03415067	0.1021846	0.0592883	1.326722	1.063879	0.8131632	0.7075422	0.07474141	0.09748757	0.04989334	0.0507344	0.4728723	0.6475567	0.2742272	0.1784615
149.680	1	2.592138	1.976281	0.4374217	0.1875764	0.03701349	0.03926612	0.05248129	0.06289867	0.247682	0.2032409	0.204402	0.4248277	0.04841288	0.06589669	0.05684214	0.06947751	1.135596	1.012955	2.430397	1.502116	0.06947916	0.07287005	0.08738305	0.05285923
149.681	1	0.3145749	0.2141245	2.554217	2.479219	0.1953392	0.193516	0.1951328	0.1227835	1.743064	1.539114	1.424032	0.914741	0.05806232	0.08629376	0.05727665	0.05100008	0.2617777	0.3783698	0.3032389	0.2930025	0.04289056	0.03813083	0.0710817	0.05883205
149.682	1	0.1695413	0.134313	0.1166126	0.0846576	0.7776915	1.014513	0.3176801	0.1631724	0.1658126	0.206976	0.2100005	0.1485133	0.1854778	0.2287074	0.155111	0.1479395	0.2204553	0.3044068	0.2939112	0.1816351	1.044648	1.225254	0.9469056	0.8059601
149.682	1	0.0263227	0.04611429	0.04105703	0.04491792	0.2137323	0.4233888	2.431473	1.646996	0.04241944	0.05275297	0.1122265	0.06348122	1.369415	1.089134	0.8181256	0.7275525	0.06671295	0.09266615	0.06327568	0.04982961	0.4671665	0.6174487	0.2859733	0.1518884
149.780	1	2.687774	2.023077	0.3293822	0.1650249	0.05755279	0.05160475	0.03923034	0.06135402	0.3679367	0.1941323	0.1339426	0.4507792	0.04574771	0.05977147	0.0458166	0.08358703	1.024678	0.9547618	2.163394	1.384516	0.0766193	0.07639551	0.06856244	0.04901878
149.781	1	0.3910256	0.2096081	2.416804	2.295176	0.1874362	0.1932239	0.1936046	0.1353	1.709167	1.510108	1.383788	0.7976472	0.07693428	0.09089664	0.08058936	0.05587814	0.3590947	0.4841016	0.3151272	0.3386068	0.03734186	0.05826875	0.06456425	0.06800896
149.782	1	0.09468728	0.123882	0.05833152	0.1402336	1.030724	1.352382	0.4900879	0.1925824	0.1927656	0.2558059	0.2879811	0.1700295	0.1692883	0.2311298	0.2782325	0.2196354	0.2492026	0.3435931	0.3455223	0.2763307	1.370931	1.690062	1.332682	1.124541
149.782	1	0.05491115	0.04839455	0.03417498	0.04528563	0.1917796	0.4685315	2.426216	1.667975	0.05825689	0.03944946	0.1139543	0.06810622	1.338426	1.039447	0.804463	0.7564644	0.07589313	0.1007169	0.05825868	0.06714296	0.430332	0.5945294	0.2774443	0.1489732
149.880	1	2.57886	1.866513	0.2299852	0.160052	0.05813931	0.05104075	0.05481406	0.05521464	0.3733825	0.1952272	0.116225	0.3500223	0.08283797	0.04739611	0.06463654	0.07441238	1.004109	0.9287598	2.052415	1.318984	0.05651982	0.07863009	0.08477359	0.04783821
149.881	1	0.3360597	0.2500855	2.363403	2.168818	0.1838434	0.1860216	0.1618298	0.1001495	1.732187	1.511316	1.282666	0.6991482	0.08605687	0.09491364	0.08917036	0.05585594	0.3442088	0.4417426	0.3110047	0.3440226	0.03873989	0.06904515	0.05189873	0.05960852
149.882	1	0.09803128	0.1278049	0.06083929	0.1387391	1.07294	1.38055	0.4879496	0.1697753	0.1888609	0.258251	0.2957774	0.1715898	0.1739439	0.2289436	0.280755	0.2480699	0.2590362	0.3459686	0.3754819	0.2957613	1.430023	1.760459	1.383245	1.167121
149.883	1	0.05484042	0.0347415	0.02760993	0.04389957	0.2060699	0.5282787	2.353815	1.605026	0.03676662	0.04706217	0.1039263	0.04741772	1.273931	0.9657916	0.801993	0.7701646	0.07683284	0.1046463	0.04993398	0.06762546	0.4394028	0.5907128	0.2599804	0.1764789
149.980	1	2.567433	1.881194	0.1782024	0.1937941	0.05265942	0.06266517	0.04282904	0.05470432	0.384793	0.1869421	0.1817701	0.3101454	0.04235018	0.04191018	0.06805663	0.06628389	1.033817	0.9024813	2.12278	1.372291	0.05522716	0.06188695	0.07685284	0.04857016
149.981	1	0.3006806	0.3103518	2.565176	2.306573	0.1969063	0.1874406	0.1669603	0.1092007	1.800471	1.52705	1.336664	0.7385967	0.06948376	0.08300445	0.07424077	0.0535828	0.3481926	0.3848672	0.2722172	0.3471231	0.05496684	0.06691944	0.05010152	0.04458107
149.982	1	0.120619	0.1462464	0.1282939	0.1671316	0.9184875	1.120734	0.3328512	0.1947747	0.1991283	0.235948	0.2279033	0.1538132	0.2111367	0.2222145	0.1874002	0.1880291	0.2894339	0.3442912	0.3251295	0.2889539	1.214324	1.470485	1.139576	0.9584881
149.982	1	0.05533544	0.04120691	0.04403569	0.03571028	0.2407266	0.5627104	2.379149	1.59936	0.03715236	0.05823634	0.09982577	0.05491832	1.231389	0.9346495	0.7762655	0.7616537	0.07725532	0.0901492	0.04552189	0.05770596	0.4613909	0.6145826	0.2239711	0.214663
150.080	1	2.516807	1.858799	0.2036728	0.1966922	0.05579367	0.04460008	0.04275354	0.0405881	0.4131251	0.1614292	0.2454662	0.276364	0.05124808	0.05412992	0.05067722	0.04941858	1.059043	0.8771217	2.052425	1.445325	0.06232055	0.07478788	0.06961268	0.0528975
150.081	1	0.3021384	0.3678015	2.612946	2.28766	0.198031	0.2008683	0.1725716	0.1151522	1.774971	1.504553	1.382975	0.789321	0.06768153	0.09389254	0.07270201	0.07430482	0.3436471	0.3776725	0.2825747	0.4209466	0.04578605	0.06771455	0.0548484	0.04975241
150.082	1	0.1371599	0.1065762	0.1338343	0.07066491	0.6188181	0.704421	0.1004225	0.1024371	0.1045669	0.06973623	0.1095636	0.05377179	0.1675636	0.1008502	0.08622112	0.1070543	0.167461	0.1835986	0.1429232	0.2300149	0.8597978	1.011914	0.824029	0.6776236
150.082	1	0.05612578	0.0357318	0.03771299	0.02494664	0.2860757	0.5632993	2.389667	1.588745	0.04873142	0.05266458	0.09583263	0.04992433	1.19991	0.9027798	0.7682	0.7288324	0.06357147	0.09678462	0.05001333	0.05958294	0.4606542	0.6136678	0.1859695	0.2365853
150.180	1	2.466096	1.859643	0.2088728	0.1546756	0.07099167	0.05119295	0.05428457	0.05028328	0.3991214	0.1769041	0.3135105	0.2718274	0.04810589	0.0623001	0.04554219	0.03585924	1.068732	0.8023846	2.050651	1.502239	0.06496351	0.06582956	0.08805333	0.06356072
150.181	1	0.3315776	0.4504877	2.613068	2.266934	0.2025079	0.1906318	0.1644243	0.1343185	1.817074	1.496274	1.35236	0.8240689	0.06142394	0.08837388	0.06062925	0.0689284	0.3213129	0.3942991	0.2594526	0.4622154	0.03873146	0.07627393	0.06363541	0.04753708
150.182	1	0.1529323	0.05184677	0.1255748	0.05992295	0.4831064	0.5417435	0.1101109	0.1267185	0.09827724	0.122072	0.1333609	0.1191917	0.1487268	0.1174343	0.1093279	0.1487424	0.1278284	0.129484	0.1604985	0.168418	0.6423557	0.7398456	0.6205327	0.5009091
150.182	1	0.05413	0.02681935	0.03940566	0.0276257	0.2858779	0.5568385	2.351681	1.564425	0.04657205	0.05064654	0.1042428	0.04897207	1.179652	0.8936177	0.7736839	0.7371323	0.07088191	0.1026982	0.05572407	0.06886693	0.4605435	0.6409106	0.181025	0.2322018
150.280	1	2.436882	1.880866	0.2393383	0.1372422	0.06336917	0.039407	0.06815559	0.05225777	0.3449531	0.1731556	0.3754187	0.263113	0.04859154	0.06175439	0.05387542	0.03638138	1.030147	0.6677409	2.064737	1.563722	0.06256674	0.07191611	0.08447664	0.0793565
150.281	1	0.3700405	0.512123	2.629119	2.263214	0.2145077	0.1928698	0.1629577	0.135188	1.85524	1.469433	1.317952	0.8463045	0.05180473	0.09380737	0.06629857	0.06778243	0.2953879	0.4419109	0.2323766	0.4893123	0.04130184	0.07612908	0.06301089	0.03687392
150.282	1	0.1636194	0.0835506	0.1356199	0.08728825	0.634503	0.6952877	0.1288521	0.08063272	0.1026377	0.09440332	0.1148995	0.0595824	0.1792385	0.1229241	0.09673872	0.1068681	0.1734233	0.1835477	0.1516941	0.2266014	0.8603808	1.064745	0.8873312	0.7159247
150.282	1	0.05764949	0.02968374	0.04007646	0.04842501	0.2526613	0.5192151	2.329693	1.555904	0.03631967	0.04501127	0.1078158	0.05754265	1.21231	0.9187464	0.7517324	0.7435685	0.0801949	0.08459678	0.04492937	0.06188115	0.4579826	0.5867367	0.2025789	0.2058036
150.380	1	2.417426	1.903062	0.2408715	0.1146935	0.05452971	0.05501739	0.07116838	0.05976035	0.3141331	0.1675799	0.435311	0.260607	0.0620984	0.05533025	0.06668299	0.03642593	1.016785	0.5517604	2.123266	1.602497	0.06076235	0.084768	0.08692234	0.07047743
150.381	1	0.4070513	0.5541953	2.590798	2.205704	0.220922	0.193296	0.1578223	0.135661	1.872144	1.404799	1.264956	0.863862	0.03999455	0.08291904	0.05797346	0.07520812	0.2648776	0.4900634	0.2352525	0.5118984	0.04168241	0.08474967	0.07279359	0.04040179
150.382	1	0.1839857	0.08465101	0.1179353	0.06895083	0.6336606	0.6652163	0.1093814	0.09425193	0.1072254	0.07540741	0.1051494	0.07301903	0.1739072	0.1260691	0.1183687	0.09287787	0.1687744	0.1846441	0.1862699	0.2256721	0.8410895	1.072079	0.8882065	0.7085952
150.382	1	0.04506324	0.02992061	0.06021699	0.05292863	0.2264143	0.4263037	2.337881	1.585824	0.05460127	0.03564945	0.1114249	0.05702302	1.269973	0.9976113	0.724945	0.737615	0.05986979	0.09663051	0.05251768	0.06459235	0.4731453	0.5813039	0.2171715	0.1936936
150.470	1	2.453706	1.876518	0.2130564	0.08172676	0.05919803	0.05801847	0.05864892	0.0569187	0.330248	0.1897502	0.4094462	0.2280084	0.0693049	0.03608054	0.06412539	0.05187814	1.001931	0.4977867	2.156868	1.582257	0.06791298	0.06858122	0.08289256	0.06122473
150.471	1	0.4463119	0.581224	2.527738	2.166012	0.2229118	0.1769459	0.1654716	0.1302448	1.895704	1.340857	1.23621	0.8762458	0.05456117	0.08056744	0.04972522	0.08668028	0.248586	0.4859445	0.2922835	0.5032892	0.0551425	0.0656657	0.0761183	0.04297845
150.472	1	0.192139	0.1074586	0.08503804	0.05551436	0.5115031	0.5548059	0.1011382	0.1093872	0.1192675	0.1232009	0.1449573	0.08252249	0.1696586	0.1051068	0.1414823	0.07897308	0.1399769	0.1477934	0.1836838	0.1832197	0.6975761	0.865895	0.762863	0.5628275
150.472	1	0.05849083	0.03264244	0.03703527	0.04177267	0.2410861	0.3460718	2.318173	1.597558	0.04663956	0.05421552	0.1175948	0.06314728	1.30064	1.067546	0.7510959	0.7452562	0.08018801	0.0963607	0.06675386	0.08815097	0.5068044	0.6059197	0.2256876	0.189738
150.580	1	2.524347	1.897161	0.1818028	0.11163	0.06540304	0.05279648	0.06933208	0.06625032	0.3299395	0.2152424	0.3566559	0.2470988	0.05795635	0.04848313	0.05923285	0.04215817	0.9634344	0.604049	2.207002	1.531889	0.07876005	0.06913249	0.07928231	0.05751054
150.581	1	0.4635534	0.5937852	2.46723	2.156646	0.2186625	0.1744697	0.1630656	0.1248223	1.924278	1.332669	1.203608	0.8598391	0.06639081	0.0719307	0.05584792	0.08291314	0.2412623	0.4489402	0.3519661	0.4301404	0.0487927	0.06287604	0.06089599	0.04374881
150.582	1	0.1812162	0.1049701	0.07012018	0.06784873	0.5181299	0.568989	0.104136	0.1314539	0.1044214	0.138427	0.1247341	0.06954468	0.172534	0.08288168	0.1602195	0.06956844	0.1416022	0.1401461	0.2207578	0.2016729	0.7141905	0.9177113	0.8210028	0.593707
150.583	1	0.05319437	0.03763887	0.04128738	0.04319997	0.2472729	0.3068621	2.308808	1.626191	0.03775445	0.03486382	0.1108247	0.05907952	1.287126	1.073932	0.752832	0.6853818	0.07264632	0.0938918	0.05257162	0.07518278	0.5188012	0.5981514	0.2144809	0.2020986
150.670	1	2.518398	1.908517	0.1796246	0.1390728	0.07282763	0.06737129	0.05596609	0.05643873	0.2966194	0.2558523	0.2945727	0.2440511	0.04390104	0.05826708	0.06837586	0.04136015	0.9248279	0.7999864	2.267342	1.478925	0.07815169	0.08096396	0.07129456	0.04364431
150.671	1	0.4618306	0.5899275	2.438425	2.160194	0.2116075	0.1743568	0.1567221	0.1176974	1.925107	1.365876	1.151956	0.8284589	0.06275279	0.08437874	0.06148377	0.0766618	0.2423401	0.3960312	0.396195	0.3315959	0.04652823	0.05348557	0.06840415	0.0559946
150.672	1	0.161478	0.08896052	0.08567641	0.08096657	0.4647411	0.5052737	0.1133002	0.1402135	0.1138202	0.1545223	0.112071	0.0657147	0.1857049	0.07365819	0.1658478	0.06458426	0.1443967	0.1309974	0.2228349	0.1809952	0.636283	0.8166689	0.788018	0.5346078
150.672	1	0.04291192	0.04563759	0.03506741	0.0496602	0.2625112	0.2720968	2.31982	1.652483	0.04365729	0.04810181	0.1191531	0.06303968	1.289818	1.121634	0.7923713	0.6514941	0.07850884	0.08961337	0.0527362	0.05647491	0.5422218	0.6040382	0.2008108	0.2049482
150.770	1	2.50835	1.915451	0.2035521	0.1603945	0.06041261	0.07015235	0.0523124	0.04640784	0.2818802	0.302812	0.3085065	0.2550544	0.04377205	0.06409811	0.06570752	0.04147322	0.8942077	0.9479613	2.282968	1.394501	0.0596158	0.080182	0.06993854	0.04682635
150.771	1	0.4699141	0.5486437	2.389406	2.13272	0.215819	0.1760966	0.144966	0.1291209	1.920024	1.372899	1.085953	0.7727068	0.05789937	0.07672076	0.05430297	0.07315321	0.2682068	0.3559777	0.4138067	0.2288617	0.03796582	0.04184027	0.05794148	0.05283566
150.772	1	0.1967081	0.1290027	0.05159792	0.1059385	0.5776069	0.6702477	0.149795	0.1724413	0.1461809	0.1570607	0.1008576	0.07469246	0.2008176	0.1292417	0.1454643	0.123403	0.1977577	0.1977628	0.201372	0.1881264	0.8400577	1.101273	0.8960421	0.7337556
150.772	1	0.04266899	0.04275111	0.03586457	0.0342195	0.2482179	0.2593441	2.33097	1.663323	0.0368348	0.03022011	0.1083997	0.05831739	1.302404	1.143848	0.8437404	0.6586219	0.07287895	0.09720115	0.05171365	0.06241306	0.5249966	0.5902292	0.2000127	0.2426488
150.870	1	2.504945	1.961326	0.2460719	0.1429047	0.06275959	0.05878233	0.04156065	0.04219744	0.275867	0.3593647	0.269949	0.2660064	0.06059324	0.06659694	0.07281072	0.05716504	0.8641346	1.022149	2.262603	1.277589	0.06701089	0.05931256	0.08756087	0.05007237
150.871	1	0.495222	0.475573	2.348606	2.13367	0.2083325	0.1778342	0.1365982	0.1034196	1.884981	1.425824	1.049598	0.6727375	0.06224288	0.08885864	0.04975819	0.06364463	0.3249288	0.2997361	0.404245	0.1797308	0.04424399	0.04819632	0.03961293	0.051618
150.872	1	0.2127901	0.1184102	0.06641339	0.1211335	0.6286801	0.7516108	0.242787	0.1645386	0.1572713	0.1792966	0.13194	0.06052928	0.1863721	0.1580803	0.1476312	0.1565386	0.2663469	0.2066574	0.2289564	0.1965995	0.9824518	1.206747	0.8961347	0.8354236
150.872	1	0.04094976	0.03474097	0.038125	0.04110223	0.2241362	0.2904633	2.348188	1.68705	0.03709823	0.03549836	0.1040489	0.05801563	1.269979	1.139956	0.8619602	0.6534744	0.07967618	0.08607236	0.05408717	0.05770838	0.4968704	0.5836715	0.2018828	0.2512496
150.970	1	2.504733	2.012825	0.294588	0.1004266	0.05937719	0.06340003	0.03895192	0.06367767	0.2514526	0.3560853	0.1891448	0.3088419	0.0448376	0.05218499	0.05952183	0.07331201	0.8563664	1.091948	2.279365	1.216798	0.06491862	0.07314095	0.09203756	0.05075052
150.971	1	0.526417	0.4358175	2.439447	2.246229	0.2090536	0.1871509	0.1542888	0.1029941	1.887813	1.4853	1.097438	0.6124587	0.06574404	0.06440198	0.04956816	0.0617427	0.3788032	0.2501686	0.3632135	0.1546678	0.05170066	0.05521858	0.0504883	0.05371282
150.972	1	0.2260851	0.1254452	0.07102021	0.123768	0.626733	0.7306235	0.281719	0.1243755	0.1670621	0.1851999	0.1519404	0.05979786	0.1716842	0.1576524	0.1496788	0.1611865	0.2912802	0.1879902	0.249664	0.2062893	1.031911	1.168199	0.8795565	0.8524621
150.972	1	0.03729398	0.03657962	0.0294926	0.04016849	0.2022686	0.3194506	2.327544	1.666952	0.03282713	0.04471983	0.1109106	0.05776592	1.232096	1.087165	0.8715554	0.6544343	0.06336348	0.08185956	0.0499375	0.04510444	0.4682698	0.5571161	0.2187706	0.258185
151.070	1	2.571514	2.093173	0.3666636	0.1340516	0.06339936	0.06676817	0.05425546	0.05359373	0.234047	0.3658667	0.1687719	0.3071913	0.03278065	0.05344139	0.05360391	0.06959636	0.7805083	1.090329	2.268441	1.178097	0.06081851	0.06643178	0.08303227	0.05991553
151.071	1	0.5407887	0.3976682	2.470111	2.296484	0.2099709	0.1911356	0.1547849	0.0867674	1.860147	1.526339	1.142953	0.5438463	0.0659623	0.0684476	0.06381348	0.05896557	0.4065323	0.2047774	0.293322	0.12174	0.0563126	0.05510317	0.05423914	0.05201667
151.072	1	0.2508485	0.1464752	0.09398892	0.1245389	0.6020135	0.6944796	0.2978689	0.114655	0.1651329	0.1777917	0.1486736	0.08081454	0.2040733	0.1563577	0.1840441	0.1409766	0.3214947	0.1792024	0.2535702	0.1907042	1.07846	1.092407	0.8286429	0.8578167
151.072	1	0.03955602	0.03025964	0.04732889	0.03260145	0.2166356	0.3534353	2.363748	1.673585	0.03549196	0.02845648	0.1013209	0.05527407	1.210264	1.083444	0.8829529	0.6873352	0.07643531	0.06989122	0.03924976	0.05710641	0.4721514	0.5605193	0.2357655	0.2745686
151.170	1	2.560721	2.087576	0.4627218	0.192058	0.07300008	0.07155293	0.04329556	0.05596404	0.2579488	0.3727568	0.1575042	0.272263	0.04070798	0.07079216	0.05896956	0.0572432	0.7689132	1.063324	2.237254	1.159246	0.07339836	0.05933705	0.07834585	0.06455432
151.171	1	0.5379372	0.3391497	2.506954	2.369326	0.2064381	0.2002421	0.1537407	0.09426835	1.836499	1.570462	1.204132	0.5043046	0.05701444	0.05643031	0.06234713	0.04920494	0.4005113	0.1697242	0.2319686	0.1393218	0.04669375	0.0547026	0.07199081	0.05420666
151.172	1	0.2904188	0.166297	0.1210067	0.1518933	0.6098141	0.730483	0.330609	0.1080123	0.1883056	0.183896	0.1635466	0.1024743	0.2443418	0.1692898	0.2304141	0.1184628	0.3526732	0.1907651	0.2416124	0.1787693	1.158856	1.101562	0.7903154	0.910163
151.172	1	0.03837671	0.03823439	0.04226731	0.03960036	0.2386747	0.392685	2.401695	1.675388	0.05226519	0.04194463	0.1183137	0.06533666	1.172843	1.060209	0.9078682	0.7275627	0.0700829	0.07637418	0.05269727	0.04752697	0.4644989	0.555424	0.2539071	0.276258
151.270	1	2.550381	2.056732	0.5315245	0.2352856	0.06094669	0.06522967	0.05105291	0.05194663	0.2731297	0.3633414	0.1942353	0.2540361	0.05231707	0.08152917	0.05555429	0.05719471	0.8130573	0.9793142	2.196303	1.177984	0.07854994	0.07276033	0.08223871	0.06411512
151.271	1	0.5103646	0.2745579	2.540611	2.429534	0.1931995	0.2101752	0.1675377	0.09246563	1.811345	1.634386	1.282041	0.5056992	0.05313404	0.06995338	0.04906035	0.04320124	0.3839148	0.1362901	0.2022168	0.1761658	0.04279393	0.05485701	0.08106359	0.05576932
151.272	1	0.2913125	0.151775	0.1232635	0.1752094	0.5982876	0.7449401	0.3198104	0.1020641	0.1733932	0.1586448	0.1700063	0.0871102	0.2442447	0.1683391	0.2677262	0.1402533	0.3583271	0.2082169	0.2108497	0.1885983	1.190718	1.145289	0.7371021	0.9505105
151.272	1	0.05379792	0.03530911	0.03585083	0.02568671	0.2527829	0.3939182	2.391781	1.645998	0.05757325	0.04065883	0.1012364	0.06422806	1.111119	1.017332	0.9125264	0.7508705	0.0643792	0.07309526	0.04466812	0.06030042	0.4508775	0.5063844	0.2570929	0.2764706
151.370	1	2.552878	1.962093	0.570032	0.2268625	0.04868718	0.05017688	0.05906329	0.04735938	0.2920219	0.3321314	0.2193336	0.287344	0.04646613	0.0696848	0.04193817	0.05154123	0.9068979	0.7735275	2.124327	1.186719	0.08133003	0.06151501	0.08586376	0.04279421
151.371	1	0.4966145	0.2013703	2.556978	2.428294	0.1960303	0.2180395	0.1803591	0.09164072	1.781997	1.6623	1.348205	0.5033577	0.05876567	0.06837303	0.05131562	0.03935933	0.3590857	0.1702641	0.2114296	0.1953209	0.03612852	0.05963659	0.09165819	0.03719605
151.372	1	0.3093267	0.1386777	0.1515914	0.139687	0.5400059	0.6412641	0.2557354	0.09307841	0.1535771	0.1460246	0.1722947	0.08796224	0.2075062	0.1416762	0.2730625	0.128523	0.3278013	0.2201026	0.1690469	0.1975746	1.091677	1.096102	0.7054681	0.8797601
151.372	1	0.05591631	0.04590181	0.02764438	0.02891173	0.2577908	0.3676942	2.373828	1.660963	0.05207277	0.03652076	0.1008725	0.06899015	1.137943	1.032139	0.9235768	0.7661754	0.05944049	0.07435186	0.05177701	0.05840762	0.4480251	0.5200507	0.2241064	0.2480667
151.470	1	2.60377	1.843696	0.6093745	0.1912004	0.03882939	0.05389744	0.06164016	0.04604793	0.314722	0.2775173	0.207001	0.3126167	0.06910102	0.03794707	0.03769618	0.05980951	1.02236	0.494769	2.007938	1.179368	0.06533898	0.06249132	0.08639742	0.04691975
151.471	1	0.4960028	0.2042008	2.546752	2.384742	0.2056352	0.2193632	0.1808095	0.08745466	1.763982	1.628892	1.381014	0.51699	0.05619154	0.08078608	0.05132269	0.0625033	0.3266825	0.2037055	0.2459418	0.2137662	0.04245018	0.06708473	0.09497608	0.06317248
151.472	1	0.2979859	0.1020698	0.1931319	0.136609	0.4888769	0.560907	0.1838845	0.1221208	0.1503203	0.149937	0.1543374	0.096255	0.1617853	0.131233	0.2623223	0.1107797	0.3130914	0.1983162	0.1635129	0.2109572	1.016164	1.043653	0.6692828	0.8002635
151.472	1	0.04796656	0.0258123	0.03297538	0.0388022	0.2529994	0.3210083	2.369014	1.682865	0.04862297	0.04765137	0.1063419	0.05949001	1.195863	1.055032	0.9207428	0.7763413	0.06743828	0.0769472	0.04396037	0.04554629	0.439226	0.5646461	0.1972484	0.2173602
151.570	1	2.620696	1.848259	0.666844	0.1606032	0.03859381	0.04064665	0.07426359	0.0664083	0.3328139	0.2304221	0.2066033	0.3123862	0.05930746	0.04357983	0.03733994	0.06212416	1.145279	0.3423527	1.977457	1.172901	0.07811057	0.04996181	0.07933879	0.05054538
151.571	1	0.478411	0.2309712	2.529837	2.344526	0.201099	0.2045895	0.1731636	0.08468572	1.756874	1.595705	1.398283	0.5130639	0.07154495	0.08557914	0.06254856	0.0574501	0.2856096	0.2220318	0.2926648	0.2313277	0.05475361	0.05192511	0.09972284	0.06600203
151.572	1	0.2505959	0.09779208	0.2418536	0.1694748	0.5450187	0.6782551	0.2444366	0.1241187	0.1697299	0.1674805	0.1390359	0.09151472	0.1932019	0.2015241	0.3031338	0.1493968	0.3529438	0.227178	0.1713814	0.2198023	1.095332	1.113062	0.7196325	0.8876506
151.572	1	0.05892708	0.03154333	0.02652011	0.02667489	0.2330906	0.2819862	2.364357	1.702721	0.05194427	0.03980616	0.1044791	0.0651053	1.233567	1.069847	0.9058066	0.7698888	0.05071858	0.08664659	0.04705934	0.03785357	0.3945669	0.5823762	0.1633362	0.2170465
151.670	1	2.651049	1.85169	0.6553326	0.1983385	0.04271384	0.04647465	0.05138271	0.04322253	0.3396728	0.2066334	0.2166367	0.2583022	0.06107381	0.04642182	0.05986175	0.0436723	1.287255	0.4723796	2.002367	1.151228	0.07603996	0.06367135	0.07340709	0.04187571
151.671	1	0.4569096	0.3008648	2.547122	2.317258	0.2001358	0.2020214	0.1751163	0.08517525	1.776266	1.583773	1.390645	0.5360947	0.04685701	0.07548499	0.05313738	0.05210759	0.2495978	0.2209831	0.3392518	0.2526313	0.06331821	0.0409891	0.1028516	0.05705153
151.672	1	0.2089194	0.1145399	0.2718223	0.1651265	0.5821548	0.7604914	0.2602143	0.09399929	0.1480746	0.184811	0.1201098	0.0914509	0.2275752	0.2382695	0.3149079	0.1916635	0.3513075	0.2270515	0.1935448	0.218126	1.11598	1.131417	0.7939625	0.9171993
151.672	1	0.03486777	0.0191097	0.04432948	0.03510093	0.2092845	0.2667651	2.360058	1.700247	0.04094299	0.0331515	0.1143669	0.06173166	1.289988	1.068285	0.8793494	0.759098	0.05533954	0.08252001	0.04991801	0.04567939	0.3701008	0.6011719	0.1462619	0.2201575
151.770	1	2.637462	1.798468	0.5843049	0.2115216	0.04181902	0.03174373	0.05280242	0.05191544	0.3048254	0.2255427	0.2365194	0.2574099	0.06012068	0.04504429	0.06617414	0.0436564	1.391207	0.7369388	1.99634	1.105117	0.09154894	0.09247441	0.09389737	0.04761627
151.771	1	0.4400241	0.3585527	2.520702	2.244237	0.213209	0.2044485	0.1682491	0.09249568	1.800869	1.520109	1.354945	0.5590005	0.03815897	0.07094846	0.055738	0.04599626	0.2129946	0.2218797	0.3867782	0.2763004	0.07122361	0.04839014	0.09796474	0.05676007
151.772	1	0.1963589	0.1507879	0.2486125	0.1525865	0.6043582	0.7433235	0.2157713	0.1168421	0.134951	0.2018959	0.1014391	0.121269	0.2505419	0.2811002	0.310381	0.196001	0.3351796	0.2214829	0.198458	0.2013754	1.04692	1.09738	0.8302843	0.8583885
151.772	1	0.02887489	0.03883541	0.05295427	0.03885154	0.1943618	0.2971823	2.359208	1.685063	0.03884129	0.03794693	0.1145103	0.06255928	1.338348	1.092778	0.8511682	0.7341745	0.06562704	0.08661023	0.0427378	0.05566722	0.3718883	0.6302071	0.1374931	0.2205645
151.870	1	2.610283	1.814651	0.4548845	0.2487784	0.04819984	0.03742961	0.0605749	0.0569848	0.291298	0.2161237	0.2679076	0.3155968	0.07090683	0.0498978	0.05191325	0.05510071	1.394059	0.9090406	1.996209	1.065928	0.0876273	0.07740555	0.09254728	0.07111174
151.871	1	0.421617	0.4038673	2.485162	2.19136	0.2025904	0.1966544	0.1613184	0.1015801	1.837133	1.459927	1.27667	0.5693962	0.02081904	0.07029341	0.06384102	0.04955252	0.1672011	0.2254361	0.4287026	0.3177455	0.07495526	0.04165122	0.08071919	0.05832389
151.872	1	0.1681799	0.183285	0.2377038	0.1343909	0.617855	0.7705837	0.2194899	0.1302146	0.1202565	0.2194475	0.1234092	0.1301356	0.2562786	0.3089016	0.2868882	0.2194642	0.3299963	0.2187211	0.219279	0.2004904	1.025542	1.131932	0.8811208	0.8776305
151.872	1	0.03851168	0.04107834	0.05302652	0.03802505	0.2109671	0.3478684	2.34101	1.656711	0.03710684	0.03587053	0.1152389	0.06236495	1.368976	1.0906	0.822627	0.7312513	0.06553522	0.09107698	0.05644822	0.05086637	0.3853908	0.6258537	0.1354671	0.1751126
151.970	1	2.596173	1.859866	0.324099	0.3084401	0.04228863	0.03883633	0.06727961	0.05781736	0.2451167	0.2623577	0.2764566	0.3739811	0.04530559	0.06083508	0.05318715	0.07960669	1.403946	1.051138	2.044332	1.06576	0.08615463	0.06863648	0.08274047	0.06214485
151.971	1	0.432544	0.4741525	2.504388	2.205788	0.2120936	0.1931783	0.1733755	0.1203244	1.893311	1.427518	1.249132	0.6007885	0.03988414	0.05674851	0.07424243	0.03547553	0.1732924	0.2129499	0.4666486	0.3644514	0.06095727	0.0588117	0.08761919	0.07796533
151.972	1	0.1515121	0.1547941	0.2136	0.1283262	0.6521584	0.8223001	0.183883	0.1973585	0.1250796	0.2027083	0.138736	0.1554805	0.25567	0.319286	0.3003457	0.2358709	0.3313069	0.238325	0.2433512	0.2268073	1.042485	1.197118	0.9215639	0.9455885
151.972	1	0.03341301	0.04750378	0.04683354	0.06171505	0.2370118	0.3964414	2.318024	1.639916	0.03251548	0.05272553	0.1186243	0.0647962	1.360154	1.071029	0.7860423	0.728387	0.07478073	0.08715454	0.04248826	0.06086947	0.4165496	0.6143603	0.1501339	0.158778
152.070	1	2.587307	1.881609	0.1668267	0.3579384	0.03598759	0.03688312	0.06457408	0.04076571	0.1888111	0.2641083	0.2970831	0.3865505	0.04394476	0.06188289	0.0514542	0.07420447	1.398926	1.203707	2.038668	1.015699	0.08129279	0.07253985	0.07270805	0.05696004
152.071	1	0.4577355	0.5239174	2.498288	2.145671	0.2165727	0.1927685	0.1639743	0.111512	1.928313	1.422732	1.18316	0.6320843	0.05848875	0.05426918	0.07440018	0.03833107	0.1947051	0.2015564	0.492225	0.3560026	0.06624988	0.07092149	0.09051015	0.05966842
152.072	1	0.1340154	0.1305427	0.1620178	0.1424003	0.6574065	0.7238636	0.1239574	0.1710204	0.1418624	0.1384511	0.1472308	0.1559752	0.2148148	0.2815712	0.2625979	0.1908089	0.279559	0.2213248	0.2549477	0.1879545	0.9502336	1.049421	0.8733484	0.8292287
152.072	1	0.03459184	0.04250029	0.03825073	0.05906477	0.2820521	0.4635823	2.32856	1.640988	0.0561701	0.04503444	0.1042014	0.06569814	1.324177	1.024286	0.7647415	0.748084	0.07036035	0.09839163	0.0434642	0.05991357	0.4366842	0.6392818	0.1882876	0.1895374
152.170	1	2.585233	1.920095	0.1328687	0.3916384	0.04601002	0.05853755	0.05261807	0.04023202	0.1799941	0.2081709	0.2876951	0.4021187	0.03631044	0.04222599	0.04971014	0.06483216	1.35963	1.354063	2.028481	0.9483433	0.09862872	0.06561996	0.07771639	0.05015503
152.171	1	0.4765379	0.5385792	2.475119	2.11779	0.2125527	0.1981417	0.1361123	0.1103916	1.911865	1.428471	1.067474	0.6386916	0.07295704	0.04893053	0.0905032	0.05203555	0.2253684	0.1563505	0.5239658	0.3438276	0.06691066	0.08479829	0.07931828	0.0607488
152.172	1	0.1397116	0.09818646	0.1367783	0.1377614	0.7019632	0.7145579	0.1101389	0.1840535	0.1671161	0.1291298	0.1557702	0.1668934	0.1919812	0.2637619	0.2289238	0.1899767	0.2737036	0.2226562	0.2563315	0.1656637	0.8766478	0.9842911	0.869973	0.8083309
152.172	1	0.04864303	0.03473491	0.04426754	0.03756753	0.3002803	0.4949784	2.339369	1.638174	0.04349237	0.04489662	0.1070533	0.05957051	1.300666	0.9844059	0.7790923	0.7592954	0.07743501	0.09736353	0.05080153	0.06588522	0.4604385	0.6497399	0.2056429	0.2409402
152.270	1	2.55949	1.865987	0.156795	0.44942	0.04909543	0.02913855	0.05445831	0.05530143	0.2793538	0.1342851	0.2730496	0.3903976	0.03383124	0.04910932	0.0397607	0.06945925	1.285585	1.468697	2.00992	0.9419807	0.105624	0.06874491	0.08324386	0.05813182
152.271	1	0.5061316	0.5187978	2.444473	2.13918	0.2147788	0.1910183	0.1267759	0.1114856	1.898278	1.466029	0.960784	0.6012923	0.08577848	0.03875906	0.08557054	0.06315247	0.2818574	0.127167	0.5312268	0.3482978	0.05259552	0.07658072	0.07436398	0.0537846
152.272	1	0.1325645	0.1089468	0.1498292	0.1330097	0.7212975	0.7399847	0.1168527	0.2140461	0.1962134	0.1399868	0.1598276	0.1607962	0.1753299	0.2577509	0.2255704	0.168567	0.2670502	0.2310797	0.2368221	0.1712865	0.8809512	1.001243	0.8766756	0.8173381
152.272	1	0.04262886	0.04244359	0.04339285	0.04730934	0.3011992	0.5137901	2.362602	1.63648	0.05310836	0.0474043	0.09746669	0.06539283	1.268742	0.967729	0.7850759	0.7725401	0.0748866	0.1024456	0.04287739	0.05319441	0.4574074	0.654328	0.2287177	0.2396398
152.370	1	2.533327	1.834384	0.1257502	0.4885521	0.05387138	0.03771663	0.05000785	0.04916451	0.3546599	0.0734544	0.2019414	0.354278	0.04230663	0.03750245	0.04668314	0.06588789	1.255711	1.530413	2.01807	0.9472129	0.07954738	0.08550769	0.09975172	0.06479378
152.371	1	0.5125834	0.483191	2.450484	2.20185	0.2150398	0.1964559	0.127067	0.1163658	1.912278	1.518621	0.941466	0.5818261	0.09009266	0.04525507	0.0846976	0.07130186	0.3593617	0.1456837	0.5262804	0.3727425	0.04353274	0.06442384	0.08206294	0.04241393
152.372	1	0.1349435	0.1036088	0.1453025	0.1186881	0.7335662	0.7673407	0.1187297	0.2086233	0.1939736	0.1472516	0.1688756	0.1733527	0.1806403	0.2395125	0.2130132	0.1600564	0.2495217	0.2505042	0.223135	0.1574322	0.8671331	1.00203	0.837545	0.8189964
152.372	1	0.03085093	0.0244963	0.04669834	0.03205882	0.2776621	0.5296948	2.39169	1.61636	0.04950914	0.05234158	0.1074265	0.0435983	1.235122	0.9501321	0.7780141	0.749228	0.06632558	0.09994818	0.0495953	0.05832389	0.4432648	0.6534428	0.234015	0.2340684
152.470	1	2.487295	1.781924	0.05712628	0.4717667	0.06618237	0.03699232	0.04676464	0.04874412	0.4048362	0.06817371	0.1516136	0.3278353	0.04999876	0.04447707	0.03834487	0.06402576	1.239723	1.535426	1.979391	0.9226834	0.07508589	0.08991031	0.08158926	0.06396699
152.471	1	0.513895	0.4731701	2.422789	2.24089	0.2185148	0.2048702	0.1318925	0.1143438	1.897495	1.595309	0.9793109	0.5766625	0.09630585	0.04394479	0.07488686	0.08321751	0.4274624	0.1797489	0.4949231	0.3688156	0.06132199	0.05405237	0.08707829	0.03488498
152.472	1	0.1340114	0.0770508	0.1396772	0.1086411	0.6939057	0.6741618	0.1091677	0.164861	0.1879446	0.1249689	0.1692413	0.1457957	0.188607	0.1938319	0.1334117	0.1671854	0.2294202	0.2153238	0.2031045	0.1322836	0.73829	0.7289238	0.6788909	0.6988741
152.472	1	0.04349904	0.03176452	0.03135716	0.02741852	0.2491843	0.542814	2.394528	1.60071	0.04221639	0.04495102	0.1053307	0.05035505	1.229521	0.9472112	0.7644734	0.75648	0.06892753	0.1051059	0.0651296	0.06711438	0.4327698	0.650948	0.2429053	0.2217392
152.570	1	2.434283	1.698227	0.1986713	0.4509094	0.07015268	0.0405161	0.06262044	0.05271685	0.4371969	0.1162333	0.1428461	0.3218594	0.04809923	0.04795796	0.02881051	0.05829314	1.220726	1.407716	1.919742	0.8682469	0.0777851	0.08652449	0.08150723	0.05103249
152.571	1	0.4943923	0.4631779	2.380341	2.239813	0.2111634	0.2165035	0.1300408	0.09952785	1.880279	1.675443	1.039262	0.5675667	0.08890563	0.05131264	0.06707821	0.08344682	0.4726743	0.213094	0.4349686	0.3506146	0.06257991	0.04918006	0.07030654	0.03417853
152.572	1	0.1305041	0.07997842	0.136346	0.1046546	0.6939925	0.6706584	0.1170704	0.1702384	0.1575881	0.1193221	0.172944	0.1359551	0.1928055	0.1859548	0.1514209	0.1642707	0.2135195	0.2371933	0.2367726	0.1474622	0.737797	0.752102	0.672168	0.6884869
152.572	1	0.03729673	0.03183383	0.03570124	0.04520746	0.2630583	0.5223447	2.355285	1.590214	0.04399575	0.04883232	0.116599	0.05092372	1.227	0.9703071	0.759785	0.7647981	0.07215014	0.1007601	0.06200467	0.04808636	0.441949	0.6534558	0.2412559	0.1852159
152.670	1	2.43916	1.632561	0.3969659	0.4241544	0.05137107	0.04936781	0.05170036	0.05170369	0.4465099	0.1730386	0.1763804	0.3436445	0.05847313	0.03837326	0.04527959	0.06930349	1.155481	1.170505	1.854481	0.8272418	0.07722184	0.08412857	0.0818454	0.06349942
152.671	1	0.4672373	0.4416654	2.376821	2.235362	0.2131279	0.2176639	0.1414169	0.1008845	1.850953	1.72597	1.123557	0.582789	0.07962742	0.05743389	0.06359393	0.07493317	0.4867913	0.258011	0.3699344	0.3231267	0.06898095	0.04569323	0.07798068	0.04844807
152.672	1	0.1488272	0.1166538	0.108565	0.1437307	0.8191857	0.8440158	0.1221685	0.1801925	0.1925554	0.1720681	0.2096053	0.1466712	0.1682962	0.2008617	0.1932919	0.1623783	0.2629325	0.3006423	0.2336324	0.1864887	0.8822884	1.099031	0.9300897	0.8234651
152.672	1	0.0474055	0.03685023	0.03921179	0.05683556	0.3002751	0.4753873	2.325827	1.588404	0.0575324	0.05047115	0.1034257	0.05669227	1.253078	1.005301	0.7535853	0.7490233	0.06352519	0.09175872	0.06938075	0.06767808	0.4134875	0.6055742	0.227866	0.1872578
152.770	1	2.462846	1.62162	0.5786246	0.3712506	0.04250086	0.03284632	0.03711912	0.03582087	0.4507355	0.2058866	0.255216	0.3595312	0.05705357	0.04420655	0.05162838	0.06477371	1.117232	0.8671167	1.800472	0.8492336	0.06787293	0.08019873	0.05490638	0.06411037
152.771	1	0.4466594	0.3667008	2.35667	2.179318	0.1986992	0.2133744	0.1507722	0.104499	1.773446	1.748	1.194851	0.6220407	0.08038155	0.06672934	0.04880731	0.0738242	0.4802692	0.3151553	0.2992243	0.3119941	0.05367078	0.04712856	0.06678882	0.04662964
152.772	1	0.1128224	0.1434899	0.1017199	0.118709	0.7486721	0.809458	0.1121804	0.1734106	0.1735002	0.167269	0.1770859	0.1250186	0.1609308	0.1740881	0.1488514	0.1732419	0.2323778	0.2731645	0.2198095	0.1863489	0.8300003	1.035519	0.8640624	0.7887944
152.772	1	0.04582081	0.04169231	0.03861677	0.03643977	0.3108648	0.4171506	2.294318	1.596748	0.04276516	0.05143701	0.1126533	0.07149539	1.261506	1.048602	0.7946069	0.7284908	0.06235455	0.0922843	0.06849049	0.07589709	0.4384737	0.5928204	0.2004561	0.1767018
152.870	1	2.51897	1.656795	0.7250484	0.3184943	0.0427027	0.03067849	0.0521771	0.04015509	0.4105401	0.2298892	0.3184075	0.3565807	0.06141938	0.0514718	0.059732	0.06746757	1.079973	0.5096584	1.734477	0.8216818	0.07765074	0.06041376	0.06827743	0.06566088
152.871	1	0.4183155	0.3039079	2.351722	2.165016	0.1941436	0.2135827	0.1687939	0.1358808	1.725247	1.716181	1.22124	0.6211457	0.07430346	0.06685198	0.0555339	0.07475265	0.4764445	0.3562664	0.2577402	0.2995045	0.05597564	0.05964383	0.0681659	0.04370994
152.872	1	0.08214874	0.129718	0.1046366	0.1254667	0.7664026	0.8477149	0.1547459	0.1561618	0.1742983	0.1842351	0.201652	0.1204805	0.1383192	0.1948381	0.1591925	0.1793145	0.2217492	0.2855855	0.2065419	0.2081118	0.8792887	1.133422	0.9461734	0.8250218
152.872	1	0.03604153	0.0385925	0.03347015	0.05275499	0.2874941	0.3644157	2.281482	1.656355	0.03694097	0.03555927	0.1110588	0.07676822	1.323768	1.1231	0.8272644	0.6996487	0.06987722	0.07982532	0.05657252	0.05570508	0.4503281	0.5811415	0.1756492	0.1558529
152.969	1	2.543303	1.667495	0.8137856	0.3097901	0.04124044	0.03981539	0.06544151	0.03760179	0.3896624	0.2589427	0.3729975	0.3417893	0.04984205	0.05372645	0.05644813	0.05615623	1.069341	0.3031376	1.737281	0.775436	0.07471931	0.06168269	0.08087628	0.05361981
152.969	1	0.3969101	0.270055	2.405967	2.156532	0.1995548	0.1986979	0.1766056	0.146402	1.735047	1.66762	1.259663	0.6106267	0.08215481	0.06943198	0.05599228	0.0751772	0.4816901	0.3898332	0.2610468	0.27479	0.0603788	0.06167272	0.0757047	0.02517494
152.969	1	0.06810688	0.1350589	0.09891518	0.131748	0.7585663	0.8633882	0.1808595	0.1311465	0.1963069	0.1835993	0.205815	0.1221141	0.1087498	0.191792	0.1684049	0.1495372	0.1916911	0.2965643	0.1984764	0.2227984	0.9444172	1.19795	0.9910375	0.8578423
152.970	1	0.038808	0.04403336	0.04468027	0.04686142	0.2569303	0.3247795	2.27231	1.64826	0.05237716	0.05174291	0.1112939	0.06948391	1.336581	1.151123	0.8507469	0.6827779	0.057194	0.07771913	0.05004945	0.06318845	0.4351064	0.564559	0.1574259	0.1770472
153.070	1	2.551743	1.666106	0.8619534	0.2796735	0.04915084	0.03777451	0.06880524	0.04455578	0.3656123	0.3036879	0.3844826	0.3387055	0.04227229	0.05182007	0.04129596	0.042576	1.085051	0.4716521	1.817639	0.814923	0.07030966	0.06264157	0.07872683	0.03310412
153.071	1	0.3739841	0.2554375	2.466206	2.138334	0.195985	0.1932513	0.1762256	0.1338185	1.761614	1.633588	1.316036	0.5885725	0.08170064	0.06345377	0.04420204	0.07507246	0.4735962	0.3985804	0.3185562	0.2283876	0.05249151	0.06759377	0.08801738	0.03979625
153.072	1	0.06819482	0.12378	0.1027269	0.1204741	0.7715399	0.9115657	0.1976672	0.1312845	0.2083314	0.1895275	0.1953086	0.1315706	0.09861938	0.208206	0.1479554	0.1350246	0.1842292	0.2926578	0.1993887	0.2332072	0.9943104	1.269376	1.037413	0.8867075
153.072	1	0.02956624	0.04384844	0.04030383	0.04131931	0.2285632	0.2954611	2.269109	1.654917	0.03351349	0.03912709	0.1096697	0.07416966	1.316732	1.159452	0.8718432	0.6816377	0.06750872	0.08624592	0.04617537	0.06413925	0.4461693	0.5633932	0.1588948	0.2085806
153.170	1	2.530113	1.683061	0.8458435	0.2342271	0.05477727	0.05021745	0.07618609	0.04936992	0.3129002	0.3230974	0.3539469	0.3244927	0.04624345	0.05311241	0.03772417	0.0418225	1.146394	0.7389188	1.907855	0.8927791	0.08504309	0.07106616	0.08399588	0.03581683
153.171	1	0.3887104	0.2597739	2.446443	2.052938	0.212278	0.1981064	0.1749919	0.132933	1.799747	1.59988	1.363005	0.600165	0.07634897	0.07431397	0.05215663	0.07745759	0.4461024	0.3961586	0.3931487	0.2088324	0.03789407	0.07104312	0.08119205	0.03702262
153.172	1	0.08521492	0.1057703	0.1371773	0.1199255	0.7818641	0.9289121	0.2150051	0.1546248	0.2212408	0.1917769	0.1875683	0.1231666	0.101393	0.2084913	0.1217423	0.1366895	0.1523585	0.2678946	0.1871628	0.225728	1.009939	1.281046	1.024892	0.8816084
153.172	1	0.03918308	0.04402329	0.03311562	0.03739644	0.2008814	0.3198279	2.310773	1.696555	0.02988854	0.04800455	0.1162065	0.05617947	1.307058	1.144261	0.8730961	0.6772641	0.06772909	0.07298023	0.04649262	0.04994766	0.4369611	0.5470232	0.1565421	0.2364517
153.270	1	2.511862	1.687343	0.7566622	0.2273448	0.04606324	0.05017895	0.07319788	0.06588237	0.2645093	0.2918566	0.3357011	0.3214712	0.0554353	0.05162514	0.05074066	0.04746085	1.240138	0.9981237	1.941671	0.9365112	0.08979749	0.07014696	0.07602416	0.04501265
153.271	1	0.4073911	0.2685431	2.437467	1.963299	0.198425	0.1860367	0.1699091	0.1087619	1.82441	1.568262	1.350125	0.5800318	0.07675948	0.05947504	0.06666407	0.08564365	0.4152829	0.3670016	0.4841104	0.2831211	0.03781999	0.0776037	0.08230067	0.04662505
153.272	1	0.1086548	0.08982874	0.1374888	0.0940129	0.7863377	0.9375847	0.1839128	0.16612	0.20191	0.189991	0.1724942	0.1348058	0.1037321	0.2239399	0.121405	0.1448274	0.1592878	0.2588771	0.1993187	0.2498931	1.023669	1.283766	1.025103	0.9041868
153.272	1	0.03370705	0.04588036	0.0506848	0.03568504	0.1932148	0.34307	2.323476	1.705753	0.04203109	0.05359917	0.1038522	0.06101774	1.266647	1.127218	0.8937215	0.7221069	0.05798292	0.07355822	0.03918846	0.04353662	0.4374939	0.5441038	0.1728979	0.2664553
153.370	1	2.512188	1.726618	0.6192214	0.2051978	0.0494	0.04702067	0.05205278	0.0637191	0.2543137	0.2319421	0.3511746	0.2892215	0.06393083	0.04200714	0.06593123	0.04688225	1.3063	1.189075	2.014844	0.9674049	0.08749046	0.0883937	0.06481633	0.06365615
153.371	1	0.4162459	0.2741167	2.43315	1.93071	0.2149168	0.1891396	0.1644104	0.1024897	1.909887	1.58636	1.362815	0.5715507	0.08037014	0.05104251	0.07396539	0.09593319	0.3554271	0.3064989	0.5868391	0.3669825	0.02772296	0.06059054	0.07926945	0.0503437
153.371	1	0.1424973	0.09269516	0.1342449	0.06764569	0.7633215	0.9085911	0.1405316	0.1177752	0.2032827	0.208671	0.1712858	0.1097458	0.09410227	0.2289131	0.1263497	0.1412905	0.1760996	0.229864	0.1884081	0.2506107	0.9839563	1.184652	0.9443937	0.8689966
153.372	1	0.04543911	0.04517029	0.0387805	0.03282777	0.2020364	0.3423989	2.333843	1.68337	0.03490336	0.03987996	0.10194	0.06040319	1.174332	1.084145	0.8768231	0.7307005	0.05853941	0.07558187	0.04939979	0.05071675	0.4653268	0.5337994	0.2216229	0.287137
153.470	1	2.5039	1.756511	0.5358353	0.1733087	0.05097175	0.04704693	0.05807956	0.06164649	0.2552845	0.1130966	0.3887116	0.256889	0.05961112	0.04674274	0.07491156	0.05091113	1.329708	1.311545	2.064783	1.028362	0.07429678	0.1009706	0.06809257	0.05382168
153.471	1	0.4006077	0.302573	2.383748	1.893073	0.2181623	0.1943665	0.1531298	0.09993568	1.991479	1.604663	1.306591	0.5763539	0.08200571	0.07064812	0.08433216	0.08521222	0.2865353	0.2672358	0.6261876	0.4405039	0.04225185	0.04742961	0.07863095	0.04270531
153.472	1	0.1696076	0.08379702	0.1228646	0.0656373	0.6516219	0.7253259	0.07257378	0.07611517	0.163941	0.175178	0.1083755	0.05719446	0.0675591	0.1687365	0.1684337	0.1156441	0.1386269	0.1826938	0.168398	0.192387	0.7807131	0.9932163	0.7811498	0.7041967
153.472	1	0.05261456	0.03256836	0.03358831	0.04342824	0.2303259	0.3672481	2.391151	1.696119	0.0481011	0.03760415	0.101829	0.05456834	1.120324	1.041416	0.8964267	0.7685174	0.0609229	0.07984739	0.04679498	0.04738292	0.4632345	0.5501453	0.2529811	0.2884244
153.570	1	2.532674	1.741105	0.4574379	0.1535265	0.08151858	0.03811582	0.0549344	0.08251625	0.2838349	0.08821902	0.4114802	0.2539399	0.06088056	0.05292254	0.06043919	0.07777296	1.326292	1.342651	1.998083	1.05559	0.07461737	0.08118547	0.06900611	0.04474238
153.571	1	0.3932884	0.3453037	2.303639	1.86092	0.2178476	0.2025085	0.1413804	0.103922	2.028174	1.590943	1.17114	0.6237886	0.05106686	0.06268851	0.08594892	0.0920673	0.17251	0.2898127	0.6016065	0.4703968	0.02676297	0.04382178	0.05314862	0.05089768
153.572	1	0.1749828	0.08868578	0.1132943	0.06284778	0.5965103	0.6471826	0.07540744	0.07475159	0.1405023	0.1547516	0.1059454	0.06726795	0.1026806	0.1578803	0.1850344	0.1252202	0.1407021	0.2025626	0.1884373	0.1683185	0.7400134	0.9507708	0.736553	0.6429307
153.572	1	0.05816555	0.04702173	0.02631815	0.03253164	0.2462601	0.3737572	2.39605	1.705465	0.05127905	0.04668492	0.1046516	0.06478999	1.097321	1.019058	0.9039622	0.7959326	0.0643224	0.07769767	0.03963141	0.04630469	0.4763193	0.5542943	0.2652625	0.271725
153.670	1	2.526587	1.76753	0.4623886	0.1183012	0.08194893	0.04083562	0.05801226	0.05810544	0.2752634	0.129565	0.4322193	0.2052428	0.04610477	0.05613132	0.06811463	0.05199916	1.311977	1.352043	1.927498	1.104165	0.07540952	0.06654256	0.06766458	0.0487626
153.671	1	0.3972758	0.3640706	2.250149	1.882182	0.225033	0.1996365	0.1197492	0.1016048	2.028927	1.554392	1.049524	0.6929163	0.05361989	0.05394145	0.08326111	0.07936221	0.1093371	0.3390775	0.5506973	0.4696737	0.02831373	0.05723783	0.04698693	0.04650546
153.672	1	0.1616424	0.09083908	0.109188	0.06542203	0.6091496	0.6649795	0.08790566	0.09839246	0.1705738	0.1717609	0.1065358	0.06482871	0.1051779	0.1570198	0.1719884	0.1151561	0.1479889	0.1950917	0.1811436	0.1556782	0.7946776	0.9740045	0.7221569	0.644403
153.672	1	0.04709569	0.0326894	0.03198247	0.03653801	0.2353895	0.3703181	2.377273	1.680235	0.05281064	0.04367401	0.0976989	0.05553049	1.088951	0.9910277	0.8819854	0.7986145	0.06448654	0.07423687	0.03708339	0.04188083	0.4578395	0.5372659	0.2536426	0.2506135
153.770	1	2.54075	1.782507	0.5387312	0.132848	0.05970042	0.05714128	0.05251962	0.05324044	0.2733801	0.2315018	0.4164023	0.1478665	0.02357143	0.06657432	0.07856739	0.04412596	1.298858	1.297795	1.83447	1.179466	0.07976821	0.07864726	0.06806946	0.070418
153.771	1	0.4004043	0.3923709	2.25989	1.967883	0.2275322	0.1955268	0.11979	0.121659	2.031624	1.569071	0.9884369	0.778638	0.07461351	0.07098658	0.07708903	0.08586437	0.1952305	0.3888188	0.5101209	0.4740914	0.04882267	0.05732739	0.06398175	0.04912553
153.772	1	0.1421452	0.0963126	0.1211535	0.06086091	0.5970098	0.6433925	0.09788862	0.1268744	0.176932	0.1659336	0.09567857	0.09108669	0.1226342	0.158751	0.1698762	0.129099	0.1286569	0.2128988	0.1793245	0.1509083	0.7791135	0.9612393	0.7116395	0.6397816
153.772	1	0.0485249	0.0310041	0.04178348	0.03748448	0.2389951	0.3615804	2.358679	1.691343	0.04611185	0.03427065	0.1026223	0.05450201	1.137618	0.9879024	0.8705202	0.7872521	0.06706588	0.06933607	0.0412755	0.03880252	0.4432828	0.5473322	0.2645105	0.2107868
153.870	1	2.52871	1.76702	0.6304514	0.1548639	0.04781099	0.06527537	0.0687986	0.03797276	0.2845918	0.3503729	0.3878602	0.128461	0.04067378	0.0590554	0.05991477	0.05236629	1.329112	1.208242	1.724616	1.192548	0.0898986	0.07256495	0.0736971	0.06425576
153.871	1	0.3874597	0.3994288	2.248744	2.034266	0.2223364	0.1992723	0.1327197	0.1374316	1.989116	1.576559	1.015805	0.8473803	0.08169426	0.08372843	0.06917191	0.08987297	0.2982501	0.4317695	0.4658768	0.4566952	0.0490893	0.06476729	0.06225815	0.04953969
153.872	1	0.1240885	0.1021049	0.1222185	0.06589247	0.6209008	0.6621157	0.1209738	0.134295	0.1961941	0.1728592	0.1024833	0.09367616	0.1645864	0.1730341	0.1623487	0.1523634	0.1646571	0.218061	0.148884	0.1548708	0.9011508	1.047839	0.7159884	0.6733633
153.872	1	0.04106656	0.03162286	0.02583419	0.02929891	0.2108805	0.3317088	2.343156	1.696714	0.03340683	0.03735403	0.1025533	0.06013152	1.212548	1.027788	0.8632181	0.789612	0.06961014	0.08514751	0.04784297	0.03911565	0.4226494	0.5751866	0.2561309	0.2085365
153.970	1	2.515619	1.710725	0.6785383	0.1792637	0.06296746	0.04527433	0.06145439	0.04662096	0.3248127	0.3783602	0.4002857	0.140584	0.03790223	0.06756105	0.04971161	0.05848868	1.37028	1.148871	1.643561	1.227451	0.09669635	0.07656592	0.05374705	0.05069981
153.971	1	0.3654989	0.3786626	2.237557	2.079493	0.2148178	0.2074166	0.1354833	0.1446033	1.911429	1.584651	1.099047	0.8570648	0.06341044	0.08407049	0.07712124	0.09074067	0.3718804	0.4653099	0.4405778	0.4168883	0.04929059	0.07179362	0.07024211	0.0563289
153.971	1	0.1417202	0.1092389	0.1072093	0.08725205	0.5469145	0.5707679	0.08573341	0.1242091	0.1587279	0.1330058	0.08406652	0.07383166	0.2045188	0.154291	0.1470162	0.11737	0.1232322	0.2191527	0.2031216	0.1130228	0.6933838	0.8422293	0.6423785	0.5585067
153.972	1	0.04459098	0.04098355	0.03540994	0.03128993	0.2118666	0.3076856	2.373293	1.711695	0.04093436	0.03324341	0.122728	0.06167635	1.284056	1.054079	0.8675138	0.8134619	0.06100447	0.08214893	0.05516054	0.06126707	0.4242745	0.6017094	0.279028	0.2360803
154.070	1	2.525178	1.635951	0.6752372	0.2171454	0.08239717	0.04877853	0.07114321	0.03808462	0.3668142	0.3337669	0.4037774	0.1659293	0.03546097	0.05310081	0.05266051	0.0466854	1.387064	1.073013	1.560789	1.27309	0.09732598	0.07624334	0.04589067	0.0605785
154.071	1	0.3290175	0.3416067	2.29406	2.125037	0.2034461	0.2022561	0.1318057	0.142815	1.823505	1.622432	1.18503	0.84335	0.05354414	0.08439291	0.06630936	0.1008692	0.4284716	0.4659502	0.435532	0.3768448	0.06026573	0.0678748	0.08798406	0.04669533
154.072	1	0.1405763	0.1141079	0.1095157	0.09951004	0.6249357	0.6734411	0.1574714	0.1514405	0.2267026	0.1357291	0.1294028	0.1085723	0.205654	0.197457	0.1722273	0.1871227	0.2154164	0.2228447	0.16619	0.136906	0.9607076	1.060517	0.6982572	0.6854003
154.072	1	0.0503517	0.04200592	0.05659681	0.04676065	0.2053753	0.2917751	2.308965	1.62143	0.04209312	0.04030214	0.1145315	0.06622739	1.297748	1.058948	0.827106	0.7866536	0.06393903	0.08206174	0.07293384	0.06550618	0.4125413	0.6056766	0.3030319	0.2337989
154.170	1	2.568383	1.567104	0.6798911	0.2989441	0.07146063	0.0568161	0.07794723	0.04492001	0.3501574	0.2776476	0.3922783	0.2157702	0.03405271	0.05915743	0.06047457	0.07974015	1.377446	0.9562376	1.545565	1.356511	0.09984757	0.05258771	0.05826213	0.07613212
154.171	1	0.2831942	0.3053302	2.386989	2.16072	0.2016545	0.2017765	0.148029	0.1372116	1.775419	1.64219	1.255263	0.838309	0.06473698	0.08053162	0.05881957	0.1046249	0.4624689	0.4639254	0.4550759	0.3288095	0.05756841	0.06970161	0.09859136	0.04562411
154.172	1	0.177686	0.07109689	0.1024625	0.1026815	0.731644	0.8215241	0.2543763	0.1736539	0.2595363	0.1796253	0.1656702	0.1217276	0.1970968	0.1909727	0.2702277	0.1861975	0.265907	0.2126184	0.1601195	0.1930145	1.205943	1.269813	0.8337337	0.7904787
154.172	1	0.02969601	0.04216387	0.05048095	0.04694094	0.2209672	0.3053097	2.305294	1.590606	0.0453161	0.03877747	0.1150046	0.07199812	1.329647	1.067463	0.8000864	0.8061048	0.06840218	0.09194839	0.06578233	0.07175338	0.4124286	0.5952055	0.2862742	0.1972588
154.270	1	2.593989	1.447573	0.6030681	0.3512724	0.05352277	0.04925569	0.07497406	0.05407816	0.2635055	0.2513514	0.3190281	0.2985065	0.04229215	0.0480138	0.06261053	0.07103259	1.300821	0.7345743	1.51987	1.32197	0.07167122	0.0519173	0.06498247	0.05675254
154.271	1	0.2150173	0.2678265	2.449213	2.152578	0.2000906	0.2148319	0.1619653	0.140836	1.717788	1.634656	1.266273	0.7835313	0.07023615	0.08535893	0.07313634	0.09616638	0.462427	0.4847245	0.4656049	0.2767324	0.06250369	0.08572497	0.09060693	0.04124938
154.272	1	0.1697373	0.1041062	0.130703	0.1034182	0.7706488	0.8824588	0.2670893	0.1861792	0.2636035	0.2025527	0.2191754	0.1202202	0.20463	0.1781638	0.3034889	0.1835693	0.3148226	0.2296726	0.2015319	0.214086	1.300486	1.323501	0.9071792	0.825997
154.272	1	0.04051035	0.03874957	0.05092261	0.05039148	0.2397096	0.3549388	2.290963	1.570992	0.04199218	0.03266416	0.1132598	0.06026759	1.340349	1.052501	0.7986953	0.794645	0.07120525	0.08920635	0.0730114	0.06379756	0.4158071	0.6020033	0.2860444	0.1537706
154.370	1	2.60872	1.405577	0.4659696	0.3786051	0.06614765	0.05605169	0.07203976	0.05253939	0.2559297	0.2350086	0.2731563	0.3332723	0.03932194	0.04678212	0.03673964	0.05312195	1.237056	0.432257	1.5983	1.294787	0.07424017	0.0412364	0.05973849	0.05084319
154.371	1	0.1694609	0.223777	2.454113	2.126026	0.1957314	0.2013479	0.1690337	0.1294348	1.665453	1.637683	1.279277	0.7237743	0.07707667	0.09031938	0.07531756	0.09071573	0.4382023	0.4866081	0.4647654	0.2461988	0.05108505	0.09168408	0.07026888	0.04286507
154.372	1	0.1691939	0.1283427	0.1349944	0.129568	0.7653582	0.864282	0.2649921	0.1937388	0.2515177	0.1908775	0.2238057	0.1017572	0.2248208	0.1697443	0.2992693	0.1896546	0.3274142	0.2294063	0.1772164	0.2127647	1.272718	1.291397	0.9063746	0.8021027
154.372	1	0.03635706	0.04351146	0.03083023	0.0445149	0.2591659	0.4005673	2.311287	1.572729	0.03500905	0.05232055	0.1063978	0.07151358	1.336427	1.037158	0.8021357	0.809166	0.05843199	0.09590245	0.07127002	0.06801335	0.417562	0.623118	0.2676151	0.1983631
154.470	1	2.611543	1.450636	0.3223476	0.3768131	0.0636302	0.05680736	0.0860704	0.07450544	0.244292	0.1999615	0.2712674	0.4050947	0.04220318	0.04102498	0.03596166	0.0592165	1.18591	0.3705443	1.699726	1.307191	0.069088	0.04274874	0.06178284	0.05317222
154.471	1	0.1349788	0.1956219	2.489839	2.15463	0.1853232	0.1992673	0.1807077	0.1240989	1.642322	1.680045	1.327546	0.6654954	0.06358952	0.08482065	0.07677792	0.0595574	0.4019767	0.4775595	0.4265687	0.230731	0.0684459	0.07881446	0.08248218	0.04403952
154.472	1	0.1717083	0.1585721	0.1971486	0.1563364	0.8171739	0.8793819	0.2985106	0.1837526	0.2630141	0.1901525	0.2530256	0.09967711	0.2647504	0.1967045	0.3055366	0.1728013	0.335518	0.2444621	0.1680366	0.1966737	1.288318	1.32765	0.9408674	0.7961927
154.472	1	0.03804618	0.02829708	0.03395951	0.05705955	0.2793661	0.4274412	2.289518	1.543165	0.05131272	0.05292623	0.106765	0.06644155	1.26588	0.9707553	0.8110764	0.8024004	0.08063813	0.08878837	0.05744421	0.0664174	0.4074613	0.6267014	0.2233013	0.2279368
154.570	1	2.600226	1.545397	0.209958	0.3740635	0.06533135	0.0484262	0.07605732	0.08042681	0.2531384	0.2079261	0.2729893	0.4329007	0.04131195	0.05602249	0.03771202	0.06326433	1.127484	0.609337	1.815137	1.334526	0.07113078	0.05379093	0.06427137	0.06395397
154.571	1	0.1348533	0.1793606	2.483925	2.14405	0.1953445	0.1970147	0.1736203	0.1116886	1.645076	1.67021	1.35589	0.6310849	0.06947172	0.09434549	0.07964058	0.07026114	0.3853579	0.452575	0.3722339	0.2264077	0.07666624	0.07839147	0.07906134	0.05070033
154.572	1	0.1397442	0.1862626	0.1952645	0.1567779	0.6918847	0.7477713	0.2192646	0.1282128	0.1818788	0.1157285	0.2330057	0.08825591	0.2574674	0.2101572	0.2553711	0.1653295	0.3041607	0.2320421	0.1934282	0.1441721	1.072297	1.16969	0.8210827	0.7327303
154.573	1	0.03360434	0.02953578	0.0495416	0.05700315	0.2625877	0.465882	2.338532	1.546426	0.04434414	0.05629515	0.1039896	0.0570672	1.216671	0.9548031	0.8045058	0.7925356	0.06851301	0.09296399	0.04645965	0.06235808	0.4221605	0.6510528	0.1843138	0.2540225
154.670	1	2.597369	1.617714	0.1343733	0.3573141	0.07120983	0.04696737	0.06349263	0.05299858	0.2668392	0.2187692	0.2741645	0.4476686	0.04524099	0.06454146	0.03956782	0.06819673	1.055411	0.8468193	1.895244	1.328839	0.06729824	0.04965953	0.07586324	0.05763817
154.671	1	0.1490663	0.1566669	2.475682	2.120048	0.190475	0.1873243	0.1537521	0.1101938	1.63464	1.611688	1.311591	0.5868536	0.06791316	0.1008029	0.06893249	0.06096104	0.3548302	0.4393941	0.3462382	0.2018367	0.0530538	0.08752673	0.09860566	0.04770164
154.671	1	0.1271687	0.1632806	0.1834124	0.1103653	0.6228256	0.6774363	0.1606225	0.07649621	0.1508306	0.1191176	0.1484377	0.09405828	0.2297334	0.1906275	0.2082422	0.1492195	0.2580933	0.201044	0.1867162	0.1476075	0.933932	1.047485	0.7454332	0.6859815
154.672	1	0.04041544	0.03422585	0.04337771	0.04383938	0.2732454	0.4918752	2.351845	1.529022	0.04077294	0.06140015	0.1004868	0.05950377	1.180079	0.9325858	0.8042997	0.7540597	0.07006562	0.09572959	0.04446658	0.05880395	0.4428165	0.6642668	0.1809949	0.2540888
154.770	1	2.549483	1.650637	0.1762626	0.3387438	0.06809654	0.04154809	0.05301797	0.05626297	0.2758798	0.2020977	0.2540606	0.4687164	0.06482597	0.06665213	0.06127782	0.07010267	1.074368	1.020918	1.979119	1.304836	0.07316126	0.06843282	0.08460889	0.04898536
154.771	1	0.16874	0.1291877	2.4986	2.035534	0.1903594	0.1879296	0.1639782	0.1084682	1.653433	1.551741	1.253162	0.5716438	0.08503051	0.08777326	0.07336258	0.06755461	0.3418953	0.4001274	0.3937756	0.1890208	0.06478969	0.1008424	0.08968472	0.04661068
154.772	1	0.1128469	0.1659337	0.1922886	0.1015542	0.5917322	0.6837488	0.1426688	0.06906086	0.1500095	0.1162303	0.1278234	0.08466428	0.2012809	0.1859433	0.1984975	0.1427854	0.2645975	0.1806463	0.1744903	0.1565746	0.8940597	1.005469	0.7554392	0.6885347
154.772	1	0.04999798	0.02913349	0.05211298	0.03420115	0.3294977	0.5135147	2.327562	1.498555	0.0439031	0.06259083	0.101044	0.05401197	1.141092	0.9202089	0.7978339	0.7457539	0.06327407	0.09336472	0.04487174	0.04532047	0.4417406	0.6577551	0.1903329	0.2230672
154.870	1	2.499258	1.696054	0.2173617	0.3195795	0.05794517	0.05338093	0.05788656	0.04211237	0.2935876	0.2214621	0.23092	0.4786891	0.05744581	0.05892221	0.06405877	0.06853241	1.134449	1.083243	2.042429	1.311717	0.07895036	0.09236056	0.08005685	0.05947601
154.871	1	0.1925174	0.1177282	2.572703	1.998621	0.195347	0.1930562	0.16141	0.1188815	1.721449	1.533795	1.197246	0.6137321	0.07419968	0.0746855	0.08362162	0.06758122	0.3151202	0.3531192	0.5193086	0.2041068	0.05609086	0.1109121	0.09257324	0.0320262
154.872	1	0.1183181	0.2040491	0.1930213	0.1133855	0.6554978	0.7633454	0.1638872	0.06061934	0.180465	0.1593366	0.1385775	0.1140568	0.2021577	0.2149208	0.2042928	0.1700431	0.2972433	0.2266705	0.20103	0.1695004	0.9389349	1.115405	0.8726998	0.7262079
154.872	1	0.05936343	0.03462314	0.0398642	0.03505255	0.3529185	0.5270793	2.309719	1.494901	0.06243056	0.06416734	0.1105493	0.05947837	1.139531	0.9161869	0.7789409	0.7267122	0.06439659	0.1018196	0.0507977	0.0430749	0.4345296	0.6489493	0.2455914	0.2043773
154.970	1	2.462378	1.723014	0.2342139	0.3016415	0.05307783	0.05503148	0.07593626	0.05793583	0.2766062	0.2179624	0.2588277	0.4995756	0.04054351	0.06605523	0.05172502	0.09232491	1.187848	1.082259	2.065149	1.330695	0.07920123	0.09297331	0.07186537	0.06083393
154.971	1	0.2146174	0.1407685	2.550163	1.924851	0.197607	0.2016829	0.1319694	0.1259064	1.801509	1.530463	1.072343	0.7070339	0.08134636	0.09782	0.09008585	0.08441428	0.2876937	0.3445465	0.6117803	0.2216089	0.04704434	0.1068116	0.08787961	0.03607659
154.972	1	0.1363828	0.2034469	0.1739292	0.1125738	0.6246053	0.718158	0.1662671	0.03456927	0.159466	0.175288	0.1325747	0.1356889	0.2031455	0.2031364	0.152035	0.1981627	0.2593717	0.2203607	0.2017886	0.1650762	0.8808414	1.029088	0.8756875	0.7147495
154.972	1	0.04659726	0.04174741	0.0368178	0.03901374	0.3305463	0.5071548	2.307302	1.525118	0.05023009	0.05485212	0.09565762	0.06016038	1.198074	0.9513541	0.7547702	0.7024353	0.06353428	0.09545032	0.05349563	0.04306617	0.4245748	0.6163563	0.2799773	0.2055306
[truncated: 12,296 more rows]
