# Supplementary material for: Is infant neural sensitivity to vocal emotion associated with mother-infant relational experience?
Source: PLoS One. 2019 Feb 27;14(2):e0212205. doi: 10.1371/journal.pone.0212205 (PMC6392422; doi:10.1371/journal.pone.0212205)
Supplement: S1 File — (ZIP) [file pone.0212205.s001.zip › dataset/imed_13_2.txt]

226.646	0	0.3177408	0.275177	0.1859038	0.1933002	0.02744418	0.02789971	0.03538494	0.03407706	0.150692	0.1570888	0.1936433	0.1778018	0.03159888	0.03634115	0.02687439	0.01975716	0.1872212	0.2191585	0.1955971	0.1261803	0.01926741	0.03137488	0.03479315	0.02058655
226.646	0	0.4861201	0.5616457	2.556472	2.350196	0.2197467	0.2639071	0.2391886	0.1872729	1.952555	1.783266	1.805043	1.391063	0.09566773	0.06289356	0.07572331	0.09147783	0.4478669	0.3569303	0.1132422	0.5667935	0.06076106	0.07810255	0.1149423	0.05574869
226.646	0	0.1592295	0.075506	0.07701701	0.1007157	0.6332652	0.8042713	0.2867574	0.3149654	0.1115795	0.1991268	0.1111993	0.1418927	0.2200986	0.1404649	0.1862805	0.2035804	0.1681283	0.270525	0.153142	0.2212491	0.6917899	0.9948782	0.9204177	0.9603928
226.647	0	0.08927854	0.07089222	0.05851404	0.07401273	0.1319607	0.1730836	0.2332931	0.2120982	0.10889	0.08443434	0.06689825	0.04760701	0.2174557	0.2137177	0.1826261	0.129793	0.1058505	0.06563643	0.03208654	0.04411336	0.1504325	0.1536473	0.1603594	0.1260103
226.739	0	0.2522543	0.2059817	0.1566882	0.1716893	0.0251697	0.02291723	0.02934716	0.03311824	0.1317155	0.1382458	0.1640402	0.1438349	0.0221241	0.02577585	0.02819788	0.02301323	0.1571785	0.1534056	0.1573167	0.09798958	0.02055715	0.01909163	0.02203761	0.01700453
226.751	0	0.4439232	0.525276	2.457895	2.216454	0.2369617	0.2725646	0.2237812	0.1815376	2.022029	1.793413	1.796461	1.333378	0.07702082	0.06979087	0.08135402	0.09326774	0.3600411	0.3232901	0.1600253	0.5910827	0.06564526	0.07802293	0.1460982	0.06509064
226.751	0	0.1385634	0.09025258	0.06661626	0.09668609	0.62856	0.8012014	0.2649297	0.3478173	0.1306719	0.1635399	0.1021049	0.1607159	0.1769312	0.123753	0.159553	0.2028831	0.16574	0.2796902	0.1696398	0.2168512	0.6742108	1.015123	0.9204341	0.9788698
226.751	0	0.08009355	0.05558497	0.05741412	0.06870051	0.1468541	0.1911755	0.2483638	0.2175883	0.08962059	0.06857058	0.05966212	0.04766946	0.2277214	0.221373	0.1978461	0.1456689	0.08532466	0.04781214	0.03790883	0.0447631	0.1742776	0.1880458	0.1873129	0.1320262
226.839	0	0.2050961	0.1817289	0.1414594	0.1392234	0.02068417	0.01820481	0.02535911	0.02648513	0.1147887	0.1115976	0.1189538	0.1064606	0.01774239	0.02675603	0.02675065	0.01717468	0.1335732	0.1039107	0.1227401	0.08254922	0.02533345	0.01948191	0.01324513	0.01344862
226.840	0	0.4149334	0.523065	2.359017	2.135433	0.2288979	0.2488269	0.2223307	0.1756848	2.045107	1.730411	1.766741	1.277755	0.06640132	0.07525349	0.109646	0.07011856	0.2791582	0.3404595	0.2275915	0.5770467	0.078418	0.07576363	0.1497247	0.06250092
226.840	0	0.1257598	0.09171246	0.05993992	0.09870533	0.6024491	0.7771452	0.2464383	0.3434073	0.1190725	0.1231476	0.07865675	0.1627143	0.1663158	0.1109351	0.1257345	0.2256037	0.1508024	0.2812704	0.173312	0.2180471	0.662918	1.024305	0.8843343	0.9522481
226.840	0	0.09894923	0.05536297	0.03997192	0.07614944	0.1691056	0.2001921	0.2555297	0.2224672	0.09772693	0.06386479	0.06672555	0.06244535	0.2342597	0.2268031	0.2001451	0.1508016	0.09814091	0.05825584	0.04653913	0.06512326	0.1864363	0.1912606	0.185557	0.1335572
226.939	0	0.1573861	0.1434624	0.1148163	0.1061511	0.02003752	0.01959294	0.02093484	0.02014623	0.1037475	0.09850608	0.09737414	0.08791193	0.02708387	0.02553736	0.02639012	0.02187281	0.1171584	0.08766632	0.1085519	0.07455954	0.01554977	0.01438908	0.01458647	0.01151682
226.940	0	0.4290197	0.5456007	2.329659	2.114674	0.2137826	0.2300886	0.2131802	0.1759667	2.045997	1.650741	1.727987	1.255905	0.06186466	0.07195861	0.1171064	0.08636782	0.2333109	0.3229595	0.3149513	0.5581601	0.06354824	0.07254424	0.1439261	0.05091209
226.940	0	0.08845979	0.07377718	0.06076194	0.1090001	0.5543469	0.7346193	0.2432279	0.3047578	0.09837203	0.109409	0.06926518	0.1500579	0.1769912	0.1056327	0.1187706	0.2468259	0.1162938	0.2763563	0.1786633	0.2047697	0.6495271	1.015399	0.8530104	0.9120753
226.940	0	0.05559872	0.04866541	0.04908219	0.06490108	0.1505989	0.2023529	0.2595908	0.2176304	0.08666934	0.05190563	0.05323502	0.06038782	0.248239	0.2457463	0.21059	0.1452482	0.06462847	0.04383383	0.04491961	0.03325197	0.187627	0.1967024	0.1909624	0.1296388
227.039	0	0.1446824	0.1313344	0.1061032	0.09579332	0.01600953	0.01668423	0.0157436	0.01599555	0.1027176	0.09582537	0.09407653	0.08498182	0.01515684	0.01396753	0.01456243	0.01209887	0.1169914	0.09528284	0.109011	0.07684277	0.01418713	0.01485298	0.01366488	0.01132089
227.040	0	0.4518346	0.6004134	2.272409	2.09793	0.2193049	0.2368479	0.2128907	0.1796306	2.067982	1.566524	1.662523	1.253133	0.06533773	0.0660398	0.09076003	0.0729387	0.2220843	0.3196158	0.398641	0.5392591	0.06154322	0.05637377	0.1273882	0.0415712
227.040	0	0.05046678	0.06928976	0.07763817	0.110503	0.5334351	0.6958017	0.2165702	0.2579575	0.08258828	0.09977125	0.07895552	0.1494069	0.1993803	0.1043895	0.1246495	0.23426	0.1073571	0.2774485	0.1991693	0.2059626	0.6251563	1.003347	0.8356564	0.9136445
227.040	0	0.07025699	0.04142567	0.03668238	0.05954752	0.1372874	0.1686852	0.2207924	0.180495	0.0711281	0.05032819	0.04864741	0.0448203	0.1988209	0.2009259	0.1804285	0.1341118	0.06080038	0.03514471	0.03092481	0.04615631	0.1594517	0.1595017	0.1555743	0.1120901
227.139	0	0.1834076	0.1693892	0.143148	0.1306043	0.02869623	0.02760814	0.02895252	0.02567961	0.1308157	0.122858	0.1221529	0.1092987	0.02541501	0.02711197	0.02594624	0.02244484	0.1433755	0.1266755	0.1351715	0.0949474	0.02883315	0.02881003	0.02795351	0.02127459
227.139	0	0.5166532	0.6601199	2.282703	2.114106	0.2221803	0.2251852	0.2093336	0.1824432	2.121777	1.502133	1.6243	1.280786	0.06986734	0.0632663	0.09622191	0.0733091	0.272792	0.3376862	0.4616362	0.5359334	0.06141559	0.05690171	0.1176253	0.05793072
227.140	0	0.04812204	0.07813677	0.07926954	0.11544	0.5539092	0.7088976	0.1908766	0.1866421	0.09270336	0.1252748	0.07860672	0.1550919	0.1936199	0.113596	0.1259729	0.2252661	0.1242378	0.2546662	0.2019423	0.2287711	0.6138651	0.987363	0.8501054	0.9509933
227.140	0	0.07628502	0.04872744	0.03273456	0.04282953	0.1110872	0.1353913	0.191637	0.1521848	0.07678376	0.04213681	0.03636985	0.04771772	0.1750537	0.1724471	0.1536089	0.1203678	0.06345046	0.03796344	0.02889823	0.03873	0.1313895	0.126077	0.1232466	0.09400342
227.239	0	0.197682	0.1841113	0.1570412	0.1448396	0.02648958	0.02756302	0.02666902	0.02504591	0.1487143	0.1403255	0.1402111	0.1244173	0.01843432	0.01999749	0.01893505	0.01643523	0.1622019	0.1497375	0.1550689	0.106951	0.02554829	0.02623814	0.02550029	0.01981305
227.240	0	0.5819813	0.7202439	2.322776	2.1159	0.2372637	0.2073447	0.204221	0.1808531	2.144896	1.373876	1.537017	1.284608	0.06482614	0.05369482	0.1006952	0.08097384	0.3190681	0.3804205	0.514998	0.5481641	0.05793287	0.06745372	0.1281561	0.07321729
227.240	0	0.07944105	0.08494489	0.08028604	0.1162072	0.5579629	0.7179115	0.1956708	0.09780863	0.07551505	0.128584	0.1210719	0.1468195	0.1959411	0.1465038	0.1251909	0.2389983	0.1574352	0.2336495	0.2121928	0.2355032	0.6248706	1.007974	0.9125507	0.9958625
227.240	0	0.07092771	0.04163269	0.03899094	0.03369851	0.08481619	0.1215808	0.2383042	0.1671801	0.07803782	0.05307079	0.0546527	0.04376192	0.220807	0.1872574	0.1595781	0.1454876	0.06817941	0.05018112	0.04191371	0.04931752	0.1465346	0.1227642	0.1035058	0.1041386
227.339	0	0.158475	0.1480066	0.125001	0.1141529	0.02147827	0.02166107	0.02241884	0.02025944	0.1417275	0.1337675	0.1344726	0.118724	0.02288941	0.02432766	0.02339851	0.02012135	0.1502225	0.1438026	0.1446136	0.1005263	0.01934604	0.01899157	0.01839445	0.01421727
227.339	0	0.6292471	0.7965297	2.457009	2.200064	0.2427982	0.1810253	0.1773902	0.1827363	2.060948	1.189831	1.450728	1.288718	0.05242908	0.05374968	0.1115821	0.08111223	0.3621626	0.4320169	0.5333462	0.5909326	0.06848552	0.07732169	0.1044052	0.0778075
227.340	0	0.08350621	0.063906	0.05606062	0.09967798	0.5459228	0.6647976	0.1936357	0.09488346	0.06837776	0.114245	0.1356792	0.1323069	0.2056774	0.1525254	0.1025399	0.234844	0.1592524	0.2285494	0.2180502	0.2183893	0.5877422	0.9877796	0.9344815	0.9804594
227.340	0	0.06673806	0.05823027	0.0794536	0.02376079	0.1078263	0.08138976	0.2463334	0.158077	0.05890413	0.04738532	0.05900313	0.04971901	0.2191896	0.1492821	0.1499485	0.1608775	0.0863186	0.08248172	0.06085806	0.06945068	0.1382802	0.1204654	0.07608833	0.1007046
227.439	0	0.1753974	0.1652583	0.1412297	0.130937	0.02754249	0.02758992	0.02951184	0.02742629	0.1642305	0.1568539	0.1582396	0.1386827	0.02301332	0.02369362	0.0230329	0.01957611	0.1684275	0.1628374	0.1617247	0.1107201	0.01981762	0.01976314	0.01948023	0.01528695
227.439	0	0.6670197	0.8433814	2.564262	2.266442	0.2412182	0.1928218	0.1674168	0.1911374	2.018676	1.154509	1.389961	1.300419	0.05215177	0.05331164	0.1019843	0.07419378	0.3861753	0.4677986	0.5296834	0.6226751	0.06443871	0.0707583	0.09683796	0.0719308
227.440	0	0.0962571	0.05959357	0.04957867	0.08455672	0.4891556	0.603688	0.1717349	0.1779558	0.06841849	0.0892259	0.1267732	0.123199	0.2055764	0.1912299	0.09175337	0.21111	0.1689445	0.221437	0.20867	0.1983825	0.5273582	0.9044371	0.9050899	0.9144445
227.440	0	0.04452366	0.0383941	0.0295073	0.03086159	0.07323308	0.03821766	0.1731855	0.1123378	0.05581519	0.04810379	0.03343068	0.02219325	0.1402778	0.04112296	0.08349908	0.09788008	0.05907577	0.02740695	0.02513204	0.03619944	0.09391088	0.08367187	0.0514791	0.05716478
227.539	0	0.214733	0.2025715	0.174184	0.1623759	0.02416698	0.02519255	0.02628539	0.02429016	0.1894817	0.1826021	0.1844315	0.1608377	0.02483271	0.02572268	0.0257075	0.02160276	0.1918921	0.1855137	0.1816382	0.1234661	0.01404036	0.01369084	0.01234205	0.008957289
227.540	0	0.6699943	0.8511672	2.585844	2.272604	0.2384238	0.2059787	0.1759233	0.1854141	2.055747	1.201688	1.287759	1.216528	0.05801828	0.06939557	0.09938273	0.08140643	0.3850591	0.516901	0.5144327	0.5941165	0.09291423	0.07974976	0.1053502	0.06783051
227.540	0	0.1289212	0.08770342	0.06152933	0.0838296	0.4933648	0.6241645	0.1450229	0.235694	0.07660704	0.08361022	0.1249047	0.1152667	0.2061675	0.2098862	0.1291953	0.1973666	0.1617098	0.2206705	0.1950106	0.2016765	0.46931	0.8555585	0.8923583	0.8942419
227.540	0	0.06326769	0.05240556	0.02749128	0.03850508	0.04426274	0.08008975	0.1670277	0.141779	0.05541958	0.0757522	0.06882068	0.03875913	0.1450202	0.08814733	0.05072498	0.0797113	0.06310005	0.04890584	0.05082312	0.03585475	0.08800993	0.09394413	0.06553949	0.04704368
227.639	0	0.2328095	0.2203885	0.1892522	0.1763613	0.02307949	0.02446121	0.02636858	0.02490583	0.1978378	0.1916783	0.1942248	0.1694779	0.02764297	0.02940889	0.03136558	0.03037505	0.2066398	0.2032597	0.1982229	0.1394671	0.02195281	0.02453679	0.02598037	0.02411448
227.639	0	0.681158	0.8504793	2.649763	2.344864	0.2349212	0.2136669	0.1741298	0.1740073	2.055715	1.240747	1.215281	1.161553	0.08598457	0.09009933	0.08706293	0.0695905	0.3859824	0.5322439	0.515042	0.5462126	0.09937605	0.09608062	0.1499847	0.06736552
227.640	0	0.1560608	0.1022342	0.05674427	0.08042288	0.5014785	0.6307456	0.0934806	0.256209	0.08007406	0.06625033	0.1272402	0.1155794	0.236046	0.1925215	0.1705676	0.189204	0.1788547	0.2324707	0.1924795	0.2129596	0.4271295	0.8058606	0.8546898	0.8797454
227.640	0	0.06152618	0.05171884	0.04531787	0.04086203	0.08988127	0.1293358	0.2260574	0.2059011	0.07742035	0.07379419	0.07217179	0.04875744	0.1916264	0.1576455	0.1014715	0.09210448	0.07840297	0.0558671	0.04310388	0.02563939	0.08471843	0.100748	0.0946929	0.0809108
227.739	0	0.2360607	0.2231454	0.1920205	0.1787502	0.02430217	0.02466173	0.02485813	0.02241155	0.2026585	0.1956701	0.1968082	0.1704016	0.02545095	0.02654203	0.02779929	0.02715981	0.2157464	0.2138895	0.2053924	0.1495057	0.02454145	0.02630752	0.0267214	0.02404447
227.740	0	0.6980637	0.8028825	2.588862	2.314901	0.241071	0.2129614	0.1584972	0.1628382	2.062284	1.302035	1.127798	1.034373	0.08009384	0.08329335	0.08862484	0.05190675	0.365523	0.5219718	0.4696608	0.4566885	0.09449667	0.1010677	0.1586103	0.05843294
227.740	0	0.1466327	0.107226	0.03435897	0.087328	0.4918447	0.6262857	0.07545758	0.2610962	0.07141194	0.08094115	0.1324553	0.09719977	0.2416398	0.196718	0.194587	0.1779122	0.1849847	0.225635	0.1673775	0.2034012	0.4007769	0.7475863	0.7991721	0.8531404
227.741	0	0.07327915	0.03411021	0.04059135	0.06263921	0.1216994	0.1548953	0.2335098	0.2093501	0.07343132	0.06406269	0.06335756	0.04403595	0.201425	0.1824831	0.128143	0.1143987	0.08917642	0.05462239	0.03088953	0.04160913	0.105289	0.1199864	0.1339517	0.1134516
227.839	0	0.2194726	0.2079084	0.1801241	0.169083	0.02410643	0.02499468	0.0243497	0.02258176	0.1927075	0.1861301	0.1859315	0.1607887	0.02489145	0.02618373	0.02566567	0.02280104	0.2038485	0.2014991	0.1912412	0.1425437	0.02049808	0.02079413	0.02009926	0.01638154
227.840	0	0.702177	0.7056061	2.444094	2.18485	0.2338568	0.1983329	0.1523332	0.1357346	2.091267	1.401192	1.099382	0.9192435	0.06998075	0.08185124	0.08984542	0.04393527	0.329224	0.5179753	0.3583326	0.354571	0.09176	0.1022214	0.1310776	0.04880014
227.840	0	0.1299622	0.08195305	0.04387394	0.09724106	0.5350039	0.7003943	0.0834715	0.2477125	0.105528	0.09429048	0.1290693	0.07275979	0.2318708	0.226893	0.2128542	0.1530158	0.1805248	0.2165285	0.1721442	0.2054505	0.4540475	0.7071332	0.8258653	0.9052025
227.841	0	0.07582475	0.06208362	0.0555052	0.05395155	0.128763	0.1672395	0.2274382	0.1961913	0.1121216	0.08800346	0.06758213	0.05829415	0.2020795	0.1874995	0.1331004	0.1111665	0.08352635	0.05029602	0.03751058	0.03886219	0.1294752	0.1332417	0.1330044	0.1061959
227.939	0	0.2791347	0.260864	0.2217776	0.2067135	0.02485895	0.02549689	0.02539253	0.02388508	0.1945997	0.1880515	0.1848286	0.1583642	0.02399188	0.02410196	0.02181446	0.01802334	0.2234785	0.221012	0.2067237	0.1592023	0.0290681	0.02998328	0.02980976	0.02341962
227.939	0	0.6723313	0.5958341	2.320539	2.043508	0.2283416	0.2235816	0.1527562	0.1474229	2.121535	1.520576	1.083275	0.8116697	0.08259581	0.06938577	0.06760293	0.04824053	0.2867254	0.4851472	0.24992	0.3017088	0.07421093	0.08622597	0.118636	0.05136911
227.940	0	0.1231569	0.05526787	0.06238687	0.09292286	0.5884235	0.8003726	0.08148199	0.2600252	0.1235692	0.103105	0.1184074	0.07911627	0.2349249	0.2399642	0.2190475	0.123875	0.1980447	0.2170493	0.1730715	0.1976081	0.5021434	0.6920286	0.8967339	0.9448652
227.940	0	0.07887532	0.05258096	0.06186797	0.07088987	0.1215154	0.1340959	0.1622253	0.1359245	0.08329914	0.08696555	0.07929316	0.05526781	0.1470029	0.1533157	0.1257148	0.1135459	0.07853281	0.05507202	0.04306109	0.05156845	0.1255643	0.1294291	0.1207455	0.08542388
228.039	0	0.250081	0.2339723	0.1993983	0.1868796	0.02179723	0.02163002	0.02150246	0.01917639	0.172356	0.1670862	0.1622164	0.1392895	0.01835714	0.01925897	0.01865872	0.01637815	0.2026484	0.2005576	0.186923	0.1497479	0.02946675	0.03087754	0.03044362	0.02326638
228.039	0	0.6397139	0.4757058	2.214737	1.943596	0.2337503	0.236614	0.1718039	0.1485938	2.115485	1.622805	1.115345	0.729422	0.07374671	0.06818831	0.05885117	0.05669629	0.2802558	0.4348383	0.1941016	0.2940643	0.05445883	0.07134993	0.1332725	0.05196827
228.040	0	0.08600835	0.04009704	0.09304651	0.09367188	0.6422423	0.8475398	0.1129391	0.2505123	0.1377342	0.100277	0.133991	0.09206493	0.2346026	0.221654	0.2136638	0.09050052	0.2209214	0.2325589	0.2117033	0.1829678	0.5731233	0.6702706	0.9360464	0.9457327
228.040	0	0.07427194	0.05206865	0.04287668	0.05537295	0.1112682	0.1468761	0.2169804	0.1821064	0.09431152	0.06584477	0.06363833	0.06801213	0.2151126	0.1938617	0.1205287	0.1042956	0.0582849	0.03924181	0.04176835	0.04947248	0.1314263	0.12916	0.1336187	0.1072534
228.139	0	0.2114104	0.1979631	0.1681178	0.1597069	0.03007582	0.03031122	0.02776979	0.02633463	0.1518255	0.1489007	0.1446582	0.1255495	0.02812379	0.02940657	0.02810757	0.02458942	0.1749294	0.1708206	0.1596304	0.1309356	0.03486552	0.03506192	0.03396885	0.02729607
228.139	0	0.6322373	0.4229704	2.159157	1.897914	0.2346507	0.2426873	0.1762786	0.1413022	2.108305	1.701928	1.17597	0.7133379	0.08900072	0.08125453	0.0359148	0.04837199	0.3106057	0.3660903	0.1648064	0.2994529	0.04684476	0.07233661	0.1352264	0.05744755
228.140	0	0.0738325	0.04537295	0.09691248	0.1011386	0.6618888	0.8659009	0.1329388	0.232275	0.151526	0.1051133	0.1379854	0.1037062	0.244282	0.1888045	0.2177814	0.1000051	0.2360698	0.2403376	0.2411695	0.1745115	0.6591741	0.6295755	0.9295358	0.9194812
228.140	0	0.06704003	0.04896012	0.03377023	0.05097568	0.09147127	0.1773848	0.2896027	0.245926	0.1114293	0.06791938	0.06566866	0.06989187	0.2812965	0.2422369	0.1139012	0.09139687	0.03614351	0.0440875	0.05347599	0.05091689	0.1203015	0.1194798	0.1626048	0.1467802
228.239	0	0.1484592	0.1372048	0.1125403	0.1091304	0.02138015	0.02060108	0.02127024	0.01860405	0.118027	0.1172397	0.1143639	0.1005797	0.01757296	0.01810855	0.01780469	0.0155559	0.1325707	0.1251788	0.1187755	0.09966555	0.02413603	0.02481624	0.02378132	0.01926264
228.239	0	0.6262471	0.4172161	2.091848	1.808546	0.2321586	0.2271381	0.1857223	0.1580238	2.09928	1.690554	1.216521	0.705978	0.08057197	0.08220857	0.05676885	0.04548795	0.3473378	0.3129101	0.2027942	0.3177706	0.08115354	0.07796774	0.1274042	0.06602627
228.240	0	0.1051102	0.04270412	0.07479756	0.08926565	0.6425491	0.8228753	0.1404196	0.1994708	0.1674918	0.1111305	0.1413757	0.1260386	0.2679167	0.1686714	0.2066434	0.1242742	0.2359078	0.2293039	0.2142602	0.1604003	0.6534139	0.5811185	0.8529756	0.8437387
228.240	0	0.08437985	0.05728757	0.04815143	0.03163091	0.05811348	0.1485652	0.2474226	0.205986	0.09317004	0.0562721	0.05633792	0.07195028	0.2201805	0.1992855	0.09984205	0.05355853	0.06055155	0.05798135	0.04936814	0.05627572	0.09256691	0.0620423	0.1274869	0.1239614
228.339	0	0.1266907	0.1161067	0.09252184	0.09247153	0.02040573	0.02121239	0.02119973	0.02044272	0.1099728	0.1105798	0.1073089	0.09526309	0.02299922	0.02325923	0.02310195	0.01958191	0.1193585	0.10602	0.103781	0.0883574	0.01561693	0.01526949	0.01410966	0.01099765
228.339	0	0.6138201	0.43208	2.107484	1.802551	0.2193672	0.2335165	0.1711442	0.1502778	2.106617	1.703709	1.254688	0.7169977	0.07916752	0.07208682	0.05617681	0.04334369	0.381682	0.30985	0.2633277	0.332914	0.07673376	0.09677788	0.1373009	0.06405999
228.340	0	0.1298662	0.05313674	0.08076083	0.09048154	0.6744186	0.8394551	0.1596137	0.1640777	0.1844208	0.1204875	0.1347178	0.1180508	0.2469992	0.1665231	0.2113479	0.1342777	0.2279811	0.2099318	0.2224485	0.1740117	0.7009781	0.5554938	0.8532662	0.8188689
228.340	0	0.08592201	0.04971642	0.03857983	0.03362399	0.09109535	0.1512073	0.2355983	0.1956919	0.07612651	0.04482758	0.04574288	0.04248592	0.2031384	0.1781334	0.1006856	0.05654349	0.08503649	0.0587513	0.05380113	0.06620267	0.07664568	0.05946851	0.1247382	0.1196212
228.439	0	0.1115682	0.1009934	0.07768611	0.07878263	0.01722061	0.0178405	0.01843575	0.01686214	0.07956072	0.08162422	0.07771832	0.07024247	0.01560478	0.01604779	0.01553381	0.01318002	0.09282064	0.07494911	0.08137068	0.07028537	0.01505708	0.01455049	0.0143883	0.01131589
228.439	0	0.5897477	0.4406897	2.145535	1.766816	0.2520225	0.2414398	0.1806897	0.1653181	2.173663	1.677191	1.263616	0.7468962	0.07862721	0.09517105	0.06955657	0.04622288	0.3778678	0.3488484	0.3236657	0.3224584	0.05895834	0.1043308	0.1429501	0.05596562
228.440	0	0.1603155	0.07194069	0.1033166	0.0690419	0.6927311	0.9018189	0.1893765	0.1164403	0.1678515	0.1219905	0.1371067	0.08595243	0.2264548	0.1490576	0.2258483	0.1159982	0.2243639	0.2146312	0.2443585	0.1807759	0.7388958	0.5536673	0.8827933	0.8142753
228.440	0	0.07290201	0.05059937	0.03761075	0.03258654	0.1078288	0.1430798	0.2238365	0.1771003	0.07632695	0.04748253	0.03216019	0.03197002	0.1718357	0.161861	0.1070399	0.05998035	0.06213573	0.0396449	0.0280406	0.04256034	0.0801816	0.07431481	0.1240934	0.1101989
228.539	0	0.08492197	0.07527673	0.0533733	0.05566981	0.01122508	0.01169826	0.01187001	0.01075558	0.05837292	0.06209183	0.05811784	0.05211957	0.01152256	0.01187662	0.01181125	0.01038227	0.07410867	0.05516627	0.06838839	0.05683581	0.01267607	0.01235182	0.01265235	0.01011743
228.539	0	0.5619109	0.4383209	2.071451	1.688549	0.253385	0.2577143	0.1732813	0.1348704	2.2227	1.671538	1.227539	0.728358	0.07259785	0.09150779	0.06241489	0.05273736	0.3514745	0.376642	0.371737	0.2960952	0.06584263	0.1088361	0.1494106	0.04277864
228.540	0	0.1580152	0.1052641	0.1202342	0.05677394	0.6825353	0.9374641	0.1977989	0.08032313	0.1642656	0.105421	0.1294101	0.06616506	0.1984495	0.1573135	0.2270138	0.1114262	0.2031695	0.2030219	0.2516349	0.1879378	0.7475595	0.5681614	0.8632566	0.7919298
228.540	0	0.04811144	0.03256492	0.03530134	0.02054793	0.07807711	0.07297529	0.1530022	0.12991	0.04622988	0.02852871	0.0259612	0.03235197	0.1025543	0.09795731	0.1131733	0.08423772	0.03930391	0.03266795	0.02191976	0.03164314	0.06930506	0.08826864	0.09884256	0.06534667
228.639	0	0.07854221	0.07052186	0.05214893	0.05274412	0.01333247	0.01471451	0.01400119	0.01216985	0.0550634	0.06181817	0.05840405	0.04950224	0.01797908	0.01887282	0.01846323	0.01477785	0.06755918	0.05487567	0.06725507	0.05245457	0.01268716	0.0133893	0.01333369	0.009090786
228.639	0	0.5796374	0.4420907	1.98248	1.621888	0.2453679	0.24777	0.1998589	0.1086097	2.249996	1.631063	1.195854	0.7026492	0.06779002	0.1002107	0.06217681	0.04998446	0.3281256	0.3727696	0.4169013	0.2628722	0.08985646	0.0916072	0.1588934	0.05876665
228.640	0	0.1453355	0.1100509	0.1258975	0.08035936	0.6919537	0.9306618	0.1966148	0.1238375	0.1657827	0.1077708	0.1173329	0.09412627	0.20713	0.1438382	0.235401	0.1194522	0.1890702	0.1942545	0.2637562	0.1749428	0.7159436	0.6031875	0.8475882	0.7532811
228.640	0	0.07855591	0.04715895	0.0367497	0.03612231	0.08674597	0.08833136	0.1597418	0.1457275	0.0573735	0.04558173	0.04532957	0.04082782	0.1156555	0.1045992	0.1295813	0.1063358	0.04043245	0.02751676	0.03388493	0.03308059	0.06474892	0.07972133	0.09544714	0.06444246
228.739	0	0.09994629	0.09268567	0.07294831	0.07245073	0.01958014	0.01991147	0.021083	0.01968922	0.08623291	0.09299942	0.0897002	0.07619422	0.02978656	0.02950497	0.03024792	0.02554785	0.09925257	0.08933105	0.09750251	0.07760558	0.01723399	0.01707382	0.0166431	0.01274803
228.739	0	0.6201776	0.4224123	1.91426	1.608086	0.2449699	0.2250373	0.1824116	0.1145445	2.240119	1.580789	1.175375	0.7052506	0.05566051	0.09349904	0.07125433	0.03972961	0.2873476	0.3939548	0.448489	0.2506903	0.09489571	0.0907001	0.1513067	0.07181545
228.740	0	0.1315509	0.1272334	0.1337148	0.1009418	0.6863083	0.9591784	0.2156074	0.163899	0.1636028	0.1046406	0.1140504	0.1140365	0.2009001	0.1208851	0.2399208	0.1573667	0.1903116	0.2004943	0.2658043	0.1566542	0.7404879	0.6583869	0.8673778	0.7444799
228.740	0	0.09432426	0.06335539	0.05928259	0.05380847	0.1449719	0.1764829	0.2341636	0.2130814	0.04034444	0.03513536	0.04444746	0.04666852	0.1792722	0.1850936	0.1695483	0.1310151	0.06720304	0.05335604	0.05317315	0.05117909	0.09788336	0.1154637	0.1268199	0.09852998
228.839	0	0.117974	0.1116166	0.09252536	0.09058097	0.02762852	0.02820826	0.02981546	0.02628547	0.1056193	0.1101035	0.1076617	0.09209285	0.03112592	0.03057021	0.0310181	0.02684127	0.1190233	0.1120129	0.1156883	0.09313001	0.02967718	0.03074164	0.03005528	0.0223163
228.839	0	0.6086401	0.3894524	1.806603	1.536607	0.2420909	0.2229412	0.189185	0.106263	2.205975	1.505488	1.093703	0.6737873	0.05778098	0.08783836	0.06299549	0.03850839	0.2778756	0.3961498	0.4769769	0.2476001	0.1018883	0.06579215	0.1474268	0.06619797
228.840	0	0.1219659	0.1158542	0.1145667	0.1021257	0.665755	0.9382744	0.2353898	0.1605594	0.1472526	0.1100375	0.1309681	0.1129859	0.2037593	0.1082409	0.2560557	0.188574	0.2021987	0.2184462	0.259382	0.1574794	0.7581993	0.7057769	0.8544674	0.7102883
228.840	0	0.08873173	0.06657214	0.06050881	0.04384203	0.1380825	0.173457	0.2297307	0.2078499	0.09152929	0.07056368	0.0466688	0.03680754	0.2021288	0.1963698	0.1702381	0.1240382	0.08258726	0.04832347	0.03775526	0.03450796	0.1292136	0.1362696	0.1391987	0.1066491
228.939	0	0.1035914	0.09870522	0.08257964	0.08080934	0.02539564	0.02700698	0.02661105	0.02362289	0.09665114	0.09917869	0.09866602	0.08437654	0.0368943	0.0383259	0.03732348	0.03138185	0.1072219	0.1034575	0.103293	0.08354866	0.02386314	0.02341904	0.0230405	0.01754035
228.939	0	0.5931176	0.3619594	1.723259	1.489998	0.2568998	0.2105684	0.1988645	0.1039568	2.192526	1.466967	0.980951	0.6516358	0.07704262	0.07152674	0.06716717	0.05604291	0.2920941	0.3923807	0.5153781	0.2668312	0.06819603	0.0690433	0.1477235	0.06824891
228.940	0	0.1023452	0.09560734	0.1043731	0.1163558	0.6564671	0.9684718	0.2493581	0.1329128	0.1519467	0.1570733	0.119412	0.1102062	0.208575	0.1406931	0.2450255	0.2059288	0.2123291	0.2347398	0.2371656	0.1784809	0.7628136	0.7472301	0.8509351	0.7349648
228.940	0	0.08762541	0.04748185	0.04498439	0.06623676	0.1400783	0.1731821	0.2217423	0.1996191	0.07150984	0.06975882	0.0628372	0.04499632	0.1953825	0.1910719	0.1754707	0.1365178	0.09460282	0.05865606	0.03125019	0.04985652	0.1474712	0.160917	0.1589122	0.1139471
229.039	0	0.09967559	0.0951147	0.08158516	0.07887109	0.02065176	0.02245381	0.02235172	0.01979892	0.09032021	0.09121494	0.09229768	0.07922684	0.03262847	0.03442383	0.03295469	0.02782263	0.09740199	0.09537244	0.09283711	0.07498133	0.01804639	0.01742266	0.01737057	0.01290484
229.039	0	0.6121836	0.3483993	1.655018	1.467899	0.2445108	0.2235593	0.1883049	0.1118126	2.200679	1.457787	0.855572	0.6313802	0.06743702	0.06861148	0.06432716	0.07621336	0.3392131	0.373265	0.5078485	0.3374064	0.06707804	0.05690031	0.1336304	0.0800537
229.040	0	0.09142947	0.08089644	0.1072132	0.1143622	0.7018155	1.066788	0.2724554	0.09159724	0.1468424	0.1606325	0.1013134	0.112125	0.2147421	0.1882521	0.2429968	0.2059553	0.1952872	0.2721225	0.2523691	0.2143005	0.7939731	0.8306941	0.9432944	0.8479627
229.040	0	0.0895457	0.06396982	0.05404593	0.06003166	0.1711291	0.2327513	0.299615	0.2615344	0.1026033	0.07005292	0.05879761	0.0685541	0.272938	0.2556737	0.2059844	0.1399464	0.09901388	0.04903735	0.0395068	0.04466276	0.1624854	0.1709719	0.1760665	0.1363095
229.139	0	0.1289723	0.1235944	0.1094376	0.1041425	0.01666151	0.01786826	0.01935413	0.01669576	0.1062592	0.1050289	0.1070766	0.09241681	0.02324193	0.02451405	0.02248056	0.01899394	0.1153135	0.113533	0.1081654	0.08817701	0.01594663	0.01632034	0.01640889	0.0119864
229.139	0	0.6605681	0.3321731	1.69436	1.497938	0.243053	0.2176809	0.1755634	0.1328444	2.216969	1.496295	0.7826532	0.6275757	0.06377228	0.05915327	0.08744898	0.08221231	0.4184905	0.3604761	0.5064247	0.3805837	0.08545797	0.07409961	0.1324333	0.07816774
229.140	0	0.1157046	0.08802677	0.09491338	0.09249182	0.7484868	1.152674	0.3044617	0.0699062	0.1247433	0.1932373	0.1111686	0.1067875	0.2141233	0.2010903	0.2500549	0.2060125	0.1671288	0.2782332	0.2381982	0.2291025	0.7776524	0.9046276	0.9967394	0.9321898
229.140	0	0.08394806	0.04372168	0.05466185	0.08300477	0.1649275	0.2271005	0.3044641	0.2624929	0.07705658	0.05959938	0.07057247	0.06654454	0.2737724	0.2649534	0.2119585	0.146511	0.08595449	0.05827721	0.05330046	0.05457169	0.1862297	0.1904413	0.191198	0.1423957
229.239	0	0.1334853	0.1280889	0.113948	0.1078211	0.02665598	0.02516469	0.02581237	0.02275503	0.1075785	0.1043127	0.1064487	0.0925626	0.02047794	0.01929772	0.02116755	0.01804668	0.1178831	0.1162226	0.1101646	0.09012967	0.03068726	0.03114085	0.03103637	0.02353672
229.239	0	0.6837456	0.3193752	1.69939	1.542894	0.258168	0.239284	0.1617542	0.1148833	2.224788	1.537176	0.7387653	0.5930926	0.04700012	0.0619657	0.07035522	0.08990036	0.4383223	0.3553191	0.4645055	0.408931	0.08391537	0.06482822	0.13431	0.08333787
229.240	0	0.1274838	0.09363001	0.1091946	0.08303586	0.7790375	1.188808	0.3051712	0.08504851	0.1385951	0.2093369	0.1209865	0.1047384	0.2185946	0.2154977	0.2295807	0.2246011	0.1761292	0.2982591	0.2183223	0.2370045	0.803999	0.9938676	1.026164	0.9808906
229.240	0	0.06717508	0.06197811	0.05098179	0.05983983	0.1408443	0.2082662	0.2756545	0.2288318	0.09145253	0.04753781	0.04566203	0.05949744	0.2504467	0.2416332	0.1980242	0.1335187	0.06326095	0.05192334	0.05180483	0.02926693	0.1590166	0.1705744	0.1704779	0.1245452
229.339	0	0.1140293	0.1088159	0.09451587	0.08927711	0.02429581	0.0226545	0.02431694	0.02069466	0.08955156	0.08480279	0.08718954	0.07625352	0.01733404	0.01762531	0.0173841	0.01516687	0.09891129	0.09620361	0.08964596	0.0742945	0.02691738	0.02713355	0.02731212	0.01988014
229.339	0	0.7028077	0.274624	1.695953	1.598303	0.2540539	0.2421562	0.1439807	0.1250713	2.201713	1.537772	0.7445119	0.5517908	0.05862628	0.06150248	0.08448536	0.09807566	0.4166594	0.3012106	0.3961422	0.3749696	0.08725337	0.07054592	0.1390383	0.08490738
229.340	0	0.1463231	0.08434634	0.09947529	0.08563576	0.844904	1.246336	0.2754635	0.1712536	0.1499529	0.2201156	0.122074	0.1141755	0.2463515	0.2485469	0.2121355	0.220844	0.1791743	0.320139	0.206325	0.2502778	0.8130887	1.061145	1.071128	1.061985
229.340	0	0.06262844	0.03821772	0.03364239	0.0562216	0.1067458	0.1769728	0.2536327	0.2058154	0.06504576	0.04826038	0.05488466	0.05472724	0.2317917	0.223553	0.1749137	0.1236448	0.03602244	0.03569494	0.02969602	0.02096734	0.132805	0.1323761	0.1457182	0.1104587
229.439	0	0.05918665	0.054674	0.04170608	0.03908621	0.0122655	0.01149014	0.01298944	0.01098736	0.03981904	0.03470404	0.03738267	0.03309982	0.009518366	0.01094153	0.00976361	0.008902225	0.04660418	0.04232601	0.03893599	0.03348378	0.01273615	0.01277864	0.01311472	0.008663641
229.439	0	0.6785925	0.242873	1.692634	1.633293	0.2501494	0.2135018	0.1469845	0.1090427	2.206168	1.531948	0.815068	0.4737504	0.07635276	0.06662159	0.07583348	0.07632117	0.3863787	0.2429097	0.3130063	0.3131074	0.07517666	0.08210701	0.1414533	0.0790687
229.440	0	0.1596551	0.09300478	0.07222847	0.09968575	0.830304	1.211512	0.2412743	0.2350791	0.1368534	0.2202886	0.1078637	0.1348021	0.2400283	0.2604536	0.2007143	0.2114022	0.1835206	0.3175782	0.1995775	0.2358342	0.8281357	1.079846	1.082201	1.07136
229.440	0	0.06660559	0.05506529	0.03341915	0.04339912	0.0794849	0.1096163	0.1658232	0.1327925	0.06409904	0.03978357	0.03970854	0.04415918	0.1621985	0.1499074	0.120285	0.09756648	0.04704945	0.04450044	0.03446928	0.02710289	0.0926506	0.09444274	0.100572	0.07958163
229.539	0	0.02736431	0.02230268	0.006890782	0.00625645	0.001994401	0.002605684	0.002751278	0.002213193	0.009002115	0.004666786	0.004427644	0.004542899	0.002039122	0.002728461	0.002513034	0.001696212	0.01628665	0.00920916	0.0144293	0.01126147	0.002231098	0.002510623	0.002866664	0.001473717
229.539	0	0.6464317	0.247271	1.772673	1.729645	0.2653535	0.2241818	0.1566785	0.135279	2.237724	1.598841	0.9251121	0.4279417	0.1235187	0.06988119	0.0878459	0.08777406	0.3863896	0.1930708	0.2217972	0.2656058	0.08319537	0.1120278	0.1375553	0.07739152
229.540	0	0.1586217	0.0927627	0.08248728	0.07606212	0.843703	1.26806	0.2223822	0.2687694	0.1575069	0.2406123	0.1194014	0.110342	0.2316277	0.2578612	0.1848725	0.2080138	0.2165649	0.3037114	0.1964626	0.2518924	0.8691147	1.118821	1.122097	1.159612
229.540	0	0.06542759	0.02941364	0.03745928	0.02973679	0.05654969	0.08341249	0.1566649	0.1204701	0.06326427	0.03574969	0.03873868	0.04860685	0.142236	0.1332875	0.1126351	0.1019298	0.04654718	0.05574854	0.04344758	0.03693343	0.1003381	0.08908649	0.08120394	0.06751239
229.639	0	0.04046664	0.03209845	0.01417886	0.01775263	0.008256087	0.008558856	0.008081708	0.007125095	0.02246224	0.01924031	0.01586018	0.01630083	0.007966793	0.008368908	0.008706488	0.007299783	0.02990721	0.02219433	0.02810728	0.02244307	0.00935454	0.009034101	0.009359267	0.006184974
229.639	0	0.5979578	0.2604549	1.778998	1.734024	0.2811618	0.2156706	0.1780344	0.1305442	2.201017	1.620371	1.017607	0.3875277	0.1122273	0.0758757	0.05574235	0.08085533	0.3975983	0.1405226	0.1205834	0.2152021	0.07362113	0.1005964	0.1241933	0.06854614
229.640	0	0.1439846	0.080833	0.08709653	0.05074073	0.8556581	1.329214	0.1973131	0.2883578	0.1368936	0.2473282	0.115638	0.1057781	0.2120632	0.231315	0.1479647	0.2020167	0.2271036	0.292747	0.1829365	0.2632902	0.8885433	1.170633	1.164057	1.233857
229.640	0	0.03527298	0.03251317	0.03594407	0.02467463	0.04871646	0.04990366	0.1006041	0.06748712	0.04602002	0.02245935	0.03066327	0.02658107	0.07954713	0.06864242	0.06189533	0.05993983	0.03442264	0.03144131	0.02664394	0.03168356	0.06200269	0.0583662	0.04525769	0.03903169
229.739	0	0.05521511	0.04481654	0.02996504	0.03117995	0.01314645	0.01322066	0.01213502	0.01123578	0.03719261	0.03482651	0.03105806	0.02954785	0.01257208	0.01268576	0.01270056	0.01117095	0.04407715	0.03891408	0.0436812	0.033826	0.01463555	0.01524052	0.01437761	0.01178099
229.739	0	0.5732508	0.3071513	1.740602	1.700088	0.2530187	0.2104179	0.1700416	0.1376591	2.124327	1.60005	1.059281	0.3899735	0.1110346	0.08953652	0.05865255	0.08296193	0.4039626	0.1388341	0.07204412	0.1852925	0.0900116	0.08048749	0.1137721	0.06191874
229.740	0	0.1268177	0.09410649	0.05919675	0.0790893	0.8656045	1.340673	0.1870149	0.296133	0.1148878	0.2643853	0.09606609	0.1089644	0.2082272	0.1999461	0.1347067	0.1972597	0.2234249	0.3166956	0.1703456	0.2322092	0.8881382	1.195799	1.19119	1.24469
229.740	0	0.0180086	0.01449776	0.01816418	0.01464294	0.01641518	0.01839386	0.07053712	0.04191182	0.0224864	0.01712963	0.01772922	0.01117607	0.0531005	0.03770071	0.03062407	0.03351202	0.01869842	0.01660117	0.01390754	0.0142271	0.02637764	0.02321718	0.01550309	0.01636143
229.839	0	0.06258791	0.05256233	0.03912231	0.03813344	0.01967842	0.01954205	0.01821224	0.01688411	0.04550864	0.04374384	0.03977227	0.03690964	0.018954	0.01905657	0.01919537	0.01663825	0.05134465	0.04823708	0.05277379	0.03948915	0.02137311	0.02228584	0.0208506	0.01705453
229.839	0	0.5594102	0.3478436	1.731837	1.677143	0.238078	0.2307219	0.1798878	0.141286	2.024775	1.581421	1.042378	0.3949696	0.08471697	0.1028626	0.05319416	0.07260498	0.3685138	0.1700643	0.06801195	0.2112199	0.08235653	0.07143018	0.1137951	0.06359794
229.840	0	0.1355189	0.1244794	0.0779314	0.1048484	0.9116321	1.367915	0.2079164	0.2963307	0.1124901	0.271973	0.1085514	0.1203532	0.2071222	0.2238399	0.1629958	0.2008901	0.235062	0.352435	0.1865765	0.231629	0.9223027	1.218869	1.239786	1.275659
229.840	0	0.01495355	0.01256779	0.0145289	0.01754522	0.02183433	0.02737442	0.06894696	0.05679589	0.02461839	0.02453817	0.0240112	0.01990849	0.05482001	0.04130885	0.01881273	0.02861267	0.02149443	0.01588923	0.01081673	0.01021387	0.02175726	0.02104517	0.02082035	0.01601733
229.939	0	0.08105162	0.07005766	0.05639603	0.05353298	0.02181462	0.02132502	0.02017927	0.01877097	0.06184175	0.06007408	0.05691146	0.05164808	0.02093119	0.02062787	0.02110789	0.01798299	0.06798886	0.06593898	0.07083068	0.05166324	0.02250226	0.02361271	0.02242074	0.01860765
229.939	0	0.5463458	0.4049276	1.777019	1.714457	0.2379497	0.2407436	0.1778502	0.1183401	2.051084	1.595886	1.040407	0.3904653	0.06577347	0.1263875	0.05975935	0.07563914	0.3153936	0.2251917	0.1213522	0.2676187	0.08956878	0.06385651	0.1165779	0.06212684
229.940	0	0.1454641	0.1230914	0.07924447	0.1177524	1.002957	1.470776	0.2098523	0.292165	0.1375242	0.2602095	0.1069377	0.1213359	0.181708	0.2708278	0.2035136	0.1868842	0.2419001	0.3885715	0.208206	0.2622928	0.9266221	1.25186	1.29189	1.361353
229.940	0	0.05121558	0.02992704	0.02339922	0.03868935	0.08303917	0.1072621	0.1713485	0.1525218	0.06673217	0.0633206	0.05992811	0.04713536	0.1483326	0.1292276	0.08113456	0.07410739	0.08302421	0.06078954	0.03808774	0.02753816	0.06149603	0.06773846	0.07545161	0.06290521
230.039	0	0.05577923	0.04575736	0.03165187	0.02965061	0.01015966	0.009546244	0.009844704	0.008426643	0.03751672	0.03623639	0.03318646	0.02964322	0.009604058	0.009908792	0.009485234	0.008427901	0.04167279	0.03986832	0.04670437	0.0315941	0.01157547	0.01225959	0.01184385	0.01010596
230.040	0	0.5400292	0.4158562	1.796946	1.685942	0.2354918	0.2264537	0.1783659	0.10847	2.060639	1.574117	0.9972469	0.389195	0.04972843	0.1252343	0.04119486	0.07194372	0.252083	0.2384157	0.1288795	0.3099008	0.08353363	0.06627667	0.1182999	0.07138372
230.040	0	0.1382727	0.1218037	0.0885524	0.1236969	1.101393	1.540246	0.2092193	0.2917654	0.1665575	0.2432421	0.1205265	0.1131941	0.1913864	0.3068008	0.2331785	0.160201	0.2381911	0.4178148	0.2211904	0.2905124	0.9225403	1.254	1.35077	1.455274
230.040	0	0.06207138	0.04969365	0.05547291	0.03306098	0.116657	0.1568672	0.2853598	0.2517581	0.09873495	0.06046406	0.06463551	0.06665688	0.2503887	0.2211555	0.1026846	0.1102819	0.08205022	0.04636291	0.03388088	0.04055452	0.08233215	0.09471052	0.1332888	0.1244818
230.139	0	0.02378045	0.01907188	0.006860236	0.002626991	0.002228646	0.002603508	0.003141844	0.001998814	0.007654174	0.006967228	0.004327192	0.003823663	0.002356214	0.002575666	0.001841733	0.002125701	0.01018244	0.009353915	0.01760225	0.009664212	0.002455238	0.002208589	0.002760568	0.001769695
230.140	0	0.5481036	0.4071328	1.752539	1.588577	0.2487599	0.2071284	0.1765835	0.08818361	2.050607	1.503778	0.9986054	0.389199	0.0542922	0.1221228	0.05824108	0.07182576	0.2180391	0.2557016	0.1252218	0.3353434	0.08905921	0.06141135	0.1197547	0.06980384
230.140	0	0.08606268	0.1243537	0.08983457	0.1065062	1.115235	1.501471	0.2282484	0.2525401	0.1508578	0.2147152	0.1620317	0.1309384	0.1890413	0.2819785	0.2448056	0.1698541	0.2423582	0.4550498	0.2417088	0.2948396	0.8745384	1.226227	1.397831	1.475898
230.140	0	0.1065327	0.04790793	0.05167523	0.04848873	0.09559545	0.1781709	0.344739	0.3077924	0.1223399	0.09734768	0.08365388	0.0765161	0.3140043	0.2863006	0.1189376	0.1091094	0.06781335	0.06400214	0.04669774	0.06632602	0.1225259	0.1097658	0.1625593	0.1509965
230.239	0	0.03012421	0.02631397	0.01499754	0.01148691	0.010535	0.0113015	0.01109913	0.008112375	0.01032612	0.01521121	0.01012097	0.009963679	0.009875258	0.01036647	0.01025796	0.008553528	0.01143589	0.01705406	0.02466851	0.01606657	0.01073532	0.009309135	0.009713539	0.008886768
230.239	0	0.5534737	0.3885642	1.714334	1.520011	0.2392821	0.2257014	0.1653523	0.09997042	2.013957	1.467374	0.9926547	0.412203	0.05752929	0.1197841	0.0539408	0.07695325	0.2524388	0.2587807	0.1108244	0.3162098	0.0747255	0.05321136	0.1235751	0.06299819
230.240	0	0.08673177	0.1294328	0.1002308	0.09825536	1.134059	1.547273	0.2267644	0.1726667	0.111741	0.209436	0.1804854	0.1371466	0.1878595	0.2266247	0.2506105	0.1785518	0.252699	0.4329022	0.2368499	0.3088409	0.8148138	1.195029	1.440849	1.488465
230.240	0	0.06289013	0.03381587	0.03796364	0.05919664	0.06949756	0.2032166	0.3884066	0.3487343	0.1285571	0.08930834	0.08003071	0.09279201	0.369191	0.3234493	0.1338717	0.09862219	0.04625917	0.04332952	0.04408977	0.04104042	0.1276687	0.1156984	0.171188	0.1713147
230.339	0	0.02854002	0.02403159	0.01315993	0.009738175	0.006345086	0.007681829	0.005909346	0.007512993	0.009094401	0.01236774	0.008465007	0.008079595	0.007418027	0.007402147	0.006095828	0.005401817	0.0106367	0.01490768	0.02274949	0.01490114	0.006732446	0.007718495	0.006890362	0.004565981
230.339	0	0.5548124	0.4266107	1.739268	1.52329	0.2523578	0.2560569	0.161772	0.09172772	2.080478	1.466979	1.004477	0.4477338	0.06314813	0.1047503	0.06792577	0.08080878	0.2591324	0.2750127	0.1086674	0.302536	0.06287493	0.05919631	0.1258067	0.04621793
230.340	0	0.1100498	0.1132514	0.08051659	0.09306482	1.111979	1.560399	0.2180684	0.1194826	0.1148069	0.2385545	0.1717907	0.1356669	0.1883292	0.1908905	0.261314	0.165602	0.2539988	0.3861501	0.2556047	0.292083	0.777168	1.143598	1.505294	1.472567
230.340	0	0.09015601	0.05115565	0.05960576	0.04473611	0.08470353	0.2580483	0.4619454	0.4028342	0.1264819	0.08033325	0.07300308	0.06661839	0.4275765	0.3823128	0.1573274	0.09831366	0.05267405	0.03879048	0.05493158	0.05930899	0.126748	0.1228347	0.1867442	0.1926443
230.439	0	0.02640966	0.02219138	0.009690156	0.007337037	0.00583003	0.007982672	0.005812367	0.007465402	0.009052264	0.009616585	0.00697141	0.006450168	0.007190861	0.007385445	0.006166482	0.005406472	0.0113674	0.01186527	0.02047398	0.01330256	0.006078025	0.007220069	0.00641257	0.003824827
230.439	0	0.545089	0.4382464	1.743931	1.515035	0.2682717	0.2399021	0.1573802	0.09104387	2.151307	1.481074	0.9981356	0.4777321	0.08020294	0.1105679	0.08975836	0.09165143	0.2776216	0.2890346	0.1529825	0.2819672	0.05368131	0.07744507	0.116907	0.05357624
230.440	0	0.1238856	0.1122256	0.05791499	0.0697161	1.088119	1.556354	0.2042993	0.1513189	0.106294	0.2456253	0.1713133	0.1181871	0.1987337	0.1849744	0.2775604	0.1475926	0.2669788	0.3367845	0.2735357	0.2946103	0.7574447	1.074524	1.56472	1.497109
230.440	0	0.0787845	0.07186094	0.06858502	0.05478575	0.111046	0.3016758	0.5234045	0.4434028	0.1049574	0.06776055	0.05538022	0.06138229	0.4663444	0.4151546	0.1694904	0.08780034	0.04714717	0.05435454	0.05466132	0.03706426	0.1108953	0.1147335	0.2069773	0.2087011
230.539	0	0.02044204	0.01720998	0.00398274	0.0042256	0.002515124	0.002656261	0.003376624	0.002306569	0.006898506	0.004495074	0.003672588	0.004047883	0.003043117	0.002648539	0.001776483	0.001390317	0.009554744	0.006777413	0.01470039	0.009615737	0.001676417	0.001875895	0.003211452	0.002112206
230.539	0	0.5127393	0.4149282	1.6797	1.47228	0.2555981	0.2121088	0.1567244	0.1033943	2.133	1.469069	0.9339484	0.5260469	0.09363944	0.08923494	0.07084799	0.09068241	0.2959725	0.270383	0.1876476	0.2941938	0.07502604	0.07083991	0.1077979	0.06753578
230.540	0	0.1454239	0.1038049	0.05105635	0.06878984	1.061003	1.496662	0.2235668	0.1909359	0.1128099	0.2378438	0.1859532	0.09601937	0.2165902	0.2041936	0.2707048	0.1266903	0.2838016	0.309053	0.2894946	0.3142118	0.733249	1.020639	1.57756	1.505013
230.540	0	0.09842595	0.06887147	0.05716435	0.04409843	0.1381603	0.3029302	0.5030499	0.402772	0.1149896	0.05260874	0.0569204	0.06371364	0.4207607	0.3739296	0.1772629	0.08696163	0.05964691	0.05705552	0.05514366	0.04785665	0.1118013	0.1103656	0.2346007	0.2122837
230.639	0	0.01873608	0.01618294	0.001539952	0.003994699	0.0017355	0.002298314	0.002095681	0.001851563	0.006888153	0.004453525	0.003168948	0.004432429	0.002012804	0.001770441	0.001020859	0.00101805	0.0102362	0.006169769	0.01275307	0.009008365	0.001134502	0.001648664	0.002253531	0.001785259
230.639	0	0.4935258	0.3591851	1.603552	1.417539	0.2588551	0.2286197	0.1299199	0.1113426	2.114708	1.511643	0.8782515	0.5490546	0.08736552	0.08886204	0.06171014	0.09419212	0.2914795	0.2338739	0.208574	0.3041728	0.07713662	0.07138435	0.09731287	0.07039563
230.640	0	0.1175298	0.09356704	0.04832443	0.07022954	1.016414	1.464803	0.2336755	0.2181154	0.1011994	0.2242225	0.1821247	0.1000759	0.2245489	0.2073476	0.2327379	0.110511	0.3257754	0.2735342	0.295818	0.319702	0.7150357	0.9314596	1.587964	1.496909
230.640	0	0.1175769	0.06515463	0.06884092	0.0551657	0.1301964	0.292614	0.4867048	0.3768966	0.1228791	0.06854644	0.07608837	0.05740671	0.4124542	0.3506324	0.1655028	0.09585689	0.07863786	0.07450388	0.04639663	0.06041566	0.09849304	0.1170686	0.2289285	0.2124359
230.739	0	0.03050686	0.02864683	0.01240076	0.01398907	0.006010652	0.005771018	0.005385405	0.005786063	0.0168215	0.01513633	0.01370875	0.01410108	0.00586302	0.00631421	0.004682716	0.004714478	0.02319348	0.0183316	0.02270952	0.01901864	0.006188335	0.005969179	0.007123033	0.004778312
230.739	0	0.4660265	0.3018982	1.584223	1.447169	0.260477	0.2167795	0.123843	0.1085166	2.116388	1.596553	0.8387102	0.5755712	0.06899553	0.07286602	0.06490791	0.1046103	0.3025134	0.2068949	0.2199307	0.3029816	0.08533382	0.04497029	0.09260323	0.07686707
230.740	0	0.1354649	0.08241788	0.05280231	0.07465974	0.9775767	1.404399	0.2377334	0.2070266	0.07927942	0.2354355	0.1643452	0.1124534	0.2074832	0.1901141	0.218993	0.1352559	0.3136178	0.2376537	0.2834156	0.3014921	0.6908304	0.8338708	1.540596	1.435415
230.740	0	0.108615	0.06914742	0.057499	0.05280222	0.1374129	0.2413314	0.4815741	0.3345219	0.1093202	0.0373901	0.04501766	0.04036461	0.3686505	0.3192101	0.1869453	0.1195658	0.05714537	0.04883348	0.06303812	0.0458342	0.1042555	0.1140693	0.2448111	0.1765883
230.839	0	0.02494382	0.02168308	0.00366102	0.006996062	0.002960169	0.002298641	0.003632142	0.003381493	0.00997933	0.006932943	0.005597942	0.006566331	0.002952934	0.003337748	0.002679396	0.002101807	0.01531804	0.009609925	0.01431892	0.0123505	0.003343559	0.002480121	0.003042872	0.002297183
230.839	0	0.4431372	0.225444	1.626162	1.538628	0.2624367	0.2242164	0.1412809	0.1338299	2.159785	1.675389	0.8173797	0.6133979	0.08355396	0.07786962	0.04829058	0.08932803	0.3042117	0.234495	0.2274757	0.2985863	0.07091877	0.06772216	0.1135632	0.06912291
230.840	0	0.1219807	0.08042756	0.09527626	0.06937767	0.9586684	1.38247	0.2382324	0.1996595	0.09075345	0.2498192	0.130709	0.1332034	0.1895932	0.1769255	0.2228754	0.1587174	0.3224038	0.2217689	0.2581201	0.2961567	0.687642	0.8062778	1.528193	1.38497
230.840	0	0.1454698	0.083023	0.05472828	0.07601696	0.1219531	0.1565001	0.5625084	0.3863727	0.0753045	0.05025044	0.06895494	0.03673245	0.3531607	0.3025191	0.268731	0.2060639	0.06630571	0.0309902	0.04488657	0.05534979	0.1448892	0.1406918	0.2897307	0.1591105
230.939	0	0.0207728	0.01780441	0.002545057	0.004789657	0.001751856	0.001265034	0.002797813	0.002321923	0.006788963	0.004806286	0.001687589	0.003180207	0.001678865	0.001702076	0.001821519	0.00146365	0.01207632	0.006155569	0.01071697	0.009480898	0.001733446	0.001463681	0.002258208	0.001470693
230.939	0	0.4204317	0.2026137	1.643603	1.575588	0.2447355	0.2029831	0.1303989	0.1381568	2.1452	1.684459	0.764774	0.6169717	0.1043922	0.08633625	0.06729677	0.08922028	0.2769255	0.2456687	0.2871291	0.2881338	0.0739397	0.04683329	0.115525	0.06689169
230.940	0	0.123073	0.06548996	0.1310807	0.06161602	0.9879674	1.392759	0.2461913	0.2212417	0.09323159	0.2226909	0.1243103	0.1528941	0.1991354	0.1847206	0.2535528	0.2127244	0.3524501	0.2033566	0.3003861	0.3169027	0.7386363	0.7980108	1.622377	1.425833
230.940	0	0.1144251	0.08381024	0.06794733	0.0791284	0.09862642	0.1309907	0.5959793	0.4538504	0.06369025	0.05553928	0.0688132	0.05032424	0.2692661	0.2698159	0.3397756	0.2258736	0.0484436	0.04396804	0.05290891	0.0504274	0.1646628	0.1471948	0.2542817	0.09925748
231.039	0	0.04100755	0.03799747	0.02344165	0.02270589	0.01081771	0.009864302	0.01196119	0.01099473	0.0272309	0.02345496	0.02277389	0.02176733	0.0109484	0.01052665	0.01036981	0.008493351	0.0296451	0.02522953	0.0310159	0.02577061	0.01137658	0.01091477	0.01152172	0.008592789
231.039	0	0.4479148	0.249062	1.687465	1.598671	0.2360953	0.222947	0.1135101	0.1384669	2.101177	1.699941	0.7389016	0.6162042	0.1134154	0.1023122	0.07330456	0.07842807	0.2350537	0.2188949	0.3017598	0.2745127	0.07974944	0.04953169	0.140823	0.05902991
231.040	0	0.1145206	0.05413365	0.1223331	0.03634783	0.9792448	1.364081	0.2159526	0.219184	0.1118293	0.1883518	0.1257499	0.1376678	0.2190692	0.1648797	0.246095	0.2118704	0.3534835	0.1999725	0.3272683	0.3265453	0.7784586	0.7503016	1.600025	1.392899
231.040	0	0.08931159	0.1336747	0.09757505	0.08347122	0.1725761	0.2138296	0.7029381	0.6016854	0.05367322	0.07196453	0.09772697	0.09234097	0.349378	0.3535235	0.391018	0.2684271	0.05778771	0.05470805	0.06316472	0.05758744	0.2040072	0.1639843	0.2104976	0.1169882
231.139	0	0.08115002	0.07779507	0.06329576	0.0598327	0.0131472	0.01314946	0.01334202	0.01267639	0.06667136	0.06369474	0.06122553	0.05605877	0.01549198	0.01451367	0.01409192	0.01226546	0.06958684	0.06862202	0.0711975	0.05727168	0.01490818	0.01533639	0.01461449	0.01159516
231.139	0	0.4759335	0.3070649	1.770553	1.62567	0.2480267	0.2149732	0.1313662	0.1096588	2.065848	1.704084	0.7261632	0.6018195	0.1186221	0.09343141	0.06813137	0.07533698	0.2683062	0.1909679	0.2756711	0.2595386	0.07039481	0.06032845	0.1302424	0.04948839
231.140	0	0.1066444	0.06441503	0.1029124	0.04476506	0.9494766	1.303159	0.195008	0.2144109	0.1177937	0.1843721	0.1481228	0.1229614	0.2351548	0.1681314	0.2221789	0.1748247	0.3802828	0.1861384	0.3179897	0.2958406	0.8157813	0.7066569	1.511856	1.339766
231.140	0	0.1175611	0.1007171	0.06434277	0.08648783	0.1978855	0.2721717	0.6507564	0.6010635	0.07379029	0.05014239	0.1092627	0.07614824	0.4211455	0.4341605	0.3860598	0.2705417	0.04885108	0.0514558	0.05010185	0.07151198	0.2059922	0.1525958	0.1741233	0.1613803
231.239	0	0.1243317	0.1205189	0.1046047	0.09863468	0.01730236	0.0192071	0.01708467	0.01617286	0.1211923	0.1200999	0.1163095	0.105073	0.02613402	0.02393136	0.02246074	0.0190572	0.11744	0.1172671	0.1171408	0.09150137	0.0111504	0.01135267	0.009767886	0.007094598
231.239	0	0.5113766	0.3758184	1.914688	1.713188	0.2443206	0.2483563	0.1314229	0.1025232	2.071961	1.738647	0.7409427	0.5782888	0.08010217	0.06906452	0.07063211	0.070201	0.3753901	0.2054994	0.2412518	0.2718663	0.06560003	0.09767975	0.1342612	0.04050416
231.240	0	0.1474579	0.08859888	0.1219111	0.06001526	0.9642109	1.331632	0.2153896	0.201232	0.156319	0.2095011	0.1667588	0.1200778	0.2540128	0.1328881	0.1871881	0.1720008	0.385961	0.176318	0.3265252	0.3082663	0.8381385	0.7333537	1.509684	1.344925
231.240	0	0.1172249	0.08865829	0.04514967	0.06477108	0.1890776	0.3087408	0.590021	0.5434114	0.07504797	0.08919139	0.08560679	0.09115948	0.4468984	0.5041343	0.3650544	0.2196552	0.06107552	0.04702416	0.04823285	0.05322694	0.2248942	0.1139554	0.1667396	0.1837829
231.339	0	0.1477519	0.1441122	0.1297308	0.1223861	0.02771596	0.02719462	0.03104063	0.03012264	0.1384412	0.1390469	0.1348066	0.1209514	0.03366413	0.03558686	0.0343422	0.02739477	0.1353587	0.1367065	0.1353809	0.1055644	0.01821129	0.01755078	0.01808205	0.01415898
231.339	0	0.5370601	0.4495645	1.98061	1.691262	0.2559769	0.2578222	0.131425	0.1044308	2.086613	1.717342	0.7873	0.5480534	0.08053409	0.08933539	0.09811836	0.09522631	0.4547811	0.2105027	0.2306844	0.2993698	0.0792381	0.1013792	0.1204545	0.03930472
231.340	0	0.2005193	0.09967239	0.1297642	0.0694094	0.9107507	1.212648	0.2139039	0.1832744	0.1688681	0.1886903	0.1465982	0.1069869	0.2579068	0.1134928	0.1591473	0.17476	0.3661542	0.168003	0.2939324	0.2746373	0.8267428	0.7658537	1.323344	1.192493
231.340	0	0.1269145	0.08598683	0.04057068	0.05943302	0.1720935	0.3279088	0.5498901	0.4862321	0.06800235	0.07091224	0.1052855	0.07338117	0.4679628	0.4933864	0.3726712	0.2103479	0.04808502	0.06654	0.04823526	0.06782908	0.1687251	0.1143596	0.1754142	0.1820391
231.439	0	0.1405656	0.1370335	0.1240526	0.1172569	0.02212441	0.02150866	0.02428162	0.02405956	0.1263261	0.1282998	0.1236213	0.1104746	0.02774742	0.03002105	0.02890038	0.02265939	0.1283948	0.1304683	0.128569	0.1000872	0.01773703	0.01735037	0.01712111	0.01244951
231.439	0	0.5467931	0.5003191	1.949441	1.642863	0.2509879	0.2389729	0.1341821	0.09603545	2.06801	1.667677	0.8212949	0.4993492	0.09158346	0.07243638	0.08458618	0.07083048	0.4869722	0.2031753	0.3229854	0.3006233	0.08921137	0.09335421	0.1379529	0.03778245
231.440	0	0.222354	0.09190725	0.1334285	0.0969408	0.9094647	1.180581	0.2130078	0.1551048	0.1722725	0.1799283	0.13525	0.0997168	0.2494857	0.09154421	0.2003407	0.1992896	0.3787927	0.1816385	0.2987712	0.2687517	0.8439085	0.8297238	1.270519	1.175357
231.440	0	0.08322548	0.08316143	0.05307137	0.05745325	0.1697514	0.3280103	0.5444027	0.464734	0.05969082	0.07611543	0.08932976	0.09506102	0.4806261	0.4772376	0.3293623	0.1972241	0.05347608	0.06971711	0.07282139	0.06061317	0.1515384	0.1075925	0.169355	0.1782752
231.539	0	0.1086467	0.1057385	0.09463831	0.08959932	0.03009835	0.03264055	0.02852758	0.02770457	0.09430636	0.09703787	0.09235679	0.08243765	0.03273213	0.03136584	0.02942444	0.02590522	0.09917857	0.1017171	0.100702	0.07830448	0.0319927	0.03277808	0.03099211	0.02339578
231.539	0	0.534142	0.5441468	1.898199	1.581883	0.2368058	0.2157625	0.1511085	0.09408403	2.041193	1.614788	0.8412985	0.4719087	0.07814281	0.1019292	0.09318371	0.06695943	0.4848263	0.2402827	0.3696127	0.3148096	0.09123053	0.1010631	0.1227362	0.03655724
231.540	0	0.2219694	0.1080904	0.1212859	0.07717584	0.9136882	1.226609	0.2396205	0.1398023	0.1492268	0.1587956	0.1532732	0.1105467	0.213385	0.0828371	0.2281346	0.2141771	0.4044855	0.2011503	0.3218562	0.2727768	0.8868319	0.9008642	1.280231	1.20749
231.540	0	0.1144397	0.08726683	0.04852177	0.06518855	0.1720102	0.3708082	0.5859318	0.4609972	0.07418572	0.08087542	0.07893966	0.05869829	0.5064734	0.4900939	0.307611	0.20441	0.07667175	0.07000906	0.04748864	0.05538584	0.118209	0.1210663	0.1746371	0.1795759
231.639	0	0.0659539	0.06394297	0.05423079	0.05146459	0.01721298	0.01751585	0.01605297	0.01653427	0.05305319	0.05683627	0.05245783	0.04707907	0.01276694	0.01518245	0.01493759	0.01160185	0.0569827	0.05939489	0.05930141	0.04533197	0.01810805	0.0181519	0.01712048	0.01351147
231.639	0	0.5335257	0.5931099	1.912587	1.567896	0.267935	0.2140637	0.146124	0.09719853	2.049072	1.624595	0.8136299	0.4812633	0.09755514	0.1076324	0.0709049	0.06439137	0.485949	0.2856673	0.3778695	0.3137206	0.1053805	0.09273076	0.100014	0.04325493
231.640	0	0.2150932	0.1079802	0.1160608	0.1026024	0.8979407	1.245695	0.2785638	0.1291824	0.1304618	0.135795	0.174303	0.1340651	0.1650513	0.08579276	0.2393979	0.2251126	0.4267807	0.2263827	0.3289123	0.2839881	0.9161087	0.9567303	1.236034	1.226921
231.640	0	0.1166715	0.09046001	0.06279006	0.04658089	0.1540432	0.3255328	0.5124254	0.3866307	0.08431589	0.07401986	0.07711805	0.07636274	0.4516111	0.3875085	0.2335985	0.1897781	0.04712325	0.06042114	0.04976444	0.04775237	0.1160668	0.1224818	0.1774384	0.1831183
231.739	0	0.04441897	0.04186806	0.03230525	0.03077391	0.01234302	0.01241233	0.01176216	0.01153876	0.03244043	0.03632029	0.03205389	0.02903795	0.01069585	0.0116406	0.01182157	0.009261632	0.03605541	0.03744632	0.03865927	0.02860893	0.01261264	0.01255968	0.01275619	0.009900216
231.739	0	0.5136754	0.602064	1.876467	1.532925	0.2602136	0.2074351	0.1523003	0.1111063	2.056895	1.583817	0.7906398	0.50502	0.09731551	0.108304	0.05958166	0.06512365	0.4448386	0.3144934	0.3555017	0.3133009	0.1025778	0.1012599	0.09045181	0.05253224
231.740	0	0.1907767	0.08800772	0.1229406	0.1095057	0.9273946	1.257966	0.2908779	0.1505102	0.1328583	0.154227	0.1494667	0.1663634	0.1494927	0.1135762	0.2439974	0.248529	0.3809388	0.2492448	0.3350605	0.2770575	0.8646575	1.034419	1.251631	1.264448
231.740	0	0.1151959	0.05888916	0.03328848	0.05426704	0.1176207	0.2576488	0.4302256	0.3103142	0.08044909	0.07058754	0.07403549	0.04766193	0.3948551	0.3327264	0.1947749	0.1875897	0.07198063	0.04768255	0.05260907	0.0419932	0.1305962	0.1059871	0.1729572	0.1785476
231.839	0	0.02564925	0.02310674	0.01391379	0.01327408	0.009625181	0.01000424	0.01033157	0.008472695	0.01441575	0.01813332	0.0145603	0.01366226	0.01042222	0.009200207	0.009055591	0.00830816	0.01781627	0.01801362	0.02040673	0.01415463	0.009389826	0.01000996	0.009731885	0.006316775
231.839	0	0.4726819	0.6032469	1.795472	1.486524	0.2590083	0.2075436	0.1602776	0.1045549	2.070845	1.526738	0.7595187	0.5548149	0.1005618	0.1078081	0.06295106	0.07296809	0.4046546	0.3264622	0.2868491	0.3025851	0.08179224	0.09355463	0.07881279	0.07094294
231.840	0	0.1768997	0.08193079	0.1348434	0.08744852	0.9637292	1.287571	0.3355959	0.1567932	0.1443119	0.1814388	0.1441362	0.1687411	0.1431225	0.1419263	0.2256918	0.2674606	0.3255274	0.247983	0.284795	0.2660267	0.8142608	1.088287	1.256276	1.290121
231.840	0	0.1120594	0.03291641	0.04977237	0.0388079	0.09248925	0.137546	0.2630164	0.1730218	0.09640965	0.04832483	0.05123353	0.05204091	0.2518324	0.2009515	0.13958	0.1479626	0.09742012	0.07621908	0.05377893	0.07034923	0.1215144	0.1075355	0.1226662	0.1316842
231.939	0	0.01172679	0.009711149	0.002504328	0.001534554	0.0009258726	0.001450024	0.0008880305	0.000554045	0.002158282	0.004549403	0.001862467	0.003402176	0.0005901242	0.0006606673	0.0006539594	0.0005853493	0.005761658	0.004622082	0.007243108	0.005216362	0.0008006728	0.0009859786	0.0009793991	0.001021018
231.939	0	0.4425053	0.5709355	1.700085	1.457191	0.2400054	0.2220148	0.1538183	0.1247954	2.03412	1.516097	0.7176902	0.593119	0.09760914	0.1035539	0.05737069	0.074903	0.3727222	0.3017735	0.2436827	0.3077067	0.07334903	0.07774118	0.09956277	0.08506989
231.940	0	0.167514	0.06277414	0.1434469	0.1157874	0.968542	1.290446	0.3266723	0.1829955	0.1483019	0.2121691	0.1295051	0.1815891	0.1534135	0.1543487	0.24341	0.2696207	0.3229967	0.2515082	0.2816523	0.2650409	0.7879745	1.117563	1.24257	1.28176
231.940	0	0.03301387	0.03479493	0.03536455	0.02492253	0.06112487	0.04651206	0.1127533	0.06051719	0.03477426	0.02263798	0.02816074	0.03006195	0.0943335	0.07267256	0.07372852	0.06884317	0.0458376	0.02544158	0.02538317	0.03328131	0.06547579	0.06492345	0.0460675	0.04892694
232.039	0	0.01247284	0.01009156	0.002825587	0.001303529	0.0009197975	0.001304821	0.0007739061	0.0005195885	0.002290662	0.003542228	0.001858344	0.003558871	0.000494128	0.0004867965	0.0004417761	0.0005098988	0.00673492	0.003135492	0.007537833	0.005564664	0.0008544822	0.001097487	0.001097355	0.001040996
232.039	0	0.4003616	0.5357946	1.698536	1.488816	0.2401105	0.2156562	0.1659727	0.1254914	2.056072	1.548743	0.6880432	0.6300191	0.09326541	0.1127322	0.05814504	0.07282382	0.3179907	0.2812678	0.2232102	0.2838862	0.05617934	0.08890063	0.1261931	0.07711863
232.040	0	0.1608804	0.05806285	0.1142128	0.1200163	0.9911832	1.304467	0.2990015	0.1928605	0.1549279	0.2133553	0.1214434	0.1915664	0.1655238	0.1750203	0.2357712	0.2625887	0.3183849	0.2813284	0.2858348	0.2770469	0.7772104	1.190991	1.27072	1.281642
232.040	0	0.01519189	0.02970021	0.0408718	0.01142678	0.03589097	0.01916346	0.0886506	0.04987049	0.03926868	0.01390217	0.038003	0.02783697	0.07434054	0.03962468	0.04557352	0.04796974	0.04232648	0.02535129	0.0196919	0.03160321	0.03970235	0.03731193	0.01538993	0.03251764
232.139	0	0.01276653	0.0101043	0.003524347	0.001151066	0.001088738	0.001212172	0.0006712423	0.0005340487	0.002920586	0.002656011	0.001500886	0.003841466	0.0003959467	0.0004601792	0.0004221008	0.0004983652	0.007259571	0.001685909	0.007473029	0.005534362	0.0008323502	0.001094591	0.001178103	0.001046837
232.139	0	0.353881	0.5222067	1.716837	1.503073	0.2430857	0.2340838	0.1745663	0.1109234	2.070969	1.597558	0.6776759	0.630997	0.08223211	0.1139293	0.07285534	0.08278819	0.2296512	0.2381183	0.1969546	0.2741576	0.04500476	0.1020899	0.1132435	0.08072954
232.140	0	0.1235875	0.0709012	0.0823733	0.1003156	1.01112	1.351838	0.3096734	0.1935559	0.1527149	0.2216422	0.1348725	0.1761256	0.1655236	0.1939614	0.2345366	0.2380572	0.2997655	0.3076274	0.272785	0.2889976	0.7991279	1.261101	1.355636	1.318298
232.140	0	0.003813609	0.002847053	0.004356327	0.004159518	0.006830751	0.005368053	0.04680483	0.03372464	0.005798601	0.005067238	0.0033293	0.004154086	0.03283905	0.0286514	0.01560851	0.01415041	0.003106236	0.002296591	0.002465964	0.002324709	0.004548937	0.004882327	0.004235322	0.003696172
232.239	0	0.01207151	0.009471112	0.004354803	0.001294535	0.001104527	0.001239396	0.0007042704	0.0005661801	0.003906088	0.002403444	0.001304504	0.003867823	0.0002882667	0.0004417423	0.0002409359	0.0004902237	0.007260896	0.002434756	0.006917588	0.005195403	0.0008582643	0.00110395	0.001128253	0.0009802449
232.239	0	0.34818	0.5085551	1.656523	1.50385	0.2291521	0.2247499	0.1591693	0.1228129	2.05243	1.60805	0.6444172	0.6160402	0.06481847	0.09991899	0.07517368	0.07808608	0.172613	0.1934934	0.1619363	0.2804422	0.05516271	0.09568009	0.1157637	0.0786852
232.240	0	0.1259922	0.08579852	0.09417934	0.1156794	1.056128	1.406319	0.3391059	0.183505	0.1428611	0.230631	0.1268749	0.1349247	0.1703332	0.2001645	0.2246888	0.185048	0.2720363	0.2882243	0.2489762	0.300276	0.818682	1.283798	1.406542	1.353099
232.240	0	0.001557466	0.001490051	0.003439397	0.003246389	0.002616023	0.004348154	0.03621237	0.02630711	0.004737521	0.003693878	0.002550713	0.002790536	0.0258211	0.02266331	0.009663109	0.009651231	0.0006017923	0.0008524004	0.0006541166	0.0006701529	0.001315283	0.002208215	0.002622327	0.001984298
232.339	0	0.01200647	0.009523222	0.005618572	0.001766059	0.001778345	0.001486484	0.000903395	0.0008965404	0.005009204	0.002442498	0.001680742	0.004123661	0.0007449069	0.0007694043	0.0005631969	0.0006956155	0.007476067	0.004191643	0.007062902	0.0048809	0.001229519	0.001271298	0.001303157	0.001194773
232.339	0	0.304137	0.4763081	1.626577	1.523327	0.2398148	0.2400214	0.1647498	0.1078624	2.015735	1.599197	0.6356354	0.5983027	0.06166174	0.09828428	0.0804073	0.06817622	0.1967635	0.16819	0.1858786	0.2608668	0.05790278	0.1037335	0.09979952	0.07374633
232.340	0	0.1329163	0.06966013	0.08534934	0.12039	1.088991	1.457519	0.3659136	0.1927696	0.1290579	0.2062596	0.1221028	0.107034	0.1704922	0.183523	0.2104491	0.166454	0.2430892	0.2676053	0.2637064	0.3057712	0.8410998	1.260621	1.478104	1.377274
232.340	0	0.001485873	0.001307607	0.004006001	0.003370423	0.002059498	0.004580149	0.02731986	0.02071358	0.004733305	0.003630754	0.002275523	0.002823904	0.02117006	0.01853598	0.00715447	0.007009537	0.001081514	0.0007584509	0.0008469844	0.000631265	0.001359002	0.002056203	0.003019995	0.002581622
232.439	0	0.02987251	0.02717402	0.02297809	0.01735565	0.01642913	0.01509606	0.01489909	0.0141994	0.01921383	0.01672663	0.01690725	0.01760487	0.01546451	0.01543727	0.01472098	0.0125915	0.02422424	0.02116001	0.02376101	0.01573774	0.01569315	0.01463993	0.01520119	0.01168197
232.439	0	0.2871823	0.4094499	1.621782	1.560197	0.2357681	0.2308451	0.152361	0.08750853	2.020176	1.62143	0.6455426	0.5949017	0.06453422	0.0845127	0.06240117	0.08024148	0.2698383	0.1621429	0.2330018	0.2524907	0.04657851	0.07936378	0.08226658	0.07151536
232.440	0	0.1860686	0.09674651	0.1004436	0.1161256	1.125315	1.472235	0.4111563	0.1825213	0.1234106	0.2070866	0.1526361	0.1050241	0.1635137	0.189592	0.2419103	0.1496067	0.2455251	0.2848035	0.263979	0.3020449	0.9366443	1.259765	1.484589	1.370892
232.440	0	0.04181271	0.03770299	0.03811619	0.03433819	0.05044162	0.0565416	0.08017027	0.06849182	0.03922739	0.03954363	0.0341507	0.0314213	0.07029934	0.06910347	0.04981841	0.04946125	0.03658097	0.03378207	0.03400369	0.02782183	0.05292497	0.05739625	0.05642691	0.04053741
232.539	0	0.06202608	0.05843021	0.05230295	0.04345479	0.02141499	0.02053197	0.0199046	0.01961173	0.04723562	0.0437098	0.04379884	0.04160672	0.0209233	0.02141535	0.02009051	0.0173511	0.05389504	0.0515314	0.0529717	0.03663166	0.02163737	0.02080064	0.02163612	0.01623631
232.539	0	0.2851112	0.3259382	1.685391	1.63075	0.2339551	0.2263261	0.1476389	0.09520636	2.047451	1.660257	0.6892286	0.5928292	0.07793062	0.08529151	0.04509354	0.07650406	0.3635026	0.1667761	0.2707816	0.2259022	0.05397346	0.08136992	0.1163497	0.07196371
232.540	0	0.1986832	0.157628	0.1085323	0.1262957	1.154459	1.56901	0.4464224	0.2200064	0.1474969	0.2309674	0.1859822	0.121502	0.2087378	0.2333895	0.2340942	0.1420911	0.2776928	0.3159753	0.2620987	0.3249363	1.032141	1.275455	1.579003	1.402691
232.540	0	0.07485199	0.06918185	0.04289774	0.07323846	0.08511884	0.1632686	0.2436814	0.2101698	0.09676356	0.1068876	0.1034276	0.0770089	0.2295572	0.2118427	0.1321422	0.0748463	0.06965177	0.03855803	0.05361146	0.03896271	0.106531	0.07828474	0.1291793	0.1246706
232.639	0	0.08155444	0.07787452	0.0698146	0.05956625	0.02346363	0.02330686	0.02521635	0.02207255	0.0658477	0.06135086	0.06149829	0.05706397	0.0233111	0.02258458	0.02326108	0.0195834	0.07148637	0.07092861	0.07072977	0.04917309	0.02356752	0.0242819	0.0236	0.01771288
232.639	0	0.2977117	0.2312866	1.711834	1.676177	0.2479315	0.21489	0.1267225	0.08517278	2.046715	1.636372	0.7118065	0.5807541	0.06409814	0.08163921	0.04394696	0.06890581	0.4317705	0.1566295	0.2671482	0.1699474	0.06404391	0.05885888	0.1132816	0.04847384
232.640	0	0.1878914	0.1568406	0.1040739	0.1332321	1.220009	1.706194	0.4625207	0.2873916	0.1656295	0.2456125	0.1964061	0.1273408	0.2431001	0.2683724	0.2092864	0.1222845	0.2897007	0.318943	0.2698105	0.3028911	1.089752	1.255966	1.675172	1.494017
232.640	0	0.06255975	0.05247384	0.04634319	0.05587533	0.09790072	0.1917128	0.3051296	0.2649735	0.125639	0.08052241	0.07605295	0.08373986	0.2944984	0.2669432	0.1494178	0.07515734	0.05908423	0.04024162	0.04105233	0.05062944	0.1069962	0.09481799	0.1483767	0.1489706
232.739	0	0.1039794	0.09930452	0.08934507	0.07720274	0.03106875	0.03029048	0.03214698	0.02847618	0.08416768	0.07927498	0.07874049	0.07211091	0.03108568	0.03008759	0.03066377	0.02560466	0.09078896	0.0914802	0.08991089	0.06221019	0.03165108	0.03294459	0.03201624	0.02438719
232.739	0	0.3126614	0.1558538	1.728558	1.704569	0.2556325	0.2035358	0.1147912	0.1061129	2.070563	1.605701	0.7273218	0.569326	0.06382599	0.07989141	0.03938816	0.087202	0.4653403	0.1718822	0.2701314	0.151827	0.07584395	0.06488335	0.1225129	0.0534833
232.740	0	0.1758396	0.131784	0.1063377	0.1112405	1.189925	1.690883	0.3962809	0.317266	0.1633164	0.220473	0.1738848	0.1672702	0.2698546	0.3006299	0.2046058	0.1574631	0.2983474	0.3491072	0.2665995	0.2764849	1.134337	1.206092	1.679652	1.456598
232.740	0	0.06486186	0.06607776	0.04888236	0.06096301	0.09247528	0.1419141	0.2025146	0.1682416	0.09055418	0.06387019	0.06194495	0.06671746	0.1827698	0.1733965	0.1065897	0.06431595	0.04024445	0.03215189	0.04518715	0.04150218	0.08783675	0.08016967	0.1213256	0.1088185
232.839	0	0.1488618	0.1416103	0.125694	0.1110383	0.02958525	0.02851901	0.03028777	0.02664922	0.1197631	0.1150331	0.112965	0.1020356	0.02907561	0.02880801	0.02880685	0.02418508	0.1301253	0.1305707	0.1281568	0.08788223	0.03027645	0.03083245	0.03229481	0.02563641
232.839	0	0.3207729	0.1354198	1.810611	1.778232	0.2371702	0.1938173	0.1034134	0.1147777	2.076595	1.599061	0.7716509	0.5656509	0.07286087	0.0760827	0.04679359	0.08036063	0.4823419	0.2052529	0.2599393	0.132782	0.07757853	0.06273393	0.1062738	0.0499727
232.840	0	0.1789957	0.1408199	0.08682669	0.106901	1.251281	1.746893	0.3645479	0.349595	0.1706235	0.2056765	0.1644853	0.1799043	0.295098	0.2680731	0.2308208	0.1604343	0.3069868	0.3570469	0.2720915	0.3032887	1.194254	1.157038	1.720047	1.485358
232.840	0	0.07466612	0.06418254	0.03482726	0.04496609	0.09225476	0.2137635	0.3281092	0.2686439	0.1136951	0.06439282	0.05814349	0.06546416	0.2943358	0.2616737	0.1372363	0.04730111	0.02884387	0.04901039	0.05320478	0.0388494	0.08175637	0.08404501	0.1780094	0.165918
232.939	0	0.1715912	0.1618071	0.1381921	0.1230571	0.02394145	0.02510788	0.0265866	0.02328946	0.1500658	0.145597	0.1432217	0.1294242	0.03053997	0.02715996	0.0284971	0.02336761	0.1577734	0.1563343	0.148898	0.09909192	0.01834777	0.01953541	0.01593849	0.01276598
232.939	0	0.3447178	0.259015	1.995245	1.909001	0.2377869	0.2027035	0.1295703	0.1209841	2.047278	1.654268	0.8427852	0.5735366	0.08981269	0.08620948	0.04606839	0.07047061	0.4932047	0.2400951	0.2509302	0.1087251	0.1103197	0.07115066	0.1153211	0.05108303
232.940	0	0.1554235	0.1541419	0.06152332	0.1104164	1.19707	1.703595	0.2897054	0.3447675	0.1905326	0.2404659	0.1409188	0.1840861	0.2734117	0.220803	0.212342	0.1461037	0.2698448	0.3809034	0.2821277	0.2923266	1.198102	1.129089	1.631913	1.419621
232.940	0	0.1256983	0.1099191	0.07501915	0.0717907	0.0771366	0.3972582	0.8111784	0.580953	0.05973247	0.0791463	0.08944035	0.05834884	0.6112228	0.5866814	0.2154174	0.1818164	0.08233787	0.08149829	0.06255074	0.05153004	0.1311918	0.1646497	0.2318196	0.2511453
233.039	0	0.2553349	0.2392056	0.1931622	0.1755116	0.02432822	0.02229608	0.02696878	0.02854742	0.1713926	0.1640593	0.1781958	0.1667003	0.02097944	0.02383998	0.02279447	0.01773525	0.189661	0.2024713	0.1841216	0.1144195	0.01833404	0.01761789	0.01893651	0.0128429
233.039	0	0.3877073	0.3622768	2.215332	2.068651	0.2295746	0.1887015	0.12891	0.1087806	1.955139	1.673686	0.908596	0.6003296	0.07084112	0.08688896	0.06219896	0.06828723	0.4690711	0.3221016	0.2858759	0.09899286	0.09920128	0.08366292	0.1059022	0.03485213
233.040	0	0.1072746	0.1326283	0.08615514	0.1082318	1.043028	1.466687	0.2847563	0.297395	0.1872846	0.220549	0.1103434	0.1568012	0.2609393	0.2306741	0.1631338	0.1317696	0.2374649	0.3793159	0.2527241	0.2640663	1.111987	1.088296	1.461663	1.298208
233.040	0	0.1173769	0.1335393	0.08355865	0.1030664	0.1133014	0.3257697	0.7891313	0.543403	0.1263442	0.07765213	0.08271482	0.07436989	0.5813046	0.5141083	0.2796237	0.2118062	0.09492052	0.06926779	0.1098983	0.05727623	0.1623251	0.1943843	0.287721	0.2202007
233.139	0	0.2537055	0.2360997	0.2015681	0.1870961	0.02456692	0.02547455	0.02530999	0.02719536	0.1658218	0.164473	0.1682437	0.1525022	0.02755038	0.03078718	0.02925231	0.02432245	0.1797022	0.1809459	0.1615853	0.1124119	0.0201374	0.01920458	0.01788179	0.01626326
233.139	0	0.4151195	0.4618145	2.509783	2.302301	0.2258171	0.2179852	0.1478947	0.112217	1.974979	1.735714	0.96924	0.6446721	0.06602244	0.07672789	0.09174006	0.05746655	0.4791282	0.4172455	0.3435722	0.1607409	0.09242814	0.115335	0.1238286	0.03984794
233.140	0	0.09320981	0.0736331	0.08538081	0.1061917	0.733335	1.068046	0.3223136	0.2415371	0.1621797	0.2079885	0.08215993	0.07610843	0.2111347	0.2395464	0.1044071	0.1223055	0.183241	0.2613473	0.2253894	0.2262287	0.9986509	0.9661387	1.198687	1.07116
233.140	0	0.1351015	0.1107637	0.03992547	0.07643627	0.157256	0.2266881	0.5455314	0.3960517	0.09801697	0.05846573	0.07602492	0.0345207	0.3402512	0.3046205	0.2644795	0.1777654	0.05134164	0.05542284	0.07658266	0.05323766	0.1627421	0.1744061	0.2353232	0.1377745
233.239	0	0.2096777	0.1962472	0.1685471	0.1544104	0.02425952	0.0245301	0.02367054	0.02350488	0.1480378	0.1460398	0.1430407	0.1289529	0.02575135	0.02590675	0.02621239	0.02284898	0.1578137	0.1539638	0.1369342	0.1040254	0.0217139	0.02073948	0.02039476	0.01540899
233.239	0	0.4535696	0.5169268	2.68986	2.424278	0.2255804	0.2241954	0.1582173	0.1266616	2.02708	1.728436	0.9869832	0.6846353	0.08596486	0.09051499	0.1112732	0.07017242	0.4769071	0.4231089	0.3746414	0.2245389	0.08240439	0.1059064	0.1366874	0.03538169
233.240	0	0.1096171	0.05166578	0.08155534	0.1042894	0.5069536	0.7804109	0.3270768	0.2415389	0.1386018	0.1605868	0.09348104	0.06482495	0.1665696	0.1998716	0.1568158	0.1033223	0.1426795	0.1677159	0.2387066	0.1837011	0.8872575	0.8471619	1.036554	0.8998667
233.240	0	0.04981102	0.05875636	0.04346029	0.06582119	0.1160163	0.1525151	0.3491703	0.2881193	0.04515505	0.05072649	0.04696074	0.032881	0.1525493	0.1295542	0.2290238	0.1639276	0.03527749	0.03576497	0.02784233	0.03972768	0.1770085	0.1503001	0.1576969	0.06080105
233.339	0	0.1765547	0.1641643	0.1387552	0.1246876	0.01970132	0.01929379	0.01877109	0.01740913	0.1262469	0.1236303	0.11998	0.1084362	0.01957432	0.0202339	0.02086111	0.01852475	0.1390306	0.1345074	0.1191976	0.09716758	0.02211791	0.02132957	0.02126499	0.01590915
233.339	0	0.5152999	0.5310666	2.809302	2.471978	0.2097551	0.2229539	0.1355536	0.1448145	2.032719	1.702087	0.9388809	0.7607675	0.08400585	0.07855918	0.08824882	0.06949059	0.4604892	0.4081106	0.4191568	0.2516407	0.07234553	0.07247208	0.1254946	0.03144921
233.340	0	0.1576302	0.06445441	0.09685547	0.1158563	0.2699059	0.4882211	0.3171813	0.20419	0.105994	0.1194233	0.09067656	0.1332575	0.1715622	0.135041	0.143022	0.1198677	0.1143345	0.1677882	0.1982301	0.1995182	0.6950129	0.6665078	0.7467177	0.6945369
233.340	0	0.05388329	0.042782	0.04970911	0.05828171	0.07975002	0.134766	0.2400598	0.2089732	0.06398107	0.05595547	0.04659987	0.04073059	0.1649214	0.1517757	0.1601589	0.1277623	0.05576716	0.03593194	0.03764408	0.03649812	0.1385235	0.1305895	0.1229144	0.09511881
233.439	0	0.1963562	0.1833612	0.1565057	0.142265	0.01864578	0.01851527	0.01828028	0.01704798	0.1066352	0.1030368	0.098436	0.0894276	0.01099855	0.01129258	0.01146482	0.01018825	0.1262884	0.1203619	0.1048114	0.09213124	0.02207159	0.0219654	0.02186362	0.01687597
233.439	0	0.5486948	0.5233356	2.878895	2.477026	0.216508	0.2284557	0.1275635	0.1411993	2.041584	1.695821	0.8833118	0.8214775	0.08847313	0.08633138	0.08873884	0.06882903	0.4089252	0.4117083	0.4449705	0.2441159	0.07035213	0.0672185	0.1079005	0.03457791
233.440	0	0.1484527	0.114415	0.1008681	0.10407	0.1774468	0.3700493	0.2768951	0.1624059	0.113876	0.105118	0.08058204	0.1050933	0.1667951	0.09825948	0.1195143	0.1125153	0.1261773	0.1471021	0.1678818	0.1741668	0.5621913	0.5292625	0.5822074	0.557557
233.440	0	0.06742288	0.04092308	0.04698696	0.06326968	0.09703297	0.1424842	0.2325139	0.220719	0.07758027	0.0677358	0.06616469	0.05187295	0.191768	0.1967261	0.1741115	0.1174509	0.09702242	0.06789004	0.03486726	0.02241994	0.1362831	0.1314443	0.135847	0.1133171
233.539	0	0.1263077	0.1160501	0.09503203	0.08576671	0.01883001	0.01872812	0.01868104	0.01721791	0.07941001	0.07619347	0.07186653	0.06693777	0.01076244	0.01116814	0.01110128	0.00963917	0.08924075	0.07958678	0.07096104	0.06418053	0.01833606	0.01803163	0.01731914	0.01316554
233.539	0	0.5996812	0.5142532	2.866996	2.438183	0.2106016	0.2210429	0.1123492	0.1519522	1.980052	1.60494	0.8061938	0.8375589	0.08297208	0.09384266	0.09677438	0.07849972	0.3017405	0.401041	0.4419089	0.2279242	0.05946934	0.08022321	0.08661283	0.03175787
233.540	0	0.06864347	0.06389787	0.05919838	0.05739345	0.06101536	0.0620008	0.05916548	0.03943309	0.03871691	0.03239954	0.03846125	0.03387312	0.05108362	0.04109576	0.05338967	0.04239318	0.055233	0.05262746	0.0528458	0.05241559	0.09635311	0.1000353	0.1003625	0.08539108
233.540	0	0.05613239	0.04605322	0.05136673	0.05891933	0.07529723	0.08778868	0.1197797	0.1068764	0.06478036	0.06479753	0.058294	0.04503905	0.1079161	0.09769546	0.08966285	0.07061189	0.06496857	0.04799269	0.03714086	0.03422876	0.07474357	0.07714934	0.07891964	0.0630306
233.639	0	0.07287936	0.06441973	0.04714518	0.04199011	0.01094707	0.01098563	0.01179272	0.01085913	0.0447568	0.04208486	0.03743794	0.03727562	0.009120714	0.009583079	0.009341844	0.008135537	0.04947822	0.03736011	0.03792359	0.0344234	0.01161259	0.01221022	0.01199672	0.008641842
233.639	0	0.6450282	0.5261376	2.839115	2.41289	0.2141171	0.2122482	0.1086562	0.1387915	2.024406	1.559956	0.758337	0.8461416	0.09304953	0.08770337	0.08588412	0.06333651	0.2709081	0.3717735	0.4354508	0.202728	0.04370072	0.09038457	0.05512646	0.03716418
233.640	0	0.1283487	0.1379915	0.09902902	0.08155365	0.2803133	0.4558784	0.3334571	0.1470686	0.1460433	0.128775	0.08362136	0.1080379	0.2143974	0.1125977	0.1938152	0.1374953	0.180956	0.1279045	0.175588	0.175508	0.6128181	0.5188659	0.6063255	0.5801904
233.640	0	0.07696145	0.04999124	0.05319453	0.0711233	0.1301853	0.1734735	0.2381151	0.2127345	0.09541636	0.06711419	0.06280367	0.05474297	0.2187774	0.1979447	0.1589155	0.1191335	0.09943411	0.06053303	0.02875579	0.04209401	0.1453897	0.1429805	0.1462453	0.116196
233.739	0	0.1172593	0.1037916	0.07628901	0.07381775	0.01612841	0.01631637	0.01535096	0.01392642	0.06295377	0.06005292	0.05198152	0.0511	0.0124332	0.01579759	0.01605031	0.01168135	0.06751719	0.04756573	0.05864371	0.04711338	0.01408092	0.01483333	0.0166067	0.01201059
233.739	0	0.6415508	0.5524458	2.874879	2.444586	0.2200424	0.2060078	0.1172527	0.1521697	2.118322	1.636958	0.8141734	0.8981253	0.08832461	0.09961825	0.08424743	0.06469007	0.2790546	0.3608825	0.4776199	0.2185343	0.04644554	0.06884104	0.05543914	0.03741593
233.740	0	0.1331802	0.1249875	0.06976831	0.08276302	0.3773434	0.5599993	0.392889	0.1421116	0.1286477	0.1393178	0.1083655	0.1178818	0.2250815	0.111887	0.2468309	0.1563472	0.2014966	0.1285397	0.1649345	0.195369	0.695211	0.607403	0.7075107	0.6698838
233.740	0	0.06567757	0.04981797	0.05859593	0.06712498	0.1555913	0.2076556	0.2779594	0.2371613	0.0970846	0.07166402	0.06303846	0.06183799	0.2440486	0.2244976	0.1783474	0.1318726	0.08701018	0.05543067	0.05406833	0.05416857	0.1633938	0.1687174	0.1692573	0.1241134
233.839	0	0.1540331	0.1328336	0.09227531	0.09776897	0.01767925	0.02052922	0.0168564	0.01043019	0.07981396	0.08109475	0.0737554	0.06377273	0.01363677	0.02203933	0.02248565	0.01166329	0.08301102	0.07040382	0.08616573	0.06298475	0.0104103	0.01454572	0.01993889	0.01310047
233.839	0	0.6438436	0.5348321	2.890382	2.515137	0.2260338	0.1989611	0.1151243	0.1462038	2.062101	1.661677	0.8829743	0.9031351	0.05774241	0.0810119	0.08175458	0.04949406	0.2890113	0.3345862	0.4985742	0.214401	0.04867691	0.06470893	0.05918901	0.03916212
233.840	0	0.140458	0.1152026	0.08309974	0.06518533	0.3853716	0.5081827	0.4041475	0.09756307	0.1490555	0.1383148	0.139363	0.1201753	0.2059892	0.09428421	0.2398782	0.1509335	0.2225444	0.1268111	0.1607062	0.1836291	0.6701931	0.5522471	0.6423141	0.6342686
233.840	0	0.07488446	0.04522536	0.03393678	0.06869235	0.1400445	0.1912121	0.2710621	0.2280939	0.08564963	0.06296895	0.06557989	0.06111795	0.2489379	0.2288166	0.173864	0.1275187	0.07216367	0.04183479	0.03362518	0.04508729	0.1449023	0.1449412	0.1557827	0.1244394
233.939	0	0.4780188	0.377206	0.2189397	0.2577984	0.03222272	0.02693555	0.03274799	0.02660712	0.1960504	0.1883805	0.1958247	0.08696408	0.03196975	0.03651274	0.03395159	0.02845314	0.1725975	0.1591605	0.2248886	0.1805528	0.02440789	0.02419619	0.02499813	0.02668432
233.939	0	0.6001237	0.5125605	3.022593	2.686829	0.2196056	0.2139799	0.1391157	0.1330285	2.037513	1.771794	1.062867	0.960236	0.04795677	0.08797227	0.08209421	0.05398647	0.3088316	0.352773	0.5193355	0.2437553	0.05289657	0.07377298	0.06121997	0.03212454
233.940	0	0.0355072	0.06721498	0.06302578	0.03596033	0.06196751	0.06342003	0.08088506	0.02895745	0.05387158	0.03342834	0.0692502	0.03758459	0.06800708	0.03040571	0.06395298	0.05567719	0.07825735	0.04174194	0.05684154	0.06125498	0.09835089	0.07866513	0.07042564	0.08653031
233.940	0	0.01865338	0.0183481	0.01521399	0.01828307	0.02436075	0.02731134	0.04614267	0.03622766	0.02054298	0.02293717	0.02249285	0.0179474	0.03695503	0.03565455	0.02718774	0.02263992	0.019828	0.01882275	0.01719597	0.01487142	0.02703475	0.02487699	0.02463515	0.01862572
234.039	0	0.5947806	0.4763319	0.2163423	0.2732434	0.0324905	0.03298506	0.03892898	0.03145178	0.2317032	0.1924113	0.2286827	0.07680641	0.02042592	0.01962335	0.0278015	0.01901574	0.2318574	0.2296129	0.3007658	0.2190555	0.02401822	0.03237963	0.03006685	0.02533861
234.039	0	0.5867739	0.498972	3.144643	2.790774	0.2193032	0.2290309	0.1689857	0.1318031	2.004785	1.885299	1.188038	0.9550392	0.04255755	0.09722434	0.06127912	0.05687212	0.3152827	0.3380344	0.5135982	0.304364	0.04976607	0.08459802	0.06300408	0.03560828
234.040	0	0.08892164	0.119005	0.1009153	0.05277422	0.2540772	0.2958204	0.319464	0.07154283	0.09621034	0.06541546	0.09419115	0.06776213	0.1428819	0.0855037	0.1928586	0.1401489	0.218225	0.09292512	0.09206695	0.1575473	0.4318449	0.3146995	0.3296427	0.3995404
234.040	0	0.0468618	0.0466679	0.03231642	0.03342767	0.03932208	0.06880678	0.1119178	0.07711333	0.04320697	0.02820575	0.03911983	0.04484642	0.09473009	0.08185389	0.04292931	0.04065179	0.03172905	0.0447597	0.04214993	0.02527921	0.04602996	0.04458091	0.06198003	0.04949057
234.139	0	0.6492032	0.5203261	0.2400258	0.2914946	0.04646222	0.04646032	0.05044744	0.04663142	0.2673456	0.1990699	0.2383001	0.09695024	0.03039567	0.02689761	0.03848705	0.03143178	0.2883273	0.2682421	0.3417888	0.2240226	0.02449664	0.04619495	0.04182197	0.01999982
234.139	0	0.5744164	0.4812409	3.278231	2.830751	0.2243503	0.2322181	0.1949267	0.148217	1.940046	1.908842	1.304604	0.9359022	0.05267756	0.08062242	0.05767725	0.05740962	0.3347297	0.3202228	0.514983	0.3365452	0.0436991	0.08457146	0.07365331	0.04182096
234.140	0	0.1126377	0.09108974	0.1208037	0.07128948	0.4312438	0.5288272	0.3807205	0.1685022	0.1048871	0.07304441	0.1232888	0.06571475	0.14598	0.1244677	0.2326721	0.1572278	0.2293708	0.1336141	0.120282	0.174097	0.5476032	0.5195103	0.5182876	0.6258328
234.140	0	0.07491881	0.04567359	0.05129791	0.0300305	0.05379569	0.07294348	0.1560814	0.1020715	0.04715854	0.03658032	0.05910166	0.04884046	0.125496	0.09535227	0.02976692	0.06751355	0.07945473	0.06258274	0.04860188	0.06499385	0.06738585	0.04244	0.06188704	0.06458818
234.239	0	0.6614708	0.5232274	0.2327086	0.281939	0.05145736	0.04387369	0.04356634	0.04045642	0.28574	0.209027	0.2375727	0.1142239	0.03443838	0.02782166	0.04711582	0.02528415	0.3474225	0.2843311	0.3570378	0.2249012	0.03549791	0.03584699	0.04008317	0.01769068
234.239	0	0.5475638	0.4803651	3.375031	2.845503	0.221527	0.2274022	0.2108094	0.1546173	1.852936	1.868159	1.412657	0.9167736	0.07014714	0.07844703	0.08883004	0.05894941	0.3696934	0.3127896	0.508502	0.3211686	0.04195404	0.08023188	0.07992654	0.05483955
234.240	0	0.1142506	0.07677002	0.1208619	0.07764172	0.4827342	0.6220977	0.3641879	0.2134385	0.08751736	0.1001582	0.1422498	0.07338677	0.1721873	0.1248363	0.240416	0.1904412	0.2237038	0.1509108	0.1345771	0.1855826	0.5578616	0.6409885	0.6144053	0.7124826
234.240	0	0.06908993	0.04562866	0.04729588	0.03945429	0.08516042	0.08917727	0.1761697	0.12147	0.04060534	0.0273551	0.04390488	0.03817695	0.1187334	0.09846884	0.05273233	0.07944154	0.0663219	0.04297488	0.02595959	0.0462756	0.06639667	0.05428817	0.06008332	0.06579029
234.339	0	0.6394796	0.5107781	0.2359711	0.272417	0.03538598	0.04179398	0.03901425	0.03045436	0.275677	0.2109769	0.2130796	0.1416348	0.02800136	0.04086773	0.04544098	0.03769116	0.3682447	0.3005423	0.3366349	0.2177991	0.03475178	0.03306841	0.03384597	0.01945954
234.339	0	0.5323276	0.5117642	3.371993	2.787958	0.2137641	0.2140255	0.2030277	0.1424773	1.781643	1.810536	1.450693	0.868767	0.08178065	0.0777482	0.08647667	0.06338186	0.4046617	0.3399262	0.464453	0.2607935	0.04061685	0.09351481	0.067349	0.0505981
234.340	0	0.09201554	0.07207686	0.1060044	0.05176977	0.4007688	0.4988512	0.296083	0.1860616	0.09341229	0.08847459	0.1197776	0.09878761	0.1710194	0.1026824	0.2198179	0.2068337	0.2147141	0.1294176	0.1120461	0.1890846	0.4394982	0.5286851	0.4980763	0.5931485
234.340	0	0.02898187	0.02856111	0.0298221	0.02255113	0.0329365	0.03123612	0.07288426	0.05727743	0.02770942	0.02874553	0.0248696	0.02443681	0.051426	0.0281799	0.03414461	0.03130846	0.02714773	0.02507167	0.02444327	0.02022447	0.02601799	0.02670712	0.02334067	0.01957496
234.439	0	0.5381074	0.4484373	0.2601722	0.2891337	0.02842284	0.03383551	0.03531903	0.02756371	0.2259806	0.2024258	0.171424	0.1729999	0.02841512	0.04365769	0.04885628	0.04145338	0.3247645	0.2841169	0.2521602	0.2048187	0.02892536	0.03489457	0.03138616	0.02528615
234.439	0	0.5172552	0.5621617	3.327285	2.696988	0.1977714	0.1901365	0.2053415	0.1257145	1.67892	1.679261	1.473741	0.8302323	0.0812799	0.08480047	0.08892155	0.06169078	0.4167923	0.3706052	0.3650681	0.2002401	0.05650743	0.09807654	0.04257837	0.04774374
234.440	0	0.1024888	0.08369324	0.1410596	0.04627518	0.4065187	0.5074819	0.292733	0.2134973	0.1079662	0.09943534	0.1116651	0.1257156	0.1828358	0.1021426	0.2098078	0.2257773	0.2048841	0.1499648	0.1094589	0.1883325	0.4045203	0.577349	0.4975935	0.5812429
234.440	0	0.01079923	0.01020269	0.0136409	0.01247648	0.01393229	0.01163256	0.05823607	0.04457101	0.01239467	0.01179559	0.008901115	0.01079623	0.03894182	0.02684503	0.02167423	0.02008646	0.009934964	0.008525439	0.0101758	0.008328019	0.01389631	0.0153422	0.01190068	0.009690585
234.539	0	0.590723	0.4759692	0.2779037	0.3125918	0.03361745	0.02583467	0.03078791	0.02984737	0.2308349	0.2041864	0.08149779	0.1793765	0.02885814	0.03699576	0.03320557	0.03331756	0.3515108	0.271539	0.2370672	0.2197242	0.03199296	0.03106673	0.03818985	0.02244443
234.539	0	0.4984736	0.6101618	3.34294	2.665319	0.1938883	0.210515	0.2195473	0.1312749	1.667451	1.604305	1.492857	0.8466449	0.09116816	0.09684206	0.09281042	0.06087999	0.4522704	0.398896	0.2737199	0.1587826	0.06451501	0.1039503	0.04887708	0.04899095
234.540	0	0.08069376	0.09444051	0.1282474	0.06063716	0.3571205	0.4773475	0.2764355	0.1712395	0.1138197	0.08915605	0.09932349	0.1138164	0.1808696	0.09272224	0.1721552	0.2130938	0.1887529	0.1427786	0.1066325	0.1503559	0.3343391	0.5238175	0.4469476	0.5075439
234.540	0	0.04294431	0.02487068	0.01888796	0.01891112	0.03995079	0.05148766	0.1067536	0.08846136	0.02502938	0.02042566	0.02561297	0.0212983	0.08015372	0.07975803	0.04705821	0.0569286	0.04270591	0.03729645	0.02227476	0.02104912	0.04642698	0.05376532	0.06031769	0.0472426
234.639	0	0.4099388	0.3576541	0.2575422	0.2814757	0.03459692	0.02666279	0.0318166	0.03428345	0.2352839	0.1839104	0.1180294	0.1622067	0.03443234	0.03390996	0.02865553	0.02247124	0.2673663	0.2065587	0.1600625	0.1847719	0.02826064	0.03211283	0.02349534	0.02051852
234.639	0	0.4949937	0.6236855	3.18671	2.501291	0.177977	0.1853883	0.1903847	0.1320752	1.610995	1.423621	1.373472	0.8217229	0.07237012	0.1080264	0.08786315	0.06777654	0.4419567	0.4042836	0.3021734	0.1830561	0.05928938	0.105531	0.05805478	0.0485021
234.640	0	0.07767144	0.1113997	0.1112532	0.07089948	0.39689	0.5465607	0.2882347	0.1636393	0.1096659	0.09077625	0.1039781	0.1208167	0.1611254	0.08697107	0.1753975	0.2223187	0.1523298	0.1531596	0.1214025	0.1377292	0.3133866	0.5942753	0.4975358	0.5270286
234.640	0	0.1114282	0.07696934	0.04886884	0.02903976	0.07882085	0.1426332	0.2809739	0.2386682	0.09110707	0.08056659	0.07644464	0.05680829	0.2411448	0.2252347	0.1083047	0.08356311	0.08206609	0.06256699	0.05599819	0.0666977	0.1140043	0.07534947	0.1372257	0.1392699
234.739	0	0.5910171	0.4783404	0.2394421	0.3106899	0.02701341	0.02316131	0.02098545	0.03240053	0.2390435	0.1974364	0.1321725	0.1982359	0.02894289	0.03134106	0.02642815	0.02301999	0.3487675	0.1982618	0.1680359	0.2505406	0.02623743	0.03022799	0.03885111	0.03070209
234.739	0	0.5689716	0.5799096	3.414485	2.643265	0.1801565	0.1765232	0.1920028	0.1396009	1.698455	1.464005	1.488606	0.9380299	0.07413062	0.09702154	0.08383689	0.08209173	0.5131278	0.3987428	0.4584232	0.2695848	0.04638337	0.1095076	0.05296882	0.04869259
234.740	0	0.06534622	0.1211029	0.07708952	0.07594562	0.3936928	0.5274379	0.276146	0.129421	0.1042193	0.08793102	0.1113587	0.1192958	0.1536394	0.09275947	0.1599082	0.2068696	0.1329282	0.1344355	0.1188908	0.09870672	0.2595798	0.5436558	0.4801729	0.4587379
234.740	0	0.1240979	0.07136977	0.05888433	0.03605979	0.1108148	0.1741381	0.3568445	0.3281924	0.09735381	0.06507651	0.07904829	0.06996357	0.3233457	0.3206634	0.1501518	0.09171397	0.06905525	0.06717006	0.04518879	0.0662481	0.1467113	0.1104932	0.169925	0.1646964
234.839	0	0.7251792	0.5805651	0.1895597	0.3298549	0.03432901	0.01938066	0.01775374	0.03224054	0.2105035	0.1511133	0.1277676	0.2000932	0.03577184	0.04020298	0.03207806	0.03094527	0.3883339	0.243395	0.2633317	0.3045214	0.0289832	0.02535525	0.02252963	0.03093381
234.839	0	0.5992551	0.555112	3.506266	2.689205	0.2130721	0.1985509	0.1873712	0.1491867	1.824402	1.510553	1.530644	1.03043	0.07703247	0.1085264	0.09874739	0.07280465	0.5269473	0.3727482	0.5869591	0.3203015	0.04961097	0.1162382	0.07580196	0.04940961
234.840	0	0.06919511	0.09846681	0.07831746	0.08231318	0.440213	0.5597631	0.264222	0.1262528	0.09853452	0.104293	0.1243318	0.1245883	0.1573976	0.1183713	0.167256	0.2139884	0.1198777	0.1495216	0.1351023	0.09629665	0.2358741	0.5913646	0.512515	0.4621063
234.840	0	0.1059229	0.05750908	0.03863354	0.04197978	0.1064774	0.2090526	0.4328806	0.4052843	0.1245804	0.07539968	0.0733091	0.08228353	0.4107544	0.3901176	0.1748911	0.08506927	0.0657591	0.05770059	0.05393574	0.06509668	0.1403373	0.1286854	0.1831575	0.1934821
234.939	0	0.856652	0.6885362	0.224445	0.3562647	0.03565317	0.03106198	0.02448743	0.02866944	0.1404618	0.1092358	0.1288853	0.1660807	0.03646668	0.03613929	0.03666718	0.04270549	0.4007278	0.3311804	0.3892035	0.3242334	0.03705181	0.02634739	0.03088226	0.0244312
234.939	0	0.6201117	0.5446393	3.498868	2.685843	0.2192317	0.199055	0.1766468	0.168104	1.906505	1.472675	1.462479	1.069199	0.07272533	0.1092336	0.08705911	0.06945404	0.5000359	0.3450248	0.6748459	0.3740535	0.05354886	0.1187369	0.09251143	0.07090525
234.940	0	0.06487343	0.0617911	0.05697326	0.06583454	0.3913673	0.4701839	0.1994404	0.1002629	0.09967169	0.1108908	0.09170079	0.1172199	0.1056487	0.122173	0.1446009	0.1927889	0.09201765	0.1131716	0.1339798	0.08631832	0.1762313	0.4649794	0.4276392	0.3723752
234.940	0	0.08655529	0.0710378	0.06187213	0.0445626	0.08875215	0.2388703	0.4587242	0.4150292	0.1177689	0.08268178	0.08968671	0.07476294	0.4193404	0.4060064	0.1747062	0.07363702	0.04970243	0.0471239	0.05941881	0.05907481	0.135127	0.1256156	0.1885743	0.2115667
235.039	0	0.9695501	0.7880293	0.2818491	0.3870344	0.02840559	0.03934712	0.03858538	0.0305233	0.07412546	0.1446909	0.1372565	0.1282893	0.02386476	0.03387337	0.01882386	0.02415637	0.3949845	0.4009936	0.5127461	0.3549927	0.04774003	0.03246739	0.0438379	0.024326
235.039	0	0.6189462	0.5335121	3.469713	2.690609	0.2240959	0.1985786	0.1628584	0.1807288	1.944175	1.431649	1.365301	1.06526	0.07943185	0.0934811	0.08850856	0.06172005	0.4625822	0.3351978	0.7068033	0.4146397	0.0547008	0.1142185	0.08740282	0.07017967
235.040	0	0.05937347	0.04251625	0.04895298	0.05795951	0.3102291	0.3664388	0.1362135	0.0567608	0.09901697	0.09487008	0.06269269	0.09752257	0.07955058	0.104036	0.1183254	0.1238354	0.06303255	0.08595229	0.103666	0.04900722	0.1293148	0.3409201	0.3378236	0.2759883
235.040	0	0.09266376	0.06381085	0.06926068	0.04028084	0.04540414	0.2396248	0.4857773	0.4213702	0.1276506	0.07687764	0.07285972	0.0702474	0.4449684	0.4017251	0.198237	0.07266596	0.06345173	0.04700294	0.04036748	0.04331567	0.09936955	0.09381731	0.1654904	0.2104168
235.139	0	0.9006768	0.7207546	0.2844318	0.3514334	0.02660492	0.03352023	0.04606641	0.02626794	0.09770699	0.1621547	0.1819831	0.1195325	0.02945392	0.03609665	0.0386969	0.03880508	0.3259484	0.4432707	0.5453211	0.3597184	0.03192276	0.02800716	0.03176736	0.02344064
235.139	0	0.6628028	0.5033913	3.429293	2.662171	0.2173308	0.2089117	0.1569803	0.1654448	1.952734	1.433873	1.269914	1.021077	0.09087547	0.09775605	0.0937629	0.06916531	0.4167995	0.3427489	0.7122677	0.4409236	0.05552076	0.1224252	0.0983657	0.07735496
235.140	0	0.08914998	0.02783394	0.04768522	0.06100767	0.3187775	0.3448711	0.1249879	0.05431162	0.08757033	0.1050696	0.07120381	0.09743335	0.08453377	0.09865876	0.1114944	0.1103516	0.0797245	0.08887116	0.1214128	0.06948372	0.1615753	0.3686691	0.3651644	0.2906744
235.140	0	0.09823623	0.06879714	0.05186608	0.05306192	0.06522179	0.278618	0.5357896	0.4384169	0.121764	0.04851488	0.0459569	0.06788156	0.4616128	0.4194911	0.2049231	0.08812308	0.06521301	0.04803084	0.04146614	0.0439197	0.0961807	0.08558712	0.1923865	0.2151115
235.239	0	0.8363806	0.6814326	0.2750183	0.3233601	0.03340065	0.03323211	0.0330519	0.03213801	0.1239218	0.1688107	0.2019576	0.1207173	0.04131388	0.04112041	0.03847739	0.03464329	0.2689965	0.4546371	0.5685182	0.3480415	0.02548703	0.03166281	0.03543889	0.02900984
235.239	0	0.7026156	0.4612969	3.352117	2.613294	0.2083819	0.2039397	0.1347099	0.1498099	1.933537	1.455409	1.195704	0.9550978	0.07470894	0.08562424	0.09040732	0.05626872	0.3533798	0.3121482	0.6758433	0.4345603	0.05917173	0.09969808	0.09404834	0.07298965
235.240	0	0.06202751	0.04760823	0.04029052	0.0570153	0.2636299	0.26639	0.1166937	0.06635462	0.08318544	0.08663776	0.06303148	0.08054025	0.09777832	0.0675283	0.1073105	0.08929088	0.1116872	0.08833592	0.1237546	0.06158617	0.1693661	0.3014857	0.3114563	0.2267262
235.240	0	0.1132835	0.0613912	0.08131534	0.06129131	0.1194974	0.2747866	0.5024961	0.3981078	0.1021346	0.06737709	0.0620343	0.05426503	0.4172122	0.37629	0.196208	0.07276873	0.05837587	0.06172293	0.04509053	0.0520318	0.09207647	0.1130944	0.2065055	0.208161
235.339	0	0.8029434	0.6673447	0.2684499	0.2551511	0.02389489	0.02618592	0.03426303	0.03887188	0.1204911	0.1444724	0.2137056	0.1189078	0.04465774	0.04208312	0.03460746	0.02041105	0.2366562	0.427578	0.5972301	0.3349834	0.02757875	0.03062867	0.03751384	0.02952018
235.339	0	0.7348863	0.4040797	3.303028	2.640211	0.215951	0.2033908	0.1390301	0.1333192	1.93467	1.540891	1.169821	0.9215629	0.07035413	0.05953902	0.07878898	0.04117797	0.3104569	0.2549293	0.6102773	0.4437674	0.05222079	0.08475434	0.0924539	0.0824517
235.340	0	0.05142796	0.04053804	0.05724002	0.03844646	0.2294837	0.2327403	0.1259855	0.09709329	0.09081105	0.05997213	0.07676248	0.07574439	0.1290187	0.0747738	0.1214706	0.091416	0.1137694	0.08537094	0.1035891	0.07889474	0.1803533	0.2626049	0.2633105	0.2206519
235.340	0	0.103617	0.04697498	0.06690746	0.0599325	0.1560183	0.2450762	0.4245914	0.3270387	0.09433678	0.05607114	0.06658981	0.06452518	0.336735	0.3158608	0.1847626	0.1028047	0.08231977	0.06353916	0.03476055	0.0594754	0.1141891	0.137836	0.1997342	0.1624358
235.439	0	0.8589308	0.737406	0.2707684	0.2116039	0.03075855	0.02659405	0.03881282	0.03473231	0.1057573	0.1176386	0.2252879	0.1125708	0.0410552	0.03538571	0.04117198	0.03294794	0.2489917	0.3880205	0.6278966	0.3458183	0.03336751	0.04794301	0.04108853	0.04009236
235.439	0	0.7473402	0.3650288	3.286356	2.710768	0.2206758	0.2202881	0.1752599	0.1522483	1.913072	1.651711	1.233497	0.9176097	0.07595128	0.05455673	0.07142825	0.05097611	0.3235846	0.1871952	0.5061435	0.4755175	0.05416794	0.08710052	0.08993755	0.09376946
235.440	0	0.04951288	0.0194284	0.06732773	0.02927476	0.2468062	0.2317256	0.1264024	0.1387003	0.08718887	0.06046998	0.1081018	0.09010725	0.146965	0.0992653	0.1325893	0.09436069	0.1173482	0.09254129	0.1128431	0.086208	0.215712	0.2592796	0.243791	0.2396091
235.440	0	0.1273265	0.07976601	0.05509847	0.07540515	0.1543992	0.2136264	0.420752	0.2942841	0.1028996	0.05474505	0.06922997	0.04329054	0.3136455	0.2270323	0.2258222	0.1321656	0.05656254	0.05475345	0.06538228	0.05965443	0.1297156	0.1585945	0.2022695	0.1397791
235.539	0	0.6930141	0.6229474	0.2551692	0.1725899	0.02625156	0.0297972	0.03337628	0.02934571	0.1195365	0.1388874	0.2124206	0.1450874	0.03342409	0.03225748	0.03195386	0.02320577	0.1461135	0.297819	0.510194	0.3144671	0.03189794	0.03037017	0.0317541	0.02459377
235.539	0	0.7314613	0.3297805	3.23518	2.743821	0.2131438	0.2246808	0.1826956	0.1317405	1.855132	1.746136	1.312787	0.9014981	0.06692691	0.04183497	0.06598084	0.03343082	0.3581193	0.1554068	0.390476	0.5067285	0.06320293	0.1009904	0.07642825	0.07629106
235.540	0	0.03938343	0.04027962	0.06139637	0.02907282	0.2354846	0.2224201	0.1252082	0.1638408	0.07444653	0.08432483	0.1097413	0.1065403	0.1311933	0.09405675	0.1218094	0.1014265	0.120257	0.1037312	0.09491487	0.08048566	0.2237513	0.2398787	0.2214015	0.2284585
235.540	0	0.05941126	0.06579273	0.05835411	0.050516	0.08373429	0.1411742	0.4001242	0.2921808	0.06385922	0.06240995	0.06136392	0.03698255	0.2260552	0.1256555	0.2418286	0.1670379	0.04928388	0.03514851	0.04465396	0.04350848	0.1708593	0.1850616	0.1829016	0.06535798
235.639	0	0.6990515	0.667983	0.2791178	0.1938499	0.03173134	0.02666033	0.02987003	0.03581834	0.1163651	0.1196056	0.195117	0.1577569	0.04204696	0.02311515	0.03138157	0.02743722	0.1615486	0.2484026	0.5050882	0.3160077	0.03967195	0.03653852	0.0429451	0.02146948
235.639	0	0.6737627	0.296885	3.249799	2.805293	0.1956495	0.2169231	0.1880687	0.134093	1.826892	1.81213	1.456406	0.9134055	0.06622192	0.04642396	0.06510001	0.03603958	0.3696407	0.1948968	0.3344476	0.5289875	0.07650218	0.09115177	0.08821464	0.07654224
235.640	0	0.03928583	0.07583463	0.05302785	0.04919287	0.2089591	0.1980953	0.1209819	0.1548645	0.07094856	0.08492341	0.09909391	0.09295155	0.09715127	0.09426883	0.1118764	0.09273618	0.1041606	0.09850758	0.07784567	0.07189043	0.2182656	0.2056321	0.18822	0.2064603
235.640	0	0.06573921	0.04739385	0.05861777	0.04846672	0.09703424	0.1640503	0.3521049	0.3018369	0.05549739	0.05070678	0.04775695	0.04852209	0.2317873	0.177958	0.2356811	0.1838519	0.06041129	0.03084365	0.04440794	0.05016479	0.1758871	0.1839956	0.1663336	0.1157429
235.739	0	0.7603942	0.7447147	0.3117291	0.2125552	0.02547852	0.03681827	0.03068222	0.03953481	0.1115241	0.1245711	0.1832382	0.1575697	0.03479682	0.02156938	0.03424537	0.04162803	0.1612856	0.2030964	0.5089434	0.3461184	0.02979893	0.0333594	0.03323879	0.01866983
235.739	0	0.6376399	0.281333	3.264528	2.860533	0.1959303	0.2301498	0.2016144	0.1408327	1.79918	1.866458	1.606599	0.9201486	0.04869406	0.06323167	0.07645375	0.03731687	0.3727573	0.2507599	0.2874171	0.542686	0.06439725	0.07892682	0.09501268	0.07621944
235.740	0	0.04943408	0.09725458	0.0512525	0.06897427	0.2185853	0.2009384	0.1278584	0.1596446	0.07066591	0.07875839	0.1024241	0.08329183	0.09022913	0.1153691	0.1098106	0.09280353	0.1005443	0.1051722	0.08029723	0.08189157	0.2426484	0.2094018	0.1929546	0.2177015
235.740	0	0.09732305	0.05580016	0.05358831	0.06388179	0.1736999	0.2396817	0.348999	0.3118964	0.06208933	0.06930573	0.07078318	0.05323756	0.2611243	0.2655694	0.2472198	0.1562826	0.08293536	0.04322558	0.04323516	0.03312316	0.1562305	0.1644724	0.1868161	0.1528077
235.839	0	0.7313337	0.7046451	0.3325643	0.1960122	0.02547454	0.03484692	0.04140852	0.03740001	0.07998504	0.1565335	0.1808388	0.1459039	0.02378928	0.03025096	0.04085726	0.03927339	0.1406823	0.147019	0.4496502	0.3632969	0.01626948	0.03212526	0.04034437	0.02949789
235.839	0	0.6095615	0.2999487	3.30751	2.918181	0.2035635	0.2288058	0.218674	0.1333468	1.802261	1.887642	1.743419	0.9277335	0.04462329	0.04833379	0.07736569	0.02870587	0.3820948	0.2796728	0.2487354	0.5095656	0.0560452	0.05956838	0.1023606	0.07484883
235.840	0	0.04577056	0.09621706	0.03869187	0.07069847	0.2171185	0.1861754	0.1131665	0.1605807	0.08692417	0.07799572	0.09255506	0.0912379	0.08829687	0.1392941	0.1020852	0.0948958	0.08295497	0.1117115	0.06649567	0.08932143	0.2428775	0.2054732	0.1846134	0.2187878
235.840	0	0.1162572	0.08927809	0.04574771	0.04057829	0.1903596	0.263324	0.4243091	0.3641473	0.06938831	0.04712664	0.06815301	0.06655307	0.3469837	0.3266975	0.2534785	0.1705765	0.07446353	0.04595985	0.04652025	0.04448462	0.1306025	0.1594711	0.1825523	0.1749723
235.939	0	0.648749	0.6118086	0.3033164	0.1991316	0.02479301	0.03296178	0.04135492	0.03223219	0.06246994	0.1916018	0.1948112	0.1545914	0.01888964	0.03110327	0.02788682	0.03011469	0.1561627	0.08985833	0.3808289	0.351564	0.02480703	0.03298416	0.04687509	0.02470776
235.939	0	0.5737112	0.3013436	3.330302	2.934441	0.1913203	0.2334474	0.2395081	0.1325767	1.787404	1.858929	1.852339	0.9492347	0.04921506	0.04647099	0.08212004	0.02781329	0.3807956	0.3181865	0.1872639	0.4376631	0.04794803	0.06159427	0.1069669	0.05449355
235.940	0	0.03367527	0.08438797	0.02705167	0.06042129	0.1850272	0.1542075	0.09989204	0.1188747	0.08246145	0.07368107	0.08643276	0.07849659	0.07959013	0.1329077	0.08515428	0.08189362	0.07484766	0.1022655	0.0744246	0.08495223	0.2157795	0.1563865	0.174971	0.2012271
235.940	0	0.1033192	0.07293634	0.06750456	0.06606269	0.19634	0.2785353	0.4585491	0.3783745	0.08847579	0.08683715	0.1108117	0.07313001	0.3695488	0.3349505	0.2300909	0.1682053	0.04652139	0.04557263	0.07149999	0.06031063	0.1386822	0.1569251	0.1683489	0.1865574
236.039	0	0.5527926	0.5286434	0.2496156	0.1675234	0.02399289	0.02841636	0.03362056	0.02408638	0.09083783	0.2059019	0.2081656	0.1654851	0.02242476	0.03264616	0.02308256	0.03099459	0.2065522	0.1521273	0.3263655	0.3146189	0.02766341	0.02431455	0.03828128	0.02112965
236.039	0	0.5329393	0.3440989	3.295478	2.881495	0.1849031	0.2305834	0.2485859	0.1404086	1.761372	1.778536	1.919627	0.9754249	0.05335129	0.04743287	0.06645275	0.0403885	0.412382	0.3325668	0.1998338	0.3564996	0.04931007	0.05548505	0.1111676	0.06281142
236.040	0	0.03813616	0.08654183	0.0347002	0.05833429	0.174393	0.1423356	0.1104547	0.09859638	0.07323268	0.06863903	0.08408996	0.07771446	0.09269786	0.1284558	0.07960264	0.08616442	0.07333007	0.09922893	0.08052268	0.08307246	0.2112367	0.1371552	0.1734374	0.1882791
236.040	0	0.08469802	0.07631885	0.05136633	0.04994592	0.1543869	0.2421162	0.4600122	0.3835688	0.1009974	0.07228427	0.0944636	0.09621634	0.3963804	0.3378394	0.1792584	0.1523055	0.06055139	0.0574541	0.03896755	0.05642418	0.1285399	0.1612396	0.1411723	0.180223
236.139	0	0.4363406	0.4032604	0.2234763	0.1869133	0.02059152	0.02557078	0.03827827	0.02565263	0.1344463	0.1763521	0.1910643	0.1585483	0.01673513	0.02513756	0.0174786	0.02438526	0.2050577	0.2042493	0.2795858	0.2356691	0.02229288	0.02157518	0.03729934	0.01892171
236.139	0	0.5218648	0.4019248	3.227868	2.797515	0.1908117	0.2180813	0.2420741	0.1418736	1.743378	1.663913	1.91899	0.9768666	0.042533	0.0488938	0.05903772	0.03951645	0.4305394	0.3340904	0.2667793	0.2581663	0.05663155	0.05292126	0.1061124	0.06923544
236.140	0	0.04171746	0.05741937	0.03758109	0.04863681	0.1691121	0.1528412	0.1137866	0.08425602	0.05467778	0.04884775	0.07964121	0.07775195	0.08629	0.1074435	0.07558921	0.08521336	0.07821844	0.08562119	0.0826028	0.07011492	0.1918421	0.1307718	0.1735495	0.1725825
236.140	0	0.08112043	0.0568712	0.04877767	0.03929441	0.1111347	0.220534	0.4325788	0.3708062	0.1124271	0.07754616	0.08252857	0.0793279	0.3922875	0.3074682	0.1272173	0.1537174	0.0694694	0.04478263	0.03269279	0.05530975	0.1217665	0.1205484	0.1039741	0.180198
236.239	0	0.3569838	0.3254747	0.2501987	0.2314765	0.03075122	0.02787177	0.02434236	0.02295644	0.1721635	0.1708719	0.1650448	0.1448731	0.01646186	0.02047911	0.0209256	0.01710976	0.1824408	0.2156657	0.2518381	0.1837185	0.03087432	0.03507965	0.03371203	0.02276887
236.239	0	0.5320082	0.4559435	3.159269	2.705834	0.1826006	0.1968762	0.228532	0.1409384	1.709212	1.553045	1.88108	0.9857445	0.04969455	0.04345072	0.06722606	0.04675333	0.4272133	0.3170409	0.3615537	0.1912567	0.0534964	0.06662359	0.09622292	0.06528506
236.240	0	0.06427058	0.05900312	0.05041668	0.04842394	0.1919297	0.1962395	0.1299645	0.1098471	0.0667889	0.05445856	0.08338731	0.1059707	0.1016261	0.1229766	0.08853524	0.1201512	0.07859281	0.06667687	0.1078026	0.08926281	0.21502	0.1517126	0.2232819	0.1923324
236.240	0	0.137508	0.04525274	0.06044573	0.03772129	0.09175502	0.2426906	0.4771376	0.3924926	0.1175722	0.06911853	0.06927633	0.05970972	0.4257052	0.3094021	0.09669583	0.1768632	0.08907833	0.08407147	0.03259509	0.05963796	0.124617	0.07841275	0.1089603	0.1873844
236.339	0	0.4148518	0.3750916	0.2773044	0.245164	0.03448846	0.02682215	0.02478912	0.03236069	0.1891581	0.1689259	0.1560723	0.1572436	0.02659913	0.02318521	0.02196054	0.02430748	0.2100659	0.2719215	0.3206594	0.2263466	0.03414698	0.0297308	0.03198084	0.02437975
236.339	0	0.5255	0.5049391	3.167697	2.673627	0.1884497	0.1868705	0.2314312	0.1397353	1.714949	1.470715	1.830688	0.977796	0.05392237	0.04716526	0.0871664	0.04008055	0.4064826	0.2967582	0.469636	0.1887875	0.05100525	0.07197822	0.09270933	0.07184966
236.340	0	0.06825227	0.05416632	0.05604998	0.03822006	0.2055738	0.2232707	0.145691	0.1331947	0.06736638	0.04802878	0.07887569	0.1137234	0.1035173	0.1246244	0.0988848	0.127441	0.08258751	0.05121236	0.1025735	0.08749571	0.2101538	0.1816282	0.2404851	0.1865387
236.340	0	0.116043	0.03402124	0.06091529	0.05625292	0.1183724	0.2288665	0.4397843	0.3492006	0.1015348	0.0542819	0.0623363	0.0522355	0.3669143	0.2558957	0.06055394	0.167295	0.09486709	0.06203826	0.02549323	0.04890272	0.1142082	0.05453404	0.1054834	0.1696448
236.439	0	0.560437	0.5363219	0.3505313	0.234712	0.02784204	0.03290554	0.04988674	0.05033927	0.1601041	0.116752	0.1622737	0.1872197	0.04237262	0.04319169	0.03440694	0.02936871	0.2557027	0.4400616	0.4994179	0.275535	0.02219019	0.03320792	0.03739824	0.02730795
236.439	0	0.5108981	0.5610239	3.202112	2.688759	0.1990786	0.1844516	0.218247	0.1433016	1.790742	1.441021	1.790115	0.9800012	0.04968629	0.0564674	0.08601456	0.03988436	0.3715477	0.3040302	0.58998	0.2455926	0.04915417	0.06732996	0.08528872	0.04908425
236.440	0	0.06554431	0.04341151	0.05170838	0.04176229	0.2128283	0.2360824	0.1479137	0.1534182	0.06500091	0.05983799	0.069365	0.1037222	0.1245249	0.1350693	0.1244428	0.1276664	0.09383041	0.04981889	0.08320528	0.07861731	0.2082393	0.2007855	0.2449331	0.1778746
236.440	0	0.1559636	0.06667515	0.04961116	0.04027088	0.1356952	0.2068369	0.3607566	0.2627231	0.0784495	0.0484767	0.05119349	0.04354392	0.2868471	0.1998598	0.07469409	0.1494484	0.1036407	0.08072868	0.04344626	0.07377981	0.1255766	0.07759129	0.09897442	0.1467224
236.539	0	0.7508223	0.7371894	0.3662756	0.1570471	0.031531	0.03282719	0.04602022	0.03587975	0.1025585	0.0418835	0.2005284	0.1466349	0.03596511	0.043003	0.05105916	0.02874386	0.2797768	0.5532645	0.6694426	0.3188103	0.04331259	0.05004073	0.05101062	0.0480903
236.539	0	0.5022958	0.6218939	3.170847	2.69546	0.2136116	0.1937275	0.2025671	0.1451676	1.891827	1.46153	1.665133	0.9524386	0.04989987	0.06103505	0.08710123	0.05225419	0.3368813	0.3100244	0.6622018	0.3176342	0.06817734	0.0691789	0.09460963	0.06986549
236.540	0	0.06853345	0.05741727	0.05942707	0.05362783	0.2739365	0.3159327	0.1818316	0.1861192	0.08455464	0.07136029	0.0680324	0.1106896	0.1243021	0.128964	0.1445514	0.153881	0.1013415	0.07403411	0.1002621	0.081219	0.2748062	0.2645066	0.3225125	0.2213792
236.540	0	0.09394067	0.04982963	0.04164312	0.03866763	0.1184245	0.1417425	0.2700375	0.191538	0.07463632	0.03835255	0.04657427	0.04326928	0.2006371	0.1427736	0.09121844	0.1195778	0.07359045	0.04724078	0.03755229	0.05740945	0.09446027	0.08104133	0.09380041	0.1001139
236.639	0	0.7974422	0.7541012	0.3257518	0.1507272	0.03377365	0.03735457	0.0448255	0.04668394	0.1106832	0.1156875	0.1937956	0.1272996	0.02788565	0.03671336	0.04963711	0.02723582	0.2672349	0.5609616	0.6857742	0.3481914	0.03289075	0.04660903	0.05733642	0.05196728
236.639	0	0.5029982	0.6526318	3.154644	2.712871	0.207376	0.1921764	0.1776864	0.1262754	1.927191	1.442636	1.503001	0.8964188	0.04125428	0.06365306	0.08647643	0.04114226	0.2747548	0.3327316	0.7103096	0.3369799	0.056936	0.07445106	0.08125491	0.06116989
236.640	0	0.09002146	0.07032053	0.07727369	0.05097754	0.3163654	0.3644268	0.2256885	0.1993763	0.09274794	0.0730249	0.071103	0.1321497	0.1161174	0.1077857	0.1466441	0.1691355	0.1236775	0.08461544	0.1172948	0.07814098	0.327685	0.3213587	0.3712784	0.2516563
236.640	0	0.08999482	0.05436671	0.03692221	0.03315542	0.1231862	0.1462742	0.2602738	0.1781188	0.06078971	0.04115875	0.04922233	0.03933739	0.1710666	0.117433	0.1157062	0.124357	0.05915593	0.02695637	0.03420189	0.05384212	0.1207379	0.0969493	0.09275799	0.08339794
236.739	0	0.8539791	0.7769485	0.302776	0.1525281	0.03482307	0.03754908	0.04383633	0.04239001	0.09984239	0.14413	0.1540322	0.1512462	0.02389405	0.03311711	0.03557198	0.02115202	0.2737985	0.5322078	0.6414287	0.3847477	0.04025335	0.04661127	0.0487197	0.04416383
236.739	0	0.5187558	0.6810429	3.122225	2.700148	0.2184865	0.2005605	0.1604708	0.1395195	1.990251	1.540202	1.34208	0.8559056	0.04950875	0.06571639	0.08285891	0.02899179	0.2269958	0.3440252	0.7328199	0.3350619	0.03547992	0.07578325	0.08321578	0.06929243
236.740	0	0.09726266	0.06915692	0.08459338	0.04772018	0.3297739	0.3836112	0.2563239	0.2016829	0.1004769	0.07316076	0.07494273	0.135495	0.1233282	0.09878783	0.1430716	0.1693931	0.1376644	0.078317	0.1290762	0.0797252	0.3441703	0.3398682	0.3928598	0.2697169
236.740	0	0.05424476	0.0443405	0.04452312	0.03694572	0.08194855	0.1160996	0.2145873	0.1643715	0.04007319	0.03085258	0.02484315	0.0362623	0.1050677	0.06375895	0.07955251	0.1146671	0.06109164	0.0276702	0.02845413	0.02991023	0.1372582	0.1126995	0.06819022	0.03586546
236.839	0	0.8295289	0.7619997	0.2964289	0.1623088	0.02886518	0.04346305	0.04402481	0.04566521	0.08311209	0.1573708	0.1149057	0.1927731	0.02185652	0.01934267	0.02918114	0.03411847	0.3014173	0.5072795	0.5554232	0.4018918	0.04886671	0.04228016	0.03687615	0.03549994
236.839	0	0.5227861	0.6810685	3.090379	2.700697	0.2186824	0.2058539	0.1435225	0.1364067	2.045184	1.649589	1.230621	0.8034839	0.04786045	0.04490309	0.08857795	0.05191918	0.1935141	0.331769	0.7282005	0.3885079	0.03646718	0.06717642	0.07723124	0.07310148
236.840	0	0.09357955	0.06371066	0.08605496	0.05667292	0.3493739	0.3996848	0.2684992	0.1964388	0.09996983	0.07573187	0.08442313	0.1298129	0.1170502	0.08133191	0.144209	0.175689	0.1497965	0.09363653	0.1410636	0.09135471	0.3616618	0.3856412	0.4303508	0.3019108
236.840	0	0.08869427	0.07532433	0.06467144	0.04036036	0.1026238	0.1087541	0.2474874	0.1992257	0.06584831	0.03007177	0.06176419	0.05997818	0.1698812	0.1520757	0.07899553	0.1127617	0.080256	0.04834692	0.03533673	0.04364702	0.1372869	0.1073183	0.0989534	0.08982077
236.939	0	0.8144135	0.7197494	0.279567	0.190729	0.0384172	0.04197536	0.03363034	0.05147527	0.1116085	0.1751979	0.1100959	0.2361051	0.02431027	0.02794865	0.03823877	0.03079913	0.2974091	0.4808237	0.4838319	0.4293526	0.04069221	0.03523368	0.02908585	0.03632779
236.939	0	0.5202319	0.697948	3.065327	2.737416	0.2257391	0.2265445	0.1483062	0.1333982	2.05608	1.788362	1.211788	0.7432785	0.04322437	0.05226632	0.09218589	0.06290603	0.1808586	0.3321115	0.6763931	0.4752099	0.04373428	0.06239483	0.08461076	0.06656976
236.940	0	0.07899751	0.06857443	0.08249976	0.06275779	0.3547719	0.3942717	0.2640705	0.1647948	0.08537955	0.06507264	0.09262725	0.1273885	0.1218919	0.06981672	0.1529522	0.1658163	0.1610884	0.09875465	0.1320476	0.09618636	0.3409814	0.40138	0.4341141	0.3090207
236.940	0	0.114127	0.05553022	0.04830991	0.05186218	0.1191724	0.1108661	0.3049294	0.2712891	0.09166769	0.06792221	0.07634014	0.0725447	0.2540907	0.2598558	0.1282932	0.09621233	0.06901888	0.05795709	0.04561311	0.06385351	0.1529572	0.0820249	0.1436861	0.1478168
237.039	0	0.8992264	0.7475044	0.2271555	0.204286	0.03670222	0.0411309	0.02799596	0.0474602	0.1349763	0.1820995	0.1292294	0.274175	0.02292079	0.02060344	0.0407623	0.03385976	0.2921438	0.4849064	0.4762634	0.4849819	0.04973527	0.04873107	0.0457759	0.03904063
237.039	0	0.4908372	0.683894	3.03937	2.746582	0.2266615	0.2254171	0.1593865	0.123804	2.067513	1.909754	1.25313	0.7273643	0.05723105	0.06770284	0.07711255	0.07371769	0.2180726	0.3257345	0.5647772	0.555412	0.04151787	0.04850835	0.09477239	0.06698807
237.040	0	0.05659604	0.06049883	0.07563064	0.05724771	0.3666247	0.4009586	0.2719867	0.1250456	0.06358179	0.0712719	0.09084482	0.1196074	0.1193869	0.07250005	0.1539659	0.1498017	0.177275	0.0993171	0.1359299	0.106116	0.3455065	0.424254	0.4762253	0.3422041
237.040	0	0.1194873	0.07416893	0.06227682	0.04642666	0.08374136	0.1567962	0.3665261	0.3375744	0.1136657	0.08136601	0.08233622	0.07645271	0.3327162	0.3431328	0.1813183	0.07836753	0.06109539	0.06116304	0.04578453	0.05664154	0.1825721	0.09023911	0.1664139	0.1770414
237.139	0	0.8720776	0.7057264	0.2147881	0.2253111	0.03005783	0.04940795	0.03600206	0.04822073	0.1764094	0.2145594	0.1279126	0.2585681	0.03823786	0.02299338	0.05428019	0.04688456	0.2715305	0.4165713	0.4563711	0.481542	0.03490267	0.03341205	0.04024771	0.0243486
237.139	0	0.4492852	0.664312	2.986602	2.761697	0.227705	0.2444452	0.1752347	0.1318208	2.043977	1.99522	1.33562	0.7365298	0.07271819	0.08240018	0.08219527	0.06583802	0.2857714	0.3661931	0.4579181	0.62186	0.03946185	0.07112918	0.08025218	0.05063185
237.140	0	0.05231231	0.05858794	0.06636492	0.05118333	0.3617427	0.3896405	0.2567255	0.1084961	0.05940632	0.07671548	0.08649914	0.1107625	0.1246067	0.09190529	0.1414948	0.1405511	0.1755305	0.1030207	0.1392381	0.1083356	0.3557696	0.4269283	0.4762592	0.3611948
237.140	0	0.09125916	0.06879117	0.04798348	0.03750861	0.0379956	0.1777147	0.3652505	0.3385621	0.1126888	0.06554067	0.06813449	0.07637766	0.3392794	0.3389522	0.1997102	0.05900211	0.03420235	0.04791484	0.06864527	0.05649142	0.1610102	0.06339299	0.1661724	0.1871401
237.239	0	0.776706	0.6344215	0.2237698	0.247135	0.02773974	0.03805307	0.03231491	0.04411052	0.1988223	0.1935055	0.1253043	0.21485	0.03446182	0.02685156	0.04948101	0.04289414	0.2622645	0.2806557	0.408696	0.4430094	0.029792	0.0255449	0.02876803	0.02214137
237.239	0	0.4152803	0.6185028	2.994588	2.795511	0.2186133	0.2571657	0.2002258	0.145723	1.966244	2.049179	1.446823	0.7610993	0.07219623	0.09350599	0.07770824	0.0716553	0.3853975	0.3977378	0.3957575	0.6674199	0.06176125	0.09543608	0.07262877	0.05198897
237.240	0	0.06931641	0.07316962	0.0841646	0.04915588	0.3532536	0.3663019	0.221588	0.08109231	0.0662123	0.07868219	0.07513118	0.1027155	0.1124945	0.101286	0.1240529	0.1477097	0.1877771	0.1249873	0.124621	0.1150359	0.3461522	0.4023449	0.453804	0.3595994
237.240	0	0.07012092	0.06062236	0.02833921	0.05025433	0.05776569	0.2051682	0.3722824	0.3398084	0.1133973	0.06797914	0.07580022	0.07124389	0.3421802	0.3370398	0.1989497	0.03925688	0.05781367	0.04529601	0.04350868	0.03534565	0.1551685	0.04383039	0.179714	0.1836274
237.339	0	0.6845786	0.5670928	0.2328361	0.2768891	0.0286301	0.03768252	0.02843473	0.03780322	0.204521	0.1901015	0.1306545	0.159792	0.02300427	0.03009937	0.03330779	0.02377984	0.258459	0.1899653	0.3873391	0.3874538	0.01778898	0.03388706	0.03223719	0.02225271
237.339	0	0.377101	0.5540766	3.013712	2.751524	0.205419	0.2473831	0.2130603	0.1500872	1.909809	2.061117	1.559181	0.7722639	0.08527327	0.09498346	0.0810097	0.08001755	0.4706972	0.4165223	0.365405	0.6645183	0.08054902	0.10377	0.07334036	0.04194335
237.340	0	0.08610796	0.08312698	0.1022144	0.04487099	0.3274762	0.3512499	0.1901008	0.07270865	0.06479738	0.07553611	0.05852387	0.08814677	0.1061065	0.1052276	0.1203832	0.1509396	0.2001488	0.1278867	0.1260097	0.1254857	0.3316991	0.4095117	0.4652851	0.3695563
237.340	0	0.05895428	0.05177682	0.05064469	0.03168268	0.09637676	0.2254682	0.3571997	0.3048199	0.1118436	0.07007929	0.05424814	0.06603764	0.3259272	0.3145298	0.1944152	0.04483482	0.05455665	0.0503812	0.04107512	0.03525263	0.1133213	0.06743077	0.1668165	0.1712702
237.439	0	0.6532883	0.5549053	0.2550002	0.2985151	0.03816657	0.03736771	0.02563524	0.02597137	0.1979024	0.2036398	0.1400712	0.1171806	0.01741102	0.02090512	0.02677392	0.02815364	0.2691208	0.169101	0.3985887	0.3671786	0.02566685	0.0315373	0.03674264	0.03049746
237.439	0	0.3435943	0.5017461	3.047202	2.727611	0.2041247	0.2487055	0.2363669	0.1338142	1.850144	2.020113	1.659401	0.775342	0.09428963	0.08336787	0.07002864	0.07634807	0.5290349	0.4293185	0.3497387	0.6053779	0.06518496	0.09276768	0.0676576	0.03343629
237.440	0	0.1126222	0.1090642	0.1136311	0.04254075	0.3207818	0.3595134	0.2038761	0.1016349	0.08736939	0.0678462	0.06107543	0.07790491	0.124585	0.1049001	0.1131518	0.1396296	0.1787376	0.1059751	0.1220857	0.1450598	0.329382	0.4254172	0.4933223	0.3826775
237.440	0	0.07369894	0.06489264	0.03439952	0.04949234	0.1325743	0.2640182	0.3711445	0.3182521	0.107297	0.05909712	0.03437919	0.05381149	0.3270987	0.3242257	0.1947499	0.03800668	0.07439856	0.06056139	0.04548241	0.04365997	0.1203549	0.08906037	0.2046887	0.184409
237.539	0	0.5966229	0.534222	0.2957653	0.2692024	0.03367612	0.05259171	0.04361933	0.01411814	0.1633997	0.1789672	0.1285229	0.09031669	0.01865609	0.01605196	0.025614	0.0302804	0.2762394	0.2114828	0.3811259	0.3439681	0.01777193	0.02694566	0.01974221	0.03035447
237.539	0	0.3303649	0.4627605	3.085381	2.71391	0.1968293	0.2198646	0.2301073	0.1175067	1.772535	1.899408	1.715149	0.7549823	0.08460727	0.08052659	0.06643752	0.0678105	0.5673553	0.4544171	0.3526699	0.5100554	0.05641525	0.09458724	0.06630599	0.02817481
237.540	0	0.1345327	0.1124577	0.1182742	0.0416184	0.3095316	0.359539	0.2298115	0.1242191	0.1034883	0.07367346	0.07372531	0.07223015	0.1282905	0.09812189	0.09920088	0.1198285	0.1534554	0.09521931	0.1236596	0.145847	0.3206742	0.4356266	0.5205669	0.3905082
237.540	0	0.08509035	0.07060896	0.03942427	0.03910068	0.1323366	0.2580447	0.3581804	0.2911365	0.08763073	0.05243623	0.04598512	0.05780967	0.2974331	0.2994192	0.1781491	0.05785103	0.05587723	0.06004094	0.04102359	0.03482911	0.1218767	0.099221	0.2089346	0.1777654
237.639	0	0.5294821	0.4874696	0.3287964	0.2913307	0.03557746	0.03999395	0.04561401	0.03024327	0.1475956	0.1386817	0.1539242	0.1277752	0.0200098	0.01887987	0.02093616	0.02788243	0.2926762	0.261786	0.3666171	0.3059606	0.01964708	0.02141012	0.03278142	0.02663116
237.639	0	0.3326977	0.4511266	3.097124	2.694572	0.2015699	0.2218536	0.2115297	0.111163	1.698728	1.780639	1.710465	0.7394158	0.07887389	0.07386241	0.05661232	0.06008766	0.6168506	0.4679396	0.4063108	0.394724	0.06297854	0.1018297	0.08029748	0.0288796
237.640	0	0.127625	0.08966704	0.09641794	0.03937006	0.2906865	0.3429156	0.2320105	0.1229193	0.0971862	0.07522313	0.0793412	0.05661127	0.1288213	0.09082371	0.0698123	0.09699644	0.1381971	0.0916062	0.1078885	0.13062	0.3051142	0.4223669	0.4971856	0.3790128
237.640	0	0.07506029	0.05634612	0.0476515	0.03704058	0.1005646	0.2158544	0.3146909	0.237443	0.05644662	0.03416658	0.05443225	0.05187053	0.2456668	0.2550416	0.1508861	0.07531269	0.05583978	0.05739711	0.04903071	0.04539368	0.1220402	0.09945194	0.1977333	0.150444
237.739	0	0.4741189	0.4390232	0.3483576	0.3076481	0.04095455	0.03091174	0.03732248	0.04088272	0.1714325	0.105635	0.1670233	0.1830465	0.02889519	0.02256981	0.02217829	0.03131087	0.2819933	0.3052814	0.3447695	0.2583212	0.02220945	0.03449209	0.03781015	0.02408682
237.739	0	0.3394675	0.4401137	3.107746	2.661011	0.1963518	0.2013226	0.2027279	0.1157844	1.621239	1.596366	1.662175	0.7181986	0.07858021	0.04969723	0.07610704	0.05966738	0.6275208	0.4634	0.5083331	0.283209	0.06676418	0.08699739	0.09223938	0.03218997
237.740	0	0.1181529	0.08029678	0.07297571	0.02389157	0.2684007	0.3161467	0.2263944	0.1203999	0.08485849	0.06859174	0.07362467	0.06466289	0.1298932	0.09598573	0.08096018	0.1010868	0.1395377	0.09494763	0.08143245	0.09997974	0.2786497	0.3889804	0.4334803	0.3417297
237.740	0	0.07870308	0.0456513	0.0485724	0.03141644	0.06756151	0.1447723	0.24445	0.1712187	0.03575934	0.03910748	0.0440567	0.03884728	0.1787452	0.1824505	0.1210988	0.08665925	0.05526071	0.04301029	0.03782841	0.04203609	0.1133172	0.101985	0.1410394	0.1193294
237.839	0	0.4749011	0.4352657	0.3395041	0.2867334	0.03858758	0.02247251	0.0286209	0.03942512	0.1908296	0.1010472	0.1708289	0.208059	0.02460523	0.01642546	0.02060728	0.02923923	0.2776698	0.3222258	0.3416985	0.2459479	0.0210034	0.02898606	0.02932714	0.02013545
237.839	0	0.3547415	0.4177551	3.133925	2.657424	0.1815308	0.1911228	0.208307	0.1097168	1.585331	1.482293	1.609829	0.7237297	0.08377833	0.0549837	0.09672511	0.05872584	0.5905608	0.4696775	0.6159951	0.2276824	0.05885144	0.0943404	0.09724566	0.04327572
237.840	0	0.1306667	0.08303402	0.0709924	0.02343406	0.2654857	0.3135814	0.2235713	0.1186853	0.09725417	0.07507028	0.06274449	0.06839307	0.1344615	0.1099882	0.08556696	0.1113298	0.1315482	0.09351487	0.09440808	0.1021457	0.2550851	0.3589749	0.4108779	0.3256734
237.840	0	0.04996626	0.05538419	0.05464905	0.04211702	0.07278448	0.1436631	0.2862209	0.1910654	0.05470207	0.0612447	0.06065913	0.03560157	0.1353169	0.109561	0.1538091	0.1441803	0.04716939	0.03218101	0.03783061	0.02586515	0.1727033	0.1424024	0.1029982	0.05910274
237.939	0	0.4818103	0.4505044	0.3248775	0.2535038	0.03823479	0.0293356	0.03009734	0.03516599	0.2009206	0.1034863	0.1835212	0.2263206	0.02359913	0.01632086	0.01577858	0.02505742	0.2785138	0.3550633	0.3308389	0.2196677	0.02072865	0.02539687	0.02210786	0.02215352
237.939	0	0.4014692	0.3725913	3.131145	2.674361	0.1761551	0.172775	0.2010352	0.09927386	1.587498	1.371868	1.505432	0.7274562	0.08467046	0.05947625	0.1001386	0.06477999	0.539006	0.4542301	0.6834071	0.2402507	0.07315391	0.08323637	0.09961082	0.04717246
237.940	0	0.1205319	0.06434862	0.05087201	0.02635373	0.2211217	0.2741253	0.1869087	0.1066153	0.07540117	0.07317745	0.06263163	0.05977591	0.1214762	0.1075429	0.08827448	0.09910396	0.1165647	0.08107793	0.08246193	0.08669481	0.2213582	0.2997361	0.3613084	0.2886256
237.940	0	0.06891745	0.05736123	0.04546333	0.04975324	0.1058505	0.1573786	0.2607931	0.2163027	0.06873052	0.06110003	0.0521299	0.03597559	0.144504	0.1275255	0.1471344	0.1355972	0.06888328	0.0387192	0.01979795	0.03336513	0.1542194	0.1422737	0.1012086	0.08359383
238.039	0	0.4638491	0.4540488	0.3037574	0.2181857	0.03243337	0.02906587	0.0293161	0.02733108	0.2078712	0.1213406	0.1945188	0.2327465	0.0293939	0.02522682	0.02745002	0.03179966	0.2746204	0.371452	0.3310081	0.1748216	0.0255342	0.02314871	0.02137305	0.02020981
238.039	0	0.4368761	0.3374198	3.07989	2.682518	0.1763473	0.1602337	0.1800483	0.105388	1.593032	1.257206	1.347381	0.7355905	0.09103972	0.05436121	0.09293489	0.0559855	0.4696575	0.4327704	0.7494721	0.2925558	0.06292603	0.07633383	0.0858044	0.04813161
238.040	0	0.1095969	0.06169381	0.04749852	0.03542331	0.1691073	0.2180554	0.1369052	0.08161949	0.05148661	0.06686612	0.063066	0.05115912	0.08498067	0.08807141	0.08709992	0.07462019	0.08402751	0.06492947	0.05564079	0.05391264	0.159013	0.2183121	0.2822107	0.2174131
238.040	0	0.0761407	0.05074638	0.04400378	0.05235621	0.1321628	0.1563223	0.2429017	0.2071886	0.06186468	0.04848386	0.05059139	0.04337336	0.1767758	0.1618364	0.1599371	0.12175	0.06531149	0.03440775	0.02770891	0.02849734	0.123456	0.1438295	0.1356809	0.103636
238.129	0	0.4088533	0.4192217	0.2861396	0.1964122	0.03383186	0.02843403	0.03261655	0.03860703	0.2095775	0.1365431	0.1939682	0.236212	0.03015017	0.02376829	0.03957354	0.04061049	0.2385991	0.3270739	0.2962802	0.1343573	0.02065231	0.01807835	0.0234326	0.02188724
238.129	0	0.4603505	0.3149352	3.047331	2.701843	0.1871896	0.15555	0.1462559	0.1194866	1.594494	1.184326	1.12837	0.7386921	0.08853901	0.06456449	0.09593673	0.06037477	0.4036595	0.4023029	0.7935172	0.3559826	0.06109193	0.07492464	0.08852164	0.04840686
238.130	0	0.07530405	0.05289411	0.050457	0.02316773	0.1413737	0.1911069	0.1068565	0.0534298	0.0557932	0.0602653	0.04305508	0.03205331	0.0605955	0.07221809	0.07775318	0.04738485	0.05575123	0.04917989	0.05110041	0.04477702	0.106365	0.1429051	0.2074591	0.166554
238.130	0	0.08478882	0.04154792	0.03357306	0.04564682	0.122361	0.148144	0.2633097	0.2214122	0.08901909	0.07034669	0.07318549	0.05112644	0.2256754	0.1851443	0.1467842	0.1142934	0.09320919	0.06218746	0.04007434	0.0592381	0.1121127	0.136372	0.1225569	0.1231851
238.229	0	0.389561	0.4032419	0.277553	0.1896319	0.02313239	0.0269198	0.03358353	0.03507024	0.2016501	0.1496447	0.1850938	0.215423	0.02504174	0.02355124	0.03738643	0.03689784	0.2176892	0.2982763	0.2678093	0.1081708	0.02116045	0.01631103	0.01392882	0.01193881
238.229	0	0.4564404	0.3152768	3.086413	2.704453	0.1858148	0.1525063	0.1285431	0.1155017	1.613162	1.168863	0.9237548	0.7197679	0.09353592	0.05217975	0.08049578	0.0633192	0.3683505	0.3678964	0.8135192	0.4086309	0.08069967	0.09367023	0.08439998	0.06545507
238.230	0	0.08146538	0.05808118	0.04910206	0.03181525	0.1170008	0.1714942	0.09876271	0.03982984	0.05965605	0.05552894	0.04715825	0.01958698	0.0745566	0.09822587	0.08966096	0.0294189	0.05099417	0.04473417	0.03799281	0.04968491	0.09966539	0.116706	0.1813953	0.1443323
238.230	0	0.0822154	0.05590898	0.0513858	0.04424106	0.1184156	0.1726607	0.3365198	0.2891671	0.1042881	0.06528488	0.06936414	0.07376663	0.2988423	0.2417877	0.1372787	0.1261395	0.07184174	0.0555466	0.057673	0.05679488	0.1201535	0.1490951	0.1145896	0.1354208
238.329	0	0.3768173	0.3841814	0.2784281	0.2027703	0.02344082	0.02538408	0.02909537	0.02868059	0.1768946	0.1423941	0.1417979	0.1554462	0.01596057	0.01909978	0.02215673	0.02135298	0.1980949	0.2510781	0.2136773	0.0835833	0.0232641	0.02525859	0.01765374	0.01055667
238.329	0	0.4498995	0.3029365	3.156495	2.715491	0.1981853	0.1669355	0.131496	0.1072012	1.624468	1.239276	0.7913594	0.6912752	0.08047978	0.07033507	0.06016555	0.06237005	0.3662207	0.3368824	0.7854319	0.45129	0.06246215	0.08553775	0.07045343	0.07031642
238.330	0	0.07342783	0.05730172	0.03302537	0.05379556	0.09068235	0.1559038	0.1022965	0.04775561	0.06745422	0.04464693	0.03675422	0.03422427	0.09781319	0.1103116	0.08363277	0.0506698	0.06182188	0.05097593	0.04392181	0.04929877	0.1064586	0.09495029	0.152021	0.1272779
238.330	0	0.08739609	0.04438309	0.0634192	0.04481254	0.07925734	0.1874823	0.3810358	0.320806	0.1167878	0.08353848	0.08069206	0.07570507	0.3236444	0.2574161	0.111649	0.107865	0.04775108	0.06079322	0.04054954	0.04811938	0.1148393	0.1385232	0.09900482	0.1362601
238.429	0	0.3582138	0.3664096	0.2894293	0.2273562	0.02383733	0.02351518	0.02636046	0.02462896	0.1327243	0.1140847	0.0869841	0.08933478	0.01570922	0.0192308	0.02292261	0.01756647	0.145922	0.1530361	0.1203689	0.05626803	0.02098914	0.01910435	0.01216149	0.007915436
238.429	0	0.4549964	0.2882659	3.167224	2.725803	0.1949213	0.1775115	0.1235143	0.09864	1.60787	1.340146	0.7523728	0.6498749	0.0797365	0.08470507	0.05468234	0.07401395	0.3731322	0.331635	0.7219425	0.4909697	0.06112513	0.0909774	0.07504964	0.0755472
238.430	0	0.04840898	0.02836235	0.02502762	0.02752552	0.09469095	0.1380498	0.09635626	0.05096167	0.05712837	0.03572425	0.03243536	0.04177061	0.08286397	0.07591289	0.05301422	0.04856817	0.05944571	0.04781378	0.04080517	0.03907653	0.100263	0.07907517	0.1329928	0.1066613
238.430	0	0.05620907	0.04576995	0.04592166	0.04995054	0.04259225	0.1719616	0.3484963	0.2973708	0.1063525	0.07162438	0.06326043	0.07799908	0.3108278	0.243721	0.07637642	0.1006403	0.04083913	0.04869753	0.04822039	0.03758473	0.09390475	0.1032741	0.09828211	0.1288394
238.529	0	0.3156436	0.3116546	0.2557127	0.2193262	0.01875553	0.01911238	0.01843713	0.01638703	0.08050834	0.07904127	0.06182361	0.05657224	0.02203635	0.02273571	0.02905326	0.02768238	0.09496849	0.08499187	0.06167171	0.04821994	0.01676177	0.01362445	0.009373037	0.009262936
238.529	0	0.4499669	0.2705959	3.153657	2.725456	0.1958127	0.1998363	0.1383697	0.09800807	1.581107	1.447142	0.8366215	0.6162203	0.06316478	0.08512948	0.05419432	0.06300885	0.3818431	0.3202862	0.6479806	0.5156642	0.04993127	0.08047043	0.087971	0.08934079
238.530	0	0.03671578	0.02130588	0.01663222	0.02916811	0.0958981	0.123177	0.08472741	0.05510642	0.04907816	0.04384717	0.04669652	0.04350162	0.06902483	0.06127129	0.04250935	0.05136687	0.0456988	0.0444136	0.04908778	0.0378587	0.09135102	0.08118813	0.1246604	0.09648668
238.530	0	0.0893917	0.04182187	0.04430659	0.05548445	0.04543682	0.1712265	0.2994204	0.2412289	0.1131491	0.07254308	0.06769919	0.06163172	0.2654129	0.2107874	0.05513183	0.08579281	0.07128929	0.06537477	0.03263055	0.04038634	0.08689648	0.07145341	0.1102167	0.1308006
238.629	0	0.3345975	0.3229376	0.2807478	0.2591049	0.01388739	0.01361714	0.01468747	0.01518921	0.04368753	0.04794058	0.044873	0.04056474	0.01769538	0.01727201	0.0182046	0.01698357	0.05308622	0.05142191	0.02485306	0.03673917	0.01335005	0.01377961	0.01250483	0.009290479
238.629	0	0.442123	0.265946	3.147616	2.759423	0.1899866	0.2037438	0.1628435	0.09766523	1.540329	1.537011	1.01602	0.5840538	0.05428844	0.09124182	0.05684004	0.05857636	0.4149448	0.3262108	0.5887394	0.5449512	0.05135744	0.09409479	0.09675335	0.08861359
238.630	0	0.03696005	0.02262691	0.02227758	0.04331863	0.08710469	0.1230737	0.06680834	0.06276608	0.04033809	0.05555797	0.06228088	0.05676021	0.07589154	0.07381836	0.03838718	0.06030793	0.05298245	0.05767566	0.05318421	0.03007488	0.1056388	0.08558429	0.113769	0.09667219
238.630	0	0.08540878	0.04967727	0.04074345	0.04061224	0.05386408	0.1515158	0.2927811	0.2205012	0.08191613	0.05162776	0.05400751	0.05732483	0.2480547	0.1964127	0.06631196	0.1002861	0.07486837	0.06572285	0.04224496	0.04901012	0.07901756	0.07429027	0.1171001	0.1327461
238.729	0	0.40815	0.3933807	0.3494803	0.326243	0.01921765	0.01983261	0.01925556	0.01958286	0.04212489	0.04482174	0.04686766	0.04041273	0.0190781	0.01888565	0.01957591	0.01743163	0.04212771	0.0577658	0.04419271	0.04941397	0.01430465	0.01624774	0.01525731	0.01144111
238.729	0	0.4076319	0.2928207	3.186402	2.804538	0.1784721	0.2035584	0.1833464	0.09298972	1.522763	1.607543	1.171563	0.5601863	0.05772002	0.08683091	0.06573985	0.05514608	0.4626216	0.3280636	0.55016	0.5579811	0.02938896	0.09972137	0.1045646	0.07357288
238.730	0	0.03841103	0.05160502	0.04707803	0.0712441	0.09394738	0.1485272	0.05499131	0.07837524	0.03644403	0.06742571	0.0868922	0.06342569	0.1016132	0.08932625	0.05495514	0.07554953	0.06719608	0.07864709	0.0699855	0.04661596	0.1305924	0.1038619	0.117707	0.1104562
238.730	0	0.1049113	0.05480722	0.05567637	0.04072397	0.09400043	0.1681382	0.3095554	0.2353314	0.08786508	0.05114325	0.06044885	0.0540689	0.2582012	0.1888461	0.09589793	0.1148072	0.1043671	0.07267327	0.0352876	0.06697934	0.1079685	0.09610096	0.1079092	0.1334828
238.829	0	0.4071525	0.3892497	0.3379728	0.3180633	0.02584641	0.0271322	0.02532568	0.02467936	0.0434633	0.0497214	0.05945816	0.04291137	0.02504762	0.02666167	0.02550006	0.01684578	0.03828662	0.06894591	0.07188648	0.05802237	0.01791132	0.02654411	0.02476178	0.01708689
238.829	0	0.3859028	0.3604321	3.184253	2.79693	0.1804789	0.1875224	0.1955342	0.1068184	1.488555	1.630641	1.282007	0.5384426	0.07853276	0.1034063	0.07096761	0.04608937	0.5211501	0.3419705	0.5193355	0.5698162	0.04577949	0.100794	0.09850895	0.06214295
238.830	0	0.04649592	0.05758847	0.05163343	0.06440654	0.1038118	0.1428704	0.05372488	0.07576801	0.04456713	0.06102378	0.07342143	0.05880853	0.1033233	0.08979544	0.06270933	0.07358524	0.05859551	0.06953419	0.06876873	0.04841593	0.1285289	0.1032152	0.1090658	0.1022921
238.830	0	0.08329098	0.0656114	0.05709187	0.03289769	0.1289862	0.1518901	0.2691414	0.2049198	0.0749038	0.03904913	0.058194	0.05904685	0.2066894	0.1583073	0.1282769	0.1192468	0.08361471	0.04649626	0.04201746	0.05394618	0.1145837	0.1128716	0.1114082	0.1065155
238.929	0	0.3746918	0.3544709	0.287948	0.2726372	0.02554749	0.03154515	0.02628785	0.03124552	0.03971985	0.0462708	0.07400807	0.05740184	0.01511935	0.0215677	0.01661184	0.02349794	0.03772273	0.08160362	0.09040395	0.06044022	0.0234875	0.03582379	0.02976159	0.02516183
238.929	0	0.3604688	0.4465288	3.161309	2.7296	0.1713089	0.1782973	0.195505	0.1054234	1.456766	1.589661	1.360979	0.52823	0.08198	0.08979559	0.09397958	0.04466389	0.5524236	0.3748246	0.4778194	0.5463129	0.0616351	0.09307455	0.08082059	0.04363215
238.930	0	0.0529126	0.04484473	0.04218933	0.04976791	0.1105818	0.1258079	0.06897235	0.0694789	0.05136119	0.05415879	0.05738678	0.05778081	0.08634306	0.08166361	0.07387604	0.05933692	0.06022484	0.06261278	0.05659138	0.04660127	0.1076979	0.1096126	0.1026306	0.09091863
238.930	0	0.09006302	0.0665037	0.05201575	0.03333138	0.1264756	0.1336594	0.1793939	0.1451955	0.0631825	0.03983309	0.03790736	0.05045856	0.1270408	0.1071363	0.111478	0.09895393	0.05310056	0.0374133	0.03896345	0.04220582	0.1068657	0.1028713	0.09351096	0.06713034
239.029	0	0.3329797	0.3296698	0.2616488	0.2179702	0.01732707	0.02463137	0.01826425	0.01789442	0.04331034	0.03690179	0.06970371	0.0618321	0.01696098	0.01589996	0.01783186	0.02382634	0.03118543	0.07859338	0.0919297	0.04856906	0.01800116	0.02834626	0.01678771	0.01305417
239.029	0	0.3302075	0.5310085	3.113836	2.680235	0.1555187	0.1841042	0.1710993	0.0937326	1.418216	1.526136	1.394584	0.5288824	0.07191673	0.07857714	0.08431713	0.05318667	0.5656392	0.418358	0.4640551	0.5215445	0.06114572	0.0874536	0.07420123	0.03588766
239.029	0	0.04867882	0.03714613	0.03396277	0.0383598	0.1143415	0.1220082	0.07978495	0.06852861	0.05118094	0.05647906	0.06189169	0.05906191	0.07531273	0.07749678	0.07638132	0.05330854	0.06543027	0.06103115	0.05266104	0.04367107	0.1021365	0.1166574	0.1050884	0.08912557
239.030	0	0.03819221	0.02869432	0.02641651	0.02582291	0.07997204	0.09857075	0.1561037	0.124754	0.04364749	0.02827672	0.02593374	0.03164585	0.08094994	0.06357264	0.08550935	0.0836227	0.04672034	0.03360136	0.03168661	0.03471979	0.09815538	0.08481274	0.05840995	0.0399796
239.129	0	0.369878	0.3755573	0.2966888	0.2298513	0.02408024	0.02811232	0.02388317	0.02198222	0.07361657	0.04471482	0.07053441	0.06663545	0.01650017	0.01261845	0.01795091	0.01805169	0.06800827	0.08910297	0.1044239	0.03393596	0.02138282	0.02515469	0.01890117	0.01135374
239.129	0	0.3042175	0.6301277	3.124361	2.699675	0.1652452	0.1911001	0.1742953	0.09460079	1.450808	1.46008	1.424622	0.539692	0.08287847	0.08775985	0.08617717	0.05408271	0.5479824	0.4580662	0.4478325	0.4906711	0.06144532	0.08085034	0.08598864	0.03553008
239.130	0	0.04848303	0.02893289	0.02617311	0.03407321	0.1305641	0.1357837	0.0896828	0.07224182	0.05773808	0.0564031	0.06415768	0.06218163	0.07658346	0.08063432	0.0787913	0.05744931	0.06624692	0.06369392	0.0589938	0.04131481	0.108603	0.1275697	0.1225327	0.09762455
239.130	0	0.06498436	0.06196808	0.03556812	0.0293317	0.05847596	0.09546102	0.1999297	0.1468469	0.04858208	0.04155839	0.04933748	0.04574401	0.1175744	0.08361478	0.08228893	0.1141518	0.05784301	0.03017094	0.04492406	0.03168175	0.1315523	0.1053757	0.07396005	0.05715218
239.229	0	0.3717101	0.3816768	0.2977083	0.2261955	0.02934324	0.02806333	0.0273059	0.02540787	0.105643	0.07440705	0.06716482	0.07723178	0.03113794	0.02844748	0.03554179	0.03429684	0.1110635	0.1146009	0.1020316	0.02577107	0.02228562	0.02489479	0.02054427	0.01332521
239.229	0	0.2967965	0.742586	3.141268	2.698398	0.1726323	0.1976716	0.1723441	0.1083792	1.495528	1.366445	1.387436	0.5556563	0.08372162	0.106333	0.06738714	0.04686224	0.5126346	0.4968689	0.4169328	0.4440459	0.05937212	0.07897905	0.08084037	0.03368337
239.230	0	0.04785043	0.02995181	0.02872964	0.0319079	0.1415296	0.1437821	0.09627421	0.07372296	0.06700169	0.06027734	0.06775911	0.07133473	0.07353714	0.07779602	0.07734849	0.06517687	0.06960286	0.06360393	0.06591413	0.04710028	0.1132387	0.1348941	0.135381	0.1043349
239.230	0	0.08219027	0.0634854	0.0460308	0.0487319	0.04541627	0.1079876	0.2423626	0.2107828	0.08863122	0.06855681	0.06132115	0.0563434	0.2045379	0.1872317	0.114294	0.09549981	0.03839372	0.05397555	0.04953066	0.04192628	0.1190972	0.09459187	0.1224718	0.1148169
239.329	0	0.3495439	0.3521594	0.2572618	0.1928909	0.02237581	0.02270779	0.02198971	0.02100964	0.1258631	0.09946374	0.08589517	0.08712391	0.01965497	0.01715784	0.0234485	0.02326212	0.1578852	0.1525863	0.1051112	0.05596878	0.02399218	0.0209844	0.01770455	0.0138802
239.329	0	0.3003046	0.8475706	3.126653	2.682486	0.1811789	0.1844924	0.165993	0.1127426	1.538016	1.261318	1.324264	0.5963218	0.08782481	0.103928	0.05323882	0.05112412	0.4689276	0.5334049	0.4000088	0.4048171	0.05084131	0.08070646	0.09231491	0.04418122
239.330	0	0.04685891	0.03454964	0.02723406	0.03211468	0.1724787	0.1622998	0.1021698	0.07425847	0.08089529	0.06443027	0.0747949	0.0874625	0.07968436	0.08408016	0.09091758	0.08999447	0.07762758	0.06297885	0.06982655	0.05557915	0.13003	0.1544396	0.1660428	0.1191538
239.330	0	0.08498804	0.07899911	0.03657742	0.0442196	0.05794751	0.1703859	0.2867942	0.2469175	0.09613081	0.08590678	0.0807136	0.06661642	0.2618226	0.2442244	0.1552906	0.06548907	0.06078851	0.06255866	0.06337365	0.0473056	0.1170664	0.0695245	0.151169	0.1521419
239.429	0	0.8520216	0.6724942	0.2993261	0.2709839	0.03421105	0.0326504	0.0295764	0.03933664	0.2193975	0.168253	0.2091023	0.1609161	0.02931683	0.03492273	0.0414885	0.02668905	0.4244269	0.3012103	0.3458587	0.1672734	0.04492359	0.03268287	0.04135107	0.02281302
239.429	0	0.2908472	0.9471868	3.101728	2.645441	0.1855744	0.1734543	0.1659768	0.1189081	1.688793	1.290748	1.32699	0.6835657	0.09373522	0.1055807	0.06378035	0.05385011	0.4534789	0.5699926	0.3748816	0.4227235	0.0504282	0.0834218	0.08045134	0.0583373
239.429	0	0.04459608	0.04784778	0.03738062	0.03796845	0.2545483	0.2309919	0.1213445	0.07262003	0.1233542	0.08410603	0.07349687	0.10083	0.09294808	0.09385035	0.1155396	0.1210366	0.07532398	0.05280263	0.07880603	0.06908547	0.1724462	0.2194312	0.2374701	0.1559671
239.430	0	0.0649752	0.0594711	0.04956458	0.04330825	0.07691684	0.1729597	0.2847495	0.244603	0.1216786	0.08162518	0.07735996	0.07731651	0.2538145	0.2436161	0.1525729	0.05600094	0.05888341	0.04294514	0.05257344	0.04246242	0.1069413	0.05225437	0.137606	0.1484218
239.529	0	1.213367	0.8804601	0.1639132	0.2497765	0.02647986	0.01691738	0.0330891	0.03415354	0.1701947	0.1940036	0.2358818	0.2865574	0.03243585	0.03112631	0.05190369	0.04381648	0.6289486	0.362671	0.4989613	0.2346789	0.04798604	0.03397746	0.03312771	0.02027422
239.529	0	0.3241843	1.034262	2.945236	2.403878	0.2159179	0.2128427	0.165524	0.1121803	1.957976	1.423756	1.18861	0.6754934	0.1046276	0.1200929	0.06291641	0.05939246	0.460097	0.5661918	0.3568356	0.4686605	0.05131467	0.07926694	0.09125593	0.06659505
239.530	0	0.06945383	0.05808083	0.04920454	0.04349904	0.4241776	0.3738182	0.1799827	0.09505225	0.1523564	0.09169418	0.08421309	0.1313609	0.1009226	0.1107113	0.130472	0.1562069	0.1043833	0.08960834	0.1132877	0.09867852	0.2880398	0.3943148	0.4349675	0.2630343
239.530	0	0.04822873	0.05514902	0.04339051	0.05976096	0.08358838	0.1507742	0.236135	0.2085364	0.0930087	0.07451062	0.07059152	0.06028082	0.2068239	0.2012699	0.13583	0.05610977	0.05183163	0.03241328	0.03513391	0.01994794	0.09396608	0.07653384	0.1119459	0.1135695
239.629	0	1.171915	0.8249449	0.1549714	0.294805	0.03336286	0.02993582	0.0335456	0.03505346	0.1592804	0.1872289	0.2142963	0.2698787	0.02466509	0.03969875	0.04449036	0.03733624	0.6410829	0.3068031	0.453809	0.2377342	0.03799674	0.04304439	0.03925756	0.03717435
239.629	0	0.3730511	1.104226	2.749998	2.178151	0.2372609	0.2225868	0.1512505	0.1066425	2.108342	1.446257	0.9935826	0.6787132	0.1216685	0.1288089	0.07674677	0.05379491	0.4777037	0.5224763	0.4154261	0.4633469	0.07460582	0.09051441	0.09500298	0.07663386
239.629	0	0.07811228	0.05041207	0.05312237	0.05596894	0.5016044	0.4713034	0.1797404	0.1208667	0.1500844	0.1008702	0.1120467	0.1315824	0.1342653	0.1331544	0.1453568	0.1672434	0.1255652	0.1378047	0.1308687	0.1025954	0.3999851	0.5500571	0.5940726	0.3500535
239.630	0	0.07093113	0.05587902	0.04385086	0.04485607	0.07691844	0.2137914	0.3778214	0.3288456	0.1216401	0.06526292	0.06565445	0.07340947	0.3342751	0.3087443	0.1824468	0.04167858	0.03898752	0.04726956	0.04259434	0.03359225	0.1169136	0.05902193	0.174393	0.1796115
239.729	0	1.00346	0.7190375	0.1928269	0.2990143	0.04126383	0.03207595	0.02427899	0.03351106	0.1909032	0.1824425	0.1472908	0.2251017	0.01730935	0.0340397	0.03404558	0.05015407	0.5793451	0.2258381	0.3161744	0.2189129	0.03680174	0.02946171	0.03128935	0.02953034
239.729	0	0.4044764	1.138354	2.605956	2.002483	0.2382141	0.246044	0.1400488	0.1309957	2.146558	1.427072	0.8970355	0.7155625	0.102724	0.121427	0.08153041	0.05672052	0.4938343	0.485713	0.464509	0.4497804	0.09142765	0.0981985	0.09360347	0.08550666
239.730	0	0.07342434	0.06491926	0.05898875	0.05212799	0.4614893	0.4367216	0.2107998	0.124829	0.1354872	0.1030356	0.09605506	0.1419229	0.115111	0.1202191	0.1338189	0.1833157	0.1125245	0.1279939	0.1323125	0.09377239	0.4018732	0.5506971	0.5745585	0.3212515
239.730	0	0.07993592	0.04722675	0.04342158	0.0379701	0.06555626	0.2325334	0.4194978	0.3518466	0.1126034	0.05269482	0.05151219	0.06087212	0.370033	0.3408563	0.1891576	0.05055792	0.07833335	0.06349205	0.0453872	0.0539126	0.1269904	0.06602279	0.1890627	0.1914839
239.829	0	0.8188779	0.6007984	0.207374	0.2899944	0.03240426	0.03397915	0.02513787	0.03068526	0.2358677	0.1692776	0.1326329	0.2319938	0.02552754	0.02749391	0.03618961	0.03839447	0.5454159	0.2042132	0.2314309	0.2091392	0.05101224	0.03271276	0.04050584	0.02149702
239.829	0	0.408173	1.093086	2.446097	1.868072	0.2396674	0.2470434	0.1447232	0.1377603	2.140677	1.420827	0.9440514	0.7630451	0.08982646	0.1107386	0.08680809	0.06537161	0.5130941	0.4718995	0.4671298	0.4152801	0.0922288	0.0770879	0.09018951	0.08101984
239.830	0	0.06109105	0.06763565	0.0641518	0.05199024	0.4328048	0.4186154	0.2282795	0.1331228	0.1230969	0.1056253	0.09425048	0.1292361	0.09748094	0.1002596	0.137874	0.1854902	0.1417646	0.1190631	0.1365463	0.1018853	0.398604	0.538924	0.5498313	0.3169642
239.830	0	0.1130373	0.07754611	0.04385148	0.04160013	0.1033118	0.238352	0.3658434	0.301229	0.08852793	0.05862821	0.04332318	0.04490613	0.3068869	0.3114768	0.17187	0.0648155	0.07364146	0.07004085	0.04579999	0.04490576	0.1530546	0.080583	0.1997167	0.170162
239.929	0	0.6925109	0.5124152	0.1971896	0.2902002	0.030317	0.01937744	0.02949002	0.03009525	0.2494884	0.1297018	0.1705527	0.2218061	0.03212195	0.02761468	0.026442	0.03040419	0.4718179	0.2459137	0.18224	0.216614	0.04184683	0.03114128	0.03960399	0.02876042
239.929	0	0.4280157	1.022878	2.335038	1.811525	0.2291016	0.2370008	0.1426655	0.148642	2.064669	1.436476	1.043895	0.7649344	0.08277628	0.1188507	0.1100235	0.06929631	0.550816	0.4730355	0.4409071	0.3809622	0.09727388	0.07162897	0.1058459	0.07876252
239.930	0	0.05691189	0.05265903	0.06136794	0.06067314	0.3734518	0.3716021	0.2367988	0.1469818	0.1069765	0.09745237	0.08754998	0.1219916	0.09695475	0.09310711	0.1468897	0.1838561	0.1594381	0.1098334	0.1294234	0.1042966	0.3798201	0.4853057	0.4880542	0.3060992
239.930	0	0.07269081	0.04162122	0.0534537	0.05169943	0.1031156	0.2027469	0.3323566	0.2571949	0.05411017	0.04216684	0.06389729	0.04357866	0.2533905	0.271997	0.1551812	0.08502151	0.06094369	0.05522362	0.04691402	0.07061967	0.1368885	0.0919656	0.191768	0.1580784
240.029	0	0.6608224	0.4866567	0.1431937	0.3108216	0.04077828	0.0267244	0.02625899	0.02569276	0.2031927	0.1055538	0.2057126	0.2024642	0.02248391	0.03468993	0.04305497	0.03082838	0.4105803	0.3138697	0.1974308	0.2279302	0.02574133	0.02462542	0.03329497	0.02729847
240.029	0	0.4519683	0.9600692	2.403599	1.869752	0.2233825	0.2021801	0.145526	0.1310868	1.992492	1.478644	1.140689	0.7907515	0.09501258	0.09747005	0.09759768	0.06552371	0.6036593	0.4826646	0.3692734	0.3664007	0.1024611	0.06846844	0.08494483	0.07331752
240.029	0	0.06602301	0.06229731	0.07370641	0.0765754	0.375045	0.3801534	0.2417948	0.150658	0.1060065	0.09369766	0.09005908	0.1198918	0.08855775	0.09405775	0.1539929	0.1915732	0.1912184	0.1205361	0.1373693	0.1037743	0.4167859	0.5113711	0.5106224	0.3365969
240.030	0	0.07270879	0.05715746	0.05127625	0.04676601	0.1404379	0.2026529	0.3351404	0.2482127	0.05170012	0.04955401	0.07144028	0.05880364	0.2183778	0.2401321	0.1570343	0.1050171	0.06366879	0.04223723	0.03990425	0.04555635	0.1443317	0.1089048	0.155797	0.1344463
240.129	0	0.6424915	0.4812779	0.1160384	0.2965843	0.03488629	0.0269206	0.0258667	0.02666455	0.1552926	0.1238849	0.215759	0.1945893	0.0214817	0.03030065	0.0358365	0.02363481	0.3876991	0.3694608	0.2622836	0.2089638	0.02607893	0.03323664	0.02928967	0.02329714
240.129	0	0.476573	0.8336127	2.399969	1.880907	0.2367412	0.207063	0.143757	0.1452193	1.970418	1.523713	1.232933	0.7943749	0.1010506	0.106052	0.1019612	0.07293996	0.6220792	0.4788646	0.2932983	0.3761778	0.07636902	0.08508794	0.1025108	0.08201636
240.129	0	0.08337075	0.04177899	0.06133059	0.06923533	0.3570588	0.3612938	0.221997	0.1330152	0.1066846	0.09082461	0.08220164	0.112665	0.08794893	0.1096833	0.170696	0.1973683	0.1814261	0.1221879	0.1361711	0.1115829	0.4200565	0.5151339	0.5228803	0.3601563
240.130	0	0.05470817	0.0475479	0.03811003	0.03476393	0.1076916	0.1650215	0.2788625	0.2069368	0.05381605	0.07363904	0.05473713	0.02254891	0.1227419	0.1160367	0.1464526	0.1252066	0.04562836	0.02799186	0.04073671	0.03835945	0.1504279	0.1214285	0.1015594	0.05601088
240.229	0	0.5578543	0.4052134	0.08611611	0.2469506	0.03519969	0.0296962	0.02805193	0.02896024	0.1296357	0.1609797	0.2325754	0.1948883	0.05093012	0.05594584	0.04552842	0.03071128	0.3625468	0.396338	0.3062074	0.1886221	0.02380467	0.03521738	0.03510619	0.02530033
240.229	0	0.4895266	0.7021556	2.337526	1.842139	0.2309849	0.2198423	0.1522651	0.1483734	1.907387	1.533086	1.27673	0.775249	0.09623136	0.09370742	0.08174646	0.06586066	0.617816	0.4453636	0.2021758	0.4217776	0.09145417	0.08698326	0.1014995	0.09808845
240.229	0	0.1027019	0.02976735	0.0348886	0.05939313	0.3333882	0.3428293	0.1932388	0.1182438	0.09720508	0.08778468	0.06494766	0.09191095	0.1035368	0.1207918	0.1577615	0.1810035	0.1745721	0.116426	0.1173866	0.1096407	0.4314373	0.5102392	0.5135319	0.3657328
240.230	0	0.054947	0.04979857	0.04871639	0.05385214	0.06809288	0.1212274	0.2112824	0.1714338	0.04614405	0.05008218	0.05206568	0.03788937	0.1174121	0.1023631	0.1279839	0.118381	0.0594061	0.02875158	0.02794028	0.03129258	0.129525	0.1192619	0.09637353	0.07191675
240.329	0	0.4507571	0.3222748	0.1013778	0.1977269	0.0203482	0.02494338	0.03713752	0.03008475	0.1148569	0.1805554	0.2277819	0.1892738	0.04231378	0.04514476	0.03607678	0.03115044	0.322142	0.3798186	0.308297	0.1770709	0.03104998	0.03166193	0.0290802	0.02272135
240.329	0	0.4800581	0.5953238	2.27363	1.842952	0.2073793	0.2120258	0.1642062	0.145109	1.846331	1.551609	1.303829	0.769318	0.09525805	0.1074916	0.0734294	0.08774256	0.5704137	0.4368185	0.1553504	0.4747745	0.09012541	0.06773174	0.08166862	0.09138174
240.330	0	0.1220543	0.05776539	0.0455589	0.06221992	0.3026562	0.3160925	0.1726575	0.1172225	0.09025978	0.08770325	0.05419127	0.09800376	0.09052797	0.1149421	0.1387288	0.1628607	0.1644409	0.1128817	0.1030167	0.1068705	0.4295603	0.482335	0.4838765	0.360135
240.330	0	0.06540527	0.04938474	0.04328662	0.04814256	0.1067917	0.1323673	0.2015106	0.1736949	0.06598306	0.05486639	0.04429731	0.03741664	0.1585212	0.1391912	0.1364255	0.0983639	0.05907958	0.03139696	0.01869732	0.02437416	0.09469414	0.1064809	0.1096808	0.08787606
240.429	0	0.415921	0.3124289	0.1229492	0.1772666	0.02079529	0.03032143	0.0392749	0.02840248	0.1043972	0.1749798	0.2064028	0.1814448	0.03925012	0.03376007	0.0347115	0.03461167	0.2823142	0.3559405	0.3203753	0.1943206	0.0439367	0.03535999	0.01611122	0.02629075
240.429	0	0.4621736	0.4939617	2.239979	1.882502	0.2101321	0.2267376	0.1725948	0.1500411	1.81416	1.540412	1.355917	0.7815622	0.0911776	0.1001074	0.0701412	0.08987849	0.4921921	0.4743068	0.2270142	0.5249254	0.07991987	0.07777	0.1189158	0.08049636
240.429	0	0.1506372	0.07463997	0.06540133	0.06383369	0.2799399	0.3008593	0.1543307	0.1058486	0.07196678	0.0850747	0.04177379	0.09298565	0.07760431	0.1225899	0.1255371	0.1446643	0.1562865	0.120422	0.1114022	0.1131012	0.4337734	0.474979	0.4732146	0.3705482
240.430	0	0.1027099	0.0483426	0.02872956	0.0446548	0.1391873	0.1602766	0.2638346	0.2185726	0.09106952	0.06957502	0.06929382	0.04689798	0.2242092	0.1837601	0.1457721	0.1133594	0.09641103	0.06947535	0.05009335	0.06371512	0.0896581	0.1147026	0.1160969	0.1210203
240.529	0	0.392998	0.3129417	0.1322274	0.1663916	0.02663177	0.0377444	0.03846014	0.0228492	0.117148	0.1706321	0.176738	0.1540103	0.0323792	0.02376856	0.02297664	0.02762124	0.2187548	0.3155988	0.3215244	0.1909409	0.04721687	0.04699748	0.02876534	0.0250404
240.529	0	0.4493123	0.4173932	2.243529	1.942926	0.2161892	0.2180188	0.1826491	0.1657609	1.822387	1.497928	1.408626	0.8347041	0.08878273	0.1024064	0.06738877	0.1067702	0.3789095	0.513445	0.2955015	0.5479713	0.06236504	0.06222106	0.1302028	0.06128389
240.529	0	0.168929	0.08667508	0.07201812	0.07831906	0.2734612	0.2858998	0.1342807	0.1126499	0.07327973	0.09277934	0.04663761	0.09699088	0.1027023	0.1406744	0.1219492	0.1286609	0.1649752	0.1315376	0.1188211	0.1218817	0.4436138	0.4766763	0.4814735	0.3913996
240.530	0	0.09670812	0.06291184	0.05952641	0.0452373	0.1476536	0.182795	0.3364227	0.2873699	0.0949788	0.06078625	0.06253168	0.06035107	0.2904558	0.22532	0.1245053	0.1170575	0.07647008	0.0560511	0.05511617	0.06498647	0.09147802	0.1276884	0.1018057	0.1334149
240.629	0	0.3109165	0.2747769	0.1282029	0.1233981	0.0271451	0.03800737	0.03535379	0.01845578	0.120567	0.1612267	0.1363548	0.1137147	0.02325968	0.02480939	0.03089263	0.02691207	0.1125432	0.2230553	0.2735996	0.1613132	0.03805792	0.04719515	0.03780055	0.01826175
240.629	0	0.4343439	0.3687297	2.221719	1.956222	0.2118563	0.2185636	0.1801104	0.1648532	1.849707	1.43001	1.451943	0.8813062	0.08480129	0.1030749	0.08163149	0.1034208	0.294445	0.5306197	0.3534503	0.5491902	0.0688199	0.05697074	0.1411043	0.0535856
240.629	0	0.1762627	0.09492606	0.0726716	0.08313152	0.2545246	0.2717032	0.1117187	0.1004172	0.060563	0.08680075	0.03916516	0.09774032	0.1053607	0.146646	0.1276959	0.1216488	0.1668041	0.1355995	0.1156221	0.1112467	0.4149215	0.4322689	0.4566563	0.3789893
240.630	0	0.1032331	0.05537992	0.05479934	0.04660396	0.122942	0.1543857	0.3203553	0.2658082	0.1169465	0.09616234	0.08231739	0.06051166	0.2853606	0.2240249	0.06862911	0.09754062	0.07139978	0.06260758	0.04899869	0.07780238	0.09441802	0.1181952	0.06014098	0.1296077
240.729	0	0.2459498	0.2369434	0.1391883	0.1178114	0.01446441	0.03206967	0.04365036	0.02818042	0.1105683	0.1379944	0.1146474	0.08574651	0.02466134	0.02791021	0.02575045	0.01666957	0.05173037	0.155358	0.2089384	0.1336673	0.03642374	0.04970759	0.03710614	0.01590201
240.729	0	0.4117441	0.3346059	2.227423	1.947835	0.2016336	0.1924923	0.1726083	0.1610877	1.900436	1.332997	1.469333	0.9258698	0.1028619	0.1079446	0.08187516	0.1014169	0.2094209	0.5388021	0.3884262	0.5305055	0.0663966	0.0765307	0.1150478	0.05729545
240.730	0	0.1838259	0.09558991	0.06758137	0.08499829	0.2462622	0.2542336	0.1066717	0.08951004	0.0598363	0.0878053	0.05006707	0.08883007	0.1003939	0.1490638	0.1149776	0.1081841	0.1748108	0.1444486	0.1313705	0.1192553	0.3963474	0.3948807	0.4248808	0.36114
240.730	0	0.06010993	0.06155679	0.05785311	0.0509243	0.07010193	0.122583	0.3119317	0.2691879	0.1167421	0.0762264	0.06357345	0.06678691	0.2819696	0.2080334	0.02435071	0.08354419	0.04197988	0.03170733	0.03554732	0.04868516	0.07812128	0.09256993	0.0475788	0.1140864
240.829	0	0.2218885	0.2119289	0.1504598	0.1369851	0.0219385	0.0208525	0.02574954	0.02305852	0.09672069	0.1086697	0.09553489	0.06104823	0.01585113	0.01818194	0.01375341	0.006573279	0.06245926	0.1219334	0.1551623	0.111445	0.02699467	0.03463517	0.03283858	0.02072544
240.829	0	0.4042969	0.3260277	2.253261	1.946007	0.1919595	0.1888888	0.1791452	0.1459673	1.917733	1.22861	1.492013	0.9564983	0.06806115	0.1037426	0.08551214	0.08956835	0.1625495	0.5507646	0.4251252	0.4690302	0.05402907	0.07288267	0.1119847	0.04894462
240.829	0	0.1635046	0.1082712	0.06875646	0.0935312	0.229303	0.2439116	0.1016242	0.0966883	0.0438907	0.07807773	0.05003584	0.08775399	0.0701561	0.1335157	0.09053758	0.1036025	0.1626247	0.1515219	0.1309281	0.1280653	0.382936	0.3681065	0.399872	0.3562208
240.830	0	0.0915112	0.04471678	0.05723534	0.04445902	0.06522321	0.1331906	0.2823635	0.2458426	0.1067418	0.07465268	0.07797072	0.07409334	0.2635913	0.211653	0.08181279	0.09864119	0.08023658	0.0716088	0.0360061	0.0554769	0.09165211	0.09229256	0.08440955	0.1130056
240.929	0	0.2499144	0.2382432	0.1672315	0.1461009	0.02515428	0.02343314	0.02556786	0.02460182	0.08031474	0.08868261	0.09026891	0.06708283	0.02215172	0.01627084	0.01584015	0.0166911	0.05856409	0.1029582	0.1373889	0.1163171	0.02071377	0.02626986	0.03436944	0.02519215
240.929	0	0.4057222	0.4466694	2.277715	1.931852	0.204741	0.1945787	0.184795	0.155571	1.947843	1.147395	1.535581	1.006123	0.05194008	0.1135681	0.1037356	0.08021195	0.1939517	0.5383737	0.459381	0.4125396	0.05831622	0.08832382	0.1061147	0.04599048
240.930	0	0.1560292	0.1167735	0.06586878	0.09931042	0.2548097	0.2849562	0.09304473	0.116365	0.05642696	0.08262306	0.06830713	0.08885933	0.07217773	0.130829	0.0760118	0.09358665	0.1499151	0.1601597	0.1276672	0.1429381	0.3893139	0.3566209	0.413457	0.3831374
240.930	0	0.0975976	0.03917702	0.04938014	0.04527556	0.1214692	0.1899516	0.3446897	0.286186	0.08950062	0.04873678	0.04837351	0.05194638	0.2951034	0.2498192	0.1254491	0.1274137	0.1051036	0.06666624	0.02463698	0.05814224	0.1066502	0.108543	0.1292995	0.1473819
241.029	0	0.2211613	0.2077216	0.1218804	0.1034387	0.02025133	0.01959656	0.02458735	0.01820046	0.05862931	0.0896697	0.09941238	0.0619442	0.02300016	0.01351591	0.01304137	0.0233782	0.04399512	0.0643793	0.1204646	0.1104073	0.02044128	0.01913243	0.02287217	0.01958093
241.029	0	0.4105941	0.5583347	2.180156	1.823749	0.2153972	0.1955303	0.1775621	0.1329684	1.998943	1.084497	1.491754	0.9983952	0.06305793	0.1146503	0.1102093	0.08396706	0.2638629	0.479401	0.4510974	0.3865628	0.07017194	0.1052446	0.1052408	0.06238316
241.030	0	0.1709076	0.1215363	0.05503155	0.08742783	0.2549639	0.3063833	0.08147064	0.1452659	0.05476128	0.07155151	0.08705717	0.07356945	0.1059613	0.1073239	0.08105173	0.08516156	0.1380202	0.1490922	0.1301367	0.1416984	0.372307	0.350284	0.4038028	0.3949443
241.030	0	0.123377	0.07982302	0.06574213	0.05792656	0.1860414	0.2240452	0.3414045	0.2831549	0.09330543	0.05547835	0.06290027	0.04484787	0.2708264	0.2331063	0.1683565	0.1359905	0.1112913	0.06701663	0.03375823	0.06586438	0.1182937	0.1104208	0.1332225	0.1321663
241.129	0	0.1658247	0.1520818	0.07528577	0.07622757	0.02276011	0.02369113	0.01836525	0.02052959	0.04282097	0.1033572	0.1143754	0.05742941	0.02115738	0.02498385	0.02524989	0.0183967	0.06310589	0.03801527	0.1039014	0.1008597	0.01881757	0.0175707	0.02486922	0.02277997
241.129	0	0.3858262	0.6262197	2.018939	1.680675	0.2435588	0.219896	0.1605645	0.1316283	2.030145	1.056888	1.348622	0.9618139	0.07412618	0.08996011	0.1242639	0.09596073	0.3416258	0.4171546	0.3922667	0.3888122	0.0695275	0.1142112	0.1138042	0.07868392
241.130	0	0.1638312	0.1286385	0.06053767	0.08592626	0.2829879	0.3808817	0.109881	0.1873566	0.06519286	0.08661128	0.07892225	0.07935085	0.1407342	0.1004278	0.08112418	0.08334876	0.1381091	0.1447344	0.1508559	0.1495028	0.4072377	0.3518477	0.4596734	0.4468894
241.130	0	0.08929496	0.05663558	0.04657706	0.04301191	0.1864293	0.2309818	0.3119434	0.2610678	0.05530354	0.03546958	0.04680769	0.04743209	0.2202419	0.2058713	0.1827179	0.1440886	0.07187281	0.03873721	0.02979776	0.03760726	0.1317542	0.1407696	0.1465374	0.1056565
241.229	0	0.1630093	0.147998	0.08464681	0.08924582	0.01253911	0.02757226	0.02232511	0.02826731	0.06740147	0.1002731	0.1089382	0.07022922	0.0253901	0.01204437	0.02905296	0.02421423	0.08252987	0.06821337	0.1036864	0.09924882	0.01425101	0.02715411	0.01425954	0.02187392
241.229	0	0.3414037	0.6506457	1.876737	1.560489	0.2247875	0.2042866	0.1339914	0.1418707	1.982425	1.032281	1.115533	0.8559925	0.0590762	0.08150807	0.1153113	0.0955083	0.405721	0.3334762	0.3010374	0.3483796	0.08623096	0.09540876	0.1222136	0.08032754
241.229	0	0.1624078	0.1207417	0.04927623	0.07554192	0.3144637	0.416497	0.151967	0.1893924	0.08604604	0.1117576	0.06595261	0.07630361	0.1663281	0.09861946	0.1057054	0.08239355	0.1461748	0.1314955	0.1478469	0.1437417	0.4148547	0.3265659	0.460164	0.4589015
241.230	0	0.1139639	0.07963306	0.0500016	0.04325783	0.1709566	0.1939275	0.2522487	0.2103238	0.06458653	0.03865915	0.03459108	0.0564722	0.1830029	0.1736444	0.1616053	0.1329757	0.05735237	0.03022394	0.04369148	0.05942022	0.1310328	0.1363454	0.1400492	0.1008028
241.329	0	0.2094023	0.1885166	0.119526	0.1262931	0.02345984	0.03533859	0.02856116	0.03239805	0.1218046	0.158553	0.1471086	0.1018391	0.03762459	0.02572516	0.03345774	0.02964643	0.1261354	0.1259141	0.1582342	0.1310661	0.02047812	0.03186724	0.02003877	0.02534133
241.329	0	0.350256	0.6968645	1.862664	1.547127	0.2420326	0.2050391	0.1236497	0.1244977	1.948627	1.029289	1.007764	0.8335252	0.05640078	0.08040074	0.09144686	0.08349511	0.466067	0.3093038	0.2748102	0.3216693	0.09491701	0.1111461	0.1280057	0.06665656
241.329	0	0.1707435	0.1028063	0.0735273	0.04323995	0.3138168	0.3992762	0.1750364	0.1652014	0.08946102	0.1228471	0.06883831	0.0790544	0.166951	0.08515459	0.1392935	0.1002588	0.1461591	0.1015655	0.1523938	0.1276439	0.3826796	0.2720279	0.4024988	0.4163411
241.330	0	0.07122853	0.04619612	0.05776571	0.04178404	0.1301996	0.1842355	0.2771887	0.215052	0.05830712	0.05023585	0.05146489	0.03604392	0.1537647	0.1238177	0.1516034	0.1593218	0.03573039	0.032868	0.02186169	0.03981027	0.1640004	0.1465651	0.1111363	0.0767054
241.429	0	0.2584607	0.2238459	0.1494088	0.1603346	0.03214009	0.0328596	0.02312132	0.02385588	0.1664205	0.1994172	0.1704746	0.1237658	0.02597008	0.02101605	0.02220574	0.01918433	0.1505379	0.1523869	0.2121383	0.1574181	0.01924628	0.01755463	0.02825291	0.02417441
241.429	0	0.3794255	0.7077131	1.829436	1.550325	0.2375523	0.2165348	0.1213494	0.1218891	1.9227	1.073781	0.9308653	0.8090254	0.06942062	0.07178186	0.08720547	0.09083523	0.5123139	0.3161454	0.2766499	0.2977998	0.1083334	0.1136037	0.142973	0.07167951
241.429	0	0.1515734	0.1218366	0.07667656	0.03026791	0.3166256	0.380662	0.2027391	0.1409087	0.07951501	0.1196917	0.09593556	0.06619225	0.1420074	0.08092846	0.1507342	0.104936	0.1395767	0.06982186	0.1520485	0.1160738	0.3384121	0.2317981	0.3813838	0.3825236
241.430	0	0.08946976	0.07536911	0.04598358	0.02888733	0.04458975	0.1355208	0.2953836	0.2578768	0.07630232	0.05789664	0.06822778	0.05779264	0.2187214	0.1275131	0.149566	0.182331	0.06846474	0.04549783	0.04117843	0.05650247	0.1435888	0.1937493	0.1100416	0.06914706
241.529	0	0.2709775	0.2485106	0.1902154	0.1841833	0.02673316	0.03209787	0.03443732	0.02690365	0.1839457	0.2045494	0.1838181	0.144242	0.0348727	0.02373796	0.01476298	0.02153982	0.1836706	0.1822643	0.2200824	0.1686235	0.02184986	0.01768604	0.0288042	0.02471331
241.529	0	0.385764	0.6487293	1.805944	1.546044	0.2322543	0.2132762	0.1487663	0.1369626	1.901501	1.112166	0.8933452	0.7798512	0.08917875	0.09305873	0.08650248	0.05227784	0.5383623	0.3228025	0.2787845	0.2653111	0.08412947	0.1005811	0.1294221	0.09027845
241.529	0	0.1065578	0.1194105	0.08331891	0.04929045	0.3076793	0.3697903	0.2260362	0.1258093	0.06465346	0.1037449	0.1005893	0.06143808	0.1238892	0.09337376	0.1434843	0.093996	0.1319845	0.06600088	0.1402236	0.1134752	0.2819786	0.1990005	0.3689857	0.3455427
241.530	0	0.1180388	0.0659534	0.05245219	0.04458651	0.1113553	0.1309354	0.3105518	0.3097597	0.09362881	0.0713515	0.08865259	0.08486427	0.2820862	0.2358309	0.1349622	0.1652655	0.06830734	0.07017634	0.04435815	0.07305033	0.112832	0.1865499	0.1376095	0.1303835
241.629	0	0.2736539	0.2565333	0.2182898	0.1984721	0.03030855	0.03004099	0.02753666	0.02738196	0.193898	0.1937424	0.1870282	0.1642704	0.02054247	0.01849362	0.0189198	0.0151419	0.2144738	0.2151572	0.2222509	0.1760285	0.03439845	0.03411849	0.03284797	0.02617996
241.629	0	0.4363445	0.6059703	1.775122	1.522651	0.204667	0.1939605	0.1415225	0.1296467	1.891445	1.114446	0.8810272	0.7716479	0.1083675	0.07554943	0.06977681	0.05626365	0.5540341	0.349931	0.2551616	0.2235175	0.09219178	0.07690713	0.136618	0.08697128
241.629	0	0.05720557	0.1071531	0.08647385	0.06013719	0.3286558	0.3876789	0.2357235	0.1044598	0.07527868	0.1031011	0.1025518	0.0570782	0.1045125	0.1038889	0.1383373	0.08863595	0.129362	0.06870707	0.1397951	0.1201588	0.2451065	0.1953916	0.3563561	0.3353619
241.630	0	0.1170461	0.06905513	0.05217508	0.03490252	0.140172	0.1494573	0.3359427	0.3361751	0.1333252	0.08644954	0.08055867	0.08079304	0.3266267	0.301351	0.1492654	0.1252006	0.07224632	0.07237056	0.05218446	0.06912389	0.1044285	0.1745318	0.1621795	0.1513226
241.729	0	0.2906205	0.2711547	0.2332115	0.2112624	0.02618044	0.02587814	0.02334486	0.02202181	0.2003333	0.1995698	0.1933083	0.1690149	0.02139989	0.0214949	0.02168034	0.02100805	0.2318334	0.2430008	0.2533591	0.2073834	0.03416609	0.03493138	0.03423292	0.03031597
241.729	0	0.5006048	0.5783161	1.781761	1.493113	0.210114	0.204568	0.1506455	0.1289278	1.92342	1.179047	0.9106831	0.7675013	0.1235924	0.09407176	0.04992267	0.04360696	0.5253637	0.3717519	0.2242238	0.188937	0.1181023	0.07668124	0.1269809	0.08265125
241.730	0	0.04892134	0.07519303	0.0758406	0.0497754	0.3844362	0.4102773	0.2217532	0.05847337	0.09841571	0.1069182	0.1156636	0.04169345	0.08797672	0.1035265	0.1526052	0.0833789	0.1188735	0.05824557	0.1362926	0.1153912	0.1887765	0.2029013	0.3633996	0.3299231
241.730	0	0.1023177	0.05078606	0.05103023	0.04802987	0.1141846	0.1691723	0.4076684	0.3910646	0.1264923	0.09141091	0.1017391	0.08609183	0.3898444	0.3702183	0.174282	0.1198662	0.05230954	0.07337301	0.0595125	0.07171741	0.1149452	0.1816694	0.1679691	0.1914364
241.829	0	0.3070306	0.2845602	0.2448369	0.2248984	0.023467	0.02309296	0.02434333	0.02390926	0.2046918	0.2033315	0.1981491	0.1746582	0.02446639	0.0220589	0.02403236	0.02457999	0.2508173	0.2677358	0.2784861	0.2315912	0.0334282	0.0358368	0.03645691	0.0331082
241.829	0	0.5383097	0.5512257	1.84743	1.476196	0.2083665	0.2111261	0.1526959	0.1239372	1.955777	1.245928	0.9699714	0.7607228	0.1236532	0.09971617	0.05625375	0.04173624	0.4549337	0.3946056	0.1753091	0.1732851	0.08654844	0.09783576	0.126976	0.06580873
241.829	0	0.05437267	0.06486933	0.08378371	0.05795041	0.4386765	0.4537227	0.2054661	0.08791322	0.1155153	0.1065551	0.1213582	0.04709162	0.1077953	0.1135322	0.1747415	0.07903353	0.1131389	0.06149533	0.1330364	0.1328891	0.1741851	0.2488523	0.4200063	0.3461316
241.830	0	0.08861922	0.06441449	0.048444	0.0349555	0.08461309	0.1962924	0.4914362	0.464906	0.1293297	0.0611887	0.0578569	0.09263758	0.4527585	0.427785	0.1906159	0.1187129	0.04735801	0.06191399	0.05094676	0.04831919	0.1057176	0.1755341	0.1580821	0.197477
241.929	0	0.3123155	0.2919585	0.2513692	0.2242891	0.02491012	0.02404787	0.02331209	0.02005146	0.2082236	0.2064802	0.2009529	0.1759517	0.02414849	0.02543621	0.02630609	0.02674549	0.2547033	0.2700642	0.2777863	0.2293155	0.0343718	0.03425966	0.03222465	0.02635574
241.929	0	0.5396231	0.5237434	1.887525	1.480064	0.2377411	0.2293809	0.165357	0.1277113	1.988691	1.27974	0.9992336	0.7502245	0.1096819	0.09448294	0.04826231	0.03466203	0.3578575	0.3880105	0.09927756	0.1860633	0.07598986	0.1113929	0.1141175	0.06291286
241.930	0	0.07866815	0.06833635	0.1019518	0.05391286	0.4530245	0.4621624	0.2191313	0.1147707	0.125403	0.09222891	0.1215593	0.07758104	0.1229187	0.1250057	0.1734686	0.09019037	0.09952625	0.07441538	0.1439951	0.1506795	0.1480623	0.2890042	0.4431486	0.3500111
241.930	0	0.07685029	0.06711651	0.06424906	0.04880127	0.06281451	0.22428	0.5064255	0.450227	0.1435009	0.06057751	0.05899321	0.07290998	0.4596722	0.4079365	0.2002599	0.1035887	0.07206865	0.04327578	0.06057457	0.05109167	0.1160248	0.110715	0.1696026	0.2059015
242.029	0	0.3009444	0.2839256	0.2474616	0.2222126	0.02489506	0.02379965	0.02252241	0.01815468	0.2099149	0.2067148	0.1999172	0.1726827	0.0227299	0.02207756	0.02176696	0.020678	0.2438622	0.2521292	0.2577679	0.2132619	0.03143294	0.03212805	0.03251364	0.0285609
242.029	0	0.520001	0.5425472	1.914471	1.509172	0.2333538	0.2136892	0.1630322	0.1536352	2.034776	1.293728	1.039276	0.7334104	0.1189735	0.0891649	0.05956103	0.05226005	0.2701094	0.3720723	0.09499432	0.2375694	0.08319977	0.1175913	0.1028728	0.08427402
242.029	0	0.08102523	0.06385118	0.07633816	0.0416741	0.4474169	0.4431462	0.2395167	0.1177949	0.1247327	0.1153042	0.1219177	0.08695415	0.1208242	0.1356787	0.1564419	0.0863569	0.0669659	0.08571786	0.1418577	0.1377198	0.1101154	0.2851631	0.431305	0.3147853
242.030	0	0.08593815	0.05028159	0.05191383	0.06092093	0.08902802	0.2307418	0.471748	0.4084839	0.1149159	0.0752677	0.06646549	0.06606808	0.4214268	0.3952458	0.2067192	0.08900411	0.08761662	0.06794283	0.05992212	0.06513798	0.1167056	0.0908074	0.1970826	0.2039484
242.129	0	0.2678609	0.2549599	0.2252142	0.2086841	0.02838285	0.02695673	0.0259631	0.02289449	0.2055293	0.2006797	0.1945226	0.1703896	0.01990986	0.01916478	0.01940455	0.01901506	0.2289173	0.2304183	0.2319818	0.189169	0.03307693	0.03374076	0.03482379	0.03002655
242.129	0	0.4974785	0.5448724	1.886708	1.493802	0.221951	0.185982	0.1552716	0.1507089	2.00839	1.272189	1.067108	0.7133876	0.1082984	0.09441153	0.04889851	0.0474537	0.2182338	0.3403754	0.1796652	0.2655486	0.08105614	0.108275	0.09480031	0.08509926
242.129	0	0.07834931	0.05481033	0.05811299	0.05627649	0.4392025	0.4403714	0.2678587	0.1138949	0.1318264	0.1168833	0.1093063	0.09247678	0.1271028	0.1193766	0.1296798	0.09703642	0.05989782	0.09119396	0.1261046	0.1239119	0.09293172	0.296838	0.4278433	0.2924595
242.130	0	0.09312475	0.05941909	0.04617073	0.05789206	0.1331381	0.2390102	0.4143816	0.3489446	0.09570268	0.04867465	0.05153042	0.06241153	0.353047	0.3487717	0.191038	0.08448398	0.07997691	0.04865237	0.04108108	0.05605689	0.1342572	0.1095446	0.2001702	0.1749593
242.229	0	0.250458	0.2420507	0.2159365	0.2025238	0.02805494	0.0272914	0.02655972	0.02394753	0.2102273	0.2045946	0.1991281	0.175664	0.02509414	0.02469731	0.02385028	0.02105948	0.2212849	0.2167003	0.2192195	0.1750085	0.02608066	0.02664302	0.02813419	0.02582489
242.229	0	0.5223369	0.5141992	1.884611	1.483718	0.2290753	0.1929837	0.1449484	0.1424223	2.001968	1.294052	1.108219	0.7221147	0.09501382	0.09135172	0.05712716	0.04372695	0.2392789	0.333645	0.2316815	0.2730069	0.06561428	0.09997951	0.09082394	0.07636984
242.229	0	0.08856884	0.04701048	0.06579427	0.05287173	0.4474085	0.4555097	0.2907148	0.1129689	0.1435536	0.1052474	0.08687637	0.09852489	0.1212209	0.1003802	0.1022537	0.1230184	0.05256454	0.09920752	0.1194193	0.1111876	0.09613711	0.3296052	0.4476081	0.3067069
242.230	0	0.1172676	0.07084377	0.05595883	0.04682718	0.1643427	0.2510196	0.377577	0.3101776	0.08413397	0.0574499	0.05162123	0.06169795	0.3081495	0.3191845	0.1768786	0.09081719	0.067576	0.05775521	0.0564127	0.07223327	0.1375749	0.1107125	0.202532	0.1632262
242.329	0	0.23752	0.2295408	0.203447	0.1912424	0.02656065	0.02562504	0.02475881	0.02237117	0.2127077	0.2061533	0.2015089	0.1789424	0.02229784	0.02327049	0.02424118	0.02399744	0.2183241	0.207461	0.2147032	0.1706366	0.02464531	0.02553027	0.02787919	0.02655304
242.329	0	0.5291077	0.4864125	1.929606	1.539174	0.2291254	0.2005713	0.1608432	0.135891	2.022106	1.34134	1.170952	0.7603671	0.07823132	0.1107194	0.05686053	0.03609926	0.291343	0.3144	0.2944974	0.2683171	0.0495311	0.0904683	0.09388753	0.06738477
242.329	0	0.08816302	0.04318356	0.05998119	0.03433308	0.4800951	0.4796091	0.2876198	0.1079055	0.142857	0.09421046	0.07008566	0.1075483	0.09562694	0.09275642	0.07861558	0.1197933	0.04426305	0.1021159	0.1126233	0.1024283	0.1119287	0.3493497	0.4813581	0.335665
242.330	0	0.07863745	0.0594275	0.06282941	0.04408627	0.1454692	0.2142924	0.3545898	0.2655641	0.06452426	0.05999894	0.07753357	0.04974538	0.2666365	0.2608377	0.1647952	0.1001221	0.05335857	0.03786888	0.02798533	0.04779411	0.1322033	0.1206374	0.1636568	0.1427571
242.429	0	0.2164358	0.2066388	0.1809483	0.1702828	0.02476542	0.02523043	0.02688921	0.02542266	0.2005375	0.1942473	0.191555	0.1722004	0.02417702	0.02503701	0.02637446	0.02555863	0.1995027	0.1835573	0.1949891	0.1536731	0.0176407	0.0168621	0.01849642	0.01724955
242.429	0	0.4991597	0.4613973	1.860579	1.531968	0.2355441	0.2100123	0.1617111	0.1404184	2.073403	1.348419	1.164995	0.8011008	0.0745135	0.101315	0.06281573	0.04361707	0.3595665	0.29045	0.3223519	0.2320724	0.04949486	0.07670494	0.09684907	0.08058799
242.429	0	0.07630384	0.03897288	0.04753563	0.02366986	0.4975314	0.4791728	0.2806544	0.1017335	0.135805	0.09435587	0.06932764	0.1158131	0.09045799	0.1098938	0.09114344	0.1213998	0.05479741	0.1094268	0.109361	0.09758819	0.1482438	0.3638417	0.4800791	0.3362487
242.430	0	0.07945047	0.05187641	0.03718234	0.0317879	0.09460755	0.1546305	0.3148234	0.2212947	0.06368047	0.06531422	0.05774034	0.02889805	0.1714216	0.1293698	0.159881	0.1264095	0.05419472	0.02945264	0.03691259	0.04062563	0.1432384	0.1365671	0.1245764	0.07156025
242.529	0	0.2073992	0.198292	0.1739575	0.160907	0.01957448	0.01999304	0.01969883	0.02102041	0.1869175	0.1806414	0.1793617	0.1615828	0.02037569	0.02049239	0.02099448	0.01958243	0.18739	0.1704024	0.1845809	0.145899	0.01605628	0.01638577	0.01673057	0.01448273
242.529	0	0.4758176	0.4690692	1.756174	1.491566	0.2323475	0.2189077	0.1682591	0.1500054	2.086689	1.314279	1.147239	0.819525	0.09196541	0.1068634	0.07597852	0.05033616	0.4387876	0.2917758	0.3227482	0.1840203	0.07128713	0.06784045	0.1061159	0.08692833
242.529	0	0.07458617	0.03033003	0.03354799	0.02929495	0.474144	0.446212	0.24807	0.08211845	0.1337928	0.0853391	0.06846241	0.1247794	0.09163137	0.08556749	0.0790156	0.1355598	0.07312681	0.08991359	0.09407369	0.09223075	0.1719607	0.3617635	0.4535965	0.3093401
242.530	0	0.08195263	0.054385	0.05701477	0.04833245	0.09744898	0.1446589	0.2526766	0.2057058	0.04157689	0.0528197	0.06542782	0.05492276	0.1536617	0.1288326	0.1538674	0.1332549	0.05990276	0.03657482	0.02300588	0.03238224	0.1282325	0.1329641	0.1180298	0.08857455
242.629	1	0.2142781	0.2060053	0.1836388	0.1692507	0.02458534	0.02454806	0.02583268	0.02399005	0.1944454	0.1899012	0.188923	0.167993	0.02406092	0.02478579	0.02346427	0.02115841	0.1928315	0.1778546	0.1900812	0.1488646	0.01981939	0.0208575	0.02040683	0.01642669
242.629	1	0.4383015	0.4558341	1.676167	1.409069	0.2392618	0.1679958	0.1431689	0.1315215	2.067452	1.226852	1.098334	0.8151255	0.08088079	0.1033205	0.08761758	0.0768138	0.4691972	0.2937678	0.3040802	0.1820314	0.06375142	0.08030412	0.1120575	0.08950293
242.629	1	0.07731358	0.04438095	0.04669948	0.02430965	0.4590853	0.4208594	0.2377856	0.08806881	0.1361057	0.08492442	0.06504463	0.1282234	0.09794155	0.08687173	0.1018751	0.1442886	0.09450982	0.07397972	0.07930093	0.08401765	0.2054576	0.3683919	0.4244242	0.2931081
242.630	1	0.08041919	0.07247782	0.06183013	0.03545863	0.1476442	0.1520699	0.2487352	0.2054315	0.08356866	0.04686186	0.05920041	0.05894249	0.1969042	0.1577432	0.1418275	0.123287	0.09321163	0.04484174	0.02238344	0.04220547	0.1145749	0.131799	0.112091	0.1034054
242.729	1	0.2292614	0.2218775	0.2006232	0.1865481	0.03343659	0.03546435	0.03579212	0.03577167	0.224926	0.2218794	0.2202276	0.1934938	0.03765381	0.03616581	0.03517217	0.02904346	0.2179425	0.2016893	0.2088584	0.1595391	0.02284394	0.02082767	0.01995946	0.01479968
242.729	1	0.4101762	0.4742598	1.70809	1.41923	0.2275381	0.178297	0.1641527	0.1278498	2.086061	1.16594	1.104445	0.8277908	0.07291209	0.07802176	0.08358239	0.08061107	0.4671475	0.2955758	0.258774	0.2536894	0.06049327	0.06781953	0.08790461	0.092562
242.729	1	0.0687941	0.04389085	0.04708369	0.02478278	0.4602622	0.4206738	0.2364588	0.08963928	0.1261762	0.07805892	0.06408576	0.1326204	0.09732855	0.0859854	0.1172452	0.1569886	0.1241853	0.08029934	0.07745565	0.07936872	0.2505466	0.4098009	0.4463296	0.3039493
242.730	1	0.09581739	0.06508159	0.07883221	0.03820684	0.1955123	0.1789667	0.3674074	0.2829424	0.07861718	0.04596701	0.0831229	0.06830816	0.28432	0.226319	0.1380453	0.1637616	0.08737357	0.0490627	0.03367842	0.07437931	0.1290373	0.1901493	0.1116227	0.1455043
242.829	1	0.2461088	0.2371718	0.2136755	0.1960645	0.02956492	0.02872915	0.02983969	0.02737914	0.22984	0.2267901	0.2233986	0.1949196	0.02994421	0.03052432	0.03019959	0.02705457	0.2338121	0.2222909	0.2279358	0.1766558	0.02955895	0.02937801	0.02994088	0.02553773
242.829	1	0.4058658	0.4913471	1.747527	1.433031	0.244749	0.1964905	0.1732056	0.1394404	2.074425	1.126811	1.057398	0.8308473	0.06497227	0.08853914	0.09803306	0.1112702	0.4598161	0.2984879	0.2184402	0.3452687	0.0756101	0.1056646	0.1045796	0.1015791
242.829	1	0.04270909	0.04213644	0.05720838	0.04701348	0.4358623	0.4032873	0.2285252	0.1048025	0.1177505	0.0757666	0.04540302	0.1282409	0.1287022	0.08001894	0.1223133	0.166928	0.182744	0.1104424	0.08551291	0.08308047	0.2961724	0.4412674	0.4656693	0.3162887
242.830	1	0.09403724	0.07006561	0.06484259	0.06013942	0.1794454	0.140569	0.3961639	0.3460451	0.1156526	0.06924403	0.07523342	0.07986003	0.3696986	0.2657444	0.07291893	0.1508371	0.1061435	0.06107012	0.02892086	0.06627595	0.1207185	0.1652583	0.09742045	0.135032
242.929	1	0.2568042	0.2455335	0.2203349	0.1987218	0.02816933	0.02739536	0.02629861	0.0239311	0.2261731	0.2237359	0.2186475	0.1900866	0.02580648	0.02751924	0.02816137	0.02492533	0.2404091	0.2344753	0.23548	0.1811639	0.03044246	0.03037204	0.03082206	0.02606507
242.929	1	0.4023513	0.4646448	1.716328	1.421903	0.2583678	0.1747993	0.1407914	0.144883	2.077162	1.110329	0.9348327	0.8000735	0.0529103	0.09583013	0.07509276	0.09302329	0.4315228	0.3094283	0.1809294	0.3897501	0.06255543	0.0923906	0.08691524	0.1079353
242.929	1	0.02634771	0.05968014	0.077203	0.06036908	0.4130589	0.3930618	0.2391097	0.1287421	0.09905484	0.07609573	0.06031924	0.1206684	0.1682141	0.09164989	0.1414347	0.1805241	0.2035549	0.1202982	0.08878547	0.08893186	0.3257853	0.4481867	0.4576615	0.3159393
242.930	1	0.08082521	0.06331718	0.07820315	0.04925732	0.1455209	0.1004607	0.382478	0.3366497	0.1112011	0.1065946	0.1033301	0.06538012	0.3556285	0.2814981	0.03477191	0.139956	0.07184521	0.04855629	0.0462621	0.06546904	0.1223885	0.168403	0.06083204	0.1286073
243.029	1	0.2543785	0.2431226	0.2201681	0.1989268	0.0336609	0.03242085	0.03048604	0.02687953	0.2346285	0.2331781	0.2275095	0.1983979	0.03286908	0.03424178	0.03425952	0.03038831	0.2491273	0.2463168	0.2429784	0.1858069	0.04220439	0.04254678	0.04248348	0.03513863
243.029	1	0.4185745	0.4400909	1.696013	1.440194	0.2759243	0.1761965	0.1356609	0.1511215	2.038367	1.108118	0.8356262	0.7818193	0.07528876	0.09179691	0.08922336	0.1037077	0.4067114	0.3247413	0.2123819	0.4151083	0.07950779	0.1093912	0.1138709	0.1138711
243.029	1	0.05546349	0.05989982	0.07291494	0.06090048	0.3808169	0.3724972	0.2505114	0.1454602	0.08413713	0.0602183	0.05819923	0.1118435	0.1548354	0.106971	0.1574117	0.1863365	0.1952682	0.1207488	0.09358679	0.09118294	0.339687	0.4333919	0.4309859	0.301493
243.030	1	0.0808066	0.03147841	0.04441233	0.05000098	0.1042435	0.1157769	0.3553863	0.3275977	0.1127948	0.08014718	0.06517557	0.0820338	0.3413961	0.2688288	0.07828293	0.129802	0.07131601	0.05899287	0.03546839	0.05698401	0.08537225	0.111283	0.07099674	0.1268399
243.129	1	0.2396727	0.2312736	0.2083296	0.1880658	0.02804402	0.02835168	0.02830179	0.02656112	0.2221029	0.2218261	0.2173522	0.1907787	0.02944761	0.02954702	0.03025313	0.02754737	0.233477	0.2332035	0.22812	0.1730192	0.03023118	0.02988501	0.02982657	0.02611069
243.129	1	0.4563484	0.4342979	1.66224	1.455919	0.2480531	0.1884568	0.1282612	0.1420787	2.013135	1.139693	0.8038146	0.7679032	0.07148295	0.08721185	0.08001684	0.08603893	0.3349623	0.3412758	0.2365381	0.397552	0.07106712	0.09179871	0.116615	0.1142431
243.129	1	0.07534496	0.06011872	0.06103679	0.07069512	0.3785036	0.3742056	0.2585444	0.1551459	0.09235699	0.05977354	0.06609116	0.1058969	0.1446075	0.108024	0.1535091	0.1852101	0.1987768	0.1323131	0.1013243	0.07887699	0.3540579	0.4387528	0.4275287	0.3005542
243.130	1	0.1024168	0.03225549	0.05133362	0.05323755	0.1472846	0.1920238	0.3544357	0.3153637	0.1055548	0.07278469	0.06386339	0.05549442	0.3146527	0.2629962	0.1225529	0.12371	0.08626021	0.05644283	0.03346819	0.05988915	0.08561365	0.08552952	0.1185382	0.1427922
243.229	1	0.2624364	0.243776	0.1951678	0.1772214	0.03194247	0.03861809	0.03842193	0.03215387	0.2118218	0.1948137	0.2097124	0.2064497	0.03734089	0.03872965	0.03372946	0.02542477	0.2167991	0.2404906	0.245774	0.1722988	0.03119784	0.02407675	0.03098851	0.0291553
243.229	1	0.4781444	0.4604728	1.71392	1.539317	0.2402807	0.2064687	0.1624816	0.1514024	2.039361	1.176003	0.8811471	0.7888287	0.07400334	0.08829692	0.08634318	0.08277891	0.2364981	0.3684598	0.2525369	0.3651591	0.06315951	0.1139231	0.1219259	0.113062
243.229	1	0.09470622	0.07030745	0.05445745	0.084344	0.3673881	0.3674322	0.2617004	0.166076	0.08809633	0.06866835	0.08533733	0.1061176	0.1316828	0.1018043	0.1407826	0.1738443	0.2084946	0.1469776	0.1118227	0.07237714	0.3573358	0.4219648	0.406758	0.2933381
243.230	1	0.1364574	0.05241695	0.0482098	0.05231683	0.2016255	0.2748722	0.4145519	0.3473464	0.08652559	0.06243011	0.05934475	0.05102715	0.3400429	0.3035054	0.166597	0.1455465	0.1029783	0.07286377	0.03687781	0.05754131	0.1025577	0.09688625	0.1479839	0.1694135
243.329	1	0.2585336	0.2473321	0.1810737	0.14935	0.04179045	0.03647639	0.03608386	0.0445689	0.1968239	0.1437969	0.1833146	0.2147075	0.03344892	0.03792386	0.04743048	0.04368782	0.185942	0.238616	0.2534415	0.166995	0.04065076	0.03386612	0.04151829	0.03959764
243.329	1	0.4952784	0.4956958	1.747479	1.578508	0.2334037	0.1873491	0.1837768	0.171091	2.04294	1.195307	0.9454316	0.7954869	0.06657366	0.07324606	0.08100963	0.07665559	0.1510848	0.3475511	0.2449992	0.2987246	0.04071846	0.1036761	0.09743022	0.1196051
243.329	1	0.1117924	0.05710445	0.03669906	0.09069389	0.3487038	0.3533976	0.2639956	0.1747166	0.0969021	0.07962195	0.09186937	0.1048673	0.1264616	0.1042264	0.1213111	0.1485724	0.208343	0.160265	0.1167344	0.07099907	0.3396724	0.3819221	0.3672581	0.2813054
243.330	1	0.1026477	0.04980652	0.05845122	0.07262252	0.2233027	0.2844176	0.3947787	0.3253483	0.07930506	0.03813463	0.05081159	0.04488252	0.301606	0.2781849	0.1979021	0.1419855	0.1028653	0.06202966	0.04588925	0.06448366	0.1025893	0.1102459	0.1601639	0.1642685
243.429	1	0.2203639	0.2186788	0.1540877	0.1028789	0.03713387	0.03010111	0.03544019	0.04269048	0.1655093	0.08196241	0.1382135	0.1844775	0.03229929	0.03762754	0.04297075	0.03210177	0.1415272	0.2064199	0.2211754	0.1391198	0.03911023	0.02896302	0.02957302	0.0345992
243.429	1	0.5054725	0.5179049	1.735719	1.559469	0.2371186	0.1875606	0.1689544	0.1597734	2.071846	1.20171	0.984522	0.7763129	0.1055663	0.08402982	0.06822621	0.07156026	0.2273616	0.3371763	0.238633	0.2340227	0.04307212	0.09560711	0.1027622	0.1103016
243.429	1	0.1174393	0.05437794	0.05493745	0.1041892	0.3190072	0.3212814	0.2516647	0.1792476	0.09325261	0.0723214	0.09791391	0.1059834	0.1229773	0.114712	0.1014436	0.1271919	0.2004723	0.1675068	0.1178352	0.08027337	0.3178345	0.345957	0.3384638	0.2922808
243.430	1	0.08817968	0.06096663	0.05264925	0.05204547	0.2072548	0.2711002	0.3490336	0.2848638	0.0539106	0.03556073	0.04161853	0.0380155	0.2371683	0.2353121	0.1898808	0.1282289	0.06599234	0.04166679	0.03279365	0.0437675	0.1100177	0.1244215	0.1493496	0.1255132
243.529	1	0.1567869	0.16337	0.1084126	0.05469338	0.02788535	0.01701374	0.02714476	0.03457002	0.1183362	0.04454098	0.08532568	0.1292605	0.02619644	0.02489184	0.03302407	0.03185574	0.08747044	0.1408341	0.161211	0.1011401	0.02088092	0.01587058	0.02525468	0.02599781
243.529	1	0.5203899	0.5390832	1.692186	1.549189	0.2223022	0.1882036	0.1878237	0.1514993	2.050895	1.226171	1.044456	0.7584651	0.1056464	0.09279045	0.07508768	0.06987989	0.2994228	0.3177382	0.2326865	0.1924747	0.07919244	0.07227515	0.1065005	0.0931456
243.529	1	0.09933908	0.06711614	0.07077426	0.1069963	0.2753316	0.2951614	0.2186158	0.1662442	0.08075666	0.07199844	0.09911184	0.1066606	0.1150073	0.1233113	0.08301208	0.1142954	0.1863886	0.1595336	0.1093063	0.08391622	0.2837365	0.2983379	0.3091812	0.2818926
243.530	1	0.08108991	0.05497365	0.04756997	0.03507453	0.1551594	0.2016384	0.2619593	0.2164751	0.03981554	0.02847338	0.03554939	0.04430701	0.1759451	0.1683415	0.1479762	0.1099189	0.04477559	0.03371364	0.04245575	0.04339117	0.0947357	0.1109333	0.1182344	0.08675848
243.629	1	0.1229321	0.129068	0.07947801	0.03081911	0.02598398	0.01811914	0.01951573	0.02115842	0.08438242	0.03348806	0.0529466	0.08974474	0.02587149	0.02905354	0.03423365	0.02876762	0.05992251	0.09617578	0.1194424	0.07661253	0.01753825	0.01289578	0.01845234	0.01838302
243.629	1	0.5301412	0.5540433	1.674948	1.594364	0.2183239	0.1844164	0.1785171	0.1564074	2.026624	1.280799	1.113156	0.7702338	0.08507469	0.09780495	0.07862339	0.05796164	0.3524978	0.3227878	0.1868041	0.2201217	0.078023	0.04693889	0.07198547	0.09214437
243.629	1	0.08355912	0.0681064	0.07026677	0.09507637	0.2459758	0.2954034	0.1864556	0.1470603	0.07027664	0.08709524	0.1025185	0.09762982	0.1055558	0.1217888	0.08219301	0.1079331	0.1747824	0.1555667	0.1153703	0.07772118	0.2662679	0.2609234	0.2868203	0.2734448
243.630	1	0.06867265	0.05109825	0.04262975	0.03939144	0.1039189	0.1764177	0.2686991	0.2128982	0.04181225	0.04959274	0.05520015	0.02695173	0.1339099	0.1097041	0.13963	0.1447286	0.03401774	0.02251394	0.02123117	0.02720407	0.1432308	0.1368183	0.08275104	0.05780121
243.729	1	0.1032535	0.106293	0.06251176	0.03807955	0.02531072	0.02179224	0.01572457	0.01609036	0.0623351	0.03797934	0.03859138	0.05906977	0.01498405	0.0171569	0.02085908	0.01997244	0.05596928	0.06985116	0.09028358	0.06015302	0.02042477	0.02500345	0.02334095	0.01490587
243.729	1	0.5568443	0.5508036	1.741644	1.674594	0.2143429	0.1857569	0.1729183	0.1635047	2.008386	1.330447	1.167007	0.7780157	0.08549175	0.09611366	0.1013512	0.07499651	0.4146329	0.3330821	0.1865524	0.2615427	0.08113053	0.08048723	0.09684629	0.08480116
243.729	1	0.08280497	0.05252995	0.06391288	0.07680441	0.2387902	0.3209602	0.1708506	0.1295284	0.06681822	0.116219	0.1186396	0.1080795	0.102571	0.1338991	0.07850968	0.1104879	0.1606681	0.1563785	0.1367677	0.09264291	0.2547478	0.2163671	0.2701536	0.276524
243.730	1	0.109788	0.09072217	0.04427015	0.04197297	0.1279378	0.1676043	0.2843136	0.264358	0.07882271	0.05779211	0.04975442	0.06300601	0.1763737	0.138876	0.1134765	0.1911128	0.07070595	0.04475172	0.03343107	0.04494446	0.1658034	0.2067393	0.07158846	0.05067976
243.829	1	0.07904301	0.07800495	0.04196459	0.03163376	0.01419906	0.01099014	0.01306684	0.01419182	0.03819531	0.03091719	0.02929203	0.03817621	0.01458969	0.01636263	0.01252386	0.009777328	0.04826311	0.03929858	0.06358724	0.04363233	0.0160328	0.01279887	0.01595533	0.01486367
243.829	1	0.5622879	0.5250162	1.753767	1.689926	0.2335792	0.1993719	0.1488063	0.1627082	1.987588	1.367289	1.155221	0.7679903	0.08516758	0.09200363	0.09733215	0.06657855	0.4635873	0.3360415	0.2476231	0.2558651	0.09123523	0.08084572	0.09300442	0.05804379
243.829	1	0.08522615	0.04802187	0.06698819	0.06232174	0.210108	0.3010309	0.1463555	0.1032991	0.05879091	0.1218845	0.1075727	0.1006105	0.08892346	0.1334171	0.078059	0.1038078	0.1339422	0.1397101	0.1392112	0.099011	0.2347156	0.1782736	0.2443846	0.2551297
243.830	1	0.1235996	0.08122897	0.07040909	0.04570902	0.1342797	0.1158197	0.2964968	0.2928902	0.08812935	0.07123781	0.08667449	0.07747431	0.2481179	0.2264068	0.124332	0.1435085	0.08550044	0.06392282	0.04472861	0.07090087	0.1192553	0.1879742	0.1177773	0.1082554
243.929	1	0.06341276	0.05851837	0.02788564	0.020018	0.01073049	0.01298821	0.0189196	0.01644492	0.02484979	0.02328058	0.02001005	0.02274116	0.01968164	0.01881731	0.01472988	0.009881651	0.02747774	0.0223193	0.0440254	0.02938869	0.0140805	0.0114837	0.01571615	0.01510035
243.929	1	0.5598545	0.5040538	1.773979	1.645076	0.2372788	0.2059916	0.1808354	0.1405539	1.985921	1.381673	1.149873	0.7568881	0.06839654	0.1218708	0.08387143	0.07095909	0.4537623	0.3605451	0.3217423	0.2310855	0.06076769	0.097178	0.1195507	0.04489197
243.929	1	0.07895432	0.06272878	0.06763884	0.06320524	0.1705798	0.2582279	0.1051353	0.08812494	0.05402246	0.1007136	0.08557881	0.0962382	0.08710009	0.1230357	0.07778009	0.08547334	0.1165994	0.1250611	0.1218576	0.09166479	0.2154925	0.1391996	0.2062889	0.2132757
243.930	1	0.1116406	0.06775574	0.04994146	0.03069581	0.1370677	0.1060392	0.3057319	0.306194	0.1088583	0.07634517	0.0718531	0.07949824	0.2850448	0.2862169	0.1282344	0.1107668	0.04572317	0.06726109	0.04542394	0.07158836	0.1154875	0.1569168	0.1095741	0.1295313
244.029	1	0.07844292	0.07089629	0.04483374	0.03898708	0.01960584	0.01937607	0.02046676	0.01793274	0.03569699	0.03211184	0.0330483	0.02858555	0.0174052	0.01790169	0.01748475	0.01414048	0.02173594	0.03914597	0.04808226	0.03490925	0.02128496	0.021855	0.02207355	0.01725106
244.029	1	0.5384831	0.5072815	1.71971	1.605228	0.2418228	0.1977829	0.1644949	0.1319013	1.970373	1.358041	1.119547	0.7300011	0.06474358	0.124316	0.08982041	0.0775636	0.4049796	0.3486947	0.3639834	0.2244702	0.05518622	0.09160453	0.1019465	0.04079155
244.029	1	0.06430399	0.06299218	0.0466414	0.071976	0.1414147	0.233826	0.08121053	0.08704988	0.06899931	0.07295358	0.08252672	0.0942854	0.1052907	0.119925	0.07983521	0.09058405	0.09844643	0.1137706	0.09050378	0.09405719	0.1812136	0.1116537	0.1754444	0.1781346
244.030	1	0.07319624	0.05578151	0.05263775	0.04471081	0.07578546	0.1395032	0.3223731	0.3162014	0.1328435	0.0975205	0.09669885	0.07961563	0.3163304	0.2955916	0.1503114	0.0697108	0.05663944	0.05774549	0.04602516	0.05862983	0.0998773	0.1124302	0.1245389	0.1428096
244.129	1	0.1220514	0.1246647	0.07587862	0.04247307	0.03486216	0.02797711	0.0236037	0.02280596	0.07264116	0.05845652	0.06408208	0.06143215	0.02925881	0.02859297	0.02743185	0.02444517	0.03756875	0.07675372	0.09945019	0.06532663	0.02892428	0.03567194	0.03386464	0.02043356
244.129	1	0.5035689	0.5453257	1.770304	1.653938	0.2429922	0.2093173	0.1566025	0.1486864	1.992048	1.377456	1.094019	0.7108477	0.05455554	0.1277128	0.1166677	0.08632	0.3477117	0.3566962	0.4198374	0.2347109	0.07170543	0.1161029	0.1135743	0.06338704
244.129	1	0.05038225	0.06315429	0.03304342	0.07005525	0.1429312	0.226677	0.07441852	0.09892495	0.06875743	0.0711621	0.0767399	0.09693277	0.1161538	0.1185984	0.08063918	0.09817866	0.09631051	0.1009294	0.08234923	0.08628851	0.1633577	0.1100009	0.1720463	0.1672738
244.130	1	0.06464099	0.03891798	0.04633055	0.03720659	0.04124742	0.1604087	0.3911117	0.3584085	0.1378572	0.07634027	0.09047209	0.1028877	0.3633722	0.3375074	0.1727843	0.07954349	0.05136886	0.05185732	0.03000759	0.04978548	0.08210935	0.08143454	0.108965	0.1612386
244.229	1	0.1206796	0.129008	0.07994262	0.03405913	0.03287197	0.02643182	0.01799259	0.02400478	0.07811445	0.05972451	0.06432529	0.07188594	0.02224575	0.02129861	0.02360724	0.01925842	0.04479846	0.08071912	0.109982	0.07236415	0.01847298	0.02669136	0.02933485	0.0199507
244.229	1	0.4707068	0.5424084	1.774934	1.628661	0.2373396	0.2331989	0.1655872	0.1365799	1.989565	1.34217	1.016086	0.6338914	0.05978829	0.1058601	0.1158776	0.09767944	0.2768267	0.3328834	0.4219841	0.2358003	0.07437791	0.1168227	0.1161203	0.05411139
244.229	1	0.03147698	0.04204605	0.03839429	0.06020472	0.1337668	0.1811698	0.06663545	0.09238671	0.06527263	0.07228811	0.05960873	0.09362677	0.113824	0.09829006	0.06725683	0.09367176	0.09450734	0.08066097	0.064396	0.06047047	0.1467262	0.1043676	0.1500557	0.1331584
244.230	1	0.05839093	0.04453512	0.03136409	0.04551426	0.07634116	0.1916383	0.3944492	0.3618673	0.1351194	0.06112625	0.04863483	0.07273606	0.3698006	0.3335097	0.1811785	0.04982933	0.05610433	0.03585428	0.03217629	0.02761487	0.08241274	0.06266336	0.1294326	0.1713382
244.329	1	0.1240592	0.140001	0.09697217	0.04926408	0.02724694	0.02407349	0.02542822	0.02518018	0.08923468	0.05817887	0.06597731	0.08369271	0.02428853	0.02230631	0.02503927	0.02530796	0.07056631	0.09819578	0.1237326	0.08284288	0.0266499	0.02935642	0.02289654	0.01630012
244.329	1	0.4506865	0.5246969	1.689777	1.527281	0.2358477	0.1934602	0.1515531	0.1040461	2.009288	1.294312	0.8926392	0.5700404	0.06861577	0.09109241	0.1127074	0.0910274	0.2496117	0.2928356	0.3887053	0.2794506	0.07686093	0.08994929	0.1088979	0.04779835
244.329	1	0.03155944	0.02863059	0.02146251	0.04171462	0.1105255	0.1331076	0.07111412	0.07437235	0.05410701	0.05836725	0.05279183	0.06748159	0.08187262	0.07402458	0.05978982	0.06499645	0.07417647	0.05859812	0.04459722	0.04323411	0.108976	0.0906192	0.1193672	0.09401902
244.330	1	0.06096685	0.03848129	0.03985956	0.04838309	0.08807197	0.1884376	0.306843	0.2697506	0.116968	0.06731581	0.05447361	0.08010021	0.2805188	0.2617103	0.1646202	0.05232714	0.06133813	0.04527754	0.04149012	0.03883765	0.07815078	0.06056963	0.1399448	0.146324
244.429	1	0.221164	0.2316675	0.1667456	0.09270484	0.02512802	0.02627152	0.03712741	0.03151742	0.1180829	0.09548924	0.1130725	0.1283222	0.03185187	0.02742107	0.02167826	0.02505424	0.1299884	0.1803419	0.2246244	0.1568457	0.03864595	0.04056484	0.03177995	0.01701482
244.429	1	0.4431312	0.5037895	1.682102	1.530926	0.233804	0.1879717	0.1500139	0.1078458	2.024296	1.311537	0.7852771	0.560225	0.08580707	0.07825592	0.1056539	0.08587096	0.2156566	0.2851903	0.3632724	0.3253209	0.08001613	0.06478343	0.1125194	0.05678407
244.429	1	0.0248605	0.02370832	0.02024855	0.02243473	0.04203025	0.04708528	0.02836834	0.02788108	0.023807	0.02283881	0.02187331	0.01979952	0.03060658	0.03129477	0.02964929	0.02558066	0.02407849	0.02320829	0.02462842	0.02083069	0.03984624	0.03818819	0.04479747	0.03525785
244.430	1	0.06936086	0.05286594	0.03955855	0.04358787	0.09145502	0.150758	0.2368693	0.1946705	0.07552955	0.0397557	0.03545058	0.04343288	0.2045605	0.197215	0.1215101	0.07379765	0.06802821	0.04716931	0.03075262	0.04154408	0.08913333	0.08588559	0.1210822	0.1232164
244.529	1	0.1965859	0.1973721	0.1595422	0.1171671	0.0197461	0.02705098	0.03154804	0.02315378	0.1208962	0.0988742	0.1050498	0.11975	0.03430886	0.02636456	0.02573039	0.02898498	0.1699988	0.1873668	0.2103276	0.1576754	0.04267078	0.041515	0.0256994	0.01654506
244.529	1	0.4418465	0.4577278	1.640018	1.502043	0.2307591	0.1697944	0.1332828	0.1043849	2.029587	1.295275	0.6900572	0.5423649	0.08921449	0.06665147	0.08833778	0.09022451	0.1848297	0.2846601	0.3125869	0.3683814	0.070392	0.06636739	0.1167074	0.06329914
244.529	1	0.04859738	0.03906699	0.03412402	0.04114927	0.1106976	0.1212479	0.0911916	0.07342972	0.05495031	0.0548689	0.05500204	0.05168847	0.07891155	0.07643043	0.07025017	0.05821167	0.05839347	0.054704	0.05577383	0.04744836	0.08881316	0.09463601	0.1133025	0.08362941
244.530	1	0.06220932	0.04649579	0.02902452	0.0266094	0.07318075	0.11415	0.177113	0.1417897	0.06233686	0.0352361	0.02637552	0.03668597	0.149499	0.1419276	0.09149255	0.07505273	0.04757443	0.03133766	0.02669737	0.03246047	0.08483904	0.0856933	0.1010727	0.08693428
244.629	1	0.2370458	0.2203854	0.1658612	0.1190444	0.02627047	0.02578641	0.02635027	0.02654679	0.1438188	0.133022	0.1196795	0.118755	0.03358846	0.02954823	0.04083893	0.04426555	0.218728	0.2300379	0.2299307	0.1647529	0.03880863	0.04503646	0.0431265	0.02689706
244.629	1	0.4415238	0.471176	1.678996	1.526356	0.2463208	0.1758518	0.1142706	0.1129255	2.083644	1.401427	0.6289306	0.5472851	0.08538075	0.06278167	0.07674902	0.1022143	0.2420222	0.3225334	0.2475419	0.41656	0.0550956	0.06539439	0.1126315	0.06088322
244.629	1	0.06232466	0.03588816	0.05864309	0.0603327	0.2307293	0.2436275	0.1801656	0.1222276	0.09684372	0.08381602	0.1006693	0.1054164	0.1177854	0.08884019	0.08278452	0.09747845	0.1280078	0.09926477	0.07420862	0.07037544	0.1493717	0.1836012	0.2293836	0.1725981
244.630	1	0.0433961	0.03670895	0.04034587	0.03346019	0.0579316	0.1070672	0.1898757	0.1386724	0.02683898	0.02915355	0.04289751	0.03136499	0.1269459	0.1278604	0.09788193	0.08753434	0.03471567	0.03030513	0.02535778	0.02582285	0.09924223	0.1006282	0.09550737	0.07460589
244.729	1	0.2723929	0.2423648	0.1246362	0.08350036	0.02367364	0.02476111	0.02644705	0.02828896	0.1697635	0.1478272	0.1229371	0.1305396	0.03218411	0.02845564	0.03879076	0.04274381	0.2377273	0.21564	0.1753089	0.146794	0.0401331	0.03244885	0.02767378	0.02546257
244.729	1	0.4153044	0.4950009	1.719299	1.554101	0.2436555	0.1883973	0.1189634	0.1258966	2.117482	1.442584	0.6159555	0.5368896	0.07646437	0.05499263	0.06488243	0.09866744	0.3123694	0.3490483	0.1948731	0.4213002	0.05574133	0.06721958	0.1046842	0.05842461
244.729	1	0.06473942	0.04673985	0.06851376	0.06792478	0.3098483	0.3165684	0.2192731	0.1269277	0.1140367	0.07978227	0.09691362	0.1186012	0.1434793	0.09237766	0.09217626	0.1292439	0.1627356	0.1089154	0.08073758	0.08070696	0.1909287	0.2434433	0.3179286	0.2462753
244.730	1	0.04984444	0.05247223	0.03549247	0.02455355	0.06464744	0.1182133	0.2025324	0.1600742	0.04282257	0.03732926	0.03085918	0.01892622	0.09655847	0.05323999	0.1005749	0.1160491	0.06326373	0.02756873	0.02503171	0.03379452	0.1381831	0.1237707	0.06242888	0.03346169
244.829	1	0.2205964	0.1933315	0.08018307	0.06626389	0.03256268	0.03093225	0.02275442	0.01697739	0.1475419	0.1200562	0.08418326	0.09442501	0.02268685	0.02490438	0.02337377	0.01925752	0.1693822	0.1374211	0.07445556	0.1042907	0.03888717	0.02761316	0.01485002	0.02110977
244.829	1	0.3914519	0.5300255	1.767389	1.564372	0.2481591	0.1944031	0.1178802	0.1143639	2.138057	1.435597	0.6220749	0.5130468	0.08437638	0.06050634	0.07805805	0.1031696	0.3957579	0.3564594	0.1749474	0.4034701	0.08342531	0.07863009	0.1095163	0.04906329
244.829	1	0.08636715	0.04300267	0.07386977	0.05664721	0.3915192	0.3966873	0.2318411	0.1025801	0.1263264	0.1024173	0.08020075	0.08821442	0.1453127	0.08986299	0.08930193	0.1344503	0.1620782	0.1119863	0.1028958	0.09593888	0.2058307	0.312723	0.4376678	0.317227
244.830	1	0.09810643	0.07192808	0.06926756	0.05252602	0.1548743	0.2026804	0.315471	0.2545861	0.0702159	0.04722031	0.05713723	0.04375605	0.1754498	0.1041416	0.1523569	0.1700042	0.07369707	0.0453797	0.04091436	0.03969681	0.191498	0.1781888	0.105939	0.08831471
244.929	1	0.1461262	0.1320726	0.09048635	0.09369879	0.02401434	0.02206757	0.02451601	0.02343613	0.1157825	0.1034678	0.09890031	0.09424069	0.01674117	0.02524426	0.02393654	0.01158433	0.1225005	0.1014215	0.0825013	0.09072289	0.02238045	0.0188451	0.01465561	0.01439117
244.929	1	0.3686723	0.5422208	1.773342	1.563887	0.2474828	0.1894357	0.1124499	0.1121009	2.096318	1.411881	0.66363	0.4956573	0.07772751	0.06417343	0.06173893	0.1025361	0.4724425	0.3468951	0.1866105	0.3650554	0.09978587	0.07946517	0.1440505	0.05380825
244.929	1	0.07281406	0.04392756	0.05209664	0.03352699	0.3694344	0.3799061	0.2162384	0.08106871	0.1253069	0.1091604	0.08157695	0.0768373	0.109692	0.07548692	0.08502112	0.1225108	0.1465202	0.09887954	0.1012762	0.08663318	0.1948793	0.2837768	0.3880852	0.2852642
244.930	1	0.06505776	0.09535325	0.08275166	0.0693216	0.1894823	0.1842125	0.3063245	0.2528419	0.06938083	0.05509422	0.06901861	0.05994175	0.2346795	0.17251	0.1589159	0.1575693	0.09608264	0.04679219	0.03851564	0.03699566	0.1461908	0.163294	0.1286315	0.118801
245.029	1	0.1725309	0.1622182	0.1305459	0.1267055	0.01813576	0.01759754	0.01882385	0.01853829	0.1400032	0.1342375	0.1350544	0.1191911	0.01945555	0.0221487	0.02242565	0.0190948	0.1523827	0.1419143	0.1253254	0.1154046	0.01898215	0.01942344	0.01902722	0.0154609
245.029	1	0.3459664	0.5746914	1.840004	1.622654	0.2571986	0.1972342	0.1191313	0.1108307	2.098006	1.507372	0.7585446	0.4984443	0.08777966	0.08702265	0.05956495	0.09084578	0.567141	0.3819655	0.1730334	0.3121634	0.1172992	0.07910709	0.1317907	0.04685724
245.029	1	0.07723045	0.04175768	0.03301563	0.03953535	0.3553944	0.3652479	0.2079355	0.07363834	0.137868	0.129668	0.08687357	0.07430864	0.08788471	0.07357237	0.07871861	0.1064445	0.1356899	0.09630775	0.1009623	0.08526907	0.1839521	0.2624735	0.3467353	0.2687196
245.030	1	0.0524527	0.0812329	0.07946164	0.05000236	0.1825964	0.1388656	0.3681652	0.3097639	0.07924366	0.05903566	0.07649899	0.0679553	0.3161193	0.2202895	0.1169311	0.1529804	0.08286811	0.04558376	0.03450118	0.04953476	0.130152	0.1668649	0.1017399	0.1341081
245.129	1	0.2262447	0.2137679	0.1818793	0.1732238	0.02610219	0.0262413	0.02931093	0.02577948	0.1647318	0.1591707	0.1617974	0.1402481	0.01890018	0.0210945	0.02514777	0.02260026	0.1869079	0.1842594	0.1682654	0.1421235	0.02767806	0.03183694	0.0334061	0.02333331
245.129	1	0.336885	0.5659466	1.94239	1.716824	0.2468088	0.2033882	0.136076	0.1423678	2.072106	1.588997	0.837926	0.5171819	0.08440933	0.09076604	0.06755923	0.09166092	0.6131117	0.4370222	0.1618885	0.2819257	0.1288623	0.1257574	0.1292694	0.04271195
245.129	1	0.08497756	0.03728016	0.03606018	0.03751515	0.3819226	0.3759454	0.1914903	0.0549306	0.1323783	0.1274488	0.08039123	0.05997152	0.07827297	0.06645549	0.07580795	0.1019399	0.1423346	0.09137292	0.1047063	0.09521357	0.1762342	0.2620753	0.365341	0.2944156
245.130	1	0.06751249	0.05121277	0.08203854	0.05761557	0.1757183	0.1093937	0.4535261	0.393424	0.1012507	0.07922265	0.09760323	0.07886164	0.4054398	0.3045552	0.07217962	0.1815405	0.07259681	0.05220751	0.03122213	0.05953162	0.1008743	0.1289178	0.07936322	0.146266
245.229	1	0.2308746	0.2185533	0.1881182	0.1822023	0.02708679	0.02788683	0.03024315	0.02669306	0.1562172	0.1540957	0.169928	0.1462213	0.02057317	0.02557838	0.03106268	0.02273727	0.1838423	0.1958723	0.1774456	0.1326048	0.0229754	0.03004659	0.03557083	0.02346067
245.229	1	0.3243837	0.53332	1.951251	1.76157	0.2320326	0.2222006	0.1412323	0.1345011	2.065138	1.619403	0.8965141	0.5186548	0.1143164	0.1004602	0.04602061	0.09077728	0.6163282	0.4708094	0.1405657	0.2632443	0.1069527	0.1048956	0.1133872	0.03998956
245.229	1	0.08007702	0.04335568	0.03687813	0.04399855	0.3381202	0.334476	0.1816161	0.05803739	0.1253517	0.1221937	0.0716849	0.06151758	0.08622333	0.06915993	0.07269842	0.08467299	0.12821	0.08564121	0.09587896	0.08792408	0.1334606	0.2268984	0.3051119	0.2469412
245.230	1	0.0769113	0.05741853	0.06147611	0.03833065	0.120211	0.1187493	0.4428151	0.4006414	0.105383	0.08413212	0.09179566	0.08724719	0.4112937	0.307268	0.06462564	0.1557629	0.05933715	0.03509194	0.05039308	0.04902197	0.08037772	0.09766197	0.03624517	0.1296704
245.329	1	0.2275128	0.212066	0.1717847	0.1715986	0.02482046	0.02570742	0.02936042	0.02643249	0.1375827	0.1370265	0.1727824	0.1499084	0.02873862	0.02955705	0.03045579	0.0229801	0.1811223	0.2016143	0.169075	0.1069421	0.02163387	0.02557386	0.03049637	0.01882936
245.329	1	0.3660404	0.450088	1.917523	1.743024	0.223223	0.2040539	0.1557242	0.1359716	2.053984	1.646531	0.9359938	0.503451	0.1020081	0.09950941	0.04890219	0.08256019	0.5573531	0.5145874	0.1867785	0.2698327	0.09046131	0.1103969	0.09274255	0.04021753
245.329	1	0.06162846	0.0485428	0.02829879	0.03527248	0.2660752	0.2776167	0.1724529	0.07567439	0.09944367	0.1040678	0.06286926	0.06409347	0.07850897	0.0735146	0.07163936	0.07888145	0.1048949	0.07962464	0.1046753	0.08341974	0.102807	0.2006363	0.2558824	0.2009716
245.330	1	0.1050277	0.05145416	0.0426714	0.04291545	0.1001477	0.1785406	0.4143293	0.38325	0.1178579	0.07779124	0.06525027	0.0714615	0.3804805	0.2974207	0.1065758	0.157434	0.056223	0.0527555	0.05803331	0.04917369	0.04560913	0.05996884	0.06161246	0.1438721
245.429	1	0.2122412	0.201633	0.1459187	0.1487259	0.02700198	0.03063572	0.02970326	0.02636344	0.1153029	0.1174415	0.1684015	0.1507618	0.02914315	0.02592118	0.02781094	0.02508646	0.1672008	0.196906	0.1555332	0.07768359	0.01694294	0.02903403	0.0322346	0.01594389
245.429	1	0.4231367	0.3863897	1.868003	1.697347	0.2262627	0.2024941	0.1631591	0.1314536	2.050961	1.633272	0.9340367	0.4953073	0.06993713	0.1219587	0.04810754	0.07956713	0.4644028	0.5506587	0.2411624	0.2772619	0.08779375	0.09147234	0.08658571	0.04052016
245.429	1	0.04558574	0.04579908	0.02644447	0.03118768	0.2237927	0.2458937	0.1600618	0.07738528	0.08913082	0.09783316	0.06722391	0.06299906	0.08072055	0.06748132	0.05536382	0.06621354	0.08622373	0.07796618	0.09514391	0.0745423	0.06627431	0.1689355	0.2261432	0.1768961
245.430	1	0.1101923	0.04393376	0.03937251	0.04145974	0.1386051	0.2269992	0.3866175	0.3381779	0.1160935	0.06762124	0.05569214	0.06517532	0.3274998	0.2815056	0.1499266	0.1447639	0.06721513	0.03335975	0.05295327	0.06513287	0.05146854	0.0494266	0.1050114	0.1575196
245.529	1	0.2353028	0.2162006	0.1310652	0.1411678	0.03525279	0.04036897	0.03211454	0.02326447	0.1087919	0.1094701	0.1838913	0.1689202	0.02822735	0.02411005	0.02170363	0.02020871	0.176435	0.2145082	0.156842	0.0498289	0.01624212	0.03083596	0.03575719	0.01811773
245.529	1	0.4570059	0.4034449	1.867287	1.650088	0.2152444	0.1906104	0.1397277	0.1297946	2.061239	1.618068	0.9231869	0.4956097	0.07097612	0.125856	0.04454691	0.07555382	0.3607032	0.5529202	0.2877378	0.2754681	0.1018918	0.09346755	0.08208493	0.03399522
245.529	1	0.04908311	0.04263755	0.02657889	0.02951719	0.2191028	0.2416633	0.1510948	0.0614996	0.1015473	0.09363134	0.06745385	0.06115905	0.08075064	0.05292333	0.04698484	0.0603866	0.09072774	0.071937	0.08680102	0.07591764	0.05324098	0.161939	0.2222267	0.1747801
245.530	1	0.1139403	0.04658901	0.04300534	0.03802758	0.1766775	0.2642182	0.4134016	0.3496865	0.1032279	0.05814719	0.04676815	0.06004421	0.3273048	0.3010313	0.1921323	0.1601358	0.08444843	0.05617464	0.05207641	0.05613259	0.08427414	0.07168185	0.1346678	0.1618844
245.629	1	0.2475893	0.2310903	0.1214605	0.1349754	0.03304414	0.03447392	0.02741238	0.02655556	0.1132	0.09737151	0.1842693	0.1784212	0.0259154	0.02162228	0.0219044	0.01915861	0.1850131	0.2158871	0.1498038	0.03698182	0.02237647	0.02772941	0.03131335	0.01827736
245.629	1	0.4846674	0.4123282	1.914823	1.649963	0.2337584	0.2185658	0.153489	0.1232678	2.116205	1.619407	0.9234886	0.4729728	0.07833346	0.113982	0.05721549	0.07011791	0.2823394	0.5392928	0.3158998	0.2548488	0.09077165	0.08656078	0.08409591	0.03491714
245.629	1	0.0511974	0.03337731	0.03240029	0.03105567	0.2098363	0.2265428	0.1337733	0.05731335	0.09717174	0.09110568	0.06676551	0.05436215	0.06516967	0.04461132	0.04736966	0.05187324	0.08329608	0.05947146	0.07786431	0.0663974	0.05205211	0.1503222	0.2161391	0.1652341
245.630	1	0.1031547	0.04116261	0.05022337	0.04909905	0.2133116	0.2965408	0.4488319	0.3552709	0.07726236	0.03246923	0.05674243	0.06115737	0.336966	0.3314674	0.2185349	0.1808704	0.0806749	0.03663766	0.04244795	0.05855305	0.08688174	0.08055414	0.149095	0.1687695
245.729	1	0.2243056	0.2149317	0.1113057	0.1177719	0.03329855	0.0315344	0.02723887	0.03037953	0.1084294	0.07802549	0.1567133	0.1627621	0.02482715	0.02025963	0.01828305	0.02001351	0.163664	0.1873612	0.1315841	0.03071925	0.02832504	0.02925286	0.02957455	0.02192296
245.729	1	0.5040321	0.4162873	1.941312	1.627775	0.233277	0.2507447	0.1750064	0.1129727	2.163168	1.597967	0.900232	0.4548448	0.07196007	0.124361	0.06096913	0.06715155	0.1973594	0.5177868	0.3408802	0.1871082	0.09502436	0.1169172	0.09826377	0.03038897
245.729	1	0.04402985	0.02835695	0.03045401	0.03049593	0.1752734	0.1850025	0.113974	0.05298488	0.08258804	0.07741067	0.05169893	0.04181843	0.06646295	0.04824054	0.04959512	0.05420865	0.05126426	0.04534821	0.07108417	0.05531383	0.05599564	0.1339225	0.1821484	0.1358829
245.730	1	0.09521155	0.06098478	0.06514459	0.03314577	0.2337443	0.2926731	0.3813799	0.3084028	0.06445182	0.03103366	0.04823067	0.05202516	0.2566166	0.2692416	0.2219332	0.1592923	0.05992538	0.03799288	0.04604168	0.03833121	0.1077437	0.1227878	0.1600002	0.128843
245.829	1	0.1682209	0.1736355	0.1069367	0.1075855	0.02152317	0.02246907	0.03012079	0.03005028	0.08853009	0.07098887	0.112367	0.1216041	0.02699376	0.01867998	0.01575345	0.01931596	0.1257358	0.1376066	0.1074084	0.04932935	0.028968	0.02330577	0.02544124	0.02319517
245.829	1	0.5347465	0.4364166	1.904905	1.610049	0.2309499	0.2618565	0.1609914	0.08739751	2.167773	1.562842	0.8607511	0.4363222	0.06365921	0.118628	0.08471725	0.05942042	0.1632818	0.4751849	0.4335719	0.1446467	0.08524618	0.1062188	0.1093525	0.03645403
245.829	1	0.02260278	0.02304619	0.0259193	0.02749318	0.1244942	0.135911	0.08889503	0.0468523	0.06074959	0.05410308	0.0460727	0.04291737	0.05504141	0.04038257	0.03804161	0.04295089	0.04778843	0.03826214	0.05005949	0.04258573	0.06387536	0.1070961	0.1337028	0.1002881
245.830	1	0.09198581	0.06228686	0.05680017	0.04020016	0.2006337	0.2490387	0.3063706	0.2481545	0.03572703	0.02981834	0.03987528	0.05276185	0.1834463	0.2070967	0.190462	0.1410784	0.03699503	0.02928322	0.03719358	0.0413502	0.112143	0.1420395	0.1518918	0.1001317
245.929	1	0.1250025	0.1202224	0.07652356	0.07401139	0.01381488	0.01849422	0.02111389	0.01782016	0.06679834	0.06202894	0.07001021	0.07724081	0.02200364	0.0154805	0.0131364	0.01946538	0.08072915	0.09786378	0.0919609	0.05161952	0.01658695	0.01792809	0.01931887	0.0152539
245.929	1	0.5627511	0.4701743	1.85114	1.622185	0.2423337	0.2420863	0.1641302	0.06849795	2.142961	1.506572	0.8194627	0.4444002	0.06982097	0.1033503	0.0889808	0.07969306	0.2007345	0.4503451	0.4934548	0.1719264	0.08589777	0.1207768	0.1076055	0.03772711
245.929	1	0.03399446	0.0259259	0.0253018	0.03260267	0.1163723	0.1238979	0.08404937	0.05220059	0.05019543	0.06074375	0.0614529	0.05524107	0.05678439	0.04983334	0.04752083	0.0450688	0.06300326	0.05412377	0.04976501	0.03519617	0.07896387	0.09751342	0.1236418	0.09292709
245.930	1	0.07761022	0.06705772	0.05393587	0.0411054	0.1557804	0.2073829	0.2778706	0.2150482	0.03658315	0.04964912	0.05111594	0.04059404	0.1247373	0.1548754	0.1608222	0.1492108	0.04817467	0.02221639	0.02221665	0.03188136	0.1355948	0.1303482	0.1203968	0.07559873
246.029	1	0.1546253	0.1398461	0.08917436	0.07891143	0.01799075	0.01829394	0.01815788	0.01304308	0.05414832	0.05189782	0.06320226	0.06028902	0.01761839	0.01238692	0.01302812	0.01651144	0.05470124	0.08767032	0.09104082	0.05214098	0.01456707	0.02024828	0.02216332	0.01513555
246.029	1	0.5950226	0.4682995	1.871085	1.701896	0.2384127	0.2477476	0.1481926	0.08462797	2.165999	1.525624	0.7719274	0.4938488	0.07093229	0.0886801	0.09623385	0.09792114	0.2611277	0.4145485	0.5506301	0.215666	0.08451347	0.1062246	0.1166968	0.06044849
246.029	1	0.04484033	0.02769968	0.02220321	0.03878205	0.121669	0.1304101	0.09696723	0.07105271	0.05587626	0.07284859	0.07804527	0.07133201	0.0640593	0.06891499	0.06693316	0.05516205	0.07533769	0.0667616	0.05696004	0.03551399	0.09943075	0.1061392	0.1305299	0.0977995
246.030	1	0.07840368	0.07616378	0.0482466	0.04305931	0.1262547	0.1874188	0.322879	0.2605446	0.05823091	0.0523161	0.05545485	0.05413068	0.1621937	0.1643868	0.1717702	0.184742	0.04710194	0.04745773	0.03841438	0.03083424	0.1595334	0.1613541	0.1221411	0.07332048
246.129	1	0.1690878	0.1563826	0.1177307	0.1096451	0.01831871	0.01884719	0.01986273	0.01854834	0.0444858	0.04311364	0.05215612	0.04552237	0.02924877	0.03050386	0.03102559	0.02582272	0.03815051	0.06032032	0.07014253	0.04340312	0.01505252	0.01704407	0.01741328	0.01330706
246.129	1	0.618666	0.4549261	1.872934	1.769764	0.2364453	0.2421758	0.1823844	0.09233103	2.18993	1.536273	0.7526759	0.516659	0.09828855	0.09340903	0.103825	0.1040801	0.3295686	0.3808203	0.544722	0.2432752	0.09733963	0.0924117	0.125697	0.06909198
246.129	1	0.04993868	0.02983928	0.02263898	0.03624047	0.130915	0.1422836	0.1081317	0.08163622	0.06166471	0.07055502	0.07510897	0.07040769	0.07768585	0.08439932	0.08266006	0.06872549	0.07410586	0.06652864	0.05808582	0.03755043	0.1077401	0.1102139	0.1389011	0.105587
246.130	1	0.1103509	0.09135468	0.07107775	0.04566145	0.0922612	0.106196	0.3449082	0.303945	0.06871919	0.05282843	0.08453552	0.07421594	0.2395847	0.254077	0.1787457	0.1551668	0.06146754	0.06114867	0.0369905	0.06132047	0.1521407	0.1694796	0.1395082	0.1324053
246.229	1	0.1543663	0.1419061	0.1089928	0.1018647	0.01175979	0.01125189	0.01158816	0.01149334	0.0356849	0.03317876	0.03600138	0.03085088	0.0286512	0.03013494	0.02915111	0.02419221	0.03920808	0.03410475	0.0545363	0.03021462	0.01480946	0.01564364	0.01458286	0.01107529
246.229	1	0.6311969	0.3898045	1.855115	1.786077	0.2434977	0.2124855	0.1928685	0.1170768	2.165766	1.549779	0.7682735	0.5678392	0.08096378	0.09835392	0.1022914	0.0941434	0.3745362	0.3704426	0.5341204	0.2709403	0.08075755	0.05740761	0.1271131	0.06647259
246.229	1	0.05566715	0.03876234	0.03655909	0.03997873	0.1210729	0.1309936	0.1015439	0.08191811	0.06142959	0.0657908	0.07024809	0.06627404	0.08098581	0.0874602	0.08507618	0.07085911	0.07184583	0.06449084	0.05898144	0.04320383	0.1069243	0.1028799	0.1255751	0.0967088
246.230	1	0.1182928	0.07566595	0.03815463	0.03396973	0.09736567	0.130319	0.3471684	0.3313084	0.08567461	0.05684965	0.08387887	0.07448507	0.3072998	0.319147	0.1657786	0.1062199	0.03261278	0.066114	0.048585	0.06058575	0.1343613	0.1356821	0.1343184	0.1541377
246.329	1	0.1189786	0.1066687	0.07428845	0.06877931	0.0138887	0.01450256	0.01292436	0.01404548	0.04224637	0.04104713	0.03941539	0.03563209	0.01281481	0.01344451	0.01299976	0.01070143	0.0561299	0.03331224	0.05971669	0.02439468	0.01443911	0.01434915	0.01372994	0.01050921
246.329	1	0.6296931	0.3184734	1.883361	1.777903	0.2443998	0.1974901	0.1718716	0.1056023	2.13115	1.57177	0.8098467	0.6017595	0.07991735	0.07145493	0.09633585	0.107272	0.3885187	0.354587	0.4916499	0.2888544	0.06679343	0.05004313	0.1218424	0.06340275
246.329	1	0.06067972	0.04703892	0.04828029	0.04362551	0.1035274	0.1166746	0.08953803	0.07367958	0.06005187	0.06085018	0.06971008	0.06096395	0.07780727	0.07651205	0.0674573	0.06441064	0.06687054	0.06555749	0.06729358	0.04386269	0.09432642	0.08869738	0.1104855	0.08653426
246.330	1	0.08773346	0.05365406	0.05669055	0.03911118	0.08732261	0.1717469	0.382605	0.367088	0.1199306	0.09233059	0.08383939	0.07535685	0.3581012	0.3507872	0.1809098	0.07564929	0.04473111	0.05013311	0.05022975	0.0505268	0.1222808	0.1226091	0.1545582	0.1722794
246.429	1	0.1452261	0.1350104	0.09279066	0.0849482	0.01445861	0.01788185	0.02217933	0.01639851	0.07495446	0.06789556	0.07593383	0.07774318	0.01885625	0.01780569	0.01346848	0.01261946	0.09252236	0.08310625	0.1003478	0.04777621	0.01310256	0.01387472	0.01679537	0.01421398
246.429	1	0.6329604	0.2702198	1.965931	1.852554	0.2472062	0.2010155	0.1610637	0.1110308	2.137761	1.654134	0.8642414	0.6348237	0.07527321	0.06692806	0.09127986	0.09795766	0.3840536	0.3336801	0.4634348	0.2958875	0.05575256	0.03754687	0.1102097	0.04657887
246.429	1	0.06513473	0.04519472	0.05458894	0.05243571	0.09112187	0.1146922	0.07926972	0.06382812	0.05516518	0.05889921	0.08354703	0.05693783	0.08771731	0.07073564	0.04811894	0.06965871	0.054618	0.07420794	0.07605745	0.03233026	0.08730058	0.07864035	0.1046229	0.07902589
246.430	1	0.08237605	0.06581868	0.04505881	0.04096297	0.09924785	0.1847472	0.4234703	0.3764163	0.1358138	0.07841815	0.09736791	0.08160347	0.3967182	0.366308	0.1803835	0.08128902	0.04900411	0.04408428	0.0358115	0.05614667	0.1062755	0.1018744	0.1431306	0.1746425
246.529	1	0.2287369	0.2070617	0.1245661	0.1149343	0.01563853	0.0201983	0.02903466	0.02630532	0.1165755	0.1037106	0.1214266	0.1340625	0.02226383	0.01468	0.01148263	0.01626903	0.1280194	0.1497918	0.1629078	0.08343301	0.01886242	0.01688056	0.01525491	0.01205521
246.529	1	0.6348245	0.2537562	2.089406	1.969912	0.2498673	0.2066542	0.171271	0.1164215	2.121076	1.692255	0.9619341	0.6539275	0.07168325	0.03935452	0.09082356	0.1029379	0.3940701	0.2893203	0.4025485	0.3010035	0.05319463	0.04690756	0.07904027	0.06797667
246.529	1	0.06752358	0.0397734	0.06810762	0.06166256	0.09387589	0.1298063	0.0665029	0.05816519	0.05013464	0.06990364	0.1006381	0.05794972	0.09265604	0.07298292	0.04651192	0.07682451	0.04377181	0.08671031	0.08356481	0.02279131	0.09513956	0.08273963	0.1093114	0.08661588
246.530	1	0.0877391	0.05781493	0.02909325	0.04452111	0.06764112	0.1862497	0.4254903	0.3796422	0.1346305	0.05523613	0.04706236	0.07865761	0.4065683	0.3607169	0.1820064	0.0653164	0.06022308	0.0315082	0.04650956	0.03207497	0.1179096	0.08803444	0.1604615	0.1735699
246.629	1	0.2733446	0.2405016	0.1426966	0.1296012	0.02543121	0.02909242	0.02675082	0.02565604	0.1520683	0.1457873	0.1488772	0.1575561	0.02752912	0.02016109	0.01835952	0.02386575	0.1501463	0.1892611	0.2190417	0.1324446	0.02166072	0.02012966	0.02295084	0.01966346
246.629	1	0.6333308	0.2124214	2.192622	2.000803	0.2571555	0.2187047	0.1796604	0.1218154	2.140723	1.701924	1.010463	0.6652181	0.07241511	0.04303467	0.07719238	0.08794417	0.4090873	0.2699306	0.3567954	0.2887041	0.06677297	0.07716604	0.1001771	0.06199453
246.629	1	0.06849489	0.03989267	0.06933738	0.05606738	0.1161627	0.1536695	0.07579342	0.06742193	0.05094108	0.08872794	0.1179144	0.06699982	0.09061817	0.07760238	0.06464767	0.07944179	0.0551945	0.09913675	0.09657888	0.03441071	0.1187437	0.08894722	0.1194024	0.1139786
246.630	1	0.09730214	0.05138874	0.0431862	0.05594859	0.05869834	0.2002345	0.4144898	0.3533345	0.1055917	0.05776754	0.05229064	0.06344632	0.3826514	0.3582756	0.1816095	0.08116925	0.05352365	0.0556801	0.05025573	0.04124153	0.1351993	0.09165797	0.1962675	0.1789584
246.729	1	0.3068127	0.2790923	0.1795295	0.1425828	0.02332732	0.02381209	0.03077779	0.02766959	0.1754999	0.163514	0.1592074	0.1758071	0.03480414	0.02236386	0.01626447	0.022887	0.1705963	0.2203829	0.271775	0.1799507	0.02694297	0.01795163	0.02592775	0.02849724
246.729	1	0.6036998	0.1862827	2.232843	1.986385	0.2592657	0.2260124	0.1690808	0.1299282	2.148619	1.682903	1.014024	0.6887643	0.08194535	0.05290846	0.06884435	0.09096048	0.403535	0.3030641	0.3140202	0.2869702	0.06110947	0.09244797	0.1000549	0.0560313
246.729	1	0.07520036	0.05164755	0.06103976	0.05284176	0.1645704	0.1953357	0.1081322	0.08717722	0.05634296	0.09579873	0.1169899	0.07876986	0.1035167	0.08340584	0.08301076	0.09139148	0.07854976	0.09665479	0.1070886	0.05716176	0.1448522	0.1171264	0.1624669	0.1447869
246.730	1	0.1126393	0.04325788	0.03625237	0.06638155	0.09423352	0.1830128	0.3840056	0.3291901	0.0850122	0.05191597	0.05751854	0.07313442	0.3486956	0.3412997	0.1688566	0.1063299	0.07977021	0.04350232	0.04649355	0.04141347	0.1574054	0.1278161	0.2099326	0.1810788
246.829	1	0.3193398	0.2944913	0.2095821	0.1755305	0.02176044	0.01861641	0.02014219	0.02292867	0.1799187	0.1534305	0.1564247	0.1694544	0.02574215	0.01902598	0.01610302	0.01888261	0.1858697	0.2342522	0.2700242	0.1879641	0.02516502	0.01931268	0.0205774	0.02541622
246.829	1	0.5414675	0.1949315	2.231044	1.930005	0.2427508	0.2164816	0.1567704	0.127736	2.130686	1.660372	0.988693	0.6960195	0.07763613	0.06028883	0.06028142	0.08717961	0.3942091	0.3307096	0.2802701	0.2926715	0.08330677	0.09784024	0.1050297	0.02987608
246.829	1	0.08236655	0.05583344	0.04659713	0.04789527	0.2370673	0.2597866	0.1465542	0.1093899	0.07319998	0.09677585	0.1209471	0.1042292	0.1187097	0.08799753	0.08313125	0.1054588	0.1036104	0.1085424	0.1224361	0.07952674	0.1797907	0.1655738	0.2376534	0.187582
246.830	1	0.09449862	0.06783181	0.04261302	0.05774781	0.1267569	0.2006162	0.3637561	0.2853972	0.07411852	0.04076148	0.05883588	0.062115	0.2991803	0.3045132	0.1500444	0.1239864	0.0841006	0.07046283	0.06546399	0.06291689	0.1557728	0.1474693	0.2134831	0.1650287
246.929	1	0.3516051	0.3312619	0.2750723	0.2411533	0.03513804	0.03232947	0.03574825	0.03680887	0.1716552	0.1621772	0.1628976	0.1549279	0.03017126	0.02612112	0.02863851	0.02985456	0.2317965	0.2689377	0.2917561	0.2259381	0.02777989	0.02350462	0.02569443	0.03006104
246.929	1	0.4981123	0.2005073	2.254274	1.92719	0.2506727	0.2345735	0.1591395	0.1245081	2.138238	1.717275	1.001232	0.6969919	0.07724125	0.08634536	0.0595878	0.08637529	0.4082756	0.3534086	0.2737387	0.3165117	0.0796737	0.09718032	0.1112713	0.03663047
246.929	1	0.07503219	0.07150188	0.05101104	0.05830447	0.3327606	0.3583062	0.2045039	0.1228993	0.1076194	0.1142136	0.1242704	0.1274237	0.1161656	0.09262748	0.1009066	0.1225008	0.1120043	0.1089584	0.1302903	0.1011487	0.213958	0.2409925	0.3429629	0.2487453
246.930	1	0.0860154	0.1012101	0.06721756	0.06358244	0.1795632	0.2507918	0.4418168	0.3172648	0.07310069	0.05655294	0.0805646	0.05114088	0.2774345	0.2324594	0.1592068	0.1473973	0.07508841	0.03880865	0.03842041	0.0414219	0.1942248	0.1653786	0.1520737	0.1415333
247.029	1	0.3536873	0.3310891	0.288201	0.2577786	0.03195928	0.0318267	0.03031022	0.027351	0.1775809	0.1785106	0.1687352	0.1476351	0.02258236	0.02407518	0.02556122	0.02256842	0.2537373	0.2742958	0.2852326	0.2364245	0.02220805	0.02448146	0.02680148	0.02707784
247.029	1	0.4665711	0.2108741	2.252095	1.882939	0.2422266	0.2393689	0.1522834	0.1320472	2.126591	1.702121	1.004532	0.7129565	0.07246354	0.08867657	0.05834884	0.0964266	0.4128227	0.3637767	0.287584	0.3220916	0.05938674	0.1078134	0.1033965	0.04765426
247.030	1	0.03715857	0.06616238	0.05255061	0.07645879	0.4450259	0.4609068	0.249914	0.1293288	0.1345921	0.1371439	0.1270541	0.1427193	0.09748772	0.08823278	0.1077862	0.1271044	0.1139134	0.09861143	0.1579601	0.1195392	0.2799441	0.3349471	0.4629718	0.33241
247.030	1	0.08150409	0.09655139	0.06865202	0.06505489	0.18689	0.2966104	0.4545094	0.328563	0.05269695	0.04930617	0.08472862	0.06410033	0.2292454	0.1435754	0.1694533	0.1733104	0.08593518	0.03971701	0.04991157	0.03921455	0.1996128	0.1791852	0.09669241	0.1012126
247.129	1	0.3379866	0.3160838	0.2755592	0.2457066	0.03089147	0.03133637	0.03093759	0.02816856	0.1946239	0.1961475	0.1863116	0.1611363	0.02482205	0.02488804	0.02545288	0.02294567	0.2461255	0.2604233	0.2651274	0.2210956	0.03791849	0.03949068	0.04000059	0.03409071
247.129	1	0.4776068	0.2589263	2.139053	1.788351	0.2557061	0.2367475	0.1532657	0.1260142	2.156076	1.648773	0.978007	0.7010533	0.06448099	0.1090975	0.06496797	0.08568172	0.3768308	0.3700835	0.306946	0.2905529	0.06700071	0.09992543	0.1042578	0.06450591
247.129	1	0.05376409	0.06787135	0.07333623	0.06436763	0.5940444	0.5976427	0.2824903	0.1428929	0.1700933	0.1639148	0.1473289	0.1609667	0.1063882	0.1367826	0.103984	0.1517159	0.1201297	0.1115022	0.1943632	0.124821	0.3665104	0.4406643	0.6426537	0.4530635
247.130	1	0.0836186	0.07471066	0.06282989	0.05160663	0.1059788	0.2030142	0.3451575	0.2528394	0.05455285	0.05098836	0.05051475	0.03791822	0.1963373	0.07773138	0.1500387	0.1929417	0.07125711	0.03502629	0.02484805	0.03775731	0.2066366	0.1613276	0.08277451	0.08367251
247.229	1	0.290564	0.2744583	0.2419349	0.219001	0.02928094	0.02848685	0.02676782	0.0228927	0.2028646	0.2038007	0.1939829	0.1694918	0.02279263	0.02247126	0.0225753	0.01927038	0.2372803	0.2402179	0.2339063	0.1879566	0.03986847	0.04091697	0.04054489	0.03272636
247.229	1	0.5176884	0.2631856	2.038196	1.70681	0.2472702	0.220572	0.1440028	0.1133154	2.154903	1.604884	0.9516265	0.7044893	0.07574474	0.07637965	0.0766948	0.06746563	0.3572976	0.3716154	0.3235956	0.2321886	0.05743564	0.0957766	0.08762617	0.06669774
247.229	1	0.1120108	0.06343589	0.06791486	0.05278544	0.6741168	0.6830534	0.2883153	0.1779785	0.201221	0.1441978	0.1999627	0.1610247	0.1603764	0.1751576	0.1282339	0.1774579	0.1420246	0.1360343	0.2441243	0.1404908	0.4709308	0.5590432	0.8168669	0.5588068
247.230	1	0.04146125	0.1048523	0.1061723	0.06977733	0.1655483	0.1462733	0.3855475	0.3187663	0.09911295	0.07346451	0.09756066	0.07150236	0.3168993	0.2207345	0.14804	0.2188471	0.1101458	0.07683528	0.02772419	0.04060545	0.2226708	0.187718	0.1130275	0.1122781
247.329	1	0.1980023	0.1895477	0.1683959	0.1589522	0.03106174	0.03175637	0.03171635	0.02696597	0.187922	0.1902463	0.1835494	0.1637	0.02853104	0.02655114	0.02666965	0.02341395	0.199308	0.1972093	0.1916295	0.1532976	0.03640255	0.0371019	0.03585485	0.0273648
247.329	1	0.5561206	0.2709156	1.899261	1.630672	0.2422861	0.2047824	0.1266489	0.1172934	2.076535	1.537487	0.8951891	0.6948901	0.07848786	0.07226222	0.1000394	0.09369447	0.3426439	0.3397143	0.3115796	0.1815656	0.06922359	0.09547336	0.09987513	0.06239045
247.329	1	0.1031582	0.06670907	0.08316631	0.05532572	0.6388481	0.657136	0.2951641	0.1783108	0.1832593	0.1330226	0.1929318	0.1394331	0.1577696	0.1926909	0.1643527	0.1872422	0.1487265	0.1514243	0.2428006	0.1584833	0.4694995	0.5997503	0.8274382	0.5530215
247.330	1	0.07535588	0.0750498	0.07252596	0.05204879	0.1529202	0.1251558	0.3589276	0.3375618	0.1128393	0.06331113	0.08071279	0.07967751	0.3496532	0.2210237	0.1265752	0.1702469	0.1078821	0.06991828	0.04839391	0.05238428	0.1726357	0.1824688	0.1243186	0.1198133
247.429	1	0.145294	0.1386937	0.1212015	0.1152718	0.02520454	0.02570694	0.02618841	0.02486543	0.1437697	0.1456794	0.1415947	0.1278297	0.03395399	0.03364531	0.0326377	0.02722745	0.1469548	0.1416515	0.1398917	0.1125062	0.01683767	0.01621817	0.01424472	0.01051223
247.429	1	0.5872353	0.2975994	1.760014	1.559264	0.2211352	0.1866831	0.1212673	0.1210321	1.967442	1.484862	0.8314401	0.6736758	0.08623711	0.08266856	0.09695225	0.08287983	0.3232361	0.2808894	0.2640666	0.1648046	0.08570167	0.09053349	0.09117464	0.06702417
247.429	1	0.1072071	0.06308256	0.0943923	0.06103474	0.5898476	0.5988822	0.3303732	0.1752292	0.1467295	0.1288516	0.195856	0.1373269	0.144355	0.2076673	0.1808278	0.1760543	0.1546106	0.1444416	0.2209275	0.1396755	0.4486271	0.5927069	0.7787152	0.5388364
247.430	1	0.00365351	0.002734115	0.005460613	0.005263988	0.005114495	0.005274758	0.01842182	0.01537699	0.006764752	0.005604471	0.005270269	0.003532533	0.01422288	0.01069122	0.006730085	0.006582273	0.003569693	0.002519332	0.002261717	0.002286476	0.005311659	0.00550549	0.004347608	0.003733711
247.529	1	0.1359308	0.1292769	0.1113894	0.1063795	0.02170896	0.02270116	0.02310003	0.02219883	0.1152632	0.1163883	0.1135144	0.10362	0.03128562	0.03117146	0.03025511	0.02515269	0.1196042	0.1117607	0.1148009	0.09358588	0.01566095	0.01531134	0.01425143	0.01057305
247.529	1	0.5977272	0.3383053	1.7138	1.555883	0.2372517	0.1752104	0.1136202	0.1287635	1.924585	1.447863	0.766346	0.650134	0.06911164	0.04751206	0.07582264	0.07000718	0.2927349	0.2344683	0.2215169	0.1579765	0.08261779	0.08048299	0.09608418	0.05684143
247.529	1	0.07987783	0.04555454	0.05002778	0.05633704	0.3565154	0.345417	0.2404831	0.1541137	0.1042428	0.09713161	0.1000554	0.1382633	0.122286	0.09122067	0.1268379	0.1567941	0.1619156	0.0943101	0.08686412	0.07953459	0.2666197	0.3383712	0.3739685	0.2626499
247.530	1	0.001225012	0.0007510231	0.003483404	0.003192349	0.0006245353	0.0005312352	0.0004451613	0.0004010041	0.003867017	0.002883176	0.001588777	0.001256968	0.0002732933	0.0001748241	0.0001705701	0.0001467748	0.0005397114	0.0004799919	0.0004433325	0.0004230318	0.0003162242	0.0003259247	0.0004910248	0.000285412
247.629	1	0.135101	0.1279215	0.1078759	0.1035403	0.01604083	0.01597232	0.01576572	0.01491514	0.1055092	0.1044174	0.1018521	0.09377682	0.01994425	0.01993819	0.01957744	0.01664675	0.1168037	0.1053684	0.1127439	0.0926366	0.0192506	0.01934685	0.01907201	0.01463964
247.629	1	0.6156822	0.3702316	1.706827	1.548944	0.2439109	0.1790368	0.1114344	0.1215634	1.922991	1.432461	0.7123493	0.6224088	0.08242156	0.05007287	0.07498375	0.07612338	0.2937313	0.2338923	0.2228358	0.1687698	0.08522465	0.088687	0.1182918	0.05857517
247.629	1	0.09431928	0.05937628	0.03682003	0.05191023	0.2688644	0.2707107	0.2121351	0.1451593	0.113648	0.1133956	0.1173574	0.1203128	0.1398575	0.1278456	0.1363542	0.1334941	0.144351	0.1127055	0.09028433	0.07031547	0.2036215	0.2485905	0.266472	0.1896824
247.630	1	0.001224553	0.0008651985	0.003446411	0.003023412	0.0006957537	0.000550957	0.0003910883	0.0003515814	0.003973966	0.002904657	0.001486308	0.001262838	0.0001748676	0.0002140172	0.0002054262	0.0002076934	0.0006067464	0.0004643083	0.0004569199	0.0004293836	0.0002755314	0.0002334511	0.0003374389	0.0002118657
247.729	1	0.1346777	0.1270725	0.1053059	0.1005972	0.01600682	0.0161681	0.01644746	0.01563453	0.1068847	0.1036615	0.1022057	0.0946252	0.02057288	0.02066755	0.02042277	0.01736188	0.1149978	0.100693	0.1122359	0.09139157	0.01582957	0.01603162	0.01598349	0.01210935
247.729	1	0.6338669	0.4176824	1.699804	1.570695	0.2483759	0.1961002	0.1055997	0.1092617	1.943942	1.480022	0.6632035	0.6135426	0.07032598	0.07168082	0.0620739	0.0767778	0.2864745	0.286303	0.2657546	0.182159	0.06288761	0.09818392	0.1202941	0.06731056
247.729	1	0.1017767	0.07170736	0.06226687	0.06492188	0.3166852	0.3148639	0.2459773	0.1704216	0.1028871	0.09872683	0.09685171	0.1169367	0.128945	0.1311545	0.1508139	0.1592172	0.1575311	0.1007231	0.08756914	0.07545187	0.2576169	0.3073688	0.3321732	0.2412647
247.730	1	0.001257801	0.0009384669	0.003492933	0.003188613	0.0006939097	0.0006218323	0.0003063553	0.0004730326	0.003894296	0.003000271	0.001490802	0.00123674	0.0002165054	0.000246527	0.0002621259	0.0003291456	0.0005862397	0.0006191898	0.0005084391	0.0004853819	0.0002479095	0.0003663311	0.0004209008	0.0003043949
247.829	1	0.1825325	0.1740492	0.1466335	0.1385726	0.02693692	0.02705331	0.02502299	0.02337759	0.1611177	0.1575735	0.1550643	0.140287	0.02780826	0.02786621	0.02844339	0.02336987	0.1627642	0.1439245	0.1570147	0.125835	0.01954995	0.01777496	0.01761278	0.01424346
247.829	1	0.6499164	0.4821536	1.815982	1.700622	0.2400736	0.2036553	0.1292467	0.1105861	2.007518	1.618035	0.6926651	0.6127052	0.06222438	0.08964044	0.09207524	0.07608133	0.281921	0.3261916	0.316903	0.1838539	0.05735028	0.1124184	0.1253574	0.07706904
247.829	1	0.110642	0.06843189	0.08589107	0.0749454	0.368646	0.3725602	0.2872309	0.2052572	0.08419041	0.07551904	0.07492418	0.122869	0.123917	0.1086362	0.1588508	0.1841416	0.1828798	0.1060731	0.08880188	0.07715577	0.3532571	0.4269833	0.4503691	0.3177497
247.830	1	0.00133015	0.0011392	0.003806735	0.003382693	0.0007006166	0.0007189113	0.0005158989	0.0004366874	0.004036303	0.003279774	0.00148949	0.00126931	0.0002136066	0.0002771189	0.0002865332	0.0002944753	0.0006811414	0.0006696585	0.0005696266	0.0005612404	0.0003423562	0.0004777429	0.0004339146	0.0004000645
247.929	1	0.1768345	0.1693329	0.1461733	0.1389888	0.02241418	0.02256995	0.02298765	0.02214051	0.1527772	0.1482311	0.1462613	0.1322973	0.02815224	0.02808159	0.02718387	0.02264744	0.1560686	0.1464087	0.1537626	0.1234531	0.01861337	0.01814703	0.01808291	0.01442568
247.929	1	0.6471713	0.5087725	1.897192	1.773251	0.2110858	0.2066258	0.1432677	0.1066293	1.871289	1.588258	0.684078	0.5760924	0.05555934	0.09424	0.08711087	0.0418738	0.2941568	0.3122709	0.2860412	0.1365525	0.05991896	0.07472653	0.1173997	0.04476434
247.929	1	0.1199244	0.06966244	0.0664102	0.1053107	0.6315376	0.7259872	0.3073425	0.158097	0.1357679	0.1177715	0.1801317	0.1230255	0.1513415	0.2172384	0.2563236	0.1233012	0.1961705	0.213533	0.1749236	0.126526	0.5561216	0.7289113	0.9300505	0.6639884
247.930	1	0.001718371	0.001306329	0.004367554	0.003670202	0.002609242	0.004550975	0.01215371	0.009103406	0.004112012	0.003725211	0.003098415	0.001984105	0.007278921	0.007835702	0.004065101	0.003820867	0.0008001198	0.001036906	0.0007094609	0.0006664713	0.001393016	0.002213495	0.002407543	0.002234891
248.029	1	0.1815102	0.1746138	0.1541279	0.1462902	0.02619904	0.02620508	0.02690328	0.0260907	0.1620119	0.1570189	0.1544895	0.1390032	0.03507101	0.03444925	0.03338769	0.02787408	0.160441	0.1559093	0.1587108	0.1269465	0.01847236	0.01892759	0.01912962	0.01459401
248.029	1	0.6607561	0.5219574	2.040302	1.869379	0.2213979	0.1857774	0.1399089	0.09215183	1.835157	1.584302	0.7371909	0.5931893	0.04864563	0.08001574	0.05861935	0.04543995	0.3154295	0.2778851	0.2464059	0.1057405	0.06383001	0.06209828	0.1279028	0.048495
248.029	1	0.1072271	0.06970143	0.0754757	0.06876094	0.4288899	0.4652873	0.3411786	0.1898727	0.1000883	0.1003569	0.1058785	0.1134407	0.1389679	0.1091556	0.1421311	0.171418	0.212077	0.1260841	0.1268923	0.1230134	0.4271763	0.5551565	0.5918984	0.4130605
248.030	1	0.06181691	0.04678624	0.03458679	0.0356198	0.08400396	0.09027017	0.1159456	0.09882455	0.04706819	0.03326815	0.02939195	0.03517222	0.09721821	0.09669063	0.09111465	0.07414222	0.0510995	0.0451417	0.04532614	0.04172324	0.07976792	0.08235447	0.0786459	0.05511005
248.129	1	0.2135006	0.2067237	0.1831523	0.1752197	0.03007783	0.0295366	0.02944894	0.02782694	0.2145085	0.208257	0.2043008	0.1826204	0.03683148	0.03659943	0.03625968	0.03078193	0.2145749	0.2094547	0.2086803	0.1641293	0.02652529	0.02584817	0.02486082	0.01894708
248.129	1	0.6610857	0.5033985	2.238954	2.025842	0.2268476	0.2010358	0.1172179	0.1016153	1.860011	1.644521	0.8203209	0.6339627	0.04792815	0.07441205	0.04941538	0.05008126	0.3367734	0.2631554	0.1747278	0.09207149	0.06606173	0.05784629	0.1114398	0.04365855
248.129	1	0.1229356	0.04869014	0.04911777	0.07112235	0.3543635	0.3704523	0.2879414	0.1864916	0.1213519	0.1023196	0.08496024	0.1130572	0.136037	0.1008365	0.1219032	0.1643151	0.1982332	0.1263307	0.09067091	0.09075599	0.3218619	0.3835983	0.4017254	0.3034317
248.130	1	0.03633567	0.02864609	0.02173874	0.0231757	0.05663071	0.06785863	0.09795747	0.08113694	0.02741578	0.02458055	0.02716045	0.02672492	0.07563668	0.07929401	0.07600169	0.05931614	0.03169397	0.02094438	0.0194267	0.02132556	0.06164432	0.06607687	0.06363237	0.04477593
248.229	1	0.3030402	0.2885424	0.2519738	0.2337818	0.03559017	0.03395528	0.03271325	0.02932064	0.2157061	0.2079617	0.2023435	0.1782544	0.02622763	0.02600315	0.02692866	0.02542511	0.2457734	0.2465262	0.2472075	0.1972425	0.03725613	0.03799907	0.03918797	0.0343664
248.229	1	0.6267588	0.4962283	2.440562	2.166759	0.2230807	0.1952083	0.1323896	0.1103652	1.883824	1.715428	0.9432609	0.6698272	0.05225118	0.07322882	0.03543549	0.0484544	0.3449562	0.2508245	0.09720587	0.09399145	0.02867039	0.05507074	0.09192395	0.0401278
248.229	1	0.09254546	0.04809642	0.05718069	0.05883814	0.3768467	0.3995135	0.2999253	0.1661289	0.1009286	0.09626003	0.08327259	0.09858342	0.1251449	0.0869711	0.1166276	0.1462544	0.2062732	0.1316606	0.08786986	0.09329496	0.3210598	0.4179586	0.4465135	0.3448249
248.230	1	0.04839461	0.03973027	0.02439371	0.020294	0.06218716	0.08025663	0.1192169	0.09017888	0.02854511	0.02015424	0.02798957	0.03184847	0.07902187	0.07672734	0.07959683	0.0708447	0.03776427	0.01988341	0.02324654	0.03223211	0.07395	0.06696249	0.05955623	0.04585361
248.329	1	0.3686634	0.3564631	0.3036108	0.2724965	0.03518894	0.02910923	0.02722786	0.03116619	0.2038214	0.1759287	0.185537	0.1853546	0.01754881	0.02216384	0.03226075	0.03386267	0.2549815	0.2748683	0.2744027	0.2276067	0.02913796	0.03132614	0.04560609	0.04487459
248.329	1	0.6116944	0.5356162	2.541927	2.222672	0.2357701	0.2083307	0.1346216	0.1138144	1.895294	1.744186	0.9913223	0.6674919	0.0636016	0.06245182	0.03404597	0.03867349	0.3683383	0.2481354	0.1013028	0.1244661	0.05346456	0.0500415	0.08876363	0.04677101
248.329	1	0.09707975	0.03641539	0.06445522	0.04662816	0.4042631	0.4264204	0.2933114	0.1397831	0.1085101	0.08935423	0.09189322	0.08103708	0.1313768	0.09954432	0.1119012	0.1278249	0.1935262	0.1211659	0.08420386	0.09595909	0.2942919	0.3921399	0.4561538	0.3716142
248.330	1	0.05888609	0.03962385	0.02828576	0.02562519	0.04353165	0.08000101	0.1529336	0.1173987	0.03845589	0.02979009	0.02637182	0.02864231	0.102709	0.07561877	0.08751576	0.1036416	0.0389828	0.03061552	0.02042013	0.02816084	0.1025405	0.0974639	0.06363322	0.06323557
248.429	1	0.3737804	0.369488	0.3054921	0.2652896	0.02818426	0.02747335	0.02979913	0.02862238	0.2047296	0.1712153	0.18978	0.1992215	0.02282044	0.02376292	0.02987305	0.03091067	0.2465269	0.2802521	0.2749778	0.2093247	0.03184684	0.02909956	0.04245926	0.04228333
248.429	1	0.6221371	0.5698905	2.576809	2.23062	0.2194819	0.2060213	0.1334192	0.1079189	1.87485	1.707715	0.9896342	0.6775112	0.0592803	0.072381	0.03558598	0.053893	0.3787161	0.2260566	0.1544903	0.1562689	0.04251859	0.07130967	0.09166865	0.04850674
248.429	1	0.09991751	0.03894112	0.06153208	0.04560817	0.4166232	0.4615951	0.2940014	0.1265192	0.1175068	0.1035498	0.1058894	0.0793726	0.1218389	0.09768019	0.1123431	0.1213991	0.1801995	0.1069907	0.08413514	0.1065779	0.2760329	0.3664089	0.4503821	0.3730618
248.430	1	0.06085757	0.0448691	0.03365873	0.03503982	0.07979273	0.08739899	0.1333684	0.1204389	0.05847514	0.05179928	0.03814337	0.0326981	0.1137471	0.1086914	0.10447	0.09003734	0.06441017	0.05057765	0.04074245	0.03525867	0.09331851	0.1010502	0.0942822	0.07038133
248.529	1	0.3909712	0.4016907	0.326018	0.2739343	0.03704214	0.03258961	0.04472293	0.04218466	0.2222878	0.1515784	0.1767714	0.2081367	0.03082946	0.0331823	0.02529509	0.02633765	0.2517055	0.3007128	0.2863779	0.2066968	0.03907867	0.03330532	0.04584828	0.04472365
248.529	1	0.6520752	0.5776941	2.655467	2.265641	0.229441	0.2049054	0.1384997	0.1188207	1.874234	1.674616	1.026888	0.709043	0.09617992	0.06383122	0.05512929	0.06910083	0.3818096	0.228054	0.2140013	0.1860439	0.05414591	0.06412781	0.09995192	0.04568981
248.529	1	0.0880722	0.03880919	0.05331445	0.04489981	0.416459	0.4779863	0.2934315	0.1141236	0.1122523	0.1200768	0.1210138	0.07288567	0.104361	0.07851758	0.108726	0.1004219	0.1793936	0.1132248	0.09938865	0.112493	0.264928	0.3508131	0.448632	0.384825
248.530	1	0.06284143	0.04101336	0.03696162	0.03944105	0.09022851	0.1068412	0.1756925	0.1576776	0.07255025	0.04271815	0.03744074	0.03879089	0.1623351	0.1489185	0.1208377	0.0972965	0.06199155	0.04431494	0.02733651	0.03737922	0.1030582	0.1146779	0.1129708	0.08932431
248.629	1	0.4409559	0.4464152	0.3370792	0.2808168	0.04539819	0.02460626	0.04157229	0.04216743	0.2631564	0.1434271	0.1499976	0.2074651	0.03370454	0.03793384	0.02933494	0.03230501	0.2612287	0.3248457	0.2785093	0.2213653	0.03135137	0.04570948	0.04426987	0.02706232
248.629	1	0.6934686	0.5849968	2.731484	2.309132	0.2363563	0.2033579	0.1504836	0.1325023	1.923031	1.653256	1.049147	0.7380263	0.08832166	0.06304163	0.06213354	0.07745989	0.3948441	0.2873555	0.2668035	0.2022806	0.08611319	0.08719423	0.09589287	0.05420938
248.629	1	0.0937625	0.03864041	0.05765407	0.05807649	0.4530604	0.5229539	0.3179051	0.1273265	0.1090849	0.1294274	0.1440254	0.08885373	0.1118609	0.08009887	0.119635	0.1240733	0.1919913	0.1016934	0.1241544	0.1419636	0.2852474	0.3538005	0.4951841	0.440893
248.630	1	0.07642308	0.06968015	0.05621354	0.05606586	0.08396654	0.1261668	0.2281702	0.2099754	0.1110216	0.0787463	0.06840727	0.07159067	0.2170417	0.1879461	0.1264069	0.08403985	0.05329076	0.0486129	0.06092106	0.05450049	0.09569102	0.1000493	0.1230304	0.110457
248.729	1	0.4665005	0.4603606	0.3012498	0.2532705	0.04167834	0.02599554	0.04026756	0.04320622	0.2669112	0.1393589	0.1412673	0.1972152	0.03571856	0.04767914	0.03462887	0.02678183	0.2509948	0.287703	0.2578544	0.2296498	0.03200345	0.03481408	0.03943778	0.0264362
248.729	1	0.7000437	0.586089	2.773054	2.318151	0.2194241	0.2182915	0.1584801	0.1284163	1.935961	1.661122	1.057372	0.7566574	0.0887912	0.05936324	0.08628908	0.0788107	0.3981491	0.3423219	0.3024518	0.201693	0.06765805	0.08920709	0.08914983	0.04837767
248.729	1	0.0997287	0.05348257	0.07753422	0.05530502	0.5057942	0.5770796	0.3080314	0.1555528	0.09349352	0.1546285	0.1599556	0.1160764	0.1188923	0.1192969	0.1304142	0.1481294	0.1870468	0.09098376	0.1623625	0.1491299	0.289126	0.3410453	0.5231538	0.5084573
248.730	1	0.09120438	0.06211412	0.06745935	0.06068866	0.06560247	0.1305285	0.2807875	0.245925	0.1250714	0.09598811	0.09945905	0.07925462	0.2765665	0.249799	0.133891	0.06808121	0.06239148	0.0598897	0.03393855	0.05226373	0.1120391	0.08087457	0.120442	0.1260562
248.829	1	0.4421582	0.4200964	0.2286305	0.2092536	0.03741335	0.02429704	0.03325141	0.03873579	0.2248374	0.1293675	0.1047134	0.1734793	0.02640668	0.03697107	0.02402485	0.01711014	0.2408321	0.2250583	0.2214148	0.2178966	0.03480869	0.02964862	0.038387	0.01851834
248.829	1	0.7173631	0.5809602	2.779321	2.301483	0.234129	0.2063804	0.1443746	0.1384096	1.953569	1.661773	1.004704	0.7674534	0.06564483	0.06552728	0.09182139	0.06556895	0.3888999	0.3718527	0.3603849	0.1723986	0.05320885	0.0862736	0.1022883	0.04153957
248.829	1	0.1111294	0.06944514	0.08242039	0.05781391	0.4903106	0.5854348	0.2777531	0.1861405	0.06697636	0.1579542	0.1711624	0.1365441	0.1225748	0.1542665	0.1292242	0.1603599	0.1708349	0.08805841	0.1624449	0.1323123	0.2834889	0.3015919	0.4758934	0.5132841
248.830	1	0.07533593	0.05503476	0.04605922	0.04024309	0.04376108	0.1361408	0.2916021	0.2599426	0.1251237	0.06354578	0.05458308	0.09244566	0.2853864	0.2521886	0.1470868	0.06483228	0.04950287	0.05810348	0.05384571	0.03487651	0.1042085	0.05668271	0.1279776	0.134562
248.929	1	0.4451034	0.4202579	0.2044746	0.2302283	0.02734324	0.02024832	0.03157326	0.02335053	0.1704664	0.1554143	0.1163514	0.1506314	0.02831954	0.04317577	0.03117335	0.03285919	0.2061675	0.1459105	0.2419527	0.2287836	0.0380214	0.0368197	0.03667737	0.01665349
248.929	1	0.6706254	0.584397	2.749961	2.307433	0.243963	0.2301214	0.1283419	0.1421855	2.014932	1.677472	0.9314155	0.7555501	0.06686125	0.0736647	0.08604183	0.0569178	0.3578202	0.4009031	0.4170759	0.1621681	0.04988371	0.09352033	0.1100516	0.0472367
248.929	1	0.1256577	0.08497741	0.09437475	0.06251295	0.4472077	0.5579667	0.2519326	0.190205	0.06746082	0.1678841	0.1882812	0.1415471	0.1162329	0.1693844	0.1229352	0.1615191	0.1502743	0.08663182	0.1494774	0.1251433	0.2739886	0.2500047	0.4179865	0.4709713
248.930	1	0.1077704	0.07266824	0.04612378	0.04287708	0.08087268	0.1455142	0.2516888	0.2245198	0.09914411	0.06106041	0.04270424	0.07143988	0.231139	0.2319713	0.1356203	0.07207237	0.06328073	0.05222299	0.05256761	0.04935924	0.1245738	0.08157063	0.1464501	0.133171
249.029	1	0.4071044	0.3814522	0.1961542	0.2264318	0.02840292	0.03773081	0.03747016	0.02769967	0.1469634	0.174355	0.1435686	0.1283397	0.03329152	0.03413621	0.02957914	0.03623383	0.1265185	0.1096856	0.2497568	0.2017772	0.03667209	0.03809379	0.03923994	0.02082857
249.029	1	0.5886091	0.5674445	2.633932	2.305429	0.2405821	0.2110945	0.1265133	0.1510192	2.021698	1.656396	0.8704559	0.7390771	0.09791555	0.08542678	0.08221101	0.08004065	0.3452041	0.4126711	0.4489289	0.1888495	0.06585479	0.09072923	0.1087628	0.07335052
249.029	1	0.1264237	0.1023878	0.09434013	0.07297584	0.4198302	0.5456667	0.2208068	0.1835428	0.07711448	0.1740749	0.1989029	0.1265764	0.1235706	0.1737824	0.1129313	0.177171	0.1234144	0.09383933	0.1446423	0.1258776	0.2721251	0.2075951	0.3919716	0.4511923
249.030	1	0.0882091	0.05283652	0.04759952	0.0546109	0.1002843	0.1386097	0.2378571	0.1959079	0.06912139	0.04017766	0.04019373	0.04435511	0.1959048	0.2096018	0.131807	0.09985701	0.07607555	0.05100022	0.0485969	0.06745643	0.1388591	0.1102483	0.1558624	0.1349672
249.129	1	0.4364286	0.4155691	0.2074841	0.2078188	0.02305405	0.03719541	0.04280974	0.02858366	0.14352	0.1881031	0.1900139	0.1427433	0.02005515	0.03698614	0.02690704	0.02859322	0.07762526	0.1870285	0.3157772	0.2079076	0.03538719	0.03258132	0.03462811	0.02726134
249.129	1	0.5356021	0.5518417	2.579364	2.334528	0.2318323	0.2154929	0.1127909	0.1262627	2.033394	1.692865	0.8213277	0.7480938	0.09562359	0.08596042	0.08576861	0.08870089	0.3482261	0.4452113	0.5154512	0.2154223	0.06918409	0.08966009	0.09811912	0.07257103
249.129	1	0.09958179	0.09466162	0.09463089	0.08243294	0.4206055	0.554008	0.1908731	0.1727341	0.06218291	0.1649479	0.1993608	0.1095294	0.1147256	0.1747048	0.1005736	0.1768035	0.1097381	0.09619048	0.1563854	0.1292784	0.2664471	0.2153945	0.3910895	0.4731824
249.130	1	0.09205593	0.05016826	0.03735415	0.0522759	0.1188983	0.144744	0.232007	0.1856847	0.05604093	0.03512533	0.04414285	0.02473425	0.1865995	0.1966478	0.1374511	0.11842	0.07129254	0.05314386	0.03570948	0.05877813	0.1442825	0.1368006	0.1600513	0.1301104
249.229	1	0.4665574	0.4405081	0.2037994	0.1579878	0.03213702	0.04071426	0.0452477	0.02258285	0.173365	0.1790669	0.2291568	0.161795	0.03369082	0.03564009	0.02999343	0.02479696	0.0695969	0.2457034	0.4002885	0.2195343	0.03059619	0.03758802	0.03538256	0.02188131
249.229	1	0.4646915	0.5081626	2.498412	2.349498	0.2447615	0.2315072	0.1160629	0.1229642	2.032579	1.731565	0.7797955	0.7361978	0.09834163	0.09834069	0.08111281	0.0943973	0.3457068	0.4553618	0.5616917	0.2727188	0.07498201	0.09152944	0.09031313	0.08982851
249.229	1	0.09862017	0.07929166	0.08360216	0.07928288	0.456614	0.5495516	0.1784981	0.1636163	0.07125673	0.1807285	0.1889444	0.103127	0.1040078	0.1648155	0.1270346	0.1753458	0.09656712	0.09888023	0.167832	0.1318537	0.2561459	0.219983	0.40178	0.4762113
249.230	1	0.05467877	0.04180471	0.03688268	0.04403325	0.09646412	0.1293034	0.1995225	0.1521173	0.03736688	0.04211121	0.03885653	0.02023426	0.130172	0.1468095	0.1115016	0.107598	0.05242112	0.04550549	0.0414863	0.03626607	0.1334415	0.1383249	0.1259108	0.08549569
249.329	1	0.4219923	0.4019315	0.2087484	0.1684716	0.03504574	0.04393446	0.04845247	0.02404866	0.1882141	0.1593395	0.2074904	0.1446844	0.03096627	0.02814118	0.02832363	0.01994148	0.05985358	0.2229257	0.370075	0.1968061	0.02601606	0.04302958	0.03339172	0.02415456
249.329	1	0.428882	0.4732871	2.505836	2.403209	0.230248	0.2187892	0.1391893	0.1074616	1.968786	1.730831	0.8158613	0.7210207	0.07415043	0.09773514	0.09278759	0.06874418	0.3331504	0.4724773	0.5904835	0.3282435	0.0821462	0.1026218	0.0827833	0.07835161
249.329	1	0.1001052	0.06723889	0.06601175	0.07636404	0.437991	0.5002142	0.1723188	0.1577228	0.08641249	0.1870321	0.1845394	0.1055046	0.1026976	0.153646	0.1481595	0.1616299	0.08599929	0.1098331	0.1658959	0.1082752	0.2575012	0.2113734	0.3966426	0.4123504
249.330	1	0.04682671	0.03994244	0.03587376	0.03048029	0.03038149	0.08887674	0.1700912	0.1349212	0.03601123	0.04378752	0.03834308	0.03183092	0.1035344	0.06042649	0.07582128	0.09805367	0.04243384	0.03453454	0.03072017	0.02847799	0.1182421	0.1096384	0.05296404	0.03844428
249.429	1	0.3982191	0.4011087	0.2204476	0.1670204	0.03384703	0.03489091	0.03855825	0.03154349	0.1857481	0.1710236	0.1950327	0.1721399	0.03860261	0.0314268	0.03112612	0.02643004	0.07254093	0.1995432	0.3575738	0.2114152	0.02835376	0.03032688	0.04163072	0.01850857
249.429	1	0.4272451	0.4239438	2.598476	2.455286	0.2281521	0.2244527	0.1350925	0.116601	1.922684	1.743518	0.877844	0.717437	0.09109894	0.08904546	0.0920957	0.07423826	0.3117955	0.4640209	0.5877711	0.4056946	0.08280177	0.1046726	0.07942096	0.07531662
249.429	1	0.08909543	0.0597052	0.04497466	0.07362859	0.445838	0.4762767	0.1750035	0.1729631	0.1072046	0.1895076	0.1823828	0.0999854	0.1135741	0.1569071	0.1695378	0.1353366	0.1007818	0.1065418	0.1751915	0.08618066	0.2558714	0.2248583	0.4304461	0.3729807
249.430	1	0.07500391	0.06466265	0.05668286	0.03707265	0.08475617	0.1074459	0.1689273	0.1403267	0.05696054	0.04427837	0.04090807	0.04532122	0.1103052	0.05704232	0.09751281	0.09872498	0.0628757	0.04659925	0.04078402	0.03943578	0.1171472	0.1083604	0.08342248	0.05834855
249.529	1	0.4887816	0.4829979	0.2608663	0.1396944	0.03029408	0.03015597	0.03438853	0.03735317	0.1763454	0.1816516	0.232556	0.2251138	0.03890864	0.02906731	0.04035512	0.0349628	0.1029665	0.2364659	0.4494138	0.2740308	0.03102773	0.03436146	0.05141521	0.0212614
249.529	1	0.4585528	0.3576004	2.75486	2.558462	0.206131	0.2274446	0.1519747	0.1301594	1.920927	1.772387	0.9936399	0.7464733	0.06916171	0.09081951	0.08210018	0.08005437	0.3330145	0.4548304	0.5198221	0.4600944	0.08269394	0.1150815	0.06754031	0.07285777
249.529	1	0.08471686	0.05615628	0.0628497	0.06410785	0.4964029	0.5378883	0.2107277	0.1903968	0.1221384	0.2010434	0.1862082	0.1167813	0.1034334	0.1768947	0.194759	0.1333058	0.1070931	0.09963846	0.1976737	0.09544576	0.2821993	0.2790659	0.5189016	0.3893988
249.530	1	0.08000838	0.09327518	0.06119752	0.04595139	0.1711429	0.1650075	0.2552858	0.2338331	0.06629932	0.05169375	0.05265313	0.05571336	0.2067537	0.1166591	0.1528713	0.1474424	0.1048097	0.04448099	0.04102643	0.04698635	0.1511739	0.1420649	0.1367505	0.1014777
249.629	1	0.4645972	0.4543034	0.2756693	0.1063377	0.02700357	0.02983937	0.03928139	0.0363866	0.153798	0.1702372	0.2166563	0.2211813	0.02721587	0.03491515	0.04316054	0.02918957	0.1304744	0.2703992	0.4146565	0.2729859	0.03541888	0.03940158	0.03919291	0.0151512
249.629	1	0.4927	0.2654721	2.789294	2.506816	0.210052	0.2182972	0.1460174	0.1329673	1.882301	1.764409	1.071674	0.7611697	0.06560853	0.1006335	0.09188274	0.07887727	0.3333878	0.4412803	0.4184503	0.4519319	0.09539988	0.109651	0.05552187	0.05296
249.629	1	0.07900899	0.0570629	0.06965772	0.06671224	0.5352179	0.5504971	0.2312563	0.2094855	0.1290158	0.1743852	0.1795159	0.1396871	0.09046984	0.1641684	0.1736811	0.1280298	0.1033618	0.1045415	0.184226	0.105871	0.3011098	0.3384425	0.574268	0.3949202
249.630	1	0.08168724	0.100933	0.09344533	0.06783477	0.1856112	0.1339137	0.3144251	0.2810972	0.111554	0.0672041	0.08187483	0.07548849	0.2905087	0.1652878	0.1311739	0.1552431	0.1214414	0.08915813	0.05014387	0.07229404	0.1637438	0.1838985	0.1341625	0.1218091
249.729	1	0.51921	0.5083757	0.3186025	0.1211036	0.02526437	0.02326206	0.03390182	0.031512	0.1220635	0.1495477	0.1962657	0.1978164	0.03317707	0.02606204	0.03716004	0.02868877	0.2099845	0.311598	0.4279874	0.3028244	0.03254399	0.03851633	0.03784368	0.02475878
249.729	1	0.544737	0.2093777	2.831959	2.491078	0.2127459	0.2255586	0.1722463	0.1412056	1.875898	1.783409	1.158313	0.7773155	0.05981081	0.1125366	0.08436927	0.07797392	0.3390023	0.4587198	0.3333453	0.4144159	0.1031133	0.1304109	0.05173678	0.0371504
249.729	1	0.07525233	0.05000638	0.08270312	0.06314304	0.5642791	0.567184	0.2567088	0.2104955	0.1275917	0.1699918	0.1687201	0.1378495	0.1007008	0.1475702	0.157168	0.1236143	0.1037138	0.1000478	0.1854202	0.102653	0.3094201	0.3854876	0.6211488	0.4102586
249.730	1	0.08407359	0.05897525	0.07268511	0.04819715	0.1317394	0.07778674	0.3090075	0.2892809	0.1009412	0.07783427	0.07039722	0.05444564	0.3106494	0.2007151	0.1105657	0.1376391	0.06900845	0.06433434	0.04211483	0.05995834	0.1695103	0.1855207	0.0906214	0.0950625
249.829	1	0.699942	0.6573878	0.3793801	0.1707728	0.03275007	0.02713275	0.03359757	0.03171736	0.124931	0.1325764	0.1556773	0.1862675	0.04393202	0.03381245	0.04381481	0.04094821	0.3224257	0.3293168	0.4853359	0.3427703	0.03148314	0.02877789	0.03659537	0.02321325
249.829	1	0.5819678	0.2149578	2.787153	2.398933	0.2221796	0.2178747	0.1585452	0.1516635	1.928655	1.79021	1.151714	0.7649461	0.07000813	0.08951227	0.07928625	0.06214214	0.3461243	0.4593302	0.2869869	0.3639289	0.07727476	0.1450653	0.04264196	0.038005
249.829	1	0.06087665	0.07491995	0.07762638	0.04023459	0.5750455	0.580112	0.2836502	0.199585	0.1332036	0.1610647	0.1586092	0.1422465	0.1054128	0.1408355	0.1572754	0.1323092	0.09708737	0.09191775	0.2090037	0.1078834	0.3380024	0.4423554	0.6734111	0.4233722
249.830	1	0.05169347	0.03998467	0.06180881	0.05578293	0.09908877	0.09179803	0.301623	0.2891424	0.1118264	0.07923406	0.07131221	0.06950158	0.3139348	0.2334558	0.1370719	0.1425768	0.07648491	0.05754501	0.03588179	0.05771444	0.1497595	0.1565635	0.06619168	0.1107999
249.929	1	0.7885305	0.7294364	0.3662022	0.1980766	0.03481308	0.02777496	0.03555288	0.02863543	0.1428805	0.1388923	0.1636394	0.2110279	0.04658442	0.04061583	0.03382059	0.03831015	0.3884255	0.2726163	0.4359103	0.3469356	0.02829557	0.02309446	0.02209963	0.01925119
249.929	1	0.6007359	0.3291018	2.736782	2.298101	0.2261907	0.2176417	0.1626165	0.1686831	1.971004	1.762287	1.124791	0.7599648	0.08773797	0.1013932	0.06470363	0.05801554	0.3875852	0.4356364	0.3143097	0.3003821	0.08391358	0.137525	0.04644652	0.05543969
249.929	1	0.06474853	0.0827577	0.06736405	0.04644063	0.6148534	0.6024615	0.3008616	0.1748341	0.1248246	0.1552904	0.1488883	0.1472731	0.09663069	0.1412717	0.1520519	0.1372175	0.09927762	0.1279391	0.2213544	0.1192295	0.3582592	0.5161351	0.7492317	0.4579155
249.930	1	0.07017617	0.04126797	0.06327089	0.0599013	0.1106876	0.1730043	0.380244	0.3778392	0.1286003	0.07478094	0.06846058	0.09080594	0.3844231	0.3179411	0.1997271	0.1580361	0.07583677	0.0609734	0.03821536	0.04530257	0.1690204	0.1572347	0.1127023	0.137705
250.029	1	0.7668089	0.6857407	0.329065	0.2025561	0.04026647	0.02739968	0.0306993	0.01963358	0.1498821	0.138669	0.1446779	0.2137001	0.04374115	0.04136721	0.04194522	0.0455014	0.4112295	0.1935255	0.3625979	0.3252504	0.02520752	0.02002977	0.02286546	0.01925248
250.029	1	0.6193358	0.463169	2.59498	2.167232	0.2286225	0.2132559	0.1558904	0.1587369	1.979795	1.682967	1.080695	0.7670329	0.08018286	0.08737515	0.0721939	0.05974926	0.4284753	0.4303819	0.3592669	0.2174472	0.09441764	0.13939	0.0634747	0.04708376
250.029	1	0.08189752	0.07635623	0.06453257	0.05443322	0.6321525	0.5886254	0.3115398	0.1594067	0.1272781	0.138262	0.1526611	0.1630863	0.09101519	0.151296	0.1366162	0.1426446	0.1038001	0.159936	0.209973	0.1264917	0.3657672	0.5912297	0.7854516	0.4789688
250.030	1	0.0923234	0.05452769	0.05215052	0.06779916	0.1549738	0.2394475	0.3928891	0.363616	0.1262641	0.08643892	0.04963372	0.07244948	0.3673679	0.3416207	0.2263776	0.1597914	0.1025247	0.06538835	0.07286515	0.03460361	0.1606658	0.1565062	0.1500274	0.1505969
250.129	1	0.6748476	0.5848564	0.281902	0.2183929	0.03951401	0.03171644	0.03960505	0.04011919	0.139978	0.1288657	0.1329863	0.211258	0.04252239	0.03898552	0.03905215	0.04303341	0.4071685	0.1638817	0.3338963	0.2937429	0.04483583	0.03371767	0.02741162	0.02813934
250.129	1	0.6007326	0.5549032	2.435499	2.057074	0.2250011	0.2121472	0.1414215	0.1389349	1.971467	1.648174	1.053698	0.7610604	0.05897095	0.09883708	0.0835529	0.05105714	0.4538183	0.4365485	0.3662234	0.1453053	0.09261694	0.1239702	0.06596606	0.05111547
250.129	1	0.0705447	0.06848019	0.04199305	0.04007061	0.6264692	0.5647065	0.2949838	0.1456402	0.1230353	0.1125787	0.1445832	0.1594523	0.08863051	0.1184631	0.1026013	0.1407833	0.1050428	0.1597762	0.2101207	0.1382212	0.3820731	0.6448168	0.8133556	0.4936108
250.130	1	0.06091827	0.02548281	0.04878726	0.06803451	0.1652125	0.2603374	0.3751861	0.3400281	0.09573874	0.04948212	0.02882672	0.05734026	0.331728	0.3305549	0.2483953	0.1426388	0.1003762	0.04266035	0.03789576	0.0273116	0.1676013	0.1570227	0.1693243	0.142654
250.229	1	0.5540393	0.4789759	0.259581	0.2399526	0.03224025	0.02570026	0.04168087	0.04019432	0.1385926	0.116097	0.1747859	0.2228758	0.03627401	0.03957893	0.03606746	0.03699094	0.3652219	0.2166084	0.3421571	0.2651656	0.02521193	0.03497713	0.03081679	0.01786421
250.229	1	0.5808585	0.6198529	2.317421	1.960459	0.223764	0.1988257	0.1367915	0.1501373	1.956542	1.582573	1.012386	0.7682572	0.06222807	0.09900938	0.0954861	0.04131269	0.455864	0.4699735	0.3183199	0.1044235	0.06701447	0.1302968	0.05469358	0.05465362
250.229	1	0.05955063	0.07049963	0.05918992	0.0378643	0.610347	0.545851	0.2778888	0.1314291	0.1232028	0.09599712	0.1358807	0.1377898	0.1087272	0.1091194	0.09417324	0.1314626	0.1040133	0.1583883	0.2085146	0.1367299	0.4181563	0.6907783	0.8263386	0.5055199
250.230	1	0.07402128	0.05077054	0.05349966	0.05322298	0.1829364	0.2649383	0.3606854	0.3167324	0.08042893	0.04783211	0.04122219	0.05613272	0.2940837	0.2970877	0.2349976	0.153505	0.07655461	0.04057479	0.03823184	0.03371046	0.1828706	0.1857569	0.1844752	0.1334664
250.329	1	0.5455084	0.48321	0.2855806	0.2673524	0.0364995	0.03342483	0.05364499	0.04997724	0.1520569	0.1080533	0.2064058	0.2168243	0.03871741	0.03605803	0.03793707	0.03074438	0.3451967	0.2876812	0.376768	0.2365073	0.03382255	0.02428389	0.03560873	0.01795555
250.329	1	0.5258828	0.6591727	2.271724	1.941846	0.2477516	0.2026433	0.131293	0.1684493	2.015781	1.583686	0.9678615	0.7870546	0.05956532	0.10597	0.1025878	0.04744057	0.4237416	0.5013702	0.2737104	0.1418951	0.05927878	0.1192367	0.06318	0.0588823
250.329	1	0.07077137	0.05663791	0.05173934	0.05448378	0.6705829	0.6002959	0.2681311	0.1737461	0.1320663	0.1152137	0.1554332	0.1232524	0.1278601	0.1331251	0.1141982	0.1427323	0.147343	0.1709058	0.2026414	0.1473631	0.4800799	0.7490915	0.9009866	0.5575534
250.330	1	0.05277281	0.05419508	0.05643355	0.04247675	0.1819929	0.2852617	0.3919016	0.3334376	0.04926119	0.04622291	0.05281594	0.04002286	0.3098769	0.3162679	0.2544224	0.162713	0.05532943	0.05128723	0.0479588	0.03174699	0.1603223	0.1738728	0.1881191	0.1350316
250.429	1	0.5131079	0.4724833	0.3205738	0.2979581	0.04128221	0.04706623	0.06175322	0.05295147	0.1563795	0.1234431	0.2271863	0.1965333	0.03418427	0.03307678	0.03152761	0.03242731	0.3146433	0.3425356	0.342243	0.1974154	0.0305395	0.02929091	0.02299385	0.01502531
250.429	1	0.4658113	0.681697	2.173788	1.918368	0.2545872	0.2055277	0.1440862	0.1860067	2.04936	1.574375	0.9476246	0.7861754	0.07429921	0.1105668	0.09613363	0.04856005	0.372568	0.5238328	0.2530127	0.1983719	0.06576824	0.1265464	0.07661398	0.06186557
250.429	1	0.07796989	0.0761549	0.05469133	0.06394669	0.6945201	0.6398222	0.2983676	0.169187	0.1598757	0.1511091	0.148419	0.1055789	0.1273976	0.1481105	0.1522	0.1444716	0.1502781	0.1616188	0.1913931	0.1461391	0.4886505	0.7572205	0.8832824	0.5621179
250.429	1	0.09517301	0.07600592	0.06480748	0.03199933	0.1504711	0.2539809	0.3850261	0.2984283	0.05027534	0.05124586	0.05466752	0.04669742	0.2658443	0.2591382	0.2371413	0.1976067	0.03730598	0.0408803	0.0465928	0.04689755	0.1740667	0.1664582	0.1638069	0.1232672
250.529	1	0.5337716	0.4854678	0.2932574	0.274197	0.04960802	0.0452603	0.04455041	0.0424943	0.1526198	0.1333197	0.2409065	0.1975422	0.02440683	0.02775234	0.03939668	0.03428429	0.299944	0.3655143	0.3520771	0.1794704	0.03344167	0.03157843	0.02869858	0.01325972
250.529	1	0.4117533	0.6839736	2.030052	1.891043	0.2524051	0.2042398	0.1318554	0.1903851	2.004407	1.586317	0.8983438	0.7809138	0.06562184	0.1034986	0.0982632	0.05210949	0.2848129	0.5404075	0.2412881	0.239598	0.06640196	0.1195188	0.07898054	0.06296731
250.529	1	0.08069679	0.09621037	0.06464763	0.0589486	0.6594513	0.6226101	0.3196245	0.1536163	0.1668363	0.169984	0.1502853	0.1054201	0.1461165	0.1871258	0.1716238	0.132996	0.1166243	0.163355	0.1823042	0.1233834	0.4771792	0.7429194	0.8139008	0.5370505
250.530	1	0.1179761	0.07401902	0.04095263	0.02883366	0.09135174	0.2361168	0.3869587	0.3024187	0.08297348	0.06498452	0.0419029	0.03436339	0.1878142	0.1775735	0.2292025	0.2274925	0.05341466	0.03734029	0.03861954	0.04386881	0.2234579	0.1787302	0.1510294	0.07992487
250.629	1	0.5483724	0.5018523	0.2803876	0.2508806	0.0480852	0.04701368	0.03994958	0.03856315	0.1581135	0.1444604	0.263038	0.2242933	0.02146092	0.03052415	0.04992164	0.04376147	0.2960738	0.3721687	0.3489787	0.1834049	0.04039056	0.04402486	0.02861943	0.01698413
250.629	1	0.3740016	0.6711506	1.906326	1.856969	0.241231	0.1965416	0.1146996	0.1885485	1.944983	1.619197	0.8661945	0.7392045	0.07042519	0.1043721	0.09615954	0.04196787	0.2524738	0.5346752	0.2450876	0.2617663	0.08432326	0.1054294	0.07614033	0.06519721
250.629	1	0.06701036	0.1068655	0.06921279	0.06024178	0.6264451	0.6094267	0.3344331	0.1571521	0.1404692	0.1605369	0.1487807	0.1075399	0.1572065	0.1905501	0.1738433	0.1469008	0.1230742	0.1840857	0.2000404	0.133847	0.4913495	0.7267432	0.7706891	0.5313168
250.630	1	0.08448871	0.06825945	0.06639042	0.04871549	0.0918905	0.2107311	0.3731339	0.2954899	0.05324812	0.0681332	0.06187388	0.03687847	0.1964247	0.1490233	0.2069805	0.229103	0.075807	0.04872914	0.03944506	0.05519905	0.2225914	0.2061933	0.1582951	0.09815698
250.729	1	0.5937358	0.5209472	0.2489732	0.2422428	0.03795741	0.03608724	0.0423595	0.04103856	0.154565	0.1501256	0.2744976	0.253476	0.01765138	0.02854394	0.04604337	0.05059957	0.2834578	0.392542	0.3648832	0.2100256	0.04188315	0.04310249	0.04021068	0.02132067
250.729	1	0.3304845	0.6579892	1.896822	1.849564	0.2489393	0.2064531	0.113841	0.1744053	1.977036	1.712215	0.8458953	0.7246196	0.0539843	0.09341954	0.08026681	0.06586776	0.2270248	0.5504317	0.2598139	0.2825647	0.08274094	0.1060252	0.07110496	0.06662684
250.729	1	0.07210194	0.1150748	0.06669643	0.06134783	0.6543716	0.6965627	0.3659963	0.165409	0.1329435	0.1767783	0.1542746	0.09138831	0.1290812	0.2033812	0.2200489	0.1438242	0.1135305	0.195588	0.195423	0.1522484	0.5315727	0.7254774	0.7713513	0.5793148
250.730	1	0.1364789	0.08846532	0.06623112	0.044728	0.1492674	0.2025586	0.4516759	0.3909197	0.08095382	0.06508365	0.07657251	0.06829835	0.3030834	0.2653356	0.1914624	0.2337631	0.0681312	0.0639343	0.03362036	0.05794324	0.1969269	0.2410801	0.1732638	0.1347971
250.829	1	0.5886199	0.5079068	0.224172	0.2328586	0.0277325	0.02673406	0.04436071	0.04068147	0.1379109	0.1549518	0.2614736	0.269159	0.02117773	0.03256255	0.03706774	0.04411399	0.2606777	0.4018125	0.3399215	0.2193348	0.04276144	0.04483848	0.04733085	0.02365437
250.829	1	0.2972784	0.6525559	1.880093	1.82896	0.2445689	0.2137022	0.1297727	0.1676577	2.015098	1.784726	0.8497291	0.7034823	0.0497322	0.1119158	0.08761369	0.06471424	0.228588	0.5501928	0.2642292	0.3045354	0.06254729	0.09271378	0.06036633	0.05667568
250.829	1	0.1013649	0.09254398	0.05982395	0.06460708	0.7229956	0.7906802	0.3707788	0.1235886	0.1311696	0.1766617	0.1526246	0.08582452	0.1062261	0.2196913	0.258157	0.1321946	0.1634517	0.1951308	0.1866785	0.1657265	0.5924667	0.7128962	0.800534	0.6699016
250.830	1	0.1228754	0.08971397	0.08503535	0.05878876	0.1436452	0.1827021	0.4789556	0.4263543	0.0995262	0.1132949	0.1161899	0.07414385	0.3833358	0.3676431	0.1880124	0.184378	0.07661386	0.06155284	0.05050885	0.07036085	0.1332437	0.2405448	0.1942436	0.1876871
250.929	1	0.5855317	0.4886105	0.1919015	0.2134555	0.0262905	0.02215492	0.04747698	0.04095676	0.1131057	0.1505823	0.2327123	0.2725438	0.01943082	0.02489786	0.0216942	0.0401597	0.2293266	0.4037271	0.3118234	0.2105207	0.0392671	0.04704155	0.03815396	0.01604597
250.929	1	0.2913125	0.619642	1.865345	1.828945	0.2375669	0.2152165	0.138596	0.1561822	2.015115	1.831491	0.8611924	0.6851511	0.06311774	0.1052938	0.08499124	0.07216	0.2766306	0.5318477	0.2541292	0.333682	0.06547788	0.0996609	0.06293639	0.05753547
250.929	1	0.1214124	0.0666933	0.1029045	0.08148467	0.7334671	0.8322584	0.3720753	0.1364012	0.1308157	0.1546848	0.1669596	0.1029263	0.09937208	0.2395732	0.2821989	0.1203732	0.1674505	0.1672985	0.1946033	0.1746614	0.5849233	0.6591271	0.781384	0.714157
250.930	1	0.09526551	0.0747214	0.06168643	0.04624995	0.1251445	0.1967648	0.4834191	0.4257218	0.1189592	0.0858691	0.1133529	0.08152851	0.4100232	0.3891111	0.1837726	0.1425526	0.04095047	0.05611366	0.06849376	0.06530813	0.09835892	0.204109	0.1885051	0.2011858
251.029	1	0.5425637	0.4625388	0.1663136	0.1982027	0.01872306	0.02166998	0.04068714	0.04085647	0.09454777	0.1448479	0.1967067	0.2568692	0.02379845	0.04203202	0.04243527	0.04268802	0.1904573	0.3542727	0.2882223	0.1759959	0.02741675	0.03092935	0.04282536	0.01574946
251.029	1	0.3139099	0.5750415	1.853331	1.826564	0.227531	0.2042045	0.1602805	0.1345773	1.987607	1.802575	0.8970996	0.633603	0.06190803	0.09537081	0.0651277	0.07920434	0.3211342	0.4920593	0.2694071	0.3466283	0.08292842	0.09282342	0.06715024	0.05348078
251.029	1	0.128557	0.03881413	0.08315772	0.09723207	0.7775924	0.9511424	0.3283285	0.1532577	0.1315004	0.1742106	0.1613765	0.113875	0.103623	0.2111009	0.2430749	0.1108993	0.1854037	0.1301695	0.2166533	0.1670497	0.6175572	0.6190001	0.8422865	0.7768922
251.030	1	0.08198075	0.0820086	0.03923036	0.04452488	0.07259506	0.2066108	0.5187133	0.4556143	0.1306389	0.1064466	0.08713526	0.08927389	0.464474	0.4300399	0.1779578	0.1325122	0.06193252	0.04012615	0.06087073	0.05616279	0.09922706	0.1605444	0.1869242	0.2174697
251.129	1	0.5537597	0.4801557	0.2024762	0.2514518	0.0295885	0.02806187	0.03010462	0.03452437	0.1073929	0.1237139	0.1710122	0.2302396	0.02590175	0.04603189	0.05083626	0.04334615	0.1659768	0.2878968	0.2727237	0.1467292	0.02374789	0.02909813	0.03553842	0.01947281
251.129	1	0.3459958	0.5675578	1.911007	1.885308	0.237584	0.2221115	0.1674144	0.1262226	2.021047	1.835492	0.952604	0.6258211	0.06893923	0.08814761	0.07716563	0.07360617	0.3774898	0.467165	0.3390713	0.344159	0.0874283	0.08046604	0.08347967	0.05271821
251.129	1	0.1380563	0.05026376	0.07921593	0.1310339	0.8227542	1.027538	0.3165546	0.1838587	0.1344571	0.1640258	0.1522882	0.1221561	0.1211704	0.1882632	0.2118891	0.1554843	0.1950037	0.1107416	0.2168664	0.155724	0.6280426	0.5793682	0.8909402	0.8092887
251.130	1	0.100804	0.08299369	0.08259101	0.05479322	0.07355672	0.248215	0.5994562	0.4928566	0.1229931	0.07845274	0.08577979	0.07754094	0.5211074	0.4640293	0.1917662	0.1451195	0.07647932	0.04091509	0.0392678	0.04875969	0.0740459	0.1301002	0.176008	0.2329924
251.229	1	0.5078777	0.4850215	0.2366566	0.3226795	0.02943461	0.0277797	0.02988988	0.03867827	0.1368379	0.07262385	0.1527413	0.1810704	0.0208748	0.028931	0.04542975	0.02914544	0.209322	0.1921287	0.2184111	0.1287102	0.03158012	0.0282737	0.035997	0.02179529
251.229	1	0.3789889	0.5273765	1.965374	1.917061	0.224404	0.2150867	0.1768189	0.1137653	2.047876	1.824866	1.02094	0.6316209	0.07566986	0.09438955	0.07130465	0.04932265	0.4458875	0.4843846	0.3753431	0.3096438	0.08438557	0.1034306	0.07654284	0.04170277
251.229	1	0.131857	0.07828914	0.05979836	0.1354153	0.8500552	1.04787	0.2919707	0.1953929	0.14714	0.1720575	0.1336361	0.1279535	0.1427821	0.2003521	0.1850774	0.1847339	0.1832316	0.09732054	0.2102817	0.1437486	0.6567196	0.530998	0.9042035	0.8191182
251.230	1	0.07583205	0.07035273	0.08505931	0.07377478	0.09286232	0.2545828	0.6019001	0.4827852	0.1018731	0.07466554	0.08414374	0.08106827	0.5180622	0.4663811	0.1818908	0.1453978	0.08983972	0.04130965	0.06383345	0.04043537	0.1143191	0.09567317	0.1942402	0.227128
251.329	1	0.4254619	0.4372172	0.267777	0.3390253	0.0300427	0.0317967	0.02823365	0.03179227	0.1500679	0.08434351	0.113431	0.1242192	0.02720434	0.02994216	0.03699739	0.02475097	0.2521503	0.07259818	0.1908037	0.1231796	0.03478482	0.02712002	0.0348647	0.02163783
251.329	1	0.4056387	0.4763574	1.956648	1.929158	0.215654	0.2188363	0.1838577	0.1037883	2.039191	1.754691	1.058594	0.6415328	0.1161441	0.09291126	0.08152025	0.05482918	0.4735723	0.4717034	0.3634055	0.2651626	0.08191826	0.09891036	0.05593718	0.059046
251.329	1	0.1146632	0.07315217	0.06948487	0.1228924	0.832822	1.025257	0.3037839	0.1816335	0.1424262	0.1710974	0.1248242	0.1413874	0.1364174	0.1942585	0.1665188	0.2078301	0.1662621	0.1185668	0.2075767	0.1334009	0.6572303	0.4761365	0.9092192	0.8144804
251.330	1	0.07155713	0.0827542	0.06461833	0.06550802	0.08081936	0.2264553	0.5631513	0.4337541	0.1096988	0.04587682	0.04941003	0.06096183	0.5066613	0.4058556	0.1456004	0.125685	0.08204524	0.05322684	0.06739215	0.04446528	0.1434816	0.1157762	0.2008801	0.22085
251.429	1	0.411687	0.3799885	0.2959237	0.3183031	0.02573984	0.03316983	0.02723022	0.03126661	0.1131963	0.104939	0.0970975	0.1232994	0.0193426	0.02676441	0.03230089	0.02126237	0.2266008	0.07294887	0.2027323	0.09489884	0.02998824	0.02009486	0.03422697	0.01362689
251.429	1	0.4485162	0.4257307	1.967613	1.895871	0.2135047	0.2339061	0.180344	0.08740368	2.006879	1.672771	1.073672	0.661377	0.1200005	0.08324824	0.06300789	0.05837527	0.4875394	0.4538002	0.3468744	0.2132111	0.06952868	0.1135844	0.04926335	0.05215441
251.429	1	0.1019544	0.05631325	0.09274782	0.09721354	0.8223655	0.9741491	0.2948657	0.15484	0.11774	0.129024	0.08210611	0.1483138	0.1290169	0.1928999	0.1660356	0.2204563	0.1685177	0.1233993	0.2073943	0.1491425	0.642631	0.415099	0.8901267	0.8091674
251.430	1	0.07934653	0.1021294	0.08560116	0.07884863	0.07160202	0.2089632	0.5203418	0.3819385	0.1012849	0.05662417	0.08085491	0.06671236	0.4515657	0.3281096	0.1174737	0.09988252	0.08042703	0.04952147	0.05393643	0.0384914	0.1775138	0.1177077	0.1747351	0.198097
251.529	1	0.4404179	0.3552858	0.3432193	0.3019393	0.02363094	0.0253666	0.02152042	0.02945016	0.1196901	0.1096396	0.09960082	0.1092724	0.009642481	0.01132586	0.01128029	0.01276946	0.2132359	0.09894103	0.2135299	0.08392407	0.02776673	0.01751842	0.02251063	0.01558522
251.529	1	0.4924427	0.3976082	1.978674	1.927525	0.2381928	0.2415384	0.1517101	0.1190408	1.986237	1.586717	1.075713	0.6946919	0.113717	0.06794203	0.06358715	0.06589572	0.4891763	0.4129802	0.3202152	0.1561602	0.06078148	0.09427443	0.06179065	0.0520991
251.529	1	0.1120912	0.06220416	0.09310864	0.07054619	0.8214902	0.9621336	0.2800163	0.1148957	0.100446	0.1120991	0.07423034	0.1609411	0.1375261	0.1957094	0.1546963	0.2408626	0.1782423	0.1290483	0.2041372	0.179731	0.6641772	0.400299	0.8823874	0.8329895
251.529	1	0.08471295	0.08173882	0.05984266	0.04857474	0.1213791	0.2316838	0.5650191	0.4092719	0.09691553	0.0577632	0.07033319	0.08192193	0.4357756	0.2691386	0.101444	0.1180351	0.1002718	0.05895058	0.04550066	0.047179	0.1712604	0.1356032	0.1306637	0.1850453
251.629	1	0.4404739	0.3481681	0.331996	0.2680023	0.02419518	0.02027559	0.02666549	0.02204251	0.1203723	0.1218017	0.1226245	0.1293677	0.01361843	0.01594956	0.01656253	0.01989418	0.2127313	0.1509391	0.2211135	0.09006699	0.0148069	0.0185348	0.01838903	0.01547182
251.629	1	0.526187	0.362267	1.977226	1.952816	0.2408339	0.2436116	0.1424769	0.1240174	1.982365	1.522164	1.072192	0.7230506	0.1028604	0.06607557	0.06423142	0.06831096	0.4877918	0.3912326	0.291483	0.09023179	0.07589343	0.09963727	0.05621667	0.04672487
251.629	1	0.1297662	0.1017723	0.07358606	0.0786179	0.8457866	0.9715402	0.2619018	0.07885552	0.1259558	0.1073314	0.09411986	0.1796688	0.1574493	0.1770097	0.150138	0.2464403	0.175799	0.1391429	0.2025125	0.1820591	0.6623348	0.401868	0.8957487	0.8655591
251.629	1	0.1230123	0.08394867	0.07917321	0.07134384	0.2310599	0.3054965	0.6236885	0.4497201	0.08788142	0.05455495	0.06391903	0.07751136	0.3787045	0.1698061	0.1218183	0.1419565	0.09040024	0.03995217	0.03494785	0.06315327	0.1862363	0.1242736	0.09454579	0.1642017
251.729	1	0.4135365	0.3527803	0.2907235	0.2435473	0.02733845	0.02310136	0.02980643	0.02523249	0.1359072	0.120032	0.1422126	0.1477561	0.01154106	0.01578002	0.02145415	0.01558918	0.2218471	0.2171074	0.2394964	0.1059485	0.02292345	0.02296778	0.02264237	0.01572324
251.729	1	0.5299415	0.3005522	1.925263	1.924922	0.2541478	0.2186186	0.1519384	0.1212646	1.966399	1.445061	1.044136	0.7138181	0.1017013	0.08021142	0.05536803	0.05862077	0.4591743	0.3438855	0.2869617	0.09599973	0.08553684	0.07856585	0.05102642	0.04667188
251.729	1	0.1214183	0.112696	0.07546856	0.07537469	0.8602358	0.9878435	0.2410016	0.1309232	0.1362131	0.1185447	0.1130964	0.1822582	0.1546899	0.1385956	0.142557	0.2305014	0.1852643	0.1440262	0.2091806	0.1813369	0.6347512	0.4255137	0.9160154	0.9041971
251.730	1	0.1215996	0.09457765	0.08459146	0.06415647	0.2773538	0.3311482	0.6118666	0.4355167	0.0555964	0.06704855	0.06660601	0.0440949	0.3245373	0.1026184	0.1206996	0.19025	0.09850765	0.06129088	0.03933091	0.05153767	0.2033217	0.1348961	0.07375591	0.1125095
251.829	1	0.3962799	0.3645555	0.2434797	0.2108419	0.02923212	0.0283512	0.02567414	0.02210307	0.1560972	0.1309417	0.1653982	0.161839	0.01355632	0.01755495	0.0218862	0.01767931	0.2242162	0.2646035	0.2589562	0.1162813	0.01874843	0.02155842	0.02064081	0.01400155
251.829	1	0.516455	0.2992727	1.897824	1.874736	0.2469461	0.2062688	0.1486974	0.1150074	1.970196	1.371667	0.9913828	0.713906	0.1071749	0.06186326	0.07422718	0.0738203	0.4183146	0.2863535	0.2896745	0.1825918	0.09400216	0.07949488	0.07227716	0.0593682
251.829	1	0.1120102	0.1115652	0.1026614	0.05322995	0.8807602	1.018226	0.2010831	0.2030173	0.1360749	0.1488314	0.1224358	0.1795905	0.1453931	0.1390082	0.1361189	0.2135737	0.2027643	0.1622716	0.1917683	0.2094798	0.6144158	0.4792538	0.9258377	0.9529474
251.830	1	0.08283701	0.09555177	0.08633716	0.07027116	0.3168302	0.3043047	0.6338484	0.5094177	0.07595	0.07898013	0.08759123	0.06358223	0.3924637	0.1957502	0.1481831	0.2079508	0.1016933	0.05279601	0.04921555	0.03596472	0.2372806	0.1340906	0.08308505	0.0734911
251.929	1	0.4484757	0.4188263	0.2494144	0.1951069	0.03648748	0.02424328	0.02132181	0.03150243	0.1838632	0.1232736	0.1731299	0.1781341	0.02916938	0.02461898	0.02591926	0.02421173	0.2495676	0.3367505	0.3108277	0.1495481	0.02686301	0.03111447	0.02786066	0.02275017
251.929	1	0.489419	0.3082027	1.906009	1.839722	0.2316335	0.2121701	0.1548962	0.141369	1.964224	1.366434	0.9245301	0.7291664	0.1086392	0.07408347	0.07521769	0.07325857	0.3936623	0.2505773	0.2886271	0.2799743	0.1060469	0.09802249	0.09050802	0.07385535
251.929	1	0.1173537	0.09913299	0.09815616	0.06617176	0.9053392	1.08342	0.1720389	0.2723545	0.1541028	0.1673587	0.1494141	0.1711672	0.1673359	0.1715968	0.1502453	0.2191575	0.2162004	0.1656941	0.1917044	0.2282131	0.5971064	0.5387864	0.9836488	1.031945
251.930	1	0.09723554	0.09892089	0.1056014	0.08624685	0.2902763	0.2345701	0.6724822	0.5848118	0.1006355	0.08855548	0.09986672	0.09794958	0.4828661	0.3063663	0.1817495	0.2328674	0.1113127	0.07616085	0.04362997	0.06204588	0.2485004	0.1568151	0.07042588	0.09820699
252.029	1	0.5026188	0.4844781	0.2756038	0.1975978	0.03558031	0.02544065	0.02203369	0.04237672	0.1771762	0.09445141	0.1846252	0.2061469	0.02976465	0.02012285	0.02688181	0.02739013	0.2697712	0.4081651	0.3762943	0.204223	0.03085722	0.03601804	0.03660022	0.02980926
252.029	1	0.4340224	0.3042659	1.920854	1.83275	0.2322534	0.212897	0.1253405	0.1499595	1.96636	1.381269	0.8701827	0.782541	0.08941807	0.0670304	0.07718356	0.07586507	0.350825	0.208201	0.2683541	0.3227896	0.09840369	0.1053777	0.08999991	0.06814297
252.029	1	0.1011445	0.08756836	0.1138958	0.08699643	0.9498329	1.125937	0.1704713	0.2895694	0.1818733	0.1703558	0.1635298	0.1540635	0.1866888	0.1848918	0.1447336	0.2215141	0.2381041	0.161086	0.219072	0.2624194	0.5702534	0.633433	1.096092	1.102018
252.030	1	0.093524	0.104769	0.08649268	0.05992977	0.22609	0.2143389	0.7559832	0.671659	0.0694083	0.07628998	0.1017607	0.1029442	0.5812652	0.4248391	0.2092847	0.2512321	0.08874336	0.07692795	0.06464582	0.03971934	0.2657362	0.1507926	0.0573768	0.1373739
252.129	1	0.4897047	0.4920229	0.3294237	0.2412751	0.0293187	0.02990613	0.0292102	0.03640015	0.1588597	0.08360479	0.1710171	0.1971724	0.0196974	0.02515502	0.02958452	0.02674884	0.2801276	0.4142288	0.3922552	0.2236769	0.03040502	0.04239176	0.04426967	0.02540113
252.129	1	0.3986709	0.2627752	1.876604	1.776075	0.253696	0.2037336	0.1359221	0.1593636	1.997475	1.366305	0.847403	0.8084499	0.09439471	0.06298467	0.09183654	0.0985032	0.2989441	0.1824096	0.2960824	0.3450414	0.1094881	0.1015104	0.0877201	0.09157137
252.130	1	0.09746807	0.06209847	0.1340245	0.07640347	0.9839043	1.126374	0.17905	0.2849263	0.1917349	0.1679734	0.1725955	0.1437046	0.2259726	0.1903418	0.1423181	0.2168047	0.2469381	0.166915	0.2161772	0.282153	0.5473922	0.7181447	1.154812	1.129149
252.130	1	0.1114338	0.1099747	0.05482296	0.06406375	0.1618458	0.2356839	0.7654197	0.6951183	0.07174459	0.05932289	0.08058051	0.09514632	0.6197007	0.4762106	0.2187243	0.2297907	0.09198007	0.05204463	0.04147754	0.03620439	0.226054	0.1083112	0.05692502	0.1846477
252.229	1	0.4522541	0.4577171	0.3542072	0.277407	0.03231533	0.03226125	0.03477595	0.03353046	0.1464979	0.1022685	0.1423641	0.1567185	0.02390148	0.02493195	0.03451084	0.03164317	0.2895344	0.3654498	0.3562607	0.2352289	0.02872831	0.02866385	0.02990273	0.0225976
252.229	1	0.4163139	0.1988051	1.787546	1.700199	0.2502937	0.1756066	0.1125359	0.1498042	2.014448	1.405335	0.8418548	0.7793876	0.0862093	0.06069612	0.09408024	0.0763539	0.250271	0.2146329	0.3200235	0.3168964	0.08823613	0.09766796	0.06089699	0.08681479
252.229	1	0.1070644	0.07284644	0.1192094	0.0823949	0.9922022	1.100465	0.1866222	0.2712078	0.1964073	0.1849252	0.1833901	0.1351633	0.2245923	0.171779	0.1735538	0.1927801	0.246225	0.1859825	0.2218518	0.2925054	0.5623127	0.7566665	1.183912	1.132334
252.229	1	0.118131	0.08849945	0.05377004	0.08133332	0.1075082	0.2497626	0.7008859	0.6415375	0.07241934	0.04776264	0.08707454	0.08724215	0.5970388	0.4769668	0.2396231	0.2218928	0.0659164	0.06751546	0.05587452	0.03609462	0.1883369	0.06853456	0.1113777	0.1937116
252.329	1	0.4302074	0.4116585	0.3510958	0.3064617	0.03042894	0.0298894	0.02964119	0.02683182	0.1464587	0.1245243	0.1162203	0.1101212	0.02780775	0.03240457	0.03330182	0.03008548	0.3102362	0.3371252	0.3179748	0.2453203	0.02662457	0.02470055	0.01934473	0.01432894
252.329	1	0.4492632	0.1549057	1.757272	1.686915	0.2654607	0.2017708	0.09667721	0.1667585	2.011345	1.454586	0.8418582	0.7709223	0.07048566	0.0487847	0.08362804	0.05764051	0.2421627	0.2309449	0.3652115	0.3109377	0.06357467	0.0925694	0.0736373	0.0845512
252.329	1	0.1298041	0.09157425	0.08491567	0.09591498	1.01535	1.099596	0.19388	0.2487686	0.2006108	0.2065476	0.2056949	0.1238696	0.2061014	0.1557018	0.2084507	0.1657441	0.2297361	0.18908	0.2558706	0.2687326	0.5773778	0.7930812	1.238169	1.129267
252.330	1	0.09041119	0.08715454	0.05226175	0.08530974	0.1011816	0.2813216	0.6763804	0.60686	0.06801914	0.05783628	0.08659562	0.06143334	0.5929341	0.5220084	0.2692645	0.2143551	0.1106524	0.05121735	0.04815637	0.046432	0.1762345	0.06296361	0.1560824	0.2128916
252.429	1	0.4530156	0.4207074	0.3608973	0.3240385	0.03003725	0.02877116	0.02883811	0.0222528	0.130057	0.1172975	0.1026047	0.08197024	0.02645979	0.02999464	0.03232596	0.03171171	0.3263909	0.3451255	0.3222222	0.2684373	0.02263218	0.02125043	0.01870403	0.01268877
252.429	1	0.4484643	0.1465979	1.815062	1.704339	0.2441293	0.2071332	0.1138477	0.167796	2.008921	1.580441	0.9105884	0.7645269	0.07632763	0.04280973	0.09096499	0.06435216	0.2192214	0.2669691	0.4115553	0.3225323	0.06208737	0.110028	0.07499847	0.06873674
252.429	1	0.1767358	0.09202786	0.1045343	0.0805421	1.058719	1.120707	0.2148745	0.2350325	0.2276785	0.2069993	0.2233985	0.1154323	0.1819866	0.1621152	0.2287602	0.1339846	0.2094673	0.2015186	0.2590172	0.2505098	0.6078623	0.8462912	1.276727	1.120491
252.430	1	0.1194465	0.08155455	0.06150075	0.08142758	0.1080484	0.3168687	0.7058598	0.6079254	0.06024543	0.07951561	0.08584044	0.03998329	0.5877229	0.5654095	0.292771	0.2195845	0.09268641	0.06727476	0.04330624	0.04926038	0.1330765	0.04712394	0.1709294	0.2310595
252.529	1	0.4583453	0.426192	0.3653918	0.3314177	0.03262678	0.03440387	0.03448159	0.02985178	0.1401263	0.1266508	0.1121998	0.08857441	0.0332501	0.03420231	0.0371991	0.0302051	0.320443	0.3320493	0.3077076	0.2640271	0.02707308	0.02242785	0.02397818	0.01468588
252.529	1	0.4636852	0.1752898	1.82436	1.704812	0.2288111	0.2175309	0.1309298	0.1609178	1.950907	1.641136	0.978282	0.7386416	0.08258547	0.0350056	0.100119	0.06500906	0.2064706	0.292518	0.4084554	0.3194089	0.0582185	0.1319934	0.07370354	0.07573711
252.529	1	0.1931866	0.08674707	0.1044882	0.06639638	1.052366	1.139535	0.2163278	0.209691	0.2088714	0.1978082	0.1983212	0.09314109	0.1861451	0.2053057	0.221227	0.09065637	0.2045874	0.2135887	0.2777277	0.2435841	0.6399999	0.9022051	1.309433	1.114099
252.529	1	0.08632274	0.09358721	0.05589195	0.06741839	0.1126649	0.3598565	0.6905627	0.5552484	0.04558565	0.07853633	0.08846944	0.04796142	0.5425071	0.5654477	0.3451274	0.1776671	0.07567394	0.05817715	0.05117881	0.05663981	0.1255707	0.03926695	0.1766328	0.2254093
252.629	1	0.4680548	0.423029	0.3379908	0.3025453	0.03738745	0.0418762	0.04849728	0.04234491	0.1752464	0.1470797	0.09875598	0.1079409	0.02586455	0.03219553	0.03141081	0.02426422	0.3034814	0.2878143	0.2793273	0.2747034	0.02620807	0.02634381	0.01845983	0.01815166
252.629	1	0.4673239	0.2493779	1.816228	1.691882	0.2109008	0.2135488	0.1437829	0.1423869	1.902117	1.677211	1.03117	0.7029092	0.08924444	0.05278889	0.08303406	0.05978037	0.1910024	0.2995559	0.3649805	0.3036759	0.05013277	0.1054156	0.05152189	0.06960492
252.629	1	0.2072628	0.0796334	0.1015772	0.04544105	1.066355	1.151072	0.2268523	0.2085029	0.2435598	0.2202158	0.1833257	0.09637009	0.1877779	0.1968896	0.2139999	0.09952466	0.1933119	0.2290149	0.2924311	0.239005	0.6651876	0.9304436	1.342333	1.110437
252.630	1	0.08506426	0.06909003	0.06609317	0.06704419	0.1582351	0.3614319	0.6641157	0.5373211	0.07777847	0.06574025	0.07217889	0.06986492	0.4856475	0.512579	0.359647	0.1819294	0.08510822	0.07469798	0.02930941	0.06365492	0.1700783	0.08084737	0.1646934	0.1893814
252.729	1	0.47017	0.4058285	0.2580414	0.247285	0.03649268	0.03381864	0.0320594	0.02903748	0.2014298	0.1482496	0.09268197	0.1403611	0.01914618	0.02188078	0.02826451	0.02478316	0.2823654	0.2314551	0.2603381	0.2828823	0.02508842	0.02247622	0.02303701	0.02029204
252.729	1	0.4456925	0.3282045	1.798152	1.689593	0.2087517	0.2391204	0.1576504	0.1238342	1.8731	1.685676	1.079549	0.6772743	0.08375534	0.04403075	0.07155839	0.04367964	0.2102226	0.3141366	0.3426562	0.2729416	0.06487703	0.09892556	0.0515968	0.06154547
252.729	1	0.2461593	0.08328473	0.07662082	0.05076102	1.076459	1.150438	0.2436292	0.1860351	0.2472775	0.2167961	0.1831463	0.1016115	0.13994	0.16118	0.2124364	0.1258266	0.177579	0.2409816	0.3035363	0.2230928	0.6725191	0.9642947	1.371475	1.075462
252.730	1	0.1262255	0.09979557	0.08493582	0.05950993	0.1848366	0.3762964	0.6591384	0.4939875	0.07370545	0.05930987	0.07404152	0.0741906	0.3980189	0.3877768	0.353451	0.2394753	0.08516389	0.07082667	0.04088159	0.0526917	0.2207727	0.1384813	0.1298959	0.1310744
252.829	1	0.4916196	0.4137389	0.2011283	0.252759	0.03674349	0.02689648	0.01717705	0.0295203	0.2065359	0.1682687	0.1067492	0.1572661	0.02070087	0.01723965	0.02653484	0.02977289	0.2767952	0.1573025	0.2875136	0.3108718	0.02792517	0.03036281	0.03112484	0.02266102
252.829	1	0.4200682	0.4215808	1.865299	1.736816	0.2117903	0.22311	0.157954	0.1168378	1.874758	1.721857	1.136465	0.6814584	0.07518067	0.04192628	0.06329666	0.03907189	0.259041	0.3334969	0.3664203	0.2806918	0.06670474	0.09711882	0.06301651	0.05530055
252.829	1	0.2651929	0.07592535	0.05633466	0.06666914	1.077484	1.193857	0.2984673	0.1826638	0.2596682	0.2374423	0.1621574	0.08698055	0.1453759	0.1575646	0.1623476	0.1252867	0.1888811	0.2528771	0.2776261	0.2138738	0.7166731	1.032198	1.414302	1.080416
252.830	1	0.1678281	0.1051764	0.06159	0.05526746	0.1967478	0.4139043	0.7744834	0.5743514	0.06945768	0.05098292	0.09700234	0.06302432	0.3551935	0.2955466	0.3631165	0.2890063	0.06559999	0.04039439	0.04739057	0.05039166	0.2156548	0.1523732	0.1284612	0.08215521
252.929	1	0.5296946	0.4373819	0.1849163	0.2447943	0.02754171	0.03253056	0.02247528	0.01840336	0.2184675	0.2252418	0.1731897	0.1510795	0.02028005	0.02577186	0.03265162	0.02483719	0.2443241	0.07663599	0.3506135	0.34728	0.0216838	0.01647585	0.02521618	0.01625485
252.929	1	0.3927472	0.4621483	1.916771	1.764676	0.1933647	0.2290699	0.1639283	0.1068564	1.848858	1.714752	1.168094	0.6691069	0.07299283	0.06904359	0.07669453	0.05799703	0.3233111	0.355844	0.4022164	0.2718265	0.07585567	0.09621801	0.07130877	0.05791535
252.929	1	0.2424838	0.06318172	0.06971571	0.06768532	1.05588	1.135233	0.2998948	0.1303426	0.2757189	0.2125963	0.1658329	0.05195383	0.1723996	0.1582289	0.1606152	0.1226991	0.1793427	0.2566982	0.2736688	0.1864627	0.6672861	0.9292625	1.368389	1.016666
252.930	1	0.1256157	0.1145805	0.102457	0.07831815	0.1847025	0.3497933	0.7569626	0.5865138	0.06639144	0.06694297	0.1172459	0.07743436	0.3162833	0.2635643	0.3397288	0.3180158	0.07292299	0.06826218	0.05441759	0.04933051	0.2429056	0.2368041	0.1629582	0.06731608
253.029	1	0.4825385	0.3754473	0.158775	0.2254701	0.02544624	0.03170714	0.03172755	0.02087209	0.1924656	0.2713808	0.2389453	0.1347875	0.02192223	0.02812915	0.03314735	0.02570201	0.1971961	0.1196665	0.3330107	0.308191	0.01852255	0.0134526	0.02931117	0.02654354
253.029	1	0.4175313	0.506014	1.973469	1.759178	0.1967694	0.2067416	0.1961392	0.1297048	1.790941	1.648873	1.190049	0.6832206	0.07304678	0.07899712	0.0771264	0.053801	0.3552986	0.3812408	0.4174905	0.246126	0.06893067	0.09107512	0.05170758	0.05929761
253.029	1	0.1840144	0.08568787	0.07104453	0.0830259	1.051201	1.110049	0.2646942	0.1156304	0.2775993	0.1853806	0.164488	0.0739228	0.1977993	0.1420867	0.1809419	0.1599105	0.1897996	0.2477918	0.2657385	0.2078765	0.6727056	0.8978587	1.277955	0.9936805
253.029	1	0.1572837	0.1204872	0.08873995	0.07068627	0.1162158	0.2809873	0.7502924	0.5953376	0.07481048	0.06005705	0.1054027	0.06883617	0.3894758	0.3271152	0.3117327	0.2952826	0.06173663	0.08337185	0.04515173	0.0337007	0.244779	0.2577267	0.1573886	0.1077081
253.129	1	0.483568	0.4088088	0.191298	0.1890468	0.02457393	0.02970566	0.03650348	0.02706433	0.1803843	0.2980791	0.2796367	0.1334615	0.02547922	0.02930623	0.03308112	0.0296904	0.1788176	0.1719507	0.3647421	0.3258717	0.02283742	0.02711382	0.03141529	0.02572923
253.129	1	0.4547996	0.5374039	2.046822	1.777877	0.2051017	0.2041146	0.1947064	0.138355	1.764193	1.558428	1.194582	0.6911591	0.07610257	0.09045998	0.07850964	0.05318527	0.3869029	0.4062078	0.4204176	0.2213726	0.08268902	0.09709895	0.04447555	0.05944278
253.129	1	0.1258416	0.08072288	0.07942572	0.08301082	0.8682643	0.9229286	0.151094	0.117479	0.1911477	0.1285621	0.1155048	0.1156394	0.2080833	0.1168044	0.1606287	0.1676167	0.1342765	0.1623971	0.2159661	0.1884883	0.4558039	0.7206107	1.07797	0.7770966
253.130	1	0.129362	0.1128639	0.07301153	0.06227728	0.1007585	0.2158763	0.5602919	0.4710094	0.109757	0.1111463	0.1058274	0.0841623	0.4309892	0.3535603	0.1941497	0.2121652	0.06811888	0.07938661	0.05397666	0.04884469	0.1841157	0.2433411	0.1648192	0.1768044
253.229	1	0.5142648	0.4421397	0.2235818	0.1932644	0.03308634	0.03134769	0.03450756	0.02984312	0.1708314	0.2810505	0.2653376	0.1180395	0.02395293	0.02785873	0.02751507	0.02332252	0.2005371	0.1974517	0.3786847	0.3468883	0.02366229	0.03295238	0.04017503	0.03037309
253.229	1	0.4961355	0.6427769	2.139962	1.840577	0.2084741	0.1900571	0.18446	0.1469051	1.775915	1.451619	1.202714	0.7004422	0.08498997	0.06958929	0.08185596	0.05687312	0.4350047	0.4027486	0.4301434	0.2011265	0.07199004	0.09804515	0.06578625	0.05178034
253.229	1	0.127953	0.07547812	0.08796705	0.08631705	0.8135481	0.8580136	0.1730616	0.1213388	0.1789646	0.1279277	0.0811352	0.1078344	0.237551	0.1211064	0.1412544	0.1452907	0.1193591	0.1437247	0.1906788	0.1776098	0.3700831	0.644853	0.9657965	0.723315
253.229	1	0.08602073	0.05639215	0.04105747	0.05889909	0.1218904	0.2030228	0.3823701	0.3311564	0.1373348	0.1011493	0.1054216	0.0759325	0.334571	0.2840936	0.1641979	0.1248261	0.0506479	0.051244	0.06071059	0.06064445	0.08158426	0.1540857	0.1646855	0.1473464
253.329	1	0.6187906	0.5251666	0.2596425	0.218674	0.03785269	0.0401976	0.05239276	0.04136585	0.1693863	0.2298987	0.2528586	0.102736	0.02711029	0.01990404	0.02851641	0.03339281	0.2690975	0.209919	0.4226382	0.4078606	0.02918139	0.02405951	0.03328216	0.03584088
253.329	1	0.5437565	0.767876	2.338995	1.94835	0.2117295	0.2000201	0.1573567	0.1281267	1.842245	1.459261	1.2128	0.7157664	0.08996685	0.05763161	0.09468303	0.05834801	0.4861526	0.3666713	0.4568252	0.1769626	0.07623995	0.08789737	0.08740925	0.06463917
253.329	1	0.1033227	0.07313471	0.08657045	0.06825148	0.768262	0.8097397	0.1694561	0.1360936	0.178124	0.1186015	0.07270039	0.1217137	0.216747	0.1213709	0.1178849	0.1169077	0.09975008	0.1547833	0.1822794	0.1793929	0.3708732	0.6263397	0.9068405	0.719352
253.330	1	0.07198663	0.05944429	0.0435525	0.05353337	0.11441	0.1913662	0.37824	0.3272234	0.1283771	0.08706263	0.08467052	0.07566562	0.3437246	0.2792107	0.1404841	0.09645667	0.02855615	0.0409	0.05801847	0.0540924	0.06129576	0.1324751	0.1555216	0.1569966
253.429	1	0.6403699	0.5423104	0.2676525	0.220144	0.03086014	0.04552745	0.04617351	0.03741433	0.1990107	0.1857056	0.2478708	0.11471	0.02952799	0.02072606	0.03466433	0.03931731	0.3286404	0.2333681	0.4376144	0.399049	0.02769505	0.04376135	0.03834096	0.03301476
253.429	1	0.529975	0.8493741	2.464539	2.031323	0.2100798	0.195304	0.1466103	0.1258451	1.839584	1.343725	1.088449	0.7109042	0.08619035	0.06832759	0.08950964	0.04600717	0.4662039	0.3374553	0.4436957	0.2172483	0.07472038	0.07547836	0.08367072	0.05336285
253.429	1	0.04744715	0.07364011	0.06159034	0.04597229	0.6693906	0.6937001	0.1745468	0.1506583	0.1741321	0.1211853	0.05616413	0.1178799	0.2008149	0.1058144	0.08938058	0.06293452	0.08873868	0.1456281	0.1432553	0.1476768	0.2784791	0.5590107	0.7669978	0.5874507
253.429	1	0.07677141	0.05137278	0.05434979	0.04917425	0.07360734	0.1632527	0.2776604	0.2393949	0.113375	0.07585455	0.08449899	0.08677122	0.2559935	0.2149277	0.1080238	0.06613615	0.04943756	0.06657286	0.03769157	0.03815548	0.04376778	0.08359754	0.1243029	0.1167609
253.529	1	0.5640115	0.4798911	0.2517844	0.2294332	0.03793751	0.03178888	0.03355185	0.04476501	0.2029781	0.169212	0.2246643	0.1645852	0.03694998	0.02898796	0.04264786	0.03500837	0.3303872	0.2333361	0.3654451	0.3321744	0.04813654	0.0217684	0.03385492	0.03033508
253.529	1	0.5457155	0.9083685	2.628582	2.188645	0.1974371	0.1855848	0.1102277	0.1509916	1.806849	1.243197	0.9427188	0.7567488	0.08578789	0.09119209	0.08783592	0.05664545	0.4164585	0.3340632	0.426037	0.3199973	0.08368733	0.06376619	0.1153811	0.07489231
253.529	1	0.06586025	0.04252809	0.03467545	0.03397294	0.4798561	0.4873881	0.2302413	0.07420359	0.13037	0.1217166	0.08077293	0.113837	0.1295907	0.09259189	0.0666383	0.1030843	0.1568435	0.1379601	0.1462335	0.1100411	0.2001882	0.3974771	0.5264381	0.3688833
253.529	1	0.07020761	0.06659868	0.04977026	0.03452105	0.05423666	0.1279185	0.2419934	0.1997971	0.09507597	0.05829308	0.07411074	0.07764509	0.2302305	0.1907882	0.08829277	0.07668031	0.04819246	0.05660986	0.0488233	0.02777153	0.06712098	0.07998478	0.1086687	0.1109673
253.629	1	0.8327768	0.7313157	0.1605533	0.1788061	0.02871842	0.04850017	0.04186451	0.03410375	0.239611	0.159993	0.1902936	0.1914864	0.02939724	0.04436333	0.03565344	0.04288069	0.5149259	0.338974	0.5640586	0.4143987	0.06429912	0.02794602	0.04722659	0.03699279
253.629	1	0.5717012	0.9662169	2.814837	2.336826	0.2350202	0.2049299	0.1108857	0.16716	1.979224	1.321887	0.8466584	0.8708949	0.08905824	0.08127869	0.07062052	0.04570837	0.347622	0.3469183	0.3735778	0.38291	0.07056662	0.06032183	0.1042873	0.05982848
253.629	1	0.07613416	0.04303538	0.07882202	0.06380642	0.5281663	0.5644596	0.1567019	0.09472621	0.1577919	0.1456977	0.06201298	0.1133185	0.1718483	0.1473607	0.09312242	0.08148608	0.1664435	0.1472081	0.1400516	0.1360766	0.2994798	0.4916562	0.594704	0.4808964
253.630	1	0.0654388	0.04283271	0.05055361	0.03160092	0.06540838	0.0893867	0.1567719	0.122176	0.05608824	0.03340643	0.04888249	0.04970127	0.1379266	0.1273729	0.0698999	0.06894472	0.0624662	0.04976129	0.03235817	0.04405979	0.07497232	0.07603383	0.09009747	0.08030818
253.729	1	0.6541705	0.5646648	0.1844673	0.2003416	0.03969524	0.03020372	0.02849867	0.04350758	0.2373961	0.2056009	0.1204877	0.2247015	0.01616304	0.0394787	0.03725558	0.0367229	0.3919163	0.3475889	0.4091939	0.3387239	0.04135682	0.04574003	0.02868364	0.03180254
253.729	1	0.5465658	0.9530731	2.853792	2.378942	0.2108356	0.1833738	0.09307119	0.148234	1.849565	1.251407	0.730411	0.848203	0.07824462	0.09422173	0.07178462	0.05407073	0.3064651	0.3293824	0.320059	0.4000812	0.08204446	0.05483749	0.07592521	0.05363574
253.729	1	0.09790189	0.05273816	0.080955	0.06889486	0.5428047	0.5709068	0.1650229	0.0825669	0.146189	0.121003	0.07142879	0.1159981	0.1713503	0.1723399	0.1093279	0.07842193	0.1546652	0.1524063	0.1198388	0.1330683	0.329333	0.4973567	0.5521333	0.4851289
253.729	1	0.05262044	0.03859591	0.03935858	0.03208938	0.07862524	0.09133183	0.1495818	0.1147587	0.04352117	0.02928603	0.02878678	0.02948616	0.1158553	0.1246908	0.07862583	0.08743942	0.04840077	0.03866722	0.03019399	0.03614089	0.08463097	0.0979771	0.1006043	0.06950438
253.829	1	0.5571703	0.4863864	0.2054443	0.2239987	0.04595095	0.03504721	0.02958169	0.03541265	0.2819501	0.1984178	0.06978649	0.2307459	0.02126656	0.03639146	0.02808681	0.03465832	0.3142438	0.272274	0.3185947	0.2923278	0.03377348	0.03774739	0.04003611	0.02365633
253.829	1	0.5192493	0.9338337	2.900408	2.383354	0.2071553	0.1902592	0.1221529	0.1221967	1.772521	1.247575	0.7567251	0.8275164	0.07333385	0.08145987	0.06927565	0.06841396	0.2884976	0.3422965	0.2646421	0.4371899	0.08239323	0.07747197	0.06814178	0.05446648
253.829	1	0.09798105	0.04516903	0.05193814	0.0626941	0.5128622	0.5363901	0.1643452	0.1006906	0.1297405	0.1071735	0.08470875	0.1037524	0.1479869	0.1492426	0.1232354	0.07866498	0.1704079	0.1571178	0.107855	0.1333248	0.3660787	0.481082	0.4884011	0.4886251
253.830	1	0.03762113	0.03267277	0.03144289	0.04064661	0.05743644	0.06222733	0.1127033	0.0925635	0.03877894	0.03473701	0.02885871	0.02425253	0.08802596	0.07880048	0.04365048	0.05612494	0.05227549	0.04092827	0.03377328	0.03139855	0.05577726	0.06611788	0.06149226	0.0470816
253.929	1	0.005754236	0.0053651	0.004346832	0.002666051	0.0009225995	0.000637443	0.0006564472	0.0005691287	0.00437055	0.003003935	0.00172763	0.002007213	0.0004409042	0.0004193755	0.0003141582	0.0003451628	0.003490974	0.002730338	0.00292299	0.002320075	0.000670576	0.0006253482	0.000694863	0.0004635704
253.929	1	0.4733702	0.6015903	1.98077	1.681061	0.2100031	0.1250957	0.1216076	0.09722961	1.262872	0.793175	0.5717725	0.4164369	0.05777261	0.0444597	0.03229386	0.04645249	0.2756296	0.196795	0.1575828	0.1853777	0.08509353	0.07469226	0.06599478	0.07490677
253.929	1	0.06129061	0.02678942	0.047423	0.06196627	0.3807058	0.390613	0.2072894	0.1506368	0.1187322	0.07407967	0.1166712	0.1297712	0.1455674	0.08487583	0.113231	0.1042046	0.1759927	0.1511091	0.1020731	0.09373191	0.2573437	0.3391748	0.3508706	0.3173893
253.929	1	0.02140248	0.02292581	0.02531428	0.03318011	0.04145608	0.04365977	0.08513288	0.07059812	0.03985314	0.0353637	0.03023191	0.02347778	0.06763651	0.05344122	0.03543905	0.0328911	0.03043583	0.02643273	0.02321955	0.02150767	0.02853096	0.03223699	0.03349435	0.0282199
254.029	1	0.0009358035	0.001261408	0.002755106	0.002186298	0.0004728124	0.0004635256	0.0002876016	0.0003984244	0.002554102	0.001908164	0.001068907	0.0007780719	0.0003847962	0.0002912083	0.0002049708	0.0002276305	0.0008676552	0.0006780062	0.0004331781	0.000644384	0.0002280956	0.0002363181	0.0003137266	0.0002320257
254.029	1	0.4380033	0.2744599	1.355115	1.225457	0.1056613	0.1149183	0.07007169	0.07007417	0.9228253	0.6785205	0.3993853	0.303903	0.04789233	0.04275701	0.06995219	0.04403941	0.1238945	0.1956355	0.1618477	0.1623779	0.04783833	0.04923836	0.06088845	0.05122969
254.029	1	0.04630044	0.02275128	0.06350744	0.06111836	0.2862443	0.3135417	0.1972656	0.1541024	0.1050138	0.08537874	0.1233061	0.1414876	0.1369462	0.07217556	0.06570723	0.09661158	0.1674832	0.1498845	0.08845262	0.0693729	0.2128399	0.2598903	0.2743441	0.2382951
254.029	1	0.02006658	0.02001483	0.02040624	0.0153712	0.01628111	0.0242311	0.06398053	0.04827132	0.01909258	0.01838415	0.01931267	0.01620004	0.04714302	0.02007763	0.03253063	0.02800165	0.01718806	0.01888165	0.01799849	0.0143599	0.02181294	0.02534578	0.01903286	0.01451464
254.129	1	0.01060046	0.009324055	0.005594383	0.003042873	0.0006603687	0.000730355	0.0007002289	0.0006857597	0.005359109	0.003435742	0.003351859	0.002546021	0.0006030697	0.0003782001	0.0004637725	0.0004366451	0.005324498	0.00289112	0.004952839	0.003975462	0.000562553	0.0005662772	0.000543209	0.0004483118
254.129	1	0.4620472	0.7004519	2.669913	2.142147	0.1722702	0.1681971	0.1297545	0.1287923	1.487153	1.118828	0.948333	0.636085	0.06729968	0.07418028	0.06179457	0.0499212	0.2755957	0.3362577	0.2162953	0.4244707	0.06510887	0.1196678	0.07862936	0.07259859
254.129	1	0.04026213	0.03852943	0.08045844	0.05634547	0.3438235	0.3812322	0.1692779	0.1924704	0.09659315	0.08928294	0.1487151	0.1503073	0.1522661	0.1040848	0.107608	0.1215517	0.1710339	0.1824008	0.07877297	0.07959003	0.2969475	0.2997511	0.2777069	0.3222461
254.129	1	0.0397487	0.04271878	0.05494669	0.02867413	0.04636537	0.05198456	0.1074495	0.07871957	0.04954086	0.02325254	0.04043568	0.03708372	0.08755649	0.03219414	0.05776348	0.05481466	0.04967787	0.04013485	0.03014652	0.03599401	0.05202499	0.05111854	0.03044998	0.04153862
254.229	1	0.05853267	0.04686813	0.03338456	0.0305312	0.01533892	0.01569281	0.01506577	0.01388973	0.03758158	0.03250854	0.03309989	0.02932614	0.01533576	0.01602589	0.01566654	0.0126621	0.04103654	0.03675486	0.04289881	0.03197358	0.01573135	0.01571314	0.01522204	0.01168534
254.229	1	0.5559727	0.6696795	2.980432	2.394646	0.1997953	0.1691587	0.1580954	0.1332338	1.61164	1.386017	1.211774	0.8376958	0.07679909	0.08408054	0.06300633	0.05710515	0.3380841	0.4781472	0.1982361	0.5503837	0.05219534	0.1065557	0.08152086	0.06343902
254.229	1	0.06784924	0.06298021	0.06300531	0.05884577	0.4100509	0.4799907	0.1033577	0.2547763	0.08504333	0.1092853	0.1659677	0.1314623	0.1688676	0.1156177	0.1413189	0.1556693	0.1893463	0.1944848	0.0640785	0.1088765	0.4004761	0.3575265	0.3587057	0.4242827
254.229	1	0.05763138	0.04408907	0.04562137	0.03817234	0.06142032	0.05837619	0.1549449	0.1403495	0.04932366	0.05107521	0.0432052	0.04369049	0.1533189	0.1084737	0.07885515	0.07838536	0.04410899	0.04609626	0.04079719	0.03840064	0.07562674	0.0645425	0.03290308	0.04399345
254.329	1	0.04884703	0.03819509	0.01556748	0.01650216	0.01742061	0.01732281	0.009592148	0.008421633	0.02346306	0.02542831	0.02232605	0.01234444	0.009248583	0.01621018	0.01717289	0.008149828	0.01866708	0.02124502	0.03653611	0.0223895	0.009871495	0.008374894	0.01651671	0.01361162
254.329	1	0.573009	0.5357814	2.922978	2.319592	0.1894051	0.1739589	0.1768232	0.1405963	1.536305	1.328896	1.265692	0.7782625	0.07769911	0.08315494	0.07920931	0.07001001	0.3595432	0.4834356	0.2278086	0.5415089	0.05062002	0.1011809	0.07381306	0.04818407
254.329	1	0.08729638	0.07120157	0.05272	0.06229738	0.4630291	0.5405062	0.1056139	0.2775179	0.1028134	0.1240357	0.1707086	0.1296347	0.1757755	0.1169539	0.146842	0.1878415	0.1987081	0.1962623	0.08558208	0.1201526	0.4580902	0.3785901	0.4339005	0.4756265
254.329	1	0.06368167	0.05312358	0.04697768	0.0494927	0.05012701	0.09600722	0.1960945	0.1858838	0.09094319	0.0733634	0.06701874	0.06140689	0.1993049	0.1762426	0.09998592	0.06180188	0.04880921	0.05873559	0.04454776	0.04671531	0.07442507	0.05770272	0.06600941	0.07895535
254.429	1	0.05509056	0.04993049	0.02770821	0.0249125	0.01535625	0.01571397	0.01515437	0.01364405	0.02806319	0.0308315	0.03184554	0.02313872	0.01406234	0.01502545	0.01556527	0.0121591	0.02136227	0.03126383	0.04360463	0.02997107	0.01495372	0.01526115	0.01566615	0.0115263
254.429	1	0.5991298	0.396362	2.888286	2.326852	0.180411	0.1466237	0.1569228	0.1264804	1.487402	1.295735	1.294081	0.7405443	0.08600507	0.08228759	0.08183623	0.06630482	0.3692313	0.5043855	0.2311675	0.521415	0.03712657	0.09864732	0.0715019	0.03714413
254.429	1	0.087131	0.06898729	0.05587953	0.06623242	0.4155057	0.5240199	0.1497452	0.2726877	0.08414149	0.1475824	0.1720423	0.1357052	0.1589039	0.1191083	0.123485	0.190118	0.1873859	0.188498	0.090604	0.09871897	0.4224552	0.3469058	0.4064821	0.4292856
254.429	1	0.03480138	0.04779649	0.05010581	0.04142257	0.05731222	0.1202659	0.229382	0.2167197	0.09743583	0.06469292	0.06240866	0.07738776	0.2232504	0.2180299	0.1459783	0.07662914	0.05496855	0.0621073	0.05093411	0.0237304	0.09527189	0.08804312	0.1013283	0.09622661
254.529	1	0.1624378	0.1383935	0.08029375	0.09527554	0.03679483	0.03470954	0.0160844	0.02362588	0.1172624	0.1369212	0.1159571	0.08564991	0.02133114	0.03888388	0.03791659	0.01853551	0.08307884	0.1079163	0.1465398	0.1050589	0.01873647	0.01437865	0.03096619	0.02457618
254.529	1	0.6645207	0.2703668	2.973698	2.426207	0.1918121	0.1653126	0.1662819	0.1248274	1.537238	1.334799	1.382274	0.7878914	0.07556067	0.08395341	0.0695099	0.0603172	0.404193	0.5507129	0.2332493	0.475261	0.03667306	0.1008277	0.06845801	0.03672109
254.529	1	0.1053608	0.06179571	0.04617453	0.0466636	0.4782244	0.5576558	0.1974472	0.2845145	0.105227	0.1371086	0.1785695	0.1542514	0.1402421	0.09733082	0.1044386	0.2097683	0.1927521	0.1876495	0.1157403	0.1082049	0.4524043	0.4007053	0.477139	0.4853597
254.529	1	0.03107333	0.0504538	0.06944462	0.04054372	0.08009078	0.1635958	0.281195	0.2629889	0.1206677	0.08039479	0.05813639	0.07243061	0.2748277	0.2673638	0.1917025	0.1053347	0.07103165	0.04383551	0.05277147	0.04048101	0.131437	0.1123312	0.1362667	0.1271697
254.629	1	0.1624906	0.1545026	0.1202587	0.1096538	0.02361083	0.0179524	0.01832728	0.02403717	0.1319203	0.1271807	0.1235619	0.1132788	0.02190349	0.02703314	0.02243767	0.01742821	0.1121987	0.1365095	0.1462098	0.1065732	0.01581584	0.02075327	0.01683536	0.01483299
254.629	1	0.7041706	0.1742368	2.938116	2.461885	0.1802218	0.1707283	0.1697865	0.1378467	1.535313	1.254566	1.372541	0.7822419	0.07789597	0.08270743	0.07124574	0.0423264	0.424869	0.5559644	0.2480055	0.3958336	0.0446383	0.09336149	0.0684887	0.03505778
254.629	1	0.1059689	0.05693024	0.04897299	0.06183427	0.4685447	0.5392277	0.2351321	0.26522	0.09638632	0.1373254	0.1777444	0.1569075	0.133219	0.1004802	0.08922592	0.2082854	0.1922554	0.1847592	0.1352337	0.1115235	0.4207273	0.4154489	0.4903585	0.4735873
254.630	1	0.0394849	0.04369978	0.04477052	0.03699621	0.08736184	0.1945036	0.33263	0.3041559	0.1088898	0.06098378	0.04869569	0.06847962	0.309286	0.3185192	0.2334389	0.1236213	0.07884152	0.04667032	0.0366703	0.02392785	0.1549641	0.1312955	0.1560608	0.1469652
254.729	1	0.07558233	0.07311211	0.05542495	0.0494887	0.01664432	0.01721166	0.0167853	0.01440106	0.05233717	0.05485523	0.05510785	0.04689826	0.01614479	0.01685772	0.01571176	0.01319355	0.05053902	0.06006598	0.06593145	0.04952569	0.01977037	0.02031159	0.0189612	0.01473923
254.729	1	0.6679868	0.1401655	2.690909	2.31725	0.1659946	0.1396344	0.1485231	0.09985423	1.49219	1.004511	1.192804	0.6830654	0.070403	0.07784421	0.07913292	0.03674106	0.4117859	0.4836946	0.2256248	0.2776711	0.05358604	0.08387136	0.06798282	0.03500246
254.729	1	0.07641716	0.07931696	0.06444636	0.0587974	0.3595899	0.4260455	0.2513534	0.198114	0.05290442	0.1384125	0.1584464	0.1542097	0.1141821	0.09605699	0.08462808	0.1774461	0.1611605	0.1571072	0.1001853	0.09512129	0.330456	0.3420639	0.3892482	0.3334495
254.729	1	0.04461355	0.04145516	0.04504931	0.04152289	0.1368958	0.2038361	0.3020504	0.2853941	0.1112321	0.06797437	0.03112407	0.06548334	0.2905758	0.2919952	0.2277955	0.1490144	0.09009544	0.03839469	0.05333564	0.04583155	0.1737973	0.1674544	0.1788574	0.1442548
254.829	1	0.09348963	0.09082682	0.06865445	0.06062591	0.01469347	0.01640738	0.01566281	0.01284681	0.06623095	0.06852257	0.06784448	0.05835197	0.01258188	0.01428655	0.01608534	0.01412908	0.06130418	0.07431232	0.08064266	0.06109383	0.01716066	0.01666773	0.01393354	0.01210278
254.829	1	0.6765399	0.1771501	2.730856	2.344749	0.1705652	0.1356533	0.1499431	0.1148477	1.521004	0.9090549	1.120618	0.7371916	0.0704616	0.08377392	0.06797256	0.0511619	0.4184675	0.4708638	0.2569165	0.2663714	0.04694358	0.1015293	0.06862479	0.04577443
254.829	1	0.07368549	0.06654625	0.06837939	0.04760147	0.3623846	0.3771284	0.2490202	0.1455107	0.06771798	0.1294601	0.1476051	0.1383595	0.09786102	0.07849071	0.1233774	0.1652673	0.1615766	0.1548235	0.1019634	0.07504708	0.3200648	0.3317234	0.3791439	0.2938522
254.829	1	0.05960952	0.04486516	0.04271784	0.04793668	0.1492809	0.1966359	0.2833297	0.2529558	0.08575447	0.05809148	0.04503186	0.03870112	0.2455657	0.2573355	0.2167286	0.1465185	0.08750724	0.05410773	0.0572192	0.05763213	0.1807791	0.1763861	0.1802429	0.1346582
254.919	1	0.1042566	0.09453701	0.0789318	0.06383646	0.02500328	0.02414184	0.02411798	0.01809237	0.08098471	0.07175992	0.06991265	0.05999829	0.02233983	0.02126474	0.02485251	0.02050953	0.06192436	0.08945112	0.09548781	0.06071126	0.0239271	0.02556174	0.02050498	0.01448564
254.919	1	0.6785532	0.2233856	2.808981	2.383555	0.1950442	0.1360588	0.142657	0.1173745	1.571358	0.8108352	1.027564	0.8149158	0.08040261	0.0727195	0.07433958	0.0709234	0.4059133	0.4313979	0.3063438	0.3117988	0.03455583	0.1039082	0.0805822	0.04295867
254.919	1	0.05897124	0.04050438	0.0629826	0.04872653	0.3863696	0.4077571	0.2455271	0.1449899	0.07871128	0.1117164	0.1338731	0.1340568	0.1000953	0.07494395	0.1225175	0.1558473	0.1791619	0.1487623	0.09485699	0.07730368	0.3326028	0.3685645	0.4211779	0.3211743
254.920	1	0.04936755	0.04031715	0.05822528	0.04948118	0.1504049	0.1946014	0.2603911	0.2173771	0.06359783	0.04148117	0.03883185	0.03701697	0.2165877	0.2317545	0.2043951	0.1494251	0.06332407	0.04478273	0.0552391	0.04175741	0.1741771	0.1819092	0.1757505	0.115848
255.019	1	0.138347	0.1239042	0.1020447	0.0741843	0.02280855	0.02306003	0.02571496	0.02350762	0.08260118	0.09656585	0.1093463	0.07206849	0.02696294	0.02387446	0.01859303	0.01399689	0.08518842	0.09868477	0.1128345	0.08476878	0.02648129	0.03043105	0.03020432	0.01878104
255.019	1	0.6811778	0.3143388	2.859961	2.4318	0.2040855	0.1494931	0.1264688	0.1402772	1.613408	0.7496316	0.9369991	0.9220389	0.06124924	0.08191886	0.06688216	0.08007334	0.3904687	0.3762659	0.3386093	0.3762617	0.04562014	0.1076628	0.09658519	0.05897113
255.019	1	0.05521144	0.0455676	0.04043423	0.0676334	0.445019	0.4686774	0.2600898	0.1731726	0.1036631	0.1292891	0.1135007	0.1420059	0.1327226	0.08191712	0.09600293	0.1663451	0.172678	0.1612456	0.1171837	0.08570046	0.3566245	0.4371221	0.5197489	0.3836571
255.019	1	0.06830707	0.05013742	0.04876098	0.04062359	0.1445074	0.1857647	0.2476546	0.1901643	0.03302987	0.02853821	0.03073636	0.03565079	0.192235	0.2164067	0.1957696	0.1414882	0.06276829	0.04782187	0.04637397	0.04217032	0.1650587	0.1774801	0.1664881	0.09874296
255.119	1	0.4216898	0.4098299	0.2683559	0.1569549	0.0235968	0.02573983	0.02442206	0.02849562	0.09531876	0.1872539	0.2230267	0.1797488	0.02838116	0.0291818	0.03207815	0.02814054	0.1543078	0.1246066	0.2568591	0.2474832	0.02718979	0.0264673	0.03050403	0.02864499
255.119	1	0.6883038	0.4479878	3.021003	2.571897	0.20209	0.1744406	0.1350893	0.1637218	1.708254	0.8631412	0.9529596	1.125544	0.06366165	0.07738648	0.04566858	0.07820379	0.3610239	0.3707292	0.3605294	0.4739538	0.05475515	0.1094132	0.1018687	0.07176534
255.119	1	0.07175235	0.05974501	0.0474396	0.06272905	0.5083901	0.5190771	0.2889094	0.2088681	0.1139502	0.1419005	0.1141023	0.1587836	0.1509027	0.1134916	0.08728851	0.1650406	0.1767363	0.1788699	0.1563268	0.1109655	0.4007251	0.5212589	0.6175823	0.4598874
255.119	1	0.07734464	0.04394547	0.04965602	0.02341032	0.1113033	0.1259397	0.1898124	0.1479116	0.05633007	0.03036798	0.03345437	0.03254401	0.1498563	0.1447558	0.1419396	0.1240818	0.0486483	0.03489481	0.02924663	0.0339828	0.1443086	0.1329967	0.1228273	0.08342765
255.219	1	0.4790343	0.4784764	0.3191447	0.1868857	0.02349787	0.02500631	0.0265442	0.0287483	0.1263582	0.1963673	0.2280997	0.1777618	0.03827471	0.03727208	0.03509158	0.03047461	0.2140502	0.08813856	0.2678832	0.2725665	0.02477655	0.02989908	0.02949296	0.02569912
255.219	1	0.6531237	0.5030316	3.018865	2.570482	0.19904	0.1913441	0.135109	0.1775251	1.713401	0.9364372	0.9061988	1.190245	0.06363511	0.08705281	0.04747023	0.07673423	0.3550317	0.3485455	0.3768032	0.5025856	0.06098638	0.1065484	0.1042767	0.05350451
255.219	1	0.06125647	0.06448171	0.05605934	0.06989654	0.4945587	0.5078184	0.3148661	0.2306117	0.1172349	0.1396136	0.1076093	0.1506211	0.1882799	0.1395624	0.0952257	0.1692586	0.1694035	0.1644151	0.1453702	0.1141629	0.3759905	0.5159788	0.6038619	0.4433759
255.219	1	0.07493368	0.05956041	0.05048163	0.03576338	0.06071235	0.08867004	0.1612577	0.1304688	0.05051217	0.0464511	0.03836024	0.04290271	0.1078418	0.09294163	0.1192969	0.1081009	0.05001636	0.04646577	0.04225272	0.03231143	0.1036097	0.1068819	0.1057895	0.06498497
255.319	1	0.4863279	0.4830984	0.3320909	0.2173313	0.02398079	0.02877582	0.03866642	0.0299834	0.1262675	0.1948417	0.2219377	0.1644977	0.02989838	0.04031338	0.03817884	0.02260699	0.2429682	0.1591847	0.2922095	0.2585689	0.02965695	0.02824269	0.02095204	0.02323691
255.319	1	0.5945994	0.5423887	3.01036	2.558894	0.1804753	0.1805627	0.1447071	0.1727029	1.668835	1.021125	0.9561938	1.258456	0.06193481	0.08096966	0.05821203	0.06231197	0.3783012	0.3370581	0.3962171	0.5115582	0.06256882	0.08499093	0.1094931	0.04816664
255.319	1	0.06842103	0.07111423	0.07184885	0.08203433	0.5224241	0.5373931	0.3542882	0.2523682	0.1165924	0.1225697	0.1174672	0.1517826	0.184716	0.1520141	0.1057853	0.1533648	0.1543177	0.1410844	0.150701	0.1156857	0.3675328	0.5417307	0.6386909	0.4703673
255.319	1	0.09413343	0.05885273	0.04080183	0.03981057	0.1214216	0.1405386	0.2086229	0.1674277	0.08025105	0.04358756	0.0459575	0.03713768	0.1680611	0.1490418	0.1593502	0.1299756	0.07033513	0.04319485	0.04084719	0.04467601	0.1324627	0.1475504	0.143156	0.1079062
255.419	1	0.5608571	0.5499295	0.3467378	0.2334295	0.02448648	0.03176778	0.0429704	0.03853835	0.1423857	0.186387	0.1971268	0.1733665	0.03530168	0.04185484	0.02660086	0.0218359	0.254087	0.272898	0.3971914	0.2704077	0.0272527	0.03606503	0.02777419	0.01942544
255.419	1	0.5588742	0.5848908	3.013763	2.600723	0.184012	0.1763895	0.160372	0.1813268	1.683825	1.155923	1.065708	1.343021	0.09014616	0.0781348	0.04707712	0.06076049	0.4103971	0.3175165	0.3909864	0.5182292	0.07536532	0.08386791	0.09947628	0.05692956
255.419	1	0.05204096	0.07096483	0.07312191	0.07874929	0.5244837	0.5761399	0.3974456	0.2376184	0.1220615	0.1242324	0.1346675	0.1461419	0.1488792	0.141444	0.1016194	0.1329989	0.1534544	0.1403536	0.149152	0.1252981	0.3494356	0.5530905	0.6557178	0.5006587
255.419	1	0.09063488	0.05655367	0.03618302	0.05362174	0.1612669	0.19433	0.3148401	0.2699451	0.1010966	0.08147796	0.07356066	0.05021347	0.2689113	0.2372642	0.1739325	0.132329	0.07602878	0.05172691	0.05464662	0.05886803	0.1157848	0.1722557	0.1632495	0.1478959
255.519	1	0.6690608	0.6585338	0.3530276	0.214908	0.02476059	0.04783932	0.0475526	0.043401	0.1568757	0.1618257	0.2090545	0.1665803	0.04456549	0.03719516	0.0327061	0.02873546	0.2829069	0.3900751	0.5246819	0.2913412	0.054701	0.04395186	0.03589492	0.02878969
255.519	1	0.5205431	0.618848	2.971454	2.626954	0.1835972	0.2036731	0.1871145	0.1718997	1.689803	1.310413	1.170646	1.37179	0.0904814	0.06117779	0.04595203	0.04455003	0.3939443	0.2925849	0.3607145	0.5176058	0.05695332	0.06797515	0.08882938	0.07706613
255.519	1	0.03914605	0.05608054	0.07429087	0.07476961	0.5576136	0.6267695	0.4218935	0.2147548	0.1126376	0.1386338	0.1509347	0.1233586	0.1373393	0.1197696	0.09833142	0.1256435	0.1415607	0.1386787	0.1499337	0.144325	0.317503	0.5594111	0.6934004	0.5394076
255.519	1	0.1011847	0.05905275	0.05364807	0.05958086	0.1449982	0.1945352	0.3638758	0.3105473	0.1300471	0.09084466	0.1030421	0.07065772	0.3340496	0.2704988	0.1335214	0.1264602	0.07515852	0.07408291	0.07549521	0.07973894	0.1191391	0.1734156	0.1565426	0.1549858
255.619	1	0.7156846	0.6979117	0.3611096	0.2222012	0.04030815	0.0370473	0.055576	0.03518596	0.1640512	0.09117421	0.2338722	0.1384465	0.03522725	0.03970085	0.03634944	0.0271406	0.3021294	0.4586429	0.5765259	0.2813491	0.05245422	0.04217666	0.03511728	0.03079534
255.619	1	0.4958936	0.5912877	2.941669	2.647783	0.1807534	0.1868355	0.1816425	0.1893302	1.659996	1.396563	1.263762	1.364366	0.08965257	0.05178734	0.04919024	0.03957912	0.3696129	0.27504	0.330175	0.5187801	0.06118015	0.06237288	0.07308468	0.05733853
255.619	1	0.05076766	0.07169761	0.06671299	0.07487928	0.616382	0.6903902	0.4304441	0.1752331	0.1037884	0.1413279	0.1590591	0.1074742	0.1256268	0.09317069	0.1019138	0.1263368	0.1166064	0.1382295	0.1531501	0.1404447	0.2999069	0.5547185	0.7865493	0.5922141
255.619	1	0.09627706	0.06022378	0.04491518	0.03154071	0.1268206	0.1850895	0.3711097	0.3156228	0.1420868	0.09367611	0.0969865	0.09301618	0.3360873	0.2862155	0.115336	0.1187164	0.0309393	0.05702104	0.04052503	0.05419076	0.1002795	0.1543314	0.1335362	0.1545549
255.719	1	0.7107255	0.6863879	0.3499651	0.2349932	0.03860434	0.03043677	0.05725257	0.03112685	0.1498418	0.0630292	0.240262	0.1217393	0.04232473	0.03599027	0.04454541	0.02395917	0.2992758	0.4818569	0.5748995	0.2820548	0.05062445	0.04018795	0.03058705	0.0277658
255.719	1	0.4954518	0.5558546	2.949213	2.677346	0.1692639	0.1909456	0.1794708	0.1866174	1.584597	1.430061	1.368717	1.366178	0.09276942	0.04867253	0.03585505	0.05104024	0.3774818	0.2983212	0.3238021	0.5450186	0.04778404	0.0719439	0.07715242	0.05399514
255.719	1	0.07066274	0.07754599	0.05946151	0.07406523	0.6872257	0.7687188	0.443423	0.1301959	0.1329161	0.154259	0.1934386	0.08644384	0.09687812	0.1000343	0.1551441	0.1230393	0.09905734	0.1300956	0.166128	0.1647015	0.297848	0.517755	0.8678365	0.6361353
255.719	1	0.1012553	0.07556204	0.05793782	0.03489246	0.09154708	0.1650973	0.3784498	0.3244207	0.1241119	0.08381332	0.08568744	0.08314243	0.3607042	0.3002901	0.08292416	0.1185741	0.0701624	0.05758954	0.0442478	0.0588015	0.1024298	0.1371452	0.1466717	0.169386
255.819	1	0.9137506	0.7693663	0.2707296	0.2065957	0.03382568	0.03071835	0.03933639	0.03450585	0.1648537	0.09715298	0.2443734	0.1804635	0.03370035	0.03178237	0.05281159	0.02838971	0.3005473	0.5497142	0.6904171	0.3177168	0.05279038	0.05048519	0.06752824	0.04403782
255.819	1	0.5286121	0.5416037	3.026571	2.75859	0.1725393	0.1954242	0.180624	0.194549	1.582545	1.504706	1.492074	1.402254	0.09729248	0.05130035	0.04742941	0.06002043	0.403606	0.3271467	0.3489899	0.5900047	0.0513526	0.0777577	0.08798147	0.05312219
255.819	1	0.1020545	0.05390263	0.1036084	0.1047934	0.8414572	0.9214901	0.4616109	0.1612369	0.1784778	0.2054757	0.2203072	0.07589039	0.1043023	0.1163219	0.2142594	0.1319216	0.1119088	0.1070207	0.2007682	0.1866798	0.379313	0.5464307	1.013201	0.7528643
255.819	1	0.1070535	0.06768659	0.06351795	0.04946195	0.1075066	0.1636509	0.4210154	0.3382634	0.1113473	0.07711646	0.07438168	0.07671092	0.3984492	0.3343566	0.09777811	0.1480329	0.08404426	0.07253412	0.03673806	0.0568879	0.1288353	0.1629604	0.1537457	0.1865723
255.919	1	1.012937	0.8131258	0.2269971	0.2071817	0.02863208	0.02852013	0.03342975	0.05019993	0.1696798	0.142252	0.2163516	0.2162429	0.0334489	0.02848747	0.04892817	0.03891404	0.3094776	0.5839502	0.6994755	0.3279724	0.04931491	0.04526575	0.06137767	0.03921237
255.919	1	0.5884563	0.5608521	3.079932	2.773909	0.1765225	0.1986246	0.2017773	0.2038925	1.599921	1.537777	1.595534	1.413401	0.09154644	0.05401022	0.07090577	0.06358093	0.4333265	0.3487807	0.3767173	0.6183335	0.05294628	0.08117771	0.08436129	0.05522929
255.919	1	0.1248076	0.07670486	0.1121674	0.1024533	0.8852605	1.004748	0.4639239	0.1698224	0.1908082	0.2197014	0.2105202	0.06346359	0.1276827	0.1173161	0.2500453	0.1481133	0.107202	0.1007816	0.1897787	0.2114104	0.445756	0.588876	1.024523	0.8228954
255.919	1	0.07894556	0.06640756	0.05124716	0.0776701	0.1376357	0.1719541	0.3951058	0.323156	0.1124834	0.05310725	0.07516936	0.09196219	0.368287	0.2937474	0.0964354	0.1399679	0.1098819	0.03923923	0.04633453	0.04936623	0.1378865	0.1789479	0.1630928	0.1773162
256.019	1	1.120546	0.8904655	0.1810032	0.2096396	0.03083509	0.02224625	0.03366323	0.04856668	0.1515767	0.1467697	0.1576492	0.2311941	0.04091317	0.03316769	0.03770796	0.05007728	0.295493	0.6362278	0.656669	0.3537184	0.04554534	0.04339887	0.05382229	0.03582772
256.019	1	0.6417356	0.5796	3.126511	2.822446	0.1842508	0.1940637	0.2050788	0.2056331	1.616615	1.529857	1.667384	1.406223	0.08763401	0.05555173	0.08796685	0.07160367	0.4469492	0.3800668	0.4222404	0.6000856	0.03825037	0.0868259	0.09045975	0.05599407
256.019	1	0.1960749	0.08670759	0.1100518	0.08189909	0.9458505	1.062173	0.4450117	0.1802717	0.1998096	0.2208024	0.1951371	0.07898111	0.1363303	0.1123903	0.238827	0.1626103	0.1209088	0.1190966	0.1997381	0.226661	0.54815	0.6710367	1.032975	0.9072211
256.019	1	0.08683142	0.05055104	0.06736796	0.06268422	0.1322031	0.175289	0.352301	0.2558071	0.1048207	0.0550471	0.06166956	0.05576059	0.2987299	0.2490614	0.1066566	0.1261826	0.07910647	0.04966978	0.03180378	0.05455901	0.1382237	0.1626501	0.1497627	0.157552
256.119	1	1.240094	0.9241883	0.1691926	0.2444046	0.03925475	0.02718131	0.0356959	0.03442709	0.1220819	0.1594522	0.1296121	0.2338425	0.0259771	0.02271143	0.03723507	0.04419071	0.273847	0.652417	0.6118281	0.3874958	0.02937534	0.0470308	0.05451092	0.0399777
256.119	1	0.6675634	0.6049869	3.14233	2.852121	0.1834038	0.1835916	0.2055732	0.2051681	1.635701	1.450376	1.701836	1.430964	0.08486372	0.06531477	0.1047421	0.07044829	0.4641869	0.4048956	0.4539776	0.5548782	0.0391704	0.06245498	0.09051469	0.04618619
256.119	1	0.2130853	0.08865352	0.08379508	0.08044563	0.9262225	1.038475	0.4287204	0.172727	0.1768765	0.1934232	0.1651526	0.0961971	0.1648223	0.1313922	0.2196948	0.1696388	0.1278655	0.130197	0.2235112	0.2235838	0.5915433	0.6819945	0.9821038	0.9508664
256.119	1	0.03390751	0.04856065	0.05323807	0.06855612	0.1077847	0.1534905	0.2748457	0.2139802	0.08284518	0.05394749	0.05446945	0.05164017	0.2363128	0.1847554	0.08644607	0.105631	0.06070096	0.04536469	0.04281022	0.02793869	0.1127489	0.1386113	0.1276285	0.1088138
256.219	1	1.360545	0.9903189	0.1745014	0.282861	0.03555608	0.03366863	0.03038324	0.0396805	0.1658648	0.184493	0.08341479	0.2310218	0.02230156	0.03041792	0.03449926	0.0363714	0.2823314	0.656393	0.5889988	0.427053	0.02414588	0.05130469	0.05367333	0.03690707
256.219	1	0.685361	0.6400705	3.175539	2.915131	0.1806265	0.1706551	0.2115995	0.1911373	1.618246	1.331423	1.732851	1.458331	0.07924024	0.07449253	0.09264403	0.07148651	0.4472051	0.430775	0.4738875	0.5130744	0.03650272	0.06002364	0.08914867	0.04989635
256.219	1	0.2351011	0.1373358	0.103934	0.07211756	0.9794353	1.095276	0.396896	0.1507801	0.1806299	0.1715648	0.1427085	0.1137928	0.1810494	0.1227728	0.2191929	0.1865921	0.1511991	0.1938206	0.2582428	0.2549802	0.7727208	0.7826829	0.9682363	1.072414
256.219	1	0.07863022	0.06288998	0.05149011	0.03384396	0.05409674	0.1674386	0.3087994	0.2482498	0.06662544	0.04921492	0.039323	0.03009786	0.2447437	0.144374	0.04076606	0.1230817	0.06425468	0.06218421	0.04927484	0.0353057	0.1102914	0.112609	0.07114556	0.1126564
256.319	1	1.332026	0.9760102	0.2177624	0.3521467	0.03207005	0.02814929	0.03007426	0.04460157	0.1944696	0.1735559	0.04873176	0.2258111	0.02516845	0.0256682	0.03430191	0.04646662	0.2951701	0.5599562	0.5214678	0.4237081	0.02117013	0.04223459	0.04336605	0.02985055
256.319	1	0.6738893	0.6912424	3.18432	2.950339	0.1820367	0.1712519	0.2060591	0.1962851	1.635833	1.202104	1.690809	1.462844	0.06926472	0.07387012	0.0879538	0.07032551	0.4323582	0.4211546	0.5097717	0.5128928	0.04853008	0.04432387	0.09835611	0.060396
256.319	1	0.1868864	0.1055569	0.1099825	0.08270162	0.9312076	1.055469	0.374923	0.1218406	0.1567897	0.1540066	0.1271721	0.1128548	0.2025248	0.1134693	0.2088887	0.1919845	0.1593514	0.1803217	0.2293191	0.2526884	0.782892	0.7865923	0.9018989	1.06376
256.319	1	0.09297146	0.08581658	0.04277584	0.02828891	0.1010999	0.1620238	0.2838784	0.2204203	0.05968081	0.06062936	0.04958841	0.03555355	0.2063549	0.07085036	0.1024961	0.1157658	0.08962277	0.06917851	0.03312243	0.04070524	0.1012338	0.07474196	0.0379371	0.08670836
256.418	1	1.247415	0.925642	0.2792407	0.4289835	0.03048365	0.03799269	0.03997002	0.04663116	0.1790343	0.1670799	0.08758548	0.2245427	0.02024916	0.0328002	0.03604919	0.05122358	0.3179756	0.4198253	0.4652503	0.3783256	0.02157924	0.03290395	0.03933746	0.02559252
256.419	1	0.6655915	0.7271035	3.183885	2.950279	0.1850645	0.158205	0.2005103	0.2063717	1.662923	1.053889	1.625882	1.473057	0.06783442	0.06475558	0.07246534	0.06153421	0.4006987	0.4091581	0.534953	0.5210605	0.05474228	0.04988911	0.1059314	0.0535259
256.419	1	0.166673	0.07356445	0.0985518	0.07704083	0.9277867	1.027103	0.3394721	0.08764994	0.1564332	0.1402353	0.1200925	0.1029997	0.2284844	0.1132315	0.2106697	0.1836588	0.1633476	0.1788433	0.2062769	0.2537892	0.791159	0.8182403	0.8719793	1.070429
256.419	1	0.1283081	0.07623662	0.08477601	0.04047093	0.1298383	0.1386746	0.2691135	0.212724	0.06395623	0.05577557	0.06200674	0.05350813	0.1987205	0.07261666	0.1220603	0.1373095	0.07771979	0.08157503	0.04576052	0.05875256	0.1036759	0.07830602	0.06999456	0.0739142
256.519	1	1.12455	0.8648196	0.3276278	0.4501323	0.03267922	0.03867564	0.03445538	0.04095917	0.1555724	0.1555621	0.1144651	0.1849521	0.02070396	0.03027647	0.04076734	0.0398666	0.3573974	0.2810854	0.4459078	0.3202018	0.02875467	0.03000705	0.03341682	0.02771429
256.519	1	0.6550138	0.7488694	3.201924	2.939519	0.1761096	0.1279299	0.1863542	0.2071596	1.647323	0.8818401	1.562675	1.485848	0.05876347	0.06616975	0.06166218	0.05908871	0.3482225	0.4186929	0.5090391	0.5442763	0.06162882	0.05116679	0.08714672	0.04211181
256.519	1	0.1567759	0.04986956	0.06701689	0.09196752	0.9520737	1.005907	0.303792	0.1130787	0.1778995	0.1347162	0.1187015	0.1036067	0.2214135	0.1199182	0.1999335	0.1893589	0.1455682	0.1814786	0.1994615	0.2322981	0.7608545	0.8208324	0.8709245	1.053143
256.519	1	0.1162467	0.07705919	0.05765708	0.04264959	0.1344181	0.1340601	0.3243597	0.2865336	0.07115649	0.06005835	0.06561039	0.05969984	0.2773656	0.1854633	0.144261	0.1416988	0.07605213	0.06892643	0.06289259	0.06299362	0.1181644	0.09376646	0.07183256	0.06522492
256.619	1	1.033558	0.8104515	0.3984011	0.4680182	0.03380493	0.04519369	0.03756264	0.03424979	0.1374496	0.1198961	0.137108	0.121812	0.01979852	0.02817383	0.04978544	0.03739228	0.414742	0.1566205	0.4713208	0.2801817	0.03418992	0.03832167	0.04434034	0.02331261
256.619	1	0.6556637	0.7673321	3.246173	2.920208	0.1882625	0.1288362	0.1835808	0.2197416	1.646661	0.7755383	1.497943	1.499208	0.04627274	0.0660196	0.05909119	0.06100737	0.312528	0.4251196	0.4752617	0.5723302	0.06634033	0.06444114	0.06894392	0.05454287
256.619	1	0.1287437	0.07281191	0.03394603	0.1054494	0.9834263	1.040336	0.2834657	0.1552789	0.1737064	0.1521021	0.1300676	0.1103086	0.2146192	0.133017	0.1761365	0.2116817	0.1423583	0.1856392	0.2361155	0.214886	0.7801737	0.8249647	0.9377638	1.065914
256.619	1	0.1231124	0.09092187	0.0818614	0.06011735	0.09432538	0.1743344	0.4231994	0.3886681	0.1006359	0.07400626	0.09130138	0.0802126	0.354427	0.2890026	0.1841827	0.1516277	0.0680812	0.06237016	0.04619961	0.06682478	0.1193938	0.09362213	0.05088727	0.1254186
256.719	1	0.4547118	0.4310083	0.3833543	0.3488961	0.03019945	0.02889244	0.03237957	0.03183651	0.1473384	0.1372273	0.1275568	0.1051723	0.02070095	0.02309995	0.02139857	0.01740675	0.2448179	0.2179834	0.2405748	0.172418	0.01911854	0.02112424	0.01888346	0.01137731
256.719	1	0.6668665	0.7840107	3.167201	2.693193	0.1803216	0.1146294	0.1445358	0.1826056	1.540136	0.6774969	1.299974	1.29917	0.04136026	0.0521362	0.04563838	0.04343194	0.2697018	0.3680195	0.4426948	0.4928774	0.05161951	0.06879818	0.06580481	0.04898553
256.719	1	0.07803336	0.06394275	0.10995	0.08323933	0.8143686	0.8482171	0.2811147	0.1235949	0.1284262	0.1406411	0.126091	0.1022526	0.1804056	0.1266479	0.1776072	0.1755759	0.1305162	0.1339453	0.1992118	0.1681263	0.5345109	0.6180281	0.6981302	0.8730315
256.719	1	0.0735256	0.06905349	0.0682161	0.06396418	0.07224743	0.2335911	0.4525782	0.4133822	0.09987053	0.0764473	0.1061143	0.09077162	0.4164714	0.3653157	0.2380664	0.1582823	0.05850938	0.05884824	0.05924138	0.06768056	0.1255069	0.1020007	0.09621794	0.1511716
256.819	1	0.4087348	0.3877462	0.3444426	0.3154619	0.02789469	0.02729402	0.02712365	0.02498569	0.1712796	0.1658968	0.1583776	0.134517	0.0235568	0.02357963	0.0234407	0.02122147	0.2347886	0.2218548	0.2422274	0.1782655	0.02058894	0.02138599	0.02315173	0.01955496
256.819	1	0.6463893	0.7646687	3.161578	2.656458	0.1635702	0.1185562	0.1493849	0.1650984	1.531214	0.7390618	1.315547	1.291904	0.05469258	0.04448316	0.06639788	0.05449071	0.2738092	0.3743046	0.4711305	0.5116235	0.06163502	0.07251828	0.07955674	0.06768784
256.819	1	0.09628703	0.1058113	0.113938	0.07794749	0.5753121	0.6651216	0.3146039	0.07307306	0.1040177	0.1822469	0.1761684	0.08046213	0.1257798	0.1092697	0.1391953	0.1494539	0.1524904	0.1370583	0.1428767	0.1812618	0.3125304	0.3966551	0.4182206	0.6155817
256.819	1	0.08264881	0.06174955	0.07024553	0.06176668	0.1298071	0.2467546	0.4192769	0.384171	0.1058572	0.07148769	0.05490482	0.07721645	0.3766218	0.3743732	0.2719393	0.1647417	0.07201641	0.05273728	0.06467913	0.05436406	0.1192802	0.1136062	0.1279031	0.1576955
256.919	1	0.4178343	0.3921591	0.3400296	0.3106668	0.02585745	0.0250121	0.02522534	0.02332379	0.1669127	0.1595673	0.159682	0.1371685	0.02444451	0.02347292	0.02166	0.02232581	0.2576155	0.2511582	0.2649532	0.1887785	0.0273591	0.02983307	0.02816979	0.02059342
256.919	1	0.6153966	0.7325793	3.202113	2.71334	0.1841608	0.1505983	0.1540252	0.1732686	1.548523	0.8531318	1.366138	1.332015	0.05129549	0.05145526	0.07219708	0.06610823	0.3080744	0.4002308	0.4751694	0.5177469	0.07620298	0.08396082	0.08535132	0.07364125
256.919	1	0.08053443	0.07883739	0.06491674	0.06956252	0.3677795	0.4500219	0.252607	0.1109325	0.1115537	0.144781	0.1463716	0.1078852	0.0840825	0.1200928	0.1356536	0.09107571	0.1357418	0.1377872	0.1362416	0.1203932	0.1880746	0.2546227	0.2893001	0.3788031
256.919	1	0.07323453	0.03307254	0.05749846	0.07521671	0.1730118	0.2761607	0.3993981	0.354407	0.08484505	0.0476712	0.06187031	0.07194266	0.3389059	0.3436161	0.2767618	0.1618245	0.06554793	0.0325908	0.04375231	0.04124026	0.1353726	0.1097922	0.1415894	0.1474114
257.019	1	0.3896835	0.3600413	0.2978558	0.2717578	0.02847155	0.02843861	0.03232727	0.02881368	0.1672786	0.1522266	0.1832995	0.175286	0.02281358	0.02579613	0.03047156	0.02788982	0.2499635	0.2581509	0.251656	0.166974	0.02687875	0.02668296	0.02377787	0.01914769
257.019	1	0.6063926	0.6619506	3.177205	2.726332	0.1767496	0.1611321	0.1626129	0.1757151	1.511077	0.9415758	1.385925	1.311861	0.05725168	0.05720544	0.06863535	0.07205321	0.3318314	0.4073882	0.4583679	0.4901002	0.07337447	0.08376936	0.08686273	0.06041369
257.019	1	0.06097058	0.04958454	0.0545626	0.06906701	0.3012096	0.2977261	0.2041012	0.1367789	0.09510763	0.1274845	0.1219915	0.1006868	0.08196039	0.1026663	0.1030053	0.07604692	0.1088044	0.128986	0.1207617	0.1024862	0.1719341	0.2009079	0.2333752	0.2680764
257.019	1	0.08034252	0.05929753	0.06198452	0.05470737	0.189504	0.2917365	0.4147109	0.3610196	0.0757664	0.0429238	0.05847826	0.06710513	0.3398002	0.3583113	0.2846791	0.1590528	0.08251432	0.05153236	0.04577375	0.03274914	0.1473198	0.1492996	0.1625201	0.1450623
257.119	1	0.400289	0.3702911	0.267744	0.2425912	0.02474182	0.02698508	0.03619493	0.03479744	0.1513207	0.133157	0.2029269	0.2106946	0.02063502	0.01827373	0.03036441	0.03751469	0.2439648	0.2921252	0.2657828	0.1500404	0.02089944	0.02218065	0.02317527	0.02453121
257.119	1	0.6046399	0.5639096	3.128384	2.746994	0.1683455	0.1481395	0.1819359	0.1682648	1.47717	1.03059	1.434502	1.277191	0.05965538	0.05342197	0.04891709	0.05798915	0.3475727	0.4159063	0.4388435	0.4790135	0.06904921	0.09021458	0.08025427	0.06150798
257.119	1	0.03473161	0.03573801	0.03780301	0.03719277	0.1806721	0.1602211	0.1129845	0.120675	0.07298311	0.08019365	0.08350998	0.07896727	0.08480819	0.07637421	0.06625878	0.06631689	0.08943294	0.08058006	0.0814306	0.06864253	0.1347776	0.1159138	0.1304309	0.1483901
257.119	1	0.04668959	0.05893644	0.0566904	0.04577362	0.170017	0.2563455	0.3522105	0.3031145	0.08108093	0.05985274	0.04302586	0.05072084	0.2969937	0.3023785	0.2442037	0.1406243	0.07765252	0.05659692	0.07037196	0.04653922	0.1539472	0.1625297	0.1673657	0.1265024
257.219	1	0.516581	0.4658253	0.2347308	0.2271898	0.03146222	0.03328851	0.04022876	0.04236661	0.1325134	0.1203285	0.2037808	0.2416008	0.02169088	0.03008204	0.03532772	0.03692808	0.2776529	0.4009468	0.3298632	0.1163195	0.04050081	0.03307141	0.02825785	0.03148847
257.219	1	0.5881628	0.48281	3.069993	2.861767	0.1649395	0.1714371	0.2050567	0.1676809	1.511515	1.175258	1.563771	1.290705	0.07385739	0.06779181	0.05416364	0.050739	0.4062401	0.4104804	0.408359	0.4740078	0.06450478	0.07492724	0.08613905	0.05425452
257.219	1	0.01955096	0.03475395	0.03762309	0.0278701	0.08337043	0.08012668	0.04081115	0.06537956	0.03848471	0.04612378	0.04104573	0.03683378	0.0480259	0.05167459	0.04766413	0.04034505	0.04201609	0.04331456	0.04620707	0.0361261	0.08427088	0.06485365	0.06641031	0.0766928
257.220	1	0.04672953	0.03333082	0.04112376	0.04531535	0.09970053	0.1207937	0.1665395	0.1412791	0.04200587	0.0317549	0.02475574	0.02344277	0.1549726	0.1641776	0.1463594	0.1068807	0.05536329	0.04231035	0.0342431	0.04066286	0.1235574	0.1309638	0.1249914	0.08255103
257.319	1	0.509946	0.4816569	0.2378509	0.2220856	0.02590566	0.02511026	0.03692587	0.04144626	0.1272918	0.1194909	0.1980241	0.2419346	0.01923739	0.03220502	0.03643691	0.03072633	0.271852	0.3995169	0.3344066	0.1054681	0.03721352	0.02731708	0.03507343	0.03280412
257.319	1	0.5962293	0.4124419	3.038103	2.906848	0.1666357	0.1836005	0.2145868	0.1778796	1.571454	1.298766	1.650864	1.279002	0.07867426	0.06975046	0.06847692	0.04680583	0.4517496	0.3794822	0.3861445	0.5062357	0.0668097	0.06513104	0.08015866	0.05287082
257.319	1	0.02488207	0.05918777	0.04501712	0.04695671	0.1312056	0.1281274	0.08123558	0.109106	0.05353262	0.05951852	0.06905629	0.05148831	0.09135708	0.0888413	0.09164191	0.07970135	0.06107409	0.06910539	0.05579552	0.05297689	0.1422261	0.1123611	0.1130517	0.116324
257.319	1	0.04372774	0.03701947	0.0374263	0.02892729	0.06422061	0.07661751	0.122207	0.09628256	0.02735211	0.0179804	0.02142287	0.01656351	0.09740546	0.1075678	0.09693271	0.07260231	0.04818095	0.03916677	0.03411497	0.03173361	0.08136622	0.08475497	0.08236551	0.05557092
257.418	1	0.4742327	0.454417	0.2588959	0.2412584	0.02287004	0.02529888	0.0321514	0.03241023	0.1284242	0.1320578	0.1954813	0.210999	0.02084625	0.02540416	0.03548986	0.03059203	0.2679142	0.362174	0.3069258	0.1229891	0.03669034	0.03015828	0.0294419	0.02454236
257.419	1	0.6208444	0.3964317	2.993571	2.937801	0.174196	0.176164	0.2090352	0.1946932	1.59548	1.378844	1.732764	1.291315	0.08249594	0.07168845	0.09059911	0.05125614	0.4897848	0.3640618	0.3608831	0.5098634	0.06333442	0.07552729	0.06513612	0.0467025
257.419	1	0.08077743	0.0883646	0.03586236	0.06041388	0.2090398	0.2343793	0.1448122	0.1608028	0.06829218	0.1075513	0.1199535	0.07123247	0.1031893	0.1286959	0.1272393	0.1238813	0.1088971	0.1286237	0.06844026	0.09737601	0.2563916	0.2238824	0.2323566	0.2170929
257.419	1	0.05366195	0.03277451	0.02994265	0.02016057	0.06258132	0.0686279	0.1203018	0.1002555	0.0458552	0.03134832	0.02179991	0.01703169	0.09493456	0.104154	0.09590691	0.06903331	0.04264004	0.02816201	0.02154484	0.02190616	0.07335517	0.07726516	0.0753225	0.0490008
257.519	1	0.3780176	0.3579284	0.262426	0.2412252	0.0230691	0.026732	0.03494256	0.03504896	0.1517707	0.1457047	0.2020288	0.1868679	0.01574943	0.01893055	0.02658126	0.02518558	0.2361454	0.2695688	0.2284674	0.140408	0.02137684	0.02525809	0.02613668	0.02321341
257.519	1	0.643285	0.4274389	2.953244	2.917559	0.1753631	0.1709387	0.2112715	0.177503	1.563484	1.371285	1.774873	1.277972	0.0816433	0.08246602	0.07988698	0.05135489	0.5121084	0.3656552	0.3475148	0.4925131	0.04660671	0.08858548	0.07072755	0.03809076
257.519	1	0.09388419	0.07575399	0.03144965	0.05236305	0.2197637	0.2569352	0.1695074	0.1491576	0.06629791	0.1143495	0.1214387	0.0750542	0.1049279	0.1285808	0.1353392	0.1424692	0.1166306	0.1265251	0.06089556	0.09338116	0.2707998	0.2507535	0.2644892	0.2248974
257.519	1	0.06004922	0.04405869	0.04179296	0.03477293	0.06299502	0.06820876	0.1118387	0.09789996	0.05558339	0.04435091	0.02511282	0.02456225	0.0846286	0.08503828	0.09921905	0.07676993	0.0562655	0.05004617	0.04004562	0.03210411	0.06602046	0.08632697	0.08844163	0.05888871
257.619	1	0.3928188	0.371085	0.2805566	0.2641073	0.02011653	0.02501784	0.03015328	0.0274173	0.1384392	0.1434132	0.1826443	0.159324	0.01836268	0.02248319	0.02898039	0.02912758	0.2484618	0.2696212	0.2272477	0.1595764	0.01952089	0.0185795	0.01887114	0.01904358
257.619	1	0.6211831	0.4543215	3.008474	2.954548	0.1805394	0.169104	0.2251668	0.1731382	1.566567	1.392628	1.809847	1.279903	0.07883446	0.07680387	0.0795599	0.0482195	0.5142747	0.3347867	0.3224719	0.4634215	0.04455514	0.09971268	0.07938826	0.04376253
257.619	1	0.09752723	0.07106938	0.03352651	0.05493438	0.2153429	0.2467379	0.1782715	0.1298288	0.06942957	0.1009827	0.116899	0.09421261	0.1063945	0.1170537	0.1284294	0.139033	0.11919	0.1041055	0.04478269	0.08174286	0.2464828	0.2530802	0.2662344	0.2102514
257.619	1	0.04854672	0.03985211	0.03928296	0.03498789	0.06478365	0.07260967	0.109746	0.0909976	0.04232249	0.02835433	0.02425471	0.02523504	0.087759	0.07388924	0.08753303	0.07356369	0.04082486	0.03912486	0.03720732	0.03294418	0.07398376	0.08818613	0.08212913	0.05759468
257.719	1	0.335274	0.3157652	0.2659704	0.2547155	0.02346159	0.02551559	0.0276289	0.02729535	0.1564035	0.1529405	0.1519191	0.1338242	0.01287548	0.01420886	0.01490457	0.01458719	0.2020046	0.2031277	0.1868843	0.1552056	0.01761786	0.01805422	0.01719172	0.01406792
257.719	1	0.6122191	0.4881666	3.012337	2.891254	0.1991546	0.1664344	0.2252358	0.1685689	1.620453	1.32259	1.794779	1.268329	0.07380736	0.07101372	0.07337158	0.05762656	0.4976908	0.3024099	0.3111685	0.4723474	0.04510131	0.1088348	0.08581023	0.06392075
257.719	1	0.1019316	0.06406003	0.03008876	0.04931007	0.2167658	0.2330395	0.1725046	0.1187554	0.07163107	0.08791684	0.1070347	0.1015827	0.09683302	0.09619832	0.1040375	0.1151534	0.1328475	0.0944897	0.05308752	0.07302176	0.2191983	0.2386714	0.2552445	0.1954221
257.719	1	0.06220912	0.05703861	0.03922377	0.0458694	0.0736113	0.09030898	0.1330504	0.1132677	0.06679384	0.05509954	0.04659793	0.0411019	0.1220566	0.1053838	0.09767319	0.07640544	0.0547656	0.04557125	0.04739515	0.04222402	0.08052139	0.09001666	0.09048283	0.07025576
257.819	1	0.3903462	0.3679142	0.3113493	0.2995195	0.02483719	0.02447592	0.0247673	0.02489476	0.1341024	0.1286233	0.1256988	0.1081676	0.01472603	0.01580493	0.01692037	0.01414407	0.2018861	0.201135	0.1822086	0.1620643	0.01595259	0.0157836	0.01349288	0.01224054
257.819	1	0.5919392	0.5385703	3.066332	2.903991	0.2060193	0.1610041	0.2238679	0.1760985	1.679923	1.253599	1.802597	1.293754	0.07528942	0.07836825	0.06258942	0.06178186	0.4513723	0.2673974	0.2867213	0.5000982	0.04042183	0.1032583	0.07767646	0.05572217
257.819	1	0.1010529	0.05190035	0.04055395	0.06233051	0.2707931	0.2685098	0.188053	0.1159513	0.07811835	0.09486629	0.1121289	0.1103731	0.09468471	0.104156	0.1138372	0.1275756	0.1690902	0.117081	0.07744932	0.08496039	0.2854428	0.332931	0.3540351	0.2582076
257.819	1	0.05120728	0.04725528	0.03969994	0.0349578	0.06064649	0.1251348	0.2416293	0.2102987	0.09633832	0.06017219	0.07640796	0.06379946	0.2326538	0.1958122	0.09125687	0.08063977	0.0455585	0.04680123	0.04981541	0.05284899	0.07337449	0.1070588	0.1127949	0.1069687
257.919	1	0.3588107	0.3383802	0.2851837	0.2752943	0.02107069	0.02111326	0.02034569	0.01954806	0.1236799	0.1185729	0.1148243	0.1022236	0.01119199	0.01275404	0.01415992	0.01282256	0.1729254	0.1647152	0.1543328	0.1418101	0.01411543	0.0140431	0.01274448	0.009334063
257.919	1	0.5787833	0.61335	3.076333	2.887583	0.2112573	0.1465364	0.2103967	0.1868652	1.696933	1.114094	1.726638	1.294946	0.07586999	0.0596803	0.06237235	0.07590336	0.4199767	0.2370859	0.2884872	0.5198269	0.0492538	0.1004505	0.08601789	0.05195597
257.919	1	0.0958101	0.0554738	0.04622424	0.07248659	0.2821418	0.2661634	0.1850576	0.1054221	0.06680866	0.08387605	0.1104656	0.1134696	0.07803319	0.08904124	0.1108979	0.1352741	0.1744683	0.1182995	0.0882605	0.07797769	0.3055363	0.3728985	0.3846339	0.2727438
257.919	1	0.07626058	0.05104733	0.04618042	0.04281258	0.06985453	0.1401485	0.2454008	0.2127165	0.1240022	0.08698732	0.08602161	0.08483813	0.2313349	0.1986867	0.0965013	0.07173623	0.0526914	0.0576527	0.03848536	0.05417803	0.08639338	0.08397114	0.1159918	0.1177938
258.019	1	0.2891654	0.2692994	0.218824	0.2183955	0.02270268	0.02138216	0.01900952	0.01967129	0.1170467	0.1104924	0.1056513	0.09794816	0.03208562	0.03795476	0.03800895	0.02970721	0.1443077	0.1268554	0.1305753	0.1147696	0.01617816	0.01622602	0.0186786	0.01438648
258.019	1	0.5695848	0.689245	3.026998	2.818195	0.1974958	0.1392752	0.1876644	0.1957478	1.672202	0.9585198	1.625334	1.265735	0.06545952	0.05593478	0.06600237	0.06099645	0.3809064	0.2301416	0.3055653	0.5191396	0.05876298	0.08469726	0.09162662	0.04847407
258.019	1	0.1180667	0.05277133	0.04377893	0.07948318	0.2914776	0.2649058	0.1799401	0.1016711	0.06915944	0.07409906	0.09490204	0.1063771	0.06281328	0.07863145	0.1132616	0.1404273	0.1751211	0.1290586	0.09690506	0.07353506	0.3243804	0.3960451	0.4028568	0.2857858
258.019	1	0.07119262	0.06377408	0.04286539	0.04620665	0.09889575	0.1425995	0.2149153	0.1865657	0.09206964	0.06880731	0.06539186	0.06283596	0.2000973	0.1828525	0.105505	0.07848079	0.04897942	0.04659254	0.0553638	0.03763879	0.1033914	0.1037328	0.1291796	0.1031793
258.119	1	0.3128435	0.2776227	0.196267	0.216692	0.02234479	0.02260625	0.02140972	0.02003739	0.1249932	0.1158589	0.1010005	0.09588421	0.02429258	0.03639437	0.03772766	0.02245458	0.1308618	0.1089692	0.1397986	0.1176602	0.01662358	0.0180907	0.0223761	0.01613336
258.119	1	0.5658139	0.751185	3.052119	2.798127	0.1854258	0.1281958	0.1959166	0.1783149	1.628025	0.8191402	1.554708	1.236745	0.04156563	0.06177454	0.04556113	0.05938416	0.3325079	0.2953855	0.3347662	0.5331135	0.05988687	0.07755835	0.0841205	0.03768368
258.119	1	0.1145753	0.05295091	0.03917966	0.05620751	0.3058355	0.2658509	0.173165	0.1033478	0.08683261	0.07906543	0.08551947	0.1151362	0.07897406	0.08355658	0.1087926	0.128233	0.1928518	0.1395958	0.100558	0.0750306	0.3340694	0.4157092	0.4260749	0.3078037
258.119	1	0.08709912	0.06386552	0.05574653	0.06058175	0.11063	0.1325275	0.1883217	0.1517716	0.07959239	0.06093869	0.0638387	0.05869483	0.1753008	0.1731553	0.1197468	0.1028486	0.07061312	0.06148891	0.04583577	0.05187126	0.1214129	0.1197354	0.1275989	0.09879145
258.219	1	0.3714722	0.3147167	0.1960776	0.2407996	0.02944162	0.02765037	0.02151662	0.02185863	0.1558517	0.166644	0.1426111	0.1090006	0.02752721	0.03794599	0.03777501	0.0242201	0.1481933	0.1215375	0.1949601	0.1603024	0.01996866	0.02511047	0.0327816	0.01929948
258.219	1	0.5864996	0.7910382	3.117033	2.850238	0.1852233	0.1234573	0.1826338	0.1913841	1.623577	0.7393331	1.52715	1.246746	0.03833092	0.07977306	0.06317682	0.05136323	0.2988714	0.3651057	0.3881529	0.5555605	0.05319039	0.07007811	0.07978769	0.03742525
258.219	1	0.1171356	0.05588569	0.05410485	0.05245644	0.3500157	0.2932718	0.1879043	0.1116202	0.1219712	0.09018718	0.09176651	0.1270784	0.1177593	0.09669167	0.1106869	0.1316988	0.2071013	0.1445925	0.1147351	0.08894365	0.3887256	0.4890753	0.5005245	0.3586455
258.219	1	0.08282874	0.06049088	0.05268393	0.0542497	0.1344431	0.1429908	0.1814528	0.1440625	0.07870363	0.05597894	0.04861268	0.05456436	0.1532064	0.1616938	0.1334238	0.1249227	0.06480786	0.05078554	0.05067122	0.05034848	0.1411612	0.1474249	0.1341113	0.0882116
258.319	1	0.391661	0.3297173	0.2238656	0.2528288	0.02550383	0.02877426	0.03362546	0.02702671	0.1713415	0.2049384	0.1851048	0.1237697	0.02309589	0.03456574	0.03999034	0.02809183	0.1757661	0.1508937	0.2339714	0.1923864	0.02588129	0.0297971	0.02003582	0.01085479
258.319	1	0.6271995	0.7961902	3.147086	2.854491	0.1852542	0.1123365	0.169538	0.1887345	1.625261	0.6938093	1.47237	1.228179	0.05966046	0.07357806	0.05951875	0.06505773	0.2980258	0.4329551	0.4335595	0.5479272	0.03514547	0.0907709	0.06856147	0.04153332
258.319	1	0.1038603	0.03797973	0.06780664	0.05492913	0.4008554	0.3526169	0.2284063	0.1229174	0.1462001	0.1182712	0.09859642	0.122243	0.1416118	0.1261909	0.1168407	0.1362514	0.1942595	0.1464396	0.1133116	0.1039628	0.4279055	0.5640775	0.5900468	0.4203127
258.319	1	0.06592603	0.04387044	0.03253916	0.02956096	0.1017785	0.113427	0.1603047	0.1246946	0.05646583	0.03012184	0.02277667	0.03405856	0.1325323	0.137444	0.09817589	0.09782047	0.0445058	0.02781273	0.02787243	0.04048228	0.1175342	0.1220877	0.1122655	0.07977023
258.418	1	0.5257092	0.4532509	0.2522781	0.262519	0.03187834	0.03166316	0.03177748	0.0290982	0.2088736	0.2147522	0.2099592	0.1156041	0.02242453	0.02076822	0.02248975	0.02478787	0.2317198	0.1936092	0.3016894	0.2465395	0.02369543	0.02536293	0.031877	0.02794246
258.419	1	0.6817782	0.8034198	3.190255	2.879538	0.1903145	0.1083744	0.1640895	0.1913267	1.645032	0.7346467	1.450718	1.253648	0.06659717	0.07504607	0.06218245	0.07138005	0.3255742	0.5101126	0.4528407	0.4944584	0.03418429	0.0870345	0.06716208	0.04846999
258.419	1	0.08665974	0.07037716	0.09603864	0.06356256	0.4812649	0.4381942	0.2877639	0.1551931	0.1497316	0.1326629	0.1237789	0.1185683	0.1407347	0.158582	0.1229268	0.1146814	0.1821675	0.1389318	0.1428274	0.1232343	0.4536264	0.6434941	0.7036933	0.4960515
258.419	1	0.04491482	0.02376284	0.017959	0.02365637	0.07951566	0.08864338	0.1412561	0.1153492	0.04095373	0.0301119	0.02823255	0.02777765	0.1136012	0.1146545	0.07889575	0.08134863	0.03910992	0.034262	0.03889249	0.03608911	0.09525931	0.1008239	0.08993032	0.06505707
258.519	1	0.8067233	0.6587839	0.2296225	0.2690565	0.04497997	0.03768101	0.03373807	0.0386082	0.2365999	0.1730981	0.22043	0.05821891	0.03462307	0.02505775	0.03796227	0.03288699	0.3469053	0.2802654	0.4437921	0.3077707	0.04455525	0.04666107	0.04145553	0.0258254
258.519	1	0.7082098	0.823191	3.233277	2.948886	0.1843574	0.118434	0.1644639	0.1807097	1.662276	0.8866846	1.44144	1.228193	0.06576519	0.08700798	0.054664	0.05492207	0.3557467	0.562697	0.4452027	0.3787692	0.04125988	0.1007902	0.05290786	0.05225795
258.519	1	0.1075869	0.1188813	0.09038196	0.08161586	0.5965975	0.6164096	0.3062674	0.1355154	0.1523321	0.1533966	0.1784404	0.1192189	0.1508351	0.2109206	0.1830143	0.1435128	0.1992338	0.1672532	0.1461794	0.1465401	0.5682768	0.7290373	0.7989211	0.6561864
258.519	1	0.04685057	0.0453007	0.04174241	0.0440796	0.0521211	0.06767014	0.1226041	0.09820634	0.03002426	0.03261469	0.03277847	0.03626223	0.09258788	0.07617037	0.04367725	0.05242994	0.04574796	0.04610227	0.04350404	0.03532839	0.05935928	0.05623111	0.05157253	0.044443
258.618	1	1.208163	0.9336171	0.1332769	0.1933964	0.04577929	0.03008547	0.04272359	0.03472513	0.1890111	0.1652145	0.1990964	0.1018795	0.0357456	0.0357931	0.03951978	0.03955552	0.5101023	0.383339	0.6584295	0.3485982	0.0559923	0.03505603	0.06155798	0.0502303
258.619	1	0.7211276	0.819791	3.277482	3.069803	0.1851097	0.1431528	0.167373	0.1656704	1.730227	1.100327	1.458098	1.170241	0.07256283	0.09479707	0.065835	0.04862202	0.3924076	0.5807823	0.4549292	0.2730756	0.05775922	0.09664317	0.08058036	0.0439814
258.619	1	0.1852034	0.1224179	0.1049737	0.1163285	0.7059886	0.918116	0.4074225	0.08355556	0.1188765	0.1809802	0.2499614	0.08887876	0.2426061	0.2520276	0.2640355	0.2367781	0.2998977	0.1981947	0.2101945	0.2165072	0.7025823	0.7764803	0.9462646	0.9029044
258.619	1	0.0446697	0.0586776	0.02636356	0.03595952	0.08133262	0.09861045	0.1858989	0.1454175	0.03953836	0.04597626	0.04411336	0.04516104	0.1196353	0.06320966	0.08448575	0.08305737	0.05166829	0.04399213	0.03149611	0.03702068	0.07777111	0.06483778	0.06210312	0.04808309
258.718	1	1.423706	1.096796	0.09820943	0.1516272	0.03353875	0.04131477	0.03283713	0.03490667	0.1367891	0.1891293	0.1997415	0.1157627	0.04146612	0.03820262	0.03674717	0.02323744	0.6121907	0.3960189	0.705276	0.3638673	0.05354761	0.05103109	0.04670182	0.0447971
258.719	1	0.747718	0.7923916	3.311529	3.131354	0.1978468	0.16589	0.1696278	0.164782	1.80067	1.259512	1.477786	1.093508	0.08595846	0.08393031	0.06444723	0.04744459	0.4354481	0.5428335	0.4215567	0.2138159	0.05533262	0.0724874	0.0903187	0.04197202
258.719	1	0.1974216	0.1188858	0.07307605	0.1588108	0.808376	1.102949	0.497948	0.1613397	0.1567854	0.1851023	0.2590581	0.1164381	0.2425549	0.2775769	0.289567	0.2853007	0.3611577	0.2304071	0.2463937	0.2471541	0.7547975	0.8202633	1.05446	1.049386
258.719	1	0.0814238	0.06003226	0.0803245	0.03873986	0.1081004	0.05750398	0.2172494	0.1938264	0.05717642	0.04684673	0.06383767	0.06083741	0.173716	0.09528628	0.1360259	0.1286592	0.06164132	0.0631527	0.03775437	0.054394	0.1108743	0.1121029	0.09139048	0.05286512
258.818	1	1.495562	1.099193	0.1560437	0.1734101	0.02945048	0.03310082	0.05342932	0.03463176	0.1306725	0.1765964	0.2594244	0.1333302	0.02313931	0.04008467	0.03921551	0.02290078	0.6707927	0.3670056	0.6527652	0.4010016	0.04460178	0.05005031	0.03689754	0.02177356
258.819	1	0.7766089	0.7380702	3.344906	3.146874	0.2026333	0.1703051	0.187096	0.1593726	1.799938	1.382196	1.538347	1.046538	0.08522729	0.09160227	0.07000415	0.05557732	0.4917979	0.4941652	0.3701642	0.2124054	0.06650937	0.07073688	0.0748534	0.04287065
258.819	1	0.1987386	0.1439877	0.0635813	0.1585037	0.866326	1.224301	0.5877121	0.2255944	0.1796482	0.1616616	0.2637679	0.1345911	0.2156544	0.2550013	0.3068745	0.2938721	0.3585865	0.2215334	0.2685969	0.2687519	0.7670072	0.8354884	1.161617	1.159562
258.819	1	0.1195198	0.08087567	0.07137763	0.04922067	0.07576106	0.1216397	0.2944981	0.2864687	0.07141542	0.04452755	0.05774004	0.05909475	0.2429406	0.1842066	0.1573588	0.1298671	0.05331479	0.06640871	0.06291108	0.05431837	0.1533473	0.1476415	0.08754325	0.06816137
258.918	1	1.43224	1.10088	0.1727308	0.2190356	0.03319188	0.04292146	0.04945912	0.03837976	0.1625969	0.1814824	0.2521362	0.08026084	0.0373079	0.02736455	0.04587582	0.02936071	0.6749748	0.2943986	0.6205531	0.437304	0.04560141	0.03988121	0.05285838	0.03663004
258.919	1	0.7810601	0.6803942	3.359934	3.161949	0.1994956	0.1799849	0.1925177	0.1468193	1.771736	1.470483	1.587211	1.008108	0.08245009	0.08812816	0.05302801	0.04609468	0.5139434	0.4520308	0.3533223	0.2610038	0.06055731	0.06098756	0.07873867	0.03035178
258.919	1	0.1847503	0.1496009	0.08025992	0.1210296	0.8716292	1.230979	0.5542762	0.2628947	0.1499789	0.1696334	0.2461593	0.1349426	0.2120997	0.2113792	0.2732496	0.2674576	0.3195981	0.1960991	0.2494223	0.2738885	0.7284399	0.7974133	1.132958	1.159814
258.919	1	0.09848742	0.08118141	0.05869779	0.05955123	0.07905407	0.2132958	0.4006514	0.3809673	0.07326428	0.07496466	0.06961324	0.07679021	0.34568	0.3110798	0.2264004	0.1482212	0.05941791	0.06736104	0.04879281	0.05379062	0.1630049	0.1535744	0.1148692	0.1229475
259.018	1	1.10167	0.9658667	0.2371527	0.2519984	0.03196835	0.04360232	0.05475961	0.02429833	0.1873693	0.1946862	0.152514	0.1284629	0.03797851	0.04548617	0.02348889	0.04054869	0.578139	0.257506	0.4531646	0.3954966	0.04720843	0.0226813	0.04108119	0.03551769
259.019	1	0.7669835	0.6115404	3.396294	3.155816	0.1968456	0.1764322	0.1923223	0.1207398	1.67609	1.483837	1.575038	0.9441733	0.0796388	0.06772638	0.04903828	0.03855852	0.4958917	0.3941451	0.3582474	0.3300788	0.05045557	0.0587395	0.07075737	0.03633125
259.019	1	0.1501212	0.1144551	0.08687384	0.09719024	0.8476349	1.196043	0.4761658	0.2705238	0.1464392	0.1886232	0.2194198	0.1148084	0.2055749	0.1742948	0.2648167	0.2310205	0.2670527	0.1808292	0.2642923	0.2500727	0.7183379	0.7564277	1.056073	1.128859
259.019	1	0.07949712	0.08921374	0.07565238	0.07171621	0.1217203	0.2513788	0.431325	0.4139501	0.09653034	0.07194731	0.09994827	0.1012526	0.3799157	0.3730225	0.2636722	0.1544588	0.07535674	0.08114376	0.08101276	0.06160851	0.1604615	0.1448492	0.1596988	0.14701
259.118	1	0.844798	0.7449153	0.2417334	0.3063441	0.02762524	0.02516678	0.03301374	0.03380483	0.2103454	0.1737648	0.1189345	0.1884645	0.03731891	0.04369757	0.03419339	0.04075406	0.4579141	0.2242642	0.3406287	0.374076	0.03464437	0.02934865	0.02604439	0.040019
259.119	1	0.7355682	0.5247931	3.335182	3.128307	0.1907604	0.1827749	0.1981502	0.1282578	1.657096	1.48928	1.58351	0.9029656	0.07772681	0.05766044	0.04081116	0.0435425	0.475248	0.3193507	0.344474	0.3736716	0.05476292	0.04923357	0.07484084	0.04870653
259.119	1	0.1409438	0.09480994	0.1028214	0.1034703	0.8333816	1.157701	0.4247339	0.266598	0.1342551	0.1782508	0.1955561	0.1017666	0.1781366	0.1837083	0.2486065	0.1999989	0.2412089	0.1930033	0.2615414	0.2239066	0.7294795	0.7571808	1.004786	1.120329
259.119	1	0.09072814	0.05733129	0.04081442	0.07083838	0.160034	0.2579709	0.3968036	0.3731711	0.09174877	0.07123658	0.0909466	0.09128955	0.3751702	0.3766233	0.2743602	0.1539594	0.08395459	0.06151469	0.03670235	0.03821197	0.1712344	0.1563535	0.1706573	0.1485579
259.218	1	0.8408218	0.7235338	0.2230742	0.3385264	0.02928934	0.0217287	0.02892916	0.02626409	0.1848731	0.1435374	0.1288292	0.1777444	0.02661123	0.03903708	0.03414315	0.03740885	0.4234254	0.2275752	0.3679257	0.375745	0.03733341	0.03322321	0.03210766	0.03880834
259.219	1	0.6973259	0.434244	3.310115	3.095985	0.1969311	0.1863484	0.2148201	0.1340096	1.690135	1.495065	1.638127	0.8969448	0.07930531	0.0505723	0.03276303	0.04761065	0.4474857	0.2667128	0.3404998	0.3747081	0.05138313	0.05011179	0.08586048	0.04220296
259.219	1	0.1464095	0.0960341	0.1071263	0.1247536	0.8160017	1.165589	0.3813257	0.2326354	0.1225576	0.1831133	0.1710927	0.105764	0.2059353	0.1892709	0.2303769	0.2133122	0.2289011	0.201328	0.2588381	0.2257776	0.7514761	0.7885402	0.9953059	1.131721
259.219	1	0.07656616	0.06046321	0.06386206	0.05879613	0.1592882	0.2512797	0.3670834	0.3372835	0.1049151	0.05982434	0.05101642	0.07135763	0.3357829	0.3399646	0.2705177	0.1502734	0.08824646	0.05827338	0.05108829	0.03876955	0.196959	0.1653915	0.1788851	0.1580137
259.318	1	0.8108577	0.6841498	0.2187103	0.3316657	0.03395464	0.03593967	0.03968904	0.02982323	0.1611495	0.1548705	0.1581724	0.155999	0.03886056	0.04332258	0.04879456	0.04824463	0.3646679	0.2739429	0.4145688	0.3562855	0.03013496	0.03145543	0.02915784	0.03019033
259.319	1	0.6689687	0.3434197	3.333819	3.0997	0.1955922	0.1774025	0.2197982	0.1303774	1.713587	1.456766	1.666623	0.905378	0.07609165	0.04471594	0.04870234	0.05850068	0.3981563	0.2361979	0.3381308	0.3760192	0.04978365	0.06721057	0.06591086	0.03516029
259.319	1	0.1739024	0.1047565	0.1094076	0.1369503	0.8290969	1.195384	0.3635207	0.1780145	0.09166634	0.1897935	0.162591	0.1437564	0.2194595	0.161226	0.2366093	0.232936	0.2179429	0.2107807	0.2728213	0.2375229	0.7871422	0.8607694	1.067507	1.164828
259.319	1	0.0533443	0.02823619	0.04528969	0.0574907	0.1403327	0.2461564	0.3630957	0.3224426	0.08120225	0.05035202	0.06486761	0.06874866	0.3214224	0.3331039	0.2573546	0.1345346	0.07081464	0.04910578	0.03305558	0.01629505	0.1885419	0.176351	0.184641	0.1481483
259.418	1	0.7690243	0.6329601	0.220103	0.3130366	0.02625442	0.02882189	0.03624574	0.03041992	0.1413823	0.1746169	0.1862185	0.1253433	0.04389296	0.0424825	0.03304513	0.03659723	0.3110888	0.3467078	0.4557821	0.345055	0.02802541	0.0347234	0.02731564	0.03112938
259.419	1	0.6268545	0.2626293	3.3384	3.07641	0.1887915	0.1653804	0.2017348	0.1317471	1.744831	1.387231	1.674582	0.9110798	0.07230949	0.03724253	0.05771866	0.04736026	0.3785742	0.2276695	0.3242836	0.3966718	0.0395806	0.0704975	0.05627036	0.02892711
259.419	1	0.1907975	0.09957843	0.1406848	0.1215255	0.8726231	1.283676	0.3579039	0.1885257	0.09833114	0.211736	0.1852719	0.1771813	0.2425266	0.1480877	0.2447688	0.2425515	0.2320509	0.2527279	0.2929257	0.259965	0.838628	1.040391	1.220369	1.276423
259.419	1	0.05063854	0.0678245	0.0624733	0.04665807	0.1457307	0.2655611	0.3790123	0.316418	0.07867328	0.05873844	0.0532192	0.05063798	0.3327032	0.3379059	0.2653769	0.1369298	0.07816068	0.0663242	0.07384986	0.04050009	0.1817859	0.1756575	0.1923178	0.1517411
259.518	1	0.8149291	0.6692677	0.2478608	0.3184118	0.03441996	0.03732947	0.04199873	0.02699609	0.1342875	0.2059812	0.221268	0.1499174	0.03404067	0.03203381	0.04047435	0.04207445	0.2753435	0.4024269	0.520111	0.3648322	0.0361404	0.03597425	0.02755721	0.03229849
259.519	1	0.6086158	0.1976063	3.357034	3.074714	0.1941526	0.1691729	0.1996509	0.1349108	1.799067	1.320627	1.679429	0.9347409	0.06014807	0.05099756	0.05961729	0.04434703	0.3673877	0.2518054	0.3214976	0.4481287	0.04199165	0.07048643	0.05211053	0.06068386
259.519	1	0.1600856	0.1031392	0.1384515	0.1117282	0.8873624	1.347893	0.3400879	0.2190132	0.09918078	0.2310792	0.1869093	0.1697212	0.2519483	0.144478	0.2460878	0.2692575	0.2181971	0.2852241	0.3142419	0.2825348	0.8920152	1.175792	1.366674	1.356844
259.519	1	0.06164232	0.05812893	0.04228107	0.04441904	0.1213128	0.2382657	0.3577345	0.2930387	0.0548363	0.04364375	0.04153592	0.03618781	0.3085743	0.3179994	0.2481542	0.1383834	0.06418413	0.0509601	0.03721097	0.0400903	0.1578243	0.1629129	0.1692319	0.1300844
259.618	1	0.8353732	0.6938225	0.2498061	0.3208753	0.03399654	0.03895914	0.03855819	0.04031719	0.1340075	0.1960317	0.2452798	0.1460674	0.04454065	0.03167308	0.04133257	0.03322355	0.2587832	0.413363	0.5677175	0.3587194	0.03164959	0.02883884	0.03621629	0.02858074
259.619	1	0.6466903	0.1462791	3.348442	3.080381	0.199737	0.1690333	0.1921216	0.1415337	1.849934	1.241105	1.629696	0.9639666	0.05582306	0.06084298	0.05148946	0.06009609	0.3438979	0.2889492	0.3541638	0.4823596	0.03672446	0.07186532	0.07058055	0.06098899
259.619	1	0.1270334	0.1253323	0.1271294	0.0998725	0.9200107	1.361095	0.3566132	0.2305155	0.113284	0.2116088	0.1864655	0.1642789	0.2421811	0.1405844	0.2540082	0.2814702	0.2284255	0.3071872	0.3367917	0.2940878	0.9258142	1.242542	1.433189	1.373239
259.619	1	0.05273326	0.05291887	0.05213165	0.02611792	0.1163921	0.1923977	0.2915816	0.2276232	0.05096528	0.03047801	0.0387042	0.02944104	0.2344131	0.2491766	0.212331	0.1323756	0.04854917	0.04871595	0.04698341	0.03890688	0.1333876	0.137967	0.1378268	0.09896473
259.718	1	0.957056	0.7935729	0.2337393	0.320887	0.02957213	0.02037469	0.04723446	0.03866943	0.1323216	0.1315984	0.2614404	0.1018779	0.0413929	0.02564529	0.03286088	0.02369353	0.2973449	0.4232511	0.6869327	0.3618834	0.03514584	0.04856921	0.05491423	0.03040959
259.719	1	0.6667147	0.1005854	3.30268	3.093212	0.2033668	0.1654546	0.1802179	0.1516079	1.891839	1.154995	1.556278	0.9796923	0.06308978	0.06631344	0.05396821	0.06216302	0.3360606	0.3360637	0.3912218	0.4885622	0.04348808	0.0646885	0.08385219	0.05630338
259.719	1	0.09487013	0.140219	0.1127683	0.0988789	0.9597517	1.380072	0.3728258	0.2660403	0.1157079	0.2140342	0.1930796	0.1585758	0.2158406	0.1608672	0.2531497	0.2693003	0.247762	0.3189424	0.3628432	0.2987292	0.9708227	1.35621	1.55866	1.391201
259.720	1	0.08837811	0.06985183	0.06755363	0.04703605	0.05764847	0.1593077	0.319515	0.2455791	0.02683245	0.03663256	0.04732423	0.03721613	0.1794509	0.1773513	0.2056302	0.1682998	0.03852615	0.03977099	0.03983538	0.04290913	0.1202956	0.1246479	0.1258423	0.06340455
259.818	1	1.004837	0.8472026	0.2056015	0.2877058	0.02807253	0.03318491	0.03727442	0.04394961	0.1537474	0.1347164	0.2738512	0.1115222	0.03678555	0.02603797	0.03567367	0.03501102	0.3046861	0.387673	0.7303079	0.3796119	0.02469287	0.05417486	0.04955842	0.04024542
259.819	1	0.6742684	0.1506084	3.273766	3.109104	0.216172	0.1408596	0.1741926	0.1445439	1.921928	1.079097	1.448489	0.9539293	0.06765885	0.05374408	0.05885854	0.0586495	0.3397336	0.3843294	0.4264	0.492947	0.03959982	0.05284125	0.07180053	0.04664545
259.819	1	0.06640975	0.1356179	0.1264308	0.1160763	1.002303	1.434861	0.4055806	0.2984707	0.127794	0.2292893	0.1987975	0.147947	0.1733503	0.208956	0.2648387	0.2352196	0.2706308	0.3575735	0.3875722	0.3170898	1.074868	1.544986	1.736055	1.464986
259.819	1	0.1325743	0.08482111	0.06447554	0.04254167	0.03943415	0.1463207	0.3933358	0.2826164	0.07015146	0.04607583	0.05706108	0.0453844	0.22198	0.1389418	0.2358326	0.2057763	0.04511118	0.04234242	0.05499754	0.0331775	0.1402642	0.1443158	0.155997	0.08332559
259.918	1	0.9311047	0.8143323	0.2059517	0.2447032	0.02959569	0.03064541	0.04745611	0.03697348	0.1756519	0.1488906	0.2864057	0.1734392	0.03839377	0.02494735	0.03345167	0.03523462	0.272778	0.3089025	0.6723406	0.3690737	0.03162042	0.03859729	0.04151287	0.03092095
259.919	1	0.6903669	0.2386066	3.234179	3.095388	0.2176303	0.1364899	0.1587484	0.1334878	1.889914	1.028001	1.310977	0.8889101	0.07113397	0.06131405	0.05947972	0.0520303	0.3633227	0.4119297	0.4674341	0.4833563	0.04375683	0.050574	0.08162081	0.03483056
259.919	1	0.08646779	0.1189969	0.09753384	0.1241149	1.020345	1.399509	0.3864799	0.2639345	0.130118	0.2219679	0.1884045	0.1046612	0.1809232	0.2237365	0.2541404	0.190394	0.2797201	0.3645719	0.3896128	0.3181735	1.083099	1.567681	1.715122	1.420973
259.919	1	0.1112635	0.06201405	0.05711812	0.0449123	0.04172334	0.1602646	0.4509136	0.3499162	0.07005412	0.05123423	0.08825535	0.0739549	0.294904	0.2346621	0.2092403	0.1896186	0.06311219	0.06192553	0.06265856	0.02899532	0.1381198	0.1591415	0.1814327	0.1422469
260.018	1	0.7583681	0.7008858	0.2252187	0.1838333	0.03103184	0.03330455	0.04456977	0.03956155	0.1742191	0.1788919	0.2735924	0.2063641	0.0396074	0.02709141	0.02725432	0.03369419	0.2015527	0.2332687	0.5687308	0.3374604	0.0277361	0.03407911	0.04049696	0.02342945
260.019	1	0.7256075	0.3391676	3.174305	3.059597	0.2162278	0.1376042	0.1390717	0.1298627	1.843228	1.015162	1.171057	0.8323868	0.07440091	0.0612118	0.05903771	0.04692302	0.4189217	0.406739	0.4673622	0.4347187	0.04403697	0.0431841	0.07848747	0.03241236
260.019	1	0.1488978	0.1348653	0.1159917	0.136915	1.023616	1.32425	0.3330042	0.2408951	0.1254178	0.2129697	0.1637973	0.08555664	0.162886	0.233017	0.2276507	0.145714	0.2582768	0.3369792	0.3582776	0.3198237	1.047867	1.495661	1.596256	1.339171
260.019	1	0.08123656	0.07849084	0.09113531	0.05265842	0.08177488	0.2187253	0.4563278	0.371128	0.08536559	0.07769645	0.1085682	0.062655	0.3755783	0.3018671	0.1529458	0.1222736	0.05958079	0.06165364	0.07101844	0.04038759	0.1118578	0.1582635	0.182362	0.1864768
260.118	1	0.7057839	0.6888607	0.2761904	0.1677605	0.01890303	0.04048519	0.03774533	0.03211049	0.1555408	0.1755622	0.2356727	0.2032112	0.03968129	0.02037329	0.03851775	0.03903857	0.175174	0.185124	0.5090466	0.3368222	0.02766606	0.03127684	0.03019054	0.02149615
260.119	1	0.7371201	0.4175969	3.161438	3.061154	0.2181229	0.1590553	0.1431904	0.127268	1.873783	1.111819	1.086388	0.8012532	0.07900983	0.05887776	0.05637677	0.05040018	0.4822491	0.4260355	0.4552456	0.3690769	0.04986025	0.05433711	0.075725	0.04770561
260.119	1	0.173193	0.09547276	0.1298748	0.1096209	0.8927132	1.085909	0.2370622	0.2763714	0.1111604	0.1515113	0.1048274	0.07875596	0.1282	0.1600633	0.1871829	0.1393692	0.2045402	0.2711586	0.2847318	0.308553	0.8433815	1.206346	1.345998	1.166071
260.119	1	0.05005349	0.06449349	0.0497613	0.06542708	0.08283358	0.2425348	0.4794232	0.4005145	0.08859939	0.09232956	0.09098924	0.05960768	0.4094177	0.3291471	0.1223702	0.1057901	0.07318287	0.06008885	0.05862342	0.04397212	0.09491481	0.1666897	0.1701771	0.2081909
260.218	1	0.703242	0.684442	0.3108483	0.1856828	0.02845752	0.04177273	0.03622219	0.02932197	0.1349339	0.1928403	0.2369143	0.1751465	0.03077622	0.03199596	0.05096041	0.03704197	0.1677816	0.1533041	0.4689736	0.3486783	0.02008863	0.03727786	0.04483386	0.02194404
260.219	1	0.7369167	0.4987884	3.177551	3.092065	0.2183464	0.1664742	0.1369047	0.1257541	1.878048	1.227329	1.068241	0.7827058	0.07130147	0.06380132	0.05350719	0.05068104	0.5330136	0.4444264	0.4406895	0.2928706	0.05694402	0.06253362	0.05898181	0.05006265
260.219	1	0.1541651	0.1008979	0.08212956	0.08821137	0.7688825	0.9118172	0.2430224	0.2645669	0.1375508	0.1145912	0.1213839	0.1049513	0.1499585	0.1129143	0.1725817	0.1298573	0.1944484	0.2459641	0.2426439	0.2629467	0.7093451	0.9890347	1.203525	0.9938206
260.219	1	0.07730056	0.08436458	0.06261701	0.05772795	0.07791531	0.2774034	0.5363547	0.4246693	0.1175273	0.06957371	0.1092682	0.07727853	0.4354562	0.3502532	0.1092883	0.1171301	0.05865456	0.053487	0.04865078	0.03644567	0.09909749	0.1267644	0.167194	0.2038569
260.318	1	0.6676416	0.6207043	0.3010444	0.2026535	0.02771711	0.03246463	0.03688236	0.03075322	0.09143478	0.225663	0.2517721	0.1674109	0.02623323	0.04100214	0.04139869	0.03374623	0.1788595	0.1132519	0.4014277	0.3450368	0.02277237	0.03993132	0.04367729	0.01927959
260.319	1	0.7226594	0.5926332	3.179344	3.10242	0.2130023	0.1771933	0.1449055	0.1329591	1.864976	1.340804	1.104754	0.7819403	0.07909033	0.05820522	0.05501646	0.05762197	0.5565283	0.4536356	0.4164741	0.2227611	0.0821909	0.0616639	0.06906052	0.04747404
260.319	1	0.1315029	0.08061245	0.07726296	0.04995664	0.6363365	0.7682444	0.2752166	0.2105842	0.1275	0.143653	0.1406883	0.0982268	0.1752769	0.1361048	0.1483834	0.1065514	0.1689168	0.2088306	0.2301928	0.2062976	0.5817656	0.8163657	1.115846	0.8466918
260.319	1	0.07864394	0.05453974	0.04406874	0.03839072	0.06464887	0.2460567	0.487702	0.3897134	0.1260606	0.09426863	0.08989914	0.08318616	0.4145892	0.3255104	0.1009428	0.1118927	0.04784758	0.05226832	0.04595726	0.02878507	0.08374534	0.1019711	0.1698336	0.2121894
260.418	1	0.5784648	0.526711	0.2545531	0.1686302	0.02215607	0.03109767	0.03182857	0.02664682	0.082304	0.2457354	0.2633741	0.1793693	0.02536516	0.04543463	0.03659303	0.03535965	0.2051227	0.1189151	0.3193626	0.2989962	0.02665388	0.0311641	0.03537179	0.02504525
260.419	1	0.6986863	0.6850058	3.207814	3.110488	0.208352	0.1971753	0.1653575	0.1234807	1.84624	1.446628	1.170334	0.75616	0.06973919	0.05500857	0.04885198	0.05295773	0.561563	0.4554856	0.3853973	0.2090564	0.08379338	0.07021814	0.1000104	0.05564938
260.419	1	0.08876485	0.09367726	0.05526411	0.03885294	0.5412979	0.684326	0.2691089	0.1511956	0.1168512	0.146878	0.1370552	0.06136576	0.1581474	0.1291187	0.1364682	0.08422828	0.1557987	0.1796301	0.2361944	0.1739754	0.5028993	0.7048318	1.036502	0.7401467
260.419	1	0.08636329	0.04660231	0.04538652	0.04488768	0.06648754	0.1959465	0.4152113	0.3214353	0.128783	0.06741169	0.07089223	0.07633331	0.3693805	0.2913381	0.1057415	0.09637082	0.06282666	0.04261864	0.04784019	0.04258174	0.1068752	0.09426746	0.1704081	0.1921341
260.518	1	0.5744326	0.5191418	0.2359703	0.1719812	0.02016457	0.03672048	0.03863	0.02856981	0.08700815	0.2383224	0.2642224	0.1826898	0.01457945	0.04061956	0.0331012	0.02529322	0.250903	0.2111871	0.3481618	0.2908058	0.02149641	0.02229033	0.03433629	0.02062208
260.519	1	0.6598464	0.7011968	3.262926	3.169985	0.2023445	0.2075653	0.1654475	0.1307083	1.857393	1.537781	1.268988	0.7578396	0.06927289	0.06309579	0.03669801	0.04993266	0.5313724	0.4732547	0.342945	0.2543821	0.08287364	0.08317446	0.1081516	0.05620593
260.519	1	0.1202913	0.1014169	0.0481303	0.04327826	0.5615317	0.7179697	0.2524482	0.1623133	0.1404107	0.1244519	0.1272135	0.0838726	0.1618933	0.115184	0.1230892	0.0973373	0.170438	0.1788333	0.2291242	0.1828601	0.5865574	0.7774687	1.101791	0.7895676
260.519	1	0.08336515	0.04595315	0.04794647	0.06909448	0.07341098	0.1775752	0.4524515	0.351692	0.1251751	0.07772944	0.07633843	0.08556628	0.4055984	0.2977678	0.08952138	0.1034984	0.07120308	0.04758676	0.06314708	0.05563202	0.1278742	0.1221021	0.1666247	0.1998472
260.618	1	0.6232835	0.5706056	0.249514	0.1813855	0.01798435	0.0391229	0.05093339	0.03817037	0.1004489	0.2314105	0.2558148	0.1884619	0.02761068	0.04072381	0.03301558	0.0258055	0.2818314	0.308926	0.4377115	0.28811	0.01859862	0.02745761	0.04799204	0.02533664
260.619	1	0.6277697	0.6694024	3.275806	3.17732	0.2011375	0.2156661	0.1827483	0.1409098	1.908751	1.638137	1.423803	0.7793616	0.08151863	0.09261844	0.05352222	0.05997785	0.4908865	0.4988964	0.351661	0.3104329	0.0685776	0.09780961	0.1010624	0.06133759
260.619	1	0.1368408	0.1269902	0.071076	0.06817442	0.638273	0.8120606	0.2135489	0.1727308	0.1357132	0.1499434	0.1040688	0.1133766	0.1805766	0.1368017	0.115911	0.1069379	0.1364044	0.166143	0.2663558	0.2116318	0.6841074	0.8473286	1.196094	0.8980702
260.619	1	0.08472004	0.07669846	0.06837508	0.07952701	0.1182611	0.1684051	0.5122282	0.3883387	0.132964	0.04840479	0.06251892	0.09593144	0.4623559	0.3350698	0.08431669	0.1108597	0.0651418	0.06511017	0.06416738	0.05776369	0.1376626	0.1311637	0.1527997	0.2120084
260.718	1	0.7881672	0.7325456	0.2640101	0.1470886	0.02723795	0.03857516	0.05613739	0.03855944	0.1065876	0.1809336	0.2179594	0.1787722	0.03868866	0.04404702	0.03392791	0.02327169	0.3458806	0.4271827	0.5962706	0.3295251	0.03391643	0.03362598	0.04645036	0.03947397
260.719	1	0.607398	0.6293983	3.311429	3.17651	0.2103658	0.2180683	0.1950505	0.1259731	1.960451	1.722265	1.55985	0.8086372	0.08177381	0.0859711	0.06472538	0.0685926	0.4377845	0.504892	0.3855993	0.3381239	0.06006638	0.0834441	0.08335732	0.06255222
260.719	1	0.1563427	0.1444875	0.07233413	0.07422966	0.6389167	0.7993644	0.197732	0.1368028	0.1372904	0.1556932	0.1157163	0.12056	0.1918303	0.1589091	0.1133749	0.1219852	0.1343539	0.1735165	0.2753807	0.1802995	0.7184458	0.884977	1.173669	0.8965396
260.719	1	0.06070724	0.06131138	0.05685312	0.08147629	0.1138204	0.1769946	0.3982183	0.310707	0.092778	0.05673139	0.05321626	0.06662574	0.3441008	0.2826309	0.1046098	0.1195116	0.06557255	0.0761665	0.06572366	0.05552639	0.1401285	0.1273937	0.1473872	0.1603335
260.818	1	0.8645047	0.8120947	0.2866488	0.1453417	0.03157688	0.04150654	0.05325403	0.02345687	0.1299407	0.1349516	0.2139487	0.1690822	0.04173916	0.04437017	0.03465853	0.02613276	0.347177	0.4942151	0.6749618	0.3411725	0.05441476	0.03781259	0.05551585	0.04920961
260.819	1	0.6016372	0.5958742	3.290337	3.130105	0.2204686	0.2117483	0.2061607	0.1209198	1.971978	1.754747	1.627505	0.8057071	0.07280018	0.08207092	0.06593713	0.05847832	0.4084252	0.5049534	0.4424849	0.3455403	0.05104229	0.0598367	0.06766062	0.07259098
260.819	1	0.1645909	0.1415172	0.08154464	0.06908303	0.6356534	0.7984389	0.1873153	0.08280064	0.1481303	0.1543962	0.1127815	0.10498	0.2106602	0.1759017	0.1325077	0.1136927	0.1498633	0.1732913	0.2704595	0.1859268	0.7416482	0.9169732	1.133452	0.9157189
260.819	1	0.06618592	0.08119496	0.06246269	0.0519271	0.1202506	0.1658518	0.3512956	0.241812	0.1045793	0.05615829	0.05216537	0.03636313	0.2549442	0.1975033	0.1001716	0.1300573	0.05826661	0.04630192	0.04414449	0.04309223	0.1308239	0.1116922	0.1343052	0.1059545
260.918	1	0.8975484	0.8265009	0.290352	0.1886318	0.0266846	0.04118828	0.05334982	0.03581187	0.1488575	0.08254278	0.2459802	0.1523496	0.03352058	0.03802614	0.03960636	0.02529434	0.3042514	0.5187697	0.6927628	0.327306	0.04735271	0.04561762	0.05715417	0.05160461
260.919	1	0.6040688	0.586183	3.274146	3.078921	0.2191154	0.2061974	0.2124154	0.115047	2.025117	1.732606	1.668261	0.7952282	0.07749989	0.07352274	0.07406748	0.05215719	0.3881488	0.5060821	0.4909418	0.3424964	0.04427504	0.06264471	0.07777159	0.07478459
260.919	1	0.2264418	0.182757	0.1350325	0.08903966	0.7481349	0.9230634	0.1948187	0.1035945	0.1773775	0.179015	0.1057315	0.1131649	0.2449571	0.1933406	0.1494618	0.1464234	0.2267889	0.1809891	0.2655407	0.204916	0.8919048	1.007192	1.157128	1.042564
260.919	1	0.1068689	0.05113331	0.05566022	0.03204209	0.1314376	0.1116167	0.3586191	0.2372696	0.0898967	0.07947026	0.04426907	0.04099109	0.2496056	0.1488139	0.168923	0.1540775	0.04864976	0.05797311	0.05181864	0.04121255	0.1827363	0.1097843	0.132274	0.0907596
261.018	1	0.9483806	0.8446438	0.271061	0.2182097	0.03342972	0.0303399	0.04745391	0.05266881	0.182515	0.09214963	0.2689306	0.1570878	0.04574384	0.03430796	0.04651664	0.03593223	0.27677	0.555075	0.7133082	0.338897	0.04487787	0.05715212	0.06222458	0.04643188
261.019	1	0.6239574	0.5823312	3.227545	2.978562	0.2355827	0.2168466	0.2159942	0.1096739	2.136705	1.724359	1.689577	0.8108513	0.06471085	0.07600413	0.07514694	0.05361021	0.3634228	0.4937414	0.5053592	0.3326642	0.04093282	0.08191351	0.06371928	0.05951996
261.019	1	0.2657838	0.1976546	0.1454484	0.1397081	0.9025212	1.193135	0.2189854	0.09717295	0.2296789	0.2093967	0.1017334	0.0978954	0.2993425	0.2116088	0.1964899	0.1668113	0.3409845	0.1968173	0.2513507	0.2230414	1.14149	1.131251	1.216651	1.251906
261.019	1	0.145815	0.09153349	0.08410678	0.05815573	0.1175643	0.1158732	0.4514332	0.3616635	0.0743664	0.05357315	0.07268881	0.06570748	0.3029031	0.1824353	0.269667	0.2019919	0.05225302	0.05999661	0.04949032	0.04694903	0.231124	0.1524105	0.1258919	0.05455421
261.118	1	1.099817	0.9257381	0.1770878	0.2536765	0.04165437	0.02869439	0.04032463	0.06098072	0.2019926	0.1381446	0.231441	0.2122936	0.04794484	0.02846437	0.05828924	0.04014605	0.2926017	0.5894804	0.7282633	0.3949539	0.03979928	0.05244985	0.05934714	0.04286907
261.119	1	0.6182042	0.5916965	3.179402	2.921549	0.2479427	0.2207692	0.2172985	0.1174243	2.233452	1.718979	1.620355	0.7987057	0.07512983	0.07335758	0.08275703	0.04830268	0.3570344	0.4748843	0.5132584	0.3257067	0.04194648	0.08055632	0.071943	0.06186435
261.119	1	0.2329293	0.1588391	0.1664391	0.1280309	0.8795801	1.152303	0.1549184	0.1782637	0.22424	0.2262611	0.09420426	0.08042528	0.3163853	0.189753	0.2283234	0.1658219	0.3965342	0.1954778	0.2265073	0.2217768	1.113597	1.102109	1.16846	1.198165
261.119	1	0.1179904	0.08590118	0.06907925	0.06601079	0.05943137	0.1901415	0.3635972	0.3371998	0.07716612	0.03545107	0.07495737	0.07025531	0.2946689	0.2484155	0.2312838	0.1586137	0.0850389	0.09210653	0.07625979	0.05739969	0.1925254	0.1483136	0.1007886	0.1106968
261.218	1	1.167975	0.9606856	0.1490248	0.2587032	0.04845936	0.04265608	0.03377087	0.05233533	0.1882412	0.1700879	0.1818464	0.2434915	0.03519695	0.02448866	0.04494724	0.02576842	0.2859818	0.5992865	0.6685527	0.4384803	0.04127057	0.04606189	0.04938158	0.03713847
261.219	1	0.6076863	0.5917487	3.103472	2.824468	0.2577219	0.2182145	0.1956393	0.1218251	2.309421	1.695065	1.486111	0.7692411	0.07217942	0.07620654	0.08136418	0.05072279	0.3727889	0.4419683	0.5116821	0.335998	0.04340447	0.07153953	0.07690104	0.07979836
261.219	1	0.1804329	0.1229132	0.1556353	0.09918861	0.8191488	1.010746	0.07039887	0.2254045	0.199125	0.2441638	0.113816	0.09518841	0.2728045	0.1604301	0.2520366	0.1485913	0.3468959	0.2053798	0.2198332	0.2073522	0.998414	1.052919	1.087483	1.104581
261.219	1	0.09229962	0.07955618	0.06918641	0.05473326	0.1143955	0.2234058	0.3727732	0.3531188	0.08746501	0.08259082	0.074113	0.07794239	0.3216951	0.3066041	0.240167	0.1318171	0.05872735	0.06996967	0.06387523	0.04620188	0.1695915	0.1394436	0.1335249	0.1334002
261.318	1	1.053025	0.8641745	0.2292776	0.2429256	0.04451114	0.03927558	0.04090695	0.05029428	0.1496201	0.1922076	0.1689805	0.2773019	0.03348104	0.03744154	0.04808652	0.03249506	0.2670385	0.5689517	0.5550397	0.449892	0.04144039	0.04010926	0.03009306	0.0365192
261.319	1	0.5641172	0.5981236	3.125075	2.833612	0.2423558	0.209079	0.1625748	0.1188157	2.232331	1.584661	1.323702	0.7645025	0.05725427	0.06337372	0.06426494	0.0493363	0.3920115	0.4232157	0.5033047	0.3701715	0.05509509	0.07039453	0.07090501	0.08175568
261.319	1	0.1445168	0.1077428	0.1206108	0.07733276	0.7794298	0.8578142	0.1571435	0.2092878	0.1865031	0.2323506	0.1325534	0.1284276	0.2637311	0.1856112	0.2440417	0.1407552	0.2916952	0.1873967	0.2213978	0.186541	0.8807457	0.9713906	0.9897207	0.9861524
261.319	1	0.1223727	0.0853532	0.05622409	0.06254821	0.1362718	0.2774152	0.4796297	0.4584011	0.1040851	0.06161982	0.08158123	0.08313813	0.4159078	0.4110101	0.2960438	0.1441514	0.08214756	0.06910344	0.05799705	0.06322692	0.1853939	0.1325742	0.1549272	0.1693353
261.418	1	1.025475	0.8244287	0.2588964	0.2808921	0.04001834	0.02871605	0.04128488	0.05797533	0.1232271	0.2013748	0.1565919	0.2936791	0.02283123	0.02390139	0.03702072	0.04087575	0.2379998	0.5573851	0.4850237	0.4577103	0.03631093	0.04339504	0.03624779	0.04474751
261.419	1	0.5396275	0.5766312	3.161722	2.864331	0.2406501	0.2053521	0.1489369	0.1340177	2.194487	1.52657	1.156797	0.8050092	0.05426284	0.06405782	0.05713998	0.04334342	0.4159927	0.4053531	0.4927596	0.3848508	0.04989419	0.08068727	0.07216975	0.06375373
261.419	1	0.1319064	0.1178921	0.1386606	0.0704935	0.8310671	0.9222467	0.1581652	0.203659	0.1924438	0.2260122	0.1321103	0.1092157	0.2607614	0.2119348	0.2754557	0.1514316	0.3078221	0.2056173	0.203702	0.1819088	0.9276381	0.9641794	0.9934957	1.014899
261.419	1	0.09318326	0.07240529	0.04906575	0.06746713	0.1154573	0.2885169	0.5193412	0.4738633	0.08205133	0.06395611	0.1210871	0.09797975	0.4554381	0.466691	0.3384471	0.1569797	0.06909194	0.07747624	0.05394848	0.06417058	0.1774343	0.1340419	0.1724309	0.1838352
261.518	1	0.9698758	0.7795478	0.2951801	0.3094053	0.03258463	0.04277197	0.02238532	0.05364762	0.1387881	0.1948278	0.1274606	0.2968119	0.0331625	0.02496901	0.04234779	0.04381047	0.2257442	0.4720243	0.4342619	0.4091649	0.03177116	0.041927	0.03396251	0.03034077
261.519	1	0.5238943	0.5368338	3.18318	2.898789	0.2329444	0.2164681	0.1325539	0.1417835	2.178212	1.582882	0.9782605	0.8464889	0.05147527	0.05681592	0.06514143	0.05087961	0.4509625	0.399329	0.4999497	0.3895349	0.06266281	0.08377305	0.09417967	0.05382391
261.519	1	0.131845	0.1336791	0.1329593	0.07115902	0.8346803	0.9009717	0.2036857	0.170926	0.1932973	0.2081392	0.1501785	0.1116214	0.2715353	0.2451243	0.2688276	0.1651135	0.2996265	0.2250753	0.2056081	0.1770254	0.867497	0.9335521	0.9433227	0.9507446
261.519	1	0.07857604	0.07197628	0.06638656	0.07528162	0.1305329	0.3038251	0.5140782	0.4608321	0.08383288	0.04238203	0.07447479	0.07342213	0.4721795	0.4807944	0.3478661	0.1674889	0.06061777	0.06046538	0.05921807	0.07553104	0.1920266	0.1231055	0.1843352	0.1936052
261.618	1	0.7325675	0.6306932	0.3469721	0.323341	0.03285083	0.03787393	0.02603403	0.02919513	0.1390562	0.1616096	0.08867704	0.2000822	0.02984453	0.02987291	0.04694005	0.02201829	0.2428314	0.3047522	0.3509937	0.3117768	0.02588363	0.03190181	0.02970361	0.03076234
261.619	1	0.5088543	0.4429531	3.1718	2.949097	0.2284461	0.2130824	0.113972	0.1492135	2.12141	1.617201	0.8310007	0.8863414	0.06148144	0.04906397	0.06384508	0.05616994	0.5113366	0.3854116	0.5036299	0.3668757	0.05308735	0.08973146	0.1005841	0.04643561
261.619	1	0.1449628	0.1253608	0.1260454	0.07470336	0.8260911	0.8689879	0.2330999	0.1440881	0.1557796	0.2019604	0.1668181	0.1302966	0.2335986	0.2846892	0.2453502	0.1831612	0.3025197	0.1923946	0.1834288	0.1908538	0.7929799	0.879502	0.8718265	0.9335546
261.619	1	0.06288808	0.05432754	0.07221212	0.08641815	0.1249694	0.2974424	0.4925715	0.4352464	0.05573376	0.04701358	0.06492651	0.06748361	0.4478228	0.4700784	0.3430098	0.1514513	0.05373246	0.05553708	0.04104725	0.05287078	0.1781301	0.1171896	0.1653535	0.167426
261.718	1	0.6099941	0.5565489	0.3706774	0.3410897	0.02605415	0.02420508	0.02574129	0.02314847	0.1343173	0.1365834	0.09582466	0.109212	0.01770047	0.02764888	0.02657035	0.02222849	0.2553816	0.2297595	0.313744	0.2683572	0.02980183	0.02109192	0.02557615	0.02168827
261.719	1	0.484276	0.3422869	3.187263	2.989774	0.218013	0.2218336	0.1123989	0.1438797	2.064557	1.687674	0.8292033	0.9199659	0.06158849	0.05850079	0.06582783	0.05850982	0.5482886	0.3892918	0.50574	0.3417824	0.05627282	0.07973271	0.0993089	0.04749952
261.719	1	0.1450465	0.1130358	0.1358715	0.08806496	0.8524338	0.8903285	0.198835	0.163853	0.154699	0.1901001	0.1655	0.1190269	0.2283137	0.2894028	0.2265997	0.2090303	0.317112	0.1677806	0.1813967	0.2079043	0.784922	0.8929351	0.9351702	0.9692636
261.719	1	0.08639634	0.1018793	0.07677741	0.06989374	0.1569226	0.350467	0.5607295	0.4607583	0.04412298	0.08627161	0.07685638	0.04922493	0.4952913	0.522307	0.3806405	0.1711016	0.0679757	0.05343815	0.06504895	0.06520874	0.1584295	0.09532758	0.1605384	0.1580867
261.818	1	0.6364618	0.57104	0.3959253	0.3788339	0.03007348	0.02326504	0.02770915	0.03018052	0.1283221	0.136265	0.0942018	0.0712125	0.02893141	0.0387921	0.02966325	0.0246736	0.2901937	0.2000624	0.3274457	0.2763614	0.03677844	0.0239037	0.02662579	0.01843203
261.819	1	0.4581566	0.2723172	3.174269	3.031068	0.2154156	0.2332749	0.1204836	0.1405807	2.063575	1.804582	0.9698365	0.933617	0.06765391	0.05408317	0.06032064	0.05634642	0.5621043	0.3939199	0.5012297	0.3001227	0.06333085	0.06840574	0.1018233	0.04165855
261.819	1	0.1309107	0.1122021	0.1162728	0.0932908	0.8216562	0.8994359	0.1791971	0.2026413	0.1538796	0.166504	0.1521889	0.131879	0.2227075	0.2966213	0.2256214	0.2308048	0.3025275	0.1911552	0.1881209	0.2064026	0.7666468	0.8789003	0.9582491	0.9698754
261.819	1	0.1050309	0.09993802	0.05899656	0.06967933	0.1563624	0.3480363	0.6238883	0.4700884	0.04465652	0.07611778	0.09532997	0.06855757	0.521097	0.5191505	0.3910369	0.1953767	0.1024317	0.05505153	0.04424619	0.05402411	0.1962415	0.1187485	0.1394052	0.1425216
261.918	1	0.7569285	0.6794429	0.4293551	0.3885274	0.0232277	0.03092	0.03061763	0.02870537	0.1038171	0.1408888	0.1513258	0.1146706	0.01946447	0.02646617	0.0433168	0.03588347	0.3460379	0.1851667	0.3813162	0.3112615	0.04461823	0.02985439	0.02337957	0.02525541
261.919	1	0.4338686	0.2518676	3.182081	3.048045	0.2302835	0.2423538	0.1422776	0.1474367	2.117744	1.923008	1.173092	0.9596525	0.07278239	0.04964003	0.04880916	0.05106197	0.5628607	0.4237989	0.4725156	0.250854	0.0622896	0.08887735	0.09491441	0.04488671
261.919	1	0.09150374	0.08853371	0.09261262	0.06694324	0.7803107	0.8878386	0.1723341	0.2411222	0.1532682	0.1532844	0.1536164	0.1423266	0.2154161	0.257033	0.2245549	0.2159887	0.2751379	0.1771381	0.1789387	0.1961497	0.7351371	0.8373587	0.9020104	0.944235
261.919	1	0.1167495	0.09002289	0.06212823	0.06408167	0.1482534	0.3319129	0.6363748	0.4586873	0.06639675	0.0686042	0.08408572	0.06704312	0.4998317	0.4285291	0.402264	0.2385913	0.09562267	0.07243408	0.03260706	0.04729999	0.1854932	0.160655	0.1321673	0.1136066
262.018	1	0.8014589	0.7085914	0.4232236	0.3600068	0.02879438	0.025749	0.03080073	0.03557611	0.09478007	0.11587	0.1615173	0.1089871	0.0249868	0.03327789	0.04998667	0.02636435	0.3534928	0.2429584	0.4137599	0.3093774	0.0414601	0.04250999	0.04568346	0.0326704
262.019	1	0.398192	0.247247	3.200651	3.021854	0.2261822	0.2498369	0.1638234	0.1580741	2.131887	2.013831	1.35223	0.9930613	0.08003468	0.04724321	0.05223137	0.06373045	0.5303287	0.4501961	0.4004503	0.246917	0.06407823	0.1012449	0.08909163	0.05433681
262.019	1	0.0740501	0.06362478	0.08490184	0.06119584	0.7459627	0.8391892	0.1758015	0.2780497	0.1572018	0.1415188	0.1439202	0.1374368	0.1992975	0.2201544	0.2103586	0.2234555	0.248899	0.1567561	0.1967916	0.2047853	0.7268061	0.8136073	0.8521241	0.9233123
262.019	1	0.1119715	0.0769579	0.08670102	0.05911916	0.1267942	0.24615	0.6119692	0.4224516	0.08812299	0.06562919	0.08867066	0.05515998	0.4267036	0.2939955	0.3832953	0.2762802	0.09755609	0.06109428	0.07188955	0.03129029	0.1799416	0.1940308	0.1595576	0.08051544
262.118	1	0.9171949	0.781973	0.361648	0.2878122	0.02171065	0.02359696	0.02529658	0.02166827	0.07981538	0.1336343	0.1674224	0.08444795	0.02938393	0.02886414	0.04412845	0.03736496	0.3619818	0.3387591	0.4676405	0.285091	0.03666093	0.03993677	0.03656519	0.03292552
262.119	1	0.3769853	0.2687372	3.228989	3.032683	0.2337427	0.2414535	0.1817152	0.1491706	2.140351	2.05905	1.496726	1.014077	0.08240861	0.0539001	0.04813502	0.08072799	0.5059131	0.4706686	0.3179758	0.3002085	0.06615101	0.1045325	0.07601734	0.06391312
262.119	1	0.07486978	0.09274426	0.08277889	0.08353582	0.7677847	0.869981	0.1645613	0.2868376	0.1598006	0.1373403	0.1383707	0.1258223	0.1887987	0.203357	0.1931541	0.2339604	0.2460828	0.1787003	0.2312412	0.2221185	0.758948	0.861482	0.9226645	0.99477
262.119	1	0.1487159	0.09484058	0.05595333	0.06334579	0.1570879	0.1589567	0.7056914	0.477527	0.09344649	0.06825348	0.07356924	0.07577199	0.4498405	0.2455195	0.3464549	0.3252849	0.09261336	0.05574374	0.07050107	0.03870156	0.198167	0.1979147	0.1825377	0.0818196
262.218	1	1.091384	0.853281	0.2968675	0.2312129	0.01682892	0.02468926	0.03761476	0.02813342	0.05650875	0.148547	0.2017651	0.07744111	0.03378186	0.03187331	0.03465899	0.0423357	0.3978063	0.4556027	0.5312379	0.2813685	0.02183145	0.03895842	0.05585266	0.03351707
262.219	1	0.3692446	0.3273382	3.258596	3.00879	0.2398933	0.2653388	0.1880924	0.1471549	2.166669	2.135791	1.574794	0.997606	0.06846772	0.07664838	0.06461896	0.06948294	0.4802057	0.5374445	0.3121812	0.3367896	0.07024884	0.1035978	0.0720936	0.06198891
262.219	1	0.05264431	0.0846969	0.06188421	0.0964865	0.7423273	0.8781519	0.1487896	0.2599261	0.1609689	0.1329765	0.1194059	0.1263876	0.1807923	0.2026309	0.1872948	0.24898	0.2219571	0.1853699	0.2439646	0.2267256	0.7400137	0.8748118	0.9337806	1.019633
262.219	1	0.1639031	0.1229444	0.07709436	0.04620288	0.2353644	0.1960689	0.8253704	0.5989759	0.1112066	0.04956704	0.1024374	0.1187782	0.4671684	0.2990126	0.2649926	0.333582	0.0861323	0.05921914	0.07587813	0.0711106	0.2166592	0.1905684	0.1665094	0.1057374
262.318	1	0.956302	0.8052873	0.311721	0.2345762	0.03042379	0.03160987	0.03714162	0.03632254	0.07941623	0.1313308	0.1327227	0.08163651	0.03981328	0.03476318	0.03466606	0.01951154	0.3872797	0.5710688	0.4527151	0.2383748	0.0358773	0.04282862	0.05480839	0.02703852
262.319	1	0.3685521	0.3674975	3.280379	2.990369	0.2197237	0.2631231	0.1960183	0.1590644	2.107708	2.106907	1.582087	0.9699182	0.06993645	0.08522882	0.06991322	0.06834479	0.4521836	0.598914	0.3465805	0.3497426	0.06393429	0.1149404	0.08061345	0.04528988
262.319	1	0.09316648	0.05335069	0.05899823	0.07719498	0.6438584	0.7100196	0.1273007	0.2329694	0.1324312	0.1145847	0.09513991	0.1415582	0.157817	0.1683791	0.1448002	0.2442981	0.1755546	0.1853719	0.2126274	0.2204942	0.6813537	0.7144383	0.7583931	0.8683991
262.320	1	0.1131207	0.1154259	0.1080982	0.0339483	0.2214016	0.3037088	0.8082281	0.6290714	0.1030067	0.06378502	0.1255717	0.1032441	0.4838133	0.3476909	0.1511407	0.2842849	0.07932724	0.05896308	0.03908315	0.07454738	0.2404248	0.2052405	0.1360038	0.1828866
262.418	1	0.898929	0.7511718	0.3179176	0.2716953	0.0474998	0.03639955	0.02215233	0.03871378	0.1164882	0.1115133	0.1025737	0.115114	0.03650121	0.03476488	0.03265027	0.04253857	0.4135889	0.6158711	0.4352891	0.2146212	0.03248467	0.03977233	0.05151843	0.02725023
262.419	1	0.38523	0.4105007	3.287438	2.979988	0.2245184	0.2581506	0.1977513	0.178917	2.121868	2.048736	1.578774	0.977858	0.06973209	0.09864438	0.08410346	0.08538038	0.4166676	0.611129	0.4075571	0.3739417	0.07086639	0.09698997	0.09453622	0.05442223
262.419	1	0.09725627	0.04680995	0.05628523	0.08120842	0.6246286	0.6778617	0.1125334	0.2189351	0.1430875	0.1178708	0.07133434	0.1523551	0.1793589	0.1652706	0.1557584	0.2517631	0.1915739	0.1909344	0.2242724	0.2003048	0.6664697	0.7008756	0.7389064	0.8582216
262.419	1	0.09287907	0.1464116	0.07454372	0.04654419	0.1725269	0.3539954	0.7548173	0.6132358	0.06285963	0.08248429	0.1008581	0.09365548	0.5343197	0.3834841	0.08625529	0.2392169	0.0588905	0.05266543	0.05801511	0.05404857	0.2094826	0.2213453	0.1222261	0.2309629
262.518	1	0.831139	0.6998476	0.2953949	0.2699079	0.05833865	0.03452633	0.03064928	0.02954282	0.1575521	0.1074612	0.1319131	0.1492643	0.0494504	0.04266756	0.03993482	0.03812137	0.4149557	0.6065825	0.4326334	0.1737125	0.03836062	0.02965254	0.05664441	0.04145655
262.519	1	0.3948385	0.4162101	3.274718	2.957822	0.2212572	0.2436137	0.2065397	0.1601108	2.120414	1.957923	1.531671	0.9662112	0.07099521	0.07620113	0.0872927	0.08057148	0.4056428	0.581212	0.4920423	0.3889899	0.05984349	0.08520013	0.09307085	0.0440068
262.519	1	0.07518576	0.06452262	0.04903018	0.07827341	0.6489338	0.7544367	0.1381983	0.1424065	0.1512888	0.1392576	0.0869264	0.1483646	0.1651777	0.1504684	0.1470029	0.2692597	0.1950951	0.2019514	0.2550722	0.2155359	0.6683567	0.8094842	0.8632503	0.957998
262.519	1	0.09434057	0.1081247	0.06546175	0.04545867	0.09071728	0.3040643	0.7739164	0.614924	0.06678902	0.06252204	0.1179651	0.1044585	0.6192947	0.4510478	0.07606773	0.2266186	0.04842456	0.05732828	0.05676932	0.04798256	0.2004332	0.2185532	0.1406638	0.2705408
262.618	1	0.8025032	0.6958147	0.2652971	0.2624556	0.03757438	0.03533964	0.02598305	0.03779133	0.1644634	0.1233647	0.1580589	0.1574468	0.03772417	0.0393741	0.04091785	0.02906617	0.4072324	0.5815673	0.3865309	0.1251505	0.03582027	0.02625455	0.04528728	0.02450676
262.619	1	0.4137376	0.4138546	3.227472	2.919536	0.2332899	0.2293895	0.2045127	0.1579913	2.158119	1.865488	1.446951	0.9643036	0.073983	0.07306703	0.09800918	0.08473895	0.3936058	0.5440204	0.5755199	0.4239365	0.05595341	0.05839795	0.07582208	0.05013053
262.619	1	0.05827483	0.09313508	0.06030007	0.08721629	0.6478186	0.7771376	0.1672632	0.1019837	0.1412225	0.1380682	0.09478819	0.1240229	0.1602323	0.1383324	0.1269534	0.2806251	0.2254525	0.2193505	0.2509957	0.2018102	0.6570415	0.8336958	0.895249	0.9779326
262.619	1	0.1071441	0.09099614	0.07538662	0.08020485	0.0424011	0.2627691	0.6808126	0.5441019	0.088024	0.07395888	0.1013061	0.09156163	0.5701823	0.4113531	0.09008642	0.2055605	0.06185646	0.05079774	0.05864082	0.03099326	0.1640973	0.1823742	0.1544579	0.25766
262.718	1	0.7855157	0.6767955	0.278535	0.2893849	0.04456484	0.04034108	0.02653039	0.0432744	0.177708	0.1148393	0.158549	0.127875	0.0423349	0.04214268	0.04311847	0.02708746	0.3721332	0.5102819	0.3046916	0.1129093	0.03759	0.02773128	0.03334317	0.02817207
262.719	1	0.4368136	0.420765	3.158187	2.861159	0.2455323	0.2222573	0.1667839	0.1384991	2.167256	1.790368	1.335806	0.9874523	0.05163831	0.06833147	0.09873941	0.08740008	0.3786793	0.5220747	0.6482795	0.4409537	0.06313551	0.04214264	0.06897179	0.04290199
262.719	1	0.07260213	0.09159915	0.09071255	0.07841317	0.6964449	0.8371777	0.1971417	0.1428572	0.1512724	0.1288456	0.09941432	0.1355061	0.1620761	0.1657853	0.1162628	0.2975531	0.2444877	0.2337066	0.2393019	0.2023986	0.6317215	0.9114967	0.9779076	1.02359
262.719	1	0.1373625	0.06348779	0.0833799	0.09254487	0.114151	0.2275833	0.5917682	0.4544837	0.1257102	0.05796028	0.08712601	0.1117019	0.502757	0.3717483	0.1165607	0.1898885	0.05597271	0.05655285	0.05807929	0.03904158	0.1231067	0.1468752	0.1623847	0.2249789
262.818	1	0.7460537	0.632426	0.3093684	0.3116425	0.04488892	0.02897847	0.02592217	0.03055287	0.1860124	0.08699922	0.1456739	0.0756954	0.03572018	0.04282422	0.04348832	0.0288096	0.3169627	0.402799	0.1902786	0.1035531	0.03467331	0.02277583	0.02998537	0.03278927
262.819	1	0.446614	0.4390311	3.113779	2.822345	0.2512783	0.2221578	0.1315351	0.1378908	2.211686	1.75337	1.182429	1.042218	0.05834764	0.07186415	0.1136206	0.08195243	0.3537551	0.5138362	0.6850287	0.4466408	0.05558589	0.05082244	0.05897329	0.0552345
262.819	1	0.1034987	0.06038345	0.08900327	0.05758627	0.7387131	0.9030214	0.2461246	0.2046696	0.1573634	0.1302759	0.1224725	0.146306	0.1805014	0.1681987	0.1238936	0.2778896	0.2666846	0.2218384	0.2402336	0.2098491	0.5807194	0.9449185	1.040002	1.066673
262.819	1	0.1196571	0.07340627	0.06358388	0.05796472	0.1393785	0.2397166	0.5344177	0.4153047	0.1132965	0.04936925	0.06959414	0.07701079	0.4625105	0.3478015	0.1282741	0.1426103	0.06317955	0.05543061	0.04593966	0.05635914	0.1014167	0.1495583	0.1742503	0.1984676
262.918	1	0.6654025	0.5821481	0.3253864	0.3293612	0.03944823	0.0306751	0.03633632	0.03892839	0.16351	0.09669034	0.1273153	0.07827138	0.04295493	0.04471604	0.04284318	0.04168343	0.2662903	0.2954407	0.08935149	0.09505685	0.02978646	0.02240497	0.02040548	0.01900305
262.919	1	0.4409569	0.4576181	3.104866	2.853558	0.2459829	0.2156304	0.1262112	0.1466297	2.203552	1.703932	1.074895	1.120097	0.06238307	0.05947316	0.1206952	0.07187443	0.3431219	0.5032947	0.6876135	0.4631932	0.05922799	0.05516415	0.07074009	0.05056601
262.919	1	0.1083817	0.08094181	0.07467327	0.05742382	0.7741018	0.9380779	0.2509383	0.2358231	0.1762523	0.1276984	0.1295757	0.1455319	0.1931034	0.1740552	0.1447932	0.2221274	0.2727104	0.2032726	0.2321166	0.2258326	0.570781	0.9724572	1.060682	1.082624
262.919	1	0.1059685	0.1034838	0.06889962	0.07600813	0.1672684	0.2533929	0.5504536	0.4288094	0.1037217	0.05589643	0.06555094	0.08974564	0.4819241	0.3589616	0.1150946	0.1302325	0.04879995	0.06731476	0.07532821	0.0432714	0.1248115	0.162856	0.1715524	0.1901071
263.018	1	0.5836119	0.537967	0.3525481	0.3254659	0.02626458	0.03701183	0.02635713	0.03124459	0.1194009	0.09348332	0.08424156	0.08869497	0.03101686	0.04588155	0.03409164	0.02811987	0.219283	0.1876844	0.06623203	0.08780026	0.03467958	0.02387829	0.03245016	0.01488941
263.019	1	0.4237674	0.4683802	3.132371	2.921664	0.2311835	0.206157	0.1172952	0.1392104	2.160128	1.671617	0.9833452	1.174643	0.04956393	0.06154026	0.09920825	0.06167599	0.3516056	0.4965449	0.6422598	0.46023	0.05162964	0.0551176	0.06143655	0.03679113
263.019	1	0.1367826	0.07821256	0.04060865	0.07842384	0.7933848	0.9349853	0.2236987	0.2600934	0.1916431	0.1075293	0.1181818	0.1426209	0.203949	0.1839049	0.15557	0.2166977	0.2586201	0.2121466	0.2102242	0.227696	0.5633443	0.9478043	1.061311	1.069072
263.019	1	0.09109482	0.07445458	0.06097378	0.04282964	0.1488462	0.2598043	0.5657587	0.4285801	0.09578239	0.04697508	0.05954084	0.05145077	0.4700654	0.377094	0.1028905	0.139854	0.05394824	0.05693984	0.03008155	0.03991023	0.1282362	0.1697499	0.154683	0.1939528
263.118	1	0.5626457	0.5075651	0.3622918	0.3529612	0.03694893	0.02695366	0.03308245	0.02985122	0.1148827	0.06381912	0.06488449	0.06690539	0.02978871	0.03697121	0.03203652	0.0197258	0.1767966	0.09275758	0.09494649	0.07500759	0.02842683	0.02623544	0.03531081	0.02211512
263.119	1	0.4278907	0.474877	3.171323	3.000922	0.2310081	0.2030207	0.1101905	0.1473518	2.138974	1.712598	0.9591267	1.212662	0.04012033	0.08520775	0.08757287	0.06128736	0.3905215	0.4924203	0.6028105	0.4772836	0.04311085	0.06917291	0.05305859	0.04841703
263.119	1	0.1425405	0.05087767	0.04798944	0.07326798	0.7699679	0.9150492	0.2193905	0.2634247	0.1832371	0.09896333	0.1073544	0.1454506	0.2111032	0.1966827	0.1640965	0.1868819	0.2448862	0.2085834	0.2060291	0.2192121	0.5446258	0.8918464	1.057316	1.049938
263.119	1	0.1082173	0.1035473	0.06654259	0.06055224	0.1191908	0.227123	0.5369311	0.3584106	0.1243717	0.06518299	0.04764661	0.04315548	0.4034372	0.3244268	0.121124	0.1638381	0.06622976	0.06087097	0.05337933	0.05159259	0.1563547	0.1362699	0.152212	0.1749161
263.218	1	0.5628454	0.4939992	0.3250941	0.3422184	0.03372179	0.03193189	0.02195854	0.02820125	0.1262257	0.08292721	0.1101908	0.06825103	0.03356268	0.02976977	0.03829399	0.03614405	0.153256	0.08186693	0.1368256	0.07931871	0.02318341	0.02239138	0.03690949	0.01839097
263.219	1	0.4104617	0.4876454	3.238932	3.062836	0.2356321	0.2083688	0.1207256	0.1555478	2.078308	1.770133	0.9861713	1.215204	0.02820497	0.08886486	0.05622293	0.06440781	0.4347451	0.459163	0.5610073	0.4691381	0.04467906	0.06373632	0.06237758	0.03495541
263.219	1	0.1554531	0.06343795	0.06018496	0.07210447	0.7952282	0.9233074	0.2232742	0.2769391	0.1838823	0.1211329	0.1061636	0.1417449	0.2027851	0.1985795	0.1501211	0.1628922	0.2204856	0.2100507	0.2054262	0.2139983	0.5476938	0.8492805	1.059626	1.040501
263.219	1	0.1247294	0.07530921	0.06748245	0.04439277	0.04941336	0.139541	0.4667453	0.3091807	0.0808363	0.05218443	0.054674	0.03476429	0.3181399	0.2135367	0.1609694	0.162228	0.04292576	0.05868275	0.05367785	0.0416193	0.1629362	0.125073	0.1374497	0.119243
263.318	1	0.594227	0.5181798	0.279712	0.2970309	0.02475839	0.0256131	0.03362217	0.02506499	0.1507968	0.09612699	0.1696386	0.07486459	0.02858871	0.0334246	0.0314268	0.02294549	0.1768658	0.1501886	0.2028527	0.09814466	0.02564164	0.02654304	0.02380297	0.02270683
263.319	1	0.398774	0.5085889	3.343667	3.148911	0.2322949	0.2256758	0.1441661	0.1536499	2.037414	1.847941	1.088862	1.212261	0.03790597	0.08893096	0.05520464	0.06302143	0.4505223	0.4320849	0.5470982	0.4425166	0.04787174	0.07585404	0.06470423	0.02691015
263.319	1	0.1719578	0.07377497	0.04611692	0.09184013	0.8091079	0.9251146	0.2390639	0.2824549	0.1780034	0.1475703	0.1322261	0.1327261	0.1964958	0.1842311	0.1520316	0.1373974	0.1949785	0.2141109	0.2144648	0.2141074	0.5697242	0.8236747	1.066161	1.029298
263.319	1	0.1614177	0.07073593	0.08045473	0.05085285	0.1052205	0.1798797	0.5062829	0.4183675	0.06769213	0.06136403	0.06732317	0.06311064	0.2862119	0.1509501	0.2428337	0.1717399	0.06718229	0.05810659	0.05806448	0.05865487	0.1767339	0.131262	0.1324446	0.04321585
263.418	1	0.5854749	0.5149426	0.2466215	0.2410892	0.02112064	0.02026327	0.03588063	0.02291021	0.1681826	0.1168759	0.1933054	0.07318004	0.03619376	0.02517292	0.03946644	0.02079868	0.2006482	0.1966161	0.2557335	0.1020225	0.02679853	0.02655902	0.02205097	0.02384091
263.419	1	0.3826425	0.5172727	3.443269	3.212087	0.2192386	0.2316749	0.1720487	0.1559113	1.975545	1.865609	1.229683	1.210259	0.04192202	0.07963745	0.06605601	0.07400398	0.4710335	0.413106	0.5410607	0.40878	0.05908599	0.06635266	0.07785305	0.03736442
263.419	1	0.1649956	0.09128681	0.07767415	0.0775986	0.8102912	0.9184178	0.2520541	0.2508181	0.1527418	0.1704078	0.1273682	0.1403005	0.2164375	0.1968281	0.1759074	0.1286128	0.1873556	0.2073729	0.2259055	0.2023341	0.5783536	0.7819325	1.068418	1.001582
263.419	1	0.1792068	0.09632949	0.08720477	0.07105365	0.1435874	0.2701476	0.5671814	0.5268009	0.1064034	0.07504613	0.08779896	0.08626384	0.3405007	0.2641414	0.269758	0.1827652	0.06846341	0.07740633	0.07224652	0.08320679	0.1780831	0.1182264	0.1285481	0.1018036
263.518	1	0.5600443	0.4865385	0.2337727	0.2091537	0.03343505	0.02363829	0.04273008	0.02911989	0.1782786	0.1271519	0.1821242	0.06382539	0.02872701	0.02082451	0.03137353	0.02274609	0.2071261	0.226778	0.2551124	0.1022508	0.02709666	0.02452123	0.02456	0.02686952
263.519	1	0.3829172	0.4965109	3.500608	3.238646	0.2151745	0.2384352	0.1905853	0.1577064	1.920833	1.87221	1.349292	1.162996	0.04116175	0.07175328	0.07694721	0.08238286	0.4769465	0.4116987	0.5177105	0.3736528	0.06048176	0.07117763	0.07197537	0.04782329
263.519	1	0.1358355	0.09109696	0.09969903	0.08245663	0.8139613	0.9460773	0.2685101	0.2632485	0.1884291	0.1722551	0.1131815	0.1387506	0.2339309	0.2184787	0.2006023	0.1392228	0.1722575	0.2037274	0.2428706	0.2039704	0.6330666	0.7423203	1.065405	0.9953525
263.519	1	0.1333682	0.0890118	0.0658182	0.05266855	0.09623399	0.2754085	0.582151	0.5447207	0.08587612	0.08242199	0.08411458	0.06918043	0.4179972	0.3711556	0.3007179	0.1832188	0.07176241	0.0564561	0.05551837	0.07771014	0.1902576	0.1389768	0.1336467	0.1628068
263.618	1	0.5665323	0.4757971	0.2137981	0.1908384	0.044061	0.03976539	0.04377825	0.02858004	0.197945	0.1490449	0.1801249	0.07452113	0.03505468	0.0299165	0.04046439	0.03055702	0.2525821	0.261991	0.2712144	0.1095586	0.02723967	0.02220535	0.02381516	0.02665497
263.619	1	0.3742792	0.4588705	3.531956	3.240106	0.2091463	0.2326157	0.1868895	0.1430415	1.880804	1.868032	1.456806	1.095741	0.0513652	0.07726232	0.09149336	0.07953391	0.4863828	0.4106862	0.4842768	0.2971265	0.0473693	0.06218723	0.07367169	0.03791076
263.619	1	0.112522	0.0661907	0.1121435	0.08831246	0.7933486	0.913917	0.2747719	0.2473486	0.1777591	0.1650189	0.1114585	0.1237023	0.2251232	0.2223364	0.1956698	0.1419449	0.1572011	0.2179371	0.2756376	0.2189122	0.6609145	0.7198191	1.033695	0.9625068
263.619	1	0.1196996	0.09133522	0.0570537	0.08042058	0.09459704	0.294425	0.5418206	0.5106317	0.08212424	0.04046304	0.07452297	0.06649544	0.4521107	0.4270816	0.3262438	0.169052	0.04457032	0.05193674	0.06744359	0.08980596	0.142905	0.1035895	0.1591912	0.186861
263.718	1	0.6271593	0.5102105	0.2053356	0.1971365	0.046479	0.04784344	0.04074087	0.03717589	0.2277631	0.1841581	0.1920225	0.09154596	0.02859038	0.03970256	0.03706121	0.02630793	0.3182139	0.3118764	0.3104775	0.1326705	0.02842273	0.03104503	0.03258147	0.02626244
263.719	1	0.3835902	0.4134426	3.54022	3.232843	0.2165159	0.2227296	0.1922258	0.1520718	1.850244	1.849882	1.541077	1.053427	0.0477596	0.07607792	0.08555249	0.08166642	0.4804395	0.4196757	0.41964	0.2577954	0.04644484	0.06360692	0.07552725	0.03649241
263.719	1	0.154305	0.04670582	0.1204391	0.1054724	0.7962423	0.9139004	0.2794284	0.2145378	0.184716	0.1678336	0.1062749	0.1224656	0.1773025	0.2089516	0.1961922	0.1249046	0.1546042	0.221799	0.301852	0.2280482	0.6682342	0.7340008	1.023857	0.96995
263.719	1	0.08095915	0.06857683	0.06218359	0.08529509	0.1363758	0.3291843	0.5559001	0.5026182	0.0609079	0.05539698	0.09767135	0.07439921	0.4495093	0.4794185	0.3568966	0.1661792	0.03965883	0.05161414	0.05948908	0.07685702	0.1239118	0.09013989	0.160262	0.1806218
263.818	1	0.6611362	0.5326634	0.2204331	0.2075077	0.04656274	0.04256166	0.0288146	0.03031078	0.2706259	0.2009961	0.1978057	0.1077345	0.02434341	0.0304191	0.03876174	0.03179469	0.3908816	0.3307914	0.3317276	0.1535528	0.03701883	0.03480295	0.03659281	0.02709342
263.819	1	0.382757	0.4081731	3.554927	3.221851	0.2187626	0.2309291	0.2129455	0.1461709	1.848815	1.84339	1.594198	1.044646	0.05903028	0.07330872	0.08500894	0.08909426	0.4581104	0.434286	0.3387148	0.2540988	0.05829273	0.08487161	0.07796975	0.04947591
263.819	1	0.1772634	0.0485344	0.09369244	0.08387188	0.8033815	0.9646713	0.2647991	0.1690418	0.1866551	0.1584492	0.1026337	0.130104	0.1714845	0.1725424	0.2141391	0.1162571	0.1442421	0.202005	0.2991182	0.2412293	0.7290385	0.7720892	1.011176	0.9791934
263.819	1	0.0935664	0.0829291	0.06973901	0.08552961	0.1823155	0.3764617	0.5976276	0.5086132	0.0671658	0.07094143	0.09037377	0.05233313	0.4680773	0.5006976	0.3849501	0.1825446	0.07080381	0.05898882	0.05675249	0.09004372	0.1274585	0.09866897	0.1856928	0.1881788
263.918	1	0.6020286	0.4984678	0.2102658	0.1896344	0.04464273	0.04000307	0.03271537	0.03008867	0.300099	0.2128719	0.1892015	0.1470604	0.03049756	0.03536155	0.04635055	0.0306115	0.4142996	0.3181094	0.3111544	0.1608286	0.04385378	0.0430908	0.05073483	0.0288015
263.919	1	0.3976578	0.4084076	3.534931	3.177067	0.2140995	0.2197579	0.198504	0.1652783	1.857609	1.820465	1.577338	1.052049	0.06057318	0.09777733	0.07342583	0.08907468	0.4079248	0.4407673	0.2967984	0.2540192	0.06115414	0.08454556	0.0770079	0.04050516
263.919	1	0.2118672	0.07490574	0.1016835	0.07153481	0.8046965	0.9731749	0.2594854	0.1244055	0.1807669	0.1466579	0.09333047	0.125849	0.1858882	0.1732323	0.2183587	0.1311006	0.1515738	0.2150791	0.2831532	0.2420002	0.7142604	0.7641955	0.959238	0.9317029
263.919	1	0.07599177	0.07541287	0.09122317	0.07280216	0.2054014	0.3875139	0.5704905	0.469708	0.03990128	0.07055379	0.06922847	0.06307993	0.4467987	0.490657	0.3707495	0.1695725	0.05357334	0.06761263	0.07341533	0.0713405	0.1316066	0.1236247	0.2183767	0.191275
264.018	1	0.5669935	0.4598344	0.2038685	0.1988543	0.04266531	0.02710856	0.03964698	0.03062083	0.2780447	0.2062173	0.1733809	0.1695595	0.03106179	0.03863985	0.05239184	0.04465044	0.4063897	0.3035703	0.2620164	0.1536942	0.04240139	0.04117727	0.03925699	0.02574503
264.019	1	0.4431613	0.417292	3.503524	3.11229	0.2091706	0.2200372	0.1894144	0.1509996	1.881382	1.770052	1.550958	1.062282	0.05614748	0.09543541	0.07294515	0.08964113	0.3217584	0.4679349	0.3582341	0.2379632	0.06530309	0.09888963	0.05731766	0.04628147
264.019	1	0.2207908	0.0898762	0.1150142	0.05972133	0.7860923	0.965931	0.2665618	0.111364	0.1921542	0.1302181	0.07383401	0.1394151	0.206367	0.1802034	0.2084355	0.1544835	0.1743315	0.2301134	0.2873204	0.2347871	0.7308775	0.7514748	0.9272572	0.9003234
264.019	1	0.09034401	0.08731799	0.07152878	0.05897999	0.2200038	0.3797803	0.5323975	0.4335337	0.05014474	0.06628896	0.06951578	0.04828923	0.4276985	0.4547279	0.3492411	0.1685448	0.03610429	0.03992977	0.03739344	0.05513628	0.1610748	0.162426	0.2103237	0.1698345
264.118	1	0.5689861	0.4436477	0.2085933	0.2256786	0.04037642	0.02623119	0.03002437	0.03036223	0.2677779	0.1960157	0.1033468	0.1791989	0.02777356	0.03645829	0.04218647	0.0433288	0.4007657	0.2757045	0.2027525	0.1534075	0.04196152	0.04008831	0.03648995	0.01803015
264.119	1	0.4996916	0.4278972	3.444118	3.048214	0.2155759	0.209063	0.1773881	0.1600948	1.926662	1.714009	1.486274	1.088684	0.06651107	0.09536022	0.07641262	0.07820507	0.2563583	0.4947164	0.4462458	0.1945612	0.06937048	0.1083406	0.04897005	0.03545947
264.119	1	0.1936613	0.07822299	0.1254266	0.05841228	0.7391271	0.9482486	0.2704873	0.1053065	0.1752901	0.1284997	0.08688727	0.1557623	0.2142858	0.1829958	0.1745864	0.1669514	0.1648955	0.216173	0.2635756	0.207537	0.7513748	0.7675925	0.8778244	0.8787259
264.119	1	0.07552489	0.1002412	0.07638584	0.06232064	0.1922559	0.339758	0.5236574	0.3967167	0.05749336	0.08624651	0.08273403	0.0550639	0.4345602	0.4156362	0.3286301	0.1959602	0.07117246	0.04555306	0.06739641	0.04576908	0.1858451	0.1580156	0.2129072	0.1692257
264.219	1	0.5710199	0.446443	0.2060506	0.2691751	0.04529906	0.02927974	0.02348841	0.0316998	0.286325	0.1902058	0.07667747	0.1962847	0.02575546	0.03745219	0.03243518	0.0387141	0.400575	0.229542	0.147265	0.1713848	0.03645628	0.04734787	0.04321868	0.0171507
264.219	1	0.5528856	0.436725	3.39969	3.023251	0.2159248	0.2030337	0.167989	0.1700837	1.962993	1.657227	1.410936	1.140963	0.07806949	0.0843168	0.07105141	0.0566439	0.2659971	0.5103692	0.5209579	0.1437715	0.05226591	0.1025027	0.06114013	0.02866614
264.220	1	0.1825973	0.08401576	0.12318	0.04629854	0.7511335	0.9899828	0.2961059	0.1274725	0.174858	0.1562901	0.08718592	0.1543719	0.1901105	0.1705046	0.1471886	0.1885532	0.1639191	0.1949688	0.2308913	0.2060229	0.7829984	0.7909029	0.8865111	0.9095975
264.220	1	0.0831739	0.103257	0.07241542	0.06564349	0.1611014	0.2761269	0.5762909	0.4165198	0.06693661	0.07024603	0.08973807	0.05327879	0.45318	0.3643291	0.3244258	0.2315497	0.1050765	0.06081689	0.06422329	0.04049823	0.1980075	0.1588327	0.169778	0.1448827
264.318	1	0.5507745	0.4291125	0.1811239	0.2781781	0.02789326	0.02103452	0.02039145	0.02723817	0.2723302	0.1676016	0.1243858	0.2085041	0.02241595	0.03305589	0.01696994	0.02534217	0.3863221	0.2073189	0.1231053	0.2124772	0.03447252	0.04223632	0.03987546	0.02189777
264.319	1	0.5764079	0.4495914	3.34389	2.984704	0.225507	0.1957496	0.1668323	0.1677082	2.011929	1.643424	1.326857	1.195988	0.06944748	0.08142143	0.07696672	0.04019323	0.3395297	0.502682	0.573693	0.1219811	0.05377357	0.1058114	0.06955081	0.04333749
264.319	1	0.1613186	0.09833259	0.1022458	0.03795887	0.7491117	0.9807663	0.3300221	0.1437106	0.1864305	0.1714021	0.08909153	0.1601529	0.1777107	0.1498855	0.172663	0.1772096	0.1444327	0.1955867	0.2215765	0.1911025	0.7514415	0.7987305	0.858261	0.8866337
264.319	1	0.1229427	0.08470691	0.07875208	0.05677391	0.1481112	0.1958487	0.5489767	0.3797466	0.05901566	0.07437309	0.06096582	0.05102691	0.4072826	0.235913	0.3179922	0.2472165	0.09961767	0.06243691	0.05621106	0.05224668	0.1992449	0.1659247	0.1394084	0.1104855
264.418	1	0.5293938	0.3972431	0.1245882	0.2703848	0.02566375	0.01643275	0.01717829	0.02508	0.2339189	0.1554031	0.1647695	0.2082803	0.0218073	0.02420527	0.02036	0.02269681	0.3528836	0.2316929	0.1324653	0.2331478	0.02973613	0.0308219	0.03076725	0.02636379
264.419	1	0.587798	0.4764554	3.278851	2.95858	0.2241148	0.1976697	0.1461807	0.1743643	2.055871	1.654313	1.264402	1.232543	0.07253554	0.07374998	0.08818963	0.04010365	0.4203156	0.4736986	0.5988976	0.1270481	0.05808997	0.09881821	0.07261173	0.04935533
264.419	1	0.1511351	0.09112718	0.07783114	0.04454482	0.7466007	0.9693756	0.3354102	0.1510743	0.1813939	0.1670487	0.08424026	0.1620592	0.203011	0.1447882	0.1827047	0.15473	0.1381811	0.2062052	0.2183326	0.1744735	0.726468	0.8220241	0.839272	0.8798579
264.419	1	0.1096599	0.09283082	0.05756775	0.03307602	0.1690173	0.149182	0.444023	0.3126107	0.05070822	0.0386012	0.06788617	0.05576359	0.2971176	0.1145077	0.2228664	0.2460456	0.09410032	0.04985963	0.06134986	0.07061721	0.1928043	0.1505774	0.1193919	0.0860898
264.518	1	0.5394174	0.3905141	0.07424573	0.2575965	0.03119179	0.02040421	0.01940867	0.02905111	0.1993599	0.1306918	0.1826684	0.2019155	0.02329087	0.02777886	0.03332664	0.0264365	0.3341467	0.2691618	0.1997757	0.2206121	0.02823503	0.02932176	0.02933766	0.02617862
264.519	1	0.5983053	0.5172163	3.205929	2.973047	0.2335438	0.2028381	0.1437825	0.1772726	2.069036	1.674279	1.224712	1.254339	0.0621206	0.0796029	0.07181761	0.04552474	0.475309	0.4461503	0.5612388	0.1750478	0.050507	0.09679362	0.07922403	0.04995424
264.519	1	0.1364086	0.08366893	0.06520964	0.05898951	0.7294733	0.9279812	0.3591948	0.1360046	0.1505509	0.1837698	0.07650387	0.1365194	0.2365247	0.1783191	0.1761788	0.1285801	0.1347792	0.2164899	0.2045264	0.1553959	0.7032877	0.8341699	0.814372	0.8592295
264.519	1	0.1124209	0.06777204	0.05939333	0.03737383	0.164077	0.154772	0.3697833	0.3119346	0.0930376	0.06824312	0.0524363	0.06985579	0.2705708	0.1305912	0.1262377	0.2174016	0.06862737	0.06488171	0.0414554	0.06823338	0.2009022	0.2142091	0.1070965	0.1098302
264.618	1	0.5793484	0.4274647	0.07956629	0.2560734	0.02777137	0.02193595	0.02181931	0.0195927	0.1456344	0.133324	0.1848002	0.1716831	0.03381891	0.03712113	0.02939743	0.02420479	0.3250815	0.3300763	0.293277	0.221412	0.02338198	0.03152632	0.02948541	0.02613489
264.619	1	0.6025722	0.5611864	3.190026	3.004201	0.2279833	0.2048638	0.1338428	0.1935651	2.070942	1.699564	1.224086	1.286977	0.0528955	0.0756853	0.07174353	0.05424775	0.5237109	0.4061242	0.4978281	0.2433613	0.05814514	0.08830675	0.08140665	0.03103144
264.619	1	0.109509	0.1029082	0.07921837	0.07226163	0.7139791	0.9118889	0.3777441	0.1060794	0.1351624	0.1797645	0.07675009	0.122848	0.2488671	0.1693569	0.1813785	0.1281012	0.1382234	0.2129315	0.1968901	0.1534574	0.7380648	0.8737588	0.8556578	0.8609953
264.619	1	0.1195826	0.05776177	0.07448232	0.04680413	0.1521689	0.1899755	0.4777564	0.3997192	0.08671236	0.04330201	0.1020386	0.08676351	0.3785133	0.2408123	0.06171801	0.1897908	0.1116216	0.08441635	0.03954777	0.06307697	0.2347719	0.2605794	0.07981435	0.1543857
264.718	1	0.6000921	0.44705	0.0965032	0.2578696	0.03106742	0.02703432	0.02709507	0.02331423	0.1194471	0.1727485	0.1964469	0.1553659	0.04713963	0.05163826	0.04246227	0.0310961	0.3117026	0.3822542	0.3725988	0.2398654	0.02863839	0.03173457	0.02696048	0.03147611
264.719	1	0.5946367	0.5604488	3.199855	3.076815	0.2344086	0.2146477	0.1433452	0.1921231	2.06565	1.778771	1.254252	1.282195	0.04588679	0.06840887	0.05463711	0.0585424	0.5436799	0.3277153	0.4055303	0.3161509	0.06115706	0.070715	0.1024244	0.03063093
264.719	1	0.1048514	0.09046575	0.08212892	0.06517506	0.7095117	0.8942579	0.3923877	0.109484	0.1417424	0.1672808	0.09867269	0.1185722	0.2379262	0.152179	0.1721575	0.1425234	0.1408514	0.2187394	0.1904998	0.1726227	0.7410349	0.9289222	0.8977146	0.8818522
264.719	1	0.09010255	0.1022128	0.0777085	0.06529991	0.07646108	0.2574448	0.57085	0.4852433	0.09146706	0.07065518	0.0840522	0.08867939	0.4711973	0.323139	0.07641683	0.1965811	0.09474821	0.08045607	0.04702649	0.04944089	0.2401743	0.2526366	0.05823729	0.1821586
264.818	1	0.5903165	0.4447972	0.1349046	0.2548795	0.04168039	0.0285017	0.04037268	0.03703197	0.1244751	0.2018418	0.2088885	0.1601934	0.0403854	0.03828009	0.02959281	0.02645738	0.2720346	0.3909811	0.3995196	0.2456884	0.04315934	0.04292808	0.03833603	0.03863482
264.819	1	0.5659548	0.5579493	3.231138	3.141844	0.2238741	0.2171072	0.158815	0.177484	2.036747	1.855148	1.287446	1.243961	0.04991906	0.05913324	0.04686667	0.06152175	0.5351986	0.2528811	0.3297588	0.372287	0.05323022	0.07231101	0.1252973	0.04699726
264.819	1	0.1095633	0.07656566	0.07310931	0.04969063	0.6569413	0.8453965	0.3901569	0.1351288	0.1096666	0.1617432	0.0938001	0.1241024	0.2037657	0.1494911	0.1311008	0.1497916	0.1363896	0.2028784	0.1633404	0.1893414	0.7033014	0.9477988	0.911676	0.8919994
264.819	1	0.1110535	0.09580666	0.08926392	0.08233216	0.09687759	0.277578	0.5554804	0.4818806	0.09736015	0.0839823	0.0850258	0.1091792	0.4746198	0.3442291	0.1073915	0.1923529	0.0746913	0.06308979	0.04274307	0.0538814	0.2012119	0.2223134	0.07903048	0.2002842
264.918	1	0.5506778	0.4400325	0.1643128	0.2302164	0.03325929	0.03414132	0.04012465	0.03399396	0.1308726	0.2016071	0.195005	0.144143	0.03252061	0.02798284	0.02439042	0.02764006	0.1985185	0.3534318	0.3854545	0.2345994	0.04369371	0.04147546	0.03201018	0.02686353
264.919	1	0.5333893	0.5538142	3.29426	3.191423	0.2228966	0.2282036	0.162474	0.1813463	1.999894	1.89978	1.345687	1.199895	0.03970577	0.05761425	0.04827674	0.06294909	0.5155706	0.1946283	0.2735589	0.4105069	0.04909385	0.08252523	0.09536557	0.05716519
264.919	1	0.08496978	0.08388288	0.07290512	0.03718603	0.6149428	0.7720729	0.4024406	0.1622879	0.1212631	0.1649821	0.08511591	0.1199805	0.1846307	0.1583325	0.111882	0.1643505	0.1258622	0.214841	0.1615147	0.1908743	0.7102468	0.9617868	0.9123298	0.8966547
264.919	1	0.121713	0.0696277	0.06161072	0.06139118	0.1385479	0.2794049	0.5317237	0.4595306	0.1113294	0.06769942	0.09342199	0.09864321	0.4403007	0.3387389	0.1491377	0.1732929	0.07212913	0.06230592	0.04245397	0.04073608	0.1642802	0.1894104	0.1261291	0.1846156
265.018	1	0.4971397	0.4192835	0.1709949	0.1835298	0.03525079	0.04229034	0.03471349	0.02860632	0.144903	0.2006085	0.1791421	0.1306574	0.02732122	0.03200316	0.03392417	0.02570198	0.1045224	0.2915606	0.3587373	0.2262355	0.02817732	0.04067201	0.03185336	0.01958932
265.019	1	0.5079252	0.5535971	3.383313	3.215485	0.2084265	0.2287842	0.1714327	0.1662083	1.924032	1.915702	1.411599	1.112615	0.04249128	0.05855831	0.0641379	0.05296166	0.4587737	0.1732254	0.2703102	0.402121	0.05106536	0.09441294	0.08858243	0.06148307
265.019	1	0.1127543	0.08077987	0.05718053	0.06831359	0.5819896	0.7475099	0.3853664	0.2033222	0.123566	0.1660638	0.09669278	0.1280033	0.1922277	0.1754808	0.1206389	0.2100841	0.1393834	0.1985708	0.1657815	0.2089627	0.7413501	0.9605584	0.9368447	0.9170407
265.019	1	0.1151572	0.06477436	0.05631343	0.07143459	0.1500748	0.2633465	0.4838267	0.4215388	0.1210253	0.07859804	0.08796062	0.1109472	0.4221008	0.3367646	0.1584508	0.1508484	0.05541168	0.05793318	0.05510277	0.04529279	0.1325169	0.1615124	0.1503676	0.1976241
[truncated: 14,484 more rows]
