# Supplementary material for: Is infant neural sensitivity to vocal emotion associated with mother-infant relational experience?
Source: PLoS One. 2019 Feb 27;14(2):e0212205. doi: 10.1371/journal.pone.0212205 (PMC6392422; doi:10.1371/journal.pone.0212205)
Supplement: S1 File — (ZIP) [file pone.0212205.s001.zip › dataset/imed_14_2.txt]

97.772	0	1.191006	0.7729536	0.1786	0.1882423	0.03271766	0.03653355	0.05076804	0.0373172	0.08150796	0.1913384	0.27716	0.1959559	0.04702714	0.03278175	0.04456694	0.04310162	0.5842715	0.4501878	0.8234185	0.5268623	0.03852017	0.0473882	0.06934596	0.03799291
97.773	0	0.4007798	0.3538458	2.664614	2.654935	0.2604938	0.2705308	0.2707863	0.1852471	2.344098	2.268382	2.213282	1.275934	0.04935672	0.05575087	0.05938975	0.04807624	0.4531264	0.4055222	0.3561625	0.2661114	0.05589079	0.06653929	0.05565415	0.03921618
97.774	0	0.0375385	0.0500174	0.04185815	0.04594184	1.304868	2.402343	0.9116905	0.3693125	0.1247812	0.1473978	0.1091433	0.0882534	0.2305634	0.2517974	0.3292964	0.3707378	0.1743397	0.2605271	0.384391	0.3801389	1.134311	2.00833	2.668562	2.660744
97.775	0	0.1388277	0.1649075	0.07084073	0.1022898	0.2172565	0.3443201	2.437535	1.406838	0.1278351	0.08690102	0.1656423	0.1327943	1.298586	0.8728743	0.5350456	0.3240318	0.09564236	0.1002875	0.0790584	0.08742492	0.3266845	0.2112155	0.1280022	0.2585862
97.850	0	1.296204	0.8398252	0.1349267	0.1842323	0.04370502	0.04451897	0.0388624	0.03694704	0.08323884	0.1980073	0.2552951	0.181636	0.0593238	0.03223307	0.03342838	0.0499148	0.6056975	0.5523847	0.833994	0.5144385	0.04503862	0.05706936	0.07644294	0.03393917
97.851	0	0.4059685	0.3126389	2.643657	2.634385	0.2654934	0.2760167	0.263486	0.1825371	2.356792	2.250316	2.213032	1.301367	0.06080387	0.05113165	0.06256269	0.04448185	0.5141296	0.3649666	0.346324	0.2377645	0.06437217	0.05352134	0.0723079	0.04189492
97.852	0	0.04345317	0.0381867	0.03324044	0.05861678	1.290214	2.379284	0.9297831	0.3901333	0.1281075	0.1626869	0.09880739	0.09160411	0.2597417	0.2604979	0.3384185	0.3636338	0.1817973	0.2562864	0.3859072	0.400689	1.161264	2.012459	2.682572	2.674115
97.852	0	0.1263351	0.1158488	0.08182345	0.09505493	0.1861463	0.4331765	2.38874	1.42086	0.1648257	0.06639678	0.1609095	0.1564306	1.297055	0.9515371	0.5072104	0.3395246	0.09774401	0.08856693	0.08130774	0.09651723	0.3132008	0.2347331	0.1462012	0.2091849
97.950	0	1.460361	0.9170845	0.1456534	0.1851136	0.0518505	0.0378545	0.04605146	0.03243182	0.1115666	0.1831821	0.2621063	0.1449975	0.04639159	0.03261303	0.03914928	0.03032498	0.6520979	0.6400171	0.8187724	0.5273818	0.04467995	0.04915454	0.06952303	0.02411258
97.951	0	0.4080506	0.2487629	2.60145	2.612324	0.2668813	0.2780166	0.2566534	0.1879007	2.409789	2.216272	2.212451	1.308081	0.06753927	0.04700632	0.0535197	0.03619283	0.5559156	0.3606067	0.3167776	0.2124213	0.06727837	0.05487006	0.08000149	0.0431902
97.952	0	0.04592841	0.03557056	0.04835618	0.06862957	1.279443	2.366346	0.9065074	0.4338497	0.1196972	0.1614809	0.119646	0.1044307	0.2730196	0.2536982	0.3427738	0.3332146	0.1907323	0.2568237	0.3771476	0.3837548	1.17047	2.008942	2.680944	2.677926
97.952	0	0.1093423	0.07491778	0.1162716	0.09844566	0.1537986	0.4985077	2.507492	1.569822	0.1371678	0.0754113	0.1565079	0.1691209	1.330204	1.074505	0.5286343	0.3322785	0.09102563	0.07673406	0.05831344	0.05937535	0.2617954	0.2868417	0.1626147	0.1575304
98.050	0	1.637701	1.006263	0.1490505	0.2185927	0.04457939	0.03215989	0.06349043	0.04042255	0.1253962	0.1726645	0.2768158	0.141757	0.03056407	0.04212905	0.0461529	0.03370324	0.6819688	0.7200752	0.7870648	0.5478525	0.05143685	0.04295902	0.0505172	0.03541764
98.051	0	0.4167217	0.1866016	2.544771	2.599323	0.2708064	0.2686541	0.249371	0.1767246	2.457241	2.135216	2.184534	1.295749	0.07028809	0.05439481	0.06422176	0.03546316	0.5817015	0.3834773	0.2711628	0.2311651	0.06170659	0.054763	0.0660498	0.03655197
98.052	0	0.03876127	0.03534918	0.05128331	0.05666748	1.241483	2.335695	0.8696622	0.4576783	0.1005743	0.1620399	0.1225868	0.08599417	0.2789106	0.2527649	0.3370871	0.3109732	0.1802746	0.2566615	0.364363	0.3806614	1.17843	2.015844	2.686807	2.695943
98.052	0	0.1190559	0.09699709	0.1123123	0.1417808	0.2038565	0.558584	2.617815	1.686123	0.1739406	0.1029387	0.1871899	0.1833492	1.36762	1.15988	0.5172169	0.3360193	0.1111136	0.09288347	0.07675338	0.08001036	0.2324682	0.3187803	0.1679075	0.1214026
98.150	0	1.760498	1.102215	0.1282301	0.2322731	0.04732218	0.02471575	0.04799495	0.03176167	0.1209581	0.1789401	0.3005888	0.1370573	0.02220683	0.03308954	0.03975623	0.04098929	0.7018891	0.7617881	0.7979062	0.543108	0.04953153	0.04459985	0.03047601	0.03306217
98.151	0	0.4314438	0.1528271	2.507173	2.579064	0.2720159	0.2531425	0.2492835	0.1770204	2.490842	2.090642	2.127399	1.296037	0.07273688	0.06656024	0.05854311	0.04374831	0.5939314	0.420361	0.2348793	0.259258	0.06411388	0.05698662	0.06797996	0.04053571
98.152	0	0.04320267	0.04456196	0.04724679	0.04830969	1.231305	2.319219	0.8352946	0.5086902	0.1037924	0.1669191	0.1258674	0.08075427	0.2799504	0.2750478	0.3329224	0.2771178	0.1777653	0.2670623	0.3560608	0.3761721	1.187708	2.030138	2.679088	2.730892
98.152	0	0.126899	0.08234946	0.08807685	0.08868802	0.2614284	0.6025048	2.674964	1.762756	0.1635526	0.141598	0.2246532	0.1559581	1.354368	1.151173	0.5156071	0.3175038	0.116976	0.1116648	0.06410444	0.07481333	0.2187378	0.3177056	0.157746	0.1085661
98.250	0	1.816654	1.15643	0.1390225	0.2421275	0.04238488	0.029776	0.05216551	0.02384276	0.1431353	0.1723223	0.3219069	0.1313307	0.03218207	0.03475823	0.03156374	0.03936661	0.7501501	0.7658625	0.8411589	0.568727	0.05070683	0.04640573	0.03721543	0.03310689
98.251	0	0.44043	0.1472969	2.460678	2.580806	0.2729329	0.2549213	0.2304163	0.1764892	2.509231	2.051774	2.072859	1.288892	0.07380787	0.08188928	0.06275074	0.04820221	0.593942	0.4809709	0.1956348	0.2949569	0.04976032	0.07153489	0.05827971	0.05403545
98.251	0	0.04053173	0.03936895	0.04116868	0.04983331	1.228817	2.298389	0.7981736	0.5288729	0.107385	0.1527918	0.1110125	0.06587259	0.3043185	0.294222	0.3257062	0.2567944	0.1902146	0.2799402	0.3666991	0.3842936	1.204547	2.042779	2.680503	2.768761
98.252	0	0.1508476	0.05793384	0.06105314	0.07762786	0.2667407	0.5674142	2.620547	1.763655	0.1520204	0.08043113	0.2060069	0.1344158	1.249218	1.053756	0.4745883	0.330668	0.1392838	0.118816	0.06982081	0.06648485	0.2028617	0.2245684	0.1344285	0.1148725
98.349	0	1.894724	1.19668	0.1505498	0.2545153	0.03923076	0.02700786	0.05326434	0.02311694	0.1724532	0.1520405	0.3268174	0.1246631	0.0359417	0.03134946	0.0287	0.04879414	0.8070987	0.7396223	0.9003484	0.62223	0.0496079	0.04889864	0.04904629	0.0439543
98.350	0	0.4614426	0.1329748	2.451875	2.614923	0.2738337	0.2435147	0.2198565	0.1895672	2.514712	1.996671	1.988922	1.265328	0.07268933	0.08060061	0.06786292	0.03848921	0.6094711	0.5241431	0.1872895	0.3199789	0.06985507	0.08308771	0.05249039	0.04703717
98.351	0	0.04506002	0.04294063	0.03467717	0.04240781	1.212762	2.2781	0.7392557	0.5184227	0.0963148	0.1539396	0.1045966	0.06104407	0.3190923	0.321937	0.3203799	0.2540173	0.1777214	0.2911125	0.3746588	0.3891903	1.234547	2.045696	2.686521	2.78973
98.351	0	0.1692179	0.08243687	0.03807375	0.0982482	0.2523063	0.5016772	2.60938	1.762199	0.1692172	0.08317812	0.1911987	0.1325296	1.191049	0.9364388	0.5018927	0.3432748	0.1431268	0.09912325	0.06297418	0.05555116	0.2181113	0.1803643	0.1901603	0.1122785
98.450	0	1.930113	1.224431	0.1553693	0.2792481	0.04201321	0.03155348	0.04094211	0.03825563	0.1887146	0.1636628	0.3336864	0.1327706	0.04594393	0.03150429	0.04245745	0.04671744	0.8333858	0.7102239	0.9593624	0.6566617	0.07122574	0.0577201	0.05313008	0.03685013
98.451	0	0.4774916	0.114626	2.463584	2.664401	0.2681579	0.2350461	0.2209496	0.1935313	2.478188	1.956068	1.898506	1.202392	0.06156105	0.06609791	0.06013509	0.03376827	0.6020049	0.5602968	0.2520111	0.3334037	0.07271944	0.09133565	0.06298315	0.04368847
98.451	0	0.06407725	0.0502439	0.06228587	0.03670744	1.208855	2.255705	0.7161265	0.487887	0.1086159	0.1569777	0.1073117	0.07046081	0.3108636	0.3339683	0.337357	0.2643533	0.1946532	0.2851451	0.3781335	0.4081374	1.270733	2.036397	2.703114	2.823895
98.452	0	0.1969577	0.07235664	0.07866476	0.09007725	0.2567866	0.4495998	2.583427	1.688032	0.1499439	0.1099984	0.2106324	0.1308321	1.1579	0.8485623	0.4650854	0.3703635	0.1091017	0.07382203	0.05166517	0.06386664	0.1846398	0.1708921	0.2541058	0.127556
98.548	0	1.849184	1.190013	0.1972201	0.3053238	0.03708004	0.03967443	0.05159607	0.03557943	0.2012057	0.1682725	0.3230209	0.1744091	0.04800437	0.03430798	0.04516308	0.03639719	0.8162564	0.6480692	0.9974708	0.6235895	0.07258975	0.0688708	0.05307994	0.03782929
98.549	0	0.4736476	0.122986	2.495067	2.734278	0.2663878	0.2337172	0.2161981	0.1833134	2.462577	1.94929	1.85904	1.133331	0.0720304	0.07395986	0.06783742	0.0462699	0.5757559	0.5763247	0.312578	0.3168931	0.07520339	0.08712474	0.07078691	0.03626005
98.549	0	0.06026135	0.05221956	0.06423239	0.04517793	1.213308	2.223576	0.6855039	0.4540937	0.1330336	0.1720257	0.109805	0.09474703	0.2943647	0.3533264	0.3497027	0.2745159	0.1907742	0.2860097	0.3694347	0.3999994	1.275327	2.008157	2.698727	2.845183
98.549	0	0.217919	0.1456632	0.08865051	0.09561827	0.2699449	0.3799125	2.634897	1.632786	0.1000316	0.09668989	0.2013033	0.1226779	1.187089	0.796108	0.38935	0.3983638	0.09036312	0.06215199	0.08639119	0.05123204	0.1702761	0.2185445	0.3274561	0.2197504
98.649	0	1.468771	0.9615837	0.3005371	0.344082	0.02721756	0.05407253	0.07308708	0.04923238	0.2214384	0.192726	0.2367415	0.229652	0.03616962	0.04820339	0.03677378	0.04402265	0.6282241	0.4582833	0.8349703	0.4913112	0.04159689	0.05485586	0.03580147	0.03154491
98.649	0	0.4604318	0.1493583	2.514722	2.792966	0.2575466	0.2388421	0.2192117	0.1650417	2.438455	1.990466	1.875433	1.076354	0.06643854	0.06554435	0.07841896	0.04955862	0.5542716	0.5776986	0.3323066	0.296031	0.07934247	0.07862959	0.05085733	0.03974921
98.649	0	0.04775563	0.05694169	0.04155972	0.03612681	1.24294	2.215615	0.6585001	0.4141439	0.1318206	0.1638423	0.1135565	0.1264578	0.3044977	0.3504176	0.3789877	0.3032942	0.1947678	0.2808446	0.3604386	0.3905854	1.269019	2.008368	2.686225	2.844917
98.649	0	0.1946495	0.1407466	0.07584485	0.08227757	0.3043804	0.3109948	2.704751	1.520402	0.1234922	0.1017631	0.1943392	0.1713459	1.207244	0.8054955	0.3139808	0.439242	0.07410088	0.1098301	0.07033868	0.04634736	0.1401627	0.2428717	0.300649	0.2819673
98.750	0	1.285663	0.8443023	0.3350028	0.3569651	0.0335426	0.03873374	0.05649518	0.044365	0.1678388	0.1585478	0.2465681	0.2369342	0.03070378	0.03546296	0.04434653	0.05997123	0.5784104	0.3809882	0.7751574	0.4066629	0.04200976	0.05603762	0.04710024	0.05054214
98.751	0	0.4624089	0.1889675	2.535924	2.844646	0.2582334	0.2504151	0.2140804	0.1480976	2.409936	2.029827	1.889537	1.044085	0.07011133	0.07514999	0.07716396	0.06456272	0.5286002	0.6014825	0.3454345	0.264052	0.076632	0.08147973	0.04986214	0.03264625
98.752	0	0.03826192	0.0422619	0.03622859	0.03528866	1.26876	2.209854	0.6427275	0.3767827	0.1098491	0.1517318	0.1211132	0.1127136	0.3126427	0.3090184	0.3939166	0.3206782	0.1959748	0.2794679	0.3566055	0.3846165	1.250389	2.016952	2.670759	2.83093
98.753	0	0.1745551	0.1805914	0.07200784	0.05981375	0.2475221	0.1870188	2.662646	1.466749	0.1039802	0.1178152	0.2099923	0.1573644	1.204532	0.7515029	0.2812871	0.4804853	0.06910719	0.1045518	0.09412774	0.07319438	0.1520719	0.1883346	0.2590281	0.3218802
98.850	0	1.399023	0.9297534	0.3078166	0.2950777	0.0475732	0.02429412	0.06717593	0.05809571	0.1402403	0.1280869	0.3362084	0.2600355	0.0404149	0.05459584	0.04860847	0.05113695	0.7243371	0.4498892	0.869893	0.4201504	0.07175147	0.07007116	0.04373699	0.05318307
98.851	0	0.4731193	0.2444831	2.561556	2.875957	0.2591095	0.2473963	0.2116218	0.1420938	2.398033	2.091098	1.894632	1.015784	0.05831971	0.0655881	0.08142248	0.09343869	0.5154249	0.6253862	0.3518354	0.2119026	0.07745332	0.08210142	0.04517301	0.03371017
98.851	0	0.02850455	0.04668759	0.05060655	0.03525736	1.289368	2.205284	0.6151457	0.3925267	0.1171219	0.1640783	0.1380869	0.1122529	0.2977205	0.2776553	0.4012683	0.3575626	0.1953038	0.2805729	0.3622733	0.388273	1.253432	2.025123	2.666826	2.807914
98.852	0	0.1350563	0.1399355	0.0650722	0.1138935	0.1883267	0.1748313	2.612718	1.458171	0.1462032	0.1386726	0.18924	0.1348674	1.233348	0.7916907	0.2836817	0.4402119	0.07356946	0.1107779	0.09101337	0.07184435	0.1781945	0.1138668	0.2185799	0.3059848
98.950	0	1.37641	0.9793166	0.2752175	0.2535223	0.0426088	0.03692227	0.048064	0.06030605	0.1084059	0.1468456	0.366925	0.2353257	0.03420084	0.03958984	0.06000735	0.03225336	0.7684402	0.4715296	0.8691838	0.3723272	0.0751978	0.0338774	0.04147969	0.04234148
98.951	0	0.4862254	0.3260912	2.593169	2.877512	0.2659028	0.2600868	0.2143785	0.1447744	2.397111	2.153648	1.930341	1.013312	0.05812355	0.07669239	0.06762982	0.07757583	0.5153133	0.6351097	0.3405405	0.1835913	0.06915122	0.08196431	0.0376395	0.02715647
98.951	0	0.06011721	0.05393051	0.06872696	0.05810927	1.321959	2.232638	0.5925696	0.4326721	0.1126435	0.1674531	0.1480219	0.1254248	0.2741369	0.2604247	0.4204792	0.3636312	0.2003175	0.2740432	0.3673421	0.3900965	1.271102	2.051107	2.644908	2.789228
98.952	0	0.152085	0.1620032	0.08685104	0.1088836	0.1372098	0.2998123	2.458722	1.410729	0.1434604	0.08417569	0.1825053	0.1289838	1.275339	0.8634464	0.2885643	0.3875848	0.08276314	0.09378776	0.06041619	0.05743577	0.1893194	0.1643438	0.2094771	0.2567256
99.050	0	1.302062	1.002852	0.2560162	0.2696362	0.04444286	0.04730244	0.05090485	0.04724078	0.118663	0.1890603	0.3240144	0.2145112	0.04058744	0.03661331	0.05675463	0.03317331	0.7022336	0.4663816	0.8183364	0.2923529	0.05929134	0.04253009	0.04320515	0.03028639
99.051	0	0.4928441	0.4012689	2.601349	2.863342	0.2703776	0.2684083	0.220765	0.1398712	2.416856	2.201027	1.985644	1.03142	0.05462135	0.07783717	0.06745997	0.06449331	0.5328946	0.6216367	0.3126213	0.2238944	0.06702976	0.05487424	0.03129821	0.03702358
99.051	0	0.06394665	0.04294013	0.05854076	0.06746366	1.347417	2.253232	0.5439272	0.4991043	0.1126355	0.1737057	0.1444189	0.1273785	0.2821707	0.2318728	0.3977716	0.3624475	0.2043665	0.2675573	0.3757817	0.3940476	1.267276	2.070293	2.61412	2.781643
99.052	0	0.1573046	0.1211711	0.1086014	0.09006528	0.1857368	0.4513151	2.36225	1.425047	0.1669941	0.0808541	0.1530537	0.1492724	1.34047	0.9706872	0.3521763	0.4145198	0.06776904	0.08422236	0.09885928	0.05961032	0.1637475	0.1531964	0.1959846	0.1792876
99.150	0	1.393117	1.106262	0.2165974	0.2999801	0.05681648	0.05375292	0.04649169	0.05541271	0.1598853	0.2490706	0.2254898	0.2223693	0.03742103	0.03935836	0.05080854	0.03575156	0.6597101	0.5093148	0.8162178	0.3282976	0.05860756	0.04601215	0.04448052	0.02775497
99.151	0	0.4964667	0.4512116	2.598097	2.854216	0.2680052	0.2696108	0.2380756	0.1468688	2.444597	2.236883	2.050305	1.083953	0.05685268	0.07213944	0.06491659	0.07168544	0.5306617	0.6216816	0.3104745	0.2867234	0.06920081	0.04829732	0.05238723	0.03832246
99.151	0	0.04517021	0.03384141	0.05592994	0.06876496	1.39179	2.258318	0.5326068	0.5658006	0.1170086	0.1648231	0.1491068	0.1019591	0.2984604	0.206011	0.3752291	0.3420871	0.2000647	0.2573746	0.3764686	0.3837506	1.223133	2.059416	2.597065	2.766707
99.152	0	0.1531133	0.1039564	0.1138253	0.1036314	0.2500169	0.5152352	2.450771	1.571039	0.1805819	0.08326602	0.1466461	0.1702955	1.41433	1.105679	0.4085579	0.414368	0.07747102	0.07546647	0.09753055	0.06223044	0.1559497	0.2155056	0.1968209	0.1207612
99.250	0	1.408336	1.129619	0.1626369	0.2901972	0.05302115	0.05178368	0.04280989	0.05446919	0.1662176	0.2795749	0.1851666	0.2173308	0.04635256	0.04669477	0.02993642	0.02532127	0.6574262	0.547132	0.7728503	0.3429126	0.0721603	0.05012996	0.04411102	0.04022786
99.251	0	0.5077583	0.4764814	2.608803	2.820725	0.2686618	0.2729956	0.2480551	0.1542726	2.48036	2.273958	2.112226	1.120894	0.05059601	0.07254606	0.05608779	0.06134467	0.5193683	0.6356216	0.3044917	0.3268516	0.04890318	0.03960662	0.04821636	0.03810241
99.251	0	0.04075419	0.03875505	0.05633311	0.05104283	1.409658	2.269057	0.5369662	0.59754	0.1122821	0.1586554	0.1342735	0.09491052	0.3105813	0.1825704	0.3757288	0.3059583	0.1969298	0.2542776	0.3721248	0.371561	1.201766	2.059505	2.557753	2.760107
99.252	0	0.1825987	0.1136156	0.1086698	0.1156408	0.291713	0.5602336	2.496373	1.624435	0.1521984	0.09944336	0.1479832	0.1606867	1.39917	1.158956	0.4006529	0.4006823	0.0864811	0.0954179	0.09169386	0.07301637	0.1600903	0.2111073	0.1972752	0.08807977
99.350	0	1.324989	1.0061	0.154373	0.223165	0.04566113	0.05442051	0.04433183	0.04731786	0.1479565	0.2532019	0.1918042	0.2637501	0.04481732	0.04329267	0.04010331	0.03514873	0.6516746	0.5610173	0.684804	0.2895952	0.06057169	0.06050018	0.04498543	0.0427029
99.351	0	0.5222263	0.5079148	2.602463	2.771509	0.277329	0.2764735	0.2655846	0.163502	2.518402	2.305625	2.151233	1.15001	0.04989205	0.08813956	0.04192433	0.05124877	0.5289847	0.6436022	0.3226514	0.3471091	0.05804142	0.0442911	0.05106923	0.04079903
99.351	0	0.05887258	0.0491852	0.04524743	0.04655845	1.451667	2.298927	0.5552824	0.6352943	0.120873	0.1602775	0.1235539	0.09789483	0.2924358	0.1815265	0.3743461	0.278351	0.1906125	0.2580251	0.3715954	0.3720267	1.180189	2.061636	2.527994	2.763051
99.352	0	0.1479818	0.07665936	0.08040207	0.1111456	0.3051764	0.5373868	2.502021	1.647955	0.1350537	0.1261986	0.1519409	0.1443868	1.339941	1.157352	0.3654656	0.3554756	0.1215177	0.05959137	0.1091661	0.07591112	0.1521979	0.2322023	0.218187	0.1029793
99.450	0	1.339379	0.9626008	0.1480394	0.2232237	0.04323427	0.03832581	0.05440846	0.05233043	0.1411306	0.2126736	0.1892533	0.3038323	0.0493928	0.04186167	0.0560622	0.0531393	0.7136478	0.5376035	0.6232294	0.2806066	0.05211795	0.05732654	0.03809421	0.0333966
99.451	0	0.5327805	0.5340863	2.610581	2.71989	0.2771512	0.285958	0.2467977	0.1791059	2.562295	2.311676	2.138647	1.170364	0.04500454	0.09736304	0.04838447	0.04423552	0.5107228	0.6481584	0.3523703	0.3260072	0.05439177	0.06846039	0.05774094	0.05691509
99.451	0	0.06009414	0.04716586	0.04778607	0.04809441	1.484111	2.325953	0.549589	0.6479852	0.1008103	0.1523423	0.1069277	0.1003725	0.2672775	0.1737709	0.3729697	0.2802974	0.190563	0.2687528	0.376415	0.3672284	1.169742	2.061898	2.491649	2.740646
99.452	0	0.1035624	0.08425974	0.08604906	0.08844249	0.2657863	0.5203351	2.485861	1.637226	0.1639863	0.1219504	0.1784254	0.1523165	1.253675	1.051299	0.3020236	0.3160218	0.1371777	0.06804316	0.08435118	0.100526	0.1734409	0.2274826	0.2271169	0.1729973
99.549	0	1.430574	0.9497251	0.0872467	0.2517822	0.03904341	0.04369655	0.05458778	0.04950114	0.1819568	0.1462909	0.1959351	0.3049677	0.04802085	0.02884193	0.03982796	0.05371708	0.7709742	0.4976819	0.6235738	0.2795039	0.05949138	0.04977585	0.04364474	0.02269115
99.550	0	0.5615339	0.5708008	2.616723	2.675859	0.2872303	0.2799496	0.2481096	0.1916704	2.613216	2.273947	2.085899	1.158614	0.05454318	0.09425559	0.04717108	0.04733258	0.5000858	0.6396391	0.3840307	0.2661366	0.06012255	0.07192327	0.06961655	0.04929332
99.551	0	0.06011554	0.04400043	0.04959034	0.04775187	1.510921	2.339538	0.5577214	0.6095571	0.09856111	0.160997	0.1235668	0.09959716	0.2481151	0.1992339	0.3797957	0.3198626	0.1910502	0.2639492	0.3649113	0.3725628	1.165954	2.052109	2.447643	2.715073
99.552	0	0.1242493	0.09485516	0.03455268	0.08461247	0.1974565	0.4529577	2.354121	1.57237	0.1355411	0.0705598	0.1636283	0.1206353	1.142449	0.9205938	0.2965769	0.2966699	0.131044	0.07920525	0.07307088	0.1074855	0.1999724	0.1931197	0.1833748	0.1672537
99.650	0	1.528527	0.9647948	0.0471989	0.2698402	0.03302034	0.049019	0.04217128	0.05966378	0.1557835	0.1295318	0.2086105	0.300042	0.04163112	0.03365759	0.03444016	0.03747429	0.7689259	0.529935	0.6881744	0.3551966	0.0545988	0.05417053	0.05212435	0.04042397
99.650	0	0.5764058	0.5849853	2.588168	2.607173	0.2867792	0.2660147	0.2560163	0.1994443	2.646545	2.199518	2.020342	1.144186	0.06514405	0.0914539	0.04864075	0.05464663	0.4846624	0.613989	0.3918779	0.1997428	0.04591533	0.0622293	0.05049029	0.05690674
99.651	0	0.05036509	0.03616626	0.0396518	0.04769078	1.532339	2.30964	0.570695	0.5313157	0.1052928	0.1610303	0.1232049	0.1168289	0.2315313	0.2331727	0.4083506	0.3517325	0.1793548	0.2739722	0.365127	0.3607778	1.151617	2.039617	2.409619	2.68274
99.652	0	0.09438164	0.1087629	0.05156152	0.1115795	0.144627	0.3701364	2.308849	1.514898	0.12752	0.0680658	0.1692363	0.1212766	1.085501	0.8365043	0.3200095	0.3072373	0.07609847	0.08232531	0.04862385	0.08650085	0.2398373	0.2082471	0.1181113	0.1718051
99.750	1	1.677524	0.9955923	0.07523747	0.2408227	0.0268453	0.04022261	0.04688851	0.05424204	0.08386834	0.08143214	0.1878697	0.2871436	0.04013011	0.04012878	0.03333142	0.05632711	0.7339913	0.594962	0.8590643	0.4471157	0.05263642	0.058919	0.05026129	0.03813181
99.750	1	0.5787035	0.5719232	2.53543	2.565227	0.2846689	0.2632078	0.2266162	0.1797635	2.669381	2.17041	1.948815	1.118998	0.05891578	0.08600123	0.05135124	0.05476187	0.4832887	0.5997331	0.3775904	0.1895923	0.04949317	0.03787221	0.03009187	0.04621436
99.751	1	0.04121726	0.03870306	0.04670265	0.06000774	1.544504	2.293372	0.5745384	0.4105094	0.1066898	0.1563705	0.1246949	0.1280102	0.2204719	0.2639962	0.4091837	0.3737462	0.1615933	0.2674268	0.3463585	0.3597773	1.130997	1.978052	2.377574	2.656393
99.752	1	0.1029601	0.1544061	0.07034077	0.0629803	0.1643789	0.3232359	2.411837	1.503962	0.1425933	0.1022914	0.1898893	0.1200671	1.133377	0.8532879	0.4141851	0.3056167	0.08662208	0.09438239	0.07581672	0.07826905	0.2925777	0.2171927	0.1275108	0.2222445
99.850	1	1.811582	1.074575	0.09829032	0.256909	0.02128247	0.04254584	0.04944898	0.05483913	0.1514934	0.1304721	0.1521613	0.242394	0.04103436	0.05792253	0.03161997	0.04839616	0.6592835	0.5941415	1.015603	0.5815011	0.06131328	0.06753108	0.05913622	0.03767744
99.850	1	0.6110309	0.5722586	2.506651	2.551262	0.2892962	0.2547091	0.2065877	0.1620498	2.684276	2.184271	1.845772	1.096257	0.06066025	0.07908058	0.06200457	0.05246482	0.4919867	0.5933205	0.3606206	0.2310461	0.05653745	0.04455624	0.03898558	0.03405354
99.851	1	0.03980206	0.04126408	0.04808895	0.05519703	1.599626	2.344468	0.5448492	0.3164288	0.09952242	0.1605248	0.1288598	0.1375866	0.2070878	0.281901	0.4069368	0.4077485	0.1596115	0.2566467	0.3396327	0.3558586	1.120504	1.906219	2.364871	2.625351
99.852	1	0.1171622	0.2057565	0.07793306	0.09131179	0.1628419	0.2489606	2.461229	1.471474	0.1415125	0.1029696	0.1909228	0.1289763	1.216644	0.8802145	0.504343	0.328103	0.08781075	0.1140612	0.09063927	0.07399879	0.3187263	0.240815	0.1316678	0.2814768
99.950	1	1.830767	1.141388	0.1336071	0.2826295	0.03507803	0.0428665	0.0470867	0.04730338	0.1700465	0.1633391	0.1824775	0.20936	0.02548683	0.0339986	0.03517649	0.0370453	0.6002897	0.5855755	1.126433	0.6619438	0.04425804	0.06215237	0.05304771	0.06273086
99.950	1	0.6319966	0.5805813	2.467446	2.584048	0.2968919	0.2565226	0.2016362	0.1534824	2.667755	2.199515	1.780126	1.102512	0.05780178	0.07134006	0.06803966	0.06061844	0.4908399	0.6013016	0.3235947	0.2989254	0.06425745	0.05278896	0.05906656	0.04814029
99.951	1	0.04423835	0.04501871	0.05102193	0.05331091	1.626787	2.367748	0.4969449	0.2883502	0.1125756	0.1656461	0.1258711	0.1462462	0.2179354	0.2934495	0.4013936	0.4148774	0.1689382	0.2677672	0.3481005	0.3677354	1.12763	1.8881	2.368055	2.593252
99.952	1	0.1300148	0.207238	0.03773604	0.1143789	0.1654586	0.2134748	2.447788	1.413623	0.1307973	0.09784928	0.156325	0.1397492	1.263946	0.8728167	0.5421866	0.3232987	0.08788834	0.1107879	0.09431322	0.07690113	0.3400102	0.2107913	0.1464734	0.2918676
100.050	1	1.828735	1.135073	0.2105661	0.276578	0.03053691	0.04247255	0.04729314	0.0408154	0.2166763	0.1993632	0.2218449	0.1944512	0.05141119	0.03299281	0.05279902	0.02407539	0.6162627	0.5477472	1.194522	0.6814562	0.05324833	0.04981277	0.04236893	0.06010569
100.050	1	0.63055	0.556372	2.462948	2.627132	0.2849546	0.265323	0.2023148	0.1562841	2.655871	2.214147	1.749948	1.108211	0.05775309	0.06676994	0.07733065	0.06807982	0.4720813	0.5881537	0.2622968	0.3233606	0.04986049	0.05866752	0.05929903	0.0315563
100.051	1	0.04626396	0.04914794	0.051961	0.04896562	1.629075	2.369508	0.4697039	0.3468775	0.1109146	0.1597678	0.1332527	0.1482541	0.2165178	0.309524	0.3910268	0.4169342	0.1861279	0.2649131	0.3323787	0.3754038	1.134226	1.873571	2.364762	2.582978
100.052	1	0.1167801	0.1569451	0.06212649	0.1173368	0.1770835	0.3324129	2.361616	1.377233	0.1198275	0.1092753	0.16189	0.1299901	1.320964	0.8905094	0.5427966	0.3136518	0.09176756	0.1098638	0.09955388	0.08884659	0.327324	0.2076674	0.1458836	0.2486238
100.150	1	1.812854	1.131747	0.2907346	0.2516333	0.03241433	0.03499338	0.05110811	0.03952429	0.2248954	0.1814724	0.2420332	0.1718869	0.05683842	0.03858266	0.03373306	0.03666405	0.6569987	0.5098719	1.205322	0.6791678	0.04884734	0.04727979	0.04444681	0.0484736
100.150	1	0.6213454	0.5111667	2.466921	2.682272	0.2869797	0.2678133	0.1974837	0.1543705	2.640681	2.238621	1.758706	1.125805	0.06393778	0.04774458	0.065671	0.0715405	0.45686	0.552166	0.1859086	0.3228022	0.04902599	0.04817181	0.0532753	0.02770636
100.151	1	0.0541729	0.06170562	0.04384204	0.03374704	1.621306	2.384722	0.458487	0.4708797	0.1110331	0.1673365	0.1316284	0.1522415	0.2253975	0.3252362	0.3858975	0.429611	0.1803949	0.2657168	0.3269699	0.3735222	1.13787	1.883943	2.378406	2.570775
100.152	1	0.09745255	0.1128314	0.09390156	0.1273483	0.21021	0.4097521	2.281153	1.369754	0.1711583	0.09270776	0.1617716	0.1213803	1.313794	0.9415289	0.5145834	0.323661	0.1140957	0.1051259	0.04689248	0.07814943	0.3041753	0.2621338	0.1235569	0.2027758
100.250	1	1.809361	1.193311	0.3272596	0.2561462	0.04948734	0.04523637	0.0491887	0.0399747	0.2311519	0.2222429	0.1779922	0.1874152	0.04760043	0.03999392	0.04239919	0.04603662	0.6928935	0.4634178	1.179226	0.6872408	0.05289811	0.05551394	0.06158294	0.05189635
100.250	1	0.5989425	0.4704596	2.507951	2.723577	0.2790798	0.272469	0.202613	0.1621288	2.603207	2.26663	1.787415	1.153498	0.06729649	0.04163511	0.06087829	0.06478078	0.4597561	0.518826	0.1832974	0.294505	0.06823321	0.05240782	0.0548234	0.0463421
100.251	1	0.05296867	0.05867337	0.05707096	0.04742634	1.583808	2.390995	0.4827998	0.5964719	0.1189279	0.1709462	0.1225763	0.1412736	0.2325816	0.3210017	0.3553679	0.396137	0.176497	0.2786314	0.3471464	0.3616676	1.1193	1.887273	2.416661	2.567367
100.252	1	0.1315398	0.08274489	0.09700875	0.1510853	0.2583299	0.4703724	2.380112	1.477509	0.1704373	0.09584628	0.1554449	0.1423639	1.350185	1.050173	0.4710702	0.3081723	0.1238994	0.08844006	0.06024344	0.06329472	0.2770184	0.3043442	0.1744828	0.1595941
100.350	1	1.855949	1.176626	0.2980751	0.2863679	0.03470016	0.0382793	0.04979065	0.04212912	0.2158347	0.2507052	0.173415	0.2157422	0.05085781	0.04826681	0.03407773	0.05139154	0.8135855	0.5613951	1.119895	0.6806325	0.05823611	0.05061723	0.05451566	0.03536693
100.350	1	0.5810301	0.430153	2.556533	2.748111	0.2736418	0.276945	0.21834	0.1553201	2.572807	2.328967	1.858862	1.18025	0.06623035	0.05176822	0.05277859	0.06012449	0.461521	0.5310056	0.2047838	0.2341942	0.07482414	0.06205885	0.06909708	0.05388279
100.351	1	0.05052725	0.04807227	0.06016966	0.04501041	1.512161	2.343068	0.5119223	0.6820432	0.1113108	0.1567502	0.1106506	0.1473903	0.2279762	0.304802	0.3204496	0.3597772	0.1732189	0.2723643	0.3337744	0.3521475	1.123954	1.902786	2.428785	2.581602
100.352	1	0.1435273	0.1035258	0.09825278	0.1350766	0.2846468	0.5327458	2.484554	1.593617	0.1638684	0.120947	0.1671967	0.1557251	1.375953	1.151431	0.4712849	0.3062819	0.1501423	0.1043714	0.09161564	0.07325351	0.2623776	0.3237229	0.2368559	0.1376499
100.450	1	1.929618	1.102977	0.3127038	0.3063297	0.06191893	0.04454007	0.04696154	0.04996359	0.2548579	0.28893	0.2199153	0.2209461	0.06211851	0.06210782	0.05715423	0.05274021	0.8644838	0.7103983	1.050325	0.6515895	0.07459999	0.06734037	0.04661121	0.0449518
100.450	1	0.6012629	0.4064695	2.599781	2.760986	0.2811013	0.2903692	0.2271877	0.1592635	2.555601	2.376538	1.945958	1.204611	0.06425	0.05823711	0.04844451	0.05834468	0.4577545	0.5621239	0.1898825	0.1818169	0.07034689	0.05631207	0.05835247	0.04098693
100.451	1	0.06366743	0.06578306	0.0537805	0.05185078	1.415673	2.261199	0.5909926	0.7277719	0.09757421	0.1536708	0.1075447	0.1539488	0.2432346	0.2954192	0.3146812	0.3560126	0.1645945	0.2799782	0.3332136	0.3513265	1.125697	1.934722	2.421115	2.604379
100.452	1	0.1899144	0.05878763	0.09063813	0.0940504	0.2946572	0.6078451	2.372182	1.548943	0.1634155	0.1202334	0.1637925	0.1671013	1.217938	1.02761	0.3845634	0.2901343	0.1543161	0.07091119	0.07506295	0.04705703	0.2118368	0.2481718	0.1978087	0.1243578
100.550	1	1.934911	1.134548	0.216628	0.3000242	0.078892	0.05177886	0.0481975	0.04620913	0.2705946	0.3294614	0.2818336	0.1965649	0.06045091	0.06216597	0.0567692	0.05474439	0.8599324	0.7489126	0.997726	0.6607042	0.07158927	0.06983263	0.04575167	0.04950258
100.550	1	0.6301625	0.378239	2.630004	2.744529	0.2765242	0.2916579	0.2335624	0.1682058	2.557994	2.409545	2.013916	1.220166	0.06736063	0.04960923	0.04212845	0.07697769	0.4481216	0.5697064	0.1968611	0.1650737	0.06448264	0.04294902	0.0535176	0.04620578
100.551	1	0.05630076	0.06405379	0.06188185	0.03565911	1.421352	2.312223	0.6199781	0.7306925	0.09939337	0.1584835	0.09401915	0.1690897	0.2457543	0.2514356	0.3349723	0.3784977	0.1774141	0.2847707	0.3561295	0.3755008	1.122197	1.949127	2.470145	2.635915
100.552	1	0.166467	0.04497804	0.05483523	0.1000699	0.2675708	0.6255469	2.409027	1.606894	0.1513938	0.09156498	0.16702	0.1379371	1.177064	0.9805776	0.4164563	0.316331	0.1837976	0.08714511	0.08673039	0.05726836	0.2022824	0.1868553	0.1872097	0.09354477
100.650	1	1.912997	1.133823	0.1850185	0.2805423	0.05926932	0.05897416	0.05543822	0.04020861	0.2549219	0.3342645	0.3209069	0.1757277	0.04668211	0.07063521	0.04155014	0.04907994	0.8844871	0.7590166	0.9686342	0.6760826	0.05706652	0.06070221	0.05556543	0.04624381
100.650	1	0.6566745	0.3794866	2.659001	2.704356	0.2712441	0.288568	0.2422772	0.184202	2.564149	2.415563	2.090329	1.248534	0.06481496	0.0469712	0.04863076	0.06814866	0.4520919	0.5622672	0.236066	0.2110302	0.05624528	0.04095552	0.0299937	0.03222015
100.651	1	0.05317944	0.05868906	0.07933283	0.04452321	1.414452	2.341052	0.6326571	0.6769826	0.1085188	0.159519	0.1088713	0.1649013	0.2651386	0.229438	0.3536764	0.3978223	0.1936627	0.2848779	0.3721975	0.3856559	1.109766	1.941893	2.530055	2.667741
100.652	1	0.1525614	0.0573803	0.07764735	0.0855239	0.2081618	0.5724256	2.405022	1.610329	0.1580803	0.08789298	0.1515139	0.120078	1.136579	0.8915526	0.4030533	0.3539648	0.1318233	0.104227	0.03832667	0.07183897	0.1750995	0.2174987	0.1900664	0.1007079
100.750	1	2.002014	1.159151	0.2331829	0.2659507	0.05681268	0.04649822	0.06361876	0.04083486	0.2528829	0.3215442	0.3302357	0.1814863	0.06478192	0.05838817	0.03861063	0.04919345	0.9790751	0.7623187	0.9766947	0.7278533	0.06117552	0.05608191	0.03959658	0.04840206
100.750	1	0.6486502	0.38291	2.704917	2.674731	0.2819701	0.287159	0.2554078	0.1831154	2.582082	2.405398	2.130442	1.25586	0.06579763	0.04527722	0.06007686	0.06813067	0.4547887	0.5386774	0.2973628	0.2693739	0.04534982	0.06430043	0.04202404	0.03548812
100.751	1	0.03981582	0.04807395	0.05762988	0.0290892	1.377943	2.343381	0.6337717	0.5884114	0.1205894	0.171512	0.1221506	0.1623283	0.2753823	0.2174186	0.3991958	0.4111231	0.1880424	0.2674087	0.3834322	0.4015222	1.100011	1.907817	2.575542	2.670277
100.752	1	0.2078056	0.09296051	0.06923536	0.09100392	0.2363219	0.5107488	2.433058	1.581574	0.1262878	0.09366673	0.1542507	0.1250888	1.134338	0.859232	0.3952272	0.386526	0.09838446	0.09475873	0.04029812	0.07454676	0.2113352	0.1989132	0.2373177	0.1262193
100.850	1	2.072638	1.230497	0.2656093	0.2482215	0.04623251	0.05608573	0.07435775	0.04977496	0.2438513	0.3022556	0.3290268	0.1895092	0.06096346	0.03661348	0.03020304	0.06076555	1.078511	0.7015526	0.997283	0.7811983	0.05057301	0.0697677	0.04683387	0.03723919
100.850	1	0.6467333	0.3678772	2.729909	2.644557	0.2785924	0.281911	0.2716862	0.1822221	2.589814	2.416596	2.153643	1.241335	0.05993061	0.05313553	0.07369343	0.05721816	0.4650547	0.4982786	0.3379753	0.307295	0.04763614	0.05723437	0.05187865	0.02948299
100.851	1	0.03111046	0.05635994	0.06573192	0.04213545	1.32676	2.324953	0.6239972	0.4879422	0.1210746	0.1689503	0.1222615	0.1577693	0.2673965	0.2241405	0.4226732	0.4037882	0.1747383	0.257088	0.3881542	0.3920659	1.086447	1.885453	2.618364	2.676107
100.852	1	0.2195902	0.1298226	0.07846079	0.1011373	0.2052007	0.3961846	2.424123	1.529553	0.08509173	0.09779081	0.1683457	0.126176	1.141097	0.8477213	0.3774576	0.4198525	0.1242667	0.07606571	0.08570579	0.08721487	0.2071953	0.2127481	0.2833861	0.1766956
100.950	1	2.042797	1.271012	0.2535883	0.2564551	0.03640511	0.06157315	0.05462871	0.04043738	0.2542652	0.2835745	0.3076961	0.1844046	0.06617534	0.04793692	0.03994362	0.04460269	1.091666	0.6610516	1.022565	0.7865743	0.06370998	0.06681424	0.05855994	0.03741955
100.950	1	0.6898805	0.3851823	2.718024	2.618933	0.2785774	0.275926	0.2677175	0.1845009	2.581528	2.403546	2.139249	1.231652	0.04480312	0.06363551	0.0849274	0.04225618	0.481555	0.4596286	0.4006731	0.3091249	0.05465296	0.04863631	0.06572194	0.03241537
100.951	1	0.03997725	0.07345469	0.07425974	0.04961726	1.288052	2.300417	0.6312751	0.4007501	0.107106	0.1671224	0.1329144	0.1492581	0.2660324	0.2470033	0.4262632	0.4160274	0.1643139	0.2653472	0.3901023	0.3920124	1.106543	1.918152	2.661626	2.673392
100.952	1	0.207821	0.1234848	0.08509579	0.07276675	0.1607862	0.2642428	2.357504	1.440828	0.1108934	0.1223587	0.1545951	0.1501055	1.12431	0.8416295	0.3127996	0.413408	0.0802786	0.08392978	0.08592916	0.0461912	0.1959857	0.1776881	0.2674301	0.1904003
101.050	1	2.011911	1.235336	0.2587553	0.2711029	0.04124064	0.04447155	0.04193961	0.02899211	0.2575689	0.2419441	0.2435137	0.1935269	0.04993564	0.03060628	0.04701334	0.04697515	1.024248	0.5883819	1.047964	0.7819978	0.06848566	0.06167482	0.05495565	0.05258785
101.050	1	0.7056634	0.4162418	2.69152	2.576106	0.2831022	0.2731915	0.2430208	0.1793258	2.584677	2.369848	2.091764	1.227742	0.04077878	0.06781122	0.06948034	0.0526302	0.4745838	0.4399405	0.473592	0.28824	0.04329214	0.05518732	0.06679213	0.04442697
101.051	1	0.05076041	0.05487932	0.06038617	0.04218742	1.221082	2.218399	0.6399012	0.3403635	0.09400224	0.1591217	0.133404	0.1462492	0.2899971	0.2852234	0.4087058	0.4294595	0.1562899	0.2638919	0.3795751	0.3717688	1.119485	1.959206	2.691099	2.680425
101.052	1	0.1776487	0.1676088	0.09861535	0.08628036	0.1794477	0.1632326	2.290064	1.333198	0.1250809	0.114025	0.1675684	0.1404731	1.143395	0.8349125	0.269764	0.4101148	0.09102194	0.09839127	0.08639159	0.05225498	0.2061741	0.1621072	0.2608246	0.22881
101.150	1	1.937424	1.165442	0.2856483	0.2144247	0.04150302	0.03790355	0.0630842	0.02409531	0.2634316	0.2267158	0.2242822	0.2131881	0.06277603	0.04913015	0.04692814	0.03877459	0.9884018	0.544157	1.051751	0.8005784	0.07494787	0.06386002	0.04549793	0.05242715
101.150	1	0.7063171	0.4453977	2.679384	2.53828	0.29326	0.2707681	0.2356873	0.1794704	2.610346	2.334047	2.005487	1.20926	0.04154957	0.08190648	0.06301534	0.04884221	0.4493341	0.4397073	0.5531427	0.2668872	0.03614622	0.06696504	0.08729063	0.05222781
101.151	1	0.0664827	0.04047429	0.0620918	0.04604063	1.165303	2.109135	0.6454646	0.3611409	0.08268533	0.1682292	0.1367276	0.14762	0.3035542	0.3123925	0.4225587	0.4216819	0.157596	0.2649422	0.3825781	0.3628246	1.170634	2.020254	2.690444	2.69023
101.152	1	0.206932	0.1607174	0.0563634	0.1036073	0.2758836	0.2865148	2.128125	1.235597	0.1947249	0.1423333	0.1867975	0.1201448	1.149479	0.8633122	0.2749029	0.3493337	0.09705073	0.1206328	0.08448803	0.04252143	0.226132	0.1454327	0.1737345	0.2535402
101.250	1	1.8854	1.12476	0.2751445	0.2121787	0.0438623	0.05677522	0.06913146	0.03118154	0.273194	0.2630499	0.2356708	0.2304575	0.05715225	0.06251153	0.03264793	0.06578709	0.9548424	0.5229921	1.066261	0.820058	0.0801108	0.05220608	0.05659866	0.05359169
101.251	1	0.7051873	0.4588155	2.662487	2.523129	0.2890499	0.2745858	0.2245327	0.1802908	2.615123	2.295076	1.887156	1.209619	0.03443417	0.07732337	0.06790774	0.05563779	0.4192579	0.440458	0.5873426	0.2198038	0.05233628	0.06201317	0.1058386	0.04077587
101.251	1	0.06459891	0.03759456	0.06458934	0.06257101	1.178855	2.118828	0.6431469	0.4214983	0.09371434	0.182829	0.1446633	0.1529627	0.3172498	0.3466271	0.4175318	0.4247339	0.1623659	0.2618854	0.3788927	0.3655347	1.151572	1.983587	2.70841	2.740495
101.252	1	0.2064469	0.1502115	0.09263078	0.06203851	0.3207621	0.3306335	2.167752	1.208349	0.1598313	0.07562414	0.1647463	0.1055868	1.216815	0.8646677	0.4025011	0.3556229	0.119828	0.08235841	0.05885008	0.04950536	0.2364801	0.156357	0.1652105	0.2347752
101.350	1	1.938419	1.109845	0.2416052	0.2144763	0.0392832	0.04583163	0.07838546	0.04267053	0.2896065	0.2707124	0.2788054	0.2542608	0.05185815	0.05160276	0.06054817	0.07611883	0.9592354	0.5302614	1.126342	0.8617854	0.1055904	0.05051876	0.06625155	0.06349079
101.351	1	0.6825342	0.4571408	2.643206	2.52183	0.2856423	0.2680724	0.2095622	0.1716378	2.613541	2.244075	1.824453	1.208257	0.03713861	0.06522431	0.06939443	0.05334581	0.4034149	0.4625483	0.5572382	0.1940652	0.04731103	0.06591597	0.07993769	0.03726214
101.351	1	0.04295529	0.04492774	0.06931801	0.05853824	1.196922	2.148397	0.6034663	0.47968	0.09928977	0.1833881	0.1244465	0.1415026	0.3098347	0.3328483	0.3858388	0.3747972	0.1670523	0.2576835	0.3821978	0.3681021	1.14757	1.953132	2.730675	2.766864
101.352	1	0.1821748	0.103408	0.113874	0.06898488	0.3257019	0.3991616	2.331915	1.390783	0.2027922	0.08018259	0.146811	0.1783634	1.423226	1.014833	0.478996	0.4064131	0.131506	0.06459211	0.1023174	0.0871485	0.2083421	0.1814024	0.2343908	0.1923482
101.450	1	1.947678	1.132187	0.1930194	0.2275297	0.04217791	0.03881229	0.0625545	0.04151397	0.3421636	0.2212063	0.2648511	0.2401131	0.05713516	0.05700056	0.06776463	0.05089875	0.992176	0.5144068	1.185199	0.866308	0.09346639	0.05787676	0.08390904	0.06464196
101.451	1	0.6612153	0.4575446	2.606506	2.523709	0.2818565	0.2776126	0.2085982	0.1791157	2.6104	2.250296	1.806175	1.218777	0.04244658	0.06525311	0.0747769	0.05245206	0.3823155	0.4936075	0.5175818	0.2290285	0.04154214	0.07591606	0.06727541	0.04631038
101.451	1	0.05993544	0.0474987	0.06763324	0.04325796	1.20461	2.152499	0.603697	0.5333823	0.09279389	0.1699599	0.1249017	0.1116533	0.3033704	0.332372	0.3804281	0.382703	0.1677696	0.2576109	0.3824854	0.3810089	1.168094	1.967705	2.719164	2.800468
101.452	1	0.1760826	0.08741019	0.1255599	0.07943095	0.3217968	0.5047362	2.296744	1.436066	0.1873399	0.0774862	0.1514136	0.1790578	1.41512	1.053284	0.4681589	0.3917802	0.135345	0.05553976	0.1157175	0.09057404	0.1975287	0.1925601	0.1801048	0.1314061
101.550	1	1.937207	1.181503	0.1546785	0.2349324	0.05269955	0.05505201	0.06225526	0.05073958	0.4002107	0.1805234	0.2038463	0.2346546	0.0687879	0.06053194	0.05483693	0.0473784	1.007171	0.4868372	1.200058	0.808659	0.09592017	0.0606972	0.05993129	0.055157
101.551	1	0.6337422	0.444395	2.58284	2.563798	0.2852017	0.2701247	0.210293	0.1740879	2.597332	2.278018	1.808477	1.220567	0.04357083	0.07333853	0.07858603	0.04818274	0.3569536	0.5266186	0.4661808	0.2971899	0.04120905	0.0712434	0.06167582	0.05522004
101.551	1	0.05617277	0.04319627	0.0655706	0.04658488	1.221904	2.159473	0.6185046	0.5657255	0.1003328	0.1584305	0.1213895	0.0939085	0.3117397	0.3385554	0.3750676	0.3436393	0.1794379	0.2663707	0.3697615	0.3859568	1.185121	2.002401	2.712232	2.838992
101.552	1	0.1882418	0.1123767	0.09319728	0.08110284	0.2662518	0.5723515	2.33324	1.509399	0.1565794	0.1164363	0.1458132	0.1750191	1.396426	1.138967	0.4534048	0.4112519	0.1489624	0.08609983	0.08377643	0.06690544	0.2287942	0.2297532	0.1412011	0.1137845
101.649	1	1.950069	1.173862	0.1602587	0.2372678	0.0630199	0.06602306	0.06047024	0.05586912	0.442574	0.2022649	0.1541017	0.2123474	0.06983985	0.06702543	0.0316165	0.03983544	0.9884087	0.510026	1.18834	0.7622602	0.07191625	0.05238042	0.06940257	0.06999059
101.650	1	0.6120411	0.4363789	2.551713	2.593973	0.2828535	0.2785128	0.2119166	0.1736553	2.571606	2.292588	1.858206	1.231659	0.04336776	0.06821902	0.07610362	0.05214613	0.3669846	0.5580092	0.3926562	0.3558533	0.04470068	0.06537182	0.05434725	0.06358067
101.651	1	0.06109957	0.06397966	0.05532229	0.05210532	1.214288	2.144717	0.656383	0.5795048	0.1018691	0.1408697	0.1149292	0.07075162	0.3095526	0.3364839	0.4036608	0.3114591	0.1771067	0.2821445	0.3615708	0.398887	1.232926	2.061738	2.676935	2.846345
101.652	1	0.1836444	0.06260577	0.08040245	0.0780837	0.1898473	0.5868987	2.249533	1.473675	0.1414534	0.1218695	0.1354488	0.1745486	1.270229	1.045867	0.3715921	0.3656479	0.1473623	0.09147685	0.09700276	0.1001307	0.2005435	0.1818095	0.1354527	0.08829461
101.750	1	1.979947	1.207353	0.2131578	0.3109225	0.08049272	0.06471488	0.06719292	0.05672957	0.4923209	0.2198809	0.1456311	0.1798738	0.06839135	0.04743185	0.03852484	0.04333809	0.9993847	0.5539027	1.187906	0.7360842	0.08015051	0.05110197	0.06393513	0.06193424
101.751	1	0.5885071	0.4181869	2.569654	2.650211	0.2746088	0.2762889	0.2126171	0.1782771	2.536118	2.327295	1.897697	1.244188	0.05465034	0.07065943	0.06247406	0.05842615	0.371997	0.560929	0.3073881	0.3787929	0.0465925	0.04888336	0.05022381	0.04525813
101.751	1	0.06456741	0.04624915	0.04053945	0.05618081	1.254158	2.201957	0.6495281	0.5576579	0.09757233	0.152408	0.1106716	0.08016017	0.3090637	0.333789	0.417914	0.2949786	0.1775823	0.2724453	0.3590668	0.4005354	1.214687	1.999512	2.66792	2.829786
101.752	1	0.1226303	0.07268082	0.06458937	0.06924207	0.1191591	0.5609963	2.385112	1.599091	0.1502718	0.1204705	0.1758508	0.1378709	1.24452	1.064446	0.36706	0.3526496	0.1051465	0.06888158	0.1022953	0.08554963	0.2197763	0.2103826	0.1740665	0.1133926
101.849	1	2.0127	1.258314	0.277951	0.3649798	0.0881134	0.07209092	0.0559841	0.05898875	0.4653027	0.215015	0.1669104	0.1860242	0.05500052	0.05594823	0.05290752	0.03790223	0.9925546	0.6467936	1.214003	0.7090841	0.06035897	0.05791392	0.05922132	0.06473314
101.850	1	0.5921825	0.4147158	2.58728	2.697401	0.2708004	0.2898579	0.2403849	0.1772026	2.518016	2.36535	1.973161	1.25717	0.05027109	0.06809178	0.05874652	0.07122451	0.381142	0.5578413	0.2303004	0.3679107	0.03920218	0.04395911	0.05436567	0.03113614
101.851	1	0.04515532	0.03768404	0.03992086	0.06252065	1.281613	2.218888	0.6634129	0.5456684	0.0905164	0.1423917	0.1239921	0.06755587	0.2995442	0.2917633	0.4134938	0.2923866	0.1711957	0.2636909	0.361721	0.3969826	1.227117	1.977083	2.649303	2.81509
101.852	1	0.1156564	0.07772112	0.05903817	0.08387124	0.1672959	0.5089381	2.36858	1.609866	0.1410178	0.08498455	0.1832045	0.1272258	1.167297	0.9647606	0.4012072	0.324663	0.127567	0.1030062	0.09032471	0.1013379	0.2255466	0.2482377	0.1502163	0.162281
101.950	1	1.961392	1.241334	0.3211119	0.372729	0.05749933	0.04261332	0.04179728	0.04569422	0.3924971	0.197757	0.1932491	0.2242059	0.05510932	0.06167347	0.06286042	0.03047434	0.9076152	0.7113225	1.196305	0.6385379	0.08517947	0.05734576	0.0434859	0.06128405
101.951	1	0.5961429	0.3952136	2.625968	2.764781	0.2661756	0.2896952	0.242092	0.162559	2.483138	2.379654	2.012522	1.241685	0.05226599	0.06065851	0.06067265	0.07221564	0.4004719	0.5464384	0.2024604	0.35051	0.03351513	0.04108837	0.05093031	0.03759497
101.951	1	0.04727278	0.03386869	0.03964472	0.06592828	1.309601	2.231006	0.6722144	0.5235239	0.07784982	0.1382991	0.1218388	0.08302193	0.2945154	0.2739522	0.405525	0.2917668	0.1758855	0.2821104	0.3663903	0.3915725	1.268037	1.984785	2.645888	2.78548
101.952	1	0.1339566	0.08922727	0.07950518	0.05829521	0.1829258	0.4031171	2.296895	1.538035	0.1382973	0.05461983	0.1688969	0.1099182	1.116428	0.8636428	0.392185	0.3281374	0.08729906	0.08693587	0.08008576	0.09933528	0.1996765	0.2907507	0.1353239	0.1596804
102.050	1	1.987091	1.196262	0.3634914	0.3677687	0.06555005	0.04278821	0.04447882	0.04115651	0.3750483	0.2438203	0.255572	0.2623225	0.05601253	0.07643832	0.07750783	0.0543931	0.8514685	0.7937057	1.221267	0.6647353	0.07511143	0.06382804	0.05800712	0.05070043
102.051	1	0.5877268	0.3844808	2.668968	2.781457	0.2702016	0.2890107	0.2461908	0.1637786	2.46256	2.376734	2.052555	1.236109	0.05975561	0.07424885	0.0637954	0.06602895	0.4453565	0.5280111	0.1665796	0.2993938	0.04319697	0.03710115	0.05729807	0.04773368
102.051	1	0.04532358	0.03080263	0.03893643	0.0568917	1.333353	2.244107	0.7028928	0.4913968	0.09372736	0.1419696	0.115145	0.09331275	0.2914188	0.2872165	0.3843643	0.3138694	0.1992459	0.2823205	0.361663	0.3809637	1.29367	1.992019	2.641077	2.753071
102.052	1	0.09453334	0.1386573	0.04802532	0.05218257	0.1911479	0.3213416	2.228092	1.464384	0.1579499	0.07289364	0.191909	0.09534833	1.13517	0.8075531	0.3961484	0.3165656	0.06911974	0.09421773	0.07491548	0.08824573	0.2023549	0.2394583	0.1252593	0.17481
102.150	1	2.01026	1.197342	0.3640597	0.3313426	0.06740439	0.0573735	0.04800248	0.04393104	0.3496942	0.2628909	0.3126614	0.3009124	0.0494015	0.07634965	0.06473293	0.0588837	0.8075211	0.8826399	1.254503	0.6994296	0.07023502	0.05328121	0.0822192	0.05075103
102.151	1	0.5523964	0.3921141	2.712937	2.771917	0.2692595	0.2888195	0.2488667	0.1661528	2.477921	2.363885	2.073095	1.221476	0.06392534	0.0668244	0.03997316	0.07047113	0.5083952	0.5136694	0.1278819	0.217635	0.0449544	0.03889699	0.04484682	0.04566276
102.151	1	0.03187368	0.03456353	0.03171627	0.03859651	1.342801	2.256534	0.7344095	0.4713269	0.1003457	0.1496214	0.1036856	0.07992444	0.2936229	0.287329	0.368328	0.326011	0.2110064	0.2837851	0.3573309	0.3847991	1.298548	1.994135	2.621893	2.725513
102.152	1	0.1080505	0.1691093	0.0790837	0.08009148	0.1880762	0.2530239	2.252967	1.415872	0.1576849	0.06775516	0.1926898	0.1220583	1.179908	0.7999706	0.4096477	0.2948284	0.05803323	0.08172434	0.08470295	0.07101865	0.211481	0.2248754	0.1452835	0.2147232
102.250	1	2.019131	1.249117	0.3403442	0.3260868	0.06591668	0.06722205	0.03871127	0.04313381	0.3410149	0.2410553	0.3508197	0.3032598	0.04127684	0.07219999	0.07888221	0.04247474	0.8324757	0.9852971	1.298761	0.7196948	0.05446577	0.051076	0.09039393	0.05512488
102.251	1	0.5145535	0.4239661	2.770081	2.732864	0.2636521	0.2814361	0.2377834	0.1716402	2.464456	2.33995	2.065184	1.208581	0.07482056	0.0615278	0.03907626	0.06346887	0.5635672	0.4991654	0.1729383	0.2177342	0.0486062	0.05038865	0.04701574	0.03540979
102.251	1	0.03411913	0.04516629	0.03031416	0.05180316	1.35631	2.268986	0.7576521	0.4892919	0.09027355	0.1478864	0.1008017	0.07119863	0.291715	0.2907724	0.3465227	0.2949113	0.2046501	0.269162	0.3555933	0.3705604	1.294446	1.973582	2.60866	2.705786
102.252	1	0.1015733	0.2023002	0.08438281	0.07011214	0.2000052	0.1934563	2.342841	1.36097	0.1445845	0.07753565	0.1590541	0.1433328	1.223703	0.8295549	0.4387976	0.2968279	0.07790478	0.0947334	0.08547373	0.07302609	0.2591722	0.2301521	0.2142461	0.2654154
102.350	1	2.002093	1.248387	0.2880827	0.2703198	0.05338936	0.05861597	0.06417926	0.0468955	0.2952808	0.2530119	0.358329	0.2927324	0.06055127	0.05869938	0.08024066	0.05440257	0.8701558	1.002242	1.337324	0.7398899	0.06169789	0.05188558	0.07480276	0.0567974
102.351	1	0.5051501	0.4403114	2.787698	2.693335	0.2729436	0.2750186	0.2470449	0.1688905	2.457916	2.321017	2.045873	1.197555	0.06918307	0.06008771	0.05420981	0.0684428	0.6020608	0.4694487	0.2515568	0.2800189	0.05045048	0.04144295	0.03966491	0.04030224
102.351	1	0.03381054	0.04393187	0.04896714	0.06407341	1.359545	2.262644	0.7750729	0.5329322	0.08567159	0.1414313	0.0763297	0.08460934	0.2983268	0.3006763	0.3082879	0.2804667	0.1972721	0.2691727	0.3617593	0.3628861	1.295275	1.977359	2.58588	2.68817
102.352	1	0.1339542	0.1404662	0.06828277	0.08369281	0.2179484	0.2365219	2.278404	1.287401	0.1265116	0.1133403	0.185449	0.1143507	1.259422	0.8313945	0.4653061	0.3067394	0.1179114	0.1358388	0.07171752	0.06806287	0.2507224	0.24449	0.194929	0.2341351
102.449	1	1.99153	1.261383	0.3235132	0.2448021	0.045092	0.04728724	0.05126369	0.04181641	0.2243719	0.3326725	0.3416377	0.2713981	0.04271963	0.06547987	0.06867256	0.05141212	0.8475617	0.924811	1.378686	0.7019956	0.06508585	0.05136923	0.08877679	0.04293988
102.450	1	0.499085	0.474297	2.785545	2.667653	0.2653104	0.2680776	0.2402958	0.1654144	2.436956	2.279108	1.996633	1.191078	0.06567631	0.04710131	0.06225923	0.06812844	0.6102016	0.4509629	0.3453879	0.2971032	0.06224844	0.04466955	0.04247736	0.03883043
102.451	1	0.03378031	0.04920431	0.06132701	0.05248811	1.37491	2.276554	0.7785725	0.5390764	0.09601627	0.1402917	0.06349211	0.0758253	0.2909542	0.2968777	0.2855477	0.2789512	0.1958533	0.2744044	0.3748856	0.3591571	1.2953	2.004962	2.577935	2.674148
102.452	1	0.1371405	0.1037459	0.108265	0.1050277	0.215931	0.3519929	2.19456	1.290232	0.1702007	0.1287801	0.1593986	0.1450234	1.268442	0.8718098	0.3938999	0.3176025	0.09893163	0.1227867	0.06861121	0.09917829	0.2186066	0.2722462	0.171897	0.2316041
102.549	1	1.96308	1.265462	0.3796876	0.2343175	0.06028406	0.05606473	0.05541741	0.05838176	0.1930544	0.3663823	0.2907319	0.2326918	0.04661858	0.0644256	0.06281493	0.04649754	0.8234886	0.8185962	1.35065	0.6846073	0.06550295	0.06851131	0.09354066	0.04577129
102.550	1	0.4893261	0.534695	2.76258	2.616918	0.2635815	0.2638118	0.2233537	0.1691984	2.431858	2.239007	1.925778	1.208339	0.0604194	0.04957493	0.08333208	0.07143908	0.5873247	0.4477226	0.460202	0.3005005	0.04382048	0.03665971	0.05948635	0.03048289
102.551	1	0.03764281	0.04378162	0.05441974	0.05780774	1.382332	2.281156	0.7609355	0.5504014	0.104976	0.1415589	0.06102487	0.06819409	0.2943627	0.2916348	0.2608051	0.283872	0.1970671	0.2819606	0.3736012	0.3659084	1.307153	2.031252	2.552943	2.66651
102.552	1	0.1240099	0.07003053	0.0696131	0.088769	0.1981955	0.4757354	2.100471	1.27103	0.1777159	0.09594292	0.1335389	0.1586616	1.220792	0.8594916	0.3198069	0.3056865	0.1405738	0.0979865	0.06613338	0.06466103	0.1977996	0.2337233	0.09986791	0.2048058
102.650	1	1.947015	1.225441	0.4046619	0.263122	0.06413397	0.0653923	0.04545026	0.05183183	0.2033936	0.3733712	0.2593898	0.1856606	0.05983324	0.07364087	0.06244694	0.02688142	0.8060497	0.7013458	1.281107	0.6888624	0.05522712	0.05793157	0.08626394	0.04748935
102.651	1	0.4899033	0.5954061	2.70587	2.561907	0.2684622	0.2696154	0.2188999	0.1609215	2.443373	2.236157	1.857572	1.232151	0.05637548	0.07070811	0.08599754	0.08008829	0.5495791	0.4621953	0.5464553	0.3086057	0.0465166	0.03121497	0.06168313	0.0444016
102.651	1	0.0298001	0.03799411	0.05328198	0.05373011	1.392746	2.283429	0.7372586	0.5573713	0.09824477	0.1366037	0.07148666	0.07567164	0.2875282	0.275287	0.2765843	0.2878845	0.1813168	0.2693051	0.3698387	0.3643123	1.285438	2.010981	2.534978	2.660076
102.652	1	0.1268357	0.1446164	0.1013626	0.09912306	0.1541347	0.5705597	2.185902	1.358807	0.1510233	0.09667347	0.1446285	0.1760648	1.20958	0.938865	0.2978153	0.2890163	0.1445398	0.08638814	0.09192644	0.06746288	0.1673269	0.2262697	0.09419496	0.1572272
102.749	1	1.951398	1.184024	0.4470109	0.3388598	0.05341059	0.06707154	0.05761432	0.06432701	0.2196437	0.4009951	0.2171335	0.2319921	0.0554553	0.07715346	0.05068158	0.04238967	0.7937696	0.6077011	1.234007	0.7335297	0.05404522	0.05549952	0.07612545	0.04210878
102.750	1	0.4940515	0.6591557	2.666187	2.52918	0.2623177	0.2664784	0.2065864	0.1752335	2.465264	2.215872	1.835182	1.268106	0.06145445	0.08797582	0.09502851	0.07125273	0.5046875	0.4907815	0.5943152	0.2848001	0.05041936	0.02893526	0.05818249	0.05675246
102.751	1	0.02939897	0.03885925	0.048624	0.05113198	1.396183	2.295566	0.7172159	0.5687584	0.09827066	0.1377488	0.08357511	0.1044227	0.2900029	0.2487234	0.2928861	0.2976234	0.1801063	0.2690381	0.3635782	0.3534731	1.26263	2.004477	2.516317	2.653262
102.752	1	0.1834044	0.09394649	0.08505963	0.0810575	0.1104183	0.6242189	2.305012	1.465785	0.1612429	0.09133676	0.1402935	0.1723751	1.211368	0.9510683	0.3048124	0.3129855	0.1520099	0.06581183	0.07378802	0.06010662	0.1402703	0.1699331	0.1161552	0.1385265
102.849	1	1.963183	1.164409	0.5247742	0.4031419	0.04405379	0.06081917	0.06626278	0.0729829	0.2219878	0.407066	0.2096951	0.2450868	0.05630718	0.08163071	0.0591247	0.04736698	0.7872386	0.5595418	1.217493	0.7585383	0.06105814	0.06668494	0.06341527	0.04180166
102.850	1	0.4978608	0.7031846	2.636337	2.533155	0.2679718	0.2681399	0.215109	0.1928328	2.479742	2.206113	1.828018	1.301322	0.0554805	0.08246328	0.08058852	0.07136491	0.4609756	0.5156984	0.6299501	0.254934	0.05509203	0.02729508	0.06378306	0.05455396
102.851	1	0.04951366	0.04605729	0.04332735	0.04759893	1.398366	2.289856	0.6976969	0.5544934	0.1039058	0.1434905	0.09696841	0.1010785	0.2998375	0.2409996	0.2996365	0.3080071	0.1636226	0.2829344	0.3539175	0.3580476	1.264884	2.017709	2.496426	2.658622
102.852	1	0.1462632	0.08021868	0.102626	0.07042541	0.1598578	0.6338181	2.280377	1.491795	0.1657354	0.09598086	0.1409514	0.1375024	1.126469	0.8757112	0.3612404	0.3500194	0.1271331	0.119312	0.10179	0.08354158	0.1708458	0.1904003	0.149901	0.08667459
102.949	1	1.979679	1.154235	0.5440577	0.4396781	0.05892436	0.05888083	0.05495868	0.07034669	0.2034329	0.383929	0.2549384	0.2021557	0.06492056	0.09337707	0.0907423	0.04679404	0.8432605	0.5084705	1.233489	0.7917556	0.06863074	0.07200299	0.08208163	0.06935512
102.950	1	0.4838191	0.7342418	2.587435	2.55699	0.2740416	0.2703543	0.2055653	0.1924993	2.478497	2.210022	1.807114	1.316025	0.04819819	0.08261273	0.06909289	0.06132466	0.4196806	0.5561251	0.6284639	0.2335363	0.05430314	0.0367741	0.06795437	0.04197629
102.951	1	0.04030726	0.04959231	0.02970026	0.06290515	1.384743	2.286455	0.689284	0.5382023	0.1078689	0.1398428	0.1096247	0.111405	0.295762	0.2510523	0.3060381	0.3197589	0.1586918	0.2981423	0.3445681	0.3617371	1.262608	2.021377	2.484312	2.650979
102.952	1	0.1057526	0.1003101	0.08483439	0.06808983	0.1750007	0.5748695	2.1967	1.468883	0.1521379	0.08150937	0.1270697	0.1197581	1.077953	0.7536381	0.3850324	0.3461284	0.08262113	0.09439879	0.06121192	0.08593023	0.2158882	0.2041043	0.1794683	0.08172557
103.049	1	1.984146	1.133094	0.5084536	0.4296642	0.05713801	0.06371121	0.05598859	0.06444005	0.2027025	0.2885254	0.2645594	0.1848797	0.06519627	0.06330496	0.08337426	0.05059416	0.9120928	0.4785666	1.215415	0.8159891	0.06361144	0.061428	0.06537303	0.06540014
103.050	1	0.461342	0.7444043	2.553268	2.603043	0.2692623	0.274786	0.2142227	0.1839943	2.472564	2.209024	1.812607	1.314405	0.0488838	0.07977204	0.06604554	0.06576352	0.3961523	0.6126115	0.5971615	0.2473552	0.06021951	0.04765675	0.07895535	0.03971839
103.051	1	0.05284903	0.0650909	0.04274909	0.05583695	1.36791	2.279229	0.6675435	0.5007384	0.1138819	0.159195	0.08462686	0.1243758	0.2929896	0.2719843	0.2861318	0.3446498	0.1666063	0.3100439	0.3516542	0.3619987	1.261042	2.018437	2.503065	2.640123
103.052	1	0.1563173	0.08211895	0.06837091	0.0909607	0.1948362	0.4847908	2.104422	1.433423	0.1478882	0.1036718	0.131946	0.09767131	1.063365	0.755214	0.3721403	0.3918762	0.07085551	0.06470873	0.0428933	0.09642976	0.2210193	0.1768098	0.1889888	0.09136408
103.149	1	2.053459	1.174055	0.4865945	0.4107745	0.06291885	0.07697041	0.05082824	0.06037548	0.2666673	0.2805365	0.2419123	0.1635639	0.08338421	0.06561093	0.08017087	0.05357532	0.9687368	0.5010847	1.247527	0.8457828	0.07432294	0.04700778	0.07619604	0.06861786
103.150	1	0.4556785	0.6957575	2.563362	2.648303	0.2717413	0.2749624	0.2202997	0.1918709	2.462785	2.218069	1.863118	1.311601	0.06096189	0.08670492	0.05699502	0.06289467	0.4238761	0.6311942	0.5195077	0.2946629	0.0473383	0.04655077	0.07350313	0.03856267
103.151	1	0.06452873	0.08038792	0.03223551	0.05989047	1.372419	2.28427	0.6430192	0.4410952	0.1116781	0.1534499	0.0729787	0.1056073	0.2708772	0.3052353	0.2697877	0.3653655	0.1464459	0.3090123	0.3510221	0.3656558	1.211241	1.962537	2.504424	2.616789
103.152	1	0.1906721	0.11475	0.09844568	0.09922352	0.2013307	0.4296029	2.223821	1.439741	0.1288147	0.1026752	0.1722886	0.1271199	1.118039	0.8119481	0.3646726	0.4140134	0.1114656	0.08045477	0.0621187	0.0810812	0.1898142	0.1635223	0.2083136	0.1332963
103.249	1	2.085351	1.238551	0.4568532	0.3492822	0.07059	0.07238458	0.05293875	0.04515952	0.2989658	0.3327062	0.2149908	0.1834056	0.0706334	0.0629366	0.05812452	0.05959035	1.011938	0.5668276	1.254281	0.8619215	0.07964669	0.05724038	0.1001338	0.08624023
103.250	1	0.4619557	0.6633426	2.600976	2.6754	0.2692343	0.2740081	0.2286536	0.1773562	2.436778	2.236912	1.912837	1.29694	0.05091551	0.09006063	0.0500217	0.07150101	0.4495971	0.6111589	0.4013154	0.3416135	0.04466325	0.04113609	0.06571444	0.04427187
103.251	1	0.06214199	0.05602085	0.04920857	0.04956744	1.331624	2.254351	0.6356017	0.4184912	0.1088037	0.1513209	0.08129151	0.1067994	0.2456646	0.3304895	0.2771826	0.3693969	0.154211	0.314119	0.3532263	0.3578799	1.175835	1.960011	2.511552	2.622134
103.252	1	0.1689699	0.1344119	0.07142749	0.07433661	0.2366652	0.3197533	2.253721	1.392301	0.118432	0.1055092	0.1416946	0.1445712	1.148777	0.8325982	0.3161373	0.4218215	0.08580688	0.119772	0.1066163	0.05868727	0.1732359	0.1439472	0.2188144	0.1989359
103.349	1	2.104765	1.260276	0.3236962	0.3337261	0.0598467	0.05235038	0.05767032	0.0466353	0.2807925	0.3338911	0.2090774	0.1932378	0.05192443	0.04847493	0.03500637	0.03920756	1.021656	0.6792943	1.233503	0.7761969	0.06827812	0.04714326	0.08015201	0.05102176
103.350	1	0.4565573	0.62496	2.672905	2.71829	0.2648519	0.2797261	0.2326274	0.1755331	2.374802	2.244992	1.969559	1.297009	0.03843843	0.09215126	0.03782755	0.07802849	0.4550581	0.5766604	0.2719976	0.379453	0.04122284	0.05242506	0.05408278	0.05287575
103.351	1	0.05024637	0.06229339	0.06455953	0.05999143	1.317195	2.248672	0.6381647	0.4470662	0.0997963	0.1598966	0.08646134	0.1123335	0.2553734	0.325449	0.2841202	0.3658754	0.1618776	0.2978856	0.3547697	0.3559687	1.183944	1.989065	2.518003	2.61682
103.352	1	0.1306683	0.1942253	0.07345988	0.09237564	0.2891416	0.2126761	2.246338	1.30654	0.1462236	0.1270724	0.1472536	0.1388326	1.194069	0.8456992	0.3341504	0.4015889	0.07856175	0.09281071	0.07872208	0.04603316	0.1962573	0.1541663	0.1694941	0.214617
103.449	1	2.082626	1.308521	0.1560468	0.3504286	0.05104882	0.04601932	0.04260907	0.05509642	0.2287214	0.2814927	0.2011969	0.1865451	0.0546031	0.04288225	0.03070999	0.0347095	1.040954	0.770273	1.205153	0.7343105	0.06696106	0.04655856	0.04488859	0.04539509
103.450	1	0.445852	0.5796112	2.736972	2.760772	0.2624848	0.2694857	0.233963	0.1819314	2.322435	2.226235	2.032566	1.307942	0.03990431	0.08950329	0.03347902	0.08360544	0.4847891	0.5340464	0.1839084	0.3705519	0.04500866	0.05557313	0.04293453	0.03682954
103.451	1	0.05233381	0.05657698	0.0705952	0.06285838	1.280429	2.239759	0.6230821	0.5064648	0.09203439	0.168974	0.08285832	0.1301963	0.2862693	0.3197139	0.325335	0.4029374	0.1727575	0.2924848	0.3727111	0.3657462	1.191145	2.023172	2.507666	2.6203
103.452	1	0.1715792	0.1815316	0.06036624	0.06814413	0.3224869	0.12983	2.154665	1.254572	0.1694619	0.0993335	0.1492053	0.1556523	1.20522	0.8768276	0.380102	0.382012	0.1251083	0.1241477	0.07562259	0.07160553	0.2136781	0.1615554	0.1188047	0.2580994
103.549	1	2.12033	1.387067	0.05334876	0.3451648	0.09034432	0.04336089	0.04044046	0.04217067	0.182732	0.2969254	0.2260532	0.172057	0.03980965	0.03882975	0.04399045	0.0457736	1.001568	0.7828203	1.184533	0.749923	0.0809244	0.04344586	0.04907507	0.05533313
103.550	1	0.4177561	0.5014158	2.793754	2.775141	0.2539188	0.2641556	0.2327467	0.1872248	2.257855	2.194866	2.068635	1.318321	0.04413895	0.07748591	0.05311156	0.07877029	0.5137554	0.4930336	0.1711957	0.3371464	0.06119441	0.05090737	0.03740309	0.03664173
103.551	1	0.06016954	0.04920443	0.0569616	0.05504038	1.271612	2.232905	0.5977372	0.5478794	0.1075429	0.1460233	0.0989691	0.1225485	0.2870088	0.3089577	0.3615333	0.4169678	0.1876259	0.2868114	0.3694928	0.3528689	1.166271	2.022361	2.513508	2.608784
103.552	1	0.2280258	0.148648	0.09756587	0.05077273	0.2928483	0.2568507	2.084787	1.205678	0.1786068	0.07467407	0.1387212	0.1232669	1.245154	0.9006546	0.4741905	0.400052	0.1498966	0.09929836	0.07332793	0.05794379	0.2231669	0.184584	0.07652751	0.2423243
103.649	1	2.174427	1.410332	0.0892491	0.3328692	0.0872771	0.05175062	0.04478936	0.03352369	0.2049417	0.3349406	0.2515767	0.1726342	0.03492279	0.05896864	0.0503377	0.04841489	0.9984364	0.8128234	1.217416	0.7976274	0.08125883	0.05449127	0.05175543	0.045498
103.650	1	0.3721005	0.409413	2.848715	2.792529	0.2496481	0.2571778	0.2459232	0.1935888	2.244718	2.169156	2.091787	1.32484	0.05552336	0.0737761	0.06705439	0.06611878	0.5220053	0.4646516	0.204949	0.3058424	0.05869209	0.05538576	0.05134934	0.04583162
103.651	1	0.05503415	0.05187236	0.055274	0.04474338	1.26309	2.262213	0.5670401	0.5693811	0.1129689	0.135262	0.1211149	0.1132166	0.2867471	0.2891058	0.3722399	0.3899379	0.214487	0.2641368	0.3718156	0.3460331	1.139117	2.007473	2.541939	2.599473
103.652	1	0.1932478	0.1143102	0.11078	0.04533161	0.2660566	0.3679575	2.216243	1.271632	0.1773326	0.07586487	0.1247536	0.1450058	1.344203	0.9740087	0.5068223	0.4254666	0.1017702	0.1017196	0.08283464	0.058199	0.2028806	0.2004966	0.1094904	0.2024989
103.749	1	2.146539	1.391064	0.1382035	0.3116646	0.08487811	0.06136964	0.05837191	0.03251808	0.2651725	0.2851093	0.2644288	0.1985194	0.03677018	0.05438325	0.04166162	0.04824409	1.024709	0.8260829	1.261657	0.8161073	0.08479231	0.07942652	0.05101353	0.04679624
103.750	1	0.3197334	0.3148605	2.860149	2.796093	0.2543965	0.2568085	0.2474442	0.1910151	2.235338	2.127955	2.106767	1.341691	0.05048609	0.06135223	0.08206615	0.06791013	0.5224309	0.4499313	0.2682051	0.2768892	0.04180793	0.06433054	0.05604947	0.04427656
103.751	1	0.03986777	0.04446501	0.05522949	0.03895459	1.251715	2.251779	0.5372251	0.6000109	0.119633	0.1292647	0.1294547	0.09829603	0.2928153	0.268887	0.3765287	0.3667403	0.2129356	0.2590441	0.360598	0.3528689	1.125298	2.031204	2.535033	2.607369
103.752	1	0.1501284	0.07655028	0.09865488	0.05782979	0.1736907	0.4754857	2.290308	1.383003	0.1615414	0.07525414	0.1294179	0.1736212	1.384539	1.036318	0.5074869	0.4236939	0.1125709	0.08683498	0.1030349	0.07891991	0.2037633	0.1828976	0.1290567	0.1508471
103.849	1	2.093866	1.369955	0.1528608	0.305969	0.06963924	0.04465339	0.04836542	0.04116007	0.3331959	0.2122975	0.2718585	0.2293708	0.05055088	0.04516596	0.03739893	0.06009742	1.070795	0.8128992	1.33187	0.8225428	0.08310289	0.06747732	0.06188265	0.06163603
103.850	1	0.3077809	0.2396388	2.874972	2.785765	0.2421203	0.2493907	0.2514118	0.1865017	2.218588	2.084403	2.08318	1.352498	0.05706634	0.06107727	0.07349586	0.0728001	0.5402574	0.4703064	0.2672255	0.2413063	0.04574363	0.06638845	0.05899523	0.0392397
103.851	1	0.03538278	0.03754054	0.04336771	0.03897979	1.248898	2.257175	0.5258581	0.6329502	0.1143782	0.126324	0.1373802	0.111295	0.2911668	0.2409763	0.3712196	0.387353	0.2178899	0.2572753	0.3640036	0.3595356	1.148985	2.057232	2.559602	2.607827
103.852	1	0.138658	0.06508786	0.09231122	0.065765	0.1635684	0.5880814	2.28339	1.409156	0.157469	0.1012856	0.1263337	0.1744909	1.343902	1.061965	0.4740027	0.3914083	0.1326205	0.05814194	0.09017532	0.05556333	0.1695215	0.1879595	0.1368539	0.09641186
103.949	1	2.204899	1.429908	0.1596293	0.3006421	0.06133699	0.06321125	0.06123045	0.03800148	0.4126842	0.2909638	0.304638	0.2636803	0.06056013	0.05543233	0.05946614	0.05816997	1.252493	0.9624675	1.549846	0.8849766	0.091761	0.07572605	0.07193428	0.06800722
103.950	1	0.331656	0.1906142	2.863358	2.771393	0.2491858	0.2601628	0.2414568	0.1791218	2.211859	2.045978	2.038731	1.349616	0.05431159	0.07840115	0.07904703	0.07152641	0.5527307	0.5000244	0.2196098	0.2387519	0.05641624	0.06234493	0.06105891	0.03659714
103.951	1	0.04457813	0.04764268	0.05537493	0.03971272	1.244775	2.262476	0.4910756	0.6339578	0.1020654	0.1245935	0.1346199	0.1247742	0.2678914	0.228302	0.3768948	0.4103067	0.1947929	0.2747672	0.3869741	0.381242	1.121246	2.096987	2.641347	2.693646
103.952	1	0.1560756	0.05251767	0.06600575	0.09143579	0.2680788	0.6179929	2.117681	1.390207	0.1453492	0.114513	0.1390145	0.2011416	1.22964	0.9934637	0.3936622	0.3481703	0.07525297	0.06785224	0.1022215	0.04455383	0.1257512	0.2128664	0.1591847	0.09791977
104.049	1	2.223577	1.466544	0.196186	0.3130929	0.07517998	0.06594398	0.04992261	0.05416241	0.4730089	0.3979078	0.2019075	0.3000057	0.05897095	0.06023108	0.06390193	0.0560076	1.393774	1.074791	1.685194	0.928292	0.0734312	0.09441242	0.06063586	0.07075802
104.050	1	0.3695808	0.190702	2.778141	2.698777	0.2396587	0.246293	0.2329031	0.1811912	2.20653	1.995856	1.98306	1.386006	0.06732294	0.08424149	0.07164626	0.06855338	0.5395331	0.5347169	0.1912691	0.3191736	0.05115413	0.06453454	0.04282699	0.05720192
104.051	1	0.05481198	0.05627467	0.06981564	0.05744159	1.28955	2.273154	0.4979879	0.588909	0.1067384	0.1440897	0.104618	0.1455502	0.2758941	0.2563773	0.373307	0.4294461	0.1826491	0.2603546	0.3923642	0.3790971	1.079344	2.006769	2.686703	2.726277
104.052	1	0.07640101	0.07768289	0.1015767	0.08706036	0.3697851	0.5845283	1.9745	1.337616	0.1551413	0.1217364	0.1473517	0.1325415	1.073232	0.8473588	0.3174859	0.2892857	0.0944757	0.09307354	0.09900972	0.06917213	0.1089454	0.2239447	0.1592132	0.08759027
104.149	1	2.179733	1.435527	0.189566	0.2976412	0.04948441	0.05798755	0.05742659	0.04690357	0.478487	0.3680253	0.1685843	0.3017082	0.06035661	0.06432186	0.05766309	0.07113296	1.364714	1.049468	1.649865	0.941561	0.08558812	0.08648907	0.05721776	0.06075286
104.150	1	0.3970273	0.2046748	2.717637	2.601534	0.2484178	0.2502961	0.2282322	0.1961492	2.223207	1.979831	1.9481	1.431549	0.07427046	0.09152596	0.07015009	0.06549343	0.528807	0.5615146	0.2652371	0.3767184	0.04395539	0.06759992	0.05066468	0.058247
104.151	1	0.06109645	0.05017339	0.04050624	0.05621608	1.312268	2.220537	0.5360885	0.5137146	0.1034655	0.1428116	0.1150493	0.150334	0.2603846	0.2729737	0.3471056	0.4529787	0.1958106	0.2696248	0.3817596	0.3819388	1.087475	1.965188	2.687174	2.754404
104.152	1	0.08278368	0.07528831	0.08083633	0.06013264	0.3410565	0.5170463	2.004041	1.409795	0.131205	0.07503421	0.1440643	0.1301357	1.037703	0.7840195	0.3015353	0.2890791	0.1544977	0.06208704	0.0420794	0.07294179	0.09914609	0.1968188	0.09237489	0.07677684
104.249	1	2.238079	1.432247	0.218828	0.3307223	0.04781346	0.07057094	0.05593649	0.05937226	0.4761327	0.3097915	0.1568738	0.3232261	0.05154345	0.0446975	0.06287639	0.08066958	1.351836	1.003167	1.595793	0.9712984	0.0819794	0.08127964	0.08639644	0.06473738
104.250	1	0.4050128	0.2358091	2.656821	2.553606	0.2444166	0.2423962	0.2311116	0.2006743	2.252481	1.985892	1.91168	1.479624	0.08392762	0.0940946	0.06674623	0.07238702	0.5167429	0.5810787	0.3516477	0.4014466	0.0478057	0.0732697	0.04605176	0.05052432
104.251	1	0.06063375	0.05862163	0.05332628	0.06086794	1.343138	2.200368	0.5668057	0.4183116	0.1082623	0.1636188	0.1118267	0.158542	0.2385324	0.2948529	0.3168187	0.4640712	0.1764755	0.2949496	0.3659753	0.3779028	1.107406	1.97508	2.661282	2.741046
104.252	1	0.09938914	0.07002302	0.05781448	0.04910676	0.328097	0.4393819	1.974288	1.375443	0.1409811	0.07500354	0.118324	0.101971	1.038354	0.7115228	0.2984607	0.296167	0.1221686	0.06730363	0.02761391	0.1051329	0.1046095	0.1681001	0.0572446	0.09531579
104.349	1	2.267466	1.470031	0.2989757	0.3674302	0.04123624	0.07487253	0.05146667	0.06246143	0.4612821	0.2740044	0.2051679	0.3061053	0.08255923	0.05643916	0.04396321	0.07311529	1.329646	0.8866737	1.518002	0.9674346	0.08493507	0.0591647	0.1196385	0.05419339
104.350	1	0.4023553	0.2773909	2.596946	2.499295	0.2509594	0.247204	0.2238445	0.2023388	2.269577	2.003826	1.881659	1.489602	0.06419938	0.08889307	0.06821124	0.05629013	0.5024854	0.5937544	0.4465514	0.39404	0.05619433	0.0591227	0.04459128	0.03459868
104.351	1	0.06250918	0.05263489	0.07353334	0.06105932	1.381439	2.204626	0.6014211	0.3341527	0.1073705	0.1737409	0.09544166	0.1704529	0.2308784	0.2975902	0.2883473	0.5003151	0.164833	0.2909221	0.3549172	0.3729031	1.127012	1.971247	2.619816	2.749892
104.352	1	0.1217378	0.09195156	0.06143079	0.06025611	0.306985	0.3089119	1.789474	1.270141	0.1654383	0.08931093	0.1229894	0.06192771	1.056092	0.7020828	0.281023	0.2843994	0.1045135	0.0451273	0.05333751	0.06288817	0.1351509	0.1218288	0.08311582	0.1547522
104.449	1	2.274788	1.486767	0.3421305	0.4386142	0.03930484	0.06453831	0.06005409	0.05354239	0.3947824	0.2805208	0.2394222	0.2429824	0.05695694	0.05881755	0.04046084	0.04221401	1.252394	0.7018386	1.452631	0.9388712	0.08017068	0.04202884	0.1059981	0.04403978
104.450	1	0.4014199	0.3192707	2.550807	2.465155	0.2498144	0.2529091	0.2173253	0.2076502	2.284289	2.071325	1.881806	1.50874	0.06976932	0.09700703	0.0658239	0.06561404	0.4965658	0.6066686	0.5489206	0.401292	0.05590816	0.06707937	0.05529842	0.04968627
104.451	1	0.06115626	0.05509326	0.05356004	0.06765179	1.418754	2.191128	0.6038557	0.3265401	0.1155845	0.181205	0.1013438	0.162127	0.2275073	0.3023272	0.3071764	0.4996733	0.1407489	0.2826881	0.3558536	0.3664303	1.148715	1.982858	2.596477	2.749806
104.452	1	0.1588831	0.1136297	0.06404481	0.04631941	0.2568687	0.2272515	1.625101	1.181112	0.1490726	0.08950932	0.1243489	0.07125894	1.039395	0.7459026	0.2806631	0.2812	0.08021614	0.05731881	0.06146709	0.07078734	0.1221743	0.1165269	0.0968173	0.1970852
104.549	1	2.283141	1.500047	0.3263171	0.4990976	0.03338273	0.05505218	0.0743446	0.0772844	0.3463847	0.2085464	0.2337344	0.2985368	0.0555587	0.07722473	0.05481634	0.04993498	1.193502	0.4934885	1.459169	0.9527908	0.07908715	0.0608928	0.08598308	0.04155753
104.550	1	0.3750015	0.3262761	2.526726	2.447729	0.2472109	0.2544628	0.2117723	0.2137626	2.310325	2.122675	1.906141	1.500926	0.07937542	0.08871746	0.06483192	0.06210193	0.5104057	0.6098583	0.5895135	0.376477	0.05508374	0.07569651	0.053754	0.05404266
104.551	1	0.06038098	0.05522326	0.0784446	0.06186515	1.449933	2.210285	0.607587	0.3770479	0.1175202	0.1864463	0.1147236	0.1487524	0.2402359	0.2907047	0.3159459	0.4712432	0.1412929	0.2885009	0.3706506	0.3645838	1.153237	2.002556	2.604128	2.74709
104.552	1	0.1500457	0.1467885	0.07308534	0.05520773	0.1842221	0.2392797	1.688771	1.16177	0.1500725	0.08581366	0.1342886	0.1086038	1.091012	0.7965176	0.3040397	0.2669865	0.07877969	0.08803495	0.07370741	0.05435103	0.116693	0.1410874	0.1230945	0.2330694
104.649	1	2.319136	1.478194	0.3321871	0.5182407	0.04604081	0.04707273	0.06345027	0.06111732	0.3830081	0.2184405	0.2391447	0.3055224	0.07098654	0.0616184	0.03851253	0.04896904	1.184263	0.4981115	1.509963	1.013605	0.07884331	0.05909395	0.06989943	0.04095004
104.650	1	0.3713832	0.3045923	2.547031	2.451842	0.2536663	0.2671594	0.2210466	0.1966703	2.317311	2.179657	1.93441	1.491417	0.08161499	0.07785236	0.05482138	0.06574137	0.5546826	0.5958278	0.578546	0.3493531	0.05913558	0.07857465	0.04822031	0.05184322
104.651	1	0.05023735	0.04314712	0.0569121	0.0521591	1.486947	2.231713	0.6034048	0.4414314	0.1114257	0.1742751	0.1238997	0.1256689	0.2352609	0.305685	0.3127323	0.4452763	0.1480651	0.299519	0.3776716	0.3759021	1.163574	2.014715	2.601717	2.756868
104.652	1	0.1213536	0.1437656	0.0713939	0.04394417	0.1072865	0.2773905	1.677648	1.080108	0.132837	0.1227361	0.1322839	0.08572734	1.098925	0.7962415	0.2783945	0.2820824	0.08681701	0.07422664	0.05216818	0.05135796	0.1039541	0.1516067	0.1320627	0.2687742
104.749	1	2.294456	1.451844	0.3193292	0.4878527	0.0472547	0.06172454	0.05781798	0.05662252	0.4031944	0.2991527	0.2386249	0.270645	0.07909052	0.05342525	0.0445819	0.05011488	1.230214	0.680789	1.578039	0.9744965	0.06905701	0.07711527	0.06371487	0.04874723
104.750	1	0.3656988	0.2875777	2.564432	2.479647	0.2565349	0.2858898	0.2247699	0.1978308	2.317212	2.23329	2.005816	1.483182	0.08159592	0.06319149	0.05092453	0.06401902	0.576331	0.5485903	0.5306411	0.3473856	0.04905958	0.08334543	0.04377487	0.04159453
104.751	1	0.03337189	0.03067032	0.0487408	0.03659697	1.490781	2.215076	0.6252927	0.543564	0.1151682	0.1673315	0.1565612	0.1235871	0.239153	0.3087103	0.3431591	0.4097396	0.1582526	0.2954056	0.3809537	0.3807484	1.194417	2.053473	2.593899	2.769645
104.752	1	0.1409293	0.09555547	0.108931	0.05533175	0.08277527	0.3885909	1.650781	0.9903692	0.165714	0.103622	0.1233793	0.09801447	1.03322	0.7299905	0.2015256	0.3019336	0.09267586	0.08821032	0.09582112	0.05452949	0.1306867	0.166896	0.146399	0.2630087
104.849	1	2.17874	1.385379	0.3248967	0.3891023	0.05030943	0.06399821	0.04563248	0.05962108	0.3878329	0.3248759	0.2066072	0.2605579	0.05174929	0.06015378	0.0532957	0.05868824	1.264957	0.8783011	1.736619	0.9687298	0.07639933	0.09763133	0.06767084	0.05735552
104.850	1	0.3656907	0.2965122	2.587661	2.536666	0.2559545	0.2825881	0.2348537	0.2014444	2.284141	2.255236	2.088846	1.511267	0.06088107	0.05062696	0.04872699	0.05775149	0.5798253	0.497789	0.4527329	0.3955666	0.05128907	0.08241605	0.03561665	0.04102617
104.851	1	0.03477126	0.05248039	0.05562113	0.05004085	1.486305	2.161788	0.6539959	0.6526076	0.1255409	0.1510159	0.149892	0.1362306	0.2335461	0.3064179	0.3732547	0.3837812	0.1632049	0.2897785	0.3911016	0.3982354	1.242289	2.081497	2.63444	2.808794
104.852	1	0.09389998	0.09477188	0.1088044	0.06799875	0.13626	0.4790383	1.371983	0.8142823	0.1469875	0.0960501	0.100526	0.08030514	0.8336393	0.6170056	0.1891184	0.2676829	0.1004352	0.07522409	0.05293681	0.07799707	0.1622812	0.1338042	0.1774356	0.2866526
104.949	1	2.163658	1.348213	0.3573779	0.2801445	0.05856526	0.0579366	0.06008365	0.0691733	0.4085982	0.372797	0.2162614	0.313788	0.05375529	0.06105632	0.0520755	0.05902384	1.311124	0.9891007	1.924539	1.050471	0.08303271	0.08514027	0.06556734	0.06765651
104.950	1	0.3665782	0.2987069	2.631447	2.615939	0.2582976	0.2824645	0.2490633	0.2112674	2.277329	2.274363	2.12867	1.506022	0.05793253	0.04595152	0.04334432	0.05661828	0.5475681	0.4511946	0.3580962	0.4302482	0.05229307	0.1050338	0.05588567	0.038967
104.951	1	0.02979052	0.04825441	0.07342379	0.05536149	1.474592	2.167536	0.7037563	0.7111623	0.1268225	0.1369188	0.1360859	0.1307227	0.23162	0.2866106	0.3573052	0.3299128	0.1655039	0.281309	0.3948687	0.4000644	1.255252	2.076051	2.666414	2.821683
104.952	1	0.1007887	0.09776577	0.06907508	0.08058682	0.1908507	0.5182719	1.29887	0.7550005	0.1250466	0.07850978	0.09693507	0.08172778	0.7124874	0.5003169	0.2934967	0.2263387	0.1085895	0.0501348	0.03712069	0.0471627	0.185068	0.1551122	0.1715875	0.2275596
105.050	1	2.16805	1.408447	0.3165254	0.1539913	0.07215814	0.0596642	0.04474361	0.07624319	0.420506	0.3810933	0.1963273	0.3787168	0.05280867	0.06099182	0.04900491	0.04881167	1.353837	0.9990135	2.050418	1.159449	0.08209202	0.06716831	0.06875669	0.05894475
105.051	1	0.3564336	0.284151	2.674261	2.665296	0.2602183	0.2814543	0.2628023	0.2147415	2.26873	2.274196	2.184549	1.523537	0.04630034	0.03199208	0.03940058	0.06561286	0.5171476	0.3776075	0.2435912	0.435853	0.04153818	0.09603714	0.0668309	0.03934311
105.051	1	0.03014823	0.04164817	0.07268567	0.05339645	1.458026	2.150165	0.7372091	0.6803542	0.1128837	0.1413675	0.1036407	0.1016311	0.2495881	0.2715797	0.337515	0.3136426	0.1723531	0.2596219	0.4084469	0.3951709	1.260006	2.042596	2.719827	2.817353
105.052	1	0.1868606	0.08132246	0.08797629	0.04951571	0.2675795	0.5550345	1.363509	0.8440822	0.1295149	0.09142494	0.1026205	0.1278797	0.7075266	0.467803	0.3485367	0.2200384	0.0737207	0.05878292	0.03147449	0.04289383	0.2101388	0.1957659	0.1290598	0.1387079
105.149	1	2.132063	1.409764	0.2293857	0.1296047	0.05178091	0.06658474	0.07354616	0.06921619	0.3877104	0.3344617	0.2733432	0.358954	0.05163042	0.04416592	0.04852087	0.04810299	1.308386	0.9243993	2.070254	1.205931	0.07745303	0.06426238	0.06134898	0.08516019
105.150	1	0.3641951	0.2817043	2.693846	2.702471	0.2545075	0.2772662	0.2685284	0.2157928	2.254136	2.26587	2.239532	1.536763	0.04626285	0.03399588	0.04561188	0.05932827	0.5099267	0.3221529	0.2211222	0.4197715	0.04431297	0.06693257	0.0664714	0.04602768
105.151	1	0.03665046	0.0550411	0.05850691	0.04842805	1.461493	2.13885	0.79098	0.62087	0.122316	0.1506461	0.07355852	0.1094404	0.2756291	0.2803862	0.3169354	0.3139882	0.1832918	0.252119	0.4205141	0.3917261	1.296084	2.010922	2.761151	2.831419
105.152	1	0.1741485	0.1164484	0.1028342	0.07794022	0.3069688	0.5571977	1.362992	0.913444	0.1323641	0.08182255	0.1407572	0.1289569	0.6672736	0.4259158	0.3654952	0.2556805	0.08097378	0.05300493	0.06883998	0.05512175	0.2187928	0.20038	0.1366297	0.09275471
105.249	1	2.075211	1.406606	0.2077148	0.1431409	0.04430107	0.0605338	0.05944053	0.05731647	0.2935397	0.308793	0.3834176	0.2719656	0.04952157	0.03990331	0.05672563	0.04274913	1.255341	0.8304942	2.058642	1.216885	0.07902462	0.06515405	0.07242342	0.09719347
105.250	1	0.3825482	0.2987957	2.725708	2.688477	0.2477261	0.2709134	0.2600174	0.205185	2.227554	2.227171	2.270272	1.532929	0.04538773	0.04300971	0.0561462	0.04209599	0.5220456	0.3580797	0.206947	0.3524259	0.05383438	0.0552575	0.05764329	0.04588261
105.251	1	0.05395063	0.07148887	0.07741069	0.04044491	1.454294	2.115839	0.8646804	0.5324058	0.1245988	0.1479912	0.05928545	0.1181792	0.296107	0.3023493	0.330178	0.3339962	0.2001349	0.2564739	0.43568	0.407909	1.316812	2.00436	2.783047	2.843242
105.252	1	0.09947551	0.1596588	0.1131228	0.08175802	0.2744185	0.444277	1.103287	0.8384525	0.09803575	0.08221061	0.1249072	0.1171057	0.5523373	0.385186	0.3213342	0.2429018	0.05929481	0.07148095	0.04414403	0.06095231	0.229715	0.1869739	0.1415617	0.09070286
105.349	1	2.104756	1.461139	0.2176111	0.1330015	0.06684802	0.06922684	0.06228103	0.05022921	0.3156933	0.3144594	0.4501133	0.2313753	0.06856633	0.043938	0.06821248	0.04327727	1.264138	0.7438641	2.03478	1.262962	0.07392203	0.07343589	0.08868172	0.06301768
105.350	1	0.4149654	0.3133747	2.727868	2.649341	0.2430236	0.2699402	0.2600907	0.2144714	2.234442	2.207529	2.27457	1.539967	0.04306656	0.05003326	0.06012672	0.05890746	0.5224944	0.3970073	0.2106469	0.2662525	0.0422028	0.04682808	0.05285543	0.03606184
105.351	1	0.04517757	0.07085154	0.0746096	0.06258037	1.442909	2.083969	0.8801299	0.432311	0.1163859	0.1615167	0.08173871	0.1320369	0.3213245	0.3403084	0.3606573	0.3413883	0.2107943	0.2780756	0.4521982	0.4196756	1.338758	2.018563	2.806146	2.857822
105.352	1	0.1240926	0.1085842	0.06531748	0.05634472	0.1742256	0.2612009	0.8025431	0.6507221	0.07217162	0.07250174	0.1111984	0.1024293	0.5051879	0.4339875	0.2585708	0.1914629	0.05936878	0.06461684	0.02980795	0.03701197	0.2274505	0.1749539	0.1364593	0.1608672
105.449	1	2.069443	1.477357	0.2603445	0.1442391	0.06336462	0.06696642	0.07257277	0.03695742	0.2797575	0.3478967	0.4731618	0.2665297	0.05078778	0.04102973	0.05490544	0.04285932	1.320812	0.7041471	1.928298	1.269468	0.08266312	0.06764197	0.06742381	0.03713872
105.451	1	0.4526238	0.3351744	2.696593	2.577828	0.2440616	0.2672196	0.2563896	0.2027719	2.268863	2.153358	2.29144	1.523604	0.05799616	0.05829574	0.07418899	0.05428356	0.5373021	0.4366009	0.2316683	0.1713616	0.03555528	0.04095283	0.05721411	0.048249
105.451	1	0.03956571	0.0727026	0.08024553	0.05955529	1.407442	2.065251	0.864928	0.3567031	0.1092267	0.1551543	0.1119518	0.1294844	0.3191859	0.3280032	0.3835021	0.3529875	0.2232143	0.2728462	0.4564652	0.4335308	1.354645	1.981003	2.840697	2.881618
105.452	1	0.09020072	0.1303993	0.06787227	0.06411278	0.1317777	0.2804706	0.7777996	0.6702541	0.0829585	0.07465787	0.1021296	0.09741452	0.5676179	0.5320185	0.2494978	0.1652466	0.05889619	0.06542985	0.04099751	0.02572398	0.2032266	0.1750702	0.1426798	0.2019485
105.549	1	2.058418	1.488675	0.2686335	0.1925883	0.05704201	0.05750653	0.08909962	0.04455524	0.3115256	0.3937161	0.4735635	0.2892193	0.05741011	0.06606562	0.05799106	0.0363767	1.400519	0.8193229	1.831099	1.26257	0.09810403	0.06308912	0.05100848	0.04758513
105.550	1	0.4616126	0.360267	2.674864	2.526953	0.2462247	0.2651591	0.2655358	0.2092177	2.272958	2.12048	2.280637	1.533614	0.06851573	0.05635373	0.06241743	0.05533742	0.5576177	0.4696275	0.2315399	0.2007877	0.03833237	0.0622819	0.05420896	0.0659911
105.551	1	0.03097576	0.06743481	0.08678862	0.07179195	1.387131	2.044815	0.8265251	0.37149	0.1224428	0.1513866	0.1291496	0.1196285	0.3154784	0.3134304	0.4097312	0.3543413	0.2342099	0.2821359	0.4686608	0.4396196	1.372073	1.98285	2.893351	2.905133
105.552	1	0.1022515	0.1139128	0.08105232	0.06973867	0.1120741	0.3303611	0.7711621	0.6562121	0.04147871	0.05631582	0.08529545	0.08365395	0.5897895	0.5822681	0.2220406	0.1573173	0.05825034	0.05448613	0.0310885	0.04222068	0.1364895	0.1749136	0.1542	0.2426021
105.649	1	2.143952	1.487006	0.2958931	0.1716605	0.07698473	0.07019414	0.0670429	0.05148324	0.3211094	0.383495	0.4555846	0.3142035	0.06728577	0.05419545	0.05116413	0.04108846	1.467663	1.024123	1.730115	1.225517	0.08327787	0.0742128	0.06199639	0.04788804
105.650	1	0.4715343	0.4207444	2.645392	2.498566	0.2503343	0.2643343	0.2582918	0.2011943	2.293909	2.064329	2.233569	1.51316	0.07940037	0.0562925	0.07266056	0.0551594	0.5514102	0.4843886	0.1970838	0.3344681	0.02892191	0.05798116	0.05706104	0.06090046
105.651	1	0.02570808	0.07322659	0.1031806	0.08348104	1.362619	2.05415	0.7700548	0.4873284	0.1224094	0.1805781	0.1359421	0.1163626	0.3077763	0.3382248	0.4373998	0.357696	0.2176812	0.2884219	0.4729282	0.4676171	1.382429	1.97766	2.900434	2.94106
105.652	1	0.08915449	0.1181762	0.08100287	0.06362577	0.07058363	0.3500212	0.7241056	0.5979626	0.05925774	0.07668205	0.0788555	0.08147084	0.5661431	0.5257112	0.2182965	0.1385315	0.06500277	0.05342741	0.06997646	0.03661537	0.1055398	0.1413521	0.1887318	0.2290979
105.748	1	2.311322	1.395617	0.3546972	0.186072	0.07301846	0.04834991	0.04843774	0.04788986	0.3062271	0.3916534	0.4796549	0.3274989	0.06212389	0.05263632	0.06841624	0.04981368	1.49972	1.210866	1.677259	1.181885	0.09584019	0.06544183	0.06957313	0.04471327
105.749	1	0.4586167	0.4731607	2.599557	2.444719	0.2554069	0.2507165	0.2565432	0.1955604	2.297276	2.013013	2.185096	1.492349	0.07278212	0.04856886	0.07980861	0.06172874	0.5405614	0.4876831	0.2184499	0.4641338	0.03917008	0.06315187	0.06161542	0.04926174
105.749	1	0.03059588	0.07469362	0.1025351	0.08565306	1.350596	2.023668	0.7038053	0.6188927	0.12882	0.1702054	0.1602006	0.1094788	0.3161884	0.3425053	0.4798014	0.3349702	0.2255921	0.295697	0.4659103	0.4812362	1.410904	1.990691	2.913749	2.977148
105.749	1	0.08709192	0.09790661	0.08949652	0.05419974	0.05981023	0.3227632	0.6272556	0.494855	0.07327655	0.04318349	0.05471938	0.06015819	0.5100626	0.4711591	0.2053569	0.1097559	0.07596561	0.0602756	0.06296928	0.03555382	0.1271216	0.1076549	0.2269249	0.2320346
105.849	1	2.422394	1.408669	0.3351829	0.2393925	0.0651778	0.04456012	0.04938264	0.04191513	0.2975027	0.3637213	0.4711597	0.2812641	0.05310789	0.04249594	0.06621544	0.04162326	1.535059	1.315056	1.646437	1.149973	0.1009614	0.08730784	0.07037341	0.0474176
105.850	1	0.4524067	0.5104071	2.546911	2.404188	0.2586053	0.2464659	0.2461418	0.1996429	2.315299	1.955959	2.139288	1.472156	0.07812284	0.05191408	0.08561612	0.05603164	0.5191478	0.5008093	0.3238174	0.5162407	0.04211128	0.06604043	0.06788458	0.03946604
105.851	1	0.04457607	0.09084049	0.09779199	0.1063102	1.326539	2.038538	0.6686454	0.7157904	0.1178298	0.1582225	0.1783986	0.1179535	0.3202359	0.3550947	0.4762494	0.3026841	0.2185696	0.3209202	0.4626942	0.4977444	1.377856	1.978787	2.952722	3.01889
105.852	1	0.1006565	0.07955652	0.06193629	0.07206004	0.05395876	0.3100413	0.6083724	0.4523544	0.08065306	0.0493691	0.06225874	0.04661044	0.4926497	0.4414664	0.1750823	0.1136693	0.08351724	0.05656922	0.07418762	0.03206395	0.1286327	0.08297615	0.2456065	0.247748
105.949	1	2.443236	1.535645	0.2258898	0.1844798	0.06369358	0.04570815	0.0535565	0.05863941	0.3144001	0.3196666	0.4663325	0.2790942	0.05265603	0.03194934	0.06675628	0.03947455	1.552396	1.312244	1.581595	1.133493	0.09496111	0.09242919	0.06742551	0.07025247
105.950	1	0.4604172	0.5425614	2.51501	2.378155	0.253662	0.2416593	0.2331513	0.1990519	2.33037	1.958703	2.078018	1.463956	0.07814942	0.05321524	0.0805949	0.06974089	0.4943432	0.5342797	0.3938245	0.5184692	0.04099413	0.07345359	0.05376747	0.03762315
105.951	1	0.05072695	0.07285041	0.1005452	0.1096442	1.317633	2.04108	0.6746416	0.7754387	0.1011568	0.1667619	0.1577821	0.1198925	0.2988114	0.3704376	0.4522972	0.2548486	0.2017438	0.3486472	0.4849187	0.4966323	1.322198	1.936247	2.999068	3.097386
105.952	1	0.07574162	0.08196206	0.07470504	0.0593098	0.08715131	0.3027971	0.6477492	0.4384399	0.1041406	0.05481195	0.07054206	0.06860334	0.5170262	0.4312662	0.1295788	0.1322593	0.08888852	0.05245144	0.06311909	0.04830438	0.1536432	0.06125833	0.2380443	0.2678604
106.049	1	2.393519	1.68321	0.2093678	0.1000659	0.05836136	0.05235118	0.06641563	0.04550891	0.2826602	0.3135438	0.3746076	0.2902799	0.0581927	0.05720174	0.04632402	0.05332875	1.565229	1.210699	1.60075	1.046735	0.08631746	0.08261567	0.06039524	0.07091476
106.050	1	0.4807271	0.5793363	2.482407	2.361683	0.2558493	0.2464962	0.2307342	0.1848324	2.344992	2.001206	2.044965	1.428729	0.06998911	0.05680455	0.07459136	0.06994968	0.4706465	0.5606028	0.4557407	0.5001546	0.05071156	0.06966901	0.05198929	0.04216504
106.051	1	0.03680899	0.06661398	0.08768983	0.10132	1.288132	2.021591	0.6988756	0.770029	0.09607312	0.1577513	0.1758863	0.1379682	0.3081386	0.3780104	0.4514486	0.2763555	0.2060103	0.3436154	0.5068794	0.4905229	1.289932	1.915387	3.009146	3.150131
106.052	1	0.08766891	0.09466739	0.06576898	0.04967532	0.1816726	0.2999076	0.6144459	0.3899677	0.09288739	0.0558671	0.08408556	0.0564384	0.4119772	0.3051303	0.1117832	0.1049278	0.08831655	0.0396823	0.05150825	0.05356004	0.1508345	0.08138536	0.2024624	0.2234049
106.149	1	2.309516	1.823259	0.2215104	0.1229449	0.05490832	0.06961328	0.06131429	0.06145784	0.2425164	0.3372285	0.2378236	0.3622042	0.04749051	0.05162537	0.04202491	0.0631497	1.564905	1.108673	1.607853	0.9814108	0.0886255	0.08702726	0.08466515	0.04436005
106.150	1	0.4800858	0.5859567	2.468864	2.366967	0.2570263	0.2614518	0.2282666	0.1842523	2.340147	2.061371	2.046484	1.410551	0.06290186	0.05948864	0.06162377	0.07359654	0.4653268	0.5697822	0.4949899	0.4411732	0.05677193	0.05133259	0.06498348	0.03258059
106.151	1	0.02857655	0.05355249	0.08530199	0.0886614	1.270396	2.004153	0.7076318	0.6670816	0.09906279	0.1616218	0.1606629	0.1735274	0.3133815	0.3743399	0.4372538	0.3458755	0.203935	0.3327036	0.4943861	0.4889926	1.247925	1.892269	3.000657	3.164549
106.152	1	0.06484699	0.09754404	0.08102623	0.06647821	0.2131566	0.2826949	0.5205901	0.3379231	0.0674491	0.04235031	0.07704286	0.07306523	0.2910574	0.1739672	0.1032298	0.1027586	0.1005911	0.04238608	0.04859963	0.05784388	0.1538746	0.09730221	0.1153224	0.1507993
106.249	1	2.210354	1.846473	0.2449787	0.118116	0.03726672	0.07416572	0.05929103	0.04980146	0.248041	0.3114361	0.1441697	0.373796	0.04637683	0.05278152	0.04465062	0.05354257	1.560312	1.026086	1.615091	1.00943	0.084576	0.09729064	0.06450591	0.0488935
106.250	1	0.4700344	0.5654103	2.444551	2.389057	0.2601611	0.2620446	0.2334897	0.1772499	2.343802	2.119366	2.093767	1.374149	0.06906644	0.06306866	0.05998661	0.066921	0.452779	0.5712997	0.4887153	0.3751622	0.06015613	0.05346592	0.05836387	0.04153118
106.251	1	0.03555511	0.05065282	0.1062527	0.06876489	1.266462	1.996402	0.729566	0.5027717	0.111213	0.1696472	0.1336076	0.1880307	0.3020198	0.3889456	0.3994049	0.4265793	0.20294	0.317779	0.46803	0.4828024	1.232869	1.861824	2.981461	3.159994
106.252	1	0.07688757	0.07212391	0.05451358	0.03935669	0.1745033	0.2614942	0.4031543	0.300674	0.04596954	0.05358418	0.05826759	0.05316915	0.1819645	0.05776289	0.09026422	0.1332246	0.07955517	0.04404596	0.03085326	0.04425957	0.1564445	0.1167112	0.03744271	0.07948426
106.349	1	2.153798	1.81062	0.2506548	0.1175287	0.05460119	0.06797042	0.05366796	0.04409992	0.3679749	0.2383892	0.2405471	0.3900102	0.06001626	0.06674106	0.04872776	0.05432602	1.550684	0.9830587	1.642541	1.099292	0.08277668	0.07142869	0.05524652	0.03409198
106.350	1	0.4931822	0.5282853	2.463524	2.442045	0.2569007	0.2706324	0.2375005	0.1857595	2.32344	2.179897	2.149601	1.335461	0.06609175	0.06241178	0.0524617	0.06321786	0.4409327	0.5582491	0.4458901	0.3384198	0.04787023	0.06432187	0.06580202	0.04946096
106.351	1	0.04845334	0.07005351	0.09646948	0.06268667	1.291172	1.99935	0.7269492	0.34249	0.1222708	0.1776167	0.1311031	0.1953029	0.3021295	0.3884024	0.3905481	0.4967125	0.2287878	0.2922263	0.4633734	0.4723141	1.202202	1.816096	2.952194	3.156254
106.352	1	0.0415006	0.06818292	0.07612213	0.05152137	0.2197394	0.2350777	0.4851665	0.3494449	0.07481253	0.06231309	0.07723487	0.06968076	0.2781285	0.1176732	0.08288698	0.1660236	0.1001284	0.04268885	0.04950485	0.04481129	0.1791096	0.176615	0.06635681	0.1004453
106.449	1	2.149591	1.765092	0.257211	0.1753273	0.07488014	0.05870764	0.07698329	0.04409021	0.535309	0.195498	0.2856591	0.3904578	0.07649886	0.0667071	0.05307389	0.05931375	1.553204	0.9875431	1.759102	1.23869	0.0825746	0.06698046	0.09021957	0.05244769
106.450	1	0.5130301	0.4847435	2.484057	2.492828	0.2515461	0.2740865	0.2516676	0.1820502	2.312552	2.236339	2.228768	1.33152	0.05219477	0.05670061	0.05420497	0.05523405	0.4546872	0.5260976	0.3690564	0.3539095	0.0509444	0.0635666	0.05744069	0.0517459
106.451	1	0.07280269	0.06937598	0.1033713	0.06086121	1.29514	2.00991	0.7299738	0.2496763	0.116731	0.1775129	0.1413222	0.1873235	0.2907818	0.4054276	0.3996187	0.5482515	0.2063242	0.2785529	0.4594873	0.4581474	1.172506	1.79026	2.930116	3.139866
106.452	1	0.09612722	0.09646812	0.09271016	0.05429966	0.1970216	0.196231	0.5619613	0.4536252	0.07926508	0.07288499	0.09525898	0.07919096	0.4352736	0.2773309	0.04949258	0.1495549	0.107175	0.08223866	0.05000597	0.04079246	0.2108196	0.2420507	0.08171402	0.1498355
106.549	1	2.142878	1.656475	0.3032651	0.2278629	0.06510864	0.06963009	0.03836304	0.0558088	0.6284925	0.1557908	0.297475	0.3818622	0.06901813	0.04601684	0.05768807	0.06440721	1.584511	0.9156158	1.833026	1.29462	0.100191	0.05761524	0.07536198	0.0715372
106.550	1	0.5412493	0.4381958	2.509028	2.523521	0.2484252	0.2747899	0.261067	0.175717	2.286799	2.275577	2.314308	1.355453	0.05620384	0.06178027	0.05250444	0.05085616	0.5015233	0.4971879	0.3044046	0.3788817	0.06023021	0.05465229	0.08449372	0.05336385
106.551	1	0.05065128	0.06774015	0.08892086	0.05199404	1.294345	2.014711	0.7373289	0.3187682	0.09064146	0.1676331	0.1605134	0.1985297	0.2790445	0.3722779	0.4072234	0.5716618	0.1948384	0.2650048	0.4514423	0.4416266	1.157834	1.799088	2.877545	3.110609
106.552	1	0.08260355	0.08066442	0.08850369	0.03260775	0.1620343	0.200036	0.5702982	0.4926771	0.09724874	0.05938882	0.09946402	0.09370371	0.4747122	0.3612543	0.04672907	0.1296867	0.06503237	0.06975444	0.04550242	0.04420011	0.1893918	0.1997378	0.08336889	0.1773308
106.649	1	2.127404	1.542488	0.351572	0.2128864	0.06330819	0.05036253	0.05700146	0.04512255	0.6469978	0.1284429	0.3020101	0.3751207	0.09637441	0.04502556	0.05937649	0.06085938	1.667755	0.7343309	1.80799	1.291607	0.0926148	0.07389645	0.05306911	0.06090698
106.650	1	0.5690291	0.3924577	2.548152	2.543444	0.2500965	0.2739075	0.2691876	0.1765506	2.28656	2.294519	2.377936	1.365879	0.06215948	0.05368466	0.04807705	0.05791214	0.5352794	0.4765963	0.2548927	0.3857196	0.05675119	0.04408909	0.07635334	0.05334994
106.651	1	0.03581077	0.0749477	0.05735599	0.05901819	1.305611	2.029037	0.7618103	0.4666254	0.09116684	0.1657801	0.1541936	0.2177458	0.3168612	0.3238531	0.4021375	0.5773702	0.2060819	0.2478238	0.4308546	0.4507274	1.17856	1.807084	2.829944	3.088645
106.652	1	0.06728636	0.08835886	0.04946535	0.0431913	0.1103001	0.2263696	0.5615356	0.5025594	0.1110963	0.05113918	0.09757515	0.09519635	0.4851404	0.3890843	0.1120314	0.1183825	0.06762612	0.06642106	0.06978206	0.04119172	0.174129	0.1724324	0.09135501	0.1734271
106.749	1	2.168545	1.438288	0.3976115	0.1791739	0.08900462	0.04544101	0.05127038	0.05775072	0.5865064	0.1222548	0.2754037	0.3745434	0.0830614	0.03729668	0.06072373	0.04551027	1.717364	0.6521203	1.838819	1.270606	0.100696	0.05427896	0.06406	0.06662657
106.750	1	0.5851787	0.3594599	2.596045	2.548295	0.2412855	0.2652102	0.2801712	0.1764508	2.261278	2.278998	2.427125	1.342738	0.06671891	0.05434666	0.03725165	0.06028685	0.5367153	0.4617727	0.273149	0.3698313	0.04265177	0.05196975	0.07714646	0.04905561
106.751	1	0.06541289	0.0803709	0.04374535	0.1006792	1.312667	2.03161	0.7733716	0.6173332	0.09797317	0.1419995	0.1447849	0.200891	0.3393727	0.3019178	0.3975945	0.5518798	0.2101661	0.2700251	0.4255555	0.4510591	1.19619	1.843669	2.781913	3.086494
106.752	1	0.05926728	0.0858247	0.0608521	0.03339885	0.0727386	0.243018	0.5378691	0.472694	0.1250214	0.06030304	0.06340172	0.06581515	0.4764769	0.4010053	0.1364032	0.1117397	0.06781135	0.06824069	0.04890643	0.04064485	0.1264981	0.1435104	0.0955022	0.1773411
106.849	1	2.225779	1.423561	0.4959378	0.2053854	0.1060782	0.07302188	0.07089976	0.04293585	0.5404318	0.2053067	0.2866152	0.3719848	0.07430743	0.062753	0.06479592	0.06096978	1.69836	0.6918824	1.896031	1.245073	0.1026083	0.07624738	0.07522812	0.08842441
106.850	1	0.5995636	0.3256085	2.604103	2.51426	0.2584216	0.2597483	0.2785099	0.1872148	2.252468	2.225637	2.435243	1.32075	0.07879948	0.04926601	0.03029489	0.05170842	0.5432604	0.4619217	0.3191725	0.3197832	0.04831038	0.06980714	0.06699427	0.04696438
106.851	1	0.07835884	0.06938498	0.05212376	0.1054334	1.320852	2.070604	0.7927865	0.7108946	0.1143689	0.1239871	0.1368434	0.1803209	0.3409674	0.275634	0.3794427	0.4992643	0.2208114	0.2670812	0.4109684	0.4498781	1.163985	1.805016	2.759912	3.097663
106.852	1	0.06723159	0.09351145	0.06283603	0.05735986	0.06089796	0.2990651	0.6210363	0.5304938	0.1089532	0.05939399	0.07021949	0.04848692	0.5215458	0.4573026	0.1729771	0.1420645	0.07095777	0.05610103	0.06488262	0.05418299	0.1049897	0.1218363	0.1214096	0.2260771
106.950	1	2.222486	1.46808	0.6078473	0.3217131	0.0826884	0.06707713	0.07149851	0.06940449	0.5324108	0.2025264	0.2468199	0.3649467	0.06882766	0.06677698	0.06351717	0.06318532	1.70928	0.7920009	1.89236	1.22055	0.1004777	0.1140431	0.113513	0.07711555
106.950	1	0.6095023	0.2829727	2.579462	2.44726	0.2472077	0.2580156	0.2797683	0.1810695	2.20201	2.180181	2.420287	1.275862	0.07011747	0.05704337	0.03612004	0.05175662	0.5605344	0.4704553	0.349255	0.2672843	0.05013548	0.07211283	0.05712069	0.0462405
106.951	1	0.08238369	0.0637064	0.04217631	0.06567731	1.340851	2.131654	0.8138041	0.7710515	0.1040876	0.124969	0.1231351	0.1399632	0.3233588	0.3017427	0.34067	0.4485904	0.1992851	0.2669182	0.3846722	0.4518039	1.114046	1.794764	2.694191	3.084493
106.952	1	0.07300668	0.08417938	0.05987563	0.07655436	0.1051878	0.3315656	0.6628941	0.5422115	0.08810862	0.05964088	0.06559857	0.03816441	0.5352576	0.4843599	0.2149272	0.1740687	0.03971684	0.04834112	0.04651151	0.05362893	0.07007607	0.0866421	0.1420827	0.2492053
107.049	1	2.184868	1.540586	0.616453	0.4258591	0.0802434	0.05599477	0.05366993	0.05011167	0.5080057	0.1879716	0.2236886	0.326897	0.05193726	0.05989101	0.05704098	0.06145723	1.655473	0.9424888	1.801626	1.144972	0.1092943	0.10667	0.08629059	0.04100918
107.050	1	0.6338551	0.2598012	2.544461	2.392567	0.2395354	0.2525728	0.2773804	0.1684607	2.171567	2.08867	2.403408	1.239609	0.06868089	0.05498035	0.05070765	0.06146763	0.5593878	0.5098068	0.3675261	0.2530157	0.05634286	0.06552318	0.04957258	0.05617343
107.051	1	0.08090809	0.07687167	0.05671998	0.08813172	1.371224	2.182549	0.7934607	0.7880345	0.094781	0.1350588	0.08745592	0.1271594	0.2998428	0.3192577	0.2931571	0.4269853	0.1807066	0.2613306	0.365886	0.4417837	1.068725	1.788837	2.623172	3.067645
107.052	1	0.07325992	0.09100426	0.05853205	0.08445692	0.1525101	0.3480475	0.618311	0.4882397	0.09555444	0.05351459	0.09346412	0.07092405	0.498309	0.4661565	0.2437591	0.1528865	0.08117182	0.04899622	0.07193577	0.05904528	0.08652975	0.07606718	0.1688599	0.2304207
107.149	1	2.19205	1.593069	0.6139484	0.4779361	0.08642669	0.04413153	0.05866765	0.0524663	0.465107	0.1572476	0.3004073	0.2691795	0.05590944	0.05355906	0.06345726	0.05837232	1.573519	1.044927	1.763551	1.062586	0.09003295	0.1067719	0.07839468	0.04209694
107.150	1	0.6415643	0.2715922	2.499525	2.333649	0.2341792	0.2385423	0.2699689	0.1652391	2.183938	1.987384	2.361655	1.204489	0.07975437	0.05386798	0.05032405	0.06255481	0.5799098	0.537752	0.3667444	0.3211984	0.06086935	0.04699938	0.05038054	0.05738471
107.151	1	0.08819691	0.0764984	0.05214253	0.07466498	1.414836	2.206713	0.7520035	0.7421874	0.1037746	0.1322925	0.08620506	0.1342471	0.2729459	0.3043268	0.2528357	0.4030703	0.1686605	0.269303	0.3485858	0.4487936	1.076871	1.793969	2.53287	3.019219
107.152	1	0.07112695	0.08001626	0.05412068	0.05103651	0.2216971	0.376771	0.5628364	0.4439314	0.09949884	0.05868543	0.05312313	0.06972761	0.4172451	0.4268543	0.2691975	0.1526606	0.06336572	0.05576024	0.04630125	0.05524778	0.1088039	0.1238896	0.2005118	0.1992304
107.249	1	2.180681	1.570014	0.5565295	0.4860542	0.05753768	0.04475364	0.04908554	0.03645787	0.4043201	0.1538185	0.3649335	0.1912864	0.03925332	0.0495981	0.07050356	0.04151679	1.435919	1.101317	1.798821	1.06092	0.08110422	0.08942887	0.07198131	0.05566999
107.250	1	0.648284	0.3148385	2.440207	2.293926	0.2424307	0.233224	0.2613088	0.1597406	2.21367	1.907372	2.306537	1.18121	0.09051473	0.06779003	0.0625562	0.06933237	0.5953443	0.5544798	0.3373389	0.412283	0.05879942	0.04372802	0.04726912	0.05265618
107.251	1	0.08017093	0.09277954	0.06896854	0.07694011	1.477659	2.22702	0.6823013	0.6607387	0.1110702	0.1370329	0.08914036	0.1429035	0.2699134	0.2868207	0.2553314	0.3735378	0.1852728	0.2586959	0.3477841	0.4410883	1.09823	1.794641	2.451383	2.989189
107.252	1	0.09421527	0.09140865	0.08305691	0.04007475	0.2401514	0.3616387	0.4857202	0.373932	0.08524601	0.05466249	0.06951651	0.07421915	0.3059825	0.3151126	0.2525552	0.1390251	0.04037054	0.0585062	0.06111413	0.04701005	0.1196106	0.1569265	0.1992757	0.1636432
107.349	1	2.167542	1.5945	0.4904264	0.4559198	0.05323215	0.03799455	0.06253092	0.03337418	0.3742577	0.1878995	0.4195962	0.185231	0.04094363	0.04374731	0.07114464	0.03601124	1.322975	1.266637	1.828172	1.105875	0.08300953	0.1030701	0.08099251	0.06481905
107.350	1	0.6424138	0.3717118	2.395926	2.251992	0.2383651	0.2193467	0.2485943	0.148601	2.235151	1.859862	2.208717	1.127685	0.09138175	0.06587977	0.06675124	0.06759089	0.5914705	0.5797939	0.2891919	0.4755026	0.05734642	0.07055954	0.05723206	0.05587281
107.351	1	0.08785246	0.1025352	0.07069077	0.076675	1.509013	2.234432	0.6038821	0.5286261	0.1157069	0.1318239	0.07075987	0.1302978	0.2938575	0.274862	0.2631916	0.3468858	0.175823	0.2503765	0.3533423	0.4387897	1.062251	1.726001	2.448604	2.969726
107.352	1	0.09549983	0.09281596	0.05464808	0.04746864	0.2252301	0.4125537	0.6189378	0.4525708	0.09537772	0.07185985	0.06347733	0.06208892	0.2930458	0.2497152	0.2866193	0.197337	0.03699697	0.04199548	0.07112533	0.04892139	0.140476	0.1943056	0.18648	0.1346596
107.449	1	2.107389	1.593961	0.3320044	0.3408622	0.0475761	0.05770297	0.0744484	0.05264353	0.3126496	0.1885084	0.5093138	0.2455945	0.0498042	0.04114301	0.07760253	0.04341263	1.341644	1.464489	1.803386	1.143559	0.0855719	0.098283	0.1038548	0.07252064
107.450	1	0.6299257	0.4251904	2.362837	2.23835	0.2431875	0.2185413	0.2344529	0.1439935	2.24935	1.826883	2.109061	1.090465	0.09057507	0.06845868	0.06562919	0.05303351	0.5940422	0.6041324	0.2539832	0.5307312	0.04923099	0.07284853	0.06325721	0.06234184
107.451	1	0.09773953	0.1013624	0.06210938	0.08873686	1.540219	2.23154	0.5574495	0.4134233	0.1110188	0.1283279	0.07847513	0.1243105	0.2952018	0.2658669	0.3086649	0.3686749	0.1686407	0.2472335	0.3506622	0.4502835	1.041245	1.683915	2.447842	2.957417
107.452	1	0.09297667	0.09710474	0.0635265	0.05723844	0.1654127	0.3522077	0.6456307	0.4634984	0.06523826	0.04961635	0.0842329	0.07032745	0.2876946	0.1825423	0.2942713	0.2077766	0.06216393	0.06707896	0.03588899	0.03799754	0.1893695	0.1983648	0.1868241	0.09314101
107.549	1	2.061958	1.546373	0.165783	0.2488065	0.05288825	0.04333621	0.07960377	0.03958139	0.2438539	0.1996382	0.5009393	0.2725966	0.04571182	0.04378539	0.06147715	0.03141392	1.439649	1.540265	1.78767	1.17049	0.07875778	0.07903972	0.08835576	0.06172237
107.550	1	0.6088974	0.4717345	2.303656	2.234883	0.2394594	0.2293228	0.2245106	0.1494664	2.240367	1.839094	2.011342	1.070346	0.08707622	0.06138999	0.06859541	0.05487246	0.6318462	0.6278419	0.2316754	0.5384386	0.06501055	0.07194841	0.06531785	0.07042259
107.551	1	0.08455251	0.1027054	0.05342219	0.09129751	1.56411	2.223762	0.5496639	0.3646234	0.1050735	0.1352335	0.1029923	0.1263991	0.2850579	0.2301538	0.3407991	0.374569	0.1723556	0.2392859	0.3657112	0.4444929	1.056381	1.692087	2.456337	2.92224
107.552	1	0.09032189	0.08889312	0.06243424	0.05645652	0.0667414	0.2467265	0.5574995	0.4360513	0.05293674	0.06578538	0.0825847	0.06333244	0.3285066	0.2505235	0.2650755	0.2076204	0.08353327	0.06423398	0.0421153	0.04238286	0.1807796	0.2006563	0.1870737	0.1330109
107.649	1	2.033036	1.526139	0.1106357	0.2120975	0.0672072	0.05345883	0.05539717	0.05629392	0.2160733	0.2594704	0.401705	0.3182113	0.0363269	0.05066452	0.07080193	0.05040337	1.530624	1.595998	1.836335	1.143596	0.083063	0.09419911	0.08247309	0.0558515
107.650	1	0.5995096	0.47376	2.27269	2.24925	0.2415894	0.2350918	0.2123236	0.1453169	2.230035	1.876699	1.929254	1.058331	0.07672568	0.06328178	0.07047473	0.05473653	0.6448603	0.6389793	0.3016184	0.4873886	0.05902425	0.05613397	0.05721599	0.05953543
107.651	1	0.06992701	0.08414042	0.05403221	0.09362205	1.58097	2.203046	0.5728661	0.3793032	0.1086415	0.1457819	0.1335354	0.1357724	0.2825836	0.2326935	0.3518314	0.3535238	0.1827439	0.2513033	0.3878157	0.4341809	1.043861	1.746092	2.477411	2.876473
107.652	1	0.1235594	0.07931784	0.06711484	0.06831943	0.1308292	0.2319538	0.514506	0.428592	0.08581359	0.09315557	0.1182224	0.06671077	0.3837786	0.3549184	0.2243813	0.1651755	0.06055773	0.05918552	0.04280383	0.05987581	0.1439463	0.1969385	0.2045113	0.1897769
107.749	1	1.96406	1.512235	0.1319997	0.2342863	0.05145015	0.06600287	0.0450612	0.04937139	0.23664	0.3527277	0.3174041	0.3184409	0.06415583	0.07177448	0.04719044	0.0586572	1.573861	1.566262	1.816727	1.086075	0.08426006	0.1126326	0.07270714	0.05507814
107.750	1	0.6113725	0.4424718	2.280496	2.268003	0.2442214	0.2326989	0.2094253	0.1459282	2.239237	1.965514	1.888746	1.060606	0.07402093	0.07789322	0.06768198	0.05025117	0.6557137	0.6453884	0.3605249	0.372868	0.06961506	0.07232363	0.07001803	0.05248793
107.751	1	0.07054963	0.08255295	0.04481659	0.07646966	1.590319	2.18106	0.5771562	0.4492763	0.1153809	0.1499669	0.1298723	0.1365473	0.2961408	0.2257053	0.3698903	0.327638	0.1914245	0.2697993	0.3763356	0.421023	1.032471	1.779314	2.485953	2.820236
107.752	1	0.09465504	0.06969258	0.0417086	0.0527456	0.1413018	0.2522772	0.4849787	0.4210959	0.107009	0.08270248	0.0847437	0.07522223	0.4068009	0.3864201	0.1845699	0.1301665	0.04401025	0.04932658	0.04035602	0.05378106	0.1117294	0.1804157	0.1994409	0.1991016
107.849	1	1.902756	1.490791	0.1567403	0.2496562	0.04322375	0.054091	0.04870812	0.05622268	0.2378476	0.3868583	0.2278318	0.3682525	0.06409448	0.05266389	0.0469265	0.05476831	1.636182	1.534817	1.739965	1.001129	0.09071536	0.1146965	0.08176944	0.05198379
107.850	1	0.6039529	0.4102929	2.339069	2.319502	0.2399877	0.2418698	0.2248246	0.1569265	2.218655	2.034883	1.906681	1.072376	0.08204501	0.07978261	0.07062598	0.04069555	0.643125	0.6368901	0.3890689	0.2472143	0.06929633	0.07856326	0.06050298	0.0385033
107.851	1	0.05151609	0.06925368	0.05235994	0.05749754	1.545576	2.169284	0.5746412	0.5517348	0.1030463	0.1347505	0.1228927	0.1286944	0.2722604	0.2199228	0.379559	0.3333895	0.17206	0.266402	0.3884727	0.4257689	0.9960804	1.785028	2.576901	2.837837
107.852	1	0.09124227	0.08975745	0.06632611	0.05877365	0.1394817	0.3045263	0.6396671	0.5425519	0.08050785	0.09430028	0.1136492	0.07921901	0.5139308	0.4934348	0.1768422	0.1376644	0.04498737	0.04841219	0.04128104	0.05266391	0.0904451	0.1931128	0.1863153	0.2400904
107.949	1	1.848679	1.456161	0.2407998	0.3389888	0.05576547	0.05795888	0.04021769	0.0725812	0.2492161	0.3927797	0.1415653	0.4332872	0.05401425	0.07373843	0.03717692	0.05479843	1.666586	1.436952	1.717095	0.9373569	0.103155	0.111921	0.0852066	0.02831376
107.950	1	0.6085344	0.3753799	2.37308	2.373306	0.2351102	0.2532842	0.254603	0.1575437	2.190213	2.109952	1.980895	1.077175	0.08639822	0.08240658	0.06821588	0.03384556	0.6512239	0.6253104	0.4037727	0.2022818	0.07595123	0.07961883	0.07348745	0.03491018
107.951	1	0.04975423	0.0573801	0.07011163	0.07068405	1.530816	2.189054	0.567118	0.6342348	0.100021	0.1496467	0.121604	0.1265515	0.2909182	0.2365693	0.3781702	0.3333822	0.1821198	0.2781131	0.4133608	0.4264091	0.9870722	1.844656	2.65173	2.833448
107.952	1	0.09175005	0.1311792	0.08084298	0.05272594	0.1399796	0.3085545	0.7434438	0.6107124	0.05955301	0.08830976	0.08774466	0.07245734	0.5933121	0.5486462	0.1685439	0.1757549	0.07723194	0.05342148	0.06336341	0.03749686	0.08664812	0.1914413	0.1681937	0.2508868
108.049	1	1.897082	1.401216	0.3459634	0.4081944	0.05342539	0.04573569	0.07124777	0.08575917	0.2953142	0.3045964	0.2790883	0.4227517	0.05999338	0.07672185	0.05942102	0.05597324	1.581481	1.237207	1.688077	0.9522092	0.08809642	0.102093	0.08509433	0.04500909
108.050	1	0.6067922	0.3447174	2.3937	2.398614	0.238998	0.2557316	0.2509329	0.1494473	2.17981	2.182356	2.054386	1.091678	0.09729699	0.0795781	0.05652056	0.04707989	0.6482281	0.6119239	0.4006857	0.2486804	0.07019228	0.07047661	0.07147406	0.03607777
108.051	1	0.04083612	0.05077732	0.09014314	0.07208697	1.529853	2.191031	0.5469069	0.6706914	0.1180124	0.1766528	0.1319215	0.1049555	0.320889	0.2420434	0.3432784	0.3330936	0.1915724	0.2953217	0.4100604	0.4263235	1.011705	1.92127	2.699746	2.835928
108.052	1	0.09624901	0.1078182	0.09284494	0.08090775	0.107975	0.308474	0.7171986	0.567757	0.0705603	0.05906757	0.0632399	0.07575047	0.5916166	0.5177096	0.149155	0.1743754	0.106756	0.0570636	0.07789829	0.0472637	0.1140449	0.1324118	0.1797948	0.2453428
108.149	1	1.964157	1.347273	0.4207195	0.4202057	0.0784359	0.04341248	0.06495239	0.08623717	0.3126839	0.265747	0.4190575	0.350171	0.05299222	0.07049982	0.0743091	0.02827633	1.513456	0.9699146	1.703895	0.9973973	0.08244436	0.07478352	0.08911325	0.08693165
108.150	1	0.6042733	0.3335941	2.417889	2.404368	0.2330531	0.2630383	0.2460451	0.1411495	2.174265	2.228736	2.146883	1.094119	0.1062455	0.074761	0.07063047	0.04244683	0.6251703	0.5986702	0.3934363	0.3032377	0.0498017	0.05920392	0.05456042	0.03992012
108.151	1	0.031343	0.06222571	0.08351142	0.07175317	1.51809	2.177397	0.5065971	0.6509583	0.124174	0.1463142	0.1106407	0.09563353	0.3488922	0.2333226	0.3174008	0.3151479	0.2146699	0.3002827	0.3891274	0.4222473	1.042668	1.979724	2.747879	2.827499
108.152	1	0.07328616	0.08656227	0.08099246	0.07365207	0.1383612	0.2905663	0.6799317	0.5167027	0.1032708	0.06795423	0.07893117	0.05121763	0.5613592	0.4668078	0.1160941	0.1759526	0.09140997	0.0376681	0.06050703	0.04412484	0.1381238	0.07700871	0.2022325	0.2528628
108.249	1	1.990691	1.255515	0.4452349	0.3739473	0.06620276	0.05946518	0.05529104	0.06807677	0.2296705	0.2587935	0.4860876	0.3421064	0.04518861	0.06504577	0.08833907	0.05394933	1.546585	0.711559	1.731206	1.085587	0.07594218	0.08550579	0.09827533	0.1262595
108.250	1	0.6156123	0.341916	2.441907	2.401067	0.2320766	0.2667191	0.245	0.146557	2.145015	2.241572	2.215582	1.09559	0.106154	0.07816722	0.06599972	0.0477965	0.6288	0.5988687	0.4131683	0.335835	0.04086528	0.0616993	0.05294712	0.04882722
108.251	1	0.04813786	0.0535008	0.07715132	0.0646926	1.482316	2.179331	0.4970573	0.5972734	0.1159824	0.1357288	0.114027	0.08264429	0.3697674	0.2368999	0.3289877	0.2954596	0.2098836	0.3060805	0.4074986	0.4397248	1.077973	2.013643	2.804394	2.831318
108.252	1	0.08055867	0.1036717	0.07033457	0.0820563	0.1707999	0.2935547	0.6294133	0.4614053	0.1096438	0.06225039	0.08423155	0.0802444	0.5065191	0.4013393	0.1001898	0.1565175	0.1135173	0.04802385	0.08545522	0.05808762	0.1565363	0.05107741	0.1979871	0.2516691
108.349	1	1.956061	1.155855	0.441278	0.312919	0.05101551	0.0748097	0.06591626	0.06715554	0.1297862	0.1828884	0.5027757	0.3697431	0.04498326	0.03897554	0.06190013	0.05612394	1.550155	0.5401711	1.739753	1.144117	0.07324548	0.0741005	0.1037258	0.1083386
108.350	1	0.6107875	0.3758776	2.480198	2.3935	0.2339539	0.2566858	0.2562514	0.1581784	2.113929	2.181198	2.266178	1.101903	0.0908146	0.06999429	0.06607707	0.05318378	0.6695284	0.6093183	0.4472139	0.3289671	0.06299628	0.06768348	0.06105984	0.04304647
108.351	1	0.0499016	0.06364105	0.06329543	0.06723253	1.436932	2.178155	0.4792016	0.5226086	0.1100865	0.1508278	0.1272236	0.08117929	0.3576325	0.2564257	0.3439746	0.3191427	0.2091623	0.2897526	0.4152942	0.4579575	1.128368	1.997298	2.894148	2.872185
108.352	1	0.06539301	0.08184443	0.05867155	0.05609466	0.236865	0.3732847	0.7143623	0.4800802	0.1206245	0.05188203	0.08930021	0.08689308	0.4838813	0.3425093	0.08553922	0.1225253	0.07264044	0.0521957	0.04046791	0.04492374	0.1270633	0.07915007	0.167511	0.2487618
108.449	1	1.938985	1.159571	0.478233	0.2182111	0.05367534	0.05006942	0.06932523	0.06114677	0.1787293	0.145215	0.4656128	0.4356825	0.03945458	0.04557657	0.0558518	0.08160454	1.626656	0.664604	1.843243	1.155426	0.08332128	0.07501252	0.1034155	0.07332487
108.450	1	0.6222098	0.4165996	2.504497	2.384088	0.22747	0.2562737	0.2619794	0.1561587	2.10525	2.097154	2.290169	1.075703	0.1024185	0.0772872	0.06413501	0.06761906	0.6995949	0.647458	0.4565002	0.3203696	0.07025664	0.08704668	0.05793978	0.05699811
108.451	1	0.04040188	0.07374102	0.0631807	0.08718188	1.38261	2.180198	0.4748228	0.4540559	0.09638783	0.1490287	0.1512851	0.1104841	0.3508767	0.2923144	0.371242	0.3390971	0.2195873	0.27399	0.4288675	0.4724376	1.212452	1.992156	2.96005	2.923067
108.452	1	0.06209988	0.09428833	0.0719634	0.07418754	0.2620817	0.4145214	0.7713711	0.5143836	0.1093237	0.06940236	0.1080091	0.09035435	0.4600578	0.2634143	0.1270347	0.1155652	0.06837251	0.0450474	0.04477332	0.03326286	0.1325263	0.1057552	0.1102191	0.2257997
108.549	1	1.94943	1.227799	0.4251676	0.2271204	0.05283748	0.05122219	0.07832367	0.06420705	0.2496202	0.1762574	0.4433082	0.4832641	0.04645411	0.06710417	0.04777078	0.06183591	1.735564	0.8766424	1.911477	1.059892	0.09870504	0.09672328	0.1070413	0.06101938
108.550	1	0.6495308	0.4543037	2.531565	2.375746	0.2229097	0.2434132	0.2701605	0.1520147	2.111806	1.997163	2.276868	1.068707	0.09381794	0.08178471	0.06414118	0.07149878	0.7035988	0.6999043	0.4419813	0.2966134	0.05930379	0.0889085	0.04942511	0.0543788
108.551	1	0.04495728	0.07113129	0.06878068	0.07023935	1.328007	2.146036	0.4737764	0.3914351	0.09947078	0.151179	0.1688086	0.1251494	0.3307571	0.3022905	0.392743	0.3868961	0.2194613	0.2737657	0.4222882	0.4534631	1.266786	2.008904	2.992203	2.93383
108.552	1	0.0847297	0.06064942	0.07044653	0.0460742	0.2394287	0.3621127	0.7392279	0.4680258	0.09912896	0.06302034	0.0614848	0.0591642	0.3839334	0.1489652	0.1003122	0.1386457	0.05579798	0.04878198	0.02846303	0.03122251	0.1508505	0.1276788	0.08996323	0.1531314
108.649	1	1.999794	1.302925	0.3198283	0.2994042	0.0619348	0.04661278	0.0803275	0.05015895	0.2900159	0.1454966	0.3817093	0.5085025	0.04832774	0.07879392	0.05380527	0.06893095	1.753091	1.050413	1.942415	0.9862198	0.09864132	0.07203212	0.1097667	0.07011556
108.650	1	0.6666652	0.4901535	2.532616	2.358178	0.2343409	0.2362797	0.2738537	0.1432465	2.135095	1.894293	2.226165	1.066546	0.08750359	0.08901182	0.06511921	0.07245888	0.7328429	0.7387766	0.4532481	0.2621676	0.0752013	0.08758081	0.06194821	0.05175674
108.651	1	0.03184932	0.05016278	0.07430071	0.06078155	1.279646	2.088888	0.5164778	0.3771624	0.09318623	0.1599464	0.1992323	0.1543077	0.3160374	0.3121454	0.4342628	0.4292754	0.199467	0.2744082	0.4257065	0.463532	1.278135	2.019988	3.023118	2.94261
108.652	1	0.09616672	0.09784692	0.08719987	0.05179791	0.2275083	0.3078679	0.6648899	0.4877815	0.08648768	0.06705261	0.07965673	0.0754363	0.3776727	0.1451566	0.05359518	0.1560237	0.08489461	0.07177535	0.03219455	0.05013969	0.1900582	0.1594556	0.050042	0.1082455
108.749	1	2.092002	1.38677	0.2672938	0.3793283	0.05565599	0.0339596	0.07232267	0.0429232	0.290431	0.1847823	0.3612833	0.4742417	0.05538817	0.06912939	0.05972288	0.07067514	1.697302	1.12822	1.917344	0.9279753	0.08291991	0.06734317	0.09089545	0.0550459
108.750	1	0.6698732	0.5256423	2.532501	2.336162	0.2381897	0.2302727	0.2563148	0.1491496	2.174637	1.814524	2.142862	1.064928	0.08294929	0.09023	0.07518487	0.06908654	0.7555827	0.7532198	0.4609846	0.3171746	0.0769188	0.06959094	0.07406997	0.05445441
108.751	1	0.04774913	0.06080039	0.07224541	0.0594192	1.252274	2.03873	0.5719779	0.4118001	0.09804278	0.1607713	0.195943	0.1469923	0.292638	0.3129064	0.4351211	0.4260333	0.1841551	0.2939724	0.4230982	0.471892	1.318382	2.032311	3.012488	2.969887
108.752	1	0.1037718	0.1120136	0.09010937	0.05912823	0.2492431	0.2628252	0.6110628	0.5007585	0.0774435	0.06886881	0.09331032	0.08176516	0.4264263	0.2554746	0.0617598	0.1286958	0.1270252	0.08782223	0.03932237	0.05407673	0.2019554	0.1867817	0.06199854	0.1431892
108.849	1	2.174261	1.465451	0.335707	0.3817142	0.05196973	0.0317323	0.09335016	0.0439083	0.2107282	0.2824957	0.390594	0.4671537	0.04547311	0.07419111	0.05497352	0.06281836	1.654119	1.14622	1.894346	0.9656949	0.08230141	0.07368367	0.06908479	0.04090705
108.850	1	0.6442615	0.525806	2.495018	2.303169	0.2375654	0.2211038	0.246584	0.162538	2.206659	1.735291	2.040601	1.072905	0.09703623	0.09777267	0.07225437	0.04519364	0.7574036	0.7382195	0.4226964	0.3647849	0.07690127	0.06643938	0.07937835	0.04158343
108.851	1	0.03607482	0.053785	0.05320584	0.06506443	1.210917	2.001981	0.6308102	0.4839062	0.08322864	0.1642829	0.1760594	0.1442312	0.2551208	0.3072086	0.4031341	0.4284857	0.1973461	0.3076782	0.4209098	0.4664749	1.324391	2.017695	3.028028	3.014442
108.852	1	0.1028221	0.09899901	0.1000546	0.03167423	0.2701684	0.2621535	0.6892939	0.603129	0.07698011	0.04675643	0.1121394	0.1083132	0.5359384	0.4002093	0.1153148	0.1652811	0.09888941	0.09076365	0.05204505	0.06007383	0.2461091	0.198343	0.06672338	0.1845514
108.949	1	2.210968	1.515994	0.3642298	0.4188842	0.04914436	0.0518054	0.07768589	0.0423465	0.1388096	0.4067206	0.4184555	0.4279583	0.03312725	0.08683924	0.06890895	0.05669896	1.663033	1.211146	1.842676	1.038476	0.07879314	0.07438213	0.06697414	0.02975403
108.950	1	0.622904	0.5318001	2.459831	2.281735	0.238095	0.2215804	0.2263849	0.1673112	2.211357	1.683921	1.927454	1.106765	0.09841896	0.09446411	0.08076353	0.04235294	0.7538483	0.7167534	0.3866529	0.4039406	0.06334058	0.06293166	0.07742646	0.042257
108.951	1	0.05200266	0.05097795	0.05203826	0.06871709	1.169022	1.977179	0.676965	0.5438989	0.0828246	0.1439007	0.1644376	0.1590285	0.2353805	0.3316039	0.3809198	0.4034662	0.193866	0.3174858	0.420763	0.4660465	1.325306	2.011555	3.004228	3.073784
108.952	1	0.1038995	0.1129622	0.06740516	0.0461974	0.2553101	0.2687386	0.821138	0.7072403	0.07463959	0.04549524	0.093276	0.1038246	0.6278537	0.5175114	0.1504214	0.1942996	0.08517468	0.08735479	0.06001874	0.04924763	0.2402706	0.1939163	0.0777547	0.2086458
109.049	1	2.258188	1.489908	0.2798653	0.4234365	0.06321768	0.05582377	0.05869042	0.04032193	0.2368061	0.4646023	0.443768	0.3875473	0.05487699	0.07362828	0.0693416	0.05015597	1.724688	1.32284	1.809561	1.127149	0.08682197	0.09749523	0.06677936	0.04814859
109.050	1	0.5984886	0.5522897	2.426366	2.286984	0.2400721	0.2158131	0.216897	0.1713439	2.206744	1.665699	1.830958	1.171173	0.09704239	0.09358691	0.08885298	0.04628113	0.7645433	0.6945523	0.3305736	0.4200438	0.07411849	0.05795246	0.06795463	0.04017547
109.051	1	0.05694781	0.03786854	0.05265888	0.08077828	1.136868	1.96103	0.7594201	0.5878135	0.07583126	0.1546298	0.1878989	0.1827365	0.2671901	0.3371071	0.3917148	0.3774655	0.1994776	0.305925	0.426607	0.4788758	1.336177	2.027189	2.986493	3.115006
109.052	1	0.09791115	0.1091864	0.07940199	0.07102045	0.2218172	0.2509153	0.7953796	0.6964036	0.0825821	0.03324389	0.07746592	0.08933999	0.6604109	0.5373355	0.1997932	0.1975695	0.08437558	0.07572446	0.06635939	0.03737267	0.1808154	0.1609291	0.1000125	0.221545
109.149	1	2.189478	1.454858	0.1881441	0.4296792	0.05307233	0.03868269	0.06497723	0.04784004	0.3913238	0.5192479	0.346534	0.3542806	0.08081983	0.08053594	0.05373347	0.04222567	1.759371	1.353307	1.79764	1.180782	0.09860218	0.07229883	0.06294721	0.07420659
109.150	1	0.5565697	0.5556145	2.389179	2.289908	0.2455408	0.215986	0.1955738	0.1692831	2.215398	1.729812	1.772888	1.230494	0.1071092	0.1097727	0.100408	0.04314355	0.7455072	0.6631425	0.2682247	0.408813	0.0770039	0.06404984	0.06450704	0.0419947
109.151	1	0.049589	0.03852159	0.06073164	0.05706844	1.140184	1.957069	0.8094827	0.6063768	0.07946422	0.157513	0.1805853	0.1841393	0.2953546	0.3298106	0.3967577	0.3543329	0.1866684	0.2950813	0.4193718	0.4707768	1.317567	2.057816	2.901367	3.118898
109.152	1	0.0944982	0.1185624	0.08012115	0.09431385	0.1746612	0.2750744	0.7250471	0.615457	0.07984642	0.04685619	0.06210661	0.06736539	0.6055033	0.5308241	0.2116352	0.1903299	0.08592529	0.06441606	0.08195419	0.05052018	0.1210166	0.1122752	0.1519151	0.2467827
109.249	1	2.142201	1.428642	0.1329227	0.4244941	0.05758048	0.05781752	0.050491	0.05663979	0.5118507	0.5692977	0.2617835	0.3475502	0.09354004	0.06827103	0.06966141	0.06039945	1.743939	1.40533	1.792503	1.232946	0.08033459	0.09188292	0.07226296	0.08510802
109.250	1	0.5136671	0.5285481	2.339904	2.292911	0.2359372	0.2177298	0.190683	0.1686041	2.220907	1.820708	1.778044	1.292895	0.113118	0.1045432	0.08546822	0.04645718	0.6940458	0.6051812	0.2368458	0.3665614	0.05518092	0.03965606	0.05943168	0.0405472
109.251	1	0.04487205	0.04973231	0.04962469	0.04669599	1.139571	1.969582	0.857862	0.6177791	0.08447411	0.1540567	0.1687138	0.1774098	0.3206792	0.3208383	0.3629323	0.3027618	0.1940819	0.3061361	0.39941	0.4420495	1.324654	2.057668	2.802988	3.100226
109.252	1	0.0817437	0.0837874	0.05894669	0.0719527	0.164053	0.3221879	0.6827773	0.5663353	0.07903085	0.07299483	0.07497412	0.04981896	0.5515141	0.5268973	0.2675038	0.1815551	0.05078939	0.04098635	0.0696604	0.04273144	0.09739173	0.07321749	0.1929289	0.2534464
109.349	1	2.178486	1.439403	0.147749	0.4622083	0.05379376	0.08557061	0.03331374	0.06951052	0.5622117	0.5780161	0.1811344	0.3265808	0.07393272	0.06227839	0.05956381	0.08030805	1.732395	1.46336	1.735008	1.25493	0.08642723	0.09272156	0.07780955	0.09447291
109.350	1	0.4799557	0.4725002	2.335139	2.340029	0.2362479	0.2276032	0.1909082	0.17012	2.206483	1.92532	1.814404	1.324486	0.1095806	0.0960883	0.07604969	0.03215347	0.6308747	0.5791947	0.2424311	0.2747524	0.04599617	0.05315771	0.05702269	0.05531159
109.351	1	0.06309587	0.04498055	0.03908432	0.06581764	1.160812	1.995551	0.8786688	0.5975389	0.1029509	0.1579408	0.1534427	0.1562048	0.3215897	0.3122829	0.313461	0.3008651	0.1966708	0.3167349	0.388734	0.4395425	1.322268	2.034613	2.747287	3.082047
109.352	1	0.07070814	0.09791199	0.06796058	0.08484107	0.202471	0.3943142	0.6938694	0.5570721	0.07587485	0.08497798	0.1032264	0.06456829	0.5481957	0.5192343	0.2900409	0.1603556	0.08833439	0.0474372	0.07034441	0.05346503	0.1108623	0.08012329	0.1986426	0.2460635
109.449	1	2.224524	1.445983	0.196617	0.431088	0.06099002	0.06458298	0.04935749	0.05670404	0.5573837	0.453068	0.1771375	0.253134	0.06828528	0.0646225	0.05403488	0.05999992	1.666267	1.436807	1.560553	1.193043	0.08766956	0.07309989	0.06579298	0.1000497
109.450	1	0.4513105	0.4263119	2.33832	2.373229	0.2458237	0.2426566	0.2098379	0.1783643	2.183976	2.006452	1.90417	1.359374	0.09051798	0.07672185	0.06006656	0.03377771	0.6101596	0.5625975	0.2444124	0.1996153	0.05019647	0.05970709	0.05442302	0.06552254
109.451	1	0.05813262	0.03450281	0.05661473	0.04017495	1.191007	2.0261	0.9222329	0.5728044	0.09750374	0.1694185	0.1380667	0.1349132	0.3068286	0.3133789	0.2866492	0.3080844	0.2238288	0.31385	0.3860412	0.4353655	1.304622	1.982142	2.711636	3.074276
109.452	1	0.09081312	0.0916385	0.04269149	0.08127261	0.2094983	0.4331425	0.7974943	0.5853035	0.1173335	0.08057589	0.09732132	0.08171851	0.5891564	0.5483345	0.3101073	0.1385411	0.08786228	0.06134151	0.05829973	0.05652031	0.128897	0.1037292	0.1888037	0.2501529
109.549	1	2.269675	1.513141	0.255379	0.4266314	0.04303011	0.063516	0.05666495	0.04495638	0.470479	0.3882072	0.2059274	0.1600188	0.06101733	0.07482748	0.05181437	0.04520396	1.568222	1.258294	1.437995	1.081027	0.09435512	0.0613292	0.0871442	0.08922515
109.550	1	0.4323757	0.395256	2.344402	2.407935	0.241194	0.2465721	0.2213946	0.1822091	2.175816	2.08343	2.010534	1.396548	0.08242877	0.07546576	0.0440784	0.04555009	0.5812825	0.5501805	0.2314485	0.2139563	0.05037297	0.05530398	0.05814114	0.07294035
109.551	1	0.05266856	0.04371278	0.05850919	0.05185319	1.20111	2.034165	0.9736578	0.5600677	0.0993976	0.1483418	0.1446831	0.1360908	0.3041691	0.3097131	0.3150088	0.3289064	0.2178656	0.272676	0.371892	0.4349939	1.311505	1.91393	2.68791	3.042932
109.552	1	0.1343538	0.1210993	0.06627543	0.07943059	0.2037562	0.4614079	0.8809965	0.5847659	0.1311721	0.08961352	0.07453757	0.08274222	0.5308332	0.4234038	0.3410308	0.1420658	0.09561553	0.0862928	0.03709457	0.04293262	0.1457782	0.1900408	0.1642185	0.221233
109.649	1	2.360216	1.597599	0.3038331	0.5025645	0.03879053	0.06635993	0.05364744	0.03767097	0.3784722	0.3595768	0.285059	0.1954325	0.05299397	0.07338786	0.05692119	0.05383355	1.485964	1.04174	1.391495	0.9933394	0.08847834	0.05982622	0.06421033	0.0541173
109.650	1	0.4169206	0.3821895	2.368513	2.445884	0.2429036	0.2562019	0.2428018	0.1781255	2.183978	2.155971	2.125519	1.397923	0.08340852	0.08136211	0.0485098	0.05405264	0.5646772	0.5548746	0.2587258	0.2921545	0.05399919	0.06594125	0.06275773	0.07318497
109.651	1	0.06557007	0.05389862	0.06220309	0.06280952	1.215092	2.060859	1.02327	0.4980842	0.1092854	0.1601266	0.1380828	0.1477061	0.2948759	0.2831443	0.3345298	0.3673918	0.2016662	0.2728023	0.3631649	0.4307777	1.332445	1.894913	2.660492	3.008315
109.652	1	0.1069396	0.1093934	0.04367822	0.08226174	0.1389288	0.4626428	0.9319263	0.6130468	0.1131021	0.0770849	0.07802317	0.08325674	0.4566037	0.2982702	0.3551129	0.1630235	0.06064327	0.04973194	0.03979542	0.03704322	0.1293636	0.2141077	0.1693926	0.1816818
109.749	1	2.461519	1.638466	0.2858929	0.5302321	0.05033841	0.0741805	0.07142696	0.05747746	0.3324468	0.3109737	0.390272	0.1689807	0.05773304	0.06847559	0.05979594	0.04689323	1.378311	0.7171049	1.432534	0.8705671	0.07627448	0.06786201	0.0819055	0.05862691
109.750	1	0.4160274	0.4093056	2.397859	2.4744	0.2363767	0.2582627	0.2475915	0.1857292	2.171908	2.18233	2.226668	1.414278	0.08318677	0.09035478	0.07374524	0.05971356	0.569403	0.5719218	0.3208147	0.3494429	0.04913381	0.0539139	0.05532791	0.05705472
109.751	1	0.0572224	0.08444949	0.06508863	0.05129164	1.231239	2.084822	1.081731	0.4358826	0.1049044	0.1533601	0.1354233	0.1562553	0.2692095	0.2347757	0.3626717	0.3989387	0.1930638	0.2578247	0.356764	0.4280916	1.3448	1.847417	2.627091	2.968027
109.752	1	0.124399	0.09549128	0.07876122	0.08119894	0.1357188	0.4372977	0.8612321	0.5957646	0.08488573	0.08041236	0.09167584	0.07571208	0.3827676	0.1941852	0.31219	0.2178982	0.06860703	0.05044867	0.03407349	0.04002198	0.1502527	0.2346118	0.1644375	0.1107185
109.849	1	2.493295	1.651111	0.2756241	0.549523	0.05973074	0.05190572	0.08266583	0.05488577	0.3266957	0.2668112	0.4189685	0.1859911	0.04135926	0.0628824	0.05776129	0.04800834	1.214288	0.5942999	1.537774	0.8538914	0.06233837	0.06895008	0.08500537	0.0593877
109.850	1	0.4156098	0.4312609	2.430317	2.489428	0.2396748	0.2553863	0.2532294	0.194355	2.185918	2.194339	2.26438	1.409196	0.07199549	0.07997806	0.08264082	0.05150128	0.5923979	0.5927134	0.3860122	0.3731759	0.04901164	0.06041293	0.05999481	0.0535206
109.851	1	0.04894669	0.07157697	0.05928726	0.04312992	1.235082	2.0998	1.114192	0.4101436	0.09757567	0.1364405	0.136876	0.1479894	0.2390977	0.2187313	0.3676645	0.3877388	0.1855315	0.2529032	0.3539668	0.4116452	1.29833	1.775356	2.600734	2.930742
109.852	1	0.1077106	0.1467614	0.1207179	0.06447721	0.1896397	0.4379503	0.9444881	0.7057445	0.08649822	0.08083154	0.1361305	0.09637794	0.4567704	0.2903103	0.2643907	0.2518973	0.05400978	0.07885385	0.03963219	0.06263833	0.1589857	0.2507417	0.1717077	0.0814986
109.949	1	2.477587	1.643327	0.2823902	0.5961034	0.0580832	0.04574415	0.07265493	0.07236083	0.3902615	0.3108251	0.3401045	0.2797138	0.05338468	0.06212779	0.05558871	0.04608201	1.194972	0.7268045	1.696782	0.881646	0.07159933	0.07412166	0.07789622	0.0474362
109.950	1	0.4223504	0.4663351	2.465267	2.497944	0.2387695	0.2575969	0.262671	0.1812336	2.212525	2.179677	2.255518	1.379217	0.0645587	0.07315212	0.07762687	0.04310634	0.5978968	0.6138239	0.4117709	0.363314	0.05084749	0.06671258	0.0516517	0.04877589
109.951	1	0.04225599	0.04653061	0.06977534	0.05826145	1.24659	2.125773	1.103503	0.3902921	0.09174556	0.1343852	0.1253166	0.1201058	0.2153342	0.2484908	0.3741226	0.3688066	0.1740325	0.2566581	0.3535233	0.4003366	1.249236	1.761888	2.597521	2.909998
109.952	1	0.06972718	0.1291176	0.0820313	0.07234967	0.2039772	0.4265425	1.132959	0.8585603	0.06573817	0.05571454	0.1093455	0.1034431	0.6087962	0.4267607	0.2237654	0.2616704	0.05553089	0.07333742	0.0743672	0.04190745	0.1656081	0.274955	0.1799189	0.1078367
110.049	1	2.537208	1.523366	0.2956703	0.5588618	0.0631806	0.04488655	0.05751679	0.07525549	0.3767983	0.3645109	0.2959518	0.3144898	0.04430799	0.06019499	0.05131719	0.04387492	1.153251	0.8864484	1.817876	0.8878903	0.06159633	0.09472042	0.08013968	0.05117992
110.050	1	0.4554635	0.4862782	2.46788	2.481703	0.2424249	0.2475531	0.2494996	0.1754511	2.257537	2.133336	2.200749	1.374478	0.06779223	0.06408248	0.05785214	0.04549988	0.5787047	0.619545	0.4027012	0.3231222	0.05321369	0.06152441	0.03186162	0.04465746
110.051	1	0.03063018	0.03000169	0.06425682	0.05183669	1.256546	2.149053	1.065508	0.4196623	0.08832008	0.1252266	0.1058391	0.1079638	0.2255618	0.2437948	0.3789575	0.3604223	0.1652845	0.2381662	0.3481532	0.3930867	1.202166	1.772455	2.567321	2.860837
110.052	1	0.08743753	0.1186442	0.09710147	0.06294418	0.2334506	0.3567342	1.099085	0.8502069	0.04927215	0.08444529	0.1168037	0.07881856	0.6448817	0.5350343	0.1904371	0.2473348	0.03276877	0.1077578	0.06686926	0.02925516	0.1759735	0.260661	0.1741221	0.1615514
110.149	1	2.510403	1.45764	0.2436201	0.4335815	0.05691118	0.05598249	0.06093094	0.06179407	0.3515756	0.3635602	0.3151623	0.3700234	0.04419974	0.05667174	0.04531517	0.06815404	1.147778	0.9438906	1.886168	0.9040565	0.05909838	0.09108537	0.07695021	0.05221165
110.150	1	0.4784533	0.529078	2.462507	2.463592	0.2535359	0.25116	0.2576861	0.181021	2.29785	2.089342	2.149905	1.378774	0.06536256	0.06399939	0.06415384	0.03607169	0.5480323	0.6287981	0.3784603	0.2676224	0.04503813	0.059918	0.04725079	0.04427458
110.151	1	0.0304162	0.03668407	0.06420886	0.070621	1.293609	2.21008	1.031006	0.4920676	0.09879069	0.112097	0.1105493	0.1140421	0.2481888	0.2297518	0.3858939	0.3662397	0.1632637	0.2373442	0.3547626	0.402182	1.183444	1.796163	2.554622	2.830627
110.152	1	0.1028356	0.111875	0.07808186	0.07271795	0.2069919	0.3310613	1.009032	0.8164623	0.07364103	0.08252277	0.07514425	0.08577934	0.6997375	0.6198936	0.1374007	0.243496	0.05377216	0.08261778	0.07114372	0.03589888	0.1669986	0.2487892	0.154139	0.2327975
110.249	1	2.42723	1.437675	0.2505308	0.3249059	0.0552757	0.07203727	0.06160621	0.05542231	0.345973	0.3561908	0.3023272	0.4142716	0.04065128	0.05817008	0.05220967	0.06244157	1.17586	0.944698	1.901456	0.9657776	0.0615409	0.08183544	0.07365451	0.0652372
110.250	1	0.4797089	0.5758246	2.465256	2.436884	0.2547204	0.2386002	0.23589	0.1765707	2.318042	2.027069	2.088837	1.373298	0.05913467	0.07553354	0.06263605	0.03554215	0.5173419	0.6015907	0.3445789	0.2320219	0.04968389	0.05954973	0.03526633	0.03672553
110.251	1	0.03938854	0.0515526	0.06637227	0.05245184	1.341437	2.259205	0.9855092	0.5678252	0.1063723	0.1161006	0.1057114	0.1108286	0.2599559	0.2489661	0.3753401	0.3523734	0.1674027	0.2440827	0.3614891	0.4054042	1.183992	1.820914	2.526314	2.794888
110.252	1	0.1177069	0.1078417	0.07089869	0.09484891	0.1784232	0.3235528	0.977524	0.7736877	0.06230715	0.06359896	0.08201563	0.07506462	0.7248845	0.6502877	0.134566	0.2570983	0.0565283	0.09267662	0.06376718	0.04077164	0.125463	0.2089194	0.1457882	0.2604405
110.349	1	2.232875	1.32628	0.2016104	0.2197457	0.05748333	0.05849008	0.0579444	0.06102246	0.3309706	0.3120625	0.3731683	0.3925532	0.05504846	0.04503289	0.06204178	0.05433737	1.24263	0.8955734	1.888846	0.994247	0.06825619	0.08104049	0.07311436	0.06667072
110.350	1	0.4704722	0.6338453	2.466466	2.412207	0.2491302	0.2310866	0.2312842	0.1833329	2.304436	1.962091	2.045379	1.405179	0.0644796	0.08425638	0.04864707	0.05026161	0.4977041	0.5646414	0.3542175	0.2693116	0.05880352	0.05164292	0.02659773	0.03746941
110.351	1	0.04184188	0.05247523	0.05927574	0.05289638	1.368171	2.310378	0.9452396	0.6340381	0.1071565	0.1308016	0.09088415	0.1024618	0.2654157	0.2741637	0.3738104	0.348167	0.1573708	0.2557465	0.3786718	0.3991018	1.158829	1.847197	2.530348	2.770835
110.352	1	0.1222703	0.09538522	0.09661393	0.08513326	0.1302203	0.3112622	0.8888064	0.6946984	0.04867097	0.07295214	0.09809129	0.05848	0.7101888	0.6098407	0.1381649	0.2392903	0.08255465	0.07870514	0.0707544	0.05142942	0.1389729	0.1727972	0.153419	0.2646805
110.449	1	2.09063	1.259188	0.1727105	0.1853505	0.06600112	0.05482544	0.05921323	0.06030126	0.2569768	0.2636103	0.4846578	0.3011704	0.03340832	0.03496323	0.09292746	0.04481267	1.245653	0.8335116	1.915141	1.057909	0.07985482	0.09262385	0.07287664	0.07140048
110.450	1	0.4541185	0.6641236	2.487442	2.419143	0.2518024	0.2242592	0.2219594	0.1933672	2.276132	1.879117	1.994033	1.450096	0.05367729	0.07583366	0.04779865	0.04813554	0.4655353	0.545278	0.3892413	0.3332729	0.06901632	0.07011421	0.03910549	0.03894517
110.451	1	0.04933862	0.03905915	0.05126057	0.05429095	1.379252	2.327053	0.9117522	0.6694525	0.1010534	0.1358309	0.08514712	0.1026699	0.2566372	0.2604042	0.3295605	0.3281307	0.1660961	0.2572305	0.3839916	0.3993606	1.099446	1.813605	2.592158	2.802624
110.452	1	0.07365868	0.08238082	0.06200099	0.09317122	0.1501576	0.312528	1.036334	0.7693634	0.09699621	0.05104656	0.09267784	0.07046679	0.8090946	0.5957208	0.167918	0.241662	0.07161115	0.05953619	0.09503179	0.06262054	0.1592199	0.1112925	0.150696	0.2686873
110.549	1	2.08745	1.32294	0.1426086	0.1357298	0.05274367	0.08798872	0.06022066	0.05258854	0.2129755	0.337393	0.5472319	0.203267	0.04515833	0.04497532	0.1009222	0.03586627	1.164683	0.8002594	1.885301	1.123708	0.08553735	0.09649867	0.07035778	0.07518894
110.550	1	0.4489124	0.6931463	2.49572	2.427111	0.2516672	0.2194405	0.2294661	0.2000603	2.274006	1.826886	1.932261	1.489722	0.05996967	0.05836197	0.04519426	0.03929245	0.4706853	0.5061593	0.4034044	0.3927774	0.08749889	0.0744681	0.05577676	0.05299355
110.551	1	0.07032328	0.05603842	0.05289941	0.04544864	1.388139	2.322938	0.9201917	0.6678792	0.09628109	0.1230089	0.07721439	0.08381756	0.2630373	0.2531853	0.2776724	0.3097948	0.1664686	0.2678292	0.396416	0.401252	1.079814	1.840047	2.621983	2.797826
110.552	1	0.05928376	0.1108154	0.08399241	0.06773911	0.1658863	0.352904	1.169204	0.7913731	0.1178888	0.06828692	0.09898548	0.05940435	0.8671971	0.5748978	0.2178179	0.2179894	0.08190234	0.07325849	0.07840518	0.08395131	0.1677285	0.1363833	0.1250873	0.2933887
110.649	1	2.02407	1.341319	0.1116691	0.1019835	0.06584107	0.1020516	0.05756636	0.04287383	0.2174769	0.4165271	0.4851399	0.1942002	0.05244389	0.04899358	0.08444794	0.05770957	1.100459	0.8018746	1.717027	1.122881	0.06467128	0.07970893	0.06552891	0.06139916
110.650	1	0.4448987	0.7043955	2.475038	2.408417	0.2477879	0.2203684	0.2218456	0.2022421	2.271445	1.855427	1.940907	1.547216	0.06351988	0.05365876	0.05114473	0.04368858	0.5001038	0.4734305	0.3873635	0.4099213	0.08463411	0.07602653	0.05337816	0.05737274
110.651	1	0.07987064	0.04684591	0.06879037	0.04339836	1.366873	2.263688	0.9465705	0.6486226	0.1031422	0.1166152	0.06925203	0.0902407	0.2918808	0.2648021	0.2540065	0.3211865	0.1671277	0.2808142	0.3986353	0.4109571	1.081408	1.900636	2.603323	2.784993
110.652	1	0.09649402	0.1024145	0.08227664	0.1122788	0.1868071	0.3802116	1.374189	0.8385489	0.1136813	0.1043592	0.1159749	0.05513509	0.8830611	0.5560255	0.234588	0.2441621	0.1061344	0.09505522	0.0754225	0.08243345	0.1722383	0.1917479	0.1935481	0.2634471
110.749	1	2.000276	1.31674	0.132226	0.1708693	0.05696691	0.07556866	0.04434764	0.05173348	0.2391457	0.4214082	0.406514	0.1831133	0.05752892	0.05873937	0.06417665	0.06199732	1.088924	0.8360969	1.522212	1.06775	0.06929594	0.06664119	0.07946457	0.0568896
110.750	1	0.4643704	0.7171125	2.45274	2.400432	0.2462661	0.2219981	0.2170715	0.1926302	2.275773	1.900834	1.949904	1.565691	0.06535688	0.05529185	0.0547438	0.04428442	0.5270643	0.4234763	0.3306195	0.3803685	0.07175077	0.06519866	0.04098239	0.05407747
110.751	1	0.09594235	0.04731774	0.07567293	0.04521231	1.406402	2.253837	0.947194	0.5768288	0.1118583	0.1258968	0.07502352	0.1199829	0.29633	0.2843652	0.2352664	0.3663072	0.1763352	0.3004463	0.3906592	0.4225773	1.088422	1.960979	2.606598	2.758223
110.752	1	0.1143419	0.04833139	0.06752574	0.06146622	0.2243849	0.4735459	1.495239	0.8483032	0.1208253	0.1116603	0.1073447	0.08727345	0.8721479	0.5184722	0.2025188	0.2520524	0.09874062	0.07979077	0.07029475	0.06686232	0.1706037	0.1823982	0.1688419	0.2336748
110.849	1	2.069303	1.209533	0.1436726	0.2260031	0.05291147	0.05347301	0.05854079	0.05409648	0.2465681	0.3534084	0.3913854	0.2311221	0.05265271	0.06795637	0.05577512	0.05511834	1.014527	0.9318182	1.267465	0.8859012	0.06672896	0.07502283	0.06908327	0.04477182
110.850	1	0.4668583	0.6973437	2.396912	2.410667	0.2497575	0.2353113	0.2097711	0.2049797	2.278618	1.937203	1.961624	1.575116	0.06522779	0.05717982	0.04742277	0.04346055	0.543075	0.3915647	0.2615378	0.3109689	0.0549578	0.06434701	0.03903924	0.05279131
110.851	1	0.0851557	0.04795082	0.07284186	0.04879729	1.403733	2.266946	0.8996971	0.4637088	0.09493186	0.1290639	0.07964558	0.1135856	0.2841575	0.2908474	0.2199432	0.3771857	0.1741308	0.300717	0.3706335	0.4141921	1.082257	2.016405	2.596386	2.729486
110.852	1	0.07865866	0.04621948	0.091677	0.06875621	0.3010521	0.5419886	1.648839	1.031355	0.1299142	0.1086765	0.137364	0.1352512	0.9048224	0.5751224	0.208113	0.2947224	0.05994774	0.04806424	0.06737765	0.08262575	0.1583565	0.1790346	0.1519661	0.1878682
110.949	1	2.217455	1.289455	0.1242834	0.2426212	0.06652599	0.06174115	0.07666029	0.03760633	0.2668151	0.3146185	0.3981063	0.2359512	0.07027815	0.05173616	0.04071368	0.0573352	0.9952832	0.9649946	1.214478	0.8717417	0.07587546	0.06676171	0.05765487	0.05407862
110.950	1	0.4683282	0.6504958	2.41275	2.463331	0.2530408	0.2467067	0.2271059	0.1976073	2.268835	2.011609	1.982676	1.545375	0.07343319	0.04756364	0.04901789	0.0335834	0.559721	0.3679303	0.1785538	0.248051	0.06174586	0.05575406	0.04930282	0.0638908
110.951	1	0.0682167	0.06039238	0.06492435	0.046214	1.396955	2.283726	0.83476	0.3433704	0.09394059	0.1379561	0.08359202	0.1126403	0.2726319	0.2713995	0.2274721	0.3634026	0.1720532	0.2988075	0.3602783	0.4087374	1.106543	2.003918	2.567264	2.71393
110.952	1	0.1084398	0.08585527	0.1096095	0.07755977	0.3461982	0.6166705	1.953504	1.305055	0.1484817	0.1151668	0.1478826	0.1779068	1.005027	0.7376634	0.3095717	0.3451259	0.09060981	0.06535513	0.08622892	0.08431225	0.1831173	0.1674847	0.121891	0.1211048
111.049	1	2.185971	1.310505	0.1481443	0.2625487	0.04591988	0.07144689	0.04839341	0.04247784	0.20581	0.2763247	0.3470605	0.2253505	0.05426372	0.02976356	0.04434519	0.05590132	0.948896	0.9238103	1.14002	0.8290334	0.0799289	0.05486829	0.05540866	0.06218399
111.050	1	0.486013	0.6221884	2.441408	2.523725	0.2505463	0.255055	0.2349754	0.1977461	2.256501	2.074956	2.003215	1.557585	0.0751602	0.04465429	0.03473481	0.04426625	0.5362667	0.3965187	0.1143365	0.2069829	0.04244061	0.04543088	0.03840171	0.06280155
111.051	1	0.07811886	0.04273947	0.05478385	0.05315364	1.386052	2.278463	0.7976059	0.3134111	0.1019417	0.1526686	0.08330502	0.1295644	0.2686187	0.2663648	0.2469618	0.3742633	0.1728284	0.2960759	0.3631691	0.4049846	1.097367	2.052207	2.563363	2.697554
111.052	1	0.09209941	0.06953139	0.09706791	0.04804562	0.3481906	0.6122465	1.997178	1.360073	0.1612489	0.08631971	0.1203073	0.12316	0.9710949	0.6814054	0.3215895	0.3348406	0.1091065	0.06651714	0.05067223	0.0932033	0.1796834	0.1348079	0.09210456	0.08115527
111.149	1	2.116654	1.322068	0.1933528	0.2751905	0.03958702	0.06855904	0.04653013	0.05252214	0.1531007	0.2503884	0.2800929	0.2174188	0.0371785	0.024995	0.04251519	0.06061556	0.9098968	0.8783629	1.120646	0.7931269	0.08140979	0.06748754	0.06664366	0.05664802
111.150	1	0.5065973	0.5873957	2.474183	2.555805	0.2550668	0.2564593	0.238859	0.1977567	2.257984	2.165543	2.03276	1.537098	0.06998948	0.05484651	0.04325362	0.04593071	0.4967582	0.4264225	0.1457524	0.1657391	0.03120797	0.04346325	0.04233753	0.05153022
111.151	1	0.05924893	0.04962178	0.05718896	0.05483922	1.388861	2.275031	0.7659407	0.3612588	0.1102549	0.1502257	0.07664243	0.1205166	0.2811133	0.2788569	0.2509153	0.3916471	0.1681851	0.2881452	0.3598054	0.403137	1.099945	2.099538	2.554986	2.690914
111.152	1	0.08125745	0.08389488	0.07763409	0.0485689	0.3153921	0.571045	1.930077	1.321002	0.1399018	0.07405603	0.1230066	0.09412034	0.9293185	0.5866127	0.3168348	0.3131333	0.10961	0.0571773	0.04535323	0.07041507	0.2034543	0.1164	0.06955797	0.05820666
111.249	1	2.08214	1.342535	0.212952	0.2380044	0.04149648	0.06096305	0.07155187	0.04689058	0.1746697	0.2500135	0.2419853	0.1853051	0.04654682	0.04191637	0.05123912	0.05735736	0.9508428	0.836453	1.152985	0.7500509	0.08634741	0.07015243	0.0779281	0.04847394
111.250	1	0.5213744	0.5416039	2.526598	2.586546	0.2579071	0.2599448	0.2401732	0.2069714	2.269482	2.233257	2.085366	1.5208	0.05426245	0.04323912	0.05391371	0.03656815	0.4837436	0.4470092	0.2081692	0.1943301	0.05718105	0.05266718	0.04456667	0.04146122
111.251	1	0.04160119	0.0612699	0.05078545	0.04354659	1.361298	2.282856	0.7321542	0.4469724	0.1013413	0.1529627	0.07057111	0.1142567	0.2667151	0.2857059	0.2393541	0.385888	0.1860519	0.3074359	0.3736138	0.3900569	1.122354	2.173187	2.594929	2.677135
111.252	1	0.08793072	0.1001863	0.08908352	0.03594922	0.2892351	0.4886947	1.850831	1.277781	0.1449044	0.0939574	0.1218572	0.07980339	0.9487374	0.6388434	0.3195153	0.3118449	0.1076148	0.05264852	0.05831605	0.06095465	0.2026806	0.1363456	0.05610802	0.1070271
111.349	1	2.084158	1.331287	0.2414506	0.2086161	0.05189611	0.05316643	0.06638411	0.05487189	0.2214501	0.2513875	0.1708021	0.1746431	0.05501708	0.04506713	0.03875241	0.05616287	0.9838711	0.6976465	1.185005	0.7102597	0.0865259	0.06630603	0.06388115	0.03497513
111.350	1	0.515324	0.476837	2.564338	2.611722	0.2485343	0.2638994	0.2468166	0.214585	2.289104	2.263635	2.12333	1.496988	0.04759539	0.04986041	0.05588081	0.02970558	0.4500525	0.4610972	0.2421206	0.2635022	0.05463287	0.0523664	0.05753501	0.04251496
111.351	1	0.04914076	0.07360639	0.05166657	0.04098227	1.340043	2.287395	0.6808975	0.5386578	0.1051791	0.1745896	0.06258121	0.1130279	0.2547432	0.3114957	0.2286721	0.3812371	0.1937316	0.3137967	0.35826	0.370238	1.139732	2.192977	2.608525	2.707155
111.352	1	0.1378598	0.1055104	0.05244051	0.04744588	0.2236102	0.3617756	1.757743	1.228876	0.1303391	0.07531329	0.1271271	0.07931844	0.9813053	0.6779721	0.2754558	0.2827454	0.0698313	0.0514665	0.07089305	0.06319856	0.2037038	0.135496	0.08564911	0.1660557
111.449	1	2.085772	1.332756	0.2197834	0.1872074	0.03448218	0.03433823	0.0507104	0.0374624	0.2242515	0.2424064	0.1310795	0.1908814	0.05029865	0.04628022	0.04275638	0.04345369	1.030963	0.5627923	1.227252	0.7261476	0.08436309	0.06149798	0.07910418	0.02987374
111.450	1	0.5145226	0.3988621	2.603891	2.616831	0.2536064	0.2646075	0.2424888	0.2171587	2.313727	2.267958	2.175671	1.4744	0.04867838	0.05165406	0.04348092	0.02545342	0.4128363	0.4703833	0.2728566	0.3101761	0.04616969	0.05575513	0.05355232	0.0420875
111.451	1	0.04357583	0.05811374	0.04139779	0.06575561	1.302906	2.263323	0.6568881	0.6210822	0.09913406	0.1707357	0.06066085	0.1038233	0.2303587	0.281055	0.2273165	0.3503729	0.1749299	0.306951	0.3434597	0.3717482	1.165157	2.164396	2.612652	2.74075
111.452	1	0.1673161	0.1564076	0.07893987	0.0556203	0.1522193	0.2699766	1.820862	1.234515	0.1371086	0.08410293	0.1280778	0.1110121	1.067253	0.7355859	0.2331083	0.298452	0.06482761	0.08856188	0.07586117	0.04070983	0.2074452	0.1663346	0.1412582	0.2014554
111.549	1	2.053287	1.29312	0.2055668	0.1933671	0.06337214	0.03549174	0.04488966	0.02407841	0.2459266	0.2324641	0.1448708	0.2233746	0.05975362	0.03690106	0.04469674	0.04977094	1.041528	0.4201026	1.214081	0.7780386	0.07848846	0.05888805	0.05071277	0.05270099
111.550	1	0.5124594	0.3428195	2.622072	2.610947	0.2557783	0.2601509	0.2668654	0.217784	2.321997	2.246683	2.205764	1.491244	0.05347275	0.0507003	0.04552966	0.03397805	0.4147621	0.4601002	0.298765	0.3319376	0.04542382	0.06213041	0.05641625	0.0436839
111.551	1	0.04608914	0.06009139	0.05230589	0.04329631	1.246997	2.220762	0.6553171	0.6397311	0.08395421	0.1560662	0.07897417	0.1045788	0.22324	0.2825592	0.2551559	0.3414793	0.1817009	0.307162	0.3564175	0.3825427	1.238843	2.174737	2.603969	2.766809
111.552	1	0.1385637	0.164374	0.07081698	0.04781262	0.0551578	0.1935549	1.870019	1.189043	0.1349245	0.07909863	0.1245023	0.1233461	1.127661	0.7595008	0.1724782	0.2886639	0.06504738	0.07316502	0.07260859	0.03626505	0.2267865	0.1604307	0.1592634	0.2613675
111.649	1	2.05817	1.251881	0.19227	0.1950236	0.05650257	0.03204082	0.0395501	0.03193735	0.2371256	0.2101403	0.1916558	0.2343451	0.05687835	0.03274015	0.03544125	0.02917609	1.044283	0.3398724	1.236221	0.8098994	0.05413819	0.04164804	0.06071654	0.04551854
111.650	1	0.5069737	0.2969407	2.615272	2.607866	0.2544346	0.2583164	0.2710694	0.2084768	2.335395	2.198359	2.215934	1.488575	0.06531526	0.0279634	0.06432467	0.03959847	0.4482439	0.4513429	0.3260332	0.3036722	0.05642051	0.05299976	0.04884073	0.0538145
111.651	1	0.05555004	0.04521125	0.05808611	0.0363493	1.213724	2.193593	0.6462046	0.6275613	0.1018305	0.1556774	0.0824373	0.09966256	0.2500012	0.2827489	0.2663752	0.3660624	0.1959144	0.3037119	0.3515328	0.3784358	1.3016	2.180774	2.590996	2.787534
111.652	1	0.1047184	0.1079678	0.09841975	0.0449739	0.1172739	0.2098447	1.861067	1.12026	0.1754857	0.07560208	0.1345206	0.1243344	1.096066	0.7513743	0.129403	0.3036206	0.08291028	0.0845521	0.08188044	0.05498187	0.1882097	0.1990808	0.1416841	0.276581
111.749	1	1.982659	1.19402	0.169617	0.2033381	0.04131341	0.04763168	0.03578286	0.0484243	0.2656909	0.2222289	0.2279154	0.2520539	0.06112885	0.04756746	0.05541501	0.0265264	1.076324	0.3654211	1.253752	0.8338728	0.05545684	0.05422291	0.06647385	0.04269942
111.750	1	0.5087961	0.2642956	2.574204	2.571956	0.2564729	0.2592741	0.2635553	0.1991383	2.360954	2.143951	2.204929	1.492517	0.06901179	0.03826131	0.05782246	0.03715349	0.5119891	0.4436165	0.3572449	0.2616919	0.06377536	0.04501818	0.04188211	0.04710856
111.751	1	0.05923354	0.039773	0.06133102	0.03914618	1.187748	2.156462	0.6297561	0.5738404	0.1062968	0.1370119	0.07587994	0.09285143	0.2717704	0.2767969	0.2889671	0.375943	0.2152793	0.2896478	0.348909	0.3748823	1.367952	2.161576	2.558836	2.806446
111.752	1	0.07635111	0.0940766	0.1156492	0.04649256	0.1906844	0.3312962	1.802151	1.037841	0.1951771	0.09862886	0.1304451	0.1122866	1.065971	0.7250334	0.2287791	0.2750063	0.07173398	0.06080913	0.06691383	0.05224726	0.1585026	0.175497	0.1075533	0.2665444
111.840	1	1.989368	1.174887	0.1415603	0.1824018	0.04265593	0.05499708	0.04782965	0.05584597	0.2972503	0.2109557	0.1890544	0.2507175	0.07383723	0.0473014	0.05011632	0.05157826	1.135632	0.4347142	1.253056	0.9012038	0.08028561	0.0476345	0.06726255	0.04690491
111.840	1	0.5032333	0.2437256	2.507684	2.519757	0.2635058	0.247534	0.2511401	0.1912612	2.369746	2.062802	2.164467	1.49108	0.06352391	0.03600192	0.06771352	0.02920743	0.5487348	0.4249803	0.3982485	0.2487104	0.05690301	0.04838135	0.03676229	0.04253073
111.841	1	0.04921626	0.05101623	0.0575204	0.03302052	1.170838	2.119919	0.6067512	0.5077599	0.09140262	0.1332353	0.0795926	0.1030687	0.2800918	0.2729678	0.3024629	0.3533544	0.2115953	0.2732471	0.340682	0.3722561	1.39003	2.108844	2.521155	2.808367
111.842	1	0.1066668	0.08706774	0.1098826	0.04699675	0.2491653	0.4153642	1.934918	1.131606	0.1994388	0.09266155	0.1234279	0.1489486	1.115217	0.7588596	0.300144	0.2740557	0.1009377	0.07430267	0.05560664	0.059218	0.1834267	0.1968093	0.08167581	0.2208365
111.938	1	2.031143	1.197669	0.1314817	0.162035	0.0432533	0.05534922	0.04711734	0.04004411	0.3178326	0.2455399	0.1227682	0.2182176	0.09921466	0.03805703	0.04113545	0.05379992	1.154963	0.5572096	1.250403	0.932965	0.06285457	0.06543231	0.06108309	0.03405167
111.939	1	0.4986	0.2507897	2.472784	2.491751	0.2593916	0.2417474	0.2490238	0.1915755	2.384741	1.997219	2.154365	1.49161	0.06967279	0.04288531	0.06523199	0.02288904	0.5778388	0.4144388	0.4530786	0.2764393	0.049277	0.055409	0.04173818	0.04654681
111.939	1	0.03189078	0.05639105	0.05143353	0.04349597	1.175618	2.068854	0.5667974	0.4386143	0.09497161	0.1410064	0.07897802	0.1084967	0.2873668	0.2835172	0.2632781	0.3656328	0.1970316	0.2598668	0.3343287	0.3803139	1.437448	2.080757	2.508957	2.775725
111.939	1	0.1421484	0.1114852	0.09490058	0.08131811	0.2969281	0.4827402	2.106813	1.313895	0.2020708	0.07518397	0.1263355	0.1806324	1.185279	0.8745906	0.3554216	0.283503	0.09167181	0.1146054	0.09570374	0.06942746	0.20527	0.2453625	0.1298473	0.1868079
112.039	1	2.005747	1.183738	0.2151169	0.150894	0.05341624	0.05377978	0.06419738	0.03918968	0.3443272	0.2857677	0.1031266	0.1709592	0.08325281	0.04676761	0.04099766	0.05124655	1.103538	0.7034491	1.230216	0.9026169	0.07355292	0.06878405	0.05590131	0.04085838
112.040	1	0.5065793	0.2384223	2.447821	2.472235	0.2576702	0.2328501	0.2407361	0.1968336	2.394862	1.951486	2.142397	1.496459	0.07390887	0.04729314	0.06879234	0.02846785	0.5969164	0.4171507	0.4837747	0.3310564	0.0518817	0.04340053	0.04381454	0.05006628
112.041	1	0.05467249	0.07015408	0.0583591	0.04366246	1.185317	2.03373	0.5427202	0.4194399	0.09029766	0.135496	0.09539436	0.1087721	0.2919013	0.3058437	0.2843805	0.3601852	0.1977185	0.26677	0.3573812	0.3868047	1.483686	2.100391	2.472463	2.775177
112.042	1	0.09674021	0.07345814	0.08415813	0.06658155	0.2644204	0.5359334	2.084696	1.346184	0.1804094	0.08465346	0.1117337	0.1650043	1.108113	0.8202832	0.3515829	0.2933908	0.09960674	0.07428302	0.08878208	0.08569569	0.1958927	0.2319115	0.1646957	0.146651
112.139	1	1.998802	1.153016	0.2358225	0.1764541	0.05354649	0.05824847	0.04040524	0.04128063	0.3665943	0.3222681	0.1174455	0.1467831	0.07224924	0.03610904	0.04039544	0.0412579	1.036647	0.8120271	1.180447	0.8740634	0.07818104	0.06683675	0.04397557	0.04304338
112.140	1	0.5338687	0.2078417	2.429261	2.482892	0.2582768	0.230327	0.2444381	0.1997994	2.385216	1.908349	2.103257	1.491637	0.06733954	0.04712986	0.07173711	0.03336077	0.589502	0.4104257	0.5027653	0.3665759	0.05555394	0.04492544	0.03697488	0.05403407
112.141	1	0.07621095	0.06391898	0.06914289	0.04047493	1.194124	2.005485	0.5193267	0.4492468	0.08767472	0.1451988	0.07831724	0.1142668	0.3081222	0.304789	0.2986638	0.3549687	0.1945196	0.2614911	0.3730226	0.3747914	1.506356	2.112826	2.441457	2.763906
112.142	1	0.1094786	0.08032383	0.07523364	0.05499025	0.2497636	0.5577786	2.036157	1.357164	0.1669878	0.09193957	0.09223153	0.1341094	1.017214	0.7707288	0.3266497	0.3546758	0.1062183	0.09222509	0.07588095	0.0814918	0.1932194	0.2700205	0.1720329	0.07650715
112.239	1	1.935931	1.152139	0.2469538	0.1819545	0.05311562	0.051332	0.035313	0.0439866	0.390183	0.293138	0.1668807	0.1165812	0.06678019	0.04236018	0.05681131	0.03051224	0.9875351	0.857051	1.170053	0.8186665	0.07019945	0.06362914	0.05676527	0.04913527
112.240	1	0.5769378	0.1671081	2.415691	2.528734	0.2640677	0.2281783	0.24227	0.1887121	2.366338	1.862099	2.072947	1.47431	0.07137069	0.04718017	0.08160322	0.04208577	0.5533408	0.4039773	0.4931647	0.3870643	0.03911441	0.04525037	0.05846692	0.05223735
112.241	1	0.082848	0.05684209	0.08140601	0.05215789	1.211671	1.993422	0.522677	0.5075998	0.08761178	0.1463691	0.07544488	0.1083416	0.2928221	0.3073144	0.2945348	0.3333148	0.200804	0.2716159	0.3792463	0.3749335	1.51559	2.136027	2.413838	2.744524
112.242	1	0.09949083	0.1117223	0.06384467	0.06800465	0.1848746	0.5689458	2.002769	1.345778	0.1124175	0.07318928	0.11664	0.1146628	0.9587958	0.7592806	0.3024627	0.384841	0.09995408	0.06642463	0.08119772	0.07679964	0.193615	0.1996258	0.1567301	0.06373365
112.339	1	1.895953	1.21908	0.2778035	0.2025437	0.05380247	0.04869576	0.03544558	0.04052357	0.3563436	0.2381519	0.1937057	0.1317215	0.05319054	0.03978654	0.05669971	0.03741376	0.931684	0.8513376	1.191716	0.770218	0.04659691	0.06487337	0.07439915	0.03053612
112.340	1	0.6116511	0.1395018	2.418187	2.594297	0.2633654	0.2363745	0.2288917	0.1806046	2.337965	1.881433	2.045074	1.421082	0.06663474	0.05781617	0.07483658	0.03713413	0.5215071	0.4175083	0.4211342	0.3716963	0.03708784	0.05311763	0.06765911	0.04214203
112.341	1	0.07909217	0.05247814	0.0670562	0.04101414	1.228491	1.9907	0.5219727	0.5680968	0.08927161	0.1490424	0.08269401	0.1097267	0.2640609	0.3087138	0.2903083	0.3025232	0.1934478	0.2759577	0.3554708	0.3689163	1.493328	2.098918	2.390873	2.746164
112.342	1	0.106191	0.08613992	0.07515287	0.05843809	0.1931075	0.5416041	2.089454	1.370969	0.1015504	0.1052918	0.1420887	0.0616403	0.9971965	0.8062222	0.2445014	0.3627903	0.09299449	0.05412243	0.0746239	0.08493535	0.1801755	0.1512479	0.1286149	0.1333052
112.439	1	1.828382	1.244369	0.3049157	0.2126874	0.04074744	0.05038527	0.040659	0.0477755	0.3190975	0.1373479	0.2563341	0.1547162	0.06392853	0.04127371	0.05776097	0.03367258	0.888035	0.84977	1.20469	0.7374427	0.05094161	0.05876864	0.08605151	0.02892855
112.440	1	0.6328525	0.1284376	2.427904	2.67569	0.264436	0.2364872	0.2247503	0.1755243	2.330789	1.912744	2.028168	1.368781	0.06396217	0.05522966	0.06543298	0.04070258	0.4889955	0.4162427	0.3563235	0.3348631	0.03517111	0.04963408	0.0766617	0.0402137
112.441	1	0.05926863	0.05074881	0.05741578	0.03747617	1.241219	1.99924	0.5269154	0.6000568	0.09513518	0.1511352	0.08850633	0.1082171	0.2535147	0.3009345	0.2953291	0.2931799	0.2014861	0.275644	0.3426964	0.3778466	1.476811	2.085011	2.394369	2.761855
112.442	1	0.1162877	0.131384	0.06248475	0.06378912	0.2169619	0.5096503	2.10896	1.355142	0.1180877	0.1092032	0.1445469	0.0697729	1.060423	0.8210399	0.2778906	0.3311163	0.07984046	0.05155971	0.06723603	0.07366103	0.1801351	0.1159677	0.1257164	0.1908253
112.539	1	1.769048	1.222284	0.2373098	0.2505216	0.04184395	0.03930415	0.0414228	0.04461965	0.3072936	0.09102109	0.3288996	0.1914005	0.0529207	0.03356298	0.07047044	0.05242507	0.8657443	0.8613063	1.186018	0.7535998	0.05324567	0.06111535	0.06844605	0.02652272
112.540	1	0.6279158	0.1478308	2.472966	2.724002	0.2606968	0.2354295	0.2362215	0.1723848	2.330476	1.944845	2.033963	1.338986	0.06240415	0.06271172	0.06883094	0.05826782	0.4727716	0.4180313	0.2666411	0.2623813	0.03230896	0.04696158	0.0731123	0.04886082
112.541	1	0.05481913	0.04694377	0.05084989	0.0450467	1.254435	2.012989	0.5411638	0.6377323	0.09834783	0.1477923	0.1091414	0.1093378	0.2560112	0.3002	0.3087187	0.3209707	0.2238363	0.2728406	0.3403319	0.3893779	1.488133	2.095262	2.372902	2.774103
112.542	1	0.1162065	0.1622484	0.05989678	0.05554911	0.1952548	0.4360785	2.070761	1.347982	0.1493054	0.08845409	0.1482137	0.1146153	1.117641	0.8136433	0.3494603	0.3299301	0.07101835	0.08543507	0.08303776	0.06594033	0.1884469	0.1334848	0.1705905	0.2166805
112.639	1	1.773855	1.206697	0.2195279	0.3062732	0.04848697	0.03384235	0.05983785	0.05419794	0.3164175	0.1062649	0.3602804	0.2068595	0.03482344	0.03534163	0.06228856	0.05259831	0.8966819	0.9160331	1.157856	0.8096928	0.06419546	0.08012465	0.07312397	0.03350114
112.640	1	0.6368417	0.1908268	2.52627	2.783532	0.256044	0.2458545	0.2417829	0.1756564	2.309128	1.997384	2.053105	1.305263	0.05788222	0.07293627	0.08023448	0.0607853	0.4630385	0.4088591	0.1861517	0.192247	0.04111272	0.05300761	0.06775354	0.04995662
112.641	1	0.05976653	0.06132912	0.03964441	0.03964091	1.2755	2.036415	0.5578899	0.6445608	0.07905371	0.1418448	0.09897998	0.09102788	0.2695929	0.2979649	0.3315717	0.3317081	0.2167372	0.2643858	0.3333701	0.3859542	1.490423	2.098856	2.351268	2.752379
112.642	1	0.1587624	0.1910301	0.07615216	0.06034535	0.1143825	0.2738853	1.929026	1.281304	0.1371316	0.08521627	0.1298268	0.1174762	1.159624	0.8258165	0.4056989	0.3207065	0.1076359	0.1193818	0.0975741	0.06495492	0.2023536	0.1714019	0.2139382	0.2608218
112.739	1	1.761834	1.25786	0.16165	0.2840083	0.03859104	0.04054489	0.03727511	0.05733037	0.3083028	0.1452826	0.3465286	0.2343691	0.04840591	0.05269178	0.04949766	0.02800372	0.9707544	0.8926646	1.183386	0.8397212	0.06106079	0.07258392	0.04487305	0.03857722
112.740	1	0.6464133	0.2453035	2.58627	2.819656	0.2555902	0.254829	0.2478458	0.1659448	2.302915	2.036979	2.061046	1.249257	0.06165512	0.08062477	0.07284178	0.04552131	0.4663511	0.399056	0.1455484	0.1690258	0.04067526	0.05716348	0.04666517	0.03533067
112.741	1	0.04330925	0.07022354	0.06333856	0.04919578	1.2811	2.058423	0.5579379	0.5783282	0.09000405	0.1443363	0.1132941	0.100094	0.2759711	0.298206	0.3604809	0.3435372	0.2085516	0.2687096	0.3186145	0.3696601	1.455667	2.079897	2.354119	2.735307
112.742	1	0.165388	0.1372764	0.08301554	0.0453746	0.1161825	0.1555019	1.9815	1.252608	0.125678	0.06874279	0.1371727	0.1206935	1.200055	0.8169566	0.474643	0.3341395	0.126643	0.07584244	0.08483045	0.0420561	0.1892692	0.1769627	0.2215049	0.2574153
112.839	1	1.76166	1.24017	0.102905	0.2070937	0.05518254	0.0644022	0.04696481	0.05892141	0.2704813	0.1710984	0.3491957	0.2249115	0.04500894	0.04729177	0.05710311	0.03361159	1.08467	0.9100415	1.319694	0.8964712	0.09323878	0.059417	0.06089045	0.04095671
112.840	1	0.6420154	0.315004	2.62662	2.834581	0.258661	0.2580683	0.2445477	0.1690949	2.293161	2.08996	2.048456	1.236154	0.06755045	0.07133689	0.05621399	0.04071273	0.4832758	0.3928237	0.2044134	0.2046565	0.04394283	0.05659163	0.04820241	0.032217
112.841	1	0.04776162	0.06907676	0.06609383	0.05120171	1.309799	2.096649	0.5299635	0.4700334	0.09651721	0.1642687	0.1201155	0.1086941	0.2658237	0.2932121	0.3605995	0.3519093	0.2101226	0.2675204	0.3283942	0.3780372	1.440639	2.04021	2.394234	2.732201
112.842	1	0.1506596	0.1073931	0.13024	0.08507313	0.1770005	0.1728108	2.138248	1.220309	0.1780789	0.1119089	0.134267	0.1432322	1.251485	0.8498959	0.4931938	0.3796937	0.07010789	0.1022824	0.07003956	0.07328465	0.2156601	0.2023337	0.2093519	0.2426683
112.938	1	1.751309	1.16228	0.063871	0.1337094	0.0426725	0.04013489	0.05406191	0.04113263	0.2185433	0.1678054	0.3193943	0.2240346	0.02672667	0.03495427	0.04389455	0.0401469	1.111833	0.8445487	1.354037	0.8732799	0.08510352	0.05474482	0.0638331	0.04914628
112.938	1	0.6526291	0.3880304	2.649333	2.828692	0.265502	0.2580714	0.2553157	0.1883452	2.301055	2.128069	2.098431	1.241092	0.05063433	0.06693573	0.0665562	0.03377412	0.4961466	0.3797306	0.2440772	0.2502022	0.04179336	0.04736228	0.03461026	0.02644728
112.939	1	0.03569176	0.06398762	0.06527919	0.05773623	1.336874	2.110926	0.4912378	0.3560397	0.09179667	0.1706495	0.1203538	0.1114392	0.294369	0.3028079	0.3523263	0.3731676	0.2255423	0.2646343	0.337644	0.3732716	1.441552	2.029233	2.463466	2.709193
112.939	1	0.1423625	0.08078804	0.1237901	0.07277582	0.2961415	0.3026611	2.169556	1.235565	0.2021298	0.1170271	0.1267281	0.1531009	1.245641	0.8919692	0.4451445	0.3838934	0.07761953	0.1091788	0.06483515	0.05947691	0.2146516	0.201134	0.169586	0.1949392
113.039	1	1.713112	1.151295	0.08086173	0.07960219	0.02997197	0.04395155	0.03521052	0.05381147	0.1814391	0.1816388	0.2806442	0.2845691	0.03594374	0.05598386	0.04750397	0.04331922	1.080883	0.7269658	1.353592	0.8182542	0.08002822	0.05199994	0.05713721	0.04237826
113.040	1	0.6547373	0.471426	2.664776	2.801782	0.2550647	0.2629112	0.2732141	0.1982722	2.308947	2.146681	2.155192	1.212749	0.05163286	0.06872002	0.05820593	0.03326066	0.5119461	0.3932688	0.2481202	0.2997327	0.04200021	0.05124082	0.03801087	0.04567892
113.041	1	0.02978907	0.05632882	0.03369489	0.04514183	1.349105	2.090496	0.429826	0.287827	0.09252535	0.1499717	0.09813237	0.1204944	0.3117609	0.3167619	0.350342	0.4168736	0.2250521	0.2655641	0.3482278	0.3717149	1.435514	2.031398	2.501926	2.696629
113.042	1	0.1270316	0.09142086	0.1289179	0.09515329	0.356911	0.4311044	2.126262	1.27403	0.1495231	0.1284743	0.1389341	0.173792	1.163467	0.8942042	0.3565248	0.3643542	0.0660589	0.07254801	0.07556956	0.05716355	0.2311778	0.1996595	0.1627344	0.1790353
113.139	1	1.673423	1.150884	0.1470166	0.1342429	0.04900716	0.04804554	0.05003047	0.06501749	0.1929049	0.2226291	0.2469146	0.3259432	0.03775281	0.07036967	0.05707202	0.0418833	1.045342	0.6160853	1.374771	0.7607922	0.07177157	0.0529318	0.07716508	0.04556123
113.141	1	0.6410359	0.5294302	2.652358	2.762985	0.2545239	0.2583386	0.2722099	0.1889534	2.329234	2.135373	2.20099	1.195928	0.05200645	0.06395719	0.06424911	0.0373572	0.5290758	0.3996646	0.2274509	0.3098736	0.04777045	0.05312124	0.0429801	0.05881376
113.141	1	0.04615919	0.04055399	0.04400584	0.05057024	1.347497	2.094012	0.404756	0.3243914	0.08804795	0.1565043	0.08482323	0.1398149	0.3238318	0.3201402	0.3390648	0.4457758	0.2332606	0.2840136	0.3593954	0.3730765	1.428861	2.033019	2.544507	2.680684
113.142	1	0.1170193	0.06255074	0.07695728	0.07480953	0.3684365	0.5086278	2.100075	1.319552	0.1386863	0.0945851	0.1542163	0.1638506	1.092131	0.8636088	0.3222547	0.3589522	0.08402124	0.07620822	0.06935795	0.06275258	0.2123658	0.1629142	0.1131327	0.1491509
113.239	1	1.726191	1.159955	0.2214366	0.1544568	0.04927367	0.02888162	0.06397419	0.06004741	0.2282462	0.2562286	0.2522847	0.3308363	0.04574369	0.05533151	0.04686792	0.04085619	1.012517	0.4876097	1.458108	0.7272219	0.05926961	0.05341996	0.1137856	0.04737757
113.240	1	0.6267607	0.5652978	2.631546	2.708028	0.2506113	0.2454136	0.2653194	0.1830503	2.37049	2.121739	2.229963	1.204109	0.06791059	0.07060884	0.06046575	0.0330665	0.5443081	0.4073374	0.1496958	0.2522377	0.03856293	0.04716121	0.04582597	0.05688475
113.241	1	0.04210635	0.05640716	0.04860206	0.06836763	1.34388	2.085526	0.4199582	0.4316424	0.1027191	0.1419289	0.09543027	0.1403154	0.3151448	0.3015554	0.3133153	0.4481786	0.2286468	0.298302	0.3660142	0.3672315	1.396383	2.020789	2.587692	2.670659
113.242	1	0.1244464	0.04675281	0.06885162	0.06168608	0.3201355	0.5768879	2.252751	1.491836	0.1511789	0.09439164	0.1642865	0.174095	1.089074	0.886886	0.348484	0.3623755	0.1351262	0.07426434	0.08293255	0.06037883	0.1832825	0.1185863	0.1211461	0.1263391
113.339	1	1.728861	1.171158	0.2836948	0.1581592	0.05664063	0.04047873	0.06053057	0.05623776	0.2103786	0.280417	0.3026836	0.3123634	0.05252702	0.07124908	0.05738119	0.05319189	0.9486208	0.3966776	1.447636	0.7217161	0.06528234	0.05681482	0.1230891	0.0477958
113.340	1	0.6057353	0.6280506	2.590354	2.656072	0.2561055	0.2446802	0.2613887	0.188179	2.412987	2.088911	2.247418	1.224516	0.07928815	0.06158351	0.05317778	0.03247091	0.5826118	0.4315706	0.117239	0.1692568	0.04147037	0.05623637	0.04505585	0.03338445
113.341	1	0.0462163	0.05630245	0.04329398	0.06852046	1.342537	2.083099	0.479079	0.5425626	0.115209	0.1461965	0.1095604	0.1480775	0.3021398	0.2467696	0.3151419	0.4189961	0.2340695	0.2960146	0.3631816	0.3635727	1.391177	2.035995	2.61895	2.683362
113.342	1	0.1193587	0.06195389	0.05093172	0.05413652	0.2323144	0.6180399	2.305628	1.532856	0.1391104	0.08888656	0.1333815	0.1382602	1.059814	0.8095353	0.3544133	0.3657117	0.09428216	0.05326538	0.05561492	0.08951101	0.1798489	0.1138886	0.1202466	0.1161101
113.439	1	1.762236	1.126028	0.3203442	0.2026876	0.06459528	0.04145867	0.05450615	0.05302068	0.1505492	0.3046526	0.2400074	0.2925429	0.03924955	0.07559919	0.05458023	0.04529504	0.9091077	0.4996994	1.352442	0.7580039	0.06736585	0.07857221	0.08612528	0.04251849
113.440	1	0.5875775	0.6887232	2.541507	2.606758	0.2586557	0.2426553	0.2665467	0.187408	2.432763	2.087715	2.233933	1.264809	0.07827442	0.07912541	0.05506522	0.03676811	0.6256547	0.4506557	0.1607014	0.1557948	0.05652927	0.06177873	0.04373758	0.03255819
113.441	1	0.03123436	0.06908473	0.04998972	0.05684923	1.346017	2.102873	0.528519	0.6676151	0.1066038	0.1507592	0.09276125	0.1440327	0.2788955	0.2184246	0.3096364	0.4183382	0.2271173	0.3131736	0.3587354	0.380207	1.37758	2.084986	2.652715	2.712802
113.442	1	0.09852676	0.09515511	0.07722516	0.06930647	0.1533072	0.6164688	2.20671	1.466278	0.1082538	0.1098176	0.1467029	0.1023557	1.018898	0.6820133	0.3667425	0.3328922	0.08992156	0.05404555	0.05145856	0.04623155	0.1798349	0.1727911	0.07810136	0.09018273
113.539	1	1.800741	1.045354	0.2342327	0.2405403	0.0621674	0.03722189	0.07926461	0.06901552	0.1592267	0.210183	0.3021176	0.293802	0.03456962	0.05880759	0.06447902	0.0446953	0.8903811	0.6502337	1.309418	0.8263131	0.07540968	0.09732335	0.08097888	0.07841731
113.540	1	0.5738162	0.7304676	2.497738	2.574146	0.2661245	0.2441037	0.2523643	0.1773355	2.464871	2.075371	2.198701	1.272181	0.07458439	0.07686129	0.06867546	0.04722276	0.6420299	0.4421819	0.2573841	0.2181539	0.06244345	0.050856	0.05743748	0.05224041
113.541	1	0.03213271	0.0650832	0.05099732	0.05492656	1.330227	2.099886	0.591522	0.7662504	0.08855872	0.1471846	0.08295408	0.143004	0.2467863	0.2154519	0.2788871	0.4136019	0.2158952	0.3090643	0.3602389	0.3824853	1.356924	2.136515	2.681664	2.731277
113.542	1	0.09705763	0.09643428	0.07172799	0.04731957	0.09073296	0.5566892	2.062592	1.394799	0.1014138	0.1040886	0.1221811	0.1084651	1.011042	0.6544416	0.3482112	0.3109283	0.08763581	0.04813996	0.06731366	0.05077465	0.2004335	0.1874105	0.1240072	0.1103403
113.639	1	1.817731	1.025055	0.1369602	0.2289053	0.05551379	0.04564242	0.05529236	0.06040479	0.2278494	0.1542239	0.3330126	0.3027005	0.06988729	0.0553768	0.08184323	0.0464753	0.935475	0.7484603	1.423912	0.8647356	0.08385794	0.06544213	0.09182066	0.0592322
113.640	1	0.5670669	0.7206581	2.48054	2.54953	0.2755738	0.2421283	0.2386012	0.1716598	2.478581	2.039591	2.121264	1.279453	0.07435725	0.06881193	0.06403775	0.05307543	0.615966	0.426529	0.3289952	0.2471185	0.04213639	0.03618451	0.05757773	0.04381757
113.641	1	0.02686923	0.06675621	0.06707581	0.05253207	1.317631	2.112872	0.6717951	0.7898117	0.08038356	0.1256881	0.07253864	0.1513896	0.2238647	0.2103162	0.2412517	0.4156076	0.2031728	0.3081679	0.3672839	0.3762662	1.300027	2.1475	2.694588	2.743414
113.642	1	0.1132914	0.127943	0.05225606	0.04218126	0.1214514	0.4795859	2.038104	1.351443	0.1094346	0.08117542	0.1387466	0.1136564	1.045383	0.7104614	0.3189067	0.2944294	0.05911281	0.09222448	0.07201513	0.0533198	0.1676243	0.2049786	0.1659123	0.1541011
113.739	1	1.866234	1.089424	0.1575307	0.1768501	0.06427943	0.05958791	0.06273828	0.05411387	0.2430869	0.1371365	0.3004246	0.349168	0.06488477	0.05095381	0.07694612	0.04296571	0.9530669	0.8934873	1.526373	0.8571078	0.07885415	0.05613391	0.07380499	0.06010174
113.740	1	0.5769295	0.7019862	2.465779	2.554124	0.2722887	0.2381554	0.2255429	0.170576	2.481359	2.006031	2.039891	1.257755	0.0786133	0.07296453	0.05334241	0.05607761	0.5916496	0.4234501	0.3480477	0.2599687	0.03966572	0.0515818	0.04927939	0.04456304
113.741	1	0.03141154	0.06183328	0.06675145	0.05461315	1.32349	2.143298	0.7289881	0.7372816	0.08721432	0.1444855	0.07628345	0.1644858	0.228802	0.2262831	0.2109273	0.4081344	0.2055058	0.3059938	0.3654464	0.3858385	1.262253	2.160562	2.680842	2.776179
113.742	1	0.1519532	0.13719	0.05860285	0.07234535	0.1631504	0.387576	2.074477	1.302866	0.1370878	0.1101843	0.1448843	0.142603	1.109583	0.7608193	0.2652186	0.3177584	0.05022433	0.09049483	0.07754796	0.04221621	0.1402139	0.2300876	0.2001082	0.1779395
113.839	1	1.881493	1.166493	0.2241759	0.1194932	0.04316627	0.04459492	0.06008054	0.04964737	0.2246744	0.149471	0.2780008	0.3541005	0.0586463	0.04187244	0.05594678	0.04216413	0.89654	1.016405	1.500296	0.8000849	0.05977877	0.06728533	0.05308586	0.0482939
113.840	1	0.5927522	0.6784182	2.469575	2.594547	0.2647966	0.2479126	0.2253381	0.1663488	2.475808	1.990537	1.975289	1.207744	0.08069485	0.06724632	0.05993683	0.05562757	0.574306	0.4170415	0.3618632	0.2618402	0.0442407	0.05985583	0.0527497	0.04277971
113.841	1	0.04724235	0.05009453	0.06802603	0.05661594	1.320864	2.143449	0.7684921	0.6588972	0.09789978	0.1422697	0.08716429	0.1511959	0.2650641	0.2357527	0.220418	0.4293484	0.2141672	0.3189552	0.3592837	0.3940082	1.240338	2.182818	2.658755	2.778147
113.842	1	0.147926	0.1475642	0.04843553	0.05847568	0.2455733	0.2429731	1.981205	1.191312	0.133489	0.06524535	0.1296927	0.123529	1.112626	0.7850364	0.2229513	0.3084384	0.04482075	0.0974377	0.101053	0.03779412	0.1356251	0.2402994	0.2164241	0.2275623
113.940	1	1.885567	1.212344	0.3394634	0.1277887	0.03448753	0.04733646	0.06769009	0.04119336	0.1706077	0.2273443	0.290557	0.3441718	0.05090477	0.05593171	0.04897785	0.04669942	0.8447945	1.056879	1.474862	0.7669189	0.05314538	0.06188348	0.05990322	0.03740625
113.941	1	0.6042876	0.672108	2.505936	2.640186	0.2692573	0.2512045	0.2145957	0.1596378	2.46736	2.003246	1.919533	1.154701	0.08039213	0.06670787	0.06106771	0.04887664	0.5551695	0.3893544	0.3930609	0.2297698	0.05984285	0.08274782	0.07025019	0.03328128
113.941	1	0.04873465	0.0408387	0.05022591	0.06796375	1.311001	2.124678	0.7978993	0.5425077	0.09303265	0.1438066	0.1122097	0.1467917	0.2569707	0.2446637	0.2437806	0.4859062	0.199414	0.3159446	0.3504454	0.4129895	1.203696	2.179366	2.629904	2.789628
113.942	1	0.1168646	0.1002325	0.09190777	0.0620705	0.2774375	0.1365381	1.87566	1.097115	0.1883268	0.0681781	0.1346653	0.1084493	1.144536	0.8086573	0.204312	0.310066	0.05670443	0.0794394	0.06086714	0.03544535	0.1446865	0.2582925	0.2078502	0.2413676
114.039	1	1.885264	1.302648	0.3874649	0.1700937	0.03314151	0.0549017	0.05780689	0.04965039	0.1133875	0.2644425	0.3143499	0.3398553	0.05618923	0.05689757	0.06375494	0.04347468	0.8727985	1.008802	1.452748	0.7530383	0.07426076	0.06823447	0.06372289	0.03115596
114.040	1	0.5917724	0.6388082	2.535283	2.68271	0.2600226	0.2444145	0.2114771	0.14787	2.444226	2.024466	1.878728	1.112763	0.07267216	0.06259122	0.05264783	0.04285718	0.5510949	0.3602707	0.3966961	0.1727151	0.05243428	0.06933494	0.05959569	0.02246119
114.041	1	0.03409009	0.04816144	0.05325946	0.06646352	1.306969	2.113973	0.8216896	0.4275677	0.09113986	0.1577823	0.1152302	0.1818593	0.2644104	0.2533533	0.2356172	0.515568	0.1861969	0.3116461	0.3436188	0.3939189	1.18276	2.180372	2.603759	2.772527
114.042	1	0.08946651	0.07571328	0.09935528	0.06847483	0.2835839	0.2292605	1.868464	1.068963	0.1876225	0.09089262	0.1246602	0.1128976	1.142858	0.7878718	0.2936659	0.2796403	0.06896197	0.05902839	0.07766244	0.04995805	0.1885737	0.2672771	0.1512197	0.2346705
114.139	1	1.897931	1.342215	0.3516195	0.206498	0.03645129	0.05090612	0.04653929	0.05270996	0.1021165	0.2941137	0.3577358	0.3443498	0.05600026	0.05841293	0.04209646	0.04894641	1.011084	0.9371116	1.410205	0.8106145	0.06234152	0.05215369	0.04486068	0.05441928
114.140	1	0.5700359	0.5864862	2.56026	2.742839	0.2648256	0.2535276	0.2185336	0.1525762	2.424883	2.071518	1.877209	1.084681	0.07024344	0.06551497	0.0691522	0.05129981	0.5493586	0.3306475	0.3741948	0.1027137	0.04981777	0.0598768	0.04644179	0.02429467
114.141	1	0.02936809	0.0301325	0.05652066	0.05318363	1.296752	2.103559	0.8470293	0.3456503	0.08152167	0.1415174	0.09960129	0.1781256	0.2706978	0.257711	0.2323327	0.509728	0.1937663	0.2981049	0.3505923	0.3891749	1.159442	2.160118	2.584588	2.732978
114.142	1	0.141831	0.08324645	0.09178704	0.07694276	0.2889938	0.3370238	2.009176	1.170603	0.216575	0.099288	0.1230157	0.1487653	1.206513	0.8191732	0.3426505	0.2503616	0.1373851	0.07349827	0.08028904	0.05651606	0.2504925	0.2546248	0.1043165	0.1947613
114.239	1	1.909372	1.318461	0.338469	0.2325174	0.04917575	0.07285799	0.05383823	0.04812764	0.1246985	0.3175206	0.3980975	0.3456745	0.04912724	0.05888601	0.04759413	0.0557369	1.116547	0.8561434	1.347078	0.8880038	0.0769158	0.06087938	0.05654013	0.07589762
114.240	1	0.5518498	0.5372775	2.581612	2.764127	0.2610197	0.2492758	0.2119645	0.1396517	2.416952	2.1234	1.907423	1.056439	0.06520136	0.06452465	0.06788667	0.04451841	0.5674772	0.3332464	0.3330724	0.08022325	0.06615187	0.05894706	0.02842255	0.04268237
114.241	1	0.03616786	0.05756155	0.04532478	0.06016099	1.27713	2.101047	0.9045243	0.2913677	0.08346085	0.1484016	0.07448182	0.159647	0.2750117	0.2765576	0.2306261	0.5045989	0.1945517	0.2956258	0.360125	0.3869089	1.147581	2.151854	2.562254	2.721088
114.242	1	0.1505517	0.1048656	0.08178871	0.04651105	0.226005	0.437596	2.041644	1.247866	0.1844038	0.09143764	0.1373215	0.1484176	1.166493	0.8363428	0.3891959	0.2546037	0.1314454	0.08748545	0.05261153	0.06186084	0.2921208	0.2376967	0.1260215	0.1706707
114.339	1	1.939309	1.24949	0.3480376	0.2537319	0.06060748	0.06213982	0.06650676	0.05137048	0.21871	0.3279295	0.3842927	0.3543937	0.04595846	0.062314	0.0461774	0.04497456	1.151128	0.7910362	1.307938	0.8975221	0.07120992	0.05657064	0.06533799	0.06214157
114.340	1	0.546432	0.4948863	2.594382	2.79243	0.2631286	0.2652102	0.2179979	0.1445	2.422123	2.193754	1.96156	1.070997	0.06598193	0.06354296	0.05601089	0.04725349	0.5681974	0.3566571	0.2993673	0.1427735	0.05778028	0.05599641	0.03443006	0.03955241
114.341	1	0.04049766	0.05323799	0.05527865	0.07133015	1.252373	2.101414	0.9628227	0.3408197	0.08984366	0.1663302	0.08230339	0.1540607	0.2593348	0.2886837	0.2560976	0.5049652	0.1993022	0.3005799	0.3607809	0.3778273	1.150203	2.159236	2.535586	2.694923
114.342	1	0.1271937	0.07000044	0.07725428	0.06192248	0.126556	0.5020599	2.020992	1.283727	0.1529933	0.08952288	0.1120727	0.1584909	1.077337	0.7953772	0.3896317	0.2830943	0.1270461	0.06270576	0.05400267	0.06788434	0.3097043	0.2174627	0.1638663	0.1253705
114.439	1	1.968345	1.197342	0.3026731	0.2360405	0.06844288	0.05115501	0.05948331	0.057654	0.304655	0.321955	0.3698655	0.356915	0.05857482	0.0619345	0.05973283	0.05792013	1.202129	0.8037788	1.306237	0.9023559	0.06735427	0.06885893	0.0829311	0.07397843
114.440	1	0.542807	0.4511233	2.594463	2.794861	0.2572639	0.265848	0.2325725	0.154547	2.4093	2.251677	2.036129	1.104639	0.07218814	0.06127376	0.06276192	0.05374293	0.5627789	0.3658884	0.286885	0.2348835	0.04861307	0.04210614	0.04028949	0.04131254
114.441	1	0.04616562	0.04341982	0.06492575	0.08151676	1.243152	2.113313	0.9960075	0.4472062	0.1005286	0.1872045	0.1018905	0.1662506	0.2755207	0.300001	0.2778041	0.5041817	0.2146034	0.3067678	0.3579113	0.3685648	1.161793	2.174293	2.503169	2.686243
114.442	1	0.08562514	0.1046756	0.09534984	0.06342992	0.07233029	0.5240516	1.975965	1.300078	0.1557442	0.0889051	0.08779213	0.1457242	0.979418	0.7456116	0.3175404	0.3556158	0.07975635	0.06475596	0.06051589	0.08164884	0.2809038	0.2441188	0.1581322	0.08060683
114.539	1	2.033918	1.17307	0.2196424	0.2174484	0.06433575	0.06543326	0.03772998	0.07627464	0.3478174	0.3573016	0.3392381	0.3529231	0.05819124	0.07158964	0.05143152	0.05027924	1.228529	0.8216193	1.259918	0.9106328	0.06726291	0.07549689	0.07861058	0.07785252
114.540	1	0.5290621	0.4223805	2.602113	2.7892	0.264417	0.2811584	0.2398627	0.1551915	2.407485	2.297012	2.085076	1.130894	0.05767545	0.05952827	0.06491389	0.05981597	0.5630217	0.3611362	0.2957923	0.2968173	0.0607726	0.03808367	0.03933037	0.04990195
114.541	1	0.06359491	0.02900307	0.06617416	0.06818451	1.230222	2.116225	1.00554	0.527823	0.1087678	0.1790912	0.1095358	0.1681609	0.2590803	0.2741222	0.2839793	0.4624227	0.208016	0.2800564	0.3549661	0.3675397	1.164913	2.145912	2.500056	2.70321
114.542	1	0.1022765	0.1044625	0.07327256	0.07557335	0.1059892	0.53107	2.053677	1.400846	0.1311521	0.07648953	0.137134	0.1487733	0.9800358	0.7929901	0.2912267	0.3808188	0.07447967	0.06979458	0.0727788	0.0726615	0.2624496	0.1917068	0.1485469	0.08822288
114.639	1	2.087782	1.17784	0.1867314	0.2067307	0.05544855	0.05951867	0.04895751	0.05943996	0.3440242	0.3715517	0.3290376	0.283763	0.05299928	0.05212812	0.05775638	0.04808633	1.190295	0.7976928	1.203445	0.9156561	0.06921533	0.05101996	0.08968505	0.06799593
114.640	1	0.5143072	0.413657	2.600467	2.752372	0.2535231	0.2792098	0.2421431	0.155083	2.394122	2.331418	2.100439	1.133415	0.04982837	0.06117835	0.04386949	0.04547135	0.5620102	0.3625301	0.3053836	0.3104305	0.07018307	0.03927703	0.05221911	0.03629131
114.641	1	0.06380189	0.03111606	0.06197153	0.05336081	1.222397	2.123603	1.000672	0.5782306	0.09437541	0.1449546	0.1048872	0.1545865	0.2320705	0.2539805	0.3127241	0.4097116	0.221855	0.2747116	0.3403867	0.3618747	1.204988	2.154257	2.471443	2.719658
114.642	1	0.1087347	0.09023168	0.06231548	0.07868085	0.1575594	0.5200708	2.073114	1.404033	0.08901377	0.07193856	0.1630654	0.100689	0.9921826	0.7985513	0.2705531	0.3843007	0.07052271	0.05563195	0.06701315	0.08108617	0.239722	0.1921315	0.1339729	0.141105
114.739	1	2.154592	1.277693	0.1652583	0.2711131	0.03830831	0.05321923	0.06324965	0.06653014	0.3248095	0.3837436	0.319884	0.2016345	0.03879192	0.06269368	0.05085694	0.04795073	1.166165	0.7602348	1.164074	0.9313878	0.08142136	0.06849338	0.08982822	0.0676948
114.740	1	0.5036029	0.4155959	2.58709	2.695908	0.2656807	0.2843777	0.2467386	0.157825	2.434509	2.346354	2.111903	1.14054	0.04882481	0.0689429	0.04268516	0.05230931	0.5486978	0.3711993	0.2844019	0.2935349	0.06295945	0.04112649	0.05399632	0.02909123
114.741	1	0.06081427	0.03194665	0.06255259	0.06281976	1.198074	2.150949	0.9864749	0.6027695	0.09651494	0.1233609	0.1004244	0.1263924	0.244341	0.2432947	0.3419689	0.3863893	0.2055296	0.2865687	0.3430669	0.3714208	1.218651	2.164608	2.452183	2.719196
114.742	1	0.08646107	0.1167658	0.08004045	0.06230663	0.1562367	0.4850325	1.968878	1.311339	0.09437087	0.09340922	0.1462451	0.07942614	0.9751761	0.7406772	0.2331972	0.3324224	0.04572516	0.05830054	0.06393109	0.04911097	0.2070693	0.1279227	0.1450506	0.1699319
114.839	1	2.169438	1.379112	0.1950969	0.350569	0.03764207	0.05655206	0.06062934	0.05829848	0.3250693	0.3880294	0.2968778	0.2046783	0.04601611	0.06811757	0.04796299	0.04628609	1.112668	0.7297109	1.118514	0.8798382	0.08253177	0.05974807	0.06309267	0.0690378
114.840	1	0.4844722	0.4029099	2.57556	2.618404	0.2611423	0.2817053	0.2427486	0.1660559	2.490369	2.343529	2.095103	1.147553	0.05345868	0.07443232	0.04787036	0.04078206	0.5435853	0.3926506	0.2713701	0.2716652	0.0587683	0.04758875	0.0571095	0.03058423
114.841	1	0.04994692	0.03596102	0.08241449	0.06986549	1.188689	2.17928	0.9793371	0.60085	0.1077647	0.1334916	0.113699	0.1212365	0.2704404	0.230379	0.3755152	0.3604587	0.2060097	0.278051	0.3531556	0.3853538	1.226412	2.169544	2.420758	2.723715
114.842	1	0.1335445	0.1389055	0.07749671	0.07813745	0.1532415	0.4359903	1.839626	1.24911	0.1405116	0.07010525	0.133082	0.07211836	1.037325	0.7320882	0.2761983	0.296539	0.05667036	0.05780553	0.0614221	0.05590469	0.1962096	0.09581407	0.1734788	0.2028323
114.939	1	2.266677	1.404355	0.2044436	0.3524084	0.0651563	0.04925607	0.0637478	0.03997474	0.3048003	0.3755082	0.3175007	0.2026899	0.05771085	0.07256648	0.06684585	0.04802546	1.025347	0.6936142	1.151552	0.7998782	0.06177945	0.06074835	0.06020358	0.05180428
114.940	1	0.4569073	0.4020135	2.556036	2.545979	0.2645121	0.2663432	0.2403589	0.1763746	2.521176	2.295246	2.058859	1.161261	0.06052405	0.06831361	0.05308322	0.04718444	0.548422	0.4284821	0.2856076	0.2339904	0.06019977	0.0601951	0.04549995	0.03832442
114.941	1	0.04865769	0.04107586	0.0653359	0.07821384	1.193344	2.17928	0.9199408	0.5786982	0.1147928	0.1354719	0.1051048	0.1168912	0.2793769	0.2247913	0.3527049	0.331051	0.2115651	0.259769	0.3382851	0.3818209	1.236021	2.104089	2.411101	2.71854
114.942	1	0.1600538	0.1824423	0.07348699	0.07130443	0.1488544	0.3347419	1.924514	1.264408	0.1336514	0.06108517	0.1496938	0.1052566	1.153578	0.7844539	0.378281	0.2970104	0.08496486	0.1096375	0.07121973	0.05465435	0.2089377	0.1590461	0.1837795	0.2387357
115.039	1	2.325632	1.433291	0.2419028	0.3599882	0.07514656	0.06915323	0.07773902	0.04591878	0.2376444	0.3533725	0.3629903	0.1923637	0.03089871	0.06685675	0.04960515	0.04672121	0.9959804	0.6868442	1.210803	0.7243409	0.08452265	0.06422195	0.06446794	0.05479904
115.040	1	0.4431238	0.4132613	2.512695	2.490632	0.2738422	0.2614902	0.239835	0.1725489	2.556196	2.232789	2.012388	1.171148	0.06541774	0.07499342	0.0642585	0.05367144	0.5481142	0.4748268	0.378295	0.2206116	0.06248231	0.07435345	0.04704682	0.04043429
115.041	1	0.07271421	0.04859558	0.05521935	0.08270749	1.212453	2.163087	0.8894784	0.5422097	0.1173318	0.1268648	0.1122162	0.1067341	0.267158	0.1956199	0.3329683	0.3209963	0.2092144	0.2664089	0.3293968	0.3869144	1.260108	2.082122	2.41219	2.710759
115.042	1	0.1352779	0.1073848	0.08397402	0.04894311	0.1969175	0.2024483	2.021766	1.2195	0.1437685	0.08556457	0.1500055	0.1277142	1.220975	0.7720049	0.4750196	0.3265649	0.1285199	0.06810836	0.05922843	0.04872321	0.2356365	0.1603643	0.1541436	0.2540533
115.139	1	2.253849	1.40779	0.2414244	0.3850941	0.06216845	0.05605964	0.06004158	0.04435926	0.2636471	0.3053606	0.3641234	0.2386271	0.04009049	0.0636863	0.05736169	0.05603677	0.9991552	0.7184274	1.318273	0.6767173	0.08027508	0.05597291	0.09004381	0.02974588
115.140	1	0.449719	0.4314628	2.463195	2.452258	0.2794929	0.2648661	0.2240693	0.1651456	2.578983	2.222211	1.947519	1.158186	0.05470839	0.08438222	0.08460649	0.07119622	0.5261817	0.4973025	0.4931782	0.2435212	0.04633995	0.06195708	0.03862048	0.04412892
115.141	1	0.08338177	0.04859705	0.05084818	0.07487687	1.232607	2.149716	0.9058186	0.5307404	0.1217546	0.1195663	0.09661503	0.09903454	0.2636304	0.1866375	0.3014948	0.3218462	0.1974987	0.2808977	0.3288117	0.3884395	1.299746	2.104839	2.429359	2.703098
115.142	1	0.1528327	0.103539	0.1051362	0.07813495	0.2848584	0.1566663	2.019503	1.15421	0.1718979	0.1037708	0.1301985	0.1344043	1.229594	0.7873634	0.460063	0.3542433	0.104507	0.09925246	0.06062842	0.07757361	0.2435908	0.2185381	0.1391268	0.2280756
115.239	1	2.213615	1.264889	0.2967262	0.3774948	0.07980808	0.05904394	0.09495303	0.04843533	0.3495851	0.3174692	0.3204084	0.2491957	0.06085186	0.08713766	0.04504108	0.05338879	1.068658	0.7626426	1.415888	0.66223	0.08718668	0.04835468	0.1057704	0.03319388
115.240	1	0.4470601	0.4512449	2.419477	2.448785	0.2770938	0.260229	0.2197259	0.1668002	2.58852	2.213504	1.872082	1.167192	0.05230909	0.07986194	0.08890754	0.0631556	0.521793	0.4932556	0.5926603	0.2861687	0.04437141	0.04328004	0.04897386	0.0483083
115.241	1	0.0817655	0.04393538	0.04251932	0.06856568	1.244763	2.139665	0.9357697	0.5258842	0.1069524	0.114965	0.08395792	0.1037268	0.2565805	0.1834284	0.2771069	0.3158598	0.1965076	0.2789001	0.3359901	0.3868224	1.325039	2.105127	2.447585	2.691779
115.242	1	0.0994852	0.07940862	0.1039967	0.06468489	0.3256206	0.2349848	1.979183	1.125062	0.197761	0.1157246	0.1402752	0.1318608	1.162542	0.7648619	0.3879842	0.3259543	0.09555032	0.1104574	0.07867905	0.05800181	0.1847471	0.1905602	0.1164534	0.2100225
115.339	1	2.173154	1.196428	0.2940266	0.3376443	0.06627724	0.05437385	0.08373999	0.04723401	0.3999631	0.2830478	0.2597789	0.2894521	0.06797789	0.08892765	0.05728337	0.06980196	1.114929	0.7907411	1.478429	0.6722232	0.08988554	0.05785174	0.1066095	0.03416332
115.340	1	0.4483269	0.4515229	2.379844	2.486801	0.2771994	0.2553076	0.2061489	0.1580556	2.573092	2.221616	1.79076	1.175837	0.04580907	0.08073353	0.08782171	0.06486624	0.526646	0.4867792	0.6571225	0.3340127	0.05113757	0.05219074	0.05523112	0.04384066
115.341	1	0.08128687	0.05552956	0.03956939	0.06284748	1.272977	2.146851	0.9512286	0.5050235	0.1033147	0.1266757	0.07509988	0.1000714	0.2385913	0.1834053	0.26641	0.2926624	0.1948972	0.2712672	0.3452356	0.3814106	1.316822	2.093471	2.481489	2.683389
115.342	1	0.1495107	0.08362088	0.1245895	0.06597608	0.2880343	0.346219	2.029808	1.221427	0.1703221	0.08252133	0.1273277	0.1687672	1.112469	0.7756125	0.3155975	0.3138556	0.1099564	0.07277374	0.06388349	0.05117166	0.2034927	0.1672738	0.109257	0.224889
115.439	1	2.170194	1.124681	0.3024296	0.2802054	0.06812878	0.06666163	0.06811294	0.0466724	0.4370732	0.2624916	0.1534974	0.3442484	0.05959449	0.0791098	0.04672418	0.05632119	1.14178	0.8189867	1.494902	0.7031629	0.07915195	0.06162906	0.1082571	0.03175084
115.440	1	0.4592885	0.456179	2.384051	2.53348	0.2722851	0.2623936	0.2028211	0.1608913	2.551812	2.237983	1.75892	1.209448	0.04210745	0.0841077	0.08618839	0.06010946	0.5448741	0.4579786	0.6864191	0.3699651	0.0573974	0.05330348	0.05501424	0.04534583
115.441	1	0.07597405	0.06421724	0.03874084	0.04261911	1.271562	2.134627	0.9579862	0.4775227	0.08777414	0.1246174	0.09565761	0.1027723	0.2169655	0.1866036	0.2671714	0.2889514	0.1737115	0.2639882	0.3487485	0.3822007	1.30626	2.08069	2.523391	2.691559
115.442	1	0.1292183	0.08432184	0.06775697	0.06284093	0.1925538	0.4550504	2.181709	1.359304	0.1378265	0.09976046	0.1395393	0.1785069	1.112586	0.8510763	0.3607746	0.3251423	0.0634274	0.07191626	0.07692745	0.05935916	0.1739033	0.09879011	0.1094734	0.1728689
115.539	1	2.132467	1.11234	0.3401175	0.202119	0.08548607	0.07349203	0.0571127	0.06057678	0.4394554	0.2012794	0.1707859	0.3668916	0.06649903	0.04814674	0.04408418	0.07286758	1.141606	0.8296106	1.493793	0.7285899	0.0613642	0.07533827	0.1167115	0.03812961
115.540	1	0.4687672	0.4768509	2.427508	2.585606	0.27672	0.2709688	0.2126412	0.1537651	2.538793	2.246191	1.764252	1.229254	0.05042986	0.06929409	0.07140302	0.07533718	0.5577604	0.4167508	0.6876574	0.3935234	0.05429339	0.05473066	0.05238088	0.04541956
115.541	1	0.07243212	0.07824887	0.04650922	0.0509055	1.271958	2.132203	0.9502278	0.485342	0.09302689	0.1254306	0.09344237	0.09637945	0.2040576	0.2016765	0.2500367	0.2881627	0.1638931	0.2597413	0.3631481	0.3978265	1.322348	2.112569	2.566295	2.713192
115.542	1	0.1165151	0.06340757	0.07980336	0.0521603	0.106499	0.5327129	2.169627	1.433317	0.1670029	0.08354161	0.1341169	0.1848873	1.033786	0.7858044	0.3420941	0.3252333	0.04923058	0.0843697	0.09502235	0.0807348	0.1610337	0.1408552	0.1358064	0.1707112
115.639	1	2.021066	1.112912	0.3842773	0.2057267	0.07970227	0.03580566	0.07582687	0.06224228	0.3944306	0.1866797	0.283466	0.3204042	0.04285718	0.07365783	0.08185046	0.05020507	1.093858	0.790673	1.508792	0.7541724	0.08016415	0.07257546	0.1225697	0.03427807
115.640	1	0.447622	0.4915898	2.491555	2.644259	0.2767294	0.2731394	0.2187765	0.1639134	2.52803	2.262123	1.830977	1.257415	0.05285253	0.06181151	0.07260537	0.06925919	0.5713285	0.3809798	0.6479161	0.3893244	0.04666365	0.05458974	0.05839281	0.04561618
115.641	1	0.06306373	0.06717805	0.05140646	0.03668337	1.280481	2.143558	0.9161453	0.4699424	0.07811594	0.1344464	0.09590054	0.08919758	0.2115718	0.2034875	0.2301205	0.2954874	0.1736502	0.2697888	0.3566084	0.4140556	1.337038	2.171851	2.599602	2.734431
115.642	1	0.1035596	0.08186775	0.08036589	0.05437284	0.1694417	0.5608299	2.120839	1.441283	0.1368939	0.07970435	0.1120951	0.1486013	1.006133	0.6889553	0.3711905	0.3290131	0.06153238	0.07686568	0.07611248	0.08618047	0.1829956	0.1529272	0.1065467	0.1353876
115.739	1	1.926376	1.116051	0.3647207	0.1926189	0.06850496	0.03462676	0.07544874	0.06296268	0.3877431	0.1973003	0.2901297	0.2396879	0.04489653	0.08574819	0.06834065	0.04737121	1.048989	0.7783607	1.463328	0.7448572	0.08613974	0.08743045	0.100531	0.06976031
115.740	1	0.4320861	0.4939014	2.561001	2.696348	0.2790496	0.2775132	0.2270998	0.1752091	2.534689	2.305314	1.90598	1.288801	0.06769275	0.07074178	0.06618868	0.07305623	0.598551	0.3808887	0.5642564	0.3543858	0.05253912	0.06287074	0.05137495	0.04053354
115.741	1	0.05780261	0.05856128	0.06659315	0.04289671	1.295544	2.145076	0.8747233	0.4801041	0.09434078	0.1384047	0.1071127	0.08085601	0.2267993	0.2073039	0.2378105	0.2915115	0.1878762	0.2918872	0.3539339	0.4181189	1.344563	2.235342	2.638959	2.739077
115.742	1	0.1070215	0.115313	0.08220449	0.05699626	0.213848	0.5889187	2.006656	1.399595	0.1207917	0.08544522	0.1099654	0.1079289	0.9782489	0.610781	0.3957536	0.2845983	0.100471	0.06309208	0.06541815	0.06403686	0.218923	0.1702633	0.08715894	0.06434841
115.839	1	1.907563	1.175672	0.4027646	0.1989315	0.0686855	0.05620781	0.07073785	0.06973259	0.3804688	0.1978959	0.2937763	0.1826843	0.05189697	0.08164149	0.08229953	0.05097231	1.033124	0.806379	1.35515	0.7663234	0.105172	0.08978668	0.08326406	0.05707163
115.840	1	0.4010007	0.4644139	2.6071	2.729893	0.273319	0.2759174	0.2263406	0.1610959	2.521819	2.337269	1.988797	1.293505	0.07661836	0.07359615	0.07223639	0.06727564	0.6129961	0.4079189	0.4802412	0.2925166	0.05847011	0.06605788	0.06715472	0.04592122
115.841	1	0.06377603	0.05706999	0.07068157	0.04477799	1.303253	2.168624	0.8080327	0.4813253	0.09999442	0.1504883	0.09507282	0.08742751	0.2169145	0.2041445	0.2459034	0.2741467	0.1885341	0.3077617	0.3680715	0.4072658	1.339124	2.226996	2.662082	2.75592
115.842	1	0.1428695	0.08450775	0.07313275	0.05688332	0.2261882	0.6001734	2.140387	1.428603	0.111131	0.08705232	0.1520087	0.1285849	1.023404	0.6774398	0.4181942	0.3055664	0.1134629	0.06129341	0.0715783	0.06931206	0.2153491	0.2176833	0.07044529	0.1075918
115.939	1	1.915994	1.182955	0.4148808	0.1967536	0.07492182	0.0588653	0.08690324	0.06541943	0.306502	0.2642566	0.2720261	0.1117085	0.05532618	0.06422462	0.05775054	0.04551293	1.054371	0.8914988	1.224238	0.7667018	0.105199	0.06414581	0.07042463	0.05215734
115.940	1	0.37968	0.4304979	2.637963	2.74686	0.2639582	0.2797052	0.2430684	0.1707782	2.494245	2.379678	2.055581	1.298987	0.07767709	0.06841812	0.06051886	0.0785322	0.6286147	0.4275971	0.4062293	0.2280404	0.05282647	0.0623626	0.06728115	0.04311914
115.941	1	0.05852989	0.04543099	0.06156786	0.02960944	1.287909	2.185722	0.7633362	0.4814769	0.1063261	0.151106	0.09630924	0.08621833	0.2256211	0.2149373	0.2525262	0.2836812	0.1987677	0.3125224	0.3864125	0.4065578	1.343563	2.236612	2.701431	2.774061
115.942	1	0.1648784	0.1220605	0.07741442	0.07158888	0.2418217	0.5617004	2.243545	1.40363	0.1255893	0.09067601	0.1784271	0.1132657	1.092174	0.7401267	0.3563033	0.290552	0.1182568	0.09623467	0.05727313	0.05689446	0.1997175	0.2383778	0.09767143	0.1444316
116.039	1	1.945821	1.118559	0.3095768	0.1851789	0.05999224	0.06400407	0.04969386	0.02763068	0.2813522	0.2609887	0.2766279	0.1171491	0.06139436	0.04843444	0.05138958	0.06623687	0.9683643	0.9318893	1.140536	0.715698	0.08428147	0.05758938	0.06187724	0.04494849
116.040	1	0.3586527	0.4055378	2.669705	2.718851	0.269789	0.2904483	0.2429265	0.1771668	2.498445	2.421246	2.094493	1.283948	0.06993506	0.07327943	0.04135064	0.08805675	0.6396476	0.4339359	0.3460681	0.2444338	0.05336476	0.06927604	0.04603969	0.03872092
116.041	1	0.04386616	0.03917354	0.04839659	0.03085191	1.285714	2.179982	0.727537	0.477916	0.1117079	0.1474717	0.1000806	0.08219165	0.2436267	0.2335557	0.2407621	0.2897307	0.2122594	0.3372519	0.3839173	0.3922821	1.366579	2.268809	2.717216	2.78193
116.042	1	0.1810793	0.1613559	0.08484712	0.06982344	0.2894387	0.4999437	2.221398	1.325259	0.1413417	0.1268534	0.1531828	0.1330235	1.116315	0.7733018	0.284569	0.2959271	0.08176976	0.1222959	0.0910796	0.0805158	0.1883252	0.2402145	0.1234505	0.1905997
116.139	1	1.924251	1.12199	0.26766	0.2564903	0.07437534	0.06541667	0.03973201	0.03420825	0.2578029	0.2998789	0.2600175	0.1371137	0.05140192	0.06822954	0.05350491	0.05498243	0.8663203	0.9292896	1.07246	0.6750636	0.06171757	0.07341487	0.06953289	0.02634342
116.140	1	0.3421321	0.3704046	2.704549	2.686782	0.2644724	0.2916222	0.2449192	0.1793962	2.483431	2.432941	2.115518	1.228703	0.06627718	0.0619165	0.055155	0.07857039	0.6410845	0.4326753	0.3832489	0.2928649	0.0442766	0.07482625	0.04540745	0.0399266
116.141	1	0.04274363	0.05171824	0.05748187	0.04975032	1.25526	2.162323	0.7285001	0.453384	0.09757068	0.1539002	0.1022365	0.08451606	0.2490205	0.2636721	0.2373636	0.3080124	0.2304662	0.3471945	0.3994363	0.3715198	1.398697	2.281821	2.755472	2.786751
116.142	1	0.1886109	0.1765223	0.06248036	0.05252377	0.27529	0.3734255	2.087725	1.22055	0.1427419	0.07965424	0.1398033	0.1402994	1.154398	0.7783763	0.2083436	0.3063268	0.08463189	0.0938763	0.0982745	0.07471318	0.1834742	0.2458166	0.1505887	0.2136062
116.239	1	1.993684	1.106524	0.3056762	0.2580669	0.05498069	0.05666368	0.03871548	0.04308172	0.1974882	0.3127624	0.2347468	0.1544341	0.03362278	0.05960393	0.05785748	0.04775702	0.8722356	0.9205645	1.084748	0.704433	0.04771573	0.06969214	0.06255232	0.03575006
116.240	1	0.3387886	0.3581391	2.703209	2.64069	0.271498	0.2982908	0.2504889	0.168073	2.505441	2.467909	2.096962	1.142942	0.07528239	0.07130943	0.07904406	0.06818676	0.6294832	0.4121373	0.4345223	0.3237167	0.04746942	0.06388964	0.06805714	0.03069154
116.241	1	0.04611035	0.05439428	0.04112904	0.06567645	1.22439	2.137277	0.7219308	0.4256486	0.1151817	0.1513357	0.1240192	0.1170412	0.2333808	0.2899736	0.2700789	0.3310268	0.2219333	0.3268609	0.420078	0.3718337	1.410919	2.252604	2.777907	2.797278
116.242	1	0.1731939	0.1160703	0.08539927	0.05136099	0.2234179	0.2274507	2.098761	1.193242	0.1758119	0.09414929	0.1347895	0.1383142	1.204656	0.7858619	0.2307042	0.2986569	0.0899351	0.06612834	0.08460571	0.05376208	0.2088554	0.268502	0.1306278	0.2235079
116.339	1	2.06955	1.183482	0.3276237	0.2062981	0.04611088	0.04745647	0.04286436	0.05093272	0.1470648	0.2906468	0.2388398	0.2030913	0.02672719	0.05165653	0.05338661	0.04077095	0.9645563	0.9552725	1.149788	0.7639558	0.05273397	0.07054824	0.06219236	0.04805299
116.340	1	0.3301224	0.3553157	2.689721	2.579909	0.2680478	0.2982898	0.2448632	0.1753825	2.548274	2.468454	2.070647	1.118336	0.07797772	0.07502236	0.09518798	0.07650157	0.603718	0.3909718	0.4608573	0.332694	0.03234259	0.05515622	0.05190746	0.03383588
116.341	1	0.05781398	0.04626062	0.05170314	0.08314448	1.195613	2.13079	0.7276331	0.4153944	0.1163566	0.1543631	0.1401198	0.1295804	0.2217956	0.2983332	0.3078718	0.3504305	0.2224997	0.3118684	0.4259715	0.3824908	1.401076	2.211664	2.793605	2.815169
116.342	1	0.1258597	0.104124	0.101452	0.04102288	0.1534924	0.119594	2.229759	1.232524	0.1663719	0.1091586	0.131357	0.1288047	1.265018	0.8203434	0.2616627	0.2870797	0.09395445	0.08366343	0.08966509	0.06796127	0.19649	0.2981044	0.1030291	0.2256147
116.439	1	2.05914	1.209052	0.3419593	0.1855286	0.04996298	0.06408686	0.04937025	0.04734547	0.1511407	0.2747049	0.2153937	0.2658892	0.03415812	0.05447289	0.04275644	0.04753624	1.044668	0.9490427	1.220073	0.763386	0.0760362	0.0640506	0.05438946	0.06655257
116.440	1	0.3363579	0.3846277	2.65104	2.518554	0.2802387	0.2863272	0.2391959	0.1717528	2.616287	2.424165	2.024115	1.094152	0.08659333	0.07490208	0.0964584	0.08034868	0.6061067	0.4010851	0.4629419	0.3337859	0.04665365	0.04841139	0.04521825	0.06047077
116.441	1	0.06278952	0.04092743	0.06522691	0.08647446	1.16307	2.11081	0.7055946	0.4311053	0.09530661	0.1492	0.1476105	0.131538	0.2116017	0.3158284	0.3292227	0.3700406	0.207841	0.3128833	0.4114557	0.3823977	1.424811	2.208789	2.781509	2.823668
116.442	1	0.1599804	0.1049682	0.1046881	0.06759092	0.1017024	0.216811	2.286957	1.321558	0.1876647	0.08080315	0.1266913	0.1663161	1.276963	0.8662264	0.3564153	0.2846005	0.1215849	0.1171078	0.1046888	0.05243513	0.2340116	0.275467	0.1256836	0.2181363
116.539	1	2.02072	1.1746	0.3603709	0.1507377	0.04419932	0.03874686	0.06195499	0.04538998	0.1527437	0.2564417	0.1461692	0.2848008	0.04106927	0.04345428	0.05090306	0.0395465	1.06292	0.8291686	1.271827	0.7255051	0.07125483	0.05134569	0.05303615	0.05552488
116.540	1	0.3645494	0.4092532	2.586928	2.45799	0.2827454	0.2803383	0.2327179	0.1554651	2.679488	2.371308	1.93678	1.097511	0.08738313	0.06754766	0.1018501	0.07493198	0.5933298	0.44022	0.4665743	0.2989299	0.04475269	0.05308092	0.05436275	0.05858236
116.541	1	0.05066168	0.04251689	0.05407521	0.07784319	1.133133	2.073563	0.6929685	0.4687473	0.07590368	0.1408332	0.1500056	0.1483257	0.2355362	0.2899504	0.3537915	0.3828124	0.2038701	0.3063727	0.4136331	0.38983	1.425616	2.214418	2.755565	2.826531
116.542	1	0.1647381	0.1041459	0.09170482	0.07094175	0.1397849	0.330925	2.266239	1.374741	0.188357	0.07581749	0.111112	0.1704062	1.292371	0.9444686	0.3806875	0.3000201	0.1406103	0.07948622	0.06544611	0.06741467	0.2876412	0.2168417	0.1627044	0.1793833
116.639	1	1.953583	1.180456	0.3622506	0.1531815	0.02908393	0.03833231	0.0472438	0.05919822	0.1646692	0.2485191	0.1078772	0.2882212	0.05336054	0.05344476	0.0291747	0.04693745	1.042881	0.6606596	1.273592	0.7045321	0.0617347	0.04734867	0.04789623	0.04206868
116.640	1	0.3983608	0.4298413	2.542754	2.4045	0.2877965	0.2772246	0.2166336	0.1507948	2.703743	2.322083	1.863009	1.124337	0.07961046	0.06747307	0.1137526	0.07957917	0.5763311	0.4687163	0.4738735	0.2635412	0.05742105	0.07906723	0.05739529	0.04942222
116.641	1	0.04769354	0.05275607	0.04924006	0.06835739	1.132655	2.063101	0.6809735	0.5314851	0.07097003	0.1427512	0.1519196	0.1640015	0.2468706	0.2659043	0.4050489	0.3979872	0.2040758	0.3065758	0.3964712	0.4009747	1.44286	2.226424	2.715451	2.848447
116.642	1	0.1524355	0.05707434	0.0716016	0.0674091	0.1963683	0.4332134	2.176263	1.401809	0.1775066	0.08702037	0.1231019	0.1787701	1.199094	0.9233854	0.3771325	0.3032564	0.1045151	0.09404739	0.03830238	0.07615219	0.2965092	0.2344915	0.1675224	0.1349823
116.739	1	1.922835	1.173471	0.3450512	0.1742182	0.02820097	0.04853247	0.04585105	0.04231759	0.1615941	0.278954	0.1391007	0.2226458	0.04350166	0.05040724	0.0332528	0.04654203	1.011222	0.5287783	1.243426	0.7459124	0.07116406	0.05966223	0.05044646	0.02756319
116.740	1	0.4218477	0.469584	2.509259	2.364821	0.283728	0.27288	0.203525	0.157267	2.700938	2.318529	1.795388	1.17278	0.0612676	0.07862302	0.09431268	0.08716637	0.5460406	0.5015001	0.5027117	0.261119	0.07005458	0.09507753	0.06071375	0.04833134
116.741	1	0.04337603	0.04388623	0.05318154	0.06255902	1.113174	2.041779	0.6418207	0.6025584	0.07036293	0.1376409	0.1451695	0.1629235	0.2272329	0.2340695	0.3922183	0.3952508	0.1945454	0.2894464	0.3686337	0.3976712	1.410157	2.236056	2.656593	2.854026
116.742	1	0.1188008	0.1065521	0.07097775	0.08228269	0.2486235	0.4846451	2.189964	1.460021	0.1363822	0.1016959	0.1446738	0.1572567	1.124555	0.9349513	0.3201699	0.3521047	0.0808718	0.08795808	0.07247601	0.09106378	0.2862154	0.2648284	0.2198164	0.1237916
116.839	1	1.915913	1.150093	0.3028597	0.2126612	0.03659666	0.04224523	0.05258105	0.0336891	0.1435125	0.2835469	0.1873745	0.1974914	0.04044644	0.04630784	0.03377131	0.05316856	1.006671	0.4166839	1.2545	0.8127695	0.06149046	0.0407846	0.06654159	0.03156122
116.840	1	0.433678	0.4811536	2.486924	2.363382	0.2817176	0.2679757	0.1965209	0.1646948	2.688116	2.34441	1.759001	1.224771	0.05840492	0.07759808	0.09255794	0.08226451	0.5335999	0.5069985	0.5371831	0.2945123	0.07653391	0.07976122	0.07234149	0.05970557
116.841	1	0.05013489	0.04308722	0.04663606	0.04698138	1.076815	2.044692	0.6078821	0.6599311	0.07999008	0.1416876	0.1482938	0.1569542	0.2092489	0.2041829	0.370337	0.3817778	0.1759659	0.265031	0.3662265	0.3957365	1.371096	2.218069	2.606863	2.856245
116.842	1	0.1630006	0.09534468	0.08674869	0.09928469	0.265902	0.4960204	2.295647	1.574556	0.130222	0.08543814	0.1703971	0.1471995	1.10487	0.9870464	0.3471552	0.3904917	0.129337	0.09543339	0.0698876	0.0848494	0.3004811	0.2752531	0.2393125	0.1583013
116.939	1	1.929954	1.102925	0.2583498	0.2309407	0.04066577	0.04204993	0.03976562	0.0332371	0.1837345	0.2451398	0.173888	0.2245972	0.04699802	0.04808125	0.04181506	0.0464426	1.049338	0.4730495	1.266609	0.8460141	0.07425039	0.04676133	0.06015259	0.03328523
116.940	1	0.448841	0.4798384	2.502541	2.399727	0.2890367	0.2770286	0.1986117	0.1654285	2.670349	2.367365	1.772665	1.255991	0.05785392	0.07827166	0.09674288	0.09198448	0.5224442	0.5051679	0.5632989	0.3337674	0.06843082	0.08612836	0.06656826	0.0571485
116.941	1	0.04591761	0.04633343	0.03585346	0.05146071	1.043033	2.028766	0.6052452	0.695847	0.08342389	0.1332337	0.142013	0.1588241	0.2198321	0.2240078	0.3218163	0.4021912	0.1761534	0.2643846	0.3463045	0.3937808	1.333144	2.197435	2.541344	2.837118
116.942	1	0.1742036	0.08863484	0.0698211	0.09301218	0.1780281	0.552751	2.282344	1.554411	0.1200748	0.06507652	0.1726755	0.1281397	1.074743	0.9164849	0.3708605	0.4020375	0.1349047	0.06787564	0.07421495	0.07695234	0.2750976	0.2446694	0.2383913	0.1808341
117.039	1	1.935615	1.062915	0.2015314	0.2299074	0.04225687	0.05492977	0.03716531	0.04615865	0.1885141	0.2177503	0.1500496	0.2236317	0.05379361	0.04430778	0.04152366	0.03999153	1.099834	0.5755269	1.251884	0.8557245	0.0679605	0.04974109	0.0587777	0.0319874
117.040	1	0.4517805	0.4659928	2.562194	2.476927	0.288734	0.2779419	0.2045586	0.1674949	2.648496	2.368513	1.805231	1.283191	0.04869399	0.06826667	0.07793333	0.08083497	0.5023826	0.5023851	0.5787355	0.3544582	0.05875433	0.09966943	0.06540042	0.04836633
117.040	1	0.05654124	0.056098	0.04528623	0.06565773	1.017572	2.035422	0.6505004	0.7290473	0.08006119	0.1284082	0.1586146	0.1698667	0.2226728	0.2508058	0.3194269	0.4158691	0.1828908	0.2776416	0.3386637	0.409146	1.303953	2.159701	2.467619	2.825082
117.041	1	0.1138744	0.1236666	0.08575067	0.0764129	0.1269584	0.5630039	2.214928	1.463988	0.1250393	0.09904304	0.1790357	0.0953933	1.040842	0.8314435	0.3748653	0.3810357	0.111418	0.08190472	0.08587842	0.07892137	0.192246	0.1942823	0.2024768	0.2203189
117.139	1	1.927503	1.05404	0.1515669	0.2164934	0.05443748	0.06479611	0.03312059	0.04851134	0.1926669	0.2080246	0.1417727	0.1914409	0.07676454	0.03174602	0.03717114	0.04151099	1.115957	0.7135632	1.184134	0.8529365	0.06321634	0.07705988	0.06536649	0.04369705
117.140	1	0.4562295	0.4453076	2.607746	2.573206	0.2814392	0.2800325	0.2162367	0.1702274	2.608938	2.362083	1.865813	1.283821	0.03884733	0.07457747	0.07724951	0.07557828	0.488746	0.4929442	0.6164346	0.3497921	0.0534031	0.0996808	0.07683203	0.04567382
117.141	1	0.048669	0.0521041	0.05448068	0.07092681	1.005616	2.027671	0.7089315	0.7178472	0.09040701	0.1297817	0.1643778	0.1851875	0.2268916	0.2595992	0.3365419	0.4671117	0.190556	0.294154	0.3497604	0.3942427	1.257898	2.113452	2.405598	2.799
117.142	1	0.08785222	0.1586833	0.06333808	0.07209856	0.1587021	0.4972667	2.11127	1.380876	0.123721	0.07600909	0.1526805	0.08166065	1.067227	0.743201	0.3736969	0.3367121	0.08042509	0.06843116	0.07946541	0.07650217	0.128433	0.1403834	0.2081983	0.2436706
117.239	1	1.952637	1.106437	0.165642	0.1894017	0.05340577	0.04305501	0.02897251	0.03169806	0.2012068	0.2432915	0.1319953	0.152324	0.07528997	0.02384169	0.04472514	0.03230268	1.10644	0.8479606	1.128608	0.8414027	0.05267413	0.09016889	0.074264	0.04818825
117.240	1	0.4693825	0.4299937	2.657622	2.674676	0.2711543	0.286895	0.2347677	0.1834779	2.54288	2.346717	1.94766	1.270711	0.04062613	0.08104077	0.07519011	0.06445314	0.5043223	0.4780347	0.5977829	0.3248342	0.06726186	0.07729495	0.07592926	0.04295101
117.241	1	0.05671494	0.06925971	0.05539789	0.04348576	1.009722	2.008742	0.7396807	0.6587959	0.1168642	0.1416075	0.1635394	0.1970215	0.2359825	0.2734079	0.345965	0.5039132	0.1756796	0.2795479	0.3586663	0.397785	1.195913	2.027142	2.350755	2.770391
117.242	1	0.0996102	0.1765881	0.05020959	0.05870245	0.195043	0.4165197	2.100508	1.350476	0.1478602	0.09165093	0.1450639	0.1167307	1.144612	0.7644821	0.4776056	0.3179804	0.1078771	0.08925401	0.07987121	0.08139288	0.1199543	0.126753	0.2431295	0.2708622
117.339	1	2.021269	1.164449	0.164043	0.1784117	0.04845205	0.04662736	0.03948381	0.03519993	0.2066411	0.2599545	0.1887867	0.1646136	0.06719912	0.03259339	0.04990269	0.04487822	1.109642	0.9294564	1.132838	0.8412055	0.07068468	0.0844225	0.05641853	0.03797833
117.340	1	0.4623234	0.3969466	2.722613	2.736856	0.2645486	0.2837844	0.2421082	0.1887596	2.485417	2.333701	2.055148	1.259992	0.04559001	0.06582332	0.0672475	0.05528454	0.5207937	0.4525254	0.5571476	0.2865524	0.05879048	0.05424769	0.06706834	0.04888702
117.341	1	0.04235059	0.0623184	0.05533917	0.04248897	1.010738	1.979861	0.7456689	0.538475	0.1246697	0.1445442	0.1471244	0.1819291	0.2367093	0.2896814	0.3546531	0.5158399	0.1892997	0.2796313	0.3575276	0.3881946	1.159641	1.954963	2.304564	2.723584
117.342	1	0.121595	0.118933	0.09424102	0.06129445	0.2118758	0.2745766	2.168226	1.308867	0.1393425	0.08686753	0.1510876	0.1269814	1.249359	0.7633785	0.5890019	0.3530573	0.1180185	0.07799574	0.07895103	0.08305348	0.1922888	0.1524414	0.254085	0.2925394
117.439	1	2.001148	1.223724	0.1758068	0.1736478	0.0528085	0.04231593	0.05624655	0.04967844	0.2712144	0.2787507	0.2447961	0.2076078	0.08666008	0.04429411	0.06372157	0.04017387	1.094138	0.9826969	1.116923	0.8296878	0.08083651	0.08130142	0.05010979	0.0492338
117.440	1	0.4484015	0.3544944	2.775699	2.771201	0.2619454	0.2877784	0.251633	0.1879072	2.463938	2.315003	2.117127	1.248724	0.06836994	0.07046778	0.07386155	0.06442462	0.5463069	0.4376392	0.5158442	0.2259078	0.05014225	0.05017083	0.05691259	0.05759343
117.441	1	0.04990229	0.06151031	0.04549282	0.04370773	1.015548	1.972116	0.7581373	0.4090207	0.1267629	0.1497587	0.1543427	0.2094609	0.2697342	0.2923763	0.3841952	0.5451345	0.1869757	0.2641949	0.3430186	0.3859512	1.130151	1.907234	2.254282	2.697381
117.442	1	0.1485979	0.09352343	0.1106777	0.06273794	0.2217231	0.1778546	2.181272	1.272513	0.1569117	0.1042439	0.1441615	0.1381559	1.263488	0.7878839	0.5361037	0.3739894	0.1033399	0.08185029	0.05845915	0.06696498	0.1733149	0.1794209	0.2127814	0.2373493
117.539	1	1.97766	1.258694	0.1525951	0.1801246	0.03996858	0.06434666	0.0420872	0.04762249	0.2822901	0.2504817	0.3050629	0.2323004	0.05538312	0.03935582	0.05584536	0.04807078	1.031046	0.9888791	1.094716	0.8123999	0.0778166	0.07021099	0.05087731	0.03608439
117.540	1	0.4375115	0.2882405	2.827933	2.771962	0.2595378	0.2759632	0.2521118	0.1669451	2.444692	2.285962	2.144447	1.225294	0.07784621	0.07048346	0.06825706	0.0653093	0.5717726	0.4101011	0.4709552	0.1454904	0.03246412	0.02993546	0.0651305	0.04302093
117.541	1	0.05906236	0.06243224	0.04895193	0.05639174	1.042989	1.977173	0.7668083	0.2690658	0.1173402	0.1577903	0.1809176	0.2233228	0.2836199	0.3013899	0.4257272	0.5800587	0.1890615	0.2754454	0.3548625	0.3933656	1.124503	1.897577	2.22798	2.673739
117.542	1	0.1135591	0.08679146	0.09880437	0.09106729	0.1529265	0.1848561	2.164174	1.24381	0.1818302	0.08872381	0.152834	0.1533015	1.224627	0.7952697	0.4326991	0.3556199	0.1287734	0.08033919	0.0905586	0.08285997	0.1678434	0.1616277	0.1575376	0.2166348
117.639	1	1.95219	1.284862	0.1554202	0.1977566	0.05105796	0.0791597	0.06467715	0.06094663	0.271853	0.1959468	0.3428196	0.2477427	0.04587403	0.04626573	0.06794256	0.04785413	0.9577026	0.9526363	1.114273	0.791217	0.07630555	0.07154476	0.07195965	0.0492323
117.640	1	0.433305	0.24383	2.885538	2.744448	0.2554894	0.2727268	0.2467518	0.15677	2.43173	2.253214	2.14825	1.173009	0.1008185	0.06500743	0.07551775	0.0665176	0.6301735	0.4114016	0.4257719	0.1571843	0.06243351	0.04659546	0.0625762	0.05663377
117.641	1	0.049484	0.07045582	0.03759492	0.06699025	1.04927	1.963528	0.7279187	0.2146757	0.1093914	0.1511297	0.1792262	0.2254548	0.2984143	0.3064601	0.4574961	0.5757623	0.1991358	0.2948127	0.3608007	0.3816974	1.111679	1.888827	2.208041	2.630462
117.642	1	0.1016733	0.08919079	0.113695	0.06071563	0.1580878	0.2788494	2.102649	1.254283	0.1934316	0.09001486	0.1349834	0.1458584	1.147757	0.7880942	0.3527081	0.3202369	0.1074678	0.06906754	0.06844392	0.06084138	0.1778954	0.1338337	0.09883606	0.2003635
117.739	1	1.926602	1.301887	0.1721682	0.2285107	0.03569529	0.05997549	0.04777581	0.05666874	0.268222	0.1442737	0.3462616	0.2588024	0.04146258	0.04406793	0.06625903	0.03746508	0.9292496	0.9288199	1.159907	0.7836577	0.085945	0.06404054	0.0584664	0.05551269
117.740	1	0.4154669	0.2071985	2.948331	2.705976	0.2562654	0.2738697	0.2508729	0.1723613	2.394238	2.227113	2.105104	1.13958	0.09945047	0.05605712	0.06429144	0.07621393	0.6463797	0.4006084	0.4090141	0.2482318	0.05902992	0.06500011	0.04965921	0.06301367
117.741	1	0.05998506	0.08231207	0.0534128	0.05881295	1.061156	1.961003	0.6670033	0.3598851	0.1207282	0.1542364	0.1719451	0.2168517	0.3044131	0.3026302	0.4685505	0.5682655	0.1851776	0.2984623	0.3775357	0.3888228	1.085709	1.853473	2.229	2.5988
117.742	1	0.1045157	0.1096565	0.08216291	0.09847688	0.2075559	0.3891055	2.210614	1.391554	0.1594593	0.09690136	0.1450868	0.1772621	1.141823	0.8765367	0.3680208	0.3290528	0.06397796	0.07509659	0.0807258	0.07078581	0.160071	0.1344351	0.07739199	0.1696928
117.839	1	1.9218	1.31541	0.149715	0.2588549	0.03727894	0.04175861	0.0471011	0.04981281	0.3047549	0.1605525	0.3035014	0.3002366	0.04646496	0.03993254	0.05364331	0.04943565	0.9706311	0.8713191	1.198731	0.7881343	0.08250446	0.05615866	0.04872819	0.04897898
117.840	1	0.437368	0.1595382	2.975714	2.641076	0.2594132	0.2723713	0.2399983	0.1730726	2.364341	2.221342	2.034411	1.108228	0.09527201	0.06749544	0.07277511	0.08684795	0.6374432	0.3959213	0.4231274	0.3161041	0.03910672	0.07013463	0.04424784	0.05429747
117.841	1	0.05458162	0.07815845	0.05833956	0.0641909	1.088933	1.976228	0.6133713	0.5369303	0.1388975	0.1673028	0.1597128	0.217227	0.301259	0.3029107	0.4686119	0.5350857	0.1728821	0.2937032	0.3833218	0.3864976	1.05828	1.829793	2.256992	2.579206
117.842	1	0.09316714	0.09358496	0.07366744	0.07719959	0.2787782	0.4535334	2.320912	1.507611	0.198693	0.1080894	0.1419465	0.1744927	1.14269	0.8896236	0.3862697	0.3552116	0.07116415	0.111549	0.06670247	0.09750412	0.1482615	0.1727416	0.0981991	0.1601934
117.939	1	1.889795	1.316181	0.147452	0.2447666	0.03561744	0.03567581	0.05427954	0.04270963	0.2915209	0.171773	0.2555315	0.2864498	0.062512	0.03567943	0.05002532	0.04046591	1.091333	0.8279632	1.2247	0.7976521	0.0854264	0.06332713	0.05600634	0.0455844
117.940	1	0.4798076	0.1402658	2.953396	2.561814	0.2654203	0.2674996	0.2337771	0.1621644	2.381935	2.205375	1.956858	1.09756	0.08331495	0.07999134	0.08928809	0.08971319	0.6442277	0.4043249	0.4277844	0.3373119	0.04463058	0.06442662	0.04472604	0.04178663
117.941	1	0.06371453	0.07609021	0.05442264	0.05205318	1.108868	1.978471	0.5624873	0.6740816	0.1380702	0.1589345	0.1277607	0.2080858	0.291838	0.2961543	0.4387841	0.5184605	0.1614361	0.2662276	0.3720694	0.3864332	1.052073	1.837732	2.296467	2.574767
117.942	1	0.1045933	0.09962661	0.07567589	0.05407508	0.2623231	0.5309392	2.261693	1.521048	0.1755953	0.1007604	0.1424084	0.1510222	1.098221	0.8187004	0.3744086	0.351269	0.1250188	0.07044503	0.07212053	0.09024728	0.166638	0.1906683	0.1067018	0.1408676
118.039	1	1.871074	1.258314	0.184559	0.177479	0.06840219	0.02976977	0.07238978	0.02936671	0.2427643	0.1981963	0.2363525	0.2776672	0.0491058	0.04255235	0.05437551	0.04655654	1.173747	0.838695	1.311554	0.8308581	0.07847513	0.06788485	0.0560167	0.06519304
118.040	1	0.5188067	0.147084	2.902059	2.490249	0.2625044	0.2613949	0.219332	0.1563368	2.409553	2.198446	1.895978	1.098989	0.08311176	0.08607264	0.08087667	0.07388131	0.6454535	0.4372885	0.4345158	0.322746	0.04191028	0.05417748	0.04259118	0.03330023
118.041	1	0.04327481	0.07478917	0.05372742	0.04367079	1.158607	1.991228	0.5636738	0.7709882	0.1412457	0.1491083	0.1238673	0.1967227	0.2886271	0.2847246	0.4296564	0.5176582	0.1620888	0.2666029	0.3808607	0.3710538	1.066703	1.863434	2.345425	2.575394
118.042	1	0.09736712	0.08352774	0.06022761	0.0612025	0.2195785	0.5640167	2.194072	1.464833	0.120738	0.08077179	0.1435475	0.1150295	1.034841	0.7062804	0.3873279	0.3434752	0.1311441	0.05263952	0.08979056	0.08579616	0.1818218	0.2061061	0.124846	0.0936364
118.139	1	1.855493	1.189015	0.1835059	0.1481091	0.05037242	0.04654114	0.04049824	0.03918599	0.201021	0.2165112	0.1743982	0.2818675	0.03012662	0.04134968	0.03652098	0.02932544	1.177567	0.7714322	1.347739	0.8394529	0.0816889	0.05897214	0.05364549	0.06294944
118.140	1	0.5732348	0.1698808	2.828243	2.422788	0.2665982	0.2660339	0.2178105	0.1798705	2.443971	2.204631	1.866325	1.14491	0.07867694	0.08602315	0.09002702	0.06489295	0.6398108	0.4750576	0.4411401	0.2883888	0.05409259	0.06997166	0.0595344	0.04259258
118.141	1	0.04463019	0.07998304	0.04647562	0.04478366	1.198288	2.005022	0.6003671	0.8293988	0.1297086	0.1340507	0.1227253	0.1932262	0.2963852	0.266159	0.4118167	0.4906115	0.1631455	0.2574548	0.3724445	0.3559374	1.081632	1.885145	2.398055	2.588998
118.142	1	0.1591079	0.05755426	0.06393527	0.07343898	0.1979066	0.5845643	2.091227	1.379333	0.1198052	0.1158597	0.1488835	0.1074548	1.037867	0.6694959	0.3707983	0.3088696	0.09281765	0.05405582	0.08519955	0.07468655	0.2015111	0.1787644	0.128121	0.1155273
118.239	1	1.864608	1.196416	0.2115311	0.1133623	0.06253094	0.04825149	0.04523928	0.05789607	0.2225212	0.2618188	0.12946	0.3342861	0.03395093	0.05573097	0.04274837	0.06639276	1.170508	0.7145656	1.398747	0.8462748	0.09340822	0.05525949	0.06501109	0.04716978
118.241	1	0.5897111	0.2089329	2.756741	2.40367	0.2686981	0.2680208	0.2139254	0.1852369	2.460715	2.227855	1.868543	1.191448	0.08166021	0.08988838	0.0908976	0.06752514	0.6569769	0.5023332	0.4247351	0.2669578	0.05766589	0.05982976	0.06432978	0.05389909
118.241	1	0.0524274	0.06131355	0.04499317	0.04373202	1.22637	2.022716	0.6523177	0.8075832	0.1206347	0.1235197	0.1194424	0.1823867	0.2773326	0.2253855	0.3803639	0.4592334	0.155426	0.2635137	0.3807713	0.3609804	1.094557	1.886964	2.480433	2.610625
118.242	1	0.1602704	0.1207359	0.05145005	0.06491449	0.1992599	0.5719743	2.160661	1.36212	0.1024242	0.1131353	0.1626736	0.09102596	1.081323	0.7189284	0.2543099	0.2931164	0.08893268	0.0837919	0.06428932	0.06578713	0.2048794	0.1605487	0.1505078	0.1483067
118.339	1	1.858998	1.181977	0.1929751	0.09035227	0.04787883	0.05268761	0.04548046	0.05570271	0.2221241	0.305088	0.124633	0.3547806	0.06149222	0.05659102	0.03901869	0.05153627	1.181151	0.605092	1.440845	0.8522092	0.09366645	0.05547204	0.06427331	0.04355996
118.340	1	0.607884	0.2085151	2.683202	2.403893	0.2646291	0.2668617	0.2096115	0.1865647	2.474592	2.238746	1.889339	1.208652	0.07794067	0.08219178	0.09997598	0.0527257	0.6679245	0.5061093	0.3879294	0.262201	0.06017807	0.04717711	0.06445854	0.05537246
118.341	1	0.06640232	0.05484521	0.03802037	0.06675021	1.252812	2.038937	0.6990388	0.7488953	0.1150388	0.1224324	0.116242	0.1844871	0.2666877	0.2236538	0.3410386	0.4368541	0.1544841	0.259817	0.3838036	0.3634695	1.102253	1.89035	2.552627	2.638401
118.342	1	0.1735033	0.1594745	0.04006365	0.07821832	0.1740077	0.5404229	2.178771	1.341779	0.1054929	0.1254429	0.1408092	0.1287571	1.161951	0.7686215	0.1516812	0.288067	0.07279935	0.1101106	0.09943265	0.08441798	0.2193415	0.1749766	0.1670874	0.1836637
118.439	1	1.787973	1.180338	0.1428966	0.07989809	0.03336299	0.05011667	0.05261598	0.05619424	0.1999323	0.3262487	0.1756284	0.3506226	0.05946507	0.05789142	0.04589805	0.05950207	1.134769	0.4984478	1.478507	0.818788	0.08088114	0.07435592	0.06839946	0.03425015
118.440	1	0.6357308	0.1981471	2.634668	2.451	0.2681926	0.276517	0.2178289	0.1815906	2.488355	2.266027	1.937134	1.207292	0.08431334	0.07819482	0.1003124	0.05107075	0.656294	0.4916528	0.3901732	0.2894011	0.04702009	0.04310884	0.07613461	0.05568594
118.441	1	0.06121548	0.06083187	0.04674873	0.03937632	1.263966	2.050518	0.7334828	0.6503039	0.108102	0.1285171	0.1252689	0.1646421	0.2675858	0.2451078	0.3325243	0.4204086	0.1510438	0.2584145	0.3781637	0.3669155	1.119829	1.927386	2.619134	2.653171
118.442	1	0.1539854	0.169332	0.04615565	0.07500456	0.09234242	0.4056688	2.111725	1.267261	0.1370493	0.1001048	0.1504088	0.1345161	1.175527	0.7509331	0.1301315	0.2936338	0.1004376	0.09523903	0.09024828	0.07444224	0.2223064	0.1935543	0.176697	0.2149929
118.539	1	1.751881	1.166022	0.1493993	0.09877131	0.04266919	0.06522444	0.0458222	0.05605212	0.1981072	0.3013252	0.2338848	0.2873375	0.04095804	0.05907757	0.0634033	0.05359602	1.040279	0.4249321	1.452434	0.8330477	0.07233309	0.1019215	0.07721785	0.05329112
118.540	1	0.6515899	0.1953558	2.638527	2.522419	0.2769879	0.2677265	0.2159507	0.1805422	2.477603	2.305183	1.979331	1.233616	0.07252969	0.08022818	0.09350141	0.04932279	0.6340652	0.4987916	0.4395241	0.3029026	0.03779153	0.05595803	0.079223	0.05428388
118.541	1	0.05761937	0.06653613	0.07459293	0.06769104	1.285821	2.064331	0.7408336	0.5361961	0.1107569	0.1376478	0.1377887	0.1586154	0.2653667	0.2688198	0.3258898	0.426011	0.1530997	0.2566662	0.3868617	0.3769798	1.136588	1.988864	2.684284	2.664049
118.541	1	0.1370584	0.113244	0.0557593	0.06429901	0.110566	0.2596918	2.061928	1.192412	0.1568494	0.09894076	0.1454806	0.1388324	1.20158	0.7583678	0.2078816	0.2898862	0.08729992	0.08872215	0.09341496	0.05377713	0.2311698	0.2376124	0.1682171	0.2225852
118.639	1	1.777697	1.123942	0.2479562	0.160343	0.03829083	0.07545031	0.04756421	0.06599821	0.1797607	0.270562	0.1962911	0.2578108	0.0517034	0.06659269	0.04827519	0.0608887	0.9537498	0.5292388	1.367885	0.8718175	0.06921314	0.1057774	0.0743692	0.08033791
118.640	1	0.6514894	0.224962	2.674904	2.597018	0.2662521	0.2727757	0.2277337	0.1917457	2.458034	2.332189	2.03082	1.266136	0.07357593	0.07497474	0.09522975	0.04981914	0.6321215	0.4832598	0.4630702	0.318103	0.05161911	0.07421236	0.08215868	0.05030734
118.641	1	0.04952406	0.07249353	0.0706951	0.05490955	1.307525	2.069651	0.7144806	0.3900321	0.1167207	0.1550663	0.130499	0.1527422	0.2770252	0.3060821	0.3309776	0.4390521	0.1728343	0.2813851	0.3936329	0.3773875	1.168043	2.041164	2.748563	2.663307
118.642	1	0.1517968	0.1052063	0.06304335	0.05984544	0.1740929	0.1898101	2.020883	1.138582	0.1646364	0.08300219	0.1356971	0.1447198	1.187129	0.7947912	0.2949005	0.3087744	0.09627073	0.1056032	0.07969188	0.07999072	0.2108172	0.2304039	0.1198614	0.2336155
118.739	1	1.841084	1.100138	0.3153681	0.2534789	0.04984685	0.04254997	0.05947341	0.05303095	0.1931797	0.2002449	0.2129838	0.2526815	0.03715763	0.07256081	0.04245963	0.06200627	0.9415745	0.7526654	1.334163	0.8960717	0.06067555	0.09893057	0.06055109	0.07772486
118.740	1	0.6472581	0.26325	2.744054	2.661851	0.264272	0.2817536	0.2440607	0.1812816	2.407057	2.342424	2.068649	1.289026	0.07311709	0.07002744	0.08194817	0.05224711	0.6310641	0.4294925	0.4253671	0.3205838	0.06406838	0.07763117	0.07677163	0.04696436
118.741	1	0.04548895	0.07030532	0.05551633	0.04169252	1.307865	2.06224	0.6740175	0.2871546	0.1196127	0.1526621	0.1301836	0.134416	0.2717296	0.3017765	0.3295999	0.4319153	0.1706462	0.2786249	0.391182	0.3864613	1.180752	2.067435	2.765044	2.680213
118.742	1	0.1117602	0.1293316	0.08732748	0.07293342	0.2592544	0.2128969	2.168343	1.241151	0.2004408	0.06866491	0.1592531	0.1561348	1.23692	0.8511546	0.3553751	0.315462	0.125382	0.1492014	0.09627094	0.07072416	0.1964991	0.2532495	0.09331872	0.1849732
118.839	1	1.868263	1.030617	0.2365998	0.2289642	0.04008359	0.03541071	0.0703937	0.05584991	0.1886346	0.118956	0.2668848	0.2918847	0.07257064	0.06551383	0.05680203	0.05532102	0.9644728	0.8894205	1.38929	0.9220142	0.05607518	0.07549942	0.05727526	0.08044629
118.840	1	0.6288032	0.2876884	2.84855	2.697499	0.2625253	0.2888641	0.2530659	0.1830992	2.361035	2.332225	2.08962	1.304299	0.07570341	0.06967554	0.05653312	0.06640953	0.6048505	0.3564532	0.3896661	0.3037915	0.0619552	0.07403819	0.06786073	0.04346922
118.841	1	0.04183704	0.07702496	0.05333679	0.04951341	1.309017	2.080477	0.6495924	0.3239294	0.1179372	0.1691861	0.1334902	0.1387427	0.2724125	0.3243949	0.3247212	0.4369308	0.1786793	0.2808501	0.3919043	0.3958978	1.199114	2.11518	2.79026	2.72028
118.842	1	0.1424958	0.1151334	0.0961304	0.06837599	0.3038326	0.2868547	2.213564	1.350062	0.1999249	0.07276361	0.1168116	0.1707748	1.270308	0.9693507	0.3693784	0.3323748	0.09517374	0.108658	0.09166275	0.08631653	0.214679	0.231415	0.1184801	0.157058
118.939	1	1.867239	1.053171	0.1092508	0.1716608	0.04620895	0.03459637	0.04824584	0.06190707	0.2086335	0.1370226	0.1998089	0.302207	0.06133352	0.05736095	0.05098533	0.04901168	0.9181957	0.9920472	1.427361	0.9243944	0.05616547	0.05921072	0.07568681	0.08533349
118.940	1	0.6050415	0.3166806	2.930883	2.703673	0.2627722	0.2764084	0.2588261	0.1826394	2.335704	2.281011	2.153904	1.300429	0.0641174	0.05570248	0.05237192	0.05973216	0.5474196	0.2915087	0.3541124	0.2765699	0.05055561	0.06386204	0.05079689	0.04773774
118.941	1	0.04386984	0.05952738	0.0561195	0.05375553	1.307421	2.099493	0.6524061	0.4041686	0.1288196	0.1688535	0.1282052	0.123988	0.2731786	0.3404528	0.301053	0.4153981	0.1762417	0.2950629	0.399572	0.4009277	1.210751	2.181612	2.794982	2.767799
118.942	1	0.09805798	0.07617889	0.0717704	0.06958492	0.2703554	0.3602895	2.172842	1.403373	0.17453	0.068206	0.1131744	0.1694072	1.216965	0.9559924	0.3660163	0.3230643	0.0407622	0.11866	0.05118693	0.07056791	0.187113	0.2144012	0.1404116	0.1309485
119.039	1	1.84402	1.099813	0.1024302	0.1467525	0.0528491	0.04289908	0.03918858	0.04664886	0.2572428	0.1627728	0.1289334	0.2846061	0.06839869	0.05469324	0.0361865	0.0454732	0.9064703	1.088655	1.4325	0.9165042	0.05960882	0.07765822	0.07762337	0.06480067
119.040	1	0.5778579	0.350371	2.980973	2.720963	0.26189	0.2680378	0.2643186	0.1857181	2.313265	2.23017	2.207169	1.285394	0.05585117	0.05614516	0.04754797	0.04545844	0.502589	0.2908874	0.3169498	0.2445527	0.05363396	0.06938238	0.0596512	0.06387771
119.041	1	0.04752039	0.04547107	0.04801939	0.05096628	1.267294	2.092381	0.6721194	0.46362	0.1149192	0.1792046	0.1291857	0.1201688	0.2631207	0.3532273	0.3056633	0.3835998	0.1660407	0.2748824	0.4139902	0.4150428	1.229211	2.204483	2.819832	2.835601
119.042	1	0.0931527	0.1055572	0.05649273	0.08877204	0.2228525	0.432691	2.051099	1.367583	0.1311671	0.08495306	0.1130284	0.1441009	1.0595	0.8534918	0.3087333	0.3571633	0.07155659	0.09329582	0.0489303	0.08080264	0.1868363	0.2295216	0.1715631	0.1243082
119.139	1	1.799504	1.143723	0.2238727	0.1829045	0.04857703	0.04480197	0.04504985	0.04498511	0.2053243	0.1921656	0.1515753	0.2567307	0.04703127	0.05314919	0.03418587	0.04586038	0.8160886	1.113946	1.426735	0.8825059	0.0615205	0.08776945	0.06817087	0.06090329
119.140	1	0.5521836	0.3693176	2.990449	2.704977	0.2557303	0.2652538	0.2561616	0.1857019	2.294189	2.19322	2.213288	1.285273	0.05212571	0.06835265	0.03916893	0.0432498	0.4732614	0.3465312	0.2591984	0.1698568	0.04714137	0.07310501	0.0520647	0.0673479
119.141	1	0.03750955	0.02523198	0.06075566	0.04941611	1.230508	2.090542	0.6856258	0.5122257	0.1062183	0.1949754	0.1392011	0.09558727	0.2489925	0.3399536	0.3391969	0.368794	0.176159	0.2856174	0.4113381	0.4299312	1.268463	2.246746	2.81098	2.880747
119.142	1	0.09994572	0.1115101	0.08819178	0.07637857	0.1434039	0.4761584	1.960729	1.334654	0.1045825	0.1031994	0.1264825	0.1407101	0.9278219	0.7421232	0.2528361	0.3808968	0.09915996	0.06939249	0.07763742	0.08920553	0.1875741	0.2024846	0.1752874	0.1125733
119.239	1	1.761127	1.239106	0.2883856	0.233995	0.04108413	0.03682667	0.04283456	0.06733635	0.1513064	0.1938867	0.1802617	0.268678	0.06087659	0.05794312	0.05178413	0.05504163	0.8091234	1.060252	1.465954	0.860526	0.06058048	0.06972228	0.06858357	0.04972972
119.240	1	0.5238704	0.3646606	2.956416	2.694446	0.2525857	0.2591965	0.2632694	0.1906494	2.293411	2.147237	2.199477	1.280199	0.04902277	0.07742484	0.05164148	0.02652852	0.4599167	0.3745158	0.2220384	0.08698828	0.05275865	0.05490098	0.0346376	0.06514773
119.241	1	0.03829341	0.05619666	0.05779478	0.05533948	1.193514	2.119303	0.6999172	0.5339438	0.09846642	0.1820355	0.1409326	0.06863223	0.2585031	0.3320737	0.3446638	0.3212375	0.1891832	0.2942243	0.4085159	0.4253027	1.29509	2.213041	2.768853	2.907543
119.242	1	0.1191748	0.1001761	0.08239384	0.06032205	0.09753943	0.5089531	2.070034	1.407417	0.09500225	0.08383058	0.1556786	0.1242584	0.96443	0.7692549	0.2957267	0.3761596	0.1081174	0.05982133	0.05025823	0.08259858	0.1998063	0.2053641	0.1483102	0.1670914
119.339	1	1.740351	1.318374	0.3262982	0.2581527	0.03483817	0.04294545	0.04169218	0.05812075	0.1320638	0.2098091	0.1881894	0.2775765	0.06186011	0.06438737	0.06053724	0.04585876	0.9367858	0.9544485	1.463177	0.8410335	0.06791989	0.06563636	0.05719718	0.03802945
119.340	1	0.513383	0.3763764	2.901939	2.667377	0.2598832	0.2522551	0.2586151	0.187714	2.309345	2.112054	2.160822	1.295884	0.04313756	0.08433918	0.05684815	0.03699607	0.4430918	0.3777596	0.2478235	0.1001557	0.04771064	0.04981706	0.04831644	0.05782938
119.341	1	0.05673776	0.07361792	0.05088146	0.0496745	1.175601	2.145021	0.6703814	0.5153272	0.1015731	0.1608556	0.1441281	0.05811889	0.2865217	0.316177	0.3654411	0.3041238	0.197652	0.2978876	0.4092598	0.4286314	1.327422	2.201431	2.746557	2.935489
119.342	1	0.1259291	0.1175841	0.06682858	0.06744798	0.1424012	0.5250849	2.058876	1.384355	0.09464226	0.08751919	0.1663329	0.07720103	0.9943368	0.7676249	0.3814425	0.3219078	0.06449323	0.08815251	0.07958917	0.07034765	0.1637443	0.1997453	0.1180105	0.2076143
119.439	1	1.69459	1.38113	0.3061746	0.2837414	0.03336974	0.04345918	0.05351559	0.03685707	0.1523702	0.2546224	0.186134	0.2983868	0.04518717	0.05036985	0.03825962	0.0405921	1.074296	0.7956172	1.360579	0.8539998	0.08407352	0.06557958	0.06129872	0.04846279
119.440	1	0.5139371	0.405599	2.848251	2.620106	0.2503559	0.2514406	0.2482386	0.1845417	2.326428	2.083732	2.117837	1.308834	0.04083115	0.07920188	0.07045104	0.04721137	0.4251689	0.3727089	0.3203455	0.180235	0.03335749	0.04330699	0.06096068	0.05528195
119.441	1	0.06148595	0.07702826	0.05649596	0.04827141	1.135959	2.142535	0.6487648	0.4711034	0.09460342	0.188892	0.1478093	0.07248363	0.2944787	0.3135988	0.3844687	0.294238	0.2095627	0.2928674	0.4034925	0.425612	1.371419	2.183239	2.695019	2.95627
119.442	1	0.1125094	0.1618593	0.05572413	0.06719333	0.1463079	0.5063399	1.974796	1.339491	0.1084402	0.1211219	0.1411447	0.06829551	1.036592	0.7521716	0.3927036	0.3034312	0.09546607	0.0607336	0.06806363	0.06539339	0.1579357	0.1617123	0.1116598	0.2388438
119.539	1	1.751492	1.367904	0.2653291	0.2767433	0.0494152	0.04880057	0.03486345	0.04689965	0.1318424	0.2796799	0.2160943	0.2979574	0.03657529	0.05453362	0.05468198	0.05801859	1.187779	0.7393476	1.289417	0.8791598	0.0809045	0.06672001	0.06947965	0.03889453
119.540	1	0.5312603	0.4471293	2.798341	2.563445	0.2517555	0.2585091	0.2455605	0.1745135	2.367821	2.074144	2.09424	1.332892	0.06529366	0.06813574	0.08464138	0.06275115	0.446525	0.3909136	0.3956561	0.2208116	0.04454816	0.05807846	0.0646461	0.04114374
119.541	1	0.04763249	0.06778423	0.08204107	0.06839308	1.112774	2.102187	0.6437236	0.4398405	0.08147374	0.1790462	0.1578904	0.08495453	0.2763111	0.3084481	0.3737394	0.2997394	0.2167501	0.2860474	0.3901612	0.414846	1.417314	2.165946	2.652851	2.948202
119.542	1	0.135087	0.1550203	0.04949869	0.07914033	0.1429657	0.410012	1.841476	1.283494	0.1421151	0.08264378	0.1297832	0.09541177	1.105495	0.7429789	0.4419242	0.2878895	0.08470092	0.06545851	0.07083005	0.06656419	0.1145891	0.1307854	0.1697941	0.2707287
119.639	1	1.942301	1.272328	0.2689731	0.2628087	0.05053288	0.065241	0.03581116	0.06822095	0.1714986	0.3611311	0.2543349	0.3125457	0.05205	0.06914822	0.04910971	0.0581632	1.285078	0.8077144	1.25253	0.9663466	0.09904668	0.06654393	0.1030073	0.05607097
119.640	1	0.5535695	0.4637063	2.734448	2.499061	0.2550852	0.2480472	0.2391601	0.1778013	2.400162	2.091009	2.059751	1.361501	0.06591098	0.07385803	0.09075704	0.06520728	0.463001	0.398521	0.4714296	0.2431974	0.05080604	0.0645924	0.07657951	0.04132709
119.641	1	0.04656398	0.05261128	0.09650229	0.05881327	1.091803	2.074204	0.6633613	0.4443064	0.08265941	0.1675753	0.1603078	0.08690015	0.2678654	0.3115131	0.3839528	0.3096942	0.2291327	0.272941	0.375425	0.4075973	1.471931	2.1322	2.628935	2.942635
119.642	1	0.1038474	0.1349763	0.06375771	0.05001594	0.1215961	0.3459847	1.807333	1.187291	0.1126253	0.09646877	0.1426811	0.1034736	1.167545	0.7452693	0.4072427	0.2707394	0.07449569	0.07537644	0.0840562	0.03307834	0.09878488	0.1478087	0.1873151	0.2608961
119.739	1	2.104973	1.272553	0.2512296	0.258477	0.07121697	0.06939408	0.04822332	0.07596515	0.2536586	0.4364471	0.3569597	0.3224144	0.05044736	0.07424058	0.05537455	0.07186104	1.369567	0.9261295	1.249433	1.059545	0.08223982	0.07644113	0.08832613	0.07883845
119.740	1	0.5612276	0.4789614	2.667239	2.451169	0.2638304	0.2512164	0.2300673	0.178715	2.409099	2.114538	2.032387	1.383504	0.0499901	0.07323388	0.08135577	0.05794789	0.4841238	0.3968696	0.5012235	0.2545927	0.03522879	0.05731468	0.06016917	0.05334826
119.741	1	0.04657525	0.06191559	0.07691828	0.06539771	1.063534	2.069394	0.6813257	0.5275127	0.07848495	0.1577671	0.1473542	0.100698	0.2602489	0.3036496	0.3621369	0.3101243	0.2280972	0.268646	0.3711504	0.4070766	1.48178	2.070965	2.589717	2.945398
119.742	1	0.1110134	0.1159238	0.0860611	0.07748554	0.1418638	0.2629795	1.887645	1.11046	0.1335642	0.08611196	0.1417072	0.1178848	1.207238	0.7365635	0.3799225	0.3193261	0.09319924	0.1041554	0.0607981	0.05449419	0.111254	0.1736623	0.2133363	0.2484532
119.839	1	2.160434	1.220382	0.2025307	0.2370051	0.07077065	0.0694307	0.04614874	0.07030366	0.2974708	0.4294447	0.3707447	0.268771	0.06628122	0.07412742	0.05732499	0.049356	1.3313	0.9417924	1.19536	1.064099	0.08606845	0.06720768	0.05217638	0.06546904
119.840	1	0.5540571	0.4912256	2.594903	2.409284	0.2692822	0.2555169	0.2300255	0.1842001	2.441604	2.15078	2.03107	1.381155	0.05833426	0.06764008	0.08901858	0.04837085	0.5348391	0.3783235	0.49458	0.2590704	0.04284799	0.05699765	0.04659531	0.05579104
119.841	1	0.05369657	0.06614844	0.05764014	0.06801426	1.045211	2.04175	0.7020261	0.6203431	0.0779505	0.1386493	0.130682	0.1017568	0.2453671	0.2726126	0.3288372	0.2998988	0.239463	0.2624146	0.3509673	0.4034961	1.485297	2.026929	2.537618	2.929034
119.842	1	0.08216079	0.0594731	0.101922	0.07294406	0.2070872	0.2433846	1.893268	1.0496	0.1708633	0.07799492	0.1251986	0.1254346	1.168236	0.7168846	0.3076879	0.3144796	0.08281092	0.1020438	0.05804647	0.04819256	0.1437204	0.2190088	0.1910288	0.2288961
119.939	1	2.139901	1.236261	0.1739952	0.2486873	0.05771349	0.05880226	0.05126656	0.06695396	0.3051238	0.3918125	0.3930347	0.2430858	0.05656008	0.07589075	0.06577164	0.05008865	1.32566	0.9026982	1.148189	1.004086	0.09386727	0.06355381	0.07552648	0.04900699
119.940	1	0.5406877	0.4971565	2.534268	2.399292	0.2674029	0.2623171	0.2306365	0.1947367	2.474733	2.192687	2.034682	1.387614	0.06597082	0.06360883	0.09755559	0.03927079	0.5711804	0.3552779	0.4542403	0.2331786	0.04248192	0.0533483	0.0528011	0.05668506
119.941	1	0.03871687	0.04355244	0.0535775	0.06237726	1.025806	2.027649	0.7209461	0.6925952	0.08277065	0.1369729	0.1242965	0.1197009	0.2158697	0.2531877	0.2897054	0.3067544	0.2195716	0.2528922	0.3453136	0.4108279	1.459064	1.992703	2.474258	2.897317
119.942	1	0.09449948	0.08066126	0.105854	0.06879424	0.2594555	0.2807927	1.940385	1.118474	0.1908467	0.09403256	0.1446339	0.1158387	1.094984	0.723182	0.3048888	0.3004324	0.06269188	0.06906559	0.06361812	0.03777474	0.2013542	0.1893639	0.1414549	0.2125968
120.039	1	2.111693	1.357262	0.1657059	0.2657487	0.04472322	0.06729524	0.07920507	0.05115533	0.2861093	0.3990595	0.4196848	0.2763149	0.0603169	0.07962113	0.05852743	0.06235828	1.301473	0.8857121	1.127654	0.9864847	0.07823759	0.09384551	0.06203976	0.06494884
120.040	1	0.5139418	0.4800508	2.50784	2.431692	0.2656014	0.2623711	0.2368441	0.2104267	2.483045	2.201637	2.078915	1.420918	0.0685872	0.04556727	0.09202955	0.03425511	0.5874522	0.3404224	0.3732235	0.2207411	0.03834613	0.05734665	0.0578183	0.04854761
120.041	1	0.03593762	0.04107771	0.04141385	0.06672603	1.001915	2.035709	0.7241618	0.755677	0.09112808	0.1436075	0.1313756	0.1320863	0.1967892	0.260335	0.2820722	0.3213372	0.2233798	0.2585251	0.3374957	0.3998719	1.452965	1.973522	2.43431	2.88116
120.042	1	0.1055025	0.07634427	0.06240405	0.08195586	0.256377	0.3300199	1.923169	1.199349	0.1663005	0.1151181	0.1125863	0.1510667	1.022216	0.7191991	0.3294698	0.3038022	0.06752929	0.04892152	0.07040661	0.04892191	0.2348515	0.1397758	0.1683308	0.1882333
120.139	1	2.116941	1.409103	0.2037409	0.3043507	0.04903401	0.06007325	0.09182141	0.06222734	0.2948677	0.3756465	0.3643208	0.3164628	0.07439156	0.06036719	0.06614417	0.06356364	1.266888	0.836293	1.153864	0.9679378	0.08171404	0.1063957	0.06192084	0.06979079
120.140	1	0.5134723	0.4779915	2.501242	2.477192	0.2757303	0.2691539	0.2434027	0.2047259	2.485287	2.236141	2.109257	1.42343	0.07009855	0.04287909	0.08397132	0.04769007	0.5993561	0.2903936	0.2676148	0.2730841	0.04768403	0.04845876	0.03848506	0.0608462
120.141	1	0.05752672	0.04874334	0.04633311	0.08059309	0.9945828	2.032031	0.6992652	0.758216	0.09156904	0.146441	0.1243628	0.1294179	0.1828512	0.2472011	0.2679822	0.3048824	0.2116491	0.2520244	0.3429924	0.3952756	1.405293	1.927722	2.436456	2.870347
120.141	1	0.1064346	0.08272382	0.08028197	0.05705636	0.1731675	0.397527	2.09805	1.366559	0.1897538	0.1095586	0.1114436	0.176704	1.035613	0.7426455	0.3555239	0.3134354	0.1002294	0.06541996	0.07107493	0.06944136	0.2146956	0.1348665	0.1862555	0.1873055
120.239	1	2.164428	1.406372	0.2599497	0.3371271	0.06607259	0.04992845	0.1021803	0.05826918	0.230987	0.3252024	0.3901643	0.3149182	0.04276104	0.06054116	0.07261802	0.06019951	1.210806	0.7896076	1.252366	0.9100244	0.09932612	0.08603606	0.06691446	0.0660058
120.240	1	0.5023917	0.4695033	2.497022	2.551225	0.2806927	0.2781693	0.2482047	0.2018226	2.478932	2.292106	2.149121	1.412143	0.0652306	0.04998033	0.0683608	0.06450462	0.5673026	0.266833	0.1846568	0.3441341	0.06348257	0.05052123	0.05171889	0.07264591
120.241	1	0.04677869	0.05406528	0.05386872	0.07328962	0.9922185	2.039821	0.6975946	0.7328358	0.09754284	0.1418201	0.1310956	0.1311461	0.2061128	0.2550325	0.2605242	0.3138453	0.2089545	0.243776	0.3467185	0.3976201	1.385706	1.901287	2.405337	2.849889
120.242	1	0.0570475	0.09779996	0.06858503	0.061369	0.108303	0.4718076	2.147907	1.458903	0.1593336	0.09354107	0.1231055	0.1389899	1.016703	0.7256786	0.3491177	0.318029	0.1025937	0.0845382	0.07775424	0.06649178	0.1941683	0.1707726	0.1812991	0.1500797
120.339	1	2.155874	1.320576	0.340924	0.3539499	0.06733768	0.04073677	0.09359268	0.05351917	0.2844406	0.3061029	0.4050472	0.3106107	0.03607719	0.08022277	0.05660305	0.07172965	1.149485	0.7904461	1.343748	0.8545185	0.1022467	0.0793854	0.07394464	0.03036322
120.340	1	0.4769299	0.4412999	2.538578	2.593774	0.2738868	0.2861964	0.2594403	0.1859332	2.456282	2.330232	2.193797	1.385156	0.04777212	0.05704907	0.06032045	0.07313944	0.5042245	0.2607662	0.1959607	0.39105	0.05626299	0.04811347	0.06882945	0.05903622
120.341	1	0.03268078	0.06403824	0.07434264	0.06749039	1.003605	2.044629	0.6568468	0.6747858	0.1108431	0.1428307	0.1319994	0.1531587	0.2190971	0.2600542	0.2709168	0.3372669	0.2074503	0.2643833	0.3708316	0.4105709	1.366645	1.897029	2.385942	2.821002
120.342	1	0.04882233	0.1002431	0.08496597	0.07610391	0.0669102	0.4732773	2.10006	1.410851	0.1194746	0.07901409	0.107915	0.1248865	0.9676237	0.6573771	0.3507859	0.3186395	0.07279698	0.05176314	0.1227307	0.06199625	0.2030029	0.1783373	0.1510918	0.07288736
120.439	1	2.114545	1.229464	0.3331208	0.3295673	0.07452677	0.03892237	0.0649119	0.04129164	0.360962	0.3081307	0.4033659	0.3156727	0.05116452	0.1051339	0.06737307	0.08442372	1.130853	0.8148248	1.389122	0.8401072	0.1039632	0.05642932	0.07982546	0.03867767
120.440	1	0.4668195	0.4113653	2.580086	2.639642	0.2728776	0.2844676	0.275142	0.1926762	2.415402	2.350809	2.24265	1.366174	0.03855102	0.06134946	0.07958931	0.06016008	0.4383035	0.2618776	0.2202197	0.4033008	0.0474975	0.05597218	0.08126187	0.0573001
120.441	1	0.03188574	0.07095774	0.07515746	0.05291176	1.021017	2.034538	0.618554	0.5714342	0.1120291	0.1567613	0.1309019	0.1666282	0.2369775	0.2634675	0.2658616	0.3840076	0.2124041	0.2785051	0.3702872	0.4172933	1.353892	1.888852	2.365791	2.810424
120.442	1	0.1043164	0.09371245	0.06430818	0.05177448	0.1111533	0.5096162	1.990728	1.333034	0.08051191	0.09235848	0.1200904	0.1074908	0.9528751	0.6349152	0.3013879	0.2889482	0.07736599	0.04432408	0.07834369	0.06410375	0.2055691	0.1587984	0.09750491	0.08577311
120.539	1	2.043248	1.165868	0.3201251	0.3036455	0.07873008	0.03829762	0.09277149	0.05512839	0.4356334	0.272439	0.3535829	0.3446955	0.05421548	0.09776919	0.06110239	0.08015688	1.202612	0.8544641	1.449276	0.8539323	0.1073533	0.0568444	0.09096798	0.04714008
120.540	1	0.4480533	0.3667043	2.6234	2.684484	0.2724849	0.2816568	0.2647932	0.1879329	2.361583	2.339393	2.282728	1.377318	0.03698275	0.0684244	0.06630071	0.06124317	0.4131567	0.2673693	0.1892028	0.367539	0.04163086	0.0578086	0.06912023	0.05271316
120.541	1	0.04609453	0.07360749	0.07476371	0.0742146	1.035865	2.027244	0.5790867	0.4575485	0.1165743	0.1525688	0.1372271	0.186247	0.2480679	0.2478103	0.2699322	0.431344	0.2154197	0.2637554	0.3699599	0.4089918	1.318328	1.870488	2.408774	2.80593
120.542	1	0.110385	0.09886216	0.07691981	0.07105772	0.1353411	0.5006419	1.951886	1.284939	0.06109203	0.1105796	0.1526138	0.08822426	0.9711876	0.6573368	0.230033	0.2783225	0.04768305	0.05579609	0.1135885	0.04717901	0.1788581	0.1333459	0.1205865	0.1315402
120.639	1	2.012477	1.120925	0.2616887	0.2459209	0.08997783	0.03670825	0.08225512	0.0553738	0.4641424	0.2158583	0.2747859	0.3895629	0.0630637	0.08284575	0.06417975	0.07955735	1.282604	0.9064402	1.523571	0.8438105	0.1218671	0.04968894	0.1021551	0.0357146
120.640	1	0.4120991	0.3164574	2.669373	2.682429	0.2654496	0.2741143	0.2720701	0.1821662	2.316833	2.298663	2.351303	1.403421	0.05174902	0.0600148	0.06341616	0.05310739	0.4322021	0.2892019	0.1655223	0.3113492	0.03922831	0.05479365	0.05882153	0.04266276
120.641	1	0.04043114	0.06272768	0.06294683	0.07350613	1.062804	1.998808	0.570715	0.3565265	0.1047141	0.1397718	0.1338289	0.1918687	0.2420125	0.2259861	0.2848801	0.4548369	0.2358658	0.2545057	0.3807018	0.3992061	1.269091	1.82343	2.45849	2.79319
120.642	1	0.1528971	0.1551381	0.03692024	0.05211991	0.1502212	0.4989182	1.981931	1.265041	0.07292015	0.1001606	0.1471927	0.1168274	1.058136	0.7338484	0.1335275	0.296581	0.04443623	0.08513394	0.08022763	0.04469116	0.1613388	0.1050102	0.1265078	0.148215
120.739	1	2.017239	1.099062	0.288799	0.1823431	0.07506643	0.05003574	0.05867154	0.06538693	0.4141881	0.1832574	0.2325391	0.4231385	0.06148355	0.05947067	0.05117251	0.06549712	1.33929	0.8990845	1.539082	0.8036129	0.09596204	0.05385504	0.1198736	0.03444145
120.740	1	0.3859072	0.2777976	2.669646	2.645855	0.2680653	0.2664706	0.2821427	0.1856326	2.29002	2.26408	2.394187	1.423331	0.05351604	0.06751264	0.0561668	0.05007235	0.4649542	0.2985976	0.1675064	0.2563878	0.04761263	0.04079536	0.06412671	0.04722189
120.741	1	0.05788383	0.0606731	0.06162562	0.08599629	1.095332	1.971398	0.5867078	0.3286239	0.1077923	0.1271267	0.1223819	0.1831916	0.2330406	0.2245895	0.3133116	0.4938592	0.2177342	0.261136	0.400771	0.3938855	1.233864	1.821044	2.511491	2.760223
120.742	1	0.1333507	0.1492455	0.04936146	0.04493092	0.1887111	0.4119113	1.923893	1.197668	0.1143729	0.08381974	0.1504623	0.121019	1.092454	0.7693714	0.1345718	0.2805358	0.07116157	0.08875751	0.08708311	0.05316539	0.1789233	0.1366592	0.141427	0.1991399
120.839	1	1.960071	1.105	0.3253252	0.2040469	0.07372376	0.04821579	0.06964824	0.05841689	0.4435991	0.163606	0.3474404	0.3510855	0.0596597	0.06408358	0.09706564	0.06565097	1.350521	0.8698217	1.536505	0.8203082	0.07327295	0.08959449	0.1147942	0.03334814
120.840	1	0.376527	0.2549527	2.651415	2.583241	0.2660671	0.25847	0.2920286	0.1955694	2.280545	2.220946	2.448828	1.42233	0.08110355	0.06769116	0.056353	0.04834369	0.5111519	0.3134123	0.2163197	0.2344255	0.04260186	0.04071125	0.05542227	0.0557763
120.841	1	0.05977069	0.04526456	0.05666501	0.06479672	1.118732	1.95028	0.6379332	0.3996714	0.129354	0.1269681	0.1136868	0.1950869	0.2235363	0.2445329	0.3073428	0.5371894	0.2112165	0.2722701	0.4136355	0.3991688	1.193339	1.836322	2.553905	2.733697
120.842	1	0.1112659	0.1084344	0.08662749	0.05432488	0.2091022	0.3173831	1.923243	1.123401	0.1526256	0.07341574	0.1520024	0.1126789	1.125355	0.7496266	0.2562789	0.2884529	0.06760577	0.07354544	0.09839065	0.04522294	0.1673377	0.1872548	0.1601342	0.2261107
120.939	1	1.939961	1.126878	0.3699935	0.2624894	0.08319443	0.06029771	0.05611738	0.07520332	0.5071916	0.1662246	0.3800532	0.2550215	0.07531993	0.07391311	0.1038364	0.05754943	1.345978	0.8609966	1.505077	0.8088358	0.08804169	0.1255595	0.1017427	0.05431478
120.940	1	0.3772071	0.2463374	2.599817	2.495619	0.2558776	0.2613946	0.2908384	0.1906618	2.277614	2.149754	2.44152	1.455558	0.09329173	0.07659423	0.05005384	0.06848314	0.5505746	0.3128857	0.270197	0.2756009	0.03892796	0.05125151	0.04226496	0.03990515
120.941	1	0.05794087	0.03871927	0.06701582	0.05599852	1.129702	1.928208	0.6672131	0.5052436	0.1413882	0.1399647	0.09211364	0.2124121	0.238258	0.2917857	0.3024257	0.5530624	0.2173887	0.287968	0.4251101	0.4190372	1.193925	1.896827	2.602159	2.721733
120.942	1	0.117497	0.1287665	0.08753763	0.06800534	0.2373078	0.2848579	1.872523	1.072783	0.1599237	0.1119655	0.1346934	0.1215102	1.140707	0.7505127	0.312723	0.2891083	0.03767219	0.1072844	0.07930253	0.04673995	0.1144331	0.2086991	0.1380315	0.228251
121.039	1	2.002889	1.1978	0.4064522	0.2743604	0.08615492	0.06209729	0.04445158	0.08976216	0.5419784	0.07544326	0.3882562	0.2205562	0.06562073	0.0670787	0.1017627	0.05229678	1.342786	0.8541679	1.462115	0.7143307	0.1160006	0.1394935	0.08700108	0.05570121
121.040	1	0.4008587	0.2622055	2.525992	2.438048	0.2588026	0.2544486	0.2794949	0.1876436	2.276986	2.079782	2.374898	1.478973	0.0844269	0.06721209	0.04831459	0.06445734	0.5880532	0.2853182	0.3879348	0.3401953	0.0433704	0.05530711	0.03353381	0.03459164
121.041	1	0.0533102	0.04233271	0.05758268	0.04619781	1.15092	1.934975	0.6590717	0.6035101	0.1333338	0.1416276	0.09666681	0.2214693	0.2365687	0.3014321	0.3085009	0.5388164	0.2065751	0.2830183	0.4163089	0.4074557	1.139254	1.899584	2.644841	2.713822
121.042	1	0.1033305	0.105049	0.08483486	0.05108678	0.2863067	0.2586565	1.973586	1.13768	0.2093504	0.05101722	0.1326436	0.1463698	1.164669	0.7674798	0.3597843	0.2827935	0.06912825	0.1020816	0.0829436	0.07612688	0.1122356	0.2215443	0.1442003	0.2109007
121.139	1	2.064567	1.231269	0.4968671	0.277907	0.09123804	0.06819721	0.05418612	0.0652526	0.5009894	0.1575948	0.4079115	0.1897671	0.06425129	0.07825524	0.1034579	0.05651832	1.334622	0.9098302	1.404926	0.6739273	0.1219297	0.1133716	0.07781818	0.06097004
121.140	1	0.4088815	0.2568274	2.463778	2.374069	0.2562729	0.2560923	0.2743934	0.1845471	2.298443	2.037986	2.298367	1.467834	0.07844871	0.0776505	0.06395038	0.06604679	0.6329697	0.2735614	0.4920968	0.415555	0.04663812	0.06862256	0.03660817	0.0392484
121.141	1	0.05139916	0.05311869	0.06013341	0.0314692	1.156026	1.948267	0.6133134	0.6598276	0.1098583	0.1402418	0.08570354	0.2118921	0.2252512	0.2826006	0.3079349	0.5006647	0.1927428	0.2680303	0.4144662	0.4034882	1.102686	1.940919	2.675587	2.714759
121.141	1	0.09422708	0.1042773	0.1122004	0.03759984	0.2521631	0.27203	2.110253	1.278929	0.2000319	0.05330425	0.1142834	0.1405785	1.203583	0.8647479	0.3703975	0.3038565	0.08130194	0.09708528	0.09064476	0.05693056	0.1245695	0.2236407	0.16742	0.1754099
121.239	1	2.122507	1.297957	0.529692	0.2800202	0.07514707	0.06655589	0.05854691	0.03577623	0.4853575	0.2619494	0.4622379	0.1841775	0.06603525	0.07728815	0.08774575	0.06553377	1.317822	1.053029	1.391478	0.7362064	0.1004555	0.08287178	0.06640842	0.06849043
121.240	1	0.4097721	0.2646094	2.409746	2.326359	0.2567186	0.2594384	0.2647602	0.1787661	2.327644	2.009216	2.221604	1.438506	0.08798549	0.06075255	0.07210203	0.06400013	0.6445607	0.2784682	0.5754895	0.4619673	0.04879769	0.06085589	0.04976694	0.04662523
121.241	1	0.05025214	0.05050154	0.07304182	0.03508329	1.159536	1.959558	0.5826265	0.6950911	0.09475266	0.1411892	0.08287549	0.2095084	0.2110269	0.2679831	0.3277673	0.479788	0.1912409	0.272668	0.4182069	0.4002506	1.081093	1.992027	2.715159	2.705087
121.242	1	0.07004771	0.06628426	0.06532348	0.05303866	0.1525286	0.3364512	2.098572	1.329173	0.159769	0.06740083	0.1238732	0.1554517	1.15439	0.8780905	0.3721606	0.2958192	0.07691531	0.101097	0.05299654	0.03760077	0.1400229	0.2511423	0.1772453	0.1341306
121.339	1	2.131631	1.293894	0.4958325	0.264798	0.08122716	0.08733261	0.066653	0.04947556	0.4778071	0.3353579	0.4728967	0.2198886	0.0753419	0.08301837	0.08512177	0.06097515	1.218709	1.145962	1.301082	0.7683001	0.08919633	0.08241548	0.08590443	0.06372222
121.340	1	0.4011813	0.2707521	2.359041	2.266143	0.2517764	0.272946	0.2585647	0.1820125	2.370078	2.039562	2.151273	1.397795	0.08900513	0.06201724	0.08485342	0.06472354	0.6366004	0.3128639	0.6368025	0.4663421	0.04492544	0.06564812	0.06806892	0.04447185
121.341	1	0.06031482	0.04897905	0.07063308	0.05427338	1.161156	1.982656	0.5633164	0.6892889	0.09368519	0.1342618	0.07692078	0.1832453	0.2142178	0.2657873	0.3373892	0.4491847	0.2018521	0.2785337	0.4203601	0.3914081	1.08177	2.064524	2.735645	2.696458
121.342	1	0.08811155	0.07919027	0.06119104	0.0746311	0.0762667	0.3707179	2.044083	1.350933	0.1222635	0.07146916	0.1261789	0.1527105	1.049292	0.8245913	0.3415579	0.3371885	0.03829286	0.094918	0.04906391	0.06591436	0.1404967	0.26692	0.2046513	0.1039311
121.439	1	2.127614	1.254585	0.4500761	0.2606289	0.05301862	0.0700891	0.05993073	0.04704235	0.4207944	0.3214956	0.4982226	0.2416295	0.05716202	0.05710256	0.07098144	0.04371065	1.199019	1.220117	1.309998	0.8109978	0.0802323	0.09560943	0.07437785	0.04210329
121.440	1	0.3922215	0.2622746	2.332579	2.269771	0.2533379	0.2796605	0.2519175	0.1762774	2.381946	2.08956	2.055872	1.347803	0.0648141	0.06208068	0.08155985	0.06197027	0.6115443	0.3561702	0.6457833	0.4383108	0.03645947	0.05683521	0.05609482	0.05548949
121.441	1	0.06709389	0.04876169	0.0866258	0.06581541	1.181471	2.012271	0.5637203	0.6842591	0.08931104	0.1389707	0.08404551	0.175675	0.2221895	0.2478858	0.3738223	0.413192	0.1883822	0.2798974	0.4138505	0.38168	1.071825	2.113555	2.764502	2.705927
121.442	1	0.1142648	0.09677894	0.07893262	0.06921165	0.1694448	0.398371	2.012865	1.372892	0.1147342	0.09119637	0.1191748	0.13081	0.9815132	0.7864601	0.2736668	0.3481107	0.07946328	0.07542184	0.07509932	0.0581556	0.1659792	0.2411732	0.2147591	0.1062649
121.539	1	2.184334	1.263214	0.4729399	0.253613	0.05371914	0.06836129	0.08638262	0.06457885	0.3703651	0.3042015	0.4814661	0.2621867	0.05277188	0.04199509	0.05935367	0.03888731	1.191071	1.235773	1.388367	0.851623	0.075809	0.09728062	0.05717535	0.03521254
121.540	1	0.396446	0.2710685	2.316223	2.300615	0.2599223	0.282725	0.2472474	0.1807101	2.405008	2.153442	1.984643	1.297634	0.0634687	0.07347702	0.0719842	0.05474869	0.6059251	0.437029	0.6387187	0.3802112	0.0464049	0.06090655	0.05652892	0.05913433
121.541	1	0.03901987	0.0384637	0.06692177	0.0582971	1.196132	2.044239	0.5608446	0.6694048	0.08702415	0.1508433	0.1026304	0.1647596	0.2285901	0.25153	0.3318465	0.4084463	0.1773786	0.2824018	0.404961	0.3776358	1.066731	2.12271	2.786022	2.714433
121.542	1	0.1072858	0.1167528	0.0812641	0.08243302	0.1965763	0.4775983	2.081816	1.441348	0.1174027	0.06230664	0.1515046	0.1327219	0.9830254	0.7944831	0.3300053	0.3509866	0.1036252	0.05405975	0.06633251	0.07457014	0.1873703	0.2107624	0.1990176	0.1574977
121.639	1	2.238111	1.283267	0.4612564	0.2072588	0.06001321	0.07632177	0.08817001	0.06028334	0.2811873	0.4132764	0.4017793	0.3009718	0.05087668	0.05842153	0.04645547	0.04170767	1.162242	1.205738	1.465127	0.8639003	0.07407997	0.0825794	0.05597914	0.03563642
121.640	1	0.400524	0.3013748	2.291041	2.337668	0.2634532	0.2842888	0.2399182	0.179023	2.439469	2.248158	1.971171	1.270166	0.08070117	0.08453733	0.08108276	0.05682589	0.6003078	0.4923997	0.5888564	0.3635883	0.04696359	0.04587803	0.05288759	0.05290713
121.641	1	0.03457995	0.04625202	0.07288399	0.06193616	1.187223	2.025741	0.5725307	0.6034272	0.09706293	0.1556482	0.1206944	0.1754657	0.2496456	0.2418931	0.3262914	0.4457919	0.1842419	0.2990649	0.3946787	0.3723236	1.083006	2.151204	2.784411	2.712134
121.642	1	0.13023	0.103181	0.09304781	0.08572435	0.1914297	0.5208026	2.103218	1.423485	0.1170794	0.06413819	0.167898	0.09096286	1.022307	0.7454817	0.3463456	0.3050229	0.124222	0.05604719	0.09304052	0.06221134	0.1910144	0.1762617	0.1790195	0.1832451
121.739	1	2.241077	1.338688	0.4882519	0.2035227	0.057813	0.05848335	0.08649181	0.05722556	0.1619481	0.4220835	0.3473822	0.3691098	0.04593924	0.06505384	0.04302472	0.04797189	1.142771	1.121955	1.536024	0.8620295	0.08630901	0.07580311	0.07235769	0.04995036
121.740	1	0.3961327	0.3274584	2.272167	2.389846	0.2567245	0.2804265	0.2345112	0.1823944	2.442866	2.340643	1.985351	1.257623	0.07600768	0.09837287	0.08334188	0.06415487	0.5869956	0.5451919	0.5127749	0.3917451	0.05337035	0.03480244	0.05867586	0.05742775
121.741	1	0.04538445	0.05186514	0.07898279	0.06368506	1.177263	2.019645	0.6141842	0.5227432	0.08831734	0.1467472	0.1281099	0.1682208	0.2500393	0.25921	0.3302104	0.4684527	0.1720769	0.2893199	0.391693	0.407359	1.064778	2.182089	2.77748	2.721843
121.742	1	0.1511284	0.1419438	0.06790652	0.07156545	0.1443651	0.5388007	2.032198	1.352877	0.1121425	0.1147722	0.1489995	0.08375957	1.043604	0.7118489	0.3521205	0.2808868	0.05230902	0.08151822	0.08677997	0.05832672	0.2138799	0.1236577	0.1910101	0.2174745
121.839	1	2.176627	1.348752	0.5316078	0.2532501	0.03883987	0.06467203	0.05378713	0.07107044	0.1998511	0.3912282	0.2293687	0.3859111	0.05890846	0.07761152	0.06092774	0.04246212	1.119908	0.9398159	1.559152	0.8849521	0.07474667	0.06198571	0.08861738	0.05869667
121.840	1	0.3869193	0.3214096	2.252304	2.431179	0.257949	0.2787876	0.2390874	0.1789117	2.430205	2.410892	2.038912	1.233317	0.06168931	0.1012688	0.08960421	0.06881349	0.5792735	0.5752483	0.4156226	0.4160833	0.04966836	0.03045173	0.05253605	0.05263053
121.841	1	0.05657256	0.05923904	0.05028693	0.05140768	1.15881	2.001204	0.6752325	0.4577528	0.07750727	0.1536592	0.1228494	0.201454	0.2510026	0.2714458	0.3127937	0.5084735	0.1744989	0.2946064	0.4040334	0.4244907	1.0654	2.207931	2.752054	2.729348
121.842	1	0.1613413	0.1652255	0.06922755	0.07041665	0.1439027	0.4679511	1.933255	1.293315	0.124775	0.07842822	0.1414293	0.1075483	1.114552	0.7057245	0.3619929	0.2846707	0.08544468	0.08881927	0.08283313	0.05880656	0.1611592	0.1344187	0.225732	0.2492893
121.939	1	2.194109	1.309076	0.5798203	0.3180193	0.04810219	0.05380726	0.05811998	0.08172352	0.2496825	0.3342347	0.2083219	0.3516695	0.07187543	0.05169271	0.06994175	0.04928355	1.071257	0.7673727	1.539996	0.9157753	0.07660386	0.05674744	0.08880971	0.03571546
121.940	1	0.3666367	0.2987116	2.296964	2.472984	0.2628538	0.2818857	0.2458615	0.1624053	2.372848	2.482542	2.110224	1.206229	0.05557476	0.09257884	0.08654977	0.06105981	0.5967653	0.5644115	0.3418941	0.4162741	0.05498057	0.03992211	0.04321464	0.04557763
121.941	1	0.06225806	0.07503822	0.0643094	0.04021756	1.135368	1.991509	0.7561684	0.3893035	0.08673737	0.1629313	0.1089641	0.1991377	0.2582907	0.2569734	0.2881246	0.5246589	0.1746	0.2882956	0.3955188	0.4136141	1.063296	2.194836	2.716804	2.734255
121.942	1	0.1060442	0.1499455	0.06879639	0.06860038	0.1516307	0.3877418	2.042528	1.2511	0.1151398	0.09140184	0.1350825	0.1320584	1.195722	0.7219099	0.3956625	0.2708123	0.06589671	0.07778441	0.07477434	0.07375897	0.1427467	0.1624365	0.2403047	0.2623634
122.039	1	2.24734	1.326377	0.6542561	0.3639159	0.06048523	0.06484742	0.09606444	0.07181095	0.249239	0.3617224	0.3290918	0.3130223	0.07410198	0.07327225	0.07936476	0.04939435	1.044973	0.6424616	1.51143	0.961096	0.08990606	0.08038396	0.09450249	0.03968268
122.040	1	0.3223769	0.2757965	2.357232	2.507418	0.2682294	0.2912963	0.2529827	0.1534968	2.355389	2.489222	2.164239	1.173311	0.06661435	0.1029714	0.07687997	0.05324914	0.6410544	0.5402328	0.2817404	0.4064707	0.07324721	0.04137664	0.05354224	0.04809267
122.041	1	0.05919361	0.06769974	0.06506403	0.0417715	1.115472	1.969944	0.7926346	0.3384451	0.08731945	0.1574669	0.101138	0.1868261	0.2922044	0.2799023	0.2765921	0.5024124	0.1845853	0.2999315	0.3995303	0.3998012	1.077422	2.203229	2.679198	2.739253
122.041	1	0.1102058	0.1144152	0.1059234	0.07415755	0.201991	0.3213014	2.157678	1.239328	0.1459399	0.08876434	0.1554053	0.1378942	1.244636	0.7272518	0.4044145	0.32313	0.05997772	0.09141571	0.08204061	0.05648614	0.1407588	0.1928957	0.1983318	0.2361921
122.139	1	2.261387	1.298196	0.6251634	0.3898747	0.05936447	0.06712918	0.08714927	0.05288423	0.2941193	0.3415862	0.360544	0.2840691	0.05227649	0.06112179	0.07084648	0.06466389	1.095444	0.5950143	1.464699	1.011072	0.08524223	0.06869056	0.08157311	0.04020619
122.140	1	0.3002643	0.2535915	2.406563	2.508295	0.2680506	0.283422	0.2602914	0.1587249	2.337316	2.457372	2.229752	1.14549	0.07968399	0.0942511	0.0609458	0.05512089	0.667682	0.4999084	0.2239249	0.3726277	0.06161284	0.04380582	0.05348281	0.04281209
122.141	1	0.05793292	0.04952709	0.07757064	0.0458643	1.111026	1.972323	0.8318263	0.3221186	0.0921114	0.1378206	0.1000945	0.1786628	0.3221045	0.3077082	0.2724419	0.4867676	0.1880131	0.3206885	0.3889823	0.3856096	1.096197	2.246795	2.635816	2.742819
122.141	1	0.1394071	0.08625544	0.1128867	0.06583386	0.2186226	0.2510701	2.125502	1.226775	0.1589889	0.0850993	0.1314244	0.1507944	1.21671	0.7402448	0.3238144	0.3427506	0.1047553	0.09949193	0.0776438	0.04030774	0.1490115	0.1976749	0.1368169	0.1965731
122.239	1	2.258206	1.204452	0.5867412	0.4114066	0.06257633	0.08303054	0.07599667	0.06347102	0.3048088	0.359297	0.3316127	0.2497659	0.0422675	0.07323588	0.063946	0.0757243	1.197404	0.6461573	1.449445	1.02616	0.07852504	0.08133453	0.0836178	0.04030733
122.240	1	0.2853518	0.2679479	2.456821	2.475947	0.2725009	0.2761986	0.2695614	0.1649938	2.309492	2.392935	2.274689	1.103188	0.09482156	0.08939368	0.04665955	0.06434756	0.6955383	0.4497467	0.1751226	0.3254673	0.05076068	0.05380613	0.0591839	0.04056212
122.241	1	0.04724517	0.03458366	0.06359495	0.02279434	1.086171	1.970672	0.8536782	0.3575706	0.1017793	0.1290232	0.1087254	0.1671883	0.3051087	0.3001745	0.300445	0.4563569	0.1811247	0.3227685	0.3763847	0.3720488	1.131197	2.283867	2.587428	2.742732
122.241	1	0.1128267	0.0969983	0.1071668	0.05005024	0.1982917	0.2470264	2.120598	1.23393	0.1737644	0.05498386	0.1473978	0.1643425	1.14132	0.7433279	0.2920347	0.3246923	0.1111522	0.08954454	0.08797011	0.04761907	0.1742324	0.1848409	0.0828701	0.2209015
122.339	1	2.235981	1.213082	0.5290167	0.3663829	0.06514841	0.08114702	0.07519766	0.05778439	0.339734	0.3406468	0.3248987	0.1880107	0.07163924	0.05437644	0.06146509	0.05862711	1.285362	0.6881493	1.420304	1.072155	0.07377364	0.09496516	0.08505959	0.05311672
122.340	1	0.2723934	0.3312519	2.479805	2.413837	0.2612314	0.2759832	0.2788471	0.1456904	2.300849	2.327723	2.280529	1.071189	0.1009661	0.09262402	0.05132504	0.07683157	0.7112206	0.4226453	0.1783234	0.2997592	0.04766415	0.05803751	0.06501499	0.04216059
122.341	1	0.04759711	0.04904636	0.06723105	0.05445672	1.059464	1.976679	0.8268948	0.4421873	0.1139325	0.148285	0.1039362	0.1567559	0.296978	0.3159672	0.3472193	0.4193239	0.1774629	0.3400826	0.3693882	0.3725446	1.168702	2.280606	2.562797	2.744096
122.342	1	0.1106249	0.1062648	0.0906154	0.0523039	0.1276093	0.2657169	2.215745	1.360637	0.1899685	0.09258381	0.1342127	0.1916497	1.121725	0.7986979	0.3064605	0.3120942	0.08774104	0.06126308	0.06951302	0.06662535	0.1872495	0.1290571	0.07495	0.213379
122.439	1	2.239098	1.231642	0.5115368	0.3122888	0.07503093	0.0776616	0.07034258	0.04942931	0.3807774	0.3794983	0.3250821	0.1331136	0.08035852	0.05777012	0.04430375	0.05759687	1.365986	0.7612696	1.395067	1.091471	0.07054257	0.09508779	0.08616207	0.06030678
122.440	1	0.285409	0.4032179	2.475166	2.351769	0.2600867	0.2722133	0.2760738	0.149802	2.299927	2.238435	2.243402	1.072322	0.09916681	0.09579112	0.04763675	0.08365509	0.7080256	0.4115606	0.24228	0.2853075	0.05110568	0.05057985	0.06141785	0.04682177
122.441	1	0.06596071	0.0558677	0.07691022	0.06467622	1.034993	1.993304	0.8063895	0.5420295	0.1221295	0.1627726	0.1153889	0.1479692	0.2719233	0.3102693	0.367897	0.3788561	0.1799904	0.3485696	0.375364	0.3798007	1.205811	2.259939	2.544801	2.756261
122.442	1	0.1154253	0.08087171	0.07022261	0.06733203	0.1750372	0.3332002	2.343637	1.507384	0.1889153	0.1074638	0.1360835	0.1770884	1.143474	0.8814958	0.3285973	0.3094004	0.06339097	0.09471673	0.06436084	0.08767219	0.1654007	0.1758669	0.09724746	0.1916999
122.539	1	2.32734	1.331729	0.4783555	0.2965089	0.07476005	0.08381651	0.07924494	0.06153746	0.3296128	0.4034175	0.3578428	0.1661205	0.05260509	0.05212034	0.07359858	0.06285146	1.430447	0.859863	1.43624	1.032775	0.08995349	0.1131991	0.08941647	0.05604505
122.540	1	0.3123813	0.4755624	2.430202	2.297382	0.2588922	0.2556925	0.2721498	0.1539754	2.330464	2.153264	2.199452	1.091473	0.1067276	0.08400304	0.0513144	0.08165783	0.6837856	0.4078853	0.3619337	0.3121243	0.0569172	0.04239102	0.05206858	0.04297023
122.541	1	0.0733885	0.08321678	0.08167332	0.05757326	0.9935102	2.001134	0.8041419	0.6015848	0.1081342	0.1605936	0.1190364	0.1334211	0.2477865	0.3010547	0.3653588	0.375227	0.1731035	0.3399619	0.3728844	0.400935	1.251794	2.236411	2.508596	2.761067
122.542	1	0.1037089	0.1159079	0.06178407	0.08023663	0.2118376	0.3958325	2.259658	1.510648	0.1481185	0.1122946	0.1457585	0.148967	1.080432	0.8113064	0.3376475	0.3180938	0.08173993	0.07648911	0.05964501	0.07185522	0.1882522	0.2046239	0.1373413	0.1585864
122.639	1	2.349185	1.44079	0.3905503	0.302024	0.06701474	0.08131433	0.05798563	0.0672247	0.2646295	0.3702454	0.3911665	0.2078126	0.04100199	0.05075187	0.07472585	0.06348744	1.381636	0.9561777	1.422605	0.9620351	0.08606444	0.1041485	0.09509803	0.05576698
122.640	1	0.3519689	0.548886	2.408953	2.247889	0.2705261	0.2436056	0.2574781	0.1424038	2.379612	2.071935	2.115905	1.065663	0.1138531	0.08109382	0.04887841	0.07107199	0.6721358	0.4121648	0.4591735	0.3551153	0.05657176	0.03622641	0.04731093	0.05267933
122.641	1	0.06511128	0.082393	0.07996467	0.05562896	0.9712288	2.002523	0.8185304	0.6437993	0.1005894	0.1488984	0.1028656	0.123917	0.2417039	0.3018984	0.3565509	0.3510059	0.1819487	0.3126049	0.3499469	0.3862821	1.297208	2.202419	2.484131	2.759911
122.642	1	0.1189209	0.1122031	0.08684872	0.08428899	0.2332774	0.4418269	2.168808	1.458057	0.1234528	0.09000075	0.1509585	0.1185123	1.024693	0.7250655	0.3571685	0.3287398	0.1072492	0.06194236	0.1139437	0.07690173	0.1716621	0.2175222	0.1598137	0.1099165
122.739	1	2.369422	1.577961	0.331712	0.3379691	0.04744173	0.07304129	0.04730848	0.06740858	0.2828256	0.30184	0.4583814	0.2141927	0.04331241	0.04509696	0.07428474	0.05774859	1.271387	1.030853	1.383453	0.9507312	0.07112632	0.09559876	0.08435227	0.06607111
122.740	1	0.3899187	0.6106321	2.379941	2.231192	0.2662023	0.2358235	0.2417285	0.1453133	2.390462	2.002327	2.010677	1.047376	0.1117343	0.07920419	0.05870035	0.05578397	0.6555262	0.431528	0.5458401	0.4036858	0.04636676	0.0323714	0.06318012	0.06317183
122.741	1	0.07300163	0.06799913	0.06171926	0.05772146	0.959595	1.995252	0.8644022	0.671297	0.08173028	0.1388673	0.1057425	0.1032234	0.2494063	0.2788956	0.3568804	0.313239	0.1883795	0.2980161	0.3435399	0.3764466	1.354449	2.168067	2.47311	2.761226
122.742	1	0.1136763	0.1021065	0.05204655	0.05776553	0.2146269	0.4983228	2.101759	1.385578	0.1064424	0.08614791	0.1358989	0.09122943	0.9903604	0.665694	0.312263	0.2918542	0.1199892	0.04935814	0.0850603	0.06488448	0.1657868	0.1999594	0.1730694	0.1093109
122.839	1	2.411684	1.696239	0.3121247	0.3388559	0.06008559	0.06316173	0.04908562	0.05081271	0.3256377	0.2874432	0.4711589	0.2280509	0.0440744	0.03594129	0.07086253	0.02593591	1.237863	1.072074	1.404665	0.9185267	0.07771095	0.08078326	0.04851588	0.06544227
122.840	1	0.4191876	0.6533862	2.38739	2.25119	0.2652837	0.2333491	0.235815	0.1487362	2.403418	1.968082	1.901615	1.013891	0.105967	0.09575164	0.06668706	0.03499727	0.6545094	0.4929759	0.5926719	0.4090314	0.04170613	0.04917935	0.07409	0.07237571
122.841	1	0.05484953	0.06126058	0.04875407	0.04417853	0.9730991	1.993132	0.916379	0.6581887	0.08215107	0.1395959	0.1086781	0.09206856	0.2335086	0.2617518	0.3478026	0.2938262	0.1913928	0.2864131	0.3493633	0.3652432	1.386919	2.09613	2.506608	2.768149
122.842	1	0.15118	0.09393867	0.05992564	0.06497871	0.2086449	0.5286673	2.184521	1.366283	0.09248619	0.09080079	0.1814644	0.1092181	1.026379	0.7055363	0.2387242	0.2867385	0.101172	0.05813858	0.117068	0.07214517	0.1918005	0.1618533	0.1528428	0.1441359
122.939	1	2.424948	1.713919	0.3028569	0.314452	0.05768257	0.07064002	0.05248633	0.03697978	0.3280658	0.269539	0.4768589	0.195566	0.03922489	0.05171768	0.07071298	0.03924672	1.210002	1.067369	1.499066	0.8884369	0.08050159	0.07104915	0.05312399	0.07128487
122.940	1	0.4335036	0.6758672	2.391568	2.265139	0.2638407	0.229953	0.2169336	0.1462469	2.379049	1.946696	1.801314	0.9827378	0.09575508	0.08205183	0.05841419	0.02307105	0.662671	0.54534	0.5921327	0.3683349	0.04174375	0.05248239	0.06771548	0.06747711
122.941	1	0.0621684	0.05258609	0.05265285	0.05608755	0.9909999	1.97389	0.95816	0.6091604	0.07841353	0.1485299	0.1124328	0.08668768	0.19912	0.265739	0.3191383	0.254364	0.1921905	0.2711438	0.3459089	0.3710085	1.418	2.059342	2.530051	2.754573
122.941	1	0.1879851	0.1485863	0.03517428	0.04276381	0.2208415	0.5314438	2.204426	1.350112	0.08708334	0.08678558	0.1547968	0.1428551	1.061494	0.7272048	0.1813583	0.2998174	0.07883663	0.107746	0.08968379	0.08133293	0.1807661	0.1375496	0.1119113	0.1896972
123.039	1	2.383072	1.674506	0.2777215	0.2698481	0.0499537	0.05189436	0.06336583	0.0419498	0.3420989	0.212486	0.4256497	0.2115748	0.05463259	0.04984134	0.05474186	0.04355692	1.220277	1.020033	1.609891	0.835239	0.08543969	0.08529375	0.06938329	0.0474251
123.040	1	0.4458117	0.6870151	2.393242	2.301683	0.2595165	0.2286553	0.2040175	0.1527574	2.392636	1.993164	1.740033	0.9806126	0.1084517	0.09427809	0.05747308	0.0409354	0.682674	0.5914764	0.5591041	0.3270218	0.04178405	0.06553308	0.06855547	0.05543379
123.041	1	0.0647634	0.06193714	0.04887272	0.06673875	0.998775	1.949696	0.9909915	0.5599708	0.08479351	0.1372643	0.1028422	0.08223081	0.1955423	0.2632312	0.3096404	0.2580257	0.1945533	0.2658811	0.3554514	0.378532	1.457252	2.025824	2.561238	2.74975
123.042	1	0.1688244	0.1296797	0.04312763	0.05228391	0.221636	0.4509374	2.134507	1.258564	0.1171904	0.1013819	0.1676226	0.1121221	1.116178	0.7307586	0.2104768	0.2775409	0.08812948	0.08472998	0.08003246	0.08760748	0.1446184	0.1658849	0.08473753	0.2379101
123.139	1	2.294153	1.582025	0.2233558	0.2695373	0.05000627	0.03936938	0.06541376	0.03997989	0.3736729	0.2708519	0.3303837	0.2705657	0.07090075	0.0516007	0.05123077	0.05440519	1.296646	0.9964811	1.712648	0.8110912	0.08329327	0.08721537	0.07349921	0.04143792
123.140	1	0.4622175	0.6690659	2.366536	2.324223	0.257317	0.243381	0.188233	0.147015	2.372344	2.062059	1.747981	0.9820249	0.1095396	0.1054501	0.07219853	0.04542779	0.702343	0.6097502	0.5363838	0.2865258	0.05112517	0.06230904	0.09175824	0.08017165
123.141	1	0.05985767	0.04540049	0.06722829	0.06633765	1.012549	1.945362	0.9991856	0.5218736	0.09343372	0.1462703	0.08393773	0.08828177	0.2205571	0.27968	0.2675977	0.2932886	0.1892792	0.27354	0.3641759	0.3925323	1.476301	2.019302	2.614699	2.757676
123.141	1	0.1337537	0.1155506	0.06435202	0.05072116	0.175983	0.3636604	2.04228	1.187524	0.1586958	0.09155675	0.1532994	0.1008736	1.14083	0.7316566	0.2957008	0.2781914	0.05623267	0.0690235	0.05901132	0.06458032	0.1277943	0.1970481	0.08527383	0.2668159
123.239	1	2.266907	1.525201	0.1872524	0.3048453	0.05147702	0.04856358	0.07215695	0.05334007	0.353094	0.2932183	0.2729842	0.2849612	0.06401841	0.05624692	0.05215107	0.05246638	1.352271	1.049328	1.756497	0.884153	0.08311834	0.1062297	0.07416837	0.05387745
123.240	1	0.4630898	0.6342515	2.345114	2.350935	0.2595198	0.2476331	0.1924527	0.1550635	2.362113	2.145959	1.804012	1.00972	0.1058599	0.1035303	0.06762726	0.04298977	0.7021394	0.6064118	0.4726644	0.2586009	0.0575657	0.07147607	0.0869139	0.08445624
123.241	1	0.05575	0.04510641	0.04938511	0.07383018	1.034809	1.961034	0.9736397	0.4858066	0.08796188	0.1376324	0.08451182	0.08514256	0.2381004	0.3093876	0.2687142	0.2859715	0.1893924	0.278081	0.3794436	0.4033583	1.470678	1.998102	2.646839	2.760088
123.241	1	0.1398481	0.14506	0.08150185	0.05656185	0.1636331	0.3035832	2.099945	1.169886	0.173354	0.08540352	0.1764705	0.1232603	1.185912	0.742497	0.3269793	0.2857697	0.06800413	0.1030947	0.05675186	0.0540453	0.1344362	0.1947684	0.1007842	0.2659471
123.339	1	2.262783	1.469769	0.2307749	0.2687818	0.04134899	0.03184055	0.0676069	0.04209942	0.352221	0.2447384	0.2496256	0.2962821	0.04711554	0.07788617	0.06308286	0.05840028	1.351652	1.04009	1.765993	0.9621583	0.07467406	0.09432124	0.08536757	0.06050938
123.340	1	0.4637788	0.602028	2.339356	2.394052	0.2511471	0.2547156	0.2058547	0.1572389	2.31994	2.193053	1.875283	1.015626	0.09839419	0.09243554	0.07206227	0.04623778	0.6753169	0.5890532	0.3861233	0.3190006	0.05849626	0.06518029	0.0645286	0.06855205
123.341	1	0.04966583	0.06850572	0.05328669	0.06078454	1.056892	1.982534	0.9158744	0.4610847	0.09862943	0.1225514	0.09857563	0.07455493	0.2721319	0.3160193	0.2710049	0.2566206	0.2029298	0.2927135	0.3772428	0.398054	1.458795	1.995962	2.677527	2.768532
123.342	1	0.1260974	0.08711256	0.07841896	0.08258219	0.1521115	0.2465102	2.242959	1.28152	0.1824688	0.05297807	0.1606943	0.1495548	1.228267	0.8191723	0.3424004	0.3206336	0.09995567	0.1309065	0.09345792	0.08193051	0.1889416	0.2011499	0.1276762	0.2254025
123.439	1	2.268074	1.446792	0.2641061	0.2764069	0.04676719	0.06334346	0.06085198	0.05691987	0.3395191	0.2460767	0.2156378	0.3323081	0.03590202	0.0549627	0.08890777	0.07018045	1.321089	0.9537364	1.738169	1.024798	0.08103763	0.07866807	0.0949149	0.05073457
123.440	1	0.4809977	0.5448889	2.333847	2.421544	0.2505395	0.2617847	0.2245135	0.1587318	2.311185	2.240306	1.95676	0.9977956	0.1015849	0.09964383	0.05366822	0.05216863	0.6752939	0.5710992	0.2957949	0.3909472	0.07023319	0.07191834	0.07011107	0.05490983
123.441	1	0.04847721	0.06920047	0.07643193	0.05664436	1.055257	2.00802	0.8820285	0.4955981	0.0841247	0.131806	0.09150965	0.07268889	0.2707356	0.325806	0.2902745	0.2375764	0.2094145	0.3058827	0.3917894	0.4004395	1.445031	2.025662	2.700929	2.780806
123.442	1	0.1283282	0.1172578	0.1086363	0.0697381	0.1495643	0.2643677	2.247214	1.339446	0.1869983	0.05891159	0.1359998	0.1747951	1.230987	0.8760131	0.3454408	0.3047971	0.123608	0.1079285	0.06710403	0.06737465	0.246479	0.2149599	0.1220596	0.1591718
123.539	1	2.242858	1.412683	0.3257022	0.2687248	0.06125174	0.05701483	0.08024037	0.06333098	0.3346081	0.3004483	0.1857562	0.3514963	0.05986105	0.06618582	0.05755728	0.05961054	1.279875	0.7875346	1.703477	1.044436	0.08789437	0.05666722	0.1012935	0.05280309
123.540	1	0.4965768	0.4844306	2.356018	2.429381	0.2585115	0.2756717	0.2430216	0.1328977	2.307043	2.296128	2.017407	0.9580177	0.09997755	0.1192579	0.0319016	0.05806906	0.6739671	0.5367274	0.2064906	0.4366739	0.06983746	0.0686273	0.06396742	0.04340894
123.541	1	0.04083827	0.06284924	0.0812315	0.06421204	1.059076	2.029898	0.8570207	0.5415367	0.08006749	0.1411005	0.09389788	0.05435366	0.2635601	0.3336443	0.2826899	0.2104234	0.2093461	0.3268751	0.3985902	0.3963117	1.429733	2.068969	2.738353	2.815234
123.542	1	0.0707476	0.07928969	0.08164314	0.06644772	0.2110185	0.3013543	2.193337	1.34332	0.1801832	0.0792709	0.1428566	0.1481152	1.187803	0.891917	0.3124524	0.2936151	0.08800719	0.1084658	0.05028428	0.04730845	0.2321103	0.271754	0.1489661	0.1336672
123.639	1	2.176444	1.359019	0.3035614	0.2447547	0.05023484	0.05153572	0.08003477	0.06540337	0.308557	0.3023511	0.2639769	0.3432554	0.05971539	0.03757406	0.06320705	0.05266164	1.232249	0.5353491	1.691582	1.054004	0.06956016	0.04935051	0.07681941	0.04394355
123.640	1	0.5174236	0.42674	2.388289	2.422209	0.2601133	0.275575	0.2478565	0.1299422	2.291355	2.315614	2.081781	0.8970039	0.09581715	0.1200154	0.03453994	0.06229597	0.6453775	0.4781939	0.1468194	0.4797667	0.05712896	0.06366467	0.06779373	0.04709442
123.641	1	0.04897376	0.06712074	0.07685609	0.06083337	1.058963	2.053892	0.8435304	0.5411066	0.07997319	0.167109	0.1043553	0.05118493	0.2491448	0.3406251	0.2823205	0.2001827	0.2209612	0.3382039	0.3998437	0.3971873	1.406596	2.07392	2.768718	2.820911
123.642	1	0.08821677	0.07508218	0.06919095	0.08693485	0.2518334	0.3511204	2.116044	1.368185	0.1443004	0.07735819	0.1357027	0.152841	1.091901	0.8518642	0.2511221	0.3175031	0.06818416	0.1093975	0.04372182	0.06576879	0.1973492	0.2666412	0.194864	0.1153694
123.739	1	2.163137	1.334158	0.2901069	0.2022323	0.0491079	0.05430107	0.07357733	0.06252365	0.3259652	0.3078775	0.3535446	0.3449567	0.05655362	0.06428197	0.07695723	0.05069694	1.153403	0.4120261	1.691811	1.1023	0.07633518	0.05340933	0.06011573	0.06840765
123.740	1	0.5133322	0.3464214	2.391187	2.389757	0.2566979	0.2633103	0.2517714	0.1247802	2.2906	2.288442	2.162946	0.8879991	0.0986257	0.1138724	0.04476216	0.06296883	0.6048726	0.425126	0.110376	0.4646391	0.04775888	0.05602088	0.0719061	0.05623733
123.741	1	0.03699198	0.05851895	0.06152994	0.04674318	1.065364	2.062019	0.8305325	0.5131112	0.07715169	0.169706	0.08874855	0.07382558	0.2203166	0.3397045	0.2743803	0.2168236	0.2166913	0.3389982	0.4053268	0.4048348	1.369609	2.049581	2.801552	2.845312
123.742	1	0.1218374	0.1184446	0.05177241	0.09422766	0.2568685	0.4169357	2.172358	1.453912	0.1436654	0.1136156	0.1228996	0.1235058	1.058453	0.8646292	0.2471432	0.3257853	0.1035826	0.1059698	0.06118018	0.08114549	0.1773193	0.2443435	0.2063434	0.1089688
123.839	1	2.169053	1.360719	0.2255249	0.2061447	0.07358345	0.05269239	0.07855368	0.07251453	0.392342	0.3391519	0.3470257	0.326434	0.05495861	0.07068178	0.06818597	0.06027199	1.113604	0.5798779	1.648578	1.178242	0.07914497	0.0697527	0.04391027	0.07772439
123.840	1	0.5210912	0.3229431	2.375707	2.336084	0.2537313	0.2632296	0.2623713	0.1384098	2.299038	2.246479	2.200007	0.9334313	0.09668338	0.1156192	0.02598316	0.06224271	0.6027838	0.4001791	0.07100422	0.3876882	0.04223578	0.06060112	0.03771116	0.05270439
123.841	1	0.04167427	0.07056017	0.06052679	0.05125288	1.078668	2.070954	0.8324471	0.4915728	0.08289569	0.1749625	0.08981293	0.1123643	0.198107	0.3147011	0.2813449	0.2646868	0.2135164	0.3283756	0.4098162	0.4194927	1.346979	2.038129	2.819611	2.85504
123.842	1	0.152475	0.1299663	0.04118616	0.07925556	0.2305692	0.479783	2.230323	1.486669	0.1188481	0.09578886	0.1580676	0.1264482	1.028142	0.845866	0.3193785	0.3196754	0.1445799	0.06695347	0.06633836	0.06616114	0.1488065	0.1859836	0.1616112	0.1401532
123.939	1	2.136705	1.34565	0.1544184	0.2567137	0.05824862	0.04247288	0.07594237	0.0630343	0.3698381	0.2686656	0.3413624	0.3013683	0.05428187	0.0674789	0.04634533	0.06683078	1.074235	0.8175174	1.650525	1.16287	0.07110707	0.08977417	0.05435404	0.08397846
123.940	1	0.530883	0.3840548	2.362596	2.303241	0.2566247	0.2575346	0.2635971	0.1532194	2.31257	2.168337	2.207637	0.9892744	0.08861565	0.1086248	0.02916364	0.06211798	0.638314	0.3924259	0.1053024	0.2914362	0.03689047	0.06211824	0.04389285	0.03806225
123.941	1	0.04521095	0.05252679	0.08096697	0.06716343	1.086686	2.083109	0.8294086	0.4316283	0.0865472	0.1898965	0.1030195	0.1558925	0.2083215	0.308517	0.2985326	0.3398782	0.2189694	0.321742	0.4109827	0.4304898	1.314798	2.044425	2.827967	2.86101
123.942	1	0.1347429	0.0871557	0.06557701	0.06600376	0.1675235	0.5135243	2.193398	1.425848	0.1065477	0.06645177	0.170699	0.09572098	1.008245	0.7182487	0.3233235	0.2754236	0.1208812	0.06573355	0.09001967	0.05849791	0.1276081	0.09543131	0.1183737	0.1649075
124.039	1	2.115025	1.280132	0.1769994	0.3079057	0.0531696	0.04709447	0.05427431	0.06252464	0.4072961	0.2517049	0.2996166	0.3439156	0.06456053	0.06657988	0.04785429	0.06632652	1.062142	1.025458	1.723109	1.12298	0.05918603	0.1073628	0.07264284	0.07679651
124.040	1	0.5341436	0.4852329	2.380828	2.279854	0.2545254	0.2438866	0.2578288	0.1421865	2.373996	2.08246	2.188932	1.020012	0.0978873	0.1159557	0.04557424	0.0635232	0.6813384	0.3951502	0.1739585	0.2578517	0.04315143	0.06980615	0.06172935	0.04442693
124.041	1	0.04655311	0.05100489	0.07189934	0.08300151	1.07472	2.090247	0.8017983	0.3619052	0.09514407	0.1941437	0.1190908	0.1788854	0.2476266	0.311992	0.3243591	0.3858423	0.2210805	0.316405	0.4010008	0.4336162	1.314136	2.042592	2.84197	2.853721
124.042	1	0.1696388	0.1265409	0.06413204	0.06866822	0.1644367	0.5068559	2.102186	1.3577	0.1163692	0.09573035	0.1607315	0.07291641	1.027969	0.6809347	0.3390944	0.2534341	0.05721946	0.07790038	0.07435992	0.05642519	0.1529611	0.1362296	0.1316218	0.182146
124.139	1	2.125908	1.260337	0.1736983	0.2405933	0.05785854	0.04145612	0.07518818	0.06774407	0.350562	0.2934034	0.2844501	0.3549005	0.06434264	0.0669251	0.04310606	0.06050607	1.032162	1.097122	1.756654	1.095765	0.05866333	0.06886293	0.07502346	0.07259289
124.140	1	0.5356436	0.5996124	2.382425	2.275634	0.2578979	0.2440663	0.2532999	0.1528173	2.388935	1.986178	2.128978	1.069028	0.1070233	0.1251281	0.05847972	0.06045412	0.7309729	0.4290472	0.2283068	0.3103836	0.04370953	0.07184546	0.06651541	0.05717504
124.141	1	0.07542207	0.04680947	0.07261896	0.07072774	1.079255	2.07849	0.7572575	0.3432096	0.1045068	0.1859309	0.1255434	0.1867485	0.2917669	0.3174847	0.3592424	0.4201514	0.2281058	0.3084892	0.3988407	0.4103054	1.300523	2.064967	2.822276	2.831272
124.142	1	0.1584931	0.137283	0.06902301	0.04497194	0.1535205	0.4457652	1.961048	1.289479	0.1210724	0.1066273	0.1318062	0.09212802	1.095535	0.6905523	0.3561044	0.2665204	0.09899509	0.1039864	0.07199812	0.07339626	0.1544182	0.1749385	0.1965742	0.2380455
124.239	1	2.133503	1.327344	0.1867282	0.160827	0.04822265	0.05078187	0.06338822	0.06299279	0.3117513	0.3273022	0.204459	0.3156635	0.04903224	0.04120519	0.03071309	0.0407127	1.004451	1.142403	1.783221	1.091153	0.0646028	0.06591335	0.06760057	0.04457625
124.240	1	0.5403948	0.695106	2.3822	2.270797	0.2522391	0.2301553	0.2585978	0.1633211	2.406558	1.897401	2.044785	1.128922	0.108539	0.1170095	0.06427067	0.06486538	0.787848	0.4760176	0.2574886	0.3895686	0.07110936	0.07076008	0.06163407	0.0689867
124.241	1	0.07554456	0.04300703	0.05905925	0.06425078	1.071593	2.088004	0.6804165	0.3922609	0.1032844	0.1754809	0.1226381	0.1860688	0.2843493	0.3127056	0.3839365	0.4361563	0.2260432	0.2961734	0.3799823	0.3963424	1.283307	2.044778	2.787091	2.804987
124.242	1	0.1042739	0.154912	0.08331076	0.06306149	0.1556518	0.3886083	1.98889	1.238413	0.1036056	0.08389625	0.1351311	0.1078472	1.134916	0.6810802	0.3898059	0.2593396	0.100537	0.08812044	0.08985686	0.07884133	0.1690248	0.1825318	0.242451	0.2683237
124.339	1	2.173945	1.440027	0.2278867	0.1883446	0.07280044	0.06076386	0.06295458	0.05866941	0.3115414	0.3367412	0.2588217	0.3197077	0.0554813	0.05643029	0.05791172	0.03855245	0.9784328	1.163599	1.822012	1.080065	0.08192842	0.06289344	0.06526565	0.06342119
124.340	1	0.5377575	0.7829195	2.367556	2.24493	0.2555861	0.2252073	0.2408885	0.1658342	2.397485	1.812867	1.93235	1.158839	0.09540202	0.1092908	0.05784041	0.0501417	0.8092689	0.5385503	0.310366	0.4426456	0.06753402	0.06504441	0.06110416	0.0588346
124.341	1	0.06521456	0.04163297	0.0614506	0.06027169	1.067356	2.088344	0.623684	0.5119469	0.09218366	0.1730835	0.1244903	0.1713975	0.2690266	0.2922132	0.3836786	0.4418597	0.2111502	0.2751134	0.3675017	0.3915106	1.227504	2.043831	2.744982	2.797226
124.342	1	0.0778988	0.1110489	0.08400765	0.07093567	0.1365989	0.3532208	2.116855	1.201537	0.1177995	0.09746642	0.1458211	0.1266835	1.187288	0.7078725	0.4031375	0.2998519	0.09516526	0.1044513	0.08376945	0.06658689	0.159863	0.1846531	0.2236989	0.246174
124.439	1	2.129415	1.484132	0.2875138	0.2062092	0.04619458	0.0671817	0.05629874	0.05054932	0.278456	0.3147704	0.2605905	0.2926113	0.06593223	0.04569479	0.05954593	0.04968052	0.9574428	1.100596	1.808581	1.027144	0.06407775	0.06484479	0.0676683	0.04935107
124.440	1	0.5292196	0.8297424	2.36165	2.234076	0.2577405	0.2209768	0.2090069	0.1651193	2.381791	1.77372	1.799114	1.201612	0.09588408	0.09652441	0.06852723	0.04581192	0.7893929	0.5922988	0.3757766	0.4562772	0.05786631	0.06614969	0.06609747	0.05999784
124.441	1	0.05273902	0.04267116	0.07162365	0.05826371	1.059857	2.092406	0.5862743	0.6507062	0.08521341	0.1648579	0.1307673	0.1689727	0.2617245	0.2636338	0.3746171	0.4450438	0.1968105	0.2777816	0.3582103	0.3915095	1.18902	2.066355	2.707018	2.814455
124.442	1	0.1280234	0.1023998	0.0888716	0.06416289	0.1353575	0.3444666	2.098627	1.173815	0.1447624	0.08997593	0.1393847	0.149243	1.160758	0.7013095	0.3310625	0.3289709	0.1335587	0.1058028	0.0840898	0.05422539	0.1533817	0.1902651	0.1808088	0.2009463
124.539	1	2.077262	1.503483	0.3955623	0.2240629	0.04239453	0.04387836	0.04426417	0.04073762	0.2422356	0.2943654	0.2721234	0.2042748	0.04961644	0.04362297	0.06778795	0.03681728	1.004671	0.9304274	1.752273	0.9957331	0.08149629	0.06327658	0.05726258	0.04752093
124.540	1	0.5330877	0.8394665	2.36297	2.254858	0.2588862	0.2262597	0.2012563	0.1712096	2.37317	1.801716	1.712537	1.275452	0.09789588	0.08600123	0.05778309	0.04197526	0.7470728	0.5932649	0.4306329	0.4468969	0.0514833	0.06320122	0.05566383	0.06385318
124.541	1	0.04604303	0.02350093	0.07709644	0.03874686	1.035318	2.105029	0.5869289	0.7703398	0.08401144	0.1617703	0.1614644	0.1720728	0.2489893	0.2419054	0.3446177	0.4254589	0.1799425	0.28212	0.3499521	0.3897243	1.18442	2.078461	2.671817	2.810971
124.542	1	0.1005139	0.1180992	0.08847256	0.07003783	0.1660167	0.328316	2.039471	1.179958	0.160348	0.05728236	0.1227764	0.1714403	1.094081	0.7278302	0.3121086	0.3233289	0.1101644	0.1112096	0.07417521	0.06372427	0.1104716	0.1438779	0.1676824	0.2238418
124.639	1	2.012036	1.555624	0.4140679	0.2268258	0.03869972	0.03609582	0.03054264	0.05179508	0.2024533	0.3097408	0.2515726	0.2005999	0.04958084	0.06399515	0.04523638	0.03168605	1.108811	0.7109333	1.678384	0.9815607	0.09331252	0.05841754	0.06467837	0.05197355
124.640	1	0.5328305	0.8305013	2.332887	2.272458	0.2564758	0.2497699	0.205348	0.1840426	2.349238	1.87467	1.692295	1.34825	0.1007031	0.07668434	0.05635809	0.04653896	0.6915344	0.5678056	0.4802183	0.4255952	0.05860395	0.06081959	0.06263838	0.07426023
124.641	1	0.03512605	0.0381013	0.08002852	0.0580669	1.032486	2.115438	0.5970962	0.8476337	0.08879018	0.1441488	0.1618414	0.1820841	0.2404166	0.245705	0.3226063	0.4179517	0.1800077	0.2949516	0.3614147	0.4088671	1.152806	2.07973	2.614053	2.81623
124.642	1	0.07540001	0.0845062	0.06888088	0.0687493	0.2095046	0.3025208	1.979308	1.225747	0.2052765	0.08232735	0.1320513	0.1668739	1.052349	0.7172408	0.3331945	0.3148006	0.07960891	0.08139015	0.0600586	0.07061974	0.08361481	0.1467889	0.1652081	0.2340294
124.739	1	2.054659	1.63449	0.3698488	0.2443966	0.04994774	0.04657485	0.03539575	0.06041339	0.1795449	0.3412793	0.2547692	0.2312893	0.05332739	0.06599726	0.06434656	0.04060788	1.311419	0.6134818	1.68512	1.03857	0.1079551	0.05587677	0.08494051	0.04150025
124.740	1	0.5326255	0.776329	2.304361	2.302559	0.2610575	0.250354	0.2079587	0.193526	2.344866	1.971238	1.725864	1.398248	0.09721797	0.07265617	0.05706374	0.06516521	0.6162913	0.5070765	0.507146	0.3697067	0.04823871	0.04886251	0.06565107	0.06936646
124.741	1	0.02621239	0.05638324	0.06802992	0.0585924	1.010903	2.135182	0.5745914	0.8677869	0.1040652	0.130944	0.1508656	0.1759035	0.21941	0.2369585	0.2987016	0.4315163	0.1659262	0.3036233	0.3452674	0.4011256	1.101626	2.034534	2.564152	2.819822
124.742	1	0.05906888	0.1046931	0.06807925	0.08786894	0.2294005	0.3249993	2.042915	1.345965	0.1865416	0.09509251	0.119837	0.15298	1.054582	0.7560795	0.3761557	0.2989755	0.04472937	0.08945791	0.05901512	0.05327121	0.09760775	0.2023793	0.1846425	0.1990622
124.839	1	2.158294	1.583486	0.3798242	0.2202274	0.05198648	0.03299262	0.04475889	0.05750897	0.2374442	0.3727338	0.3362961	0.2739206	0.07753555	0.06332073	0.07343124	0.04186257	1.474729	0.7739893	1.618657	1.062291	0.1164777	0.07168262	0.08458852	0.05245015
124.840	1	0.5325273	0.7199931	2.303091	2.319632	0.2686699	0.2522885	0.2003813	0.2073281	2.339309	2.035392	1.818453	1.427568	0.09777771	0.06043259	0.05431302	0.07073729	0.5593649	0.4681738	0.4994006	0.3065468	0.03773112	0.04818665	0.04347047	0.06827909
124.841	1	0.04164241	0.06648747	0.03829269	0.04504783	0.9970718	2.118011	0.5239546	0.8282219	0.1115713	0.1249012	0.1290306	0.1799656	0.2193504	0.2424708	0.2792162	0.4505926	0.1616021	0.3003005	0.3522452	0.3978972	1.041521	1.989389	2.495442	2.808996
124.842	1	0.0666625	0.1410867	0.07098178	0.08385796	0.2512139	0.3421524	2.127773	1.420515	0.1411415	0.09032284	0.1328608	0.1473843	1.026381	0.760312	0.4059636	0.3018816	0.07929808	0.07902056	0.06517599	0.08391321	0.1220118	0.2413375	0.2200455	0.1593808
124.939	1	2.311366	1.43624	0.4148784	0.1936892	0.05830082	0.03661263	0.04788419	0.05051757	0.2854854	0.3842469	0.4127843	0.3279736	0.07607576	0.0652168	0.07792196	0.03888973	1.543958	0.960416	1.546226	1.074767	0.1167648	0.0630021	0.07824766	0.05216368
124.940	1	0.5266212	0.6684572	2.331075	2.337369	0.2793253	0.25613	0.2184661	0.2068085	2.364321	2.149656	1.935039	1.429723	0.09964219	0.07265537	0.06207194	0.06023263	0.5509281	0.4407448	0.4588543	0.3226485	0.04312739	0.06554013	0.0542138	0.05982079
124.941	1	0.06906794	0.07022787	0.05688452	0.05168085	0.9884083	2.117168	0.4632935	0.7529155	0.123454	0.1209779	0.1079039	0.1831677	0.2447239	0.2433227	0.2809596	0.4744601	0.1473885	0.2908611	0.3519598	0.3896289	1.007665	1.95736	2.431753	2.790534
124.942	1	0.1105683	0.1068353	0.07157308	0.08354735	0.1790987	0.3967315	2.089025	1.375308	0.09794175	0.09505658	0.16513	0.1287391	0.9700692	0.6755068	0.3819014	0.2984237	0.08172039	0.07369378	0.09013305	0.07683833	0.1682754	0.2162621	0.1663224	0.08829997
125.039	1	2.398451	1.380929	0.3632569	0.2283893	0.05789704	0.04629255	0.06166067	0.06684911	0.3119215	0.3181442	0.4725858	0.3375525	0.07093911	0.04669198	0.07337396	0.04839347	1.567628	1.079874	1.478949	1.069292	0.1015944	0.06414056	0.06926557	0.05041397
125.040	1	0.5237624	0.6299389	2.37668	2.379069	0.2756382	0.2583915	0.239428	0.2032996	2.363805	2.220654	2.062485	1.410576	0.09640722	0.08481574	0.05822098	0.06295939	0.5446121	0.4207313	0.4239992	0.3917406	0.0552471	0.08307797	0.0652414	0.04947768
125.041	1	0.07077828	0.06611998	0.05338765	0.04589216	0.9650458	2.098183	0.373718	0.6094917	0.1141397	0.1174042	0.1111463	0.2038426	0.2469031	0.2490684	0.2951713	0.5028547	0.1552752	0.3075892	0.363108	0.3784102	1.009075	1.939276	2.376939	2.765317
125.041	1	0.09098273	0.09041456	0.0282643	0.05116952	0.1240018	0.4236245	1.990075	1.297131	0.09488549	0.08424133	0.1207729	0.1052207	0.9243015	0.6342944	0.2978831	0.2520865	0.09215359	0.06524724	0.08435469	0.07527756	0.1955745	0.1500021	0.1095308	0.09550808
125.139	1	2.408474	1.452912	0.2569258	0.2445422	0.06127477	0.05525696	0.05604271	0.06495772	0.3029701	0.3074753	0.5034913	0.329536	0.0811796	0.06275222	0.08694388	0.04426675	1.617099	1.116939	1.437956	1.042566	0.1185024	0.06808437	0.06193506	0.03641486
125.140	1	0.5197987	0.570073	2.423199	2.40304	0.26227	0.2653697	0.2598591	0.1959568	2.36393	2.270898	2.156603	1.388622	0.08814856	0.07886672	0.06356406	0.06053704	0.5504216	0.4003775	0.3748841	0.4726299	0.04261676	0.08438296	0.06391641	0.04060224
125.141	1	0.07501312	0.05179325	0.04791907	0.06486917	0.930234	2.068832	0.3086074	0.4298857	0.1068612	0.1201018	0.1108235	0.1953976	0.2618163	0.2415118	0.3171808	0.5405669	0.1647242	0.2968901	0.3587069	0.3859735	1.003648	1.921256	2.339875	2.733684
125.141	1	0.1293135	0.1069032	0.02696989	0.05502386	0.1057294	0.4378963	1.839904	1.226132	0.09416407	0.08560435	0.1091594	0.1172839	0.9017328	0.6381929	0.2022872	0.2161702	0.06414493	0.07073985	0.07630762	0.07059517	0.2310705	0.1022963	0.09098875	0.1301611
125.239	1	2.38031	1.574234	0.2177512	0.250442	0.04246148	0.05379824	0.06308041	0.05703597	0.2996047	0.2930309	0.4511237	0.3626511	0.07768503	0.09197966	0.04222397	0.07365645	1.648249	1.136073	1.446554	1.067886	0.1007494	0.09593477	0.06348977	0.05920887
125.240	1	0.5345771	0.482784	2.476053	2.415009	0.2708075	0.2681901	0.260751	0.1768156	2.37911	2.290344	2.217393	1.378973	0.08636883	0.07701863	0.08228934	0.07382093	0.5798203	0.3906995	0.3305477	0.4912009	0.05032624	0.08627194	0.06756752	0.04539763
125.241	1	0.06737741	0.04509276	0.05065885	0.08253293	0.9332206	2.037031	0.2717747	0.2423339	0.1142619	0.1300305	0.1267298	0.1851103	0.2825185	0.2432732	0.3299196	0.5579666	0.1712464	0.2932181	0.3556038	0.3782916	1.008088	1.894431	2.339372	2.691041
125.241	1	0.1398296	0.09624915	0.03715619	0.07144376	0.09791321	0.4599857	1.887222	1.22797	0.07874564	0.09327592	0.1603918	0.1086455	0.9782218	0.6967137	0.1762964	0.2334032	0.06297425	0.0707646	0.08743722	0.068824	0.2307065	0.09782313	0.07842906	0.1652455
125.339	1	2.350439	1.693076	0.2315927	0.2694454	0.05944071	0.06315635	0.08849104	0.06653797	0.2404447	0.2918119	0.3856416	0.3806015	0.0566099	0.09690482	0.05143221	0.08039652	1.6337	1.148662	1.494246	1.102731	0.09447228	0.1115723	0.06214843	0.06304092
125.340	1	0.555336	0.3877138	2.496785	2.422465	0.268418	0.2712114	0.2621451	0.1843523	2.3942	2.280545	2.262067	1.395497	0.07881642	0.07889508	0.08056661	0.06819577	0.6280884	0.3736496	0.2997312	0.4444415	0.04510401	0.07500984	0.05494156	0.03252985
125.341	1	0.09162506	0.06966233	0.06089156	0.0950043	0.9309733	2.000227	0.2681409	0.2470141	0.1128666	0.133357	0.1263781	0.1762863	0.2871835	0.2589913	0.3412607	0.5717038	0.1696655	0.2895502	0.3645139	0.3718159	1.002451	1.863998	2.343834	2.659558
125.341	1	0.1731684	0.1332595	0.03819425	0.05511821	0.1103007	0.4512449	1.913958	1.230771	0.09208956	0.09178844	0.1747805	0.1054414	1.072123	0.7302767	0.2216829	0.2638275	0.06027742	0.0784976	0.06539895	0.08350233	0.2196108	0.1187427	0.08932187	0.2128621
125.439	1	2.324224	1.682209	0.2792082	0.3010585	0.08309699	0.06197539	0.1105635	0.0506208	0.2298196	0.2458801	0.4411593	0.3298194	0.04878891	0.05869731	0.08333307	0.06460818	1.526293	1.128002	1.543189	1.089336	0.08282559	0.1057655	0.08902486	0.05346286
125.440	1	0.5713482	0.3074351	2.530299	2.420358	0.2604562	0.2641702	0.2695565	0.1819648	2.411934	2.238259	2.272739	1.421766	0.07457744	0.08807408	0.08309745	0.06879447	0.6794382	0.3978651	0.2812682	0.3699919	0.05150055	0.06569918	0.04587035	0.02693479
125.441	1	0.08308156	0.07572064	0.06033591	0.088283	0.9223838	1.976465	0.3080383	0.4339271	0.133293	0.1598392	0.133893	0.178557	0.2604199	0.2581206	0.3479622	0.583497	0.1614448	0.3028005	0.3632061	0.3793129	1.00991	1.868095	2.363484	2.648548
125.441	1	0.1094317	0.1449178	0.05069519	0.05427317	0.1371162	0.4147839	1.909495	1.160903	0.1045001	0.08554615	0.1479568	0.1135832	1.109909	0.7195392	0.2749057	0.254721	0.09275499	0.05811274	0.08302999	0.07162179	0.2245849	0.1306305	0.083622	0.2676192
125.539	1	2.299794	1.561267	0.315095	0.3100955	0.07619107	0.07105162	0.07690857	0.06179512	0.3447971	0.2395233	0.4350555	0.312612	0.04348331	0.06841459	0.09932865	0.07556403	1.44544	1.087966	1.621253	1.075926	0.104773	0.09545668	0.08090769	0.05232102
125.540	1	0.5657775	0.2651909	2.508409	2.3877	0.2558811	0.25642	0.2663605	0.1892284	2.431504	2.175527	2.243988	1.434669	0.07828251	0.09785492	0.07726561	0.06439236	0.6933458	0.45209	0.278201	0.2982445	0.04448728	0.0737421	0.03567122	0.02413749
125.541	1	0.07864252	0.08518576	0.06179551	0.08946674	0.9131011	1.941225	0.3459578	0.613979	0.1390396	0.1514874	0.1381209	0.1866191	0.2527727	0.2313572	0.3527935	0.5811515	0.1575418	0.2750701	0.3610843	0.3853466	1.023166	1.876032	2.407225	2.649051
125.541	1	0.1270028	0.1169499	0.05815876	0.07488339	0.1907459	0.3871281	1.895849	1.080272	0.1341563	0.05653954	0.1550815	0.1102515	1.126343	0.7178153	0.3099178	0.2658353	0.1011825	0.1169475	0.04472542	0.07217335	0.2313548	0.1651107	0.07906124	0.261578
125.639	1	2.275045	1.490816	0.3070034	0.3472525	0.07074448	0.04930533	0.08054965	0.05959642	0.4726688	0.2855477	0.4307465	0.299854	0.058829	0.08082612	0.06849622	0.07106289	1.391264	1.047631	1.668626	1.085393	0.1078798	0.0636103	0.1083544	0.04742385
125.640	1	0.5654997	0.243861	2.460907	2.333364	0.2648444	0.244363	0.2537412	0.1941002	2.464259	2.089984	2.19541	1.454419	0.07956299	0.09694035	0.07417249	0.06580067	0.6883332	0.4931396	0.2663587	0.3102508	0.05031239	0.07353889	0.04528949	0.03439666
125.641	1	0.06948615	0.09031326	0.06646351	0.08735939	0.9299653	1.930626	0.3898119	0.754999	0.1328505	0.1438827	0.1463155	0.1708564	0.2450474	0.2134995	0.362842	0.5485785	0.1518664	0.2637161	0.3624366	0.3804199	1.065219	1.871438	2.446582	2.65402
125.641	1	0.1595735	0.1090891	0.08411621	0.04476606	0.2485168	0.3787001	1.861156	1.026789	0.1609776	0.07956878	0.1272693	0.1392016	1.107764	0.7291788	0.3367027	0.2688895	0.1047581	0.09382357	0.04661944	0.06994351	0.2694815	0.1987832	0.1180586	0.2232081
125.739	1	2.234285	1.422948	0.2730827	0.364322	0.06787468	0.05958261	0.07086163	0.0605853	0.5530337	0.3013555	0.4321747	0.3347819	0.06030596	0.07769852	0.07784104	0.09107258	1.380972	1.042001	1.739945	1.113061	0.1022457	0.06628777	0.1280399	0.06670604
125.740	1	0.5562427	0.2024331	2.415079	2.312486	0.2769099	0.2373667	0.237933	0.190291	2.477898	1.999186	2.139051	1.476798	0.07223475	0.08436331	0.07255945	0.06046958	0.6753708	0.5088032	0.2360975	0.3766201	0.05192759	0.06839181	0.04919969	0.03033735
125.741	1	0.08121471	0.0762069	0.05846579	0.06690249	0.9330305	1.918376	0.4300376	0.8074089	0.1136205	0.1262705	0.137596	0.1679404	0.214493	0.1813706	0.3389419	0.5028253	0.1561933	0.2645046	0.3638756	0.3794969	1.115091	1.847168	2.499523	2.662051
125.741	1	0.1211644	0.07954106	0.07119825	0.06371971	0.2923113	0.3353237	1.969842	1.135272	0.1642142	0.07964346	0.1210361	0.1476207	1.132542	0.7585095	0.320844	0.3033917	0.08223749	0.1279478	0.03923319	0.05614065	0.2880591	0.2286798	0.1450706	0.2010054
125.839	1	2.183102	1.355219	0.2636266	0.3077595	0.07649515	0.04947302	0.07861782	0.0644052	0.5703609	0.2588432	0.4041851	0.3483772	0.06278083	0.07180397	0.06076824	0.08245685	1.47863	0.9768549	1.715131	1.098834	0.1114941	0.05611218	0.07734653	0.05165645
125.840	1	0.558302	0.1698499	2.35921	2.295869	0.2724385	0.2353565	0.2308487	0.2033524	2.478335	1.907695	2.063822	1.5	0.0708761	0.08371269	0.08387396	0.0641677	0.653763	0.499223	0.2262124	0.479824	0.06438804	0.03536539	0.05006214	0.05555854
125.841	1	0.06580179	0.06347221	0.06671027	0.07684296	0.9330138	1.918428	0.4351165	0.803222	0.1191214	0.1293291	0.1168137	0.1560725	0.2048859	0.1770305	0.3509407	0.4348543	0.1501521	0.2583204	0.3711664	0.3750411	1.141732	1.845494	2.55805	2.680511
125.842	1	0.1183573	0.08570555	0.05317591	0.06611205	0.2900916	0.305289	2.037551	1.240931	0.1723663	0.07664167	0.1261453	0.1531253	1.126135	0.7871514	0.2759436	0.333977	0.06554893	0.1166054	0.04000942	0.05598465	0.2568565	0.2196168	0.1705599	0.1803892
125.939	1	2.167054	1.366572	0.3649892	0.213092	0.08688567	0.04266998	0.06453257	0.04051187	0.5094089	0.1885489	0.3435569	0.3623267	0.06900178	0.04445265	0.06318917	0.07631591	1.53866	0.8338827	1.685487	1.03805	0.1002422	0.05699166	0.06468587	0.03966143
125.940	1	0.5660455	0.1483672	2.308925	2.271125	0.2736006	0.2331634	0.2304605	0.2086433	2.477996	1.869692	2.010352	1.530833	0.070464	0.07093599	0.07384777	0.06123039	0.6144726	0.4870959	0.2554788	0.549725	0.05702587	0.04149109	0.05343245	0.04732821
125.941	1	0.06626992	0.06127944	0.07200662	0.08317423	0.9522602	1.914759	0.4116607	0.7382377	0.1209801	0.1422776	0.1338903	0.1419712	0.2308914	0.1789462	0.362384	0.406023	0.1673919	0.270797	0.3729695	0.3773721	1.184511	1.867548	2.616851	2.692117
125.941	1	0.08655414	0.0856194	0.07604288	0.06435219	0.2104438	0.3224672	1.995325	1.271335	0.1462896	0.1056383	0.1237568	0.1455856	1.036682	0.7565506	0.2171466	0.3298337	0.0758353	0.1084204	0.04720161	0.03893063	0.2288882	0.2150136	0.1662611	0.1265998
126.039	1	2.167981	1.367414	0.5474794	0.208593	0.08176539	0.06970504	0.0724486	0.05620682	0.499287	0.1648929	0.3318677	0.3307683	0.0693186	0.0347796	0.06053287	0.06845632	1.622586	0.6656199	1.650826	1.017249	0.09824782	0.06553293	0.06712672	0.04578218
126.040	1	0.5816952	0.1511048	2.262057	2.273279	0.2727136	0.2287514	0.2223826	0.2011851	2.469625	1.851211	1.969932	1.573166	0.06942474	0.06268392	0.08547642	0.06903322	0.5837322	0.4372642	0.3103039	0.5780308	0.06465857	0.04605487	0.04819795	0.04697498
126.041	1	0.07261248	0.06905075	0.05236776	0.06543477	0.9798363	1.915567	0.3944454	0.671255	0.1232874	0.1385728	0.1323342	0.1361029	0.2457027	0.1608871	0.3552265	0.3693659	0.1954169	0.2971877	0.3836119	0.3644716	1.237265	1.917229	2.698078	2.684485
126.041	1	0.1062451	0.1414749	0.05453637	0.07459562	0.1288383	0.3673568	1.924268	1.291499	0.1163675	0.09930915	0.1028486	0.1486557	0.9454974	0.6432846	0.1798468	0.3303453	0.09328606	0.08889782	0.05705081	0.06618379	0.1964701	0.1697613	0.1387262	0.08657097
126.139	1	2.197609	1.412835	0.6723255	0.2666346	0.08674892	0.05066276	0.05579742	0.05094382	0.4849854	0.1127858	0.3434741	0.2724418	0.05549183	0.03606575	0.05886297	0.07356592	1.674012	0.6585127	1.624059	1.015279	0.0946928	0.1021098	0.06416839	0.04786677
126.140	1	0.5763564	0.1628025	2.253713	2.319915	0.274894	0.2232089	0.2245905	0.2064134	2.442074	1.845749	1.969485	1.587892	0.06972833	0.0510302	0.08319055	0.05966089	0.5657062	0.3803369	0.3784421	0.5652135	0.05536155	0.0415272	0.04356762	0.06752829
126.141	1	0.07017805	0.07539841	0.05550045	0.07246918	1.010261	1.92053	0.3749623	0.6140297	0.1143313	0.1298071	0.1264714	0.1372803	0.2489664	0.1509465	0.3497202	0.363599	0.2082257	0.2973472	0.3915808	0.3602595	1.29521	1.975001	2.791348	2.696377
126.141	1	0.08411764	0.1590508	0.05127118	0.09428668	0.08477506	0.4079964	1.761281	1.239157	0.08987861	0.08176363	0.114143	0.1464077	0.8584972	0.540559	0.197232	0.3093559	0.09125217	0.03967347	0.06389094	0.06150368	0.1502778	0.154413	0.1129225	0.110385
126.239	1	2.237839	1.473996	0.7770759	0.3224831	0.06314927	0.06060114	0.05443929	0.05540132	0.4903854	0.1109972	0.399258	0.2479097	0.06063282	0.05032799	0.07347749	0.06858074	1.745358	0.7996788	1.698976	0.9683352	0.08464344	0.09291003	0.06290377	0.05712867
126.240	1	0.5453465	0.1754161	2.242983	2.389659	0.2692125	0.2269082	0.2252846	0.2146204	2.409834	1.870158	1.983398	1.590776	0.06505018	0.04074202	0.07103821	0.04777784	0.5491249	0.3497266	0.4515302	0.498281	0.04840863	0.04835235	0.052593	0.07177778
126.241	1	0.04885774	0.05943138	0.06213943	0.0657002	1.043756	1.905351	0.3819918	0.5281965	0.110291	0.1289696	0.1301078	0.1310076	0.2485875	0.1650326	0.3675845	0.3433202	0.2043165	0.2633281	0.4023384	0.3625524	1.326153	1.980064	2.917768	2.713454
126.241	1	0.08931803	0.1212088	0.08477051	0.06205398	0.1124469	0.4629084	1.638031	1.187408	0.0843371	0.09321176	0.08620058	0.1023341	0.8634609	0.5203421	0.2531897	0.2376226	0.06742755	0.07053334	0.06322165	0.03858117	0.1355709	0.1300454	0.1125005	0.1455365
126.339	1	2.296892	1.487879	0.8156397	0.3705043	0.0599841	0.05220859	0.05383963	0.04472268	0.4932108	0.1275125	0.4558393	0.1724661	0.0546568	0.05767464	0.06650155	0.05683829	1.70406	0.8965685	1.728519	0.899675	0.0864026	0.09392241	0.05686969	0.04797979
126.340	1	0.5127375	0.2100009	2.233419	2.451548	0.2642803	0.227112	0.2207095	0.2134884	2.396422	1.93189	2.008838	1.580084	0.06594772	0.04685466	0.08369434	0.05071173	0.5080323	0.395575	0.5022083	0.3820714	0.03498679	0.0609243	0.06209044	0.05866107
126.341	1	0.05616738	0.05603025	0.0649598	0.04634942	1.06958	1.90448	0.4028287	0.4582975	0.1018184	0.1185944	0.1123467	0.1231022	0.2623686	0.1933702	0.3623191	0.313759	0.2021057	0.2696519	0.4034845	0.3631823	1.382512	2.007646	2.988795	2.737687
126.341	1	0.1201276	0.07555808	0.06286905	0.06408341	0.1828429	0.4684628	1.636161	1.198178	0.1124427	0.09688536	0.1187388	0.08251559	0.9246737	0.5897846	0.3039293	0.2247087	0.0891334	0.08232227	0.07991739	0.05537156	0.1172427	0.1454575	0.1225743	0.1929665
126.439	1	2.351517	1.478149	0.8337588	0.3972623	0.07461356	0.04086935	0.05290709	0.05045304	0.4873141	0.2109372	0.4813173	0.129808	0.05177804	0.05413774	0.07008893	0.04992315	1.656487	1.037182	1.807207	0.8941754	0.08782801	0.1014393	0.06131402	0.04921151
126.440	1	0.4750701	0.2425924	2.243145	2.508381	0.2577262	0.2374609	0.2396173	0.2013797	2.385999	2.027543	2.064805	1.572875	0.06680918	0.04787631	0.08162633	0.05054238	0.4831371	0.417487	0.5169659	0.2677899	0.03572675	0.057587	0.05661203	0.03964259
126.441	1	0.05490027	0.04842666	0.060707	0.0662412	1.093452	1.924346	0.4638922	0.4708732	0.09772331	0.1355711	0.1203657	0.1306334	0.2794247	0.2065202	0.3431362	0.3227046	0.2106133	0.2789374	0.4045068	0.3858219	1.421165	2.066877	3.039059	2.772667
126.441	1	0.1283617	0.1175407	0.06537913	0.06030538	0.1931152	0.4566985	1.560806	1.119254	0.1180365	0.1218255	0.1253328	0.06697305	0.9575311	0.6067374	0.2651647	0.2036249	0.08018334	0.09824116	0.1076203	0.03579241	0.1095424	0.1362369	0.1182647	0.222226
126.539	1	2.343863	1.482782	0.7690968	0.3518335	0.0714375	0.06484265	0.08122841	0.04450803	0.4493566	0.299657	0.5268109	0.1533078	0.05728773	0.05730823	0.07300763	0.05033127	1.636552	1.244072	1.827109	0.9710173	0.07484868	0.07922118	0.05800546	0.05430277
126.540	1	0.4506385	0.2736245	2.274363	2.612496	0.2540561	0.2484161	0.2473597	0.2072684	2.35589	2.12231	2.128781	1.543273	0.05768953	0.06477068	0.05677763	0.04954704	0.4563482	0.4258697	0.5061499	0.2598552	0.03978466	0.05142124	0.06786715	0.04619816
126.541	1	0.05471481	0.06005634	0.05466769	0.05377174	1.112025	1.931934	0.536518	0.5111931	0.1168383	0.1365166	0.1171513	0.1379592	0.2706456	0.2116078	0.3078713	0.3328847	0.2098562	0.281026	0.4156433	0.4053227	1.435823	2.125576	3.067605	2.811268
126.541	1	0.1066536	0.1385351	0.07698197	0.06542067	0.1510545	0.4121875	1.481985	1.009912	0.1100878	0.07412673	0.1415366	0.0851781	0.9466256	0.614393	0.1812897	0.1998752	0.1117295	0.08157518	0.04293229	0.0504645	0.109541	0.1441022	0.09093355	0.2358183
126.639	1	2.281396	1.504608	0.5975944	0.2927313	0.05579131	0.08873065	0.08677868	0.04308825	0.3904904	0.3248595	0.5487351	0.2292859	0.06108394	0.04563532	0.07331244	0.06787629	1.644484	1.482975	1.79313	1.043252	0.07472395	0.08115633	0.08113381	0.0624683
126.640	1	0.4366865	0.2837623	2.32281	2.68975	0.2490682	0.2562106	0.2563794	0.1972496	2.346723	2.195018	2.206636	1.506991	0.04417651	0.07325998	0.06853164	0.06268165	0.4433279	0.4376932	0.4513625	0.3186799	0.03706319	0.05044159	0.05912688	0.06524332
126.641	1	0.07466116	0.07149557	0.07260265	0.04644691	1.131032	1.958358	0.6034242	0.5288115	0.1314923	0.1423507	0.09769466	0.1201732	0.2595822	0.2267322	0.3088503	0.3208424	0.2043123	0.2987427	0.4248543	0.4213011	1.427844	2.188821	3.059525	2.858394
126.641	1	0.0719228	0.0700915	0.05872367	0.04552759	0.109328	0.4198118	1.370702	0.8960639	0.1030646	0.1098587	0.09900609	0.08179849	0.8968435	0.6265505	0.1410674	0.1516952	0.1103739	0.08253678	0.05424771	0.04282277	0.1312899	0.1789268	0.08036311	0.2709505
126.739	1	2.245224	1.523603	0.4619893	0.2143214	0.05749783	0.08721552	0.06006511	0.05089085	0.3608609	0.294728	0.5303621	0.3187299	0.04745313	0.03027724	0.06770685	0.0516984	1.638368	1.60942	1.823204	1.094687	0.07168062	0.09408696	0.08609002	0.06952998
126.740	1	0.4211694	0.2876434	2.366018	2.715467	0.2470671	0.2604907	0.274275	0.1981192	2.336207	2.245808	2.300671	1.486337	0.0342618	0.06764521	0.07064799	0.05693124	0.4533306	0.4298836	0.3846404	0.3633094	0.04741475	0.04891933	0.06840899	0.06271072
126.741	1	0.06912991	0.06387341	0.07423649	0.03016962	1.132212	1.982392	0.6890194	0.5344331	0.1277389	0.1420181	0.1042505	0.0994374	0.25413	0.254557	0.2967821	0.3046646	0.1798925	0.3146781	0.4251924	0.4167547	1.375388	2.211149	3.016275	2.885781
126.741	1	0.07692422	0.07423087	0.06638513	0.04914553	0.123484	0.4317682	1.31237	0.8016321	0.1169503	0.1027231	0.09736121	0.1016358	0.8773815	0.6013132	0.1670488	0.1660271	0.07761182	0.07727659	0.04081323	0.04578552	0.1599971	0.1682867	0.1106182	0.2822588
126.839	1	2.279238	1.53265	0.3920886	0.2129727	0.05611802	0.06126931	0.08336391	0.045538	0.2989432	0.4354198	0.4595967	0.4022828	0.0519235	0.06474161	0.07110023	0.05592189	1.620727	1.663513	1.936421	1.130266	0.08450787	0.09319987	0.07830647	0.07183205
126.840	1	0.4180406	0.2900811	2.413661	2.754678	0.2550551	0.269913	0.2694885	0.2003573	2.345216	2.273244	2.344246	1.450489	0.04271868	0.06436542	0.07037367	0.04725736	0.4724438	0.4461131	0.3460652	0.3612272	0.0494845	0.05943651	0.07112044	0.04867267
126.841	1	0.05569741	0.05451278	0.06860838	0.05111633	1.122988	2.024641	0.7367334	0.5249947	0.1132076	0.1563483	0.09783489	0.07728317	0.2427183	0.3022741	0.2713544	0.2593862	0.1726198	0.3246216	0.4012686	0.4175171	1.331228	2.222297	2.981988	2.931072
126.842	1	0.07686862	0.06846467	0.07789444	0.05679708	0.1891366	0.4211343	1.477087	0.8585337	0.1436335	0.08180954	0.09768743	0.1303383	0.921628	0.6038523	0.2749888	0.2680359	0.05421508	0.09855401	0.05758624	0.04000564	0.1744561	0.1645087	0.1629189	0.261803
126.939	1	2.256874	1.545203	0.3691683	0.286153	0.04924138	0.05178561	0.06929604	0.05925035	0.262957	0.5009795	0.3765807	0.4318499	0.0548918	0.0706307	0.06616366	0.0547192	1.573473	1.669048	1.966478	1.125919	0.08260021	0.1077327	0.07162668	0.05244852
126.940	1	0.4050367	0.3183964	2.471233	2.755131	0.2648081	0.2755929	0.2806198	0.2032781	2.355131	2.2584	2.381155	1.430801	0.04793964	0.07088664	0.06318011	0.05948785	0.5153632	0.4531628	0.3359977	0.3527287	0.05060275	0.05173127	0.06779812	0.05391241
126.941	1	0.04466012	0.050785	0.05471617	0.03522882	1.104752	2.062789	0.7620723	0.4903562	0.1150149	0.1505031	0.09163492	0.06116372	0.2667215	0.3041082	0.2606749	0.2354756	0.1766129	0.3209094	0.3954122	0.4084568	1.312711	2.222126	2.924983	2.94627
126.942	1	0.08551229	0.06707714	0.07031001	0.07997148	0.1950476	0.3825323	1.548655	0.9707997	0.1563121	0.07905121	0.1084422	0.1290311	0.872291	0.5640561	0.3817535	0.2963222	0.07216968	0.09478922	0.05761957	0.05530882	0.1880186	0.1394213	0.1921313	0.2247266
127.039	1	2.240276	1.48218	0.4437347	0.4058832	0.05767201	0.05333495	0.06134884	0.07072823	0.3120297	0.4664235	0.2853347	0.4489216	0.06024403	0.05997107	0.07154486	0.06509815	1.51607	1.621672	1.963532	1.118249	0.09468203	0.08900564	0.0875305	0.05122875
127.040	1	0.3929435	0.3580189	2.520571	2.733467	0.2597272	0.2668951	0.2821596	0.1975575	2.361052	2.227871	2.390289	1.411973	0.06167491	0.06306661	0.06343777	0.05539412	0.5489446	0.4251045	0.3389509	0.3213743	0.04215393	0.05844277	0.07845021	0.05725251
127.041	1	0.05974345	0.05121583	0.04982949	0.04724018	1.087494	2.095736	0.7599192	0.4624153	0.1127801	0.1534446	0.09731229	0.08208904	0.2705518	0.3046986	0.2492142	0.2671266	0.1943801	0.3011687	0.3987766	0.410121	1.324278	2.199938	2.861239	2.95557
127.042	1	0.09670763	0.09048171	0.05639744	0.09172818	0.1452471	0.3035681	1.5579	1.001977	0.1288418	0.08462245	0.09966297	0.1270437	0.8020322	0.5046658	0.3996777	0.2918015	0.08578554	0.06779317	0.0643919	0.05607429	0.2071523	0.1694149	0.2309874	0.1659845
127.139	1	2.228367	1.383761	0.5820235	0.4585454	0.0451815	0.03963172	0.06546534	0.07608944	0.3169963	0.4355043	0.2277555	0.4808001	0.04641398	0.07393156	0.06417376	0.06303401	1.436765	1.502753	1.900923	1.10031	0.08847427	0.08433753	0.07740141	0.03888344
127.140	1	0.3855944	0.4190361	2.535561	2.662574	0.2735488	0.2643237	0.2820655	0.1991411	2.356625	2.189848	2.359064	1.404322	0.07059212	0.0617955	0.05123583	0.05732553	0.5737002	0.3867678	0.3175596	0.2904139	0.04884161	0.06518519	0.05655912	0.06658269
127.141	1	0.07281826	0.04926153	0.05142756	0.03355592	1.090232	2.123732	0.772421	0.4233998	0.1103576	0.1593726	0.08788323	0.1058341	0.2680454	0.2722584	0.2413126	0.3162854	0.1962781	0.2983689	0.3858242	0.4138078	1.352199	2.175716	2.803937	2.959501
127.142	1	0.1317106	0.1054886	0.07711964	0.09843604	0.06637709	0.2527415	1.52043	1.009903	0.1136072	0.1047001	0.08091381	0.1212955	0.7381038	0.4630345	0.3871466	0.2446476	0.08038616	0.05518546	0.0647823	0.03964875	0.2096404	0.1706996	0.2565561	0.1023864
127.239	1	2.21214	1.339108	0.7139072	0.4664728	0.03207212	0.03967912	0.08612833	0.09358584	0.2708251	0.4330793	0.2938169	0.4344926	0.04627968	0.07738732	0.04711571	0.06164781	1.375294	1.349015	1.834002	1.144562	0.09324251	0.1055271	0.08013118	0.03473617
127.240	1	0.3921939	0.5059034	2.547401	2.595184	0.2758483	0.2529113	0.2798822	0.1960727	2.371131	2.128998	2.349903	1.404151	0.06421805	0.04713402	0.05193181	0.05576851	0.5880841	0.3256936	0.3126534	0.3020398	0.0578899	0.05835504	0.03893171	0.07237912
127.241	1	0.05447801	0.07026153	0.06813514	0.04912536	1.074544	2.118044	0.8331415	0.4294164	0.1079775	0.1544865	0.0971139	0.1260682	0.2981177	0.2322204	0.2527444	0.3461185	0.2058089	0.3038367	0.3733102	0.4266301	1.389557	2.151675	2.755768	2.936253
127.242	1	0.1005972	0.1350486	0.06232103	0.09330061	0.1014518	0.3085431	1.453156	1.010014	0.089757	0.08358332	0.1194219	0.1190843	0.7142971	0.4637365	0.3407524	0.2105495	0.07010083	0.06253021	0.0504917	0.04262391	0.225885	0.1585278	0.2054003	0.08612424
127.339	1	2.303107	1.276702	0.7545218	0.3788446	0.05757135	0.05003063	0.06267155	0.07026939	0.2785184	0.492635	0.3032332	0.3723898	0.06857826	0.07807328	0.06262954	0.04795712	1.449738	1.172486	1.788558	1.229168	0.1024727	0.1034231	0.09207999	0.07824235
127.340	1	0.3943704	0.5643478	2.513684	2.548485	0.2753105	0.2451147	0.2635297	0.1884802	2.375573	2.066596	2.285554	1.382457	0.06285342	0.04499977	0.06301794	0.04725988	0.5999443	0.2696727	0.3285636	0.3436698	0.04687591	0.05628097	0.0502449	0.0704493
127.341	1	0.05347958	0.06199752	0.05576565	0.06777287	1.064466	2.104064	0.8927948	0.4760192	0.09888111	0.1453123	0.1111709	0.1264282	0.2862064	0.2031688	0.2520425	0.3640558	0.1948789	0.2940902	0.3681302	0.4230021	1.346532	2.068512	2.715838	2.905847
127.342	1	0.0815488	0.1260031	0.04435131	0.08236389	0.1374695	0.3883726	1.47196	1.057925	0.06197941	0.08326523	0.0998028	0.120044	0.7548483	0.5330746	0.2791173	0.1899625	0.08796518	0.07535184	0.08048908	0.04396922	0.2444389	0.1319731	0.155542	0.121999
127.439	1	2.378452	1.213778	0.7448422	0.3140691	0.0588445	0.077554	0.06799877	0.04589278	0.2788046	0.4681148	0.3337797	0.3783218	0.06224493	0.08805825	0.05768186	0.05274677	1.61471	0.9429392	1.727813	1.319789	0.0919505	0.09043064	0.1125684	0.09252088
127.440	1	0.4053355	0.6022222	2.475876	2.515408	0.2698745	0.2431314	0.2592135	0.1864602	2.377942	2.012901	2.226782	1.363718	0.06551684	0.05997049	0.07124915	0.05441498	0.5966415	0.3041725	0.3136396	0.4052519	0.03919254	0.06113438	0.05811294	0.06728671
127.441	1	0.04810688	0.06168446	0.06201819	0.06724879	1.054258	2.097728	0.9585335	0.5312178	0.09295463	0.1255514	0.1200187	0.1316888	0.2530896	0.1912901	0.2795147	0.3728232	0.1776266	0.2814864	0.3645355	0.4114902	1.291778	2.010188	2.671635	2.898324
127.442	1	0.07270326	0.1092869	0.05484762	0.08668841	0.1749724	0.4528593	1.528019	1.087527	0.08628521	0.07460661	0.0780606	0.1048905	0.8197807	0.6215004	0.2052723	0.1566226	0.1093925	0.0778183	0.06290656	0.05246322	0.243385	0.1131731	0.1147673	0.1709666
127.539	1	2.361775	1.175765	0.7216925	0.2870937	0.06598729	0.1040669	0.05379193	0.06062127	0.3609222	0.4056165	0.3275018	0.3649827	0.06628259	0.04451779	0.0543825	0.06710995	1.744493	0.6665622	1.660356	1.384069	0.08460386	0.0900497	0.0803548	0.08633033
127.540	1	0.4237058	0.6546834	2.42725	2.505	0.26508	0.2434849	0.2512033	0.1990359	2.38089	1.969257	2.186302	1.381096	0.07329971	0.06184099	0.07822124	0.05479979	0.5744786	0.3549473	0.2665948	0.4577278	0.0413984	0.05753658	0.04866652	0.06705006
127.541	1	0.03850653	0.04980553	0.06020955	0.06225788	1.043132	2.101396	1.017543	0.5949206	0.09395128	0.1331463	0.1065335	0.1327563	0.2175842	0.2149871	0.2972026	0.3568186	0.1739321	0.2648625	0.3523448	0.4018828	1.257616	1.966908	2.614092	2.852437
127.542	1	0.08874728	0.08657514	0.04130461	0.06902137	0.1942417	0.4581281	1.558567	1.078142	0.07788381	0.09478305	0.09328916	0.08456832	0.894223	0.6797865	0.1401768	0.1467487	0.07972817	0.06631013	0.0596954	0.06019661	0.2017434	0.09358701	0.05964676	0.2031022
127.639	1	2.274861	1.186717	0.5744114	0.3004072	0.06355919	0.1021674	0.06509613	0.06453831	0.4317413	0.4116407	0.3141373	0.3384916	0.07704931	0.04132208	0.05595388	0.07873773	1.725518	0.596031	1.584241	1.30204	0.07955042	0.07613316	0.09534385	0.08471144
127.640	1	0.4139137	0.7142297	2.37621	2.524059	0.2659209	0.2431036	0.2416416	0.1941076	2.395111	1.94506	2.127072	1.365603	0.06502266	0.06335676	0.08023009	0.05317538	0.5337418	0.4136481	0.2292852	0.48483	0.03507313	0.05931283	0.05755795	0.06918844
127.641	1	0.04162477	0.0379864	0.04671236	0.06604954	1.042172	2.11904	1.0432	0.6376001	0.08781689	0.1382405	0.09710915	0.1286364	0.194432	0.2350404	0.2829564	0.341419	0.1733537	0.2554736	0.3491352	0.3959981	1.246052	1.963205	2.554456	2.806157
127.642	1	0.1472845	0.1279791	0.07148387	0.0542552	0.1748798	0.4221573	1.732042	1.118907	0.08866157	0.09436153	0.1634812	0.08014135	1.02374	0.7201898	0.1938193	0.1876427	0.05014602	0.07031102	0.07468947	0.06307615	0.2235917	0.1499037	0.08022863	0.217558
127.739	1	2.284993	1.260953	0.4211395	0.2407389	0.07059482	0.0818043	0.07964573	0.05890314	0.4527547	0.39987	0.2654475	0.3409713	0.06581665	0.06274223	0.05293419	0.07510873	1.709506	0.7619453	1.602919	1.144106	0.08528751	0.08849658	0.08386769	0.08906158
127.740	1	0.3963969	0.7608807	2.342731	2.575044	0.2654463	0.2339324	0.2296457	0.1828574	2.403157	1.956075	2.086274	1.337028	0.05841884	0.08432942	0.07251439	0.05914691	0.4815368	0.5085161	0.2853072	0.4696834	0.03894507	0.0732457	0.08050035	0.0680169
127.741	1	0.04008814	0.04037854	0.05554583	0.08666885	1.044844	2.170236	1.065272	0.6728378	0.09138523	0.1434112	0.09988608	0.1237712	0.2023813	0.2499515	0.258524	0.3166167	0.1797544	0.2612113	0.3498072	0.3830361	1.249825	1.956426	2.506973	2.769051
127.742	1	0.1149111	0.146325	0.05361426	0.05073465	0.1434495	0.415647	1.711906	1.07485	0.1148386	0.09847329	0.1471241	0.09416002	1.063942	0.7423298	0.2801539	0.1819581	0.08478877	0.0466742	0.06918347	0.051571	0.209855	0.1465604	0.1033204	0.2467132
127.839	1	2.352006	1.362281	0.3108502	0.2399718	0.07037749	0.08922821	0.05112168	0.07161736	0.4232436	0.3637783	0.2380636	0.3533526	0.05774148	0.05717924	0.07370845	0.05289632	1.739754	0.9407166	1.674873	1.052611	0.09644411	0.08766923	0.08722572	0.08109045
127.840	1	0.3813487	0.775943	2.328633	2.641114	0.2673906	0.2410132	0.2398969	0.1734419	2.409188	2.006103	2.058882	1.300687	0.06595009	0.08871927	0.07699557	0.06883174	0.4536735	0.5809735	0.3499315	0.4085253	0.04083383	0.07276658	0.09941013	0.05398449
127.841	1	0.04922077	0.03084627	0.0567297	0.06529834	1.043118	2.196215	1.057809	0.6610843	0.0853368	0.155904	0.103478	0.1103301	0.2544096	0.2748173	0.2386616	0.3025278	0.2032847	0.2561636	0.3326596	0.3740703	1.210341	1.882016	2.45099	2.742251
127.842	1	0.1250311	0.1470745	0.07975986	0.05223286	0.196588	0.4162563	1.874488	1.049909	0.1324485	0.07712507	0.1283118	0.09952464	1.129455	0.7400611	0.3419583	0.2506573	0.08843324	0.1003234	0.05462494	0.07014993	0.2208571	0.2137691	0.1237467	0.2583922
127.939	1	2.398143	1.468859	0.3157707	0.25959	0.07401895	0.08373305	0.06359756	0.06375065	0.3717715	0.3391151	0.2750925	0.3639159	0.05862719	0.04825956	0.06411938	0.06546636	1.672507	1.017178	1.691159	1.006849	0.08628188	0.06586264	0.06824128	0.07015385
127.940	1	0.3593941	0.7729113	2.357084	2.693498	0.2646948	0.2396993	0.2362624	0.1649021	2.401863	2.04614	2.05517	1.26188	0.06331112	0.08120316	0.06672137	0.06152166	0.4529964	0.6082728	0.3631848	0.3381989	0.04075959	0.06392177	0.08878716	0.05031318
127.941	1	0.04436327	0.03274085	0.07956123	0.08733437	1.01577	2.191597	1.013944	0.6304161	0.07666677	0.1498483	0.09647714	0.1159675	0.2857358	0.2847766	0.2191314	0.295784	0.2035519	0.2376546	0.3260868	0.3755706	1.177249	1.828426	2.445801	2.725758
127.942	1	0.1595643	0.1327719	0.1059173	0.03377682	0.2393159	0.393702	1.983241	1.085233	0.1613949	0.07823307	0.1397426	0.1423418	1.156569	0.7630196	0.3576723	0.3303619	0.08193897	0.1009776	0.06111058	0.05100614	0.2190911	0.2164478	0.09941918	0.2248257
128.039	1	2.38602	1.595793	0.3404202	0.3114137	0.06682316	0.07698623	0.0790268	0.04168998	0.3028689	0.4029837	0.3192672	0.3187453	0.03825994	0.04700778	0.05207482	0.06777227	1.527144	1.102591	1.677264	0.9728958	0.09555823	0.07327905	0.07462357	0.08023729
128.040	1	0.3451246	0.748122	2.397028	2.757744	0.2741838	0.2499464	0.2320623	0.157004	2.389177	2.078595	2.061584	1.227287	0.05579669	0.08451503	0.07657993	0.07916669	0.4923757	0.6373322	0.3631164	0.2557064	0.05018634	0.06640783	0.0768925	0.04840399
128.041	1	0.04162798	0.03213066	0.08686647	0.09010233	0.9869417	2.188947	1.021948	0.6152347	0.07186892	0.1478948	0.1083234	0.1346844	0.2999718	0.3097412	0.2044799	0.3033134	0.2049084	0.2271164	0.3259973	0.3689163	1.149992	1.781234	2.447478	2.703802
128.042	1	0.126464	0.07201884	0.08767777	0.04763979	0.2432514	0.3702084	1.975054	1.153111	0.1697248	0.07611216	0.1130938	0.1321698	1.111304	0.7725431	0.3654821	0.3407739	0.07307444	0.1086583	0.04025461	0.04965584	0.2043691	0.2162566	0.1068319	0.189494
128.139	1	2.39346	1.628252	0.3229881	0.3188559	0.06687142	0.05163573	0.08143526	0.0426635	0.2942718	0.3707937	0.361275	0.2965753	0.05020023	0.05965879	0.04771677	0.05610268	1.501029	1.147219	1.680588	0.9239704	0.1187912	0.08079893	0.09220302	0.05470876
128.140	1	0.3204369	0.7021956	2.460522	2.797652	0.2666426	0.2560028	0.2365813	0.1574316	2.374923	2.101366	2.071019	1.198657	0.05714617	0.08838665	0.08851039	0.09142989	0.5403222	0.6479497	0.362213	0.1942012	0.05253589	0.07224351	0.06454096	0.04790012
128.141	1	0.04435057	0.03157722	0.07375569	0.08449777	0.9837719	2.196787	1.027709	0.5799091	0.07491933	0.1402128	0.1064009	0.1455158	0.2998402	0.2883961	0.2327708	0.3216086	0.208492	0.2426147	0.3445143	0.3617707	1.132934	1.779761	2.462791	2.682043
128.142	1	0.1247103	0.06671928	0.06689555	0.05170428	0.1410273	0.3225031	2.003433	1.222245	0.1657122	0.08075388	0.1190947	0.1533692	1.09229	0.774384	0.3031604	0.3609283	0.06433289	0.1142038	0.05239568	0.04751505	0.1874044	0.2071469	0.1513959	0.1885342
128.239	1	2.388232	1.623802	0.3015427	0.3164301	0.06404944	0.03852075	0.06412388	0.05907136	0.3493482	0.3381787	0.3269577	0.2783782	0.05386989	0.04660022	0.04367042	0.05361297	1.515635	1.158964	1.728668	0.91794	0.1034057	0.07935038	0.09017316	0.04194717
128.240	1	0.3188298	0.6226279	2.511145	2.818228	0.2670997	0.2588319	0.2412498	0.1672398	2.386366	2.165422	2.074627	1.155485	0.06724158	0.1014686	0.08652937	0.07900303	0.6080315	0.6224566	0.3573499	0.2407478	0.07092247	0.0820998	0.05974997	0.04661466
128.241	1	0.06048826	0.03853906	0.07210844	0.0783604	0.9732224	2.192409	1.061226	0.5251371	0.07348885	0.1282506	0.1153058	0.1671951	0.2917347	0.2783948	0.2489224	0.3345052	0.2096413	0.2468595	0.3459272	0.3621533	1.126328	1.781464	2.499949	2.680257
128.242	1	0.09085029	0.06874971	0.05980176	0.07049572	0.09991015	0.3014071	1.965657	1.281609	0.140165	0.08831041	0.1239678	0.1563068	1.008421	0.7374076	0.2748295	0.3480331	0.0590432	0.1034607	0.04350822	0.03895321	0.1755144	0.2093309	0.1908311	0.1618085
128.339	1	2.380296	1.645783	0.3240101	0.3047305	0.04793634	0.0369748	0.06707513	0.06491212	0.4337623	0.364567	0.2570831	0.3014433	0.05936751	0.05488859	0.04444957	0.04721846	1.592356	1.201075	1.824533	0.9526729	0.1009491	0.07544297	0.07410625	0.07003376
128.340	1	0.3274268	0.5030458	2.56521	2.807106	0.2680877	0.267329	0.2456478	0.1769925	2.364754	2.213309	2.106188	1.099807	0.07258582	0.07877567	0.08007546	0.06527158	0.6238038	0.5790442	0.3638338	0.2997191	0.06095486	0.0666356	0.04679329	0.04552924
128.341	1	0.05332422	0.04590325	0.08921107	0.09301908	0.9759521	2.182942	1.115905	0.4709413	0.07158831	0.1192931	0.123921	0.1724864	0.2860723	0.2623484	0.2703731	0.3682634	0.2073849	0.2376114	0.3484283	0.3715805	1.098765	1.74154	2.551213	2.715332
128.342	1	0.08978007	0.1431829	0.06550119	0.08870998	0.2116653	0.3190072	1.973861	1.336705	0.1268689	0.0848087	0.1230201	0.1502629	0.9618051	0.6982498	0.2629685	0.3230798	0.08447676	0.08415827	0.06179614	0.06346103	0.1894846	0.221304	0.1999292	0.1215825
128.439	1	2.395122	1.648002	0.3408466	0.3329774	0.04865081	0.05094723	0.05909895	0.06201014	0.4774526	0.4043035	0.2111823	0.3066024	0.05933247	0.06239497	0.0403406	0.05123349	1.608726	1.214658	1.870605	0.9968591	0.08519926	0.07799314	0.07213078	0.08106923
128.440	1	0.337316	0.3779952	2.587218	2.797169	0.2636753	0.2705946	0.2521149	0.1720957	2.369623	2.25256	2.135709	1.06851	0.07011213	0.06198509	0.05883123	0.0652518	0.6001597	0.5289974	0.3480748	0.3317545	0.04938217	0.06302644	0.04187848	0.04468536
128.441	1	0.04394709	0.03908506	0.06913536	0.06900185	0.9997181	2.176131	1.150459	0.4135827	0.08661425	0.1307746	0.1368143	0.1637141	0.2685592	0.2592352	0.2984526	0.4075498	0.1926751	0.2404193	0.3641992	0.3765128	1.055614	1.698298	2.601075	2.727165
128.442	1	0.1162138	0.1196859	0.08378312	0.1099177	0.268117	0.3695817	2.012262	1.416311	0.09591732	0.06366893	0.1426627	0.1594681	0.9685046	0.69611	0.3196485	0.3199283	0.1080241	0.04179082	0.10089	0.06932792	0.1980849	0.1772287	0.1837636	0.1068683
128.539	1	2.442391	1.609074	0.3565447	0.3246411	0.05870981	0.05185758	0.05557297	0.05573973	0.5192186	0.3510728	0.1888145	0.2832827	0.06698363	0.04856073	0.04895682	0.05240832	1.584549	1.228896	1.846862	1.064458	0.08564282	0.07448288	0.07172147	0.06418099
128.540	1	0.3300798	0.2801947	2.570877	2.768132	0.2625577	0.2776805	0.2593116	0.1567666	2.386102	2.269178	2.15941	1.027052	0.07354221	0.06922706	0.0484868	0.05651337	0.5954705	0.5113162	0.3440953	0.3546792	0.04729958	0.05838138	0.04966547	0.04888663
128.541	1	0.02810916	0.03474891	0.05039191	0.04992754	1.018673	2.141473	1.177519	0.3976679	0.1046527	0.1454227	0.1476651	0.1612263	0.254283	0.2409646	0.3134688	0.4402277	0.187064	0.2508988	0.3795809	0.3822295	1.035189	1.704506	2.677704	2.726618
128.542	1	0.1309257	0.1200885	0.09182769	0.08111693	0.2775305	0.4295062	1.941675	1.3659	0.09627734	0.07706747	0.1313076	0.0844349	0.9594708	0.6576633	0.3339652	0.2663703	0.09209574	0.04855443	0.07879995	0.05137855	0.1598185	0.1252897	0.1228479	0.1115585
128.629	1	2.473097	1.566297	0.408686	0.3368137	0.05368682	0.05984872	0.04959439	0.06098047	0.5019586	0.2777617	0.1788803	0.2966082	0.05957035	0.04273309	0.0487879	0.062154	1.522766	1.199376	1.795307	1.151087	0.07691904	0.08502329	0.0863928	0.07678962
128.630	1	0.3174285	0.2144586	2.560916	2.71894	0.2587184	0.2698516	0.2499128	0.1449808	2.406812	2.263559	2.147145	1.025047	0.08191432	0.07120948	0.03742584	0.06345729	0.599756	0.5157618	0.3558265	0.3659653	0.05089821	0.06237093	0.04071944	0.04169991
128.631	1	0.02894688	0.03536306	0.04709936	0.0508055	1.032465	2.114298	1.158037	0.3985902	0.1144235	0.1519403	0.1357677	0.1822845	0.2676945	0.2284233	0.3317442	0.5032792	0.1963396	0.2682741	0.38647	0.3887694	1.011599	1.747142	2.724817	2.72058
128.632	1	0.1224238	0.08652249	0.08026659	0.04342916	0.2552355	0.4470531	1.856194	1.26765	0.1001227	0.07213783	0.1393302	0.0701325	0.9868239	0.6277929	0.3590622	0.2144354	0.06637011	0.06417647	0.06464163	0.04527099	0.1433341	0.1019189	0.09537512	0.1469959
128.729	1	2.44689	1.581218	0.4204145	0.3816986	0.03039866	0.06551841	0.05536532	0.06522442	0.451491	0.2172061	0.1819664	0.332494	0.06327948	0.04050706	0.04007661	0.05664469	1.461506	1.060656	1.714819	1.155335	0.0805056	0.07778341	0.09786562	0.07406029
128.730	1	0.3068697	0.1767162	2.54197	2.676858	0.2666821	0.2640953	0.2449071	0.1532437	2.439662	2.241588	2.127273	1.040452	0.07968771	0.07760442	0.03708889	0.06818712	0.6091166	0.5518919	0.4268306	0.3482233	0.04310625	0.0693911	0.04248276	0.04693711
128.731	1	0.04521153	0.0427955	0.04276988	0.03931777	1.034402	2.108441	1.10455	0.4297055	0.1199631	0.1587209	0.1088917	0.2093589	0.2772909	0.2268716	0.3374535	0.537518	0.1844415	0.2600798	0.4045093	0.3957558	0.9882969	1.816088	2.744546	2.728406
128.732	1	0.1200435	0.08474238	0.04766333	0.03795112	0.2098385	0.4174401	1.76591	1.194223	0.1128273	0.09914928	0.1528553	0.09229617	1.007511	0.6564396	0.2887617	0.2341522	0.06417863	0.06715453	0.07994149	0.04896633	0.1394758	0.1191934	0.1505964	0.192118
128.829	1	2.468591	1.632936	0.4285044	0.4486011	0.04887532	0.06130859	0.06071922	0.08572254	0.3877826	0.2171342	0.2056051	0.3624788	0.05906097	0.053134	0.05181694	0.05417869	1.361173	0.8198614	1.666819	1.162888	0.08189651	0.06188443	0.08816956	0.06781298
128.830	1	0.3005461	0.2008354	2.503281	2.617117	0.2724411	0.2640508	0.2403303	0.1494886	2.481367	2.214474	2.090689	1.064633	0.07878566	0.0905055	0.0497245	0.07318046	0.6004166	0.5963228	0.4900552	0.3404502	0.04890916	0.07721478	0.04430954	0.05299178
128.831	1	0.04890772	0.0565885	0.04625859	0.04704645	1.059134	2.0994	1.047526	0.4959502	0.1349903	0.1529356	0.1109448	0.2159328	0.3023634	0.2433947	0.3265036	0.5444797	0.171231	0.2510772	0.4019338	0.3985545	0.9733597	1.896351	2.785908	2.727006
128.832	1	0.1374152	0.1044589	0.09249192	0.04166891	0.1654065	0.4074137	1.718072	1.110472	0.1224074	0.0969705	0.1589052	0.09228576	1.037709	0.678065	0.211827	0.2365626	0.08037033	0.09349849	0.08052208	0.05070219	0.1538798	0.1444951	0.1787344	0.2051749
128.929	1	2.488484	1.6418	0.4590417	0.4564578	0.03944278	0.05690724	0.05522501	0.0754483	0.3261928	0.2014983	0.2335558	0.4122878	0.04338282	0.05821822	0.05856925	0.05039035	1.293957	0.5248917	1.71306	1.229062	0.09420573	0.05907046	0.06887323	0.05340358
128.930	1	0.3016856	0.2495273	2.442708	2.569152	0.2815012	0.2737139	0.2397959	0.1563369	2.518171	2.175554	2.043619	1.081755	0.0673687	0.08349602	0.05775236	0.0641725	0.5689479	0.6327566	0.5200952	0.3691749	0.04586145	0.075627	0.05433822	0.05832531
128.931	1	0.04130567	0.0578292	0.05692727	0.05068363	1.073782	2.099339	0.9323709	0.5419704	0.1285469	0.1386914	0.09138428	0.2013333	0.3008886	0.2327153	0.3043816	0.4991507	0.176779	0.2451459	0.3900458	0.3861923	0.9946861	1.957409	2.815704	2.728222
128.932	1	0.1185202	0.1016313	0.08302515	0.05545495	0.1234379	0.4262858	1.802964	1.055345	0.08874612	0.0906571	0.1246999	0.1059838	1.105732	0.6869357	0.203824	0.2453249	0.09250351	0.08389377	0.06977083	0.02828961	0.1649703	0.1840535	0.1880749	0.1909897
129.029	1	2.479832	1.612819	0.427007	0.4286475	0.04159082	0.062949	0.06148829	0.06707005	0.3738637	0.2665183	0.2068109	0.4182276	0.06103926	0.06628703	0.05170047	0.07312045	1.221069	0.4855136	1.754433	1.308955	0.09146929	0.05312392	0.06347595	0.05542499
129.030	1	0.3315864	0.2986164	2.384266	2.557798	0.2798452	0.2589563	0.2334473	0.1519769	2.551658	2.126327	1.983736	1.080815	0.07704028	0.08757445	0.06365157	0.06469362	0.533014	0.6578065	0.4833332	0.4111149	0.03882159	0.05622206	0.05313669	0.04710606
129.031	1	0.03961198	0.04526971	0.05655234	0.05493618	1.076567	2.104867	0.8576623	0.5894106	0.1232278	0.1579301	0.09839156	0.2011834	0.3032276	0.2325975	0.3094087	0.486372	0.1887563	0.2543497	0.3888601	0.3784245	1.025033	2.023956	2.859154	2.752265
129.032	1	0.1100979	0.1099854	0.05376971	0.06307498	0.1473897	0.4629142	1.867871	1.057311	0.152654	0.1006977	0.1303799	0.1255381	1.111446	0.6798986	0.2175825	0.2857941	0.07998872	0.1116211	0.09602255	0.0380753	0.1914009	0.2048742	0.2017574	0.2285507
129.129	1	2.428875	1.557003	0.3806796	0.4093834	0.05678429	0.05174563	0.05755392	0.06287982	0.4136003	0.3109387	0.1909417	0.3727138	0.07321241	0.05467132	0.05069684	0.05361918	1.195401	0.6921286	1.80071	1.270803	0.07769408	0.06474865	0.05646548	0.05557592
129.130	1	0.3526786	0.3493213	2.337194	2.582063	0.2692864	0.2463584	0.2320553	0.1587556	2.578804	2.068185	1.922914	1.086736	0.08048211	0.08883867	0.06424083	0.06815288	0.5138215	0.6752565	0.4445663	0.4646143	0.03594184	0.04140672	0.07452607	0.05263846
129.131	1	0.04531146	0.04618355	0.0504669	0.07412929	1.094638	2.134362	0.8037848	0.6501748	0.1188816	0.1551455	0.08266905	0.186822	0.3283666	0.234605	0.2757469	0.4656996	0.2103221	0.2751516	0.4065378	0.3972486	1.066918	2.075165	2.920407	2.795259
129.132	1	0.1266977	0.0940903	0.09524634	0.06340653	0.1310926	0.4557988	1.863667	1.08352	0.1675193	0.06566346	0.1349937	0.1249282	1.073882	0.6772417	0.3021038	0.3164079	0.06669264	0.09184225	0.09612305	0.04940134	0.2293801	0.1341534	0.2242281	0.2198123
129.229	1	2.386022	1.547422	0.3162144	0.3981552	0.05491015	0.0650671	0.06160883	0.05981025	0.4570244	0.3323889	0.2483305	0.356139	0.08056193	0.05858912	0.05030067	0.04810468	1.188439	0.9715556	1.918363	1.236515	0.07074563	0.09710588	0.06604981	0.06779493
129.230	1	0.3651156	0.3996073	2.292129	2.60907	0.2819806	0.2498206	0.2180215	0.1591954	2.596375	2.047912	1.834381	1.085686	0.08297267	0.08695055	0.06604405	0.07198013	0.5160333	0.6837355	0.3919866	0.5008855	0.03855918	0.05211809	0.08256817	0.0565569
129.231	1	0.04556636	0.04744935	0.0392864	0.04820504	1.127165	2.157878	0.7653465	0.7023731	0.1328344	0.1608279	0.07597958	0.1777057	0.2990506	0.2541501	0.2480341	0.4327302	0.1932521	0.2785794	0.4098676	0.3943558	1.116513	2.126205	2.916001	2.820887
129.231	1	0.1146973	0.1089331	0.06512698	0.05000357	0.09488137	0.4086123	1.836597	1.115247	0.1730538	0.07842612	0.09966146	0.1501322	1.031639	0.7298178	0.3689771	0.3264371	0.1159901	0.1184174	0.06641656	0.04880991	0.2765396	0.1713811	0.2524903	0.2085036
129.329	1	2.361596	1.507864	0.3373682	0.319883	0.04849194	0.06290094	0.05606568	0.06968316	0.4993332	0.3753371	0.2511833	0.3719938	0.06985585	0.0447057	0.04721876	0.060118	1.18171	1.098511	2.026303	1.250415	0.06581182	0.09228274	0.08271859	0.06777836
129.330	1	0.3697577	0.4269506	2.268863	2.626069	0.2757702	0.247024	0.2051534	0.1516035	2.606949	2.047867	1.769435	1.05431	0.09154318	0.08695357	0.06293371	0.07563626	0.5406991	0.6803928	0.3106256	0.4940873	0.04076025	0.05882575	0.06228203	0.05244429
129.331	1	0.04832345	0.04914259	0.04054695	0.04010991	1.140229	2.16099	0.7443499	0.6950606	0.121355	0.1436058	0.0701461	0.1630939	0.2509289	0.2615764	0.2551858	0.4293952	0.1682546	0.2928946	0.3997791	0.4031946	1.162327	2.171742	2.901351	2.84337
129.331	1	0.07267455	0.1015292	0.05242038	0.06798632	0.1387189	0.3235058	1.887405	1.184643	0.1433835	0.08972333	0.1023195	0.1526628	1.022604	0.7071076	0.3848719	0.2976518	0.09379296	0.08643275	0.0558829	0.03456973	0.2640521	0.2469456	0.2530789	0.1791122
129.429	1	2.352	1.557324	0.2698671	0.1908872	0.05897945	0.05933142	0.04908796	0.06183418	0.4819501	0.3945352	0.2380632	0.3990429	0.05487963	0.06205075	0.03843899	0.0576278	1.197073	1.108647	2.106271	1.292965	0.05965518	0.07356747	0.06804414	0.06573312
129.430	1	0.3857739	0.415256	2.297528	2.647507	0.2784533	0.2516179	0.1997275	0.1465994	2.605615	2.080258	1.716775	1.040748	0.08650481	0.07603709	0.07337952	0.07131899	0.575353	0.642162	0.2539598	0.4327256	0.0376801	0.04778042	0.03314936	0.02849643
129.431	1	0.03248443	0.05439263	0.04068151	0.0485869	1.152709	2.168501	0.7309804	0.6338199	0.1090541	0.1425576	0.09068549	0.1580621	0.2280412	0.252399	0.2692253	0.4287404	0.1629807	0.3040084	0.4032835	0.4010322	1.190743	2.17145	2.871313	2.858384
129.432	1	0.07045024	0.1270101	0.06269438	0.07553598	0.2184798	0.2995737	1.969432	1.28522	0.1225359	0.1078209	0.123147	0.1479554	1.018238	0.7450174	0.3864121	0.2714895	0.06211757	0.07938511	0.1021436	0.05654734	0.2120629	0.2818177	0.2366311	0.1223294
129.529	1	2.348149	1.630784	0.1753729	0.1386298	0.04704011	0.08272438	0.06316092	0.05825777	0.4620014	0.3986508	0.2582409	0.4241677	0.05344168	0.05470314	0.05657568	0.05274671	1.205143	1.075836	2.177288	1.349042	0.06889378	0.05961854	0.07452733	0.07900766
129.530	1	0.4117848	0.4037337	2.352537	2.69397	0.2806393	0.2646008	0.2007434	0.1458966	2.596584	2.142348	1.705452	1.039001	0.0866043	0.07098315	0.07192426	0.07325817	0.6012885	0.5859954	0.2799003	0.3562988	0.04544059	0.03313939	0.04415636	0.02513109
129.531	1	0.04423142	0.04734575	0.05478556	0.03431932	1.173999	2.165402	0.7046903	0.5408546	0.1109835	0.1339658	0.1044522	0.1554867	0.2510834	0.2616391	0.2845902	0.4167345	0.1811246	0.3183193	0.3890955	0.4030777	1.219282	2.179785	2.848297	2.858233
129.532	1	0.07794969	0.1372211	0.05487658	0.07969365	0.2323088	0.3137983	1.963787	1.306977	0.1112665	0.1125307	0.119333	0.1523252	0.9933087	0.7425995	0.3118832	0.2538392	0.07503524	0.08267816	0.07496913	0.06185231	0.1669706	0.2517298	0.1872148	0.07431467
129.629	1	2.324047	1.640657	0.1730137	0.1655978	0.06412822	0.06678517	0.05652109	0.07247666	0.415846	0.3599761	0.3086232	0.3685018	0.05541259	0.04951766	0.05318357	0.04075395	1.177219	0.9818608	2.136435	1.321041	0.08042692	0.06781486	0.08233453	0.06910313
129.630	1	0.4558106	0.3840312	2.405543	2.733423	0.2829721	0.2719172	0.2032861	0.1379448	2.584095	2.232969	1.738794	1.061069	0.08458648	0.07923963	0.08057293	0.08974862	0.6116949	0.5439982	0.3405297	0.2838491	0.03620768	0.03826905	0.05159238	0.04525866
129.631	1	0.05777218	0.04867515	0.08262826	0.04034735	1.179707	2.151919	0.6742696	0.4416384	0.1050065	0.1459287	0.1084314	0.1623731	0.2900959	0.2618944	0.2875498	0.4337098	0.1988866	0.3276965	0.3897063	0.40129	1.256273	2.218041	2.795191	2.846876
129.631	1	0.08715906	0.1493526	0.05777016	0.07673708	0.2233372	0.3419489	1.912377	1.276662	0.1131286	0.08596389	0.1240801	0.1319946	0.9768607	0.6935922	0.2368821	0.2111102	0.1130653	0.05745271	0.1090596	0.073232	0.1662459	0.1882409	0.157354	0.07944156
129.729	1	2.273221	1.622602	0.1895505	0.1436136	0.05806343	0.04797006	0.04800039	0.06889416	0.3954544	0.2997487	0.3673016	0.3052205	0.06010786	0.06088674	0.07030015	0.04745083	1.143449	0.8357293	2.017645	1.251131	0.08725186	0.06840549	0.07215575	0.05527796
129.730	1	0.4878024	0.3720115	2.467601	2.774296	0.2867177	0.2771421	0.2117997	0.1512426	2.565568	2.2986	1.819397	1.075372	0.08061883	0.08034904	0.07796356	0.08009106	0.6159735	0.5141357	0.3758485	0.1792954	0.03940445	0.04359597	0.05831382	0.03952044
129.731	1	0.06059498	0.04614472	0.07306292	0.04143574	1.189778	2.135135	0.6058126	0.3369992	0.09551255	0.1413475	0.09683531	0.1529159	0.3083477	0.2316774	0.2815105	0.4272692	0.2102666	0.3209755	0.388863	0.408039	1.28427	2.239433	2.754995	2.82639
129.731	1	0.08759258	0.1033895	0.05332562	0.08009756	0.1755388	0.3684683	1.85911	1.231066	0.1114061	0.06626992	0.126169	0.09268418	0.9672107	0.7005537	0.2101899	0.1812986	0.103716	0.07199012	0.08010679	0.0450491	0.1422441	0.1628166	0.1327927	0.1241606
129.829	1	2.198382	1.613588	0.2703577	0.1247771	0.05030679	0.04813687	0.05904915	0.06811714	0.3276293	0.29349	0.3822168	0.3071726	0.04877081	0.06928908	0.0507679	0.05961878	1.148602	0.6639865	1.865808	1.206591	0.0728442	0.06005072	0.06270633	0.04032298
129.830	1	0.5097596	0.3370113	2.526585	2.793832	0.2770937	0.2783261	0.2206226	0.1600115	2.56938	2.334457	1.902043	1.094583	0.07324764	0.06358571	0.06295541	0.06566527	0.5885612	0.4930088	0.3805214	0.1636171	0.05431517	0.05339287	0.04933909	0.03686742
129.831	1	0.06766769	0.04155245	0.08029664	0.03673686	1.178613	2.10652	0.5580005	0.3076054	0.08676665	0.1279387	0.09211225	0.1372694	0.2994663	0.2436548	0.252597	0.3986553	0.212133	0.3197292	0.3791361	0.3929469	1.307328	2.260249	2.717205	2.810475
129.831	1	0.1078984	0.1052847	0.05927257	0.08740583	0.158144	0.3918514	1.882052	1.220139	0.09552754	0.1019969	0.121619	0.07379189	1.015445	0.7199221	0.1917123	0.1710511	0.05168869	0.07300476	0.07553273	0.05548541	0.1507859	0.1671216	0.09821929	0.1557656
129.929	1	2.172255	1.636103	0.3103491	0.19379	0.0582161	0.05310198	0.06290631	0.06579186	0.3380948	0.3306964	0.3641397	0.3095064	0.06227877	0.0757868	0.047528	0.04491171	1.226507	0.6577953	1.792405	1.233807	0.07650955	0.05148735	0.06225296	0.0480177
129.930	1	0.5164684	0.297463	2.550907	2.788487	0.2805554	0.2818837	0.2250374	0.163477	2.555583	2.34746	1.974847	1.146247	0.06730218	0.07083186	0.07243674	0.06631928	0.5462613	0.4704328	0.3993693	0.239744	0.05357599	0.05997665	0.05202864	0.04513498
129.931	1	0.06240718	0.04489912	0.07219313	0.05405172	1.173504	2.090135	0.5001105	0.3406102	0.07837491	0.1349229	0.0909079	0.1030276	0.2788347	0.2495172	0.2724536	0.3567573	0.2013177	0.3142666	0.3825881	0.3976426	1.332531	2.267048	2.677785	2.812532
129.932	1	0.1438025	0.1481374	0.06301621	0.06313617	0.1370228	0.4034968	1.978334	1.238181	0.1154682	0.1033197	0.1573979	0.09500798	1.121417	0.7223776	0.3102885	0.206238	0.07097014	0.06654147	0.0792745	0.07361217	0.1552249	0.2109548	0.0930501	0.2108553
130.029	1	2.203322	1.651567	0.2987133	0.2407103	0.04901365	0.04454039	0.0539598	0.05882544	0.3143406	0.2942305	0.3549929	0.3274537	0.05562211	0.06413115	0.05413461	0.04192097	1.310684	0.8285517	1.714356	1.221849	0.07834064	0.05636388	0.05924071	0.05356745
130.030	1	0.5085271	0.2850141	2.553401	2.751581	0.2750101	0.2847832	0.2325897	0.1602276	2.594616	2.359868	2.037609	1.188303	0.06676781	0.05344717	0.06490638	0.07443589	0.5058553	0.4363394	0.4136117	0.30181	0.04937204	0.04909871	0.05568782	0.04939202
130.031	1	0.05390765	0.05599169	0.08028903	0.06374416	1.160215	2.098755	0.4809459	0.4544172	0.08536662	0.1390461	0.09376357	0.09268221	0.2689815	0.2567069	0.254758	0.3398517	0.1981479	0.3110625	0.3920292	0.4058958	1.352983	2.273919	2.630438	2.80005
130.032	1	0.1693482	0.1674694	0.06420651	0.06664766	0.1552156	0.4320898	1.956557	1.211611	0.1292555	0.1215739	0.152442	0.08482557	1.149244	0.7286249	0.3957684	0.2269996	0.0726368	0.0591219	0.08425795	0.08434294	0.1619441	0.2289164	0.1067605	0.2816529
130.129	1	2.353507	1.552412	0.3677551	0.1929838	0.06040505	0.04527162	0.060101	0.04936507	0.2988266	0.2991922	0.3932763	0.3520593	0.05376558	0.06181585	0.07284311	0.04770823	1.406417	1.042352	1.647113	1.172689	0.1085536	0.06739374	0.06397628	0.04712197
130.130	1	0.5003698	0.2971743	2.541191	2.699838	0.2789209	0.2831672	0.2360799	0.1638959	2.643696	2.356138	2.099724	1.188989	0.06394207	0.05947188	0.07347021	0.08438905	0.5212127	0.4622632	0.437078	0.3224261	0.07735635	0.07084679	0.07078465	0.04683551
130.131	1	0.07388943	0.07309805	0.09559634	0.06520279	1.149156	2.097531	0.4921586	0.5856069	0.07832986	0.1380979	0.07961995	0.1042137	0.2538076	0.2802098	0.2790494	0.3157558	0.1934884	0.3056583	0.3988351	0.4146917	1.369877	2.270411	2.583338	2.795285
130.132	1	0.1214712	0.144763	0.06197792	0.09287997	0.1378062	0.424129	1.929894	1.106766	0.1168116	0.1063399	0.1522495	0.1007014	1.116105	0.7184951	0.4283735	0.2545443	0.07710002	0.06634558	0.03897221	0.06051127	0.1238674	0.2195459	0.07918272	0.2809811
130.229	1	2.471006	1.473127	0.3922638	0.24054	0.06165115	0.04340295	0.05502903	0.05617472	0.3010433	0.2656532	0.3854329	0.3211	0.0657572	0.05322946	0.07120411	0.04223398	1.479532	1.161561	1.547098	1.116902	0.1041064	0.07169209	0.06898844	0.05369901
130.230	1	0.4887264	0.3128633	2.505657	2.653907	0.2849268	0.2801235	0.2426194	0.1631872	2.684796	2.33308	2.114427	1.180242	0.06756632	0.05863394	0.07374041	0.06592841	0.5070949	0.4907414	0.4449241	0.2909212	0.06293088	0.06896312	0.06199284	0.04324661
130.231	1	0.07580085	0.08301111	0.09056888	0.06554783	1.134557	2.096185	0.5279238	0.6727274	0.0872112	0.15272	0.07468439	0.09281098	0.2384033	0.266079	0.3017973	0.2669895	0.1909301	0.3056886	0.3935384	0.3969077	1.392726	2.253815	2.542274	2.787181
130.231	1	0.1568941	0.1132713	0.07099397	0.05158977	0.1526386	0.4601322	1.882684	1.063014	0.1614709	0.1016153	0.145409	0.102324	1.103747	0.7046435	0.4132094	0.3140341	0.1081657	0.09739238	0.05099086	0.0553675	0.1373151	0.2321074	0.09881131	0.2430912
130.329	1	2.505151	1.58876	0.2978208	0.2527339	0.05985841	0.055567	0.04973849	0.04696483	0.2804582	0.2597202	0.4107831	0.2876607	0.06996877	0.04593305	0.06561417	0.03688311	1.525654	1.208483	1.496322	1.094967	0.1008261	0.06992229	0.05419237	0.06101933
130.330	1	0.4712481	0.3145978	2.459652	2.609386	0.288539	0.2872106	0.247782	0.1708712	2.718365	2.332542	2.099918	1.165288	0.05978883	0.05822071	0.07135854	0.08616694	0.467903	0.514412	0.458432	0.2585386	0.05414205	0.07657443	0.04677572	0.03495774
130.331	1	0.09081052	0.08037763	0.07072043	0.05840841	1.130099	2.102318	0.5636137	0.6696016	0.09425663	0.1505103	0.08490841	0.07817425	0.2213815	0.2539696	0.3331577	0.2534663	0.1991692	0.2980668	0.3771751	0.3973709	1.403349	2.192685	2.514693	2.772555
130.331	1	0.1127365	0.09484517	0.0839611	0.06687259	0.119714	0.4091145	1.94882	1.126023	0.1330024	0.06278841	0.1042624	0.1361663	1.066785	0.7381721	0.355075	0.3506509	0.06716088	0.09322619	0.06241423	0.06757907	0.1329157	0.1857661	0.1321752	0.229275
130.429	1	2.538228	1.746979	0.2725654	0.2400954	0.05636228	0.06440731	0.0630171	0.05459827	0.2532013	0.280767	0.3617495	0.3086121	0.05991276	0.05538898	0.0437629	0.04358382	1.580405	1.184388	1.527231	1.049206	0.1000238	0.06481861	0.07034679	0.05197095
130.430	1	0.4731065	0.3079909	2.425641	2.554238	0.2906045	0.285393	0.237703	0.1719095	2.753947	2.322515	2.045514	1.128231	0.05333023	0.06656679	0.06555873	0.07901967	0.421449	0.5360881	0.4924917	0.2445037	0.05028297	0.08882989	0.04485587	0.03749752
130.431	1	0.09276169	0.07200723	0.05206703	0.05217784	1.112222	2.088942	0.6026723	0.6137838	0.08948179	0.1398379	0.09732684	0.07626854	0.1855332	0.2438815	0.3504841	0.2654307	0.1996589	0.2758053	0.3661689	0.3904041	1.424102	2.099366	2.506087	2.7597
130.432	1	0.1168837	0.07637686	0.07462694	0.07253079	0.20753	0.3534428	2.06895	1.258151	0.159577	0.09564429	0.1240511	0.167834	1.096559	0.8306268	0.3340045	0.3476776	0.04483135	0.1005018	0.06263923	0.07268921	0.1305583	0.1848749	0.1340717	0.197214
130.529	1	2.493967	1.875487	0.299009	0.2465756	0.04913844	0.08059167	0.06040049	0.07753795	0.2320589	0.3033388	0.2553792	0.3894513	0.06267431	0.05129044	0.03546332	0.06259012	1.604698	1.115505	1.574944	1.03008	0.1043182	0.07804279	0.07535763	0.05336675
130.530	1	0.4813421	0.2929504	2.41041	2.514678	0.2957344	0.2715819	0.2299826	0.1569419	2.793485	2.304817	1.962947	1.081464	0.05363063	0.06739918	0.06192757	0.08650654	0.4020269	0.5271499	0.5584388	0.2780268	0.04866423	0.08790223	0.05650015	0.03669997
130.531	1	0.08465549	0.06071344	0.04857604	0.06585552	1.105174	2.07157	0.6352934	0.5488395	0.09026101	0.1378372	0.08779728	0.09639658	0.2031269	0.2455946	0.3525594	0.2592126	0.1946978	0.2780091	0.3577659	0.3867942	1.447907	2.049701	2.500203	2.743884
130.532	1	0.1166643	0.05784238	0.06843947	0.07018541	0.2605065	0.3465587	2.063225	1.325151	0.1426934	0.1054958	0.1280903	0.1369715	1.055572	0.8117838	0.2677317	0.3300128	0.09557661	0.09280708	0.06116169	0.03354775	0.1394073	0.1945785	0.1203136	0.1625523
130.629	1	2.388959	1.916542	0.3190484	0.2207256	0.04582647	0.05710972	0.07173055	0.05741125	0.230222	0.2582711	0.2017975	0.3880817	0.05997021	0.04933348	0.04325177	0.05190804	1.588475	1.074999	1.615427	1.066139	0.09949432	0.1032121	0.08052181	0.0399327
130.630	1	0.5046097	0.2847443	2.382667	2.49344	0.2977525	0.2754117	0.2253263	0.1737378	2.816788	2.292241	1.897612	1.096452	0.05356559	0.06927929	0.07878513	0.0882479	0.3892442	0.5077698	0.5908484	0.3457189	0.03926282	0.06685734	0.05921396	0.04023577
130.631	1	0.0733854	0.05417787	0.03720904	0.06007335	1.095541	2.06742	0.6696473	0.4720132	0.0883152	0.1522256	0.08521005	0.1206432	0.2232308	0.241891	0.3587968	0.2931355	0.1985026	0.2696	0.3590735	0.3946313	1.476831	1.990821	2.491799	2.723315
130.632	1	0.08227874	0.1149761	0.07598491	0.0923963	0.2889466	0.3593994	2.00895	1.380169	0.1319768	0.08764321	0.1384872	0.1622682	0.9999578	0.7370602	0.2874833	0.3153508	0.1290847	0.07644056	0.06026711	0.05616008	0.1569524	0.1752516	0.1282381	0.1185654
130.729	1	2.341733	1.886333	0.2749833	0.1894722	0.03989215	0.04901283	0.05852356	0.05735115	0.3357371	0.1869135	0.3257542	0.3718645	0.04725743	0.05033969	0.04825314	0.05617893	1.49395	1.086614	1.629765	1.139032	0.08608849	0.07495568	0.05941162	0.04317079
130.730	1	0.5232996	0.2690361	2.343552	2.514688	0.3031674	0.279532	0.2042519	0.1651095	2.824535	2.303266	1.816456	1.107442	0.05303827	0.0762101	0.08976849	0.08957361	0.4086254	0.4938101	0.5779322	0.3805375	0.04298467	0.05862897	0.05437307	0.03924979
130.731	1	0.07744547	0.06855842	0.05156455	0.04953538	1.086738	2.052704	0.6977843	0.4020782	0.07435099	0.1485554	0.08475456	0.1172683	0.2204958	0.2203816	0.3443968	0.3148572	0.2082658	0.2619343	0.3517438	0.393404	1.513378	1.943169	2.500529	2.706127
130.732	1	0.1253185	0.1017999	0.05240542	0.09234505	0.2497605	0.3975782	1.901793	1.327159	0.1087703	0.07488638	0.1161141	0.1370773	0.9540769	0.626796	0.3011533	0.286788	0.1142184	0.04729784	0.08089253	0.05930948	0.1954511	0.1174063	0.1277264	0.07780213
130.829	1	2.367469	1.837794	0.3133986	0.2616643	0.06318349	0.07721352	0.06336719	0.05020457	0.4908616	0.2341076	0.3781493	0.3596214	0.04949338	0.07081203	0.06008833	0.05882268	1.451292	1.055147	1.743807	1.228598	0.1044921	0.0555855	0.08788907	0.05365404
130.830	1	0.5434749	0.2419836	2.331196	2.555461	0.2972289	0.2767727	0.188361	0.1534229	2.806722	2.336103	1.753305	1.115881	0.04670374	0.07422375	0.09243501	0.08489521	0.4417808	0.486448	0.5366712	0.3951305	0.04155923	0.06157243	0.05724633	0.0501822
130.831	1	0.07735552	0.06981179	0.04488357	0.0539627	1.084852	2.043093	0.6770526	0.3998746	0.07624665	0.1508304	0.0811139	0.1268354	0.2266762	0.1959179	0.3254757	0.3097048	0.204894	0.2517422	0.3587052	0.3861588	1.516577	1.892727	2.523108	2.678361
130.832	1	0.12502	0.09394803	0.04364022	0.0638432	0.191076	0.368946	1.846104	1.282632	0.08689656	0.05329991	0.1276794	0.09945486	0.9300922	0.5814266	0.3167841	0.2295505	0.04904027	0.04336433	0.06068924	0.04212689	0.2071428	0.08027596	0.08187688	0.08253763
130.929	1	2.418515	1.795112	0.3562152	0.2852107	0.07461508	0.06262198	0.06833196	0.04727381	0.6005415	0.2086634	0.3980954	0.3611923	0.05299048	0.05206515	0.06820668	0.05362109	1.48039	1.044811	1.871503	1.310483	0.1002863	0.06336446	0.07411519	0.05248084
130.930	1	0.5682954	0.2418844	2.33373	2.608475	0.2974217	0.2767969	0.1999152	0.1600324	2.776312	2.346129	1.742239	1.15718	0.05570652	0.06893338	0.09027079	0.07530375	0.4946699	0.4731643	0.4587059	0.3800812	0.04984988	0.04296744	0.05258254	0.04631929
130.931	1	0.07704467	0.05552021	0.06554101	0.06364575	1.083531	2.034857	0.657467	0.4561916	0.09132042	0.1508631	0.0783936	0.1304353	0.2414071	0.202399	0.3171561	0.3116439	0.2007007	0.2631296	0.3535449	0.3868116	1.505285	1.85918	2.578953	2.692345
130.932	1	0.141715	0.06869833	0.05172309	0.05389517	0.1557453	0.3708982	1.907465	1.299601	0.1057467	0.06380137	0.1637038	0.08636678	1.001369	0.629261	0.3457239	0.2228904	0.0492664	0.07873282	0.07346051	0.04264312	0.2057499	0.08596218	0.1455519	0.1185002
131.029	1	2.406557	1.734636	0.3552639	0.2885401	0.07602495	0.05735327	0.0594605	0.06130619	0.653462	0.2079507	0.3924177	0.3599061	0.08136714	0.04695688	0.06738689	0.04849595	1.577823	0.9072228	1.873763	1.332921	0.09758333	0.07739022	0.0592983	0.06733967
131.031	1	0.5932779	0.2550879	2.357049	2.663869	0.2966136	0.2764736	0.2108378	0.1599992	2.756399	2.365195	1.774784	1.191553	0.06570636	0.07622114	0.07704911	0.06917609	0.5243132	0.4659979	0.3832169	0.3620259	0.05428586	0.04306108	0.07231999	0.04750237
131.031	1	0.07415998	0.06886419	0.07603253	0.08448013	1.056904	2.023673	0.6672016	0.5925671	0.0984067	0.1474531	0.07456395	0.1353427	0.2496198	0.2151967	0.2996446	0.3002926	0.2050147	0.2546137	0.3600806	0.3731641	1.505911	1.854085	2.655008	2.707875
131.032	1	0.1277784	0.08775584	0.04730232	0.06105302	0.1121562	0.3734654	1.824065	1.261224	0.1096017	0.09053594	0.1609772	0.1007719	1.016504	0.6636002	0.2981603	0.2385549	0.07380207	0.08510745	0.06082806	0.05386475	0.1731702	0.09840507	0.1469562	0.1696734
131.129	1	2.36305	1.625627	0.37535	0.2648965	0.07998772	0.04841281	0.05328726	0.06653396	0.6463923	0.1856157	0.3066866	0.3704159	0.06809095	0.02857265	0.0667789	0.06245872	1.653749	0.7149529	1.889051	1.319533	0.09199896	0.08217295	0.070845	0.06905234
131.130	1	0.6029331	0.253562	2.430206	2.700797	0.2895338	0.2837251	0.2146168	0.1657487	2.73397	2.406916	1.855236	1.221774	0.0687829	0.07158951	0.07139321	0.07152654	0.5387359	0.4561957	0.3165442	0.3240655	0.04742137	0.05399252	0.06576425	0.03952486
131.131	1	0.08754849	0.06653125	0.07201981	0.09684393	1.027946	2.02795	0.7023747	0.6931785	0.09654969	0.1436352	0.07498468	0.1436161	0.2582767	0.2244997	0.2880373	0.2980254	0.2256485	0.2645431	0.3713678	0.3731145	1.49507	1.8572	2.714729	2.740171
131.132	1	0.1585016	0.1012784	0.06692164	0.06589604	0.1377913	0.4187272	1.742662	1.157298	0.1159965	0.1159389	0.1667818	0.09642897	1.025218	0.6889156	0.2037956	0.230545	0.1083515	0.0914045	0.05755627	0.05982541	0.1709196	0.1491703	0.1286692	0.2027412
131.229	1	2.410952	1.577109	0.4052277	0.2392176	0.08715628	0.05612647	0.06208072	0.06106124	0.60459	0.1870202	0.2887738	0.3765747	0.06781205	0.05737363	0.0559693	0.06001393	1.686754	0.5910833	1.859069	1.263514	0.094168	0.07690932	0.05249912	0.05871683
131.230	1	0.6152394	0.2768119	2.514686	2.731148	0.2869337	0.2841951	0.2207288	0.170127	2.698861	2.421251	1.935983	1.257931	0.06275048	0.07274989	0.08422753	0.07272625	0.5463521	0.4434831	0.274564	0.2672519	0.0458457	0.05435661	0.05757253	0.03306293
131.231	1	0.0742439	0.07208308	0.0523577	0.08623202	0.9952345	2.033899	0.7346596	0.7330509	0.09447618	0.1508314	0.07555831	0.1418564	0.2522671	0.2381317	0.2641254	0.3154613	0.2201281	0.2875543	0.3831474	0.3821053	1.477734	1.886588	2.771043	2.775506
131.232	1	0.1671138	0.08221526	0.0826714	0.05702119	0.1552387	0.477268	1.647967	1.052776	0.09350613	0.09334253	0.1524671	0.1053505	1.012561	0.7106016	0.1491209	0.2258323	0.1055258	0.08135495	0.06916819	0.05233664	0.1617364	0.1653468	0.1034408	0.2307898
131.329	1	2.422277	1.627101	0.4897283	0.313112	0.08808238	0.05860845	0.05039047	0.05128499	0.5741787	0.1877855	0.266875	0.3589925	0.0803623	0.06298876	0.04897308	0.06553036	1.727404	0.6253456	1.821361	1.227782	0.0934045	0.08421735	0.08609855	0.0790306
131.330	1	0.5939894	0.3234589	2.579763	2.745265	0.2805501	0.2938486	0.2272796	0.1706756	2.643094	2.447053	2.008457	1.288336	0.05932464	0.07300665	0.06480393	0.07814445	0.5483811	0.4409279	0.2587344	0.2326941	0.04942276	0.05881921	0.04755653	0.03484285
131.331	1	0.06298077	0.07632133	0.06035473	0.09359507	0.9790699	2.048933	0.7777298	0.734185	0.0773826	0.1561977	0.09758573	0.1361413	0.2368226	0.2631452	0.2760906	0.3251027	0.2056472	0.2846701	0.3861577	0.3927917	1.397315	1.905475	2.834033	2.808924
131.332	1	0.108109	0.1082649	0.04573548	0.03379336	0.1364966	0.4832691	1.655626	0.947512	0.1107956	0.06962335	0.1402112	0.1406362	0.9805581	0.6975248	0.2038972	0.2448696	0.1313423	0.1323651	0.05396149	0.04742836	0.2092027	0.1754136	0.08161045	0.2679337
131.428	1	2.413306	1.702694	0.5517315	0.3968245	0.09318511	0.05353855	0.05057405	0.03503948	0.5559975	0.1557674	0.2376277	0.3146237	0.07362638	0.07401695	0.06671596	0.06855632	1.724712	0.806667	1.765182	1.149728	0.1039494	0.09808752	0.08915804	0.06405328
131.428	1	0.585488	0.368668	2.640391	2.735337	0.279883	0.2933954	0.2324797	0.1685756	2.598905	2.454239	2.074485	1.268637	0.06282671	0.06280226	0.05093802	0.07291103	0.5497164	0.4271977	0.2276201	0.2857911	0.05458763	0.07007658	0.0500684	0.04273575
131.429	1	0.03534098	0.0850346	0.07614718	0.07811156	0.9715738	2.063292	0.8164812	0.6833746	0.07250964	0.1492807	0.1136093	0.1319361	0.1934621	0.2997725	0.2899755	0.3339956	0.1795806	0.2682222	0.3931351	0.3933363	1.307513	1.899853	2.876612	2.83263
131.429	1	0.1240043	0.09433707	0.07567565	0.05929245	0.2060246	0.4790145	1.800814	1.017455	0.1629495	0.07283578	0.1356643	0.1494404	1.021459	0.671866	0.331826	0.3031389	0.1152784	0.1014096	0.06515841	0.08330958	0.2422128	0.1288127	0.1362354	0.2322666
131.529	1	2.403654	1.709172	0.5952089	0.428351	0.08341009	0.04403444	0.03934948	0.04470029	0.5049596	0.1186807	0.2469713	0.2692706	0.07758195	0.05733963	0.05986122	0.05796348	1.671815	0.9667753	1.721263	1.047738	0.0877766	0.1019741	0.07726577	0.05260997
131.530	1	0.5787854	0.3899681	2.677524	2.735058	0.2753365	0.2906418	0.2414448	0.1695826	2.582591	2.455883	2.113394	1.256958	0.07068821	0.06610671	0.0423693	0.0797508	0.5630803	0.4126148	0.1479663	0.3301639	0.05692751	0.06744034	0.05279257	0.03892906
131.531	1	0.02673865	0.07443478	0.09724599	0.06355269	0.9820152	2.090628	0.8169276	0.5785581	0.09108764	0.1524416	0.1191852	0.1530783	0.1874606	0.3223158	0.2965468	0.3748236	0.1842369	0.2643237	0.4154338	0.3955741	1.233564	1.903855	2.895855	2.823099
131.532	1	0.1204835	0.09766842	0.06356044	0.05562366	0.2560276	0.4639406	1.875408	1.119203	0.1967474	0.08992106	0.1035771	0.1537959	1.052099	0.7285291	0.395186	0.3212044	0.08142882	0.09521714	0.0576314	0.05362868	0.2319995	0.1909757	0.192854	0.1976907
131.629	1	2.388234	1.662907	0.6132538	0.4339943	0.09615762	0.03707222	0.04705596	0.05834929	0.4559575	0.1690448	0.3015772	0.1789057	0.05632128	0.05247893	0.0677115	0.04593817	1.521134	1.077725	1.713225	1.00329	0.09694594	0.1276233	0.05558561	0.05108161
131.630	1	0.595879	0.412201	2.698728	2.702482	0.2737918	0.2840054	0.2512938	0.1656136	2.559979	2.452103	2.147307	1.241632	0.07760318	0.06807946	0.06346991	0.08929162	0.5629802	0.4222947	0.1723741	0.3710932	0.05644101	0.08999649	0.05890526	0.06181257
131.631	1	0.04886902	0.07419552	0.103224	0.04682909	1.019667	2.110691	0.808762	0.4535434	0.1062887	0.1832476	0.1083028	0.1792786	0.2301214	0.3421547	0.3084376	0.4275371	0.1977821	0.259749	0.4244635	0.4055464	1.183899	1.910398	2.908271	2.807616
131.632	1	0.08808494	0.08164307	0.03847432	0.05988911	0.2353811	0.3881861	1.883195	1.181455	0.1674657	0.07741459	0.09158022	0.1532067	1.057006	0.724141	0.4137271	0.3219515	0.07392291	0.08819226	0.07624296	0.04572162	0.186345	0.2465937	0.2396442	0.1603386
131.729	1	2.329131	1.600736	0.6297602	0.4008116	0.07836721	0.03402799	0.07009389	0.03823258	0.4429359	0.2351775	0.3709434	0.1228781	0.04710957	0.0581035	0.06084452	0.03687942	1.363635	1.206816	1.729596	1.024582	0.06477852	0.1072015	0.07608058	0.07002097
131.730	1	0.6160837	0.4305197	2.67435	2.676778	0.2764289	0.2888842	0.2436994	0.157735	2.56656	2.443271	2.145121	1.19032	0.07162818	0.06328761	0.07786218	0.08578526	0.5231094	0.4205521	0.2517462	0.3762431	0.06226043	0.08052173	0.05640199	0.05309653
131.731	1	0.08526114	0.06351373	0.09014511	0.0499882	1.035051	2.1193	0.7833025	0.3313266	0.09873204	0.1745657	0.1041331	0.2028483	0.2665317	0.336335	0.3227156	0.4833886	0.1913152	0.2560346	0.4382637	0.3986743	1.134728	1.950143	2.901094	2.80237
131.732	1	0.08114606	0.114302	0.06803333	0.05438246	0.1978065	0.3417418	1.86939	1.211069	0.1139651	0.1109583	0.1050118	0.1311274	0.9769369	0.6843633	0.4007938	0.27217	0.08173441	0.06902115	0.08438711	0.04608551	0.169622	0.2635558	0.2458322	0.1022396
131.829	1	2.270806	1.592961	0.4991522	0.279022	0.05988156	0.0586367	0.06262426	0.04103459	0.3821144	0.2768561	0.4702205	0.1769971	0.04643846	0.05182875	0.07511891	0.02765316	1.323464	1.403314	1.702779	1.052471	0.07012869	0.0955371	0.07721939	0.05591566
131.830	1	0.6203817	0.4390695	2.621634	2.627711	0.272701	0.2838145	0.24013	0.1529748	2.587496	2.410028	2.094078	1.139207	0.06123863	0.05063909	0.1036843	0.08853486	0.4667853	0.4017784	0.3710514	0.3535065	0.05742939	0.0576428	0.05747781	0.04070104
131.831	1	0.09263496	0.05326082	0.08798436	0.05048605	1.060193	2.118039	0.7382628	0.2663727	0.09000797	0.1584576	0.09579998	0.2059806	0.2900719	0.3182219	0.2843466	0.4979233	0.182424	0.2419332	0.4372564	0.405151	1.088095	1.952714	2.891175	2.787324
131.832	1	0.05802397	0.1409797	0.06073127	0.07061163	0.124777	0.30629	1.883789	1.258082	0.1055922	0.1165037	0.1164273	0.139726	0.9524263	0.6770258	0.33413	0.2356802	0.09010921	0.07274017	0.08282092	0.07120326	0.124728	0.2401093	0.2281489	0.07356404
131.929	1	2.234402	1.58112	0.3212628	0.1850066	0.04995535	0.05135314	0.06064672	0.04691513	0.2940237	0.2548543	0.4838435	0.2185724	0.03458865	0.0401704	0.07264587	0.04551122	1.372629	1.535787	1.705448	1.0891	0.07864781	0.07569984	0.06206469	0.06702184
131.930	1	0.631203	0.4284474	2.562199	2.582289	0.283798	0.2811644	0.2396382	0.1489754	2.615265	2.387017	2.030836	1.140621	0.06712033	0.04830911	0.1020667	0.08790455	0.4244876	0.4106329	0.4979594	0.3278992	0.06005906	0.0535442	0.072236	0.04701498
131.931	1	0.07659909	0.05078142	0.06853724	0.04927224	1.098175	2.118955	0.6891332	0.3558726	0.09345294	0.1532579	0.08970993	0.2019027	0.3127685	0.2908513	0.2578347	0.484116	0.1921691	0.2635195	0.4363565	0.3952887	1.073032	1.971375	2.884781	2.768042
131.932	1	0.1083292	0.1336791	0.04488074	0.0818471	0.09758231	0.3094376	1.972087	1.318603	0.09671378	0.08525231	0.137468	0.1463271	0.9907218	0.7090326	0.2809896	0.2376521	0.09485238	0.05784762	0.1146734	0.09721454	0.1082934	0.1879034	0.2177883	0.09054989
132.029	1	2.222926	1.571094	0.1991081	0.1342816	0.04750441	0.04494062	0.04386351	0.04483837	0.2387557	0.3112531	0.4136378	0.2735789	0.05909547	0.04628239	0.0562517	0.05595731	1.437286	1.563693	1.772061	1.084725	0.0697206	0.08109705	0.07688755	0.05997226
132.030	1	0.624052	0.4115756	2.479409	2.539054	0.285351	0.2827259	0.2304035	0.1581156	2.631739	2.353063	1.938084	1.164191	0.05683007	0.0512196	0.1066888	0.07687362	0.4170007	0.4284383	0.6011857	0.2994431	0.07286561	0.04472221	0.08437793	0.04402778
132.031	1	0.08717847	0.06825671	0.05747066	0.05526293	1.119992	2.135636	0.677541	0.5135562	0.08637329	0.148076	0.08699633	0.2083388	0.3136805	0.2913077	0.2694469	0.4883796	0.1898286	0.2783925	0.4478706	0.3957685	1.059537	2.005836	2.875402	2.770804
132.032	1	0.09436949	0.09071387	0.06051015	0.09086211	0.1018836	0.3330481	1.967877	1.287449	0.07342218	0.08623337	0.1648765	0.1087848	0.9814591	0.6917118	0.2375049	0.1924794	0.08358237	0.06661211	0.08128336	0.0662116	0.07986669	0.1891181	0.1457938	0.1136514
132.129	1	2.208511	1.642286	0.204372	0.164867	0.05369973	0.06614685	0.05008968	0.04713974	0.2546062	0.4304177	0.3369615	0.3140738	0.05254541	0.06261335	0.05096224	0.05544749	1.494319	1.57378	1.816067	1.040481	0.09986633	0.09907887	0.08577957	0.06366716
132.130	1	0.6072376	0.3886909	2.416095	2.504869	0.2807711	0.2814042	0.2288374	0.1580561	2.629247	2.371754	1.873402	1.196996	0.05465065	0.05624031	0.08398289	0.08050746	0.4091086	0.4320538	0.6666977	0.3056916	0.06520551	0.03716556	0.08582143	0.05026069
132.131	1	0.08868918	0.06600887	0.06320802	0.06755896	1.138217	2.151199	0.7227259	0.6518786	0.09140717	0.1412836	0.07468806	0.2005656	0.3090636	0.2924471	0.260456	0.5038086	0.1797321	0.2856354	0.4366032	0.4192764	1.030107	2.025059	2.862744	2.788195
132.132	1	0.1034925	0.107186	0.05382873	0.07676143	0.1637212	0.3494929	1.829909	1.224699	0.08486675	0.1015905	0.1413923	0.09520004	0.9956401	0.6819761	0.2521636	0.1728912	0.07284329	0.07264681	0.07679769	0.08001276	0.08861535	0.1862882	0.08916213	0.1613856
132.229	1	2.178794	1.644697	0.2640552	0.2137728	0.06526863	0.07080001	0.04361112	0.06708164	0.2588559	0.4568645	0.2421317	0.3914054	0.05254107	0.05822075	0.06162047	0.05182429	1.510297	1.494887	1.768136	0.9684064	0.09795233	0.09660684	0.07050459	0.04985616
132.230	1	0.5793158	0.3604695	2.407863	2.47744	0.286672	0.2827732	0.2153539	0.1616216	2.635302	2.3981	1.828999	1.219934	0.0455997	0.06632585	0.07847737	0.07687872	0.4254589	0.4479301	0.6999897	0.3296279	0.0670199	0.05707852	0.0650078	0.0537279
132.231	1	0.07300802	0.06933845	0.06521233	0.05268048	1.140779	2.17972	0.7580532	0.7618007	0.09237016	0.1483767	0.07275313	0.1765745	0.2873465	0.2773079	0.2425586	0.4759888	0.1776576	0.2918568	0.4345128	0.4257185	1.027514	2.058696	2.831754	2.803498
132.232	1	0.07578482	0.1530036	0.05117898	0.08354674	0.1892617	0.410573	1.756165	1.156545	0.1361883	0.1163894	0.1582438	0.0888698	1.052656	0.6739675	0.2942511	0.1586891	0.0957598	0.06503317	0.1036625	0.06388507	0.06383062	0.163589	0.08648554	0.2222891
132.329	1	2.147441	1.611133	0.4261161	0.2808347	0.06867191	0.05326027	0.05526616	0.08611484	0.2412739	0.4365052	0.129874	0.4517677	0.05768539	0.07672393	0.05664107	0.06885978	1.519867	1.400733	1.745122	0.9535052	0.09773002	0.1017039	0.07787172	0.04741135
132.330	1	0.5573036	0.3203405	2.426101	2.478882	0.2930343	0.2805504	0.2139052	0.1720836	2.648082	2.41165	1.809123	1.242131	0.04691546	0.08621803	0.09431378	0.07480907	0.4494435	0.4669534	0.6902502	0.3495154	0.06660923	0.07168696	0.05366942	0.04725537
132.331	1	0.06565921	0.07158439	0.07241012	0.05189314	1.142254	2.227052	0.7607586	0.7720148	0.1093092	0.1451791	0.07181901	0.1377384	0.2763048	0.2310765	0.2455301	0.420597	0.1825648	0.2969289	0.4190424	0.4294688	1.01375	2.081293	2.810511	2.821551
132.331	1	0.1130494	0.1455039	0.05844468	0.07290244	0.1707179	0.4355625	1.829749	1.150807	0.1234657	0.09447923	0.178477	0.08078226	1.092467	0.6907263	0.3815504	0.1627485	0.05537453	0.06981369	0.06192173	0.06826541	0.04619146	0.1556466	0.09168512	0.2640595
132.429	1	2.19797	1.548359	0.5793232	0.3423077	0.05776285	0.04153162	0.06610176	0.07486295	0.2743106	0.3551471	0.2537555	0.4246745	0.05594109	0.07497822	0.06531769	0.06643771	1.464218	1.227299	1.716552	0.9657881	0.1010778	0.09163481	0.1005353	0.04332785
132.430	1	0.5389451	0.2937167	2.447691	2.515941	0.2931621	0.2906465	0.2159977	0.1710206	2.625554	2.424077	1.828469	1.256095	0.04589195	0.07477659	0.09975064	0.0688092	0.4586821	0.4738234	0.6132559	0.3703956	0.07125462	0.07265521	0.05904374	0.04168501
132.431	1	0.0471276	0.05550836	0.06307967	0.04457254	1.14473	2.26227	0.7637902	0.7483224	0.09357583	0.1491515	0.07377366	0.1310092	0.2264403	0.2351867	0.2560104	0.3691605	0.176933	0.3075701	0.4110434	0.4251657	1.029776	2.07977	2.778598	2.843943
132.431	1	0.1334245	0.1365587	0.05197054	0.07823771	0.1392606	0.454453	1.942046	1.121841	0.1190084	0.08096298	0.1636291	0.09449739	1.127941	0.7089623	0.3718995	0.230356	0.07546221	0.08311184	0.05250852	0.07106482	0.1041321	0.1886	0.0801566	0.2630669
132.529	1	2.250657	1.474288	0.6951301	0.3874409	0.06296695	0.05294205	0.06408543	0.09107464	0.3030723	0.3900715	0.346473	0.3810211	0.06226332	0.06995335	0.06450636	0.04817253	1.431385	1.012545	1.703408	1.030966	0.09510012	0.08954111	0.09752867	0.09496975
132.530	1	0.5339049	0.2867054	2.486544	2.58497	0.2840729	0.2999085	0.2170951	0.1734471	2.579471	2.44551	1.886331	1.251707	0.04099545	0.07026043	0.1025745	0.06603526	0.4404275	0.4781907	0.4969856	0.3999072	0.06251097	0.0748477	0.05797542	0.04231651
132.531	1	0.03558755	0.04625099	0.06253759	0.04534991	1.138903	2.293565	0.7534503	0.6872627	0.07975414	0.1387626	0.09086657	0.1106771	0.2086735	0.2447703	0.2655042	0.3403811	0.1550015	0.3043497	0.4035569	0.4210485	1.041323	2.080396	2.732783	2.855712
132.531	1	0.1073949	0.1034471	0.0541563	0.06726483	0.193763	0.482897	1.891873	1.059516	0.1517569	0.1070293	0.136901	0.09537225	1.106608	0.717854	0.3462653	0.2891835	0.1034401	0.1085682	0.05834657	0.07007175	0.1503728	0.1878023	0.08826666	0.2391987
132.629	1	2.215576	1.400117	0.7097003	0.3415113	0.08239839	0.0705795	0.06737266	0.08575923	0.2768186	0.3791744	0.4174516	0.3625418	0.05518043	0.07020421	0.07489984	0.06330904	1.443185	0.7610437	1.649252	1.082151	0.0758914	0.09177469	0.07672368	0.1043482
132.630	1	0.5294929	0.3057216	2.515278	2.659767	0.2815215	0.3018214	0.2225389	0.1701566	2.540245	2.460643	1.947606	1.225974	0.04081432	0.07108006	0.0909951	0.05297901	0.4536592	0.4728372	0.3560338	0.4051239	0.05871595	0.06012678	0.05056082	0.0393835
132.631	1	0.03171033	0.04510847	0.05856986	0.038016	1.136589	2.297705	0.744439	0.5961243	0.1061637	0.1363189	0.1113527	0.115901	0.2527689	0.2504909	0.2656084	0.3254455	0.1521303	0.2979163	0.3985662	0.4256068	1.082292	2.071697	2.700931	2.837947
132.631	1	0.09592514	0.07763497	0.07588046	0.0619025	0.2571082	0.4592067	1.818405	1.046912	0.146447	0.06571007	0.1069247	0.1434657	1.044381	0.7071571	0.2685353	0.3240074	0.09369865	0.113249	0.04465638	0.06666515	0.1870803	0.1969197	0.1001018	0.2429536
132.729	1	2.147045	1.319619	0.6901718	0.29997	0.06264272	0.08586086	0.07062477	0.07011639	0.2487765	0.317051	0.4089641	0.3520217	0.05601898	0.05829608	0.06892324	0.0516565	1.484587	0.4929583	1.635007	1.139583	0.07069967	0.06412116	0.0821653	0.1068956
132.730	1	0.5282296	0.3298287	2.5726	2.700118	0.2771489	0.2941514	0.2305485	0.1655944	2.506803	2.422164	1.985938	1.20567	0.04434174	0.05777014	0.07140814	0.05479891	0.4885787	0.4529606	0.2134786	0.370501	0.05919078	0.04553187	0.04956678	0.03499741
132.731	1	0.02164125	0.06165574	0.06690152	0.04464493	1.122815	2.291091	0.7393597	0.4809466	0.08976254	0.1342799	0.09478486	0.1305958	0.2629704	0.2625508	0.255102	0.3434259	0.1575702	0.2866175	0.4042837	0.4250585	1.119989	2.061723	2.675672	2.811395
132.731	1	0.08138537	0.08432933	0.05941965	0.04763388	0.2657084	0.458501	1.748728	1.039006	0.155556	0.1111602	0.09431963	0.1353803	0.9824738	0.6603254	0.1686372	0.3270329	0.08174149	0.08991471	0.04928099	0.03967073	0.1630874	0.1670314	0.166541	0.2109811
132.829	1	2.116766	1.276784	0.6789247	0.2538941	0.04902138	0.07063933	0.0966023	0.04645771	0.2789314	0.3302409	0.3703712	0.3655195	0.04583507	0.05629373	0.04669405	0.05623699	1.536983	0.4760864	1.675923	1.145231	0.07809409	0.06836636	0.09956955	0.101006
132.830	1	0.5149753	0.3639787	2.634439	2.736428	0.2735972	0.2939507	0.2330102	0.166599	2.476826	2.403985	2.008298	1.174194	0.04963707	0.06114832	0.05267674	0.04624651	0.5160668	0.4385213	0.1175099	0.3199004	0.06484925	0.03696209	0.06651335	0.02780555
132.831	1	0.02747364	0.05834572	0.05771094	0.04178285	1.118963	2.261171	0.7569598	0.376448	0.08328634	0.1335469	0.06910956	0.1250509	0.2613054	0.2778126	0.2512585	0.3571456	0.1776036	0.2839513	0.3966658	0.4147411	1.142494	2.029186	2.687264	2.782024
132.831	1	0.09372905	0.06302644	0.04747696	0.05260943	0.207297	0.4271744	1.916056	1.203816	0.1309213	0.08655434	0.1075203	0.1354246	1.006684	0.7077188	0.1958349	0.3182888	0.1026311	0.07981846	0.05012704	0.0304989	0.1292518	0.1428765	0.1900355	0.1632257
132.929	1	2.153928	1.289614	0.5464033	0.1957761	0.07592323	0.05745733	0.09855274	0.04794898	0.3566405	0.3474853	0.3408925	0.4008338	0.04988104	0.07290557	0.06047036	0.07816727	1.606511	0.7061689	1.776943	1.077043	0.08612678	0.07624866	0.1122563	0.07916199
132.930	1	0.497244	0.3915652	2.694001	2.75907	0.2740977	0.2830101	0.2421115	0.1615963	2.459182	2.382809	2.005769	1.132324	0.05291027	0.06455647	0.03029861	0.0416213	0.5230378	0.4288066	0.1582122	0.2816231	0.05892013	0.03524658	0.06277756	0.04284559
132.931	1	0.04523623	0.05673627	0.05528374	0.0435333	1.122037	2.244773	0.7941613	0.3036401	0.07516233	0.1324508	0.07143144	0.1269538	0.2547053	0.2862867	0.2707942	0.3568117	0.180347	0.2894276	0.4098101	0.4074891	1.170448	2.012742	2.699653	2.777139
132.931	1	0.08532345	0.09893601	0.06877146	0.08599584	0.1531452	0.3982447	2.081921	1.37621	0.1311983	0.08557671	0.1335962	0.1492162	1.026945	0.7492635	0.278431	0.2937293	0.1309163	0.06169381	0.05568031	0.06384406	0.1040826	0.1240438	0.1659004	0.1423766
133.029	1	2.208538	1.32236	0.3397507	0.2065753	0.07702636	0.06043586	0.07279185	0.06025219	0.3831197	0.2941798	0.3026474	0.4160668	0.06608898	0.06436957	0.05903326	0.07916346	1.638873	0.9363604	1.80735	1.001901	0.08158389	0.0636947	0.1186549	0.07595766
133.030	1	0.5018928	0.4475153	2.738599	2.777965	0.2725343	0.2952467	0.2438387	0.160391	2.445318	2.373281	1.995568	1.119163	0.0600853	0.06540747	0.05336241	0.04416907	0.5088471	0.4231473	0.230692	0.2448474	0.05372601	0.03639175	0.05818692	0.05341113
133.031	1	0.06527939	0.05977539	0.06186084	0.04404843	1.117352	2.234127	0.8416218	0.331266	0.08167201	0.134418	0.09402905	0.1355958	0.252866	0.2929771	0.3009948	0.3456517	0.1830091	0.288581	0.4241081	0.4031623	1.197795	2.011273	2.712711	2.769266
133.031	1	0.1154889	0.0985903	0.03353941	0.07831473	0.09266336	0.3781173	2.02348	1.350939	0.1055643	0.08179323	0.1353074	0.1330739	0.9907051	0.6535667	0.294597	0.2576118	0.1117222	0.03810495	0.06298795	0.03756777	0.1463631	0.07196839	0.1184849	0.08377443
133.129	1	2.306494	1.404879	0.1929141	0.273843	0.07046535	0.06449023	0.07750592	0.05481725	0.3794114	0.2576459	0.293309	0.4030094	0.05810977	0.04236483	0.05648204	0.0683209	1.609989	1.075798	1.816603	0.9513971	0.07956066	0.06623689	0.1052206	0.07102396
133.130	1	0.5140544	0.5284529	2.777429	2.77725	0.2806186	0.3006766	0.2409498	0.1726957	2.43057	2.356945	1.975799	1.124191	0.05912118	0.05688952	0.06292193	0.05413128	0.4891185	0.4071311	0.2619977	0.1813429	0.045732	0.04237142	0.04790195	0.04529962
133.131	1	0.05681124	0.05787402	0.06595047	0.07618192	1.104003	2.223969	0.8583107	0.4308818	0.1089776	0.1443004	0.1107984	0.1288402	0.2384212	0.3009272	0.3252415	0.3585923	0.165223	0.2726587	0.4224424	0.4058698	1.200774	2.005095	2.727292	2.764328
133.132	1	0.122696	0.06999901	0.05465522	0.07694585	0.1172651	0.3339453	1.891546	1.286227	0.1070532	0.05602496	0.1191587	0.09928908	0.9722497	0.5813001	0.3292636	0.1927487	0.05265927	0.05898377	0.07528699	0.05480012	0.1657918	0.07517644	0.08885153	0.07477256
133.229	1	2.37476	1.500418	0.2240845	0.3150815	0.08281533	0.04947399	0.08016392	0.05051311	0.3172803	0.3416667	0.3342245	0.3904225	0.053068	0.0555533	0.0549107	0.06200974	1.538136	1.155935	1.805682	0.9818054	0.09404397	0.07576312	0.08172379	0.06401214
133.230	1	0.5200049	0.609026	2.788954	2.72058	0.2674576	0.301439	0.2309512	0.1724433	2.419766	2.34546	1.944073	1.152265	0.05269856	0.05742224	0.06182416	0.05971856	0.458393	0.3882358	0.2573843	0.1392376	0.04957909	0.05660594	0.04428082	0.03720526
133.231	1	0.03687151	0.06857291	0.04726561	0.07126285	1.093061	2.20357	0.8839704	0.5062204	0.1301358	0.1543118	0.1122242	0.1136529	0.2428677	0.2841884	0.3544117	0.3465041	0.1807398	0.2568146	0.4219875	0.4010507	1.244939	2.010845	2.714096	2.757709
133.231	1	0.1261812	0.0795111	0.0698428	0.07059168	0.1677561	0.3652329	1.758774	1.233799	0.08685588	0.08719691	0.1594406	0.06737817	0.9572059	0.5995944	0.316797	0.1763404	0.05844806	0.08346666	0.04515113	0.04539535	0.1714065	0.1083017	0.1210892	0.1218937
133.329	1	2.446697	1.602619	0.2627054	0.3831516	0.07606553	0.04296411	0.07147457	0.04307173	0.2416918	0.3888749	0.3796292	0.3611893	0.03770052	0.07488745	0.04866149	0.05700058	1.564098	1.253268	1.812651	1.033205	0.09356529	0.09417632	0.07597111	0.03500149
133.330	1	0.5281437	0.6710679	2.770973	2.664232	0.2720017	0.2964492	0.232163	0.1725902	2.449625	2.314718	1.908732	1.180836	0.07308343	0.08512205	0.06183227	0.07506008	0.4385045	0.3891344	0.2071143	0.2445932	0.05643059	0.06640049	0.0574958	0.06836967
133.331	1	0.03155802	0.06429216	0.04426813	0.05816038	1.068505	2.191315	0.8684802	0.5322438	0.1243324	0.1471528	0.1190341	0.1017247	0.2571739	0.2603049	0.3765282	0.3180918	0.1923602	0.2493767	0.4183153	0.4032159	1.275389	2.000299	2.71233	2.774712
133.331	1	0.1273552	0.1194548	0.06630316	0.04350641	0.2198647	0.3715881	1.793721	1.239308	0.1027076	0.07936863	0.1611027	0.09257092	1.00527	0.660747	0.2865704	0.2014479	0.07186522	0.09650325	0.05680547	0.05655657	0.1750186	0.09583189	0.1525349	0.1589483
133.429	1	2.490898	1.643285	0.2155123	0.387858	0.08108681	0.03832472	0.07279649	0.03724158	0.2401654	0.4357861	0.3795172	0.3355563	0.03123119	0.06760342	0.06316988	0.05973131	1.630441	1.326467	1.843344	1.08446	0.09647664	0.07343993	0.08195619	0.05304332
133.430	1	0.5117649	0.7098646	2.725123	2.604286	0.2788724	0.2902698	0.2257479	0.1754295	2.46931	2.296012	1.866966	1.221453	0.06936688	0.08679277	0.05869727	0.08741181	0.4401555	0.3816457	0.1858533	0.2698006	0.05238352	0.08009446	0.04272871	0.05823504
133.431	1	0.03635038	0.06970483	0.04754195	0.06615048	1.041018	2.185965	0.8155346	0.5468973	0.1201387	0.1530636	0.1174071	0.09820719	0.2715822	0.2598044	0.3647689	0.3050695	0.1764592	0.2523432	0.3993114	0.4085111	1.275767	1.988112	2.71407	2.80054
133.431	1	0.1271622	0.1190181	0.04246867	0.06750256	0.2115631	0.3700173	1.864286	1.192528	0.08518515	0.09879658	0.1496197	0.09652044	1.043406	0.7265783	0.2014487	0.2029511	0.06377866	0.09505464	0.07875857	0.03565328	0.1556152	0.1380149	0.2175541	0.1638325
133.529	1	2.446774	1.640277	0.1830952	0.3821208	0.0559479	0.05288825	0.05819575	0.0611715	0.37387	0.4787988	0.2953887	0.3496723	0.0502651	0.05584208	0.06282064	0.0427631	1.6657	1.359901	1.864477	1.110879	0.08064842	0.08309691	0.08659021	0.06886559
133.530	1	0.4776196	0.7291068	2.655939	2.546744	0.2795518	0.2813596	0.2252477	0.1676782	2.502153	2.290481	1.835916	1.261685	0.06621582	0.07419221	0.0551578	0.07315465	0.4594442	0.3859146	0.2515929	0.2657172	0.04986211	0.0684325	0.04349538	0.04978805
133.531	1	0.05281249	0.04637131	0.04759499	0.07656004	1.024355	2.171101	0.7509188	0.5095837	0.09641349	0.1595766	0.0978356	0.07989841	0.2760665	0.2709608	0.3489664	0.2852851	0.1761542	0.2735833	0.3897333	0.4212996	1.293611	2.003883	2.738296	2.823831
133.531	1	0.1343078	0.1108111	0.05921887	0.1048878	0.2161246	0.4422577	1.8267	1.105704	0.1048534	0.1195202	0.1459608	0.1037345	1.046884	0.7548384	0.167048	0.2146992	0.09826086	0.1332096	0.08462257	0.05279017	0.1818642	0.2027754	0.2069848	0.2204424
133.629	1	2.370044	1.612424	0.1090711	0.4127297	0.06638726	0.06392542	0.0622186	0.06900496	0.5248723	0.5313766	0.1991895	0.3447036	0.0723894	0.07003927	0.06255185	0.06070542	1.699492	1.377734	1.845365	1.149365	0.08695578	0.09116444	0.09506683	0.06626433
133.630	1	0.4513314	0.7297954	2.598196	2.506337	0.2870369	0.2918457	0.225212	0.1773423	2.52592	2.303807	1.81518	1.299282	0.0684538	0.09148533	0.0483871	0.08129629	0.4929678	0.4419161	0.3481432	0.2453831	0.06311402	0.08059623	0.03086566	0.04939407
133.631	1	0.05632518	0.05063019	0.05285295	0.05422021	0.9992905	2.170465	0.7126687	0.4805278	0.09070718	0.1561189	0.1150504	0.06179565	0.3035306	0.2776263	0.3423936	0.2651112	0.1927893	0.2786715	0.3914438	0.4196501	1.325046	2.018428	2.781223	2.838503
133.631	1	0.1188566	0.1211728	0.06764585	0.08252453	0.2168961	0.5012816	1.759702	1.005568	0.1419975	0.07830417	0.1388466	0.1492699	1.041155	0.7382462	0.2697252	0.2573041	0.1021748	0.1085208	0.0686678	0.05564583	0.186082	0.1952893	0.1578039	0.2407056
133.729	1	2.31955	1.575418	0.07982463	0.3901342	0.06319818	0.0620216	0.02897068	0.0737474	0.5943643	0.5215171	0.1400706	0.3190218	0.06875559	0.07644709	0.04817491	0.05638201	1.695692	1.41577	1.763182	1.144362	0.09555332	0.09275117	0.09439797	0.06948904
133.730	1	0.4126598	0.7051739	2.544708	2.520685	0.2822136	0.2906164	0.2241689	0.1818172	2.561743	2.327729	1.824507	1.32047	0.08529448	0.1094422	0.05069976	0.0755976	0.5264069	0.4937136	0.4285402	0.2106198	0.05949114	0.07635936	0.0496015	0.04227898
133.731	1	0.05500109	0.0392643	0.07093172	0.04107438	1.006891	2.145228	0.6759414	0.4502438	0.1039533	0.155527	0.1266167	0.06065868	0.3255101	0.2767945	0.326908	0.2801763	0.207882	0.28277	0.383031	0.4208294	1.358606	2.019081	2.821984	2.865761
133.731	1	0.1032076	0.08059223	0.08182548	0.08323558	0.2330109	0.5319033	1.691091	0.9656534	0.1584894	0.07815832	0.1201478	0.1253182	0.9880344	0.6758837	0.3650718	0.2970446	0.09664286	0.08730177	0.06680197	0.04030402	0.1784976	0.1849938	0.1598437	0.2374392
133.829	1	2.368984	1.529654	0.1573369	0.3258153	0.05035253	0.05160482	0.03978712	0.0692109	0.5912476	0.4177885	0.1473511	0.2829176	0.05449965	0.06839025	0.04536011	0.04915018	1.638413	1.342082	1.608312	1.112615	0.0874881	0.06740805	0.08563193	0.08841062
133.830	1	0.3904481	0.6601322	2.515893	2.560491	0.2827185	0.2755102	0.227178	0.1838819	2.564572	2.341661	1.866998	1.336402	0.0853216	0.1007037	0.04522672	0.06647009	0.5644409	0.5151074	0.466113	0.2274936	0.07862449	0.06287057	0.07861065	0.04144454
133.831	1	0.05748302	0.05213855	0.0772155	0.03506583	1.023665	2.116637	0.6645075	0.4331201	0.1008646	0.151676	0.1258021	0.07519924	0.2958006	0.2984607	0.3038419	0.2719128	0.2163879	0.3022602	0.3891275	0.4307501	1.372441	2.002128	2.86744	2.8945
133.832	1	0.1021432	0.1040737	0.06171319	0.07149787	0.2271167	0.4920614	1.864478	1.097285	0.1717473	0.07922084	0.1130238	0.1366208	1.048704	0.7147515	0.4129915	0.3500031	0.09467829	0.08878922	0.0621348	0.04592047	0.1662796	0.1768762	0.1930409	0.1871448
133.929	1	2.42492	1.535816	0.2382328	0.349281	0.06807796	0.05645559	0.07356458	0.06288766	0.5508628	0.3264692	0.2294533	0.2163715	0.05779012	0.06472032	0.04957758	0.05184734	1.5974	1.173123	1.479668	1.096632	0.09266733	0.06375761	0.07701837	0.08693124
133.930	1	0.3714707	0.6230439	2.527264	2.607579	0.2814541	0.2807571	0.2359426	0.1805395	2.548747	2.37151	1.922976	1.345397	0.07533573	0.09580333	0.05473406	0.06916495	0.5753823	0.5141646	0.4583771	0.298681	0.07642045	0.07135581	0.07876467	0.03879288
133.931	1	0.06454368	0.04273921	0.08362406	0.05018884	1.051955	2.093936	0.6412146	0.4333756	0.09293744	0.1391441	0.1051302	0.0873587	0.2617373	0.3233019	0.2855599	0.2809604	0.2270926	0.2960155	0.3925476	0.4347277	1.391313	1.993181	2.909573	2.908996
133.931	1	0.1031697	0.1078683	0.04760779	0.04546584	0.17432	0.4387713	1.97651	1.225032	0.1509412	0.08011106	0.1006667	0.1351022	1.107863	0.7863078	0.4253515	0.341689	0.06743935	0.07012217	0.05136295	0.04375319	0.1325074	0.2236143	0.1738209	0.1392644
134.029	1	2.457621	1.573385	0.3040632	0.376176	0.04133756	0.06433993	0.08740916	0.05207147	0.4376276	0.3037472	0.3437433	0.1559066	0.06712224	0.07832644	0.05013263	0.03460766	1.497858	0.9380157	1.407399	0.9902723	0.08132441	0.06466918	0.07616238	0.073158
134.030	1	0.373621	0.5887184	2.539654	2.664831	0.2805963	0.2827977	0.2313561	0.1817242	2.523952	2.400955	1.963288	1.354391	0.0649404	0.1018049	0.05326165	0.07882953	0.573176	0.5131911	0.4110099	0.3939116	0.06572332	0.06606081	0.07826506	0.04005725
134.031	1	0.05755943	0.04240167	0.06127446	0.05256711	1.069974	2.067213	0.6034498	0.4568762	0.08785373	0.1400607	0.102985	0.1013381	0.2363692	0.3217047	0.2598216	0.3177258	0.2048091	0.2958825	0.4052146	0.4345055	1.392683	1.991484	2.931566	2.907097
134.031	1	0.1116371	0.09939112	0.06447558	0.06737334	0.06687941	0.4162611	2.020412	1.285071	0.1278345	0.1287555	0.109571	0.1571544	1.073327	0.7852217	0.3848499	0.3128533	0.08589691	0.07247766	0.05312064	0.04784144	0.1413358	0.2694507	0.1527935	0.08991067
134.129	1	2.525976	1.613142	0.3494597	0.4187089	0.04228541	0.05888783	0.08220284	0.05024457	0.3376042	0.2787028	0.4018089	0.1719761	0.05598493	0.07096348	0.0487718	0.04347662	1.374927	0.6322575	1.457331	0.9091397	0.08709661	0.05201313	0.08660247	0.05948544
134.130	1	0.3741435	0.5384941	2.565143	2.716057	0.2692588	0.2696754	0.2279956	0.1758843	2.501988	2.38071	1.964425	1.345229	0.05955859	0.09336527	0.04954926	0.07434869	0.5590281	0.5107003	0.3577052	0.4443172	0.05196853	0.06707485	0.06470573	0.03660395
134.131	1	0.06179924	0.05308047	0.0392528	0.06284604	1.116996	2.053537	0.5713514	0.5002491	0.09976595	0.1469558	0.1325358	0.1134905	0.2229271	0.3215374	0.2952326	0.3404816	0.211039	0.2978486	0.4334258	0.4362204	1.401609	1.997027	2.949843	2.910917
134.131	1	0.08543223	0.1515735	0.07282848	0.06580205	0.1533133	0.3523356	1.924927	1.27642	0.1057746	0.1411726	0.1127268	0.1392617	0.9743925	0.7077012	0.2917812	0.2391117	0.06332878	0.08136689	0.07616053	0.06062187	0.1449151	0.2717571	0.1898345	0.08080766
134.229	1	2.511927	1.593616	0.365562	0.4726711	0.03950668	0.05113482	0.0824747	0.05534623	0.3369557	0.2302844	0.4013125	0.2205469	0.06840781	0.07568746	0.05534171	0.06358068	1.293664	0.470234	1.529239	0.9603963	0.07197205	0.04736643	0.07385816	0.04918116
134.230	1	0.3725092	0.4702628	2.633218	2.763826	0.2748699	0.2789273	0.228372	0.1846485	2.468403	2.34339	1.987923	1.339629	0.0532737	0.08410216	0.04794549	0.08045113	0.5535802	0.4966098	0.3244912	0.4774686	0.0609664	0.06591003	0.06466414	0.05061338
134.231	1	0.05354791	0.08387037	0.04484701	0.0592895	1.180166	2.065632	0.5547703	0.5195797	0.1211351	0.1441101	0.1298947	0.1176936	0.2389453	0.2780342	0.3395626	0.3456412	0.2182617	0.2946128	0.4237389	0.4342006	1.413346	2.015522	2.950481	2.909241
134.232	1	0.08927637	0.1266966	0.05763036	0.09533018	0.2355926	0.300355	1.866095	1.291953	0.09347319	0.09404223	0.1405447	0.1543414	0.9535396	0.7006225	0.2249857	0.1968563	0.1083925	0.07549476	0.08591444	0.07125586	0.1639737	0.243212	0.1837187	0.09476421
134.329	1	2.492928	1.609342	0.3398878	0.5473209	0.04352412	0.05224919	0.07045963	0.07607736	0.3917232	0.2800908	0.3250052	0.2647844	0.05089763	0.04927623	0.05177797	0.0544209	1.295323	0.6200072	1.678824	1.002146	0.07427424	0.05978923	0.0870231	0.05606454
134.330	1	0.3593968	0.4151855	2.68168	2.790852	0.265222	0.2762675	0.2381116	0.1850377	2.447903	2.285355	2.012386	1.319136	0.0455148	0.07363415	0.05767087	0.07825419	0.5069883	0.4794379	0.3172631	0.4570664	0.05827966	0.07227393	0.05752446	0.05865988
134.331	1	0.06233652	0.08410282	0.05920049	0.05793028	1.208029	2.090039	0.5611126	0.5455182	0.1348489	0.1351941	0.1388236	0.1209249	0.2374962	0.2038149	0.3464818	0.3305911	0.2182211	0.2866074	0.4280204	0.42017	1.377506	2.056406	2.930826	2.913001
134.332	1	0.09587393	0.09153105	0.0685175	0.09448003	0.2426375	0.30505	1.990922	1.329511	0.1056235	0.08654864	0.1390314	0.09465389	1.009162	0.7332722	0.2495517	0.1741167	0.104607	0.04687061	0.09538615	0.06197357	0.1536964	0.186893	0.166919	0.1227078
134.429	1	2.475895	1.551064	0.3656126	0.4947765	0.04646239	0.04530424	0.05858704	0.05355107	0.3843989	0.3515064	0.3034555	0.2508998	0.04312322	0.06132143	0.04005954	0.0393893	1.27241	0.8586175	1.856782	0.9964485	0.07122005	0.0911617	0.07987036	0.05364278
134.430	1	0.3558593	0.3726535	2.715998	2.791206	0.2665861	0.2842233	0.2437053	0.188497	2.436238	2.264119	2.03186	1.298677	0.04340387	0.07101448	0.06604393	0.07209098	0.4460611	0.4658662	0.3569056	0.400767	0.05207688	0.0679694	0.03841541	0.05996762
134.431	1	0.06698649	0.07477387	0.06171267	0.04250453	1.221598	2.127683	0.5696208	0.5604322	0.1092458	0.1473378	0.1375623	0.1196076	0.2293119	0.2101296	0.3438932	0.3099138	0.2310608	0.2771359	0.4353511	0.4167411	1.339875	2.081704	2.899676	2.898901
134.432	1	0.1213827	0.1157764	0.06351918	0.05955339	0.2185647	0.3255068	2.018175	1.32113	0.1050027	0.08647791	0.164526	0.08068556	1.046237	0.7187341	0.2635806	0.1893783	0.07729004	0.0838143	0.06735527	0.06302149	0.1717335	0.1524748	0.1154911	0.1410514
134.529	1	2.429505	1.465538	0.3726982	0.4014337	0.04870488	0.04460077	0.06628205	0.05992337	0.3768602	0.3814742	0.2953946	0.273952	0.04451919	0.06520399	0.04466543	0.04766621	1.293845	1.000834	1.992305	1.010885	0.06550226	0.09884225	0.08347502	0.05790895
134.530	1	0.3545102	0.3478245	2.733882	2.788165	0.2530236	0.2907834	0.2413694	0.1933512	2.403727	2.233942	2.055193	1.314413	0.04392611	0.06441614	0.06589356	0.06904601	0.4073152	0.4652969	0.4036964	0.3008526	0.05894927	0.06634759	0.03679095	0.03754856
134.531	1	0.0591106	0.0624801	0.05625094	0.04109118	1.244394	2.159934	0.538796	0.5634831	0.1140784	0.1401579	0.1104761	0.1162888	0.2316555	0.2238929	0.3283735	0.3077139	0.2136727	0.2766052	0.4288528	0.4182543	1.315252	2.117148	2.84834	2.892758
134.531	1	0.1109211	0.1590049	0.04554553	0.02885325	0.2085835	0.3700826	1.973968	1.258093	0.1257548	0.062563	0.1357251	0.1117201	1.092024	0.7072046	0.2777883	0.1826812	0.05398803	0.07790909	0.075678	0.04562705	0.188173	0.1620222	0.09255764	0.2023929
134.629	1	2.321353	1.461557	0.2979136	0.3059936	0.05345562	0.07526513	0.06473843	0.05691672	0.3675562	0.4148527	0.2671078	0.3377289	0.04864819	0.06340354	0.04893613	0.05327751	1.362194	1.016157	2.01394	1.088786	0.07094039	0.07174956	0.06943496	0.07466794
134.630	1	0.3599813	0.3424501	2.755955	2.794587	0.2575895	0.2717403	0.2376011	0.1979894	2.383297	2.180064	2.056329	1.342655	0.03811069	0.05695792	0.06383475	0.05885175	0.390651	0.4744676	0.444369	0.2121585	0.05314943	0.0711725	0.03678008	0.0356865
134.631	1	0.06125906	0.04430982	0.06381299	0.03181599	1.271274	2.199147	0.5383769	0.544425	0.1240662	0.1416897	0.1116351	0.1125811	0.2438681	0.2074937	0.3140812	0.3170161	0.1900897	0.2740319	0.408354	0.4230654	1.264467	2.141389	2.792396	2.872778
134.632	1	0.1537015	0.1569121	0.05267474	0.04418417	0.161913	0.4005862	1.899094	1.177372	0.1451071	0.08152107	0.1656895	0.07472918	1.09832	0.7150805	0.3233234	0.18471	0.05834014	0.08687238	0.04958762	0.05445658	0.1699881	0.1699887	0.08556285	0.2549819
134.729	1	2.233645	1.474873	0.2131541	0.2605037	0.05622136	0.07921608	0.06200498	0.07324487	0.390822	0.4253516	0.3312614	0.3496362	0.05155321	0.04833988	0.04753368	0.05668896	1.411127	0.971239	2.091349	1.188519	0.07941585	0.05944937	0.06819937	0.07618101
134.730	1	0.3658523	0.3503205	2.753231	2.756882	0.2615785	0.2678708	0.2294961	0.1960503	2.362722	2.145902	2.034113	1.389625	0.04208993	0.06351378	0.06131715	0.05674602	0.3886495	0.4640001	0.4509367	0.2476731	0.05198309	0.05776639	0.05165324	0.04395378
134.731	1	0.06018244	0.05482499	0.03970638	0.04554483	1.297241	2.223381	0.5375575	0.5171508	0.1145895	0.1470708	0.08595988	0.1124602	0.2415079	0.2226946	0.2928216	0.3376812	0.1792941	0.2950049	0.3949078	0.4277947	1.214006	2.121766	2.756015	2.854933
134.731	1	0.1698876	0.155377	0.05940292	0.04802781	0.1299487	0.4467923	1.917437	1.123566	0.08825801	0.09521689	0.1628176	0.0913509	1.112021	0.7135615	0.3624979	0.2204185	0.05656018	0.09475537	0.05734957	0.03052931	0.1946555	0.2187772	0.07513505	0.249607
134.829	1	2.195026	1.457638	0.1898454	0.2868334	0.05500757	0.0563528	0.05326873	0.07442091	0.3629308	0.3347838	0.471527	0.2929054	0.04919963	0.05406101	0.08618586	0.05778855	1.388949	0.8985174	2.16627	1.280316	0.07476532	0.06159215	0.07280965	0.1000203
134.830	1	0.3721786	0.3549962	2.697612	2.701722	0.2622833	0.2612505	0.2315299	0.194836	2.369744	2.134997	2.02606	1.449967	0.04471532	0.07282119	0.06841574	0.05643516	0.3975839	0.4594288	0.3918048	0.3176594	0.0509448	0.06554983	0.06041628	0.04858353
134.831	1	0.06043901	0.04952075	0.05253823	0.045504	1.325836	2.229147	0.580053	0.5077542	0.09490611	0.1490198	0.09443387	0.1282666	0.2020623	0.2387841	0.2858742	0.3694516	0.1699639	0.2927083	0.3820151	0.4258632	1.168644	2.065462	2.720454	2.840704
134.831	1	0.1381199	0.1350664	0.05602665	0.05159291	0.1785931	0.4795776	2.068617	1.146904	0.1394776	0.1038413	0.1386032	0.1176931	1.142339	0.7605878	0.373689	0.3398466	0.09524877	0.1241715	0.07582883	0.04540705	0.2496159	0.2235234	0.1053943	0.2235778
134.929	1	2.18703	1.478929	0.1956318	0.2625856	0.06194815	0.05213869	0.05149796	0.05838856	0.2901941	0.3403836	0.5870213	0.1841673	0.04431589	0.04334931	0.1164452	0.05073881	1.355359	0.851853	2.142207	1.32791	0.1017802	0.08223502	0.09859924	0.07890068
134.930	1	0.3753536	0.3804367	2.636191	2.624296	0.270911	0.2656465	0.2392653	0.2007354	2.387293	2.117435	2.018704	1.500443	0.05479453	0.0816648	0.07072288	0.05437753	0.4165027	0.4425117	0.3207104	0.3786308	0.04911628	0.0549686	0.05867539	0.05322036
134.931	1	0.05197692	0.0528425	0.06714454	0.05297617	1.351958	2.224653	0.6652765	0.4599989	0.1034206	0.1481023	0.1084363	0.1323966	0.184573	0.2287458	0.301836	0.4096492	0.1635219	0.2987626	0.3782075	0.423949	1.134101	2.02901	2.690882	2.826139
134.932	1	0.1113018	0.1117671	0.0872691	0.04450662	0.1810053	0.5066204	2.077238	1.186052	0.1747977	0.05663629	0.1221508	0.1599256	1.135659	0.7879518	0.3070299	0.3479932	0.09186388	0.1107852	0.06400961	0.03238761	0.226654	0.1548579	0.1104371	0.2026856
135.029	1	2.170447	1.521367	0.244171	0.1855003	0.07770893	0.07240048	0.08135432	0.06283345	0.260643	0.3801367	0.5901129	0.2282101	0.0563931	0.04244152	0.121037	0.05687024	1.33203	0.8297236	2.025177	1.358367	0.08278198	0.08239993	0.08826702	0.04395461
135.030	1	0.3713133	0.3987327	2.568135	2.543518	0.2717677	0.2583459	0.2377152	0.2167971	2.405403	2.115457	2.019555	1.558277	0.04992946	0.0800617	0.07458609	0.0588157	0.4365464	0.4434988	0.2479416	0.4039387	0.05684919	0.04364303	0.07227507	0.0373805
135.031	1	0.04423432	0.03222846	0.04981549	0.03579933	1.350806	2.212993	0.7261014	0.3989863	0.1006457	0.1702948	0.1121942	0.1500889	0.1908456	0.2647603	0.3393462	0.424425	0.164246	0.3106598	0.3893204	0.4212396	1.101539	1.986461	2.636815	2.795172
135.031	1	0.05486445	0.1124805	0.08237827	0.05817803	0.1294516	0.522173	2.048837	1.214862	0.1590491	0.1055763	0.1287738	0.1521315	1.090936	0.8153819	0.2387936	0.329459	0.08441083	0.07269515	0.05597797	0.0390031	0.1945688	0.1199791	0.1283381	0.1987843
135.129	1	2.13115	1.517761	0.287631	0.1202776	0.06291119	0.07627061	0.08104148	0.06845669	0.2632196	0.4313481	0.5473119	0.2720346	0.05054108	0.05536188	0.08188745	0.05878378	1.398747	0.8707681	1.899217	1.388646	0.1005197	0.06325304	0.08638829	0.06123812
135.130	1	0.3633573	0.420841	2.50179	2.46931	0.2681658	0.2613169	0.2301491	0.2195233	2.4253	2.133371	2.01493	1.5948	0.05236399	0.0949412	0.08033446	0.07046695	0.4719947	0.4774643	0.2416773	0.390283	0.06250454	0.04475654	0.07790259	0.04520186
135.131	1	0.03509107	0.02828623	0.0655174	0.08188961	1.367032	2.207294	0.796139	0.3790741	0.09762982	0.1773343	0.1392747	0.1435	0.1977925	0.2915605	0.3615296	0.4296875	0.1561924	0.3089259	0.3824932	0.428821	1.083011	1.973757	2.592256	2.777888
135.132	1	0.08407846	0.07956767	0.05925231	0.05230558	0.1072344	0.505265	2.015868	1.256748	0.1506966	0.1045126	0.1122967	0.1622233	1.041556	0.7567278	0.2292573	0.3173797	0.09803841	0.09458097	0.06228842	0.02891584	0.1549923	0.1373122	0.1744877	0.1720738
135.229	1	2.18214	1.546352	0.2856027	0.1100289	0.06003328	0.0668401	0.08313992	0.06242195	0.2726055	0.4379607	0.5480985	0.2981895	0.05852418	0.06173781	0.06121548	0.05555427	1.480201	1.019215	1.805672	1.367996	0.09294101	0.08185456	0.07421775	0.06111627
135.230	1	0.379431	0.4306453	2.433775	2.38325	0.276626	0.2624393	0.2276614	0.2309056	2.459401	2.185877	1.997121	1.606812	0.05898538	0.09719893	0.09099115	0.06755819	0.5086605	0.5070363	0.3268249	0.3611975	0.0584148	0.06892766	0.06877763	0.04223406
135.231	1	0.04115564	0.05873306	0.06808563	0.07597568	1.374651	2.208416	0.8446419	0.3606411	0.09335628	0.1618483	0.1329561	0.1353844	0.1771958	0.2607535	0.3632023	0.4163404	0.1390562	0.2868599	0.3615747	0.4325204	1.068273	1.950239	2.54037	2.751924
135.232	1	0.08460246	0.09018325	0.07378662	0.0833163	0.1890173	0.4230619	1.968665	1.304267	0.1335028	0.1002082	0.1233313	0.1514365	1.0011	0.692592	0.3055013	0.2704209	0.08540159	0.05851134	0.08318884	0.04347736	0.1107607	0.115537	0.187156	0.1517055
135.329	1	2.365053	1.533341	0.3452033	0.09624872	0.06605673	0.05894042	0.09602228	0.06015908	0.3161487	0.4360917	0.5964054	0.3440259	0.05947212	0.06096586	0.08120079	0.04682194	1.550589	1.214433	1.773292	1.333794	0.1010169	0.1061225	0.08211654	0.05754474
135.330	1	0.3877781	0.4196277	2.387443	2.335805	0.270559	0.2738937	0.2350214	0.2125007	2.470244	2.253324	1.982425	1.582323	0.06213098	0.1019123	0.08018112	0.07238541	0.5709722	0.4906631	0.4070727	0.331185	0.06726583	0.04695244	0.05235758	0.04828134
135.331	1	0.04287302	0.0722467	0.06097138	0.06617969	1.379134	2.205002	0.8497307	0.410978	0.09197144	0.1546153	0.1393748	0.1519993	0.1687937	0.2187826	0.3688135	0.3775651	0.1509323	0.2819752	0.3634519	0.4159577	1.047197	1.920573	2.521908	2.743754
135.332	1	0.09190225	0.1088493	0.0632527	0.08535043	0.2584062	0.4026387	2.068583	1.391455	0.1619233	0.09549342	0.1308946	0.1249513	1.040739	0.6937834	0.3456819	0.2335473	0.09349037	0.04236608	0.06258891	0.04866617	0.1003958	0.08840339	0.1397454	0.1051958
135.429	1	2.560003	1.524228	0.3187852	0.1322997	0.05806233	0.04973987	0.07119116	0.0504292	0.3221027	0.4193849	0.5797291	0.3092802	0.05089027	0.06866559	0.08254182	0.05266818	1.563593	1.32375	1.738797	1.282698	0.09619819	0.07976631	0.06650264	0.04532315
135.430	1	0.4110901	0.4097484	2.373914	2.348304	0.2705797	0.2823039	0.2336142	0.215172	2.492495	2.309128	1.970823	1.560909	0.06431373	0.08801802	0.07800209	0.05656895	0.6005606	0.4762603	0.4666106	0.3122084	0.05988178	0.04834533	0.04713385	0.05413985
135.431	1	0.05564073	0.06963797	0.03967625	0.05995593	1.379583	2.215311	0.8435175	0.4726953	0.08185816	0.1440141	0.1373535	0.1444378	0.1805708	0.2021189	0.3702813	0.3479496	0.1747832	0.2721611	0.3469466	0.3892874	1.048913	1.889635	2.50118	2.721784
135.432	1	0.08381279	0.06526037	0.0664143	0.0595023	0.2602769	0.3542746	2.092295	1.405797	0.1546904	0.06325425	0.143675	0.1123793	1.048887	0.6564848	0.3681371	0.1839092	0.1000172	0.02798166	0.07788898	0.05531585	0.07537451	0.05659885	0.1450189	0.05736306
135.529	1	2.643145	1.621352	0.2702232	0.1908705	0.05785254	0.05059307	0.06661663	0.04979407	0.3076613	0.3723483	0.5362481	0.2695804	0.04298725	0.05714337	0.08078177	0.0380312	1.536621	1.379219	1.696462	1.2286	0.08355168	0.08279521	0.0663041	0.04571996
135.530	1	0.4181455	0.4005958	2.377051	2.38875	0.2719201	0.2873277	0.2248977	0.2168783	2.521836	2.386789	1.977623	1.507509	0.06521926	0.07831443	0.06555307	0.06008107	0.6185578	0.4373481	0.4970199	0.3297976	0.05631537	0.04098768	0.04078729	0.06668396
135.531	1	0.06661127	0.08336818	0.06096993	0.05957195	1.354299	2.235223	0.8510699	0.5383249	0.09589452	0.1554011	0.1383683	0.1438988	0.2037279	0.2069193	0.3738711	0.3292256	0.1687615	0.2609144	0.3618323	0.3730092	1.037904	1.876189	2.483647	2.717252
135.532	1	0.1353867	0.0948283	0.06149447	0.05220014	0.2712999	0.3514699	1.980735	1.317685	0.09949096	0.06381703	0.1492523	0.07246913	1.019679	0.6250097	0.3648215	0.1781921	0.05284105	0.04984857	0.06732484	0.05051419	0.08201692	0.08193242	0.1637593	0.09036603
135.629	1	2.688087	1.802393	0.207896	0.2101796	0.07391479	0.06082452	0.0709956	0.05601187	0.323776	0.3294853	0.4505173	0.2984703	0.05785229	0.03910801	0.05997373	0.04465652	1.538333	1.344599	1.700908	1.137489	0.0930684	0.07775026	0.06119511	0.06593948
135.630	1	0.4280534	0.3752697	2.384744	2.42859	0.2760242	0.2928783	0.2291819	0.2085763	2.535707	2.459986	1.992866	1.442529	0.0626372	0.07330966	0.06909859	0.05235472	0.6038899	0.382672	0.5045848	0.3626103	0.06319015	0.03834984	0.05612744	0.06602231
135.631	1	0.06071569	0.07779333	0.06339498	0.06627852	1.331809	2.259156	0.8669705	0.6387938	0.1035186	0.1601387	0.1410874	0.1445862	0.2337329	0.2203679	0.3658939	0.3333126	0.1640115	0.2535232	0.3730656	0.3669865	1.03658	1.874827	2.490699	2.708732
135.631	1	0.1239002	0.1245084	0.0607261	0.06215835	0.238561	0.297143	1.861007	1.249535	0.0907024	0.06124596	0.1549351	0.0944701	0.9837589	0.665314	0.2648898	0.2284809	0.05389804	0.0735984	0.05665496	0.05148619	0.124163	0.1089525	0.1548031	0.1346148
135.729	1	2.648186	1.909095	0.2338814	0.2347942	0.05288189	0.07854893	0.07130461	0.03400975	0.2916245	0.3726023	0.3314222	0.3396762	0.03893788	0.06850636	0.04615885	0.07275706	1.532246	1.239778	1.709411	1.024385	0.09531783	0.08761815	0.07825926	0.05573959
135.730	1	0.4641264	0.3420873	2.41946	2.504463	0.2805172	0.297259	0.2297898	0.1951513	2.520565	2.478629	2.048905	1.400659	0.05747235	0.06005484	0.06154099	0.04924751	0.5671659	0.3504321	0.4928373	0.3989285	0.05515423	0.0510144	0.06650746	0.07003199
135.731	1	0.06513816	0.0535418	0.04411091	0.04516822	1.282125	2.256155	0.8851695	0.7152057	0.09658716	0.1616027	0.1414863	0.1425316	0.2534879	0.2235524	0.3362349	0.3242783	0.1579996	0.2506181	0.3823697	0.3721753	1.018887	1.836652	2.507057	2.703821
135.731	1	0.1023839	0.1198482	0.04380967	0.07895381	0.2076007	0.3408979	1.73371	1.145297	0.09220917	0.07955214	0.1436545	0.1076469	0.9802302	0.7014729	0.1870064	0.214674	0.08030516	0.07500767	0.04377555	0.03079432	0.1619515	0.1792758	0.1354544	0.163507
135.829	1	2.586283	1.983629	0.2702735	0.2503046	0.04201346	0.06730756	0.05459072	0.04209977	0.226749	0.4195618	0.220024	0.4255252	0.04750538	0.05596995	0.03472863	0.0593323	1.535665	1.131404	1.749674	0.9915173	0.08834305	0.09019279	0.0848461	0.03382949
135.830	1	0.4920563	0.322078	2.460734	2.574397	0.275806	0.291274	0.2452941	0.1858266	2.509234	2.48202	2.10983	1.378167	0.05337583	0.03317038	0.06304338	0.05679762	0.4927984	0.3458423	0.4523133	0.4169945	0.0469139	0.05466532	0.07048286	0.07293983
135.831	1	0.05219771	0.0518744	0.06655866	0.04905051	1.24408	2.242868	0.8980933	0.718987	0.1017209	0.1459734	0.1253403	0.1498603	0.2425327	0.2269715	0.3237773	0.3403772	0.1576227	0.2508867	0.3798736	0.3826174	1.013298	1.822056	2.574595	2.73547
135.831	1	0.1230458	0.1332965	0.05503233	0.05875331	0.1719988	0.4358635	1.739881	1.070222	0.1290013	0.1045312	0.1304929	0.1076205	1.022385	0.7354808	0.1728525	0.2289227	0.06216962	0.1117811	0.0583891	0.04649075	0.1508062	0.2189075	0.1756478	0.2042602
135.929	1	2.537965	2.063978	0.305165	0.2159865	0.03924	0.08977079	0.06142338	0.05164015	0.2124599	0.4255598	0.1578748	0.4863492	0.04502935	0.05050208	0.04415618	0.08748491	1.513038	1.039174	1.798007	1.096712	0.09563186	0.07938288	0.07449514	0.02768823
135.930	1	0.4915416	0.309443	2.504576	2.616321	0.2653201	0.2924914	0.2574387	0.1885743	2.485626	2.486514	2.166743	1.377905	0.04567131	0.03536416	0.06940751	0.05653784	0.4252906	0.3810761	0.4298874	0.3846165	0.03763969	0.04005293	0.06682559	0.06632699
135.931	1	0.05431679	0.06823382	0.06042194	0.05954892	1.214691	2.222882	0.9259541	0.7049289	0.103487	0.1386032	0.1287776	0.1550773	0.2456334	0.2264998	0.3147628	0.3607095	0.1701669	0.2590115	0.3850195	0.3806421	1.020407	1.787588	2.641124	2.759989
135.931	1	0.1191319	0.1296637	0.07634034	0.07867384	0.1523224	0.4870465	1.904863	1.074978	0.1595307	0.09976056	0.1411818	0.1296125	1.106529	0.7178282	0.2418947	0.2830223	0.07246855	0.1044413	0.08295539	0.05425905	0.1447284	0.2086504	0.1820954	0.2581768
136.029	1	2.538454	2.062221	0.3134292	0.2139644	0.06286889	0.1002307	0.05512711	0.05508987	0.3598572	0.3499395	0.1738987	0.492016	0.07552224	0.05403938	0.06849371	0.100624	1.472721	0.937969	1.884648	1.209407	0.08674181	0.08111791	0.08599687	0.05457312
136.030	1	0.4771312	0.3225557	2.551252	2.618799	0.2620305	0.2934656	0.2614464	0.1780876	2.44652	2.460273	2.224507	1.387279	0.04384195	0.03691138	0.06446678	0.0536122	0.3859006	0.4079324	0.4270433	0.3061599	0.03418482	0.03747459	0.05724185	0.04931816
136.031	1	0.04008223	0.06206849	0.04806004	0.05405775	1.179069	2.202686	0.9760694	0.645053	0.1046986	0.141876	0.1197823	0.1699361	0.2539661	0.2299121	0.322514	0.406364	0.1796213	0.2710711	0.4056225	0.3965111	1.017938	1.770019	2.70664	2.780585
136.031	1	0.09569178	0.117563	0.05704319	0.04411938	0.1404608	0.4922048	1.934922	1.098561	0.1610403	0.08911012	0.1260649	0.1243826	1.089445	0.747699	0.3046196	0.3244762	0.05601337	0.09828853	0.05779819	0.04831582	0.09379406	0.1678821	0.1842517	0.2531923
136.129	1	2.499918	1.953899	0.3068332	0.2620199	0.06584083	0.06066697	0.0423191	0.06050661	0.489051	0.241859	0.190488	0.4824037	0.08272943	0.04017612	0.06829958	0.07407117	1.48573	0.8393234	1.903774	1.293432	0.07792222	0.06930729	0.08809669	0.05586622
136.130	1	0.4769682	0.3546545	2.562687	2.599055	0.2652871	0.2850297	0.2700176	0.1892025	2.418335	2.427972	2.277226	1.415766	0.03946851	0.05271953	0.06834472	0.03810946	0.4155182	0.4148836	0.424725	0.2276312	0.05852715	0.04378018	0.05844622	0.04446929
136.131	1	0.04501838	0.06828489	0.07022106	0.06814813	1.149161	2.180599	1.019887	0.5545681	0.116754	0.1537549	0.1235456	0.1794761	0.2619619	0.2394268	0.3429353	0.440002	0.1776363	0.25815	0.4348351	0.4057747	0.9996909	1.744354	2.782237	2.795493
136.132	1	0.09267423	0.1021911	0.06880691	0.06126529	0.1190978	0.5149023	1.938097	1.122972	0.1804525	0.08950787	0.1219239	0.1341578	1.086691	0.7762559	0.3970932	0.3324845	0.0690967	0.08136856	0.0880064	0.06496103	0.1177111	0.2029766	0.2207013	0.2102376
136.229	1	2.461834	1.829621	0.3527786	0.2820681	0.06381336	0.05035211	0.06078712	0.05497827	0.5550103	0.2122488	0.234605	0.456255	0.09185026	0.04562732	0.05574318	0.07782153	1.564807	0.7002271	1.883543	1.341966	0.0833982	0.08498811	0.0777411	0.04899632
136.230	1	0.4853502	0.3661917	2.541532	2.514487	0.2675758	0.280187	0.2642613	0.1867772	2.400119	2.393938	2.307186	1.450972	0.06317364	0.06400526	0.06784071	0.04336057	0.4346441	0.3983045	0.3735203	0.1675959	0.05893861	0.04895243	0.05592648	0.04376552
136.231	1	0.0640157	0.08023699	0.08797595	0.07540867	1.141853	2.166586	1.062149	0.4395578	0.1453753	0.1890125	0.1542685	0.1840398	0.288567	0.2673927	0.3868833	0.4749901	0.168295	0.2509915	0.4510412	0.418179	1.01512	1.735137	2.851527	2.822697
136.231	1	0.09368441	0.09399707	0.07632404	0.04473131	0.1796651	0.4858245	1.908139	1.164454	0.1556449	0.111955	0.09371622	0.1513779	1.099083	0.787194	0.3775953	0.2922074	0.05912746	0.07231866	0.07332649	0.05138958	0.1478946	0.2637721	0.2266702	0.1594167
136.329	1	2.440935	1.741635	0.4097356	0.2861094	0.0833731	0.06396332	0.06890962	0.05598844	0.5460689	0.2413369	0.235045	0.4234154	0.07065909	0.05341689	0.04738538	0.08336117	1.681223	0.5727613	1.890728	1.383723	0.1090554	0.06840326	0.06339084	0.05763501
136.330	1	0.484307	0.3933344	2.517272	2.459003	0.2635722	0.2779345	0.2664568	0.1977785	2.3843	2.330723	2.31573	1.483016	0.07786502	0.05783569	0.05950341	0.0492157	0.4456374	0.3665641	0.2982384	0.1826662	0.048274	0.04130164	0.05131533	0.05115741
136.331	1	0.06010258	0.07650838	0.08950712	0.06880956	1.12091	2.132563	1.039716	0.3148561	0.1465623	0.1919594	0.1621033	0.1930048	0.2900808	0.2881015	0.4036469	0.4891501	0.1796611	0.2389202	0.4386924	0.413934	1.049876	1.746212	2.893599	2.844998
136.331	1	0.1081846	0.09268593	0.0631833	0.06319538	0.240714	0.4441337	1.94123	1.254455	0.1278109	0.1199093	0.1182105	0.1463428	1.088792	0.8135262	0.3310752	0.2685095	0.08543191	0.06947583	0.06198909	0.05807522	0.1526926	0.3069407	0.2236175	0.1036473
136.429	1	2.451143	1.71168	0.4838682	0.3050067	0.08475601	0.05785979	0.06888296	0.04841596	0.5143395	0.2429314	0.2553652	0.3864969	0.05451702	0.04120552	0.05922313	0.05642568	1.74302	0.6095572	1.958948	1.369399	0.1120743	0.06776569	0.07909408	0.0531312
136.430	1	0.4830924	0.4370956	2.508353	2.413396	0.2684691	0.2802024	0.2750503	0.1916111	2.383764	2.272381	2.281298	1.484965	0.08395263	0.06103211	0.0570578	0.05129189	0.466361	0.3639174	0.2529716	0.2725421	0.04236334	0.0541949	0.06078089	0.05951459
136.431	1	0.05976936	0.0756925	0.075276	0.08030309	1.100339	2.116162	0.975827	0.2877353	0.1319385	0.1633234	0.1398792	0.1781733	0.2937366	0.2812265	0.3882798	0.473192	0.1760597	0.2523102	0.447788	0.4186364	1.059895	1.791675	2.933364	2.873055
136.431	1	0.1001474	0.1458268	0.06872874	0.07085028	0.2821658	0.4229216	2.041739	1.362955	0.1107449	0.1140711	0.1254333	0.1273299	1.089258	0.8446477	0.2629878	0.2390909	0.09917833	0.08734927	0.08718165	0.06710232	0.1452171	0.3074681	0.2392383	0.06889108
136.529	1	2.454188	1.668227	0.5517865	0.349734	0.07902316	0.05083613	0.07148619	0.04181197	0.495924	0.2497789	0.2398339	0.3481293	0.06019554	0.05924507	0.04910015	0.06326686	1.736619	0.7679568	1.948126	1.372308	0.09598059	0.08045582	0.07031988	0.06680159
136.530	1	0.5015053	0.4732238	2.487412	2.370929	0.2719771	0.2705032	0.2566022	0.1897257	2.390617	2.194595	2.220628	1.455948	0.08051985	0.06526315	0.04521134	0.04605884	0.5165552	0.3487133	0.2057885	0.3404987	0.04894201	0.06401067	0.06547332	0.06152621
136.531	1	0.0584264	0.08015442	0.08984238	0.06619531	1.079968	2.095856	0.9213726	0.3544069	0.107549	0.1533947	0.1491736	0.1667025	0.2841188	0.2782416	0.3878546	0.4531457	0.1715378	0.2497862	0.4438964	0.4276639	1.053395	1.857127	2.974031	2.91262
136.531	1	0.1031283	0.104486	0.06289654	0.08923324	0.2730832	0.3646142	1.997888	1.379876	0.1308189	0.08648659	0.1435806	0.1639159	1.053316	0.7854828	0.2134769	0.21344	0.1554866	0.07662326	0.06612051	0.08716375	0.1685078	0.252717	0.2010031	0.09050948
136.629	1	2.440889	1.709851	0.645633	0.4222996	0.07348369	0.04439521	0.07621287	0.04549179	0.4826486	0.2008545	0.2859204	0.3059224	0.07144423	0.07611402	0.05180393	0.06914538	1.742016	0.9486292	1.873894	1.334587	0.09663955	0.09487563	0.0898548	0.0750924
136.630	1	0.5165097	0.4976495	2.453709	2.315933	0.2733449	0.260985	0.2558308	0.1899148	2.418674	2.135748	2.173345	1.408461	0.07501535	0.05556524	0.05108749	0.04088919	0.5518092	0.3117016	0.1585869	0.3745867	0.04104393	0.0559412	0.07248675	0.05797744
136.631	1	0.05557768	0.07505752	0.08215416	0.0533884	1.073636	2.082734	0.8633676	0.458488	0.1129691	0.1614371	0.1635212	0.1878406	0.2907624	0.2977113	0.4122725	0.4528802	0.1666409	0.2512133	0.4415705	0.4201266	1.053233	1.915659	3.010499	2.960852
136.631	1	0.08687815	0.08262351	0.05770394	0.09517824	0.2017781	0.3088706	1.937237	1.306001	0.1284084	0.06895579	0.1250497	0.1086198	1.018977	0.7245139	0.1732049	0.1748562	0.1133063	0.05293983	0.07720242	0.0743237	0.2010633	0.1660352	0.1420945	0.1250133
136.729	1	2.412532	1.798415	0.6412462	0.4806366	0.07657181	0.03407102	0.04763358	0.04748191	0.4397169	0.1862987	0.285645	0.2400177	0.05572279	0.05557384	0.07193154	0.05090265	1.676124	1.051114	1.784727	1.24031	0.1028181	0.08700189	0.08823023	0.04979321
136.730	1	0.5202042	0.517085	2.408541	2.267315	0.285422	0.2592589	0.2447363	0.176255	2.433159	2.108502	2.132226	1.357865	0.07164308	0.05850588	0.0895713	0.03961795	0.6058616	0.2908787	0.1320733	0.3933783	0.04652046	0.06604406	0.08295526	0.06660613
136.731	1	0.04309485	0.04793611	0.07888075	0.06327026	1.074263	2.067425	0.8052559	0.5444676	0.1277901	0.1785631	0.1625655	0.1760571	0.3095344	0.3259325	0.4295365	0.4056041	0.1795749	0.2610077	0.4439912	0.427103	1.076509	1.941015	3.0375	3.009853
136.731	1	0.1345683	0.09347116	0.061948	0.06170471	0.157562	0.2773906	1.846434	1.245406	0.1336032	0.1046348	0.1486869	0.07610268	1.032855	0.6846899	0.1972236	0.1790574	0.04851985	0.078516	0.06049461	0.07160455	0.2574267	0.1516168	0.06680197	0.152096
136.829	1	2.444613	1.862729	0.6103326	0.4690744	0.07573856	0.06068896	0.0504353	0.03639979	0.3892867	0.1927898	0.3315105	0.1574973	0.04920344	0.04040595	0.0369628	0.04184538	1.545363	1.083657	1.806746	1.209066	0.09510644	0.08903542	0.0800702	0.04897174
136.830	1	0.5273743	0.5290413	2.35602	2.241231	0.2716789	0.2717631	0.2378929	0.1664926	2.438797	2.107666	2.04735	1.307651	0.07550982	0.05765912	0.08137577	0.05070071	0.6444318	0.3203169	0.1959595	0.3939661	0.06851925	0.0733743	0.06882098	0.06805318
136.831	1	0.06334303	0.0614194	0.07607916	0.09434005	1.092568	2.077609	0.7304628	0.5986715	0.1211065	0.1762869	0.1491576	0.152776	0.3325604	0.3447672	0.4215123	0.3638526	0.1905717	0.2573612	0.4299574	0.4297172	1.121028	1.947336	3.054169	3.065091
136.831	1	0.1632556	0.1455241	0.04394611	0.07476144	0.1232549	0.2969906	1.923586	1.268989	0.1331192	0.07485436	0.145978	0.08583812	1.097774	0.7109941	0.2928467	0.228356	0.08123803	0.08625112	0.07893484	0.06948094	0.2474654	0.1584054	0.1292163	0.1926944
136.929	1	2.462768	1.881729	0.5521981	0.4463735	0.06708501	0.04749808	0.05528312	0.04120495	0.3983863	0.1915322	0.3540207	0.1470483	0.03728629	0.04220234	0.06155988	0.03733889	1.417867	1.173032	1.860705	1.201291	0.0817886	0.07813471	0.08584107	0.04748196
136.930	1	0.527464	0.5317812	2.308572	2.236028	0.2744941	0.2826527	0.2317977	0.1787995	2.489489	2.1516	1.980348	1.272019	0.07994586	0.06493088	0.07488179	0.06419753	0.6584795	0.3991699	0.2930827	0.3814729	0.06459697	0.07140103	0.05211762	0.0647006
136.931	1	0.0559032	0.0728247	0.05689673	0.07808633	1.124949	2.087433	0.6972522	0.6201728	0.1245499	0.1733243	0.1385352	0.1335356	0.3344753	0.3409454	0.4310187	0.3121107	0.1834096	0.2581792	0.428447	0.4189366	1.178208	1.963288	3.039694	3.086227
136.931	1	0.1382256	0.1581036	0.0686584	0.1007379	0.1517355	0.351563	2.014021	1.270284	0.1412824	0.1094993	0.1538527	0.07692143	1.14571	0.7510243	0.3728967	0.2421534	0.09127402	0.08463786	0.06262613	0.07674178	0.2394344	0.1951596	0.1611176	0.2735541
137.029	1	2.477324	1.914084	0.4232883	0.3616121	0.05920115	0.04135322	0.059895	0.04947374	0.3927782	0.20169	0.3877632	0.2107193	0.04344588	0.04863267	0.06140886	0.04022573	1.376582	1.316195	1.816305	1.208763	0.09034302	0.08078844	0.06743581	0.06735361
137.030	1	0.5304119	0.5356	2.275714	2.243392	0.2779973	0.272386	0.2227546	0.1658039	2.515878	2.221628	1.943162	1.229314	0.08233126	0.0772879	0.06939053	0.064484	0.6504492	0.4765943	0.3632706	0.3640955	0.05192111	0.06249473	0.05550804	0.05258314
137.031	1	0.04221311	0.06199391	0.05133315	0.04253109	1.174337	2.121513	0.6711213	0.5999845	0.1202682	0.169769	0.1290699	0.1149444	0.3175704	0.3179854	0.4502248	0.2796397	0.1947927	0.2726196	0.4237115	0.4218452	1.205669	1.989091	3.011331	3.098057
137.031	1	0.1391527	0.1663075	0.04954143	0.08262801	0.1471052	0.4129877	1.970787	1.188172	0.1141349	0.1113945	0.1554117	0.09262551	1.138947	0.7480096	0.3812409	0.2590352	0.08051145	0.08208358	0.08512146	0.05498298	0.2394616	0.2000216	0.150578	0.2896944
137.129	1	2.411253	1.906663	0.2660458	0.2748405	0.05226573	0.04245061	0.06075805	0.05915897	0.3482476	0.1744656	0.4043948	0.2572723	0.03536778	0.04649038	0.05384399	0.03234893	1.387887	1.44707	1.795005	1.205858	0.08044277	0.07682613	0.08265156	0.07561261
137.130	1	0.5414182	0.5299382	2.286647	2.284101	0.2699158	0.2822246	0.2356706	0.1690559	2.502715	2.304812	1.953276	1.170451	0.08454214	0.07916191	0.06127257	0.07003598	0.6595175	0.537145	0.3922923	0.3979532	0.06262623	0.05577886	0.06091311	0.05163228
137.131	1	0.04801203	0.04840361	0.04993553	0.04451317	1.208982	2.130005	0.6425749	0.5410203	0.1252137	0.1689487	0.1341768	0.1119646	0.3068518	0.3225648	0.4464077	0.3032242	0.190567	0.2814913	0.4186737	0.4498176	1.235344	1.995753	2.980768	3.095855
[truncated: 13,897 more rows]
