# Supplementary material for: Is infant neural sensitivity to vocal emotion associated with mother-infant relational experience?
Source: PLoS One. 2019 Feb 27;14(2):e0212205. doi: 10.1371/journal.pone.0212205 (PMC6392422; doi:10.1371/journal.pone.0212205)
Supplement: S1 File — (ZIP) [file pone.0212205.s001.zip › dataset/imed_15_2.txt]

109.586	0	0.001021174	0.000633748	0.002647323	0.001904729	0.003506719	0.004122555	0.02238105	0.01259466	0.002580902	0.00206364	0.001528963	0.001728651	0.009852923	0.006142294	0.00533753	0.003525125	0.0008257222	0.001120642	0.001233811	0.001152806	0.003418457	0.00454009	0.003398798	0.003849238
109.586	0	0.381126	0.2101346	0.9937964	0.9022031	0.1366904	0.09907447	0.07291567	0.07367108	0.9733722	0.6814423	0.3124615	0.2714691	0.07786789	0.06852911	0.0649268	0.04635469	0.2026779	0.2020519	0.1702803	0.274197	0.03710072	0.0579853	0.05443471	0.05074968
109.587	0	0.04140229	0.04055473	0.04156089	0.04961864	1.146494	1.73509	0.5857514	0.3518887	0.07948901	0.1288971	0.1058798	0.09764512	0.1349347	0.1739079	0.4067947	0.3657044	0.2336909	0.2874439	0.337855	0.2995328	1.813333	2.222821	2.480304	2.212894
109.587	0	0.09160388	0.06652342	0.1243166	0.112243	0.1942494	0.3282071	3.033826	1.658225	0.1066409	0.1165536	0.1611261	0.191537	1.263967	0.8907366	0.6879586	0.3920441	0.06942633	0.08035952	0.08143024	0.09982004	0.1567212	0.358367	0.1998913	0.1440278
109.667	0	0.001353248	0.001146876	0.002903625	0.00180169	0.002774337	0.00556054	0.02366052	0.01340061	0.002690927	0.001938341	0.001941915	0.001579112	0.01051043	0.006872843	0.006193171	0.003917251	0.001334217	0.00113749	0.00130345	0.000839651	0.003209377	0.005240935	0.004278113	0.003405761
109.668	0	0.3892498	0.1929283	1.021325	0.9406158	0.1338596	0.1122361	0.06224509	0.07631753	0.9570544	0.7514669	0.3338195	0.2757691	0.08690009	0.06418785	0.06417131	0.05512001	0.2286997	0.2211813	0.171013	0.2424379	0.04135835	0.06938276	0.06131716	0.03766111
109.668	0	0.05694264	0.04188109	0.05420011	0.05878883	1.152768	1.730365	0.6063373	0.3261925	0.0734943	0.12669	0.1221967	0.1120747	0.1297816	0.1647614	0.435693	0.3960196	0.2336302	0.2729284	0.3294693	0.2985893	1.766534	2.186835	2.535354	2.257334
109.669	0	0.120431	0.09203882	0.1286632	0.1078872	0.1756911	0.4451866	3.222072	1.787849	0.1296586	0.08440932	0.2107988	0.1778708	1.369841	1.046855	0.8002349	0.4650531	0.1125568	0.1067037	0.107556	0.1042216	0.1275034	0.4449861	0.2932059	0.1053831
109.767	0	0.001944937	0.001034286	0.002656923	0.002095036	0.002661703	0.006674817	0.02540297	0.01451987	0.002577817	0.002075156	0.002262147	0.001451068	0.01061785	0.007442827	0.006656648	0.004402662	0.001186862	0.001276367	0.001063855	0.0008763374	0.002982237	0.005306396	0.005204198	0.003400796
109.768	0	0.3806193	0.1872942	1.06362	0.9713908	0.1319058	0.1345981	0.09815111	0.06571112	0.9868991	0.8288772	0.3673035	0.2633825	0.09490725	0.05983619	0.0727506	0.06102121	0.2588543	0.2186411	0.1782565	0.2131399	0.04342917	0.07672681	0.0779131	0.02609126
109.768	0	0.05053934	0.04516902	0.05108555	0.0486158	1.135196	1.697164	0.6055546	0.280439	0.08755759	0.1210713	0.1043987	0.09293558	0.1276637	0.1563948	0.4680504	0.4271966	0.2332032	0.2716305	0.3455343	0.3015689	1.740598	2.180923	2.564995	2.26672
109.769	0	0.1910992	0.1043097	0.1316196	0.10415	0.2355384	0.552313	3.432456	1.919833	0.1070757	0.08429827	0.2300534	0.1559391	1.38868	1.144208	0.8673715	0.5220783	0.08345896	0.08657248	0.1001868	0.1054489	0.1281904	0.432676	0.4178446	0.1034846
109.867	0	0.001352883	0.00106535	0.003068477	0.002519614	0.002919309	0.007154923	0.02740843	0.01568949	0.003328042	0.002471556	0.002808783	0.001538933	0.01071965	0.008141019	0.006897533	0.004991832	0.001354398	0.001324041	0.001536677	0.001164839	0.002962888	0.005104914	0.006022015	0.003464938
109.868	0	0.3977626	0.2248463	1.300615	1.104958	0.1590059	0.1645157	0.1206572	0.06454509	1.222323	0.9793527	0.4399012	0.3090356	0.0989923	0.07388039	0.06347828	0.06358322	0.3538836	0.1732406	0.2240218	0.2046846	0.05715217	0.0726803	0.08374039	0.06362294
109.869	0	0.04297973	0.04305131	0.05203921	0.04453998	1.115781	1.660647	0.5887341	0.2172489	0.09222022	0.1218862	0.08351374	0.1028319	0.1469384	0.1437967	0.4776226	0.4470899	0.2294206	0.2628231	0.3479614	0.3005835	1.700953	2.150199	2.615507	2.282774
109.869	0	0.1578714	0.1215242	0.1279458	0.08806207	0.2460497	0.6250056	3.64193	2.03979	0.1396304	0.07971633	0.2762816	0.141189	1.38369	1.210559	0.8814065	0.5949106	0.09689924	0.0953762	0.1091873	0.1175506	0.183395	0.4007674	0.5282505	0.1169506
109.967	0	0.0008204427	0.001324543	0.002993226	0.002727594	0.003351749	0.007412403	0.02829475	0.01603002	0.003946149	0.003000495	0.002524956	0.00155761	0.01036475	0.008540932	0.006824108	0.005517137	0.001251072	0.001376273	0.00159462	0.001058474	0.003111371	0.004805593	0.006502928	0.003226032
109.968	0	0.3876226	0.2633148	1.347293	1.111098	0.1776114	0.1664634	0.1236723	0.07947418	1.288494	0.9879425	0.4672251	0.3370901	0.09707161	0.07185931	0.04736593	0.04333141	0.350173	0.1736249	0.1754464	0.1571233	0.06181367	0.05082762	0.09056132	0.07082708
109.969	0	0.05328921	0.05262228	0.04192358	0.04527652	1.137248	1.661117	0.5817476	0.1380834	0.09450873	0.1336889	0.1028381	0.1214072	0.1679388	0.1409696	0.4889841	0.4846534	0.2484689	0.281836	0.3765921	0.3144626	1.690042	2.135517	2.698972	2.327257
109.969	0	0.1593789	0.1451852	0.1090887	0.1061173	0.2553572	0.6855248	3.746803	2.066759	0.1529757	0.1156467	0.2314602	0.1461919	1.368761	1.191649	0.8421616	0.6711025	0.08852378	0.09591143	0.116773	0.1014842	0.2121188	0.3854946	0.625852	0.1667813
110.067	0	0.001057083	0.0008041797	0.002945092	0.002555119	0.002885974	0.007069509	0.02799103	0.01571677	0.003828189	0.003041375	0.002410423	0.00129551	0.01003425	0.008228542	0.006239487	0.00565074	0.000875569	0.001052104	0.001017742	0.001054999	0.002861962	0.004853825	0.006460506	0.003447313
110.068	0	0.3869447	0.2426468	1.322127	1.083042	0.1767665	0.1559119	0.100998	0.08998092	1.308876	0.9810475	0.4603512	0.341977	0.06291144	0.05985402	0.04681041	0.03649475	0.3329825	0.1633475	0.1420266	0.1489786	0.06408266	0.05181093	0.09259687	0.07749904
110.068	0	0.05005376	0.04432339	0.03502474	0.04362816	1.13946	1.65331	0.5764298	0.139974	0.1010875	0.147848	0.1047747	0.1261467	0.1753194	0.125541	0.507699	0.5101826	0.2609578	0.2756419	0.386148	0.316475	1.714351	2.177153	2.766382	2.366949
110.069	0	0.1449629	0.1234712	0.1165899	0.1266352	0.1568252	0.6834383	3.71925	2.017143	0.1472344	0.09634227	0.2308814	0.169586	1.33283	1.063704	0.7466967	0.7068926	0.07422294	0.07316056	0.07361759	0.08221705	0.1807106	0.4154093	0.6316251	0.2290962
110.167	0	0.001475009	0.001072554	0.003168844	0.002667835	0.002260633	0.006616912	0.02820466	0.01577414	0.003629441	0.002692989	0.002331606	0.001350464	0.01025122	0.008229382	0.006150282	0.005681649	0.000910267	0.0009019625	0.0008633791	0.0008007432	0.002961883	0.005050543	0.006001661	0.0040869
110.168	0	0.3492634	0.2964297	1.39585	1.159511	0.1640698	0.1692038	0.1163183	0.1081737	1.439941	0.9873791	0.519991	0.3775356	0.08407371	0.07795082	0.04678209	0.03114724	0.3393851	0.159813	0.1755722	0.1303127	0.06675388	0.04317829	0.1067626	0.08241522
110.168	0	0.05390436	0.04309466	0.03321361	0.04566579	1.130044	1.624146	0.5301741	0.2293882	0.08212416	0.1336163	0.09948318	0.115574	0.1841932	0.1393043	0.498708	0.4947184	0.2695389	0.2863835	0.3896939	0.3125257	1.703181	2.208301	2.804469	2.367645
110.169	0	0.1996572	0.1497197	0.1071872	0.1259423	0.128579	0.7095397	3.748678	2.01358	0.1083534	0.0707422	0.2199039	0.1564808	1.352034	1.001642	0.7140028	0.7222926	0.1018689	0.07589398	0.07003086	0.0632808	0.2029846	0.4403608	0.565531	0.3539602
110.267	0	0.001590984	0.001091903	0.003561922	0.002812936	0.002668063	0.005957652	0.02809265	0.01604297	0.004029488	0.002952822	0.002160681	0.001361033	0.0100441	0.008129643	0.006594303	0.006065615	0.00114951	0.0009023803	0.00110098	0.0008685437	0.003214066	0.004984802	0.005469243	0.00486701
110.268	0	0.3036771	0.4356386	1.549748	1.297163	0.1854011	0.1793742	0.1275201	0.1195381	1.650479	1.037427	0.6215234	0.4374792	0.1088655	0.07947822	0.06119238	0.0221454	0.3912141	0.1945173	0.2015013	0.1326167	0.07866762	0.03497557	0.08946321	0.08438847
110.268	0	0.04850681	0.04156378	0.03750245	0.04509222	1.106634	1.608704	0.49368	0.3329367	0.09199277	0.1360198	0.09944896	0.1411859	0.1696781	0.1746782	0.5123781	0.5096555	0.2581342	0.2979699	0.4098802	0.330413	1.703364	2.252639	2.868452	2.407264
110.269	0	0.1589315	0.1055758	0.1294301	0.09013236	0.2354877	0.7386337	3.729419	2.026228	0.1151492	0.1132386	0.2048278	0.1954247	1.299074	0.9453621	0.7638725	0.7991831	0.09544417	0.07300062	0.08590196	0.05639398	0.1911947	0.385413	0.5090848	0.4490083
110.367	0	0.00161281	0.0008514008	0.00381522	0.002758894	0.003264368	0.004510824	0.02585332	0.01448331	0.004087717	0.003279587	0.001839342	0.001284903	0.009598399	0.007322032	0.006531249	0.005772533	0.001016589	0.001024549	0.000993197	0.0009041961	0.003429817	0.004637185	0.004353569	0.005062391
110.368	0	0.3373226	0.3896912	1.501665	1.267007	0.1950577	0.1683253	0.1240355	0.1248716	1.658133	1.02651	0.6520125	0.4167272	0.09869136	0.07878356	0.04977174	0.02401375	0.415762	0.193727	0.1981917	0.163813	0.08324907	0.05544782	0.08151419	0.0731597
110.368	0	0.04012953	0.05392182	0.0427757	0.05899406	1.08948	1.600229	0.4730061	0.4115157	0.09958175	0.1262669	0.08542776	0.1417673	0.1587962	0.2016828	0.4888421	0.503803	0.239243	0.3165402	0.4203828	0.3314185	1.692009	2.29368	2.908368	2.411737
110.369	0	0.1609758	0.1697466	0.08919008	0.05827415	0.2392496	0.5744952	3.432155	1.822786	0.1010446	0.1384388	0.1962802	0.1745057	1.211452	0.8329754	0.7686502	0.7760955	0.0804241	0.1038937	0.05815709	0.05924339	0.2008035	0.2667802	0.3807202	0.4515686
110.466	0	0.001284253	0.0009096287	0.003309559	0.002464415	0.00355736	0.002847039	0.02483844	0.01364738	0.003495873	0.002587019	0.001730152	0.0008069167	0.009501482	0.00679361	0.006344236	0.005499103	0.0007171292	0.0008912664	0.001037299	0.0007610641	0.003210934	0.00416465	0.004158361	0.004690815
110.466	0	0.3687797	0.2686883	1.396404	1.143211	0.1878588	0.1406156	0.1125771	0.09174894	1.522182	0.9666679	0.5793411	0.3578374	0.07914366	0.06104205	0.04527773	0.03055863	0.3532869	0.1739729	0.1664599	0.1958994	0.05058238	0.04148782	0.07560781	0.06366535
110.466	0	0.06087413	0.05802177	0.03595499	0.04759259	1.125766	1.645384	0.455506	0.4495109	0.1066709	0.1140997	0.06517458	0.1310694	0.1437824	0.2011151	0.468496	0.4646945	0.2383853	0.3201618	0.3964253	0.3153798	1.680582	2.342479	2.869563	2.366933
110.466	0	0.1310697	0.133652	0.08226499	0.07005435	0.2611268	0.4168137	3.299197	1.743644	0.125786	0.1140268	0.1866416	0.1612407	1.160561	0.7376932	0.760035	0.7557733	0.06315301	0.1031658	0.07820363	0.04207457	0.1589292	0.2069916	0.3091739	0.4007966
110.567	0	0.001077993	0.001060065	0.003402148	0.002481024	0.00317725	0.00165314	0.02468683	0.01313634	0.003638939	0.002505707	0.001898052	0.00101801	0.009817426	0.006917567	0.005780776	0.005479748	0.001036321	0.000809691	0.001035856	0.0007462202	0.003192104	0.004300149	0.004492294	0.004289204
110.568	0	0.3973546	0.3170431	1.513293	1.178422	0.1808502	0.1543225	0.1189598	0.09187075	1.540925	0.9785239	0.6385445	0.3508271	0.09456113	0.07843431	0.06632245	0.0366935	0.3335462	0.1854943	0.1332404	0.2377847	0.07079568	0.04842907	0.07385412	0.0494416
110.569	0	0.05853044	0.04462003	0.04946403	0.02653539	1.125551	1.669575	0.440558	0.460252	0.09831588	0.1176681	0.06764272	0.1215939	0.1234663	0.1870162	0.419586	0.4376633	0.2233634	0.3133355	0.3625593	0.306677	1.651449	2.349931	2.716788	2.25726
110.570	0	0.1626344	0.1761773	0.06885026	0.08810204	0.2047334	0.2841437	3.31499	1.729176	0.1584512	0.1146326	0.1996013	0.1797394	1.18021	0.7585694	0.7187771	0.7287009	0.04938128	0.09179051	0.0736014	0.04494736	0.1641562	0.2170946	0.3035255	0.3421997
110.667	0	0.0007912617	0.001498508	0.00280813	0.00265309	0.002306363	0.001841303	0.02396215	0.012591	0.003463518	0.001898168	0.002270782	0.0008277367	0.01053688	0.006860508	0.005112475	0.005067404	0.00100244	0.0008552682	0.001287695	0.0009881025	0.003269532	0.00405715	0.00456873	0.003796859
110.668	0	0.3583594	0.27014	1.345977	1.059694	0.1626926	0.1400812	0.1275354	0.06940261	1.350613	0.8336345	0.517809	0.3177271	0.07153838	0.07382089	0.06611034	0.03723689	0.1956548	0.2022	0.1421011	0.2566032	0.06181215	0.05638914	0.07540621	0.03353551
110.668	0	0.0604621	0.0626086	0.03588458	0.04539583	1.151175	1.719515	0.4451826	0.474414	0.08503525	0.1144391	0.06092731	0.09117088	0.1319379	0.1804178	0.4015634	0.4217011	0.2339515	0.3164535	0.359735	0.3040833	1.675402	2.359615	2.613343	2.165849
110.669	0	0.1736627	0.1798292	0.1439766	0.1276663	0.1392659	0.1486222	3.216405	1.704601	0.1424655	0.0884489	0.1792802	0.1928854	1.295632	0.8394582	0.6621167	0.6751981	0.05775007	0.07129352	0.09364638	0.06765911	0.1559969	0.2142333	0.3429534	0.2747274
110.767	0	0.0008978203	0.001529881	0.002930206	0.002125755	0.001679472	0.003711637	0.02206087	0.01212204	0.002899413	0.001860842	0.002098799	0.0009624875	0.01078431	0.007296808	0.004849078	0.00485485	0.0006012064	0.00104789	0.001343287	0.001186178	0.003150512	0.00390524	0.004358424	0.003391157
110.768	0	0.3368735	0.276319	1.216565	0.9904804	0.1489291	0.1468997	0.1190766	0.08483326	1.230083	0.7720568	0.4151095	0.3129207	0.06808468	0.07071871	0.05532345	0.06845403	0.1163593	0.2179827	0.1641071	0.293149	0.06542996	0.07396019	0.08049149	0.03588909
110.768	0	0.06188234	0.06538638	0.04227989	0.04570636	1.183469	1.769566	0.4656972	0.4621687	0.0907233	0.1117626	0.06276031	0.09422074	0.1336023	0.1758012	0.3976348	0.4234564	0.2417916	0.3061761	0.360314	0.3210145	1.661125	2.346346	2.629228	2.177446
110.769	0	0.2148548	0.1554843	0.1193299	0.1068034	0.1343907	0.305383	2.99382	1.68033	0.1178813	0.08635333	0.1564444	0.1789351	1.38994	0.9717167	0.6444529	0.6492739	0.05948791	0.08979833	0.09737271	0.07246485	0.1649253	0.1741773	0.2629174	0.1664598
110.867	0	0.001359838	0.00120145	0.002418834	0.002296837	0.002269128	0.005043478	0.02271974	0.01331891	0.002875653	0.002134405	0.002227691	0.001026019	0.01108262	0.008092627	0.004993128	0.004916359	0.0008963192	0.001349868	0.0009387266	0.001139478	0.003511562	0.003572939	0.003990611	0.00296315
110.868	0	0.3179144	0.3159235	1.226067	0.9917811	0.157484	0.1404566	0.1099035	0.08662435	1.25886	0.7791912	0.3959795	0.3274993	0.07184335	0.07107687	0.05537274	0.05719951	0.09363597	0.2101351	0.2019643	0.292199	0.06647663	0.07414105	0.06900219	0.03666303
110.868	0	0.06581553	0.05503074	0.05137299	0.04509397	1.158438	1.722442	0.4676722	0.4052708	0.08328515	0.1161605	0.06544784	0.08934792	0.1325144	0.1700976	0.4088598	0.4099672	0.2416106	0.3087102	0.3541065	0.3122547	1.676705	2.367266	2.599487	2.156168
110.869	0	0.1779221	0.1126043	0.1015944	0.08543241	0.2126358	0.3996107	3.075533	1.82734	0.1286475	0.1049046	0.1578775	0.2035557	1.45614	1.151695	0.6645329	0.6497474	0.05987121	0.08554217	0.08612934	0.06164851	0.1958016	0.1289509	0.2643862	0.1257459
110.967	0	0.001649142	0.001059223	0.001894524	0.002471026	0.003184013	0.00572404	0.02273816	0.01351082	0.002738137	0.00198834	0.002595338	0.001185568	0.01072892	0.008489415	0.005018008	0.004455097	0.001269252	0.001466781	0.0008340434	0.001250442	0.003603409	0.00359515	0.003549421	0.003132165
110.968	0	0.3158487	0.3281846	1.130539	0.9527356	0.1560777	0.1220845	0.07095082	0.08626338	1.191783	0.7602442	0.328423	0.3127766	0.0659625	0.07971914	0.06858067	0.05505546	0.1065639	0.2174145	0.21959	0.265997	0.05231282	0.07595695	0.06492384	0.04000099
110.968	0	0.0740964	0.04488559	0.04618849	0.04821208	1.160985	1.713159	0.4333863	0.3433812	0.08634779	0.1316581	0.05398456	0.08885867	0.1430838	0.1738806	0.4025521	0.4027781	0.2416188	0.302488	0.3612737	0.3104731	1.695506	2.362848	2.581458	2.1481
110.969	0	0.1781302	0.1055848	0.1229853	0.1077807	0.2525587	0.4726505	3.115064	1.848832	0.09856584	0.1342456	0.19218	0.1397399	1.458138	1.227377	0.6735988	0.588192	0.09143318	0.1060176	0.08817722	0.06747984	0.2117072	0.1649303	0.1989739	0.1010329
111.067	0	0.001282791	0.001017885	0.002148338	0.002293551	0.00379712	0.006425334	0.02247064	0.01343957	0.002849042	0.001814987	0.002589638	0.001184188	0.009791132	0.008281024	0.005060712	0.003896444	0.0009839607	0.001269921	0.0009724774	0.00137411	0.003401593	0.003984556	0.003556601	0.003393681
111.068	0	0.2978883	0.3554893	1.112827	0.930671	0.1623801	0.109275	0.05733837	0.08400069	1.170214	0.757209	0.3229487	0.2981017	0.0626229	0.07724807	0.07852178	0.03654534	0.1566342	0.2117884	0.2300788	0.2056317	0.05003468	0.06716494	0.06193779	0.03503483
111.068	0	0.05902871	0.050418	0.05738954	0.05864612	1.164261	1.717006	0.439282	0.2688293	0.09109664	0.1379258	0.06008161	0.08370975	0.152902	0.1836858	0.4304566	0.4242523	0.2509768	0.3137047	0.3619847	0.3242799	1.717657	2.403724	2.571894	2.149115
111.069	0	0.146365	0.06797809	0.1002942	0.07767805	0.2502417	0.5265235	3.100576	1.831857	0.1031811	0.09908463	0.2200489	0.1247464	1.350227	1.212783	0.6618779	0.5190963	0.06694037	0.08965716	0.0658245	0.0642441	0.1912618	0.2099852	0.1642171	0.146734
111.167	0	0.001031582	0.001582989	0.002377143	0.002201401	0.003697153	0.006628183	0.02316555	0.0139476	0.002909375	0.001939114	0.002567017	0.001373595	0.009554727	0.008433806	0.005630285	0.003798424	0.0008479445	0.001233919	0.001087197	0.001301896	0.003280026	0.004627386	0.003482611	0.003184913
111.168	0	0.2783432	0.3641604	1.05349	0.8780044	0.1452805	0.10909	0.07494882	0.07006942	1.077955	0.7759361	0.30251	0.2783344	0.04790516	0.08612581	0.05152435	0.03700127	0.1963986	0.197396	0.2132483	0.1807869	0.04743112	0.06588784	0.05976293	0.03626413
111.168	0	0.04662538	0.05801071	0.06720461	0.04060689	1.164401	1.713614	0.4470305	0.1981201	0.09114465	0.1331644	0.06252337	0.07630213	0.1599887	0.1865896	0.42359	0.4413973	0.2469427	0.2986695	0.3610301	0.3201171	1.711421	2.385579	2.582356	2.162922
111.169	0	0.1238758	0.1243689	0.08083658	0.07715714	0.2343082	0.5659246	3.177428	1.878266	0.1112135	0.1098003	0.2223955	0.1255141	1.293936	1.197158	0.7219388	0.4953862	0.0876341	0.1153918	0.07929908	0.07934847	0.1965062	0.3253512	0.1572849	0.2076213
111.267	0	0.0009866036	0.001201662	0.002418665	0.001988506	0.003467058	0.006577244	0.02505519	0.01461081	0.003387345	0.002507091	0.002476188	0.00131281	0.009403866	0.009046807	0.00608528	0.003614435	0.00121419	0.001365339	0.0011811	0.001559991	0.003022181	0.005048723	0.003609066	0.003395634
111.268	0	0.2549441	0.3738282	1.100803	0.8660835	0.1594058	0.137724	0.1064827	0.08392938	1.129453	0.8329862	0.3469102	0.2884699	0.06729264	0.07660077	0.04294483	0.04250851	0.2491059	0.2049853	0.2093521	0.214946	0.07402811	0.08093798	0.04543532	0.03656484
111.268	0	0.04226824	0.06537177	0.06560792	0.03932108	1.151568	1.67632	0.4521363	0.1862955	0.0903348	0.1308604	0.06159984	0.09032464	0.1754166	0.1935058	0.40223	0.4423356	0.2321014	0.2944986	0.3588079	0.30281	1.688791	2.305331	2.569943	2.161635
111.269	0	0.09442835	0.09517043	0.07537118	0.09013183	0.2903082	0.6327686	3.393536	1.90779	0.1498556	0.08311125	0.1965053	0.1294802	1.231594	1.232535	0.8048171	0.4522972	0.06916207	0.103075	0.06380494	0.0618275	0.1699371	0.4162984	0.1418882	0.2756136
111.367	0	0.0008958945	0.001045076	0.002680345	0.00212337	0.003403827	0.006334545	0.02471645	0.01385867	0.003258559	0.002624659	0.002335489	0.001332032	0.009160869	0.008230164	0.005683808	0.003542365	0.000962647	0.001553452	0.001086223	0.001537028	0.003238178	0.005227884	0.003865228	0.003757064
111.368	0	0.2495181	0.3856822	1.14137	0.8574449	0.1603169	0.128488	0.1135855	0.06943061	1.145318	0.8671983	0.3804767	0.2832283	0.05505484	0.06810301	0.0353797	0.0599595	0.2850442	0.197907	0.1807618	0.2524647	0.06687241	0.07075696	0.03785936	0.03950974
111.368	0	0.05057802	0.06310782	0.06150957	0.03801039	1.152534	1.678235	0.472227	0.207561	0.1022849	0.1207183	0.06552206	0.07858386	0.1719598	0.181273	0.4200684	0.4384374	0.2394993	0.2929215	0.3506204	0.30169	1.745645	2.361955	2.504645	2.113634
111.369	0	0.1332293	0.07959869	0.07925329	0.08492191	0.3163031	0.6368025	3.338374	1.803113	0.1624706	0.1090433	0.2014188	0.1237663	1.168598	1.071253	0.7459111	0.4338135	0.06741386	0.1053471	0.07139517	0.06674706	0.1565363	0.4194525	0.1801836	0.3323604
111.467	0	0.0008812795	0.001701147	0.002733388	0.002269396	0.004017434	0.005946661	0.02526835	0.01351548	0.00293568	0.002466137	0.001984668	0.001418725	0.009474018	0.007779527	0.005761228	0.004110564	0.0009472349	0.001286178	0.0008305018	0.001352246	0.003638017	0.00533307	0.004444178	0.004515532
111.468	0	0.2578358	0.4122834	1.137449	0.8356838	0.1642415	0.1089659	0.1191328	0.06453136	1.088136	0.8925277	0.4118329	0.2834202	0.05741705	0.07445037	0.05936649	0.05395213	0.3040229	0.1959884	0.140229	0.2534701	0.07824072	0.06347599	0.05614584	0.04871317
111.469	0	0.0495471	0.05718029	0.04828436	0.04952169	1.167595	1.726125	0.4720847	0.2764134	0.09418749	0.1130163	0.06812243	0.08460486	0.1799953	0.1832629	0.4553792	0.4516819	0.2384301	0.3112658	0.3673467	0.3252324	1.792752	2.432786	2.606954	2.232965
111.469	0	0.09494324	0.1130337	0.07436736	0.1100339	0.3696047	0.654437	3.372147	1.730148	0.1628964	0.1181539	0.2142976	0.1323908	1.172657	0.951942	0.7660814	0.4840437	0.07192949	0.06679808	0.08389405	0.07972181	0.214906	0.3983394	0.2684349	0.3982824
111.567	0	0.00132004	0.001559754	0.00374591	0.002253055	0.003815476	0.003721855	0.01966157	0.01111006	0.004097698	0.002634893	0.00178888	0.001610734	0.01134185	0.007868566	0.006448261	0.004383736	0.001435751	0.001296178	0.001006693	0.001124726	0.004868275	0.005326711	0.004871447	0.004895844
111.568	0	0.3057413	0.3798871	1.472456	1.045897	0.206185	0.152175	0.08298818	0.09614956	1.536206	0.972429	0.4236777	0.4231464	0.08574798	0.06850828	0.03980321	0.08105602	0.395079	0.2091339	0.136667	0.2768704	0.0793601	0.08836293	0.05673245	0.07812116
111.569	0	0.06636184	0.066839	0.1020649	0.0826902	1.087661	1.637799	0.3590439	0.3615547	0.1119795	0.1329332	0.08056785	0.1145581	0.2081607	0.2470656	0.4781911	0.5061894	0.2575975	0.3665157	0.4201292	0.423402	1.94653	2.725608	2.845239	2.639757
111.569	0	0.1188619	0.2050923	0.09309099	0.1172679	0.3256118	0.4197194	2.654407	1.424927	0.2048232	0.1013365	0.1804997	0.1886615	1.440723	0.9926633	0.8861451	0.5291931	0.07470111	0.1224854	0.1094551	0.08389674	0.3511104	0.3642483	0.305385	0.3235037
111.667	0	0.001466808	0.001995385	0.003945884	0.002556823	0.003418291	0.002858253	0.02119188	0.01156754	0.004319657	0.003145172	0.001788441	0.001697049	0.01231056	0.007872452	0.007227787	0.004692608	0.00126839	0.001401863	0.001042259	0.001069048	0.005151293	0.005625716	0.005017502	0.004899494
111.668	0	0.3088508	0.3797266	1.566197	1.135159	0.2247829	0.1344616	0.07729568	0.09746881	1.664684	0.9955417	0.4261867	0.40288	0.101481	0.08559666	0.05616189	0.08615607	0.3947863	0.2078157	0.1509086	0.2365467	0.09525676	0.0671753	0.07377811	0.08008412
111.668	0	0.07436076	0.07057944	0.09562922	0.08092606	1.031732	1.561244	0.3220629	0.3692367	0.1058188	0.1142094	0.08006417	0.09744287	0.2325145	0.2174473	0.4951705	0.4510945	0.2608799	0.3441513	0.4087413	0.4039136	1.998605	2.690129	2.804744	2.622708
111.669	0	0.1395725	0.1745108	0.0851481	0.1207682	0.3117332	0.3200711	2.858529	1.470979	0.1589083	0.1014751	0.1617942	0.1997345	1.560436	1.009591	0.968234	0.5446497	0.0719958	0.1582413	0.06064876	0.0962725	0.3907129	0.4411044	0.3125346	0.3365875
111.767	0	0.001418443	0.001960335	0.003789651	0.002226778	0.002702395	0.001959368	0.02218768	0.01262246	0.003870926	0.002914056	0.002037699	0.001967667	0.01377696	0.008556724	0.008244302	0.004842441	0.0009692116	0.001250174	0.00102284	0.0009570095	0.005038495	0.005982095	0.004943701	0.004688881
111.768	0	0.3660229	0.3872337	1.431018	0.9947927	0.1936404	0.142133	0.1077871	0.08305336	1.450348	1.006454	0.4873095	0.3853401	0.07839508	0.08051919	0.06079526	0.06000746	0.3036333	0.1854754	0.1399438	0.1642451	0.07060256	0.06362492	0.05787101	0.04796189
111.768	0	0.07934484	0.06273484	0.07777964	0.076301	1.010205	1.534171	0.3064261	0.344647	0.08880655	0.1186383	0.08445419	0.0775504	0.216263	0.1988995	0.4861016	0.3959993	0.2526183	0.3233059	0.397946	0.3862037	1.983434	2.568078	2.822205	2.631453
111.769	0	0.1113744	0.14827	0.1281556	0.1476274	0.2252174	0.187377	2.977905	1.642938	0.1298714	0.1118177	0.1968853	0.2179572	1.749928	1.172599	1.08076	0.5568615	0.09889765	0.1350507	0.08350279	0.1285034	0.369568	0.5325758	0.3353331	0.3209129
111.867	0	0.001353605	0.001682123	0.003851742	0.002342782	0.002121397	0.00280682	0.02066377	0.01213096	0.003675493	0.002700597	0.002426171	0.002070913	0.01430831	0.008998822	0.008306455	0.004914811	0.0009350356	0.001385229	0.001122859	0.0009669822	0.005027377	0.006493973	0.004800515	0.004145195
111.868	0	0.4131802	0.3740865	1.351429	0.9465429	0.1825086	0.1341056	0.1013247	0.09232407	1.369884	0.9686637	0.5235788	0.4188963	0.07150655	0.07113401	0.0772474	0.04948857	0.2146141	0.1827251	0.1277193	0.1436298	0.05114747	0.08571289	0.06363927	0.03675913
111.868	0	0.08592837	0.07976495	0.07130812	0.07320748	0.9989915	1.50819	0.2521896	0.3141107	0.08628026	0.107282	0.07398209	0.06985239	0.2137563	0.1788675	0.4901429	0.372544	0.2586541	0.334496	0.4267476	0.4066205	2.043191	2.549474	2.847027	2.667514
111.869	0	0.08950038	0.09766983	0.1591538	0.1804023	0.1638745	0.1000782	2.794502	1.592422	0.1377595	0.1652761	0.2369777	0.1998529	1.85845	1.28289	1.076589	0.5750716	0.1273307	0.1610176	0.08026805	0.1294648	0.3468817	0.6146989	0.3397692	0.2112747
111.967	0	0.000920943	0.002094562	0.004200499	0.002775971	0.002271916	0.003908691	0.01938824	0.01146215	0.00401927	0.002722458	0.002826903	0.002019111	0.01467603	0.00961999	0.007863884	0.004862126	0.001296526	0.001247988	0.001368132	0.000854177	0.004851301	0.006329199	0.004626671	0.003821332
111.968	0	0.4553959	0.3613286	1.464717	1.036912	0.1726319	0.1361375	0.0971154	0.1086485	1.549984	0.9804793	0.570251	0.4681702	0.06899236	0.07472685	0.05723121	0.05659508	0.2132932	0.2102961	0.1213	0.1699502	0.04454477	0.06411287	0.0544405	0.03793301
111.968	0	0.1043031	0.08609171	0.04990739	0.07731317	0.9864857	1.475344	0.1907332	0.2726844	0.08951896	0.09842787	0.07932064	0.06750383	0.2240138	0.1606975	0.482054	0.3311652	0.2618305	0.3199138	0.4341633	0.4054734	2.078964	2.491068	2.871024	2.674422
111.969	0	0.1250436	0.1428644	0.1317963	0.1178089	0.1702024	0.215918	2.643817	1.534902	0.1807396	0.1197897	0.263347	0.1879267	1.958001	1.380226	0.9979629	0.5668962	0.1528472	0.157868	0.1117769	0.09800005	0.3219544	0.5896821	0.2967288	0.1280878
112.067	1	0.001027831	0.001511376	0.003735536	0.002887894	0.002622105	0.004792741	0.02023996	0.01236089	0.004080148	0.002409142	0.002994601	0.002013962	0.01453923	0.01001061	0.007890275	0.004961389	0.001087884	0.0009316953	0.001219364	0.0008090576	0.004621577	0.00607767	0.004801328	0.0036368
112.068	1	0.4697172	0.3377156	1.537144	1.084066	0.1843815	0.1482422	0.1197744	0.1028513	1.63243	0.9516475	0.6355933	0.4771419	0.08227899	0.07298834	0.05119929	0.05121382	0.1838787	0.2462695	0.1147429	0.193755	0.04278286	0.05588781	0.059658	0.05481687
112.068	1	0.1047651	0.07067978	0.05423984	0.07298707	0.9880236	1.476735	0.1976869	0.2409097	0.09147196	0.1028645	0.06627951	0.06511916	0.2267275	0.1510114	0.4636178	0.2948827	0.2544511	0.3040925	0.3933084	0.3731751	2.07076	2.43729	2.839982	2.585198
112.069	1	0.1919351	0.1580194	0.1468366	0.09666001	0.149739	0.3281139	2.755663	1.682304	0.1582	0.0870879	0.26596	0.1909195	1.946909	1.445764	1.027389	0.5950965	0.1174028	0.1006503	0.09928868	0.1063556	0.2848792	0.5436682	0.3580468	0.1060753
112.157	1	0.001401331	0.001397169	0.002885865	0.002323564	0.002881395	0.006047157	0.02104482	0.01269958	0.003524405	0.002125352	0.002293725	0.002071253	0.01011367	0.007122632	0.00578277	0.004145332	0.001211977	0.001137241	0.0007994278	0.0009734405	0.003992374	0.005052186	0.004273313	0.003220277
112.158	1	0.4718272	0.3335007	1.201694	0.8429066	0.1771081	0.1329613	0.1215363	0.111812	1.221104	0.8467423	0.5127142	0.4595364	0.06134011	0.1135503	0.0673112	0.0618853	0.1209212	0.2158799	0.08823244	0.2361814	0.07955543	0.09127309	0.04694094	0.05679402
112.158	1	0.07823822	0.04902131	0.03683331	0.04823497	1.113174	1.627586	0.3990846	0.3195757	0.09165409	0.1139451	0.06018632	0.04783117	0.2204764	0.1336604	0.4565618	0.3597349	0.242529	0.3032988	0.3400408	0.3015522	2.011707	2.466229	2.506862	2.207144
112.159	1	0.1858896	0.1197641	0.07719413	0.09736388	0.1789095	0.562844	2.91106	1.728587	0.185322	0.1210023	0.1867637	0.1843824	1.380432	1.038769	0.7409764	0.50486	0.1260227	0.1412686	0.09527321	0.06824551	0.2278326	0.4116955	0.3317275	0.07653017
112.257	1	0.001391308	0.0004618627	0.001923822	0.001412442	0.002594551	0.006275495	0.01822507	0.01100796	0.002432599	0.001679692	0.001937261	0.001671131	0.007445889	0.005033532	0.004028233	0.003151711	0.0008469057	0.001369769	0.0007920146	0.0008764042	0.00319167	0.004169137	0.00388256	0.002974475
112.258	1	0.3569682	0.1812544	0.8136028	0.618585	0.1106137	0.1051389	0.08276964	0.08561946	0.8364119	0.6009581	0.295226	0.4038453	0.05345945	0.06980974	0.03177083	0.03501239	0.1522123	0.2728159	0.0883064	0.2464382	0.05443574	0.07226205	0.06611545	0.04159055
112.259	1	0.07488236	0.02843247	0.03056262	0.03622885	1.108882	1.609923	0.457446	0.3432553	0.09022193	0.1068741	0.05375011	0.05405754	0.2001804	0.1308096	0.4309912	0.3547235	0.241572	0.3054419	0.3305741	0.2840558	2.045297	2.54208	2.378087	2.07889
112.259	1	0.1292455	0.0794626	0.0809588	0.07835427	0.153305	0.6032405	2.546805	1.544592	0.1513999	0.06419417	0.1870181	0.1296107	1.036293	0.7099032	0.5214658	0.3820967	0.1261899	0.09761912	0.0751124	0.07832054	0.1423942	0.2126818	0.2009389	0.08076915
112.357	1	0.002094609	0.001163296	0.002365697	0.002361388	0.002407879	0.006368947	0.02035258	0.01212393	0.002887822	0.002381473	0.002128808	0.001697436	0.008316951	0.006283342	0.004365227	0.003951973	0.0008697966	0.001201821	0.0009492495	0.001107297	0.003383771	0.004473793	0.004207921	0.002758865
112.358	1	0.4641389	0.1943523	1.160669	0.8222974	0.1587937	0.1137987	0.09701627	0.08447594	1.208381	0.7326813	0.4895668	0.4416664	0.0733383	0.09918422	0.02915359	0.04093071	0.162647	0.2268334	0.08087968	0.2810283	0.03936516	0.09075676	0.03934103	0.04391912
112.358	1	0.0692004	0.03497083	0.04139558	0.0269855	1.100165	1.595713	0.4608573	0.3358505	0.07772831	0.09634443	0.04499521	0.05208012	0.1927194	0.1298851	0.4228667	0.3478225	0.2370386	0.3062231	0.3199514	0.2692137	2.02052	2.528227	2.348882	2.046592
112.359	1	0.1969661	0.1415223	0.1110462	0.1312099	0.175017	0.5978045	2.804899	1.656033	0.1283203	0.1145478	0.1622696	0.1228003	1.144812	0.8267112	0.5545988	0.5011081	0.09811096	0.07714399	0.08119192	0.07141241	0.1874568	0.2946794	0.2990369	0.11876
112.457	1	0.002167529	0.0009196995	0.002312276	0.00229716	0.00256013	0.005581101	0.01904169	0.01152722	0.002621155	0.002058032	0.001755533	0.001829043	0.007879332	0.00575461	0.003992359	0.003916113	0.001053697	0.001108941	0.0008476365	0.001094406	0.003095757	0.004196723	0.00388891	0.003207091
112.458	1	0.4478674	0.1290466	1.133903	0.8357803	0.150651	0.1050848	0.08031673	0.085872	1.178382	0.7028693	0.4650295	0.4209104	0.06684237	0.100391	0.02596044	0.04533789	0.1753596	0.2212731	0.09372555	0.3071645	0.03132996	0.09266336	0.03840204	0.0473269
112.458	1	0.05453996	0.03581938	0.04857902	0.03391178	1.117632	1.60606	0.4523799	0.3624004	0.0777538	0.09840315	0.03892091	0.05307611	0.1945171	0.1424703	0.4280259	0.3403854	0.2376362	0.3097741	0.3240514	0.2721818	2.027796	2.545222	2.353604	2.054412
112.459	1	0.2009101	0.1223479	0.1068783	0.09446409	0.1912444	0.5080102	2.63719	1.548258	0.1111341	0.09002834	0.1483613	0.1470673	1.080128	0.7612643	0.4961832	0.5102408	0.1214309	0.08708215	0.08935341	0.06518574	0.1907562	0.2568604	0.237434	0.1559199
112.557	1	0.001967952	0.0008856842	0.002773326	0.002450763	0.002590929	0.004598083	0.01796505	0.0110036	0.002915986	0.002181438	0.001730713	0.001675736	0.007787119	0.005475105	0.003824001	0.003802845	0.001152066	0.001167278	0.0007769092	0.001066321	0.003265301	0.004119217	0.003495094	0.003299569
112.558	1	0.4438419	0.1250367	1.200928	0.8790819	0.1453427	0.1147544	0.1191322	0.08914305	1.25467	0.7267628	0.4937792	0.399978	0.0630308	0.09283922	0.02937677	0.03804254	0.2161984	0.2585915	0.1238983	0.2867078	0.04378632	0.07206798	0.05285904	0.04334127
112.558	1	0.05749766	0.04531295	0.04930745	0.03804151	1.144295	1.651879	0.4539192	0.3823145	0.08156759	0.1048661	0.04510078	0.05459964	0.1846063	0.1551436	0.4286366	0.3427282	0.2449887	0.3219751	0.3354716	0.2682133	2.025874	2.560612	2.378467	2.070515
112.559	1	0.1818527	0.1210208	0.1194245	0.07803154	0.1403725	0.3903491	2.454495	1.439874	0.0753828	0.0801704	0.156909	0.1221294	1.039364	0.7185109	0.4431054	0.498174	0.1256415	0.09380346	0.09087783	0.05205001	0.2255615	0.2025206	0.1996135	0.1796948
112.657	1	0.001404982	0.001160996	0.003358978	0.002755097	0.00260129	0.003481377	0.01670456	0.0101287	0.003661315	0.002656187	0.001631459	0.00165875	0.007505404	0.005517019	0.003253843	0.003313459	0.001205368	0.001239099	0.0009384537	0.0008877688	0.003316965	0.00410863	0.003400946	0.003485982
112.658	1	0.4564122	0.1722612	1.435502	1.006884	0.1808952	0.163306	0.1291153	0.0842239	1.55524	0.8895252	0.6232381	0.3992554	0.06117445	0.07618502	0.07584647	0.04948506	0.2838334	0.2899492	0.2288731	0.2091107	0.05980343	0.09060196	0.08758011	0.03076399
112.658	1	0.06435938	0.04013577	0.06649967	0.04631666	1.151047	1.658067	0.4841278	0.3998107	0.07088871	0.1138344	0.05826925	0.05913894	0.1850873	0.1791642	0.4367498	0.355718	0.2417335	0.3300084	0.3343061	0.2744574	2.014652	2.598801	2.387181	2.066078
112.659	1	0.1286981	0.1455995	0.1066222	0.07125529	0.1331262	0.3236101	2.269946	1.322806	0.1140772	0.1156639	0.1645739	0.09772469	0.9801561	0.6773625	0.3496669	0.4345093	0.07981	0.0745252	0.04549202	0.05316935	0.213132	0.1749503	0.1564626	0.1896162
112.757	1	0.001336331	0.001411313	0.003537537	0.002436193	0.002307562	0.002204752	0.01633794	0.009626012	0.003936815	0.002383725	0.001710225	0.00176932	0.007701309	0.005557719	0.003002541	0.003285212	0.001173192	0.0009943157	0.001275307	0.0008965443	0.00347382	0.004180617	0.003572755	0.003731571
112.758	1	0.4398607	0.1579423	1.453158	1.035532	0.1842361	0.1436442	0.1236099	0.09159137	1.595374	0.9380378	0.6683096	0.4002952	0.08558667	0.08778932	0.08968396	0.04514795	0.3143441	0.2803671	0.2950088	0.1913001	0.07283844	0.08553616	0.08389434	0.04136479
112.758	1	0.05185498	0.03592281	0.06128602	0.0459743	1.14759	1.655045	0.4984375	0.3792333	0.07072742	0.1051923	0.06052913	0.05284514	0.2020529	0.2045163	0.443977	0.388705	0.2552251	0.3421493	0.3376587	0.2879015	2.037094	2.663006	2.441996	2.125312
112.759	1	0.1485846	0.134338	0.09055565	0.05231007	0.165932	0.2758044	2.206999	1.246816	0.131492	0.08158354	0.1197387	0.1262482	1.00331	0.683903	0.3162662	0.409026	0.08529887	0.1124713	0.05963636	0.03871774	0.2246115	0.1868775	0.1423266	0.2139199
112.857	1	0.001413124	0.001092769	0.003195373	0.002163016	0.002321685	0.001062488	0.01454804	0.00870506	0.003404337	0.002222241	0.00142324	0.001450917	0.007750933	0.005643643	0.003284074	0.003222725	0.0009995593	0.001015876	0.001084173	0.0008834144	0.003436535	0.004482732	0.003917659	0.004085507
112.858	1	0.3442328	0.2502781	1.202507	0.8672353	0.1498739	0.1225153	0.09091384	0.0817634	1.262469	0.8154972	0.5144831	0.3437637	0.08186504	0.07449873	0.04844778	0.04467712	0.2904843	0.2469389	0.1928622	0.2039011	0.08397154	0.08041773	0.05535262	0.05484173
112.858	1	0.05503847	0.04816121	0.05784291	0.04097199	1.133431	1.648748	0.480435	0.3662139	0.07156018	0.09886133	0.04104172	0.07281822	0.2290845	0.2200921	0.4643253	0.4296529	0.2785121	0.3560172	0.3583879	0.2937053	2.064048	2.714602	2.526944	2.189879
112.859	1	0.1487613	0.1259669	0.08500921	0.05065349	0.2291901	0.3067645	1.984435	1.152507	0.1559076	0.07216361	0.1178328	0.09468154	1.030108	0.7147438	0.3997539	0.419896	0.09678757	0.09045102	0.08095395	0.0474138	0.1995375	0.225413	0.1508175	0.2515451
112.956	1	0.001499201	0.001404759	0.002940554	0.001764935	0.002677042	0.002086868	0.01388392	0.008134602	0.002849416	0.002055306	0.001504066	0.001232565	0.007886387	0.005250652	0.003495979	0.003215873	0.0007993121	0.00124696	0.0008475989	0.0009011872	0.00341552	0.004603552	0.004069446	0.004113052
112.956	1	0.2866335	0.3107644	1.039073	0.8140984	0.1324905	0.1148475	0.1062187	0.07386556	1.082322	0.7901649	0.4973702	0.3358443	0.06263757	0.07062501	0.0604377	0.05130495	0.2418232	0.2159091	0.1254937	0.1991092	0.07266995	0.05967311	0.05683908	0.05672949
112.956	1	0.05468286	0.06867332	0.0793595	0.0487527	1.128309	1.644043	0.4827019	0.3177423	0.08042901	0.1159314	0.04118421	0.07216342	0.2366556	0.2463897	0.4719385	0.4465462	0.2781183	0.3669788	0.3735008	0.292419	2.02798	2.700795	2.570623	2.201105
112.956	1	0.1564363	0.1096677	0.1029653	0.07323589	0.2653527	0.3633915	1.905653	1.079974	0.1560009	0.09350852	0.1511204	0.0821009	1.062301	0.6885202	0.4538384	0.4078914	0.1033216	0.1046712	0.06313584	0.06524879	0.1963783	0.2492843	0.1779917	0.2583105
113.057	1	0.001611468	0.00114432	0.003521066	0.002131911	0.00342116	0.003288579	0.01387643	0.007669006	0.003226745	0.002478932	0.001974623	0.001259479	0.008270002	0.004968263	0.003483171	0.003050303	0.0009540957	0.0009238184	0.0007988306	0.0009917875	0.003579089	0.004523361	0.004076932	0.00415337
113.058	1	0.2851238	0.2188509	1.292587	0.8910844	0.1615652	0.1129651	0.1127099	0.07100772	1.39891	0.8663723	0.5350519	0.3602359	0.06861784	0.07100172	0.05766102	0.05833994	0.223385	0.1851379	0.2060986	0.225169	0.04079271	0.05240724	0.05070566	0.06315383
113.058	1	0.05916788	0.07770409	0.08819308	0.04265138	1.120962	1.652174	0.485135	0.2614752	0.08305943	0.1145514	0.05838109	0.07677207	0.2643469	0.2490625	0.4659248	0.4766421	0.2842749	0.3641581	0.3777927	0.3033495	1.991371	2.6555	2.651737	2.243666
113.059	1	0.1498213	0.09690332	0.1167599	0.05085462	0.316019	0.4177729	1.91715	1.04527	0.1679605	0.08353824	0.1184663	0.09905518	1.120646	0.6692691	0.4706091	0.3970046	0.08460134	0.07626697	0.07435022	0.07239525	0.2167096	0.2726592	0.1752462	0.2449043
113.157	1	0.001713606	0.001136473	0.003255922	0.002168026	0.003736614	0.004313359	0.01346591	0.007436035	0.003924021	0.002337974	0.002113767	0.001426922	0.008415591	0.004927918	0.003388473	0.003190495	0.001060071	0.001169938	0.0008842187	0.001053478	0.003483323	0.004224459	0.003883222	0.003946217
113.158	1	0.2899357	0.2530654	1.327577	0.9019533	0.1527536	0.1219929	0.09746583	0.062328	1.46507	0.8761375	0.557018	0.3603134	0.08709832	0.07316695	0.05340618	0.07596158	0.167834	0.2187138	0.2041511	0.2322297	0.04773052	0.0519796	0.04980982	0.06222942
113.158	1	0.05291734	0.06196004	0.07959399	0.06247008	1.097234	1.643883	0.4810636	0.2293137	0.08232892	0.1165149	0.05923408	0.0824425	0.2707534	0.2521391	0.4560255	0.5070032	0.2824172	0.3593369	0.3896181	0.3200135	1.943182	2.621522	2.747642	2.293036
113.159	1	0.1662445	0.07484968	0.1200155	0.07481619	0.3076867	0.4825815	1.887772	1.022745	0.1736074	0.1100201	0.1239532	0.1072589	1.17426	0.7164781	0.4678937	0.3987522	0.1247646	0.09828583	0.0788129	0.0717871	0.2431554	0.2441541	0.1494057	0.2164322
113.257	1	0.001142171	0.001419359	0.003482429	0.002254472	0.003437662	0.004741501	0.01199069	0.007141354	0.004367742	0.002606702	0.002327224	0.001548641	0.008003325	0.004775867	0.003096114	0.003017049	0.0007342826	0.001208521	0.0008652087	0.0009479374	0.003357954	0.00396874	0.003749953	0.003957203
113.258	1	0.2880813	0.3170439	1.452131	0.9816098	0.1676841	0.1363372	0.119379	0.07020925	1.560143	0.9002601	0.6212561	0.3632117	0.05673994	0.08557509	0.03745662	0.07532741	0.1096876	0.2905176	0.194072	0.2269689	0.06128633	0.05791365	0.05569868	0.06232513
113.258	1	0.03350326	0.05403786	0.05345493	0.06109896	1.090749	1.652707	0.527291	0.2881449	0.0852123	0.1153639	0.04577432	0.1003401	0.2844988	0.2555172	0.4563936	0.5156205	0.2741396	0.3506766	0.3904799	0.3323964	1.88925	2.574723	2.786383	2.326746
113.259	1	0.1641196	0.09691746	0.08400711	0.1140567	0.2700677	0.4881474	1.68944	0.993169	0.1613061	0.1189767	0.1383808	0.1323165	1.139909	0.68399	0.4015337	0.3961346	0.08277943	0.1011395	0.08130139	0.04449445	0.2417636	0.2318157	0.1673249	0.2100992
113.357	1	0.001261334	0.001310684	0.003701281	0.002479831	0.002784103	0.004810006	0.01071211	0.007112134	0.004341915	0.002569595	0.002517135	0.00164669	0.007768196	0.004469968	0.002482199	0.002875873	0.0007867151	0.0009455524	0.0007909313	0.00107218	0.003113477	0.00379103	0.003557605	0.003740126
113.358	1	0.3147446	0.3569149	1.545641	1.09887	0.1754326	0.1334605	0.1109677	0.08920518	1.608986	0.9373369	0.6741405	0.3820297	0.07895365	0.08870611	0.05435067	0.08315965	0.1109501	0.3306424	0.1760536	0.268381	0.06077897	0.07174845	0.09109616	0.06164653
113.358	1	0.05041175	0.03977139	0.05355002	0.05457356	1.095271	1.662325	0.5991432	0.3693945	0.08391765	0.1227973	0.05488776	0.1220725	0.2853633	0.2370282	0.4461783	0.5345998	0.2665227	0.3378803	0.3952439	0.3379902	1.820358	2.463146	2.81247	2.337118
113.359	1	0.1115888	0.1080142	0.07733748	0.08244892	0.2323531	0.4277748	1.508853	0.978495	0.1411474	0.1010897	0.155137	0.1406829	1.091473	0.6351206	0.3114326	0.392626	0.07869975	0.0732873	0.0696885	0.08396709	0.230597	0.2083087	0.1344668	0.1802735
113.457	1	0.001175519	0.001635275	0.003894253	0.002601467	0.001838712	0.004644233	0.01002187	0.007252993	0.004357436	0.002633153	0.002625144	0.001334761	0.007263934	0.004277922	0.002355409	0.003021898	0.0007449962	0.0009769477	0.0009313676	0.001140418	0.002886833	0.003121471	0.003479227	0.003635777
113.458	1	0.3619598	0.4062238	1.668486	1.232171	0.1944549	0.1672917	0.1198001	0.1033144	1.675294	0.9708229	0.7444544	0.416792	0.07475378	0.05975688	0.03940536	0.08145866	0.1477266	0.3449189	0.1359067	0.3278335	0.07169173	0.08377133	0.1048961	0.06271674
113.458	1	0.04395571	0.04965882	0.05975908	0.06558003	1.084181	1.648408	0.6440934	0.4513144	0.08795638	0.1268409	0.06583916	0.1338952	0.2787626	0.2300435	0.4342974	0.535681	0.2658918	0.3335829	0.403836	0.342805	1.795273	2.433512	2.845309	2.369714
113.459	1	0.0644049	0.1363423	0.09700212	0.09008018	0.2196792	0.365518	1.398401	1.005257	0.1181805	0.08397219	0.1609311	0.14141	1.039306	0.5814367	0.2725138	0.3732817	0.09421936	0.06272107	0.06907467	0.09383749	0.2458198	0.148997	0.08801681	0.1527226
113.557	1	0.001282994	0.001687631	0.003796867	0.002722571	0.001520756	0.004162574	0.009383776	0.007077182	0.004157316	0.00243807	0.002276587	0.001024925	0.007181567	0.004289061	0.002365328	0.002893136	0.0009491041	0.001074682	0.0009171918	0.001168309	0.002564832	0.003265211	0.003557286	0.003502999
113.558	1	0.382815	0.4274852	1.665268	1.212578	0.2317669	0.1605323	0.1235713	0.09637758	1.654973	0.9408911	0.799148	0.4179723	0.07927425	0.06119857	0.05908183	0.06550366	0.2029332	0.3076165	0.1109084	0.3365387	0.1030233	0.08509237	0.1068098	0.07763636
113.558	1	0.03272858	0.05376432	0.0662541	0.06739185	1.056916	1.637998	0.6851036	0.5143313	0.1022774	0.1146736	0.08029548	0.1331222	0.2956894	0.2293987	0.4507693	0.5300311	0.2606075	0.3269362	0.3995768	0.345613	1.780885	2.413374	2.843628	2.368653
113.559	1	0.0698956	0.1315958	0.08011068	0.09163333	0.250689	0.2930518	1.28072	0.9855062	0.1069388	0.0581261	0.1126533	0.1308824	1.021893	0.5889434	0.2613212	0.3782975	0.1009596	0.03735113	0.04151	0.09096634	0.2781555	0.125605	0.07336481	0.1354071
113.657	1	0.001799137	0.001848809	0.004523429	0.003119612	0.002234662	0.003290116	0.008742318	0.006974501	0.004365383	0.002599567	0.00205071	0.0009126991	0.007472136	0.004705159	0.002567618	0.002757878	0.001327793	0.001484827	0.001021178	0.001223899	0.002494941	0.003357459	0.003687067	0.003694418
113.658	1	0.4025558	0.4289103	1.774602	1.31484	0.2325467	0.1582717	0.1597417	0.1094228	1.771893	1.046877	0.8676432	0.4279949	0.07420629	0.07172576	0.04437926	0.07250487	0.3117554	0.3525494	0.08086165	0.3621794	0.106857	0.09078619	0.09496876	0.05753222
113.659	1	0.04384265	0.08122776	0.09467249	0.08716024	1.054116	1.658049	0.7245388	0.5587254	0.09728999	0.1140424	0.09688368	0.1366241	0.3014685	0.2349569	0.4532985	0.5232317	0.2549519	0.3304735	0.380073	0.3474139	1.773391	2.431041	2.813262	2.349015
113.659	1	0.1458372	0.1429648	0.1351741	0.07755631	0.3015033	0.2348056	1.178357	0.9494252	0.1305426	0.05685365	0.1118207	0.1046962	1.027353	0.624745	0.2877347	0.3519522	0.1054151	0.09372384	0.06820685	0.111026	0.2841811	0.1250414	0.09333824	0.1605141
113.757	1	0.001895087	0.001571743	0.004157731	0.003302953	0.002855917	0.003094568	0.0101195	0.007969036	0.004483901	0.002656577	0.002217233	0.001077026	0.008149345	0.00541827	0.003051925	0.002859013	0.001271935	0.001104198	0.0007693554	0.00108291	0.002640012	0.003400758	0.003705741	0.003809259
113.758	1	0.427829	0.4107702	1.883213	1.43485	0.2312052	0.1579211	0.1690442	0.1164392	1.854813	1.119638	0.9280672	0.4424204	0.1003005	0.08197065	0.07297397	0.09271661	0.4077957	0.4322475	0.1341447	0.3688465	0.1032188	0.09655467	0.1031296	0.059403
113.759	1	0.04930613	0.07444953	0.08200029	0.06912556	1.046539	1.658162	0.7168359	0.5572834	0.08533865	0.09538292	0.07469083	0.1242751	0.2903527	0.2396421	0.4497528	0.4921472	0.2482852	0.3367318	0.3808397	0.3495889	1.760266	2.421836	2.751659	2.332633
113.759	1	0.1475713	0.09443786	0.08787381	0.07089029	0.2978734	0.2451864	1.354753	1.051627	0.1266778	0.05278457	0.1354921	0.07972732	1.118622	0.7281469	0.3622057	0.3629025	0.1077314	0.07304658	0.04388843	0.09999576	0.2657485	0.1037707	0.09514417	0.169948
113.857	1	0.001520422	0.001617056	0.004245703	0.003206777	0.003117351	0.002112556	0.01019033	0.00778451	0.004166551	0.002555352	0.002129231	0.0009941064	0.008266587	0.0057058	0.003182557	0.003178176	0.001247603	0.0009685794	0.001018404	0.001084518	0.002659897	0.003623058	0.004037243	0.004236922
113.858	1	0.4448562	0.4484471	1.889716	1.452434	0.2057656	0.1805199	0.1615913	0.1160022	1.83096	1.129098	0.9128412	0.4302259	0.09122283	0.1074683	0.08133242	0.08881587	0.4150476	0.4455796	0.1681463	0.345927	0.1002463	0.1022006	0.08638048	0.05245922
113.858	1	0.05047867	0.06021132	0.06450252	0.06221994	1.019231	1.646244	0.724819	0.5434949	0.08205711	0.09247987	0.07867304	0.1369763	0.2754876	0.2264639	0.4519672	0.501134	0.2471545	0.3381518	0.3826307	0.3369664	1.773076	2.437359	2.725762	2.325076
113.859	1	0.1631664	0.1045619	0.08762659	0.0749932	0.3230984	0.1884167	1.330955	1.012874	0.14967	0.07003389	0.1105371	0.07682635	1.117853	0.7621723	0.3868464	0.3855831	0.09976468	0.09106001	0.08374377	0.09357364	0.243375	0.1344612	0.1461295	0.2042187
113.957	1	0.001096769	0.001368767	0.00432297	0.003155018	0.003082467	0.001402645	0.0102964	0.007469904	0.004115688	0.002550033	0.001914473	0.0007773248	0.008603619	0.005987931	0.003136003	0.003160226	0.001227383	0.00122755	0.001015138	0.001147896	0.002673945	0.00389184	0.004157542	0.004351394
113.957	1	0.4704909	0.4458264	1.841452	1.423667	0.2071141	0.1677223	0.1390543	0.1233009	1.822197	1.081018	0.8886932	0.4087568	0.08636225	0.09367142	0.09557897	0.07444052	0.4036885	0.4125101	0.1687056	0.3218603	0.08965338	0.08182647	0.08955934	0.05731417
113.958	1	0.03620873	0.04920196	0.05797014	0.05685806	1.009616	1.64398	0.7606642	0.5206647	0.08435659	0.1017399	0.1067587	0.1516187	0.2714697	0.2163931	0.4787409	0.5135688	0.2383473	0.3300096	0.3881324	0.3222367	1.769571	2.437817	2.674807	2.292633
113.959	1	0.140127	0.09399422	0.1185792	0.08640728	0.3087046	0.1613024	1.349888	0.9723869	0.1525455	0.1178006	0.1498114	0.1062032	1.151908	0.7943937	0.3674845	0.38308	0.09769666	0.09342126	0.06815354	0.07671895	0.202861	0.1660935	0.1847855	0.2334699
114.057	1	0.001154945	0.00147257	0.004505688	0.003405392	0.003147597	0.001775936	0.01185417	0.007435727	0.004326314	0.002543625	0.00218612	0.0005780877	0.01025934	0.006166948	0.003508731	0.003349522	0.001240958	0.001254645	0.0009309994	0.001063783	0.003349402	0.004247704	0.004564707	0.004196157
114.058	1	0.4562369	0.4374609	1.870643	1.438505	0.207601	0.1653366	0.1572821	0.1085986	1.812109	1.076887	0.8670076	0.3791913	0.07102563	0.08319406	0.08812614	0.08063738	0.3709845	0.4230397	0.15292	0.3014994	0.0793207	0.07788553	0.08182955	0.05382312
114.058	1	0.04090923	0.04375676	0.06390884	0.0601721	0.9929797	1.628587	0.7559673	0.4388593	0.0774	0.1232319	0.1203098	0.1418636	0.2870584	0.2152768	0.4930897	0.5040632	0.2511488	0.318034	0.3763957	0.3125122	1.724008	2.349621	2.620748	2.24143
114.059	1	0.1491011	0.1187744	0.08790121	0.06058022	0.2583323	0.1326091	1.549965	0.9495879	0.1189501	0.09609411	0.1185085	0.1512421	1.359107	0.7952414	0.4163605	0.3734378	0.08672991	0.08470456	0.07819879	0.05972763	0.2104395	0.2344744	0.2396762	0.2284341
114.157	1	0.001613122	0.001282499	0.003946612	0.002966352	0.003417372	0.00253421	0.01136084	0.006559752	0.004381995	0.002136546	0.002363005	0.0004067113	0.01036608	0.005884864	0.003529137	0.003047129	0.001513989	0.001187856	0.0009478167	0.0009230856	0.003359901	0.004278468	0.004154264	0.004260994
114.158	1	0.5092728	0.4014563	1.667931	1.23839	0.2045171	0.1336779	0.1144126	0.09266981	1.66652	0.9525811	0.7155985	0.3555529	0.06170993	0.06461033	0.05881017	0.05333816	0.2994622	0.3134427	0.1295773	0.27579	0.09560885	0.07648481	0.09196221	0.05106299
114.158	1	0.04225241	0.0365913	0.06632115	0.06503089	0.9605812	1.594144	0.7942618	0.3904055	0.0711941	0.1129467	0.1305166	0.1353849	0.294312	0.22434	0.5111312	0.5209957	0.2524784	0.3107312	0.3808389	0.3223896	1.726007	2.365409	2.597055	2.235073
114.159	1	0.1600538	0.07938098	0.09164167	0.04094413	0.263573	0.2618286	1.486892	0.841625	0.1644366	0.1184759	0.1238825	0.1657551	1.38421	0.7680547	0.3966163	0.342417	0.1295052	0.07327122	0.0600526	0.03222672	0.212258	0.2404762	0.1921581	0.2248512
114.257	1	0.001706293	0.001246714	0.003901538	0.002846037	0.003562012	0.003159983	0.00924279	0.005100366	0.004154505	0.002128312	0.002695347	0.0004468142	0.008030206	0.004803418	0.003343549	0.002587874	0.001408319	0.001153786	0.0009835597	0.0009683871	0.003056169	0.003872637	0.004207952	0.004389001
114.258	1	0.5107502	0.354486	1.659591	1.219306	0.1895326	0.1524838	0.1083619	0.08361225	1.659708	0.9897461	0.7120439	0.3648074	0.05626188	0.05417798	0.05295765	0.0550927	0.2750862	0.3066481	0.09846895	0.2405606	0.08978089	0.06769958	0.09032749	0.03520474
114.258	1	0.04511202	0.03618318	0.06211952	0.07995083	0.9545461	1.598721	0.8701855	0.371365	0.0871915	0.1027176	0.1383017	0.1403522	0.2926999	0.2407276	0.5365939	0.5729072	0.245618	0.3330504	0.4038343	0.3324803	1.731613	2.419343	2.584361	2.260179
114.259	1	0.1578306	0.08888078	0.0615862	0.08007885	0.2640336	0.3776881	1.187416	0.678902	0.1278953	0.08150218	0.1328213	0.1242775	1.081369	0.6387279	0.3445873	0.2961128	0.1409663	0.1001777	0.06507066	0.05344547	0.1740418	0.1805317	0.1825561	0.2575926
114.357	1	0.002070856	0.001468718	0.004097219	0.002939166	0.003158058	0.003836683	0.008737019	0.004831504	0.004394068	0.002640036	0.00276918	0.0007523579	0.006959917	0.004005003	0.003254838	0.002340704	0.001166828	0.001486614	0.0009894494	0.0009639029	0.003126467	0.003941403	0.003948843	0.003993323
114.358	1	0.5256716	0.3304545	1.940973	1.378031	0.2163919	0.1973561	0.1349328	0.09046491	1.885815	1.145747	0.8382797	0.3961515	0.05351894	0.04881043	0.05752512	0.05987023	0.2615572	0.3715729	0.09722644	0.2624595	0.0778734	0.07552672	0.09090576	0.04671496
114.358	1	0.05085742	0.04914196	0.04566948	0.06275075	0.9841696	1.629161	0.9215274	0.3161644	0.09882642	0.1207145	0.1364102	0.1510973	0.295492	0.2499641	0.5625753	0.584173	0.2383004	0.3160434	0.3957663	0.3279522	1.699143	2.377357	2.537836	2.223878
114.359	1	0.1876309	0.1028307	0.1071552	0.08701549	0.2179846	0.430098	1.147396	0.6684244	0.148317	0.08893102	0.1282601	0.1600001	0.9512521	0.5403121	0.3807081	0.2793437	0.1331867	0.08140175	0.07716389	0.05535231	0.1810568	0.1790638	0.1463826	0.1999136
114.457	1	0.002062236	0.0009932072	0.004355327	0.002776698	0.00248081	0.004507183	0.00960542	0.005757599	0.004419008	0.002977044	0.002404489	0.0008855348	0.006767968	0.003958247	0.003653983	0.002600164	0.0007244728	0.00149914	0.001318806	0.0007976274	0.00336864	0.004267368	0.003937717	0.003630819
114.458	1	0.541021	0.3292619	1.957015	1.392568	0.2188291	0.1995206	0.1490262	0.08844961	1.918114	1.14285	0.7878995	0.3852946	0.07047385	0.04933019	0.06891031	0.06725481	0.2087567	0.3246577	0.1495377	0.2794136	0.07746458	0.06690465	0.1055219	0.07175898
114.458	1	0.05254217	0.04925518	0.02834079	0.05616294	0.9950935	1.62895	0.9454924	0.2596614	0.09415022	0.1167661	0.1364606	0.1512258	0.2969007	0.2643053	0.5868985	0.5806184	0.2434077	0.3218675	0.3907491	0.3309403	1.67138	2.32474	2.537691	2.200969
114.459	1	0.2381665	0.08633935	0.1079598	0.09717939	0.173144	0.46053	1.314586	0.8287899	0.1407288	0.07937799	0.136938	0.1811566	0.9595096	0.5421351	0.4473623	0.322618	0.1132933	0.08205352	0.09527726	0.04474727	0.2221973	0.2149475	0.1218765	0.1543326
114.557	1	0.001320991	0.001487827	0.003877373	0.002746651	0.001921717	0.004211324	0.009295757	0.006305428	0.004241281	0.002854372	0.002033029	0.001118582	0.006381893	0.003582259	0.003487706	0.002729582	0.0006574821	0.001106882	0.001052493	0.0008194901	0.003349536	0.004282349	0.003808887	0.003404481
114.558	1	0.5378155	0.299634	1.722268	1.250475	0.1980869	0.1663642	0.1310308	0.07127689	1.77026	1.041416	0.7062626	0.332909	0.05920924	0.05728658	0.05685661	0.06765035	0.1248043	0.2606309	0.2127437	0.2294291	0.05945576	0.06678649	0.1053516	0.05786425
114.558	1	0.06022513	0.05853514	0.03763237	0.05791001	0.9888898	1.601995	0.9625464	0.2681103	0.09552298	0.1080179	0.1395453	0.161658	0.2928999	0.2619478	0.6171345	0.5925789	0.248492	0.3112786	0.3730304	0.3170945	1.694928	2.341023	2.541521	2.190005
114.559	1	0.1425257	0.14064	0.1235634	0.08481621	0.1215709	0.3935253	1.276401	0.9108258	0.1187606	0.09485076	0.103273	0.1704912	0.896994	0.5171174	0.4364039	0.340362	0.1008455	0.06962731	0.06538242	0.04605505	0.2155093	0.2228835	0.1403663	0.124164
114.657	1	0.001527712	0.001668559	0.004130285	0.002795827	0.001960762	0.004115448	0.009062377	0.006876717	0.004321197	0.002572702	0.001769776	0.001263475	0.006252534	0.003947484	0.003509048	0.002859386	0.0007481161	0.001209943	0.001043451	0.0007229649	0.003517446	0.004398002	0.003962878	0.003119394
114.658	1	0.5316996	0.2711019	1.730142	1.22618	0.2025421	0.1463353	0.1298864	0.06592257	1.801738	1.03433	0.7181912	0.348391	0.07168341	0.05227628	0.05241674	0.06919812	0.08049974	0.2715262	0.2385646	0.1800452	0.07550089	0.05861905	0.09756073	0.06561601
114.659	1	0.06425598	0.05567198	0.05008795	0.06275094	0.9815378	1.581804	0.9488214	0.3134406	0.08821878	0.1211867	0.1421405	0.1690736	0.2760076	0.2437205	0.6466535	0.6052612	0.2321729	0.3130012	0.3757562	0.3047434	1.704828	2.360797	2.535174	2.175497
114.659	1	0.1185432	0.1456748	0.111467	0.07547409	0.1450389	0.321404	1.22479	0.9621874	0.1364888	0.06659449	0.1055733	0.1488458	0.8839343	0.5527774	0.4543987	0.3570006	0.07212076	0.08240344	0.07693889	0.06668997	0.2316987	0.2320411	0.1631767	0.09375313
114.757	1	0.001654301	0.001547506	0.004110123	0.002919567	0.002335614	0.00396355	0.009856241	0.007427134	0.00451254	0.002537143	0.001966803	0.001359001	0.007065683	0.004884884	0.003227194	0.002926071	0.0007321827	0.001321659	0.000968732	0.0008493903	0.003636111	0.004286546	0.004117402	0.003228246
114.758	1	0.5472955	0.2254454	1.809491	1.292436	0.2173095	0.1630241	0.1179348	0.08625054	1.883189	1.077725	0.7636088	0.3907368	0.05718095	0.04404378	0.04165047	0.05350443	0.1075533	0.3279184	0.2378011	0.1296667	0.05802201	0.06777812	0.09024422	0.05732428
114.758	1	0.05283296	0.05116525	0.05096117	0.05825087	1.001387	1.574621	0.8956827	0.3769499	0.1088881	0.1403489	0.1396822	0.1622988	0.27921	0.2572001	0.6421594	0.5955312	0.2318731	0.315512	0.3793697	0.3037657	1.698179	2.325089	2.55173	2.159363
114.759	1	0.1282246	0.1589886	0.08728462	0.08607528	0.1575037	0.2707398	1.303934	0.9999506	0.1169732	0.07210501	0.1001969	0.1382787	0.9835734	0.6766347	0.4119715	0.3772574	0.06978911	0.09144142	0.09569965	0.06717213	0.2535804	0.2394497	0.1668993	0.1306173
114.857	1	0.001908236	0.001188493	0.003899863	0.002860087	0.002466384	0.003337622	0.009635456	0.007051511	0.003835935	0.00281526	0.002129105	0.001543314	0.007559597	0.005816074	0.002907763	0.002923908	0.0006425507	0.001469119	0.001155814	0.0005764239	0.003658768	0.004484812	0.004010797	0.003541554
114.858	1	0.533877	0.1714109	1.726294	1.232233	0.1881137	0.1378926	0.1192576	0.09642835	1.81483	1.037814	0.7708198	0.4026381	0.04853531	0.04631557	0.04310276	0.05036016	0.1514764	0.333092	0.1884945	0.1256363	0.0593268	0.04526441	0.07078353	0.06076313
114.859	1	0.05111276	0.05048355	0.05508901	0.07402899	1.02588	1.599767	0.839041	0.427428	0.1353525	0.1535257	0.1486259	0.1620035	0.3072064	0.2730042	0.623259	0.5993165	0.2349327	0.3154029	0.3882678	0.3032527	1.726536	2.326751	2.611664	2.178285
114.859	1	0.1613945	0.1198102	0.08040934	0.07082197	0.1396123	0.2063242	1.254413	0.928729	0.08904652	0.0817914	0.1030759	0.137393	1.016788	0.766235	0.3800548	0.3828361	0.05229731	0.1424134	0.08757031	0.05286497	0.2454488	0.2930829	0.1415078	0.1720561
114.957	1	0.002046835	0.0006640497	0.003866746	0.002705943	0.002733508	0.002625177	0.008107069	0.00615844	0.003963506	0.002707282	0.001917798	0.001740191	0.00708688	0.006041575	0.002406477	0.002650359	0.0007345495	0.001355966	0.001325754	0.0006477848	0.003487151	0.004356114	0.00388628	0.00412647
114.958	1	0.5314649	0.1238942	1.70902	1.260335	0.1935977	0.1324434	0.1106397	0.08546902	1.866397	1.064907	0.7826236	0.4183827	0.05898092	0.05193105	0.04413095	0.04461444	0.2130766	0.3589527	0.2326305	0.1750714	0.0415462	0.04352556	0.09277324	0.06950117
114.959	1	0.05113891	0.05223988	0.04620432	0.05759966	1.028186	1.588768	0.7738342	0.4510976	0.1264768	0.1390207	0.1198371	0.1437316	0.3170279	0.2672993	0.5780337	0.5896237	0.2334275	0.308233	0.3882733	0.3056162	1.767905	2.333605	2.636316	2.19206
114.959	1	0.1662333	0.1650027	0.07459063	0.08835901	0.1971248	0.256683	1.058999	0.8003223	0.08630822	0.1226232	0.09135217	0.1244375	0.9629829	0.816941	0.293223	0.3378708	0.0704192	0.1508466	0.1110858	0.03057451	0.1917551	0.2480739	0.1417012	0.2173473
115.056	1	0.001637025	0.0006931228	0.004541799	0.003186828	0.002733247	0.002176518	0.007487051	0.005672588	0.004845844	0.003052709	0.001815365	0.001800089	0.006892228	0.005763386	0.002210012	0.002519299	0.0009650603	0.001182097	0.00155011	0.001171166	0.00328957	0.004124553	0.00418867	0.004138612
115.056	1	0.6466412	0.1936792	2.047284	1.551669	0.2233723	0.1786956	0.1507187	0.0906332	2.139021	1.319291	0.8807948	0.5134251	0.07804702	0.07951776	0.06103649	0.05794087	0.2469227	0.4375399	0.3562017	0.286101	0.05560042	0.04484491	0.1272809	0.07605798
115.056	1	0.05681868	0.03953877	0.03594786	0.05098747	0.995446	1.535738	0.6887043	0.4506123	0.1069875	0.1043777	0.09154262	0.1270014	0.294897	0.2365237	0.5339393	0.5615803	0.2217042	0.281391	0.3692799	0.3042323	1.746742	2.277994	2.67635	2.242275
115.056	1	0.130458	0.1292	0.110057	0.1103912	0.1776959	0.2612016	0.9575161	0.7165677	0.1129088	0.08384579	0.07478058	0.09333272	0.9284102	0.773737	0.2575262	0.3075341	0.07588702	0.1207969	0.1231953	0.064441	0.1479164	0.2239396	0.1415439	0.2160008
115.157	1	0.001665587	0.0008411389	0.005345452	0.003334849	0.00290348	0.0018368	0.009754432	0.006611337	0.005094464	0.003658035	0.002183555	0.002214304	0.009199919	0.006721221	0.002933148	0.003047752	0.001456934	0.001475426	0.001714819	0.001181623	0.003142335	0.004030423	0.004033612	0.004137722
115.158	1	0.7132009	0.2719746	2.327458	1.778139	0.2503093	0.2077659	0.1767827	0.1066844	2.221041	1.516508	0.971736	0.596574	0.07288913	0.09216146	0.07708278	0.07349038	0.298237	0.418762	0.3936874	0.3526134	0.05711658	0.05981029	0.1411116	0.0679228
115.158	1	0.05084939	0.03635321	0.0369677	0.0529996	0.9987002	1.557088	0.6325922	0.4447606	0.09915895	0.09924774	0.07938693	0.1139198	0.2783998	0.208223	0.4929166	0.5052696	0.21041	0.2667065	0.3531512	0.3052167	1.742094	2.219836	2.685297	2.268022
115.159	1	0.1360367	0.09708563	0.07575954	0.1136331	0.1771421	0.158516	1.25754	0.8279574	0.1087724	0.09066283	0.08973294	0.09230575	1.231976	0.8711402	0.3732168	0.389595	0.08093144	0.1359594	0.09792231	0.04542209	0.144329	0.2116017	0.1115796	0.2096453
115.257	1	0.001505492	0.0006597319	0.005745134	0.003581666	0.003238503	0.001517788	0.01105968	0.006531921	0.004874003	0.003552602	0.002436487	0.001690128	0.01006997	0.006604347	0.00338623	0.003394115	0.001411734	0.001454997	0.001233046	0.001229514	0.002853836	0.003883092	0.003863529	0.004063168
115.258	1	0.6879573	0.2937169	2.319884	1.762266	0.266273	0.2286197	0.1872535	0.09853829	2.145062	1.490427	0.9725053	0.5802997	0.06771911	0.09071328	0.07079093	0.06993112	0.3135832	0.3676529	0.2871631	0.3635954	0.05321537	0.08848047	0.1257396	0.05837712
115.258	1	0.05035844	0.03559098	0.03651022	0.05209409	1.021827	1.591589	0.6247843	0.4402663	0.0797097	0.1175137	0.06922955	0.09623851	0.2659326	0.2027057	0.4834431	0.4842884	0.2226332	0.2655709	0.3516861	0.3130441	1.772941	2.256875	2.679256	2.278538
115.259	1	0.1628421	0.1135543	0.1133108	0.1073627	0.2154966	0.1541495	1.460813	0.8305667	0.1410996	0.07971937	0.1141619	0.08237854	1.368886	0.8699059	0.4418773	0.430569	0.1141199	0.1193971	0.05645134	0.07013394	0.08277491	0.1661058	0.08119369	0.1988573
115.357	1	0.001157005	0.001256957	0.005061734	0.003214193	0.003252537	0.00211763	0.01213082	0.006592872	0.004839994	0.002693071	0.002517504	0.001542343	0.01052593	0.00619238	0.003900076	0.003810359	0.001115433	0.001110306	0.0007658926	0.001209161	0.003037059	0.003801296	0.00373524	0.003856733
115.358	1	0.5863075	0.320252	2.14377	1.602432	0.2623489	0.2126773	0.1545467	0.08582608	2.004466	1.320217	0.8737415	0.5272609	0.05316874	0.07074941	0.05301936	0.0809889	0.3071532	0.2789499	0.1889964	0.3455787	0.05937199	0.06530051	0.1216333	0.04458194
115.358	1	0.06048265	0.03202937	0.03225342	0.03941073	1.058921	1.616656	0.6453936	0.4255795	0.07751923	0.1180248	0.0908765	0.09778296	0.254731	0.1974424	0.4720184	0.4638283	0.215401	0.2822542	0.353715	0.3163203	1.791115	2.310919	2.697135	2.279857
115.359	1	0.1764958	0.07327354	0.1271047	0.09224124	0.2292668	0.2398299	1.642195	0.8869845	0.1792702	0.06931726	0.1035265	0.1369987	1.443069	0.8570319	0.5259169	0.4975549	0.1105865	0.09840462	0.07022919	0.09003431	0.1533502	0.1784472	0.06481062	0.2044907
115.457	1	0.001722481	0.00127215	0.005083506	0.003359954	0.002606722	0.003530084	0.01457625	0.007793006	0.005162994	0.003274321	0.002870024	0.002107028	0.01133584	0.006923782	0.004222308	0.004086008	0.001021002	0.001187229	0.001140488	0.001377615	0.003670754	0.003561707	0.003725935	0.003837852
115.458	1	0.5773078	0.4159626	2.252498	1.656101	0.2524848	0.2168187	0.1307536	0.08709155	2.077101	1.388188	0.9110567	0.5362132	0.07444123	0.0802185	0.07007368	0.06819719	0.3427429	0.2528527	0.1660461	0.3234789	0.07033516	0.07595646	0.1164009	0.03165604
115.458	1	0.05961596	0.04480669	0.03714453	0.04030268	1.098825	1.661177	0.6190932	0.4222785	0.08046322	0.1195643	0.08171733	0.08460249	0.239757	0.1890727	0.4405169	0.4459768	0.2150265	0.2956611	0.3600424	0.3297591	1.811766	2.34861	2.722744	2.301947
115.459	1	0.1706622	0.09601967	0.1006603	0.08478053	0.1750812	0.3711856	2.019446	1.090933	0.174077	0.1210507	0.1268905	0.1893907	1.589367	0.9960123	0.5769525	0.5274969	0.130131	0.0563791	0.08301179	0.09506055	0.2494903	0.1608506	0.07565481	0.1904221
115.557	1	0.002319643	0.000949764	0.004804143	0.00368408	0.001804159	0.004473424	0.01474677	0.00882627	0.005174499	0.003491191	0.002621179	0.002430778	0.01066862	0.007058551	0.004328055	0.003926343	0.0009496874	0.001397802	0.001009828	0.001214224	0.003563301	0.003798393	0.003780885	0.003874274
115.558	1	0.5403744	0.4631562	2.193395	1.584142	0.2464818	0.2065498	0.1181573	0.07580005	2.028224	1.341224	0.887302	0.531686	0.06608101	0.07248925	0.07210178	0.08533336	0.3587129	0.2389504	0.1760503	0.3077176	0.07548837	0.06846948	0.117728	0.0439005
115.559	1	0.06885383	0.05781447	0.04228111	0.03796516	1.123045	1.679029	0.6314002	0.4145424	0.07241655	0.1223219	0.07388291	0.0850493	0.2368961	0.2030094	0.4370308	0.4304041	0.2125066	0.3179253	0.3717359	0.3389027	1.86424	2.430157	2.776213	2.333514
115.559	1	0.1822971	0.08808907	0.07298869	0.09454353	0.2052799	0.4556992	2.067787	1.236446	0.1599624	0.1551216	0.1382995	0.2161795	1.510591	1.022462	0.5723596	0.5184889	0.1056848	0.09067385	0.09027283	0.07792466	0.2630984	0.1677539	0.121308	0.19119
115.657	1	0.001893656	0.001466595	0.004481399	0.003487007	0.002409235	0.00495263	0.01412081	0.009147996	0.004541135	0.002766211	0.002543615	0.00236433	0.009711997	0.006532971	0.004065392	0.003739002	0.0009851269	0.001551941	0.001131188	0.001037983	0.003353152	0.003636361	0.003813141	0.003819769
115.658	1	0.5432809	0.4834953	2.053312	1.500084	0.2186719	0.2047411	0.1172577	0.08067871	1.928388	1.262207	0.8175012	0.5182684	0.07751826	0.08414205	0.07297928	0.08022559	0.3505604	0.2243078	0.1561966	0.2816132	0.07671121	0.06735966	0.1107341	0.0682319
115.659	1	0.05421694	0.04917621	0.03523337	0.03808368	1.144475	1.659849	0.6332392	0.399975	0.07614187	0.1188248	0.08684176	0.08443594	0.2286896	0.2272423	0.4657656	0.4303697	0.2204871	0.3315942	0.3847337	0.3377372	1.905271	2.488946	2.819537	2.356554
115.659	1	0.1320099	0.07783495	0.08940141	0.08307946	0.2750996	0.4835416	1.982412	1.28259	0.1327735	0.1285893	0.1483034	0.1694098	1.366125	0.9544306	0.4984209	0.4916139	0.08425441	0.1064887	0.08819943	0.0928072	0.243134	0.1623216	0.1450043	0.1882338
115.757	1	0.001527317	0.001746946	0.005340418	0.0039664	0.003066974	0.005357527	0.01480893	0.01014034	0.004653024	0.002988231	0.003145352	0.002520963	0.009381766	0.006389869	0.004176412	0.003845671	0.001221574	0.001494221	0.001103377	0.001237904	0.003402979	0.003398965	0.003520211	0.003538638
115.758	1	0.5686363	0.5470661	2.349172	1.700399	0.2463894	0.1867778	0.1401891	0.1168385	2.12001	1.428105	0.9295107	0.5987199	0.07701782	0.07229403	0.06911816	0.07509112	0.3863925	0.1757309	0.2096033	0.3572175	0.07516128	0.07349519	0.08999221	0.05551148
115.759	1	0.04073632	0.0372712	0.03440104	0.04424225	1.142943	1.631528	0.5894599	0.3579953	0.08120093	0.1192338	0.09068371	0.0768207	0.2407612	0.2460579	0.4838494	0.4198687	0.2145122	0.3122412	0.3723505	0.3256002	1.867091	2.439449	2.770799	2.315756
115.759	1	0.1118357	0.1109373	0.08733806	0.07146329	0.2680696	0.4904522	2.050515	1.405013	0.1032945	0.1160007	0.1599239	0.1765056	1.308299	0.9163864	0.5197621	0.4941709	0.1289052	0.1071028	0.06319303	0.1148623	0.2324074	0.1538161	0.1089865	0.1464465
115.857	1	0.001485697	0.001665649	0.005551611	0.003894496	0.003621908	0.005137371	0.01351366	0.00981491	0.005103318	0.00315214	0.002936176	0.002507725	0.009339429	0.005699793	0.003921411	0.003746867	0.001172962	0.001010581	0.001090376	0.001429998	0.003276636	0.003270282	0.003606967	0.003333434
115.858	1	0.5791081	0.5537007	2.438528	1.761165	0.2725687	0.1903974	0.1509116	0.1076177	2.253732	1.45195	0.9506334	0.632999	0.09125284	0.08569495	0.0635765	0.07331008	0.3592057	0.1717386	0.2010525	0.3856623	0.05219764	0.08002482	0.07524584	0.05104485
115.858	1	0.03901549	0.03826734	0.03251795	0.03865999	1.136124	1.636718	0.5644985	0.3434223	0.09202802	0.1109165	0.07852091	0.05515483	0.2529208	0.2514969	0.4821442	0.4090293	0.2161262	0.3194502	0.3698332	0.3180008	1.855279	2.425074	2.79438	2.339222
115.859	1	0.06966305	0.107581	0.06380246	0.09222045	0.305096	0.4508849	1.851292	1.346394	0.1642225	0.115493	0.1284519	0.1757112	1.28363	0.8005232	0.4930689	0.4727451	0.1728914	0.06304489	0.07391213	0.1102341	0.2151175	0.1426856	0.1129378	0.1237266
115.957	1	0.001263827	0.00152366	0.005538998	0.003659132	0.003710746	0.004660389	0.01169861	0.008633483	0.005150868	0.003266469	0.002548485	0.001948566	0.008593173	0.005247054	0.003493799	0.003252566	0.0009441689	0.0009984487	0.0009727211	0.001285311	0.002994093	0.003226892	0.003552057	0.003479097
115.958	1	0.6064239	0.5720662	2.33405	1.720061	0.2737794	0.2075648	0.1516669	0.1017591	2.266718	1.4384	0.9011977	0.6319143	0.1034863	0.08353821	0.05489179	0.07053303	0.3013049	0.1896119	0.169702	0.3990276	0.02694321	0.08377325	0.07651326	0.06688909
115.958	1	0.04521231	0.03861161	0.03851013	0.03698904	1.125697	1.629283	0.5444396	0.3404483	0.08328336	0.1194593	0.08130264	0.05150608	0.2662036	0.2762593	0.504599	0.4298311	0.2193187	0.3294835	0.3695943	0.325718	1.874175	2.457925	2.787199	2.362319
115.959	1	0.0921753	0.1170532	0.1093566	0.07424808	0.2951919	0.3692387	1.572553	1.180762	0.1560703	0.07374676	0.1187353	0.1037205	1.180414	0.6925988	0.4267902	0.4060329	0.1563727	0.07043168	0.05612969	0.1026812	0.1412282	0.1199179	0.08830846	0.1356478
116.057	1	0.001319925	0.001605824	0.00506372	0.003624876	0.003622102	0.003554693	0.01033808	0.007893695	0.00519276	0.00317128	0.002337078	0.001822544	0.008388792	0.005451002	0.003350972	0.002943052	0.001042732	0.0009501486	0.0007996053	0.001222184	0.002669608	0.003110088	0.003661939	0.003737805
116.058	1	0.6680717	0.5866406	2.2733	1.718279	0.2562002	0.2220752	0.1507758	0.1043696	2.258392	1.448145	0.8504813	0.6396313	0.07564662	0.1013145	0.04698949	0.08396508	0.2544955	0.1771603	0.2013885	0.3949378	0.04029292	0.08373618	0.0986162	0.08412237
116.058	1	0.04050479	0.04059152	0.03650807	0.02838054	1.098768	1.613638	0.5199705	0.3441689	0.09231526	0.1275304	0.08705085	0.06877003	0.291209	0.288446	0.5144751	0.4432032	0.2229666	0.3345097	0.3748764	0.3256135	1.8729	2.478632	2.793725	2.394923
116.059	1	0.1537361	0.08968184	0.07771532	0.08745414	0.2819669	0.2633252	1.37799	1.057645	0.1583453	0.07408894	0.1387382	0.0839217	1.141005	0.7125059	0.4034387	0.3659054	0.1243662	0.07979329	0.05072666	0.08882387	0.1782667	0.07597754	0.1027397	0.1553046
116.157	1	0.002269785	0.001824796	0.005186651	0.003919272	0.003480339	0.002249314	0.008451353	0.00686069	0.005476661	0.003514926	0.001922666	0.00181181	0.007553355	0.005625942	0.003124342	0.002842763	0.001223166	0.0008032349	0.0007774923	0.00121163	0.002578072	0.003114813	0.00368907	0.004292486
116.158	1	0.6908525	0.6239503	2.374794	1.825304	0.2717213	0.2531455	0.1407085	0.1228257	2.367161	1.519245	0.8446981	0.6772229	0.05415594	0.07926962	0.05885145	0.08335481	0.2338802	0.1327716	0.2911239	0.3504549	0.05352573	0.08880282	0.1206304	0.09681534
116.159	1	0.04919004	0.03909749	0.04299854	0.03823963	1.081372	1.608217	0.5302051	0.3470056	0.08309806	0.1304592	0.1016953	0.08449128	0.3264509	0.3067568	0.5481213	0.4638201	0.2231224	0.3357832	0.3855165	0.3325578	1.859904	2.462875	2.803117	2.440046
116.159	1	0.1684967	0.0840373	0.06469616	0.1082566	0.2728099	0.2041502	1.0983	0.8996113	0.1094858	0.08393223	0.1100695	0.08756632	1.018831	0.7286838	0.3324375	0.342419	0.1189991	0.10563	0.0611469	0.09782582	0.1706573	0.06241861	0.1310272	0.2119459
116.257	1	0.00236228	0.001764562	0.005065689	0.003685231	0.003371719	0.001327938	0.008318957	0.006679011	0.005284066	0.003474753	0.00164062	0.001802592	0.007487936	0.005658427	0.002911658	0.002895487	0.001056727	0.0009835045	0.001006551	0.001275643	0.002540941	0.003205218	0.003719531	0.004379442
116.258	1	0.6930125	0.6511895	2.320447	1.831611	0.2812923	0.2467304	0.1654812	0.1166206	2.380358	1.507813	0.8257225	0.7102355	0.07676136	0.05611519	0.05721566	0.08998098	0.2267586	0.08115157	0.3231365	0.2806442	0.03706697	0.08108873	0.1387896	0.1013892
116.258	1	0.04796617	0.03447995	0.04234353	0.04376213	1.080671	1.581406	0.527742	0.3135157	0.08833787	0.1278654	0.1013705	0.08118589	0.3445321	0.3353398	0.5704615	0.4971073	0.2272488	0.3282702	0.3895405	0.3415958	1.872456	2.442002	2.778942	2.452575
116.259	1	0.1603491	0.08827034	0.06224861	0.1146605	0.2541596	0.1927248	1.077544	0.8407153	0.1096583	0.09406406	0.1218139	0.06942701	1.000456	0.7402301	0.2972787	0.3402585	0.1185358	0.09512658	0.04436102	0.09288177	0.1367841	0.09158712	0.1400491	0.2489473
116.357	1	0.002269346	0.001650645	0.005246904	0.00358002	0.003122524	0.0008864169	0.007967399	0.006093574	0.00505802	0.003246722	0.001717537	0.001684858	0.007254215	0.005522882	0.002828689	0.002724977	0.0008738749	0.001007234	0.001140492	0.001235588	0.002736486	0.003223152	0.003832775	0.004466664
116.358	1	0.6880672	0.6559441	2.318171	1.872726	0.2615385	0.2395035	0.1693281	0.125038	2.373694	1.535354	0.8438526	0.7093834	0.07314248	0.07193343	0.03896585	0.07241757	0.226856	0.1377595	0.3276279	0.2243432	0.04319966	0.07784092	0.1314831	0.08984302
116.358	1	0.04654507	0.04263998	0.04787171	0.05735461	1.053839	1.5664	0.5181722	0.2845261	0.08552396	0.1212566	0.1111922	0.1031955	0.3531517	0.3199935	0.5953438	0.5170357	0.2374783	0.3146512	0.3810513	0.331628	1.875092	2.40995	2.7359	2.427724
116.359	1	0.191172	0.09763685	0.07498302	0.1163112	0.2216861	0.2723318	1.030986	0.7782807	0.08991144	0.1104271	0.1173229	0.09392658	0.9691268	0.7193827	0.2779104	0.3493949	0.11515	0.08750849	0.05846324	0.09266344	0.140481	0.09773878	0.1453157	0.2692471
116.457	1	0.001998651	0.001424631	0.005740526	0.004120868	0.003053551	0.001394739	0.008159449	0.005472581	0.005161975	0.003760566	0.002580309	0.001930448	0.007505428	0.005658404	0.003023344	0.002524001	0.001226296	0.001285013	0.001335143	0.0009681104	0.002697163	0.003336569	0.003918494	0.004477233
116.458	1	0.7073882	0.6610284	2.436428	2.019493	0.2754728	0.211629	0.1754981	0.112297	2.395753	1.628148	0.9129997	0.7321004	0.08775773	0.07746881	0.07322281	0.07600383	0.2683814	0.2083524	0.3902777	0.1739995	0.06245182	0.08897987	0.1219269	0.07749902
116.458	1	0.05732669	0.05281293	0.04925377	0.04757921	1.034419	1.540521	0.4952222	0.2845845	0.08499294	0.1352597	0.1229524	0.1049439	0.3496161	0.3239141	0.6214872	0.5129505	0.2335412	0.3073316	0.3749242	0.3316832	1.855313	2.351	2.668964	2.367494
116.459	1	0.2027179	0.1168732	0.08897895	0.08374378	0.2185599	0.3102169	1.064976	0.6893987	0.103881	0.1136742	0.1075487	0.1118226	0.978635	0.716891	0.2943118	0.3094701	0.1264792	0.1009112	0.05925532	0.07246297	0.1217723	0.1435927	0.1377293	0.2933542
116.557	1	0.001851703	0.001896295	0.005489995	0.004208303	0.002436113	0.002196648	0.008416407	0.004949384	0.005452812	0.003883947	0.002966688	0.001665862	0.007286854	0.005036546	0.00326305	0.002302851	0.001535547	0.001119533	0.001252582	0.0005428747	0.003016529	0.003509352	0.003936904	0.004048503
116.558	1	0.7255835	0.6424339	2.405334	2.066357	0.2669485	0.2230943	0.1796081	0.1155507	2.299832	1.663927	0.9372044	0.6996919	0.07587415	0.08918686	0.0754247	0.07614115	0.331694	0.2229549	0.3698713	0.1228512	0.05938277	0.06814715	0.1154184	0.06243691
116.558	1	0.0538322	0.05724726	0.0704697	0.07436155	1.010623	1.545025	0.4867629	0.2897765	0.09548454	0.1504595	0.1349461	0.1103213	0.3397851	0.3042851	0.606737	0.5055528	0.2453339	0.3097944	0.3636088	0.3267636	1.866934	2.324488	2.628153	2.339146
116.559	1	0.1706337	0.1376539	0.07321373	0.05908303	0.1808063	0.357606	1.111665	0.6366941	0.1287429	0.1081169	0.1355924	0.1100359	0.9874555	0.6643556	0.3565774	0.2796582	0.1425419	0.1172632	0.04161441	0.07190033	0.1678783	0.1722142	0.1442693	0.272992
116.657	1	0.002328903	0.001833604	0.005122225	0.004398725	0.001991265	0.002300941	0.006124754	0.003569937	0.004958365	0.00353156	0.002536874	0.001479162	0.004747348	0.003410108	0.003059511	0.001910297	0.001189715	0.001161769	0.001242168	0.0007178658	0.002667484	0.003594611	0.003983012	0.00360758
116.658	1	0.7140444	0.5796725	2.263088	2.009146	0.2524043	0.1914866	0.1435992	0.09102131	2.165121	1.606172	0.8689523	0.6191589	0.06543314	0.0731475	0.06156033	0.05160129	0.3785196	0.2080455	0.2928735	0.0748652	0.05300845	0.06722718	0.1302865	0.06052435
116.658	1	0.0661122	0.05885452	0.08714183	0.09181453	0.9704063	1.524734	0.4889487	0.3479624	0.08044541	0.1307359	0.121317	0.1310544	0.3548259	0.2967079	0.6110371	0.5253456	0.2640761	0.3140009	0.3649469	0.3359021	1.899099	2.337811	2.611089	2.367761
116.659	1	0.1122347	0.1465808	0.05728711	0.05293029	0.1804247	0.3545717	0.8043187	0.4648679	0.09782811	0.06421094	0.09624437	0.1328105	0.6481467	0.4777786	0.3590552	0.2201889	0.08416156	0.1013511	0.06798304	0.07030658	0.1592834	0.1473224	0.2004319	0.1983316
116.757	1	0.002077059	0.001454793	0.004822645	0.00415767	0.001459593	0.002190574	0.002833545	0.001909709	0.004851671	0.003627159	0.001997587	0.001207321	0.002060397	0.00147573	0.001930871	0.001244184	0.001128369	0.0006859032	0.0009673281	0.0006042633	0.002632148	0.003326059	0.003348375	0.003028262
116.758	1	0.7186365	0.54264	2.175576	1.960714	0.2505945	0.1894201	0.1222668	0.08634369	2.105164	1.547694	0.8576167	0.5728231	0.05921701	0.06883571	0.0545492	0.05168439	0.3997075	0.1983397	0.2079094	0.09563129	0.07589894	0.06542749	0.1239508	0.06574734
116.758	1	0.08656429	0.05364003	0.08214488	0.0729637	0.9093854	1.470183	0.4978107	0.4361414	0.08546604	0.1289082	0.1437369	0.1574717	0.3841126	0.2881551	0.6432279	0.5572537	0.2745214	0.2949027	0.3637356	0.3515331	1.955214	2.315482	2.578095	2.429055
116.759	1	0.1079853	0.07591787	0.04534527	0.03929815	0.1204579	0.1831726	0.3202154	0.2037498	0.06562839	0.05509749	0.04736801	0.06605411	0.2456188	0.1956335	0.189469	0.1517245	0.05058313	0.06136583	0.06560419	0.04403314	0.142773	0.1433496	0.1627233	0.1062522
116.857	1	0.001714427	0.001005731	0.004741876	0.004150284	0.001633952	0.002068211	0.001217432	0.0009031112	0.004707094	0.003273653	0.002097095	0.001314849	0.0008639158	0.0005644619	0.0009942896	0.0008279329	0.001029553	0.0005534591	0.0006820038	0.0006637322	0.002435441	0.002846634	0.003050843	0.002759181
116.858	1	0.7086891	0.4498084	2.244611	2.019172	0.2365153	0.1931598	0.1468833	0.1100817	2.090114	1.552627	0.9227788	0.5653271	0.06299929	0.0675704	0.06150101	0.0476398	0.4042744	0.2033415	0.1335507	0.1268576	0.07865816	0.09963155	0.1053614	0.05572715
116.858	1	0.067751	0.06409547	0.07859376	0.07956392	0.8391045	1.384527	0.4675461	0.5507043	0.06883193	0.1017294	0.1063745	0.1541849	0.3972063	0.2827296	0.643949	0.558661	0.2783701	0.3118102	0.3832005	0.3710074	1.973887	2.259079	2.537977	2.480318
116.859	1	0.03070596	0.02340926	0.02886827	0.0251115	0.02303926	0.02619352	0.07855488	0.05653368	0.03030867	0.02969982	0.02436029	0.02307857	0.07701922	0.04865067	0.0424895	0.04536398	0.03209481	0.03219962	0.0274207	0.0227125	0.03774401	0.0373278	0.0381028	0.03217667
116.957	1	0.001472727	0.001128439	0.005234755	0.004475644	0.001906837	0.002474486	0.002457954	0.001960658	0.005123322	0.003482798	0.002593173	0.001450924	0.001863799	0.001771288	0.0013283	0.001113762	0.0008942858	0.0008074285	0.0007001617	0.0006743401	0.002851062	0.003274038	0.003235084	0.003130985
116.958	1	0.6785839	0.378265	2.378415	2.104341	0.2292217	0.1990935	0.1472607	0.1032325	2.095356	1.599856	0.9906976	0.5632803	0.06012793	0.09394484	0.05274325	0.05418429	0.4090569	0.2120475	0.1673149	0.1481454	0.0541763	0.08627138	0.1192536	0.03996407
116.958	1	0.06524217	0.05986993	0.08002121	0.09650474	0.8278676	1.351976	0.4604076	0.6365333	0.08007977	0.104047	0.1271129	0.1640454	0.3663398	0.2631305	0.5756495	0.5290982	0.2829161	0.3049681	0.3663504	0.3480864	1.929266	2.18396	2.48426	2.405631
116.959	1	0.09262199	0.06330078	0.06530875	0.06747352	0.0713232	0.09275	0.2770366	0.2416296	0.08177059	0.04931043	0.09208066	0.09886209	0.2648178	0.2162129	0.117746	0.1038689	0.07673568	0.08265589	0.05949421	0.05373743	0.1134315	0.1089339	0.1359652	0.1042832
117.057	1	0.001638398	0.001693059	0.005722116	0.004903459	0.002402552	0.003047465	0.006216597	0.004701603	0.005140147	0.003650498	0.002579283	0.0007492111	0.004712478	0.004060641	0.002602001	0.002158311	0.001276488	0.001323413	0.0007450479	0.000631508	0.003497816	0.004150705	0.003323811	0.003451707
117.058	1	0.6638286	0.3462647	2.556788	2.205291	0.2443112	0.2062279	0.1566396	0.1080673	2.140532	1.647288	1.053413	0.5814854	0.08134673	0.08972952	0.07306945	0.06484915	0.4161513	0.2143081	0.2852251	0.1400531	0.08456568	0.08873306	0.1305907	0.04462993
117.058	1	0.06924112	0.0515593	0.0744797	0.0945722	0.836551	1.40741	0.4521838	0.6144195	0.07722889	0.1078185	0.1334735	0.1546474	0.2997263	0.2452084	0.521142	0.5207413	0.2599921	0.2841381	0.3471051	0.3211732	1.864321	2.172857	2.48441	2.312778
117.059	1	0.1155905	0.1799177	0.1412691	0.07943744	0.1248736	0.1633353	0.827141	0.6401305	0.09092314	0.07438083	0.13656	0.136998	0.6557573	0.5517538	0.3389378	0.2699968	0.06174662	0.0891579	0.06110037	0.06267365	0.2375379	0.2524022	0.1608959	0.1567252
117.156	1	0.002034897	0.001452074	0.005249132	0.004508084	0.00299672	0.004270961	0.01175538	0.008267846	0.00505035	0.004067491	0.002904276	0.001114531	0.008328203	0.006344833	0.004093979	0.003742276	0.001206594	0.001589196	0.0007038009	0.0007929568	0.003758661	0.003756641	0.003124975	0.003314821
117.156	1	0.6638964	0.2958797	2.511753	2.148875	0.2555345	0.2102629	0.1554054	0.1153498	2.176628	1.582906	0.9873782	0.5768597	0.08172732	0.09942868	0.07147341	0.07125343	0.3725654	0.2140355	0.3706506	0.1449727	0.08820472	0.09885233	0.1535232	0.04359294
117.156	1	0.05406821	0.04850688	0.06773421	0.07862206	0.8969688	1.506936	0.4086177	0.5395383	0.07391516	0.1167744	0.1323189	0.1496027	0.2249194	0.2504565	0.5055874	0.5193796	0.2374054	0.2788385	0.3410903	0.3102082	1.760633	2.127185	2.395146	2.182733
117.157	1	0.1787764	0.1171194	0.06772169	0.08884328	0.2060524	0.3364197	1.567495	1.100995	0.1068124	0.1066869	0.1452987	0.1086988	1.114769	0.8525093	0.5359886	0.4778662	0.08063485	0.09711836	0.07715727	0.06115827	0.2403879	0.1574186	0.1019424	0.1348232
117.257	1	0.001362106	0.001403261	0.004476034	0.003961593	0.0035584	0.005682343	0.0214045	0.01298153	0.004916324	0.003829429	0.00246649	0.0007991743	0.01082759	0.008883325	0.007079928	0.005358157	0.001323508	0.001183177	0.001291829	0.0008278357	0.004241944	0.004649234	0.004919005	0.004883406
117.258	1	0.6289873	0.2243562	2.2777	1.910589	0.2525633	0.2034893	0.1724059	0.1192273	2.087419	1.35589	0.8781058	0.5572733	0.09217803	0.08343688	0.06473482	0.08535571	0.2823823	0.1651849	0.363919	0.1873946	0.05685191	0.0785166	0.1540723	0.04810131
117.259	1	0.06092273	0.0526852	0.06986568	0.07087349	0.9878807	1.615659	0.3692139	0.4926164	0.09812199	0.1254698	0.1201716	0.146115	0.1697348	0.2514259	0.4836033	0.5068327	0.2371117	0.2724777	0.3578609	0.3185879	1.631514	1.98575	2.453733	2.204595
117.259	1	0.2057019	0.1438845	0.09286471	0.08686031	0.3092795	0.5461486	2.845308	1.685673	0.2229325	0.1166525	0.2114576	0.1553523	1.408238	1.097903	0.900856	0.7465565	0.1440313	0.1189408	0.0810598	0.0701263	0.3264743	0.3366268	0.3515711	0.4476161
117.357	1	0.001423083	0.001329293	0.004265041	0.003695509	0.004056577	0.005649662	0.02459664	0.01411623	0.004392982	0.00318821	0.002189027	0.0006465829	0.01120329	0.009604141	0.008959069	0.006776943	0.0008206119	0.0006977765	0.001588719	0.001164554	0.004610469	0.004703281	0.005464922	0.00541993
117.358	1	0.5623715	0.221758	1.97934	1.637523	0.2220661	0.1700067	0.1509931	0.1273798	1.952156	1.164993	0.7622525	0.5499071	0.09329757	0.08324672	0.04661505	0.07772234	0.2092613	0.1633235	0.3221202	0.200629	0.06679583	0.07203463	0.1697543	0.0439862
117.358	1	0.05687308	0.04871449	0.06071955	0.07864996	0.9865258	1.61921	0.3902936	0.45287	0.1056502	0.1455263	0.145321	0.1653233	0.1589745	0.2712955	0.4951248	0.5197845	0.2416925	0.2790067	0.3759646	0.3245229	1.587615	1.934591	2.528785	2.252948
117.359	1	0.1676615	0.1515225	0.1041338	0.1264432	0.3432694	0.5609561	3.270328	1.869859	0.2201488	0.09799727	0.1917156	0.1881573	1.412213	1.147842	1.179097	0.913212	0.1125458	0.101511	0.1048735	0.09714244	0.3930343	0.3402399	0.4074097	0.5846086
117.457	1	0.001185726	0.001170752	0.004384712	0.003830134	0.003790996	0.004407881	0.02256638	0.01282153	0.004691036	0.002633316	0.002137522	0.000646695	0.01208027	0.009015008	0.008367659	0.006519803	0.001151402	0.001174565	0.001522949	0.001110867	0.004837025	0.004299896	0.004788751	0.004618765
117.458	1	0.5186389	0.2234837	1.891715	1.548675	0.218938	0.1803066	0.1525705	0.1179508	1.930933	1.174332	0.7375702	0.5551544	0.08104702	0.08084886	0.0470424	0.06393509	0.2297274	0.1850896	0.2900302	0.2414585	0.05259374	0.0644411	0.1568288	0.05694061
117.459	1	0.068398	0.0525645	0.05713137	0.07163774	0.9607723	1.560595	0.3960541	0.3831154	0.1075883	0.1401594	0.1444489	0.1753548	0.1954302	0.2864969	0.5166937	0.5603981	0.2270847	0.2872539	0.3906104	0.3390391	1.584405	1.952395	2.533099	2.226512
117.459	1	0.2040407	0.2317599	0.1543858	0.1570969	0.3155996	0.4092638	2.993363	1.745817	0.1886718	0.08268838	0.1803239	0.2219976	1.52272	1.119045	1.123206	0.8989395	0.1217197	0.1466716	0.1173721	0.1195167	0.4112277	0.2898303	0.2969313	0.4430261
117.558	1	0.001816236	0.001118061	0.004372559	0.003600654	0.002985397	0.002855966	0.02011053	0.01118881	0.005313384	0.002838904	0.002106197	0.000582897	0.01279847	0.008766852	0.007584155	0.005968098	0.001164763	0.001198564	0.001568147	0.0009325137	0.004777651	0.003955939	0.004655871	0.003947379
117.559	1	0.4772873	0.2677513	1.924296	1.639087	0.2416052	0.1984146	0.1405955	0.1362416	2.029266	1.319226	0.754563	0.5625896	0.07549088	0.1068372	0.06453557	0.07752363	0.2708559	0.2213863	0.2711118	0.2957241	0.04397987	0.06950889	0.1423412	0.06312205
117.560	1	0.06054316	0.0512567	0.05653207	0.06824587	0.9253111	1.492677	0.3889369	0.2712125	0.09076496	0.1307924	0.1308203	0.1652771	0.1918226	0.3092085	0.5440893	0.5954584	0.233836	0.29526	0.4046653	0.3470088	1.597248	1.975274	2.592674	2.232737
117.561	1	0.2371776	0.1903052	0.1294125	0.1240814	0.2388361	0.2144098	2.696478	1.576996	0.2229192	0.1181566	0.1817023	0.1850042	1.648788	1.151075	1.034464	0.8212984	0.0743033	0.1418626	0.1026859	0.1321242	0.4065316	0.2332112	0.239312	0.3286054
117.657	1	0.00219353	0.001164639	0.004479256	0.003672794	0.001810179	0.002609128	0.02218404	0.01274437	0.004795128	0.003369329	0.002754348	0.0009966472	0.01347175	0.009838943	0.007870358	0.006282747	0.00140571	0.001251806	0.001437055	0.0007802836	0.004919996	0.004034667	0.004753752	0.003661081
117.658	1	0.4294843	0.326238	1.878235	1.614544	0.2376253	0.1927152	0.1355942	0.1236201	1.997117	1.341329	0.7317058	0.5477664	0.06845423	0.0710821	0.07244028	0.08666162	0.3055775	0.2321624	0.2164203	0.3303887	0.04085346	0.05650093	0.1133042	0.05389365
117.659	1	0.0540657	0.04821031	0.06339863	0.07453538	0.952691	1.508469	0.3516269	0.1498547	0.0767395	0.1187587	0.1264562	0.1601054	0.1770927	0.3082876	0.5451688	0.5999242	0.2200161	0.2803245	0.4002652	0.3329398	1.561739	1.958282	2.63998	2.222535
117.659	1	0.2080494	0.1340478	0.1723735	0.1000428	0.1483774	0.1833536	2.978901	1.796226	0.1853156	0.1303307	0.2269117	0.230965	1.720606	1.345761	1.085399	0.8493574	0.08649697	0.1141814	0.09872316	0.1025137	0.4332594	0.2155837	0.2643014	0.2966451
117.756	1	0.001495652	0.001379228	0.004488435	0.00395391	0.002039841	0.002965996	0.02368608	0.01435535	0.004312864	0.003014742	0.003049749	0.001087528	0.01339936	0.01048329	0.008026843	0.006250143	0.001451015	0.0008953011	0.001267163	0.0009604501	0.0047318	0.00370059	0.004543679	0.003390271
117.756	1	0.3884056	0.3665376	1.795426	1.55448	0.2436422	0.1742612	0.1334932	0.1158877	1.932582	1.299984	0.6991712	0.493048	0.07371392	0.06893439	0.07706189	0.09357365	0.3473211	0.2251858	0.1515903	0.356261	0.05552353	0.05696128	0.1069429	0.05865771
117.756	1	0.05103664	0.05197928	0.07708346	0.08802703	0.9878859	1.532295	0.2848032	0.1361692	0.07089525	0.1358589	0.1256655	0.1538195	0.1836053	0.2939044	0.544533	0.5820687	0.2184395	0.2529036	0.3844967	0.3063934	1.527062	1.958646	2.607308	2.177135
117.757	1	0.1334751	0.16138	0.1565636	0.1279741	0.1656655	0.2157655	3.198514	1.994072	0.1434051	0.1380729	0.2275422	0.1953014	1.755035	1.522094	1.100853	0.8306594	0.1234392	0.09611337	0.1296065	0.1153381	0.4143755	0.218664	0.2334256	0.2136105
117.857	1	0.000914886	0.001520896	0.004455674	0.003715631	0.0030812	0.003809578	0.02500833	0.01526394	0.004431137	0.003075823	0.003638558	0.001231347	0.0133161	0.01122686	0.008215417	0.006110045	0.001160494	0.000918129	0.001244732	0.0009466338	0.004734412	0.004021497	0.004614801	0.003613899
117.858	1	0.3709154	0.4098064	1.752042	1.553755	0.2252946	0.1636051	0.1182897	0.1102134	1.917001	1.307961	0.6565377	0.4598515	0.07459876	0.0639851	0.06170587	0.09086796	0.3592298	0.2007381	0.1263842	0.3701886	0.07565219	0.05748134	0.1089601	0.0679243
117.859	1	0.05343786	0.04831034	0.07203625	0.07615384	1.002253	1.523235	0.2424329	0.2112764	0.08437261	0.1395998	0.1231297	0.1551173	0.1931822	0.2780197	0.5200042	0.5678003	0.2310537	0.2559295	0.4051682	0.3129323	1.50033	1.954151	2.697904	2.234038
117.859	1	0.118302	0.1129338	0.158062	0.09277824	0.1971743	0.2605509	3.367542	2.097891	0.1154731	0.1149391	0.2810864	0.1568503	1.73647	1.639559	1.120234	0.7953837	0.1144243	0.08867103	0.1105291	0.08335026	0.4177462	0.2926596	0.2261969	0.1474084
117.957	1	0.0009420656	0.0009889615	0.004027447	0.003071781	0.00365275	0.004757089	0.02766858	0.01720868	0.004145664	0.003071298	0.003412101	0.001287955	0.01344391	0.01252578	0.009085701	0.006350277	0.001050698	0.001083184	0.001290583	0.001187832	0.004870582	0.004623702	0.005081789	0.003603505
117.958	1	0.3680072	0.3920172	1.662457	1.480284	0.2071138	0.1780718	0.1284383	0.0966382	1.754714	1.256059	0.6374407	0.4293845	0.06469656	0.08205377	0.05970112	0.09827973	0.3602644	0.2022412	0.1251448	0.3160356	0.06942503	0.06804229	0.1369714	0.06479071
117.959	1	0.05156471	0.05972639	0.07480438	0.06449171	1.048503	1.56681	0.2237615	0.2994131	0.1021093	0.1435849	0.123892	0.1658345	0.180569	0.2442098	0.482589	0.550603	0.2168637	0.2583738	0.42986	0.3327104	1.451868	1.922297	2.860809	2.335639
117.959	1	0.10807	0.09059497	0.1251096	0.09071727	0.2336843	0.3548338	3.66913	2.291399	0.05771109	0.129654	0.2446553	0.1607059	1.778387	1.762564	1.234958	0.8130669	0.1099854	0.07600305	0.1079179	0.07615303	0.4393001	0.4384585	0.2991483	0.1197465
118.057	1	0.001161445	0.001361713	0.003044161	0.00216679	0.003745468	0.005744424	0.02850445	0.01729937	0.003515926	0.002348021	0.003059228	0.001173811	0.01288192	0.01242026	0.009278543	0.005991741	0.000907068	0.001136379	0.001302685	0.001153724	0.004926274	0.005306464	0.004540216	0.003620844
118.058	1	0.4065868	0.2967656	1.335219	1.201832	0.1865797	0.1321157	0.1291955	0.09899899	1.40236	0.9443633	0.5828234	0.4152684	0.07865028	0.08181962	0.05110155	0.06986243	0.3108894	0.2291797	0.1265545	0.1603396	0.06844569	0.06515974	0.1514501	0.04659611
118.058	1	0.03618364	0.06013039	0.06986883	0.05614349	1.088039	1.617357	0.2362272	0.3582423	0.1032781	0.1372987	0.1104012	0.1559174	0.1789347	0.2071327	0.4561079	0.4991429	0.2146642	0.248827	0.4067906	0.3262184	1.452635	1.933964	2.814889	2.307034
118.059	1	0.1033766	0.1262038	0.1583896	0.1223698	0.2810327	0.4925885	3.783748	2.235978	0.08223156	0.1047679	0.2401427	0.1349927	1.704187	1.729783	1.230616	0.7678833	0.123042	0.1162759	0.110282	0.1090065	0.4418049	0.5332629	0.2725772	0.2028012
118.156	1	0.001056138	0.001679558	0.002526466	0.002375639	0.003982919	0.006528957	0.02867413	0.01672265	0.003263407	0.001758123	0.00282751	0.001364131	0.01232418	0.01221573	0.00922324	0.005810255	0.0008006761	0.001250527	0.001011758	0.0009257912	0.004899039	0.005772851	0.00440199	0.004111937
118.156	1	0.4416826	0.3036143	1.214417	1.08202	0.1713114	0.1217144	0.1191601	0.1008556	1.304087	0.8219353	0.5578667	0.4206179	0.07896563	0.08600735	0.04753916	0.05933667	0.2662498	0.2129476	0.1364013	0.1057721	0.07909098	0.07197109	0.1137803	0.04555198
118.156	1	0.03593156	0.03789245	0.04140703	0.03845537	1.101667	1.622772	0.272422	0.3951033	0.08798544	0.1249516	0.09011095	0.1353001	0.1603732	0.1848804	0.4165742	0.4613296	0.2145831	0.2495789	0.4012619	0.3226949	1.449966	1.94358	2.795031	2.31135
118.156	1	0.1226057	0.1568526	0.1751577	0.08576612	0.3984996	0.6399284	3.803978	2.109453	0.1351258	0.09904928	0.2489339	0.1327389	1.634542	1.638026	1.180826	0.7561026	0.1306977	0.1373763	0.0902827	0.1017754	0.4793001	0.5768565	0.2576648	0.3241284
118.257	1	0.001830316	0.001050207	0.002827266	0.002558074	0.004402795	0.007510255	0.02812091	0.01580973	0.003564241	0.001956485	0.002869099	0.001632313	0.01167271	0.01062371	0.008075453	0.005362803	0.001076727	0.001279476	0.0009680768	0.0008017848	0.004523985	0.00576742	0.0044713	0.004369128
118.258	1	0.4693202	0.3389065	1.26459	1.15072	0.1647737	0.1126631	0.1115503	0.1002296	1.445152	0.8819374	0.6070481	0.4314015	0.07021452	0.06093994	0.0431937	0.05481384	0.2101191	0.1922966	0.1165948	0.1216206	0.05427955	0.04881524	0.1296305	0.04265103
118.258	1	0.03440354	0.0356597	0.0365313	0.03336415	1.120304	1.668652	0.3250508	0.4166832	0.07736461	0.11441	0.06932763	0.1091982	0.1659134	0.1585513	0.4170185	0.4403724	0.2092888	0.2542097	0.3808762	0.3137868	1.470372	1.992851	2.695454	2.247617
118.259	1	0.1433168	0.1109935	0.09302381	0.08069037	0.4580111	0.8123602	3.715987	1.964015	0.1592034	0.0729241	0.2512658	0.2039601	1.514502	1.382629	1.018774	0.7033605	0.1358241	0.1132427	0.1033788	0.1024845	0.4131171	0.5907939	0.2462911	0.4170172
118.357	1	0.001988612	0.001296566	0.002256538	0.002317437	0.00457645	0.007975479	0.02790332	0.01550045	0.003380482	0.001963878	0.002201599	0.001681155	0.01215948	0.009461336	0.007061675	0.005756479	0.001144895	0.001173782	0.0006278636	0.001152845	0.004476098	0.005954076	0.005040525	0.004961128
118.358	1	0.5301001	0.3369965	1.179396	1.041752	0.1668265	0.1118294	0.1361611	0.09869668	1.396758	0.8096975	0.6221966	0.4444648	0.07251964	0.05058519	0.05084469	0.06070822	0.1852683	0.1812953	0.1078019	0.1300072	0.0591839	0.07792659	0.1148919	0.02981626
118.359	1	0.0407205	0.04468164	0.02861601	0.03602568	1.150115	1.725062	0.3579596	0.443682	0.07245763	0.1198709	0.07322324	0.109254	0.164906	0.1413971	0.3912892	0.4322343	0.2196775	0.2662946	0.3588855	0.2975805	1.512832	2.048436	2.701013	2.255027
118.359	1	0.1486899	0.1208267	0.1428248	0.07685096	0.4474916	0.9049545	3.667406	1.883856	0.1408416	0.09191889	0.2322464	0.1843556	1.529261	1.158736	0.8757864	0.7424642	0.134151	0.1024837	0.08876046	0.1322355	0.3854477	0.5852207	0.3326599	0.519058
118.457	1	0.001610695	0.001158364	0.002510089	0.002358712	0.004379654	0.0075858	0.02747872	0.01471894	0.003453478	0.002280252	0.00199323	0.001889353	0.01263144	0.008493342	0.006788385	0.005946221	0.0009817727	0.00111673	0.000887638	0.0009587783	0.004528613	0.006068653	0.005459028	0.005295035
118.458	1	0.5473511	0.3553026	1.098017	0.9689688	0.1540006	0.1194702	0.1289159	0.09717055	1.291786	0.7457936	0.6244571	0.4349349	0.07922549	0.05774348	0.0524092	0.0600311	0.1721214	0.139761	0.08407064	0.1599409	0.06673158	0.06312743	0.0919801	0.02968005
118.458	1	0.05057325	0.04569772	0.03673677	0.04498733	1.153207	1.737626	0.3773633	0.4448464	0.07417866	0.1279906	0.08792535	0.1001455	0.1650679	0.1381233	0.3843099	0.4136071	0.2118869	0.2788121	0.3597253	0.3073498	1.524144	2.078387	2.748636	2.287861
118.459	1	0.1333674	0.1245355	0.1018905	0.1101566	0.4133901	0.8914617	3.614208	1.809379	0.1630316	0.1309674	0.1882023	0.1856616	1.569701	0.9938713	0.8396582	0.7576739	0.08895586	0.1131196	0.08805944	0.08493931	0.3579462	0.5850523	0.3721096	0.566374
118.557	1	0.001513113	0.001143369	0.002835479	0.002656284	0.00350941	0.006476675	0.02716095	0.0147429	0.003559705	0.002522277	0.002064057	0.002109873	0.01352018	0.007985863	0.00729998	0.005967896	0.0009071273	0.001405912	0.0008795736	0.0009395182	0.004456281	0.006368218	0.00513227	0.004969265
118.558	1	0.6085452	0.408744	1.167679	1.069481	0.1642416	0.1381722	0.1311638	0.09470689	1.376493	0.8297962	0.6752278	0.4220532	0.08820469	0.04636193	0.03796427	0.06754256	0.1170819	0.123092	0.05607141	0.1664985	0.07125033	0.0579795	0.06946401	0.03474625
118.558	1	0.05125633	0.02507192	0.03064839	0.03079314	1.161735	1.724454	0.3832308	0.3978871	0.08676819	0.1170162	0.08742205	0.0842451	0.1789135	0.1528173	0.376408	0.3923931	0.2201582	0.2861901	0.3605082	0.3161129	1.536585	2.096862	2.787529	2.320577
118.559	1	0.09701395	0.1196734	0.1305721	0.105105	0.2937124	0.7722686	3.588579	1.831167	0.1496387	0.1369721	0.211074	0.2038273	1.652726	0.9533731	0.8939286	0.7457652	0.1114097	0.1485202	0.1036253	0.1037829	0.3533493	0.6499916	0.3514774	0.5378023
118.657	1	0.001533362	0.001606084	0.002766616	0.002468204	0.003057659	0.005662212	0.02879929	0.01609342	0.003250698	0.002171555	0.002035313	0.002195676	0.01429343	0.008316776	0.008108784	0.006137296	0.0009736563	0.001223072	0.0009069718	0.0008912786	0.004331062	0.006498735	0.005219367	0.004290203
118.658	1	0.5986952	0.4594046	1.095122	1.042423	0.1671999	0.1237485	0.134169	0.08713713	1.315323	0.7566739	0.6725566	0.412928	0.06523443	0.05254533	0.04497169	0.04588171	0.09330944	0.1001921	0.09701133	0.1633743	0.07933847	0.06161901	0.08177836	0.0300373
118.658	1	0.04064279	0.03323358	0.03552459	0.03535585	1.209127	1.780067	0.3963819	0.3506195	0.09429154	0.1240844	0.08472076	0.07111383	0.1745975	0.158797	0.3576422	0.3705823	0.229528	0.2859651	0.3623165	0.310552	1.585354	2.139806	2.812411	2.328994
118.659	1	0.1035349	0.1204409	0.1229298	0.09296709	0.2301666	0.714463	3.770095	2.032739	0.1229854	0.10703	0.2375599	0.2463787	1.731976	1.014507	0.9810843	0.7539103	0.08754289	0.1275437	0.1071431	0.09629529	0.3294718	0.6652276	0.4124342	0.4850021
118.757	1	0.001562836	0.001154043	0.002274201	0.002054657	0.003190102	0.004301064	0.02866102	0.01629302	0.002825524	0.001223761	0.002437249	0.002072474	0.01475463	0.008684912	0.008166789	0.006264596	0.0005908541	0.001112071	0.001063764	0.0008610114	0.00405036	0.006410641	0.005391287	0.003970092
118.758	1	0.4836578	0.4589982	0.8749863	0.8719081	0.1607508	0.1021575	0.1243223	0.09033158	1.081158	0.5735549	0.5534437	0.3629677	0.06318408	0.05518815	0.05736181	0.04689374	0.1127493	0.117131	0.1903465	0.1535722	0.09947426	0.05484549	0.09659748	0.03205803
118.758	1	0.02986303	0.04574511	0.04877598	0.0469251	1.230538	1.821671	0.4362703	0.3151415	0.08567509	0.1346432	0.08649447	0.08528176	0.1701186	0.1638253	0.3703189	0.3714651	0.2293109	0.2957108	0.3749672	0.3163036	1.66869	2.205762	2.849668	2.333632
118.759	1	0.1391099	0.1056336	0.08978151	0.1115711	0.2762247	0.6094212	3.757871	2.091302	0.1203536	0.1434951	0.2613472	0.213859	1.833301	1.13491	1.022704	0.7599752	0.0569222	0.1359383	0.1198707	0.0881149	0.2937897	0.6408116	0.458859	0.3934037
118.857	1	0.001674068	0.00148629	0.002047573	0.001984787	0.003405698	0.002840392	0.0276954	0.01628472	0.002312232	0.000997468	0.002422719	0.002363167	0.01497837	0.009426587	0.007905695	0.006629591	0.0006719174	0.0009463426	0.00118085	0.0009914705	0.003879538	0.006261191	0.00626959	0.00382398
118.858	1	0.4192778	0.4472204	0.7909613	0.7803034	0.1294573	0.1052666	0.1279649	0.08705745	0.9275416	0.4920726	0.4635535	0.3076283	0.05785927	0.05770358	0.04444228	0.05147298	0.1192026	0.1636112	0.2115459	0.1448873	0.07649374	0.05142603	0.1001904	0.03335854
118.859	1	0.03062849	0.05223966	0.05362004	0.0595794	1.220749	1.812209	0.4639848	0.2626524	0.08582676	0.1379555	0.08195759	0.08045761	0.1835653	0.1784983	0.3692559	0.3670577	0.2281105	0.301928	0.3779242	0.3215336	1.689807	2.223242	2.863941	2.365507
118.859	1	0.1513131	0.1209345	0.09142054	0.09934693	0.3109982	0.4385737	3.64673	2.109741	0.1076241	0.08434593	0.2613911	0.2488291	1.912047	1.285836	0.9420668	0.808955	0.08702051	0.1053141	0.1323111	0.1002966	0.2812494	0.5922861	0.6390623	0.2335386
118.957	1	0.00169122	0.001368139	0.002384389	0.002175833	0.003446389	0.002516415	0.02723752	0.01640166	0.002229296	0.001528765	0.002729533	0.001963128	0.01539727	0.01067953	0.007587502	0.0069483	0.0006817263	0.001145371	0.00142882	0.001061622	0.004022848	0.006072499	0.006951839	0.0039235
118.958	1	0.4514947	0.4615912	0.9363509	0.8815102	0.13685	0.1194186	0.1570573	0.08529251	1.00243	0.562294	0.5400045	0.3477402	0.06750883	0.05874681	0.05989435	0.04948618	0.1667534	0.1586935	0.2305368	0.1570649	0.09173911	0.06792348	0.1150027	0.03835747
118.959	1	0.042261	0.0491287	0.05102181	0.04425378	1.208842	1.833295	0.4789603	0.2108174	0.08387804	0.1486208	0.06950359	0.06729708	0.169997	0.1923216	0.3615195	0.3415374	0.2231724	0.3064561	0.3738062	0.315387	1.695167	2.231539	2.876773	2.396266
118.959	1	0.1359887	0.1453722	0.1260247	0.1048464	0.3060086	0.3068875	3.583969	2.142911	0.09837848	0.06296498	0.2565292	0.2323528	2.018509	1.473869	0.8555661	0.8587569	0.06568208	0.1293268	0.1357937	0.08963624	0.2928092	0.5510023	0.7266018	0.1636523
119.057	1	0.00152974	0.001873969	0.002598298	0.00220712	0.003368658	0.003142195	0.02640413	0.0160227	0.002477156	0.001433077	0.002874245	0.001644701	0.01516205	0.01181812	0.006928994	0.007072999	0.001002656	0.001067496	0.001341911	0.001094181	0.004187344	0.005826928	0.00713282	0.003546339
119.058	1	0.4331151	0.4425712	0.9944148	0.9334543	0.1293522	0.1077279	0.1353882	0.09264207	1.037919	0.5990184	0.5669125	0.3556189	0.06724512	0.05883154	0.05125118	0.06113283	0.2087119	0.1299346	0.2173774	0.2093296	0.08097881	0.06754378	0.1227813	0.03197416
119.058	1	0.04004804	0.04401923	0.05240379	0.03386298	1.216227	1.841607	0.4911541	0.1967231	0.09963651	0.1441567	0.06294857	0.06049921	0.1898769	0.1971436	0.3901772	0.3543882	0.2272323	0.3263566	0.3710091	0.3221579	1.790131	2.350519	2.830637	2.385095
119.059	1	0.1321702	0.1315284	0.1025036	0.1171703	0.2640281	0.1646595	3.470691	2.119556	0.1168213	0.07078073	0.2417422	0.1524434	2.00344	1.64018	0.7670083	0.8445541	0.08133339	0.1373758	0.1530651	0.09732683	0.3088196	0.4945618	0.7862145	0.1498993
119.157	1	0.001629019	0.001526515	0.002185721	0.002058053	0.002868655	0.004156604	0.02574563	0.01600829	0.002612697	0.001710214	0.003016026	0.001511555	0.01447779	0.01225951	0.006702244	0.006883796	0.001017127	0.0012326	0.001314219	0.001296155	0.004228683	0.005549734	0.006690008	0.003668341
119.157	1	0.4180309	0.4189481	1.003862	0.9105209	0.1464118	0.1208449	0.1314914	0.09292664	1.031129	0.5991949	0.5504051	0.3378537	0.08297585	0.05008675	0.04660357	0.06515472	0.2277577	0.1070782	0.2202251	0.2369731	0.07440762	0.05610578	0.1188726	0.03103511
119.158	1	0.0276815	0.03987901	0.05789629	0.0478595	1.223267	1.85149	0.4819957	0.2174833	0.09911832	0.1447253	0.06174755	0.07181708	0.2188618	0.216551	0.404439	0.3710736	0.2349884	0.3358837	0.3706927	0.3177571	1.889873	2.461414	2.766735	2.373727
119.159	1	0.1595338	0.1250915	0.1117039	0.1219983	0.1700459	0.2881028	3.396912	2.100013	0.1514468	0.1034763	0.2751335	0.1629255	1.944716	1.660788	0.726686	0.830504	0.06616268	0.1231462	0.150585	0.09949501	0.3083196	0.4791887	0.7434219	0.2222061
119.257	1	0.001432162	0.001293156	0.002692583	0.002210909	0.002611305	0.005160556	0.02524764	0.01598878	0.002777406	0.001981398	0.002548681	0.001417815	0.01380248	0.01306635	0.007547429	0.006526751	0.0009271256	0.001082718	0.001266505	0.001292114	0.004472376	0.005891871	0.005467552	0.004267268
119.258	1	0.3809391	0.4225724	1.061109	0.9277081	0.1565	0.1126316	0.1186523	0.1000033	1.164229	0.6662536	0.5769011	0.330295	0.1006982	0.05558482	0.04625329	0.06110901	0.2459748	0.1017604	0.1852099	0.2523542	0.0704073	0.06918142	0.1240398	0.05319935
119.258	1	0.0380367	0.04998429	0.06654177	0.07076604	1.215809	1.859143	0.4596144	0.2036798	0.09599842	0.1413047	0.07431642	0.0813977	0.2382225	0.2111729	0.4403045	0.3789123	0.2583985	0.3451232	0.3861846	0.316688	2.021063	2.579221	2.733354	2.377947
119.259	1	0.1783709	0.1481873	0.1500195	0.1224019	0.1656087	0.4475673	3.365137	2.111019	0.1435325	0.1269289	0.2370813	0.1449321	1.887248	1.752318	0.8616132	0.7850004	0.07581439	0.1266631	0.1503552	0.0687617	0.3299684	0.5156402	0.6321324	0.3577479
119.357	1	0.0009356065	0.001245409	0.002553898	0.002695575	0.002920436	0.005757262	0.02477712	0.01585512	0.003219512	0.001996102	0.002325652	0.001622354	0.01287575	0.01275726	0.008214496	0.006523752	0.001375813	0.001299187	0.0009631505	0.001118986	0.004609953	0.006059493	0.004208315	0.004786415
119.358	1	0.3868662	0.3984907	1.132058	0.9531594	0.17069	0.1174676	0.1201637	0.07102371	1.275037	0.77491	0.5723801	0.2798698	0.07559219	0.07798787	0.03655689	0.06902066	0.2613171	0.1191935	0.1421304	0.251252	0.05685698	0.04654096	0.1117428	0.05744946
119.358	1	0.06494173	0.04789984	0.05635377	0.06218733	1.203701	1.865859	0.4741371	0.179732	0.1045602	0.1447487	0.09016278	0.07436564	0.2357693	0.2155143	0.4835916	0.3928879	0.2601502	0.350193	0.3841185	0.3157905	2.055428	2.597081	2.642803	2.334071
119.359	1	0.1485873	0.1193897	0.171874	0.1256876	0.2470631	0.529624	3.294352	2.067899	0.1822764	0.0917917	0.211366	0.1713358	1.760014	1.67929	0.9773204	0.8209096	0.1109308	0.1232243	0.07633963	0.08983258	0.3469593	0.5231421	0.4995428	0.4901554
119.457	1	0.0009447767	0.0009172217	0.002208967	0.002085446	0.002959417	0.005699229	0.02239407	0.01449858	0.002440773	0.001848983	0.001954182	0.00137979	0.01214859	0.01183178	0.008320806	0.006703783	0.001408873	0.00116088	0.001321301	0.001111366	0.004434614	0.005860092	0.003542474	0.005434198
119.458	1	0.3858112	0.3732865	0.9292038	0.7538225	0.1521751	0.1067979	0.1195574	0.07386027	1.002345	0.6259671	0.4857505	0.249325	0.08114549	0.05880151	0.0618298	0.07664161	0.2523782	0.1233255	0.1979026	0.2307109	0.04980888	0.06213804	0.1068377	0.05801284
119.458	1	0.0621911	0.04866649	0.04946279	0.06649466	1.159725	1.867984	0.4698714	0.1857375	0.1100676	0.1524162	0.124541	0.06620283	0.2066307	0.2351013	0.4980229	0.4227924	0.2657131	0.3408064	0.3750274	0.3341263	2.115054	2.609269	2.641786	2.377362
119.459	1	0.1583207	0.0802025	0.1090826	0.1084895	0.2399739	0.523723	3.004148	1.903902	0.1590774	0.09794782	0.2266793	0.1756589	1.638253	1.557897	1.082936	0.8875499	0.1142753	0.09037883	0.09509162	0.0921388	0.3274047	0.4229785	0.3575545	0.5442663
119.557	1	0.001432106	0.001201473	0.00100934	0.001061523	0.002733825	0.005092569	0.01779736	0.01190091	0.001768503	0.001207953	0.001078898	0.001178466	0.01265451	0.01094645	0.007561757	0.006067684	0.001188557	0.001365795	0.001085104	0.0007505457	0.004038931	0.0049865	0.003667139	0.005158564
119.558	1	0.2198782	0.1375909	0.3781072	0.2783924	0.0707119	0.05677481	0.05843914	0.03951273	0.3799516	0.2658477	0.2365679	0.09788236	0.04987412	0.0374627	0.03848683	0.0547298	0.1567981	0.09545247	0.1532243	0.1673199	0.04388655	0.05986604	0.05762941	0.04830816
119.558	1	0.06262127	0.06420632	0.05820999	0.07463634	1.026858	1.796943	0.4479175	0.1838797	0.1054352	0.1451043	0.1137254	0.08828595	0.1986492	0.250936	0.4883019	0.4009477	0.2825246	0.3377478	0.3935849	0.3666357	2.20677	2.613568	2.733733	2.517089
119.559	1	0.2040251	0.1526359	0.1479551	0.09995539	0.2146026	0.4748706	2.401763	1.567026	0.2554094	0.1023913	0.1921561	0.1341606	1.672638	1.430078	0.9886131	0.8227546	0.1423219	0.1390473	0.09637947	0.1191612	0.3089879	0.3324884	0.2209613	0.4608137
119.657	1	0.001528768	0.001294748	0.001340268	0.001284074	0.002218797	0.004681164	0.01716004	0.01109869	0.001859279	0.001579338	0.001239701	0.001241513	0.01314455	0.01039589	0.007621131	0.006505808	0.0009982476	0.001056716	0.001289745	0.001022315	0.004367042	0.004545714	0.004000576	0.00507749
119.658	1	0.2254167	0.1680528	0.4265853	0.3830757	0.07232259	0.05205986	0.0634683	0.06262775	0.4375439	0.3102442	0.254101	0.1117252	0.05106941	0.04606302	0.04563406	0.05780452	0.1414155	0.1041442	0.1601009	0.2026597	0.04681726	0.0517904	0.07618548	0.04685645
119.658	1	0.0625404	0.06563352	0.05455629	0.07170938	0.9925947	1.773361	0.4473544	0.2189931	0.09764528	0.1535258	0.1239508	0.09611887	0.1881617	0.227249	0.4627612	0.3867231	0.2762717	0.3502753	0.3941072	0.3785196	2.245489	2.58217	2.708949	2.517301
119.659	1	0.213889	0.1942767	0.14228	0.1251981	0.164709	0.4178163	2.308019	1.462592	0.2431547	0.146485	0.1963986	0.1855746	1.733201	1.335287	1.011718	0.8695783	0.1625368	0.1165478	0.08138347	0.0864174	0.3555216	0.2526178	0.1360702	0.4351636
119.757	1	0.001346867	0.001433099	0.002139389	0.001161324	0.001779391	0.003826663	0.01688242	0.01005229	0.00208707	0.001171628	0.00138554	0.001277901	0.01284468	0.009254804	0.007423417	0.006148804	0.001142015	0.001266069	0.001344167	0.00119049	0.004426749	0.004192372	0.004106754	0.004299334
119.758	1	0.2167071	0.1825419	0.5215953	0.4578391	0.1022153	0.06788412	0.0822702	0.05303753	0.5400612	0.3519071	0.2630094	0.1199812	0.05121019	0.04083128	0.05137445	0.05802921	0.1564858	0.109466	0.1616233	0.2523002	0.04236929	0.05229129	0.08284514	0.04479439
119.758	1	0.0599945	0.05063166	0.04711765	0.08829491	0.9769475	1.722682	0.4524174	0.2897911	0.08259255	0.1325853	0.1182765	0.1025156	0.1801715	0.2039012	0.4384324	0.3862612	0.278196	0.3236509	0.3825398	0.3571931	2.249122	2.551541	2.668797	2.480416
119.759	1	0.2117788	0.2260651	0.2010558	0.1247457	0.1466298	0.2821097	2.283855	1.352084	0.2282421	0.1161182	0.1656436	0.1885068	1.679946	1.183813	1.001492	0.8340979	0.09035423	0.1297762	0.09054362	0.1297175	0.3570306	0.2077406	0.1543533	0.3216526
119.857	1	0.001116526	0.001367005	0.002035729	0.001188523	0.002387218	0.00351869	0.01904844	0.01121324	0.001663414	0.0009351024	0.001738055	0.001369327	0.01318761	0.009251855	0.007913478	0.006623698	0.0008792651	0.001096207	0.001084286	0.0008810669	0.00484914	0.004528787	0.003996425	0.004261162
119.858	1	0.09760282	0.1411483	0.2897187	0.2715164	0.06551199	0.06500569	0.05873653	0.05279983	0.3207423	0.2229352	0.1240821	0.05451487	0.04957962	0.02933644	0.0250304	0.04646694	0.06351568	0.04066069	0.09740613	0.1674121	0.02970928	0.053024	0.07450066	0.03648163
119.858	1	0.05545915	0.05496597	0.06266811	0.1082379	0.9986404	1.76456	0.5026673	0.3600978	0.07607381	0.1373204	0.1245698	0.1185441	0.1604738	0.1875268	0.4280003	0.3719589	0.2865417	0.3089032	0.3875471	0.3642903	2.281997	2.552503	2.659093	2.46069
119.859	1	0.2156854	0.2171096	0.2022355	0.1430582	0.2404048	0.2520914	2.581737	1.536291	0.2275332	0.1696158	0.2259856	0.1870869	1.713889	1.222996	1.100157	0.8832692	0.09618992	0.1060271	0.06460424	0.1171459	0.3777365	0.2119852	0.1635029	0.3489289
119.957	1	0.001301352	0.0008559774	0.001834744	0.001250707	0.003405854	0.002990082	0.020552	0.01271019	0.002059955	0.001033071	0.001537021	0.001575337	0.01387147	0.009986067	0.008286873	0.006584063	0.0009414674	0.001210129	0.001456216	0.0009995135	0.004759847	0.004248655	0.003796397	0.004004795
119.958	1	0.1568787	0.1839464	0.4850334	0.4428527	0.09475848	0.08385035	0.055953	0.04988641	0.4851939	0.3290623	0.1129004	0.07444561	0.06046431	0.05975894	0.05698977	0.0465967	0.1538635	0.06039739	0.1069784	0.2110669	0.02866689	0.05556276	0.08947693	0.03897007
119.958	1	0.06494472	0.05378629	0.04503933	0.09706322	0.9876199	1.730139	0.4982394	0.4087884	0.0741738	0.131407	0.1086643	0.1024899	0.1316474	0.1452575	0.389791	0.3415026	0.2733402	0.2921926	0.3739073	0.3415324	2.222681	2.447059	2.695192	2.435364
119.959	1	0.1867285	0.1472899	0.1296967	0.1069856	0.3114842	0.210405	2.802841	1.771335	0.2175102	0.129113	0.2040758	0.2162262	1.814688	1.359183	1.136133	0.8939523	0.1001617	0.09856635	0.07346432	0.1290699	0.3724929	0.1743466	0.1502885	0.3134682
120.057	1	0.001830946	0.001212362	0.002199736	0.001268585	0.004073366	0.003239946	0.02015222	0.01251867	0.002165861	0.001127624	0.001315213	0.001594865	0.01408661	0.01043262	0.007465431	0.005706478	0.0008149922	0.001532663	0.001276869	0.001347563	0.004185014	0.004214168	0.003509021	0.003763524
120.058	1	0.2916468	0.2396584	0.7187914	0.6608357	0.0917854	0.09057072	0.08732071	0.03925082	0.6397186	0.3768188	0.1797472	0.1106254	0.07996575	0.04171742	0.05268295	0.06113982	0.2399989	0.09065942	0.09404615	0.231366	0.04002564	0.06361142	0.08003299	0.03924546
120.058	1	0.06881636	0.05553045	0.04079829	0.09330721	0.9724849	1.6782	0.4829732	0.4509942	0.09045014	0.1276762	0.1065374	0.1124907	0.1330647	0.1289674	0.3703005	0.3319184	0.2717998	0.2933966	0.3804684	0.3309457	2.156306	2.398591	2.769519	2.442674
120.059	1	0.1729533	0.1843114	0.1761692	0.114526	0.3567902	0.2740719	2.786536	1.749765	0.2197067	0.1691678	0.2270036	0.197926	1.880621	1.491637	1.047751	0.7831442	0.08647222	0.1316717	0.1068284	0.09948238	0.3089298	0.2172193	0.1250437	0.2115449
120.157	1	0.001093019	0.001269575	0.00231965	0.001393881	0.003953769	0.003693884	0.01983057	0.01253754	0.001693988	0.001226031	0.001590084	0.001296067	0.01356289	0.01032683	0.006945157	0.005068886	0.0009498944	0.0009431843	0.0008651122	0.001382839	0.003718757	0.004075926	0.003891636	0.0037744
120.158	1	0.3474562	0.2613778	0.8053852	0.7274236	0.1224967	0.08538531	0.09987415	0.05098948	0.6873668	0.3598459	0.284219	0.1424029	0.08656197	0.04504449	0.06364863	0.06116631	0.2729182	0.1237036	0.1016506	0.2070999	0.05543176	0.05688715	0.08739012	0.02649194
120.158	1	0.06818718	0.03996581	0.04553434	0.08910242	0.9667362	1.643565	0.4747145	0.4670785	0.08738651	0.1339747	0.09427296	0.1092007	0.144434	0.1324866	0.3658248	0.330982	0.2660386	0.3034401	0.3813198	0.3279314	2.026376	2.31688	2.817954	2.447232
120.159	1	0.1411783	0.1749919	0.1740051	0.09650559	0.3146721	0.348106	2.75258	1.7549	0.1613614	0.1437747	0.2073317	0.1831739	1.846996	1.512421	0.9386094	0.693483	0.1087921	0.1358975	0.09946775	0.1019099	0.2447448	0.2296595	0.1424245	0.1169513
120.257	1	0.0008419244	0.0009413818	0.00210989	0.00161624	0.00328468	0.004759086	0.0190272	0.01216846	0.001415637	0.001624363	0.001663579	0.001534335	0.01294116	0.01023393	0.006487423	0.004819108	0.001355934	0.001362186	0.001162685	0.001383974	0.003249136	0.004220451	0.00431864	0.003728256
120.258	1	0.3362714	0.2870759	0.7347346	0.6872476	0.1035399	0.08637496	0.0952998	0.04945418	0.6285786	0.3654719	0.3284741	0.1372762	0.08533752	0.04515464	0.05511329	0.05758915	0.2760229	0.1299863	0.08732845	0.2049568	0.04610851	0.05963677	0.06705265	0.02911589
120.258	1	0.06376246	0.03861911	0.05499661	0.0875294	0.9937003	1.678412	0.4646342	0.4789782	0.1021127	0.1447693	0.1018819	0.1142758	0.1671128	0.1357645	0.3737844	0.3569449	0.2699571	0.2895289	0.3885293	0.3427836	1.993539	2.310488	2.856154	2.459643
120.259	1	0.1252273	0.1078513	0.1177065	0.08244734	0.2582156	0.4809572	2.652965	1.712094	0.1311381	0.1149304	0.1832831	0.2065454	1.777572	1.502996	0.8546946	0.648683	0.112404	0.1411675	0.07829493	0.07161866	0.1810222	0.268901	0.1775126	0.1167205
120.357	1	0.001767778	0.001781066	0.00176732	0.002781132	0.002965859	0.005942144	0.02052967	0.01339809	0.001818217	0.003017063	0.001876812	0.001849951	0.01314551	0.01069901	0.006980404	0.004870854	0.002152868	0.002560633	0.002114793	0.001740456	0.003161945	0.004607507	0.004579738	0.003756113
120.358	1	0.4058023	0.3205088	0.9728827	0.8950416	0.1195843	0.08865529	0.1211207	0.06011804	0.8028479	0.4157763	0.4945377	0.180648	0.06751029	0.07831535	0.04823226	0.05077775	0.278116	0.2201709	0.1265774	0.211233	0.03180715	0.07572097	0.06902105	0.02872817
120.358	1	0.04467791	0.05019768	0.05611354	0.08353267	0.9918294	1.690288	0.4373048	0.4489303	0.083758	0.145059	0.1202447	0.1356615	0.1762906	0.1139421	0.3464249	0.3951322	0.2799301	0.278452	0.4008234	0.3600637	1.989952	2.27186	2.96877	2.51408
120.359	1	0.1248437	0.1145238	0.146204	0.0779948	0.2556782	0.594088	2.840704	1.825418	0.1205703	0.1859113	0.2454788	0.183821	1.764377	1.510579	0.8886406	0.6563619	0.1505625	0.1207472	0.1065061	0.1069088	0.212073	0.3622253	0.1805805	0.1084615
120.457	1	0.004131429	0.004329194	0.002249295	0.004017617	0.003094266	0.006610405	0.02173903	0.01373636	0.002320886	0.003381027	0.00226398	0.002394816	0.01364948	0.01155893	0.007465275	0.005405724	0.00274801	0.004509703	0.004332586	0.002937608	0.003273213	0.005433465	0.004656227	0.004036573
120.458	1	0.3972164	0.3541529	1.094285	1.05019	0.1361632	0.08174644	0.1148765	0.07109175	0.9239415	0.4187777	0.6044726	0.2398116	0.0549175	0.0662511	0.06305464	0.04851381	0.2394527	0.2500129	0.1251796	0.2054936	0.04533108	0.06489107	0.0760365	0.03373558
120.458	1	0.03589356	0.05045648	0.06987358	0.08385937	1.01567	1.675208	0.437451	0.4306151	0.08187916	0.1359415	0.1384896	0.15989	0.1922274	0.1360551	0.3346706	0.4039755	0.2937026	0.2914838	0.412781	0.3702289	2.018821	2.306913	3.055541	2.535666
120.459	1	0.1504764	0.1709933	0.1691469	0.07449727	0.3019234	0.6744763	2.963398	1.790741	0.1113865	0.1716921	0.2096163	0.1470422	1.816779	1.561574	0.9045819	0.6910955	0.1618013	0.1611421	0.07193628	0.1059833	0.2492713	0.4612543	0.1810115	0.1751059
120.557	1	0.006053463	0.004433615	0.002275798	0.004443029	0.002866076	0.006816389	0.01937161	0.01223041	0.003055777	0.003616129	0.002657825	0.00251159	0.01367373	0.01089347	0.006565842	0.00521872	0.002881598	0.004604215	0.005202814	0.003726948	0.003351696	0.004880252	0.004352299	0.004276118
120.558	1	0.3879183	0.3914962	1.129885	1.086149	0.1515424	0.0826934	0.1122583	0.07914271	0.9858634	0.4251324	0.6528028	0.2808377	0.06070505	0.06831047	0.05336476	0.0545524	0.2185626	0.2563631	0.1062751	0.2029942	0.04473252	0.06130156	0.06658318	0.03146223
120.558	1	0.03069172	0.06197002	0.07728509	0.06015704	1.004117	1.648274	0.4240686	0.3969462	0.08672966	0.1215942	0.125102	0.1591884	0.2067686	0.179634	0.3568504	0.4446451	0.2955418	0.3024562	0.4273365	0.3788478	1.953546	2.305291	3.131344	2.601908
120.559	1	0.1702141	0.113371	0.103653	0.1016282	0.2237952	0.7040645	2.632455	1.588945	0.133184	0.1573447	0.212354	0.1371266	1.79725	1.417303	0.8087897	0.651405	0.1927144	0.117017	0.09449035	0.09381835	0.2058619	0.393155	0.1254407	0.2039175
120.657	1	0.005677581	0.00348005	0.002216671	0.004270046	0.002671652	0.006955054	0.01789098	0.01115441	0.003458607	0.003321109	0.002674416	0.002371033	0.01369142	0.00977903	0.005819599	0.005259545	0.002413	0.004166619	0.004212327	0.003427329	0.003630433	0.005057714	0.005115643	0.004688099
120.658	1	0.3891534	0.3943903	1.138966	1.074816	0.1246708	0.09604564	0.1022578	0.08303709	0.9392268	0.4516165	0.6514182	0.3119087	0.05411962	0.07919156	0.05606756	0.06249262	0.244345	0.2666892	0.1234762	0.2049495	0.05389704	0.07998112	0.06988964	0.03007139
120.659	1	0.04999657	0.06263085	0.07818685	0.06362096	1.017285	1.645673	0.4041661	0.3359983	0.1034103	0.1320758	0.1037283	0.1776377	0.2070796	0.2250055	0.3765046	0.4766573	0.2801907	0.3138011	0.4273537	0.3743287	1.867311	2.310171	3.195246	2.624758
120.659	1	0.2041463	0.1900618	0.1239609	0.1101301	0.1934354	0.7431387	2.382065	1.419491	0.1932142	0.1627134	0.2119731	0.1653872	1.785613	1.241175	0.7146929	0.6697847	0.1698903	0.1140689	0.08058024	0.1294331	0.1982098	0.3992973	0.1746727	0.2719507
120.757	1	0.0401161	0.03551487	0.0298164	0.02886432	0.01459962	0.01538254	0.02883198	0.02115721	0.03006436	0.02957628	0.0284988	0.02588983	0.02655213	0.02097046	0.01434909	0.01278506	0.03039793	0.03094496	0.03385188	0.02694023	0.01456167	0.01684461	0.01641395	0.01341842
120.758	1	0.3888169	0.4387204	1.435718	1.232587	0.1456179	0.1179065	0.1194406	0.09078143	1.2299	0.6125088	0.7109991	0.3749791	0.07223128	0.0599228	0.04059493	0.05404283	0.2185661	0.2331772	0.2152734	0.1649211	0.04839649	0.07697843	0.09099582	0.04354428
120.758	1	0.06415744	0.06875081	0.08001376	0.07944926	1.035771	1.675463	0.3916619	0.2970257	0.1126904	0.1686484	0.1007795	0.2097888	0.1987725	0.2535389	0.3939637	0.504338	0.2582169	0.3099172	0.4489345	0.374101	1.778419	2.272681	3.268752	2.62049
120.759	1	0.1900711	0.2554737	0.1774301	0.1105209	0.2104804	0.8210514	2.491119	1.258298	0.1890139	0.1763666	0.1991792	0.1843602	2.002451	1.287165	0.6624202	0.6977615	0.1420054	0.130423	0.09164211	0.09917408	0.2668491	0.4552057	0.2745163	0.3794894
120.857	1	0.09952368	0.09167381	0.08160491	0.07644494	0.02277613	0.02656578	0.03159167	0.02192315	0.07885124	0.07760126	0.07497915	0.06698094	0.0284338	0.02305833	0.02118818	0.01767504	0.08180168	0.07943783	0.0857663	0.06789185	0.02776734	0.02261485	0.02569993	0.01695789
120.858	1	0.3632238	0.4145511	1.371938	1.168867	0.159616	0.0957678	0.1384261	0.07307703	1.162049	0.6354417	0.6875298	0.3786407	0.09034275	0.06016183	0.05040299	0.06381635	0.2691028	0.243162	0.2015871	0.1776381	0.06164292	0.06670322	0.08749149	0.04578866
120.858	1	0.07218601	0.06016216	0.07958915	0.05779763	1.04854	1.681367	0.3702367	0.2123978	0.1012809	0.1798001	0.1153773	0.2192043	0.2087611	0.2991891	0.4141886	0.5669576	0.2527488	0.3199914	0.4345088	0.3664146	1.72146	2.291781	3.274665	2.576109
120.859	1	0.1294456	0.2143867	0.1763131	0.1302054	0.2275496	0.7557784	2.443252	1.175915	0.1926091	0.1818195	0.1656921	0.2385451	2.067262	1.256863	0.7031393	0.6809354	0.1127378	0.1735405	0.1113158	0.06872784	0.2980504	0.5091624	0.2422609	0.3763419
120.957	1	0.1407253	0.1311036	0.1175954	0.1095835	0.01738169	0.02275505	0.03323178	0.0254709	0.1227608	0.1205259	0.118851	0.1067661	0.0355931	0.02900213	0.02679662	0.02246509	0.1202593	0.1152673	0.123977	0.09890186	0.01489322	0.01682265	0.01384621	0.01254702
120.958	1	0.2948465	0.3398209	1.23733	0.9892943	0.1331641	0.1093852	0.09426026	0.07581174	0.9347342	0.6076018	0.5837847	0.3801389	0.07167481	0.05424364	0.05197933	0.06138164	0.3142592	0.2407226	0.1608134	0.1799942	0.06363029	0.07851974	0.08416886	0.03479302
120.958	1	0.08486021	0.04293867	0.09183452	0.06669072	1.086033	1.704509	0.3724685	0.20025	0.1001212	0.1667338	0.1081081	0.2116233	0.2123512	0.2962014	0.42296	0.6111576	0.2317707	0.3109872	0.4441373	0.3605238	1.677131	2.343543	3.248372	2.53865
120.959	1	0.1301128	0.1595577	0.137962	0.1402227	0.1896262	0.6287925	2.312859	1.153224	0.1812801	0.1893328	0.166171	0.2427761	2.15565	1.301358	0.7401894	0.6409677	0.1115828	0.1540467	0.1108819	0.07403205	0.3132948	0.5473215	0.2373698	0.3019789
121.057	1	0.1814094	0.1717225	0.1554286	0.1458034	0.0201952	0.02373301	0.04007656	0.03056831	0.166941	0.1638123	0.1622631	0.1452719	0.04027126	0.03376441	0.02666415	0.02356727	0.1619306	0.1555417	0.1646294	0.1301578	0.01725933	0.02182452	0.01897348	0.0164276
121.058	1	0.2866791	0.3710853	1.311388	1.009441	0.1371484	0.112645	0.09236994	0.08580311	1.022368	0.6812189	0.5457697	0.3996018	0.07961033	0.0483205	0.05080584	0.04597197	0.303606	0.215784	0.1623784	0.1506277	0.07263724	0.07643116	0.09568763	0.04994503
121.058	1	0.08382832	0.03715558	0.08656615	0.06876424	1.094025	1.689178	0.3479249	0.2631063	0.09327314	0.1481269	0.09741329	0.2273161	0.2015246	0.3003903	0.4030948	0.596744	0.2341448	0.3164042	0.4528814	0.3528805	1.6555	2.391454	3.218661	2.520665
121.059	1	0.1669693	0.149478	0.1370689	0.1345721	0.2012792	0.5258448	2.343147	1.224564	0.1819253	0.1519235	0.2279723	0.2614955	2.239458	1.412377	0.7204278	0.6515389	0.12092	0.1551395	0.2003249	0.08311323	0.3113103	0.5757201	0.2919543	0.2188448
121.157	1	0.2096466	0.2011601	0.1845963	0.1735307	0.03054654	0.03014836	0.04637414	0.03575658	0.1936583	0.1909295	0.1881319	0.168724	0.04617585	0.03928434	0.0322211	0.02606475	0.1886191	0.1826306	0.1894772	0.148867	0.02510027	0.02466067	0.02646847	0.01853152
121.157	1	0.2867086	0.3695461	1.306249	1.025961	0.1577799	0.1086932	0.09158906	0.07667142	1.067347	0.7311558	0.4714457	0.3847227	0.06561273	0.04676907	0.0527572	0.05895567	0.2656704	0.1990152	0.1742407	0.1393558	0.06659172	0.08694869	0.09392252	0.05169573
121.158	1	0.0659237	0.04028592	0.08220638	0.07634567	1.109881	1.686977	0.3305533	0.3242869	0.09638807	0.1461845	0.09054183	0.2119493	0.2041514	0.2854535	0.3898357	0.6079571	0.2300164	0.3305452	0.4475812	0.3650167	1.634584	2.457902	3.195711	2.512273
121.159	1	0.1811515	0.1650288	0.1237749	0.1212196	0.1528286	0.444991	2.489617	1.466836	0.172976	0.1331396	0.2468147	0.27215	2.336917	1.603014	0.7349944	0.6728325	0.1415816	0.109238	0.1851023	0.05233882	0.3274035	0.5950694	0.4043603	0.1864373
121.257	1	0.1931084	0.1874443	0.1760466	0.1642543	0.03192574	0.0333416	0.04023926	0.03910828	0.1737153	0.1709111	0.1687796	0.1518643	0.03570083	0.0309556	0.03412513	0.02930806	0.1783299	0.1763125	0.1774067	0.1410109	0.0334053	0.03297997	0.03322787	0.02683979
121.258	1	0.1805686	0.2898114	1.124721	0.91946	0.115043	0.110994	0.08473819	0.08969712	0.922406	0.6367292	0.348992	0.3776918	0.06720239	0.05343884	0.03792485	0.06503541	0.2538801	0.151057	0.1554941	0.1782457	0.07047088	0.08527705	0.08223132	0.04503829
121.258	1	0.0609964	0.04381465	0.08042773	0.09386066	1.117085	1.718351	0.3340045	0.4112615	0.1084256	0.1389999	0.08185278	0.1944894	0.2096244	0.2615003	0.4092121	0.5872938	0.2454114	0.3559693	0.4539198	0.3569293	1.653182	2.531807	3.135472	2.476184
121.259	1	0.2070166	0.1730477	0.1231862	0.09489535	0.1122845	0.3505827	2.581155	1.609769	0.1440404	0.0952224	0.1917175	0.2552826	2.298631	1.719805	0.7193388	0.6913487	0.1287811	0.1030136	0.2202826	0.08260975	0.3129412	0.5322698	0.4845672	0.1257606
121.357	1	0.2328578	0.2248181	0.2105889	0.1970899	0.03230752	0.03671272	0.04609137	0.04498073	0.227462	0.2251435	0.2225017	0.1990439	0.04609642	0.0415752	0.03658819	0.03403377	0.2160895	0.2105481	0.210695	0.1647219	0.02951204	0.02161118	0.02625135	0.02316511
121.358	1	0.1361851	0.2118475	0.9473914	0.8332994	0.1146354	0.09327424	0.07193955	0.1023502	0.8137679	0.568729	0.2582104	0.3530051	0.08748666	0.06889559	0.0425075	0.06081136	0.2409212	0.1675743	0.1383843	0.2057263	0.05049911	0.07932295	0.08841859	0.04261266
121.358	1	0.0728364	0.05737845	0.09683787	0.09186787	1.138175	1.730217	0.3340258	0.4916779	0.1006917	0.148306	0.09373195	0.2159693	0.2165418	0.2372146	0.4000279	0.5721117	0.2391745	0.3438676	0.4625773	0.3727217	1.649179	2.583279	3.098021	2.452337
121.359	1	0.1511929	0.09398204	0.1481992	0.1074109	0.1884074	0.2991963	2.545977	1.676146	0.1620829	0.09503302	0.2481398	0.2031782	2.255213	1.852193	0.7243849	0.6904453	0.1236288	0.1036994	0.2039363	0.06864172	0.3373733	0.4392402	0.4697829	0.08110438
121.457	1	0.3240378	0.2999317	0.2666037	0.2449321	0.02346315	0.02660648	0.03852569	0.02994551	0.2293408	0.2255006	0.2196439	0.1907318	0.03709237	0.0354516	0.02561514	0.02981343	0.2621577	0.2644729	0.2799746	0.2308312	0.03459116	0.03249989	0.03427025	0.02915726
121.458	1	0.1662252	0.2103703	1.032538	0.990255	0.1434195	0.1145977	0.09526513	0.1119216	0.9958971	0.6176359	0.3021269	0.360023	0.09677173	0.0554906	0.02510731	0.05851236	0.1931317	0.1865333	0.1373354	0.1603124	0.05117928	0.06015365	0.07156387	0.04238621
121.458	1	0.05992462	0.05508264	0.0711354	0.07500353	1.106213	1.730131	0.3576503	0.5271438	0.1018756	0.1516574	0.1040051	0.2060096	0.2010026	0.2234433	0.3604178	0.5454677	0.2239412	0.3441049	0.461727	0.3757328	1.647625	2.62097	3.043007	2.442229
121.459	1	0.1421773	0.1031595	0.1103749	0.1428669	0.2460073	0.3077924	2.618932	1.777066	0.161863	0.1304323	0.2420525	0.1931973	2.163019	1.96692	0.7455412	0.7089247	0.1046211	0.1649284	0.1311688	0.06891062	0.3817751	0.3941432	0.4787403	0.1341937
121.557	1	0.2397966	0.2338668	0.221944	0.2082664	0.03158702	0.03365849	0.05051262	0.04175216	0.2424189	0.240631	0.2348068	0.2102918	0.05046575	0.04830119	0.03285298	0.03105043	0.2341328	0.2305366	0.2261127	0.1742972	0.0205339	0.02361774	0.02059938	0.01799408
121.558	1	0.1393225	0.2012866	1.070957	1.097715	0.1692337	0.09640469	0.09911544	0.0908563	1.113971	0.626622	0.3543197	0.3474284	0.08271877	0.04539237	0.03334865	0.04084881	0.2190859	0.1520413	0.09960364	0.126586	0.06023782	0.05868737	0.06618773	0.04356976
121.558	1	0.04458729	0.050741	0.07648205	0.06979577	1.102906	1.737224	0.3665998	0.5350778	0.0889347	0.1368252	0.08111765	0.1939181	0.206311	0.1723432	0.3390167	0.5095038	0.224985	0.3497541	0.4562662	0.382012	1.651625	2.626974	3.003915	2.458269
121.559	1	0.1888622	0.09900901	0.1324523	0.1240793	0.2494405	0.3576659	2.704077	1.822493	0.1630859	0.1291945	0.2420569	0.1579778	2.131766	2.038802	0.8470594	0.7462307	0.1237754	0.1355457	0.1316526	0.09357912	0.3953318	0.406234	0.4523287	0.2933585
121.657	1	0.2686857	0.2585179	0.2404163	0.2224719	0.03361959	0.03322261	0.04950464	0.03689304	0.2478545	0.2453277	0.2379597	0.2105041	0.04057435	0.04020803	0.02887338	0.02729825	0.2501837	0.2466443	0.2425156	0.1901935	0.0314877	0.03647077	0.03198499	0.02924
121.658	1	0.1454174	0.1795109	0.9196125	1.016532	0.1554093	0.1076611	0.09333973	0.09185961	0.9785045	0.5574232	0.3430608	0.3166497	0.09587213	0.07743185	0.04697759	0.03967686	0.2507458	0.1525532	0.09734829	0.1218443	0.07044167	0.05357567	0.09071231	0.03163565
121.658	1	0.03459733	0.06617826	0.07898963	0.07135988	1.047638	1.683915	0.4207971	0.5073229	0.07950423	0.1325201	0.09086739	0.1640024	0.2190163	0.1354838	0.3425606	0.4812515	0.2313995	0.320096	0.4356274	0.3783456	1.614007	2.493817	3.016055	2.529354
121.659	1	0.2726623	0.08724589	0.1628579	0.122544	0.2133417	0.394184	2.506164	1.725864	0.1571488	0.1248281	0.2068459	0.1539225	1.907043	1.814668	0.9084625	0.7043828	0.1482536	0.09817256	0.1258499	0.1159737	0.3214105	0.3790274	0.3573201	0.3359404
121.757	1	0.190809	0.1838316	0.1721845	0.1593206	0.03637702	0.03963994	0.04430077	0.03956606	0.1750424	0.1737162	0.1690671	0.1525199	0.04453316	0.04164753	0.03479728	0.03176216	0.1750744	0.1749798	0.172644	0.1355752	0.0339738	0.03473384	0.0321701	0.02774878
121.758	1	0.1564942	0.1676539	0.6670069	0.7527381	0.09671796	0.09371733	0.06059986	0.07015674	0.7185128	0.4660106	0.2793497	0.2373254	0.0951115	0.08454046	0.04789584	0.04714047	0.2311869	0.134343	0.1021663	0.1321032	0.05040677	0.05870081	0.0738187	0.03064192
121.758	1	0.03974897	0.05956662	0.06348319	0.06309758	1.003026	1.566953	0.5220584	0.5423945	0.07833114	0.1117011	0.1105211	0.1489372	0.2463977	0.1612912	0.4026321	0.4949558	0.2333186	0.3099063	0.4233556	0.3668674	1.656127	2.454489	2.966786	2.480162
121.759	1	0.1951728	0.08930935	0.1069398	0.08720677	0.1311508	0.3686178	1.951643	1.395125	0.1603559	0.08987442	0.1818573	0.09882901	1.339486	1.081722	0.6077585	0.5557515	0.118904	0.08809138	0.1014138	0.1044718	0.2036822	0.2741399	0.2187381	0.2108425
121.857	1	0.002620855	0.002429994	0.003538837	0.00247656	0.002313307	0.004460783	0.006885469	0.005385166	0.002823695	0.002773537	0.001202167	0.002484145	0.004959085	0.003939013	0.001496759	0.001843008	0.001939042	0.002794718	0.002221857	0.001655561	0.003145398	0.004308621	0.004017813	0.004109294
121.858	1	0.2078738	0.2282006	1.292394	1.301691	0.1595862	0.1488511	0.1038565	0.1010896	1.254975	0.7131856	0.5631857	0.3436261	0.08718864	0.06391537	0.0341975	0.0424638	0.2991626	0.2407628	0.08054603	0.08376829	0.06772393	0.09730081	0.08326607	0.03645809
121.858	1	0.05230496	0.05080693	0.07555141	0.06384173	1.007311	1.567004	0.6355826	0.5828147	0.08779896	0.1297909	0.1206581	0.1491231	0.2662928	0.206347	0.4630467	0.539725	0.2406831	0.3321165	0.3864442	0.3298076	1.773172	2.586106	2.746629	2.316131
121.859	1	0.1001524	0.1109879	0.08003334	0.07422372	0.1278781	0.3672684	0.9275414	0.7242579	0.08047293	0.09918407	0.1144044	0.1104579	0.6908343	0.5401337	0.1549695	0.231895	0.05660816	0.07777419	0.05889653	0.0396258	0.1517833	0.1892452	0.1790157	0.2680524
121.957	1	0.00103321	0.0008811413	0.002310163	0.002212001	0.00218124	0.003793999	0.007408377	0.005410344	0.002240449	0.001441276	0.001089513	0.001249195	0.005996274	0.004387445	0.001362988	0.001943666	0.0008168734	0.001082945	0.0007875046	0.000637287	0.003041742	0.003785659	0.003701823	0.004112401
121.958	1	0.1622108	0.1840946	0.9857754	1.089001	0.1379219	0.1306206	0.08981863	0.0766593	0.9857302	0.6312347	0.4680822	0.2652397	0.06493569	0.04636135	0.05375974	0.04219059	0.2375636	0.1688176	0.09406068	0.1008069	0.06749336	0.07843538	0.08763517	0.0191506
121.958	1	0.07525786	0.03817779	0.05209026	0.06535608	1.033476	1.584042	0.6551777	0.5328628	0.1055004	0.1220224	0.1141073	0.1436248	0.3035314	0.2378045	0.4864981	0.5478623	0.2599787	0.3246385	0.3681739	0.2954761	1.825768	2.557477	2.661698	2.214889
121.959	1	0.1009299	0.1317935	0.09291425	0.09618649	0.1258938	0.3212609	0.9849249	0.7254968	0.08141115	0.1058251	0.1176821	0.1049193	0.8175021	0.5830707	0.1712218	0.2548675	0.06120935	0.05424614	0.0789794	0.04367479	0.1710647	0.1451988	0.1693183	0.2871941
122.057	1	0.0009567711	0.001049013	0.002331944	0.002325377	0.002621945	0.003297945	0.01029433	0.007096578	0.00233611	0.001729968	0.001107309	0.001116237	0.009367159	0.005743454	0.002788668	0.002925949	0.000953489	0.001166861	0.001021715	0.0009646635	0.002876004	0.004069786	0.004272905	0.004254321
122.058	1	0.1733293	0.1789266	0.9577876	1.046357	0.1384159	0.1155851	0.1051205	0.06671639	1.009052	0.6709769	0.5126249	0.2521225	0.07535501	0.06929409	0.0708724	0.04523996	0.2160638	0.2029135	0.1282031	0.1248327	0.06463165	0.08370349	0.06678994	0.03662057
122.058	1	0.06762224	0.03779718	0.05217676	0.08135947	1.067446	1.693861	0.614596	0.4250228	0.1211135	0.1491944	0.1181176	0.1413554	0.3447421	0.2760238	0.4934875	0.5751889	0.238785	0.3068765	0.3635067	0.2887349	1.828631	2.534841	2.626924	2.144659
122.059	1	0.1260385	0.1357401	0.06441442	0.09602722	0.1685399	0.187841	1.358635	0.9401996	0.1442055	0.08569169	0.1349821	0.06963536	1.281082	0.7625802	0.3809827	0.3618703	0.0950172	0.0978155	0.09200729	0.04831321	0.1539241	0.1452253	0.1929901	0.2614618
122.157	1	0.001493932	0.002023304	0.003889393	0.001748291	0.002197288	0.002636543	0.007598465	0.005277184	0.001816099	0.002870817	0.001673969	0.002319088	0.007292049	0.004516429	0.001955794	0.002259627	0.001421824	0.001931172	0.001699008	0.001217945	0.003146441	0.004385232	0.004259933	0.004777594
122.158	1	0.1896586	0.123254	1.222572	1.175296	0.1452528	0.09035338	0.1088741	0.08924503	1.251907	0.7246699	0.7241049	0.3651663	0.06263069	0.05571005	0.07208031	0.04352245	0.2706469	0.2737713	0.1742673	0.1322446	0.07446793	0.08172407	0.05214774	0.06479311
122.158	1	0.06472337	0.03207796	0.04819382	0.06888672	0.947202	1.542143	0.6204191	0.2965754	0.1043256	0.1445033	0.1096096	0.1430501	0.3141253	0.2931037	0.4474166	0.5628384	0.2295766	0.323838	0.3989433	0.3387434	1.827796	2.527984	2.851974	2.360128
122.159	1	0.06163661	0.1208141	0.08078693	0.113437	0.136468	0.1813574	1.015833	0.6983874	0.1028566	0.06154998	0.09410322	0.110042	1.01506	0.6194035	0.260357	0.2745953	0.09007776	0.08171961	0.09856812	0.08645674	0.1943925	0.1782306	0.1596508	0.3283988
122.256	1	0.00118749	0.001052445	0.003945304	0.002330676	0.002366927	0.001913616	0.009269239	0.005258141	0.002912326	0.002457008	0.002085312	0.001775363	0.008582364	0.004643207	0.002679097	0.002590617	0.0009270064	0.001524052	0.001161411	0.00100226	0.003242373	0.004598303	0.003668243	0.004887125
122.257	1	0.3204469	0.08981081	1.400059	1.234601	0.159036	0.1000086	0.09996789	0.1157648	1.324994	0.8129633	0.709781	0.3444692	0.05277381	0.07114529	0.04656091	0.04385569	0.2634696	0.2952768	0.1959661	0.1522221	0.04835601	0.07627339	0.04553346	0.05682453
122.258	1	0.06916615	0.03709858	0.05530205	0.07837301	0.9376689	1.513134	0.5994632	0.1971642	0.1115808	0.1499141	0.1298992	0.1325049	0.318009	0.3379244	0.5060547	0.5825083	0.2372597	0.3210448	0.3861261	0.3332446	1.923149	2.609269	2.756319	2.252115
122.259	1	0.05826668	0.09801544	0.08465979	0.1259431	0.1487731	0.1738854	1.248133	0.7136569	0.1261753	0.102029	0.112136	0.06838336	1.193677	0.6460938	0.3530074	0.319754	0.1334278	0.1018609	0.06108335	0.07400582	0.2204653	0.2354728	0.1243538	0.3398566
122.357	1	0.001271797	0.0009712938	0.003464393	0.002662123	0.00173487	0.001426787	0.006799535	0.003446843	0.003224948	0.001850464	0.001791777	0.001088801	0.006084802	0.00303673	0.001946416	0.001924869	0.0009291933	0.001294954	0.0007878643	0.001171968	0.003012506	0.004376418	0.00359355	0.004450453
122.358	1	0.4019575	0.1128996	1.290787	1.135056	0.1449155	0.1075538	0.09450632	0.07912463	1.177263	0.7894915	0.5894154	0.237196	0.0607656	0.06805087	0.0703223	0.05305778	0.2677332	0.2822215	0.171343	0.1487477	0.06158101	0.07309722	0.04284874	0.03929803
122.358	1	0.07820136	0.05250984	0.06338938	0.1046436	0.9446904	1.505642	0.6222833	0.2096746	0.1200718	0.1615219	0.1569832	0.1407724	0.3602527	0.4220232	0.6055635	0.6286436	0.2713364	0.3594868	0.3805683	0.341013	2.049438	2.80781	2.675199	2.193921
122.359	1	0.112622	0.08577597	0.09731814	0.07536492	0.131479	0.200986	0.9112356	0.48185	0.1234905	0.05328885	0.08407028	0.1025423	0.8516662	0.4463523	0.2246906	0.2167239	0.1363922	0.1226948	0.06210604	0.06177785	0.2107785	0.1914979	0.1353666	0.3161572
122.457	1	0.001197582	0.001086162	0.003568323	0.002846978	0.001223304	0.001471011	0.006687804	0.003047772	0.003266707	0.002081463	0.001831465	0.0009960088	0.005657316	0.002383918	0.002322622	0.002277902	0.001025463	0.001283207	0.0009242294	0.001024436	0.003102256	0.004043386	0.003720975	0.004160217
122.458	1	0.4757945	0.1824735	1.367513	1.131487	0.1566097	0.1253665	0.09763033	0.06366495	1.236371	0.8357947	0.5488937	0.2187179	0.05808342	0.06550125	0.0607682	0.04959441	0.2631417	0.2854161	0.1748973	0.1230678	0.05634438	0.07596325	0.05276314	0.03128922
122.458	1	0.06273585	0.06133096	0.06933773	0.08054376	0.884712	1.436541	0.5717437	0.2632667	0.1254545	0.144454	0.1415352	0.1159847	0.3620462	0.431512	0.6178211	0.5984673	0.2711708	0.3642171	0.3903133	0.3553451	2.006021	2.727859	2.747697	2.289515
122.459	1	0.1634924	0.09440525	0.090925	0.1009917	0.1616847	0.2005425	0.8901436	0.4259485	0.1499945	0.05586622	0.07299049	0.1077572	0.7859524	0.3470252	0.2793395	0.2604453	0.1110525	0.1275031	0.07288977	0.0795393	0.2300928	0.1696911	0.1207503	0.2792998
122.557	1	0.003960085	0.003023035	0.003692251	0.001655408	0.001296425	0.001912562	0.001702817	0.0008968881	0.002743813	0.002325894	0.001875451	0.001643375	0.001629498	0.001152331	0.001607127	0.001199815	0.001540082	0.0013828	0.003508214	0.00268416	0.002573459	0.003076084	0.002981816	0.002512895
122.558	1	0.3905589	0.2725159	1.000885	0.9010716	0.140364	0.1231351	0.06971068	0.0395904	1.017515	0.8093117	0.3836613	0.1512709	0.04374971	0.0493986	0.07105034	0.0605523	0.2211777	0.2456331	0.1260504	0.1882662	0.06245778	0.06340498	0.09786004	0.03671336
122.558	1	0.1763259	0.1038959	0.06827272	0.1048721	0.8555843	1.257825	0.3802175	0.1940441	0.1996401	0.151638	0.2042778	0.1311513	0.3253302	0.343869	0.6735181	0.3974324	0.4317444	0.3782968	0.450935	0.3987763	2.023383	2.427167	2.363051	2.156226
122.559	1	0.04212989	0.06760792	0.07425228	0.06875729	0.1053732	0.07449482	0.1836041	0.09944376	0.05715129	0.03113538	0.0613219	0.07590566	0.2088399	0.1259288	0.1420563	0.1256497	0.07624165	0.06401453	0.05314354	0.06908128	0.1103734	0.1048042	0.06204229	0.07365815
122.657	1	0.004673912	0.003668633	0.003354401	0.001701899	0.001283529	0.001590448	0.001105869	0.0006593276	0.003008469	0.001776948	0.001649598	0.001499145	0.001112586	0.001075867	0.001303845	0.0009230643	0.001493367	0.002187516	0.004098554	0.002550664	0.002261694	0.002550819	0.002875188	0.002159292
122.658	1	0.3501226	0.2929742	0.9907873	0.8723053	0.1368889	0.1364089	0.07074543	0.05311617	1.014792	0.8436795	0.3432684	0.1700151	0.05724555	0.05187618	0.08463035	0.06690596	0.21585	0.2463807	0.1558004	0.2333909	0.06189191	0.06037621	0.1120407	0.04076123
122.658	1	0.2362232	0.1355833	0.05755848	0.1196103	0.8449569	1.136074	0.2763623	0.1906654	0.2218512	0.1503183	0.2084877	0.1530442	0.2997132	0.3348632	0.6539907	0.37046	0.3631148	0.3640621	0.4384816	0.3578375	1.93924	2.196261	2.228162	1.972547
122.659	1	0.06683391	0.05784015	0.06165118	0.06748485	0.07790208	0.08163449	0.1145896	0.08725159	0.0464289	0.04864594	0.05296283	0.05026542	0.1410993	0.1262359	0.1071969	0.08329121	0.06045992	0.05135771	0.04576227	0.0431232	0.07735924	0.07081453	0.05588441	0.03761911
122.757	1	0.002306842	0.002044289	0.002922333	0.002243685	0.001553293	0.001796994	0.001554666	0.001192345	0.003363467	0.001915085	0.001091574	0.001502507	0.001618075	0.001639442	0.001627528	0.001226574	0.001572622	0.001725848	0.002472591	0.001404015	0.002634971	0.002633314	0.003368898	0.002548116
122.758	1	0.3761581	0.2938472	1.0983	0.9618263	0.1530813	0.1452654	0.06772395	0.04140249	1.124388	0.8948465	0.3601682	0.1730439	0.03384274	0.0555314	0.07457702	0.05427241	0.2085592	0.2109935	0.1817282	0.2221567	0.0647866	0.05495368	0.09587537	0.03692039
122.758	1	0.1541705	0.1273477	0.09438189	0.127118	0.7969118	1.115722	0.3776627	0.2578107	0.1656483	0.1327709	0.2051817	0.1331814	0.3286516	0.3990517	0.6784399	0.4354733	0.3359494	0.3615786	0.4924758	0.3886809	2.074698	2.342037	2.641161	2.228524
122.759	1	0.09806469	0.0799663	0.09180292	0.107978	0.1204463	0.1290914	0.1717331	0.1546846	0.07803134	0.07370282	0.07408996	0.08053453	0.2142011	0.1964899	0.1618064	0.1199121	0.09162233	0.07368755	0.06371619	0.06772819	0.1284914	0.1164508	0.09215149	0.06553376
122.857	1	0.00391329	0.00361162	0.002818354	0.002305848	0.002779902	0.002909494	0.005738442	0.004971741	0.004217052	0.001431786	0.001245734	0.002140577	0.005681497	0.004408193	0.003155662	0.002198302	0.001579868	0.002644325	0.003525225	0.00175501	0.00311772	0.003182445	0.003989449	0.0037096
122.858	1	0.3844683	0.2950015	1.218883	1.02959	0.1574437	0.1399441	0.0725634	0.05217824	1.201854	0.8441347	0.3886681	0.2180383	0.06310751	0.0528197	0.0832481	0.05384784	0.2086246	0.1687766	0.2245118	0.2330995	0.06990081	0.0433908	0.09626423	0.03501212
122.858	1	0.09131065	0.05311407	0.1027248	0.07025669	0.7936378	1.287222	0.5197875	0.3680574	0.1502526	0.1470289	0.1362477	0.09534939	0.3645885	0.3791688	0.5969978	0.4746958	0.3038122	0.3353085	0.4531405	0.4150263	2.06257	2.503121	3.128231	2.59489
122.859	1	0.1052328	0.1499305	0.1017075	0.1075613	0.2081706	0.1865253	0.7326402	0.6770205	0.104814	0.07743932	0.1184794	0.1427226	0.7577559	0.5989868	0.3754062	0.2675218	0.1074061	0.1066866	0.1088348	0.08557896	0.2760027	0.1542439	0.06405834	0.1463274
122.957	1	0.08755237	0.08166915	0.0461954	0.01740985	0.01261039	0.01940022	0.03447515	0.02171487	0.04712366	0.0325263	0.03215008	0.05017964	0.03360989	0.02107885	0.01263081	0.02105931	0.04325411	0.07311827	0.08642005	0.04901201	0.0180267	0.02621706	0.02533937	0.0141235
122.958	1	0.2499768	0.2910935	0.9184658	0.7608064	0.1013486	0.09958964	0.06225994	0.08633932	0.8030268	0.5840358	0.2509655	0.2696702	0.05038976	0.05179975	0.04603095	0.06012106	0.09920293	0.1373711	0.1986348	0.3289835	0.04591963	0.05564148	0.07358229	0.03077363
122.958	1	0.07263811	0.06102144	0.06693579	0.06000416	0.889618	1.498365	0.5137465	0.2987373	0.1060516	0.1261824	0.1404964	0.08778743	0.2807286	0.2988906	0.5151883	0.3707987	0.2816242	0.316926	0.5030442	0.444289	1.944116	2.254981	3.389656	2.779122
122.959	1	0.1790677	0.1373398	0.08326778	0.09134467	0.2539273	0.7818239	2.104621	1.348663	0.1765788	0.2404845	0.2113574	0.1462557	1.981979	1.443602	0.5149517	0.5828244	0.1869327	0.1307488	0.1041332	0.1218907	0.07887005	0.2649769	0.1992837	0.2553381
123.057	1	0.3801359	0.3307839	0.1602708	0.07899407	0.04820088	0.04659108	0.040206	0.04180272	0.1751854	0.1419485	0.1499048	0.1870877	0.04499918	0.03254092	0.04136137	0.04602362	0.2027194	0.3161699	0.3700411	0.2217491	0.03942794	0.05043184	0.05059908	0.0336116
123.058	1	0.2632343	0.2776345	1.180397	0.9526555	0.1556481	0.1096283	0.07848832	0.06586407	1.11669	0.6286864	0.3295104	0.2734257	0.07961945	0.04067896	0.05323045	0.05249	0.1921012	0.1296334	0.2010964	0.2626886	0.07550631	0.05709066	0.05044302	0.0342826
123.058	1	0.07171276	0.05998491	0.07679903	0.05792794	1.037928	1.687277	0.4719757	0.2532651	0.1172149	0.1583482	0.1625023	0.09531194	0.2575227	0.2923796	0.5183527	0.3354118	0.2899684	0.3069818	0.4680658	0.4312829	1.979059	2.280025	3.30285	2.685713
123.059	1	0.2017199	0.2269046	0.1565979	0.1023327	0.2914909	0.9068563	2.314054	1.233209	0.1607278	0.2102491	0.1783342	0.1869227	2.267835	1.511912	0.5753006	0.7088738	0.1535016	0.1099505	0.08872187	0.1123064	0.1516864	0.3927388	0.2345708	0.3783613
123.157	1	0.2438559	0.2107557	0.1468239	0.1031832	0.03982451	0.03345806	0.0414795	0.0301592	0.1250676	0.1143417	0.1179714	0.1244839	0.04023147	0.03450834	0.03530358	0.03494819	0.1735623	0.2189926	0.2557106	0.1743661	0.0408455	0.050167	0.04666529	0.02508156
123.158	1	0.2535702	0.272746	1.153887	0.9320506	0.144514	0.106683	0.0785931	0.04951336	1.106414	0.602072	0.311769	0.2664725	0.0808985	0.03775879	0.04916887	0.04516401	0.1828079	0.1119036	0.1781607	0.2367774	0.05154378	0.05184479	0.05271955	0.03824527
123.158	1	0.0555308	0.07621853	0.1226793	0.06630327	1.059411	1.639202	0.4762742	0.2439735	0.1143725	0.1614107	0.1660783	0.06863174	0.2781442	0.3100182	0.4758457	0.2769209	0.3151607	0.3250903	0.4895408	0.4379191	2.04842	2.318526	3.360509	2.706484
123.159	1	0.1735222	0.2545897	0.1429751	0.1209748	0.289666	0.8873769	2.272079	1.136617	0.1771331	0.2021724	0.1623196	0.1998804	2.320427	1.41759	0.6076285	0.7025748	0.1267628	0.1372316	0.1268743	0.07122571	0.246035	0.4161762	0.2400331	0.4045764
123.257	1	0.5455558	0.4785333	0.22618	0.1393417	0.0418421	0.0386649	0.0480836	0.04403018	0.1414878	0.1273006	0.1586754	0.1550041	0.04393294	0.03915561	0.03721366	0.03584897	0.2838065	0.3180581	0.3304072	0.2188538	0.04167586	0.04137352	0.0491493	0.03872654
123.258	1	0.2872367	0.3137364	1.341503	1.068011	0.1335782	0.1053953	0.09174415	0.05417346	1.230271	0.6783429	0.4347177	0.3024233	0.06805412	0.04596939	0.0468753	0.04478681	0.2108773	0.1500906	0.1396624	0.1426971	0.06216072	0.03827972	0.0509009	0.01741372
123.258	1	0.05885156	0.07196454	0.1344328	0.05426462	1.133256	1.692001	0.4683979	0.268033	0.1168633	0.1641871	0.155757	0.0542806	0.2701313	0.3200772	0.4719484	0.2345074	0.3084529	0.3359376	0.5019973	0.422105	2.085492	2.343617	3.317423	2.671826
123.259	1	0.1421252	0.2042089	0.1028589	0.1005953	0.267683	0.8735962	2.39692	1.237945	0.1715873	0.1960938	0.1764732	0.2395999	2.452123	1.460956	0.6900658	0.711695	0.1420122	0.1510121	0.07119038	0.05634414	0.2963096	0.4757404	0.2387015	0.3709004
123.357	1	0.7731821	0.6214183	0.2386401	0.2002141	0.04402936	0.04319385	0.03529145	0.02867924	0.1335412	0.1498053	0.1013487	0.2015186	0.05266989	0.03617426	0.03362384	0.04537474	0.3797599	0.2388143	0.3898323	0.2199302	0.02476651	0.03054499	0.04072742	0.0235774
123.357	1	0.2945654	0.4229327	1.556073	1.235808	0.1681537	0.1189091	0.109077	0.0597815	1.344208	0.7888352	0.5495082	0.3544888	0.0710033	0.06502288	0.05131243	0.04791564	0.2256475	0.2027773	0.07499128	0.1009803	0.07483182	0.05183304	0.05356189	0.03424143
123.358	1	0.061897	0.06079592	0.1157877	0.05188255	1.151219	1.723181	0.4414027	0.2959336	0.1063086	0.1523704	0.1320879	0.04890195	0.2544678	0.2873385	0.4451903	0.2148777	0.2991875	0.3260622	0.493641	0.4055063	2.091524	2.374251	3.335327	2.68962
123.359	1	0.1261247	0.1682463	0.1364436	0.0976958	0.2749278	0.789064	2.578307	1.44669	0.1281458	0.1667842	0.234043	0.2859037	2.50792	1.569203	0.7397411	0.7404397	0.1200706	0.1292672	0.1288182	0.05831552	0.3090278	0.499332	0.3613759	0.3021058
123.457	1	0.816925	0.6165891	0.1925611	0.2118074	0.03833327	0.02709434	0.04241852	0.04160393	0.1493826	0.1592673	0.142812	0.2541051	0.04888527	0.04637966	0.05225631	0.04235145	0.4151935	0.133801	0.410495	0.2166248	0.03280475	0.02858243	0.03056788	0.01672424
123.457	1	0.25454	0.4214468	1.564585	1.271005	0.1673228	0.1264914	0.1041834	0.06123144	1.319758	0.7944126	0.5362268	0.3421762	0.0754865	0.06967692	0.05420095	0.04310314	0.2359605	0.2075979	0.06439934	0.1098601	0.0795049	0.06734254	0.0648318	0.03858576
123.458	1	0.05936756	0.06360512	0.1041538	0.06846952	1.183772	1.797625	0.421718	0.3536924	0.1101415	0.1498259	0.1108199	0.06988928	0.2367374	0.2687387	0.4416257	0.230167	0.2800831	0.3158242	0.4855423	0.3877027	2.095965	2.408641	3.272747	2.677204
123.459	1	0.1185006	0.1572334	0.1309325	0.1210625	0.2838702	0.6536557	2.68124	1.59916	0.1689749	0.1252202	0.2944332	0.2574709	2.546014	1.727254	0.7485299	0.7725027	0.1531737	0.1232085	0.1812279	0.07343052	0.3188326	0.4911598	0.464381	0.2301153
123.557	1	0.5843236	0.4181419	0.1502076	0.1885018	0.03960059	0.03198286	0.0478196	0.04866474	0.1650076	0.1603088	0.1763017	0.2387923	0.03993649	0.03993215	0.04939389	0.03184873	0.3210436	0.0565952	0.3261828	0.1823089	0.03036574	0.02066254	0.03521607	0.01245628
123.558	1	0.2280014	0.3550991	1.431094	1.201838	0.1469094	0.1309964	0.09542754	0.06466867	1.218072	0.7816361	0.4801893	0.3035007	0.07146376	0.074115	0.05726137	0.03206142	0.2598123	0.2288915	0.09803953	0.1060858	0.07700432	0.05209456	0.07147372	0.03594417
123.558	1	0.07159817	0.07752413	0.1030175	0.06219865	1.199654	1.843438	0.4119241	0.4001373	0.1108716	0.1634331	0.1153641	0.09853356	0.2707452	0.288182	0.4408598	0.2599598	0.2771294	0.3105229	0.5052995	0.3976128	2.042988	2.391132	3.210361	2.654139
123.559	1	0.1224912	0.151548	0.1057398	0.111852	0.2677482	0.4912144	2.61782	1.680048	0.134956	0.1278769	0.2340916	0.2317848	2.51321	1.914814	0.6847268	0.7236866	0.13267	0.1011916	0.129544	0.0564986	0.3444311	0.4571153	0.4509654	0.1308286
123.657	1	0.641858	0.4308498	0.1395134	0.2314344	0.03321569	0.02147706	0.05561547	0.0491342	0.164805	0.1745285	0.230192	0.2552747	0.04018669	0.04498384	0.05539955	0.03544593	0.3339218	0.1508411	0.3767863	0.1702535	0.04364007	0.02611155	0.03325543	0.01713023
123.658	1	0.2256701	0.3313104	1.394855	1.188488	0.1543274	0.1274668	0.09592053	0.06574718	1.27312	0.8242733	0.4747819	0.2910882	0.08247774	0.08321941	0.0560445	0.03223907	0.2713213	0.2694514	0.1719349	0.1135644	0.07571853	0.06385918	0.0720833	0.05730129
123.658	1	0.06174194	0.08019006	0.08843984	0.05753829	1.214315	1.893234	0.392517	0.3946311	0.1172732	0.1573776	0.1081548	0.1159452	0.2153199	0.2545583	0.4283016	0.3355664	0.2585697	0.3304567	0.4843442	0.3954244	1.956055	2.359271	3.207016	2.707268
123.659	1	0.1149969	0.1194769	0.137445	0.1438747	0.3516588	0.415618	2.800959	1.89541	0.1410354	0.107185	0.2557487	0.2353157	2.445883	2.061671	0.7330958	0.7581001	0.08709777	0.09718224	0.157322	0.07275193	0.357949	0.4189024	0.5063279	0.1183814
123.757	1	0.607685	0.3975972	0.1246188	0.2332714	0.03671621	0.02651193	0.04205344	0.05296636	0.1458055	0.1794076	0.2495273	0.2390924	0.03613882	0.04942796	0.05041221	0.03471253	0.3011822	0.2240876	0.3875705	0.1508205	0.04294164	0.02598509	0.03941047	0.01746746
123.757	1	0.2559655	0.3283514	1.416404	1.196817	0.1717103	0.1294856	0.07723543	0.08473889	1.342835	0.8594587	0.5037678	0.3163756	0.07268029	0.07352958	0.06036644	0.03275678	0.2929716	0.2751162	0.2393101	0.1218712	0.07806784	0.0677618	0.07930176	0.06827643
123.758	1	0.07835266	0.09015785	0.1059389	0.06066944	1.228489	1.956631	0.4254424	0.4323574	0.1192788	0.1641936	0.1062822	0.1473568	0.1906198	0.2558459	0.4087561	0.3992424	0.2535773	0.3135067	0.4925331	0.4224891	1.922562	2.332322	3.167913	2.697547
123.759	1	0.1157611	0.1024868	0.1588072	0.1556505	0.372641	0.3947424	2.781169	1.942404	0.1443171	0.125831	0.268037	0.1581576	2.409391	2.198119	0.8007903	0.7505284	0.09374221	0.09348696	0.1368723	0.06777838	0.388113	0.3766291	0.4690001	0.2301527
123.857	1	0.3477315	0.2521711	0.1436809	0.1879237	0.0341134	0.03651637	0.05223457	0.04375946	0.1029208	0.1290722	0.194447	0.1607016	0.04670512	0.05450122	0.03785609	0.03110225	0.183338	0.2152843	0.2223685	0.09140765	0.03999401	0.03887465	0.03261676	0.02137274
123.858	1	0.2325258	0.2131643	1.133791	1.023562	0.1357179	0.1199152	0.1062706	0.0646143	1.112855	0.8273017	0.4645722	0.23652	0.04864279	0.07761238	0.05293826	0.03713072	0.237082	0.3109539	0.1723715	0.1823707	0.05530657	0.0536581	0.07630459	0.06054985
123.859	1	0.06473964	0.08215246	0.0855863	0.06655952	1.239006	1.933304	0.4068196	0.3686496	0.1125337	0.1460749	0.1123679	0.1239412	0.1562822	0.2213686	0.3912907	0.4310003	0.2275739	0.3119981	0.4635882	0.4028689	1.869423	2.299929	3.10745	2.716177
123.859	1	0.1438233	0.1103844	0.1584904	0.1546117	0.328162	0.3433994	2.951849	2.01453	0.1662744	0.1175317	0.2387357	0.139858	2.214083	2.19266	1.002685	0.7600955	0.06182639	0.1007301	0.0958326	0.1081443	0.3317483	0.4427823	0.4210338	0.3837238
123.957	1	0.1095133	0.1006218	0.06818528	0.06558644	0.01810432	0.02111466	0.03670194	0.02906205	0.06288129	0.05282682	0.06697034	0.06689052	0.03184681	0.02881132	0.01321242	0.02256684	0.07771892	0.08065479	0.06987593	0.0475751	0.02014908	0.01942984	0.01561339	0.01873259
123.958	1	0.2475754	0.2679172	0.9517759	0.8687446	0.1150103	0.1134282	0.1090726	0.05081424	0.9210115	0.7551459	0.4360491	0.1828561	0.04308368	0.07732037	0.0549927	0.0442935	0.1677459	0.3161454	0.09527368	0.2089557	0.04769145	0.05154639	0.07078357	0.04782373
123.959	1	0.03945533	0.06419419	0.06772861	0.04644302	1.255048	1.953758	0.3741124	0.260426	0.1088902	0.1394273	0.1002278	0.1125696	0.1299028	0.2044308	0.3846791	0.474788	0.2219973	0.3166175	0.4438639	0.4194076	1.786319	2.266438	3.06855	2.712744
123.959	1	0.1756052	0.1177076	0.1849674	0.1253078	0.2719946	0.3465009	3.075999	2.097768	0.1627599	0.09843248	0.2097825	0.1643746	2.055294	2.151589	1.234181	0.8397889	0.08342321	0.08525575	0.09012388	0.07924804	0.2618387	0.4920228	0.359308	0.5338963
124.057	1	0.1441369	0.1366633	0.1037075	0.1005773	0.01549261	0.01735216	0.0506772	0.02886532	0.06916945	0.05955139	0.07906759	0.07672561	0.03328877	0.02947981	0.02464282	0.02545778	0.08800864	0.09305324	0.07681953	0.05058737	0.02900611	0.02294188	0.01807323	0.01740464
124.057	1	0.2461487	0.2006956	1.020432	0.9036477	0.1233564	0.1179939	0.1070788	0.04868579	1.039607	0.7887223	0.4300562	0.2065086	0.05176827	0.08798821	0.05375993	0.06037078	0.1433351	0.3444339	0.1191893	0.2099976	0.07201627	0.07084973	0.08597966	0.04140711
124.058	1	0.03572087	0.04108958	0.06207149	0.0476732	1.261184	1.942317	0.3259968	0.1875451	0.1167234	0.1245499	0.09753181	0.1340837	0.1340593	0.1864907	0.3980794	0.4664704	0.2008833	0.3169848	0.4297203	0.4084452	1.694432	2.219331	3.00804	2.664773
124.059	1	0.167508	0.1119493	0.1717167	0.107917	0.2459869	0.413612	3.245972	2.116938	0.2067813	0.107626	0.2387482	0.1655679	1.854773	2.003044	1.452258	0.990088	0.08328505	0.07333846	0.1021202	0.1155631	0.2332211	0.476009	0.3201794	0.6486164
124.157	1	0.06351529	0.05219553	0.02982	0.03120219	0.01816853	0.02163714	0.03517143	0.03058228	0.0274802	0.02874838	0.02666299	0.02442887	0.02871732	0.02851202	0.02753249	0.01875685	0.02816336	0.03655527	0.04314361	0.02140842	0.01620051	0.02024082	0.01630473	0.01255899
124.158	1	0.2806129	0.189271	0.9960742	0.8794217	0.123183	0.1139127	0.1050583	0.06272328	1.011208	0.7638491	0.4212875	0.2036992	0.05616199	0.0805396	0.05818534	0.06522845	0.1366872	0.3223637	0.1207748	0.2289187	0.07039528	0.06343137	0.07405547	0.03775968
124.158	1	0.04185917	0.0287928	0.05390918	0.05311368	1.249176	1.946769	0.2837863	0.1087275	0.1068028	0.1235903	0.1127743	0.1495694	0.1440362	0.1996899	0.4139254	0.4622346	0.1956092	0.3027405	0.4082474	0.3926705	1.625602	2.188584	2.939251	2.626295
124.159	1	0.1520198	0.09935815	0.166412	0.08780697	0.2802547	0.4407218	3.331623	2.101638	0.1820024	0.07457742	0.2347905	0.1671453	1.688934	1.83228	1.599388	1.098059	0.09689444	0.102167	0.08882465	0.1040856	0.2400903	0.4245511	0.2333319	0.6947094
124.257	1	0.009242395	0.006499974	0.001402993	0.003201098	0.003849118	0.005629557	0.02631848	0.01596367	0.003219199	0.001399488	0.002508668	0.0008470506	0.01121287	0.0107014	0.009997176	0.006908829	0.00341958	0.003359372	0.004750578	0.002271775	0.003598045	0.004894737	0.004611576	0.005503925
124.258	1	0.3223517	0.1923539	0.9209741	0.8047885	0.1151719	0.110489	0.1047885	0.07068316	0.9203017	0.6981331	0.387953	0.1721014	0.04643567	0.07279052	0.06001862	0.04522989	0.0964469	0.2732855	0.1478714	0.2430245	0.04855288	0.07587858	0.07355564	0.04555133
124.258	1	0.05151741	0.04913089	0.04784577	0.02511425	1.229264	1.847937	0.3462824	0.1301569	0.08813118	0.1111663	0.1013323	0.1198564	0.1525543	0.1921735	0.4372339	0.435573	0.1923596	0.2841661	0.376613	0.32686	1.550613	2.090672	2.689818	2.333529
124.259	1	0.1928421	0.1748437	0.1424504	0.1205995	0.3234813	0.5118707	3.466693	2.079295	0.1816746	0.09868623	0.2101295	0.1714544	1.360602	1.35183	1.375186	0.9084366	0.08659467	0.1160394	0.1091932	0.07544808	0.2499316	0.3321888	0.2867108	0.6069119
124.357	1	0.001563665	0.001391791	0.002815383	0.002512476	0.002785771	0.004181006	0.01434679	0.009226306	0.002886676	0.002236957	0.001117308	0.0007046827	0.009649277	0.006175934	0.004457657	0.003461366	0.0009929913	0.001328298	0.00113261	0.0008919768	0.003558994	0.003752919	0.00441323	0.004218419
124.357	1	0.3463506	0.1177083	1.183553	0.976909	0.1501353	0.1376153	0.08754461	0.0627634	1.153348	0.8278474	0.4218129	0.1970542	0.06033171	0.09140137	0.05527147	0.03983565	0.1575935	0.2578025	0.1457529	0.2387987	0.06309378	0.05213936	0.05328858	0.04733525
124.358	1	0.04078519	0.03224979	0.05221728	0.05023425	1.126244	1.687888	0.4324394	0.2785418	0.07655591	0.1199428	0.1051371	0.1080341	0.2012969	0.2603644	0.5080026	0.4887849	0.2176943	0.298359	0.3500437	0.3138217	1.626625	2.127129	2.509291	2.174151
124.359	1	0.1689229	0.1715179	0.1183166	0.07488495	0.2071155	0.2798902	1.959082	1.256236	0.1548123	0.1054405	0.1408809	0.1134426	1.308879	0.8090996	0.6326301	0.4304468	0.1466387	0.08808558	0.07604965	0.0827331	0.2074486	0.1852719	0.2020696	0.2846637
124.457	1	0.001078948	0.000828721	0.003039068	0.002736169	0.001790031	0.003159219	0.008826469	0.00617535	0.003031564	0.001887912	0.0009512208	0.0006209371	0.006964656	0.004324502	0.001948837	0.001862019	0.0007834646	0.001155539	0.001110557	0.001355916	0.002843747	0.003775072	0.003798686	0.004574238
124.457	1	0.335538	0.1404306	1.314996	1.06702	0.1620261	0.1601934	0.08115683	0.06147097	1.253875	0.841239	0.423921	0.1890106	0.07017141	0.06708904	0.03131512	0.03533702	0.1525953	0.1993416	0.1497607	0.241345	0.05061546	0.04720774	0.04216536	0.05057392
124.458	1	0.03803818	0.03437835	0.05142408	0.06128246	1.119431	1.709737	0.4928251	0.41767	0.08752125	0.1230549	0.1006949	0.1175448	0.2254517	0.2725378	0.5041472	0.4961113	0.2394686	0.2954263	0.3501892	0.3169026	1.667563	2.155292	2.443114	2.099925
124.459	1	0.09111202	0.1227892	0.07582178	0.06757005	0.1019524	0.2558696	1.222926	0.816118	0.1187906	0.07571794	0.1045944	0.05739254	0.9735836	0.5960615	0.2445286	0.2356516	0.09583555	0.0820966	0.08089787	0.06519419	0.1798362	0.1680914	0.1794351	0.3391668
124.557	1	0.0009708384	0.0007588504	0.002943632	0.002749254	0.001199515	0.002349561	0.00841461	0.00552205	0.003450864	0.001672318	0.001052881	0.0007488838	0.006153622	0.003650077	0.001627231	0.001798625	0.0008053033	0.0008983873	0.0009609342	0.001188844	0.002816668	0.003577478	0.003535404	0.004519605
124.558	1	0.3206304	0.1271717	1.40514	1.107399	0.160273	0.1595588	0.08108733	0.06195983	1.351977	0.8184851	0.4236488	0.1770173	0.07813822	0.05028865	0.02778855	0.03322233	0.1322866	0.169807	0.1565378	0.2561343	0.04226319	0.05715821	0.04273398	0.05198834
124.558	1	0.03893533	0.0452254	0.05234408	0.06259798	1.123335	1.750963	0.509368	0.5151116	0.09629292	0.1241895	0.1049514	0.1339156	0.1994463	0.2623837	0.4973001	0.4744071	0.2373412	0.3049932	0.3510699	0.2993827	1.696737	2.200758	2.355794	2.033214
124.559	1	0.06589091	0.1087702	0.07847361	0.08075839	0.1273423	0.2808233	1.186913	0.7353036	0.1027896	0.1023847	0.08477635	0.07036406	0.8698919	0.5077517	0.1945605	0.2056223	0.08305332	0.06169916	0.05164619	0.05998034	0.1658913	0.1704519	0.1444056	0.3539323
124.657	1	0.00116821	0.0006042032	0.003031249	0.002393109	0.001598894	0.001407847	0.008537709	0.004874275	0.00312667	0.001892227	0.001026664	0.000738659	0.00610025	0.003178494	0.001715374	0.002108805	0.0008029695	0.0007913476	0.0007888823	0.00137376	0.002914723	0.003681162	0.003647752	0.004375896
124.658	1	0.3456918	0.1338904	1.255933	0.9869202	0.1586349	0.1403874	0.07947063	0.0566879	1.217339	0.7372725	0.341832	0.1334387	0.06898271	0.05007771	0.03035666	0.05177488	0.1587302	0.1537591	0.1606409	0.3125051	0.04979615	0.05045854	0.04927253	0.04676607
124.658	1	0.04355679	0.05967118	0.05584103	0.0648372	1.13743	1.870778	0.4870349	0.6984779	0.1140941	0.1433349	0.1224696	0.1564925	0.202957	0.3020757	0.5268425	0.4987991	0.2561745	0.3382479	0.366505	0.3176425	1.756334	2.335952	2.339444	2.085339
124.659	1	0.1000759	0.09722614	0.09895296	0.05938372	0.2117652	0.2598031	1.216239	0.635639	0.1196067	0.08156448	0.08885133	0.1039984	0.8526426	0.4456418	0.1954097	0.2498642	0.1085934	0.09040208	0.06804811	0.07592804	0.1704088	0.1839763	0.1690963	0.3227598
124.757	1	0.001078118	0.0005774325	0.002331324	0.00189336	0.001537006	0.002274449	0.0009078659	0.0009110281	0.002378986	0.001584147	0.0006613774	0.0003666428	0.0008963607	0.0007887467	0.0009342433	0.0006874269	0.0006761949	0.000718549	0.0007900919	0.0009211146	0.002172683	0.002926421	0.002817662	0.002652702
124.758	1	0.3552864	0.1913246	1.070696	0.8484859	0.1668367	0.1321794	0.07812922	0.04154598	1.070657	0.6656959	0.2795264	0.1170859	0.06607741	0.04220802	0.04810033	0.05645705	0.2125496	0.1523351	0.1591948	0.3047056	0.06615945	0.06388403	0.04469378	0.05013352
124.758	1	0.04310569	0.07684703	0.0707309	0.0813652	1.015925	1.781287	0.5268788	0.8030612	0.09118847	0.1153918	0.1198625	0.1821724	0.2490802	0.3725555	0.5943463	0.6277507	0.2478133	0.3487476	0.3807733	0.3862082	1.721615	2.309705	2.277708	2.21166
124.759	1	0.04045828	0.04065161	0.02348409	0.03387689	0.0511592	0.05108559	0.1120442	0.0662133	0.03898225	0.03163673	0.03387558	0.04189264	0.1046809	0.06746197	0.05171826	0.0246051	0.01925194	0.03552525	0.0364316	0.01336886	0.02950981	0.03391375	0.05344809	0.05079847
124.857	1	0.0007861091	0.0006910219	0.001825152	0.001624444	0.001192873	0.00203487	0.0005646888	0.0008200217	0.002048546	0.00135695	0.0005410592	0.0003150942	0.0004955065	0.000548508	0.0007907351	0.0006756335	0.0006616855	0.0005723501	0.0007634758	0.0007941901	0.002007378	0.002696703	0.002751259	0.002477006
124.858	1	0.3132733	0.2496713	0.8628086	0.7399409	0.1318861	0.1166953	0.07350125	0.03732137	0.9160657	0.6384916	0.2518453	0.1145464	0.07741143	0.04941821	0.05574134	0.04772991	0.2106467	0.1181928	0.1493836	0.2493703	0.0465677	0.04641587	0.04034222	0.04142363
124.859	1	0.09509233	0.09732291	0.07809807	0.09852017	0.8730846	1.60255	0.4920571	0.7792845	0.1119316	0.0979964	0.1012433	0.1366	0.2774081	0.3613954	0.5245235	0.5560497	0.2225004	0.3121284	0.377164	0.3666553	1.599603	2.0864	2.223955	2.222201
124.859	1	0.0007363585	0.0006681028	0.001723466	0.001596407	0.002163917	0.001509986	0.01111651	0.005656701	0.002135361	0.001403595	0.0008723993	0.0009955137	0.01216551	0.00747387	0.004805683	0.003989833	0.0008772542	0.0007137875	0.0008741102	0.0009032234	0.003708202	0.003195568	0.003808092	0.00322708
124.957	1	0.0007138329	0.0006982189	0.00165774	0.00145785	0.001181705	0.00203908	0.0005601253	0.0007177181	0.001778706	0.001412231	0.0007224612	0.0002891101	0.0004271475	0.0005303293	0.0007414876	0.0007073343	0.0006886666	0.0006004736	0.0007374787	0.0007585473	0.001929195	0.002571562	0.002701231	0.00241874
124.958	1	0.2719939	0.2955363	0.7358712	0.6789507	0.1114461	0.1145164	0.07327722	0.03895267	0.8017484	0.6406291	0.2809615	0.1139831	0.05379805	0.05191679	0.06591203	0.03506126	0.2127969	0.1315428	0.1575487	0.2040562	0.04213543	0.05107087	0.04934026	0.03897165
124.958	1	0.116717	0.112044	0.07197461	0.1031319	0.8629567	1.61461	0.4858958	0.7455029	0.1428861	0.1152169	0.1162458	0.1339666	0.3057835	0.3045484	0.5100219	0.5440514	0.2163535	0.3004917	0.3733065	0.3311671	1.597299	2.068648	2.222945	2.128213
124.959	1	0.0006802361	0.0008648959	0.00165521	0.001725028	0.001501805	0.001439405	0.006698782	0.004601866	0.001976448	0.001359911	0.0003801527	0.0008058655	0.008232154	0.004672567	0.003779551	0.002788778	0.0007887147	0.0007284047	0.0008669893	0.0009067297	0.003833288	0.003555002	0.003773356	0.002941024
125.057	1	0.0008260537	0.001071018	0.001641517	0.001600584	0.001837739	0.002818739	0.002078387	0.001659889	0.001891557	0.001751938	0.001046765	0.000820122	0.001999274	0.001670369	0.0015906	0.001125621	0.0009384717	0.000647647	0.001011853	0.0007900636	0.001890649	0.00278281	0.003266346	0.002802886
125.057	1	0.2520687	0.3434416	0.7335559	0.6784503	0.110973	0.1113862	0.1017202	0.05829087	0.7564687	0.6516366	0.3293469	0.1266038	0.05853468	0.05130916	0.07693526	0.04058889	0.2314979	0.1262398	0.1817432	0.1925199	0.05448313	0.04791067	0.05031161	0.03339984
125.058	1	0.08331448	0.1183978	0.08695004	0.08709958	0.882364	1.686883	0.4373675	0.6369936	0.1237322	0.160032	0.1071544	0.1222153	0.2580622	0.2105688	0.4704814	0.5497471	0.2190782	0.2897617	0.3635452	0.3185636	1.578074	2.051696	2.476732	2.184445
125.059	1	0.06219179	0.06264562	0.06698949	0.07823696	0.1128988	0.1529472	0.2848628	0.2444505	0.07371153	0.0597067	0.09720258	0.1170774	0.2848798	0.223417	0.1827289	0.1133222	0.06417323	0.04840271	0.05438644	0.05692434	0.1126936	0.1084912	0.09433654	0.0708676
125.157	1	0.001499425	0.001457538	0.00202362	0.002265387	0.002025939	0.004723436	0.01412102	0.01030625	0.002170957	0.002299781	0.001891607	0.001268756	0.01025149	0.006634633	0.003514379	0.002752951	0.0009804495	0.0006606843	0.00126051	0.001223377	0.002847209	0.003746444	0.004174787	0.003502613
125.157	1	0.2568853	0.3902597	0.9309559	0.8072621	0.121956	0.1165052	0.1052336	0.06211865	0.8803097	0.7524002	0.3423877	0.1384999	0.07111269	0.03769756	0.05600348	0.04432005	0.2205166	0.1168787	0.1879219	0.1953726	0.06672695	0.05684801	0.05871599	0.0422929
125.158	1	0.0549172	0.07894194	0.09441611	0.08951847	0.9426527	1.769786	0.4249032	0.5179935	0.1120796	0.1428402	0.1241721	0.176119	0.2175931	0.1631773	0.4096852	0.4950843	0.2261192	0.3005363	0.4241893	0.3339533	1.488752	1.889778	2.787599	2.324408
125.159	1	0.1461636	0.09642857	0.1131355	0.08107032	0.09249101	0.4842123	1.934985	1.387541	0.1008994	0.1154493	0.1761938	0.1594517	1.373365	0.8484815	0.4260592	0.3869404	0.1241465	0.03946895	0.1045383	0.09679958	0.1646723	0.208078	0.08648433	0.111201
125.256	1	0.0008262222	0.001385099	0.001309382	0.001223847	0.002033016	0.005229685	0.01418072	0.009904319	0.001387525	0.001903396	0.001632755	0.0008882387	0.01033528	0.006887936	0.003083531	0.002580667	0.001032418	0.0007433226	0.00105308	0.001196151	0.002345888	0.003325305	0.00458165	0.003906726
125.257	1	0.1917013	0.3695815	0.5616566	0.5147933	0.07910296	0.08677444	0.09389139	0.05870602	0.5531541	0.5143874	0.3482884	0.1151631	0.06409013	0.04968345	0.05208419	0.04386796	0.1790344	0.07780724	0.1827451	0.2167701	0.01933629	0.02739505	0.04058935	0.043023
125.258	1	0.05346608	0.08116662	0.08223522	0.06567635	0.9266218	1.765212	0.3924551	0.3852025	0.1010325	0.1388691	0.1267353	0.1722206	0.208377	0.1543385	0.4231142	0.5342742	0.2105879	0.2738718	0.4915694	0.3867005	1.330053	1.61188	3.097779	2.537904
125.259	1	0.1353347	0.09093764	0.06346933	0.0490713	0.07954825	0.4912657	1.896428	1.300287	0.1095366	0.1331247	0.1602766	0.09951182	1.35188	0.8492228	0.3511149	0.3479503	0.09208257	0.06594326	0.05178843	0.0715624	0.1347555	0.1747983	0.1236591	0.06137046
125.356	1	0.0005196185	0.001668757	0.001980424	0.001487485	0.00184324	0.004965914	0.01330549	0.009438049	0.001684514	0.002196407	0.001371878	0.0009206696	0.01067785	0.007050738	0.002837218	0.002379121	0.0008873624	0.0006721332	0.000857076	0.001351044	0.002089703	0.003342914	0.004825285	0.004094392
125.357	1	0.198833	0.4649544	0.7868608	0.651574	0.1062361	0.09847745	0.0879917	0.07191492	0.7105235	0.6682032	0.3906137	0.1442193	0.06469604	0.04083019	0.05064409	0.04126992	0.1792664	0.1325377	0.2201329	0.2056699	0.05769893	0.05984002	0.04699754	0.02978116
125.358	1	0.05684601	0.08460517	0.08101473	0.06089524	0.9160751	1.708493	0.4065838	0.2393795	0.1117846	0.146723	0.1461211	0.1817524	0.2231632	0.1726483	0.4859953	0.593906	0.2294151	0.2791525	0.4891055	0.3862281	1.393363	1.718798	3.158418	2.540302
125.358	1	0.117127	0.08875012	0.0435274	0.05916126	0.07814032	0.4098815	1.779197	1.228012	0.1219524	0.1341818	0.1521188	0.09196619	1.394058	0.8602731	0.2897379	0.2916306	0.07888384	0.07996643	0.1063843	0.07264714	0.1077133	0.1439329	0.1927997	0.09223695
125.457	1	0.001763579	0.002658711	0.003469165	0.002594932	0.002073372	0.005233964	0.01393282	0.009536073	0.00341362	0.002940384	0.001676028	0.001588174	0.01229287	0.007975121	0.002514584	0.002638993	0.0007905677	0.0007116662	0.0009215767	0.0009817902	0.002345396	0.003604498	0.005409412	0.00426531
125.458	1	0.5232483	0.3504938	1.467328	1.077534	0.1707261	0.1407679	0.09460708	0.07796626	1.322482	0.8737254	0.5406541	0.3544349	0.07189619	0.06059305	0.04396276	0.0577233	0.1327286	0.1789173	0.08694846	0.1670615	0.07792988	0.07581459	0.05736195	0.06314506
125.458	1	0.04818267	0.0823157	0.08243322	0.05473046	0.8976777	1.647646	0.4428291	0.1921613	0.1211484	0.1388375	0.1480309	0.1778248	0.2280449	0.1963056	0.5114262	0.6047134	0.2403114	0.2924392	0.4686594	0.3779045	1.474338	1.880343	3.17053	2.511865
125.459	1	0.1403814	0.2135834	0.06682998	0.111798	0.1286948	0.4064303	1.8289	1.202069	0.1398912	0.1232963	0.1651078	0.1529249	1.568663	0.9590623	0.2401999	0.3432854	0.07294586	0.085708	0.1180193	0.07608873	0.1578087	0.1612778	0.285048	0.1518842
125.557	1	0.002365734	0.0021496	0.003998577	0.003232494	0.002545973	0.004503118	0.01383061	0.008638353	0.003815101	0.003249698	0.001990987	0.001876235	0.01335374	0.008167139	0.002690537	0.003046035	0.0004829746	0.0006742362	0.001024538	0.001066027	0.002254709	0.003688826	0.005544608	0.004281828
125.558	1	0.6724071	0.3726869	1.667617	1.272294	0.2067427	0.1782402	0.1266336	0.1055947	1.554856	0.9390843	0.683978	0.4640098	0.08541088	0.07084096	0.04646212	0.07564834	0.2127373	0.1798624	0.1589035	0.1629083	0.07945855	0.1030334	0.08683135	0.0413622
125.558	1	0.05123627	0.07465167	0.07242088	0.05866061	0.940672	1.661484	0.4734204	0.2674084	0.1050854	0.1222579	0.1690081	0.1926306	0.2253079	0.2186456	0.534975	0.6355356	0.2231971	0.2813377	0.4731509	0.3722061	1.477381	1.910805	3.192852	2.502405
125.559	1	0.1532569	0.1767046	0.08035287	0.1332764	0.198983	0.2724912	1.803222	1.077955	0.1590254	0.1617262	0.1358745	0.1664122	1.732794	0.9803711	0.2148062	0.3824448	0.06164118	0.08574913	0.09663913	0.05717995	0.1564637	0.1905567	0.2821011	0.1531097
125.657	1	0.002129627	0.001453758	0.004327358	0.003488733	0.002652392	0.003522714	0.01247758	0.007590275	0.004315009	0.003236295	0.002368028	0.001870464	0.01192818	0.007341315	0.003164987	0.002665463	0.0008504308	0.001068336	0.0009987943	0.0008895226	0.002409372	0.003378889	0.005207982	0.004463984
125.658	1	0.7382302	0.3652019	1.761056	1.40902	0.217952	0.1877193	0.1285062	0.1368948	1.702491	0.9951655	0.8096114	0.5622976	0.06397172	0.06114663	0.04976895	0.08416405	0.2858337	0.2152924	0.2189121	0.2239979	0.07822188	0.1122075	0.1110479	0.04685614
125.658	1	0.05201545	0.06742124	0.07348014	0.05806274	0.9943499	1.670589	0.5110679	0.3491952	0.1194221	0.1350743	0.1851997	0.2053335	0.235414	0.2433508	0.547632	0.6650061	0.2335407	0.2869202	0.4752015	0.3757762	1.522755	1.988201	3.219844	2.528318
125.659	1	0.1160769	0.1089629	0.07882211	0.09725672	0.2039015	0.1549373	1.636054	0.9357384	0.1774761	0.1338704	0.1244242	0.1633253	1.565732	0.9039998	0.2845266	0.3122557	0.08916977	0.0918064	0.13245	0.05155911	0.1276055	0.1854572	0.2563118	0.1910823
125.757	1	0.001854448	0.001321112	0.004899563	0.003788927	0.002716611	0.002906989	0.01218086	0.007166393	0.004603387	0.003225678	0.002908005	0.001995967	0.01141451	0.006866515	0.003658902	0.002408006	0.001321915	0.0009346369	0.001254315	0.0009108736	0.002971338	0.003175447	0.004586407	0.004201485
125.758	1	0.7655113	0.3929104	1.920882	1.551844	0.2225959	0.1820937	0.1318258	0.1484181	1.848203	1.075232	0.9752752	0.6374685	0.08726786	0.06321713	0.05749601	0.06541699	0.3369317	0.2326787	0.3006752	0.2918194	0.08646293	0.0845516	0.1036394	0.07438086
125.758	1	0.04671826	0.05523036	0.06364721	0.04794009	1.028369	1.681008	0.5331888	0.3882938	0.1200656	0.1565139	0.1925303	0.2027628	0.2399954	0.2793539	0.5605956	0.6497707	0.2325649	0.2933898	0.454941	0.3780057	1.580415	2.049685	3.208458	2.539634
125.759	1	0.1032971	0.0922405	0.1062021	0.05060659	0.2177484	0.2088743	1.621058	0.9046291	0.2175241	0.1080316	0.1445307	0.156975	1.5183	0.8702431	0.3757175	0.2659201	0.09786276	0.068206	0.1102655	0.05414668	0.1709388	0.1676657	0.1771684	0.1689742
125.857	1	0.001578832	0.001297207	0.005341716	0.00421144	0.003003727	0.002000129	0.01228992	0.007325562	0.005207836	0.003321173	0.003493862	0.002698368	0.01136239	0.006820544	0.003704316	0.002500188	0.001434018	0.0007891204	0.001498757	0.001064712	0.003263593	0.003092721	0.004390414	0.00406787
125.858	1	0.8133749	0.4511037	2.289901	1.768169	0.2187072	0.2095567	0.1631875	0.1554956	1.959588	1.27879	1.24688	0.7702832	0.1024779	0.05570437	0.07228083	0.04578289	0.3988214	0.25027	0.4274892	0.3583915	0.08528387	0.09654191	0.1173492	0.07089917
125.858	1	0.0356245	0.05244261	0.0630509	0.05294872	1.060285	1.685028	0.528198	0.4395627	0.1110437	0.1302138	0.1696371	0.1811826	0.2491546	0.2717612	0.5556662	0.6025645	0.2278496	0.3003514	0.4557444	0.3862154	1.582748	2.090674	3.223227	2.571604
125.859	1	0.1347042	0.137335	0.07752829	0.06310575	0.2300958	0.264252	1.656781	0.9747863	0.2012658	0.07532432	0.117115	0.1822915	1.556152	0.9265848	0.4240585	0.2740964	0.09633765	0.08212015	0.0948456	0.06854067	0.1886156	0.1527446	0.1412542	0.1822147
125.957	1	0.002320038	0.001596115	0.005535775	0.004261167	0.002881362	0.001418098	0.01238632	0.007588141	0.005555816	0.003476161	0.003815548	0.002445406	0.01058603	0.006855056	0.00384236	0.002412926	0.001481126	0.0006884628	0.001544117	0.001120357	0.003343438	0.003091624	0.004278639	0.004067258
125.958	1	0.823572	0.4588867	2.424184	1.843574	0.2329385	0.2085959	0.2037004	0.1330237	1.971919	1.364757	1.374842	0.7511677	0.1004092	0.05182371	0.07617326	0.04598496	0.4352639	0.2443791	0.4948857	0.3251439	0.07827148	0.1043299	0.121116	0.0736278
125.958	1	0.03196863	0.04993386	0.03517659	0.04394133	1.080125	1.684921	0.5213619	0.4649719	0.09329074	0.1130616	0.1271685	0.1606467	0.2542338	0.239674	0.56547	0.5440237	0.2331182	0.2807822	0.4529362	0.3834955	1.600766	2.138384	3.283535	2.639003
125.959	1	0.1311878	0.07239192	0.09226966	0.06360408	0.1967046	0.2932714	1.701219	1.040536	0.1733376	0.08863154	0.1063782	0.1783787	1.481177	0.9695218	0.4718399	0.2706303	0.1126572	0.07445422	0.04309712	0.05569772	0.2279296	0.1397365	0.1211871	0.1588235
126.057	1	0.002132291	0.0009838807	0.005731698	0.004291672	0.00240135	0.001585644	0.01270412	0.008358699	0.005655326	0.003577204	0.003863476	0.002267239	0.01011958	0.006840886	0.00366868	0.002644482	0.001505978	0.0009215658	0.001610294	0.001190417	0.003248232	0.003164717	0.00415302	0.003864967
126.058	1	0.8218275	0.4488953	2.389648	1.829775	0.2327798	0.2156572	0.1898018	0.1261602	2.022119	1.408643	1.423267	0.7066211	0.1145363	0.07601588	0.09348184	0.05717605	0.4458663	0.2261899	0.5087263	0.2727135	0.06788992	0.1127587	0.1043073	0.07731795
126.058	1	0.03914744	0.0383483	0.03353635	0.07469726	1.104341	1.728519	0.5174955	0.4845833	0.09774339	0.1247188	0.1258802	0.1317508	0.2647744	0.227134	0.5644935	0.4938274	0.2262696	0.2663987	0.4369699	0.3841267	1.607188	2.15356	3.292454	2.688144
126.059	1	0.1108467	0.07193606	0.07586929	0.0698009	0.1263569	0.3111011	1.766882	1.165332	0.1711441	0.11162	0.119523	0.176183	1.423866	0.9936681	0.4633158	0.3138321	0.09639427	0.06614288	0.06834007	0.07413012	0.2182775	0.1618604	0.1101018	0.1317461
126.157	1	0.001804434	0.001752424	0.006165815	0.004493359	0.001665557	0.002751401	0.01363062	0.009498225	0.005236579	0.003673169	0.004066275	0.002194876	0.01012895	0.007337929	0.003642375	0.002819005	0.00145536	0.0008591866	0.001735842	0.000993651	0.003305732	0.003267985	0.004219277	0.003455216
126.158	1	0.8214248	0.4727479	2.499079	1.951123	0.2455245	0.2188766	0.1921217	0.1256409	2.098834	1.491473	1.5234	0.7827204	0.09848338	0.09051638	0.07625305	0.0662424	0.4758819	0.2219045	0.4979727	0.2877936	0.07280713	0.1163614	0.1117673	0.06370632
126.158	1	0.04323126	0.04146778	0.04268602	0.05875891	1.144036	1.758684	0.5223792	0.4695369	0.1138403	0.1210045	0.122259	0.1031673	0.2489678	0.217697	0.5448864	0.4691829	0.2295711	0.2676236	0.4314722	0.3749186	1.607528	2.162354	3.26522	2.702397
126.159	1	0.09266449	0.1127362	0.07514179	0.05835113	0.05278772	0.3395474	1.885878	1.314927	0.1436812	0.1076407	0.1347161	0.1705888	1.417027	1.054807	0.4507575	0.3718244	0.07668129	0.08345246	0.06699849	0.07704653	0.2366344	0.1984139	0.1247357	0.09041827
126.257	1	0.002470502	0.002063936	0.005765508	0.004675089	0.002249138	0.003730756	0.01404608	0.01016383	0.005407217	0.003805386	0.004346142	0.00199793	0.009830772	0.007287846	0.003547719	0.002863589	0.001559419	0.001183973	0.001434317	0.001160931	0.003397185	0.003473163	0.004246511	0.00322583
126.258	1	0.8341743	0.5005157	2.547423	2.017516	0.2598785	0.2023888	0.2210844	0.1340148	2.180726	1.490151	1.592927	0.8168541	0.09502498	0.07332885	0.07291616	0.06826058	0.4885885	0.240278	0.4236959	0.3460611	0.07555786	0.1077908	0.09119393	0.04651004
126.258	1	0.03944851	0.03912369	0.05006039	0.04876651	1.186552	1.774998	0.5399913	0.4438501	0.1137936	0.1090435	0.1101447	0.1053163	0.2361015	0.2139551	0.5091395	0.4429418	0.2282693	0.2769093	0.4402173	0.3651275	1.64306	2.155336	3.239756	2.699465
126.259	1	0.1316035	0.1346407	0.06188685	0.08197872	0.1386922	0.3799705	1.887444	1.380825	0.1322243	0.08879521	0.1596052	0.1413295	1.344906	1.02246	0.4600566	0.3742873	0.07155113	0.08986291	0.0507447	0.09533863	0.2249092	0.2264917	0.1508935	0.1084443
126.357	1	0.002251983	0.001747645	0.005619618	0.004802776	0.002929693	0.004605588	0.01449608	0.01066846	0.005483788	0.003519644	0.004293764	0.001750783	0.009754907	0.00741352	0.003616137	0.003035672	0.001504452	0.001038364	0.001493455	0.001164147	0.003327905	0.003541796	0.004474762	0.003790444
126.358	1	0.8149024	0.523342	2.515676	1.974588	0.2585246	0.210319	0.2220052	0.1355778	2.226249	1.405633	1.538161	0.7868116	0.09503039	0.0722565	0.06382596	0.05721197	0.4706102	0.2836285	0.3556202	0.3818923	0.07452861	0.08795255	0.1019555	0.04806586
126.358	1	0.03831999	0.04828818	0.05749748	0.0526013	1.205471	1.783272	0.5634202	0.4265731	0.1013486	0.1172628	0.1090661	0.07760574	0.2288892	0.2027792	0.4760714	0.4187072	0.2192811	0.2719626	0.4231425	0.3576295	1.646412	2.14399	3.208308	2.689094
126.359	1	0.1191767	0.1150024	0.1039775	0.1010547	0.1953578	0.4260411	1.924717	1.415375	0.1516205	0.08429825	0.1740813	0.117924	1.306011	0.9999427	0.484808	0.3774902	0.09004526	0.07197102	0.07223661	0.08536028	0.2064891	0.199977	0.1688852	0.1577837
126.457	1	0.001778597	0.002049454	0.005945979	0.004822992	0.003242001	0.005246684	0.01523296	0.01082383	0.005830795	0.00357249	0.003963109	0.001935184	0.01008018	0.007471095	0.003754829	0.00316267	0.001020113	0.001253217	0.001309774	0.001204831	0.003342327	0.003454891	0.004671772	0.00405627
126.458	1	0.8107716	0.5829338	2.520766	1.957722	0.2632698	0.2137022	0.2056173	0.1139058	2.330309	1.364817	1.508735	0.7863004	0.1038629	0.07964881	0.04544583	0.05484617	0.4501483	0.3320716	0.3030499	0.4431531	0.07219261	0.0886471	0.1212182	0.05446871
126.458	1	0.0324246	0.04297478	0.05643748	0.06058511	1.215714	1.775574	0.5732975	0.41474	0.1007365	0.108999	0.1008872	0.0829797	0.2298487	0.1739603	0.4564675	0.4111938	0.2105261	0.2597641	0.4220593	0.3503868	1.652514	2.140981	3.16332	2.678111
126.459	1	0.1557491	0.1315357	0.1045456	0.09352882	0.1760732	0.435433	1.976882	1.400488	0.1713476	0.07334619	0.1543293	0.1054704	1.336665	0.9523239	0.5215499	0.3881378	0.09839123	0.07909395	0.06446937	0.07174666	0.2124218	0.1468422	0.2085237	0.1912354
126.557	1	0.001449427	0.001865072	0.005608691	0.004622552	0.002375398	0.005408425	0.01872073	0.01192207	0.006053407	0.003342196	0.003533373	0.002073628	0.01183212	0.008709871	0.005782875	0.004292388	0.001082775	0.001110673	0.001150815	0.00125447	0.003732492	0.003315506	0.005178418	0.004764953
126.558	1	0.8280887	0.6728412	2.537653	1.947163	0.2678875	0.2078534	0.20666	0.1340037	2.370213	1.296031	1.49354	0.8144041	0.1022881	0.07195653	0.06701785	0.05933518	0.4363054	0.3507854	0.2910943	0.4672158	0.06980787	0.08667138	0.1338178	0.04810042
126.558	1	0.03330269	0.05757037	0.0563828	0.05470162	1.202659	1.771201	0.5831527	0.3690292	0.0998954	0.09881305	0.09728877	0.07853863	0.2164735	0.1480662	0.4166355	0.3708637	0.2099534	0.2521842	0.4356136	0.3629168	1.613427	2.073953	3.208802	2.731996
126.559	1	0.1828549	0.2535214	0.1491054	0.1002868	0.09191406	0.4557988	2.415974	1.510287	0.2121484	0.1172265	0.1963039	0.1353563	1.511529	1.072994	0.79535	0.5288034	0.1110293	0.08121947	0.09308698	0.07594903	0.277818	0.1272983	0.2598752	0.3077324
126.657	1	0.001751922	0.002299902	0.0051873	0.004821542	0.002297269	0.005274565	0.02191416	0.01267625	0.005778461	0.002937333	0.003265274	0.001858732	0.01306509	0.009166077	0.007689262	0.005663468	0.001030071	0.001149025	0.001277268	0.001334725	0.004181114	0.003135276	0.005312392	0.005206551
126.658	1	0.8048636	0.6721889	2.409171	1.821271	0.2760665	0.1822238	0.1907615	0.1265257	2.373825	1.154375	1.394299	0.7670784	0.09187774	0.06696572	0.07833693	0.06630956	0.4011353	0.3510318	0.2851857	0.4134304	0.06562037	0.08162399	0.1351909	0.05609098
126.659	1	0.03840371	0.0604716	0.0498219	0.05891505	1.223251	1.82459	0.5521581	0.3315628	0.08800267	0.1056958	0.09468446	0.05978106	0.2213178	0.1499175	0.3950516	0.3640323	0.1995788	0.2509951	0.4371601	0.3703731	1.583032	1.998766	3.182725	2.73964
126.659	1	0.2583686	0.240591	0.1711204	0.1510859	0.09637324	0.4173338	2.837571	1.630878	0.2017742	0.07649299	0.2283799	0.1694182	1.639032	1.133389	1.075382	0.7369751	0.1233579	0.1420293	0.128665	0.1002356	0.3551547	0.1153852	0.296336	0.4402216
126.757	1	0.001917077	0.001515393	0.005144273	0.004127563	0.002624902	0.005025087	0.02310632	0.01357829	0.005720183	0.002900245	0.00289713	0.001409452	0.01358781	0.009006862	0.007762031	0.005906996	0.001316004	0.001280122	0.001157468	0.0009854652	0.004412071	0.00297976	0.005420404	0.004922845
126.757	1	0.7796418	0.624452	2.227795	1.654808	0.2585986	0.1684728	0.1780674	0.1121825	2.327202	1.03879	1.28997	0.7242956	0.0863602	0.06222187	0.07399992	0.06447299	0.3793034	0.3150303	0.2816414	0.3451842	0.05861243	0.06436991	0.1379105	0.0728023
126.758	1	0.0442571	0.06089167	0.04588399	0.05560959	1.240834	1.872261	0.5376476	0.3213065	0.08326319	0.1148422	0.08800565	0.05095345	0.2325638	0.1489248	0.3904862	0.3509869	0.2012163	0.2595946	0.4475984	0.3718342	1.568477	1.975045	3.150234	2.724684
126.759	1	0.1772718	0.1439215	0.1427052	0.1420496	0.170692	0.384102	3.011508	1.785321	0.2018549	0.07567989	0.2255637	0.1886595	1.69814	1.140537	1.101301	0.7606382	0.1104362	0.1222751	0.100175	0.09690677	0.3995525	0.1281456	0.3319436	0.4627063
126.857	1	0.002128494	0.001546312	0.005100574	0.003573534	0.0033983	0.004471172	0.02379915	0.01411814	0.005799484	0.003066557	0.003421884	0.001176711	0.01321433	0.008662535	0.007119852	0.00546917	0.00170381	0.001424693	0.001026425	0.0009658824	0.004629568	0.002896665	0.004761472	0.00437523
126.857	1	0.7229672	0.6344612	2.232147	1.616746	0.2537621	0.175172	0.182839	0.1108419	2.339071	0.9614478	1.268264	0.7326381	0.08352205	0.07354615	0.06397866	0.0494228	0.3947555	0.2985141	0.2808022	0.3059964	0.06012648	0.05361169	0.1399859	0.07510316
126.858	1	0.04791256	0.04370381	0.04223942	0.03655113	1.234452	1.873353	0.5252177	0.3045641	0.0776309	0.1192308	0.08059482	0.04357287	0.2155924	0.1413529	0.3759223	0.3289673	0.1983475	0.2513176	0.4246523	0.3654011	1.49804	1.921104	3.054797	2.631652
126.859	1	0.1127842	0.1338457	0.129036	0.1481259	0.2324487	0.3515791	3.123777	1.890511	0.1648865	0.1263516	0.2276525	0.2051777	1.659908	1.15195	1.014839	0.7193665	0.1200221	0.1003272	0.1103915	0.09820112	0.4078415	0.1550944	0.3362144	0.3551318
126.957	1	0.002084476	0.001511928	0.005212533	0.003627652	0.003872069	0.003904191	0.02571712	0.01558335	0.005795647	0.002567915	0.003873098	0.000989556	0.01331059	0.009253181	0.007272512	0.005458225	0.001622922	0.001306075	0.0009641963	0.0009584293	0.004758308	0.003257728	0.004283025	0.004452759
126.958	1	0.7195751	0.6181851	2.145558	1.554971	0.2608919	0.1719751	0.2089463	0.137951	2.309201	0.9539248	1.207821	0.7140511	0.08779182	0.1001662	0.06257916	0.04064197	0.3763178	0.2647908	0.2823357	0.2827207	0.06000953	0.05494566	0.1151668	0.08311518
126.959	1	0.06145705	0.04218835	0.03853565	0.04366773	1.257041	1.904768	0.5187154	0.2971597	0.08214766	0.1162185	0.05719075	0.03383623	0.2010104	0.1215575	0.3568497	0.3317786	0.1883637	0.2515658	0.4095077	0.3668911	1.480962	1.917723	2.989842	2.598198
126.959	1	0.09469338	0.1405695	0.1615228	0.1010567	0.2423366	0.3172045	3.411725	2.092951	0.1554314	0.1486131	0.2560823	0.1871175	1.672966	1.312078	1.009412	0.7262987	0.1387656	0.1251581	0.07082834	0.07269377	0.420125	0.2262992	0.3433717	0.2663018
127.057	1	0.001655183	0.00139174	0.004974476	0.003142313	0.003688949	0.003168619	0.02731842	0.01703413	0.005425129	0.002852032	0.003940306	0.000799372	0.01354037	0.009916295	0.007724436	0.005522756	0.001018224	0.0009641085	0.0009575201	0.0008823772	0.004693817	0.003801565	0.004388054	0.004291492
127.057	1	0.737732	0.4896225	1.96585	1.44539	0.2421957	0.1784134	0.1937509	0.1227099	2.204313	0.982754	1.04127	0.6283495	0.1010574	0.09006154	0.05688955	0.03792935	0.3096833	0.2393713	0.2917092	0.2684875	0.0638501	0.05863998	0.1084231	0.09081441
127.058	1	0.0661448	0.0308442	0.0417485	0.05419042	1.275471	1.924939	0.490323	0.2840421	0.08285991	0.10796	0.05396659	0.03200638	0.1868017	0.1107116	0.362236	0.317665	0.1864031	0.2491756	0.3918269	0.3535778	1.475333	1.924437	2.90665	2.544791
127.059	1	0.09621341	0.1481067	0.1128031	0.1492147	0.2024911	0.227146	3.627579	2.262012	0.1027335	0.127519	0.2405893	0.1698406	1.718368	1.451033	1.052417	0.7275286	0.107564	0.07215034	0.09267398	0.04752377	0.4146647	0.3278851	0.4159366	0.229003
127.157	1	0.001826491	0.001236983	0.004333603	0.003118922	0.003560975	0.002691686	0.02844022	0.01793345	0.004814766	0.00307054	0.004163129	0.0008874744	0.01396873	0.01122927	0.008507521	0.00590206	0.0007896921	0.0009233598	0.001513188	0.0009772309	0.004933291	0.004594135	0.005284416	0.004521293
127.158	1	0.7062309	0.3248445	1.723196	1.263517	0.229966	0.174902	0.1617782	0.1000707	1.944924	1.039803	0.8807372	0.5203291	0.068617	0.07283292	0.06883704	0.05209592	0.2000664	0.2526434	0.2881066	0.2633396	0.08436785	0.05303292	0.1092591	0.09156004
127.158	1	0.06694474	0.05173729	0.03655142	0.05471341	1.328462	2.053463	0.5236928	0.2447587	0.0983811	0.1208793	0.08188513	0.05694472	0.1804282	0.1458886	0.3869219	0.3499453	0.2182971	0.2492154	0.429751	0.3840963	1.530254	1.936026	2.98	2.662994
127.159	1	0.1328369	0.08464834	0.1620205	0.1486229	0.2604319	0.1240299	3.715089	2.340409	0.07607847	0.05932502	0.2618241	0.1798257	1.802227	1.583563	1.093779	0.7882083	0.08510782	0.09933391	0.1188962	0.05418912	0.441945	0.3921127	0.4879378	0.2213307
127.257	1	0.001414939	0.001675987	0.003709071	0.002395211	0.004064684	0.003561921	0.02912176	0.01778571	0.005207021	0.003463984	0.004527137	0.001181994	0.01449681	0.01231321	0.008756303	0.006756804	0.00126827	0.001382221	0.001529678	0.001868582	0.005531378	0.00506281	0.005725094	0.004385272
127.258	1	0.6989796	0.2872592	1.717621	1.272754	0.218076	0.1821559	0.1400921	0.09053065	1.882574	1.077729	0.8377527	0.4665471	0.07203031	0.05892117	0.09696342	0.06529458	0.1659507	0.2365771	0.2963863	0.2951869	0.08553791	0.05576017	0.1117423	0.09220259
127.258	1	0.05691727	0.08230905	0.06174337	0.06112267	1.375089	2.190398	0.6256151	0.2187611	0.1057345	0.1268483	0.08949905	0.08198926	0.1784331	0.1702198	0.4112926	0.3573023	0.2000202	0.2675435	0.4594353	0.4183576	1.574715	1.887024	2.974401	2.726499
127.259	1	0.1155934	0.1275697	0.1507114	0.1620736	0.3303591	0.2566671	3.752861	2.282595	0.08559153	0.07953807	0.2564915	0.1562875	1.896867	1.670365	1.056046	0.9008166	0.1036453	0.1205669	0.06332027	0.1044683	0.5398136	0.4569128	0.4938653	0.1863242
127.357	1	0.00240127	0.00261387	0.003370811	0.002075939	0.004472192	0.004981765	0.02901751	0.0177	0.005001731	0.003272057	0.00381203	0.001596036	0.01447894	0.01263055	0.008048966	0.007233929	0.001392085	0.001797487	0.001752898	0.00191983	0.005796581	0.005313285	0.005335636	0.004020209
127.357	1	0.6942135	0.3135612	1.711208	1.248423	0.2252694	0.1777282	0.1572396	0.08635268	1.800137	1.05023	0.798639	0.4231055	0.06845714	0.04715839	0.07501668	0.05497705	0.2242713	0.1868491	0.3040368	0.2757199	0.08223361	0.0622684	0.1016948	0.07933682
127.359	1	0.05825722	0.07018885	0.04022508	0.0654383	1.373959	2.21389	0.6722752	0.2037428	0.09729423	0.123916	0.0909838	0.09298276	0.1800264	0.1833604	0.4250795	0.3819063	0.2175519	0.2796799	0.4583683	0.4232865	1.587084	1.845536	2.945025	2.703294
127.359	1	0.107295	0.1083104	0.0994213	0.1084118	0.3864551	0.4510013	3.716243	2.206216	0.1076055	0.1110017	0.2270914	0.177117	1.934728	1.647005	0.9447416	0.938508	0.1169583	0.1031393	0.06318981	0.1250555	0.5529743	0.4770962	0.4357766	0.2196729
127.457	1	0.002685994	0.001980717	0.002556327	0.001884439	0.004394329	0.006314305	0.02780823	0.01680312	0.004220747	0.003093434	0.003596092	0.001741439	0.01437193	0.01257351	0.007351352	0.007439158	0.001142879	0.001555835	0.00176744	0.001245013	0.005607511	0.005178989	0.005235888	0.004570484
127.458	1	0.6669483	0.3471213	1.579301	1.163257	0.2233755	0.1679169	0.1248373	0.09906086	1.684366	1.001377	0.7782504	0.4395742	0.0725301	0.05042922	0.08032595	0.08127824	0.2396427	0.1753093	0.2779215	0.2497814	0.08253605	0.06882512	0.08235612	0.06721713
127.459	1	0.05475506	0.06204637	0.06047008	0.07407613	1.369149	2.23545	0.7798865	0.1976672	0.09489469	0.1344046	0.1022912	0.1275042	0.1825554	0.1904022	0.442751	0.4013824	0.2440488	0.2569211	0.4761925	0.4381677	1.647827	1.801787	2.90834	2.651176
127.459	1	0.1447364	0.126076	0.1150309	0.1314593	0.3656823	0.6347359	3.566692	2.09227	0.1049286	0.092815	0.2412919	0.2134964	1.945233	1.57766	0.8302197	0.9899819	0.1241525	0.1271084	0.04439229	0.1291705	0.5501984	0.4970493	0.3652182	0.3403806
127.557	1	0.004100653	0.003132034	0.001879686	0.001374597	0.003949407	0.007197868	0.02746301	0.01593723	0.003595055	0.003168168	0.00379518	0.001936223	0.01402613	0.01225271	0.006571372	0.007778486	0.001468474	0.002040462	0.002668166	0.00224612	0.005124853	0.004970783	0.005256289	0.005201824
127.558	1	0.5810354	0.3536739	1.461816	1.05677	0.2069002	0.1620864	0.1260543	0.1033763	1.572947	0.9526145	0.7527266	0.4276735	0.06500952	0.05361366	0.07240539	0.07066001	0.2461508	0.1553211	0.2347328	0.2723923	0.06784857	0.05762975	0.06509429	0.06182484
127.558	1	0.05911667	0.06101864	0.06997499	0.08655916	1.342209	2.164204	0.822449	0.1974657	0.09686969	0.1229768	0.09151674	0.1212052	0.160315	0.1883185	0.4376315	0.3628682	0.2191426	0.2465634	0.4376052	0.4098251	1.642919	1.742107	2.877243	2.613254
127.559	1	0.1541475	0.07808691	0.1339767	0.1296433	0.3279813	0.751151	3.489358	1.946098	0.108089	0.102866	0.2434302	0.1890427	1.862112	1.473762	0.7087409	1.046768	0.1287199	0.120534	0.08155391	0.13173	0.4819933	0.4738216	0.3339525	0.4543331
127.657	1	0.00344931	0.002550061	0.00280286	0.001990407	0.003612729	0.007323525	0.02887695	0.01691549	0.003872844	0.002863951	0.003779265	0.002184029	0.01243698	0.01019826	0.005001342	0.006884075	0.001940679	0.001988131	0.00286086	0.002067716	0.004078999	0.005028069	0.005541441	0.005567599
127.658	1	0.5900342	0.3684964	1.585144	1.164728	0.2029689	0.1234185	0.1181879	0.08234912	1.655296	0.8584642	0.8275652	0.438272	0.05630601	0.05258145	0.0530639	0.08049729	0.2955589	0.1351967	0.2272947	0.2814012	0.07860689	0.06817742	0.07373486	0.04214016
127.659	1	0.06478152	0.05850894	0.04619848	0.05943903	1.28591	2.040154	0.6992592	0.3213033	0.1016797	0.1323419	0.1036495	0.128999	0.1303885	0.188793	0.3996319	0.3302102	0.1862668	0.2183181	0.3729352	0.3605578	1.467953	1.714493	2.856479	2.521007
127.659	1	0.129865	0.07972088	0.1021372	0.09611198	0.2839753	0.7961936	3.723378	2.069902	0.1284318	0.1079445	0.2218252	0.169753	1.578267	1.168631	0.497457	0.926623	0.1036428	0.09704557	0.06995912	0.1134486	0.3401166	0.4522873	0.361312	0.5389169
127.757	1	0.002211605	0.001642827	0.002849929	0.001791121	0.003716832	0.007398717	0.02760162	0.01566291	0.003791828	0.002413882	0.003504671	0.002175104	0.0118501	0.008392466	0.004425436	0.005805119	0.002071869	0.001909504	0.002548392	0.001906521	0.003577296	0.004960968	0.005140929	0.005218578
127.758	1	0.5932278	0.380482	1.653008	1.221164	0.1985297	0.1337198	0.1321751	0.07921423	1.645181	0.8204614	0.8595001	0.443601	0.05163484	0.05724466	0.05153315	0.08614994	0.3176442	0.1293071	0.2058391	0.295247	0.06661941	0.06330851	0.1057923	0.0420358
127.758	1	0.06552943	0.04620937	0.03548879	0.0458764	1.269841	1.992024	0.6698035	0.3422906	0.08998121	0.1160677	0.08231168	0.1045761	0.137995	0.1865621	0.4009257	0.3473493	0.1964667	0.2064413	0.3727447	0.3452474	1.433844	1.709773	2.763921	2.418925
127.759	1	0.1519144	0.1355792	0.09965071	0.07460078	0.3707008	0.7804294	3.614267	1.939937	0.162061	0.141513	0.2069911	0.2010608	1.46367	0.9003867	0.4334961	0.7801823	0.09887703	0.07939697	0.06824803	0.1194327	0.2692697	0.4270283	0.346874	0.5316725
127.857	1	0.002396989	0.001730726	0.003343446	0.002149286	0.003812979	0.007255952	0.02567814	0.01380329	0.003938241	0.001670719	0.003571193	0.002216973	0.01194173	0.007126494	0.004207447	0.004605644	0.001927073	0.002034237	0.002541097	0.002143605	0.00333724	0.004514046	0.004211636	0.004495491
127.858	1	0.618145	0.3693121	1.771778	1.341156	0.1836714	0.1356352	0.1517579	0.09634488	1.692606	0.859419	0.939151	0.4367916	0.07710309	0.05671622	0.05142269	0.06075618	0.3099223	0.1438263	0.1549165	0.2797056	0.07658998	0.04191443	0.1111081	0.04607537
127.858	1	0.06002117	0.04674196	0.03757424	0.03945832	1.247069	1.959318	0.6563039	0.376113	0.08520276	0.1133309	0.07564505	0.1060571	0.1435907	0.177732	0.386364	0.3602737	0.1988024	0.2134827	0.3581235	0.3246477	1.444459	1.748874	2.700358	2.360399
127.859	1	0.1757522	0.1300684	0.09277095	0.09629914	0.4011964	0.7211234	3.381104	1.726791	0.166584	0.1257711	0.195001	0.1889399	1.459951	0.7542171	0.391458	0.5751339	0.08614118	0.0782897	0.06658603	0.07564404	0.2660594	0.3763983	0.2607095	0.4171416
127.957	1	0.003186376	0.001941077	0.004318726	0.002456352	0.003785258	0.006952092	0.02625743	0.01402768	0.004397052	0.001739324	0.003777883	0.002301155	0.01224937	0.007249926	0.003821985	0.004776743	0.001792409	0.00254787	0.002415766	0.002331772	0.003286583	0.004163986	0.004247913	0.004290006
127.958	1	0.6418702	0.399723	2.01312	1.522328	0.2136511	0.1774532	0.1977196	0.1077892	1.864397	0.9798159	1.101518	0.4467302	0.08455636	0.0540254	0.06299646	0.06863831	0.2899726	0.1881322	0.2074445	0.2578541	0.06152655	0.06185199	0.1481993	0.04743636
127.958	1	0.0647639	0.06323169	0.04439956	0.03967808	1.236158	1.933487	0.6384885	0.3685835	0.08386445	0.1129197	0.06918983	0.09480268	0.1495332	0.1629771	0.3688885	0.3452422	0.1949514	0.2158612	0.3529708	0.318021	1.428546	1.749757	2.665206	2.325178
127.959	1	0.1820976	0.1662732	0.09824642	0.122244	0.3598857	0.6674275	3.443449	1.798922	0.1736016	0.1570138	0.1792887	0.202658	1.488899	0.8113695	0.3622965	0.5708438	0.1055706	0.1135126	0.06369985	0.06581681	0.2735342	0.3332361	0.3284247	0.3826666
128.057	1	0.00210985	0.001886995	0.004759645	0.003214245	0.00328294	0.005729729	0.02474262	0.01352557	0.004426288	0.002140023	0.003487384	0.002570536	0.01212951	0.007491189	0.003889935	0.004419124	0.001802978	0.002141138	0.001745321	0.001719491	0.003251838	0.003902338	0.004372793	0.004119175
128.058	1	0.6283226	0.4295344	2.02047	1.538226	0.2154559	0.1894712	0.1811112	0.09639691	1.907098	1.037706	1.107296	0.4339531	0.06309463	0.06126555	0.04426388	0.08569286	0.236703	0.1845074	0.2694349	0.2935537	0.06088497	0.07458554	0.1547483	0.04537821
128.058	1	0.06243113	0.06748583	0.05272142	0.04941653	1.223638	1.939967	0.6418209	0.3755371	0.092387	0.1240502	0.07462387	0.1003023	0.1704988	0.1629621	0.3684462	0.3480637	0.2226515	0.2297512	0.3651232	0.3275629	1.466987	1.822765	2.659521	2.298518
128.059	1	0.1305538	0.1382528	0.103104	0.1377575	0.2670229	0.4586463	3.281189	1.782492	0.1417275	0.08296951	0.1768724	0.2018183	1.509932	0.9118921	0.389274	0.5121873	0.109974	0.1378171	0.1019857	0.06144449	0.2695436	0.2830962	0.3693517	0.3097692
128.157	1	0.002012485	0.001967478	0.004560652	0.003674702	0.002569396	0.004053563	0.0229324	0.01276237	0.004399954	0.002654132	0.003260721	0.00222895	0.01147681	0.007959499	0.003937014	0.004063923	0.001301118	0.001437375	0.001084403	0.001500692	0.00354066	0.003308766	0.00426114	0.003747163
128.158	1	0.5845121	0.4351395	1.861482	1.417849	0.2052246	0.1943145	0.1580894	0.08175337	1.852957	0.9784283	0.9976306	0.4129768	0.07454555	0.05917571	0.05594298	0.09111271	0.1667197	0.1673199	0.2740439	0.2683837	0.04760877	0.09448312	0.1499345	0.03871416
128.158	1	0.04674277	0.03911793	0.03547017	0.04206738	1.198215	1.90427	0.6442504	0.3924364	0.09013388	0.1252575	0.07638569	0.09923707	0.1650592	0.1411831	0.3734227	0.3472728	0.2293965	0.2340138	0.3636245	0.3223478	1.47798	1.858595	2.655137	2.282418
128.159	1	0.1547858	0.129325	0.09465962	0.1215953	0.1424798	0.2381007	3.069417	1.738042	0.1311752	0.1048108	0.1808382	0.2022098	1.473617	1.057731	0.4375711	0.4652441	0.1173246	0.1092978	0.1022387	0.06676762	0.2922352	0.2296332	0.3096511	0.2100138
128.257	1	0.001480656	0.001922456	0.00492408	0.003706663	0.002010316	0.003056862	0.02560266	0.01541212	0.004427103	0.002668944	0.00361097	0.002602101	0.01285284	0.0102281	0.004769303	0.004598793	0.0008794887	0.001430308	0.001350136	0.001096426	0.003689748	0.003796646	0.004916456	0.003372804
128.258	1	0.5696949	0.4553614	1.980648	1.483216	0.218165	0.1914262	0.164174	0.09679982	1.893306	1.002737	0.9763785	0.413469	0.07581822	0.07449722	0.05620105	0.09127423	0.09453451	0.1559837	0.3074911	0.3098098	0.05787587	0.09370377	0.1282711	0.05722531
128.258	1	0.04359231	0.03793789	0.03075961	0.03568744	1.173364	1.862544	0.6234455	0.3849622	0.08768485	0.1011741	0.06832243	0.0844876	0.1481724	0.120226	0.3844798	0.3501082	0.2188622	0.2262314	0.3630197	0.3165857	1.442696	1.82196	2.677372	2.309652
128.259	1	0.1270234	0.1627533	0.1309966	0.1092341	0.09371406	0.1730096	3.39582	2.057344	0.1176404	0.1201958	0.1955755	0.182935	1.680122	1.415661	0.5145793	0.5259844	0.1025121	0.09374429	0.1148669	0.09199008	0.3098544	0.3225912	0.3739699	0.122439
128.356	1	0.001651643	0.002110569	0.005276227	0.003779182	0.002743516	0.001882747	0.02535974	0.01604934	0.004855089	0.002527066	0.003597342	0.002402336	0.01278986	0.01122711	0.005973784	0.004121411	0.0008840849	0.001210675	0.001365733	0.001395707	0.003960796	0.004038316	0.004972264	0.003535837
128.357	1	0.5918941	0.4461722	2.065287	1.525786	0.2347792	0.1859727	0.1625215	0.09738468	1.994173	1.021863	0.9587973	0.4488848	0.09533642	0.08268328	0.06568451	0.09511002	0.07074179	0.1309457	0.309117	0.3305356	0.06562086	0.09364278	0.1315799	0.06120208
128.358	1	0.04358143	0.04568601	0.02654026	0.02617269	1.158329	1.859474	0.618064	0.380378	0.08790423	0.09982891	0.06187934	0.09758457	0.150692	0.1168249	0.3850248	0.3591971	0.2154647	0.2281819	0.3601468	0.311681	1.447393	1.857963	2.695722	2.315452
128.359	1	0.1587938	0.1032951	0.1333987	0.1102877	0.1612332	0.1620529	3.388005	2.143837	0.1011436	0.08773915	0.2110589	0.1906456	1.712474	1.578507	0.7053981	0.4740186	0.1272622	0.06553562	0.09775681	0.07048671	0.3338017	0.3644843	0.3006532	0.1621675
128.457	1	0.001649216	0.001888341	0.005569564	0.003680859	0.003677058	0.002269959	0.02535716	0.01660091	0.004878204	0.002775879	0.003323298	0.002269941	0.0124368	0.01198233	0.00711787	0.004301467	0.0009038925	0.000872192	0.001108853	0.001165982	0.003804029	0.004867491	0.004523346	0.003881999
128.458	1	0.6023746	0.4158663	2.012328	1.482512	0.2200322	0.1656227	0.1420853	0.1039899	1.988126	1.001368	0.837962	0.467785	0.1062672	0.08576034	0.06336571	0.08277732	0.1557999	0.1198685	0.2614618	0.3169234	0.08489048	0.07791579	0.1144513	0.06305508
128.458	1	0.0384932	0.04556084	0.03811931	0.04272901	1.160233	1.85124	0.6122958	0.3636236	0.0750861	0.1031566	0.06505443	0.09121936	0.1601334	0.1113238	0.3833886	0.3625307	0.2103481	0.2344595	0.3689476	0.3187444	1.443667	1.898539	2.723635	2.328908
128.459	1	0.1336245	0.09039766	0.1761594	0.1204511	0.233549	0.2588492	3.378261	2.171382	0.1303838	0.1251506	0.2414861	0.1453194	1.676656	1.706975	0.9120978	0.4859403	0.0847289	0.08650452	0.08078477	0.07457353	0.3010311	0.4349618	0.2571789	0.2933636
128.557	1	0.001314784	0.001670391	0.005136531	0.003143997	0.003705026	0.003265796	0.02618804	0.01728487	0.004618387	0.003071589	0.003042271	0.002146951	0.01198649	0.01263998	0.008297638	0.004759686	0.0006677571	0.0009492345	0.0009522611	0.001162693	0.003440526	0.005235571	0.003672435	0.004418132
128.558	1	0.6057129	0.3755908	2.007662	1.45369	0.2230435	0.1772049	0.1299953	0.09730398	1.982735	1.00559	0.7197797	0.4960482	0.116927	0.0808978	0.04969802	0.08266622	0.2392525	0.1186793	0.2122176	0.3192243	0.09994522	0.07419233	0.1095918	0.07200052
128.558	1	0.03867052	0.04282905	0.04251522	0.05043146	1.154255	1.818444	0.5925241	0.3495979	0.08033156	0.1044679	0.06998595	0.1076009	0.167092	0.1146867	0.3757491	0.3811483	0.2070269	0.2408768	0.3704732	0.3163237	1.409242	1.881957	2.758981	2.330516
128.559	1	0.1080401	0.08297202	0.1360177	0.1138615	0.2223992	0.320876	3.452222	2.22812	0.153678	0.09027264	0.242702	0.1728912	1.605685	1.737166	1.123301	0.5758167	0.08351766	0.09654681	0.08076342	0.08631132	0.2760726	0.4767561	0.1964648	0.4062427
128.657	1	0.001544559	0.001451157	0.005045028	0.003258561	0.003203991	0.004089322	0.02651934	0.01726901	0.004811341	0.003056602	0.002879535	0.002379665	0.01130844	0.01222687	0.009011351	0.005607056	0.001241109	0.0007444147	0.0008419846	0.001372296	0.00353535	0.005267209	0.003633426	0.004901561
128.658	1	0.63652	0.3679241	2.124927	1.532058	0.2160053	0.1859127	0.1283755	0.1164515	2.027294	1.113469	0.6550762	0.5121029	0.107235	0.08732372	0.06617895	0.0708549	0.3535871	0.1288808	0.1545798	0.3548681	0.09931184	0.06672276	0.1152845	0.07110841
128.658	1	0.03414061	0.05033592	0.04190699	0.04220498	1.151623	1.791623	0.5769866	0.2979389	0.08915402	0.1210326	0.0609044	0.09400919	0.1661323	0.1467098	0.3899931	0.3999214	0.2102245	0.2447938	0.3659335	0.3095369	1.398759	1.883109	2.751817	2.315756
128.659	1	0.1514407	0.1023752	0.1470653	0.0645055	0.1592294	0.3885569	3.514226	2.20746	0.1485547	0.07149526	0.236042	0.1927906	1.468522	1.638009	1.245161	0.6946834	0.09832229	0.06771336	0.07444321	0.09833306	0.3261109	0.4838338	0.1749871	0.5016314
128.757	1	0.002039148	0.0009058386	0.005005332	0.003235583	0.002794375	0.004739586	0.02616839	0.01657156	0.005041178	0.003065015	0.002382105	0.002183019	0.0105164	0.0109124	0.009190801	0.006072914	0.001535137	0.0008840146	0.001001546	0.001376349	0.003363976	0.005020518	0.004289384	0.004989859
128.758	1	0.6536361	0.3401433	2.18418	1.557143	0.2208873	0.1815214	0.1561391	0.1356376	2.034088	1.190271	0.6427996	0.5461946	0.1157998	0.09928438	0.06521989	0.07423324	0.4800626	0.1722416	0.1224984	0.3754315	0.1124228	0.07878224	0.1323523	0.08797724
128.758	1	0.03641715	0.05161798	0.04796315	0.03529637	1.16555	1.780763	0.5529574	0.2441487	0.08369819	0.1275398	0.05525819	0.08997434	0.1709904	0.1724208	0.401275	0.4285078	0.2096808	0.2534216	0.3665221	0.3037288	1.394157	1.907123	2.738538	2.295844
128.759	1	0.1582181	0.1123317	0.1209193	0.1368687	0.1280545	0.4503991	3.478599	2.118287	0.1742841	0.0805226	0.2089352	0.1674047	1.302816	1.425806	1.29576	0.7961299	0.1173949	0.08993651	0.0949858	0.1191091	0.3317712	0.4218863	0.2346195	0.5460191
128.847	1	0.001995767	0.001573156	0.004942034	0.003087358	0.002894924	0.005375963	0.02665487	0.01656313	0.0051365	0.002967546	0.002321381	0.002015569	0.01103219	0.01014128	0.009898489	0.006585754	0.00150866	0.00103396	0.0009570395	0.001338854	0.003684982	0.004635359	0.004644391	0.00500319
128.848	1	0.673866	0.3403792	2.198712	1.543006	0.2262029	0.1847129	0.1528444	0.1483615	2.003989	1.184831	0.6628808	0.5479689	0.1042572	0.09982312	0.07519151	0.09265818	0.5665908	0.1989185	0.1985254	0.3772001	0.1307762	0.07596543	0.1407936	0.0738106
128.848	1	0.04409595	0.04226454	0.04899155	0.03955571	1.165763	1.752981	0.524154	0.2211005	0.07403684	0.1212507	0.05137187	0.1004656	0.1886289	0.2030934	0.3893607	0.4438048	0.2081291	0.251834	0.3670661	0.3082282	1.391808	1.906073	2.767098	2.317179
128.849	1	0.1369872	0.1372191	0.09996685	0.09829442	0.1808413	0.4833919	3.470856	2.093552	0.1574649	0.07680355	0.226804	0.1663304	1.309432	1.280121	1.388602	0.8320082	0.1276456	0.07618877	0.06597157	0.08343063	0.3885855	0.3652562	0.2447683	0.5599879
128.947	1	0.002090168	0.00151066	0.0049534	0.002960865	0.003460327	0.005647212	0.02729906	0.01731664	0.004725255	0.003418024	0.002146235	0.001854534	0.01319843	0.01050659	0.01120039	0.007245463	0.001375048	0.001441044	0.001276993	0.001026013	0.004053153	0.004292164	0.004898103	0.00527384
128.948	1	0.6967131	0.3172645	2.276938	1.563684	0.2474993	0.1931976	0.1423035	0.1371107	1.99543	1.202876	0.7363082	0.5588121	0.103053	0.09426703	0.09344509	0.08458124	0.6052243	0.2031753	0.2295137	0.3719216	0.1303656	0.07787485	0.1417853	0.07009974
128.948	1	0.0380329	0.03524371	0.03978553	0.03845427	1.162399	1.734357	0.4757004	0.209731	0.07407722	0.1161891	0.05020081	0.1034947	0.1915168	0.2158721	0.3727175	0.4492808	0.1938324	0.2621771	0.3911813	0.3323847	1.353911	1.859925	2.939049	2.475518
128.949	1	0.1390054	0.159293	0.1387074	0.1704408	0.2234805	0.4957133	3.535146	2.256568	0.1560023	0.07499199	0.2210491	0.2060232	1.552107	1.292064	1.578542	0.9571278	0.1326545	0.1112182	0.1021926	0.07776929	0.4059937	0.3216484	0.2678233	0.5874722
129.047	1	0.001833621	0.001473292	0.005120776	0.003204372	0.00363725	0.005500561	0.02756199	0.01765539	0.004282582	0.003063408	0.002018338	0.001551171	0.01446307	0.009724561	0.01114726	0.007074778	0.00120011	0.001894274	0.00180836	0.0008808499	0.004195531	0.003651966	0.005026486	0.005153594
129.048	1	0.6669978	0.228596	2.233345	1.513765	0.2322996	0.1864968	0.1413689	0.150508	1.922011	1.182692	0.8040166	0.5451795	0.1128876	0.06452874	0.07661553	0.08743461	0.61863	0.185507	0.2128675	0.3668818	0.1070025	0.07600928	0.1235039	0.06206451
129.048	1	0.04125173	0.04603388	0.04192103	0.04801726	1.172277	1.743447	0.4342117	0.264572	0.07038185	0.1233697	0.05647984	0.117732	0.2025923	0.2226004	0.3648189	0.442264	0.194057	0.2678487	0.400085	0.3342796	1.374167	1.919679	3.015085	2.543491
129.049	1	0.1277219	0.120592	0.1431611	0.1716283	0.2504097	0.484339	3.644738	2.337727	0.1750671	0.09374763	0.2656603	0.1914949	1.693813	1.237125	1.57065	0.9444858	0.09033262	0.1247997	0.06770414	0.0936976	0.4098874	0.2202911	0.2711564	0.5658389
129.147	1	0.001432099	0.001209056	0.005528288	0.003415472	0.00378489	0.00504941	0.02762642	0.01744047	0.004009055	0.002720733	0.0024222	0.001242864	0.01471875	0.009339925	0.01032928	0.007060807	0.001482644	0.001291521	0.001823902	0.001192766	0.00430465	0.003666557	0.004770513	0.004736173
129.147	1	0.6762742	0.204722	2.221935	1.520357	0.2143389	0.20398	0.1416168	0.1482124	1.891439	1.170285	0.835525	0.5275317	0.1114559	0.0859708	0.06263535	0.07679562	0.6028798	0.2260304	0.1899803	0.3393119	0.1017223	0.09441289	0.1216595	0.05836259
129.148	1	0.04621683	0.05249976	0.043837	0.04744845	1.1998	1.776338	0.4086693	0.3342057	0.08467212	0.127647	0.05682882	0.110859	0.2061973	0.2258536	0.361922	0.436401	0.2037516	0.2698868	0.4078343	0.3460594	1.412153	1.973103	3.015192	2.544193
129.149	1	0.1140598	0.1009066	0.09119834	0.1211585	0.2642263	0.4324069	3.673024	2.348067	0.1528624	0.1160334	0.2482128	0.1895911	1.767708	1.264834	1.433594	0.9442751	0.05970766	0.0936253	0.090375	0.101776	0.4105182	0.190246	0.2835776	0.5113963
129.247	1	0.001305129	0.001860043	0.006236205	0.003742184	0.003371199	0.004427245	0.02804697	0.01756722	0.003761229	0.002053734	0.003354745	0.00137023	0.01488093	0.009896945	0.009894563	0.006833479	0.001396225	0.001500085	0.001917432	0.001360541	0.004687613	0.004027081	0.005055025	0.004466065
129.248	1	0.6760359	0.2546795	2.303683	1.59097	0.2257787	0.1965569	0.1390088	0.1575918	1.928239	1.222127	0.8862666	0.5521711	0.1093821	0.1033689	0.06036466	0.07934915	0.5992165	0.2892717	0.1929534	0.2916429	0.0910666	0.1273289	0.118434	0.04720144
129.248	1	0.0515419	0.0558929	0.03580912	0.04721967	1.197989	1.758135	0.3884422	0.4052229	0.07296912	0.1235546	0.05447531	0.1063421	0.1993956	0.2196054	0.355558	0.4093618	0.1988074	0.2717852	0.4044112	0.3367266	1.422406	1.95503	2.957371	2.512427
129.249	1	0.09176897	0.1540347	0.1194058	0.1206102	0.2339502	0.3726919	3.703695	2.373387	0.1427553	0.1440156	0.261919	0.1764517	1.854537	1.39922	1.365118	0.9188575	0.1054816	0.08554955	0.09426108	0.05966534	0.4251419	0.3167627	0.3921827	0.3813907
129.347	1	0.001671811	0.001568968	0.006684654	0.004635416	0.002961771	0.003657936	0.02903992	0.01778702	0.003887813	0.002498719	0.003877759	0.001227508	0.0148857	0.0104334	0.0090707	0.006554492	0.001215282	0.001504161	0.002075751	0.001488467	0.004375285	0.004348986	0.0057766	0.004501859
129.348	1	0.7095797	0.3324373	2.532767	1.763514	0.221999	0.1864994	0.1853477	0.1585772	2.008949	1.383763	1.028912	0.6097581	0.1128075	0.1041009	0.09251291	0.08906343	0.6130482	0.3644075	0.3013663	0.240652	0.0859469	0.1286114	0.1029843	0.062139
129.348	1	0.02816682	0.04037037	0.03603974	0.04622075	1.186922	1.75016	0.3867601	0.4222113	0.08018901	0.120256	0.04988762	0.0772689	0.1996187	0.2101564	0.3594592	0.3698191	0.2032456	0.2535045	0.3788654	0.3230047	1.422597	1.926076	2.838413	2.417977
129.349	1	0.09918685	0.1145256	0.1501876	0.1355199	0.2066975	0.3101839	3.839802	2.384892	0.09289089	0.1203575	0.262346	0.1621284	1.88508	1.496214	1.206462	0.8897924	0.1087072	0.08443276	0.09845306	0.08764181	0.3764085	0.4424238	0.5178252	0.3540354
129.446	1	0.002046922	0.001074176	0.006251753	0.004550746	0.003294689	0.002613113	0.02840864	0.01757554	0.004407432	0.00286866	0.004155464	0.00114333	0.01378454	0.01032911	0.007838319	0.005837554	0.001066204	0.001410117	0.001404024	0.001458728	0.00421013	0.004783217	0.00610501	0.004291899
129.447	1	0.6994309	0.3443784	2.492512	1.729659	0.2218547	0.1753943	0.2029227	0.133602	2.009656	1.388541	1.029177	0.5824884	0.1029529	0.1042761	0.09029608	0.08859018	0.5132272	0.385989	0.3688506	0.2047551	0.0750608	0.1167433	0.08700684	0.05682215
129.448	1	0.02568898	0.03537833	0.03368212	0.0531933	1.202969	1.76361	0.3774415	0.4375916	0.07694543	0.1103816	0.05391137	0.08625686	0.1828514	0.19488	0.3673101	0.3669843	0.2032298	0.2522756	0.3707616	0.3136646	1.491439	1.976097	2.755883	2.355486
129.449	1	0.1275158	0.1017332	0.1435635	0.1370167	0.2636602	0.2575405	3.780576	2.321801	0.1187304	0.1002792	0.249635	0.1598819	1.786565	1.474001	1.021663	0.7978286	0.1088694	0.1277317	0.1244561	0.1091353	0.3356348	0.4928348	0.5826939	0.297729
129.546	1	0.001981894	0.001305016	0.005739955	0.004338044	0.003584787	0.001626317	0.02861462	0.01740501	0.004383401	0.002916005	0.004016162	0.001218121	0.01370602	0.01115767	0.006828211	0.005738694	0.000762826	0.001187462	0.001304985	0.001377264	0.003925586	0.005053696	0.006424924	0.00385058
129.547	1	0.6667353	0.351396	2.346887	1.634348	0.2124875	0.1711681	0.1714089	0.1194161	1.965718	1.32268	0.9268606	0.5436068	0.09335955	0.09648851	0.06932102	0.0869684	0.3469545	0.380133	0.3880156	0.2064661	0.07148014	0.1113394	0.0859773	0.05780952
129.548	1	0.01780805	0.04124357	0.03151755	0.05055107	1.214929	1.758829	0.3629094	0.4283434	0.07622418	0.1070802	0.05151988	0.08202926	0.1787161	0.1917151	0.3687124	0.358601	0.2127755	0.2576292	0.3688431	0.3192564	1.520004	1.973362	2.751747	2.361589
129.549	1	0.1174967	0.1203167	0.1467904	0.1499995	0.2909033	0.1974431	3.800943	2.264513	0.1324879	0.07206208	0.2643428	0.1614397	1.806655	1.512651	0.837352	0.7848315	0.1236911	0.1066837	0.1179568	0.1193706	0.3451332	0.5034419	0.6409612	0.2256003
129.647	1	0.001863966	0.001527207	0.005996413	0.004208605	0.003281347	0.00223468	0.02950759	0.01786262	0.004531941	0.002661414	0.003662801	0.001137749	0.01365441	0.01201481	0.005966419	0.006072004	0.0008150105	0.001052969	0.001420073	0.001104063	0.004205666	0.004897299	0.006295702	0.00363198
129.647	1	0.620051	0.3934715	2.353821	1.652802	0.2128632	0.1779498	0.1528524	0.1232778	1.985	1.331733	0.9048421	0.5607525	0.08420925	0.08311659	0.07275764	0.06161032	0.2590286	0.3729526	0.4381472	0.2288461	0.07548421	0.1152413	0.07825222	0.0478429
129.648	1	0.02586231	0.02492672	0.03998468	0.05166374	1.203713	1.740345	0.328172	0.3748886	0.08073397	0.1069484	0.03987364	0.06460209	0.1727412	0.1688246	0.3620264	0.35958	0.2110674	0.2435259	0.3792809	0.3141414	1.517107	1.929098	2.779065	2.380872
129.649	1	0.09967432	0.1160752	0.1478792	0.1434673	0.2213234	0.32336	3.869556	2.288835	0.08533826	0.08042462	0.2542324	0.200559	1.82771	1.577017	0.6705089	0.811324	0.1427147	0.1108294	0.0983743	0.1068989	0.3577301	0.4573647	0.6060818	0.248152
129.747	1	0.001489801	0.001318468	0.00538425	0.004153554	0.002686709	0.003658983	0.02902778	0.01763119	0.004737942	0.002968784	0.003404743	0.0009352885	0.01269983	0.01155125	0.0050598	0.006126826	0.001007074	0.001358553	0.001475452	0.0008476559	0.004264255	0.004843411	0.006093995	0.003815958
129.747	1	0.5977756	0.4300442	2.334925	1.657794	0.2259044	0.2056408	0.1724874	0.1261822	2.024054	1.32091	0.8668604	0.5597031	0.08619283	0.08337312	0.05904082	0.07368435	0.1992138	0.364579	0.4275361	0.2609007	0.0877355	0.09248951	0.08803039	0.05196177
129.748	1	0.04769978	0.02384649	0.05753759	0.04084787	1.22893	1.763504	0.3175965	0.3354522	0.08599889	0.1155092	0.03995532	0.06706613	0.1789774	0.1664252	0.3693934	0.355262	0.2089467	0.2404751	0.3764347	0.3192462	1.541487	1.948871	2.761342	2.358659
129.749	1	0.1168076	0.1048853	0.1193922	0.1306374	0.144898	0.487257	3.85367	2.279162	0.09611917	0.09764366	0.2606327	0.1977046	1.710335	1.459303	0.5344975	0.8341235	0.119569	0.08728195	0.07908199	0.07899372	0.3330037	0.4240159	0.5785024	0.3215084
129.847	1	0.001606282	0.001582092	0.005043595	0.004397793	0.002525434	0.004762042	0.02900294	0.01740543	0.004928839	0.003174885	0.003024367	0.001140023	0.01259958	0.01128256	0.005243075	0.006581813	0.001141618	0.00121145	0.001473604	0.0007332036	0.004476409	0.004699023	0.005939928	0.004465904
129.847	1	0.5938953	0.4365633	2.225879	1.617679	0.2215409	0.2076721	0.1902991	0.1179204	2.019208	1.261965	0.7987635	0.5405447	0.106105	0.06631599	0.06005864	0.08585896	0.2248966	0.3368837	0.3782848	0.2829416	0.04732543	0.09727333	0.1151716	0.04963471
129.848	1	0.06276705	0.0341466	0.05938024	0.04219435	1.245282	1.790247	0.2972996	0.2992481	0.09039274	0.1304091	0.0387628	0.07346757	0.1816635	0.1682159	0.3658568	0.3555753	0.2126861	0.2435742	0.3921007	0.318801	1.573942	1.951572	2.812809	2.40284
129.849	1	0.1191414	0.07074507	0.171402	0.1397447	0.1583064	0.6263961	3.858398	2.223614	0.1294571	0.09046921	0.2690368	0.2486517	1.66095	1.390339	0.5728879	0.9143618	0.1228637	0.08627783	0.09729457	0.111595	0.3634121	0.4151764	0.507101	0.4516191
129.947	1	0.00176371	0.001068903	0.005178899	0.004411215	0.002883416	0.005942137	0.02931117	0.01707401	0.005358039	0.00366344	0.002755954	0.0009032308	0.01241495	0.0107474	0.005240447	0.006953735	0.001023738	0.0009285531	0.001602259	0.0009394227	0.004428476	0.005033045	0.005514907	0.005233785
129.947	1	0.6130624	0.4640066	2.192007	1.644669	0.2322373	0.1742607	0.1925623	0.1215999	2.040311	1.213284	0.7629303	0.5398718	0.09327203	0.06626939	0.09052629	0.09197165	0.2997289	0.3370589	0.3915078	0.2826821	0.05172558	0.0940415	0.1336701	0.0550535
129.948	1	0.05646939	0.03330353	0.05546672	0.04229908	1.228961	1.778385	0.2767959	0.2576127	0.09291364	0.1267985	0.05183967	0.07076134	0.184034	0.1692308	0.372652	0.3621522	0.2116566	0.2380653	0.3930638	0.3170138	1.567313	1.917702	2.833225	2.422483
129.949	1	0.1034304	0.07584218	0.155619	0.09199037	0.2049164	0.743415	3.884073	2.154548	0.1021823	0.1200067	0.2577178	0.1607454	1.584864	1.256043	0.5835462	0.9619882	0.1067095	0.08276003	0.09303184	0.06710144	0.3666355	0.4768823	0.4391527	0.5236701
130.047	1	0.001931388	0.001562845	0.005274083	0.005241317	0.002870578	0.006499577	0.02977971	0.01723012	0.005779654	0.003702825	0.002705742	0.001154056	0.01238024	0.009515871	0.005279691	0.006652353	0.001091301	0.001462345	0.002052902	0.00138403	0.004288312	0.005138692	0.005097734	0.005276169
130.047	1	0.6438701	0.5208428	2.284484	1.823012	0.2461388	0.2003234	0.1729612	0.1044719	2.177578	1.303868	0.7359532	0.5651825	0.08764763	0.07704116	0.0889292	0.08120134	0.400974	0.3510461	0.4461351	0.2842451	0.06776321	0.09335359	0.152754	0.04426647
130.048	1	0.05226066	0.03074115	0.05138177	0.04779685	1.227463	1.782727	0.2734058	0.2398102	0.07461628	0.1140449	0.04624064	0.04985007	0.1670695	0.1434762	0.3739965	0.3491087	0.2035791	0.2319549	0.3712283	0.3233007	1.556639	1.893774	2.758849	2.375555
130.049	1	0.08970219	0.1141153	0.09551075	0.08330225	0.2049967	0.7577369	3.911968	2.176147	0.117816	0.1406216	0.2462941	0.1726829	1.486285	1.038485	0.5706516	0.9136867	0.06365582	0.09563618	0.1030955	0.07942657	0.3533431	0.465679	0.3888607	0.5806193
130.147	1	0.00209797	0.001655787	0.004944687	0.005267537	0.00288033	0.006938959	0.02976537	0.01746318	0.00588702	0.003587164	0.002048176	0.001338771	0.01394864	0.009767847	0.005596426	0.006894547	0.001218074	0.001607137	0.002304187	0.001453248	0.004485043	0.005280207	0.005722647	0.005498582
130.147	1	0.6215485	0.5460017	2.290437	1.887506	0.2518162	0.1933448	0.1658419	0.1073164	2.192507	1.301288	0.6996931	0.5773295	0.06371881	0.06331336	0.08648248	0.07100856	0.4604557	0.3003418	0.4009978	0.2876319	0.07482052	0.0875491	0.1348772	0.03826594
130.148	1	0.05540435	0.02904116	0.05710218	0.05581334	1.19915	1.747652	0.2792387	0.2541605	0.06845238	0.1107769	0.04648536	0.04522158	0.1666207	0.1364996	0.3881988	0.3511109	0.2033656	0.2316087	0.3779553	0.3260549	1.547107	1.864448	2.791964	2.391087
130.149	1	0.08424028	0.1031468	0.1115908	0.08198114	0.1437874	0.7438208	3.903022	2.202316	0.1150081	0.1110757	0.2410533	0.1629888	1.634795	1.034426	0.5889336	0.929112	0.1035338	0.08064315	0.1070422	0.08077617	0.4186634	0.468818	0.4434113	0.5573927
130.247	1	0.001834885	0.001198498	0.00482556	0.004671793	0.002706451	0.006969092	0.02998797	0.01743015	0.005611484	0.003932507	0.002056906	0.001420813	0.01462876	0.00923492	0.005524198	0.006514217	0.001403559	0.001631103	0.002124894	0.00139212	0.004391556	0.005207537	0.006080919	0.005175565
130.247	1	0.6018457	0.5178654	2.208932	1.817002	0.256207	0.1860108	0.1580085	0.126213	2.135815	1.30227	0.6820638	0.6217865	0.06994128	0.05686636	0.07231581	0.09379581	0.5037038	0.2244015	0.3351134	0.3185943	0.09625475	0.08533719	0.136444	0.05492038
130.248	1	0.05271388	0.03232184	0.05303588	0.05284919	1.199275	1.758734	0.2918497	0.2836678	0.08389195	0.1045933	0.05071977	0.04549175	0.1594503	0.132373	0.4036851	0.3478909	0.196264	0.2350491	0.3859251	0.3177808	1.559366	1.872061	2.759832	2.378686
130.249	1	0.09471237	0.07908397	0.09755596	0.1052761	0.1595419	0.7028262	3.931331	2.245339	0.08887055	0.09738944	0.2289879	0.1756113	1.699908	1.061003	0.5675981	0.8433639	0.09819289	0.07642286	0.1091097	0.07544473	0.4078333	0.4582126	0.5177221	0.4961902
130.347	1	0.001743994	0.001789269	0.004543702	0.004821876	0.003189426	0.006703401	0.0304417	0.01815115	0.005688144	0.004392849	0.002761839	0.001904275	0.01548396	0.01036645	0.005732197	0.006479189	0.001696814	0.002268471	0.002178829	0.001412375	0.004541049	0.004981183	0.006350373	0.00484589
130.347	1	0.5805889	0.4414216	2.293887	1.86587	0.2552958	0.1867778	0.1268304	0.1579823	2.128664	1.380934	0.7035353	0.7028434	0.07060301	0.05785998	0.06850783	0.09267977	0.5088914	0.2311246	0.3065666	0.3224738	0.07270398	0.06411687	0.1187221	0.05258267
130.348	1	0.05596519	0.03614182	0.04484369	0.03909485	1.189259	1.750424	0.29797	0.2975454	0.08822168	0.1138987	0.05227316	0.0501969	0.1797081	0.1370216	0.412785	0.3452059	0.1829841	0.2260367	0.3857859	0.3180137	1.54104	1.865797	2.774933	2.39974
130.349	1	0.08793139	0.08345972	0.1019135	0.114264	0.2483112	0.6589094	3.966386	2.376005	0.07954244	0.09179754	0.2442455	0.1985345	1.832806	1.301725	0.5695991	0.8145976	0.09474835	0.08154378	0.1070951	0.08202619	0.4307226	0.4536015	0.5633628	0.4068113
130.447	1	0.001962773	0.001788812	0.004935154	0.004980137	0.003799769	0.00592499	0.03075413	0.01872876	0.00564214	0.004188703	0.003169493	0.002188332	0.01576337	0.01199404	0.006182667	0.006145876	0.001665728	0.002313869	0.00205266	0.001500204	0.004799055	0.004922561	0.006473577	0.004482003
130.447	1	0.5401304	0.396739	2.29851	1.86735	0.2373584	0.1919353	0.1281452	0.1664226	2.074562	1.442373	0.7653524	0.7457052	0.08699344	0.0571578	0.05829871	0.1002882	0.4907148	0.2297162	0.2235649	0.3090719	0.06492531	0.05175185	0.1149139	0.06773974
130.448	1	0.0541431	0.0410625	0.05375215	0.03525141	1.191696	1.774055	0.2976384	0.3092022	0.0794769	0.117479	0.05681064	0.05302564	0.172789	0.1510288	0.432539	0.3363925	0.1857313	0.2344347	0.3898936	0.3301352	1.57181	1.902203	2.819612	2.43901
130.449	1	0.05090496	0.1296182	0.1155396	0.09761404	0.2971139	0.5622787	3.986612	2.474072	0.07453539	0.0725241	0.2601305	0.1907606	1.927726	1.57987	0.6728611	0.7818012	0.0957587	0.07359152	0.08704107	0.1067414	0.4576624	0.4509669	0.5509234	0.281788
130.547	1	0.0018132	0.002108485	0.004766723	0.004663019	0.004201028	0.004957861	0.03066298	0.01948932	0.005284078	0.003857293	0.003815129	0.002417829	0.01570192	0.0135533	0.007264856	0.005983037	0.001462846	0.001765329	0.001581506	0.001748825	0.004911739	0.004903066	0.006318732	0.003901852
130.547	1	0.4875288	0.3746848	2.237381	1.78865	0.2404425	0.2091895	0.153802	0.1424879	1.996582	1.433297	0.8077093	0.7129765	0.09782311	0.05945843	0.07911354	0.08731538	0.4360295	0.2272106	0.1510477	0.294048	0.05995122	0.05731544	0.09280321	0.05523243
130.548	1	0.06560945	0.04169002	0.04735435	0.04649033	1.206008	1.814754	0.3134164	0.3021433	0.07670115	0.124346	0.06624324	0.05833894	0.1506321	0.1526809	0.4349249	0.3441529	0.1920367	0.2336577	0.3905872	0.3342715	1.590277	1.935461	2.873851	2.480788
130.549	1	0.07916887	0.1375774	0.1269806	0.129526	0.3197486	0.416417	3.949643	2.539922	0.06226985	0.07528377	0.2525487	0.2140134	1.973745	1.820793	0.8638658	0.7380882	0.09264979	0.07813535	0.08328636	0.07852034	0.4856266	0.448717	0.4978411	0.1774505
130.647	1	0.002361534	0.001694466	0.004790323	0.00465795	0.004324283	0.003861696	0.03010241	0.01965395	0.005214277	0.00382182	0.003924539	0.002089763	0.01554606	0.01494369	0.00856527	0.005818686	0.00156688	0.001923831	0.001676152	0.001727787	0.004995944	0.004927739	0.005969626	0.003992434
130.648	1	0.4508787	0.3525469	2.338535	1.863181	0.2346726	0.2144101	0.169069	0.1357873	2.015298	1.444611	0.8614251	0.7049665	0.0875325	0.06932644	0.05510879	0.07953386	0.3937567	0.2992529	0.1289123	0.2897699	0.07324239	0.08565746	0.1100522	0.04746528
130.648	1	0.06794774	0.04497713	0.03868181	0.05340357	1.192047	1.803705	0.317514	0.27952	0.07108954	0.1309573	0.062195	0.08156492	0.1539745	0.1522731	0.4124804	0.3505353	0.192421	0.2345008	0.3955497	0.347383	1.586359	1.929613	2.932187	2.520209
130.649	1	0.1220816	0.1109753	0.1462207	0.1352809	0.3463782	0.2591926	3.88841	2.558794	0.08375304	0.08474558	0.2467493	0.1868428	2.001173	2.022726	1.070554	0.6605212	0.0984991	0.07730649	0.08057306	0.08347463	0.5163663	0.4721015	0.4220119	0.2720029
130.746	1	0.002828548	0.002473003	0.005030013	0.005557383	0.004046014	0.003140232	0.03026721	0.01990053	0.005526678	0.00438145	0.004263749	0.002754503	0.01451668	0.01561331	0.00971154	0.005449056	0.001921869	0.002591575	0.001990902	0.001633699	0.004682004	0.005098622	0.005481849	0.00410179
130.747	1	0.4512965	0.3793797	2.640493	2.116592	0.2501545	0.2202766	0.1615638	0.1538511	2.108449	1.555221	0.9611874	0.7305215	0.1069915	0.07879622	0.1053007	0.07555028	0.3716674	0.4142212	0.1670079	0.2794907	0.08520322	0.1017428	0.1278219	0.04702886
130.748	1	0.06439134	0.06384261	0.03600793	0.05645778	1.201861	1.79591	0.3310651	0.2543358	0.08000559	0.1284927	0.06002088	0.07447164	0.158719	0.1456215	0.4063155	0.3503714	0.2003245	0.2314527	0.3839142	0.3370113	1.578864	1.932502	2.886127	2.470294
130.749	1	0.1234092	0.110344	0.1530441	0.1305062	0.3111211	0.1496225	3.877719	2.541632	0.06666185	0.1227244	0.2280898	0.1642076	1.903348	2.104698	1.271689	0.6108461	0.07348853	0.08269741	0.09294776	0.0538782	0.4458281	0.4950212	0.3513746	0.341386
130.847	1	0.001711226	0.002078566	0.005470495	0.005495922	0.003416888	0.002882906	0.03014539	0.01958076	0.005393889	0.003950087	0.004343363	0.002513282	0.01316396	0.01484974	0.01064957	0.005494856	0.001785628	0.002263054	0.001459133	0.001408483	0.004635952	0.005399686	0.004872842	0.004443755
130.847	1	0.487752	0.416068	2.67011	2.11247	0.2473165	0.2139798	0.1776717	0.1438005	2.10338	1.52897	0.9793901	0.7321292	0.1151183	0.08638768	0.09527109	0.08241171	0.3157633	0.4864627	0.1773324	0.2423729	0.0740372	0.09738875	0.1209467	0.04581339
130.848	1	0.05541328	0.05460504	0.04362553	0.04174233	1.208124	1.785946	0.3553079	0.2464004	0.08307782	0.1172408	0.06979448	0.07287998	0.139367	0.1308698	0.4062694	0.3596205	0.1914902	0.2350956	0.3601674	0.315539	1.56057	1.930181	2.794632	2.383238
130.849	1	0.1036584	0.1102847	0.153717	0.09576697	0.2188476	0.2394231	3.869031	2.475201	0.1115728	0.09768352	0.2718905	0.1783728	1.750816	1.987159	1.414721	0.639156	0.1294989	0.09680346	0.07025145	0.06824876	0.4462847	0.5092296	0.2598971	0.4543815
130.947	1	0.0015971	0.00160613	0.005162784	0.004580304	0.002818072	0.003394439	0.02821264	0.0177983	0.004955217	0.003239006	0.003782879	0.002299883	0.01117622	0.01218753	0.009763293	0.005469031	0.00115395	0.001649043	0.001055625	0.001057004	0.004236569	0.005356194	0.00428023	0.004788025
130.948	1	0.5236415	0.3940071	2.470088	1.856779	0.2294793	0.2164611	0.1830705	0.1212116	2.025018	1.44617	0.8874932	0.6896795	0.09976536	0.1062115	0.08383945	0.07731982	0.2455395	0.4842207	0.1448197	0.1998646	0.08807157	0.09860722	0.1173993	0.03801814
130.948	1	0.0412176	0.04288571	0.04681876	0.0407583	1.242786	1.821249	0.3733925	0.2354697	0.09751133	0.1167724	0.05623379	0.07424668	0.1338217	0.1277462	0.3963662	0.3611647	0.1915709	0.234115	0.3544375	0.3016174	1.563726	1.940092	2.697262	2.296102
130.949	1	0.1285791	0.1016517	0.1171262	0.06908539	0.1787585	0.3671516	3.692503	2.237593	0.1322954	0.07890761	0.2560351	0.1576299	1.485493	1.610118	1.366805	0.7085293	0.1047038	0.06974233	0.083068	0.08054531	0.4206255	0.4396589	0.2307	0.5087352
131.047	1	0.001473195	0.001563482	0.0050367	0.005262435	0.003276107	0.004062838	0.02847021	0.01717372	0.005406187	0.002492552	0.003266513	0.002454536	0.01044171	0.01063786	0.01001851	0.00588073	0.0009342017	0.001782195	0.001192403	0.0009418405	0.003631787	0.004776531	0.00432062	0.005011915
131.048	1	0.5347561	0.3757364	2.451741	1.809931	0.2256719	0.2241276	0.1759226	0.1343712	2.000649	1.395438	0.8890236	0.6960161	0.08811728	0.08812517	0.06509106	0.06709197	0.2711274	0.5026307	0.1898549	0.1697	0.0668211	0.1146513	0.1066178	0.04451082
131.048	1	0.03661885	0.04355493	0.04517531	0.03696583	1.25299	1.837262	0.3838676	0.2419125	0.1082054	0.1062248	0.05625562	0.06288276	0.1363127	0.1234125	0.3779135	0.3452647	0.2001162	0.2347271	0.3476827	0.3000781	1.518076	1.891977	2.682215	2.269156
131.049	1	0.129157	0.115304	0.1229529	0.1462067	0.2319586	0.4554154	3.721089	2.128753	0.1868715	0.1234468	0.2294886	0.1511946	1.302058	1.370727	1.385431	0.7588843	0.1052356	0.07399984	0.09534897	0.08469466	0.3883847	0.3672627	0.286107	0.5388861
131.147	1	0.001308924	0.001210605	0.005000684	0.004548438	0.00367337	0.004979605	0.02818388	0.01643136	0.005272326	0.002696988	0.003009216	0.002570277	0.01061774	0.009068535	0.009473419	0.006060546	0.0008391852	0.001600567	0.0009313747	0.0009740395	0.003443479	0.003926806	0.004621346	0.005078113
131.148	1	0.5592695	0.3375541	2.343058	1.717497	0.2251889	0.2267671	0.14783	0.1570687	1.991165	1.340669	0.8718895	0.7029261	0.08073718	0.1141899	0.06729212	0.04643082	0.3129924	0.4925841	0.2212045	0.1466723	0.06826888	0.09032857	0.1221669	0.05813918
131.148	1	0.05007282	0.04182249	0.04488157	0.03035322	1.246771	1.846799	0.4089094	0.2695214	0.1160455	0.1090158	0.0663623	0.06738966	0.1391525	0.1218668	0.3611528	0.3347767	0.2091214	0.2432011	0.3473387	0.2969987	1.500616	1.893198	2.682888	2.25378
131.149	1	0.1333495	0.1330842	0.1063214	0.1173545	0.2249741	0.4836049	3.659886	2.037664	0.1495238	0.07550837	0.2528815	0.1341481	1.266348	1.114187	1.333532	0.7733036	0.08991322	0.08115537	0.09294732	0.1050414	0.3471787	0.2289858	0.308444	0.5802185
131.247	1	0.001191364	0.001043992	0.004715516	0.004541678	0.003501443	0.005684389	0.02875177	0.01718267	0.004902249	0.003067579	0.002780866	0.002448423	0.01190479	0.00825902	0.009842213	0.006565454	0.0009115558	0.001566078	0.0008949598	0.0009201103	0.003578668	0.003547527	0.004926126	0.00518045
131.248	1	0.60987	0.2810489	2.235136	1.65741	0.2251218	0.2041113	0.1408108	0.1468199	1.981341	1.275425	0.8571018	0.6858969	0.06674501	0.1039872	0.1050657	0.04024424	0.3455754	0.4705057	0.2415402	0.1455182	0.07018503	0.08390012	0.1182384	0.05177254
131.248	1	0.0492404	0.04481163	0.04989984	0.02490167	1.225361	1.830964	0.406015	0.3001163	0.08998033	0.09984826	0.05577821	0.06378541	0.1246925	0.1220315	0.3460272	0.3254688	0.1989475	0.235313	0.3465548	0.3036579	1.460363	1.882363	2.700923	2.256913
131.249	1	0.1385957	0.1712409	0.1077668	0.1472637	0.1965652	0.5315315	3.707322	2.177635	0.1214604	0.07052933	0.2362435	0.1971864	1.362358	0.9766444	1.383251	0.8620841	0.08532227	0.07963648	0.1110773	0.07493686	0.3421929	0.1756317	0.3411464	0.5807243
131.347	1	0.001407067	0.001020143	0.004406873	0.004224836	0.003015581	0.006037755	0.02925369	0.01789661	0.004633522	0.003052844	0.002544514	0.002548937	0.01300982	0.007607067	0.009866523	0.006843189	0.001062705	0.001516835	0.0007049058	0.001140268	0.003884975	0.003315575	0.004888189	0.005002024
131.348	1	0.6322206	0.2572944	2.194676	1.632747	0.2164104	0.1816248	0.1610995	0.135894	2.005357	1.279126	0.8509893	0.7033482	0.06980025	0.1006754	0.08640138	0.0476017	0.3567959	0.4591096	0.2645855	0.1792799	0.05557196	0.08066827	0.1030875	0.05350341
131.348	1	0.03960185	0.06160042	0.04150361	0.04475257	1.240789	1.855665	0.4104366	0.3515504	0.08078534	0.1040827	0.04746892	0.07188212	0.1179076	0.1257336	0.3336143	0.3216249	0.186118	0.2387317	0.3607384	0.3104909	1.420445	1.875798	2.745787	2.284355
131.349	1	0.1369755	0.1147044	0.111304	0.1060081	0.1582719	0.5385713	3.81222	2.281114	0.1672012	0.1073548	0.2805115	0.2000042	1.513486	0.9771384	1.354632	0.9426589	0.08093967	0.1077322	0.08582128	0.08451095	0.3526203	0.1498012	0.3187284	0.5830127
131.446	1	0.001875318	0.001067208	0.004799004	0.004328741	0.002906292	0.006052603	0.03054192	0.01883306	0.004411087	0.002970674	0.002673134	0.002667615	0.0138591	0.007901737	0.009927185	0.007278295	0.001281265	0.001118591	0.000827778	0.00116463	0.003822773	0.003574382	0.004605563	0.004703022
131.447	1	0.6563505	0.2639056	2.282502	1.700736	0.2340725	0.2133934	0.136417	0.1276357	2.078491	1.371068	0.8314324	0.723459	0.07849449	0.09115034	0.07703746	0.0661406	0.3678561	0.4789302	0.3008099	0.2206678	0.04646887	0.1104262	0.09554655	0.05870663
131.448	1	0.05358129	0.05511751	0.03927912	0.03293384	1.255329	1.873356	0.4076586	0.3534737	0.09126979	0.1028797	0.04108282	0.06313102	0.1136291	0.1096747	0.3389681	0.3148907	0.1931611	0.2469797	0.3604217	0.3120573	1.394369	1.87435	2.768056	2.308296
131.449	1	0.09772143	0.1275172	0.1025868	0.09482118	0.1529946	0.5490558	3.981347	2.418302	0.1250027	0.1150065	0.27032	0.1691758	1.59985	1.06539	1.334308	0.9965559	0.08607999	0.07644893	0.09221565	0.08355048	0.3433108	0.1709321	0.3365604	0.5596139
131.547	1	0.0017958	0.001327058	0.005170001	0.004249812	0.00292728	0.005821238	0.03094319	0.01910393	0.004012122	0.002736573	0.003148453	0.002692853	0.01417412	0.008584645	0.009652212	0.007458809	0.001133277	0.001166617	0.001134994	0.00115426	0.003607997	0.003952585	0.004529631	0.004278163
131.547	1	0.66146	0.2441324	2.230396	1.689434	0.2426781	0.2103386	0.1219065	0.1306669	2.030281	1.353361	0.8049345	0.7078125	0.08223129	0.08572295	0.08561161	0.0795221	0.3714474	0.4101667	0.3215376	0.2409015	0.06598015	0.1032701	0.1047514	0.064707
131.548	1	0.05015727	0.04333278	0.03328612	0.03733358	1.232666	1.853131	0.3976175	0.3644018	0.08955267	0.09466776	0.04289818	0.07202358	0.1105239	0.1111224	0.3428204	0.3183034	0.1847458	0.2390806	0.3643182	0.2994888	1.332127	1.830616	2.782144	2.301044
131.549	1	0.1030387	0.1371642	0.1050414	0.1329547	0.1942448	0.522409	4.025982	2.469222	0.110473	0.122039	0.224542	0.172484	1.686328	1.19096	1.239592	0.9975889	0.06480378	0.04798199	0.07092852	0.07263449	0.3098042	0.284287	0.3958917	0.456443
131.647	1	0.001637519	0.000802457	0.005086398	0.003665694	0.003057976	0.004852585	0.03007406	0.01824036	0.003992948	0.002670311	0.003419841	0.002960929	0.01353374	0.008986854	0.008175959	0.006277533	0.0009758265	0.0009688828	0.001213115	0.00131403	0.003572501	0.004263204	0.004414802	0.004230581
131.648	1	0.6291955	0.2309837	2.111232	1.629793	0.2235109	0.1996919	0.1246108	0.1290344	1.959265	1.313035	0.7598385	0.6874831	0.06820255	0.07219928	0.06403684	0.06530221	0.3722866	0.3012555	0.3328113	0.2510143	0.07569914	0.09004108	0.1260739	0.07085981
131.648	1	0.05814202	0.04721299	0.04178572	0.03389161	1.257912	1.900663	0.4162417	0.3520016	0.0844969	0.1131422	0.04245669	0.07592828	0.1038132	0.1276322	0.3411974	0.3427692	0.1853663	0.2451311	0.3670895	0.3044154	1.348249	1.858513	2.733231	2.271049
131.649	1	0.121173	0.1149599	0.1480184	0.1032534	0.2119817	0.4010178	3.924415	2.339155	0.1330556	0.09099778	0.2529002	0.1777874	1.673582	1.267709	1.02703	0.8623678	0.07589448	0.1083806	0.07565534	0.08275458	0.2621216	0.3906642	0.4744551	0.3267215
131.747	1	0.001957307	0.001097281	0.005600719	0.004183265	0.003008365	0.003712898	0.03170672	0.01923438	0.004173336	0.003321582	0.004136173	0.002823828	0.01427031	0.01042073	0.007801417	0.006736571	0.001019405	0.001002485	0.001439603	0.001443918	0.003306574	0.004697836	0.005194695	0.004048362
131.748	1	0.6242994	0.2573184	2.230614	1.730407	0.2317969	0.1929064	0.1316138	0.1242703	2.023339	1.383134	0.7479158	0.6748136	0.07292232	0.04923362	0.07689587	0.0649337	0.3591988	0.2686212	0.3511228	0.2352021	0.0806587	0.09329893	0.1403107	0.06110444
131.748	1	0.06842221	0.04044027	0.04440099	0.03118189	1.260189	1.886591	0.4235399	0.2978547	0.09687744	0.1190187	0.04639627	0.07444626	0.1158701	0.1369163	0.3552454	0.3491131	0.1803196	0.2516143	0.3777151	0.3117085	1.323586	1.813631	2.752537	2.286562
131.749	1	0.12457	0.09201354	0.1245391	0.1319085	0.1681221	0.2957585	4.052904	2.415123	0.1003899	0.06594983	0.2655152	0.1344794	1.778379	1.403858	0.9072154	0.9134436	0.06829212	0.08821818	0.07835064	0.0754212	0.2178327	0.4268289	0.6113326	0.2630384
131.846	1	0.001967783	0.001240623	0.005605533	0.00416535	0.002430412	0.002302316	0.03127246	0.01899179	0.003939276	0.003534539	0.004311256	0.00292563	0.01391013	0.01120504	0.006313314	0.006406659	0.001446484	0.001390795	0.001832815	0.001407999	0.00333951	0.004756529	0.005338394	0.003674527
131.847	1	0.5577017	0.3347476	2.286645	1.746792	0.2216319	0.2054707	0.1547406	0.1121037	2.002643	1.415251	0.8032656	0.6546684	0.0628102	0.04793978	0.06551309	0.06599652	0.2985776	0.2380114	0.2949439	0.2062352	0.07289977	0.1044487	0.1422795	0.06048927
131.848	1	0.05455536	0.04119187	0.03052881	0.02458508	1.231057	1.841922	0.4252388	0.2644828	0.09473046	0.1088415	0.04101727	0.07765178	0.1319863	0.1278221	0.3423752	0.345868	0.1717778	0.2541024	0.3600635	0.3090954	1.305348	1.782454	2.723785	2.261244
131.849	1	0.1397578	0.09063468	0.1280239	0.1179068	0.1008046	0.2468607	4.021785	2.390901	0.08698393	0.06052293	0.2820099	0.156848	1.786331	1.497873	0.7064724	0.8749169	0.08628178	0.1201969	0.09427215	0.1049612	0.2025706	0.4469683	0.6274611	0.2050467
131.947	1	0.001763464	0.0009074123	0.005708106	0.004279869	0.001942632	0.0008912127	0.02980821	0.01802841	0.003935998	0.003471918	0.004143461	0.00285781	0.01267465	0.01107083	0.004647984	0.005680301	0.0009600019	0.001381353	0.001373537	0.001388693	0.003179542	0.004596952	0.00540855	0.003534184
131.947	1	0.5107522	0.3732394	2.182665	1.71362	0.2305883	0.1954785	0.1740886	0.1185267	1.92841	1.37269	0.8531615	0.6210287	0.08006288	0.04930492	0.09837677	0.06427015	0.2905737	0.2356901	0.2355915	0.1591886	0.09894035	0.09346602	0.1495057	0.04708808
131.948	1	0.05697131	0.04456508	0.0326401	0.02805742	1.250674	1.851183	0.4546453	0.2402973	0.09000212	0.1060518	0.04757324	0.06909897	0.1286959	0.1359988	0.3453627	0.3452521	0.1794743	0.2496387	0.3559106	0.2993938	1.324611	1.809467	2.646975	2.199594
131.949	1	0.1169369	0.1034818	0.1340453	0.1383474	0.08261453	0.3609818	3.879851	2.286704	0.1153639	0.09537433	0.2572742	0.1603545	1.677747	1.473679	0.4643747	0.7674084	0.08668263	0.1214101	0.07854999	0.08393512	0.1732101	0.4162115	0.5226117	0.2242064
132.047	1	0.001641256	0.00111922	0.005441544	0.00415895	0.002815647	0.002217696	0.0316071	0.01960627	0.003810653	0.003804569	0.004162309	0.003108234	0.01267639	0.01200408	0.005242969	0.006973052	0.0007635234	0.001396264	0.001372067	0.001426245	0.00353154	0.004605063	0.005619186	0.004079707
132.047	1	0.4518107	0.415439	2.082589	1.679292	0.2222572	0.190656	0.1614479	0.1154725	1.865355	1.357968	0.8695786	0.5779453	0.0860916	0.0508217	0.05267068	0.05160316	0.3235586	0.2278748	0.1761614	0.1588778	0.08219722	0.0577704	0.1335859	0.03078807
132.048	1	0.05669487	0.03719659	0.053117	0.02685933	1.23477	1.809361	0.4693285	0.2028528	0.08037444	0.1097862	0.05815774	0.06794813	0.1329603	0.1497893	0.3596753	0.3394201	0.1688189	0.2493816	0.3654401	0.3010892	1.293345	1.7577	2.699692	2.242724
132.049	1	0.07659566	0.1066693	0.1001154	0.1560317	0.1760438	0.4737592	4.031254	2.430251	0.08818554	0.1113669	0.260336	0.1916211	1.677628	1.504303	0.524361	0.9295555	0.08128918	0.08700702	0.06420335	0.08859964	0.2338866	0.4181471	0.5132216	0.3772965
132.147	1	0.002010224	0.001267872	0.006060261	0.003850015	0.003455577	0.003485096	0.03204404	0.02004209	0.003895174	0.004681795	0.004353711	0.002864914	0.01311127	0.01249442	0.006268581	0.008014643	0.001375624	0.001899124	0.002050957	0.001753496	0.003811654	0.005159545	0.005890132	0.005200458
132.147	1	0.4253208	0.4189568	2.10008	1.687113	0.2206464	0.1814168	0.1585768	0.1042028	1.829226	1.36871	0.9050206	0.5634218	0.06662184	0.05203912	0.05043924	0.04744809	0.3619076	0.23206	0.1352032	0.1998493	0.06570524	0.05271351	0.1247424	0.03127292
132.148	1	0.05431863	0.02550875	0.05698044	0.02928165	1.229335	1.806025	0.4620948	0.1852361	0.08485603	0.1109274	0.05438402	0.06555839	0.1385951	0.1590994	0.356554	0.3259818	0.1658039	0.2541249	0.3901629	0.3261408	1.285919	1.725676	2.899214	2.428964
132.149	1	0.03966679	0.08185357	0.1003809	0.1091883	0.2211948	0.5328398	4.111567	2.448502	0.08626408	0.08242295	0.2431827	0.1805295	1.699272	1.487246	0.7302625	1.11077	0.08757097	0.08028577	0.05471053	0.08389875	0.2786149	0.5209459	0.4759933	0.5396319
132.247	1	0.001705262	0.001176253	0.005393776	0.003415018	0.003906631	0.004335227	0.03200682	0.01926284	0.004132038	0.004398782	0.003756811	0.002518299	0.01255121	0.01166005	0.006286993	0.007670878	0.001432536	0.001668755	0.002078853	0.00158615	0.003882876	0.005277739	0.006048799	0.005825662
132.247	1	0.4286712	0.4511365	1.997182	1.606109	0.220804	0.1762052	0.1609921	0.1124272	1.786038	1.332421	0.9404877	0.5458253	0.07750943	0.06191605	0.06543537	0.05501314	0.3865225	0.2332483	0.12199	0.2276698	0.06210616	0.04012804	0.1010188	0.0468102
132.248	1	0.04674959	0.02831021	0.04738399	0.03515425	1.253685	1.848063	0.4950754	0.2236765	0.07728012	0.1170902	0.06270036	0.07146693	0.1389984	0.176996	0.3577995	0.3293741	0.1766481	0.2549428	0.3928271	0.3368965	1.328417	1.781001	2.905446	2.464055
132.249	1	0.09386321	0.09255552	0.152122	0.136123	0.2513093	0.5867928	4.139332	2.36027	0.1017284	0.1171625	0.2540246	0.1413115	1.544087	1.349562	0.7405211	1.058407	0.07879014	0.1058614	0.08324866	0.05274254	0.2837718	0.5290342	0.485133	0.6242519
132.347	1	0.001545911	0.001102874	0.005028205	0.00302786	0.003851409	0.00500285	0.03154787	0.01888314	0.004080702	0.003722299	0.003499529	0.002454262	0.0129497	0.0109634	0.006501666	0.00763902	0.001269339	0.001675826	0.001841326	0.001624939	0.004011653	0.005479297	0.006081218	0.005969759
132.347	1	0.4497238	0.5067044	1.94737	1.57498	0.2021009	0.1755515	0.1697231	0.1118578	1.738512	1.294345	0.9759222	0.5532371	0.08066653	0.06232287	0.06998725	0.05955858	0.377389	0.2729379	0.1020091	0.2260991	0.06388556	0.05396987	0.07562933	0.05118037
132.348	1	0.04984912	0.04379248	0.05657485	0.02870221	1.257069	1.860265	0.5238755	0.2748773	0.08664074	0.1172779	0.07472373	0.07283346	0.1448558	0.1748809	0.3631493	0.3229107	0.182113	0.2458382	0.3889825	0.3380065	1.366014	1.811141	2.911331	2.482095
132.349	1	0.07643811	0.1017974	0.121079	0.0865358	0.2966415	0.5819966	4.070403	2.318003	0.1140231	0.1130128	0.2289681	0.1354727	1.525144	1.220759	0.7473036	1.062832	0.06756586	0.09679601	0.115811	0.09967644	0.2984004	0.5434574	0.4948926	0.6452912
132.447	1	0.001151318	0.001162464	0.005137225	0.003527139	0.003092866	0.006216273	0.03006016	0.01672871	0.004926731	0.003349383	0.00300522	0.00268865	0.01184027	0.008124175	0.004736388	0.005465375	0.0009769939	0.001518727	0.0012656	0.001355555	0.0043502	0.004812045	0.004734498	0.00502974
132.447	1	0.5180527	0.5350439	2.272323	1.794831	0.2195056	0.1551141	0.1550097	0.1241126	1.842239	1.415078	1.037354	0.6042062	0.05029852	0.06210738	0.05963974	0.04546195	0.3891286	0.3096169	0.09781119	0.1674975	0.05893203	0.06905057	0.1071425	0.03932212
132.449	1	0.04508166	0.03563817	0.05353304	0.03815891	1.24561	1.821718	0.5696405	0.3337539	0.08603195	0.09912363	0.05164257	0.0611198	0.153336	0.175873	0.3717756	0.3315504	0.18865	0.2387074	0.3564947	0.302389	1.429806	1.859809	2.662101	2.27261
132.449	1	0.08953842	0.1264405	0.1198234	0.1123554	0.2972092	0.6192141	3.955247	2.133521	0.132953	0.1339444	0.1998836	0.1608802	1.394701	0.8752913	0.5215495	0.7443247	0.1242341	0.1104937	0.08669824	0.07698987	0.3377733	0.4617331	0.3911836	0.5745112
132.546	1	0.001307728	0.001977491	0.00542391	0.003988392	0.003537276	0.006911107	0.02725598	0.01436305	0.004722216	0.003078595	0.003361373	0.00248539	0.01188759	0.007077496	0.004101076	0.004712548	0.00108806	0.001467752	0.001243745	0.0009193006	0.004476484	0.004464628	0.003986817	0.004585471
132.547	1	0.5881829	0.59403	2.463175	1.889416	0.2120544	0.1677971	0.1888835	0.1292294	1.866367	1.424635	1.140695	0.6670783	0.05630946	0.06486955	0.0517452	0.04158584	0.3973113	0.3493588	0.08014009	0.134091	0.0674642	0.06967357	0.1144097	0.03863326
132.548	1	0.04147445	0.02548554	0.05296228	0.0424158	1.261531	1.863223	0.5901492	0.3797172	0.07901454	0.1093486	0.05997485	0.06561746	0.1634206	0.1902856	0.3705708	0.3202767	0.2040696	0.2589676	0.3468105	0.2915726	1.509823	1.962206	2.573409	2.199572
132.549	1	0.1379199	0.1582941	0.1107162	0.1191457	0.3671794	0.6295771	3.600719	1.873649	0.1515066	0.07401695	0.2228163	0.2112112	1.397839	0.77635	0.464838	0.6172559	0.07508627	0.1076911	0.09808431	0.07695331	0.3579804	0.4088455	0.2717639	0.4365931
132.647	1	0.00193329	0.001978954	0.005776204	0.004179022	0.004092469	0.006559258	0.02695917	0.01532507	0.004867851	0.003416552	0.003394319	0.002694003	0.01307601	0.00819852	0.00446026	0.005174182	0.00118514	0.001408904	0.0009868255	0.001068989	0.00461762	0.004194338	0.004265093	0.004375243
132.647	1	0.65531	0.6237683	2.596324	1.935988	0.2272194	0.1830068	0.1921478	0.124044	1.915191	1.415406	1.188997	0.6953368	0.06684873	0.07948157	0.05737213	0.05025618	0.3724914	0.3906431	0.1079835	0.1919923	0.09160062	0.09001627	0.125669	0.04732393
132.648	1	0.05116102	0.03341608	0.04999107	0.03703615	1.252556	1.878444	0.5936212	0.380193	0.07644687	0.1108485	0.06738262	0.06404775	0.1793164	0.1928387	0.3917905	0.3341099	0.1977719	0.2409635	0.3414937	0.2918891	1.50753	1.943177	2.573805	2.212448
132.649	1	0.1167472	0.1434652	0.1075297	0.1369287	0.3998113	0.5787079	3.587305	2.030149	0.1609493	0.1151133	0.1905964	0.2290799	1.594968	1.003979	0.5136077	0.649679	0.1178739	0.1107588	0.09699563	0.09461764	0.4056333	0.3891928	0.2854022	0.3780411
132.747	1	0.001885828	0.002381128	0.005942708	0.004512163	0.003913058	0.005496079	0.02469455	0.0144508	0.004782728	0.003424983	0.003343015	0.002334378	0.01234315	0.008406032	0.004590795	0.004608898	0.001178869	0.001270286	0.001168422	0.001429423	0.004335829	0.004120348	0.00468926	0.00367293
132.747	1	0.7079349	0.6695893	2.581854	1.898096	0.2184553	0.1923711	0.1954188	0.1453558	1.916384	1.381855	1.170429	0.6984637	0.09314784	0.07897921	0.03227317	0.04370649	0.3304187	0.4205361	0.1657291	0.231064	0.08873049	0.08859571	0.1283237	0.05243797
132.748	1	0.04687614	0.03961608	0.05603591	0.03520833	1.23367	1.874956	0.6210984	0.383142	0.08662424	0.1158273	0.05845778	0.0468379	0.2077271	0.1987725	0.3915484	0.3198468	0.2046931	0.2382444	0.3409243	0.3052868	1.530925	1.940712	2.570172	2.214756
132.749	1	0.111713	0.1419485	0.1035282	0.1532732	0.3435605	0.3983534	3.295167	1.942774	0.1347575	0.08923669	0.179586	0.1994121	1.574776	1.1361	0.5550883	0.5671678	0.08996736	0.1161943	0.1156689	0.1199696	0.3632578	0.354526	0.2696468	0.2238227
132.846	1	0.00181153	0.002464084	0.00607834	0.004734858	0.00341077	0.004396804	0.02395064	0.0145097	0.004834863	0.003269339	0.003809925	0.002061879	0.01191632	0.008825864	0.005205946	0.004036242	0.001154995	0.001083622	0.001438734	0.00131406	0.004015001	0.003922795	0.004803596	0.003388037
132.847	1	0.7666886	0.6907659	2.712973	1.931778	0.2499645	0.2195224	0.1873871	0.1625136	1.992831	1.447113	1.176152	0.7012485	0.09720673	0.08292373	0.04633524	0.04164749	0.2832363	0.4614748	0.3029268	0.2444725	0.06958137	0.107037	0.1394366	0.04907249
132.848	1	0.0557209	0.04198499	0.03608923	0.02961621	1.214206	1.858335	0.6232672	0.3788353	0.09062692	0.1186399	0.05742348	0.05361373	0.2016329	0.1841181	0.3905266	0.3102175	0.216527	0.251947	0.3428739	0.2945487	1.53938	1.955592	2.58688	2.217924
132.849	1	0.09834763	0.1154709	0.1253223	0.1282087	0.2399212	0.2665886	3.226534	1.98167	0.1393489	0.09425341	0.1860755	0.2063222	1.564128	1.270464	0.6369531	0.4858855	0.09249414	0.08359961	0.1132448	0.1309717	0.3147233	0.3323449	0.2399562	0.1058153
132.947	1	0.002309699	0.001787569	0.005940552	0.004785452	0.003025278	0.002762778	0.02348033	0.01485383	0.004783172	0.003068176	0.003943273	0.001956881	0.01187111	0.009628346	0.005878062	0.003707403	0.0009752804	0.001015257	0.001358886	0.001096918	0.003762754	0.004336813	0.004355633	0.003397069
132.947	1	0.7785023	0.7053303	2.649777	1.914109	0.2751572	0.2343255	0.1883055	0.1326909	2.024612	1.45444	1.132646	0.6852485	0.0971215	0.08998427	0.06283904	0.0469932	0.2432517	0.462261	0.387309	0.2294787	0.07225035	0.1146283	0.1448075	0.04953109
132.948	1	0.0452385	0.0492866	0.04494512	0.03532948	1.18765	1.836185	0.6453223	0.3662005	0.0896361	0.1150747	0.07094779	0.07558351	0.1927075	0.1960504	0.4150264	0.3284907	0.2101893	0.2465491	0.3547859	0.3014631	1.579557	1.990631	2.633518	2.253736
132.949	1	0.1296079	0.1140222	0.1541122	0.1151683	0.1956287	0.1944913	3.193726	2.033651	0.1529	0.08088327	0.2072987	0.2030375	1.592635	1.416821	0.7474495	0.4487217	0.08737487	0.0670115	0.07095746	0.08023167	0.3069311	0.3300043	0.1733328	0.1269091
133.047	1	0.002526448	0.002085051	0.005696691	0.004581863	0.00259073	0.00133229	0.02296305	0.01476636	0.004853505	0.003413142	0.003785257	0.001659406	0.01136912	0.01001188	0.00641249	0.003813065	0.0009004065	0.000978816	0.001639186	0.0009801252	0.003456179	0.004745935	0.003802916	0.003438962
133.047	1	0.765005	0.6786699	2.555768	1.898691	0.2609309	0.2501888	0.1602856	0.1216177	2.041547	1.486814	1.089295	0.6741087	0.09752539	0.08530944	0.05570065	0.04664036	0.2371622	0.4236604	0.431712	0.2001424	0.05058342	0.1021061	0.1153804	0.05000578
133.048	1	0.04107244	0.03452042	0.04435986	0.03696726	1.145004	1.813061	0.6347931	0.3158499	0.07825595	0.1092029	0.06948919	0.07240397	0.2026253	0.2026473	0.433066	0.3397558	0.2099828	0.2515192	0.3548722	0.308821	1.593486	1.995093	2.656874	2.274525
133.049	1	0.1520108	0.1024198	0.1131631	0.1113144	0.1518125	0.2666653	3.127764	1.9966	0.140479	0.08738675	0.2036956	0.1651217	1.54487	1.464247	0.86651	0.4774856	0.0675423	0.08081061	0.08851566	0.07855337	0.3020325	0.3681739	0.141355	0.2060517
133.146	1	0.001960852	0.001557588	0.006329567	0.004861694	0.002692429	0.001317798	0.02261931	0.01455052	0.005225429	0.003532507	0.003946296	0.001701521	0.01060854	0.009801262	0.006747075	0.003873216	0.001287182	0.001061356	0.001481402	0.001101199	0.003160314	0.004706419	0.003782997	0.003737548
133.147	1	0.7516668	0.627444	2.591306	1.966892	0.2488588	0.2191795	0.1581653	0.1274745	2.1078	1.569092	1.068492	0.6854215	0.09747339	0.07083601	0.07595765	0.06695263	0.3157252	0.3891247	0.499892	0.2118267	0.06885879	0.1259914	0.08443651	0.07936738
133.148	1	0.04237925	0.02962091	0.04031648	0.0454701	1.133763	1.794184	0.6328167	0.2995844	0.07180265	0.1070253	0.07769369	0.0576801	0.222542	0.1808595	0.4294547	0.3499377	0.2079401	0.244073	0.3552571	0.3092481	1.555832	1.938632	2.674418	2.292667
133.149	1	0.1431117	0.1059981	0.1122472	0.1041629	0.1739823	0.3391127	3.084166	1.961706	0.1406502	0.08749668	0.2262183	0.1649394	1.435488	1.412531	0.9312423	0.4898031	0.09617159	0.06592641	0.07024113	0.07037663	0.2726155	0.3625573	0.1436044	0.283352
133.247	1	0.001529942	0.001477965	0.006444477	0.005348882	0.003123119	0.002182786	0.02352112	0.01492392	0.005456124	0.003728802	0.003672195	0.001348891	0.01036331	0.009739494	0.006882077	0.004208597	0.001348916	0.001021765	0.001641908	0.001168337	0.003050452	0.004855704	0.004433059	0.004304709
133.247	1	0.7466331	0.5470288	2.650077	2.090201	0.2403478	0.2179957	0.1518202	0.1267392	2.128007	1.638321	1.0789	0.7048816	0.09476933	0.05341333	0.07092792	0.05402043	0.4159406	0.3714591	0.5670315	0.2473975	0.0605258	0.1200351	0.08955117	0.08077342
133.248	1	0.03709279	0.04326673	0.03736129	0.03911122	1.125279	1.776544	0.6356392	0.2956582	0.07498966	0.1077922	0.09179382	0.06590719	0.2246264	0.1643594	0.4431935	0.3634426	0.209177	0.2421025	0.358217	0.3067087	1.567898	1.950449	2.698967	2.313017
133.249	1	0.1305528	0.09707872	0.09277926	0.1401352	0.1978814	0.3719406	3.132025	1.970008	0.1832664	0.08298068	0.2266618	0.1549445	1.366194	1.330515	0.9796666	0.5018751	0.1215976	0.06840225	0.07679534	0.09714963	0.280306	0.3685732	0.2170435	0.3894503
133.346	1	0.002207758	0.001226003	0.006056199	0.004952888	0.003315863	0.002924552	0.02297386	0.01402395	0.005251323	0.003509331	0.003182028	0.001254323	0.009940164	0.008775108	0.006669352	0.004509581	0.001113039	0.001540815	0.00161448	0.0009741486	0.002942464	0.004669981	0.004787163	0.004221573
133.347	1	0.7150595	0.451059	2.581701	2.115531	0.2312112	0.2176538	0.1875877	0.1260303	2.043454	1.610096	1.094942	0.6553695	0.09000066	0.0627028	0.07042717	0.06766695	0.4594744	0.3409315	0.5519002	0.2471822	0.0597419	0.1021473	0.08953456	0.06996319
133.348	1	0.03710304	0.04131391	0.03963596	0.03902574	1.125096	1.770864	0.6297799	0.2935129	0.07991082	0.1180804	0.09149047	0.07542949	0.2302998	0.171921	0.4616337	0.3851808	0.2154593	0.2508078	0.3663771	0.3088505	1.602443	2.004483	2.726244	2.342265
133.349	1	0.1754173	0.1075937	0.09173568	0.1046042	0.1777918	0.3710968	3.061073	1.856222	0.1664585	0.1291037	0.2151594	0.1366194	1.284821	1.145602	0.9684618	0.5507429	0.124887	0.1119625	0.07526807	0.0786195	0.2463723	0.3027769	0.2588407	0.3677147
133.447	1	0.00242691	0.001182993	0.005693636	0.004860014	0.002841863	0.003946712	0.02244807	0.01324517	0.00476398	0.003330131	0.002978318	0.001120158	0.01041485	0.007784826	0.006897369	0.005033364	0.001235986	0.001264216	0.001543686	0.001223076	0.003002908	0.004179384	0.005076474	0.004186199
133.448	1	0.665599	0.3909322	2.496792	2.070899	0.2240781	0.2090544	0.1955718	0.1092725	1.983977	1.560895	1.077801	0.6100727	0.08803154	0.06826261	0.07619613	0.0641321	0.4733259	0.2996421	0.4921853	0.2405139	0.0612792	0.093192	0.09572188	0.07179114
133.448	1	0.04585602	0.03914314	0.03256683	0.03569874	1.131126	1.786592	0.6084042	0.3305004	0.08793132	0.1247891	0.09823576	0.07341721	0.241308	0.1724475	0.4642115	0.3945104	0.2269937	0.2599203	0.3645396	0.3127525	1.611617	2.049489	2.754753	2.369418
133.449	1	0.2173667	0.1484183	0.1145228	0.09820362	0.1441615	0.3807781	2.963918	1.710404	0.159878	0.07818375	0.2158447	0.1146905	1.303058	0.9565538	0.9777767	0.6306247	0.05678445	0.09618395	0.09793418	0.1045246	0.214186	0.2201576	0.3211699	0.3606147
133.546	1	0.002402211	0.001889298	0.005967485	0.004929193	0.002121201	0.004955752	0.02306608	0.01315677	0.00451682	0.00415551	0.002947216	0.00115246	0.01148189	0.007614838	0.006993817	0.005456143	0.001285248	0.001437514	0.001294015	0.001086666	0.003398521	0.003627448	0.005256172	0.004362213
133.547	1	0.6544573	0.3363697	2.66582	2.214314	0.2271875	0.2030693	0.1974646	0.122413	2.018668	1.628346	1.149949	0.637509	0.08085603	0.08725377	0.07116078	0.06533706	0.5367045	0.3252025	0.4344825	0.2324125	0.07508264	0.09969095	0.1013888	0.07320995
133.548	1	0.0416293	0.03814386	0.03134862	0.03917103	1.146874	1.788389	0.595535	0.3611841	0.07879848	0.112723	0.08938994	0.05657417	0.2347302	0.1749283	0.4566583	0.3709854	0.2155965	0.247791	0.363475	0.3230189	1.573226	2.007559	2.764674	2.379963
133.549	1	0.1856729	0.1916722	0.1224016	0.1259421	0.1067786	0.4176103	3.049034	1.702688	0.16166	0.0850805	0.188796	0.1950516	1.427171	0.9034821	0.9971983	0.7035014	0.06370174	0.08617622	0.1061203	0.08785419	0.2347996	0.1409054	0.3378978	0.4217818
133.647	1	0.001772734	0.001540517	0.005582671	0.004773673	0.002068157	0.005527217	0.02254309	0.01274938	0.004636301	0.004270405	0.002949224	0.0009521946	0.01226336	0.007094059	0.006667123	0.005402207	0.001382178	0.0009163172	0.001054638	0.0006688972	0.003549902	0.003278433	0.004746315	0.004265953
133.647	1	0.624515	0.2816685	2.686455	2.234145	0.2453524	0.2125175	0.1783107	0.103221	2.01309	1.658048	1.185666	0.6131503	0.09095543	0.07890734	0.07397444	0.04260596	0.5254641	0.2934466	0.3140462	0.2071536	0.07894299	0.08754042	0.09510819	0.07488628
133.648	1	0.03744579	0.03114301	0.03531725	0.04733007	1.144513	1.789966	0.5697036	0.3879563	0.0739233	0.117759	0.09246745	0.05268806	0.2332795	0.2008539	0.4775239	0.3616482	0.2232775	0.2450814	0.3695065	0.3184766	1.567446	2.030986	2.769885	2.399876
133.649	1	0.1426744	0.1558768	0.09014382	0.1201589	0.09962109	0.4269342	2.973595	1.648962	0.1501362	0.09671862	0.1943358	0.1974211	1.530618	0.8588984	0.9289328	0.7082955	0.05044924	0.1062883	0.1101859	0.0924201	0.267325	0.1012586	0.3141079	0.3835487
133.747	1	0.001367852	0.001287249	0.005538766	0.004683306	0.002533897	0.005713145	0.02186266	0.01267016	0.004665427	0.004078875	0.002823749	0.0008896351	0.01226217	0.006968344	0.006287931	0.005231976	0.001480058	0.0008810613	0.001293572	0.0005375607	0.0036038	0.003550965	0.004753877	0.003931418
133.748	1	0.6011762	0.1933091	2.645935	2.188537	0.246487	0.2044139	0.1894369	0.095475	1.968262	1.655263	1.221986	0.5824526	0.09256186	0.09560253	0.052774	0.06236097	0.486441	0.2722644	0.1822335	0.1876211	0.08158429	0.09250479	0.09799019	0.05252118
133.748	1	0.03297919	0.0248346	0.04098118	0.04222318	1.144959	1.78224	0.5439387	0.386182	0.08778029	0.1248984	0.1007039	0.05879864	0.2370668	0.2371527	0.487103	0.3758933	0.2214225	0.2580437	0.3755235	0.3391621	1.571746	2.044348	2.773411	2.420951
133.749	1	0.1651342	0.1376366	0.1257099	0.1160146	0.1294437	0.3986667	2.905737	1.645624	0.1317338	0.1138896	0.2057139	0.1772535	1.542091	0.9134083	0.8433369	0.7057025	0.08444475	0.09023368	0.1071996	0.04810606	0.2765387	0.120493	0.3630755	0.286422
133.846	1	0.001335764	0.001270891	0.005932075	0.004870958	0.002762823	0.005346043	0.02160028	0.01255579	0.004660624	0.003454948	0.00314821	0.001019199	0.01223963	0.007305226	0.005754444	0.005049328	0.001447241	0.0007991457	0.001346532	0.0007549976	0.003728039	0.003830626	0.004911767	0.004047261
133.847	1	0.5920325	0.1399249	2.745746	2.197281	0.2355865	0.2032528	0.2007285	0.08346373	1.97787	1.641068	1.267783	0.5815812	0.08585212	0.1166026	0.05121016	0.05575536	0.4387993	0.2607828	0.13694	0.1816129	0.07792686	0.1066925	0.09505064	0.04785054
133.848	1	0.03169651	0.02786678	0.04281754	0.03962736	1.159063	1.787005	0.5157833	0.3826389	0.09344191	0.1373687	0.09583837	0.06390018	0.247954	0.2571454	0.4809643	0.3857125	0.2254486	0.2582866	0.3685801	0.3308745	1.574412	2.040125	2.768104	2.424223
133.849	1	0.1617852	0.1686376	0.141678	0.1215127	0.1186211	0.3412668	2.933364	1.69773	0.1446765	0.08840116	0.2237078	0.2058812	1.568041	1.014309	0.7699397	0.7062552	0.1176205	0.1145594	0.1494944	0.08302463	0.2860783	0.1818563	0.3920678	0.2804094
133.947	1	0.001646158	0.001233132	0.006732347	0.005615883	0.002649288	0.004929389	0.02262847	0.01304513	0.005039157	0.003779906	0.003660643	0.001221255	0.01252268	0.008103032	0.005345633	0.004645321	0.00108534	0.001054712	0.0009126162	0.0007702226	0.003512553	0.004359993	0.004993321	0.004151592
133.947	1	0.5900831	0.1109742	2.926593	2.27673	0.2419574	0.2006212	0.1940289	0.10518	2.024245	1.661502	1.370914	0.609418	0.08647105	0.1080192	0.06094024	0.04616846	0.4189741	0.2596721	0.2090898	0.1737659	0.062681	0.1119384	0.08516899	0.03981747
133.948	1	0.03906747	0.03016846	0.05139874	0.04748305	1.200939	1.792417	0.4919714	0.3638133	0.09749821	0.128964	0.09006175	0.06997504	0.2255171	0.2560098	0.4839422	0.3824474	0.2138736	0.248284	0.3705771	0.3270372	1.551229	2.012961	2.772449	2.419072
133.949	1	0.173838	0.1632502	0.14111	0.1085974	0.09726008	0.3111136	3.067231	1.815065	0.1731972	0.09422078	0.2148895	0.1819819	1.606721	1.169568	0.7042564	0.6276528	0.1046082	0.1390031	0.1200426	0.07241198	0.2485378	0.2726698	0.4012663	0.2262304
134.047	1	0.001875887	0.001602989	0.006567836	0.005268513	0.00228825	0.004119345	0.02217683	0.01288216	0.004730409	0.003791565	0.004004229	0.001243386	0.01226411	0.008747831	0.004706409	0.004117116	0.001501214	0.001359196	0.0009512685	0.0009571726	0.003374902	0.004690833	0.004747088	0.004128939
134.047	1	0.5492489	0.1254397	2.896261	2.205924	0.235785	0.1982289	0.1962168	0.1076652	2.024397	1.573297	1.372443	0.6086711	0.09307869	0.1025276	0.0578874	0.04697299	0.3650082	0.2604301	0.2483148	0.1331367	0.06794774	0.1134717	0.07575919	0.03502245
134.048	1	0.03960991	0.05219737	0.04171499	0.03975514	1.227249	1.800559	0.4624103	0.3364189	0.08978271	0.1174888	0.07925968	0.0710126	0.2181017	0.2378007	0.4735407	0.3804693	0.2048342	0.2596683	0.3807102	0.328769	1.570461	2.034472	2.771029	2.418423
134.049	1	0.1925863	0.1920771	0.1450845	0.110706	0.1378103	0.2956001	3.055103	1.852199	0.1336658	0.1258469	0.1996088	0.1882955	1.615521	1.273632	0.6088841	0.5577905	0.1183389	0.1366351	0.1338746	0.07499008	0.208444	0.3497171	0.3843117	0.1739612
134.146	1	0.002106212	0.001016394	0.006291731	0.005119297	0.002638681	0.002839959	0.02122522	0.01281694	0.004408088	0.00336514	0.004326272	0.001599646	0.0118497	0.008947014	0.003923853	0.004176679	0.001150235	0.00128113	0.0009381727	0.0008860103	0.003293451	0.004612294	0.00445523	0.003541848
134.147	1	0.5140454	0.1942148	2.772301	2.09766	0.2288948	0.1761163	0.1958139	0.09149908	1.979995	1.461316	1.332424	0.5629455	0.0853041	0.0900311	0.05699413	0.03814354	0.3179514	0.26617	0.2430764	0.08078498	0.05266391	0.09385521	0.07891304	0.0486629
134.148	1	0.0452839	0.05966847	0.03827622	0.03391768	1.258104	1.829683	0.457236	0.2928634	0.09866361	0.132749	0.09243099	0.08707904	0.2195122	0.2407906	0.4927768	0.3952411	0.213087	0.2649321	0.3860689	0.3264133	1.594594	2.037408	2.769833	2.418899
134.149	1	0.1640782	0.09438044	0.1088747	0.0977291	0.216159	0.3308388	2.936022	1.811132	0.1343875	0.1009977	0.2209858	0.1892152	1.621073	1.311647	0.4798827	0.539801	0.09192164	0.1085095	0.1086063	0.09813293	0.1593993	0.3177004	0.3412054	0.156903
134.246	1	0.00250688	0.0005989366	0.007016894	0.00482776	0.003321982	0.001469897	0.02193555	0.01346519	0.00468051	0.003258691	0.004348196	0.001778511	0.01186409	0.009632011	0.004027296	0.004369964	0.0009027133	0.001370284	0.0008243009	0.0008387892	0.003585043	0.004356037	0.004398261	0.003215981
134.247	1	0.4815704	0.2477809	2.863309	2.085617	0.2044372	0.1752588	0.1806725	0.08621521	1.986689	1.440378	1.363243	0.575314	0.07963745	0.09187367	0.06331127	0.0488721	0.2969145	0.3062426	0.2622034	0.05780479	0.04303335	0.1068205	0.07132116	0.04851558
134.248	1	0.04524852	0.0415582	0.03635077	0.03945463	1.272473	1.831581	0.436018	0.2744575	0.09729081	0.1298489	0.08871285	0.08341452	0.2335773	0.227587	0.4997633	0.3870803	0.2071707	0.2467137	0.3767395	0.3166415	1.541878	1.980898	2.737954	2.373917
134.249	1	0.2143253	0.1253612	0.1298201	0.1210689	0.258164	0.3485282	2.983072	1.832548	0.1217567	0.1012395	0.219661	0.1549716	1.649813	1.353498	0.4226354	0.5926371	0.1534469	0.114079	0.08718304	0.08591426	0.2239827	0.2696585	0.3339649	0.2032161
134.346	1	0.001948957	0.001329262	0.007004968	0.004944109	0.003618076	0.001538888	0.02240526	0.0139901	0.00496268	0.003621487	0.004025078	0.001954811	0.01158521	0.009932774	0.003921881	0.004474325	0.0008923483	0.001156007	0.0008113096	0.001049275	0.003562765	0.004159862	0.004187071	0.003245167
134.347	1	0.4879495	0.2994321	2.896319	2.074439	0.2231338	0.2081925	0.1752761	0.1103669	2.056159	1.437076	1.349896	0.5788689	0.09982196	0.07783561	0.06619745	0.05182095	0.2924681	0.3502757	0.2503818	0.1078213	0.01884268	0.1149847	0.06143325	0.07769389
134.348	1	0.05851603	0.05439337	0.04747322	0.04082659	1.303887	1.847501	0.4164151	0.2737012	0.08084338	0.1283564	0.08217058	0.06134661	0.2156374	0.222032	0.4991148	0.3957415	0.1893793	0.2497516	0.3730998	0.3083727	1.527778	1.963059	2.710178	2.336557
134.349	1	0.1519614	0.07527592	0.1090382	0.1139499	0.2750209	0.3856747	3.023094	1.813393	0.1189459	0.09801634	0.198291	0.1441475	1.601732	1.332171	0.3926202	0.6376107	0.1256873	0.08623429	0.08646846	0.09779419	0.2339835	0.2495696	0.319813	0.2319137
134.447	1	0.001269219	0.001296876	0.006342691	0.004658016	0.003432081	0.002667009	0.02188895	0.01345679	0.005218302	0.00357625	0.003674792	0.00194852	0.01099233	0.009517993	0.004047106	0.004137853	0.001239544	0.001033584	0.001098858	0.0007736878	0.003424821	0.003891563	0.00348813	0.003810522
134.447	1	0.4966609	0.3339687	2.751794	1.993614	0.2439325	0.1903013	0.1703541	0.1222848	2.096826	1.415775	1.237041	0.5513798	0.09939187	0.07785708	0.06737716	0.05145796	0.3261628	0.3410385	0.3102588	0.173106	0.03998098	0.09067336	0.05703951	0.07955633
134.448	1	0.05506801	0.04357757	0.03351663	0.03926016	1.318997	1.871404	0.4080241	0.316132	0.07643503	0.1294575	0.07932295	0.06287451	0.2103233	0.2159495	0.4944937	0.4090162	0.1947486	0.2619569	0.3618105	0.3110301	1.549761	1.978973	2.68204	2.313914
134.449	1	0.1830288	0.08988123	0.08244775	0.1011309	0.2610006	0.4332344	2.9331	1.736029	0.1295605	0.1001896	0.209942	0.1514778	1.491083	1.21793	0.4209479	0.5791794	0.1213261	0.05822153	0.08141223	0.08676931	0.2181346	0.2296545	0.2751608	0.276748
134.547	1	0.001669856	0.001551039	0.005934647	0.004309267	0.003189976	0.003406985	0.02184254	0.01259184	0.005088749	0.00367789	0.003164017	0.001996522	0.01086077	0.008841968	0.004111083	0.003906424	0.001456131	0.001318029	0.00118573	0.000796657	0.003368765	0.003844779	0.003378809	0.00404922
134.547	1	0.5278948	0.3877802	2.601985	1.938304	0.2310928	0.1983487	0.1636701	0.1211068	2.099049	1.462559	1.113215	0.5310232	0.08953412	0.07452914	0.07587805	0.04330931	0.3516266	0.3053148	0.3986377	0.214288	0.06238205	0.05601297	0.07018657	0.05977455
134.548	1	0.05794593	0.03693398	0.03291526	0.03913903	1.350794	1.887091	0.4098692	0.363898	0.09594864	0.1194282	0.08376874	0.06462306	0.2171324	0.1939491	0.4920827	0.4162922	0.199775	0.247566	0.363612	0.310081	1.551989	1.982589	2.666896	2.295831
134.549	1	0.193851	0.0966082	0.07901148	0.08334272	0.2586342	0.4425209	2.908941	1.590678	0.1231765	0.08927043	0.2013739	0.1418539	1.402143	1.077648	0.4421871	0.5431304	0.09872874	0.09546788	0.06146168	0.07419372	0.2192132	0.2421725	0.2258851	0.3344547
134.646	1	0.002158047	0.001622729	0.006246627	0.004655913	0.003198263	0.004203568	0.02284023	0.01200545	0.005390213	0.004139974	0.002648537	0.00197075	0.01159326	0.008375228	0.004497451	0.003984795	0.001564775	0.001333978	0.001405735	0.0007023045	0.00362398	0.004027449	0.003554159	0.004234778
134.647	1	0.5782167	0.4029383	2.641558	1.996728	0.2478475	0.2111723	0.1356315	0.1223075	2.186953	1.635173	1.045828	0.5507228	0.07275621	0.06545571	0.102624	0.06704308	0.3588538	0.3200431	0.5768266	0.2501067	0.05080943	0.06542128	0.1005057	0.0559989
134.648	1	0.05862225	0.04274398	0.02443456	0.03782453	1.362901	1.886047	0.4182725	0.3920471	0.09413409	0.1165198	0.08225098	0.06168057	0.206988	0.1717564	0.4788175	0.4128657	0.1922819	0.2473874	0.3583155	0.3031165	1.50914	1.921985	2.645737	2.274242
134.649	1	0.223894	0.2212577	0.09797975	0.08561035	0.3176094	0.4816089	3.052197	1.516588	0.1794838	0.1782604	0.2124803	0.130796	1.465833	0.9863752	0.5258311	0.541831	0.1035705	0.1025896	0.0711671	0.08213349	0.2822331	0.3159106	0.206674	0.3975008
134.746	1	0.002340228	0.002192521	0.005988947	0.004423849	0.003622402	0.005122348	0.02288851	0.01155486	0.005406352	0.004254788	0.002488623	0.0020671	0.01215989	0.007617163	0.004323205	0.004279097	0.001275296	0.0009880759	0.001610646	0.0008824089	0.003672547	0.004393603	0.004231921	0.004231464
134.747	1	0.6252165	0.4176428	2.608765	2.022537	0.2640285	0.2257477	0.1210011	0.1200551	2.205615	1.761639	0.9772651	0.570033	0.09276151	0.07551704	0.1138018	0.08172884	0.4493956	0.3140456	0.6130223	0.3289307	0.05485586	0.06911174	0.09561368	0.06878895
134.748	1	0.06081955	0.03881715	0.02184151	0.03904655	1.363463	1.893266	0.4269211	0.4227741	0.09119533	0.1134363	0.06302483	0.06858551	0.2210491	0.1632238	0.480783	0.4102654	0.1941664	0.2597349	0.3535839	0.2988351	1.494632	1.920907	2.627451	2.25606
134.749	1	0.2016431	0.2220018	0.1345059	0.1165885	0.3635011	0.4757348	3.059702	1.476499	0.1781839	0.1125463	0.2054527	0.1486721	1.527318	0.8667404	0.5373794	0.5563652	0.08566592	0.08423686	0.09511597	0.05309352	0.2836725	0.4095002	0.2320526	0.4017289
134.847	1	0.002748141	0.002246493	0.005840416	0.004720161	0.003616617	0.005323796	0.02185057	0.01131649	0.00508196	0.004246144	0.002713236	0.002364899	0.01252476	0.007456674	0.004241459	0.004240398	0.001214109	0.0009933652	0.001392905	0.001238755	0.003576256	0.004134595	0.004457565	0.004359937
134.847	1	0.6352176	0.4472242	2.550441	1.992902	0.264122	0.222613	0.152932	0.1060145	2.17643	1.838143	0.9417822	0.5540491	0.09351247	0.06188475	0.1013223	0.09128798	0.4987351	0.283566	0.5723103	0.3450809	0.05507304	0.06806882	0.09721992	0.06152355
134.848	1	0.05797191	0.03960462	0.02406544	0.03359157	1.376123	1.898967	0.4420096	0.4377572	0.100877	0.1026728	0.05943586	0.06321628	0.2248362	0.1554388	0.4939025	0.4007131	0.1993862	0.256501	0.3534897	0.2983229	1.507228	1.934053	2.616479	2.248635
134.849	1	0.1778138	0.1630584	0.1254462	0.1360992	0.3307963	0.3875398	2.944189	1.478955	0.2006691	0.07196304	0.2112309	0.182916	1.587588	0.8848701	0.53701	0.5469758	0.08748277	0.1248927	0.07656586	0.09135372	0.2587029	0.3916256	0.2582952	0.3755671
134.947	1	0.002534171	0.001977686	0.005539117	0.005083638	0.003240592	0.005469253	0.02133102	0.01162814	0.004788233	0.004779925	0.002966541	0.002720672	0.01287072	0.008001221	0.004387154	0.004323081	0.001394176	0.001050778	0.001488436	0.001250295	0.003628833	0.003907043	0.004533841	0.004149461
134.947	1	0.6113962	0.4882587	2.567463	2.01129	0.2386313	0.2178785	0.1427798	0.103959	2.153769	1.914634	0.9610073	0.544643	0.09740765	0.06674378	0.09667419	0.08056699	0.5448843	0.2563618	0.4982505	0.3332481	0.0682859	0.05219771	0.08269126	0.04628954
134.948	1	0.05905207	0.03894674	0.0292707	0.03680361	1.372096	1.892375	0.4589419	0.4434936	0.0888914	0.1036219	0.06702664	0.06256724	0.2074997	0.1554042	0.4940783	0.400568	0.1979922	0.2536297	0.3483007	0.2984953	1.496573	1.906352	2.599585	2.231705
134.949	1	0.1804263	0.1377	0.1128247	0.1279217	0.2755141	0.3398409	2.863548	1.574844	0.1989536	0.1286578	0.1911968	0.22214	1.648754	1.019471	0.565463	0.5727523	0.1116176	0.1256219	0.09197167	0.1050113	0.2692973	0.3549108	0.2559882	0.3045997
135.046	1	0.002112021	0.001979637	0.006297061	0.005293979	0.002573003	0.004941642	0.02156737	0.012544	0.00460005	0.004680159	0.003131924	0.002851433	0.01317898	0.008496249	0.004789967	0.004189249	0.001668031	0.001107902	0.001213884	0.001383854	0.00331996	0.003912757	0.003995432	0.003609998
135.047	1	0.5994804	0.5546569	2.686114	2.134349	0.2447478	0.2365077	0.1422265	0.09644039	2.145558	2.017878	1.084298	0.5267551	0.09669551	0.0831864	0.06213743	0.05834409	0.5811797	0.2610582	0.4166818	0.306537	0.07809285	0.05716359	0.06948581	0.047006
135.048	1	0.07903985	0.04719121	0.03786643	0.04896424	1.373159	1.892464	0.4793693	0.426762	0.08560559	0.0996766	0.06309254	0.06692659	0.1982467	0.1534996	0.491141	0.3910694	0.1931571	0.2531749	0.3480272	0.2925059	1.457155	1.85295	2.59539	2.218325
135.049	1	0.1239947	0.151942	0.1133857	0.1114096	0.1942904	0.2641859	2.955674	1.783463	0.1447103	0.09844185	0.1902114	0.2307886	1.708068	1.188502	0.6272001	0.5481413	0.1061282	0.1288375	0.09035619	0.1213657	0.2603178	0.3618859	0.2080102	0.2152719
135.147	1	0.001889732	0.001437133	0.006217283	0.005370575	0.002110342	0.004033922	0.02072056	0.0126516	0.005116235	0.004360743	0.003598513	0.002681256	0.01290216	0.009174396	0.005322275	0.003752792	0.001556893	0.0007133048	0.001314522	0.001363404	0.002750097	0.00388313	0.00356599	0.003472768
135.147	1	0.5575778	0.6067445	2.675812	2.154045	0.2443709	0.2440953	0.1538149	0.1143678	2.050383	2.036138	1.156042	0.5410941	0.09692374	0.0720195	0.05011473	0.05408203	0.5615517	0.2466779	0.319034	0.2589356	0.08353537	0.07204541	0.06461671	0.0549558
135.148	1	0.06035668	0.0273628	0.04433506	0.03711166	1.362464	1.883649	0.4909534	0.3750596	0.07869866	0.1033067	0.06685198	0.05720003	0.2030413	0.1676815	0.4979201	0.3966016	0.1958061	0.2509454	0.3431734	0.2878211	1.461761	1.86316	2.579498	2.210541
135.149	1	0.1047849	0.155537	0.1083834	0.1279116	0.1015284	0.2155523	2.923082	1.864066	0.1489743	0.08913388	0.1892769	0.2346709	1.75368	1.371986	0.6974163	0.4764577	0.1198114	0.07447123	0.07134748	0.1177841	0.1915699	0.3569536	0.1471999	0.1005192
135.247	1	0.001721347	0.001913333	0.006012594	0.005250768	0.002250707	0.003154489	0.02002395	0.01275774	0.005164018	0.004273915	0.003974249	0.002458282	0.0123143	0.009282516	0.005667165	0.003575582	0.001048091	0.0007955167	0.0009278902	0.0009479781	0.002447375	0.004121832	0.003625627	0.003229915
135.247	1	0.5085882	0.6228189	2.658448	2.151543	0.2169126	0.2471331	0.1833218	0.1294045	1.968547	1.970932	1.20545	0.5460067	0.07994134	0.08521156	0.03877528	0.0462442	0.5117729	0.2636668	0.2478366	0.2073499	0.07345173	0.09456547	0.07515071	0.06539144
135.248	1	0.06207897	0.02430786	0.04448349	0.0501222	1.37652	1.884607	0.510855	0.3202828	0.08326411	0.1125718	0.08065708	0.07623314	0.2040953	0.1967327	0.5189734	0.4313521	0.2162957	0.258209	0.3498896	0.2932151	1.485026	1.870416	2.577351	2.211472
135.249	1	0.07993777	0.0749514	0.1519036	0.131882	0.09691552	0.2454302	2.867929	1.872685	0.169395	0.1190101	0.2151468	0.1976429	1.691051	1.453493	0.7517499	0.4401586	0.07237083	0.09508169	0.0551184	0.07428838	0.1654945	0.3757959	0.1080721	0.1056062
135.346	1	0.001783822	0.001640444	0.006377457	0.005204598	0.003055607	0.002263035	0.02056272	0.01359804	0.004669548	0.004517279	0.003959622	0.002477519	0.01180016	0.00973821	0.006083235	0.003602651	0.001252161	0.0009352385	0.0008183195	0.0008887122	0.002161195	0.00461949	0.003613965	0.003093263
135.347	1	0.4890495	0.5779996	2.796817	2.232114	0.2126923	0.2428809	0.215372	0.1603121	1.963447	1.958147	1.305615	0.5475814	0.09317895	0.1109449	0.05930108	0.06927961	0.4729882	0.3249269	0.2163645	0.233885	0.04680862	0.09859309	0.09470116	0.06475257
135.348	1	0.0474745	0.03527282	0.03656764	0.05088624	1.377334	1.881389	0.5108465	0.2675753	0.09516191	0.1174157	0.08564984	0.07325908	0.2163727	0.1939365	0.5287669	0.4288237	0.207151	0.2440213	0.3382261	0.2920494	1.4649	1.831135	2.566872	2.196393
135.349	1	0.1098527	0.09193672	0.1420194	0.1210516	0.1674531	0.2952605	2.907822	1.934749	0.164464	0.1180692	0.1991429	0.1813026	1.646181	1.466083	0.8139067	0.457843	0.09689619	0.08895864	0.06889016	0.07046515	0.1799774	0.3861853	0.09085141	0.1665635
135.447	1	0.002187932	0.002141098	0.007371899	0.005209236	0.003318077	0.001419844	0.02127668	0.01412592	0.004616086	0.004635082	0.004360196	0.002599549	0.0112307	0.009960078	0.006266169	0.003907995	0.001213313	0.0009407429	0.0009582398	0.0009863303	0.001996471	0.00463124	0.00340083	0.003350752
135.447	1	0.4904402	0.5777782	2.980261	2.316023	0.2120759	0.2343747	0.2303914	0.1234578	1.954964	1.911764	1.387202	0.5291416	0.1062638	0.09325996	0.07000393	0.06712648	0.4483325	0.3534693	0.2394948	0.2653681	0.05253519	0.1051756	0.09302997	0.05669424
135.448	1	0.04729799	0.04634314	0.03614194	0.04996252	1.348706	1.869595	0.4890815	0.2537547	0.09437512	0.1185549	0.08788651	0.08570731	0.2188114	0.2005604	0.5315095	0.4138003	0.2021863	0.241904	0.3413962	0.3034427	1.445582	1.808728	2.567018	2.196361
135.449	1	0.1494502	0.1189511	0.1226186	0.1001914	0.208348	0.3389712	2.981224	1.941243	0.1623615	0.09540601	0.2532223	0.1611728	1.546039	1.445381	0.8895204	0.4772293	0.1142557	0.07192784	0.06931387	0.06726812	0.1732632	0.3803043	0.1429302	0.2292474
135.546	1	0.002312392	0.002028426	0.007226416	0.004965918	0.003100734	0.001237033	0.02182096	0.01423296	0.004685242	0.004096946	0.004040383	0.002298356	0.0108225	0.009420424	0.006317803	0.004264779	0.001445778	0.001046325	0.001168449	0.0009730511	0.002285911	0.00444271	0.003810045	0.003975356
135.547	1	0.5389951	0.6175774	2.980456	2.23482	0.2301876	0.2262751	0.1890799	0.09918822	1.896023	1.746867	1.32659	0.4989072	0.08467819	0.06349422	0.06430139	0.05862606	0.4384297	0.3190937	0.2826396	0.245096	0.06421983	0.09137232	0.08757731	0.04984983
135.548	1	0.04184017	0.04787863	0.03548097	0.0449708	1.331127	1.854014	0.4772889	0.2670567	0.0926293	0.112292	0.08278794	0.08839171	0.225002	0.2147683	0.5179176	0.3951035	0.2007027	0.2468969	0.3385259	0.2901441	1.463476	1.838947	2.5729	2.203681
135.549	1	0.1677926	0.1168324	0.09459706	0.1289658	0.1884367	0.3614389	2.920084	1.870665	0.178803	0.09710738	0.2450909	0.1507962	1.448036	1.287265	0.8965035	0.5159449	0.1400994	0.06690658	0.06530246	0.1115558	0.1241271	0.306064	0.2215356	0.3093748
135.646	1	0.00208906	0.001503519	0.007032194	0.004701302	0.002580766	0.001829669	0.02128366	0.01348791	0.004747318	0.00364004	0.003550564	0.001973559	0.01057615	0.008496413	0.006147348	0.004429928	0.001129173	0.0009392785	0.00128485	0.000905398	0.002465113	0.004144539	0.004187481	0.003932918
135.647	1	0.5538014	0.6349368	2.95127	2.156885	0.2388635	0.2210807	0.1742293	0.1076811	1.889741	1.619961	1.26073	0.4704463	0.1011384	0.06177435	0.0841516	0.07527967	0.4266479	0.268726	0.3323923	0.1817349	0.09445043	0.1052818	0.0801664	0.05516219
135.648	1	0.05881152	0.04746157	0.03817773	0.05128834	1.314768	1.865125	0.4965694	0.3177191	0.09935323	0.126529	0.08565557	0.09126532	0.2436644	0.2359059	0.5029989	0.4024907	0.2005542	0.2450878	0.3483292	0.3084343	1.483702	1.880727	2.610138	2.229955
135.649	1	0.1846511	0.09968776	0.09812743	0.09498405	0.1434221	0.3850225	2.842418	1.776977	0.1675077	0.1000994	0.199101	0.141262	1.371212	1.107327	0.8821585	0.5479617	0.1037281	0.09942418	0.07658424	0.07904752	0.1286381	0.2360154	0.229438	0.2803445
135.747	1	0.001827604	0.002313554	0.00704023	0.004972247	0.002733356	0.003021623	0.02196832	0.0133016	0.004585356	0.003491199	0.003406559	0.001848412	0.0109555	0.007877903	0.006410296	0.004724342	0.001135043	0.0007630707	0.001380364	0.0007745106	0.003151904	0.003280179	0.004589209	0.004236103
135.747	1	0.5460142	0.6387891	3.024984	2.140541	0.2372467	0.2160474	0.1635363	0.09147548	1.960692	1.571494	1.274759	0.4386932	0.1188848	0.05809881	0.06317607	0.05455716	0.4275821	0.2446243	0.4207358	0.1306005	0.07778521	0.09215322	0.08423982	0.04414404
135.748	1	0.06195795	0.05849896	0.03436025	0.04715467	1.286767	1.852916	0.4804273	0.3528564	0.08634756	0.1353958	0.0867994	0.09528698	0.2317506	0.2251529	0.484488	0.4070505	0.1990592	0.2549203	0.3450164	0.3154305	1.483118	1.881989	2.62679	2.252992
135.749	1	0.1845542	0.1639662	0.1204701	0.1206909	0.1873853	0.406258	2.873694	1.69001	0.1749824	0.1121162	0.2086033	0.125131	1.383222	0.9843208	0.8923624	0.6079794	0.08019777	0.1129193	0.08403315	0.09726298	0.1604874	0.1687157	0.2796003	0.3479408
135.846	1	0.00150008	0.001606918	0.006977155	0.005021144	0.003257396	0.003966255	0.02260498	0.01303033	0.00442205	0.003784089	0.003274832	0.002389166	0.01197422	0.007101125	0.006387377	0.005166861	0.001234457	0.0006530467	0.001581055	0.0008689638	0.003547352	0.002979063	0.004745953	0.004560294
135.847	1	0.5692132	0.6446072	3.043525	2.124697	0.2504358	0.2095739	0.1397541	0.08540417	2.034077	1.517206	1.20722	0.4405468	0.11825	0.05157318	0.08160888	0.05723775	0.4609675	0.2257571	0.4872776	0.06623279	0.0565878	0.0938914	0.08678311	0.0435729
135.848	1	0.04179441	0.04170574	0.03269034	0.04914892	1.246185	1.835649	0.476026	0.4020359	0.08486714	0.1258635	0.07328665	0.08938572	0.2228539	0.213342	0.472302	0.378431	0.1952201	0.2493611	0.3489603	0.3109556	1.47484	1.884325	2.644192	2.280617
135.849	1	0.2077572	0.1839558	0.08298833	0.121521	0.2208502	0.4070836	2.94339	1.635535	0.1586363	0.08844084	0.1760641	0.2065689	1.505451	0.845625	0.884037	0.6502894	0.08371102	0.10011	0.09622112	0.08766612	0.2170265	0.1295733	0.3146819	0.3837447
135.946	1	0.001386723	0.001689444	0.006441638	0.004880692	0.003136615	0.004889662	0.0219527	0.0127521	0.004645133	0.004009097	0.002825866	0.001983344	0.01243217	0.006629384	0.006345072	0.005363445	0.001627784	0.0006591187	0.001694787	0.0008546546	0.003926068	0.002912146	0.004482926	0.004354043
135.947	1	0.5736639	0.6094436	2.947	2.07255	0.2350432	0.2051152	0.1339681	0.08393874	2.04274	1.476792	1.066814	0.4241918	0.1205594	0.0578386	0.07698552	0.06184527	0.5119816	0.2380234	0.4859392	0.123065	0.06096581	0.1235803	0.07633611	0.05322783
135.948	1	0.04059863	0.03631885	0.0285458	0.03951045	1.218271	1.827343	0.4789645	0.4315215	0.09336039	0.1149687	0.08593644	0.08881597	0.2392311	0.2167718	0.4728728	0.3826367	0.2148401	0.256877	0.3577449	0.3188108	1.502168	1.927748	2.669477	2.3204
135.949	1	0.1400722	0.1583529	0.1018096	0.125462	0.1643773	0.3813125	2.881449	1.591774	0.162264	0.1094704	0.1801264	0.1814692	1.559672	0.7776972	0.8679944	0.6714604	0.09215612	0.07547296	0.1127504	0.08583699	0.2579648	0.1206114	0.3078633	0.3544287
136.046	1	0.001922162	0.001182129	0.006403874	0.004672864	0.003126445	0.005409913	0.021447	0.01216983	0.004947758	0.003796042	0.002497107	0.001678102	0.01248917	0.006450054	0.00589618	0.005052173	0.001790011	0.0006112419	0.001502395	0.000801362	0.003920333	0.003198659	0.003915382	0.004046064
136.047	1	0.5628556	0.5986194	2.828163	2.07353	0.2545949	0.2142303	0.1368432	0.0863019	2.036694	1.441446	0.9358239	0.4019605	0.09250667	0.05702242	0.06453939	0.06991699	0.4975053	0.2736516	0.4618092	0.2619637	0.05179608	0.1079038	0.07972805	0.0670342
136.048	1	0.04827177	0.03765618	0.0390135	0.02992281	1.210392	1.83758	0.4930165	0.446875	0.0768025	0.1173626	0.09606855	0.08419842	0.2324018	0.2324267	0.4748839	0.3826174	0.2077174	0.2511819	0.3596012	0.3219937	1.511695	1.952351	2.716444	2.343931
136.049	1	0.1543015	0.1454573	0.1017848	0.1147663	0.1532188	0.3598475	2.831744	1.56231	0.1433478	0.0989823	0.2010569	0.1829189	1.560257	0.8170698	0.7831318	0.6433665	0.1220902	0.09510013	0.1150691	0.06131291	0.2739657	0.1025145	0.2703545	0.2772653
136.146	1	0.002348841	0.001790509	0.006302793	0.005199906	0.003000772	0.005425244	0.02172656	0.01203302	0.005293304	0.003591913	0.002752916	0.001691341	0.01292801	0.007310379	0.005581957	0.004748564	0.00158635	0.0008972989	0.001384357	0.001099371	0.003729542	0.00370094	0.004050097	0.00404946
136.147	1	0.5779349	0.5917845	2.843709	2.159244	0.2517394	0.201238	0.1471994	0.1194727	2.051602	1.465068	0.8808038	0.4229971	0.0887852	0.08465594	0.07195742	0.08819551	0.476867	0.3356547	0.4633002	0.3824841	0.06966694	0.09348787	0.08237302	0.08845833
136.148	1	0.05296241	0.02947785	0.04666353	0.05208792	1.185716	1.817622	0.4881086	0.4445646	0.07296087	0.1211631	0.08726034	0.07507968	0.23055	0.2332594	0.4724075	0.3802314	0.2049244	0.2404447	0.3709251	0.3176975	1.482282	1.920376	2.758021	2.366612
136.149	1	0.1884964	0.1559694	0.11638	0.1289908	0.18678	0.3286538	2.870703	1.60663	0.1659688	0.06675553	0.1878775	0.1865612	1.634735	0.9584224	0.740404	0.608419	0.128337	0.1088682	0.120295	0.05103186	0.2493587	0.1874611	0.2935394	0.2559711
136.246	1	0.002292274	0.001982575	0.006402156	0.005298794	0.002992794	0.005506341	0.02183783	0.01238372	0.005203524	0.003868966	0.003039715	0.00157648	0.01287087	0.007966847	0.005168863	0.004424296	0.001095248	0.001124706	0.001313216	0.001398162	0.003522893	0.004301103	0.004548045	0.00410975
136.247	1	0.5845058	0.5774716	2.89193	2.203252	0.2477876	0.2066978	0.1555789	0.1122153	2.061671	1.535272	0.8665967	0.4526843	0.08067744	0.09084867	0.06331847	0.08154991	0.4359819	0.3929133	0.4882388	0.4592292	0.08022541	0.1079011	0.09840366	0.09286024
136.248	1	0.05346531	0.04654791	0.0604546	0.04644782	1.161134	1.797308	0.4817517	0.415	0.08509348	0.1252535	0.1035777	0.08766525	0.2185973	0.2334571	0.4807149	0.3876524	0.206675	0.2338552	0.3740119	0.3228347	1.490206	1.920807	2.782823	2.382205
136.249	1	0.1841721	0.2142318	0.1137426	0.1387929	0.2399242	0.3557895	2.931107	1.697028	0.1642939	0.1378173	0.213845	0.1769027	1.645678	1.106993	0.6610464	0.558657	0.114303	0.1460257	0.1446121	0.1220743	0.2257566	0.2845665	0.332181	0.2421095
136.346	1	0.001954558	0.001531733	0.006502114	0.004996655	0.003254143	0.004899836	0.02112505	0.0125509	0.004804025	0.004305388	0.003288501	0.001205024	0.01262191	0.008769076	0.004539937	0.004178701	0.001116005	0.001499692	0.001781468	0.001413552	0.003429689	0.004678194	0.004892323	0.003979579
136.347	1	0.568958	0.5343742	2.833018	2.1649	0.230513	0.217939	0.139268	0.1108453	2.023779	1.563015	0.884896	0.4645886	0.07929011	0.09192153	0.07653284	0.06903681	0.3779027	0.3964071	0.5331268	0.4849473	0.0788694	0.10168	0.1113575	0.09349749
136.348	1	0.04431725	0.05214247	0.06772083	0.04692608	1.144717	1.789867	0.4702735	0.3788534	0.08330675	0.1295515	0.1048509	0.08602216	0.2227388	0.2385068	0.4931113	0.3844477	0.2071096	0.2379543	0.3792794	0.3289012	1.510315	1.950606	2.80791	2.399707
136.349	1	0.1751643	0.1821634	0.1276866	0.09690311	0.2835572	0.3413128	2.848858	1.741079	0.1391392	0.1295221	0.1960299	0.1750016	1.648691	1.250513	0.5669791	0.536257	0.1446693	0.1274335	0.1069048	0.1063759	0.2025577	0.3443048	0.3370464	0.1774372
136.446	1	0.001519911	0.001068614	0.006575487	0.004797708	0.003469484	0.003596191	0.01977868	0.01249187	0.004937098	0.004270295	0.003511371	0.001070048	0.01200198	0.009174712	0.00404975	0.004088256	0.0008577198	0.001679705	0.002190663	0.001274468	0.003160409	0.004607162	0.004975185	0.003677917
136.447	1	0.5083156	0.4441773	2.817815	2.122235	0.2356478	0.2545011	0.1745077	0.1188281	2.038419	1.668875	1.0184	0.4877974	0.06387261	0.09297324	0.06876	0.06358527	0.3428175	0.4304062	0.5712903	0.4874654	0.07694615	0.1027103	0.1098984	0.08901709
136.448	1	0.04862549	0.04335601	0.04472268	0.06118947	1.139374	1.798895	0.4647632	0.3474449	0.08247271	0.1423319	0.1103244	0.08951106	0.2324854	0.2471306	0.4935937	0.4066172	0.2202262	0.2531335	0.3798539	0.3306928	1.531089	1.969927	2.827557	2.408397
136.449	1	0.1451394	0.1298682	0.1388017	0.131292	0.2888906	0.3256249	2.702764	1.734126	0.1400465	0.09631846	0.1966081	0.1871622	1.633536	1.312203	0.4773293	0.5288624	0.1397562	0.1281619	0.1129089	0.07956807	0.1914611	0.314006	0.3195449	0.1328623
136.546	1	0.001275189	0.001027871	0.007299926	0.005285631	0.003636955	0.002421673	0.02049273	0.01313393	0.005059722	0.004308372	0.003918988	0.0008215453	0.01197567	0.009640917	0.003961463	0.004264921	0.0008502287	0.001169405	0.002156793	0.001319959	0.00313948	0.004378943	0.005147652	0.003194993
136.547	1	0.4394462	0.3331804	2.906922	2.210119	0.2239683	0.245362	0.1822348	0.122597	2.016083	1.779425	1.177063	0.476109	0.05373333	0.09378694	0.08436137	0.05538467	0.309158	0.5057163	0.6117931	0.4636495	0.0436526	0.09171983	0.1103219	0.07597653
136.548	1	0.06124492	0.051244	0.04083823	0.04895262	1.150376	1.786965	0.4623537	0.3157898	0.07699942	0.1333381	0.08737236	0.07558758	0.2308218	0.2411689	0.4728979	0.4080146	0.2206595	0.2429879	0.3707963	0.3209232	1.511342	1.941689	2.812267	2.400287
136.549	1	0.2021003	0.08217089	0.1170228	0.1338269	0.2961216	0.3325535	2.787476	1.782037	0.1407839	0.1139605	0.2121764	0.1452597	1.641505	1.371334	0.4597134	0.5759609	0.1472496	0.09071582	0.1262643	0.08873161	0.2309885	0.2992517	0.350136	0.1481317
136.646	1	0.001950194	0.00114776	0.007288487	0.005631893	0.003262451	0.00144047	0.02042814	0.0131041	0.004939905	0.004565599	0.004098724	0.0008316095	0.01160434	0.01004382	0.003974712	0.00412693	0.001157092	0.001302486	0.001960187	0.001296252	0.00316361	0.004177817	0.004990306	0.003177325
136.647	1	0.3961976	0.2181497	2.92116	2.25501	0.2269131	0.2442093	0.1968041	0.1229674	2.029071	1.841531	1.329568	0.4711346	0.06342659	0.1011473	0.08742415	0.05936543	0.2735849	0.5653967	0.5830212	0.3948981	0.03923368	0.08884777	0.1051943	0.06491895
136.648	1	0.04803433	0.04882026	0.03968657	0.03713688	1.155722	1.77517	0.4602771	0.2934843	0.07741277	0.1202609	0.07708052	0.06718335	0.2441494	0.2597477	0.4642191	0.4036465	0.2133112	0.2508687	0.3707662	0.3288732	1.520064	1.961273	2.810885	2.418861
136.649	1	0.247596	0.1165989	0.09850866	0.1027151	0.2529453	0.3933736	2.772855	1.757027	0.1195483	0.1091177	0.194261	0.135263	1.584099	1.360353	0.4680944	0.5662479	0.1577474	0.09100909	0.1057662	0.09080496	0.247719	0.2739764	0.346677	0.2017112
136.746	1	0.002399441	0.001031858	0.006701088	0.005488801	0.002413854	0.001599901	0.01993856	0.01252128	0.004877645	0.004421166	0.003987994	0.0008781514	0.01077198	0.009337406	0.004165816	0.003677245	0.001245484	0.001521532	0.001510803	0.001136533	0.003029835	0.003953685	0.004485433	0.0035844
136.747	1	0.3984874	0.1391321	2.835654	2.194795	0.2206366	0.2240673	0.184264	0.1073393	1.963773	1.810273	1.375832	0.4240085	0.08017899	0.1114409	0.08174188	0.04548914	0.2397833	0.6067853	0.5116905	0.3352174	0.04948786	0.112088	0.09300904	0.06111633
136.748	1	0.05108012	0.03036789	0.0441579	0.03553394	1.172622	1.780832	0.4771757	0.3027327	0.0867144	0.1245099	0.08337432	0.0666963	0.2686794	0.2828235	0.4810759	0.3937727	0.2202871	0.2632725	0.3742481	0.3187363	1.542698	2.016677	2.816717	2.44164
136.749	1	0.2361448	0.1017561	0.07467988	0.08614079	0.1618329	0.3999279	2.678211	1.636193	0.1173006	0.07134366	0.1883517	0.1554184	1.438922	1.209804	0.4656423	0.4779815	0.1214824	0.07620228	0.08631027	0.09710093	0.2164699	0.2150461	0.3102211	0.2589696
136.846	1	0.002546763	0.0007139494	0.006335869	0.00557014	0.002609582	0.002390454	0.01967316	0.01194642	0.004861626	0.004595773	0.003861854	0.0007125065	0.01068275	0.008580603	0.004101435	0.003402449	0.001181789	0.001398559	0.001167558	0.001172955	0.003096523	0.003514316	0.004161267	0.003948441
136.847	1	0.4039214	0.2336835	2.733126	2.126765	0.2118718	0.2198742	0.1849336	0.09862109	1.876312	1.743898	1.35284	0.3724309	0.08949362	0.1012074	0.09233388	0.0427243	0.172978	0.6008656	0.420065	0.2960129	0.05548937	0.1140658	0.07552274	0.0466711
136.848	1	0.0547943	0.0415149	0.04740697	0.03988923	1.192173	1.791467	0.4912585	0.3246797	0.09831286	0.1259309	0.07901924	0.06681865	0.2775894	0.2900791	0.4832859	0.391791	0.220244	0.2718504	0.3774498	0.3354533	1.571774	2.058652	2.815766	2.47232
136.849	1	0.2188894	0.1062024	0.07090384	0.1191649	0.1858336	0.4037367	2.589723	1.529386	0.1473764	0.1170857	0.211647	0.1668085	1.389946	1.063086	0.4753191	0.4355629	0.1031469	0.06344991	0.08678353	0.1096807	0.2078246	0.1976655	0.271315	0.2919834
136.946	1	0.002163708	0.001794159	0.006413995	0.005483206	0.002937749	0.003023443	0.02082858	0.01172977	0.00476833	0.004452517	0.00334157	0.000713991	0.01163081	0.008319968	0.004408513	0.003668556	0.001570067	0.001471305	0.00148203	0.00121104	0.002903195	0.003505465	0.003895676	0.004328364
136.947	1	0.4212448	0.3116258	2.812443	2.186014	0.2005249	0.2146782	0.1964001	0.09317249	1.87505	1.779759	1.390243	0.3381086	0.0901924	0.1206652	0.0909773	0.03089723	0.2291435	0.615591	0.3506959	0.3252646	0.06271796	0.09430344	0.07246273	0.05343482
136.948	1	0.04594676	0.04672845	0.04486555	0.03616531	1.215866	1.79617	0.4945992	0.3469213	0.08727403	0.1271114	0.06945252	0.05588551	0.2878056	0.2809903	0.4635405	0.3631696	0.2108767	0.2677695	0.3840935	0.3310346	1.540801	2.018468	2.806356	2.457517
136.949	1	0.2043821	0.1607826	0.09623255	0.09748713	0.1958999	0.404299	2.734838	1.465615	0.1627375	0.150519	0.2053431	0.1360134	1.472232	0.985327	0.5298066	0.4527138	0.1131936	0.09426643	0.08641791	0.08767777	0.1857007	0.2542581	0.2332033	0.3448656
137.046	1	0.001774371	0.002624954	0.006249302	0.005528403	0.002872953	0.003931302	0.02037282	0.01064985	0.004477664	0.004359738	0.003312098	0.0006132897	0.01246286	0.00807902	0.004439123	0.003814281	0.001495487	0.001691857	0.001317069	0.001120995	0.003116283	0.00373142	0.003815285	0.004490178
137.047	1	0.4748082	0.4259529	2.83042	2.16275	0.2109806	0.2268803	0.1986018	0.09950752	1.870768	1.730999	1.366256	0.318669	0.09716981	0.1373407	0.07274905	0.04000143	0.3409514	0.6112279	0.2616479	0.3283789	0.08023187	0.09236615	0.07220994	0.04962136
137.048	1	0.0497126	0.04144686	0.04185417	0.04456405	1.241782	1.806813	0.501914	0.3577053	0.08036326	0.1207615	0.07903062	0.05631996	0.2705816	0.2861094	0.469263	0.3426415	0.2168185	0.2609229	0.3813454	0.3283904	1.565326	2.029056	2.802282	2.458923
137.049	1	0.2487895	0.2392037	0.1363986	0.1308068	0.1721066	0.3303178	2.690575	1.375844	0.1695716	0.1187489	0.2153118	0.124757	1.55309	0.9352322	0.5470788	0.4892807	0.09070996	0.1089371	0.1083252	0.08680728	0.2021893	0.2997779	0.1433926	0.3849669
137.146	1	0.001114598	0.002062917	0.006451768	0.00571092	0.002716303	0.004933907	0.0197194	0.01013924	0.004429885	0.004319485	0.003567102	0.0006153574	0.01268676	0.007792944	0.004416267	0.003855603	0.0009683363	0.001813876	0.0009235725	0.0008616587	0.002997698	0.003753948	0.003565423	0.004182841
137.147	1	0.5220863	0.5601998	2.813549	2.082774	0.2164931	0.2187095	0.1894946	0.09588208	1.884467	1.619153	1.272704	0.3096245	0.1221118	0.1261471	0.04874456	0.04533334	0.4049648	0.5718616	0.2094547	0.3477592	0.08408641	0.08683282	0.08455025	0.05320487
137.148	1	0.0465795	0.03128762	0.04488996	0.04168879	1.266487	1.828925	0.5274691	0.3616819	0.0916377	0.1184252	0.08334911	0.06310264	0.2688713	0.2765538	0.4611581	0.3328396	0.231766	0.2665212	0.3799891	0.3208031	1.600243	2.060167	2.780225	2.453775
137.149	1	0.2004499	0.1545768	0.1102055	0.1606826	0.1077013	0.2797619	2.579235	1.328394	0.1803776	0.09032858	0.1934674	0.1675109	1.606179	0.9155183	0.5626914	0.4905555	0.1068616	0.1265306	0.05598422	0.06446163	0.1816133	0.3179202	0.09423608	0.3356977
137.246	1	0.001603209	0.002178777	0.006248868	0.005273201	0.00260325	0.005247105	0.01883303	0.01002875	0.004588714	0.004011592	0.003276065	0.0008534988	0.01295236	0.00775453	0.004392694	0.00368313	0.001412343	0.001430921	0.0009521803	0.001074317	0.003215855	0.003561913	0.003722571	0.003893572
137.247	1	0.573834	0.6769842	2.805893	2.01039	0.2343488	0.2113669	0.1783144	0.09151305	1.909068	1.515282	1.168547	0.3204286	0.1242407	0.105847	0.04509871	0.0385491	0.4775047	0.5157952	0.2338797	0.3418717	0.07690824	0.09903223	0.08115904	0.05025417
137.248	1	0.04215106	0.03779072	0.04605149	0.04203312	1.279839	1.85528	0.544232	0.3485308	0.07391413	0.1302875	0.08685432	0.06640059	0.2615107	0.276249	0.458526	0.336781	0.227862	0.270344	0.3743362	0.3186655	1.620825	2.043729	2.759042	2.430295
137.249	1	0.2127319	0.150784	0.1493992	0.1398663	0.1508462	0.2936371	2.500976	1.362393	0.1870529	0.09185169	0.1862187	0.1886047	1.648696	0.999201	0.5701563	0.471381	0.1555908	0.1287184	0.08670746	0.08248867	0.2179347	0.2685929	0.1009106	0.2644745
137.347	1	0.002041883	0.002253067	0.007012962	0.005022837	0.002526302	0.005219874	0.01931546	0.01095389	0.004947632	0.003947292	0.003505899	0.001269073	0.01317413	0.008513444	0.004742214	0.003574852	0.001810492	0.001257546	0.001055731	0.001204734	0.003496762	0.003552907	0.00401332	0.003766811
137.347	1	0.6270166	0.8297623	2.914545	2.025965	0.2276095	0.2107586	0.1679112	0.1010762	1.989617	1.475735	1.126973	0.3666813	0.1113638	0.09692598	0.07874099	0.04849189	0.5464155	0.4848007	0.2998587	0.344664	0.06355528	0.09697472	0.09216937	0.05467152
137.348	1	0.04629905	0.05487189	0.04961034	0.04482664	1.301873	1.872534	0.5496917	0.3411225	0.08993728	0.1349484	0.08336035	0.05832258	0.251449	0.2566732	0.4351654	0.3474369	0.2148077	0.2561706	0.3653744	0.311241	1.589378	1.990834	2.747335	2.375762
137.349	1	0.161579	0.1494304	0.1068676	0.1191291	0.1687615	0.3312421	2.642574	1.553231	0.1699231	0.09294488	0.1955331	0.1898278	1.712794	1.178495	0.6152458	0.469465	0.1423345	0.08146536	0.08219347	0.09586563	0.2600854	0.2731522	0.1405272	0.1878218
137.446	1	0.002382946	0.002981297	0.007023353	0.00449814	0.003137991	0.004889882	0.01939908	0.01183686	0.005337935	0.003641826	0.003469529	0.001789989	0.01317588	0.008867824	0.00527842	0.003489102	0.002130163	0.0008765038	0.0008281957	0.001210962	0.003516822	0.003682789	0.003920769	0.003694931
137.447	1	0.6833255	0.9737119	2.886784	1.972802	0.2379223	0.2068957	0.1407079	0.09315163	2.023299	1.431504	1.029723	0.4381125	0.09996715	0.101557	0.07489688	0.05547228	0.6158781	0.4577345	0.314352	0.2704204	0.0858686	0.09049826	0.08750255	0.06007508
137.448	1	0.04765586	0.05108356	0.03994758	0.06122614	1.313728	1.868202	0.558383	0.3387069	0.09358961	0.1271791	0.08998787	0.0577116	0.2480484	0.2351915	0.4322495	0.3561547	0.2079397	0.2473728	0.3704619	0.31647	1.603188	2.013835	2.741877	2.36305
137.449	1	0.1502589	0.1475477	0.1210989	0.118438	0.2288599	0.3152457	2.679752	1.667892	0.2017556	0.08481558	0.1828494	0.2274256	1.746305	1.301227	0.6588659	0.426354	0.1365706	0.06846273	0.07956529	0.1278197	0.2354224	0.2824537	0.1316079	0.1361102
137.546	1	0.001782695	0.002472623	0.006759321	0.004364611	0.003570423	0.004297219	0.01871206	0.01215515	0.005528377	0.003922895	0.003422067	0.002066604	0.01247767	0.009012072	0.005532309	0.003695785	0.001768175	0.00101845	0.0007839131	0.0009453069	0.003128792	0.003970844	0.003663877	0.003676482
137.547	1	0.7216094	1.075317	2.805711	1.911566	0.2540812	0.1977053	0.1185903	0.08924973	2.052114	1.382249	0.9416851	0.5034677	0.1091917	0.09867651	0.07382268	0.05167558	0.6561762	0.4142264	0.2778987	0.1942686	0.09457794	0.08123836	0.104766	0.06111324
137.548	1	0.04748708	0.04052789	0.04295044	0.06294244	1.320706	1.875701	0.5619457	0.3467662	0.08420046	0.1178212	0.07878134	0.07050512	0.2381965	0.2117472	0.4283833	0.3653725	0.2066042	0.2482715	0.3637727	0.3110801	1.630626	2.031296	2.736606	2.34394
137.549	1	0.0836558	0.05920446	0.0997366	0.1159975	0.2162795	0.3261028	2.60534	1.700577	0.1931461	0.1213137	0.2038207	0.1993928	1.700916	1.355969	0.6970552	0.4317415	0.1246205	0.09212165	0.05302363	0.06990492	0.1881495	0.2849818	0.083641	0.1104595
137.646	1	0.002042487	0.002438194	0.006458418	0.004711967	0.003603406	0.003355022	0.01880361	0.01263414	0.005220428	0.003813143	0.00338108	0.002139855	0.01176088	0.008789028	0.005529429	0.003708335	0.001921094	0.0008690963	0.0009205412	0.0007912105	0.003009679	0.004002052	0.00356151	0.003367591
137.647	1	0.6883855	1.10889	2.765116	1.906578	0.2440935	0.1717919	0.1386631	0.0982014	2.071693	1.356421	0.9131104	0.5371245	0.1043137	0.1070049	0.07878999	0.06442502	0.6360828	0.3910736	0.2216482	0.2222023	0.07718213	0.06577632	0.0970824	0.04845466
137.648	1	0.03569228	0.0392318	0.05197652	0.05314377	1.320116	1.89251	0.5587674	0.3511278	0.08325237	0.1262661	0.06226877	0.07220723	0.2387424	0.199131	0.4190424	0.3745832	0.2104265	0.251487	0.3659826	0.314873	1.626412	2.022024	2.725215	2.318805
137.649	1	0.1139692	0.06092971	0.1115502	0.1044829	0.2065539	0.3220385	2.603417	1.737037	0.1872945	0.1330196	0.188653	0.190188	1.616258	1.320805	0.7170841	0.4327024	0.1297965	0.05570362	0.071631	0.060095	0.1840832	0.2765326	0.1055276	0.1098854
137.746	1	0.001798681	0.002796893	0.007075718	0.005070704	0.003208305	0.002394468	0.02014938	0.01368141	0.005232474	0.003780666	0.003716951	0.00238742	0.011423	0.009025995	0.005742758	0.003767145	0.001826495	0.001112038	0.001111795	0.0009843914	0.002949169	0.004147271	0.003787759	0.003137054
137.747	1	0.6636874	1.151971	2.862809	2.012635	0.2477666	0.1976681	0.1479234	0.1005849	2.096823	1.455792	0.9132194	0.5979302	0.09640414	0.1091776	0.07134431	0.06162424	0.5866635	0.3844808	0.1997682	0.3409736	0.08563099	0.04603743	0.1035336	0.03564047
137.748	1	0.04118962	0.03367883	0.05273491	0.0451278	1.321439	1.883667	0.5479391	0.3680387	0.09913157	0.1136859	0.06051351	0.06106176	0.2325627	0.1815469	0.416201	0.366435	0.1973885	0.2542044	0.3652555	0.3067335	1.579719	1.98205	2.717076	2.285694
137.749	1	0.1711391	0.1024639	0.08273484	0.1032021	0.1545784	0.36294	2.734657	1.819565	0.1642087	0.1171053	0.228243	0.1564243	1.558728	1.274161	0.7791754	0.4447708	0.1213549	0.04216313	0.08954546	0.07776062	0.1908998	0.2938451	0.1253738	0.1558874
137.846	1	0.00167001	0.002338693	0.007116865	0.005108039	0.002798447	0.0014579	0.01925558	0.01273953	0.005399292	0.003864358	0.003794857	0.002235748	0.01075724	0.008037901	0.005228098	0.003730477	0.001508593	0.001063809	0.001027303	0.00109681	0.00256202	0.003771693	0.003953969	0.0032642
137.847	1	0.6404989	1.104667	2.865022	1.991534	0.2457435	0.2132441	0.130779	0.09285453	2.059463	1.503058	0.9109533	0.5952056	0.09005781	0.09674975	0.06996065	0.07259573	0.5324295	0.3748924	0.1629856	0.3983663	0.07553829	0.05376898	0.08687772	0.03347595
137.848	1	0.04539362	0.03280294	0.04077735	0.04625729	1.318716	1.885906	0.5384927	0.3975386	0.1017888	0.1115224	0.05049981	0.06189401	0.2250917	0.1767053	0.4137071	0.3771211	0.2010398	0.2637411	0.3755435	0.3098317	1.595514	2.014915	2.722495	2.289151
137.849	1	0.1965441	0.1051611	0.1038383	0.103695	0.1623898	0.3724255	2.69143	1.769025	0.2003285	0.1102601	0.2428651	0.148544	1.481402	1.140437	0.7915705	0.4603995	0.1256503	0.05350945	0.09543908	0.07945522	0.1567675	0.2266191	0.2003083	0.1915389
137.946	1	0.002108451	0.002385152	0.007153073	0.005128608	0.003357297	0.0008638023	0.01846585	0.01243358	0.005320281	0.003950059	0.003410225	0.002238053	0.01060399	0.007422706	0.004976657	0.003713848	0.0009965542	0.0007792885	0.001439353	0.001244908	0.002388958	0.003206069	0.004121809	0.003383512
137.947	1	0.6383169	1.041887	2.834387	1.979726	0.2341867	0.1999935	0.1292557	0.1054583	1.996842	1.514279	0.9550436	0.6028532	0.08716298	0.09219685	0.06702978	0.06920091	0.4700539	0.3535534	0.201736	0.4561018	0.07045995	0.08131042	0.09412688	0.04529938
137.948	1	0.04282646	0.02713515	0.039251	0.04501309	1.307215	1.906654	0.5176388	0.4225244	0.09826862	0.1120683	0.04775789	0.07867661	0.2303183	0.1691515	0.4209178	0.4038039	0.1981257	0.259605	0.3631067	0.3202233	1.595819	2.032774	2.716177	2.295425
137.949	1	0.1764	0.09050381	0.1172864	0.1217818	0.241485	0.3645715	2.578997	1.701263	0.231791	0.07792869	0.2092055	0.1510163	1.447335	0.9907715	0.7633162	0.464873	0.08264701	0.08841049	0.09532346	0.07415184	0.1064761	0.1375482	0.2441608	0.1954388
138.047	1	0.002674667	0.002544226	0.007163343	0.005441394	0.003848674	0.0019648	0.01842832	0.01219859	0.004815628	0.003883649	0.003271803	0.002367333	0.01092833	0.007236985	0.004972137	0.004115454	0.001163975	0.001040031	0.001371731	0.001508385	0.002675638	0.003113875	0.004636379	0.003561146
138.047	1	0.6282592	0.958648	2.86573	2.028159	0.231135	0.1908112	0.14827	0.1257438	1.971813	1.528983	1.01818	0.6049781	0.09616381	0.0760052	0.07511611	0.07554402	0.3799941	0.3584906	0.300727	0.5071456	0.05332454	0.105286	0.1062024	0.05945942
138.048	1	0.05105954	0.03819165	0.03953063	0.0471312	1.309525	1.918878	0.4881176	0.430672	0.09302151	0.1079004	0.06505097	0.0820912	0.2343106	0.1639301	0.4343671	0.4115889	0.1882141	0.2576284	0.3674336	0.3102811	1.587182	2.041966	2.723954	2.301821
138.049	1	0.2097061	0.1782898	0.1079859	0.1321455	0.2513614	0.3345566	2.496396	1.608014	0.2052409	0.09817713	0.227083	0.1248733	1.444931	0.8743004	0.7500456	0.5194552	0.07921981	0.1226154	0.1167778	0.0858179	0.0987421	0.1420706	0.3185251	0.204455
138.146	1	0.002949137	0.00270314	0.006987967	0.005367115	0.003737586	0.002980506	0.01908764	0.01171811	0.00446912	0.003931561	0.003419901	0.002689118	0.01202372	0.006819417	0.005538669	0.004483643	0.001122435	0.0008440936	0.001561322	0.001640493	0.00288297	0.003054167	0.004743654	0.004039251
138.147	1	0.6269954	0.9020395	2.98901	2.11339	0.2388286	0.2163453	0.1599943	0.136552	1.975041	1.604595	1.130387	0.6318478	0.09691025	0.08864636	0.06302811	0.08082576	0.2646508	0.3833807	0.3501636	0.535466	0.04234216	0.1024212	0.1023454	0.06021876
138.148	1	0.0538911	0.04317561	0.0355374	0.03897885	1.296035	1.911298	0.4538162	0.4151979	0.08331438	0.1062583	0.06164308	0.08209546	0.2290285	0.1709647	0.4494747	0.4147061	0.1749484	0.2620359	0.3694009	0.3059904	1.529207	2.013977	2.719163	2.305624
138.149	1	0.2473584	0.186399	0.07917521	0.09628781	0.2346228	0.3180759	2.534476	1.485222	0.1573648	0.09750571	0.1580583	0.1889526	1.551015	0.7960821	0.7847678	0.5615644	0.08557821	0.1267181	0.1319216	0.06757609	0.1465113	0.155183	0.3364663	0.2502825
138.246	1	0.002396368	0.002547181	0.006693886	0.005426727	0.003545075	0.00421383	0.01843737	0.01067875	0.00490053	0.004060749	0.002854858	0.002344486	0.01290188	0.006857017	0.005450697	0.004790448	0.001561534	0.0009333693	0.001680055	0.001478176	0.003446714	0.003044466	0.004512807	0.004124184
138.247	1	0.6271368	0.8025831	2.972418	2.101144	0.2336595	0.2282167	0.1492434	0.1117322	1.937896	1.575481	1.192837	0.5799358	0.1024566	0.1019533	0.08745511	0.08315576	0.3003076	0.426565	0.3776562	0.498062	0.04562311	0.1105869	0.09388675	0.05891243
138.248	1	0.04534644	0.03219721	0.03885411	0.03967047	1.28547	1.904616	0.4301582	0.3841414	0.09363774	0.1072605	0.07443045	0.09367606	0.2503026	0.1855488	0.468242	0.4308222	0.185342	0.2700497	0.3701905	0.3127079	1.541044	2.028304	2.748938	2.322799
138.249	1	0.1819631	0.1551225	0.08842697	0.136154	0.2329765	0.2972185	2.432411	1.34433	0.1741846	0.09701885	0.1688114	0.1528764	1.617157	0.7810217	0.7440763	0.5875986	0.1398782	0.0847773	0.1107557	0.06507955	0.1975667	0.09901775	0.3174128	0.2557408
138.346	1	0.001711292	0.002063767	0.006600985	0.005414529	0.003191664	0.004853017	0.01782969	0.009832997	0.004668984	0.003987179	0.002897614	0.00237618	0.01245119	0.006848486	0.005043473	0.004461412	0.001739801	0.001153268	0.001532312	0.001494894	0.003588641	0.003166022	0.004246791	0.004158556
138.347	1	0.6308656	0.7083635	2.900869	2.057333	0.2289825	0.2078322	0.1533808	0.1285301	1.898836	1.494047	1.239199	0.5275315	0.1072537	0.1198687	0.08406283	0.08255309	0.3752279	0.4366228	0.3727381	0.4480719	0.04925949	0.1062348	0.09712922	0.06015004
138.348	1	0.04678715	0.03597477	0.04074756	0.0411834	1.281719	1.896176	0.4287126	0.3447065	0.1051689	0.1106339	0.06861558	0.08990745	0.2677386	0.2135094	0.4731757	0.4356924	0.1865331	0.2829719	0.3688253	0.3084475	1.559848	2.049247	2.773193	2.334709
138.349	1	0.1711241	0.1562475	0.09363705	0.1527203	0.236235	0.290466	2.38349	1.261136	0.195782	0.08725331	0.1619059	0.161337	1.599933	0.8172691	0.6482747	0.5579022	0.1452632	0.08735021	0.1379915	0.0922644	0.2075122	0.1036106	0.3311228	0.2097273
138.446	1	0.001334505	0.001674161	0.005971405	0.004556875	0.003085672	0.005486316	0.01776021	0.009751762	0.004259551	0.003464392	0.002946727	0.002390574	0.01179029	0.006838749	0.004274956	0.003908073	0.001655489	0.001480255	0.001184894	0.00113991	0.003296412	0.003820087	0.004254308	0.004304512
138.447	1	0.6287971	0.5491523	2.605392	1.89932	0.2276455	0.1789864	0.1623016	0.1125977	1.785317	1.269209	1.155063	0.4637559	0.0919273	0.1059412	0.07045636	0.0681913	0.3765366	0.3763118	0.3416495	0.3052015	0.04517351	0.09233843	0.1050456	0.05715375
138.448	1	0.05488789	0.05904803	0.04682304	0.04279888	1.270276	1.886511	0.431559	0.3257393	0.1105737	0.1296739	0.08685151	0.1090494	0.2602385	0.236325	0.4836023	0.4556996	0.1901321	0.3040495	0.3758487	0.3107337	1.571106	2.070502	2.808947	2.375529
138.449	1	0.178638	0.1398798	0.1032007	0.1067031	0.2333428	0.3423555	2.402275	1.283948	0.1990883	0.06878348	0.1712038	0.1957563	1.512081	0.8603681	0.5167093	0.5058212	0.1386942	0.1162617	0.1291967	0.06550509	0.1651438	0.1752272	0.3268686	0.2056218
138.546	1	0.00146038	0.001359378	0.005680326	0.004269844	0.003054187	0.005186591	0.0190532	0.01062659	0.00411002	0.003064453	0.002982259	0.002428565	0.01252227	0.007662686	0.004140982	0.00417284	0.001503287	0.001231085	0.001172725	0.001196762	0.003355161	0.004114498	0.00445897	0.004071671
138.547	1	0.6384823	0.4144	2.419548	1.840305	0.2141949	0.1564198	0.156396	0.09765718	1.7224	1.129487	1.132871	0.4479221	0.08784597	0.09708995	0.08364083	0.06683276	0.3969944	0.3425893	0.2624414	0.2562663	0.07081577	0.08291458	0.08321149	0.05798069
138.548	1	0.06232359	0.05875095	0.04618297	0.04889803	1.245049	1.844627	0.4288869	0.3078809	0.09854673	0.1184649	0.08283681	0.1235526	0.2385065	0.2329256	0.4497806	0.4327351	0.20642	0.2978202	0.3652858	0.3100422	1.53661	2.039972	2.797164	2.350661
138.549	1	0.1977384	0.1942768	0.124924	0.1213968	0.2370395	0.3079655	2.591599	1.472567	0.1553045	0.1179471	0.1775616	0.1812975	1.637112	1.058694	0.5197433	0.542264	0.1061641	0.1323516	0.1443903	0.1185106	0.17651	0.2362391	0.3602448	0.2070634
138.646	1	0.00177773	0.001622851	0.005829927	0.004276649	0.003034423	0.0047618	0.01534351	0.009193978	0.00460839	0.003166812	0.003151145	0.002285352	0.01243264	0.008121501	0.003868954	0.003679632	0.001319751	0.001117093	0.001105381	0.001195664	0.002827313	0.004012218	0.004076056	0.003836322
138.647	1	0.6848428	0.31443	2.448407	1.879534	0.1903589	0.1675661	0.1636902	0.1131817	1.742477	1.10213	1.225244	0.502064	0.06934266	0.09512292	0.08566089	0.06477618	0.4221352	0.3448366	0.235327	0.301407	0.07714279	0.08869812	0.09890922	0.06834124
138.648	1	0.06916007	0.05302448	0.05390325	0.04828118	1.22898	1.831542	0.4280884	0.2965584	0.08715962	0.1109389	0.07746328	0.1080779	0.2708845	0.2541254	0.4752304	0.4376558	0.2054534	0.2855337	0.3711069	0.3231792	1.491109	1.996807	2.785428	2.338519
138.649	1	0.1331436	0.1672151	0.1122056	0.07484549	0.2199758	0.3277242	2.18034	1.359453	0.1716095	0.1084626	0.1667198	0.1850062	1.718936	1.164813	0.4825056	0.4972584	0.07243449	0.1160016	0.1141905	0.1006328	0.1368389	0.2306886	0.2484456	0.1617651
138.746	1	0.002075067	0.001071295	0.005902841	0.004475527	0.002662139	0.004096258	0.01288218	0.00825494	0.00482956	0.003130728	0.003450014	0.002133807	0.01045458	0.007076734	0.003705859	0.003309913	0.001201119	0.001049141	0.0009835828	0.001184513	0.002606056	0.004162746	0.003684172	0.003588771
138.747	1	0.6902775	0.2366679	2.50388	1.891045	0.187691	0.141768	0.1515803	0.1138605	1.788637	1.027217	1.257524	0.57121	0.06564761	0.09811783	0.07713579	0.05063619	0.4229183	0.3339162	0.2603498	0.2937555	0.08248376	0.09223275	0.0831022	0.06326379
138.748	1	0.07664346	0.05280018	0.05933587	0.0573423	1.20067	1.800395	0.4056384	0.3109841	0.08892398	0.1130384	0.09839003	0.1080073	0.2778434	0.2756469	0.4980896	0.4463448	0.2166679	0.2953231	0.3937581	0.3363281	1.474695	2.0021	2.856753	2.401718
138.749	1	0.153972	0.1052648	0.06575363	0.05417723	0.1433089	0.3250328	1.837477	1.209829	0.1512185	0.1149012	0.1147724	0.171597	1.503287	1.045247	0.4757389	0.4540564	0.1104573	0.08833399	0.09519501	0.08095301	0.1492646	0.2913831	0.152348	0.1585988
138.846	1	0.002452613	0.0008780398	0.005972153	0.004751258	0.001813305	0.00293901	0.01420569	0.009899192	0.004798801	0.002766763	0.00374726	0.00228885	0.01098788	0.007946928	0.003565958	0.003541424	0.001190924	0.0009946556	0.001289926	0.001472136	0.002889908	0.004520047	0.0037074	0.003403875
138.847	1	0.7024036	0.2161689	2.648555	1.896048	0.1989368	0.1292764	0.1788749	0.1259041	1.857238	0.9011185	1.285466	0.6070337	0.06814308	0.09246361	0.0770005	0.05584874	0.4303046	0.3230658	0.3819415	0.3018528	0.0721342	0.0922647	0.0909958	0.07643489
138.848	1	0.06546309	0.05568615	0.04376861	0.04717413	1.193171	1.786679	0.40674	0.3167941	0.08810848	0.1058071	0.1255068	0.09425531	0.2539121	0.2659629	0.4887824	0.4238744	0.218907	0.2912689	0.3728668	0.3265385	1.464401	1.986638	2.835253	2.398756
138.849	1	0.142362	0.07902245	0.05642488	0.0724194	0.06513012	0.3243969	2.017252	1.418654	0.1430419	0.1041005	0.1513823	0.1991398	1.5767	1.163015	0.4549402	0.4843889	0.1149485	0.09833149	0.1116876	0.1048636	0.1691721	0.3225279	0.1665439	0.1727563
138.946	1	0.002660267	0.001145206	0.006883387	0.004942573	0.001913743	0.002070865	0.01544953	0.01088032	0.004743852	0.002600255	0.004017983	0.002100442	0.01124605	0.008761422	0.00353155	0.003256287	0.001162214	0.0009966657	0.00157083	0.001226882	0.00266854	0.00448359	0.003695661	0.003181892
138.947	1	0.722966	0.2334153	2.85745	1.921781	0.2303091	0.1381118	0.180583	0.1247547	1.960138	0.8499251	1.314262	0.6637108	0.08988125	0.08137284	0.08416557	0.07382957	0.4364595	0.3211331	0.5141093	0.3489279	0.06438995	0.1024245	0.08181921	0.07841272
138.948	1	0.05825063	0.05596678	0.03710771	0.04983325	1.190003	1.813142	0.4021657	0.3668683	0.08334767	0.109019	0.1285939	0.08275417	0.2442195	0.2326857	0.4958862	0.4093664	0.215963	0.2672827	0.3739181	0.3131504	1.454931	1.960007	2.831541	2.383012
138.949	1	0.2383156	0.1184537	0.06995263	0.0807189	0.1121128	0.3329193	2.161207	1.500321	0.1259771	0.08879657	0.2039247	0.176172	1.595652	1.229841	0.4253493	0.4759573	0.08293418	0.1039349	0.08607927	0.1298343	0.1704311	0.3068975	0.1841646	0.1885517
139.046	1	0.002165926	0.00101526	0.006761652	0.005080063	0.002729044	0.00115142	0.01580441	0.01095055	0.004944122	0.002529123	0.003779988	0.002003873	0.01103325	0.008857655	0.003656703	0.003053024	0.001711269	0.0009453815	0.001730635	0.0010121	0.003082016	0.004339504	0.003594503	0.003278908
139.047	1	0.7298063	0.2770584	2.837668	1.858761	0.2403214	0.1511076	0.1589281	0.1237255	1.989306	0.8138857	1.246207	0.6969551	0.09072254	0.07609919	0.07561241	0.06405587	0.4484721	0.3041774	0.5675865	0.2964179	0.06553424	0.111767	0.09511295	0.07597652
139.048	1	0.05082547	0.07079462	0.04715198	0.0604342	1.201466	1.847558	0.4076609	0.4108855	0.08468829	0.1043925	0.1093803	0.08365452	0.2363478	0.2020953	0.5090283	0.4110697	0.2172499	0.2567446	0.3842915	0.3175431	1.472606	1.984346	2.837684	2.381697
139.049	1	0.2323379	0.1253037	0.1048619	0.1294102	0.14611	0.3150929	2.135872	1.440067	0.1367464	0.06826655	0.1990178	0.1453521	1.514972	1.17056	0.4164198	0.4126907	0.08178696	0.0770311	0.1048163	0.1433304	0.2150729	0.3126593	0.1884975	0.1940268
139.146	1	0.001814664	0.001339518	0.006617246	0.004695218	0.003182445	0.001019284	0.01556687	0.01058894	0.004891712	0.00254006	0.00353465	0.001779817	0.01107025	0.008505588	0.00342204	0.002925235	0.001766995	0.001049408	0.001543175	0.0008916845	0.003537952	0.003908862	0.003781584	0.003501632
139.147	1	0.7575608	0.3448913	2.767743	1.830403	0.2403516	0.1608148	0.1432381	0.1124097	1.965654	0.8546324	1.161692	0.723654	0.07889529	0.07780695	0.07412042	0.06854564	0.4632937	0.2699555	0.5560886	0.2338429	0.08114319	0.1123186	0.111915	0.06693481
139.148	1	0.0600791	0.06837118	0.04856339	0.06536887	1.223491	1.894973	0.3979132	0.4404379	0.1015035	0.1086282	0.1187755	0.08668796	0.2404219	0.1802425	0.532882	0.4446379	0.2092215	0.2626575	0.3875798	0.33061	1.474672	2.026401	2.853331	2.390679
139.149	1	0.1678899	0.1110285	0.1047435	0.1294449	0.1706915	0.2732802	2.0329	1.341873	0.1507154	0.1188345	0.1919782	0.1270458	1.46364	1.077673	0.3772911	0.3754934	0.1051494	0.07560754	0.06447598	0.1202371	0.2585475	0.2160865	0.1547597	0.1923054
139.246	1	0.002263702	0.001887818	0.006731982	0.004768898	0.00277229	0.001898543	0.01640694	0.01053779	0.004994184	0.003245677	0.003183208	0.001963625	0.01230006	0.008422158	0.00360791	0.002948319	0.001753231	0.0009736032	0.001234295	0.0009344464	0.003832921	0.003807918	0.003961349	0.003797526
139.247	1	0.7774023	0.3802666	2.770969	1.866468	0.2320659	0.1676834	0.1426056	0.11929	1.942948	0.9721494	1.158439	0.7916003	0.07258301	0.08296505	0.06533642	0.06874739	0.4809904	0.203253	0.4498599	0.2978873	0.07715416	0.07580394	0.1190001	0.03839172
139.248	1	0.05449595	0.06188943	0.03404747	0.05387888	1.236447	1.905023	0.384474	0.4398392	0.09578861	0.1083045	0.1006826	0.07223658	0.242305	0.1826524	0.5118913	0.4326215	0.2053558	0.2600869	0.3832236	0.3263811	1.467607	2.008228	2.838188	2.381705
139.249	1	0.2060609	0.1409085	0.09558267	0.0855673	0.1308398	0.2679563	2.13349	1.315953	0.1776741	0.1174298	0.1863584	0.1388225	1.565828	1.02237	0.4459281	0.4003236	0.1363423	0.0896748	0.05985382	0.1317666	0.2980216	0.2024457	0.133855	0.2193699
139.346	1	0.003004363	0.001677606	0.006415278	0.005054402	0.002584311	0.003090427	0.0175335	0.0103802	0.005064804	0.003455654	0.002982541	0.002147616	0.01324636	0.008487734	0.004139434	0.003115832	0.001564483	0.0009803877	0.0010991	0.0009215132	0.004010629	0.003867586	0.004212336	0.003996164
139.347	1	0.7949182	0.4137803	2.830296	1.910605	0.2349081	0.1656328	0.1550692	0.1370407	1.927473	1.109894	1.190834	0.845611	0.0808671	0.05868118	0.08214595	0.03627309	0.490714	0.1442824	0.3350449	0.3971335	0.0553216	0.0625096	0.09466001	0.03655611
139.348	1	0.05219287	0.05886326	0.04199478	0.05303392	1.242224	1.916377	0.3891432	0.4466404	0.09092202	0.1032888	0.1061676	0.08628084	0.2432842	0.1898879	0.5043107	0.4241955	0.2015269	0.258569	0.3845443	0.3336533	1.463012	1.988078	2.826573	2.375273
139.349	1	0.2546323	0.2634691	0.1413149	0.1389699	0.1709478	0.2440291	2.27059	1.28994	0.1654897	0.1137628	0.1992933	0.1270632	1.682992	1.026546	0.526913	0.4424991	0.1023095	0.1223573	0.106934	0.1043722	0.3295708	0.2505711	0.1567712	0.2726411
139.446	1	0.003081058	0.002160234	0.006624583	0.004542331	0.002709485	0.004218437	0.01696392	0.009538719	0.004742606	0.003746886	0.003047038	0.002135257	0.01317758	0.008003537	0.004414801	0.003270377	0.001321529	0.0009111048	0.0009741741	0.001113614	0.004169672	0.003749366	0.004175317	0.003990299
139.447	1	0.8199451	0.4918549	2.786705	1.909686	0.2292734	0.1876782	0.1372365	0.1363314	1.910811	1.194884	1.197373	0.8161506	0.09566997	0.05620097	0.07639393	0.03725337	0.4395749	0.1643349	0.258626	0.5057483	0.06938476	0.08066461	0.09872985	0.04974102
139.448	1	0.06252891	0.04995669	0.04285518	0.04671913	1.264202	1.904922	0.4028983	0.4360463	0.09357756	0.1077121	0.09018358	0.0858941	0.2404051	0.1986405	0.5054823	0.4283234	0.203101	0.2637373	0.3768576	0.3356998	1.491669	2.00763	2.832217	2.374551
139.449	1	0.2407124	0.1959784	0.1374787	0.1287569	0.1892823	0.2640881	2.229206	1.227152	0.1300903	0.09032843	0.1774648	0.1669481	1.709867	0.9988016	0.5900358	0.4386595	0.1575288	0.1061679	0.06258395	0.08516658	0.357888	0.259661	0.1172016	0.2568134
139.546	1	0.002808849	0.002187499	0.006304747	0.004151223	0.002982759	0.005010375	0.01563825	0.00854753	0.004876967	0.003435175	0.003143336	0.001841678	0.01285557	0.007879244	0.004519312	0.003121354	0.00147143	0.001426742	0.0008933957	0.001525402	0.004160946	0.003748824	0.003925939	0.003939062
139.547	1	0.8345481	0.5983318	2.703795	1.851787	0.2239579	0.19279	0.1580407	0.1307549	1.897738	1.226999	1.213638	0.7846657	0.09966268	0.06968491	0.06534817	0.04516596	0.3748904	0.2023395	0.2174834	0.556421	0.05599224	0.06969701	0.08520653	0.05484916
139.548	1	0.06997596	0.05888437	0.02407337	0.04727336	1.277367	1.918216	0.4354568	0.4194793	0.09295473	0.1120136	0.07615541	0.07507034	0.2313695	0.2163824	0.4992844	0.4362051	0.2043064	0.2727494	0.3830122	0.3340513	1.524112	2.033564	2.831827	2.380182
139.549	1	0.2161771	0.1740376	0.1264499	0.09312262	0.2268611	0.3284587	2.081235	1.152856	0.1541777	0.06134459	0.1759435	0.1747765	1.695382	1.034985	0.6157056	0.4012543	0.1679086	0.1500262	0.06545821	0.08544683	0.3614547	0.2436267	0.09453359	0.2052237
139.646	1	0.002389387	0.002284126	0.006600316	0.004179383	0.003285433	0.005272971	0.01638898	0.009024588	0.004831351	0.00361677	0.003424862	0.001766394	0.01289224	0.008208928	0.004468569	0.00345093	0.001233654	0.001214638	0.0008816985	0.001593985	0.004255748	0.003431825	0.004198736	0.004051635
139.647	1	0.8201404	0.649626	2.71446	1.886877	0.2142636	0.1886679	0.1741439	0.1319296	1.914585	1.298687	1.325061	0.8287528	0.08960607	0.09613674	0.05361959	0.05119534	0.337916	0.2228499	0.2277855	0.550168	0.04345722	0.06874568	0.09646901	0.04806568
139.648	1	0.0546494	0.05869165	0.03046865	0.05034793	1.289241	1.918246	0.4575931	0.3885215	0.09184692	0.1128976	0.07050454	0.07839911	0.2316145	0.2342668	0.4610217	0.4353175	0.1859259	0.2779509	0.3826158	0.3399818	1.519911	2.004963	2.808353	2.366774
139.649	1	0.1665894	0.1273953	0.1375411	0.1120113	0.2313902	0.3426967	2.200022	1.243215	0.1724916	0.1016441	0.1645611	0.1813215	1.734947	1.15159	0.6192129	0.4189499	0.1710114	0.1071422	0.1068723	0.08089291	0.3453533	0.2200604	0.1577577	0.1699664
139.746	1	0.002168025	0.002312613	0.006598021	0.004804108	0.003341601	0.00520379	0.0167532	0.009926484	0.004735178	0.004059194	0.003888331	0.001804125	0.01281031	0.008613703	0.004765598	0.003326287	0.00123454	0.00103636	0.001075982	0.001430698	0.004225368	0.003511304	0.004091766	0.00410967
139.747	1	0.8497356	0.6782467	2.74263	1.914689	0.2085196	0.2054086	0.2006916	0.1438554	1.908975	1.335146	1.422053	0.8689448	0.09150739	0.09456182	0.03073422	0.04959606	0.3801357	0.228449	0.2196543	0.500618	0.05033955	0.05881601	0.08139037	0.05394719
139.748	1	0.05293429	0.05778382	0.04389373	0.05569051	1.311964	1.911124	0.481133	0.3476915	0.09944411	0.1161369	0.06553834	0.07784878	0.2371157	0.2385902	0.4547013	0.4274498	0.1763851	0.2696715	0.3751406	0.3307955	1.52866	1.989672	2.789316	2.364339
139.749	1	0.1495265	0.1273893	0.1086841	0.1058186	0.1967673	0.3501107	2.284094	1.40297	0.2088114	0.1395375	0.1486704	0.2163586	1.74482	1.251716	0.6376634	0.4129611	0.1138146	0.1115369	0.08874843	0.09897895	0.3380708	0.2287998	0.1372607	0.1611366
139.846	1	0.002323434	0.002060313	0.006065427	0.004574087	0.002713313	0.004867243	0.01619555	0.01024615	0.004484706	0.003538905	0.003702823	0.001282829	0.01185932	0.008199827	0.004721469	0.003300129	0.001373134	0.001098865	0.000921719	0.0009846399	0.00363925	0.003436734	0.004035402	0.003705876
139.847	1	0.8482175	0.7058477	2.553672	1.770742	0.2234334	0.189152	0.1866994	0.1352225	1.85724	1.193921	1.340399	0.7749171	0.09859939	0.08396474	0.04498917	0.05771909	0.3961829	0.2489806	0.2088337	0.3928668	0.06019815	0.07298302	0.1036432	0.04258212
139.848	1	0.04410291	0.04643118	0.04648806	0.05250008	1.353152	1.918139	0.5239847	0.3129528	0.1115359	0.1236456	0.06676699	0.08036101	0.2411982	0.2507176	0.4418422	0.4293302	0.1797436	0.2819141	0.3782063	0.3284664	1.55382	2.017576	2.794523	2.368312
139.849	1	0.1179794	0.08859154	0.09124627	0.09345983	0.1177742	0.3598544	2.238534	1.478751	0.1697734	0.1359507	0.1697113	0.2050393	1.65269	1.224798	0.6061622	0.4044693	0.1134827	0.07159073	0.06267789	0.04373138	0.2726221	0.195579	0.1011993	0.1445557
139.946	1	0.002036841	0.001879672	0.005177368	0.004034363	0.002209068	0.004225664	0.01570872	0.01060518	0.004321372	0.002985201	0.00301877	0.0009047459	0.01105176	0.007883763	0.004454497	0.003196759	0.00145348	0.000928944	0.0008228959	0.0009159836	0.003509937	0.003431904	0.003989563	0.003619438
139.947	1	0.774777	0.6438519	2.253716	1.61966	0.2246751	0.1615853	0.1480661	0.1138918	1.762245	0.9788064	1.070764	0.6369443	0.08832788	0.09541043	0.07206592	0.05626313	0.336843	0.2943663	0.1785684	0.2723028	0.03623587	0.08262727	0.08687116	0.0467716
139.948	1	0.04706727	0.04585786	0.04939279	0.06387289	1.370316	1.933766	0.5441485	0.3125763	0.09291491	0.1352344	0.06766375	0.07506622	0.2550143	0.236261	0.4327657	0.4075154	0.1933575	0.2673562	0.3978616	0.3379536	1.584557	2.021641	2.796281	2.367447
139.949	1	0.1173024	0.05950172	0.07955257	0.08120286	0.1503095	0.3486502	2.200733	1.516029	0.1754833	0.1320828	0.1800492	0.1697809	1.555707	1.163402	0.5876593	0.3763269	0.1370172	0.08405845	0.05624778	0.05002094	0.2641724	0.1626538	0.1253829	0.1295362
140.046	1	0.002244417	0.001659792	0.004868241	0.003879328	0.002574258	0.003528047	0.01645333	0.01150236	0.004370179	0.002436345	0.002892482	0.000722985	0.01128767	0.007999447	0.004524584	0.003105114	0.001408021	0.0007566005	0.0007280678	0.001045111	0.003517313	0.00331413	0.004023438	0.003147022
140.047	1	0.7156624	0.6114095	2.031061	1.556822	0.2006929	0.1710766	0.1305459	0.0977251	1.680594	0.8935521	0.9154711	0.5568869	0.07681611	0.09163413	0.07700337	0.0421742	0.3350386	0.3044313	0.1529088	0.1849394	0.06738281	0.06788098	0.1007222	0.04745276
140.049	1	0.04802333	0.0562835	0.04995825	0.06534334	1.383679	1.95035	0.5471879	0.3421658	0.09310618	0.1191963	0.07171416	0.0811887	0.2662443	0.2293766	0.4274123	0.3842301	0.1902076	0.2522893	0.3867758	0.3352775	1.55149	1.957286	2.795269	2.371255
140.049	1	0.1734837	0.08405708	0.07280692	0.1031907	0.2240249	0.3579337	2.278579	1.591999	0.1880163	0.1125511	0.1885855	0.1570139	1.565073	1.143558	0.6261335	0.3702227	0.1279595	0.06952902	0.07999987	0.08020097	0.2633628	0.1672044	0.1252482	0.1051642
140.146	1	0.002844462	0.001806894	0.004921032	0.003953481	0.003229482	0.002548636	0.01592769	0.01149329	0.004611856	0.002251686	0.003111868	0.0009152782	0.0112604	0.007624317	0.004647847	0.003063802	0.001429874	0.0007711615	0.001231582	0.001062438	0.003218593	0.003321433	0.004615826	0.00309408
140.147	1	0.7039535	0.6058754	2.019304	1.544159	0.1923053	0.1743884	0.1304824	0.1060586	1.701609	0.8360957	0.9431983	0.553884	0.07698223	0.06842797	0.08435069	0.03611552	0.3647543	0.2861084	0.2065331	0.1444646	0.07205593	0.06628203	0.09951263	0.024091
140.148	1	0.03349503	0.05425069	0.05830028	0.05968792	1.40971	1.972504	0.5456591	0.3618025	0.1009904	0.1126632	0.07183219	0.0726865	0.2575509	0.2628192	0.4368342	0.3575571	0.2098418	0.2567722	0.3853647	0.3240949	1.563158	1.976588	2.813753	2.410633
140.149	1	0.2142776	0.079988	0.09467361	0.1032103	0.2794976	0.3275407	2.174025	1.562436	0.2076366	0.12564	0.2036944	0.1267585	1.53852	1.034587	0.667201	0.3838583	0.1275081	0.07530035	0.09595631	0.07858412	0.226747	0.1716922	0.1671964	0.1008779
140.246	1	0.002367408	0.00122206	0.003654775	0.003020179	0.003306719	0.001593236	0.01522884	0.01123119	0.00361918	0.001999017	0.00212972	0.001022451	0.01107865	0.007186667	0.004452112	0.003063314	0.0009689826	0.001090161	0.001554193	0.001293734	0.002794176	0.003220395	0.004628873	0.003427559
140.247	1	0.5367884	0.3688861	1.452258	1.224535	0.244951	0.1844514	0.1640002	0.1008758	1.31772	0.7769973	0.5943561	0.3760253	0.1195674	0.09933124	0.04350666	0.07621277	0.3510469	0.3049628	0.1928087	0.2279048	0.05336388	0.04072905	0.07019045	0.05481943
140.248	1	0.03639326	0.0383222	0.05354728	0.06229252	1.414665	1.964141	0.5620321	0.3990725	0.09682709	0.1216221	0.06858899	0.05005324	0.258291	0.2823287	0.430075	0.3317306	0.2056053	0.2529167	0.3894812	0.3404689	1.56586	1.969601	2.902352	2.504728
140.249	1	0.2169252	0.07807058	0.1049376	0.1050073	0.2638562	0.3006874	2.055761	1.491744	0.1887122	0.1063677	0.2053062	0.1228274	1.497767	0.9147072	0.635997	0.3662535	0.1297338	0.09682797	0.1254586	0.09228902	0.1831275	0.1800187	0.2071901	0.0916136
140.346	1	0.00132663	0.0009628577	0.0007633996	0.0005492618	0.002820622	0.001400023	0.01430046	0.01066774	0.000785174	0.0007097132	0.001258249	0.0008879244	0.01171141	0.007173402	0.004319572	0.003188979	0.0005592861	0.0007957027	0.00116069	0.0008233435	0.002413873	0.00322011	0.004843023	0.003935247
140.347	1	0.00646551	0.003062948	0.01277723	0.01194381	0.004323215	0.003255563	0.01520592	0.01144615	0.01079785	0.007945052	0.003785528	0.003423033	0.01317521	0.008088764	0.005419364	0.004173865	0.002815435	0.003642418	0.002844583	0.003034314	0.003737719	0.004060453	0.00568992	0.004411977
140.348	1	0.05089964	0.03889244	0.0617888	0.06726566	1.449909	1.960414	0.6305561	0.4484137	0.1095226	0.1406891	0.08955692	0.06353365	0.2953282	0.3237346	0.4476858	0.3103533	0.2289046	0.2454669	0.4375698	0.3723713	1.552023	1.922756	3.100326	2.653347
140.349	1	0.2098948	0.1665628	0.09851589	0.09651971	0.2528297	0.2352324	1.881906	1.370885	0.1868088	0.09223641	0.177257	0.07329327	1.545447	0.8657675	0.5910731	0.388237	0.05021905	0.1021523	0.09430654	0.09084171	0.1513042	0.1695107	0.2348863	0.09433991
140.447	1	0.001633594	0.001429905	0.0006063515	0.0007031894	0.002850502	0.002106044	0.01575664	0.01066504	0.0007587295	0.0008176925	0.001439145	0.00133823	0.01426624	0.00801231	0.004617498	0.004003989	0.0009803764	0.001157158	0.001181259	0.0007987599	0.002831081	0.00315589	0.005221287	0.004027572
140.448	1	0.003110002	0.00206967	0.003755149	0.004214058	0.003223656	0.002274679	0.01570818	0.01064582	0.004555413	0.003532964	0.001398923	0.001055584	0.01429064	0.007960054	0.004576123	0.004032903	0.001381718	0.001920265	0.001864498	0.002058179	0.002957946	0.0031764	0.005398873	0.004162801
140.448	1	0.05647865	0.03308792	0.05708921	0.05427606	1.477761	1.987505	0.635767	0.445238	0.1158631	0.1447282	0.08446325	0.06606138	0.3224023	0.3628889	0.4358275	0.2934633	0.2585605	0.275891	0.4460662	0.3761088	1.603867	2.010655	3.123627	2.65828
140.449	1	0.272506	0.2091804	0.07293765	0.1111759	0.2531737	0.2245553	2.032372	1.323647	0.182293	0.1063727	0.1926807	0.1461085	1.852308	0.921528	0.6101547	0.4986532	0.1082491	0.1389329	0.1313961	0.08913958	0.2035633	0.1823941	0.3127556	0.198296
140.546	1	0.001544503	0.001399416	0.000683478	0.0009026749	0.002738201	0.002846273	0.0157428	0.009767578	0.0009937219	0.001032883	0.001286085	0.001445276	0.01522286	0.008007015	0.004541585	0.00430088	0.00134429	0.001209599	0.0009986933	0.0007678358	0.003095482	0.003247897	0.004881578	0.004087899
140.547	1	0.004694548	0.002520307	0.006644311	0.006745554	0.003270961	0.003332465	0.01586565	0.009742502	0.006465102	0.005866154	0.002075315	0.001430321	0.01534996	0.007971664	0.004581034	0.004321095	0.001790067	0.002410399	0.001931181	0.002485326	0.003182091	0.003309354	0.005106732	0.004217518
140.548	1	0.06450831	0.04661857	0.05297666	0.05883065	1.458936	1.988985	0.6219803	0.4205256	0.1079066	0.1443627	0.06472448	0.05855371	0.325721	0.3757795	0.427046	0.3253786	0.2674722	0.2921242	0.4426213	0.3872458	1.644426	2.079818	3.115516	2.65326
140.549	1	0.2569646	0.1955034	0.1138821	0.152988	0.2464927	0.2033826	2.067438	1.222029	0.2128819	0.1391751	0.1690638	0.2000867	2.012706	0.9356416	0.6059967	0.5708245	0.1752766	0.1515132	0.1319318	0.06709567	0.2239762	0.1805837	0.2926588	0.2576486
140.646	1	0.001159686	0.001357208	0.0008823528	0.0007253277	0.002758112	0.003377674	0.01514512	0.008527958	0.001067136	0.0008107206	0.0009408349	0.001366194	0.01538591	0.007936591	0.00450908	0.004235884	0.00108927	0.00111295	0.001024916	0.0006849545	0.003160163	0.003188932	0.004298607	0.003837366
140.647	1	0.004876785	0.002374303	0.008082473	0.007619154	0.003369774	0.004115966	0.0151599	0.008606261	0.007351112	0.006868344	0.002355899	0.001669087	0.01549572	0.007989074	0.00452312	0.004373189	0.001764683	0.002392877	0.001867273	0.002949522	0.003166408	0.003244415	0.004562513	0.003839839
140.648	1	0.07825784	0.06683099	0.06241327	0.08299921	1.419705	1.982545	0.6113081	0.3824249	0.1054102	0.1467166	0.05696058	0.05660316	0.3279764	0.3736546	0.4194562	0.3608255	0.2580979	0.3095053	0.4395635	0.4204439	1.649883	2.109105	3.151467	2.694346
140.649	1	0.2082495	0.2247904	0.1077323	0.131602	0.2129709	0.1323824	2.05945	1.134233	0.2115829	0.1058568	0.1590573	0.1993479	2.051365	0.9827807	0.5780595	0.6053502	0.1397472	0.1229602	0.1260525	0.05070762	0.2474883	0.1230336	0.2493218	0.2029554
140.746	1	0.001003632	0.001024851	0.0006732313	0.0006485092	0.00276991	0.00408259	0.01478702	0.008116766	0.001115579	0.0009176824	0.0009674458	0.0013791	0.0153626	0.008309437	0.004049936	0.004116376	0.0008371271	0.001173405	0.001307568	0.0006953285	0.003141003	0.003567766	0.004462323	0.003764104
140.747	1	0.005594844	0.00195339	0.01099887	0.009515204	0.003483406	0.004614517	0.01492897	0.008240947	0.008665098	0.008292681	0.003368571	0.001855756	0.01547497	0.008318806	0.004087418	0.00416452	0.002308256	0.002664506	0.001850632	0.003618066	0.00323578	0.003834534	0.004595541	0.003969769
140.748	1	0.06736536	0.05557886	0.04899836	0.06579891	1.386184	1.959942	0.5877547	0.3176341	0.1263751	0.1607381	0.07425136	0.06686292	0.3486023	0.3669071	0.4418921	0.3934566	0.2517941	0.2898851	0.4282654	0.4083565	1.635314	2.078709	3.181631	2.709269
140.749	1	0.1864473	0.1789804	0.1068679	0.1251534	0.2094287	0.1558871	2.064484	1.183072	0.2326093	0.09472885	0.1270682	0.2460508	2.104428	1.112989	0.5340052	0.57423	0.1394028	0.1553631	0.1638305	0.08540499	0.2528254	0.1527186	0.3195191	0.1902251
140.846	1	0.001280939	0.001120254	0.0005169265	0.0006263141	0.002717006	0.004142515	0.01515837	0.008670266	0.001304886	0.000848063	0.001293189	0.001560204	0.0152295	0.009051533	0.003889479	0.003882523	0.0009579755	0.001033331	0.001287141	0.0009269849	0.003295164	0.003751528	0.004630263	0.003952005
140.847	1	0.08423297	0.07880475	0.1089254	0.09673343	0.03467524	0.03204052	0.04549383	0.0307487	0.1008428	0.09618725	0.08711033	0.07068878	0.04420314	0.03348081	0.03225624	0.02701581	0.0857371	0.08042342	0.07782146	0.06528437	0.03282626	0.03139177	0.03023447	0.02123915
140.848	1	0.06026971	0.06960611	0.05135049	0.06019017	1.342948	1.962437	0.5546701	0.2860895	0.1101493	0.1580295	0.08876989	0.07657626	0.3398133	0.3508495	0.4932276	0.41843	0.243323	0.2899496	0.4220562	0.4006958	1.638843	2.060778	3.159872	2.710072
140.849	1	0.2020053	0.1805316	0.0898635	0.1095274	0.1904006	0.1985783	2.126076	1.300813	0.2129062	0.09844159	0.1437343	0.2339616	2.085482	1.247445	0.4962671	0.5208776	0.1051455	0.09770462	0.1861282	0.09687437	0.2337855	0.1837173	0.3217792	0.1549191
140.946	1	0.001649535	0.000982514	0.001540733	0.001655275	0.002354115	0.004589856	0.01455113	0.008998479	0.00178829	0.002127195	0.001509699	0.001588817	0.0146227	0.00928323	0.003917018	0.003955361	0.0009139251	0.001107064	0.001150007	0.0009978783	0.003148165	0.003856228	0.004799873	0.003823619
140.947	1	0.3174189	0.1359447	0.6771838	0.5899863	0.09718862	0.1075928	0.05853196	0.04151566	0.589669	0.5986059	0.221472	0.1883605	0.06028568	0.02955235	0.04195165	0.04493006	0.1630481	0.1969831	0.117121	0.268136	0.03099022	0.06068557	0.04913908	0.0519585
140.948	1	0.07405386	0.06225322	0.06137441	0.05737262	1.317315	1.958736	0.5186261	0.3380274	0.0994868	0.157646	0.08802247	0.09457368	0.3748426	0.3400451	0.5400307	0.4428547	0.2481344	0.2901527	0.4424664	0.3966704	1.666615	2.124372	3.117393	2.71048
140.949	1	0.1950061	0.1705588	0.1194216	0.1202601	0.08989218	0.3367316	2.020808	1.338488	0.1858256	0.1338017	0.1571677	0.2043723	2.027406	1.313894	0.4801399	0.509333	0.08040358	0.1003966	0.1376579	0.09932555	0.1965735	0.188663	0.2788662	0.1357965
141.046	1	0.002112968	0.0005700246	0.003305957	0.00232524	0.001975325	0.004515223	0.01330596	0.008728183	0.002657305	0.002751398	0.001813315	0.001674266	0.0128183	0.008661393	0.003709904	0.003695826	0.00104357	0.001274699	0.00128149	0.001079162	0.003261397	0.004223115	0.004648823	0.003773042
141.047	1	0.6413466	0.1297782	1.314079	1.023688	0.1221776	0.1457718	0.08017875	0.06714913	1.021532	0.8930876	0.3190861	0.3462358	0.08487436	0.07565183	0.0306975	0.04924214	0.2155804	0.3358017	0.1266933	0.2407618	0.06049969	0.06516568	0.08266124	0.07393487
141.048	1	0.05808487	0.06426178	0.08269816	0.06817076	1.261642	1.924536	0.4806368	0.4154351	0.09441088	0.1563732	0.1018196	0.1111059	0.3901407	0.3080326	0.5729224	0.4582878	0.254399	0.2789155	0.4386098	0.4020759	1.671477	2.139498	3.10879	2.717041
141.049	1	0.1709647	0.1002893	0.07879684	0.07718989	0.1349275	0.3700282	1.900991	1.297796	0.1697215	0.1643057	0.1589962	0.1648621	1.810859	1.275545	0.4605803	0.4884483	0.1054816	0.08237577	0.1242287	0.07653376	0.2029374	0.2574769	0.240404	0.1352319
141.146	1	0.001809873	0.001793961	0.005544315	0.003896291	0.002738998	0.003602663	0.01036241	0.007020493	0.004386717	0.003089769	0.003218773	0.002257471	0.009433259	0.006130395	0.003084457	0.002922447	0.001354361	0.001069542	0.001239254	0.001608534	0.003156708	0.004273379	0.004364683	0.003527863
141.147	1	0.6029867	0.624073	2.372958	1.697295	0.1837114	0.2037316	0.174151	0.1379541	1.767209	1.05023	1.246556	0.7927466	0.08045397	0.07706738	0.08401371	0.05917078	0.4398132	0.323666	0.266152	0.5173528	0.08598114	0.09959018	0.1216501	0.09986251
141.148	1	0.03663668	0.06567264	0.1022351	0.08111259	1.176701	1.818531	0.4466768	0.5055757	0.1045256	0.1484766	0.1309929	0.1403523	0.3904422	0.2838565	0.5911321	0.4730221	0.2752327	0.2937106	0.4313274	0.4312366	1.700871	2.150955	3.232995	2.821916
141.149	1	0.1327093	0.1094575	0.07414063	0.05808254	0.2047553	0.2384167	1.488081	1.013541	0.1049738	0.1248489	0.08687837	0.1846736	1.373311	0.905832	0.3907791	0.4048919	0.09871371	0.07479972	0.1089476	0.08928228	0.2350523	0.3098636	0.1874475	0.1166106
141.246	1	0.001596495	0.001692224	0.006476002	0.004513937	0.003624034	0.003076351	0.01183291	0.008547032	0.004842943	0.003390546	0.004131479	0.003086216	0.01003872	0.007123069	0.002963168	0.002980443	0.001442516	0.001280353	0.001217317	0.001418837	0.003114174	0.00412385	0.004037163	0.003364255
141.247	1	0.5667752	0.6756607	2.617204	1.914238	0.2107112	0.2032562	0.2091344	0.1641252	1.874965	1.211529	1.553587	0.9282897	0.09583376	0.08675172	0.08334228	0.08847394	0.5244216	0.270747	0.320741	0.6230855	0.08716785	0.1050483	0.1064044	0.07337692
141.248	1	0.04693886	0.05800169	0.07030303	0.07970744	1.15941	1.819919	0.4445237	0.4927915	0.08933017	0.1300891	0.1128273	0.09822382	0.3567688	0.2319201	0.5628309	0.4402753	0.2372472	0.2846231	0.4175407	0.3920827	1.574479	2.067917	3.095489	2.758807
141.249	1	0.1300908	0.1263878	0.06261481	0.07719772	0.2850606	0.2522372	1.63757	1.184561	0.1467794	0.1269025	0.1235543	0.2113278	1.424509	1.007588	0.3658956	0.41518	0.08605848	0.09315795	0.07717255	0.08657293	0.1986793	0.2699647	0.1630186	0.1162404
141.346	1	0.00231146	0.001695836	0.006289412	0.004403977	0.003564782	0.002510922	0.01376197	0.009781712	0.004661766	0.003605785	0.0047101	0.002835945	0.01015903	0.007607584	0.003203613	0.002679757	0.001804064	0.001121142	0.001014924	0.001186251	0.003197471	0.003841574	0.003481732	0.003203134
141.347	1	0.5376894	0.6343898	2.610214	1.995926	0.1989651	0.2053765	0.221015	0.1627096	1.859177	1.287688	1.669882	0.9323365	0.09463345	0.07538218	0.06818123	0.09637219	0.5677784	0.2085456	0.3764248	0.5813954	0.09406303	0.06262009	0.1110212	0.05318344
141.348	1	0.04856739	0.05256804	0.06908922	0.05468543	1.204893	1.896006	0.4609778	0.4938859	0.100385	0.1319167	0.09841902	0.08995365	0.3327876	0.2350632	0.563756	0.4410426	0.2412624	0.2736325	0.4010841	0.3556744	1.531528	2.038381	2.910171	2.634629
141.349	1	0.2041285	0.1233856	0.0748302	0.1080937	0.2584594	0.3028527	1.890789	1.303287	0.1358724	0.09561789	0.1820972	0.1346142	1.394993	1.03197	0.3931103	0.3685543	0.06785763	0.06947215	0.08144173	0.1114835	0.190067	0.2438827	0.1582503	0.1146765
141.446	1	0.002269569	0.001574691	0.006112686	0.004568305	0.003100107	0.001505818	0.01415381	0.009524237	0.00464332	0.003431805	0.004440186	0.002644197	0.009825822	0.007133057	0.003075727	0.002660195	0.001757513	0.0008651068	0.0008809152	0.001064595	0.003102911	0.003489134	0.0031109	0.003394631
141.447	1	0.5262312	0.5617088	2.512839	2.023377	0.194792	0.1973079	0.2005562	0.1572642	1.863663	1.312862	1.716361	0.8802601	0.110263	0.07641683	0.07887537	0.086163	0.5806806	0.1617417	0.3874899	0.4897196	0.08480042	0.05204356	0.09987461	0.05302087
141.448	1	0.04217569	0.04902884	0.07472652	0.04883862	1.219258	1.89692	0.478891	0.4779505	0.1118245	0.137818	0.1181109	0.08598434	0.3162462	0.2394335	0.5763634	0.4442905	0.2462753	0.2721934	0.3771943	0.3521937	1.510068	2.014745	2.846745	2.607284
141.449	1	0.1418529	0.1016448	0.0717669	0.08990923	0.2113598	0.2611157	1.944946	1.281241	0.1689753	0.06992044	0.1714927	0.1035666	1.349124	0.9520963	0.3895924	0.3514929	0.06558718	0.06714563	0.07666473	0.1003491	0.2186885	0.196444	0.1291012	0.1252271
141.546	1	0.001973524	0.001709208	0.006222315	0.004991912	0.002694446	0.001788729	0.0151048	0.009954872	0.00491563	0.003577356	0.004042215	0.002879687	0.01085866	0.007343861	0.003663908	0.002998782	0.001884527	0.001008324	0.0009896186	0.001023219	0.003487236	0.003407536	0.003442897	0.003734759
141.547	1	0.4965608	0.5282714	2.547739	2.144646	0.1992351	0.1821095	0.2083972	0.154895	1.871768	1.337712	1.78593	0.8934022	0.1193139	0.07642934	0.08952383	0.07636461	0.5772717	0.1585377	0.3295989	0.4337028	0.09330394	0.05566729	0.09233815	0.07050543
141.548	1	0.05430162	0.05575811	0.06189378	0.04879465	1.225126	1.883271	0.4729569	0.4363454	0.09083699	0.1259367	0.1011263	0.08814965	0.3015226	0.2729023	0.5593843	0.4375792	0.2408276	0.2688174	0.3784093	0.3548749	1.457748	1.939105	2.830371	2.594032
141.549	1	0.1601389	0.1447154	0.07669687	0.09169939	0.181463	0.2318967	2.016691	1.274761	0.1850847	0.08714143	0.1520002	0.1145253	1.430137	0.9286687	0.4578694	0.3645038	0.09642127	0.08665523	0.06423824	0.1032917	0.2767344	0.2027688	0.1322465	0.1874175
141.646	1	0.001822551	0.002368151	0.005959285	0.005022126	0.002570134	0.002802102	0.01417693	0.0090717	0.005140125	0.003496367	0.003509407	0.002635209	0.01127262	0.007184613	0.003941463	0.002863677	0.001519969	0.001091934	0.001308477	0.0008345625	0.003385469	0.003419804	0.004100215	0.003767811
141.647	1	0.4931403	0.5195123	2.546658	2.164119	0.2125905	0.1954418	0.2220852	0.1518374	1.871242	1.33704	1.767753	0.8572064	0.1222078	0.07835316	0.07322049	0.06311143	0.5454983	0.1572885	0.2711375	0.3995704	0.08221366	0.06555589	0.1056926	0.07226297
141.648	1	0.06515432	0.05916576	0.05004727	0.04812882	1.233515	1.877399	0.4635121	0.3792796	0.07896806	0.118247	0.1015473	0.103361	0.3044083	0.2985913	0.5798238	0.4592355	0.2361323	0.2583512	0.3788996	0.3501066	1.454715	1.940974	2.817974	2.613327
141.649	1	0.1934589	0.20752	0.08698195	0.09490348	0.1604709	0.1617707	1.907629	1.196374	0.1486131	0.1020759	0.1836717	0.09769334	1.476441	0.9249919	0.5140699	0.3415176	0.05731948	0.1355016	0.09294243	0.0984759	0.2978183	0.232825	0.1511265	0.1857757
141.746	1	0.001396073	0.002152105	0.006254456	0.005118081	0.002614794	0.003855679	0.01332047	0.007899714	0.004932699	0.003121523	0.003605652	0.002585844	0.01099835	0.006613862	0.003918855	0.002557383	0.001146541	0.0008911408	0.001012579	0.001000132	0.003400261	0.003550092	0.003703234	0.003700085
141.747	1	0.4879867	0.5405673	2.549084	2.14613	0.2222784	0.1929388	0.2166863	0.1383884	1.896906	1.295886	1.674388	0.8062156	0.09724244	0.07540549	0.06149429	0.06323248	0.4879578	0.1612827	0.2177395	0.415839	0.03969288	0.08974261	0.1168747	0.06767549
141.748	1	0.05876461	0.06261029	0.05798198	0.05243403	1.270377	1.886198	0.4696654	0.3129186	0.08092482	0.1209829	0.1125214	0.1060362	0.3119554	0.3258966	0.5806879	0.4754703	0.2409239	0.2586921	0.378157	0.3557261	1.467574	1.935571	2.791556	2.588118
141.749	1	0.208273	0.2061201	0.08978093	0.09782246	0.1408774	0.2525314	1.839248	1.10278	0.13433	0.07648502	0.1818134	0.118929	1.519284	0.8963259	0.575762	0.3304638	0.06438789	0.07604239	0.07369073	0.06924232	0.2535743	0.24275	0.1242029	0.2142423
141.846	1	0.001353132	0.002187745	0.006231495	0.00520226	0.002663707	0.004414509	0.01364878	0.007622715	0.004883528	0.002695151	0.004228219	0.002559453	0.01109315	0.006630788	0.004183584	0.002780393	0.001196164	0.0009872751	0.0007982019	0.001199378	0.003503222	0.003555408	0.003476045	0.003830245
141.847	1	0.5249443	0.5639901	2.624328	2.196473	0.2297027	0.1808726	0.2096199	0.1265978	1.940324	1.252443	1.62904	0.7734695	0.109242	0.06133755	0.04368683	0.05420329	0.4553345	0.1618921	0.2291563	0.4488568	0.05234723	0.07366245	0.1331513	0.05426577
141.848	1	0.05966669	0.06799999	0.06490473	0.06679767	1.298462	1.885491	0.4618277	0.2532549	0.08871915	0.1314405	0.1275963	0.1331175	0.3090761	0.3474542	0.5668724	0.4948727	0.2407992	0.2652455	0.3661331	0.3403022	1.443389	1.8984	2.750631	2.530978
141.849	1	0.1918111	0.1694956	0.06345469	0.09186331	0.1203015	0.2804386	1.882266	1.045332	0.1367971	0.08065603	0.1382148	0.1181053	1.5225	0.9113965	0.6183216	0.3666872	0.1143113	0.09461898	0.07053179	0.05812807	0.2829386	0.2615679	0.09978187	0.2015946
141.946	1	0.001837777	0.002174728	0.006352993	0.005487036	0.002434027	0.004782622	0.01346863	0.007455602	0.004957459	0.002804053	0.004169732	0.002665167	0.01120979	0.006630431	0.004179017	0.003073494	0.001479202	0.001051984	0.001245415	0.001335901	0.003501821	0.003552454	0.003391042	0.003830843
141.947	1	0.5773806	0.6074762	2.714452	2.252259	0.2235865	0.1931933	0.210523	0.1273234	1.955759	1.183746	1.597644	0.7404786	0.1141412	0.06944076	0.04706169	0.06494126	0.4421557	0.1801988	0.3145804	0.4870675	0.06613541	0.06982665	0.1219508	0.07223746
141.948	1	0.06445965	0.06665933	0.04824278	0.06417471	1.314258	1.879847	0.4547366	0.2465133	0.09392843	0.1457737	0.1222814	0.1493896	0.3045422	0.3509971	0.5491126	0.4811723	0.222081	0.26	0.36241	0.327823	1.433351	1.868426	2.731476	2.494697
141.949	1	0.1450719	0.1010106	0.1055006	0.08693354	0.105621	0.3194773	1.887496	1.044912	0.1567026	0.07701005	0.1317709	0.1609654	1.538575	0.9508608	0.5953749	0.4065596	0.120976	0.0939444	0.0793691	0.07052283	0.2852032	0.2453088	0.07852501	0.1814327
142.046	1	0.002412464	0.002265522	0.006322493	0.005174855	0.002210182	0.004936997	0.01195979	0.007080218	0.004917769	0.002656235	0.003974268	0.002797976	0.01041413	0.006243653	0.003753123	0.002811954	0.001350442	0.0009267502	0.001289441	0.001171334	0.003131045	0.003427443	0.003394215	0.004049762
142.047	1	0.6436951	0.6464491	2.754737	2.216822	0.2303385	0.1849286	0.2124821	0.1049348	1.952148	1.0412	1.45022	0.705708	0.09608867	0.06582487	0.05115927	0.0659413	0.4494708	0.1897918	0.4186514	0.4678547	0.07075882	0.05640106	0.1248953	0.08092755
142.048	1	0.07403283	0.06284422	0.06704707	0.0689998	1.353752	1.87754	0.4566592	0.2890487	0.1022866	0.1478097	0.1189389	0.1424269	0.3094031	0.346558	0.5500687	0.5035922	0.2162237	0.2577196	0.3617613	0.3286424	1.45559	1.905286	2.700076	2.484162
142.049	1	0.1239433	0.1087622	0.1267203	0.07946093	0.1637128	0.3641914	1.729684	1.01532	0.1718808	0.1219855	0.1107044	0.1984522	1.475246	0.9504361	0.5346737	0.3794168	0.1058128	0.1099918	0.06819054	0.07215107	0.2303845	0.2208115	0.07889765	0.2062626
142.146	1	0.002408245	0.001987682	0.006371107	0.005011145	0.002514903	0.005257642	0.01317281	0.008226027	0.00501485	0.002665582	0.003885224	0.00268091	0.01019577	0.006539921	0.004040667	0.003052393	0.001455746	0.001005248	0.001525315	0.0009204059	0.003087159	0.003543998	0.003372706	0.003808375
142.147	1	0.6662803	0.6462232	2.768908	2.163831	0.2223594	0.1527557	0.1888005	0.08820321	1.913551	0.8725793	1.301177	0.6768848	0.07819495	0.06482955	0.04908417	0.06743533	0.4875778	0.211361	0.5202252	0.4003544	0.05538929	0.06221977	0.1214559	0.05817338
142.148	1	0.07204392	0.05779045	0.06799439	0.06871314	1.375889	1.898072	0.4931065	0.3604321	0.08793248	0.1363524	0.1119359	0.1218559	0.3018692	0.3053661	0.5346448	0.5025858	0.1985936	0.2366442	0.3567848	0.3212334	1.459592	1.892443	2.631038	2.394239
142.149	1	0.1442819	0.1004479	0.09427156	0.07609473	0.1992649	0.4051384	1.893572	1.193516	0.1326559	0.1395347	0.1458561	0.1904177	1.44764	1.00318	0.5405412	0.3846233	0.1164219	0.1025771	0.08486668	0.05940896	0.237113	0.2220962	0.07645126	0.1787166
142.246	1	0.002283183	0.00161144	0.006568678	0.004975383	0.003361389	0.004721865	0.0141437	0.009419867	0.005291197	0.002403306	0.003909259	0.002536925	0.009995125	0.006804936	0.004243569	0.003059153	0.001881548	0.0008411274	0.001427388	0.0008490321	0.003017052	0.003274467	0.00308576	0.00334341
142.247	1	0.6687303	0.6683771	2.856392	2.178505	0.2334383	0.1255241	0.1777098	0.09884565	1.94874	0.7637598	1.226006	0.6766553	0.08563736	0.06887965	0.04213402	0.06546534	0.5128054	0.2133924	0.5775169	0.3332485	0.06114329	0.06237937	0.1180699	0.07007804
142.248	1	0.06902617	0.0356635	0.03498651	0.04587973	1.369594	1.905468	0.5198692	0.4258555	0.07247433	0.1261535	0.09101627	0.09835838	0.2892263	0.2588009	0.5114374	0.4705991	0.1942423	0.2366865	0.3569957	0.3148221	1.423598	1.851858	2.624804	2.330557
142.249	1	0.1549704	0.09708846	0.09370006	0.09055307	0.294661	0.3880629	2.105013	1.434636	0.1558573	0.0986982	0.1970761	0.1728019	1.455368	1.094869	0.5706446	0.3829101	0.1670481	0.1064522	0.06743368	0.04301665	0.2548263	0.2051667	0.09489311	0.1372727
142.346	1	0.001840111	0.001713916	0.006446513	0.004785685	0.003714033	0.00429677	0.01426134	0.009915348	0.005358512	0.002392697	0.003405434	0.002315846	0.009764066	0.0064872	0.004187129	0.002824773	0.002034601	0.0008067091	0.001348422	0.000740333	0.003134845	0.00306543	0.003121903	0.003060508
142.347	1	0.6611791	0.639972	2.769516	2.078385	0.2312422	0.1293511	0.1586307	0.1137131	1.942252	0.7048934	1.062614	0.6365856	0.07759152	0.06451446	0.05247445	0.06648198	0.5382713	0.2477855	0.5589699	0.2825763	0.07102853	0.07171395	0.1168394	0.06855518
142.348	1	0.0706566	0.03259821	0.03610814	0.04130479	1.37616	1.917941	0.5379472	0.4826013	0.07920614	0.1259217	0.08082998	0.09485386	0.2875242	0.2393787	0.4956967	0.4576991	0.2009768	0.2469719	0.362245	0.3127729	1.437663	1.857174	2.622104	2.322405
142.349	1	0.1905707	0.09030081	0.04926618	0.09571228	0.2917691	0.4313878	2.096888	1.474168	0.1683104	0.1143391	0.1560623	0.1750056	1.397933	0.9983447	0.5760925	0.3700874	0.1636558	0.06507978	0.07110286	0.04251093	0.2663902	0.1532539	0.09863449	0.1071869
142.446	1	0.001753275	0.001760274	0.005165396	0.003889872	0.003438475	0.003465023	0.01329633	0.00979735	0.004727469	0.002195177	0.002485084	0.001758927	0.009020231	0.005620353	0.00376263	0.002596334	0.001537512	0.0008800104	0.0009518176	0.0008356411	0.003204777	0.002961386	0.003210461	0.003028515
142.447	1	0.6454858	0.4759438	2.25085	1.742821	0.2225225	0.125801	0.106082	0.1222219	1.755221	0.687859	0.6966116	0.5472594	0.07155844	0.05564451	0.06028611	0.07140009	0.4809417	0.2767806	0.4185231	0.2560034	0.09186218	0.06442852	0.09449341	0.04297091
142.448	1	0.07542797	0.03639397	0.04972817	0.07343998	1.398289	1.920403	0.5608584	0.5599516	0.08900433	0.1339	0.07601565	0.08934865	0.270857	0.2000105	0.479205	0.4481447	0.2057193	0.2392365	0.3552186	0.3085267	1.479593	1.903215	2.665373	2.354024
142.449	1	0.1855975	0.07071665	0.09285839	0.1009215	0.2655579	0.4112753	1.938215	1.403665	0.1742178	0.0850525	0.1229532	0.1593315	1.269689	0.7906942	0.519435	0.3479409	0.1454576	0.05950719	0.0631368	0.04652098	0.2272826	0.1309851	0.08425385	0.09097768
142.546	1	0.00216645	0.001251071	0.004498507	0.003183452	0.002945898	0.002470041	0.01347696	0.009935141	0.004090543	0.002166768	0.002286025	0.001625885	0.009444843	0.005788624	0.003988484	0.00276209	0.001197466	0.0007107468	0.0007049785	0.0009098657	0.003288444	0.003003	0.003500644	0.003194142
142.547	1	0.6203687	0.4106702	1.90561	1.489838	0.192896	0.1072289	0.06889624	0.09126142	1.518263	0.7221915	0.5282111	0.4639045	0.05889328	0.06386091	0.06728675	0.06214965	0.37553	0.251775	0.3004723	0.2679223	0.06864927	0.08072125	0.07177256	0.03753994
142.548	1	0.06796991	0.0417874	0.04358324	0.07022987	1.412489	1.920913	0.5308453	0.5744202	0.09050461	0.1313458	0.07199689	0.07618237	0.2551266	0.1741824	0.4674747	0.4557668	0.1906408	0.2287655	0.3507036	0.3189127	1.474882	1.902798	2.68112	2.35968
142.549	1	0.2246202	0.06351199	0.06410987	0.09288844	0.2106929	0.3580552	1.914579	1.384133	0.1541229	0.1050622	0.1589696	0.1153781	1.30408	0.761936	0.5259055	0.3620296	0.1087836	0.08724558	0.07418544	0.0451145	0.2543656	0.1342549	0.146079	0.08442662
142.646	1	0.002312967	0.001836927	0.005152089	0.003484588	0.002775286	0.001599784	0.014726	0.01028404	0.003813561	0.002105678	0.002375033	0.001506376	0.01039344	0.006533783	0.004098728	0.003338837	0.00109696	0.000650473	0.001067629	0.0008747733	0.003272358	0.003011942	0.004147884	0.00320935
142.647	1	0.5745679	0.4483132	2.144538	1.59812	0.2060401	0.1161918	0.09079605	0.08814992	1.561261	0.7584571	0.6161079	0.4333397	0.08117842	0.08978807	0.0646442	0.05992289	0.4181027	0.2892309	0.3419916	0.3417602	0.07834042	0.09069884	0.07787025	0.06925566
142.648	1	0.07805759	0.03521904	0.04093857	0.05551516	1.40819	1.947126	0.5093864	0.5201362	0.08527724	0.1213496	0.06449855	0.07965554	0.2508389	0.1695699	0.4659912	0.4424464	0.197012	0.2433704	0.359468	0.3054467	1.464397	1.86738	2.669586	2.320127
142.649	1	0.2430237	0.1393383	0.082916	0.07733062	0.1909209	0.3056481	2.043998	1.401409	0.1198148	0.07850418	0.1802358	0.1265129	1.40676	0.8193088	0.5428215	0.4325583	0.1156423	0.1137996	0.08183188	0.04541578	0.2850896	0.1261062	0.2687852	0.08868414
142.746	1	0.002173687	0.001894688	0.0057243	0.003488095	0.002606145	0.001706306	0.014164	0.009553245	0.003873115	0.002623628	0.002077445	0.001608697	0.01078325	0.006688991	0.003892346	0.003468543	0.001326379	0.0009258819	0.001261544	0.001118141	0.003141769	0.002769986	0.004166749	0.003413578
142.747	1	0.5078307	0.4876144	2.360854	1.675709	0.2209724	0.1379198	0.1152417	0.09756734	1.661617	0.8281129	0.714147	0.3874319	0.1055445	0.07307994	0.05897887	0.06900822	0.4673677	0.3014827	0.4203986	0.3865625	0.1000289	0.09210422	0.1067443	0.04657528
142.748	1	0.07368178	0.03977361	0.04328547	0.04980791	1.427004	1.960096	0.4657981	0.4628861	0.08600919	0.1186935	0.05916653	0.06412104	0.2500091	0.1767671	0.4784956	0.4482012	0.1897675	0.2468024	0.3569708	0.3133665	1.466928	1.86922	2.660555	2.316276
142.749	1	0.2178609	0.1533444	0.07733255	0.09632105	0.1442561	0.2144941	1.998966	1.310107	0.1072886	0.1140209	0.1798551	0.1316635	1.461486	0.8379105	0.5158832	0.4570817	0.1120863	0.09251787	0.08806995	0.06660503	0.2759788	0.07098256	0.2865416	0.1467973
142.846	1	0.002248879	0.001993114	0.005356733	0.003282745	0.00271783	0.002861162	0.01349223	0.008440044	0.0039994	0.002765001	0.001856271	0.001280025	0.01071224	0.006729971	0.003245501	0.003381133	0.001627515	0.001154717	0.001416765	0.001105613	0.002995633	0.002999965	0.003775762	0.003459095
142.847	1	0.4876206	0.440698	2.260217	1.572646	0.2005067	0.1409648	0.1399544	0.09925592	1.6337	0.9000603	0.7742457	0.3435239	0.1058545	0.07958529	0.06452951	0.07262274	0.4572107	0.243678	0.3920703	0.3739148	0.08816381	0.09592376	0.1146274	0.04524371
142.848	1	0.07459109	0.05122782	0.03165984	0.0428759	1.43943	1.954044	0.4406509	0.4000145	0.07888029	0.1222683	0.06528881	0.05936465	0.2334258	0.1837855	0.4873068	0.4608917	0.1974984	0.2440853	0.3522595	0.3117473	1.487231	1.883209	2.678807	2.330181
142.849	1	0.2407878	0.1735603	0.09707046	0.1054705	0.1236775	0.1761679	1.927794	1.163357	0.09143983	0.1417371	0.1763436	0.1492048	1.46334	0.8618862	0.417767	0.4507575	0.1420602	0.1169961	0.09379305	0.03835884	0.2627831	0.04605093	0.2476166	0.1457573
142.946	1	0.001974536	0.001744345	0.006097857	0.004233329	0.002800974	0.00377242	0.01226575	0.007258662	0.004634222	0.003070048	0.002548174	0.001320513	0.01081933	0.006883568	0.003003102	0.003152005	0.001643424	0.00158119	0.001646385	0.0009887478	0.002857992	0.003418038	0.003433191	0.003456148
142.947	1	0.3548295	0.5031695	2.650153	1.835517	0.2353671	0.1375305	0.1549596	0.1107997	1.885988	1.17961	1.043567	0.3622591	0.1023031	0.1151884	0.08294066	0.07650994	0.4872823	0.3707996	0.4415051	0.3603102	0.09844308	0.1138862	0.1065583	0.0473598
142.948	1	0.07484904	0.05861271	0.04835137	0.03813111	1.489743	1.979886	0.3926293	0.3179018	0.09013989	0.1297278	0.09146963	0.08784181	0.2439881	0.1898178	0.5084023	0.4877532	0.199946	0.2552484	0.3763578	0.3122989	1.500341	1.907457	2.732961	2.37206
142.949	1	0.227468	0.1619911	0.06574455	0.1238617	0.1829061	0.2594984	1.776447	1.040051	0.1355332	0.1298793	0.1484696	0.1751152	1.499234	0.9356774	0.3642833	0.453277	0.1660206	0.1440842	0.09327775	0.06490804	0.26265	0.1157497	0.1962935	0.1854561
143.046	1	0.001642106	0.001729792	0.006296914	0.005125779	0.002842081	0.004600442	0.01233529	0.006741466	0.005032797	0.003334418	0.00311712	0.001269906	0.01069978	0.006799442	0.003324514	0.003058553	0.00126037	0.001657676	0.001273375	0.0009038524	0.002906847	0.003279289	0.003448417	0.003543685
143.047	1	0.3418656	0.4362336	2.850265	2.101464	0.227192	0.1521178	0.1696415	0.1014901	1.945039	1.340668	1.215891	0.385013	0.1128369	0.1246411	0.0972384	0.07901939	0.4317255	0.4456516	0.4789164	0.3134483	0.07187641	0.1097643	0.09786252	0.05084863
143.048	1	0.06577875	0.04754465	0.05686825	0.05660983	1.490721	1.992225	0.3784805	0.2703149	0.1032947	0.1264384	0.08305587	0.08985034	0.2595784	0.2007964	0.5018166	0.4511148	0.1953729	0.2421666	0.3627431	0.3179703	1.469143	1.855302	2.77234	2.388951
143.049	1	0.2616307	0.1596397	0.09801256	0.09220874	0.2243908	0.3478279	1.792063	0.9905811	0.1745139	0.1017808	0.1410718	0.1411627	1.526048	0.9634423	0.4036981	0.4426146	0.1575109	0.1389112	0.09276653	0.08223656	0.2719804	0.1353102	0.157143	0.1887225
143.146	1	0.001395555	0.001482068	0.00619423	0.005024084	0.002812335	0.0052303	0.0130083	0.006827675	0.005066084	0.003348087	0.003289989	0.001013469	0.009940791	0.006469362	0.003446454	0.002943202	0.001507336	0.001556212	0.0008110744	0.0009557003	0.003080186	0.003388528	0.003457269	0.00350481
143.147	1	0.3694776	0.3523481	2.833835	2.086447	0.2331636	0.1714959	0.1960757	0.1036219	1.958818	1.358907	1.21879	0.3614806	0.108462	0.09938305	0.08901801	0.07507681	0.3876914	0.4758184	0.4736936	0.2821295	0.06160473	0.1087127	0.08566815	0.05779473
143.148	1	0.06670767	0.0391369	0.04895059	0.04196405	1.486103	2.036196	0.4280775	0.2832243	0.1019385	0.1377486	0.08175927	0.07901247	0.2453402	0.209502	0.5046819	0.4088802	0.1981797	0.2517265	0.3592018	0.3114462	1.491868	1.912944	2.730448	2.329953
143.149	1	0.2183412	0.1268527	0.08924899	0.07575365	0.2441281	0.4213477	1.96015	1.085324	0.1682113	0.0788725	0.1503019	0.1565518	1.436846	0.9375062	0.4631659	0.4163968	0.1413965	0.07915742	0.1106216	0.07871811	0.2514929	0.1682074	0.1756386	0.1668302
143.246	1	0.001498265	0.0008077681	0.005730276	0.004119809	0.002786137	0.005283281	0.01231883	0.006818512	0.004999712	0.003043406	0.002869128	0.0008059295	0.009300403	0.005913321	0.003327744	0.002623273	0.001012758	0.001299291	0.001098254	0.0007239612	0.002853368	0.003422763	0.003391831	0.003100919
143.247	1	0.433123	0.2700274	2.583313	1.79996	0.2244332	0.1801649	0.1899589	0.09548654	1.943948	1.287815	1.106112	0.3480388	0.1118994	0.1201065	0.08622629	0.08437546	0.3197513	0.4762527	0.4374316	0.255757	0.05244898	0.1061002	0.07105062	0.06297777
143.248	1	0.05621446	0.0357807	0.04152885	0.0476953	1.465461	1.994151	0.4381115	0.322718	0.1179209	0.1447306	0.09984606	0.08227207	0.2571177	0.2196821	0.5202661	0.4070665	0.1933534	0.2693482	0.3706728	0.3120593	1.511351	1.987396	2.776266	2.355385
143.249	1	0.1826184	0.1008984	0.08714093	0.04745477	0.2382563	0.4544999	1.940557	1.142646	0.1798119	0.09699477	0.1018255	0.1690093	1.385824	0.9115411	0.4687294	0.389257	0.102719	0.07675665	0.08014147	0.06665901	0.1952538	0.2167215	0.1504487	0.1259402
143.346	1	0.001638664	0.0008799463	0.005810939	0.00413897	0.003230954	0.005306001	0.01416173	0.008406376	0.005015936	0.00335059	0.003313495	0.0008260832	0.01014889	0.006860192	0.003443206	0.003008563	0.0008372097	0.001466163	0.001136995	0.0008237291	0.002828504	0.003656396	0.003711823	0.002932227
143.347	1	0.4792337	0.2515451	2.528529	1.797131	0.2226397	0.1686546	0.1570005	0.08160919	1.942436	1.263129	1.079527	0.3426704	0.0987014	0.1153768	0.08154401	0.09051867	0.3621045	0.4773811	0.4101972	0.3078535	0.04962985	0.08792141	0.07712227	0.07044035
143.348	1	0.0362839	0.02906601	0.04576465	0.05443382	1.430682	1.97736	0.4692159	0.3806594	0.1028898	0.1391038	0.08755405	0.08209117	0.2682859	0.2051941	0.51735	0.3684491	0.1878487	0.2768331	0.3756535	0.3211407	1.497855	2.002704	2.800318	2.380187
143.349	1	0.1854978	0.1085449	0.07444058	0.09539666	0.2478147	0.4874754	2.132536	1.337618	0.2030347	0.1524041	0.1455138	0.1600368	1.511795	1.082749	0.4976728	0.4314871	0.1189448	0.08861502	0.05959593	0.06240292	0.1636429	0.2600805	0.1317189	0.08909693
143.446	1	0.002376645	0.0009830138	0.005824554	0.004694275	0.003305799	0.004864831	0.01448533	0.009441839	0.005130338	0.00338114	0.003315969	0.000668848	0.01064215	0.007668497	0.003397129	0.003103768	0.000631033	0.001569663	0.001190411	0.001044953	0.002738769	0.003921788	0.003798326	0.002902037
143.447	1	0.5498904	0.2748735	2.582694	1.882327	0.2156533	0.1558776	0.1654287	0.1008268	1.998182	1.267321	1.132771	0.3778957	0.1095547	0.1202048	0.08549125	0.08356351	0.4327182	0.5024449	0.4052737	0.398954	0.06269779	0.09543729	0.07469097	0.06402571
143.448	1	0.03329727	0.05353654	0.0473483	0.05909474	1.42448	2.001688	0.4660999	0.4285678	0.1004881	0.140381	0.08525179	0.07905982	0.2908693	0.1897615	0.5196653	0.3467544	0.1900379	0.2672077	0.3739606	0.3290442	1.524558	2.038053	2.83323	2.425712
143.449	1	0.178631	0.115402	0.06267294	0.09208153	0.2402232	0.4401962	2.168674	1.449176	0.187342	0.1607926	0.1570015	0.2059008	1.566188	1.171034	0.4782958	0.4458365	0.1194894	0.09522917	0.08596973	0.1072365	0.1567651	0.2473932	0.1661842	0.102914
143.546	1	0.002266191	0.001201847	0.00600675	0.004435146	0.002946513	0.004028983	0.01348934	0.008858704	0.005523853	0.002821213	0.003423049	0.0008141828	0.009491881	0.00672008	0.003346934	0.002777407	0.001124035	0.001528617	0.001365736	0.001008691	0.002576179	0.003770901	0.003849552	0.002739257
143.547	1	0.6393739	0.2899012	2.609434	1.916394	0.224225	0.1757586	0.1633672	0.1021564	1.983343	1.23808	1.136763	0.3935637	0.09219971	0.1102322	0.1051326	0.08653483	0.4832371	0.5141729	0.4131074	0.4368662	0.07568929	0.1104669	0.08526137	0.05569213
143.548	1	0.0436694	0.07453714	0.04720126	0.0332103	1.387936	1.991277	0.4705751	0.4637974	0.1035972	0.1417914	0.08451441	0.08011386	0.3008751	0.1935189	0.5015721	0.3273062	0.2081417	0.2801269	0.3821271	0.3414693	1.54068	2.06457	2.864516	2.46543
143.549	1	0.1326666	0.1280336	0.05187238	0.08795591	0.2125142	0.3850551	2.016878	1.367327	0.1684653	0.1225105	0.1443755	0.1769539	1.404777	1.021789	0.4287963	0.3990097	0.1159714	0.09024678	0.09013644	0.08423091	0.1563772	0.2561497	0.1749267	0.1055311
143.646	1	0.002101927	0.000976947	0.005508706	0.004606905	0.001848255	0.003160521	0.01346045	0.008940696	0.005141892	0.002724545	0.00347271	0.0009075096	0.008854782	0.006238746	0.00308572	0.002480412	0.001340745	0.001190553	0.001280594	0.001110448	0.002713527	0.003200039	0.003806427	0.002819715
143.647	1	0.7105867	0.299632	2.500752	1.857891	0.2211999	0.1905022	0.1569065	0.07848033	2.009748	1.168366	1.077355	0.4066218	0.08130909	0.1011098	0.07988465	0.09770428	0.4722159	0.5171122	0.3818476	0.407486	0.05947517	0.119777	0.09142124	0.03999639
143.648	1	0.04475053	0.05715591	0.02471907	0.03482763	1.346436	1.97428	0.4879701	0.4633196	0.089852	0.1308992	0.08472189	0.060984	0.3032772	0.1867334	0.5013192	0.3355676	0.2245324	0.287456	0.3968036	0.3435061	1.531689	2.066813	2.870274	2.477873
143.649	1	0.1585193	0.1151138	0.08426533	0.1002874	0.1213126	0.3497585	2.049095	1.379494	0.1420493	0.07611299	0.1862668	0.1436022	1.303637	0.9236596	0.4328076	0.3520311	0.07832411	0.08238488	0.08566363	0.0938671	0.1778789	0.1982716	0.1747123	0.1140194
143.746	1	0.001918026	0.0006346489	0.00593418	0.004810989	0.001980721	0.002249021	0.01461484	0.00944874	0.005260372	0.002555456	0.003404715	0.001117635	0.009315937	0.006416403	0.003294584	0.00271375	0.001234809	0.001391412	0.001294705	0.001151605	0.002781543	0.003075665	0.003705342	0.003050177
143.747	1	0.7703917	0.3272891	2.614748	1.974398	0.2295527	0.1808645	0.1578941	0.07574641	2.09324	1.134384	1.04637	0.416279	0.0877352	0.07566151	0.06899913	0.09624449	0.4702393	0.5498399	0.4282826	0.4099308	0.05335842	0.09916279	0.1065978	0.0456551
143.748	1	0.03855692	0.02967707	0.02723193	0.03746658	1.318516	1.964122	0.5042398	0.4629206	0.08696686	0.1379035	0.09988916	0.06706539	0.2971573	0.1987681	0.5066119	0.3374019	0.2244807	0.2703733	0.3884668	0.3314317	1.520413	2.043272	2.876423	2.485758
143.749	1	0.1571219	0.1060292	0.05354824	0.09507699	0.09484054	0.2973051	2.202718	1.42148	0.1490974	0.06630972	0.1905115	0.1147765	1.324716	0.9070168	0.5034368	0.3630069	0.05994937	0.06731147	0.08045898	0.1105117	0.198869	0.2269814	0.1653527	0.1498453
143.846	1	0.001940529	0.001614741	0.005981751	0.004634025	0.002351203	0.001488782	0.0150118	0.009424756	0.005090885	0.002617195	0.002944658	0.001216131	0.009912789	0.006465534	0.003645789	0.002500496	0.001084247	0.001374155	0.001373745	0.001038114	0.002672471	0.003228325	0.003631035	0.003450642
143.847	1	0.8505684	0.3491011	2.557544	1.946027	0.2375194	0.1835668	0.1445493	0.07587293	2.109422	1.065374	0.9955393	0.4217834	0.08395482	0.08280323	0.07165253	0.07325421	0.4424261	0.5658678	0.4781013	0.3230613	0.05910325	0.09563665	0.1124747	0.02793493
143.848	1	0.04087733	0.03893155	0.04860348	0.04001521	1.289615	1.950518	0.5432728	0.4401752	0.08840475	0.1295125	0.09928079	0.06238422	0.2884955	0.199817	0.5415915	0.3568967	0.2178055	0.276312	0.3942215	0.3356261	1.51949	2.075207	2.885252	2.494374
143.849	1	0.124178	0.1258662	0.07575216	0.1025702	0.1072066	0.2263746	2.190896	1.396931	0.1765557	0.06869396	0.1876528	0.1015245	1.367801	0.8689459	0.564101	0.3404607	0.08408727	0.06937665	0.08378149	0.08922144	0.1896788	0.2401485	0.1239075	0.1830282
143.946	1	0.002528031	0.001575993	0.005497305	0.004320241	0.002832725	0.002069784	0.014335	0.008895332	0.005034781	0.002652059	0.002164312	0.001103047	0.01034934	0.006240204	0.003832802	0.002487876	0.001033715	0.001532204	0.001421238	0.000962568	0.002463105	0.003121029	0.003546145	0.003739771
143.947	1	0.889288	0.3244556	2.437781	1.849822	0.2347305	0.1549121	0.1394517	0.09735926	2.063055	0.9952893	0.9161782	0.4396795	0.07929411	0.07159426	0.0934201	0.07231287	0.3651671	0.5645023	0.4776328	0.249559	0.05359702	0.1035953	0.0914027	0.03386747
143.948	1	0.04551708	0.03675197	0.0490299	0.04145807	1.254843	1.941653	0.5596322	0.4126682	0.08839536	0.1362047	0.0957782	0.07189923	0.2809996	0.1945314	0.5713912	0.3792315	0.2200404	0.2733244	0.3866474	0.3460752	1.532544	2.097424	2.905299	2.519796
143.949	1	0.1373769	0.2078487	0.07797752	0.0891157	0.1274077	0.1922966	2.092151	1.308872	0.1812479	0.07298483	0.1718833	0.1045408	1.432703	0.8386846	0.5834125	0.3341808	0.05400507	0.09454057	0.08275661	0.1077749	0.2217582	0.2472061	0.09741598	0.2206685
144.046	1	0.002809784	0.001526274	0.005629891	0.004501728	0.002747394	0.003262458	0.01446266	0.008614112	0.005062693	0.002688676	0.002212043	0.001290014	0.01107048	0.006503399	0.003989828	0.002709574	0.0007910895	0.001559521	0.001389352	0.0008852635	0.003144828	0.003595813	0.003650355	0.003801783
144.047	1	0.8624389	0.2990803	2.442312	1.843531	0.2409438	0.1646375	0.1369919	0.1044216	2.065502	1.029616	0.8412703	0.4362905	0.06983846	0.06696508	0.08217175	0.07049372	0.2842694	0.5051171	0.4902414	0.2412875	0.05745771	0.08114313	0.08945282	0.05015571
144.048	1	0.04548134	0.03107348	0.04833988	0.05024058	1.227586	1.920083	0.5710304	0.3838038	0.0769753	0.1462598	0.1060409	0.08431898	0.2668162	0.187591	0.5698873	0.3934027	0.2281409	0.2711032	0.3767023	0.3475182	1.547448	2.065155	2.897749	2.528902
144.049	1	0.1830071	0.1997238	0.1147829	0.1145087	0.1308463	0.2340666	2.108144	1.246202	0.1668641	0.06811132	0.1818623	0.1331676	1.529425	0.8657011	0.6386806	0.3769287	0.1016327	0.1118215	0.1150062	0.1111371	0.288396	0.3089658	0.094792	0.238015
144.146	1	0.002579944	0.001518897	0.006007086	0.00426781	0.002583182	0.004132709	0.01524989	0.00853532	0.005076808	0.002863581	0.002322486	0.001469374	0.01146668	0.006545713	0.004203694	0.003028033	0.0007284221	0.001334806	0.001438709	0.0009304514	0.003268575	0.003560961	0.003744408	0.003882582
144.147	1	0.8260172	0.2726491	2.527849	1.898233	0.2460634	0.164851	0.1163202	0.1191605	2.124069	1.112131	0.8153614	0.4775775	0.07902838	0.07974577	0.08561212	0.06626116	0.2582696	0.411729	0.5363748	0.3188368	0.07812843	0.05300939	0.1112432	0.05590128
144.148	1	0.05984538	0.03515542	0.04911984	0.05357362	1.210309	1.891627	0.58236	0.3671351	0.07447547	0.1225492	0.101334	0.08515186	0.2692446	0.21531	0.5558644	0.408638	0.2326691	0.2618348	0.3856193	0.3556657	1.564831	2.038722	2.900695	2.54232
144.149	1	0.1695899	0.1878549	0.09792016	0.1034257	0.125317	0.2852453	2.167732	1.215244	0.1663854	0.06785591	0.152481	0.144872	1.595063	0.9187911	0.6548092	0.4271807	0.1369028	0.1244158	0.07948874	0.08352766	0.3001967	0.2969225	0.1083308	0.2047014
144.246	1	0.002181156	0.001093504	0.00562636	0.003635056	0.002659838	0.005109273	0.01479307	0.008443544	0.005125922	0.00284316	0.002230878	0.001923641	0.01118404	0.0066244	0.004101107	0.003002238	0.00106588	0.001238347	0.001418626	0.001027226	0.003178951	0.003731784	0.003789816	0.004072214
144.247	1	0.7749436	0.2902187	2.429455	1.819193	0.2478784	0.1672021	0.129931	0.117941	2.06823	1.160413	0.8645048	0.4981318	0.09352104	0.06232559	0.07764874	0.07869138	0.2897434	0.3294947	0.4844128	0.3609598	0.07856194	0.04586405	0.1000304	0.03942153
144.248	1	0.06246245	0.03569073	0.03925571	0.04054683	1.191707	1.887105	0.6369457	0.3609984	0.07541548	0.1187886	0.1115622	0.08883985	0.2718362	0.2174135	0.5748192	0.4331071	0.2393306	0.2466118	0.3876396	0.3533859	1.601303	2.01923	2.890091	2.560697
144.249	1	0.1423008	0.128505	0.09636917	0.1177114	0.1548734	0.3753858	2.087236	1.189364	0.1665946	0.08045365	0.1411944	0.1844538	1.539593	0.9603169	0.5902396	0.3969393	0.1463496	0.1185087	0.06435697	0.08070532	0.2537281	0.2661192	0.1191827	0.1791223
144.346	1	0.001892318	0.001763861	0.005342828	0.003548914	0.003266909	0.005666832	0.01393793	0.008176752	0.004957479	0.003065447	0.002598162	0.001857603	0.01040451	0.006388412	0.003911247	0.002849045	0.0009438277	0.001069289	0.001317125	0.001075499	0.002963009	0.003454777	0.003794235	0.003991255
144.347	1	0.7401578	0.3427799	2.360913	1.759104	0.2392214	0.1784792	0.1420282	0.1202689	1.979527	1.179785	0.9550644	0.5106565	0.1002794	0.07276039	0.07841592	0.08325124	0.3063369	0.2837753	0.4104955	0.4044475	0.06910859	0.07918158	0.08740778	0.04943627
144.348	1	0.04695028	0.03723282	0.04538109	0.03742563	1.176897	1.870032	0.6923036	0.3769762	0.08154921	0.1179279	0.1229262	0.07942554	0.2807887	0.2263137	0.5798849	0.4265489	0.2266302	0.2573399	0.386199	0.3437805	1.610801	1.996902	2.879131	2.56677
144.349	1	0.1074131	0.1072516	0.1013035	0.08527392	0.2102971	0.431125	1.994508	1.173207	0.1686805	0.1033169	0.1309799	0.1675539	1.462296	0.9822432	0.5152283	0.3820477	0.1166479	0.08459444	0.05432516	0.07770251	0.1819539	0.208697	0.09709932	0.1924724
144.446	1	0.001644081	0.001815946	0.005496185	0.003758931	0.003546403	0.00591625	0.01443534	0.008834657	0.005025141	0.003215514	0.00288923	0.002102237	0.01044662	0.006560564	0.003933173	0.002883809	0.001345405	0.001020389	0.001378706	0.001283805	0.002802766	0.003532271	0.003849716	0.003869222
144.447	1	0.7172521	0.3611175	2.450809	1.856498	0.2326244	0.190855	0.1619607	0.119292	1.933023	1.255878	1.047718	0.5574123	0.0802359	0.06385892	0.0776774	0.1004378	0.3448945	0.2585049	0.3386852	0.4220285	0.06315622	0.0777858	0.08604615	0.03360588
144.448	1	0.03984343	0.02741596	0.04745656	0.03487384	1.170465	1.86888	0.7189864	0.4143453	0.09363703	0.1167637	0.1272809	0.1006924	0.2950912	0.235375	0.556776	0.4024305	0.2168681	0.2591015	0.3824409	0.3433343	1.588234	1.951353	2.852382	2.553256
144.449	1	0.1588792	0.1279182	0.08144624	0.06766739	0.2096806	0.46162	2.072716	1.282841	0.1522002	0.1208559	0.1594842	0.1758788	1.474666	1.031695	0.4981444	0.3821606	0.1654033	0.09514952	0.0618994	0.06514761	0.1933867	0.2106209	0.1320968	0.1724711
144.546	1	0.001821811	0.001765623	0.005642026	0.00421006	0.00354738	0.005709535	0.01492602	0.009775146	0.005111749	0.003071464	0.003304865	0.002230042	0.01022316	0.006692518	0.004042622	0.002898829	0.001714045	0.001019854	0.001288813	0.001293163	0.002649697	0.003377764	0.003807525	0.003583255
144.547	1	0.6883117	0.3851619	2.533997	1.934687	0.241633	0.2197009	0.1662889	0.1219197	1.914352	1.271399	1.114703	0.5785491	0.07407228	0.04832045	0.07318372	0.1116909	0.3617522	0.2910397	0.2699774	0.4051518	0.05241343	0.1010952	0.101246	0.02574733
144.548	1	0.04769713	0.04489103	0.0538655	0.03248031	1.181963	1.878092	0.7359906	0.4212637	0.1007154	0.115852	0.1162473	0.09530742	0.3047092	0.2545169	0.5350797	0.3923978	0.2329677	0.2572325	0.3783092	0.3503912	1.587882	1.93921	2.82408	2.558545
144.549	1	0.179135	0.1180604	0.07339325	0.08389786	0.2160277	0.4770094	2.158148	1.424422	0.1742385	0.09091112	0.1928432	0.1806594	1.463157	1.073513	0.5223996	0.3869768	0.1889863	0.08447928	0.07923324	0.06039944	0.2115837	0.1991539	0.1413132	0.140939
144.646	1	0.002417935	0.001515427	0.005511468	0.003995704	0.003109868	0.005275292	0.01472857	0.0100854	0.005077036	0.002911975	0.003319107	0.002369479	0.009930661	0.0067375	0.003979989	0.002925494	0.001832496	0.001288151	0.001065456	0.001168737	0.002861023	0.003289187	0.003824544	0.003287445
144.647	1	0.6373074	0.405353	2.458674	1.854635	0.2275613	0.2042793	0.1650378	0.12982	1.86106	1.204715	1.096661	0.5648204	0.07904094	0.06873252	0.05888841	0.1273499	0.354636	0.3363504	0.2152102	0.3778451	0.05600401	0.09726888	0.09919483	0.03141997
144.648	1	0.05716227	0.04395165	0.04823972	0.03437299	1.205699	1.896331	0.7450242	0.4208525	0.09449386	0.1144826	0.1068467	0.06683431	0.3041017	0.2696715	0.5161124	0.388799	0.2300775	0.2544513	0.3765256	0.3448606	1.595644	1.940018	2.793324	2.542581
144.649	1	0.1971894	0.0506221	0.05486123	0.06915088	0.1853345	0.461342	2.106158	1.465375	0.1870878	0.07622946	0.1577473	0.1728155	1.406864	0.9991798	0.5168787	0.3948361	0.1875058	0.09453095	0.08174808	0.07330213	0.2278235	0.1329353	0.1614486	0.1025987
144.746	1	0.002363674	0.001395898	0.005444223	0.004113678	0.002573181	0.004543566	0.01411635	0.009969156	0.004927723	0.002751419	0.003364409	0.002198383	0.009570762	0.006079332	0.004088166	0.00291695	0.001664622	0.001460322	0.0009485592	0.0009791157	0.003249135	0.003098702	0.003853548	0.002989268
144.747	1	0.603342	0.4363143	2.424659	1.811124	0.2017783	0.1865045	0.1657474	0.1315186	1.825006	1.176513	1.118051	0.54215	0.07948479	0.07830662	0.07072903	0.1061578	0.3654901	0.362623	0.1720913	0.318214	0.05511201	0.0836748	0.1115577	0.02982078
144.748	1	0.06200605	0.0442438	0.04539225	0.03728325	1.230502	1.923485	0.7682842	0.4363824	0.09624648	0.1251028	0.1045346	0.08269715	0.309242	0.2799535	0.4858623	0.3784393	0.2320356	0.2540027	0.3753216	0.3377317	1.611673	1.941802	2.775181	2.534972
144.749	1	0.1700024	0.04139132	0.08080103	0.09605256	0.1184572	0.449502	2.011872	1.424202	0.1839364	0.06547536	0.1657653	0.1542749	1.369423	0.8396393	0.563986	0.3818489	0.1691421	0.1012541	0.09042363	0.08465958	0.2241958	0.1082565	0.1925084	0.1159137
144.846	1	0.002578907	0.001594752	0.005550282	0.004434764	0.00296338	0.00355151	0.01485951	0.01062805	0.004714258	0.002656677	0.003651212	0.002312187	0.01024665	0.006532833	0.004275141	0.003541807	0.001194101	0.00117028	0.001247187	0.0009461099	0.003409492	0.002936842	0.00414033	0.003285264
144.847	1	0.6025147	0.457712	2.542121	1.858049	0.2099272	0.1920819	0.1624598	0.1165626	1.854109	1.242918	1.199203	0.5516711	0.08240817	0.09773355	0.08786449	0.1156793	0.4065298	0.4195181	0.1888465	0.3283392	0.07343498	0.09967247	0.1098958	0.05421385
144.848	1	0.06860606	0.04054904	0.04571542	0.03678929	1.258045	1.948404	0.7692804	0.4256843	0.1072519	0.1245353	0.09649307	0.09784132	0.3078118	0.2738322	0.4767278	0.3867295	0.2269365	0.2456089	0.3664427	0.3301625	1.57779	1.901527	2.746524	2.500049
144.849	1	0.2342221	0.08229116	0.1094106	0.1181238	0.1521421	0.4103356	2.088141	1.481518	0.1809118	0.07729864	0.2016379	0.1405713	1.389297	0.8401529	0.5613664	0.4388466	0.09314685	0.08722684	0.1003998	0.0550918	0.2501902	0.1207651	0.2691622	0.09362623
144.946	1	0.002329462	0.00134475	0.005863979	0.004250897	0.00313496	0.002483745	0.01493381	0.01035884	0.004306073	0.002770292	0.003333222	0.002122986	0.01054834	0.006364795	0.004304661	0.003404105	0.001379918	0.001124863	0.001290221	0.000919363	0.003819528	0.003020778	0.00401	0.003473579
144.947	1	0.6151128	0.4805469	2.559928	1.851338	0.2099709	0.2022301	0.1603821	0.1151985	1.835423	1.254959	1.20623	0.5626636	0.06133357	0.07951682	0.08303608	0.1046095	0.4117955	0.424461	0.2098408	0.3588461	0.06856402	0.0888169	0.0802398	0.04860017
144.948	1	0.05387369	0.03786141	0.05554371	0.05139097	1.28246	1.963245	0.8083548	0.389679	0.1022394	0.1322512	0.1117629	0.09121321	0.3221521	0.2667256	0.4733762	0.3906698	0.2526497	0.2543665	0.3719765	0.3470671	1.57555	1.892978	2.734219	2.495
144.949	1	0.2478784	0.101564	0.07793243	0.08456059	0.1611993	0.3134557	2.05493	1.380985	0.156628	0.07670032	0.1821972	0.1442599	1.428022	0.781647	0.5514872	0.4389546	0.1465211	0.112352	0.1207254	0.07783885	0.2872341	0.1176069	0.3008836	0.113001
145.046	1	0.001911699	0.001443763	0.005702546	0.004216659	0.00298486	0.001581869	0.01416798	0.009683047	0.004027657	0.002765089	0.002720498	0.002052626	0.01070523	0.006962521	0.004080666	0.003470923	0.001444938	0.001032861	0.001064727	0.0009089885	0.003744325	0.002977194	0.003703045	0.003948063
145.047	1	0.6294974	0.471224	2.398914	1.737506	0.2012525	0.1774014	0.1677892	0.1295207	1.777228	1.146395	1.10513	0.5342382	0.06787418	0.07158481	0.08617028	0.09740274	0.364712	0.3862663	0.2174972	0.3184613	0.07860319	0.09681052	0.07651808	0.0378223
145.048	1	0.0659856	0.04465379	0.0555224	0.05072621	1.313086	1.968575	0.851311	0.374273	0.1011425	0.1434511	0.1170738	0.09841682	0.3159589	0.2920265	0.471836	0.4148111	0.240313	0.2556055	0.36245	0.3343849	1.579923	1.893613	2.721631	2.481963
145.049	1	0.2242425	0.1307963	0.06390789	0.1042515	0.1831128	0.2055582	1.86987	1.248464	0.1324807	0.1031196	0.1743157	0.1219923	1.42274	0.8436016	0.4782323	0.4396461	0.1505196	0.08202926	0.08753375	0.06525417	0.2813729	0.09524355	0.2423513	0.1242288
145.146	1	0.00184057	0.001504225	0.005298227	0.004210495	0.003132283	0.002129055	0.01347674	0.008774206	0.004015722	0.002686903	0.00223728	0.002031535	0.01076478	0.007319079	0.003563679	0.003535835	0.001474545	0.001170203	0.0009168422	0.0009755075	0.00374783	0.003088763	0.003716584	0.003975583
145.147	1	0.6525908	0.4485638	2.307656	1.715577	0.1953521	0.1649905	0.1588046	0.1161878	1.792056	1.104835	1.053814	0.5180172	0.0828041	0.06321886	0.0882629	0.1051775	0.3311901	0.3611775	0.2212712	0.3220533	0.08343785	0.09162907	0.07601556	0.05271651
145.149	1	0.04724966	0.05462805	0.06414114	0.05332094	1.327652	1.97577	0.8639848	0.3428921	0.09250102	0.1252919	0.09668308	0.07643749	0.2975632	0.3072326	0.4839696	0.4434197	0.21893	0.2474234	0.3697374	0.324999	1.563362	1.878816	2.718619	2.453889
145.149	1	0.1830299	0.1634501	0.06609438	0.1120613	0.2472649	0.1620091	1.795561	1.133361	0.1274362	0.1200158	0.156741	0.1452114	1.424937	0.9075445	0.39951	0.4456292	0.1618989	0.1135142	0.06304817	0.07905606	0.2808397	0.1240426	0.2307293	0.1493976
145.246	1	0.002128246	0.00169242	0.005435281	0.004353677	0.003350554	0.00307726	0.01438272	0.008342833	0.004408662	0.002729169	0.002263997	0.002060534	0.01157298	0.007553268	0.003751712	0.003570154	0.001379372	0.001792642	0.001170128	0.0009573702	0.003750989	0.003316983	0.003848747	0.004123192
145.247	1	0.6953234	0.4545831	2.405507	1.795357	0.205743	0.1685961	0.1629192	0.1096076	1.85764	1.134109	1.044413	0.5101925	0.07369272	0.05843756	0.09715198	0.0962784	0.29206	0.3754841	0.1956603	0.3267096	0.06071314	0.103902	0.072973	0.055702
145.248	1	0.04487052	0.05161219	0.04005101	0.05439099	1.328277	1.980626	0.8466192	0.3200867	0.09413125	0.1276774	0.08188549	0.08951115	0.2806572	0.3127929	0.4816195	0.4520019	0.2210642	0.2530118	0.3777599	0.331609	1.519501	1.859739	2.735301	2.42351
145.249	1	0.2209876	0.1697614	0.1066748	0.1640003	0.28092	0.2088794	1.920643	1.084495	0.1518068	0.1177474	0.1697784	0.1737609	1.523114	0.9317991	0.4220749	0.4715712	0.163286	0.1295027	0.1323179	0.09397405	0.273469	0.1565622	0.2614295	0.1971709
145.346	1	0.002519689	0.00154719	0.005058209	0.003990242	0.00359645	0.004050555	0.01380104	0.007588473	0.004616977	0.002752477	0.002398296	0.001808995	0.01150203	0.007484506	0.003803681	0.003279312	0.001372936	0.001541919	0.0009354633	0.0009094281	0.003775578	0.003271587	0.003949173	0.00412046
145.347	1	0.6941224	0.464005	2.34503	1.807779	0.2194712	0.1810326	0.1287188	0.09571702	1.84334	1.144101	0.9528417	0.4799338	0.07516195	0.05659929	0.0977601	0.0874407	0.2394889	0.3635394	0.1382877	0.2978986	0.06628927	0.1031027	0.06669077	0.05623623
145.348	1	0.05566207	0.05945166	0.03757174	0.05468454	1.341359	1.982761	0.8358093	0.319994	0.09978345	0.136323	0.08961851	0.1118042	0.2874117	0.3252687	0.4894691	0.4578177	0.2166225	0.2470555	0.3817963	0.3309524	1.511193	1.864579	2.743799	2.403532
145.349	1	0.2085782	0.1626734	0.08323039	0.1051632	0.2949226	0.3201856	1.871633	1.054847	0.1845986	0.09435141	0.1480712	0.1604456	1.543079	0.962787	0.4599852	0.4510764	0.181218	0.1160041	0.09364411	0.09470081	0.2838811	0.1895451	0.2054095	0.2262642
145.446	1	0.002177853	0.0007812008	0.00487316	0.003518189	0.003653005	0.005021246	0.0131743	0.007349789	0.004428619	0.002707317	0.002592602	0.001958704	0.01117752	0.007273795	0.004083639	0.003302064	0.001026169	0.0009982848	0.0007729462	0.0008015044	0.003155687	0.003053799	0.004112679	0.003869286
145.447	1	0.6387621	0.3878153	2.294011	1.785173	0.2035635	0.1923011	0.1671114	0.1260017	1.809512	1.121561	0.859023	0.4639643	0.06730407	0.0647297	0.1252806	0.07875662	0.1848094	0.3591539	0.1689329	0.2452451	0.06881451	0.1200985	0.08146411	0.06187231
145.448	1	0.07778939	0.05595384	0.03764674	0.04878678	1.360875	2.005192	0.8210239	0.3401749	0.1034181	0.1276589	0.08956725	0.0989577	0.2886241	0.3163079	0.4973694	0.4540097	0.2119067	0.263156	0.4003733	0.3266893	1.512711	1.893012	2.763566	2.396426
145.449	1	0.1559572	0.1248431	0.104419	0.09384281	0.2898814	0.4043072	1.776776	1.020963	0.1715994	0.07461963	0.1365488	0.1763033	1.536285	0.9784138	0.5143757	0.4402519	0.1319786	0.08070137	0.1021373	0.09454665	0.1995068	0.1526527	0.2087856	0.1854126
145.546	1	0.002358111	0.001259357	0.005357452	0.004009752	0.00349192	0.005508763	0.0133677	0.007599314	0.00456745	0.002891432	0.002382188	0.001751014	0.01114429	0.00721949	0.0040694	0.003460662	0.001001903	0.001111191	0.00102548	0.0008443486	0.002851994	0.003415423	0.004246845	0.00371285
145.547	1	0.6044275	0.32898	2.335371	1.782803	0.2067809	0.1991801	0.163386	0.12439	1.841875	1.110775	0.8003213	0.4300126	0.07782927	0.05570477	0.1182548	0.04917094	0.1360114	0.3647697	0.2348556	0.1709956	0.04987117	0.1178097	0.1047955	0.06845222
145.548	1	0.06480322	0.04685802	0.0412548	0.05315364	1.365134	2.01814	0.7860474	0.4003703	0.0979937	0.1211385	0.08393141	0.09414455	0.2827674	0.310794	0.4926341	0.4523491	0.2178299	0.2735031	0.402595	0.3229456	1.482769	1.90259	2.774075	2.397062
145.549	1	0.1430577	0.1104412	0.09392668	0.072179	0.2551071	0.4318798	1.832255	1.096537	0.1938202	0.1002361	0.1008487	0.1801802	1.55233	1.008838	0.5375207	0.4404748	0.09152447	0.06936767	0.1117652	0.08813124	0.1524669	0.1802601	0.1990964	0.147345
145.637	1	0.002196683	0.0007091093	0.005399055	0.004081263	0.002803981	0.005593372	0.01343099	0.008398146	0.004694482	0.003488212	0.002266008	0.001716051	0.01137816	0.007605099	0.00410854	0.003408712	0.001038103	0.001229641	0.001154266	0.000721675	0.002707438	0.003754281	0.003965575	0.003405424
145.637	1	0.6091259	0.320365	2.452875	1.805423	0.2155183	0.1888908	0.16203	0.1044604	1.892724	1.19062	0.8156809	0.4327385	0.07100868	0.08413129	0.1102874	0.02721455	0.1519991	0.4074444	0.335264	0.1107822	0.04035826	0.09918535	0.1234482	0.07389704
145.638	1	0.06154194	0.05470706	0.03507306	0.04717293	1.363623	2.038065	0.7219976	0.4406644	0.09747081	0.1297847	0.08637934	0.09796078	0.2913964	0.3012018	0.4795112	0.4510302	0.2050664	0.269277	0.3863587	0.3250803	1.455451	1.893381	2.790347	2.39989
145.639	1	0.1591835	0.08066102	0.05558938	0.07464551	0.1653838	0.4579537	1.881389	1.228006	0.1516211	0.1490045	0.1005966	0.1799692	1.61519	1.10061	0.5364784	0.4418679	0.08992264	0.08332561	0.086902	0.06293516	0.1396314	0.247139	0.1644597	0.1090486
145.737	1	0.001830512	0.0008889866	0.005631449	0.003774444	0.001904185	0.005036764	0.01222864	0.008282226	0.004602886	0.003528699	0.002492709	0.001789331	0.009889861	0.006800728	0.003556337	0.003209539	0.0008720116	0.001061977	0.001254242	0.0008870626	0.002642035	0.004164278	0.003774983	0.003397293
145.738	1	0.6196833	0.3296383	2.496474	1.794097	0.2196262	0.1877618	0.1443877	0.08979521	1.92563	1.250223	0.8458014	0.4479006	0.09246504	0.1007169	0.1025417	0.03491413	0.2072102	0.3917517	0.3864512	0.122578	0.05430616	0.07821937	0.1481151	0.07211431
145.738	1	0.0565677	0.05091926	0.04550221	0.0575001	1.380942	2.058114	0.6836417	0.4934849	0.1146849	0.1369762	0.08129957	0.1111412	0.3081046	0.300872	0.470854	0.4784884	0.1976107	0.2887517	0.4236302	0.3456536	1.457036	1.934759	2.836573	2.41542
145.739	1	0.2061668	0.1019113	0.05207252	0.0776784	0.1636929	0.4100697	1.699179	1.167462	0.1605076	0.1560778	0.103617	0.2027467	1.417909	0.9876876	0.4612437	0.4192962	0.09056515	0.07645846	0.09206458	0.09461414	0.1087249	0.2979989	0.1456311	0.1221552
145.836	1	0.001455933	0.001351569	0.005638336	0.003822499	0.001922835	0.004301173	0.0115382	0.008239611	0.004636214	0.003180058	0.002547275	0.001372828	0.009314907	0.006227893	0.003097059	0.002570069	0.001308948	0.001187023	0.001213945	0.0008011199	0.002457725	0.003928187	0.003610162	0.003193182
145.837	1	0.6204646	0.3075959	2.412423	1.722705	0.2044583	0.1664974	0.1814998	0.07299507	1.848608	1.231866	0.8590404	0.4314488	0.08838923	0.0798801	0.07422441	0.0290392	0.2243602	0.3551358	0.3550557	0.1693097	0.05161597	0.04382842	0.1504728	0.06891424
145.838	1	0.06225842	0.05247733	0.06560602	0.06873622	1.382981	2.063674	0.6470955	0.5237691	0.1152296	0.1165712	0.07648711	0.09796139	0.3163159	0.2872996	0.4747828	0.4828168	0.2104912	0.3014789	0.4220662	0.360774	1.448358	1.990777	2.884055	2.437997
145.839	1	0.0861626	0.1153	0.09961359	0.07030238	0.2078178	0.3078036	1.590944	1.150975	0.1355932	0.1077593	0.1175949	0.1808916	1.321853	0.8994785	0.3773414	0.3505896	0.09072996	0.084506	0.06033594	0.09888912	0.08599788	0.2819921	0.09904024	0.09079991
145.945	1	0.00206077	0.001434136	0.005497511	0.004057899	0.002924428	0.003532405	0.01251427	0.009076627	0.005056453	0.002732983	0.002638944	0.0009447765	0.00981886	0.00666894	0.003221081	0.002685721	0.00132529	0.001124725	0.001088007	0.001078642	0.002746784	0.00379731	0.003545176	0.003440293
145.946	1	0.653063	0.3326706	2.496014	1.800378	0.2081291	0.1739292	0.175497	0.07319641	1.860147	1.268378	0.8836928	0.455765	0.06962481	0.06674007	0.07868368	0.02671719	0.2195408	0.3275537	0.3365324	0.1755313	0.04010476	0.04217606	0.1374935	0.05977485
145.946	1	0.07780713	0.04595398	0.05004259	0.05161453	1.372956	2.068509	0.6037651	0.5030121	0.1060577	0.1164045	0.06498936	0.09618206	0.3062997	0.2452409	0.4598802	0.4562908	0.2117574	0.3019872	0.4191745	0.3530792	1.430642	1.996122	2.894207	2.440976
145.946	1	0.09969617	0.1113028	0.0814549	0.07929369	0.2748009	0.2723425	1.701743	1.250917	0.1763052	0.08895401	0.1413129	0.1585634	1.338999	0.934478	0.3991173	0.3603221	0.09529187	0.06973761	0.0480888	0.1044021	0.1029663	0.2589677	0.08426937	0.08694467
146.036	1	0.002348238	0.001337401	0.005358756	0.003917231	0.003443594	0.002794708	0.01323358	0.009659815	0.004775911	0.002647641	0.002795032	0.0008545904	0.01020743	0.00699067	0.003412017	0.00277753	0.001386117	0.0008294027	0.001271107	0.001185923	0.002609198	0.003449719	0.003627865	0.003602577
146.037	1	0.6908865	0.3431338	2.488976	1.781592	0.2111157	0.1770389	0.1538307	0.07281473	1.843292	1.261092	0.8829225	0.4612921	0.06174944	0.06963119	0.09221987	0.02602258	0.2345575	0.2755099	0.2772772	0.1907005	0.0467379	0.04458868	0.1111529	0.05477587
146.038	1	0.07629114	0.0358561	0.04611984	0.05330469	1.352615	2.044523	0.5936211	0.4839814	0.1146089	0.1127754	0.06880048	0.1085438	0.2954	0.248448	0.4607693	0.4640834	0.2002054	0.3198222	0.417539	0.3538164	1.435844	2.019118	2.917031	2.447164
146.039	1	0.1192554	0.08705248	0.07495531	0.1063357	0.2767282	0.2196596	1.75617	1.302978	0.197639	0.07039833	0.1721827	0.1085664	1.370501	0.9222472	0.4346705	0.3365108	0.1052341	0.07553858	0.05159774	0.1270299	0.08672405	0.207136	0.04513314	0.09830673
146.136	1	0.00214287	0.001545285	0.005056101	0.003626266	0.003482625	0.001822956	0.01267492	0.009058699	0.00444037	0.002756339	0.002499354	0.000872066	0.01056698	0.006894888	0.003180161	0.002526088	0.001290994	0.0008710138	0.00122488	0.001204222	0.00285514	0.003172906	0.003978479	0.004049898
146.137	1	0.7143136	0.3898015	2.381033	1.675936	0.1870263	0.1524414	0.1328678	0.07202182	1.775421	1.186933	0.8441801	0.4557665	0.05712233	0.06097845	0.06275278	0.03011354	0.2582435	0.2009991	0.2206559	0.2218912	0.05133639	0.05461456	0.09922901	0.05013421
146.138	1	0.07913224	0.04425419	0.05933448	0.06257817	1.344846	2.037182	0.5933263	0.4591095	0.1240489	0.127783	0.07282861	0.1132074	0.3018689	0.2782769	0.4812548	0.4867629	0.1936671	0.3110968	0.408642	0.3612591	1.439428	2.06137	2.933054	2.453477
146.139	1	0.09769931	0.1275676	0.08188387	0.08666019	0.2695872	0.1700278	1.665204	1.202013	0.1916556	0.05958717	0.1450255	0.07449864	1.391964	0.8753144	0.4225854	0.3131531	0.1018644	0.06895957	0.0833666	0.1092318	0.1286474	0.1752089	0.09934836	0.1411817
146.236	1	0.002001713	0.001814937	0.005294807	0.003408946	0.003396437	0.002109196	0.0121579	0.008377598	0.004474604	0.002816585	0.002042254	0.0008193148	0.01069485	0.007006208	0.003136553	0.002209512	0.0006725583	0.0009729371	0.00105829	0.001077673	0.002563848	0.002987573	0.004038732	0.004176916
146.237	1	0.7179697	0.455991	2.334399	1.618456	0.1758093	0.145925	0.1382079	0.08402138	1.695606	1.155769	0.8473448	0.46792	0.05157145	0.06228232	0.05802554	0.0370351	0.2587997	0.183486	0.2126623	0.218549	0.04610446	0.06329886	0.09413093	0.04081515
146.238	1	0.08037707	0.05114482	0.05818085	0.05131917	1.34268	2.005454	0.5711146	0.4055666	0.1123817	0.1312271	0.06443448	0.126275	0.3121556	0.3023327	0.4810351	0.485886	0.2034558	0.3062854	0.408594	0.360771	1.447012	2.091149	2.937281	2.453606
146.239	1	0.107954	0.1460662	0.06793871	0.09372157	0.2381833	0.1346184	1.601318	1.10119	0.2162917	0.0779237	0.1772701	0.06690491	1.420998	0.8804861	0.4152733	0.2586168	0.09599533	0.09310485	0.06917412	0.08654633	0.1243669	0.1143104	0.1253522	0.1796805
146.336	1	0.001726154	0.002419544	0.005840379	0.003859656	0.003229808	0.002873868	0.0131217	0.008340134	0.004301349	0.002785463	0.001960133	0.0009111627	0.01141098	0.006864852	0.003417519	0.002342775	0.0007593072	0.0008059195	0.001085197	0.001005257	0.002579321	0.003278438	0.003932684	0.004495132
146.337	1	0.7412347	0.5219674	2.586426	1.819749	0.2023955	0.1850875	0.1704098	0.09232952	1.769224	1.315974	0.9806918	0.5188766	0.06763417	0.08051174	0.04441006	0.04383673	0.262531	0.2210134	0.2872867	0.1191463	0.04229706	0.07901729	0.09704018	0.04602066
146.338	1	0.07392412	0.05269597	0.04440943	0.06264155	1.323202	1.969828	0.542978	0.3517433	0.100834	0.1272597	0.0657025	0.1316017	0.2931271	0.2915524	0.4570082	0.4826475	0.207354	0.3068153	0.410895	0.3596864	1.447764	2.083959	2.916019	2.440546
146.339	1	0.1797256	0.1558959	0.08388351	0.05088251	0.2049192	0.1954195	1.711046	1.076362	0.1912118	0.07581439	0.1493216	0.1006227	1.494237	0.8836836	0.4571531	0.2900141	0.08665892	0.07997636	0.08669274	0.09155657	0.1239653	0.1635718	0.1285996	0.2006688
146.436	1	0.001833358	0.002070727	0.005556675	0.003699451	0.003183868	0.003990183	0.01311593	0.007839502	0.004065714	0.002742316	0.002146036	0.0008256877	0.01147387	0.00663889	0.003393585	0.002580967	0.001023994	0.001035942	0.001015288	0.0007516969	0.003123331	0.003716779	0.003650637	0.004509226
146.437	1	0.7260816	0.6088703	2.523844	1.825917	0.2108488	0.1910103	0.1458689	0.0857489	1.733798	1.275826	0.957674	0.5278207	0.04578678	0.08563661	0.05395145	0.04471798	0.2620969	0.2557146	0.3359001	0.1216759	0.03817695	0.08073652	0.1097852	0.04107143
146.438	1	0.08652726	0.0578488	0.05233117	0.08646486	1.304873	1.93541	0.5259434	0.288696	0.09821857	0.1194797	0.06169947	0.1173562	0.2825379	0.3064555	0.4481498	0.4789625	0.2102006	0.2910824	0.4136047	0.3605616	1.482917	2.113396	2.915256	2.458793
146.439	1	0.1722828	0.1519605	0.08153896	0.08966417	0.1608359	0.2869336	1.731137	1.011958	0.1454165	0.1292145	0.163703	0.1259203	1.523313	0.8677409	0.4615981	0.3356913	0.09255138	0.09025329	0.04782281	0.06773662	0.1677391	0.198133	0.0780616	0.1794867
146.536	1	0.001827804	0.002007853	0.005136963	0.004026425	0.003283525	0.004848222	0.01251331	0.007268904	0.004588441	0.00267298	0.002373678	0.0007566353	0.01093077	0.00614165	0.003343598	0.002758711	0.0008695377	0.0006915859	0.001282427	0.0007677848	0.003399158	0.003697934	0.004041364	0.004516486
146.537	1	0.6873467	0.6495252	2.436689	1.820442	0.2109602	0.2066194	0.1516277	0.09269214	1.727937	1.229085	0.9497802	0.5260742	0.07033913	0.08310828	0.0571954	0.05418866	0.248492	0.2997206	0.361517	0.1660371	0.03418561	0.06868835	0.1288509	0.04018884
146.538	1	0.06508252	0.04712873	0.07979124	0.0735629	1.257051	1.881003	0.5142918	0.2645987	0.09483872	0.127374	0.06849367	0.1012575	0.2851776	0.3271172	0.4583766	0.4595689	0.2070797	0.2851347	0.4144215	0.3524848	1.510219	2.151943	2.913772	2.471714
146.539	1	0.1607277	0.1049117	0.09881681	0.06138183	0.1811016	0.3645115	1.662719	0.9499975	0.17144	0.08177126	0.1099741	0.1654906	1.473481	0.8549421	0.432683	0.3459695	0.09487563	0.09224321	0.0648827	0.08277639	0.2086815	0.1915014	0.07141511	0.2108859
146.636	1	0.001622849	0.002119123	0.004784987	0.003981281	0.003335711	0.005449689	0.01241458	0.006977872	0.004465548	0.002909934	0.002437788	0.0004557814	0.0103577	0.005965221	0.003249569	0.003050665	0.0008346078	0.0008566622	0.001211486	0.000853253	0.003311498	0.003758985	0.004034817	0.004258067
146.637	1	0.6038021	0.6620621	2.226948	1.707453	0.2019372	0.1792366	0.1429321	0.08656006	1.660487	1.129032	0.8465106	0.4798157	0.0743188	0.09912948	0.05614999	0.05312122	0.231433	0.3447795	0.3153117	0.1923237	0.04867967	0.06081292	0.1146344	0.04278607
146.638	1	0.06530596	0.05375537	0.0811676	0.05930518	1.22936	1.844573	0.4943616	0.3148405	0.08233833	0.1280963	0.07663296	0.09100138	0.2974083	0.3328553	0.4767886	0.4440936	0.2149426	0.287584	0.4071014	0.3429719	1.548639	2.192711	2.911526	2.484614
146.639	1	0.09592819	0.1056868	0.1059525	0.06532501	0.1993576	0.4048	1.671453	0.9485297	0.1908674	0.1028709	0.1165285	0.1750835	1.420189	0.8761142	0.4095986	0.3600388	0.1083715	0.08308111	0.07128538	0.06371384	0.2009233	0.1941767	0.08821274	0.2106913
146.736	1	0.002060831	0.00226458	0.005377505	0.004461322	0.002490597	0.005869719	0.01346913	0.008312702	0.004620159	0.003153598	0.002794064	0.0008362196	0.01061179	0.006535627	0.003720961	0.003000732	0.0009922535	0.001151738	0.001267273	0.0009311815	0.00307178	0.003825164	0.003977718	0.003874459
146.737	1	0.5927354	0.6682352	2.369924	1.82849	0.2108824	0.2056851	0.1565137	0.09222836	1.824096	1.266294	0.929936	0.4934259	0.08829861	0.08140422	0.05743112	0.05509113	0.2027767	0.3214165	0.336745	0.2431818	0.0397533	0.05215005	0.0954061	0.04788855
146.738	1	0.06541614	0.0745394	0.07238798	0.06247364	1.238449	1.831309	0.4830655	0.3766826	0.1119186	0.1273429	0.077092	0.08091418	0.2880333	0.3221373	0.483988	0.4138753	0.2057933	0.282539	0.402609	0.3459789	1.579937	2.186541	2.906126	2.492868
146.739	1	0.1345403	0.1362593	0.110894	0.0584874	0.09195625	0.4473326	1.861632	1.13513	0.1587066	0.1236623	0.1464951	0.195902	1.481925	0.9857433	0.4571418	0.3627973	0.1361176	0.07581169	0.107425	0.04542517	0.1464844	0.202768	0.0799821	0.1584144
146.836	1	0.002497145	0.00166857	0.005334778	0.003925615	0.001977373	0.005852447	0.01332441	0.008623327	0.004674347	0.003034951	0.002598302	0.001069927	0.01024927	0.006367124	0.00389394	0.003051076	0.001237799	0.001129962	0.00121869	0.001087154	0.002915472	0.003775489	0.003841998	0.003825532
146.837	1	0.538198	0.6483308	2.290231	1.807096	0.2145884	0.2062344	0.1545959	0.09301827	1.849732	1.265336	0.8734921	0.493698	0.06974795	0.09955227	0.04143124	0.05028136	0.1334525	0.313189	0.2599734	0.2570701	0.0243182	0.05380892	0.06965363	0.06278517
146.838	1	0.070721	0.08060091	0.05718084	0.04214046	1.238083	1.839579	0.4880941	0.4034536	0.1147338	0.1157509	0.07510151	0.06909971	0.2456113	0.3043379	0.507255	0.3930765	0.2104048	0.277599	0.3989505	0.351986	1.629702	2.197543	2.88747	2.509914
146.839	1	0.2058936	0.1045532	0.1050251	0.0511725	0.1039808	0.4622104	1.870674	1.229374	0.1792966	0.09093389	0.1344792	0.1910417	1.441103	0.9693151	0.4732088	0.4000467	0.1430369	0.06487035	0.1248752	0.055801	0.1522423	0.2024001	0.07457367	0.1343198
146.936	1	0.001743424	0.001525782	0.005125415	0.003909163	0.00193557	0.005457372	0.01301291	0.009188841	0.004743585	0.002871404	0.002467233	0.001397824	0.009481368	0.006050952	0.003864841	0.003203329	0.001416922	0.001061602	0.001150754	0.001061685	0.002857738	0.003576873	0.003628264	0.003489704
146.937	1	0.4691348	0.64938	2.175793	1.755414	0.2109678	0.2124533	0.1370996	0.08797573	1.87471	1.264073	0.813092	0.498044	0.05541082	0.09711885	0.04685975	0.06201766	0.1119193	0.2992065	0.2081377	0.2787419	0.03007168	0.05113254	0.06700876	0.08535081
146.938	1	0.06447767	0.08029458	0.04828329	0.05130006	1.198077	1.824811	0.4931914	0.4286241	0.09411938	0.1225948	0.0845725	0.06534596	0.2455814	0.2941792	0.5114787	0.3925514	0.2146427	0.2769728	0.3964852	0.3605735	1.675588	2.208045	2.866935	2.528361
146.939	1	0.2090618	0.08123155	0.07525378	0.04415849	0.167202	0.442316	1.821646	1.28734	0.1913253	0.07975274	0.1333407	0.1819326	1.351278	0.8726941	0.4939272	0.4033196	0.1370737	0.08115669	0.0955831	0.0661234	0.1658282	0.1503233	0.0657954	0.1074916
147.036	1	0.001109184	0.001857651	0.005306829	0.004052031	0.002749229	0.005077334	0.01331754	0.009691843	0.004800443	0.002906905	0.002604416	0.001612957	0.009472564	0.005828157	0.004163256	0.003202625	0.00137075	0.000975037	0.001162133	0.0009921771	0.003003109	0.003556338	0.003905013	0.003331518
147.037	1	0.4686583	0.6641898	2.192977	1.789369	0.2094917	0.1859371	0.136193	0.08313263	1.913001	1.285205	0.7694838	0.4995071	0.06457425	0.09163181	0.06458534	0.08564236	0.147735	0.307777	0.2288189	0.301593	0.04096949	0.06792638	0.06149522	0.1012432
147.038	1	0.06476471	0.0668292	0.05794753	0.03611054	1.166056	1.80909	0.4922539	0.4371168	0.08842081	0.1204445	0.08995036	0.06881553	0.2672221	0.2742343	0.5241285	0.4112803	0.2222741	0.2580684	0.3818992	0.360769	1.701291	2.178349	2.843895	2.52835
147.039	1	0.1674535	0.06221237	0.07712921	0.05471576	0.2084081	0.4435647	1.829694	1.329424	0.172132	0.07321055	0.1460032	0.1667572	1.346727	0.7918054	0.524299	0.3904469	0.1298527	0.08169501	0.09858312	0.06484778	0.170897	0.1403877	0.1363414	0.1093983
147.136	1	0.001274788	0.001383504	0.005198611	0.003921386	0.003206866	0.004384328	0.0141651	0.01015491	0.004857494	0.003105889	0.00274848	0.001434431	0.009899898	0.006188248	0.004339791	0.00333342	0.001020864	0.001149015	0.001178526	0.001002252	0.003145063	0.003539059	0.004350944	0.003444327
147.137	1	0.5108497	0.6570878	2.306014	1.85234	0.2131349	0.1862947	0.1455432	0.1020517	1.937637	1.377994	0.7596002	0.5135757	0.07412346	0.1212642	0.0926096	0.1032949	0.1882599	0.3157893	0.2914344	0.3149301	0.0668106	0.07662815	0.06414325	0.1052322
147.138	1	0.06170423	0.05260095	0.0640877	0.03659275	1.156383	1.789608	0.4996702	0.4354213	0.09145854	0.1197878	0.1007237	0.07878737	0.2858261	0.2373113	0.5449295	0.4201776	0.2233705	0.2638582	0.3773045	0.356232	1.719909	2.151004	2.825451	2.526775
147.139	1	0.1493189	0.0647284	0.09045147	0.0870746	0.2338691	0.4155054	1.891238	1.353197	0.1835305	0.06718669	0.1622862	0.1233639	1.359759	0.7758818	0.5304811	0.3978486	0.07503908	0.08376666	0.09332808	0.05281962	0.1722673	0.1158788	0.2345946	0.1062589
147.236	1	0.001823694	0.001533318	0.004974229	0.004145254	0.00311483	0.003246729	0.01354033	0.009684222	0.004382933	0.002995419	0.002444711	0.001412769	0.01020262	0.006459806	0.004399166	0.003336188	0.001116705	0.001237616	0.00142894	0.0009149631	0.00347864	0.003110846	0.004567974	0.003807355
147.237	1	0.5319812	0.5821237	2.302688	1.860766	0.2119278	0.1783974	0.1338932	0.0995512	1.859953	1.408448	0.7527951	0.4905694	0.05709465	0.1143193	0.1115854	0.09178912	0.2311853	0.300493	0.3371078	0.2886647	0.05954064	0.08070386	0.0654218	0.08421084
147.238	1	0.05761218	0.06604594	0.0565144	0.03635392	1.155676	1.762009	0.4885623	0.415244	0.08358331	0.1211854	0.08411381	0.0857211	0.2959642	0.2390109	0.5612693	0.4406415	0.2228051	0.2607016	0.391311	0.3667734	1.77282	2.13804	2.789269	2.521843
147.239	1	0.1888083	0.06341859	0.07817911	0.08594289	0.2601206	0.2980188	1.789424	1.261256	0.1676841	0.09657583	0.1496477	0.07750181	1.356203	0.783181	0.497826	0.4057989	0.07345216	0.09378661	0.08830137	0.06012303	0.2179878	0.1029193	0.2720301	0.1110353
147.336	1	0.002101439	0.001469195	0.005053004	0.00413514	0.003210521	0.00206226	0.0128693	0.008903735	0.00407567	0.003180354	0.002251655	0.001423493	0.01007438	0.007048382	0.00398761	0.003115297	0.00109812	0.001162603	0.001435889	0.0008786885	0.003772562	0.003248902	0.00442985	0.003938302
147.337	1	0.5706259	0.4891668	2.29242	1.816332	0.211789	0.1986452	0.1437062	0.1074594	1.786786	1.432925	0.7730624	0.4856366	0.04727127	0.09404463	0.09388448	0.09447237	0.2806081	0.2671833	0.327179	0.2723729	0.0407767	0.09303671	0.06276158	0.07794295
147.338	1	0.05938495	0.06536682	0.04915713	0.04163612	1.167529	1.750235	0.4789864	0.3984151	0.08470719	0.1182556	0.0812574	0.0809962	0.301673	0.2436161	0.5466055	0.450146	0.2150485	0.2723598	0.3936232	0.3623245	1.81367	2.12987	2.769531	2.51394
147.339	1	0.1505092	0.1105201	0.06458781	0.06486521	0.2578373	0.1637652	1.673005	1.113034	0.1418074	0.09444063	0.152163	0.1009487	1.319425	0.8547732	0.4230507	0.3873804	0.07501741	0.08793505	0.1020334	0.06075326	0.2442919	0.1216923	0.2639878	0.1185835
147.436	1	0.002233974	0.001866826	0.005771247	0.003925982	0.003245157	0.001917687	0.01283857	0.008442926	0.004144063	0.003531794	0.001928779	0.001598487	0.01060896	0.007787324	0.003717447	0.003192354	0.001497371	0.001271032	0.001461483	0.0008803509	0.003879323	0.003336155	0.004060883	0.004219921
147.437	1	0.6150637	0.4174635	2.449182	1.882407	0.2270158	0.2034279	0.1580581	0.09566693	1.803098	1.502719	0.830584	0.5119659	0.05702474	0.1124505	0.1027455	0.09356453	0.3473128	0.2957993	0.3404897	0.2477392	0.05306194	0.1050331	0.07662883	0.04620754
147.438	1	0.06365105	0.06694076	0.05106454	0.04732747	1.184952	1.743814	0.4700905	0.3846013	0.08514161	0.1167328	0.08135844	0.0876037	0.3051174	0.2431516	0.5199202	0.440446	0.2160071	0.2728848	0.3873882	0.348049	1.801384	2.095232	2.748417	2.476223
147.439	1	0.1229841	0.152011	0.08051398	0.06574673	0.2442892	0.09465531	1.635758	1.026568	0.1677068	0.08628738	0.1438022	0.124256	1.356849	0.9493014	0.3627445	0.3868483	0.1275997	0.1024455	0.09860051	0.07179528	0.2441272	0.1571077	0.2388453	0.157906
[truncated: 13,932 more rows]
