# Supplementary material for: Is infant neural sensitivity to vocal emotion associated with mother-infant relational experience?
Source: PLoS One. 2019 Feb 27;14(2):e0212205. doi: 10.1371/journal.pone.0212205 (PMC6392422; doi:10.1371/journal.pone.0212205)
Supplement: S1 File — (ZIP) [file pone.0212205.s001.zip › dataset/imed_16_2.txt]

803.256	0	0.04594662	0.03949884	0.02945355	0.02551162	0.02137513	0.02094703	0.04286898	0.03321201	0.02996529	0.02794748	0.0281	0.02696365	0.03223408	0.02786924	0.01973553	0.01455804	0.03744324	0.03536961	0.03460809	0.01889491	0.0185843	0.02498677	0.0174758	0.01164669
803.257	0	0.001495423	0.001806304	0.002403344	0.001456048	0.003745548	0.004895237	0.03214817	0.02036789	0.002126859	0.002254729	0.002416605	0.001331913	0.01561265	0.009546369	0.007468977	0.005562208	0.001841233	0.002239231	0.001802017	0.0008529356	0.005598563	0.007510777	0.005925134	0.003957378
803.258	0	0.09456003	0.0742105	0.06325404	0.1090856	1.159815	1.440943	0.1095668	0.4243537	0.2077333	0.2327311	0.1191204	0.1168462	0.2184263	0.3550778	0.2530691	0.2680221	0.3287254	0.514731	0.5596296	0.3959839	2.658999	2.985512	2.571194	1.866631
803.259	0	0.0958922	0.09230733	0.0897344	0.09739642	0.3387963	0.4608748	4.323256	2.674433	0.07517007	0.07848992	0.2514149	0.1672333	1.978105	1.262208	0.8641867	0.6254809	0.07197971	0.09491063	0.09141439	0.0595561	0.4380878	0.6173026	0.5725328	0.3494137
803.338	0	0.04036033	0.03237835	0.02002492	0.01705835	0.01291536	0.01354838	0.03869426	0.02918369	0.02208026	0.01982472	0.01964023	0.0188808	0.02464136	0.02059085	0.01490804	0.01200869	0.03075788	0.02531927	0.0276989	0.01124562	0.01256943	0.01671814	0.0118969	0.007466705
803.339	0	0.001216584	0.001768597	0.002796643	0.001657891	0.003938818	0.005093266	0.03222875	0.02093026	0.002799796	0.002053254	0.003074945	0.001505177	0.01572517	0.01112551	0.00717618	0.005501031	0.001883218	0.001980154	0.001626957	0.0009195384	0.005087179	0.007502831	0.006260114	0.003726096
803.340	0	0.07326293	0.08804621	0.08940007	0.07535637	1.178673	1.472531	0.1238486	0.4883614	0.1902756	0.2367036	0.1275216	0.1426372	0.1864268	0.387159	0.3007172	0.3116393	0.3099949	0.4907776	0.5782769	0.3871297	2.624139	2.960103	2.626061	1.886137
803.340	0	0.06616989	0.06881582	0.1175743	0.1259204	0.3765943	0.4448017	4.293855	2.745277	0.05816782	0.04979291	0.2811667	0.1769595	1.980411	1.485009	0.7911612	0.6512133	0.05707104	0.08213675	0.08120102	0.05626938	0.3574956	0.6020867	0.6108981	0.2762961
803.437	0	0.02137624	0.01373255	0.003227231	0.001795778	0.004129947	0.005397497	0.02860943	0.01891884	0.004687659	0.002741852	0.003020351	0.003746136	0.0141464	0.01138338	0.005627141	0.004437046	0.01231661	0.007452101	0.01018023	0.004055144	0.005067601	0.006125257	0.006586837	0.003126261
803.437	0	0.00105399	0.001312956	0.001386566	0.0008037015	0.003924945	0.005220804	0.02875348	0.01884653	0.001395989	0.0009833717	0.002058295	0.001323914	0.01424851	0.01130613	0.00546597	0.004530448	0.001292844	0.001355925	0.001092936	0.0009291784	0.004882667	0.005894378	0.006466645	0.003143624
803.438	0	0.0840653	0.08758525	0.1153111	0.08389667	1.215759	1.498326	0.1514883	0.5293597	0.157331	0.2388092	0.1605789	0.163721	0.1931494	0.403006	0.3368945	0.3488766	0.3162546	0.4856139	0.5768129	0.3691436	2.506195	2.804093	2.61305	1.86262
803.438	0	0.1499991	0.1165766	0.1233044	0.1182948	0.3668913	0.4778078	3.984504	2.568952	0.1186711	0.1231076	0.2188101	0.1721105	1.912458	1.556103	0.6391757	0.5222668	0.08316357	0.0832729	0.1180915	0.0656528	0.3059532	0.4757208	0.6101139	0.206226
803.538	0	0.01407283	0.008580544	0.002406337	0.00150965	0.003623324	0.004686911	0.02679818	0.01775439	0.003559191	0.002132733	0.002603319	0.003301463	0.01289863	0.01168699	0.006037292	0.003935214	0.008595932	0.004398701	0.007194106	0.003041919	0.004537076	0.005934922	0.006252145	0.003212599
803.539	0	0.0009492974	0.0006674543	0.0009803039	0.0007526632	0.003582111	0.004564449	0.02685915	0.01759645	0.001071226	0.0008232466	0.002124283	0.001417841	0.01290735	0.01161846	0.005920267	0.003946712	0.0007461364	0.001097031	0.001109809	0.0007585835	0.004370062	0.005751606	0.006300153	0.003213042
803.540	0	0.08664598	0.09003378	0.1252664	0.119132	1.204503	1.495104	0.180407	0.5270816	0.1521292	0.2486685	0.1666063	0.195233	0.1915944	0.3984988	0.34569	0.4009489	0.3389024	0.488608	0.5652083	0.3937425	2.436029	2.773634	2.587214	1.846002
803.540	0	0.1443998	0.09343782	0.122237	0.1328803	0.3022634	0.448295	3.732037	2.388378	0.1262748	0.09434735	0.2283078	0.1845819	1.775745	1.588525	0.7337636	0.4525761	0.05900985	0.07476781	0.1303889	0.05753707	0.2437356	0.456116	0.580718	0.2525811
803.638	0	0.01313941	0.007890905	0.002024896	0.001326631	0.002965961	0.003873503	0.0287353	0.01928147	0.003235362	0.001926711	0.002308141	0.003040325	0.01276386	0.01328696	0.007601117	0.004642999	0.00859101	0.003513329	0.007396017	0.00322922	0.00439344	0.006421254	0.005913773	0.00383507
803.639	0	0.0009971038	0.0008734868	0.001431977	0.0009752317	0.002880617	0.003771732	0.02868699	0.01922543	0.001212844	0.0009902729	0.002275623	0.001629462	0.01283637	0.01327744	0.007445523	0.004478674	0.001358861	0.001243339	0.001127125	0.0008865577	0.004243044	0.006526264	0.005982483	0.003913364
803.640	0	0.1031935	0.130551	0.1265582	0.1319731	1.16486	1.488607	0.206212	0.4825231	0.1618139	0.2522008	0.1626659	0.2152851	0.1901254	0.380834	0.3330435	0.4314907	0.3523297	0.4857949	0.5328383	0.4042267	2.327837	2.669677	2.543751	1.805851
803.640	0	0.1290959	0.1164596	0.1403104	0.1301704	0.2395529	0.4435535	3.919291	2.544078	0.1034033	0.1007759	0.2564254	0.2044822	1.742927	1.770735	0.990741	0.5934663	0.08916158	0.1052358	0.1297054	0.0870323	0.2302994	0.5394456	0.5327225	0.4059899
803.738	0	0.01321864	0.00726791	0.001882844	0.001156465	0.002307398	0.002904309	0.03081961	0.02061388	0.003070166	0.001702371	0.002648987	0.003208357	0.01260841	0.01375074	0.009372179	0.006294481	0.008546157	0.003019441	0.006870992	0.003147699	0.005305	0.0065414	0.005206089	0.004202382
803.739	0	0.001405106	0.0008423496	0.002337944	0.001734875	0.002396881	0.002958542	0.03092052	0.02063109	0.003282144	0.001967345	0.003241293	0.001936106	0.01275575	0.01376401	0.0092172	0.006216419	0.002101781	0.001176847	0.0009807823	0.000907524	0.005176916	0.006569341	0.005327545	0.004241886
803.740	0	0.1214682	0.1276179	0.1236024	0.1372089	1.158784	1.551604	0.237394	0.4283928	0.1481138	0.2564895	0.1449755	0.2393464	0.195485	0.393982	0.3410502	0.4809594	0.3683806	0.4774957	0.5466955	0.3769399	2.300161	2.764642	2.595922	1.825189
803.740	0	0.1034551	0.08941192	0.1574617	0.1215394	0.1562273	0.4242929	4.152526	2.703328	0.1161788	0.1012796	0.2692999	0.2005647	1.673751	1.805592	1.290301	0.8312705	0.09820906	0.08320757	0.07945965	0.07337785	0.3434896	0.5393159	0.4460703	0.5052379
803.838	0	0.01188578	0.006782059	0.001832376	0.001221022	0.002644316	0.0020698	0.0308039	0.02038136	0.002537623	0.001917263	0.003286019	0.002446765	0.01207499	0.01302323	0.01045693	0.007125216	0.007304586	0.003415433	0.006403184	0.002943487	0.005474841	0.006247521	0.00445186	0.004576445
803.839	0	0.001848763	0.0009689629	0.003199613	0.002383659	0.002850778	0.002214176	0.03103125	0.02053112	0.005074002	0.002511441	0.003801672	0.002406715	0.01224844	0.01310652	0.01043975	0.007143159	0.001810295	0.001287257	0.001624709	0.001629062	0.005533117	0.006174379	0.004382631	0.004603216
803.840	0	0.1189447	0.124682	0.1050332	0.1336479	1.128511	1.550191	0.2851573	0.3701196	0.1368214	0.2513091	0.1487662	0.2681002	0.1854436	0.3899497	0.3419232	0.4873607	0.3609139	0.461046	0.5394058	0.3752312	2.229154	2.726816	2.590991	1.814905
803.840	0	0.1449634	0.06889204	0.1313498	0.1414916	0.2159043	0.3843723	4.136343	2.668847	0.1219434	0.08531541	0.2907295	0.1811702	1.526967	1.666755	1.473657	1.005404	0.10496	0.0893516	0.0596833	0.1028103	0.439439	0.4909041	0.3195387	0.5793139
803.938	0	0.008639019	0.005378276	0.001507091	0.0009563161	0.003444214	0.001272177	0.0306504	0.01971226	0.002578327	0.002156409	0.003882516	0.002149074	0.01164409	0.01211136	0.01116624	0.007674714	0.005226541	0.003667634	0.00505892	0.002306751	0.005512457	0.005693704	0.003920288	0.004851405
803.939	0	0.002698437	0.001293458	0.006994701	0.00485179	0.004084969	0.001580875	0.03092666	0.01998811	0.00898743	0.004990488	0.006221933	0.003518881	0.01193837	0.01211608	0.01137623	0.007787916	0.001974335	0.001713671	0.003398938	0.002605786	0.005572916	0.005932865	0.004057117	0.004913372
803.940	0	0.1190998	0.1404962	0.07249581	0.1532372	1.064764	1.516709	0.3294291	0.3421641	0.1262328	0.2395053	0.1644341	0.2830776	0.1958111	0.3574762	0.3749994	0.4704076	0.3930306	0.4503818	0.524197	0.3832533	2.180302	2.67659	2.552061	1.820248
803.941	0	0.133814	0.1006117	0.1267532	0.08305671	0.2841559	0.313217	4.096997	2.579453	0.1362623	0.0771493	0.2708288	0.1742173	1.409429	1.505374	1.6015	1.084648	0.08351124	0.07161924	0.1181726	0.1095498	0.4742827	0.4393336	0.218376	0.6094726
804.038	0	0.006994554	0.004887813	0.001449991	0.0006760256	0.003709298	0.001706849	0.03089695	0.0194043	0.002497502	0.00259291	0.004264234	0.002227306	0.01213628	0.01091715	0.01163264	0.007967249	0.00457484	0.004262307	0.004501463	0.001839261	0.005514858	0.005471192	0.003949909	0.004830875
804.039	0	0.003018905	0.001811896	0.008976982	0.006631546	0.00470529	0.002340032	0.03141079	0.01975105	0.01072613	0.006685216	0.00817167	0.00434282	0.01225294	0.01087862	0.01194421	0.008048541	0.002310254	0.002228426	0.003898739	0.002908861	0.005743182	0.005721642	0.004283152	0.004949829
804.040	0	0.1301866	0.1429952	0.06334224	0.1403325	1.048824	1.514379	0.4064719	0.3053968	0.09527807	0.2158104	0.1509086	0.273833	0.1902887	0.3324177	0.3678635	0.5083471	0.4093222	0.4568015	0.4781858	0.4137884	2.161898	2.714037	2.519551	1.886436
804.040	0	0.09757823	0.08644931	0.1145084	0.1086499	0.3172489	0.1987033	4.108053	2.582222	0.1334561	0.06324584	0.2555049	0.1593087	1.428502	1.345217	1.668538	1.133144	0.08435118	0.09668074	0.06160798	0.06662096	0.4979627	0.4068315	0.1934536	0.5904095
804.137	0	0.005237935	0.004321878	0.001678789	0.0007370746	0.003234486	0.002665708	0.03124872	0.01981728	0.002248084	0.002392361	0.003990145	0.002477497	0.01329964	0.01014567	0.01182556	0.008237887	0.00424975	0.004309866	0.00371244	0.00149789	0.005517771	0.005455132	0.004177555	0.004732321
804.138	0	0.002257829	0.001968531	0.006519488	0.004852966	0.003766082	0.003148884	0.03166391	0.02003222	0.007128944	0.004704419	0.006119789	0.003408749	0.01331366	0.01024389	0.01219842	0.008304338	0.001811037	0.002038764	0.003607339	0.002238047	0.005644361	0.005654912	0.004363522	0.004892814
804.138	0	0.1356451	0.1340032	0.04614731	0.1288518	1.060476	1.542177	0.4992149	0.3350367	0.08608049	0.2178522	0.1439251	0.2823557	0.20147	0.3441617	0.357541	0.5552179	0.4351403	0.4491621	0.4655166	0.4490302	2.170098	2.762912	2.474085	1.94133
804.138	0	0.1045801	0.08742149	0.1011846	0.1357336	0.2717504	0.149258	4.132123	2.654723	0.1136536	0.0572771	0.2362406	0.1955658	1.55736	1.302481	1.684105	1.171471	0.08996472	0.09172929	0.1050468	0.105277	0.4991528	0.3761582	0.196729	0.5734769
804.237	0	0.004621892	0.003969033	0.001674009	0.001180663	0.002595085	0.003842247	0.03178568	0.02051276	0.002186286	0.002298334	0.003540584	0.002617317	0.01406915	0.01014216	0.01125078	0.008226782	0.004302384	0.004375087	0.003054627	0.001336808	0.005512741	0.005941926	0.003858596	0.004530283
804.237	0	0.001868246	0.002059544	0.006360439	0.004435785	0.00297217	0.004332508	0.03209332	0.02060341	0.006408573	0.004479604	0.00546892	0.002968931	0.01409709	0.01022136	0.01151421	0.008218974	0.001769216	0.002101273	0.003896056	0.001846464	0.005634787	0.00610858	0.004090258	0.004669738
804.237	0	0.1379695	0.1320983	0.06528206	0.1067661	1.067716	1.554267	0.580671	0.3650148	0.08115391	0.2149333	0.1502998	0.2730809	0.1982261	0.339072	0.3521069	0.5535769	0.4337324	0.4509846	0.448602	0.417141	2.149785	2.748927	2.408638	1.964475
804.238	0	0.1043993	0.06061919	0.1169853	0.1321031	0.1805573	0.2366795	4.207468	2.763225	0.1203909	0.08362809	0.2640579	0.1762659	1.711139	1.361157	1.610281	1.139526	0.09753583	0.1079974	0.08725011	0.08694502	0.5014677	0.4728893	0.1772241	0.515941
804.337	0	0.007347559	0.006405242	0.002237953	0.001607625	0.002145708	0.004737987	0.03216078	0.0212453	0.003023113	0.002748676	0.004165239	0.003026811	0.0147258	0.01076892	0.01106796	0.008069311	0.00620089	0.005953495	0.004606256	0.001509443	0.005860802	0.006799357	0.003537915	0.004170409
804.337	0	0.001903141	0.002266127	0.006833376	0.005311515	0.002548299	0.005099697	0.03243934	0.02131161	0.007433912	0.005229239	0.005861178	0.002993015	0.014818	0.01079319	0.01114537	0.007954825	0.001949611	0.002537623	0.003882824	0.001564383	0.005761083	0.007009586	0.003694872	0.004254173
804.338	0	0.1535808	0.1117458	0.09757755	0.09309348	1.06526	1.566547	0.6573343	0.4097856	0.08085685	0.2046283	0.1301617	0.2603607	0.1775255	0.3210049	0.3207521	0.5344231	0.434803	0.4467805	0.420823	0.4171939	2.097335	2.758356	2.342007	1.956513
804.338	0	0.06950088	0.09097811	0.109803	0.1192231	0.08804038	0.3675381	4.244648	2.852653	0.1077683	0.113216	0.2678036	0.2043642	1.806714	1.495674	1.519145	1.107339	0.08579755	0.09086709	0.0825315	0.07379794	0.4867202	0.5542324	0.1461921	0.4691115
804.437	0	0.007356907	0.006466534	0.002624832	0.00211412	0.00206482	0.005060625	0.03232713	0.02141052	0.00310545	0.002756202	0.003674845	0.003094297	0.01509102	0.01147861	0.01066758	0.007792456	0.006106869	0.005893448	0.004283584	0.001625019	0.00602722	0.007630989	0.002494013	0.003795774
804.437	0	0.001745317	0.002046972	0.005459404	0.004278795	0.002518617	0.005339558	0.03276848	0.02132461	0.006466202	0.00463375	0.004976266	0.002215422	0.01515905	0.01153706	0.01060304	0.007726657	0.001583769	0.002437707	0.002994365	0.001237826	0.006107093	0.007742171	0.002802216	0.003850261
804.438	0	0.1658437	0.09228087	0.1081361	0.1091703	1.08885	1.61177	0.7398045	0.457168	0.09420227	0.2091652	0.1273702	0.2597317	0.211909	0.297298	0.3048475	0.5213003	0.4343312	0.4244731	0.407718	0.3920004	2.04886	2.784889	2.251774	1.933856
804.438	0	0.05108705	0.1312367	0.1065071	0.09823104	0.05648261	0.409717	4.266083	2.847242	0.1046486	0.09283405	0.25942	0.1747675	1.922832	1.614954	1.449569	1.064715	0.09210457	0.1161374	0.09077825	0.06505674	0.5134958	0.6665615	0.2114926	0.3686825
804.538	0	0.008896419	0.007379901	0.002754508	0.002431805	0.002774592	0.005356488	0.03193546	0.02054733	0.003555025	0.003787691	0.004187152	0.003456699	0.01462785	0.01206881	0.009959525	0.007106162	0.007132677	0.006502812	0.004472849	0.002128216	0.006089005	0.007955031	0.002497306	0.003625528
804.539	0	0.001940091	0.002116778	0.00509398	0.003210219	0.003062797	0.005435525	0.0321841	0.02050181	0.006122653	0.004431905	0.004668512	0.001690627	0.01470816	0.01181906	0.009651592	0.006962919	0.001474977	0.002666692	0.002343529	0.001230885	0.00609258	0.008072251	0.00238594	0.003688868
804.540	0	0.191693	0.08248057	0.09964871	0.09505476	1.085834	1.59263	0.8178245	0.4554551	0.1117695	0.1997218	0.1357299	0.2842382	0.2050993	0.2760011	0.3234946	0.5389582	0.4265673	0.4348073	0.3802615	0.3986719	1.976528	2.756704	2.136873	1.892965
804.540	0	0.05978732	0.1039125	0.1077921	0.1085485	0.08987182	0.4430476	4.230561	2.719489	0.09538928	0.09099992	0.2670519	0.1611714	1.909914	1.672573	1.333299	0.9557593	0.1098534	0.09305827	0.1165567	0.07964122	0.4983756	0.7138348	0.3329156	0.3105346
804.638	0	0.006239463	0.005346441	0.002095989	0.002242692	0.002912877	0.004971223	0.03172147	0.02005679	0.003066943	0.003010213	0.003653595	0.002659733	0.01397683	0.01197499	0.008970395	0.00631149	0.005589168	0.004596007	0.003006442	0.001527585	0.005753549	0.007862609	0.003053323	0.003399194
804.639	0	0.001634846	0.001534789	0.003450375	0.001934492	0.003045216	0.005091224	0.03178994	0.01989197	0.004378316	0.003074474	0.003476112	0.001058898	0.01406869	0.01214273	0.008677709	0.006393673	0.001498183	0.002150897	0.001488743	0.001122296	0.005843576	0.007901727	0.003067332	0.003613482
804.640	0	0.1910849	0.06497456	0.1150352	0.09499646	1.089541	1.566415	0.8569591	0.450469	0.153573	0.1905414	0.1381676	0.3052519	0.2125031	0.2662598	0.35504	0.5119553	0.4321854	0.4197188	0.3874859	0.3876488	1.924612	2.724014	2.049021	1.896598
804.641	0	0.07746417	0.07521029	0.1195185	0.1185733	0.1433585	0.451375	4.22384	2.635265	0.0694499	0.0693689	0.2514448	0.156916	1.839097	1.658076	1.15847	0.8313998	0.1059946	0.08596714	0.09504101	0.06510114	0.4673114	0.6971729	0.4387341	0.2425247
804.738	0	0.00939011	0.007142022	0.002650719	0.002468655	0.002997405	0.004629704	0.03200208	0.02014325	0.00386146	0.003190915	0.003812337	0.003077547	0.01333027	0.01178208	0.008078226	0.006193824	0.007663072	0.004932342	0.003854256	0.002572005	0.005902119	0.007974854	0.003919677	0.003299487
804.739	0	0.002001905	0.002024451	0.004171849	0.002165442	0.00341495	0.00482259	0.03201421	0.01996448	0.006075036	0.003919194	0.004709152	0.00165737	0.01353137	0.01191239	0.008029336	0.006251785	0.001844515	0.002679183	0.002035932	0.00143493	0.005765455	0.007992805	0.00391022	0.00340381
804.740	0	0.1923135	0.06961667	0.09829226	0.09346092	1.102592	1.567162	0.886116	0.4151649	0.1541526	0.1690793	0.1510701	0.2925452	0.2416958	0.2595443	0.3672762	0.5111045	0.4203543	0.4087923	0.3788295	0.3912335	1.927209	2.728457	1.989104	1.896767
804.741	0	0.09046685	0.1033876	0.1122009	0.1037843	0.1962914	0.4924414	4.243239	2.584967	0.08797844	0.1011372	0.2770359	0.1458897	1.781054	1.59911	1.017812	0.8064915	0.1041744	0.09013856	0.1107072	0.08451806	0.446422	0.6539798	0.519742	0.2231171
804.838	0	0.01234687	0.009123907	0.002218095	0.003220553	0.003552008	0.003932787	0.03165349	0.01950843	0.004205864	0.00306902	0.003287382	0.003266944	0.01268385	0.01154117	0.007196766	0.006081658	0.009494813	0.004948036	0.004563465	0.004094632	0.005874683	0.00731086	0.004316998	0.003511996
804.839	0	0.001697261	0.001980766	0.004015375	0.002346628	0.003651138	0.004187763	0.03187666	0.01947584	0.006625639	0.004482332	0.005382925	0.001983418	0.01286794	0.01166099	0.007159156	0.006251519	0.001710997	0.002854284	0.00188787	0.00148708	0.005712191	0.007324338	0.004285541	0.003452018
804.840	0	0.2155669	0.0783846	0.0799979	0.1007096	1.113407	1.548364	0.8872206	0.3748873	0.1778071	0.1529234	0.1386405	0.2702727	0.263286	0.2625109	0.3784781	0.5190614	0.4502502	0.4026062	0.3870964	0.4003028	1.925576	2.710021	1.884599	1.863059
804.840	0	0.09638969	0.1275087	0.1447753	0.1210015	0.2943352	0.5884229	4.204177	2.528089	0.09367164	0.09659217	0.2639926	0.1674582	1.677231	1.51093	0.8773071	0.7839637	0.09803306	0.1179251	0.08900155	0.1039689	0.4664567	0.5706925	0.5185865	0.3060778
804.938	0	0.01288111	0.008927176	0.001560856	0.003299577	0.003963592	0.002981728	0.03099364	0.01876833	0.004072633	0.002545019	0.00264984	0.003121581	0.01212187	0.0106929	0.006004762	0.005921734	0.01004938	0.004614597	0.005332233	0.004415642	0.005729301	0.007133137	0.004599136	0.003724069
804.939	0	0.001551551	0.001474096	0.003274327	0.001591245	0.004298114	0.003336817	0.03136743	0.0188193	0.005276314	0.00370754	0.004738851	0.001797018	0.01210548	0.01067217	0.006123841	0.005869108	0.001481206	0.002042191	0.002148803	0.001378956	0.005563998	0.00711358	0.004796106	0.003811033
804.940	0	0.2224636	0.08021061	0.08879866	0.12903	1.10006	1.503642	0.8762462	0.2968131	0.1818855	0.1431809	0.1461895	0.2374489	0.2507331	0.2705972	0.3754405	0.5036401	0.4456307	0.402974	0.372659	0.3870094	1.892844	2.654159	1.797875	1.792569
804.940	0	0.1100651	0.1207052	0.1141048	0.1295791	0.3761944	0.6280782	4.129228	2.426516	0.1338178	0.08972427	0.2719671	0.2125239	1.621284	1.327808	0.7256223	0.7488268	0.1053606	0.1080307	0.05835195	0.08938585	0.4509395	0.5303764	0.5385403	0.3895923
805.038	0	0.01314953	0.008951166	0.001499658	0.003321538	0.004038517	0.002399328	0.03113803	0.01879754	0.003884041	0.00227567	0.002738666	0.003227223	0.01216887	0.009809195	0.005675789	0.006238632	0.009929629	0.004754386	0.006106448	0.004428128	0.005903515	0.007371664	0.004833014	0.004303939
805.039	0	0.001655417	0.001111003	0.0024933	0.001002533	0.004225459	0.00264404	0.03137281	0.01885942	0.003986572	0.003029489	0.004119201	0.001772932	0.01220064	0.009877385	0.005931791	0.006236326	0.001367237	0.001689982	0.001839839	0.001265824	0.005694534	0.007228631	0.004775955	0.004424721
805.040	0	0.2290722	0.08405202	0.09127678	0.1398824	1.122106	1.504892	0.8692728	0.2577874	0.1827147	0.1384048	0.1816563	0.2520208	0.2437645	0.2439802	0.4064744	0.5140826	0.4254866	0.4026628	0.3840517	0.3749469	1.887359	2.681664	1.77557	1.784836
805.040	0	0.09596373	0.07686112	0.1298831	0.1405871	0.3631058	0.6734472	4.135728	2.409769	0.1173185	0.1148115	0.2800681	0.2035459	1.574887	1.156165	0.6600186	0.7826389	0.09423469	0.09130461	0.06653896	0.1020655	0.4540877	0.5540225	0.5396498	0.4825661
805.138	0	0.02861453	0.02175953	0.01473347	0.01518565	0.01248477	0.008903231	0.03672761	0.02277615	0.01622926	0.01530022	0.01601664	0.01422268	0.02171532	0.01523863	0.01113922	0.0125317	0.02335544	0.01910761	0.02036283	0.01500701	0.01238834	0.01254543	0.008730066	0.008567391
805.139	0	0.001619106	0.0008847011	0.002108027	0.0008532587	0.003983386	0.00172925	0.03147435	0.0188089	0.004147404	0.00253288	0.004115527	0.001796702	0.01255734	0.00877161	0.005788812	0.006050075	0.001583269	0.002018849	0.001536853	0.001025599	0.005833078	0.007581908	0.005042703	0.00476157
805.140	0	0.2236571	0.101521	0.09222032	0.1231036	1.147303	1.528459	0.8782273	0.2311112	0.1664279	0.1317583	0.1936984	0.2436772	0.2169658	0.2013633	0.4341764	0.5309598	0.4421227	0.4029185	0.4006132	0.353743	1.924357	2.708841	1.787573	1.78511
805.140	0	0.07663528	0.07522707	0.1119752	0.07160692	0.2895508	0.6317309	4.144625	2.394573	0.09005164	0.1264485	0.2353448	0.1796138	1.562389	0.9735551	0.6373558	0.7546796	0.09602745	0.08899643	0.1257142	0.1001884	0.477877	0.5914816	0.5711973	0.559766
805.238	0	0.08481759	0.07120828	0.06492681	0.06265036	0.02287926	0.02227129	0.05042811	0.03853734	0.06590137	0.06518786	0.0655792	0.05745793	0.03352693	0.03006801	0.02803663	0.02254875	0.07610318	0.07258152	0.07431066	0.05620078	0.02614873	0.02555811	0.02647837	0.02029387
805.239	0	0.001443272	0.001032562	0.001977549	0.001191129	0.003587114	0.001685828	0.03133759	0.01881533	0.004922686	0.002232969	0.004526208	0.001862112	0.01309202	0.007928579	0.006186169	0.005858767	0.001683652	0.002135579	0.001607073	0.001454018	0.005943376	0.007530108	0.004759296	0.004901459
805.239	0	0.2212182	0.1079128	0.07853749	0.09888254	1.173533	1.548899	0.8719311	0.1875824	0.1608168	0.1599524	0.1872676	0.2227521	0.2007137	0.1788564	0.4689406	0.486385	0.4466979	0.3925366	0.4243455	0.3254969	1.944971	2.722336	1.823635	1.762991
805.240	0	0.09060636	0.1181525	0.1073084	0.09355687	0.282204	0.5448527	4.104605	2.41983	0.1008802	0.1202301	0.2746897	0.1792092	1.60812	0.8585854	0.6826001	0.7324126	0.0802867	0.110926	0.1031039	0.07375044	0.5091404	0.6019587	0.57374	0.5774534
805.338	0	0.1037975	0.08662923	0.07915401	0.07608318	0.02287387	0.02297168	0.0488893	0.03731249	0.07820746	0.07797854	0.07749973	0.06873459	0.0335455	0.02550008	0.02734141	0.02255941	0.09081856	0.08690311	0.09069824	0.06845041	0.02989647	0.0312332	0.02867373	0.02150181
805.339	0	0.001920732	0.001253355	0.003437987	0.001963824	0.003492887	0.002985853	0.03109624	0.01870101	0.006618403	0.003520027	0.005367017	0.002223346	0.01409106	0.007806799	0.006540979	0.005658552	0.002017043	0.002200282	0.001753148	0.001661166	0.006098101	0.007429559	0.004764046	0.004847602
805.340	0	0.231109	0.1184938	0.06733277	0.07686797	1.16931	1.547641	0.8034001	0.1245552	0.1451353	0.1848283	0.1943916	0.1967083	0.2022602	0.1974496	0.4678341	0.4194232	0.4346586	0.3701662	0.4399767	0.2891583	1.91678	2.666021	1.816481	1.702852
805.340	0	0.08077296	0.09569665	0.09751669	0.09696209	0.3047047	0.4580207	4.065912	2.448381	0.1002725	0.1124152	0.2448814	0.1594327	1.717219	0.8638047	0.6805734	0.681267	0.08292669	0.1038462	0.08307046	0.07311775	0.5672258	0.5682678	0.5367108	0.5568934
805.438	0	0.1027555	0.08424566	0.07545464	0.07199729	0.03077152	0.03205136	0.05598565	0.0345185	0.0749113	0.07491439	0.07372513	0.06590385	0.04279975	0.03375255	0.02732792	0.02860076	0.08801144	0.08241457	0.08887772	0.06601167	0.0336407	0.03742806	0.02997295	0.02408453
805.439	0	0.002578175	0.002032842	0.005368769	0.003366867	0.003921322	0.004198989	0.03098151	0.01893646	0.008884362	0.00529723	0.006992412	0.003183979	0.01483081	0.008526463	0.006529636	0.005335867	0.002159649	0.003075977	0.00206702	0.001878079	0.006094493	0.007155934	0.004811099	0.004412806
805.440	0	0.248022	0.1528762	0.09158941	0.1006541	1.186437	1.551755	0.7298607	0.129735	0.1444825	0.1879976	0.1951837	0.1925599	0.1853829	0.2179323	0.4555219	0.3834814	0.4020715	0.3541618	0.4521707	0.2701112	1.878063	2.623396	1.85719	1.680759
805.440	0	0.1034783	0.06773794	0.1027052	0.08443838	0.3406666	0.4369847	4.053038	2.500904	0.09604095	0.08865333	0.2469612	0.1794904	1.846503	1.034062	0.6908129	0.6174145	0.1126829	0.1180336	0.09049554	0.08138908	0.5916586	0.5675681	0.5353147	0.4908438
805.538	0	0.06237587	0.04850464	0.03844923	0.03827712	0.02175317	0.02250907	0.0467684	0.03112279	0.04101998	0.0410139	0.03941572	0.03568096	0.0340096	0.02626625	0.02044805	0.02091089	0.04919595	0.042804	0.05099743	0.03565617	0.02422893	0.02743008	0.02135363	0.01663357
805.539	0	0.002201602	0.002020571	0.005387858	0.003889869	0.004297599	0.005005312	0.02972448	0.01856243	0.008388573	0.005211718	0.006615725	0.00298183	0.01493701	0.009560599	0.005692573	0.00509029	0.001986897	0.003188176	0.00195515	0.0019746	0.005518487	0.006571064	0.004931067	0.003906234
805.540	0	0.2553066	0.1384874	0.07565869	0.1065018	1.185812	1.529242	0.6424333	0.1649928	0.1358853	0.1825385	0.2084631	0.2149082	0.1812834	0.2292031	0.4211867	0.3535015	0.4146298	0.3684955	0.4825758	0.2932467	1.855663	2.542534	1.910524	1.720017
805.540	0	0.113521	0.08536933	0.114827	0.122363	0.3709834	0.4166552	3.953806	2.493968	0.09441416	0.09521121	0.2361294	0.2069104	1.908211	1.235861	0.6040261	0.5909067	0.07638882	0.0954724	0.1175999	0.08707621	0.5453447	0.4933309	0.5216451	0.357419
805.638	0	0.02268358	0.01674987	0.00286485	0.002776694	0.003341242	0.005240079	0.02855051	0.01796577	0.004173962	0.003089239	0.004896502	0.00257568	0.01493735	0.01099183	0.005455177	0.004905136	0.01121725	0.007418522	0.01390974	0.006679212	0.005428825	0.006229192	0.005302786	0.003425014
805.639	0	0.001995475	0.002378953	0.005099992	0.003625029	0.003759845	0.00541292	0.02865203	0.01813911	0.006689576	0.004166065	0.005539209	0.002525472	0.01475057	0.01102892	0.005400503	0.004873078	0.001718421	0.002725788	0.002115008	0.001477761	0.005012066	0.00608601	0.005035909	0.003412828
805.640	0	0.2423145	0.1139791	0.08844897	0.1033148	1.205709	1.52329	0.572735	0.1598434	0.1244072	0.1649069	0.1704854	0.2101511	0.1751275	0.222053	0.4145199	0.3477552	0.4260073	0.4043074	0.4997988	0.3197733	1.900355	2.57353	2.02888	1.769284
805.640	0	0.1381622	0.1395053	0.1187303	0.091976	0.3406044	0.4314167	3.834291	2.478695	0.1057537	0.0993506	0.2317943	0.1938806	1.943032	1.485589	0.561235	0.5597458	0.08689599	0.08075759	0.1088165	0.06981824	0.4947675	0.4394585	0.5230365	0.2122588
805.738	0	0.02625493	0.01923807	0.00493603	0.004404655	0.003898891	0.006346241	0.02949309	0.02001002	0.005561484	0.004438852	0.00625175	0.004175993	0.0163243	0.0137837	0.007509782	0.005982125	0.01328963	0.009420978	0.01540585	0.008473823	0.00621744	0.007456661	0.006291286	0.004196864
805.739	0	0.002118712	0.002064349	0.004773071	0.003591672	0.003199473	0.005383698	0.02888575	0.01877025	0.005991595	0.003771439	0.005106532	0.002596565	0.01487371	0.01243801	0.005865799	0.004693168	0.001620207	0.002970595	0.002332782	0.001574373	0.005171027	0.006319967	0.005346182	0.003176658
805.740	0	0.2358213	0.1039482	0.1003106	0.09106756	1.234427	1.532705	0.5178119	0.1211108	0.1309947	0.1705739	0.1558994	0.1833557	0.2025192	0.2272514	0.4175245	0.3210012	0.3922252	0.4217006	0.4913445	0.3470162	1.964844	2.630448	2.161507	1.843084
805.741	0	0.139863	0.1309197	0.1177309	0.128256	0.2748177	0.4265208	3.84529	2.565885	0.08226255	0.1009975	0.2529811	0.1849698	1.963354	1.698036	0.6813741	0.5508452	0.08817056	0.08651395	0.1345921	0.06527558	0.4709659	0.4817369	0.5493478	0.1685851
805.828	0	0.03456798	0.02652112	0.009741165	0.007796976	0.00667714	0.01037703	0.03304026	0.02332157	0.009048677	0.008037847	0.009817126	0.008010223	0.01827272	0.01719186	0.0130379	0.008182836	0.01792939	0.01423777	0.01996841	0.01250102	0.01007518	0.0115669	0.007056801	0.007200925
805.829	0	0.002796517	0.002288248	0.005568788	0.004225206	0.002791835	0.004959714	0.02987269	0.01999266	0.006488978	0.004354241	0.00578752	0.002689217	0.01456788	0.01413416	0.007590725	0.004883262	0.00173026	0.002851164	0.002128186	0.001703172	0.005131063	0.006738278	0.005174789	0.003491583
805.830	0	0.1954417	0.08818398	0.1069009	0.07329272	1.255651	1.556254	0.4747781	0.1134113	0.1510682	0.1786607	0.150845	0.1533713	0.2106071	0.2453853	0.4247194	0.3022483	0.3645027	0.3976316	0.4739969	0.3711693	2.021217	2.676586	2.272467	1.909892
805.830	0	0.146082	0.09403156	0.1317048	0.1157543	0.1681198	0.3993345	3.96284	2.695363	0.07515309	0.07051415	0.2708899	0.1866996	1.960354	1.912302	0.9372434	0.6022829	0.1052194	0.1015925	0.1308314	0.07562673	0.4966023	0.5562969	0.5495189	0.2629149
805.938	0	0.03192314	0.02274854	0.003497908	0.001817692	0.003122445	0.00463326	0.0303176	0.02062629	0.004702657	0.003581491	0.005886487	0.004736669	0.01422122	0.01515728	0.009195113	0.005742213	0.01796843	0.01000143	0.01626356	0.008469508	0.005473064	0.00695032	0.004983167	0.003899956
805.939	0	0.002985734	0.002452333	0.006096813	0.004361843	0.003399791	0.004839646	0.03045135	0.02082862	0.007060971	0.005046592	0.006194656	0.002901012	0.01409619	0.01507246	0.008808774	0.005547224	0.001713611	0.002783527	0.002059334	0.001662094	0.004953408	0.006784322	0.004842877	0.003933297
805.940	0	0.1605377	0.1003285	0.1209563	0.07274081	1.28134	1.5973	0.4574251	0.1345366	0.1717175	0.2038632	0.1678477	0.1330352	0.2108771	0.2651849	0.4110287	0.2893445	0.3518974	0.4059926	0.4810523	0.3806215	2.119261	2.750983	2.38479	1.972215
805.940	0	0.127627	0.1371286	0.115258	0.1191516	0.1904115	0.4668697	4.028265	2.765305	0.06855687	0.1162522	0.2380934	0.1736996	1.891549	2.011736	1.165933	0.7047577	0.1042664	0.08457274	0.1153408	0.09830274	0.4737897	0.5383707	0.4585305	0.4291647
806.028	0	0.02898511	0.02080865	0.002794627	0.001421175	0.003500596	0.003947611	0.0302546	0.02034264	0.004690134	0.003928912	0.005013508	0.004949406	0.01314862	0.0147222	0.01020455	0.006418041	0.01765186	0.00877582	0.01454199	0.008242661	0.005526691	0.006706754	0.004810626	0.004482838
806.029	0	0.0024904	0.002391693	0.005305968	0.003535766	0.003842764	0.004101637	0.03027587	0.02054619	0.006421289	0.004447359	0.005675983	0.003012608	0.01315883	0.01455716	0.01008149	0.006087935	0.001720292	0.002696359	0.002177136	0.001028104	0.005074114	0.006696626	0.00459965	0.004511061
806.030	0	0.1702319	0.1094311	0.1030963	0.0882935	1.273083	1.600644	0.4258006	0.1716418	0.1875421	0.2136903	0.1805004	0.1092565	0.1957437	0.2612388	0.3788276	0.2537128	0.3555274	0.4123065	0.4759163	0.405989	2.168563	2.696112	2.446055	1.99643
806.030	0	0.124295	0.090177	0.1317384	0.09806963	0.2690889	0.4726752	4.019054	2.70909	0.1300036	0.08611908	0.267378	0.1962104	1.718806	1.935669	1.398837	0.86959	0.1058487	0.09026254	0.1158624	0.1148548	0.4487898	0.5178238	0.356407	0.5488579
806.128	0	0.01999893	0.01471143	0.002008358	0.001526276	0.003710166	0.002960215	0.02967323	0.01956744	0.004032271	0.003291279	0.003475283	0.003931047	0.01219052	0.01358114	0.0110429	0.007284852	0.0126498	0.006144986	0.009764024	0.006741872	0.005367596	0.006111795	0.004183338	0.004960916
806.129	0	0.001729746	0.001607199	0.003352872	0.001884996	0.003907186	0.003239597	0.0298295	0.01968136	0.004504667	0.003160998	0.004739236	0.002634055	0.01223129	0.01361728	0.01100647	0.007126582	0.00171035	0.002129822	0.001760669	0.0008690001	0.005193893	0.006176009	0.004189052	0.005152293
806.130	0	0.1459558	0.1077354	0.1010937	0.09116524	1.279065	1.603419	0.4042059	0.2361303	0.1935792	0.1998816	0.1669615	0.1118051	0.1840832	0.2358664	0.3610024	0.2170198	0.3387318	0.4361821	0.4914107	0.3747841	2.199077	2.674002	2.462446	1.993429
806.130	0	0.1300144	0.06613539	0.1235234	0.08673937	0.3064142	0.3882936	3.990934	2.587484	0.131713	0.08285388	0.295814	0.1945632	1.553825	1.774243	1.546314	1.055696	0.0672822	0.09405601	0.08773361	0.1056182	0.4286284	0.4470352	0.2814881	0.6086558
806.228	0	0.01937016	0.01421495	0.00276629	0.001733645	0.003577255	0.001958724	0.02989516	0.01930388	0.00426419	0.002913901	0.002431623	0.003839111	0.01200678	0.01256979	0.01180801	0.008171686	0.01193123	0.006701445	0.008933614	0.006904586	0.005784702	0.005655129	0.0041238	0.005297567
806.229	0	0.001322192	0.0009663938	0.003236356	0.001277092	0.003593433	0.002393117	0.0299641	0.01943921	0.004403282	0.003250207	0.004496854	0.002524843	0.01212149	0.01242811	0.01185524	0.007988828	0.001977404	0.001858214	0.001435095	0.001024886	0.00550836	0.005670552	0.004077305	0.005394761
806.230	0	0.1466573	0.1127375	0.1030273	0.08775178	1.281008	1.628474	0.4117917	0.2790946	0.1710199	0.2020117	0.1739228	0.1080652	0.185667	0.207416	0.3627461	0.205119	0.3200942	0.4376393	0.5025472	0.364501	2.245625	2.708438	2.550656	2.025295
806.231	0	0.1361202	0.09628961	0.1204217	0.08833256	0.2619442	0.3119125	3.994122	2.520407	0.1592405	0.0636861	0.2560511	0.1661412	1.452704	1.588325	1.679497	1.185174	0.1009262	0.05186085	0.09348129	0.1204266	0.4407056	0.3488912	0.2570488	0.641546
806.328	0	0.01985014	0.01516621	0.003742559	0.002402825	0.002966368	0.001679287	0.02991856	0.01922519	0.004177438	0.00280321	0.002591443	0.0039297	0.0123908	0.01133177	0.01206512	0.008485627	0.01254627	0.00814673	0.009823661	0.007004868	0.005930412	0.005328035	0.004258939	0.005120005
806.329	0	0.001532312	0.001314318	0.00327925	0.001385116	0.003004785	0.002017615	0.03014402	0.01928172	0.004560137	0.003821093	0.004676759	0.00298845	0.01239269	0.0111617	0.01206501	0.00835717	0.001867883	0.001561564	0.001478475	0.0009671539	0.005599378	0.005270118	0.004294435	0.005354581
806.330	0	0.1387675	0.1233599	0.09309361	0.1019075	1.278875	1.652798	0.4279644	0.3185398	0.1564973	0.1902392	0.1763052	0.1143441	0.1970526	0.2301086	0.3864265	0.2280546	0.3322267	0.43971	0.5068475	0.3656987	2.276814	2.755956	2.584515	2.040395
806.330	0	0.1246422	0.0746717	0.1175884	0.1169051	0.1903107	0.2184077	3.981211	2.497739	0.1419938	0.1010218	0.2601957	0.1655789	1.448572	1.418379	1.718302	1.220221	0.1029043	0.089676	0.06888037	0.08258318	0.4408528	0.3216938	0.2546014	0.6080171
806.428	0	0.0320199	0.02711358	0.01479197	0.01157191	0.007630856	0.00681161	0.03287792	0.0227117	0.01288528	0.01090851	0.01238659	0.01367323	0.01750627	0.01404481	0.01735939	0.01136153	0.02216691	0.01955572	0.02179994	0.01536354	0.009921822	0.01009485	0.009115172	0.008066022
806.429	0	0.001194793	0.001450451	0.003392636	0.001301614	0.002744084	0.002670295	0.03022097	0.0197497	0.005461743	0.004431802	0.005204948	0.003695932	0.01328704	0.01019515	0.01183205	0.008144895	0.002370663	0.001867677	0.001270368	0.001000882	0.005773389	0.005011654	0.004407373	0.005078238
806.430	0	0.1271209	0.1183639	0.1128068	0.1112799	1.273863	1.675386	0.436161	0.3495348	0.1405099	0.18019	0.1648694	0.1275562	0.191389	0.2430532	0.4072948	0.2663244	0.3378528	0.4430465	0.4910612	0.379792	2.301828	2.802102	2.625108	2.077334
806.430	0	0.1185638	0.06934295	0.08993833	0.1407865	0.1203117	0.1686311	3.98668	2.573449	0.1059811	0.05741229	0.243081	0.1977242	1.58053	1.311044	1.692664	1.190505	0.1125664	0.09621127	0.09112108	0.0861565	0.4623883	0.283063	0.2622961	0.5968454
806.527	0	0.01662494	0.01381401	0.006437163	0.003640376	0.00338555	0.004000152	0.02946103	0.01976658	0.004415981	0.003583514	0.004757119	0.005829765	0.0143353	0.01013275	0.01190662	0.008103527	0.01107528	0.01030202	0.01088109	0.006865391	0.006003946	0.006321537	0.004998528	0.005074461
806.527	0	0.001406689	0.001283592	0.003124826	0.0008227479	0.003154124	0.003610629	0.02950799	0.01955163	0.00502998	0.003473511	0.004035123	0.003589402	0.01397121	0.00957182	0.01105659	0.007803437	0.002404132	0.001608798	0.001056461	0.0008620033	0.005794038	0.005829413	0.004483433	0.004961616
806.527	0	0.1223325	0.09013284	0.1174066	0.1324582	1.250557	1.690339	0.4220846	0.3314168	0.1445447	0.1953884	0.1823738	0.1342768	0.191077	0.2399733	0.4131118	0.2851403	0.3310306	0.44756	0.4812589	0.3840254	2.253145	2.74802	2.581738	2.068118
806.528	0	0.1270369	0.09253913	0.1645091	0.1329595	0.1871707	0.2668872	3.946373	2.600232	0.1161791	0.09144026	0.2799349	0.2088434	1.721315	1.31439	1.598457	1.121766	0.1367102	0.1012322	0.06732148	0.07544875	0.4563107	0.4344338	0.2694624	0.5724862
806.637	0	0.02154063	0.01968667	0.01397302	0.01176441	0.008090443	0.01131663	0.03589414	0.02561505	0.01220837	0.01113094	0.01334155	0.01312124	0.02148617	0.01662784	0.01315221	0.01183354	0.0166191	0.01811938	0.01772977	0.0126411	0.01296602	0.01235279	0.009417314	0.007590025
806.637	0	0.001535715	0.001121302	0.002842728	0.0007146836	0.003526208	0.004415475	0.0293858	0.01943308	0.005623194	0.004023091	0.004011992	0.00343978	0.01438775	0.009697822	0.01035523	0.007297076	0.00239813	0.001945293	0.001149736	0.0008133247	0.005650413	0.006770715	0.00480793	0.004400341
806.637	0	0.1417854	0.09270397	0.1305955	0.1347539	1.224212	1.690756	0.4203091	0.3048475	0.1389892	0.2090355	0.2010001	0.1459281	0.1964502	0.2308499	0.400571	0.2979566	0.345147	0.4653202	0.4656796	0.3670964	2.229804	2.750116	2.555058	2.074141
806.638	0	0.1263701	0.1419535	0.1137823	0.09506519	0.2542303	0.3183414	3.950386	2.621888	0.1526682	0.1178325	0.2878038	0.1840221	1.781935	1.384717	1.471547	1.067707	0.06644702	0.1321973	0.09500929	0.06683651	0.4589353	0.5700232	0.3548425	0.4805608
806.737	0	0.03417267	0.03282295	0.02743518	0.02516531	0.01539532	0.01624559	0.03943766	0.02867578	0.02587761	0.0252181	0.02599171	0.0248276	0.02553404	0.02053565	0.02021473	0.01615125	0.02886311	0.03056422	0.03081485	0.02312682	0.01759688	0.01507931	0.0131386	0.0103032
806.737	0	0.001628432	0.001332679	0.002250983	0.001347141	0.003784758	0.004845465	0.02962855	0.01960924	0.004862849	0.003840915	0.003273739	0.002918953	0.01466402	0.01018544	0.009793825	0.006968097	0.002056622	0.001981228	0.001071876	0.0008536472	0.005717805	0.007628331	0.004939312	0.004021874
806.738	0	0.1344819	0.1014476	0.1739401	0.1289842	1.194607	1.70023	0.4266645	0.2942283	0.1293865	0.183048	0.198005	0.1715053	0.2016954	0.2068704	0.4018346	0.341501	0.3807049	0.4791227	0.4727822	0.3855629	2.252948	2.801941	2.527996	2.084964
806.738	0	0.08952265	0.1383783	0.09466444	0.130071	0.2599736	0.3141215	4.001888	2.636399	0.1072188	0.09788512	0.2522935	0.1952749	1.854962	1.466293	1.382228	0.9999925	0.08988814	0.09124184	0.08449547	0.0830352	0.4378899	0.681327	0.413926	0.3948245
806.828	0	0.01907084	0.01839118	0.01481016	0.01408546	0.01463962	0.01443856	0.03656909	0.02379994	0.01366619	0.0138379	0.0149915	0.01404031	0.01841212	0.01555586	0.01916895	0.01423624	0.0165746	0.01730329	0.01720201	0.01255692	0.01333463	0.009939208	0.0108877	0.007208302
806.829	0	0.002015811	0.001992447	0.003538251	0.00244295	0.00347142	0.005399072	0.02984396	0.01933723	0.005699275	0.004518711	0.00473627	0.003437727	0.01399733	0.01064666	0.008882167	0.006584983	0.00210555	0.002035764	0.001383044	0.001186743	0.005631635	0.007761348	0.005535282	0.003773671
806.830	0	0.1376683	0.08813916	0.1910555	0.1245535	1.166094	1.654707	0.4641796	0.2663255	0.1388739	0.1718977	0.1904776	0.1923497	0.2239251	0.1996033	0.3847014	0.3793776	0.4248965	0.4581869	0.4687495	0.3988316	2.240804	2.761778	2.455912	2.115042
806.830	0	0.08207891	0.1064795	0.1491949	0.1587118	0.2099838	0.3689333	4.050806	2.57702	0.0916389	0.06831661	0.2664229	0.1715887	1.847968	1.529215	1.194008	0.8858026	0.07917894	0.1054656	0.1346764	0.07182128	0.3743059	0.6881726	0.5462682	0.3193723
806.928	0	0.008455556	0.007396546	0.004893045	0.004688443	0.003418296	0.005605625	0.03007659	0.01933583	0.003290524	0.003527443	0.004575642	0.004418643	0.01404169	0.01156817	0.008772149	0.006131728	0.005963025	0.006799179	0.006948711	0.004658441	0.005593711	0.007686863	0.005684121	0.003899484
806.929	0	0.001824263	0.001565319	0.003956863	0.003225683	0.003450988	0.005462582	0.0301919	0.0190467	0.00657018	0.004763722	0.005386175	0.003065323	0.01393509	0.01135534	0.008243515	0.005989131	0.002127316	0.002266809	0.001773576	0.00132981	0.005267299	0.00772194	0.005712109	0.003672968
806.930	0	0.1496973	0.08841259	0.1905367	0.1416406	1.146494	1.625458	0.480219	0.2527053	0.1400632	0.1752525	0.2097067	0.212214	0.2350749	0.2143086	0.400207	0.4049947	0.4300638	0.447307	0.4743627	0.4105284	2.27378	2.760915	2.385647	2.144971
806.931	0	0.07403697	0.08387197	0.1094852	0.1193058	0.2140477	0.447393	4.063061	2.524442	0.08327888	0.09979198	0.2482577	0.1399764	1.828987	1.573912	1.084377	0.7820782	0.09850188	0.1125979	0.09158688	0.06298382	0.3224671	0.6973582	0.6272406	0.2648893
807.028	0	0.007961919	0.006626589	0.003538208	0.003938884	0.002954952	0.005042758	0.02979426	0.01902658	0.00263135	0.002739641	0.003522917	0.003239392	0.01336529	0.01141922	0.00749735	0.005624618	0.005066499	0.005431811	0.005776696	0.004390679	0.005012826	0.007529197	0.005647255	0.003502876
807.029	0	0.001709802	0.001869764	0.003542141	0.00310495	0.003313175	0.005150502	0.03022813	0.01911106	0.005458227	0.003444831	0.004920128	0.002333776	0.01361418	0.01154838	0.007464118	0.005660651	0.001901528	0.002313774	0.001883735	0.00146918	0.004976143	0.007461015	0.005653504	0.003550611
807.030	0	0.151232	0.1010537	0.2099932	0.1514981	1.11987	1.636548	0.531562	0.2524363	0.1502103	0.1624911	0.2109282	0.2068601	0.2466804	0.2277455	0.3962638	0.4025983	0.4237404	0.4253872	0.4677937	0.4004784	2.306112	2.742487	2.275989	2.137568
807.031	0	0.05434273	0.09359198	0.1488568	0.1178043	0.2873741	0.5376674	4.080291	2.50535	0.1059735	0.09359995	0.2998256	0.1578283	1.811615	1.544195	0.8967702	0.7375048	0.1096155	0.1194352	0.1097703	0.07645439	0.2666904	0.6526264	0.6487423	0.2415387
807.128	0	0.005271572	0.004367885	0.002734919	0.002597002	0.003122095	0.004682953	0.02943211	0.01864909	0.001932935	0.002476885	0.002471124	0.002516239	0.01292164	0.0111593	0.006048076	0.005496171	0.003096685	0.003488309	0.00380646	0.003254537	0.004726991	0.00706526	0.005253801	0.00359488
807.129	0	0.001061795	0.001728139	0.002541996	0.002670804	0.003443015	0.004801002	0.02950459	0.01879889	0.004250249	0.002686774	0.004086172	0.001817852	0.01302185	0.01129475	0.006046112	0.0057705	0.001634123	0.002165862	0.001430247	0.001478226	0.004779052	0.007250877	0.005459148	0.003634639
807.130	0	0.13323	0.1030879	0.1993948	0.1401072	1.100069	1.72332	0.5738288	0.2354565	0.1653592	0.1780771	0.2038392	0.2093981	0.2453608	0.2152172	0.4181116	0.4349746	0.4101964	0.4007286	0.4348719	0.4021005	2.324176	2.743535	2.171655	2.135733
807.130	0	0.09254196	0.1401287	0.1637318	0.1203234	0.3142086	0.6123322	4.0039	2.449478	0.1053595	0.08611666	0.2655338	0.1573959	1.742117	1.464111	0.7008068	0.7078842	0.09393028	0.1247585	0.07415822	0.08488897	0.2518304	0.5777667	0.6050894	0.2983041
807.228	0	0.006011541	0.004665024	0.002352279	0.002624278	0.002988071	0.004152609	0.02989726	0.01895762	0.00196044	0.002704874	0.003018298	0.002913584	0.01248586	0.01104289	0.005210296	0.005928988	0.003587111	0.003029358	0.003789503	0.003524834	0.004925187	0.007100442	0.005154523	0.003911442
807.229	0	0.00120678	0.001834669	0.00255318	0.002824049	0.003234579	0.004292979	0.0300043	0.01898159	0.003999165	0.002780051	0.004001011	0.001846448	0.01259323	0.01104474	0.005167573	0.006166417	0.001376841	0.001780091	0.001396397	0.001307553	0.005069976	0.007163312	0.005263431	0.004088489
807.230	0	0.1193567	0.1110765	0.1525459	0.1467507	1.083054	1.798381	0.633322	0.197435	0.1557864	0.1815816	0.216115	0.1964073	0.2475266	0.2159255	0.4744488	0.4365991	0.4111171	0.3768616	0.4246392	0.4158839	2.406875	2.731089	2.067328	2.187179
807.231	0	0.09527198	0.1178173	0.09888456	0.1330588	0.2837884	0.6658404	4.038498	2.419413	0.1134344	0.08520385	0.2433388	0.1675395	1.686941	1.387305	0.5478284	0.7315395	0.08433907	0.08265575	0.06899849	0.06532254	0.2458577	0.545862	0.6041592	0.3879012
807.347	0	0.01239602	0.008731334	0.002724199	0.003601441	0.00271967	0.003379288	0.03020196	0.01888405	0.00323707	0.003149222	0.004033283	0.004437716	0.01237636	0.01032632	0.004840257	0.006181774	0.007401402	0.002633388	0.007042507	0.005577205	0.005598596	0.007042684	0.004978229	0.004310185
807.347	0	0.001131905	0.001589186	0.003665669	0.003290887	0.002706024	0.003500084	0.03027086	0.01871558	0.004500469	0.003026045	0.004821942	0.001633693	0.01237689	0.01037825	0.004809066	0.006242318	0.001136804	0.001968547	0.001484463	0.001474075	0.005573887	0.007116292	0.00495656	0.004534797
807.347	0	0.1102271	0.1017816	0.1205139	0.1420674	1.045674	1.777431	0.7004531	0.1801785	0.1272187	0.1577095	0.200907	0.1986182	0.2321061	0.2120463	0.4887773	0.4170894	0.4184987	0.3786844	0.4047986	0.4059476	2.406498	2.659596	1.938005	2.169401
807.348	0	0.1012376	0.07006493	0.1274107	0.1153695	0.2159739	0.6629287	4.065221	2.417839	0.1194475	0.1020943	0.2796104	0.193421	1.609409	1.233213	0.4915165	0.7637364	0.09195182	0.08040479	0.08161066	0.1141267	0.2910748	0.5423111	0.5682373	0.4876309
807.457	0	0.01394299	0.009517185	0.003607467	0.004308614	0.002578881	0.002898307	0.02981837	0.01852566	0.003900778	0.003777823	0.003741618	0.004922055	0.01302001	0.009802858	0.005158359	0.006378069	0.008861076	0.002260438	0.007856711	0.006765946	0.006182128	0.007706298	0.005106888	0.005111138
807.457	0	0.0007890233	0.001465141	0.003347159	0.002817785	0.002182851	0.002228238	0.02988538	0.01802539	0.003801716	0.002190825	0.004360221	0.001533	0.01244209	0.009333269	0.004994089	0.006046657	0.00106687	0.002034714	0.00168765	0.00134379	0.005982981	0.007398797	0.004689128	0.004887524
807.457	0	0.1149111	0.08450222	0.1114881	0.1169523	1.002683	1.759799	0.7473295	0.2141206	0.1240389	0.1773109	0.183838	0.2098285	0.2367042	0.1946607	0.4894189	0.4583925	0.4236137	0.3679783	0.3637779	0.4022476	2.390105	2.573619	1.827476	2.117771
807.458	0	0.09685472	0.08475148	0.1341059	0.1062673	0.1764036	0.5983075	4.005124	2.343736	0.1139323	0.1395125	0.2611587	0.1732575	1.575453	1.046043	0.494451	0.7569274	0.07656628	0.08512057	0.07914703	0.09513112	0.3465015	0.5840116	0.5161524	0.5509574
807.567	0	0.03275807	0.02801275	0.021799	0.02046261	0.01702473	0.01604772	0.0392738	0.0301073	0.02061207	0.02045415	0.0191996	0.01919522	0.02710146	0.02134179	0.01549301	0.01299089	0.02640037	0.01908079	0.02535279	0.02021357	0.01382177	0.0159283	0.01677116	0.01328769
807.567	0	0.0008735001	0.001481259	0.002481645	0.002110703	0.002344052	0.001025609	0.02931942	0.01752672	0.003087133	0.001351653	0.003706249	0.001470326	0.01288632	0.008226455	0.005524734	0.005532307	0.001313967	0.002175326	0.00183637	0.0008337107	0.006181209	0.007289541	0.00428355	0.005013123
807.567	0	0.1356146	0.08415775	0.09953268	0.08277627	0.9846765	1.714874	0.7544268	0.250646	0.1502874	0.1638045	0.1739649	0.2233828	0.2513727	0.1840067	0.4559944	0.4787263	0.4217375	0.3556672	0.3428504	0.4082111	2.375164	2.472996	1.730739	2.072628
807.568	0	0.09172949	0.1236089	0.1317532	0.08985968	0.222252	0.5503326	3.937983	2.30691	0.1092761	0.1624828	0.2851718	0.1684236	1.585917	0.8949013	0.5349855	0.6731374	0.07688356	0.1098689	0.07894897	0.07404101	0.3956495	0.5877488	0.450035	0.5614668
807.628	0	0.05754521	0.05297973	0.04664288	0.04342684	0.02446776	0.02279349	0.04788686	0.03608802	0.04537174	0.04497777	0.04363879	0.040519	0.03552838	0.0281102	0.02429008	0.02076825	0.0508179	0.04541336	0.04937566	0.03860019	0.02357223	0.02695426	0.02521015	0.02038102
807.629	0	0.0008548105	0.001114986	0.002713696	0.002060246	0.00248617	0.001601615	0.029557	0.01822643	0.002387417	0.00170683	0.002933959	0.001610493	0.01373167	0.00791506	0.005569261	0.005228824	0.001396273	0.001753804	0.001979022	0.0008914746	0.006402818	0.007142162	0.004261434	0.0050765
807.630	0	0.136442	0.09633811	0.09595314	0.08371326	0.9833376	1.714785	0.7217773	0.3139772	0.138076	0.1450673	0.1685699	0.2494914	0.2453861	0.1856395	0.4156602	0.4967903	0.4095001	0.3536551	0.3726075	0.4023985	2.342424	2.416439	1.718492	2.042029
807.630	0	0.05874152	0.09386314	0.1153354	0.06968801	0.234284	0.4799788	3.980446	2.413903	0.1052791	0.1397943	0.2646629	0.2062266	1.698836	0.8910465	0.5554999	0.6214816	0.09898325	0.1153701	0.06300684	0.09146366	0.4641833	0.5524259	0.4098939	0.5508027
807.728	0	0.1019834	0.09622965	0.08814521	0.08143313	0.03031529	0.02927032	0.05595282	0.04338576	0.08464289	0.08386465	0.08219948	0.07453074	0.04153813	0.03357266	0.03015393	0.02561301	0.09257305	0.08850373	0.09058265	0.07051853	0.03161874	0.03376963	0.03054208	0.02500406
807.729	0	0.001108089	0.001034611	0.003006158	0.0021234	0.002540624	0.002687152	0.02978637	0.01879063	0.002590432	0.002119305	0.002622981	0.001317848	0.01478799	0.008642992	0.005704403	0.005142419	0.001587695	0.001681217	0.001929844	0.001222341	0.00658755	0.006854468	0.004272315	0.004651302
807.730	0	0.15078	0.09997116	0.09497862	0.0792849	0.9783535	1.673894	0.6767154	0.395064	0.1343386	0.131304	0.1706493	0.2748763	0.2474095	0.1902759	0.4375342	0.5051724	0.411753	0.3424226	0.3903753	0.4032935	2.335232	2.335285	1.699324	1.998388
807.730	0	0.0990876	0.0943947	0.124746	0.1018165	0.2289845	0.4275567	4.012121	2.517572	0.08022782	0.08875168	0.2738908	0.1842716	1.823106	1.064684	0.582214	0.601275	0.1023667	0.1255791	0.1093379	0.0878731	0.5078408	0.5480253	0.4212857	0.4747916
807.828	0	0.1367554	0.1302927	0.1202572	0.1105949	0.03208404	0.03085394	0.05175112	0.04191752	0.114446	0.1128153	0.1099388	0.09933526	0.04128187	0.03902123	0.03411596	0.02883703	0.1263161	0.122687	0.1230081	0.09503272	0.04134351	0.04328932	0.03901569	0.03105737
807.829	0	0.0006721777	0.0009591558	0.003367228	0.001971258	0.002427053	0.003823294	0.029923	0.01929641	0.003317271	0.002166374	0.003009951	0.001441953	0.0153206	0.009613908	0.005536283	0.005458013	0.001731235	0.001789905	0.00178618	0.001377842	0.006400469	0.006549439	0.004622283	0.004201992
807.830	0	0.1485048	0.08841248	0.1284576	0.08692684	1.0029	1.67606	0.660916	0.46527	0.1674721	0.1331199	0.1556195	0.2623236	0.2436577	0.1820004	0.4306848	0.5285862	0.4324702	0.3497449	0.4005414	0.40664	2.31812	2.270439	1.674703	1.924293
807.830	0	0.09183217	0.1157961	0.1384975	0.08710687	0.1732064	0.377925	4.050143	2.613782	0.06664264	0.101995	0.2375223	0.2056942	1.932315	1.315105	0.5749174	0.6215005	0.1021494	0.1188219	0.08644564	0.09063309	0.5186452	0.5626541	0.4489215	0.3517869
807.928	0	0.1207375	0.115621	0.1076052	0.09897398	0.03310149	0.03170585	0.05317534	0.04728685	0.1032474	0.1016182	0.09947407	0.09040036	0.04346741	0.042469	0.03542616	0.02876141	0.1137158	0.1119865	0.1098331	0.084149	0.04075733	0.03937141	0.0367289	0.02852306
807.929	0	0.0006592079	0.001053179	0.003432627	0.002250234	0.00250228	0.004885874	0.02967653	0.01992215	0.004019929	0.002511115	0.003527696	0.001534341	0.0153209	0.01106701	0.005614741	0.005524871	0.002005828	0.00160435	0.001639181	0.00109756	0.006107764	0.006297069	0.004888115	0.003460836
807.930	0	0.1351304	0.1137465	0.1660437	0.09261378	1.015516	1.68342	0.6511799	0.5532398	0.1561925	0.1255259	0.1550442	0.2630281	0.1928235	0.18137	0.4544842	0.5635395	0.4221603	0.3383193	0.4316938	0.406252	2.290213	2.206546	1.72108	1.879974
807.930	0	0.1098425	0.1339656	0.1338557	0.09776955	0.1406607	0.3791318	4.03713	2.682653	0.06451002	0.06260234	0.2420398	0.2085968	1.970621	1.567653	0.6085574	0.6059588	0.1040681	0.1002352	0.1212438	0.1128141	0.5009535	0.5392174	0.4509789	0.2252453
808.028	0	0.1633247	0.1568015	0.145293	0.1337436	0.03446241	0.03406048	0.0569364	0.04753398	0.1410521	0.139195	0.1368487	0.1228748	0.04331083	0.04164727	0.03477088	0.02932245	0.1532417	0.1516781	0.1479226	0.1126628	0.04565104	0.04429838	0.04353558	0.03410184
808.029	0	0.0007388966	0.001005211	0.00357064	0.002648703	0.003057843	0.005607471	0.02988958	0.02058474	0.004381032	0.003111159	0.003695824	0.001285712	0.01492532	0.01294573	0.006437873	0.004973204	0.002044383	0.001742127	0.001328926	0.001084321	0.006011898	0.006813347	0.004828075	0.003320657
808.030	0	0.1251256	0.09896946	0.1782314	0.1094886	1.051466	1.704825	0.6117111	0.6235392	0.157108	0.1154797	0.14966	0.2677335	0.2063058	0.1639494	0.4877058	0.5723249	0.3957002	0.3452373	0.4480819	0.4047653	2.234988	2.213264	1.848062	1.871648
808.030	0	0.1054295	0.1022641	0.1447948	0.1247687	0.2106746	0.432169	4.038087	2.753403	0.06757746	0.0655874	0.2447821	0.1937468	1.992526	1.79701	0.753249	0.5568932	0.09155905	0.1236865	0.1094808	0.05820092	0.5068022	0.6077036	0.4393667	0.1398224
808.147	0	0.1519492	0.1461005	0.1348075	0.1232594	0.03512508	0.03436113	0.05766482	0.04663729	0.1297512	0.127822	0.1255581	0.1128362	0.04321272	0.04217273	0.03593609	0.02988851	0.1421308	0.1422179	0.1376222	0.1046253	0.0436744	0.04264815	0.04185999	0.03297902
808.147	0	0.0009953032	0.001000926	0.002135753	0.001436953	0.003560524	0.005663695	0.02911714	0.02031997	0.003016762	0.002175172	0.003035209	0.001140696	0.01446443	0.01378028	0.007013711	0.00457827	0.001825127	0.001499475	0.0009644189	0.0009224425	0.005927638	0.006908983	0.004607853	0.003398079
808.147	0	0.1273615	0.09474212	0.1723587	0.09218575	1.084691	1.717387	0.5624829	0.62509	0.1579178	0.1338606	0.1394496	0.2621636	0.2264171	0.1892603	0.4884721	0.5899118	0.3695385	0.3348583	0.4717224	0.376526	2.164116	2.23024	2.009286	1.878542
808.148	0	0.1328264	0.1045674	0.1492566	0.1284733	0.2936143	0.4733577	3.972764	2.735275	0.1196682	0.07457782	0.2650747	0.1670778	1.934643	1.911135	0.897595	0.5201792	0.09695319	0.1076554	0.0886722	0.08331606	0.5221582	0.6506539	0.3547142	0.2261906
808.227	0	0.08966589	0.08675645	0.07870639	0.07135993	0.03619076	0.03625007	0.05956059	0.04239012	0.0768728	0.07573517	0.07435434	0.06772391	0.03936442	0.03651912	0.03367053	0.03118938	0.08324825	0.08356051	0.07932854	0.05899477	0.0342141	0.03198594	0.03307791	0.02443645
808.227	0	0.001026792	0.0008815084	0.001806612	0.00139707	0.004177156	0.005352372	0.02856475	0.02011854	0.003153744	0.002091071	0.002850994	0.001126561	0.01336156	0.01382108	0.008274035	0.004939918	0.002092869	0.001114456	0.001058663	0.000882552	0.005850629	0.006796252	0.004192521	0.003544988
808.227	0	0.1781878	0.1279077	0.1670646	0.1000201	1.084456	1.6798	0.5070278	0.6051953	0.1369451	0.1417116	0.148483	0.2832023	0.2304532	0.2036572	0.4743613	0.5686818	0.3954889	0.3311995	0.5016485	0.3469005	2.103743	2.253719	2.115661	1.836702
808.228	0	0.1411226	0.1503192	0.1630002	0.1019547	0.3161207	0.499479	3.91336	2.691507	0.117057	0.1108458	0.2475218	0.1785002	1.803097	1.914786	1.097951	0.6161345	0.08939303	0.1096612	0.09017369	0.07721836	0.5335102	0.6593281	0.2684971	0.3277289
808.328	0	0.02190324	0.01966896	0.01387032	0.01074693	0.005716017	0.009700236	0.03186629	0.02468983	0.01166503	0.01135617	0.01069337	0.01119542	0.01772589	0.0193988	0.01475371	0.007135057	0.01752659	0.01827705	0.01643181	0.01002471	0.009796083	0.01280784	0.008415821	0.008530453
808.329	0	0.0009383558	0.0008636793	0.001357696	0.001385352	0.003951191	0.004806193	0.02889952	0.01984162	0.002966551	0.001751541	0.002923506	0.001267494	0.01243097	0.01388721	0.009498749	0.005861008	0.002286585	0.00133932	0.0007496674	0.0009638617	0.005743394	0.006637646	0.003587036	0.004171882
808.330	0	0.1903948	0.1505586	0.1490851	0.1387562	1.108131	1.668371	0.4792714	0.5703372	0.1438847	0.1440521	0.1652784	0.302802	0.2360203	0.201074	0.4658019	0.5984267	0.4041767	0.3255722	0.5104358	0.3563887	2.03116	2.308846	2.241705	1.794678
808.330	0	0.146979	0.1463665	0.1438378	0.08585368	0.27602	0.4764481	3.929476	2.641028	0.1155077	0.07852038	0.2497541	0.178906	1.652337	1.883066	1.294221	0.7819897	0.09356187	0.1026128	0.08444801	0.1176412	0.5062183	0.5939411	0.2075087	0.4723992
808.428	0	0.01413289	0.0103534	0.004674206	0.002123096	0.003283949	0.003849374	0.02977997	0.0196817	0.003630386	0.003386176	0.00438403	0.003685054	0.0119605	0.01362751	0.01120962	0.007172888	0.009564491	0.009325665	0.007803137	0.003947563	0.005859774	0.006463739	0.003862002	0.004619194
808.429	0	0.001115298	0.001015305	0.001806414	0.001787705	0.003421165	0.003899006	0.02979023	0.01961105	0.003372839	0.001596337	0.003181515	0.001227314	0.01217818	0.01338915	0.01100249	0.00718699	0.00232279	0.0012237	0.0008883422	0.0006470628	0.005726252	0.006502754	0.003796632	0.004749513
808.430	0	0.1818311	0.1559254	0.1320607	0.1448765	1.151828	1.69312	0.442164	0.4894586	0.1487706	0.1549272	0.1421695	0.2926576	0.228155	0.1905956	0.4707243	0.6455551	0.3608359	0.3134502	0.5189534	0.3416475	1.963687	2.391264	2.383284	1.765519
808.430	0	0.1223799	0.1036288	0.1269202	0.07150418	0.2100103	0.4019838	3.994542	2.575118	0.1465673	0.06101382	0.262907	0.1731743	1.529163	1.776783	1.517468	0.9844209	0.09648318	0.09284988	0.07152887	0.09077072	0.4714509	0.524644	0.2069668	0.5734632
808.528	0	0.01981074	0.01349737	0.004621389	0.002154519	0.003189783	0.002868431	0.03041896	0.01950596	0.004140468	0.00381619	0.004590145	0.003468559	0.01210368	0.01270595	0.01212477	0.008061107	0.01259131	0.009514558	0.00978798	0.005370631	0.005595871	0.005938495	0.004555328	0.004906579
808.529	0	0.001098688	0.001263051	0.00248033	0.002514251	0.003306958	0.002943112	0.03042853	0.01947681	0.004586014	0.002052955	0.003415038	0.001206152	0.01220242	0.01257148	0.01207638	0.008178097	0.002077272	0.001383834	0.001563849	0.001010772	0.005362178	0.00587889	0.004509387	0.00510896
808.530	0	0.1510264	0.1420897	0.09339179	0.1313205	1.206988	1.756132	0.3873998	0.4014848	0.1197656	0.1612129	0.1436738	0.290635	0.2145696	0.2222343	0.5019197	0.6714174	0.320186	0.3523471	0.5053154	0.3294103	1.917489	2.498383	2.556516	1.78008
808.531	0	0.1064763	0.08824732	0.1233646	0.08115849	0.2006907	0.3412563	4.049479	2.54791	0.1488299	0.08038002	0.2490851	0.1707542	1.462939	1.602811	1.659993	1.128865	0.111134	0.07040864	0.07029754	0.1215763	0.431288	0.4061374	0.269236	0.6276731
808.628	0	0.02633339	0.01642337	0.004561432	0.002077357	0.003456422	0.00200442	0.03032114	0.01935866	0.004521801	0.003874918	0.004868239	0.003430512	0.01262723	0.01120857	0.01211372	0.008607441	0.01623935	0.009299977	0.0122408	0.006675873	0.005447254	0.005545676	0.004830753	0.004782366
808.629	0	0.001411891	0.001580801	0.003226909	0.003457907	0.003669289	0.002194195	0.0302774	0.01935803	0.005826075	0.003183032	0.004499619	0.001340853	0.01274649	0.0110228	0.01217402	0.008445405	0.002285783	0.001557862	0.002119687	0.001060995	0.004952566	0.005482483	0.004889939	0.004865534
808.630	0	0.1362366	0.1386356	0.1073415	0.1476435	1.239446	1.76636	0.3364911	0.3452898	0.1057338	0.1668226	0.1706064	0.2823606	0.1981198	0.2443686	0.5169771	0.6717945	0.3141359	0.3675046	0.5099483	0.3485917	1.878125	2.589441	2.685392	1.806654
808.631	0	0.1015551	0.09044316	0.11185	0.1166504	0.2099656	0.2982969	4.012521	2.554069	0.1365532	0.06903261	0.2605758	0.1949393	1.485387	1.380107	1.686757	1.199475	0.1024314	0.0897045	0.09038762	0.0938611	0.368046	0.3208724	0.2939441	0.5933665
808.728	0	0.0272551	0.01634086	0.004183334	0.001785105	0.003922529	0.001983289	0.03004817	0.01914103	0.0044157	0.003397981	0.004451269	0.002804463	0.01354162	0.009956243	0.01198887	0.008761547	0.01698811	0.008078873	0.01284022	0.006973699	0.00544385	0.005047119	0.004856987	0.004786186
808.729	0	0.001584085	0.001553448	0.003622824	0.003786476	0.004074801	0.002010863	0.02995091	0.01924545	0.005795423	0.003125278	0.004941244	0.001818223	0.01379243	0.009710899	0.01216419	0.008704468	0.002739564	0.001508208	0.00222586	0.001346074	0.005031659	0.004994678	0.004799957	0.005009753
808.730	0	0.1175268	0.1311741	0.1111569	0.1586417	1.267328	1.772419	0.2697377	0.3413751	0.1080627	0.1733016	0.1910657	0.2657442	0.2194207	0.2566566	0.5222088	0.6489464	0.3181498	0.3681397	0.514829	0.3328605	1.885396	2.689965	2.783186	1.832148
808.730	0	0.1060568	0.06781119	0.08463168	0.1489753	0.2716552	0.2665195	3.984871	2.566759	0.1274522	0.07452809	0.2652573	0.2010614	1.609682	1.246622	1.673517	1.223912	0.08231226	0.09538148	0.08560872	0.09015013	0.3612374	0.2439448	0.2714848	0.6171187
808.828	0	0.02412278	0.01417413	0.004259896	0.001904987	0.004179337	0.002293096	0.02931509	0.01891402	0.004388408	0.002321438	0.004016403	0.002708467	0.01423232	0.009109967	0.01127957	0.008313525	0.01538798	0.006329926	0.01185046	0.006176763	0.005204234	0.005461122	0.004406106	0.00489736
808.829	0	0.001598195	0.002132694	0.00482723	0.004592292	0.004434523	0.0025688	0.02949452	0.01910506	0.00655794	0.00345797	0.005122316	0.002359726	0.01444038	0.00906545	0.01142333	0.008301475	0.002509852	0.001704373	0.002896673	0.001356977	0.005150614	0.0054166	0.004447964	0.005151736
808.830	0	0.1195665	0.1431497	0.1001462	0.1929867	1.27044	1.739477	0.1801424	0.3874824	0.1039839	0.1669547	0.1982947	0.2579135	0.2083644	0.2512007	0.530025	0.6282505	0.3230023	0.3924958	0.5092343	0.3038214	1.904547	2.735108	2.811043	1.856652
808.831	0	0.1071375	0.09130749	0.08761287	0.1324748	0.2932095	0.2202692	3.952573	2.569623	0.1282467	0.09272179	0.2202042	0.2051984	1.732607	1.217053	1.586085	1.155447	0.08922327	0.09778241	0.07345761	0.1052239	0.3533566	0.3381794	0.2650701	0.5779678
808.928	0	0.02546104	0.01511473	0.00468522	0.00199473	0.003962651	0.003275908	0.02982714	0.01916342	0.004761888	0.002445228	0.004043928	0.002019859	0.01458083	0.008983413	0.0108181	0.007906215	0.0156143	0.006871857	0.01293365	0.006167365	0.005235573	0.006316026	0.003792188	0.004539621
808.929	0	0.002372712	0.002334027	0.007080796	0.006591749	0.004586534	0.003648994	0.03019438	0.01950756	0.009133778	0.004971974	0.006381802	0.003268921	0.01477706	0.009109306	0.01091276	0.008026831	0.002015006	0.002606109	0.003612789	0.00164903	0.004958881	0.00653884	0.004053566	0.004715555
808.930	0	0.1054985	0.1426369	0.1030546	0.1852207	1.284558	1.73983	0.1000895	0.4382892	0.1198605	0.1536452	0.187449	0.2335671	0.2244776	0.276985	0.5143118	0.5989599	0.3083954	0.4063066	0.5067935	0.2963858	1.934589	2.791548	2.853527	1.895525
808.930	0	0.08999322	0.1371751	0.09504435	0.1555447	0.2991865	0.198047	4.028293	2.598729	0.1338563	0.1296712	0.2771487	0.1704398	1.799775	1.301907	1.487546	1.116239	0.06265013	0.1031677	0.07925247	0.0950682	0.3453168	0.476996	0.2690316	0.4947488
809.028	0	0.02705221	0.01682	0.004783091	0.002526817	0.003450008	0.004566014	0.03045776	0.01954683	0.004910889	0.003515262	0.004525479	0.001398737	0.01490545	0.009829005	0.01058102	0.007775484	0.01645677	0.008060973	0.01409024	0.006658544	0.00510717	0.006916425	0.003715692	0.004231136
809.029	0	0.003076824	0.003058991	0.008729815	0.007834253	0.004254837	0.00491058	0.03099849	0.01995006	0.01077794	0.006588137	0.00738049	0.004130179	0.01497735	0.00994076	0.01053441	0.007868094	0.002057132	0.003047475	0.003912381	0.001851947	0.004897241	0.007167831	0.003742611	0.00418915
809.030	0	0.1030312	0.1306977	0.09835538	0.1646204	1.284886	1.744846	0.1525879	0.4712695	0.1394442	0.1590437	0.1863714	0.2165011	0.245484	0.3054221	0.4743861	0.5319783	0.2890006	0.4369526	0.4941832	0.3263106	1.974763	2.846582	2.848756	1.946829
809.030	0	0.08334807	0.1047032	0.1087184	0.1206092	0.2645266	0.2484949	4.105533	2.632612	0.09939949	0.1082791	0.2716043	0.1554569	1.860523	1.416352	1.398723	1.100104	0.05987083	0.08663392	0.07651557	0.06947064	0.3199047	0.5900191	0.3458711	0.3819045
809.128	0	0.05258313	0.04380339	0.02797667	0.02428548	0.01684102	0.01744607	0.04394567	0.03286455	0.02823086	0.02669844	0.02671341	0.02118485	0.02652317	0.02523827	0.01956889	0.01897798	0.04210812	0.03053927	0.0382974	0.02582481	0.01804437	0.02154275	0.01530619	0.01313711
809.129	0	0.003415604	0.003149891	0.009297797	0.008406322	0.004007792	0.005715269	0.03128482	0.02036576	0.01131668	0.007271945	0.008018015	0.00492029	0.0149286	0.01103042	0.01003085	0.007750765	0.002390981	0.003852653	0.003889593	0.001917556	0.004930418	0.007715847	0.004359315	0.004082026
809.130	0	0.1024174	0.1265605	0.1249621	0.1617525	1.281372	1.765616	0.1813308	0.4977788	0.1372425	0.1701731	0.1765689	0.1940092	0.2337307	0.2958653	0.4574942	0.4810407	0.2865707	0.4489903	0.5129267	0.3439948	2.052705	2.901822	2.854155	1.995688
809.130	0	0.08211794	0.1043321	0.1017387	0.1205323	0.2643816	0.331024	4.1604	2.659708	0.09629975	0.07620379	0.2556621	0.1775796	1.914405	1.512299	1.277214	1.079852	0.05499816	0.1062704	0.07900739	0.07049467	0.2876806	0.6601488	0.497178	0.3294273
809.228	0	0.07354067	0.06856686	0.04970152	0.04204518	0.0168589	0.02047942	0.04449813	0.03101471	0.04810655	0.04499926	0.04472093	0.03778068	0.02820292	0.02501447	0.02404977	0.0181549	0.06214652	0.05439608	0.06001584	0.04122141	0.01864924	0.02342494	0.01722226	0.01313057
809.229	0	0.003718606	0.002689687	0.01002542	0.008671321	0.003908426	0.006164948	0.03153905	0.02042678	0.01264487	0.007462801	0.008676183	0.005575123	0.01480507	0.01174511	0.00919078	0.007377644	0.002955069	0.00446793	0.004286145	0.002056696	0.004455301	0.007940653	0.005228215	0.003837256
809.230	0	0.09562104	0.1242481	0.1287831	0.1421622	1.263897	1.760114	0.2236062	0.4977135	0.1287146	0.1765942	0.1836595	0.1591511	0.2114807	0.2990324	0.440234	0.4464526	0.2881242	0.4500414	0.5027111	0.3426878	2.142598	2.940567	2.821226	2.006995
809.230	0	0.05635702	0.06361573	0.1161469	0.1384467	0.2340357	0.4392627	4.18748	2.627397	0.07726536	0.05774283	0.2730381	0.1541232	1.911028	1.56086	1.105126	0.9961216	0.09174597	0.09028072	0.1227404	0.08472936	0.245297	0.6668838	0.6482629	0.2896129
809.328	0	0.1134535	0.1213616	0.08566715	0.04992791	0.02515467	0.03164634	0.05049456	0.03366883	0.08850931	0.08235971	0.07048755	0.05781614	0.0307105	0.03389041	0.03138068	0.01707058	0.1000303	0.1003896	0.09672839	0.05263099	0.0291716	0.03208434	0.02626339	0.01358687
809.329	0	0.01811344	0.01558767	0.02557403	0.02179892	0.01311081	0.01302146	0.0404494	0.02783129	0.02898965	0.01959255	0.02298215	0.01819775	0.02240907	0.02203829	0.01659064	0.01205085	0.0169346	0.01766312	0.016948	0.01202892	0.01354858	0.01369916	0.01495797	0.008969197
809.330	0	0.07241272	0.1244399	0.1365571	0.1222824	1.230022	1.736889	0.2254332	0.4723674	0.1399982	0.191269	0.1889447	0.1410758	0.1962293	0.304354	0.4036628	0.3992691	0.2973351	0.4477454	0.4642888	0.3521847	2.195662	2.96134	2.776405	2.016891
809.331	0	0.06223894	0.09042541	0.1309583	0.1150658	0.2017857	0.5335664	4.206835	2.63188	0.0651536	0.09718482	0.2788915	0.1849747	1.882836	1.598513	0.8990081	0.9151527	0.1010703	0.1103712	0.1002704	0.07589819	0.2319755	0.6659803	0.7028338	0.2931289
809.428	0	0.1277939	0.1394828	0.09947796	0.05085389	0.02640352	0.02899629	0.0466823	0.03910254	0.1047996	0.1084987	0.08460082	0.0506562	0.03238068	0.03383423	0.02817675	0.02208936	0.1266414	0.1182127	0.09320655	0.0482023	0.02849561	0.03171771	0.02939224	0.01809022
809.429	0	0.03207269	0.02924001	0.03900982	0.03469896	0.01894765	0.02075887	0.04458209	0.03237995	0.04439011	0.03169721	0.03725944	0.03083661	0.02751483	0.02691083	0.0200796	0.01725144	0.03053333	0.0316115	0.02921356	0.02239106	0.01680731	0.0201074	0.01781099	0.01271019
809.430	0	0.06529891	0.09750502	0.1242335	0.1183751	1.186016	1.707473	0.251195	0.4374758	0.1502515	0.2290077	0.1929008	0.1352868	0.1898932	0.2999668	0.3566454	0.3615297	0.2877009	0.4400327	0.46043	0.3443872	2.234008	2.963439	2.729284	2.037073
809.430	0	0.06690391	0.1001234	0.1180318	0.1100221	0.08448573	0.6031528	4.226609	2.654288	0.09400869	0.1019009	0.2770002	0.1478906	1.808326	1.578836	0.683366	0.8751052	0.07787604	0.1016335	0.1116801	0.09295348	0.2175144	0.6635872	0.7427923	0.3826662
809.528	0	0.1428332	0.153416	0.1066277	0.04874388	0.02655002	0.02786219	0.0468859	0.04062473	0.1175355	0.1232271	0.09384074	0.05352681	0.03694239	0.03606448	0.03138537	0.02461111	0.1500843	0.1375633	0.09265131	0.04203424	0.02926423	0.03458564	0.02591631	0.0157028
809.529	0	0.02094555	0.01785839	0.02647211	0.02345024	0.01306394	0.0153791	0.03789287	0.02667021	0.03144523	0.02044073	0.02479888	0.0202649	0.02163633	0.02013746	0.01421931	0.01454765	0.0194775	0.02051861	0.01827275	0.01453626	0.0114429	0.01502411	0.01345543	0.01091274
809.530	0	0.04191561	0.09560566	0.1302107	0.1296719	1.162554	1.706024	0.2945517	0.4253702	0.1387872	0.2371512	0.1781879	0.1311255	0.2112166	0.3047505	0.3572643	0.3213504	0.3079736	0.4236862	0.4566046	0.3536127	2.306504	3.010054	2.710289	2.043909
809.530	0	0.05945028	0.08433767	0.1236656	0.1354991	0.09570099	0.7180375	4.224257	2.618199	0.1158161	0.09980141	0.2755703	0.161375	1.724745	1.546575	0.5388049	0.8633186	0.07905241	0.1166224	0.1027556	0.07037313	0.1848144	0.6963823	0.7519849	0.415062
809.628	0	0.111962	0.1190238	0.07973215	0.03396642	0.023425	0.0235104	0.04155307	0.02900146	0.09322872	0.09500141	0.06832733	0.0358834	0.03555761	0.03126521	0.01994133	0.01403015	0.116148	0.1052555	0.06733128	0.03143428	0.02715225	0.02987743	0.01993741	0.008632259
809.629	0	0.003414376	0.001153568	0.00641104	0.005621493	0.003043876	0.004726089	0.03159824	0.02037977	0.009214321	0.0045828	0.005627249	0.004388665	0.01315294	0.01202104	0.005569711	0.007044971	0.003950338	0.004136792	0.002794293	0.002008121	0.004212056	0.008809394	0.007062114	0.004525548
809.630	0	0.04818356	0.08665686	0.1028556	0.1330901	1.185941	1.739375	0.2751078	0.3867522	0.1159253	0.2297824	0.1246379	0.09452265	0.2498838	0.3321878	0.375705	0.3013683	0.334396	0.4347799	0.458384	0.4066159	2.438419	3.14021	2.705383	2.102846
809.630	0	0.05629013	0.04271785	0.1130164	0.1307296	0.1440991	0.7612047	4.227332	2.564782	0.07373093	0.1103914	0.2463924	0.1663946	1.652607	1.411947	0.5412775	0.8829353	0.09365314	0.1063254	0.1182026	0.06228174	0.1575199	0.7265891	0.7045584	0.490945
809.728	0	0.1023299	0.0992215	0.06346415	0.04027294	0.02085317	0.01985257	0.04506211	0.03283488	0.07778167	0.0769762	0.06161757	0.0377716	0.03027098	0.02827147	0.0200569	0.01486849	0.09756958	0.08620525	0.0531233	0.03487895	0.02451344	0.02678107	0.02255223	0.01306624
809.729	0	0.003155113	0.001245979	0.006001779	0.005012459	0.003139676	0.003977269	0.03171983	0.02004361	0.008671842	0.004498009	0.005321385	0.004333986	0.01306293	0.01076922	0.005767362	0.006678763	0.004332427	0.003900833	0.002121669	0.002017663	0.004755224	0.008876525	0.006996634	0.004886139
809.730	0	0.07030279	0.08630889	0.1034333	0.1190735	1.174425	1.728781	0.3010935	0.3283564	0.1348418	0.2255191	0.12261	0.107441	0.2649823	0.3414085	0.3595828	0.2622838	0.3442457	0.4563046	0.4537168	0.4047502	2.51055	3.158547	2.610444	2.111054
809.730	0	0.05518407	0.07860978	0.1233121	0.1158793	0.1300207	0.7488747	4.226249	2.537366	0.09426001	0.1082201	0.2604887	0.1759062	1.581754	1.213953	0.5846046	0.8566933	0.08375024	0.1330601	0.1059455	0.07773097	0.19841	0.7336554	0.6397503	0.5894644
809.828	0	0.1379163	0.1265489	0.09640163	0.08644099	0.02784857	0.02657538	0.05279203	0.03962022	0.1055979	0.1032249	0.09610441	0.07543813	0.03189858	0.03341839	0.02447915	0.02576019	0.1243329	0.1115285	0.07887162	0.07604491	0.0322188	0.03307526	0.03357191	0.02364077
809.829	0	0.003487069	0.002262986	0.007132012	0.006515169	0.003428672	0.003159512	0.03200058	0.02023446	0.01069203	0.006337955	0.007340382	0.005469665	0.0136654	0.009959171	0.005966603	0.00626197	0.004779665	0.004020681	0.001530477	0.00241316	0.005220009	0.008208172	0.006871982	0.005268246
809.830	0	0.07725541	0.05356693	0.1036946	0.1092152	1.14949	1.724235	0.3020596	0.2533359	0.1475152	0.2278834	0.1183405	0.09630366	0.2813432	0.3296237	0.3484019	0.2480096	0.3676143	0.4656142	0.4466131	0.4312735	2.583965	3.179547	2.547467	2.162234
809.830	0	0.0475505	0.1161392	0.1206527	0.09001591	0.1098079	0.6369693	4.225636	2.565111	0.08853421	0.1123196	0.2710998	0.1556461	1.585516	1.070138	0.6283617	0.7951834	0.07796508	0.1052084	0.1289439	0.0637022	0.2513755	0.6268784	0.6158342	0.63113
809.928	0	0.1125184	0.1004212	0.08016466	0.07761153	0.02952316	0.02855943	0.05708145	0.04421998	0.08445245	0.08185077	0.08159721	0.06773021	0.0377653	0.03398814	0.03292504	0.02880783	0.09828274	0.08969356	0.06698079	0.06745373	0.03021559	0.03110157	0.03160747	0.02754086
809.929	0	0.00418637	0.003074072	0.00942194	0.0081912	0.003653512	0.001875381	0.03199297	0.02031495	0.01350207	0.009094418	0.009036156	0.006894526	0.01433542	0.009467512	0.005913142	0.00592214	0.005315735	0.003887622	0.001295111	0.00287106	0.005576642	0.007756998	0.006485387	0.005409697
809.930	0	0.0833361	0.05232116	0.114488	0.1057871	1.110448	1.673552	0.3618655	0.1887549	0.164166	0.2219978	0.1586322	0.1031235	0.2782672	0.2905999	0.3345837	0.2391274	0.3787665	0.4788105	0.4541774	0.4146142	2.631653	3.148546	2.444616	2.143894
809.930	0	0.0659069	0.1145527	0.1259615	0.08709289	0.08517468	0.4777825	4.211419	2.586176	0.09509152	0.09942241	0.2675646	0.1767949	1.65329	1.002912	0.6527372	0.7272932	0.08387912	0.1017281	0.08778343	0.08948607	0.2971363	0.5757771	0.5588992	0.6334515
810.028	0	0.06311728	0.05366503	0.03789778	0.03817497	0.02126794	0.02049362	0.0456725	0.03310006	0.04259981	0.04047645	0.04027551	0.03224685	0.03201211	0.02453838	0.02243394	0.02018563	0.052839	0.04542127	0.02842803	0.03369005	0.02171934	0.02060528	0.02318944	0.01975695
810.029	0	0.00423098	0.003720522	0.009753743	0.008906476	0.003636624	0.002446762	0.0318473	0.02035587	0.01443127	0.01027443	0.00969802	0.007563536	0.01517456	0.009516701	0.00590795	0.005700111	0.005378555	0.003876805	0.001697246	0.002784384	0.005975114	0.007274962	0.005970263	0.005147915
810.030	0	0.102241	0.06112687	0.1200208	0.08658601	1.07982	1.617315	0.4017072	0.1369897	0.1774344	0.2225887	0.1897446	0.1141384	0.2744485	0.2707131	0.381438	0.2351375	0.3735086	0.46037	0.4305302	0.4039487	2.653499	3.076742	2.328071	2.090859
810.030	0	0.07520664	0.06829619	0.1255236	0.07811994	0.1262038	0.3511927	4.174377	2.609656	0.0982642	0.06769097	0.2659515	0.1737319	1.765683	1.095332	0.6432488	0.6626662	0.08415354	0.1242804	0.1090493	0.08235225	0.3335944	0.5544161	0.504858	0.5626271
810.128	0	0.04111774	0.03299213	0.01899774	0.01991924	0.01205526	0.01579468	0.04451636	0.03238555	0.02034214	0.02136171	0.0218062	0.01491503	0.02189944	0.02447453	0.01967177	0.01456692	0.03113124	0.02768214	0.0247528	0.01758274	0.01483552	0.01858185	0.01256042	0.01343074
810.129	0	0.004639777	0.004751699	0.009752455	0.009329996	0.004205151	0.004157885	0.03190134	0.02076287	0.01452	0.01080225	0.01047007	0.008200918	0.01594224	0.01066679	0.006516424	0.006104651	0.005004992	0.004733628	0.003003285	0.002981581	0.006312134	0.007266913	0.005971267	0.004917963
810.130	0	0.1021356	0.05153973	0.1035677	0.06089671	1.069836	1.62938	0.420068	0.116745	0.1841419	0.2049402	0.1944067	0.1139461	0.2667927	0.2802202	0.4361745	0.2393147	0.3847336	0.4446653	0.4171561	0.4118171	2.689468	3.0532	2.237915	2.067554
810.130	0	0.09101689	0.09094158	0.1311077	0.08982628	0.2124458	0.3098562	4.13583	2.699994	0.08733197	0.08197514	0.2734727	0.1915096	1.899539	1.337282	0.6916647	0.6315795	0.09996838	0.08955682	0.1014927	0.06908981	0.3648352	0.5492035	0.5068555	0.4579355
810.228	0	0.08516122	0.06491747	0.05812031	0.05534428	0.02464642	0.02311895	0.04885719	0.04130611	0.05527832	0.0572558	0.05814323	0.0523016	0.03696981	0.03375048	0.02765949	0.02236649	0.07374041	0.06588548	0.06720076	0.04752702	0.02732676	0.02674154	0.02872896	0.0194281
810.229	0	0.02069603	0.02082356	0.02550369	0.02428716	0.01200034	0.01202613	0.03841982	0.026817	0.03054217	0.02695518	0.02570278	0.02088531	0.02024208	0.01653898	0.0102853	0.0102618	0.01994365	0.02026812	0.01892542	0.01464311	0.01261022	0.01336066	0.01033473	0.008112451
810.229	0	0.09225773	0.05980518	0.07793916	0.05022547	1.049297	1.691215	0.4231908	0.1637465	0.1736693	0.1934845	0.2230222	0.125873	0.2704888	0.2656166	0.4792833	0.2642376	0.3907168	0.4328733	0.4166415	0.4079949	2.759941	3.066582	2.211419	2.074487
810.230	0	0.08408946	0.08179054	0.1438184	0.1130515	0.2715623	0.3025543	4.152913	2.859039	0.0675886	0.08788257	0.2617385	0.1924933	2.004989	1.629166	0.7945581	0.638778	0.07282728	0.08923329	0.1184776	0.07062001	0.3781229	0.5686402	0.492129	0.3309921
810.328	0	0.1151762	0.09289097	0.08883449	0.08341312	0.02751688	0.02875417	0.05344576	0.04451006	0.08491606	0.08689722	0.08774655	0.07794916	0.03825976	0.03642257	0.03046205	0.02720484	0.1040195	0.09794783	0.0971182	0.07180615	0.0346015	0.03567768	0.03249193	0.02294987
810.329	0	0.08083754	0.07952718	0.08639311	0.08203322	0.03029644	0.02692798	0.04746285	0.05124764	0.09456574	0.0893031	0.08775901	0.07445002	0.04424918	0.0426376	0.03374699	0.02387208	0.08316101	0.08312319	0.08132623	0.06405218	0.03166367	0.02984741	0.03110084	0.02398583
810.330	0	0.08045909	0.0487265	0.07707903	0.07208793	1.024682	1.72565	0.4542688	0.1713343	0.1634155	0.1906247	0.2157314	0.1409669	0.2796651	0.2382147	0.5122219	0.2870007	0.402719	0.4338877	0.4407871	0.3845322	2.785402	3.032968	2.211217	2.056266
810.330	0	0.07933784	0.07817066	0.1188219	0.1052738	0.3020465	0.3160938	4.173465	2.945768	0.06976524	0.05968231	0.2596834	0.1781635	2.010001	1.853017	0.9308708	0.5768201	0.1100449	0.07263503	0.1049219	0.06048112	0.3970191	0.5718278	0.4168611	0.2007093
810.428	0	0.08145432	0.06525555	0.06145471	0.05666686	0.02600016	0.02717232	0.053023	0.0404156	0.05928275	0.05976772	0.06142733	0.05384814	0.03479909	0.03459058	0.0287416	0.02453654	0.07277692	0.06827699	0.06827731	0.05021229	0.03143499	0.03155107	0.02627476	0.02011981
810.429	0	0.09816214	0.09719544	0.1036443	0.09748544	0.0215964	0.02809202	0.04891479	0.04639825	0.111053	0.1060029	0.1050331	0.08923882	0.03846284	0.03831524	0.03289532	0.02434889	0.09846725	0.09870648	0.09502945	0.07559579	0.02681127	0.0293932	0.02724415	0.02243447
810.430	0	0.07852364	0.04592271	0.08371589	0.08311207	1.021595	1.72151	0.4760271	0.1442735	0.164041	0.1924401	0.2032957	0.1554057	0.2768001	0.2301532	0.4878617	0.283054	0.4064712	0.4244967	0.4353025	0.3578611	2.809404	2.948108	2.213386	2.004853
810.430	0	0.08493201	0.07291523	0.1300796	0.1234667	0.2940405	0.3782917	4.15462	2.916487	0.06860835	0.0855618	0.2346484	0.1814494	1.933974	1.956651	1.130678	0.5498626	0.07003825	0.09607778	0.1060274	0.04430484	0.4232413	0.6126	0.3280387	0.1972142
810.528	0	0.03197692	0.02284588	0.01793332	0.01536828	0.009746382	0.01123398	0.03751139	0.02529408	0.01636433	0.01619309	0.01845964	0.01478757	0.01964487	0.02024297	0.01445576	0.01102936	0.02566004	0.02225344	0.0236781	0.01524185	0.0133027	0.01468208	0.008898203	0.008798837
810.529	0	0.113903	0.1121919	0.1172341	0.1087825	0.04288357	0.05018744	0.06969495	0.06158132	0.1234952	0.118749	0.1185586	0.101479	0.0418406	0.0444006	0.04733536	0.03412908	0.1029083	0.1018371	0.09910678	0.07931033	0.02716478	0.03367915	0.03006104	0.02576475
810.530	0	0.08215544	0.0589187	0.1080206	0.08812103	1.039414	1.709817	0.5052354	0.09302966	0.1635452	0.1930455	0.2120228	0.1457395	0.2921132	0.2408931	0.4729811	0.3029884	0.4008732	0.3938356	0.4226239	0.337508	2.788616	2.849444	2.243053	1.956976
810.530	0	0.1192504	0.1636845	0.1661367	0.09224749	0.2362524	0.441705	4.105775	2.858868	0.0735762	0.07295977	0.2666256	0.1596511	1.822428	1.960555	1.279296	0.6187754	0.08383066	0.08419081	0.06907704	0.07245605	0.4621508	0.6429926	0.2109308	0.3225407
810.628	0	0.02543971	0.01750148	0.0103245	0.008898424	0.006403888	0.00954677	0.03549792	0.02440854	0.008956873	0.008987361	0.01074831	0.008135408	0.01732774	0.01807066	0.01249034	0.01017999	0.01791224	0.01460774	0.01735945	0.009695503	0.01051078	0.01284139	0.006521911	0.008160235
810.629	0	0.1269745	0.1249434	0.1296493	0.1206793	0.0419696	0.04794975	0.07281938	0.06092619	0.1356287	0.1301126	0.1306022	0.111882	0.03870316	0.04205216	0.0450015	0.03448557	0.1174847	0.1153087	0.110098	0.08715033	0.02875639	0.03138662	0.02570059	0.02054833
810.630	0	0.1075703	0.07015775	0.09243507	0.09893092	1.064288	1.685429	0.5314228	0.1301643	0.1820095	0.1831315	0.204011	0.1476279	0.2993722	0.2379888	0.4504171	0.330351	0.3783744	0.3881685	0.4135578	0.3358306	2.73158	2.790089	2.314897	1.945908
810.630	0	0.1349663	0.1459753	0.1506183	0.1023087	0.2176477	0.4955613	4.125581	2.785057	0.09740524	0.1120774	0.2662669	0.1600351	1.67243	1.893657	1.455167	0.7973333	0.09998099	0.07659763	0.07369598	0.08754112	0.4618599	0.6117879	0.2471441	0.4574471
810.728	1	0.02516982	0.01732834	0.007807074	0.006835058	0.004661697	0.006971986	0.03449454	0.02308855	0.007127981	0.006860122	0.008212854	0.006014892	0.01500856	0.01599884	0.01292342	0.009403492	0.01606874	0.01207783	0.01608784	0.008291428	0.008196312	0.01064747	0.006568882	0.007356166
810.729	1	0.1268171	0.1243464	0.1297815	0.1212997	0.04055642	0.04633118	0.07109254	0.06070788	0.1367119	0.1293694	0.1307762	0.1119083	0.03977354	0.04173717	0.04534563	0.03430357	0.11947	0.1175586	0.1119937	0.08876275	0.03579511	0.03456082	0.03459568	0.02189671
810.730	1	0.1017924	0.09476931	0.08613889	0.09936461	1.087706	1.699548	0.5291732	0.2119013	0.1692001	0.182572	0.1854732	0.168676	0.2722547	0.2590463	0.457484	0.3633997	0.3741043	0.3894005	0.4252295	0.3507769	2.68987	2.75553	2.402089	1.983407
810.730	1	0.1160711	0.09860051	0.11352	0.07675535	0.2538418	0.4811979	4.176853	2.716039	0.1167315	0.08426267	0.2785045	0.1780514	1.506096	1.737781	1.597012	0.9475869	0.08626998	0.07899145	0.0838525	0.08686936	0.3661212	0.5332389	0.3837385	0.5695542
810.828	1	0.01426992	0.009102733	0.002291702	0.002086738	0.00350481	0.003523116	0.03151703	0.02025981	0.002939607	0.00185168	0.003987217	0.001961454	0.01211256	0.01206509	0.01239451	0.007827134	0.008344427	0.005185177	0.008876629	0.003398164	0.005509264	0.006334585	0.005485455	0.005211071
810.829	1	0.09609501	0.09406064	0.09987878	0.09357808	0.03584525	0.03700421	0.06477329	0.05245271	0.1058208	0.097978	0.09969405	0.08503617	0.03919456	0.03903654	0.04003673	0.03281318	0.09113069	0.0901596	0.08550136	0.06769281	0.03903018	0.03739988	0.03930427	0.02398558
810.830	1	0.0927222	0.08470713	0.05311935	0.06978513	1.111768	1.740933	0.5340556	0.3122991	0.1706616	0.1719871	0.1673619	0.1789976	0.2511966	0.2229824	0.436933	0.3934359	0.3858965	0.385139	0.4535096	0.3484509	2.639389	2.752227	2.454537	1.967032
810.830	1	0.1168237	0.07048196	0.1238496	0.0925776	0.2879895	0.4674275	4.179752	2.647856	0.1068997	0.09275374	0.2642694	0.2043208	1.429929	1.519157	1.68358	1.07027	0.0635806	0.08396974	0.09555646	0.09069964	0.2973336	0.4868178	0.4788356	0.6232235
810.928	1	0.007498173	0.004697692	0.001489804	0.001733737	0.003499522	0.002686299	0.03118341	0.02002493	0.002161457	0.001535244	0.002875363	0.001890885	0.01229494	0.01023393	0.0120045	0.008102802	0.004828299	0.002734189	0.004942647	0.002036351	0.004990816	0.0057848	0.005700939	0.005104996
810.929	1	0.04213471	0.04110122	0.04613065	0.04343172	0.02251612	0.02442049	0.05201468	0.0404118	0.05110925	0.04488227	0.04615499	0.03911422	0.03006722	0.02826389	0.03044326	0.02284663	0.04148301	0.04148929	0.03881669	0.03065922	0.02687568	0.02709858	0.02640749	0.01822069
810.929	1	0.07163417	0.09782314	0.06817443	0.1017978	1.122713	1.767974	0.5465005	0.4327631	0.1699993	0.1792476	0.1767197	0.1724967	0.2353417	0.1604691	0.4388128	0.4182859	0.3783642	0.3893728	0.4687846	0.3703726	2.597239	2.751282	2.525431	1.97049
810.930	1	0.1087414	0.07118865	0.09016336	0.1423105	0.2820057	0.411119	4.163157	2.642774	0.1352909	0.07977037	0.2483359	0.2224051	1.44559	1.2782	1.638038	1.161205	0.07176434	0.1235255	0.1221193	0.09994853	0.2399992	0.4054583	0.5034828	0.6527021
811.028	1	0.005936972	0.003978641	0.0006862488	0.001372929	0.003160696	0.001751265	0.03092484	0.02026857	0.001924205	0.001464693	0.002835214	0.001831709	0.01317651	0.008683984	0.01137384	0.00843123	0.004494016	0.002018228	0.00370002	0.001687105	0.004961936	0.005532065	0.005666605	0.004990445
811.029	1	0.01456668	0.01301816	0.01844461	0.01785691	0.01267254	0.01038732	0.04064694	0.02926499	0.02255323	0.01708937	0.01806307	0.01440382	0.01993075	0.01637512	0.01753175	0.01442777	0.01470702	0.01485006	0.01299361	0.01042543	0.01523721	0.01382249	0.01439556	0.009864063
811.029	1	0.07413634	0.09798278	0.08442155	0.104499	1.153435	1.773713	0.5294851	0.5686357	0.1707544	0.1851465	0.1886382	0.2073303	0.2353846	0.1486359	0.4348853	0.4409902	0.3796674	0.3998258	0.4610827	0.3780541	2.54335	2.746961	2.575088	1.947115
811.030	1	0.1130132	0.09676127	0.08300235	0.136479	0.2226139	0.3275549	4.127078	2.638832	0.1256169	0.08003322	0.2572433	0.1714588	1.564671	1.122142	1.55398	1.193079	0.06213612	0.1026274	0.07104321	0.09020734	0.2349948	0.3659887	0.4929664	0.6597361
811.128	1	0.007014868	0.004694487	0.0005318913	0.001143379	0.002796206	0.001836705	0.03149593	0.02093342	0.001892449	0.001423788	0.002485894	0.002223823	0.01412034	0.008322402	0.01102813	0.008523255	0.005329593	0.002672613	0.003762118	0.00174126	0.005067923	0.005269704	0.00557193	0.005167983
811.129	1	0.005490267	0.002399585	0.009421804	0.00922253	0.003973894	0.002645535	0.03220076	0.02147748	0.01405419	0.008260555	0.008930939	0.006154061	0.01464264	0.008791646	0.01105656	0.0087768	0.004606353	0.004402996	0.002797881	0.003001734	0.005259225	0.00563322	0.006040832	0.005378487
811.130	1	0.07978761	0.09622587	0.09043931	0.09929689	1.1699	1.786719	0.4748385	0.6381727	0.1491489	0.1641713	0.1747873	0.234902	0.2292582	0.154719	0.4303698	0.4701828	0.3690359	0.3975791	0.4873159	0.3839941	2.483474	2.770764	2.668126	1.965172
811.130	1	0.09337988	0.08202849	0.0713846	0.1342293	0.1806716	0.2730722	4.197103	2.714221	0.08287203	0.06859015	0.2422934	0.1710232	1.686386	1.145632	1.494019	1.223604	0.058407	0.1195114	0.1031968	0.08385112	0.2536704	0.3536822	0.4823783	0.6502271
811.228	1	0.008064674	0.005500914	0.000899654	0.001210981	0.002433139	0.002457675	0.03196691	0.02110874	0.001898361	0.001995461	0.00230034	0.002225277	0.01453335	0.008658664	0.01068384	0.008685421	0.005989488	0.00335118	0.003939665	0.002161347	0.005232416	0.006165059	0.005875953	0.004736242
811.229	1	0.005199004	0.001107664	0.009456551	0.008933824	0.003805034	0.003340808	0.03243892	0.02163147	0.01403052	0.008454314	0.008521945	0.006019267	0.01504585	0.009096324	0.01084989	0.00890366	0.003837424	0.004021854	0.002887338	0.002617061	0.005185681	0.006355741	0.006209548	0.005014951
811.229	1	0.08806626	0.07563148	0.10231	0.09768582	1.170971	1.80794	0.4127389	0.6676377	0.1334968	0.1730797	0.1505211	0.2606871	0.2148767	0.1725389	0.4365054	0.5364067	0.3510911	0.3991863	0.4966886	0.3918328	2.390479	2.788215	2.717569	1.957779
811.230	1	0.05172047	0.09657917	0.1043313	0.1206915	0.1689348	0.2592912	4.285446	2.753174	0.09575035	0.09824862	0.2800005	0.1714744	1.792071	1.252583	1.429122	1.218904	0.04022281	0.0946802	0.09289528	0.09357408	0.3120349	0.4587001	0.5243642	0.6066502
811.328	1	0.007799097	0.00504541	0.0007676447	0.0007798555	0.002663756	0.00341312	0.03193191	0.02117019	0.002199255	0.002089896	0.001883996	0.002274012	0.01483452	0.009539856	0.01002062	0.008629498	0.005672563	0.003778227	0.003616522	0.002288394	0.005217589	0.006685375	0.006091552	0.004132687
811.329	1	0.004767999	0.00154134	0.008581215	0.007810072	0.003805347	0.004220981	0.03258339	0.02182364	0.01255929	0.008759487	0.007586025	0.005597722	0.01528566	0.009867688	0.01032947	0.008684084	0.003457298	0.003782413	0.002879962	0.002292228	0.005143515	0.006871709	0.006620878	0.004191149
811.329	1	0.1056444	0.07174648	0.1222636	0.09557445	1.178384	1.847032	0.3701645	0.6638933	0.121778	0.1844525	0.1104421	0.2843723	0.2222353	0.2111043	0.4293238	0.5877737	0.3424108	0.3984984	0.5032253	0.3923366	2.279848	2.816473	2.746314	1.951721
811.330	1	0.0618727	0.1040376	0.1138238	0.09683383	0.1789807	0.2296285	4.284983	2.757206	0.09104446	0.08069176	0.2696362	0.1759491	1.865792	1.361363	1.306857	1.190278	0.04461293	0.09993646	0.09341506	0.08273908	0.3460352	0.5233417	0.5776386	0.4695443
811.428	1	0.005971007	0.004428796	0.0008963057	0.0006788107	0.002694326	0.00455003	0.03182559	0.02067115	0.001809789	0.002067796	0.002569555	0.001715681	0.01471934	0.01029402	0.009199887	0.008154367	0.004576937	0.004003593	0.002961456	0.001832728	0.005201219	0.006983069	0.006514363	0.003488318
811.429	1	0.004775134	0.003010615	0.008535922	0.007912749	0.003745424	0.005384258	0.03242838	0.0212974	0.01285509	0.009904339	0.008122333	0.005618397	0.01533666	0.01074651	0.009487275	0.008373108	0.003868381	0.00369094	0.002877612	0.002397672	0.005321774	0.007138463	0.006789511	0.003525276
811.429	1	0.08243158	0.07796448	0.1455928	0.1135092	1.164059	1.851102	0.3500704	0.6265077	0.09823407	0.2015303	0.1022031	0.2946434	0.2370175	0.2597466	0.4184872	0.6178032	0.3424108	0.4226376	0.5101344	0.4046127	2.185907	2.806314	2.738724	1.942596
811.430	1	0.06814896	0.08861511	0.1068302	0.1155422	0.1413834	0.2906841	4.242475	2.687254	0.05994808	0.06497145	0.2705521	0.1396412	1.889207	1.444503	1.158789	1.124106	0.06918229	0.09922187	0.09576293	0.07379131	0.3588554	0.5582427	0.661571	0.3225381
811.528	1	0.005739312	0.004772183	0.001614741	0.0008294103	0.002553989	0.005424153	0.03184345	0.02024342	0.001849689	0.002255411	0.003300214	0.001474029	0.01421656	0.01074042	0.007978098	0.007719008	0.004422125	0.004290432	0.003051823	0.002243621	0.00511731	0.006931303	0.006586288	0.003356729
811.529	1	0.02105912	0.01955403	0.02360586	0.023374	0.01288218	0.01559193	0.03960733	0.02908467	0.03084928	0.02685877	0.02365188	0.01967745	0.02389465	0.01804271	0.01694806	0.01212511	0.01852325	0.01855306	0.01820677	0.01329936	0.01300241	0.01540974	0.01112267	0.008509089
811.530	1	0.06328773	0.0785064	0.1628991	0.09249786	1.149281	1.832254	0.3494116	0.5850668	0.09670524	0.2205811	0.08418121	0.2963106	0.2507306	0.3210464	0.4049775	0.6458352	0.3211489	0.4177615	0.5016051	0.3795691	2.111306	2.828996	2.723873	1.896764
811.530	1	0.07533316	0.07659218	0.09256655	0.1279438	0.09377599	0.4154147	4.231809	2.675895	0.07872995	0.07667354	0.2707952	0.1606422	1.850757	1.502875	0.9550483	1.06558	0.07954333	0.08583765	0.09933854	0.1145025	0.3653074	0.5363497	0.7320042	0.2429335
811.627	1	0.009683937	0.008135245	0.003129234	0.00181938	0.002649108	0.006049957	0.03205996	0.02051044	0.002928264	0.002928754	0.004380626	0.002677122	0.01399963	0.01157097	0.007000621	0.007472839	0.006824891	0.00740959	0.005756593	0.003757602	0.00524755	0.007157822	0.006541427	0.003455191
811.627	1	0.03847008	0.03776059	0.04003458	0.0392091	0.02156993	0.02305777	0.04531347	0.03855923	0.04772786	0.0448312	0.04095622	0.03542576	0.02814372	0.03078768	0.02064153	0.02360913	0.03629343	0.03517147	0.03455905	0.02649999	0.02145395	0.02395653	0.02195076	0.0163973
811.627	1	0.06099348	0.06859407	0.1586605	0.1161524	1.163706	1.847599	0.3567033	0.5016917	0.09357591	0.2150153	0.1147825	0.2794477	0.2452328	0.35729	0.4344051	0.6733096	0.2895451	0.4017855	0.5287474	0.3529759	2.03449	2.880236	2.771317	1.898158
811.628	1	0.06612298	0.07534455	0.1207154	0.1133642	0.1540507	0.5495922	4.253511	2.710184	0.08468723	0.09955112	0.2919877	0.1385101	1.818366	1.558295	0.7892923	1.017524	0.07314928	0.1083719	0.08964	0.1153556	0.3948126	0.5388223	0.7148409	0.2544533
811.728	1	0.01382606	0.01160088	0.005172778	0.003089365	0.003266218	0.006697	0.03224574	0.0206329	0.004230994	0.004038005	0.005367534	0.004062016	0.01352858	0.01215134	0.006196373	0.007313282	0.009053955	0.01013692	0.008475241	0.004753498	0.005284167	0.007439599	0.006107567	0.003809576
811.729	1	0.04560355	0.04568855	0.04664124	0.04530894	0.0210639	0.0224293	0.04596096	0.03918688	0.05328133	0.05188621	0.04850522	0.04145261	0.02878839	0.03016622	0.0211615	0.02218003	0.04375508	0.0423285	0.0407771	0.03225019	0.02122029	0.02316347	0.02133956	0.01730254
811.730	1	0.0638542	0.08608948	0.1535737	0.09848454	1.184975	1.836885	0.3738473	0.4074176	0.08512297	0.2203712	0.1343009	0.2763199	0.228369	0.3908831	0.439375	0.6773999	0.2816649	0.3944277	0.5142806	0.3419921	1.978255	2.912982	2.771612	1.878235
811.730	1	0.07929964	0.1060643	0.1024799	0.1063587	0.2430311	0.7037908	4.256701	2.726979	0.1031247	0.07739643	0.2615725	0.1673417	1.785483	1.574579	0.6199141	0.9536806	0.09007951	0.1043597	0.08302503	0.09225771	0.3916533	0.5273764	0.6899128	0.349962
811.828	1	0.02637757	0.02332467	0.01789615	0.01517242	0.009014149	0.01187463	0.03667271	0.02574779	0.01705496	0.01587467	0.01692351	0.01530863	0.01895523	0.01698232	0.01180603	0.01080025	0.02050762	0.02191421	0.0207771	0.01481813	0.009673004	0.01286957	0.009534735	0.009203232
811.829	1	0.03477033	0.03540215	0.03600478	0.03542248	0.01756527	0.01871668	0.04202644	0.03702726	0.04078718	0.04062238	0.03813293	0.03176012	0.02550648	0.02906839	0.01773686	0.02024421	0.03316265	0.03255623	0.03114663	0.0254457	0.01924067	0.01953438	0.02134956	0.01708781
811.829	1	0.05057515	0.1043064	0.1447369	0.08059217	1.163278	1.800752	0.3911067	0.3581463	0.09424336	0.2337698	0.1115223	0.2715951	0.2660353	0.402222	0.4029633	0.6439435	0.2979722	0.4207076	0.4985407	0.3124088	1.9363	2.962492	2.733336	1.852237
811.830	1	0.05313154	0.09134762	0.1231845	0.1315311	0.285402	0.8312877	4.298257	2.684164	0.08424151	0.1106409	0.2961082	0.1938986	1.656731	1.499222	0.5439978	0.9043992	0.08582531	0.09648598	0.07453048	0.06175203	0.4164645	0.5610166	0.5937662	0.4082327
811.928	1	0.05801328	0.05533845	0.04967795	0.0454852	0.01743131	0.02021525	0.04481814	0.03286386	0.04778551	0.04652048	0.04709643	0.04183699	0.02671477	0.02417136	0.0201927	0.01820848	0.05242152	0.05387552	0.05215106	0.0398102	0.02029527	0.02394609	0.01896588	0.01613641
811.929	1	0.02480284	0.02574563	0.02662789	0.02636117	0.01552109	0.01912689	0.04191722	0.02892472	0.03053507	0.03038186	0.02846093	0.02263758	0.02445868	0.02208555	0.01739615	0.01603892	0.02450552	0.02427977	0.02194556	0.01826875	0.01532291	0.01692639	0.01528712	0.01121745
811.929	1	0.06579791	0.1167052	0.1344099	0.0860714	1.138869	1.763982	0.3996086	0.3629458	0.1049224	0.232254	0.1125862	0.2836159	0.275257	0.3931784	0.3672163	0.6269998	0.3132815	0.4507963	0.4710949	0.3237589	1.926415	3.042448	2.680709	1.816623
811.930	1	0.05537011	0.05647755	0.1021033	0.132173	0.2486262	0.8786628	4.343661	2.648627	0.08409812	0.1303533	0.2495934	0.1704822	1.548948	1.401873	0.6017714	0.8546648	0.08241367	0.1288397	0.1005768	0.06197416	0.3917725	0.6461812	0.4904628	0.5219884
812.028	1	0.08358394	0.07997156	0.07420903	0.06749093	0.01873811	0.0209349	0.0459204	0.03600053	0.07108256	0.06950296	0.06913511	0.06173734	0.02857092	0.02578345	0.02353681	0.02010835	0.07633129	0.07768593	0.07657461	0.05882584	0.02441997	0.02721279	0.02497117	0.02210539
812.029	1	0.02239762	0.02340451	0.02545977	0.02449383	0.02029935	0.02256115	0.0479979	0.02838554	0.0284043	0.02770914	0.0259165	0.01988298	0.02810326	0.0202107	0.02124198	0.01849865	0.02240064	0.02187835	0.01965882	0.01680505	0.0184865	0.02217561	0.01661872	0.01159668
812.030	1	0.084198	0.1183174	0.1288551	0.07945959	1.128874	1.748584	0.4123321	0.4140755	0.1067514	0.2011375	0.1002303	0.271854	0.279119	0.3885006	0.3372314	0.6223213	0.3303622	0.4725974	0.4728973	0.3105256	1.952113	3.125943	2.671296	1.822026
812.030	1	0.04253836	0.09714339	0.09220126	0.1058385	0.1935822	0.7699422	4.371149	2.639278	0.1072916	0.08704419	0.2442901	0.1667728	1.448993	1.210167	0.6537971	0.843122	0.06279531	0.1185442	0.09181199	0.06704425	0.352578	0.6847931	0.4273456	0.6379799
812.128	1	0.07243588	0.06859255	0.06384657	0.05825625	0.01351428	0.0154608	0.04232781	0.03139311	0.05895902	0.05790814	0.05747157	0.05115962	0.02105247	0.01685114	0.01706216	0.01377081	0.0644094	0.06538032	0.06561557	0.05091688	0.01611602	0.01872104	0.01933041	0.01862822
812.129	1	0.01142535	0.01319408	0.015154	0.01462804	0.009477048	0.009562975	0.03717482	0.02337835	0.01803762	0.0169397	0.01568703	0.01018218	0.01722031	0.01318929	0.01020946	0.009809493	0.01135747	0.01064709	0.009748364	0.009194631	0.008988826	0.01275031	0.008579865	0.006889439
812.130	1	0.08722816	0.1139634	0.11585	0.07444682	1.112628	1.725742	0.4359164	0.4735435	0.1141315	0.1994352	0.1195356	0.2299715	0.2869156	0.4018892	0.337653	0.6219836	0.3365788	0.4719954	0.4796978	0.332882	1.972331	3.182386	2.655012	1.833558
812.130	1	0.05383277	0.1288674	0.08986657	0.1063128	0.1826296	0.6198477	4.351726	2.644807	0.09379517	0.1013306	0.275429	0.1604702	1.436133	1.068469	0.7348796	0.7871629	0.05459041	0.1013518	0.09461961	0.05291633	0.343416	0.6635747	0.398018	0.6503166
812.228	1	0.05222649	0.04862506	0.04495164	0.04129555	0.01449117	0.01235731	0.04224308	0.03019807	0.04289911	0.04226793	0.04194201	0.03746843	0.02285057	0.02182166	0.01627105	0.01326565	0.04615938	0.04581354	0.04643657	0.03609299	0.01572777	0.01897975	0.01747347	0.01500951
812.229	1	0.003899712	0.005789736	0.008738523	0.007614213	0.004002413	0.003085954	0.03328729	0.02061387	0.0101633	0.008676631	0.008590836	0.003307844	0.01356477	0.009292416	0.006447536	0.005973247	0.004640541	0.004140858	0.003360567	0.003633646	0.004862433	0.008605969	0.005176071	0.005467642
812.229	1	0.1073373	0.1047818	0.1217661	0.06438607	1.09393	1.680551	0.4453694	0.5356109	0.1199527	0.1819809	0.1161337	0.2091783	0.2674623	0.3712347	0.3523909	0.5523774	0.3488062	0.4614258	0.4794447	0.3343871	1.989915	3.217291	2.592481	1.838316
812.230	1	0.09318586	0.1152125	0.1112647	0.1002631	0.2390297	0.4788362	4.323778	2.662719	0.09531673	0.08439682	0.2818267	0.1871933	1.549371	1.029733	0.7408489	0.7194137	0.08119042	0.1037842	0.07817996	0.08075915	0.2908858	0.6500159	0.4118501	0.6300747
812.328	1	0.02989973	0.02631233	0.0231379	0.0212146	0.01131936	0.01178114	0.0381485	0.02901872	0.02224749	0.02231485	0.02092131	0.01993662	0.02240498	0.02072142	0.01313425	0.01150351	0.02445291	0.02258726	0.02467709	0.01876739	0.01329034	0.01457532	0.01299672	0.01192931
812.329	1	0.003319837	0.004515457	0.007646877	0.006820886	0.003830014	0.001908482	0.03279167	0.02090455	0.009098055	0.007255802	0.007115539	0.002722977	0.01433536	0.009395421	0.006477246	0.005555192	0.003778429	0.003820038	0.002834827	0.002896431	0.004445189	0.008238319	0.00532736	0.004886072
812.330	1	0.1282021	0.1091335	0.1135956	0.08876498	1.094451	1.666065	0.4610252	0.5693814	0.1247932	0.178082	0.1231318	0.1873507	0.2648728	0.3556063	0.3401653	0.4963647	0.3569326	0.4846105	0.4796102	0.341136	2.009338	3.244093	2.529785	1.846344
812.330	1	0.1071957	0.07500672	0.131618	0.09443571	0.3035642	0.35987	4.267673	2.699168	0.1032576	0.06642242	0.2639911	0.1665416	1.670135	1.113618	0.7616992	0.6413902	0.05834734	0.1155509	0.08081999	0.05654806	0.2367031	0.6532721	0.4138964	0.5538618
812.428	1	0.03243997	0.02838547	0.02479337	0.02262594	0.01246724	0.01146897	0.03907214	0.02811699	0.02412455	0.02332152	0.02218148	0.02115978	0.0239893	0.01905407	0.01470973	0.01261316	0.02696653	0.02283426	0.02596822	0.02036283	0.01475694	0.01754187	0.01238573	0.008028982
812.429	1	0.003162129	0.004271742	0.007893599	0.006970515	0.004107348	0.002514238	0.03278107	0.02159969	0.009614804	0.006202876	0.006769672	0.002890209	0.01508417	0.01009886	0.006451313	0.005253041	0.003587946	0.003191944	0.002776863	0.002718097	0.004537754	0.008046397	0.005358165	0.004325228
812.429	1	0.1211731	0.09552313	0.1232705	0.0672964	1.078016	1.662986	0.4570664	0.5496004	0.1460507	0.1842038	0.1173929	0.1773261	0.2688407	0.3231826	0.3322867	0.4545865	0.3714805	0.4768869	0.4983517	0.3386294	2.072943	3.276729	2.470932	1.881173
812.430	1	0.09113367	0.0782669	0.1654446	0.1012755	0.3380379	0.3317002	4.300916	2.792296	0.08739805	0.07745385	0.2685905	0.1792578	1.800385	1.321933	0.7610948	0.5880556	0.05389496	0.1018446	0.06443866	0.05106503	0.1913734	0.6624216	0.4045981	0.4109248
812.528	1	0.04646274	0.04131967	0.03649918	0.03410044	0.0161729	0.01571224	0.04256895	0.0317325	0.0365366	0.03522204	0.03394852	0.03214887	0.02658734	0.02252589	0.01930938	0.01554972	0.04003975	0.03340962	0.0380741	0.03060554	0.01841366	0.0217511	0.01512883	0.01135683
812.529	1	0.002995751	0.00377269	0.007900739	0.006670299	0.003979839	0.003570068	0.03289829	0.0220085	0.009602225	0.005768752	0.006424656	0.002978104	0.0153964	0.01149873	0.006949276	0.004960252	0.003290979	0.002603598	0.002433402	0.002753948	0.004610307	0.008251958	0.005395968	0.003964408
812.530	1	0.1067301	0.07877528	0.1529944	0.07606361	1.055459	1.64478	0.4720676	0.5143152	0.151998	0.1947616	0.08377731	0.1553473	0.272152	0.3111591	0.3320972	0.4213666	0.3830535	0.4855881	0.5000569	0.3464858	2.128123	3.293121	2.423943	1.907541
812.530	1	0.08358132	0.08845189	0.1081993	0.09680923	0.3205653	0.2608924	4.295062	2.873726	0.1061445	0.0780752	0.2699134	0.1941507	1.890895	1.557587	0.8644041	0.5460229	0.05952099	0.073501	0.0821755	0.06365545	0.1983429	0.6593259	0.3952871	0.3102552
812.628	1	0.06191111	0.05595838	0.05070691	0.04778411	0.01905365	0.01931425	0.04762544	0.03658623	0.05063819	0.04962787	0.04816543	0.04476429	0.03024276	0.02754555	0.02302126	0.01763181	0.054574	0.04654414	0.05326024	0.0421185	0.02020442	0.02241793	0.0223135	0.0165647
812.629	1	0.002648628	0.002894894	0.006913621	0.005954711	0.003434713	0.004224227	0.03256799	0.02245643	0.008929534	0.004912798	0.005336675	0.002980782	0.01523094	0.01312241	0.007849533	0.004737645	0.002695493	0.002491463	0.00214857	0.002294409	0.004620904	0.0081727	0.005064379	0.003323569
812.629	1	0.1009774	0.07615905	0.1481987	0.09445531	1.039337	1.64321	0.4811632	0.4905061	0.1398179	0.2038597	0.08457411	0.1495879	0.2606174	0.2958778	0.3509107	0.4226737	0.3926447	0.4533421	0.478635	0.3358187	2.171051	3.287589	2.362047	1.910238
812.630	1	0.09108065	0.1036727	0.1226254	0.1024216	0.2367018	0.203397	4.259759	2.953995	0.05644594	0.08105753	0.2472217	0.2133292	1.9464	1.794103	1.014042	0.513748	0.0483555	0.09748072	0.08175552	0.05110344	0.2033918	0.6461213	0.3221011	0.1445345
812.728	1	0.08207008	0.07727621	0.07144802	0.06761212	0.03004081	0.03100722	0.05809824	0.04489889	0.07149334	0.07120049	0.06811724	0.06264307	0.04472994	0.04112731	0.03233005	0.02508921	0.075863	0.06943883	0.07354514	0.05816889	0.03405673	0.03377347	0.03607641	0.02498892
812.729	1	0.002058462	0.001923366	0.005639159	0.005303974	0.002966644	0.004809223	0.03243274	0.02258008	0.007708045	0.004030743	0.004757075	0.002780063	0.01497578	0.01401077	0.009013336	0.004934177	0.00210937	0.00178592	0.001878359	0.001826288	0.004632987	0.008175605	0.004636373	0.003255228
812.729	1	0.09335428	0.08709115	0.1446205	0.1383938	1.022337	1.617958	0.5096358	0.4538859	0.1210295	0.1779958	0.1132196	0.154189	0.2565898	0.2770967	0.3870056	0.4160316	0.3891068	0.4476808	0.4873926	0.3621602	2.219776	3.26081	2.332473	1.948372
812.730	1	0.1144925	0.08202725	0.1358427	0.1139399	0.1908561	0.3260837	4.26217	2.976394	0.05058628	0.06026779	0.2344529	0.1999753	1.916095	1.936285	1.19182	0.5484413	0.05737054	0.06401457	0.05583644	0.05743982	0.2453591	0.6473971	0.2300276	0.1698071
812.828	1	0.09643844	0.09244262	0.08736421	0.08176673	0.03467333	0.03502791	0.05994915	0.04968701	0.08657495	0.08594066	0.08403991	0.07572268	0.04240466	0.04461652	0.04157449	0.03284541	0.09133242	0.08693103	0.08767471	0.06982511	0.04016829	0.04189766	0.03539032	0.0285459
812.829	1	0.00167154	0.001525422	0.005496967	0.005254658	0.002600823	0.005437275	0.03210198	0.02209061	0.007167286	0.004378772	0.004079117	0.002771207	0.0137609	0.01412708	0.009888047	0.00531885	0.002158117	0.001715702	0.00151317	0.00158492	0.004870056	0.007996443	0.004123415	0.003493774
812.829	1	0.09083748	0.1099929	0.1765898	0.1525115	1.014506	1.560449	0.5302032	0.4061781	0.1651011	0.167227	0.1473733	0.1296653	0.2646391	0.2918081	0.4389598	0.3713153	0.3911566	0.4310193	0.479583	0.4116885	2.287426	3.210159	2.273454	1.998833
812.830	1	0.1002042	0.1106789	0.1607362	0.091439	0.1837606	0.4433899	4.27757	2.926514	0.06719096	0.09033391	0.2380456	0.1793968	1.780353	1.931808	1.307791	0.622462	0.05612817	0.07684307	0.05621303	0.07760034	0.3033434	0.6287617	0.1192372	0.2886326
812.928	1	0.0756502	0.0735079	0.06939686	0.06486902	0.03799886	0.03735088	0.06022742	0.05260825	0.06934156	0.06907191	0.06839061	0.06076606	0.0407385	0.04640592	0.04466983	0.03538622	0.07248839	0.07040123	0.06937006	0.05570274	0.04170887	0.04350624	0.03596937	0.0314729
812.929	1	0.001982107	0.001401569	0.005710053	0.005377819	0.002941123	0.005752315	0.03198367	0.02172676	0.008266259	0.005157203	0.004450171	0.002947551	0.0126483	0.01340842	0.01043315	0.005890592	0.002367412	0.001684006	0.00121071	0.001540115	0.004952434	0.007564746	0.004256762	0.003912737
812.930	1	0.08419701	0.1474608	0.1899355	0.1643059	1.007422	1.502035	0.5199188	0.3398265	0.200344	0.1544982	0.1475429	0.1357786	0.2553226	0.2566373	0.4934719	0.364275	0.4215988	0.437626	0.4790804	0.4283388	2.338639	3.1348	2.263074	2.031451
812.930	1	0.1153879	0.131023	0.1664821	0.1090868	0.170953	0.5414084	4.245477	2.845802	0.08142747	0.0917751	0.2529432	0.193513	1.612294	1.821152	1.411648	0.7723732	0.06893103	0.08112738	0.07179961	0.09182631	0.338412	0.587748	0.2164343	0.4206957
813.028	1	0.05609174	0.05444329	0.05175442	0.04810488	0.02450766	0.02877562	0.05355739	0.03632398	0.05120831	0.05031553	0.05061662	0.04461789	0.03418845	0.03253811	0.02782927	0.02199433	0.05319341	0.05251352	0.05207554	0.04155322	0.02423959	0.02612792	0.02467818	0.02223906
813.029	1	0.002296094	0.001208086	0.006852172	0.006199457	0.003445455	0.005548719	0.03195496	0.02084495	0.01032122	0.007084181	0.005871565	0.003221402	0.01184873	0.01211523	0.01110755	0.006760484	0.002775331	0.001945853	0.001338489	0.001994898	0.004802592	0.007063076	0.004677839	0.004473785
813.029	1	0.09548575	0.1520324	0.1829994	0.1644291	1.003763	1.475428	0.4758735	0.2594043	0.2126305	0.1541772	0.1717146	0.1281291	0.246336	0.2288057	0.5288373	0.3680727	0.4151237	0.4399715	0.4692018	0.400596	2.348928	3.060364	2.279238	2.005157
813.030	1	0.1228292	0.1258241	0.1236247	0.0854915	0.2009442	0.555997	4.221915	2.718027	0.1061081	0.09828829	0.2450463	0.2210828	1.450901	1.620518	1.50103	0.907657	0.06670351	0.08066824	0.08043822	0.08888128	0.3417537	0.5239218	0.3321288	0.5127015
813.128	1	0.06265075	0.06106252	0.05803668	0.0534875	0.02658606	0.03102891	0.05547959	0.04030319	0.05748798	0.0563853	0.0562345	0.05099158	0.03656843	0.0352263	0.03518138	0.0268047	0.0595851	0.05977499	0.05838444	0.04558001	0.0295198	0.02977981	0.02955952	0.0205056
813.129	1	0.002475122	0.001588458	0.00785002	0.007920846	0.00346236	0.005203528	0.03170853	0.01997735	0.01191166	0.00966998	0.007663687	0.003697417	0.01156169	0.010643	0.01136965	0.007323377	0.00326446	0.002665893	0.001915574	0.002370438	0.004566118	0.006604654	0.0051935	0.005035162
813.130	1	0.1090799	0.1472008	0.1626795	0.1549085	1.008958	1.45007	0.4424237	0.2078128	0.211646	0.1403822	0.2054165	0.146987	0.2697389	0.1972573	0.5345617	0.381018	0.3991461	0.4370977	0.466007	0.3927025	2.333081	2.940534	2.268636	1.977119
813.130	1	0.1043337	0.07009094	0.1264393	0.104192	0.1648709	0.5386933	4.178397	2.583444	0.1155995	0.0814611	0.2669553	0.1918959	1.350535	1.382432	1.527029	1.016166	0.06676871	0.1130545	0.06316016	0.07444799	0.33443	0.5125196	0.4032018	0.5580392
813.228	1	0.1016608	0.09908395	0.09385146	0.08688158	0.02992226	0.03180302	0.05752501	0.03426842	0.09142855	0.08961578	0.08822334	0.08060318	0.03945564	0.03138008	0.02992136	0.02762153	0.09622768	0.09719948	0.09388707	0.07394087	0.03079095	0.03313359	0.03071295	0.02846542
813.229	1	0.002431218	0.001680513	0.008974146	0.008778127	0.003247148	0.004316496	0.03184698	0.02006295	0.01251017	0.01117934	0.008108717	0.003966275	0.01226804	0.009480122	0.01167127	0.007895776	0.003964308	0.002557975	0.002778532	0.002671618	0.004658862	0.006138553	0.005521932	0.005077157
813.230	1	0.1303989	0.1358307	0.1244311	0.1565833	1.056912	1.466361	0.4003054	0.1735709	0.1784617	0.1728064	0.2233731	0.1623584	0.2566153	0.1862957	0.5778051	0.3827258	0.4128926	0.4346734	0.4607005	0.3832313	2.339682	2.872191	2.273221	1.965278
813.230	1	0.102339	0.1029142	0.08847549	0.1156153	0.1287345	0.4725764	4.186707	2.563228	0.1129409	0.06953431	0.245608	0.2014205	1.389804	1.156368	1.548753	1.102487	0.08242405	0.1173002	0.08310522	0.0688741	0.3399755	0.4521274	0.4323169	0.5828568
813.328	1	0.116331	0.1126469	0.1054159	0.09744826	0.03044303	0.03145068	0.05901296	0.03861833	0.1028379	0.1002399	0.09891216	0.0898784	0.04084006	0.02912454	0.03078252	0.0284266	0.1091181	0.1101796	0.1055977	0.08230041	0.03027536	0.0325116	0.0322086	0.02816679
813.329	1	0.002775936	0.002773613	0.01203647	0.01127835	0.003764927	0.003843838	0.03279953	0.02051816	0.01651952	0.01463633	0.01065525	0.004841356	0.01359631	0.008186932	0.0114215	0.008055157	0.005229456	0.002927588	0.003205921	0.003120628	0.004677168	0.006082134	0.00533137	0.005226509
813.330	1	0.1133289	0.1446853	0.08918041	0.1529094	1.082833	1.527326	0.4413563	0.1525596	0.1594486	0.1699313	0.2598801	0.1809608	0.2635394	0.2214048	0.6203112	0.3853795	0.3947277	0.4461358	0.4860743	0.3902782	2.410572	2.884864	2.369979	1.999339
813.330	1	0.1103911	0.1261716	0.1237416	0.130616	0.1559047	0.4415273	4.251709	2.598067	0.1117808	0.07487734	0.2531139	0.1653428	1.536106	0.986933	1.502619	1.116368	0.08711338	0.09089793	0.07935395	0.08206655	0.3192378	0.4205337	0.4220714	0.6199365
813.428	1	0.090386	0.08680845	0.07807803	0.07108527	0.02248132	0.02394573	0.05291832	0.03789712	0.07568358	0.07320933	0.07213767	0.0669002	0.03368633	0.02429573	0.02603223	0.0223456	0.08213851	0.08309471	0.07889723	0.06036555	0.02183285	0.02206097	0.02401586	0.01967105
813.429	1	0.002822292	0.003275462	0.01235948	0.01155931	0.004398463	0.002694133	0.03285166	0.02019592	0.01633591	0.01440866	0.01025536	0.004200226	0.0145038	0.007562333	0.01105954	0.008066889	0.005535478	0.003275165	0.003801934	0.003283892	0.004716397	0.005965882	0.005255983	0.005421976
813.429	1	0.1159396	0.1727997	0.07941714	0.1739104	1.109713	1.508986	0.410965	0.1545353	0.1871249	0.1716731	0.2596457	0.1786499	0.2510304	0.253625	0.6521267	0.3549553	0.3710412	0.4505377	0.5432829	0.4079166	2.439211	2.825443	2.445591	2.013383
813.430	1	0.108552	0.104025	0.0910851	0.1323766	0.1850198	0.4195553	4.242337	2.607363	0.1084718	0.1156574	0.2487389	0.1884175	1.669856	0.9703906	1.432489	1.111821	0.08083558	0.08976061	0.0858952	0.05526147	0.2889198	0.3926515	0.404835	0.6180372
813.528	1	0.02604725	0.02323251	0.01665851	0.01390292	0.01312886	0.01156074	0.03761055	0.02868124	0.01665681	0.01524527	0.01425394	0.015487	0.02004684	0.01830933	0.01910886	0.01237918	0.02145769	0.02197233	0.02007136	0.01375037	0.01415139	0.01475056	0.01342052	0.007643737
813.529	1	0.001747298	0.003214063	0.007695044	0.007504669	0.003956644	0.002140106	0.03113357	0.01915429	0.01030626	0.009596829	0.006365305	0.002295676	0.01450634	0.007754247	0.009799231	0.007676188	0.004081068	0.002344472	0.002710699	0.002884881	0.005094529	0.006269077	0.004525692	0.005007945
813.529	1	0.1444452	0.1896361	0.1124913	0.1780773	1.108822	1.488431	0.3726518	0.1427134	0.1906244	0.1893658	0.2600975	0.1437799	0.2358825	0.2538093	0.653116	0.2965423	0.3402496	0.4365838	0.5417036	0.4185699	2.405606	2.716635	2.461912	2.019051
813.530	1	0.08050396	0.1054362	0.06014766	0.1225812	0.2106923	0.3569977	4.146732	2.542508	0.09641413	0.1355304	0.2346199	0.201009	1.744912	1.067151	1.283771	1.077049	0.07617805	0.09331735	0.09741717	0.07932224	0.3524743	0.4644896	0.4371229	0.544305
813.628	1	0.01095584	0.008833731	0.002362883	0.001704217	0.002917868	0.002620806	0.03072796	0.01893203	0.003717272	0.002386083	0.002503406	0.003982719	0.01418167	0.008273403	0.008997762	0.007541257	0.006845424	0.006931509	0.006107523	0.004285381	0.005252061	0.006581038	0.00429944	0.003950201
813.629	1	0.001224905	0.002669076	0.006643335	0.005767399	0.003557296	0.003172503	0.03088887	0.01884427	0.007721774	0.00766144	0.004482221	0.001966954	0.01451827	0.008410714	0.009121669	0.007626614	0.003357273	0.001932734	0.002551603	0.002426641	0.005321462	0.006671488	0.004539666	0.004307644
813.629	1	0.1545449	0.1817914	0.1347431	0.1579923	1.123777	1.490629	0.347026	0.1170946	0.2038289	0.2043353	0.2422893	0.1378894	0.2389845	0.2919182	0.5856936	0.2567928	0.324613	0.4343945	0.5511765	0.3879128	2.379729	2.64244	2.487102	1.989637
813.630	1	0.1038713	0.0982042	0.1078379	0.1342104	0.157783	0.2502268	4.146905	2.519229	0.07392438	0.07873085	0.25557	0.187159	1.803865	1.226064	1.192947	1.06827	0.0718357	0.1186519	0.106603	0.06187237	0.3387417	0.5282771	0.4882207	0.3794893
813.728	1	0.01241115	0.009248336	0.001922594	0.001864218	0.002793437	0.003775541	0.03116781	0.01905131	0.003537455	0.002444569	0.002595806	0.003425408	0.0143728	0.009657255	0.008215859	0.007283373	0.007608118	0.006528613	0.006312918	0.004601261	0.005422072	0.006847624	0.005049532	0.003590971
813.729	1	0.001177011	0.00256369	0.007281192	0.006248266	0.003263623	0.004591701	0.03160996	0.01927945	0.008320166	0.008065099	0.004618109	0.00198062	0.01468767	0.009685602	0.008475107	0.007441778	0.003525636	0.002541252	0.002761739	0.002399339	0.005270129	0.006945553	0.00520509	0.003824866
813.729	1	0.137878	0.1737357	0.1311246	0.1066666	1.176342	1.515333	0.3333927	0.1424705	0.2200774	0.2241997	0.2362273	0.1206833	0.2112009	0.2930231	0.5351044	0.2267331	0.3056323	0.4280648	0.5580013	0.3769531	2.390052	2.629601	2.52644	1.981478
813.730	1	0.06754486	0.1106857	0.1498139	0.1419537	0.1445635	0.2639159	4.188486	2.569333	0.07346553	0.08458221	0.253153	0.1605015	1.843908	1.363968	1.053894	1.047683	0.06300173	0.109801	0.09217476	0.06971392	0.3282247	0.5651058	0.6083677	0.3004046
813.828	1	0.01074984	0.007063109	0.001386304	0.001763704	0.002983342	0.005158607	0.03114416	0.01912993	0.002940847	0.002414603	0.002738669	0.003211656	0.01408007	0.0105894	0.007092418	0.006671857	0.00667981	0.004786295	0.005815618	0.003878705	0.00534308	0.006485662	0.005710614	0.003576749
813.829	1	0.001931472	0.002691884	0.007508033	0.006805299	0.003601785	0.005683774	0.03157387	0.01932681	0.009167486	0.007636038	0.005322656	0.002259902	0.01441791	0.01072919	0.007366198	0.00681775	0.003561268	0.002616139	0.002742657	0.002808543	0.005382093	0.006666137	0.006033004	0.003820528
813.829	1	0.1404323	0.1353499	0.128498	0.09831219	1.202005	1.542333	0.3526209	0.2240671	0.2072134	0.2307379	0.2262451	0.1173951	0.2058624	0.2874262	0.5150029	0.2203502	0.2976255	0.4361009	0.5492944	0.4020482	2.425991	2.59817	2.580868	1.999976
813.830	1	0.08475595	0.08179612	0.1213258	0.1057841	0.2180806	0.4509566	4.16132	2.560291	0.089268	0.1252015	0.2718064	0.1564674	1.84659	1.470478	0.8719705	0.9506912	0.08450666	0.1276595	0.1244074	0.0742677	0.3378209	0.5144754	0.6741952	0.2212376
813.928	1	0.008156033	0.005051948	0.001413065	0.001912475	0.003197046	0.006150796	0.03075064	0.01924026	0.002416761	0.002655109	0.002922011	0.002773327	0.01357071	0.01134837	0.005910703	0.00629205	0.004990827	0.003039943	0.004639037	0.0032704	0.005339316	0.006070701	0.006047742	0.003504474
813.929	1	0.001576846	0.002307614	0.007243015	0.006195688	0.003892966	0.006673334	0.03113109	0.01936105	0.008949012	0.007242434	0.005460548	0.002247988	0.01389107	0.01156626	0.006221966	0.006494714	0.003101737	0.002448293	0.003019928	0.002902751	0.005494572	0.006259409	0.006368974	0.003771051
813.929	1	0.141626	0.1131175	0.1404918	0.1080614	1.228895	1.568094	0.3648587	0.2926063	0.2135616	0.2333565	0.2379238	0.1073564	0.2027234	0.3040244	0.5029751	0.2115467	0.3006387	0.4176618	0.5294409	0.4128128	2.435639	2.568641	2.583511	1.982849
813.930	1	0.08376208	0.08351493	0.1248142	0.1420046	0.2723153	0.622814	4.133651	2.579367	0.09643322	0.1090487	0.2548721	0.142381	1.813879	1.53774	0.6722386	0.87675	0.1086094	0.1057479	0.09945608	0.0692986	0.3658074	0.444355	0.6806429	0.1943373
814.028	1	0.006910626	0.004015511	0.001421384	0.001743977	0.003535393	0.006689824	0.03079269	0.0194071	0.001937644	0.002755894	0.003087798	0.002640796	0.01295067	0.01198146	0.004940207	0.006142005	0.004403372	0.00181386	0.004559381	0.002600963	0.005521526	0.006150221	0.006118781	0.003465778
814.029	1	0.00114327	0.002411201	0.006084322	0.004866157	0.004095523	0.007213644	0.03097265	0.0194938	0.007112082	0.006038112	0.004806056	0.001904901	0.01317408	0.01201386	0.005100502	0.006236509	0.002573212	0.002388729	0.002727541	0.002698086	0.005739489	0.006295207	0.006511976	0.003649324
814.029	1	0.1560802	0.08280651	0.12959	0.09182903	1.262442	1.602481	0.343138	0.3499634	0.2057595	0.2507081	0.2421327	0.07549526	0.1954183	0.2984045	0.4888606	0.223694	0.3070045	0.4029719	0.4999258	0.4366051	2.406469	2.55559	2.554201	1.970587
814.030	1	0.06940905	0.1081791	0.08454506	0.1340739	0.3242608	0.7406155	4.153577	2.584624	0.1086546	0.1450677	0.2602322	0.1966303	1.772054	1.586849	0.5455033	0.8832435	0.1036744	0.1043222	0.1061735	0.06744099	0.399133	0.4155111	0.6539563	0.2651791
814.128	1	0.006487848	0.004274177	0.00142527	0.001363372	0.003487671	0.006740688	0.03108533	0.0196166	0.001839478	0.002555026	0.004022139	0.0025717	0.01220394	0.0119521	0.004941758	0.006402317	0.004130178	0.001581952	0.004808301	0.001923039	0.005827012	0.00614268	0.006219927	0.003540385
814.129	1	0.00124498	0.001854371	0.004937447	0.004099436	0.003898882	0.007354739	0.03119644	0.01965281	0.005973573	0.005215429	0.004444612	0.001743122	0.01236317	0.01201139	0.004931236	0.00639801	0.002154435	0.002431721	0.002367913	0.002049198	0.005991176	0.006401565	0.006427008	0.00376324
814.129	1	0.1691133	0.07874198	0.1110194	0.07135316	1.289018	1.637856	0.3292114	0.4072042	0.2053827	0.240893	0.2303697	0.07822857	0.1854381	0.3047899	0.4689803	0.2462054	0.3268384	0.4049982	0.4684524	0.4536756	2.392541	2.540675	2.517246	1.956585
814.130	1	0.09899214	0.1113124	0.1562704	0.1135811	0.2799619	0.8017905	4.192894	2.574273	0.1324303	0.1225915	0.260063	0.1940729	1.65185	1.541446	0.540562	0.895782	0.1122597	0.09494935	0.1023451	0.09727343	0.4750728	0.4352771	0.6307212	0.3573519
814.228	1	0.008315295	0.005450212	0.001791488	0.00114621	0.00288792	0.006358544	0.03171524	0.01956841	0.002059679	0.002313625	0.004597103	0.001969262	0.01178926	0.01150309	0.005304793	0.006092766	0.005007651	0.002409868	0.006207499	0.002509782	0.00591379	0.006560658	0.005996296	0.004039247
814.229	1	0.001384808	0.001194677	0.005557539	0.004372084	0.00341579	0.006929119	0.03184365	0.01975827	0.006578831	0.004564783	0.004489126	0.001714279	0.01182723	0.0117752	0.005233542	0.006222543	0.0019915	0.002375336	0.001850693	0.002028806	0.005897003	0.006754307	0.006199923	0.004138159
814.229	1	0.1619919	0.1063694	0.1223208	0.05842567	1.299758	1.707449	0.2935396	0.4392111	0.1795883	0.2277755	0.2203616	0.1042593	0.19625	0.2903494	0.439154	0.2554651	0.3398478	0.4068116	0.4610979	0.4460275	2.36635	2.591732	2.528927	1.988041
814.230	1	0.126042	0.07700291	0.1355396	0.1224168	0.2004925	0.7865465	4.25498	2.539015	0.1055595	0.1106992	0.2511026	0.1722316	1.525972	1.441706	0.6088887	0.8648012	0.08966903	0.1084005	0.1216312	0.1092178	0.4794459	0.509126	0.5735367	0.4908085
814.328	1	0.009289871	0.006595	0.002719985	0.001507187	0.002657763	0.005701541	0.03166571	0.01922054	0.002575789	0.00192283	0.004874639	0.001835793	0.01128498	0.01076178	0.005516072	0.005938808	0.005579152	0.003838227	0.007012849	0.002884695	0.005820547	0.006968487	0.005341194	0.004630506
814.329	1	0.001342153	0.000961492	0.005637986	0.00443401	0.003120733	0.006193606	0.03170271	0.01936612	0.007528343	0.00418064	0.003956342	0.001832852	0.01153376	0.01086731	0.00539819	0.005914417	0.002139319	0.002514483	0.001453183	0.001963915	0.005842242	0.007153819	0.005628532	0.004836548
814.329	1	0.13768	0.1309658	0.1383234	0.03809716	1.29104	1.785434	0.2578285	0.4773774	0.1702611	0.218119	0.1992561	0.1431384	0.1934143	0.2861249	0.412368	0.3069906	0.3522709	0.4238003	0.4580487	0.4530813	2.336855	2.616019	2.457338	1.993839
814.330	1	0.1053008	0.09920974	0.08187294	0.1008238	0.216278	0.7717956	4.242226	2.472502	0.09368367	0.1067714	0.2536854	0.1705183	1.405307	1.26902	0.6764046	0.7952336	0.07577363	0.1057651	0.1029814	0.0660974	0.4691928	0.5706332	0.4686692	0.5760815
814.428	1	0.01000425	0.008035184	0.003533016	0.001823195	0.003023154	0.004583208	0.03143077	0.01911181	0.00284525	0.001851052	0.005062841	0.001949527	0.01166347	0.009881668	0.005837308	0.005538237	0.005980267	0.005284292	0.007871293	0.003309823	0.005578428	0.007174012	0.00494804	0.005236927
814.429	1	0.001642748	0.002011237	0.004992224	0.004186823	0.003451517	0.004990065	0.03149224	0.01924476	0.007767012	0.004124903	0.00388249	0.002022254	0.01179473	0.009991927	0.005746289	0.005550991	0.00244237	0.002582425	0.001274495	0.002030728	0.00548534	0.00706685	0.005029449	0.005528089
814.430	1	0.1477915	0.1222487	0.1130526	0.04319376	1.274416	1.813919	0.2087625	0.5198797	0.1785774	0.2095978	0.1710196	0.1839561	0.1900569	0.2736656	0.3982377	0.3465347	0.3475842	0.449047	0.4314164	0.4515013	2.282307	2.636587	2.384741	1.987611
814.430	1	0.09517359	0.1311212	0.07278371	0.0808176	0.3008201	0.6899449	4.207178	2.475222	0.1249777	0.1101489	0.2774229	0.1698385	1.397276	1.127079	0.7290913	0.7332044	0.08261574	0.09083257	0.08343808	0.07782641	0.4362949	0.5879769	0.4273284	0.6611675
814.528	1	0.01162583	0.009380567	0.004598745	0.002407083	0.00336059	0.003468296	0.03120342	0.01917124	0.003612551	0.002630827	0.005043987	0.002771486	0.01278109	0.009127041	0.00614966	0.005212831	0.007431638	0.007019468	0.008865345	0.004118749	0.005316563	0.007092317	0.004740285	0.005308691
814.529	1	0.00178742	0.002694924	0.005687999	0.00519519	0.003777222	0.003723052	0.03135786	0.01930709	0.008057633	0.004831544	0.004076541	0.002176496	0.01288064	0.009151477	0.00596634	0.005102268	0.00301335	0.002741175	0.001795267	0.002107231	0.005217468	0.007066428	0.005030671	0.005457937
814.529	1	0.2053714	0.1156909	0.1276647	0.05536633	1.271663	1.828506	0.1985194	0.5186927	0.1706169	0.2219471	0.1533337	0.2138816	0.1954069	0.2832431	0.3764325	0.3944769	0.3570928	0.4664562	0.4342262	0.4380855	2.236744	2.652798	2.300604	1.94538
814.530	1	0.0984432	0.1182534	0.07629914	0.09155756	0.3234049	0.5904773	4.167424	2.480339	0.1248204	0.108896	0.2443312	0.173099	1.51016	1.045691	0.7547686	0.63163	0.09510091	0.1080065	0.1203246	0.0825669	0.4430169	0.5815705	0.4088314	0.6489501
814.628	1	0.05085476	0.04960584	0.04157534	0.0369212	0.01627987	0.01715951	0.04091359	0.03503236	0.04018485	0.03793206	0.03855829	0.03303047	0.02637966	0.02359483	0.02299495	0.0151609	0.04700786	0.04486837	0.04723817	0.03465335	0.01739239	0.01823664	0.0213655	0.01797255
814.629	1	0.002235874	0.003659463	0.007500665	0.006618388	0.003862475	0.002735077	0.03172515	0.02015352	0.009765475	0.006620168	0.005396543	0.003315542	0.01426332	0.009378504	0.006650102	0.005375415	0.004379966	0.003006154	0.002984118	0.002415985	0.005244753	0.007207829	0.005128691	0.005107243
814.629	1	0.1954857	0.1295818	0.1225482	0.05006076	1.259726	1.883407	0.2060029	0.5237536	0.1392038	0.2274462	0.1303561	0.2278799	0.172617	0.3113364	0.3195767	0.4653819	0.363394	0.4612859	0.4012332	0.4465199	2.216883	2.689251	2.237231	1.950889
814.630	1	0.09259042	0.09981119	0.116698	0.1304252	0.3240716	0.4698939	4.193967	2.60865	0.09239975	0.1052071	0.2759142	0.1638848	1.669876	1.155324	0.8042064	0.6085418	0.09018021	0.08756058	0.09493419	0.07371983	0.461381	0.5942955	0.3835441	0.5848022
814.728	1	0.109575	0.1095279	0.0993484	0.09114365	0.02888653	0.02848206	0.05555646	0.03957689	0.09779601	0.09511133	0.0960613	0.08342574	0.03771348	0.03218417	0.02409829	0.02178943	0.1052038	0.1013674	0.1010036	0.07726726	0.02255766	0.02450763	0.0269584	0.02153882
814.729	1	0.02203783	0.02243008	0.02761245	0.02507678	0.01216037	0.01328922	0.03852286	0.02972272	0.03138062	0.02737654	0.02438486	0.01959613	0.02466931	0.01945156	0.01633582	0.01227588	0.02383938	0.02138405	0.02060013	0.0164667	0.01204462	0.01385933	0.01404741	0.01058271
814.729	1	0.1801799	0.1276075	0.08613669	0.05229277	1.209055	1.91147	0.1747747	0.4983701	0.1166434	0.2344149	0.104124	0.2288023	0.1641594	0.3298995	0.2690538	0.498594	0.3636954	0.467789	0.3778574	0.4056415	2.16693	2.665899	2.132202	1.922793
814.730	1	0.08247942	0.1060559	0.1089323	0.07303035	0.2532201	0.3275167	4.203785	2.719311	0.09881933	0.06261416	0.2505242	0.1907848	1.827022	1.371857	0.8667541	0.5532928	0.07832699	0.1213922	0.09327581	0.07164727	0.3943968	0.6102012	0.3408509	0.4684986
814.828	1	0.1106742	0.1099535	0.100346	0.09194323	0.03027966	0.03059451	0.05602733	0.03820718	0.09824506	0.09533991	0.09524211	0.08269638	0.03957044	0.03595136	0.02461077	0.02397556	0.1047519	0.100478	0.09850256	0.07591905	0.02556557	0.02756607	0.02866838	0.0221683
814.829	1	0.05868298	0.05882658	0.06388622	0.05920613	0.03019978	0.03278705	0.05115324	0.04346997	0.06871311	0.06519891	0.06022215	0.05159425	0.04073261	0.03784012	0.0326219	0.02577567	0.05910092	0.05644386	0.05497632	0.04340548	0.02754606	0.02980632	0.03099737	0.02198854
814.829	1	0.2158077	0.13298	0.07285458	0.06412802	1.135396	1.850189	0.1790828	0.4797938	0.1347614	0.2306456	0.1277452	0.2210642	0.1782641	0.3482854	0.2915852	0.4803832	0.3713034	0.4598001	0.3780961	0.3767173	2.087831	2.568983	2.000915	1.847274
814.830	1	0.08753424	0.1296585	0.1112478	0.1021544	0.1571282	0.1802494	4.165022	2.742283	0.05400737	0.0879983	0.2268005	0.2141184	1.885116	1.597308	0.9265567	0.5252023	0.07340518	0.09528961	0.1015256	0.08141808	0.3456589	0.5749472	0.3083214	0.3467948
814.928	1	0.03020676	0.02853294	0.02106047	0.01812485	0.008691859	0.01151986	0.03467022	0.02561929	0.02193164	0.02010514	0.01947419	0.01688545	0.02178745	0.01906912	0.01372557	0.009291544	0.02784737	0.02490154	0.02432534	0.01772438	0.009928151	0.01290117	0.01144924	0.008927447
814.929	1	0.0650998	0.06645231	0.06987616	0.06438242	0.02507252	0.02751026	0.051472	0.04013578	0.07351228	0.07112298	0.06639726	0.05658776	0.03818545	0.03650023	0.02765754	0.02339439	0.06427101	0.06180968	0.05999856	0.04722263	0.02706448	0.02976096	0.02366724	0.01793461
814.929	1	0.2675396	0.1429884	0.09337108	0.08401481	1.055749	1.757622	0.2415692	0.420866	0.1336098	0.2373032	0.1470053	0.2019825	0.2054531	0.3659007	0.3209804	0.4546935	0.3924304	0.4410596	0.3767572	0.3731412	2.012037	2.431596	1.896525	1.796554
814.930	1	0.1236723	0.1027689	0.1688005	0.09330721	0.04985588	0.2687671	4.007033	2.681124	0.05732715	0.08758885	0.2397314	0.1918977	1.877552	1.745571	1.014169	0.4463286	0.06048913	0.09492471	0.09261862	0.05660349	0.2708648	0.602372	0.2171347	0.1718919
815.028	1	0.01029071	0.007533481	0.003076427	0.0007432257	0.002342753	0.005325985	0.0290361	0.01982426	0.004348346	0.003191555	0.002990929	0.003234964	0.01386843	0.0131256	0.008654039	0.003972414	0.008116387	0.005322791	0.004618383	0.002941604	0.003647904	0.006903449	0.003036156	0.002691499
815.029	1	0.0800309	0.0819672	0.08615513	0.07904812	0.03794657	0.03530808	0.06492235	0.05292366	0.08990601	0.08822069	0.08375543	0.0712676	0.04924098	0.04611182	0.04093522	0.0305436	0.07996225	0.07794395	0.07511397	0.05898007	0.03989059	0.04228283	0.03448876	0.02667323
815.029	1	0.3048923	0.1281016	0.1070333	0.07850954	0.983624	1.669189	0.2942762	0.3430297	0.1393322	0.221075	0.1430535	0.2058388	0.1973757	0.369581	0.3534211	0.4294396	0.4350668	0.4163837	0.3816938	0.3558928	1.959364	2.298708	1.778114	1.765199
815.030	1	0.1528926	0.07615421	0.1630431	0.07123194	0.1090421	0.3907913	3.968823	2.715731	0.06539931	0.09181117	0.2416066	0.1963884	1.849067	1.863095	1.126998	0.4384532	0.06858861	0.06486255	0.09081355	0.05485411	0.2660929	0.6234715	0.147766	0.1439491
815.128	1	0.01008832	0.007443019	0.002416857	0.0007233348	0.002493573	0.005743244	0.03005416	0.02043199	0.004225117	0.003266441	0.002425605	0.003100633	0.01324202	0.01345794	0.009571286	0.004585989	0.008034261	0.003886163	0.003762853	0.002712278	0.003798226	0.006817451	0.003123742	0.002794449
815.129	1	0.1225585	0.1252318	0.1313676	0.1201906	0.04416177	0.04792792	0.06483488	0.05318958	0.1359285	0.1341148	0.1277507	0.1094156	0.04679152	0.0445591	0.04768499	0.03487967	0.1198162	0.116777	0.1130253	0.08914561	0.04098152	0.0385792	0.04065862	0.03221859
815.129	1	0.3230455	0.1324029	0.1021507	0.1025426	0.8735349	1.535842	0.3390086	0.2503119	0.1440883	0.2003312	0.1375544	0.1981205	0.1937123	0.3640962	0.374312	0.3897694	0.4542433	0.4039015	0.3883681	0.3372552	1.868413	2.117163	1.699938	1.749289
815.130	1	0.1312264	0.08084855	0.1509487	0.09355716	0.1133104	0.5088217	4.091046	2.779152	0.05042067	0.09930094	0.2687915	0.198098	1.771792	1.914234	1.291177	0.5555278	0.06375728	0.09486414	0.09547033	0.08223165	0.311562	0.6227695	0.1908748	0.2572945
815.228	1	0.009031119	0.006544178	0.001771385	0.00107744	0.002343828	0.005590884	0.03059719	0.02046655	0.003711686	0.003086744	0.002677424	0.002693102	0.01233601	0.01317424	0.0102969	0.00559368	0.007458495	0.003355547	0.003660369	0.002415053	0.00422994	0.006252655	0.004041351	0.003193995
815.229	1	0.144161	0.147603	0.1548213	0.1416037	0.04258094	0.04282063	0.07116268	0.05928137	0.160719	0.1582023	0.1528147	0.1302349	0.04189999	0.04006495	0.04225461	0.03076705	0.1386661	0.1366938	0.1305827	0.1038183	0.03514776	0.03647639	0.03140266	0.02423407
815.229	1	0.3591963	0.1519812	0.1178601	0.1186166	0.8184967	1.400054	0.3869109	0.2215436	0.1340714	0.1855923	0.1350102	0.1754781	0.2243667	0.3558628	0.3478917	0.3511386	0.4439214	0.3790607	0.3799912	0.3072818	1.765408	1.94765	1.665324	1.716605
815.230	1	0.1169507	0.1345869	0.144612	0.0932396	0.0959798	0.5401301	4.157891	2.73792	0.08026624	0.07753825	0.2688522	0.1837316	1.617326	1.814724	1.416546	0.7393481	0.07328854	0.08796286	0.09537811	0.08341507	0.3739007	0.5481948	0.3333539	0.3512383
815.328	1	0.008744204	0.006410564	0.001736053	0.001440225	0.001940072	0.005275189	0.0309982	0.01988438	0.003525898	0.00309364	0.003847569	0.002926343	0.01161832	0.01227501	0.01099859	0.006536174	0.006985126	0.0036471	0.003918025	0.002457673	0.004463028	0.005622924	0.004613539	0.003750588
815.329	1	0.1211606	0.1254816	0.1325269	0.120848	0.03431949	0.03881724	0.06446884	0.05213912	0.1372525	0.1350709	0.1313618	0.1099713	0.03395184	0.036641	0.03395431	0.02820337	0.1176481	0.1168913	0.112232	0.08972233	0.026924	0.02780545	0.02700495	0.01960123
815.329	1	0.3828409	0.1428298	0.1083891	0.1243153	0.7783793	1.292502	0.3941275	0.24338	0.1283882	0.1590216	0.1661901	0.1474066	0.2411267	0.3638896	0.3378275	0.2899956	0.4595504	0.3653312	0.3653396	0.2803753	1.717277	1.857533	1.633924	1.695453
815.330	1	0.1034216	0.1075154	0.1347013	0.08447024	0.1065329	0.5917608	4.180872	2.629276	0.1262532	0.09121177	0.2393	0.2003884	1.474034	1.649941	1.511437	0.8989201	0.09199286	0.07586676	0.09701066	0.1099108	0.4167789	0.4707335	0.4396307	0.441393
815.428	1	0.01049766	0.007610125	0.001488859	0.001704006	0.001977659	0.005040629	0.03107097	0.01943446	0.00360298	0.002881632	0.00509453	0.002894226	0.01133743	0.010654	0.01098795	0.007024475	0.007705306	0.004716984	0.004951061	0.002091716	0.004602674	0.005138031	0.004944455	0.004094973
815.429	1	0.08423438	0.08846041	0.09606863	0.08621364	0.03148998	0.03563748	0.05746536	0.0469029	0.09914953	0.09794888	0.09538475	0.07745507	0.02650341	0.03083593	0.02430348	0.02169651	0.08099992	0.08054165	0.07635864	0.0608725	0.02382505	0.02393068	0.02274777	0.01489135
815.429	1	0.3782534	0.1294475	0.1102775	0.1087541	0.7806698	1.279655	0.4373781	0.2521692	0.1363076	0.1572086	0.1912953	0.123908	0.2439529	0.3423342	0.3819955	0.2502298	0.5001224	0.3634811	0.3930366	0.2414058	1.726753	1.85577	1.615991	1.676759
815.430	1	0.07680043	0.08558413	0.1252629	0.1304835	0.1617566	0.6207914	4.182061	2.551198	0.1315314	0.1046282	0.2894869	0.1895439	1.403266	1.368856	1.528587	0.9637502	0.09547847	0.09070069	0.09049311	0.07782553	0.4456855	0.4465334	0.5054275	0.496844
815.528	1	0.01335677	0.009509049	0.001375626	0.002314687	0.002396159	0.004239681	0.03120798	0.01932778	0.003957973	0.002882448	0.005969485	0.002892141	0.01189811	0.00912975	0.01023971	0.006964833	0.009401113	0.00638378	0.006671678	0.002164978	0.004544409	0.005001032	0.005169661	0.004506306
815.529	1	0.06549819	0.07351002	0.0863721	0.07209823	0.02903578	0.02542769	0.03727776	0.03570163	0.08637359	0.08767408	0.08654015	0.0657651	0.03138259	0.02196273	0.02464607	0.01884749	0.06893168	0.07500697	0.06664032	0.04680225	0.01944115	0.0149977	0.0142727	0.01555514
815.530	1	0.3884997	0.1185127	0.1333641	0.117257	0.767309	1.269991	0.4544855	0.2853951	0.138617	0.137252	0.1963238	0.1193848	0.2306926	0.2647232	0.4104554	0.2314513	0.4923736	0.3298783	0.4172397	0.2747484	1.696177	1.828617	1.638509	1.70427
815.530	1	0.0725202	0.07715129	0.08713162	0.1374796	0.2000493	0.6314411	4.169855	2.511973	0.1147554	0.06337227	0.2549711	0.1806428	1.430799	1.090078	1.431152	0.9831313	0.09518097	0.1197514	0.08351203	0.09953507	0.4419854	0.4661	0.5335174	0.5546294
815.628	1	0.01483834	0.0108319	0.001442804	0.00245365	0.002585271	0.003473779	0.03097298	0.01928244	0.003756675	0.002817739	0.006380751	0.00291544	0.01281651	0.007463438	0.009913352	0.00699568	0.01000545	0.007605871	0.00770602	0.002463994	0.004483571	0.005090385	0.005386852	0.004924432
815.629	1	0.06991399	0.07604115	0.1046866	0.1019136	0.04009716	0.03347205	0.0542271	0.02990511	0.1240283	0.110954	0.1101911	0.07695771	0.03572883	0.02391944	0.02861868	0.03086205	0.0766235	0.07876737	0.07009385	0.06321022	0.0238704	0.01989896	0.01901072	0.02027035
815.629	1	0.3675719	0.08862624	0.1449565	0.1311665	0.7597635	1.278859	0.4473069	0.306177	0.1340106	0.1390215	0.2121148	0.1033424	0.224905	0.1945131	0.4312357	0.2225002	0.4675538	0.3060873	0.4068712	0.3309432	1.680683	1.83947	1.685047	1.768032
815.630	1	0.1077889	0.1404758	0.1053349	0.1134119	0.2124776	0.6108722	4.156167	2.521782	0.1120689	0.1436677	0.2722455	0.170653	1.550985	0.8811024	1.354611	0.9677932	0.1132466	0.09556025	0.0826566	0.07414253	0.412041	0.4922232	0.5427393	0.610758
815.727	1	0.01565569	0.0104203	0.001830508	0.002241816	0.0025787	0.002130505	0.0309192	0.01907252	0.003380173	0.001979997	0.005932155	0.00248387	0.01360506	0.006423594	0.009195733	0.00681355	0.009624655	0.00757105	0.007870835	0.002866251	0.004793697	0.005774323	0.005530821	0.00513827
815.728	1	0.08203095	0.08326051	0.1120712	0.1093576	0.04685202	0.03981278	0.05906012	0.02961013	0.1349962	0.1094194	0.1066596	0.08116755	0.03833538	0.03034462	0.0390651	0.0413854	0.09287159	0.08069359	0.0786977	0.07469748	0.03059313	0.03060079	0.02580083	0.02052039
815.728	1	0.3535316	0.04830906	0.1138793	0.1709291	0.7851018	1.271027	0.4008921	0.309635	0.1614983	0.1379178	0.2180918	0.1039522	0.2239686	0.1965482	0.4313447	0.2535916	0.4130374	0.3053027	0.4159802	0.3851461	1.63907	1.852431	1.735168	1.818277
815.729	1	0.1255181	0.1006112	0.08270015	0.138354	0.1936269	0.5256831	4.161015	2.519714	0.1088004	0.1165966	0.2588356	0.1999388	1.666627	0.8137186	1.269166	0.965494	0.08772671	0.149405	0.0875508	0.07277147	0.4206114	0.5734142	0.5866885	0.5989898
815.828	1	0.01583643	0.01065946	0.001918314	0.002267392	0.002300803	0.001107638	0.03063971	0.0187442	0.003068156	0.001566665	0.005363187	0.001782471	0.01418464	0.006745438	0.009184523	0.006899622	0.008821812	0.007172759	0.00847606	0.002873113	0.004877655	0.006255686	0.005287143	0.004799458
815.829	1	0.05047367	0.05081343	0.06416661	0.05545953	0.01407708	0.01537403	0.04132928	0.03389315	0.07099744	0.05884371	0.0606811	0.04675129	0.02812825	0.02167396	0.02189273	0.01946679	0.05572111	0.05359997	0.05227921	0.04120347	0.01915955	0.02076597	0.01988918	0.01575735
815.829	1	0.3243907	0.06093555	0.08211117	0.1544722	0.8065222	1.29665	0.3697763	0.3636775	0.1610624	0.1393503	0.2141384	0.1144179	0.2330958	0.2075897	0.45143	0.2854806	0.4084644	0.3086958	0.4463118	0.4091471	1.6363	1.874422	1.861231	1.880664
815.830	1	0.1131727	0.08354771	0.101633	0.1247464	0.1474073	0.4068035	4.147765	2.490796	0.1016183	0.1362467	0.2409315	0.1973862	1.74156	0.9356869	1.231256	0.9722824	0.09322111	0.1236386	0.1102425	0.07166952	0.4234953	0.6175247	0.5401514	0.5492518
815.928	1	0.01291487	0.008886849	0.001531462	0.00217502	0.002011244	0.001782724	0.02987103	0.01815653	0.002486483	0.00136105	0.00446093	0.001333657	0.01388237	0.007747936	0.008574122	0.006872245	0.006983989	0.006004018	0.007235265	0.002387556	0.004701295	0.006738486	0.005371748	0.004058547
815.929	1	0.005609638	0.00344089	0.01330085	0.009790421	0.003313763	0.00282148	0.03048202	0.01893455	0.01700868	0.01075297	0.01104396	0.008295194	0.01444089	0.008192657	0.008923892	0.007117208	0.004954842	0.004934086	0.004177552	0.002899111	0.004870679	0.006848487	0.005573175	0.004273519
815.930	1	0.2911464	0.06456543	0.08947094	0.1246784	0.8250331	1.312993	0.3572767	0.3607385	0.1567025	0.1314553	0.2064733	0.1324134	0.2400561	0.2133812	0.4846323	0.3263174	0.4239002	0.3180207	0.469799	0.4326073	1.661184	1.9262	1.980268	1.940295
815.930	1	0.08968596	0.1170651	0.1275296	0.08855941	0.1375396	0.2439686	4.046316	2.405805	0.0814437	0.09995726	0.248098	0.1606589	1.754635	1.072856	1.106689	0.973084	0.06952901	0.1735306	0.09907932	0.07054323	0.3817754	0.6618995	0.553763	0.4057372
816.028	1	0.009703078	0.00641761	0.001824552	0.002087213	0.002329845	0.003306253	0.02954371	0.01789594	0.002356061	0.001233685	0.003232552	0.0009761936	0.0137271	0.008747434	0.007339435	0.006258314	0.00533465	0.004313393	0.005497259	0.001876263	0.004408432	0.006534077	0.005411621	0.003839602
816.029	1	0.006475801	0.002980479	0.01538472	0.01116824	0.004069445	0.004604517	0.03022229	0.01880223	0.01945794	0.01224678	0.01167386	0.009258519	0.01434675	0.009222897	0.007825311	0.006497016	0.005129658	0.005236155	0.004472852	0.002893564	0.0044673	0.0067811	0.005778186	0.003923511
816.029	1	0.2747849	0.0908998	0.1068606	0.09872869	0.8415248	1.299571	0.3439087	0.3388761	0.1720634	0.1602513	0.191244	0.1446395	0.2204049	0.2092154	0.4836856	0.3627586	0.4289388	0.3210609	0.4533532	0.4257175	1.643106	1.940527	2.08597	1.971056
816.030	1	0.09145471	0.09550072	0.1430768	0.1242527	0.2019574	0.2282175	4.029918	2.399335	0.1093235	0.09437107	0.2790252	0.1465479	1.78833	1.218844	0.9613962	0.8921904	0.09639742	0.1410852	0.1111805	0.07144857	0.3386451	0.6249059	0.5973875	0.3069257
816.128	1	0.006318983	0.004540474	0.00147116	0.001458614	0.002708007	0.004657157	0.0291997	0.01789199	0.001884811	0.001399707	0.002879228	0.001099794	0.01345026	0.00964262	0.006246396	0.005859975	0.003909013	0.002823334	0.003323628	0.001531785	0.004277268	0.006038308	0.005018995	0.003897992
816.129	1	0.006697641	0.002917231	0.01576202	0.01101907	0.004545109	0.005799726	0.03004039	0.01891388	0.01970311	0.01265525	0.01182385	0.009493741	0.01402375	0.01019738	0.006576589	0.006144812	0.005440817	0.005570198	0.004285232	0.003170145	0.004358711	0.00654133	0.005370457	0.003866164
816.129	1	0.2812389	0.0928971	0.1215281	0.09053521	0.8642066	1.313806	0.3563237	0.2906869	0.1618529	0.1748392	0.196273	0.1824373	0.1919948	0.175036	0.5082048	0.4224053	0.4179523	0.3229073	0.4703284	0.4341272	1.689289	2.022382	2.214262	2.005349
816.130	1	0.08970219	0.1086356	0.1409424	0.10286	0.2408275	0.3983911	3.964903	2.412157	0.1198742	0.09379417	0.2707575	0.1534881	1.800388	1.337935	0.7676999	0.8199233	0.1109923	0.1473652	0.1038113	0.07205758	0.2721335	0.5545332	0.5756267	0.2543207
816.228	1	0.004629271	0.002839721	0.00125867	0.001445707	0.00263044	0.005274996	0.02888191	0.01831699	0.00165104	0.001521353	0.002618721	0.001347317	0.01314923	0.0106675	0.00524017	0.005767926	0.003257639	0.001757131	0.002480734	0.001470083	0.004196478	0.005929222	0.004858008	0.003494178
816.229	1	0.006991364	0.004086645	0.01536423	0.01116434	0.00450646	0.006744805	0.03002382	0.01926044	0.01912125	0.01364074	0.01264926	0.009880553	0.01379466	0.01134241	0.005478954	0.005898821	0.006298267	0.005990468	0.00453052	0.003275115	0.004404117	0.006323233	0.005113554	0.003639077
816.229	1	0.2779422	0.08003616	0.1394569	0.09889358	0.8937742	1.323038	0.3684821	0.2395251	0.1437398	0.1874035	0.2114922	0.2128515	0.1753639	0.1531356	0.5317331	0.459261	0.4026844	0.311472	0.4939043	0.462181	1.732954	2.082839	2.290389	2.018778
816.230	1	0.079998	0.07671737	0.1246606	0.1179433	0.2175146	0.5027423	3.928792	2.467387	0.1333918	0.1230133	0.2498718	0.1548862	1.794829	1.475762	0.6137478	0.7748654	0.07035156	0.1224447	0.09409257	0.05283468	0.2504931	0.495358	0.5569305	0.1925825
816.328	1	0.004267366	0.002519346	0.001349495	0.001359132	0.002526947	0.005901325	0.02894229	0.01858821	0.001544033	0.001486507	0.002441339	0.001249826	0.01269325	0.01176377	0.004851636	0.005792508	0.003018597	0.001713713	0.002260184	0.001520692	0.004185027	0.005638294	0.004780395	0.003410996
816.329	1	0.01358824	0.01204504	0.02155487	0.01689437	0.006275446	0.009377153	0.03172436	0.02158704	0.02458682	0.02076163	0.0194534	0.01468428	0.0155536	0.01427935	0.008090144	0.008099456	0.01307244	0.01272478	0.01096383	0.008322697	0.007008029	0.007930071	0.007303122	0.005157346
816.329	1	0.2902899	0.08014763	0.1515611	0.09268189	0.9386448	1.322649	0.378152	0.1981279	0.1320019	0.1799272	0.2060335	0.2212974	0.1810039	0.1914138	0.5243055	0.4454219	0.4210264	0.3197824	0.5090291	0.4748746	1.787153	2.099991	2.317498	2.018203
816.330	1	0.09062853	0.08569928	0.1035701	0.09935016	0.1942104	0.6349731	3.927473	2.481391	0.09316519	0.1163398	0.235784	0.17914	1.746442	1.599519	0.5820417	0.8383134	0.1128891	0.1248251	0.06757773	0.07875077	0.2887466	0.4220135	0.48515	0.2541198
816.428	1	0.005445263	0.003279791	0.001333928	0.001719014	0.002184975	0.006176133	0.0292191	0.01900958	0.001938685	0.001673311	0.002184627	0.001694982	0.01187228	0.01179496	0.005091226	0.006156991	0.003949089	0.001926373	0.002359803	0.001478385	0.004671424	0.005693176	0.004763997	0.003597246
816.429	1	0.06179357	0.05923694	0.06366282	0.05518947	0.02721327	0.01580392	0.03815113	0.0348863	0.07150234	0.06464787	0.06143009	0.05674385	0.02507404	0.02494592	0.01697982	0.01912359	0.05821943	0.0594523	0.05192144	0.03810431	0.02339539	0.01767586	0.01390101	0.01194219
816.429	1	0.2684447	0.07824729	0.1419741	0.0669226	0.9622196	1.331837	0.3787696	0.1463186	0.1303441	0.1735083	0.1930399	0.2146474	0.1883926	0.2178541	0.512794	0.4342768	0.4113486	0.3196304	0.5413847	0.4634878	1.861314	2.169514	2.419525	2.053372
816.430	1	0.1193577	0.08749934	0.1144133	0.1245155	0.1682924	0.718247	3.968351	2.528855	0.1048014	0.09518044	0.2490085	0.1843009	1.638171	1.590995	0.668053	0.85914	0.08806195	0.09178935	0.08476918	0.08834158	0.3278408	0.4059126	0.4826432	0.3437547
816.528	1	0.005417192	0.003406126	0.001739439	0.001601101	0.002164562	0.006111684	0.02962116	0.01873632	0.002127272	0.001985167	0.002692553	0.001411536	0.01108495	0.01142503	0.00563511	0.006057355	0.004402442	0.002461909	0.00240768	0.001456328	0.005195342	0.00575074	0.004851911	0.004083499
816.529	1	0.08789231	0.08897443	0.08787658	0.07626567	0.03735363	0.02606117	0.0427456	0.04439694	0.09942065	0.09118881	0.09008778	0.08219582	0.03771165	0.03257285	0.027494	0.02452843	0.08316558	0.08936813	0.0760776	0.05090621	0.03439925	0.02436925	0.01586207	0.02063163
816.529	1	0.2405109	0.08321333	0.1171353	0.07729754	0.9858019	1.342837	0.3835769	0.1238297	0.1366508	0.1786834	0.1880674	0.2101484	0.2143364	0.2489958	0.496056	0.4244572	0.4003566	0.3244488	0.5444098	0.4666075	1.923313	2.236286	2.487417	2.077351
816.530	1	0.1539978	0.1292155	0.133357	0.1200279	0.2035236	0.7746577	4.016227	2.486439	0.1132407	0.09132809	0.2399645	0.2020832	1.517534	1.471796	0.7618778	0.8548868	0.09612674	0.1075488	0.07950948	0.09953243	0.4030077	0.4484805	0.4542133	0.4690645
816.628	1	0.004612378	0.003508145	0.001798549	0.001220113	0.002562151	0.005940555	0.02979786	0.01786255	0.002009392	0.002319946	0.002901408	0.001108129	0.01066586	0.01060045	0.005978186	0.005853806	0.003882562	0.003111159	0.00237147	0.001063483	0.005194723	0.006081957	0.004254982	0.004777689
816.629	1	0.09827524	0.1005165	0.1104125	0.08917389	0.0474808	0.03198122	0.04347022	0.04664357	0.1094785	0.1116571	0.1049378	0.09269269	0.04482443	0.03045162	0.02937478	0.03178253	0.09755697	0.1027517	0.09586569	0.06028005	0.03724709	0.02400725	0.02330221	0.03075511
816.629	1	0.2237523	0.07740567	0.1290043	0.0858266	1.028972	1.393296	0.4080791	0.1786841	0.1307856	0.1958256	0.1981637	0.2156357	0.2214153	0.2663195	0.4837237	0.4022475	0.3867057	0.341891	0.5611079	0.4511003	1.961014	2.30481	2.518286	2.063578
816.630	1	0.1668532	0.08168665	0.08562388	0.0845351	0.2581065	0.7665259	4.023367	2.377802	0.1180266	0.10857	0.2463213	0.1663821	1.391315	1.315751	0.7861398	0.780967	0.07973212	0.08681261	0.06982875	0.09733526	0.428802	0.4870936	0.3633761	0.5823442
816.728	1	0.003297091	0.003098535	0.001590956	0.001140128	0.002488136	0.005245505	0.02969076	0.01733603	0.001775647	0.002047091	0.003168512	0.001398942	0.0109893	0.009410924	0.006115362	0.005373496	0.002928868	0.003224203	0.00236945	0.0009336098	0.005485087	0.006317645	0.003705424	0.005269291
816.729	1	0.1062622	0.1051673	0.1171749	0.1025983	0.05174267	0.03268246	0.0567945	0.053465	0.1194813	0.1191964	0.1164317	0.09936727	0.0351573	0.0278695	0.03893992	0.0437196	0.1029757	0.1072921	0.1041001	0.0752637	0.03529767	0.02879002	0.03339788	0.034377
816.729	1	0.2154389	0.0899647	0.1318043	0.07464625	1.086675	1.492019	0.434424	0.2228544	0.1341575	0.2082045	0.2087331	0.2089379	0.2256572	0.3046972	0.5201238	0.4207249	0.3828146	0.3851297	0.5625073	0.4182642	2.034052	2.429631	2.543244	2.041439
816.730	1	0.1526582	0.1342828	0.1192505	0.1045632	0.2531729	0.6985409	3.996634	2.3035	0.1268512	0.1157969	0.2434526	0.13631	1.347817	1.125008	0.7922415	0.6987482	0.0978025	0.1147846	0.07201655	0.1020695	0.4739396	0.5485654	0.3038202	0.614791
816.828	1	0.003933013	0.003992651	0.001718963	0.001171489	0.002029397	0.0041547	0.02996124	0.01759783	0.001789936	0.001676784	0.003295922	0.001880391	0.01211158	0.008719061	0.0060818	0.005169409	0.003255702	0.003854812	0.00282896	0.001376302	0.005820118	0.006666248	0.003887004	0.005200431
816.829	1	0.1355447	0.1319175	0.1415379	0.1278764	0.05057707	0.041219	0.06773326	0.05402758	0.1489503	0.1449226	0.1432885	0.1215198	0.03633624	0.0315649	0.03817975	0.04355396	0.1279287	0.1292629	0.1260993	0.09910124	0.02973069	0.03472486	0.03617419	0.02707628
816.829	1	0.1968954	0.1032697	0.1325193	0.05975721	1.139169	1.58525	0.4564277	0.2761348	0.1356481	0.1912063	0.2199768	0.2117165	0.24729	0.3124982	0.5030366	0.4319952	0.3842721	0.4139422	0.5548041	0.3792552	2.131678	2.533322	2.575624	2.038546
816.830	1	0.1510906	0.1381308	0.09338562	0.1101822	0.194775	0.6016021	4.023318	2.343549	0.1082003	0.08677621	0.2259046	0.1690641	1.457697	1.023272	0.8116414	0.6443118	0.115205	0.09465249	0.09292189	0.08756472	0.5394571	0.5769751	0.3135614	0.6211256
816.928	1	0.006948613	0.00605677	0.003147631	0.001272527	0.001787717	0.002885302	0.03012197	0.01805212	0.002557125	0.00197283	0.003891231	0.002409575	0.01332277	0.008661147	0.006109341	0.005215284	0.005062971	0.005792525	0.004575524	0.002188722	0.006008005	0.007012301	0.004238536	0.004976729
816.929	1	0.1797673	0.1765991	0.1939456	0.1770474	0.03249435	0.03564864	0.06848127	0.0612245	0.2014244	0.1934526	0.1893967	0.158966	0.05309585	0.04726809	0.04130441	0.03402313	0.1921241	0.1904793	0.1808097	0.1419272	0.04364515	0.05021268	0.05197824	0.04107144
816.929	1	0.1884653	0.09723112	0.1315249	0.0462603	1.159764	1.622515	0.4636081	0.2999135	0.1398072	0.1940346	0.2024268	0.1902458	0.2441126	0.304779	0.4464445	0.4046812	0.3717861	0.4275914	0.5470711	0.3841833	2.195994	2.560215	2.5688	2.050327
816.930	1	0.1386909	0.1106722	0.1232323	0.1069491	0.1314756	0.4709831	4.042359	2.408755	0.1090795	0.1144366	0.2302232	0.1731359	1.610092	1.073682	0.7881335	0.6173113	0.1318755	0.09379174	0.06280131	0.08975904	0.5416385	0.598859	0.3224855	0.563267
817.028	1	0.009138212	0.007719667	0.004061729	0.002068783	0.002461629	0.00166236	0.03011152	0.018567	0.003250435	0.002547819	0.004351183	0.003185044	0.01394722	0.009440172	0.006400665	0.004988505	0.006233271	0.007672911	0.006188339	0.003072148	0.005898267	0.007004996	0.004409336	0.004357301
817.029	1	0.195759	0.1961174	0.2166604	0.1967939	0.03263555	0.03427381	0.06612934	0.05883369	0.2154624	0.2044986	0.1991746	0.1658655	0.06275234	0.05418994	0.04924821	0.0415271	0.2129776	0.2079644	0.1962726	0.1557428	0.05056219	0.05218687	0.05385395	0.04435544
817.029	1	0.1995801	0.1166086	0.1568073	0.09593545	1.141858	1.60867	0.4507102	0.2964515	0.133846	0.2086408	0.1867079	0.1700471	0.22673	0.2784991	0.3946371	0.333798	0.3729628	0.441231	0.5219481	0.37256	2.156948	2.49111	2.442325	1.955082
817.030	1	0.1126409	0.1135932	0.09540534	0.1079729	0.1650467	0.3157982	4.037641	2.493769	0.06920193	0.0927883	0.2398553	0.2015489	1.741371	1.304751	0.848026	0.5819719	0.09735482	0.1081426	0.1031621	0.09672219	0.5388394	0.6215316	0.3239307	0.484837
817.128	1	0.00834877	0.007577727	0.004543076	0.002625594	0.003189524	0.00246068	0.02962775	0.01884877	0.003204253	0.003061852	0.004462899	0.003211074	0.01406635	0.01077454	0.007370979	0.004372232	0.006172059	0.007360264	0.00629942	0.00322116	0.005644206	0.006935951	0.004500209	0.003509601
817.129	1	0.1663858	0.1649022	0.1823674	0.1621015	0.0292732	0.03229285	0.05470094	0.05096466	0.1856641	0.1740809	0.1705454	0.140969	0.05828777	0.05180211	0.04585526	0.03969146	0.1756021	0.1733845	0.1639969	0.130809	0.04755879	0.04925844	0.05087301	0.03951463
817.129	1	0.1771672	0.1362779	0.1763437	0.1096565	1.135155	1.60399	0.4576752	0.2960665	0.1196219	0.202941	0.1830596	0.1510279	0.2188898	0.2692015	0.373044	0.3040795	0.3477903	0.452359	0.5054142	0.3544644	2.127402	2.462779	2.349379	1.872456
817.130	1	0.07049578	0.1044965	0.1195161	0.1137109	0.2228329	0.2068853	3.998005	2.54711	0.05625736	0.06315426	0.2325838	0.2128238	1.812609	1.529998	0.9621645	0.5216446	0.1020459	0.0880456	0.1046277	0.07160529	0.5013184	0.6297494	0.3023865	0.3132294
817.228	1	0.01332973	0.0106751	0.007429638	0.005705271	0.00501146	0.004991949	0.03149901	0.02069141	0.005836158	0.006052092	0.006536614	0.005130483	0.01556921	0.01307943	0.009734684	0.004961016	0.009882223	0.01044245	0.009651191	0.005364233	0.006418833	0.007768414	0.005781237	0.003718052
817.229	1	0.1302033	0.1269568	0.143647	0.1242955	0.02738774	0.02640439	0.0542576	0.04338834	0.1490771	0.1386276	0.1363983	0.1122106	0.05028942	0.0455243	0.03776551	0.02952202	0.1350633	0.1356899	0.1280303	0.1025233	0.04043753	0.04335419	0.04216992	0.03336759
817.229	1	0.1449938	0.1412511	0.1847905	0.1075955	1.163006	1.64772	0.4867257	0.3015141	0.136172	0.2050963	0.1970564	0.1499228	0.2072016	0.245605	0.3942085	0.3167687	0.3363188	0.4220083	0.4798843	0.3700046	2.165976	2.498205	2.297069	1.870608
817.230	1	0.1157148	0.1367859	0.1590018	0.06896935	0.2629787	0.227603	4.005099	2.619441	0.06691443	0.09302014	0.2359253	0.212182	1.82618	1.725729	1.094337	0.4389297	0.1008556	0.09268838	0.1308214	0.07903355	0.4933604	0.6533995	0.247767	0.1546254
817.328	1	0.03553597	0.03117753	0.0260921	0.02259745	0.01337043	0.01234767	0.03697108	0.02674663	0.02372594	0.02352353	0.02412245	0.0204972	0.02146479	0.02226219	0.01624851	0.01104782	0.02968181	0.02864767	0.02914298	0.01974066	0.01369001	0.01375007	0.01163195	0.009446769
817.329	1	0.1176297	0.1125959	0.1308534	0.1093223	0.0311761	0.02685851	0.05862591	0.03783367	0.1398534	0.1279911	0.1253188	0.1025639	0.0450625	0.04350397	0.03677349	0.02691215	0.1165658	0.1184463	0.1104423	0.08903869	0.03530745	0.03945243	0.03571632	0.02851819
817.329	1	0.138267	0.1274779	0.1722442	0.1156845	1.202078	1.726656	0.511547	0.2961278	0.1535736	0.1987205	0.1920611	0.168873	0.2103292	0.2375821	0.3999675	0.3275216	0.3519289	0.4365701	0.4392224	0.3851884	2.22026	2.574194	2.283337	1.918341
817.330	1	0.1419785	0.117847	0.1915768	0.08315203	0.2558568	0.3324832	4.052252	2.681187	0.06867087	0.06687305	0.2515668	0.1992719	1.807134	1.824464	1.217741	0.449967	0.08166409	0.08141727	0.07562239	0.06973473	0.4907927	0.6460449	0.2030607	0.09997842
817.428	1	0.01660026	0.01328788	0.009693292	0.007965873	0.007181378	0.007484379	0.03127755	0.02131514	0.007990237	0.007686041	0.008081609	0.006909011	0.01470888	0.01631018	0.01168919	0.006810006	0.01279494	0.01084015	0.01186246	0.007516574	0.008356459	0.009277699	0.006072781	0.004946978
817.429	1	0.1305436	0.1272741	0.1620996	0.1241095	0.03094038	0.03264607	0.04653713	0.04682357	0.1728305	0.145141	0.1418846	0.1210512	0.04066468	0.04575304	0.04536717	0.03019282	0.1401818	0.1421465	0.1252831	0.1061878	0.03508116	0.03360277	0.04108879	0.02919169
817.429	1	0.1727731	0.140104	0.1283261	0.1451975	1.182446	1.724745	0.5450447	0.2478934	0.1720068	0.203505	0.1959972	0.1601057	0.2067835	0.2454437	0.3535804	0.3171837	0.3397933	0.4540774	0.4103235	0.3872131	2.154258	2.454609	2.166823	1.828355
817.430	1	0.1704981	0.1418044	0.1254109	0.1063893	0.2229966	0.5119617	4.053795	2.652832	0.06849135	0.105688	0.2671606	0.1828736	1.725195	1.838152	1.347829	0.548117	0.09403343	0.09417055	0.0814294	0.0759897	0.4846797	0.5839432	0.2505472	0.2020831
817.528	1	0.008858305	0.006127679	0.005083797	0.003764546	0.002488121	0.00638584	0.02979848	0.0192426	0.003401034	0.002749989	0.003705442	0.002774519	0.01180781	0.01212652	0.009855537	0.005184421	0.006770715	0.004422861	0.005816323	0.003930513	0.005001363	0.005925411	0.004161239	0.003137506
817.529	1	0.1831907	0.1175435	0.2551512	0.1897611	0.0395148	0.04886174	0.06767964	0.06676436	0.2949115	0.1620974	0.2099776	0.2122751	0.05560055	0.05486605	0.0549028	0.04769093	0.2132796	0.2074226	0.07603943	0.1576182	0.02982977	0.02867006	0.03981589	0.01826708
817.529	1	0.2096645	0.1384886	0.09035151	0.1386884	1.134513	1.66648	0.5443334	0.1841358	0.182003	0.1888228	0.1740927	0.1593259	0.1918853	0.2038086	0.2973744	0.3259705	0.3328408	0.4334857	0.3689799	0.3788275	2.015707	2.284191	2.004854	1.680088
817.530	1	0.127715	0.1062432	0.1401639	0.07970666	0.2040911	0.62494	4.010758	2.556234	0.1077406	0.08558465	0.2714601	0.1770028	1.578863	1.708258	1.375418	0.683688	0.08639618	0.07798351	0.05380975	0.09147445	0.4885163	0.448176	0.3252762	0.2872283
817.628	1	0.01029513	0.006474273	0.004157577	0.00376248	0.002779715	0.006541855	0.02900074	0.01828625	0.003822502	0.003153019	0.00318094	0.003465741	0.01103149	0.01103342	0.009960457	0.005961375	0.007309306	0.003150716	0.006113105	0.004294484	0.005064257	0.004780515	0.004453447	0.003295744
817.629	1	0.2355401	0.08908694	0.3390253	0.2701607	0.06670571	0.0489346	0.07102385	0.05856722	0.3973112	0.2056025	0.254132	0.2780204	0.06164621	0.05833183	0.04555119	0.05187976	0.2622873	0.288546	0.08227435	0.1976306	0.02950889	0.0433415	0.05184332	0.02709098
817.629	1	0.2460881	0.1535027	0.08381915	0.1189662	1.115862	1.671326	0.5520469	0.1590689	0.1945454	0.2157993	0.1590021	0.1571653	0.2069705	0.2090246	0.2585363	0.3447233	0.3442398	0.4372778	0.3348738	0.3831089	1.955111	2.148354	1.855358	1.563633
817.630	1	0.1492433	0.124894	0.08873872	0.092836	0.2561497	0.701893	3.914418	2.420861	0.1461482	0.1010124	0.2447709	0.1902591	1.448909	1.495491	1.40161	0.79465	0.08350408	0.05359653	0.06825957	0.08783806	0.5059917	0.3249682	0.3976966	0.3587018
817.728	1	0.01408421	0.008281107	0.004423645	0.00448994	0.003113857	0.006245522	0.02934311	0.01783083	0.004369484	0.00368407	0.003299549	0.003982111	0.01081422	0.009509954	0.009651524	0.006528952	0.009382283	0.002684137	0.007639827	0.005528212	0.00528366	0.004182491	0.005046512	0.003496832
817.729	1	0.2668334	0.1167723	0.4550037	0.3615647	0.07466366	0.05163593	0.06186438	0.06446337	0.5083491	0.295928	0.2788143	0.3128722	0.06956364	0.0604773	0.0575114	0.05083725	0.2937515	0.3217832	0.1320968	0.217987	0.03453133	0.05540331	0.05940889	0.03454959
817.729	1	0.2526661	0.1560162	0.07442118	0.1283683	1.12464	1.694376	0.5805147	0.1798377	0.2316414	0.2397468	0.1222818	0.1724027	0.230784	0.2037737	0.2373933	0.3558744	0.3273394	0.4265382	0.30152	0.3725343	1.971423	2.106677	1.746336	1.563099
817.730	1	0.1579357	0.1191027	0.121595	0.159023	0.2738011	0.7006007	3.934799	2.342997	0.1638558	0.1283055	0.2537817	0.1700026	1.355073	1.231723	1.403263	0.8849594	0.06770148	0.08305722	0.08130604	0.07691634	0.4901917	0.265994	0.4690557	0.3983794
817.828	1	0.03538812	0.02918365	0.02145929	0.02101792	0.01459157	0.01605503	0.0366511	0.02804479	0.02241251	0.02131656	0.02058912	0.01929002	0.02273425	0.01567873	0.02126597	0.01624604	0.02857892	0.01703539	0.02679283	0.01952601	0.01705545	0.01610814	0.01371416	0.01074201
817.829	1	0.3373069	0.1588262	0.5442847	0.4129513	0.09530051	0.07128107	0.07514852	0.07209257	0.6044552	0.4167839	0.3318103	0.3074376	0.05495322	0.06424408	0.05937882	0.04841084	0.2945668	0.3197988	0.1678006	0.2012644	0.04003418	0.05281293	0.05532838	0.03902475
817.829	1	0.2317258	0.1523995	0.07123709	0.1545909	1.150519	1.774185	0.6492906	0.1835117	0.2399902	0.2162461	0.1278582	0.1478035	0.2440817	0.1946391	0.2400357	0.3666715	0.3655783	0.4187658	0.3013299	0.3760484	2.056428	2.125578	1.71931	1.60707
817.830	1	0.1577533	0.09436094	0.1100276	0.1125389	0.2308466	0.6927964	3.990621	2.317506	0.1253103	0.09050288	0.2451776	0.1814146	1.396322	0.9309326	1.366123	0.9504468	0.07785278	0.08876989	0.05510812	0.1011892	0.4587554	0.2798439	0.4586789	0.4426253
817.928	1	0.06050356	0.05488497	0.04616434	0.04468585	0.02525601	0.02569924	0.04409701	0.03857347	0.04611285	0.04547543	0.04392198	0.04003485	0.03499825	0.02275482	0.03211925	0.0259535	0.05346683	0.04369868	0.05108165	0.03958891	0.02834748	0.02845206	0.0245407	0.01916953
817.929	1	0.3485091	0.1915045	0.5388862	0.4063642	0.1013527	0.07978852	0.09567247	0.09216607	0.5805189	0.4374331	0.3577306	0.2895841	0.0415717	0.06291051	0.05653383	0.0441399	0.2587629	0.3182349	0.1794723	0.1782528	0.04806943	0.05579219	0.04869779	0.0371439
817.929	1	0.2257678	0.1446355	0.06448149	0.1331605	1.150963	1.818794	0.6802297	0.2243041	0.257027	0.1978676	0.149985	0.1540286	0.2388561	0.190329	0.3032881	0.3570597	0.3909313	0.4236265	0.3222546	0.3696591	2.111709	2.07902	1.699328	1.597241
817.930	1	0.1546029	0.116428	0.103576	0.1468997	0.1713236	0.6303923	3.939385	2.300856	0.1105551	0.1074826	0.2103881	0.1940049	1.493755	0.7112715	1.30008	0.9959475	0.1174472	0.08647699	0.07551453	0.07445601	0.4380482	0.3520934	0.4448605	0.4574577
818.028	1	0.0870633	0.08215233	0.07337366	0.07034133	0.02925028	0.03140938	0.05346533	0.04211457	0.07385989	0.07355154	0.07080145	0.06370109	0.04041527	0.03250592	0.0366566	0.02968956	0.0804345	0.07332581	0.07720179	0.06088354	0.03301571	0.0342887	0.03082023	0.02430768
818.029	1	0.3310018	0.2203996	0.4972992	0.3960215	0.09150768	0.06854536	0.1017834	0.09403212	0.5580772	0.4154443	0.3693725	0.2632015	0.04826153	0.05426594	0.04793067	0.03189263	0.2391517	0.2916416	0.2199378	0.1557565	0.0420572	0.05703958	0.05035793	0.04091378
818.029	1	0.2668293	0.1589999	0.06467999	0.1095898	1.125822	1.754672	0.7181019	0.2558602	0.247245	0.1795598	0.1997828	0.1512344	0.2373077	0.1769399	0.363339	0.3291639	0.4261751	0.4027905	0.3276457	0.3821209	2.102937	1.984263	1.664222	1.558935
818.030	1	0.1611575	0.1097811	0.1135658	0.1176126	0.1424431	0.5177024	3.92628	2.260143	0.1209226	0.1088831	0.2263564	0.2061461	1.569946	0.6328952	1.24256	0.9923035	0.09929686	0.1083289	0.1008946	0.08699162	0.437674	0.470725	0.3810407	0.4703144
818.128	1	0.09947159	0.095805	0.08781862	0.08317542	0.03153226	0.02997003	0.04605912	0.04402181	0.08653689	0.08651841	0.08268791	0.07421743	0.04207452	0.03015567	0.03768064	0.0305268	0.09337389	0.08946111	0.08928101	0.07133106	0.03596447	0.03717551	0.03220554	0.02590871
818.129	1	0.3021311	0.253267	0.4643136	0.3843867	0.08414213	0.05499151	0.09428158	0.09805712	0.5406909	0.4075468	0.3966429	0.2268724	0.04260908	0.05447539	0.05450056	0.0357896	0.2246089	0.2458078	0.2299362	0.158243	0.03773899	0.06542734	0.04654798	0.04572118
818.129	1	0.3106554	0.1785648	0.09253883	0.092246	1.093965	1.619723	0.6937544	0.2675063	0.2370169	0.1852735	0.2128249	0.1664621	0.2384379	0.1742089	0.3998089	0.3020576	0.4421102	0.3408631	0.3356786	0.375745	2.029707	1.822234	1.609308	1.529253
818.130	1	0.1845638	0.1054735	0.1224099	0.08890515	0.1989047	0.3737632	3.882068	2.272284	0.09974131	0.07241619	0.2153684	0.1980399	1.605738	0.7586066	1.153069	0.9825561	0.08998565	0.1313987	0.1062671	0.106622	0.4397092	0.5817992	0.4162044	0.4079996
818.228	1	0.1561429	0.1506847	0.1404008	0.1315167	0.03461673	0.03472388	0.05336376	0.0428664	0.1329516	0.1328547	0.1291081	0.1144372	0.04088334	0.03470209	0.03743272	0.03296837	0.1459024	0.1426836	0.140343	0.1121402	0.04596865	0.04891693	0.04312074	0.03413308
818.229	1	0.2768075	0.3135531	0.5308615	0.4340391	0.08696016	0.08419167	0.1127262	0.09231074	0.6203065	0.5289179	0.4804255	0.1985527	0.05241359	0.06572812	0.06363056	0.03513708	0.2230471	0.1938056	0.1944703	0.1269766	0.04110303	0.06396619	0.04409102	0.05669826
818.229	1	0.3211778	0.1643723	0.1197552	0.1100717	1.081019	1.629722	0.7587745	0.2886241	0.2135563	0.1887633	0.2205568	0.1752301	0.238017	0.1923308	0.4014334	0.3036622	0.4621355	0.342637	0.3598133	0.364413	2.044854	1.795396	1.665889	1.554567
818.230	1	0.1285751	0.1179209	0.1079769	0.1052245	0.2661756	0.2723735	3.915529	2.285588	0.1217064	0.09522797	0.2391413	0.156343	1.645735	0.9282083	1.073047	0.9597108	0.07737935	0.1538271	0.1130219	0.07651814	0.4642365	0.6775636	0.4802436	0.3398002
818.328	1	0.1914759	0.1854355	0.1735225	0.1618908	0.03443834	0.03677463	0.06138041	0.04877627	0.1766039	0.1775609	0.1740433	0.1550491	0.0535528	0.04542078	0.04438455	0.03608005	0.184625	0.1810199	0.1764065	0.1393026	0.02832276	0.03164827	0.03189276	0.02428938
818.329	1	0.2510747	0.3155905	0.5725894	0.4535197	0.08732195	0.1036971	0.1219753	0.09208956	0.6820717	0.6209628	0.5374832	0.1961531	0.07513365	0.06138971	0.05592809	0.02973958	0.2186342	0.176543	0.152679	0.09054463	0.05938485	0.06241812	0.04661541	0.07309403
818.329	1	0.3292793	0.1632868	0.1418984	0.09191583	1.05281	1.624688	0.7904094	0.2401314	0.2177201	0.174694	0.2292922	0.1817583	0.2337721	0.1619022	0.3942015	0.307244	0.4522627	0.352046	0.3987039	0.3663964	2.024958	1.769754	1.704493	1.567744
818.330	1	0.137585	0.120998	0.1092748	0.1149658	0.2710366	0.1670001	3.88464	2.314971	0.126441	0.07183649	0.2430435	0.1583206	1.73138	1.129911	0.8994939	0.9082114	0.08637468	0.1347343	0.1208712	0.07595519	0.4497994	0.7064772	0.6141362	0.3018566
818.428	1	0.2244318	0.2164357	0.2026369	0.1902311	0.03467915	0.04110637	0.0608306	0.04615825	0.221022	0.2218239	0.2179151	0.193342	0.0496763	0.04888518	0.04163201	0.03702955	0.2199782	0.2146054	0.2052637	0.1606601	0.02369021	0.02451455	0.0195146	0.01603556
818.429	1	0.2247671	0.2819504	0.5901697	0.4389035	0.113417	0.1208811	0.1332217	0.08546806	0.7690106	0.6898641	0.5875501	0.2018484	0.07353397	0.0537635	0.06340402	0.0316266	0.2018714	0.175902	0.160961	0.05927601	0.05969609	0.06470568	0.03929259	0.07428672
818.430	1	0.3012364	0.1403961	0.1411333	0.07807019	1.045812	1.606782	0.7916442	0.1914934	0.2080337	0.1667955	0.224432	0.2006323	0.2659382	0.1538316	0.3676958	0.3249343	0.4874552	0.3487726	0.4037185	0.3611301	1.98947	1.749788	1.708594	1.549178
818.430	1	0.1073962	0.08293377	0.1314626	0.1255058	0.1896549	0.3031289	3.833912	2.338536	0.1291555	0.06905144	0.2555527	0.180131	1.772161	1.314827	0.7298948	0.8584495	0.1103961	0.1612788	0.1229117	0.08211404	0.3935468	0.6751109	0.6641117	0.2431473
818.528	1	0.2344028	0.2247475	0.2085765	0.1957164	0.03237142	0.04052121	0.05784441	0.04472711	0.228461	0.2295861	0.2259248	0.2009621	0.04320829	0.04479712	0.03425933	0.03233925	0.2283184	0.2235834	0.2110802	0.1640805	0.02252025	0.02483211	0.0193293	0.01514117
818.528	1	0.1931959	0.2144336	0.5784295	0.4099807	0.1177266	0.120489	0.1288158	0.08452096	0.794274	0.6897861	0.5822224	0.1911107	0.06065861	0.03225821	0.06634475	0.04606109	0.1951884	0.1708147	0.1915427	0.09187014	0.067789	0.04382819	0.03738582	0.05817722
818.529	1	0.2792826	0.137938	0.1542608	0.08510343	1.051854	1.596264	0.7774133	0.1550222	0.1862768	0.1757986	0.2282788	0.1983359	0.2644095	0.1936937	0.3657511	0.3262445	0.4806623	0.3365201	0.4226124	0.3346385	1.932347	1.734357	1.725703	1.524264
818.530	1	0.1389757	0.08299911	0.1254933	0.1105113	0.1389079	0.5126207	3.741824	2.372389	0.1320446	0.1160938	0.2431398	0.1629535	1.816523	1.477808	0.6318003	0.8102579	0.08241494	0.1400693	0.1176037	0.07525686	0.3291347	0.6029774	0.6664558	0.2411002
818.628	1	0.2687847	0.2519574	0.2293747	0.219625	0.04101828	0.03654561	0.0655344	0.05796008	0.2543905	0.2512156	0.2531328	0.2274056	0.04785322	0.04205364	0.04287845	0.03227194	0.2611289	0.2583203	0.2424143	0.1820362	0.03067051	0.0328396	0.03060546	0.0255823
818.629	1	0.1501679	0.1551191	0.6015356	0.3920022	0.1209556	0.1171872	0.1384279	0.07701315	0.8903459	0.7395518	0.6364351	0.1886947	0.0740172	0.02859038	0.07244239	0.05946872	0.2092174	0.1718532	0.2095467	0.1119188	0.0578918	0.04413456	0.04433086	0.05069854
818.629	1	0.2356964	0.1533532	0.1647407	0.0921032	1.08589	1.678264	0.8258909	0.1545352	0.1835155	0.1913648	0.2481166	0.1958509	0.2359726	0.2047343	0.4124233	0.3717571	0.4727645	0.3349472	0.4397605	0.333362	1.941355	1.787239	1.83702	1.57448
818.630	1	0.1224919	0.1061623	0.1522652	0.1053679	0.1021268	0.6585643	3.781943	2.408468	0.1053082	0.1598269	0.2455882	0.1748652	1.753269	1.575067	0.6776088	0.8357218	0.1203435	0.1227888	0.09661848	0.05709498	0.3462894	0.547574	0.6466585	0.2414093
818.728	1	0.2895976	0.2601496	0.2278706	0.2231138	0.03728409	0.03810081	0.05709756	0.04843649	0.230193	0.219962	0.2387204	0.2244067	0.03720605	0.04158137	0.03715725	0.02365011	0.2593584	0.2651514	0.2447195	0.1791008	0.03978219	0.03415976	0.03427646	0.03622295
818.729	1	0.1405112	0.1710258	0.6026196	0.3866754	0.1139081	0.125414	0.1430068	0.06870014	0.9306918	0.7138792	0.6396212	0.1870735	0.06464973	0.02868325	0.06731593	0.05490961	0.254917	0.1761252	0.2045965	0.116794	0.03880852	0.05218786	0.05411406	0.05395762
818.729	1	0.2012333	0.1629802	0.1524802	0.09487575	1.117034	1.713988	0.8290901	0.244126	0.1817589	0.1765877	0.2636398	0.1841046	0.2337889	0.1666796	0.4389818	0.4019492	0.4654527	0.3275526	0.4233575	0.3507487	1.928186	1.859629	1.942133	1.641632
818.730	1	0.1117969	0.1198416	0.1438434	0.1560147	0.1124729	0.7180253	3.867255	2.432096	0.08785267	0.1191867	0.2271625	0.1701361	1.614363	1.566454	0.7509741	0.8587987	0.09293132	0.1058884	0.08289866	0.08339427	0.3481803	0.5008776	0.5534575	0.3118354
818.828	1	0.2376094	0.2216428	0.1924996	0.1794011	0.03152588	0.04320495	0.06155177	0.04455792	0.1986469	0.1906152	0.1817575	0.16953	0.0287926	0.03314096	0.03107807	0.02673271	0.2194605	0.2034493	0.1961021	0.1591911	0.03022292	0.0336451	0.03470752	0.02857152
818.828	1	0.1588348	0.1822529	0.5872074	0.348671	0.1216108	0.1220126	0.1342899	0.07898883	0.9084233	0.6211888	0.588499	0.2025541	0.06805681	0.05062244	0.0596266	0.04176599	0.2791622	0.2135863	0.1922439	0.1222304	0.04173056	0.05751423	0.04967877	0.06149298
818.829	1	0.1881554	0.1606353	0.1437035	0.08000163	1.108743	1.713852	0.7711797	0.3249755	0.1814874	0.1711555	0.2460518	0.1881544	0.2599499	0.1660434	0.4174685	0.4197726	0.4777007	0.3394631	0.4287412	0.3662093	1.881005	1.905326	2.000194	1.673249
818.830	1	0.1299729	0.1303578	0.08416467	0.1020608	0.1405082	0.7391257	3.878024	2.379874	0.1157958	0.1041741	0.248871	0.1895997	1.463018	1.446252	0.8576877	0.8241962	0.07868714	0.09997411	0.07668599	0.08857873	0.3935001	0.4789661	0.4469124	0.4535366
818.928	1	0.1888706	0.1744668	0.1353039	0.1302529	0.0277813	0.03677653	0.05727464	0.03527784	0.1708854	0.1466565	0.1211722	0.1277404	0.03401595	0.03409625	0.03359297	0.03258648	0.1786036	0.1383894	0.1489612	0.1380571	0.02811357	0.03827936	0.04098438	0.02679604
818.929	1	0.1650926	0.125475	0.4963	0.2591619	0.09254198	0.08947494	0.09796316	0.05545263	0.7514819	0.4387178	0.4452335	0.1957255	0.07431207	0.05069317	0.0532083	0.03162288	0.2697809	0.2461552	0.1619078	0.1176073	0.048974	0.05697038	0.04050807	0.04389911
818.929	1	0.1593816	0.1341142	0.1417027	0.07568146	1.123923	1.796462	0.7396035	0.4358215	0.1966978	0.1817827	0.2309236	0.2163965	0.2653389	0.1805046	0.4066002	0.4591499	0.4655177	0.3729027	0.4227128	0.3664121	1.865103	2.049781	2.109427	1.725198
818.930	1	0.1651002	0.09255575	0.0912511	0.07409104	0.1174932	0.7091222	3.887838	2.279644	0.1598809	0.106162	0.2265894	0.1985727	1.33938	1.302109	0.9228353	0.8162491	0.08916868	0.08441797	0.111146	0.09147151	0.4468818	0.4443644	0.327716	0.5093253
819.028	1	0.08290636	0.06712858	0.04549719	0.04494036	0.01906253	0.02452156	0.04094507	0.03495782	0.05501796	0.05138039	0.04458868	0.04692445	0.02933488	0.02475272	0.02283592	0.02552511	0.06756512	0.05010117	0.05883415	0.04889478	0.02108669	0.0299088	0.02339654	0.0129733
819.029	1	0.171541	0.08300108	0.4207782	0.2088893	0.08073229	0.06625421	0.08130909	0.04937105	0.6566321	0.3283302	0.3804787	0.2065207	0.08220529	0.06268035	0.04671552	0.04174178	0.2568762	0.2742427	0.1519019	0.137735	0.04001918	0.06632887	0.04911646	0.03198632
819.029	1	0.1548817	0.1475927	0.1246392	0.1046078	1.111646	1.843852	0.6851892	0.5107715	0.1764728	0.182834	0.190614	0.2431731	0.2785053	0.2226472	0.3928418	0.4806578	0.4567273	0.3758627	0.4241318	0.382742	1.826189	2.168436	2.203934	1.770593
819.030	1	0.1581096	0.140643	0.1157256	0.111574	0.1980996	0.6647381	3.916634	2.174481	0.1442897	0.1274122	0.239207	0.1722939	1.299977	1.149259	0.9093301	0.7654991	0.0971725	0.1138817	0.06585129	0.08100504	0.489838	0.4162869	0.2298078	0.5638746
819.128	1	0.05865144	0.04480737	0.02678687	0.02599534	0.01561237	0.01892652	0.04129828	0.03015469	0.02658818	0.02836887	0.02711363	0.02639671	0.02470056	0.02185668	0.02119657	0.0111836	0.04750744	0.03798412	0.04035894	0.0300241	0.01581696	0.01946317	0.01972743	0.01270556
819.129	1	0.1621363	0.1062663	0.3487317	0.1870967	0.09158463	0.04927132	0.08102207	0.06661152	0.5955017	0.2495709	0.3508566	0.2431794	0.08229488	0.07313697	0.0479411	0.05556248	0.2485763	0.2924087	0.1285696	0.1849474	0.04116436	0.07161787	0.04807969	0.02243171
819.129	1	0.141372	0.1482406	0.1074644	0.1481628	1.130654	1.910351	0.6945368	0.583695	0.17277	0.1506896	0.1644593	0.2798664	0.2878861	0.234472	0.3902864	0.5502637	0.4409796	0.3782799	0.4273088	0.4204154	1.863339	2.387539	2.477887	1.892331
819.130	1	0.131151	0.1196191	0.1107043	0.084685	0.2980095	0.6113708	4.033575	2.29882	0.1355154	0.09379069	0.2521779	0.1458605	1.394526	1.002427	0.9083529	0.7210928	0.1030641	0.1066134	0.08504393	0.1048211	0.5121752	0.4068216	0.2743534	0.6141976
819.228	1	0.05592552	0.04255317	0.02138788	0.02051388	0.01414174	0.01353306	0.04165204	0.02726355	0.02133065	0.02568812	0.02542745	0.01985846	0.02268819	0.01823266	0.01623914	0.01415556	0.03578224	0.02646093	0.03981249	0.02652621	0.01828442	0.01386843	0.01150827	0.01210751
819.229	1	0.06361891	0.07558108	0.1175026	0.08802095	0.03429274	0.03051671	0.0642864	0.04411598	0.1550336	0.06514623	0.1203638	0.09519084	0.03605241	0.03401309	0.02379086	0.03209242	0.09316449	0.09842277	0.04884428	0.07823672	0.02952075	0.03386233	0.02346372	0.02236089
819.229	1	0.1071575	0.1553662	0.1047805	0.1579387	1.144026	1.918834	0.6813678	0.6112023	0.1512864	0.1233118	0.1464522	0.3065628	0.2689119	0.2017976	0.4575423	0.6229254	0.4058427	0.393999	0.4628929	0.4364302	1.915277	2.606292	2.683767	1.979746
819.230	1	0.1331925	0.07712385	0.1237667	0.1138723	0.3628412	0.5823561	4.132392	2.490004	0.101536	0.1186297	0.2262753	0.1872785	1.56257	1.075546	0.9579539	0.6780734	0.109604	0.1010297	0.07393555	0.09388378	0.547125	0.4852899	0.2978034	0.5850564
819.328	1	0.04365307	0.03395463	0.01640063	0.01353125	0.01663419	0.01537033	0.04187959	0.02355163	0.01417291	0.01690554	0.01785128	0.01201221	0.02350452	0.01398677	0.01314064	0.01343811	0.0238619	0.01927939	0.03111611	0.0206607	0.01823156	0.01705239	0.01414193	0.01110242
819.329	1	0.02343412	0.02466554	0.04172525	0.03383219	0.01715812	0.01122189	0.0382438	0.02547987	0.05456899	0.03390629	0.04354036	0.02869599	0.02398176	0.01606392	0.01625649	0.01142418	0.0274283	0.02413949	0.02058911	0.01961276	0.01547877	0.01638498	0.01252622	0.01259985
819.329	1	0.08767032	0.167886	0.07728543	0.1287409	1.120445	1.852848	0.6447892	0.5666843	0.1319157	0.1393889	0.1644046	0.3078464	0.2638007	0.1677621	0.479634	0.618582	0.4067375	0.4108614	0.4608755	0.4235081	1.880742	2.671074	2.658429	1.9719
819.330	1	0.1022552	0.1090103	0.1058008	0.1066247	0.3849662	0.4746235	4.077909	2.478662	0.1015414	0.08832564	0.248609	0.2070152	1.708963	1.202019	0.9590555	0.6044646	0.1116416	0.1009476	0.09778485	0.09440592	0.5574134	0.513412	0.2555147	0.4857248
819.428	1	0.02891095	0.02072422	0.00632357	0.004096551	0.005073786	0.004145216	0.03077896	0.01987382	0.004986198	0.006427803	0.007810858	0.005065305	0.01498938	0.01200123	0.00966288	0.005767555	0.01477377	0.01015844	0.01921934	0.01142136	0.007199639	0.00854308	0.005058363	0.004872034
819.429	1	0.01152707	0.01192481	0.0287973	0.02175112	0.01255715	0.008740277	0.034507	0.02114663	0.03991122	0.02642162	0.03028016	0.01857726	0.01993504	0.01279599	0.01347684	0.008063076	0.01406134	0.01148286	0.01049306	0.01096461	0.01050027	0.01297523	0.008475438	0.009268917
819.429	1	0.07317779	0.1728441	0.07234191	0.1032828	1.112987	1.795131	0.6204296	0.4974347	0.108329	0.1582767	0.2022321	0.3086078	0.2692805	0.1817372	0.503152	0.597627	0.3828427	0.4174204	0.4615017	0.4231745	1.856491	2.724578	2.634539	1.993491
819.430	1	0.06588754	0.1216861	0.1400667	0.08787425	0.3723989	0.2897141	4.008261	2.514205	0.07977773	0.09162121	0.2461543	0.2143481	1.749792	1.42944	1.041355	0.484954	0.1152271	0.1143483	0.1017505	0.08854477	0.5427498	0.6124201	0.155581	0.3239228
819.528	1	0.01939605	0.01401199	0.003008803	0.0009871485	0.003185884	0.00296653	0.03103352	0.02026449	0.002001542	0.002440862	0.004843554	0.003573356	0.01419447	0.01157653	0.009225497	0.00420543	0.01009558	0.006533539	0.01317074	0.006709309	0.006343306	0.008049673	0.003841955	0.003308213
819.528	1	0.00659381	0.005861231	0.02488487	0.01843461	0.008241255	0.006381433	0.03352798	0.02174528	0.03440927	0.02337458	0.02429553	0.01468983	0.01650791	0.01238031	0.01169526	0.005727085	0.008428293	0.005911773	0.0069428	0.006463656	0.007576483	0.01031903	0.005595976	0.005624795
819.529	1	0.06826631	0.1398869	0.08399461	0.1215674	1.168527	1.836741	0.5533844	0.4426789	0.09558695	0.1697596	0.1830758	0.2854769	0.2887148	0.1968524	0.5271704	0.631494	0.3531306	0.4134063	0.4813623	0.4422002	1.882961	2.86349	2.758968	2.067119
819.530	1	0.08958926	0.1453304	0.1233088	0.09023842	0.3006537	0.1687953	4.123605	2.741878	0.0642261	0.07018279	0.2485022	0.2028145	1.850235	1.706712	1.234948	0.4280234	0.101676	0.1022161	0.0939904	0.06470223	0.5699305	0.6944013	0.1218931	0.1785735
819.628	1	0.01283258	0.009628652	0.002863982	0.001412876	0.002664545	0.004233161	0.03169997	0.02096185	0.002176518	0.002406274	0.003596973	0.002954038	0.01412693	0.01249481	0.01026827	0.004394133	0.007007535	0.005303053	0.01003675	0.004500055	0.006083027	0.008243512	0.004129334	0.002789537
819.628	1	0.03698758	0.03150291	0.07749722	0.05295734	0.022411	0.02624801	0.04766822	0.03816144	0.07296012	0.07382441	0.04897872	0.04525057	0.02103475	0.02860179	0.02654621	0.01887162	0.04939439	0.02514068	0.04673061	0.03919165	0.0216244	0.02102144	0.01286188	0.01536247
819.629	1	0.05404841	0.1205957	0.09651224	0.1311286	1.211077	1.862411	0.4819192	0.3835271	0.09195575	0.1947098	0.1566235	0.2759905	0.284955	0.219297	0.5203885	0.6260259	0.342319	0.3987397	0.5114389	0.423603	1.928547	2.966239	2.836698	2.112588
819.630	1	0.1328407	0.119235	0.133217	0.1085416	0.2386732	0.2605008	4.228003	2.834519	0.04582773	0.08312068	0.2473056	0.1662984	1.862416	1.845641	1.335131	0.4529797	0.09309645	0.07710284	0.04222557	0.05818646	0.5858217	0.7019435	0.1851221	0.09160552
819.728	1	0.01026094	0.007746357	0.003135263	0.001417301	0.002209723	0.005618866	0.03063296	0.01991066	0.002433941	0.002321897	0.003284081	0.003160612	0.01297392	0.01204829	0.0103841	0.004691945	0.006246142	0.005442872	0.008392758	0.003987931	0.005688337	0.007646277	0.004581733	0.002837226
819.728	1	0.04677741	0.03361195	0.0915643	0.06006547	0.02901916	0.02824967	0.04694707	0.04160077	0.08084339	0.08989354	0.04396399	0.05080997	0.02979691	0.02883625	0.02127147	0.02137623	0.05615137	0.02241902	0.06095138	0.04446924	0.02322311	0.02606756	0.02033054	0.01150254
819.729	1	0.05155421	0.1498996	0.1043943	0.1513607	1.193864	1.777009	0.44671	0.3403252	0.1027268	0.2125308	0.1612487	0.2500939	0.2859414	0.2868963	0.5218934	0.6024292	0.3632726	0.4073355	0.5487249	0.3967273	1.990182	3.028587	2.79167	2.080444
819.730	1	0.1429463	0.1516227	0.1606842	0.1414722	0.19879	0.4740979	4.126344	2.706003	0.08199319	0.1031008	0.2661581	0.1658318	1.726323	1.744908	1.364252	0.5460521	0.0920689	0.09525597	0.0456277	0.05516665	0.550576	0.6183615	0.2933628	0.1460681
819.826	1	0.009897859	0.008602262	0.00350567	0.001828986	0.002566857	0.006466978	0.03101196	0.01993399	0.002806325	0.002589712	0.004059681	0.003976308	0.01243845	0.01173752	0.01077202	0.00566205	0.006950753	0.006259741	0.008494617	0.004465596	0.005643657	0.007159294	0.005533195	0.003457225
819.827	1	0.01480344	0.01401968	0.03410959	0.02347552	0.01192799	0.01324028	0.03840899	0.02501988	0.04165409	0.03268521	0.02551896	0.02091519	0.01885959	0.01809169	0.01670872	0.01098919	0.01443676	0.01301674	0.01520793	0.01131758	0.01088707	0.01195159	0.0117788	0.007690024
819.827	1	0.05657024	0.1519747	0.1084125	0.1409484	1.191366	1.75566	0.4172768	0.3673651	0.09962836	0.2222199	0.1345989	0.23785	0.2810226	0.3229472	0.5162713	0.5676545	0.3779048	0.4115533	0.5611227	0.3730143	2.054928	3.095472	2.782924	2.084907
819.827	1	0.1250829	0.1045517	0.1103826	0.08322428	0.2066613	0.5962133	4.147981	2.631242	0.09603742	0.08617154	0.2812921	0.1752988	1.619555	1.661941	1.398129	0.7000865	0.07873971	0.09290891	0.06709688	0.06700845	0.5180042	0.5133789	0.4426312	0.2601351
819.928	1	0.007231802	0.006883739	0.003229602	0.002088286	0.002676783	0.006992953	0.03089716	0.01952721	0.002893678	0.002554681	0.004094942	0.00365923	0.01139496	0.01082137	0.01075451	0.006294215	0.006102667	0.005817144	0.006915431	0.004155246	0.00557128	0.006550413	0.006043992	0.004049547
819.928	1	0.003040696	0.003531786	0.01825571	0.01260874	0.004807611	0.008702126	0.03215455	0.02056512	0.02341261	0.01703706	0.01597996	0.008925836	0.01157914	0.01112493	0.01113745	0.006523027	0.00361299	0.004562408	0.004781255	0.002611112	0.005470252	0.007113417	0.006127296	0.004089395
819.929	1	0.07131618	0.1391102	0.1001206	0.1295115	1.19747	1.751719	0.3734756	0.4136045	0.1178719	0.2022817	0.1150895	0.2208474	0.2869396	0.3509188	0.4889456	0.5251232	0.3838407	0.3975219	0.5435434	0.3673772	2.128723	3.120915	2.722396	2.099123
819.930	1	0.0970219	0.1212928	0.07442814	0.1340368	0.1895089	0.6766373	4.12349	2.557771	0.1174122	0.1248928	0.2861057	0.1716888	1.468701	1.446435	1.399753	0.8210235	0.07550437	0.06182867	0.06339922	0.07582795	0.4732463	0.4175244	0.5391208	0.3681504
820.028	1	0.007682821	0.006741592	0.003667417	0.002230713	0.002743943	0.007000259	0.03146741	0.01999201	0.00318049	0.002499337	0.003890734	0.004047486	0.01143136	0.009673051	0.01056081	0.006825005	0.006676781	0.005993421	0.006448562	0.004397682	0.005544133	0.006367239	0.006466066	0.004508756
820.029	1	0.002602336	0.003010627	0.01650097	0.01097686	0.004687339	0.008533503	0.03261277	0.02100303	0.0222526	0.01667593	0.01507633	0.008521546	0.01150459	0.01002751	0.0107434	0.006889588	0.003243465	0.004652595	0.004154748	0.002365802	0.005440915	0.006714962	0.0066429	0.004615753
820.029	1	0.0752962	0.1074645	0.1024162	0.09540582	1.2214	1.783021	0.3373486	0.4437889	0.1294502	0.1977342	0.1051219	0.1715483	0.30362	0.3629462	0.4471992	0.4818426	0.3841126	0.4024413	0.5005032	0.3801057	2.212469	3.155678	2.699279	2.142767
820.030	1	0.1057328	0.1124281	0.08429295	0.1327235	0.1466408	0.7196705	4.195559	2.565495	0.1179159	0.1012397	0.2284022	0.187049	1.419271	1.196291	1.360887	0.9232547	0.09883916	0.08047612	0.06158251	0.1004676	0.4772394	0.3739588	0.5725105	0.4707943
820.128	1	0.008163321	0.006430409	0.003084805	0.002314443	0.002676187	0.006607181	0.03175386	0.02039739	0.002965638	0.002628354	0.00368099	0.004044318	0.01196659	0.008192681	0.01028563	0.007333099	0.00721521	0.005240408	0.00564182	0.004357999	0.005489121	0.006080039	0.006255794	0.004849311
820.129	1	0.00213662	0.003627526	0.01578945	0.01006615	0.004719986	0.00810357	0.03292112	0.02108322	0.02179334	0.01627774	0.01489968	0.008156306	0.01208442	0.008599447	0.010546	0.007379253	0.003367349	0.00456188	0.003426379	0.002230387	0.005551469	0.006482787	0.006525369	0.004963835
820.129	1	0.07639339	0.1066222	0.1013173	0.0711636	1.224413	1.810943	0.3103801	0.4831571	0.149987	0.197797	0.1090089	0.1579846	0.3145755	0.3650466	0.4107051	0.4176221	0.4005654	0.4046403	0.4922126	0.3990083	2.313039	3.162377	2.669517	2.163874
820.130	1	0.1027865	0.09425109	0.0885546	0.129468	0.1943658	0.7344989	4.225764	2.588303	0.1177131	0.08956316	0.2523029	0.1650942	1.449516	0.9134098	1.333413	1.032185	0.07943655	0.08799991	0.06492056	0.08552161	0.460528	0.3538672	0.5792878	0.5581508
820.228	1	0.009615906	0.007304983	0.00242314	0.0023766	0.002999284	0.006154124	0.03204171	0.02060975	0.003380195	0.003070143	0.002952826	0.004033543	0.01262323	0.007129777	0.01002363	0.008071686	0.008166382	0.004977554	0.005648756	0.004549337	0.005850938	0.005837771	0.005963927	0.005235073
820.229	1	0.001900507	0.003311685	0.01375633	0.008449689	0.004929708	0.007461813	0.03310786	0.02115673	0.02016941	0.01490547	0.01395338	0.007779803	0.01270633	0.007556968	0.01031053	0.008245489	0.003194229	0.004405634	0.002990404	0.002429439	0.005799968	0.006114365	0.006376594	0.005424042
820.229	1	0.0798202	0.09902262	0.09458346	0.04988318	1.210431	1.823358	0.2708183	0.4660028	0.1635601	0.2189969	0.106023	0.1448601	0.3171488	0.3510424	0.3815099	0.3792698	0.4289732	0.4189648	0.4940821	0.3827113	2.389793	3.164029	2.608187	2.120083
820.230	1	0.07006319	0.1212348	0.07796348	0.1338353	0.2721585	0.7764844	4.28773	2.627009	0.09886206	0.09373075	0.2454175	0.1705826	1.526056	0.7427374	1.285963	1.13378	0.09161327	0.1099044	0.0668663	0.07660679	0.4769984	0.3529881	0.5434101	0.6374073
820.328	1	0.01307433	0.009425455	0.002081636	0.002501903	0.003228965	0.005435209	0.03193275	0.02030128	0.003947544	0.003385115	0.002221873	0.003996143	0.01328665	0.00677425	0.00941314	0.008289194	0.01067122	0.005146866	0.006942641	0.004649687	0.006049973	0.006264402	0.005732125	0.005257187
820.329	1	0.002523204	0.003369015	0.01291024	0.007732749	0.005006592	0.006816563	0.03310078	0.02096703	0.02041382	0.01541066	0.01423706	0.008493732	0.01331356	0.006999768	0.009861329	0.008757425	0.003579285	0.004503808	0.002905241	0.002326416	0.005693092	0.006348012	0.006066715	0.005407777
820.329	1	0.1091189	0.09232143	0.09595795	0.0464085	1.18549	1.772349	0.2258937	0.4176496	0.1821579	0.2199592	0.1143363	0.1103807	0.3234513	0.3616243	0.3617855	0.3117778	0.4371538	0.4426461	0.4750438	0.3427289	2.426736	3.135216	2.504456	2.039958
820.330	1	0.07003342	0.1022768	0.1048978	0.119873	0.3166392	0.7750666	4.304843	2.627138	0.09801067	0.1163857	0.255304	0.188532	1.61664	0.7053011	1.222005	1.191706	0.07824176	0.09391749	0.07559456	0.0928388	0.438733	0.4531203	0.5253754	0.6462033
820.428	1	0.01567931	0.01061782	0.001539975	0.002049932	0.003174786	0.003988875	0.03182795	0.02002556	0.004354888	0.0031943	0.00187956	0.004404386	0.01357672	0.006864046	0.008737257	0.008243285	0.01188808	0.006024455	0.007832689	0.004872389	0.005862661	0.006728861	0.00536836	0.004663538
820.429	1	0.03727821	0.03705028	0.04908871	0.03233089	0.02066249	0.02018402	0.0494128	0.03717182	0.05975437	0.05343858	0.05066936	0.04040715	0.02867804	0.02205568	0.0254378	0.01752662	0.03650923	0.03696698	0.03510436	0.02769312	0.01918398	0.0195795	0.01880358	0.01209958
820.429	1	0.1538066	0.07526866	0.1111512	0.07987483	1.127266	1.643964	0.2073502	0.332619	0.1994631	0.1940173	0.1463136	0.1001507	0.3157648	0.3696352	0.3417994	0.2013249	0.4236044	0.4532869	0.4445975	0.3137064	2.415849	3.015392	2.376406	1.949904
820.430	1	0.08558037	0.1016608	0.1291437	0.1246197	0.2915237	0.6368929	4.307549	2.60925	0.08651947	0.09503658	0.2195396	0.1742386	1.650346	0.7819513	1.118157	1.159528	0.09021488	0.1267478	0.09137962	0.0993474	0.4573083	0.5542887	0.5266862	0.5646164
820.528	1	0.01563958	0.01119069	0.002221867	0.002030257	0.002802934	0.002422514	0.03184027	0.01997837	0.004421447	0.002901626	0.003169468	0.004477149	0.01382779	0.0078166	0.008116385	0.007945673	0.01164094	0.006219223	0.008110293	0.004350015	0.006062658	0.007177819	0.005290005	0.003829489
820.529	1	0.08324368	0.08204314	0.098006	0.06321255	0.0167048	0.0170662	0.04460561	0.03286111	0.120419	0.1099176	0.1070506	0.08720753	0.02908718	0.02667901	0.0284032	0.02772522	0.0839344	0.08153524	0.08112925	0.06656336	0.01733475	0.0216511	0.02247088	0.01908505
820.529	1	0.158354	0.0538424	0.1014021	0.07834169	1.107092	1.591457	0.2153958	0.2614516	0.2261855	0.2075836	0.160289	0.07766572	0.2866797	0.3516254	0.3394993	0.1804543	0.4117605	0.444863	0.4317856	0.2937539	2.442929	2.936898	2.34622	1.91961
820.530	1	0.07204699	0.129177	0.1521616	0.1336648	0.2305068	0.4269598	4.271556	2.636942	0.06790588	0.07639409	0.2553304	0.1659352	1.712949	0.9685033	1.03954	1.104623	0.089893	0.09424489	0.08378871	0.08110916	0.4601098	0.6046073	0.5409662	0.3981758
820.628	1	0.01278712	0.009216157	0.002079824	0.001512312	0.002105588	0.001919472	0.03101365	0.01934601	0.004002868	0.002574196	0.004391104	0.003507341	0.01398667	0.008967768	0.00712112	0.007329146	0.009322969	0.005869781	0.006456293	0.003219713	0.006014055	0.006995612	0.005040436	0.003127319
820.629	1	0.1185192	0.1157501	0.1290226	0.08039504	0.02477614	0.0257655	0.05150635	0.03893031	0.1793598	0.1656595	0.166211	0.1339777	0.03074614	0.03707634	0.03747108	0.03650304	0.104454	0.1022813	0.1110069	0.09370641	0.02069202	0.0175228	0.02395081	0.02121808
820.629	1	0.1860737	0.09182163	0.1049893	0.0950777	1.04867	1.474904	0.2076909	0.2084305	0.2355678	0.1897624	0.1729265	0.1114795	0.2569048	0.3129501	0.3473612	0.2160963	0.3724848	0.4166444	0.4276604	0.2901761	2.364612	2.733635	2.259981	1.820518
820.630	1	0.09008123	0.07873127	0.1112477	0.1012101	0.1337132	0.2302335	4.163907	2.622313	0.08189765	0.1114745	0.2433758	0.1759577	1.783316	1.179704	0.8914201	1.017986	0.0903157	0.1300307	0.08446045	0.06581952	0.460819	0.631737	0.5404046	0.2209988
820.728	1	0.008913196	0.006532086	0.001815896	0.001686241	0.002218945	0.003034112	0.03027403	0.01937413	0.003376514	0.001584425	0.004746918	0.002411515	0.01382879	0.01024167	0.006478514	0.006638755	0.00627746	0.004812536	0.005124453	0.002496086	0.005876495	0.006946026	0.004953489	0.002895626
820.728	1	0.1652834	0.1513319	0.170545	0.07476775	0.04805686	0.03577792	0.07577832	0.05942094	0.281582	0.255997	0.2634654	0.2295919	0.03875798	0.0428215	0.04753812	0.04281138	0.09132533	0.1319621	0.1305616	0.1280387	0.01742738	0.02189156	0.02826803	0.02140468
820.729	1	0.2125818	0.1417151	0.1060353	0.09027035	1.014949	1.380591	0.2169384	0.1598472	0.255483	0.193581	0.1890368	0.1345388	0.2624088	0.284205	0.3745068	0.2688173	0.3410888	0.3871944	0.4420472	0.3130244	2.29687	2.523529	2.223582	1.761848
820.730	1	0.07472942	0.09325629	0.1138856	0.10355	0.1621083	0.2306286	4.064244	2.62792	0.09793468	0.07866539	0.2605445	0.1925441	1.81416	1.411717	0.8056899	0.914892	0.074687	0.1148534	0.1010994	0.08988925	0.4595488	0.6512521	0.5767992	0.1680645
820.828	1	0.008811107	0.006448018	0.002133616	0.001654851	0.002918597	0.004536226	0.03014336	0.01947629	0.00328465	0.001307234	0.004505934	0.002040838	0.01368312	0.01150412	0.005940856	0.006389753	0.005578425	0.004787365	0.005318199	0.002798556	0.005614833	0.006664649	0.004395234	0.003069808
820.828	1	0.1381952	0.1884504	0.2188274	0.09016566	0.06371272	0.05014129	0.07607833	0.07267746	0.3721888	0.3130503	0.320279	0.3085804	0.0446537	0.05727192	0.05394762	0.04347383	0.1057754	0.1917979	0.1722456	0.1322454	0.03792941	0.03133356	0.03440182	0.01953701
820.829	1	0.2276121	0.1623499	0.09990804	0.08183579	0.976056	1.312795	0.2606773	0.1270923	0.2462512	0.187135	0.1946208	0.1329626	0.2607065	0.2518585	0.4002207	0.276775	0.3188618	0.3630905	0.4340157	0.3587997	2.251436	2.383332	2.194289	1.728165
820.830	1	0.1166458	0.07766034	0.09930162	0.1163194	0.2358571	0.4451045	4.060617	2.641935	0.07870833	0.1371428	0.2955828	0.1777037	1.849128	1.618418	0.7439976	0.8662725	0.08805551	0.1309921	0.09497159	0.06167577	0.4464619	0.6137203	0.5171834	0.198665
820.928	1	0.01268788	0.008602442	0.001584063	0.002004716	0.003437746	0.005355034	0.03076999	0.02006794	0.003616784	0.001262461	0.004715537	0.001787237	0.01328669	0.01231574	0.006410886	0.006219659	0.006929465	0.00662429	0.007369434	0.003254694	0.00589649	0.006912749	0.004318283	0.00316719
820.928	1	0.1212231	0.2141783	0.3319839	0.1743352	0.06416924	0.06403062	0.09344926	0.06749308	0.4809746	0.4155326	0.4391193	0.3704466	0.04981504	0.0881364	0.07119561	0.03179782	0.2102255	0.2491822	0.232199	0.1158543	0.05737999	0.04403349	0.04561139	0.02430905
820.929	1	0.234642	0.1485782	0.1210547	0.06423733	0.9828601	1.352361	0.2762245	0.1355118	0.2202072	0.1813192	0.1746303	0.1155344	0.2692871	0.1995267	0.4635441	0.2689419	0.3330049	0.3699998	0.4163534	0.3818197	2.318965	2.363744	2.2439	1.764511
820.930	1	0.08900446	0.09818602	0.1146292	0.1375897	0.2769304	0.5572677	4.136647	2.712669	0.1011254	0.136385	0.2373962	0.190308	1.802915	1.707324	0.8250367	0.8575839	0.07683785	0.1065063	0.06831756	0.04295348	0.4564988	0.6229162	0.4861467	0.258557
821.028	1	0.01417852	0.009915993	0.001352027	0.001794321	0.003240779	0.005598116	0.03106388	0.02026999	0.003515533	0.001431449	0.004112733	0.001414171	0.0120957	0.01290822	0.007107573	0.006174306	0.007579653	0.006934097	0.008527956	0.003682863	0.005882064	0.006945088	0.004705387	0.003373955
821.029	1	0.1498418	0.2575885	0.3541894	0.2268931	0.0878188	0.070027	0.07697249	0.08067593	0.4935633	0.3973365	0.4282352	0.3685431	0.05315641	0.06028145	0.06611391	0.03518924	0.2217655	0.2441014	0.2224044	0.1011443	0.0490085	0.05484404	0.0362567	0.0394465
821.029	1	0.2261977	0.1534716	0.1315792	0.073325	0.9879426	1.382808	0.2868794	0.206124	0.2033177	0.1914408	0.2039727	0.1270529	0.2460372	0.1842828	0.4920794	0.2853379	0.3402184	0.3680348	0.4029968	0.3899474	2.3552	2.339676	2.273035	1.776012
821.030	1	0.0919649	0.1301086	0.1128782	0.148956	0.2204017	0.609737	4.208788	2.683157	0.07142944	0.09760731	0.2520344	0.1748789	1.641516	1.735002	0.9248879	0.8585683	0.09145603	0.1185433	0.09538088	0.06073376	0.4421514	0.609251	0.4675127	0.3775389
821.128	1	0.0100512	0.006916556	0.001335686	0.001242892	0.002620248	0.005954105	0.0310786	0.01950373	0.003163097	0.00160877	0.00335068	0.001270263	0.01110326	0.01226985	0.007366779	0.006226395	0.005787266	0.005015984	0.006250288	0.003014617	0.005531893	0.006736414	0.004546812	0.004115359
821.128	1	0.1467196	0.2481594	0.293842	0.2332814	0.08110905	0.06423733	0.06640005	0.08112007	0.4233608	0.3121719	0.3433602	0.3096298	0.03983404	0.05199326	0.06738353	0.03693715	0.1958612	0.2183324	0.1918026	0.1089372	0.03963383	0.05209811	0.03686397	0.0480189
821.129	1	0.2236688	0.1719928	0.1325977	0.09249119	0.9753233	1.356828	0.2949091	0.2609927	0.1959209	0.172197	0.2344699	0.1362539	0.2048166	0.1907256	0.5043947	0.2737834	0.337306	0.3647989	0.4227212	0.4024421	2.280835	2.209021	2.248561	1.711302
821.130	1	0.09352951	0.09354259	0.1221668	0.0922069	0.2195509	0.6296346	4.233103	2.559841	0.1018353	0.08956195	0.2578842	0.2051837	1.481983	1.611521	0.9941008	0.8774711	0.0839574	0.1133759	0.09790573	0.07019427	0.4108142	0.6274812	0.4517584	0.5063921
821.228	1	0.004546645	0.0027947	0.0009106526	0.0009537788	0.002692647	0.005861579	0.03057637	0.01831072	0.00203208	0.001474335	0.002336415	0.0009981313	0.0104782	0.01131902	0.007115064	0.005774058	0.002935488	0.002545408	0.003032206	0.00193927	0.005208917	0.006120651	0.004327396	0.004752043
821.228	1	0.1519444	0.2334898	0.2445697	0.2222442	0.06979908	0.0528468	0.08088806	0.06817231	0.3622442	0.2371215	0.2836067	0.2447212	0.04112643	0.04286296	0.06108584	0.02517463	0.1529431	0.1776754	0.1464284	0.08897556	0.03863833	0.04815333	0.04178254	0.03708897
821.229	1	0.251669	0.1884694	0.1551366	0.09258436	0.9207661	1.274856	0.3311635	0.251044	0.1506455	0.1734844	0.2175283	0.1279626	0.1714338	0.1919041	0.4961119	0.2380544	0.3249767	0.3261871	0.4094392	0.3961126	2.152479	1.984356	2.155977	1.636853
821.230	1	0.1149973	0.09374322	0.08539025	0.08924359	0.3147247	0.6555873	4.170487	2.416385	0.138199	0.09284672	0.2807188	0.1850454	1.337219	1.428226	0.9797114	0.799865	0.07888955	0.1041776	0.1105956	0.08007891	0.3494574	0.5849306	0.4039198	0.6148491
821.328	1	0.003412323	0.003492187	0.001172674	0.0007318015	0.003135336	0.005717181	0.0305462	0.01794096	0.001776733	0.001322734	0.002330737	0.001342746	0.01082438	0.01006759	0.006729543	0.00522738	0.002895443	0.002041699	0.002383029	0.00160972	0.005307782	0.005615396	0.004331615	0.005163949
821.328	1	0.1953643	0.2697972	0.2759157	0.2461615	0.06394204	0.05982519	0.0819663	0.07972143	0.4120302	0.2736985	0.3141931	0.276877	0.03663989	0.05470869	0.0505209	0.0315237	0.1372202	0.1749766	0.1553268	0.09751465	0.05846952	0.05110738	0.06042459	0.03371931
821.329	1	0.250271	0.2139143	0.1981111	0.09112198	0.911333	1.258959	0.3651802	0.2372114	0.1508403	0.1763364	0.233702	0.1231548	0.1593062	0.217622	0.4648054	0.2305808	0.3383492	0.3141016	0.3864137	0.3964025	2.104776	1.919189	2.127558	1.630219
821.330	1	0.1093153	0.1227321	0.09808351	0.09861729	0.3857993	0.6913067	4.135697	2.341921	0.1808264	0.1187375	0.2417118	0.1926333	1.332306	1.22415	0.9335466	0.7335689	0.07732248	0.105904	0.08537398	0.09876182	0.3474894	0.5385384	0.3978576	0.6750018
821.428	1	0.002122036	0.002806468	0.001179931	0.0008724351	0.003115615	0.005218693	0.03044163	0.01768242	0.001119074	0.001646261	0.001882642	0.00144034	0.0118878	0.009007705	0.006523274	0.004987327	0.002732492	0.001440126	0.001818386	0.001714013	0.005227845	0.005274194	0.004496056	0.005183201
821.428	1	0.2227536	0.2775993	0.2885215	0.2358411	0.06320214	0.06089019	0.07991666	0.08126765	0.4270779	0.2919378	0.3232255	0.2864294	0.04101408	0.05659797	0.04876571	0.0501271	0.09992683	0.1630982	0.1623022	0.1127871	0.06473407	0.05254819	0.06850096	0.03738464
821.429	1	0.2491308	0.2309413	0.2029887	0.09471459	0.8919399	1.256187	0.4082095	0.213157	0.1359626	0.1849496	0.2368167	0.1018949	0.1868466	0.1926699	0.4344094	0.2249524	0.3615349	0.2856776	0.3580469	0.4028059	2.043844	1.861465	2.125649	1.636343
821.430	1	0.1119368	0.1174358	0.1165257	0.1210495	0.3939354	0.709299	4.128473	2.331878	0.1531182	0.1148989	0.2464964	0.1531534	1.437187	1.081299	0.8951599	0.6523964	0.07266344	0.1168946	0.08430843	0.1150352	0.3649479	0.5098368	0.3988065	0.6730163
821.528	1	0.001325038	0.001677951	0.001290657	0.0008990891	0.002883301	0.004135979	0.02980691	0.01734912	0.0006287796	0.001631758	0.001692949	0.001678505	0.01287345	0.008461092	0.006339662	0.004863945	0.001949469	0.001216685	0.001453539	0.001313455	0.005603759	0.005367497	0.004230031	0.004739012
821.528	1	0.1815374	0.2104293	0.2378355	0.1574839	0.0659214	0.04869347	0.08956059	0.06042809	0.3256066	0.2460244	0.2548467	0.2303221	0.04811879	0.05536976	0.04477317	0.05409293	0.06546475	0.1237061	0.1394783	0.1045196	0.05087796	0.03469242	0.04913388	0.02534173
821.529	1	0.258168	0.2386887	0.1848288	0.08561432	0.8951412	1.233861	0.4275688	0.193411	0.1452116	0.1904034	0.2357295	0.09157571	0.2026714	0.192328	0.4141311	0.2180557	0.3604938	0.3122162	0.3474945	0.4127045	1.986051	1.829121	2.132403	1.635271
821.530	1	0.09000949	0.1126411	0.1227059	0.09642522	0.3622584	0.621722	4.047578	2.332459	0.1276399	0.1011857	0.2257736	0.2121505	1.5952	1.067902	0.8728812	0.6307269	0.09160305	0.1051632	0.09753545	0.1063492	0.4342399	0.5005919	0.3286956	0.5969183
821.628	1	0.001551358	0.001027436	0.001352594	0.0009364984	0.002092065	0.002793739	0.02884825	0.01708858	0.0006870397	0.001156514	0.001914732	0.001457196	0.01340738	0.008692309	0.006544378	0.003876161	0.001569458	0.001299539	0.001349142	0.0009070581	0.005779172	0.005588744	0.003937993	0.00390781
821.629	1	0.1582992	0.1442794	0.1695188	0.1075594	0.04958688	0.03729825	0.0745302	0.05372548	0.220587	0.2001677	0.2053197	0.1766282	0.03441288	0.04199334	0.03771996	0.03875613	0.09044259	0.1050654	0.1063606	0.09461193	0.03499287	0.02070745	0.03073192	0.01676624
821.629	1	0.256587	0.2815572	0.1701572	0.0996135	0.8758159	1.202894	0.3956119	0.1592479	0.1410772	0.2017929	0.2246355	0.08248338	0.2022607	0.1908275	0.3871224	0.2159247	0.3502214	0.3189807	0.3509652	0.4066501	1.897832	1.772353	2.054871	1.579972
821.630	1	0.1014541	0.09535328	0.1228673	0.09950225	0.2898948	0.4694433	3.94094	2.358191	0.1223176	0.07678667	0.2213765	0.2359403	1.706849	1.193637	0.9069519	0.5200914	0.1057681	0.1456354	0.135868	0.09960344	0.4613654	0.5582409	0.2640057	0.4886353
821.728	1	0.001323546	0.001052628	0.001143826	0.0006796468	0.001152593	0.001156917	0.02786712	0.01694297	0.0005853721	0.001073995	0.002292503	0.001478186	0.01367862	0.009384557	0.006884919	0.003306106	0.00134361	0.001510173	0.001592367	0.0008763495	0.005349405	0.006321657	0.003552549	0.003012649
821.729	1	0.1078187	0.09742849	0.1210772	0.08369565	0.02879532	0.02931752	0.05326468	0.0415998	0.1508057	0.1473345	0.1443991	0.1200485	0.03306022	0.0300068	0.03300964	0.02449674	0.08836671	0.09021734	0.09074119	0.07565156	0.01714202	0.01953855	0.01889948	0.01588111
821.729	1	0.2347289	0.2867152	0.1524911	0.1013319	0.8526021	1.185174	0.3380449	0.1258768	0.1409833	0.2022758	0.1930262	0.06379822	0.1778162	0.1925301	0.3527418	0.2096236	0.3381514	0.3176139	0.3438657	0.4000449	1.799175	1.723177	2.003087	1.531687
821.730	1	0.09495683	0.1287625	0.1526973	0.09208014	0.1774777	0.2652963	3.837018	2.371425	0.07890739	0.06897189	0.226336	0.2136458	1.76183	1.362814	0.9311838	0.4308239	0.1073905	0.1410026	0.09307927	0.07467541	0.4339233	0.6576478	0.1861782	0.3090385
821.828	1	0.001301717	0.001400184	0.001430511	0.0007020368	0.001410711	0.002047737	0.02783313	0.01708695	0.0006970901	0.0009135612	0.002502246	0.001322155	0.01372855	0.01006486	0.007452428	0.00298439	0.001227181	0.001075542	0.001321903	0.001025845	0.004958024	0.00653022	0.003379604	0.002844329
821.828	1	0.1037385	0.0994642	0.1244473	0.08972114	0.0283811	0.02841239	0.05196129	0.03547054	0.1349412	0.1297234	0.1260918	0.1021492	0.03875123	0.03558785	0.03240385	0.02631767	0.0977971	0.09631254	0.0931348	0.07591511	0.0183866	0.02392674	0.01951692	0.01736058
821.829	1	0.2467399	0.2570095	0.1298215	0.0917247	0.8566864	1.212698	0.3357136	0.1560864	0.1560912	0.2073025	0.1931132	0.0786016	0.188718	0.1857587	0.3109796	0.21408	0.3480706	0.3344134	0.3606497	0.3899673	1.771762	1.778211	2.09582	1.57315
821.830	1	0.1232803	0.1319994	0.1611885	0.08353556	0.1083437	0.1209904	3.833239	2.40904	0.08703764	0.07668054	0.2188812	0.1776175	1.803408	1.519069	1.02356	0.3247468	0.1088348	0.09969662	0.1110066	0.05946799	0.3862439	0.7076774	0.2292249	0.1696804
821.928	1	0.001306755	0.0009843148	0.0009594915	0.0007758805	0.002095029	0.003785654	0.02714994	0.01700093	0.0009174908	0.001081518	0.002306408	0.001196212	0.01335898	0.01069939	0.007494557	0.002940957	0.001369017	0.001128487	0.001091181	0.0008941768	0.004414545	0.006285575	0.003463306	0.002559309
821.929	1	0.09167897	0.08921346	0.1133537	0.080783	0.02437297	0.02711641	0.05266711	0.04288119	0.1190423	0.1141896	0.1120638	0.0919447	0.036127	0.03433298	0.02812038	0.02112839	0.09591896	0.09294918	0.0874089	0.06997638	0.02942607	0.03157869	0.02842345	0.0219274
821.929	1	0.2670181	0.2309292	0.08478377	0.0931514	0.8498037	1.231823	0.3279162	0.2342638	0.1609463	0.2204266	0.1928014	0.07797995	0.1919865	0.1700741	0.2674357	0.1903387	0.3582126	0.3420092	0.3717389	0.3617604	1.718049	1.817872	2.075145	1.575131
821.930	1	0.1240306	0.1163148	0.1630894	0.1361244	0.1436969	0.2942122	3.765122	2.388975	0.127323	0.1063626	0.2672282	0.1744787	1.799546	1.622832	1.035203	0.3395374	0.1024712	0.08094246	0.08488829	0.06492667	0.3928496	0.6502145	0.2542226	0.09818221
822.028	1	0.001121381	0.001041157	0.001370975	0.0004628595	0.002452555	0.004741281	0.02661203	0.01690331	0.0008027094	0.0008684757	0.002032956	0.001104515	0.01249781	0.01065446	0.007376452	0.003472102	0.001299768	0.0009851975	0.001009507	0.0008964837	0.00399212	0.005777411	0.003661971	0.002499473
822.029	1	0.0653002	0.0624662	0.08783234	0.05473658	0.02962626	0.03187977	0.05242953	0.04096122	0.1012695	0.09520421	0.09306931	0.07380663	0.02806285	0.03108584	0.02411132	0.02065863	0.07077525	0.06424316	0.05824759	0.04758867	0.02340525	0.0281028	0.0229013	0.01797384
822.029	1	0.2854287	0.1925282	0.1093233	0.06242169	0.8199467	1.197343	0.2927863	0.2820436	0.1657914	0.2162985	0.1655826	0.09468074	0.193556	0.1616053	0.2273145	0.1913767	0.3433917	0.3310841	0.3423442	0.3366967	1.639984	1.837152	1.993583	1.545494
822.030	1	0.1421002	0.1162139	0.1764557	0.1089818	0.1632305	0.419386	3.695765	2.337487	0.1153071	0.08452727	0.261695	0.1569323	1.710938	1.587476	1.038187	0.4148375	0.08330943	0.09263564	0.08332084	0.04935929	0.3599748	0.5744698	0.2875059	0.1531416
822.128	1	0.0004872206	0.0006273684	0.001599378	0.0007270146	0.002245626	0.005527515	0.02588381	0.01641471	0.0008580038	0.001022225	0.001825783	0.001368449	0.01133469	0.0101068	0.006878864	0.003990144	0.001301194	0.0009005681	0.001058749	0.0009245745	0.003653081	0.004864341	0.004018737	0.002817707
822.129	1	0.03275832	0.0332087	0.0643873	0.05327772	0.02992998	0.0274984	0.04468591	0.02940451	0.09526699	0.08416691	0.08412045	0.05926046	0.02988086	0.01937407	0.02461219	0.02539921	0.0580469	0.03923827	0.03100155	0.02866342	0.0267594	0.03464774	0.02459234	0.0220182
822.129	1	0.3015837	0.1934508	0.1147815	0.05572146	0.7708846	1.145831	0.2770271	0.3022797	0.1593639	0.191677	0.1513834	0.1155777	0.1667616	0.1484166	0.225173	0.2262322	0.3168746	0.3246991	0.3296259	0.3180016	1.570589	1.82904	1.905123	1.511442
822.130	1	0.1123346	0.08354634	0.13185	0.08012716	0.1373535	0.5556632	3.578048	2.254148	0.1482162	0.09679075	0.2341794	0.1700624	1.576192	1.473575	0.9561085	0.5104381	0.09755965	0.08456836	0.07698444	0.0592523	0.3191002	0.4319607	0.3550753	0.2360511
822.228	1	0.001015716	0.001374492	0.001595785	0.0008525651	0.002124021	0.006060627	0.02647109	0.01643273	0.001395092	0.001473925	0.001889826	0.001618524	0.01066062	0.009837915	0.006780023	0.00462024	0.001084145	0.001455961	0.001226866	0.001117284	0.003504392	0.004730699	0.004815474	0.003585199
822.228	1	0.08960311	0.03754121	0.09587697	0.04693318	0.04972714	0.02983141	0.05347969	0.02961635	0.1783355	0.1143634	0.1483147	0.07691016	0.03687231	0.02097512	0.03837304	0.02910209	0.07598426	0.04626393	0.08016882	0.05819032	0.02316187	0.02566804	0.01883717	0.01482938
822.229	1	0.2988112	0.1953026	0.1036146	0.04866694	0.7713067	1.169893	0.3028073	0.3568541	0.1568596	0.1878832	0.1325185	0.1549357	0.1590371	0.1763866	0.2425975	0.2720926	0.2994771	0.3406822	0.3538357	0.3162275	1.523026	1.871059	1.904507	1.5392
822.230	1	0.1066428	0.1197609	0.1103071	0.126175	0.1519164	0.6668564	3.641467	2.205337	0.1209385	0.06482464	0.2557366	0.161267	1.463315	1.344356	0.9502783	0.6162115	0.1075702	0.1039887	0.05660638	0.0889371	0.2929811	0.3814876	0.4465654	0.3442647
822.328	1	0.001233251	0.001647122	0.001289985	0.001464366	0.002127122	0.006495836	0.02699812	0.01644005	0.001825094	0.00133353	0.001796806	0.001755273	0.01063512	0.008937567	0.006581204	0.004928364	0.001204859	0.001560167	0.001436874	0.001298564	0.003572298	0.00432652	0.005030039	0.003826394
822.328	1	0.1472822	0.04533769	0.1615372	0.08833522	0.04540106	0.03304171	0.05757849	0.0354073	0.2251667	0.1273587	0.1931803	0.08092943	0.03051484	0.04495383	0.04547917	0.03504536	0.1014823	0.09279197	0.1154544	0.08992936	0.02874292	0.03665038	0.02312736	0.02871174
822.329	1	0.2812461	0.2161842	0.09724359	0.06384861	0.7623635	1.209889	0.3329467	0.3906014	0.1465714	0.1763239	0.1291333	0.1638579	0.159844	0.2090246	0.2233678	0.2897921	0.310387	0.3581289	0.3819387	0.3158419	1.503791	1.917007	1.915137	1.577752
822.330	1	0.1222778	0.1432842	0.076987	0.1527047	0.2322451	0.7714332	3.693426	2.166637	0.1514877	0.09519281	0.2113277	0.1954035	1.414359	1.146328	0.9058534	0.6680445	0.08409118	0.08461743	0.07559534	0.08417327	0.2697003	0.3365395	0.4778994	0.424017
822.418	1	0.001580784	0.001296052	0.001362887	0.001122103	0.002389891	0.006594251	0.02683878	0.01574576	0.001453595	0.001177733	0.001971797	0.001709265	0.01107416	0.007607193	0.006179753	0.005144946	0.001258914	0.001711014	0.001279208	0.001453921	0.003489257	0.004386152	0.004709446	0.004102193
822.418	1	0.1557692	0.07445277	0.1808696	0.105416	0.03661977	0.03571694	0.06917832	0.04350565	0.193311	0.112667	0.17918	0.07370511	0.04128947	0.04252739	0.03841334	0.03749535	0.1115486	0.1120006	0.1095072	0.08810283	0.04237014	0.04776667	0.03373305	0.03017585
822.419	1	0.2898007	0.2229679	0.1042667	0.07136735	0.7543445	1.168048	0.3601364	0.3676101	0.1559602	0.17037	0.1522086	0.1594053	0.1627995	0.2255624	0.2061004	0.2772391	0.2889198	0.353636	0.3531519	0.2850467	1.45861	1.929195	1.836381	1.586376
822.420	1	0.1340947	0.121114	0.1124826	0.1213232	0.2603595	0.8419442	3.677228	2.063118	0.1205935	0.105485	0.240579	0.1847646	1.448121	0.8942194	0.8397865	0.7085966	0.07071931	0.09958921	0.05795846	0.08379033	0.272783	0.3520404	0.4480616	0.4693596
822.518	1	0.001719658	0.001450426	0.0007325811	0.00127075	0.002322104	0.006078997	0.02652665	0.01543199	0.001168863	0.001632381	0.002144236	0.001695703	0.01148805	0.006518525	0.005897138	0.005137349	0.001395213	0.001552239	0.001322581	0.001387431	0.003565867	0.004381629	0.00415471	0.00431962
822.518	1	0.1450229	0.07459826	0.1680984	0.09624167	0.03423306	0.03101066	0.06368161	0.04520528	0.1729679	0.09690054	0.1604796	0.0652827	0.0485836	0.03976689	0.04117756	0.03080845	0.100589	0.1031832	0.1006375	0.08117887	0.03520893	0.04490822	0.03478886	0.03134742
822.519	1	0.270295	0.2182993	0.1255367	0.09909734	0.748255	1.125588	0.3427356	0.3160481	0.1690991	0.1786782	0.144319	0.1504891	0.1808864	0.2552239	0.2095818	0.2807979	0.2537935	0.3413073	0.331499	0.2790691	1.403111	1.943098	1.776548	1.58571
822.520	1	0.1832116	0.1282166	0.06486075	0.1271799	0.2585611	0.7998843	3.630592	2.022713	0.1028282	0.1355094	0.2263508	0.1878374	1.474161	0.7316213	0.8059979	0.7312287	0.09007868	0.110985	0.09480387	0.0830778	0.2856975	0.3703755	0.4352299	0.4932447
822.618	1	0.0009782748	0.001051913	0.0008719921	0.001093413	0.001855011	0.004803528	0.02665967	0.01528238	0.001250071	0.001351377	0.002399657	0.001571668	0.01192332	0.006312797	0.005864645	0.00556861	0.001253085	0.001343963	0.001136579	0.001173652	0.003776984	0.004370951	0.003662843	0.004288246
822.618	1	0.1300113	0.07393974	0.1556701	0.09472586	0.02801957	0.02723799	0.04739486	0.04180811	0.1646307	0.08672952	0.1455231	0.05340575	0.04140965	0.03363999	0.03415095	0.02286247	0.08478134	0.09873831	0.09026537	0.07898219	0.02680511	0.03970051	0.03148704	0.0280361
822.619	1	0.260031	0.2130937	0.09460751	0.09494437	0.7307258	1.090968	0.3180028	0.2723517	0.1613995	0.1763746	0.1294037	0.1317467	0.1740734	0.2578471	0.2217183	0.2546822	0.2293437	0.3306024	0.3323295	0.282391	1.348509	1.934451	1.741792	1.593523
822.620	1	0.1319388	0.1282689	0.06587819	0.1068981	0.1581652	0.6884352	3.641746	2.005657	0.09191839	0.114479	0.2364603	0.1812864	1.513761	0.6977573	0.759915	0.7958298	0.1103172	0.09631468	0.1293249	0.08342479	0.3180392	0.3583904	0.3933956	0.4778943
822.718	1	0.0008973598	0.001101765	0.001602593	0.001062288	0.001231108	0.003609602	0.02728571	0.01541622	0.001257433	0.001220976	0.00236115	0.001266688	0.01243701	0.006540558	0.005965277	0.005779613	0.001462346	0.001771636	0.001547811	0.001402595	0.004130894	0.004934372	0.003693714	0.003922496
822.718	1	0.1341034	0.08433237	0.1776226	0.1443072	0.03970271	0.02495417	0.0520786	0.05106656	0.2007027	0.1109477	0.1489931	0.07879037	0.04861781	0.04653676	0.02600135	0.04429849	0.08917297	0.1190407	0.08285069	0.09828899	0.03861927	0.04943953	0.03510532	0.03021844
822.719	1	0.2408392	0.2306348	0.08728353	0.1061844	0.7324814	1.110503	0.3308696	0.2342542	0.1462695	0.1864647	0.1391624	0.1173176	0.1703589	0.2693913	0.235243	0.2185163	0.2280369	0.3233932	0.362893	0.3043954	1.339119	1.96985	1.779774	1.639082
822.720	1	0.136544	0.1324569	0.1179839	0.09713715	0.0804034	0.549815	3.730952	2.084587	0.1124208	0.1080725	0.241559	0.1722617	1.564127	0.7772933	0.7542687	0.8245365	0.1117121	0.08832166	0.0847538	0.08675477	0.3498049	0.4266948	0.3920737	0.4397045
822.817	1	0.002045662	0.001600578	0.002489665	0.001244983	0.001616752	0.002215712	0.02720512	0.01504461	0.001842279	0.001566613	0.002428498	0.001364223	0.01286975	0.007478735	0.005534784	0.005671181	0.002065985	0.002020942	0.001929137	0.00139748	0.004401798	0.00543802	0.004345925	0.003380719
822.818	1	0.1245892	0.07652911	0.1888197	0.1695199	0.04520239	0.02944626	0.06476044	0.05046365	0.2214496	0.118357	0.158776	0.104428	0.06061854	0.03307332	0.02227774	0.04624192	0.08115623	0.1178897	0.07748042	0.1022526	0.02875114	0.04624734	0.03398339	0.03934587
822.819	1	0.2340916	0.1956214	0.08460171	0.09834101	0.7247309	1.097608	0.3637159	0.1776452	0.1409534	0.1631605	0.1472956	0.1066302	0.1840524	0.2722104	0.255726	0.1865921	0.2427971	0.2985769	0.3893401	0.3066677	1.323346	1.938135	1.779396	1.665401
822.820	1	0.1380625	0.1502553	0.1151226	0.1172667	0.1705788	0.3820822	3.730101	2.108609	0.1040484	0.09664553	0.2245267	0.1795888	1.642594	0.9690172	0.6888443	0.814598	0.1117596	0.1046418	0.103146	0.09939485	0.3874266	0.4931914	0.4495376	0.3171666
822.917	1	0.002577594	0.002389039	0.002464829	0.001231034	0.002561555	0.001077788	0.02682876	0.01525266	0.002170862	0.001472857	0.002370943	0.001827343	0.01316704	0.008620193	0.004670918	0.005189911	0.002711837	0.001737619	0.002325487	0.001624135	0.004522957	0.005382905	0.004866245	0.003119473
822.918	1	0.1133539	0.07509727	0.1469318	0.1496433	0.03593117	0.03629096	0.05316105	0.032994	0.1675941	0.121058	0.1489323	0.09670288	0.04057745	0.03048825	0.04393362	0.04254583	0.07774202	0.09946989	0.1004713	0.0831258	0.03656856	0.03065381	0.03764513	0.0313723
822.919	1	0.267327	0.1522215	0.07379655	0.09611626	0.6919185	1.058388	0.344144	0.1019922	0.1196581	0.1471792	0.1408663	0.09154245	0.1811612	0.2564212	0.2588021	0.1709073	0.2571231	0.2878888	0.3533184	0.3239967	1.281037	1.88453	1.725613	1.654079
822.920	1	0.1261967	0.1476812	0.1497972	0.1121173	0.2876172	0.2440728	3.699914	2.149435	0.150016	0.08526158	0.2351557	0.2014956	1.722065	1.184107	0.601506	0.7575043	0.1216762	0.1051112	0.1260788	0.101199	0.4168272	0.5067354	0.5137915	0.2322182
823.017	1	0.003204251	0.003153512	0.002505792	0.001823486	0.003033903	0.00253172	0.02599763	0.01546039	0.002242252	0.001569925	0.001810821	0.001782671	0.01295336	0.009689443	0.004196455	0.004849553	0.002653646	0.001130746	0.002527873	0.001966883	0.004836361	0.005092129	0.004898567	0.002815275
823.018	1	0.09119531	0.06564197	0.09261246	0.09989381	0.0287456	0.03371674	0.04076654	0.03175443	0.1133439	0.09018091	0.1038709	0.08329055	0.02906402	0.0291075	0.03307342	0.02209735	0.0693107	0.06253065	0.08822028	0.05457286	0.02887915	0.0133752	0.03597963	0.02546437
823.019	1	0.3065868	0.1479895	0.0835173	0.1198612	0.6829396	0.9877173	0.3337266	0.0535243	0.1092705	0.1513829	0.1385484	0.07547715	0.1879145	0.2320584	0.2613967	0.1364883	0.2899525	0.2626382	0.3292524	0.3209927	1.250185	1.797014	1.661454	1.594434
823.020	1	0.1367741	0.1453814	0.1491004	0.1303119	0.3289552	0.2571464	3.607981	2.192965	0.1439331	0.1139336	0.1976066	0.2246641	1.748432	1.399798	0.5550388	0.6911005	0.1124924	0.09230303	0.1225259	0.1031583	0.4475056	0.4940945	0.50164	0.120003
823.117	1	0.004065709	0.003116218	0.002291461	0.002107744	0.003315633	0.00364638	0.02648956	0.01627267	0.002278445	0.001870354	0.002435303	0.001644759	0.01253097	0.01075299	0.004548991	0.004832192	0.002444241	0.001400976	0.002374987	0.002196943	0.004700219	0.005003343	0.004855341	0.002722555
823.118	1	0.1104636	0.07391691	0.1110548	0.1208489	0.03749846	0.04468316	0.04676748	0.04177347	0.1285483	0.1025261	0.1237421	0.0982132	0.03568597	0.03765772	0.04066881	0.02561364	0.08209397	0.07399066	0.1104361	0.06375651	0.03633999	0.0201822	0.04598245	0.02535597
823.119	1	0.2931071	0.1444371	0.1183208	0.1202886	0.68231	1.000639	0.3736607	0.129477	0.1215395	0.1303417	0.1562692	0.0795568	0.2262967	0.2249293	0.3037137	0.1293177	0.3182611	0.2610802	0.3646579	0.3267817	1.275344	1.788157	1.738933	1.61318
823.120	1	0.1150297	0.07941816	0.1047808	0.118747	0.3300338	0.3507375	3.662935	2.267421	0.1150663	0.1402595	0.2460581	0.1938992	1.727884	1.566729	0.6264059	0.696336	0.09519408	0.1349806	0.1071258	0.06934613	0.4365098	0.4836661	0.4857567	0.1648563
823.217	1	0.004219316	0.003987232	0.002041406	0.002273998	0.002894556	0.004470236	0.02704434	0.01683858	0.002463331	0.002440944	0.002602361	0.001474261	0.01209335	0.01124407	0.004953869	0.00503876	0.00289022	0.002330969	0.00277014	0.00265347	0.004694017	0.004884285	0.004547962	0.002742186
823.218	1	0.132677	0.08399904	0.1451722	0.1390842	0.0463651	0.04488399	0.05856781	0.04931481	0.1574786	0.1126	0.1597112	0.1090223	0.04260923	0.03865691	0.04307492	0.02550606	0.09885167	0.09553983	0.135288	0.06940917	0.03753407	0.02463008	0.04510169	0.02418547
823.219	1	0.2755397	0.1221389	0.1610341	0.1164044	0.6827999	1.028642	0.3914369	0.1981873	0.1362986	0.1459716	0.1525074	0.1070351	0.2534505	0.2349903	0.3214445	0.1629775	0.3434527	0.2772047	0.3893987	0.3171939	1.305168	1.823167	1.809578	1.658703
823.220	1	0.1318004	0.1029931	0.1150505	0.124213	0.290228	0.4292346	3.733065	2.321682	0.09645409	0.08933747	0.253787	0.1822923	1.672425	1.61932	0.714475	0.7100901	0.130805	0.1338261	0.09590602	0.07433639	0.4449686	0.4572505	0.4444003	0.2211309
823.317	1	0.004150262	0.004278653	0.002129331	0.002214564	0.002039604	0.004945652	0.02712221	0.01687043	0.002699883	0.002707864	0.002783676	0.001465837	0.01087568	0.01129181	0.005639626	0.005034092	0.003479155	0.003393782	0.003086837	0.00285396	0.004396596	0.0048842	0.003637826	0.002851373
823.318	1	0.11818	0.08731918	0.1389574	0.1242213	0.04541088	0.03910476	0.05914626	0.05777556	0.1478058	0.1022589	0.1472628	0.1016239	0.04135924	0.0359767	0.03934455	0.03044781	0.09454079	0.09710312	0.117277	0.06786534	0.0374644	0.02622698	0.0373887	0.02870752
823.319	1	0.2755126	0.08928794	0.1761463	0.1123111	0.6797473	1.005856	0.3946989	0.2409596	0.1392996	0.1391372	0.1440502	0.107524	0.2402584	0.2351342	0.3147404	0.179641	0.3385658	0.2687085	0.4096444	0.2974523	1.333373	1.784471	1.848655	1.669237
823.320	1	0.1177762	0.1056736	0.08145679	0.1007248	0.2305811	0.5065325	3.745629	2.298744	0.09058435	0.1189867	0.2223048	0.1856405	1.501483	1.562609	0.8150313	0.6993041	0.1114988	0.103385	0.09644125	0.09908673	0.4310266	0.4544158	0.333198	0.2964853
823.417	1	0.00461707	0.004651374	0.002588164	0.002357721	0.001558466	0.005279647	0.02737445	0.01630459	0.002867037	0.003090944	0.00251042	0.001535395	0.01016305	0.01064814	0.005950976	0.004695589	0.004287594	0.003921974	0.003089588	0.00279562	0.004314455	0.004713877	0.002559269	0.003552603
823.418	1	0.08495722	0.07598013	0.1027743	0.09143195	0.04218067	0.04048159	0.05202563	0.05183346	0.117922	0.07433517	0.1034608	0.07837897	0.04389147	0.04258956	0.03629464	0.03332061	0.0793295	0.07610364	0.07964514	0.05726094	0.04116999	0.03844194	0.03486979	0.02934595
823.419	1	0.2665174	0.06890017	0.1738487	0.1266246	0.6526162	0.9661203	0.3666252	0.2562255	0.12764	0.1210996	0.1445258	0.09313113	0.2193793	0.1999283	0.3169937	0.1789188	0.3510674	0.2788866	0.4226338	0.2885066	1.364744	1.736474	1.882462	1.658442
823.420	1	0.1321016	0.102351	0.1194237	0.09564776	0.2044074	0.5660769	3.776355	2.197995	0.1348877	0.09840268	0.237393	0.168822	1.364034	1.428555	0.8368457	0.6628996	0.09896275	0.108009	0.07393921	0.09737639	0.3966213	0.4619097	0.1789913	0.4067044
823.517	1	0.006139865	0.005787008	0.003310165	0.003036136	0.001678138	0.005770745	0.02734408	0.01552446	0.003310548	0.003245962	0.00293685	0.002324798	0.009507286	0.009754475	0.006265699	0.004514063	0.005379436	0.00487434	0.004317607	0.00325908	0.004051547	0.004918202	0.002173138	0.004316365
823.519	1	0.04930767	0.04107001	0.06627791	0.05582396	0.02631464	0.0283045	0.04576423	0.03617679	0.07929894	0.04142117	0.06628732	0.04519896	0.03087368	0.03081905	0.02715231	0.02152768	0.04405642	0.04373723	0.04436195	0.03185284	0.0250745	0.02504638	0.0240249	0.01735405
823.520	1	0.2783656	0.08215193	0.1766517	0.1232352	0.6579385	0.9559335	0.3329013	0.2698663	0.1184819	0.09591886	0.1223974	0.09441836	0.2159947	0.1508873	0.2931653	0.1703015	0.3591722	0.2963681	0.4228752	0.3157967	1.426976	1.702533	1.89603	1.660734
823.520	1	0.1281079	0.1017049	0.106784	0.09701093	0.2197237	0.6337991	3.769774	2.065978	0.1681275	0.09694226	0.2581507	0.1539013	1.238463	1.249892	0.8974805	0.611768	0.06959476	0.09842746	0.08001038	0.0974208	0.3320795	0.503714	0.1223259	0.5173274
823.617	1	0.01038534	0.008388277	0.005595654	0.004668042	0.00264114	0.006368406	0.02863438	0.01603401	0.005791513	0.004469934	0.005258996	0.004180912	0.01080264	0.009187292	0.006927178	0.004822157	0.008649502	0.007639799	0.006655482	0.005000034	0.004550646	0.005855548	0.004024397	0.00513624
823.618	1	0.031166	0.02305501	0.04981365	0.03998653	0.01664097	0.0222664	0.04091223	0.03068394	0.06379483	0.03732235	0.04896904	0.03019549	0.02349947	0.02389219	0.01838901	0.01662222	0.02710007	0.02614592	0.02688945	0.01887518	0.01730344	0.01666088	0.01639474	0.01301781
823.619	1	0.2826874	0.1215992	0.1799241	0.130151	0.6784442	0.9920379	0.3227595	0.2771723	0.1072491	0.1053965	0.1374908	0.1062367	0.2076084	0.1574979	0.3046279	0.1760536	0.3729697	0.2984836	0.477795	0.3418076	1.570047	1.737908	2.012683	1.747713
823.620	1	0.1476437	0.1386736	0.1021777	0.08468398	0.240984	0.6836587	3.839398	2.019242	0.1769897	0.1351987	0.2144778	0.1517697	1.247193	1.102224	0.8827047	0.5607969	0.08673022	0.09741696	0.07838557	0.08663936	0.2744039	0.5081523	0.1923569	0.5453842
823.717	1	0.03656268	0.03410523	0.03039997	0.02764447	0.01913992	0.01660656	0.04075276	0.02554529	0.03010113	0.02865218	0.02894644	0.02529655	0.02603742	0.02079615	0.0235322	0.01741013	0.03370405	0.03183857	0.02991097	0.02379848	0.02092883	0.01915652	0.01713963	0.0153663
823.718	1	0.007052137	0.005150813	0.02353658	0.01611537	0.004636885	0.007785704	0.03015669	0.01650675	0.03585969	0.02436145	0.02384783	0.01074141	0.01191585	0.007756557	0.00605891	0.004943524	0.007602286	0.005047602	0.003350467	0.003825715	0.004103287	0.005408355	0.004456418	0.00520228
823.719	1	0.2736709	0.1282509	0.197262	0.1330457	0.707376	0.9736028	0.2944193	0.2165735	0.1240448	0.111945	0.1610371	0.1041444	0.2073724	0.1617662	0.3250403	0.1993033	0.3973227	0.2866268	0.499036	0.373424	1.646444	1.72023	2.083817	1.778967
823.720	1	0.1366638	0.1262806	0.1208293	0.08090819	0.1898716	0.6735202	3.84535	2.045848	0.1385429	0.1237163	0.2397409	0.1659221	1.367221	0.9395327	0.8234814	0.5433973	0.05814544	0.1057766	0.1241341	0.0702067	0.2505239	0.5105788	0.2506967	0.5484183
823.817	1	0.03509264	0.03298433	0.02897989	0.02615356	0.01637236	0.01396301	0.04039369	0.02473291	0.02918415	0.02792473	0.02749377	0.02497526	0.0260572	0.0208367	0.02091535	0.01511815	0.03225481	0.03106484	0.02846205	0.02286972	0.01811105	0.01798389	0.01486284	0.0146621
823.818	1	0.00755255	0.005667871	0.02305768	0.01591938	0.004585101	0.006427031	0.02986861	0.0168403	0.03247088	0.02283507	0.02229653	0.010116	0.01325589	0.008128046	0.00631995	0.005078832	0.008170426	0.006119048	0.004303466	0.003953473	0.004765619	0.006079562	0.004773101	0.005499752
823.819	1	0.2597681	0.1152263	0.222021	0.1215319	0.7137883	0.9637989	0.2746539	0.1448934	0.1409354	0.1225375	0.1939528	0.08387847	0.2031344	0.1716256	0.3250924	0.2080511	0.4162793	0.2820061	0.4861364	0.3936817	1.72114	1.688527	2.091875	1.785514
823.820	1	0.1066281	0.1149995	0.1167323	0.1196848	0.1442297	0.5594919	3.819959	2.111879	0.1449635	0.09019715	0.248166	0.2284654	1.490711	0.9403782	0.793915	0.5265181	0.09262783	0.1155031	0.08674511	0.07926792	0.2533855	0.5377584	0.2209587	0.5233792
823.917	1	0.0116505	0.009684071	0.005179018	0.004314957	0.002732454	0.003734655	0.02819024	0.0164378	0.005791581	0.004568771	0.004245873	0.005012963	0.01335617	0.008647089	0.006867448	0.003935809	0.00943496	0.007637797	0.006796779	0.005322896	0.00467133	0.006040996	0.003990704	0.004518399
823.918	1	0.02727003	0.02691381	0.0415298	0.03540585	0.01414809	0.01633395	0.03796591	0.02786376	0.05310075	0.04345625	0.03956932	0.0273722	0.02055138	0.01812846	0.0148825	0.01337858	0.02729619	0.02479165	0.02479099	0.01850741	0.01273318	0.01212177	0.0111033	0.008178741
823.919	1	0.2527898	0.1236221	0.2161841	0.1281282	0.7238576	0.9719784	0.2778678	0.09562748	0.1525516	0.129254	0.1885336	0.07602954	0.2084308	0.1705895	0.3539396	0.2124811	0.4254174	0.273753	0.4638513	0.3943618	1.787114	1.677854	2.105623	1.767646
823.921	1	0.08322875	0.114336	0.1367805	0.104905	0.1761445	0.4382793	3.796834	2.169726	0.1126644	0.09688057	0.2107735	0.229739	1.553942	1.097342	0.841493	0.4645056	0.09486099	0.1362898	0.09100973	0.0811665	0.2160026	0.5789111	0.1489879	0.4086199
824.017	1	0.02113534	0.01725598	0.007896262	0.008006374	0.007319736	0.005667712	0.02964099	0.02067077	0.01055505	0.008554007	0.007216961	0.008523232	0.01537729	0.01152079	0.007959565	0.006705265	0.01596169	0.01202653	0.01137332	0.009566905	0.005796943	0.01101784	0.007294169	0.006455978
824.018	1	0.06509452	0.06536707	0.08253279	0.07858116	0.02384924	0.02414596	0.05202158	0.03671467	0.09793256	0.08521142	0.08093085	0.06279711	0.02878953	0.03262638	0.03024383	0.02509665	0.07266595	0.06953469	0.06951924	0.05318217	0.0259993	0.02641301	0.02706125	0.02070498
824.019	1	0.2433166	0.1413539	0.1876749	0.1542314	0.7582957	1.007264	0.310908	0.0878142	0.142685	0.1338138	0.193439	0.09789376	0.1851355	0.1449761	0.3763616	0.2313899	0.4470918	0.2731608	0.4753496	0.4116941	1.896146	1.753761	2.24733	1.846933
824.020	1	0.1007705	0.1403852	0.1192157	0.08673157	0.2166984	0.3410313	3.886421	2.352172	0.07407604	0.08214813	0.2209608	0.1881942	1.633093	1.260214	0.889116	0.3804864	0.09587046	0.1431986	0.09534879	0.07175912	0.193762	0.6670815	0.1770541	0.3025618
824.117	1	0.02295982	0.01664439	0.004701814	0.00583753	0.005084556	0.00308084	0.03054492	0.02063562	0.008230927	0.005911622	0.004267855	0.006584566	0.01446876	0.01121799	0.008067322	0.004723545	0.01512037	0.009387313	0.01169029	0.00924288	0.005071239	0.009438226	0.005690965	0.004693601
824.118	1	0.09908925	0.1031493	0.123057	0.1166326	0.0297819	0.03071846	0.05728034	0.04146192	0.1358772	0.1223801	0.1201165	0.09394351	0.04191916	0.03638096	0.03855718	0.02631008	0.1109489	0.1101212	0.1099456	0.08185048	0.03116873	0.03633336	0.03077584	0.02343864
824.119	1	0.2172992	0.1216278	0.1586162	0.1643947	0.7695698	1.040683	0.3072186	0.1273804	0.1269446	0.1342424	0.1972991	0.1078177	0.1472679	0.1368452	0.4148535	0.2380046	0.4402559	0.2981311	0.48553	0.4325163	1.96684	1.854213	2.367415	1.939781
824.120	1	0.1476687	0.09846312	0.1638119	0.1057509	0.268447	0.2491222	4.107284	2.580948	0.07457676	0.0676943	0.2460756	0.2077035	1.730598	1.47136	1.001579	0.3046851	0.05982479	0.08940942	0.067194	0.05206679	0.171647	0.7352593	0.2748905	0.2298702
824.218	1	0.01679983	0.01198893	0.00199889	0.003697762	0.003295385	0.002296356	0.03032605	0.01951916	0.004754908	0.002795354	0.002821057	0.004755915	0.01340973	0.0109026	0.008150757	0.003403678	0.01068148	0.005777876	0.008713927	0.006698497	0.004243463	0.007269156	0.004197986	0.002889577
824.218	1	0.1110896	0.1208524	0.1442274	0.1304341	0.03359134	0.03541332	0.05866811	0.04146482	0.14472	0.1349699	0.1380756	0.106701	0.05107013	0.04086393	0.047035	0.02884744	0.1242344	0.130957	0.1313477	0.0946717	0.04219864	0.04763683	0.04087801	0.02824969
824.219	1	0.2061872	0.09702671	0.1432669	0.165655	0.791324	1.07827	0.3096165	0.1481574	0.1150783	0.1406744	0.1978963	0.09844126	0.1435593	0.1582909	0.4360702	0.2174446	0.4373782	0.3085766	0.4641117	0.4413804	1.984193	1.915764	2.344618	1.959676
824.220	1	0.159852	0.1214745	0.1648555	0.1167006	0.2539389	0.1785556	4.125474	2.637295	0.0718142	0.08791666	0.2611254	0.1758334	1.771503	1.592909	1.081601	0.3458751	0.06870151	0.09670504	0.08785056	0.0644537	0.2315851	0.7494926	0.3598998	0.110952
824.317	1	0.01237657	0.008482572	0.002534726	0.002972249	0.002857019	0.00365122	0.03043803	0.01969605	0.003979948	0.002825698	0.003581914	0.004059381	0.01297352	0.01108799	0.008478273	0.004074845	0.00812693	0.004187738	0.007271334	0.005331106	0.004461185	0.006781492	0.004846332	0.002526851
824.318	1	0.109108	0.1161344	0.1384013	0.1256415	0.03698057	0.04098217	0.06385323	0.04649904	0.1386531	0.1316795	0.138207	0.1068073	0.0428508	0.04634618	0.04003012	0.02758075	0.1163387	0.1258831	0.1254678	0.08862159	0.03832558	0.04068191	0.03450368	0.02164736
824.319	1	0.2097094	0.09841978	0.16327	0.1399357	0.8126613	1.089744	0.3231558	0.1763727	0.1165686	0.1491617	0.2197456	0.09734664	0.1466978	0.1820686	0.4238149	0.1824557	0.4348296	0.3157072	0.4383985	0.4477736	1.967462	1.924845	2.246893	1.904087
824.320	1	0.1526216	0.09416583	0.1477775	0.126631	0.2079314	0.3011679	4.114357	2.634426	0.09908464	0.09353155	0.2642071	0.1753001	1.717325	1.617668	1.144078	0.457771	0.065101	0.09271672	0.0557578	0.06298089	0.2785736	0.6919338	0.4775249	0.1069045
824.417	1	0.009844882	0.007469906	0.002602435	0.002789663	0.002495737	0.004837643	0.03013024	0.01955533	0.003142136	0.002226279	0.003821165	0.003798632	0.01209106	0.01100652	0.008685503	0.00513638	0.006544964	0.003473706	0.006650876	0.004403821	0.004485461	0.00609751	0.005564311	0.002663847
824.418	1	0.08722488	0.09021898	0.1075475	0.1011502	0.03878023	0.04287177	0.062777	0.04604175	0.1109015	0.1045992	0.1133398	0.08844554	0.03304035	0.04161904	0.02871503	0.02623329	0.0861299	0.09317797	0.0934741	0.06652999	0.03279047	0.02868534	0.02342567	0.01331125
824.419	1	0.2234541	0.1366012	0.1498712	0.1414368	0.8459695	1.145814	0.3347498	0.2012856	0.1406539	0.1615331	0.2346091	0.1098517	0.1478458	0.202497	0.4498163	0.2015343	0.4154943	0.3070972	0.4018605	0.4597403	1.994975	2.009874	2.231557	1.918131
824.420	1	0.1342338	0.09299387	0.1590995	0.1088187	0.2025859	0.4767821	4.075132	2.589715	0.09484339	0.0888634	0.2804731	0.2074191	1.597724	1.567765	1.119983	0.62095	0.05477362	0.08495351	0.061383	0.06361098	0.3063451	0.5901122	0.5719173	0.1837609
824.517	1	0.007903387	0.006660046	0.001798298	0.00212769	0.002287619	0.005753257	0.03061158	0.01936557	0.002806193	0.001743004	0.004066896	0.00287323	0.01138212	0.01027847	0.008630725	0.005492245	0.005113439	0.002967526	0.006313148	0.003677929	0.004476868	0.005787456	0.006139817	0.003237567
824.519	1	0.07367026	0.08221007	0.09580914	0.08538349	0.03524062	0.03863769	0.05594898	0.03665873	0.09597337	0.08675104	0.09817836	0.07596654	0.03503266	0.0338429	0.02963717	0.02531698	0.07364932	0.08419938	0.08305018	0.05612988	0.03215696	0.02991205	0.01989745	0.01256513
824.520	1	0.1986671	0.175496	0.1594305	0.1493513	0.8969085	1.233182	0.3489071	0.2150334	0.1540934	0.1840937	0.2496852	0.1258305	0.1649694	0.2360727	0.5069506	0.2024787	0.3942085	0.3490337	0.4031529	0.4693399	2.059977	2.168626	2.307507	2.0276
824.520	1	0.07335781	0.1288744	0.132801	0.1365229	0.1980479	0.6025006	4.116005	2.534298	0.101558	0.1206784	0.2958356	0.178069	1.497474	1.387677	1.112603	0.6981807	0.06274475	0.0945322	0.0872526	0.06914199	0.3233872	0.5208429	0.6553681	0.2972619
824.617	1	0.006111717	0.004959941	0.001005692	0.001918149	0.002376644	0.006254642	0.03051387	0.01937282	0.002511876	0.001653968	0.00339125	0.002148342	0.01112852	0.009298215	0.008391367	0.006071921	0.00354512	0.002213258	0.005427572	0.002747689	0.004282707	0.005909649	0.006292833	0.003707807
824.618	1	0.03512324	0.03845303	0.04771172	0.04065707	0.02347444	0.0260717	0.04481991	0.02603292	0.05374445	0.04124169	0.04699136	0.03555598	0.02783509	0.02374645	0.01910035	0.0156588	0.03412867	0.0369301	0.03408179	0.02390785	0.02120614	0.01905708	0.009717989	0.01250147
824.619	1	0.1755298	0.195766	0.154931	0.1476074	0.9269766	1.278855	0.3742658	0.2102849	0.1449687	0.1927099	0.2427132	0.135498	0.1558494	0.2586167	0.5352404	0.1969374	0.3617962	0.3710298	0.4112242	0.4789493	2.091152	2.262456	2.313112	2.073612
824.620	1	0.08824435	0.09787914	0.08548293	0.1380229	0.1829118	0.7151022	4.115314	2.527992	0.09149153	0.1071996	0.2531651	0.1773064	1.455793	1.138072	1.058698	0.7945225	0.06511456	0.1062667	0.07263348	0.05832445	0.3422537	0.5444693	0.6624455	0.4034883
824.717	1	0.005238465	0.004322082	0.0009440788	0.001276419	0.002226098	0.00657272	0.03079866	0.01951969	0.002135363	0.001880392	0.002547148	0.001993969	0.01125191	0.007963454	0.008254561	0.006607696	0.002826029	0.002177888	0.004837462	0.002385492	0.004345628	0.005902569	0.006192301	0.004430516
824.718	1	0.003218225	0.004715482	0.01601225	0.01261651	0.004345015	0.007544713	0.03223649	0.02000823	0.01953492	0.01205375	0.01643136	0.008575165	0.01178143	0.008861802	0.008619243	0.006577614	0.005476774	0.005997074	0.004876872	0.003288866	0.004623517	0.006113367	0.006107255	0.00455751
824.719	1	0.1480486	0.2020661	0.1626391	0.1442077	0.97971	1.334011	0.3666899	0.1990679	0.1297705	0.1889306	0.2499481	0.1324654	0.1781931	0.2719841	0.5556923	0.2024645	0.3596594	0.3651538	0.4105562	0.4699334	2.11162	2.306409	2.283275	2.079985
824.720	1	0.08015916	0.09115042	0.07301346	0.100339	0.1135134	0.7681035	4.156762	2.54091	0.08430515	0.1143953	0.2323354	0.1849396	1.453165	0.8725706	1.017613	0.8850241	0.09555418	0.08587966	0.06681499	0.06160445	0.3680983	0.5231009	0.6364526	0.5435652
824.817	1	0.005135405	0.004770653	0.001328409	0.0007916871	0.001876561	0.006678544	0.03095573	0.01927327	0.001869029	0.001794018	0.002403382	0.00179701	0.0115371	0.006836766	0.008344367	0.006751216	0.002684798	0.002408108	0.005061179	0.002177957	0.004356875	0.00585747	0.005568934	0.004932258
824.818	1	0.002592688	0.003894667	0.01480365	0.01157048	0.003696923	0.007820933	0.0321333	0.01992441	0.01867841	0.01105464	0.01482264	0.007928244	0.01211832	0.007278677	0.008651011	0.006773829	0.005453335	0.005313978	0.004251734	0.002801064	0.004541993	0.0060449	0.005689848	0.005125663
824.819	1	0.1399719	0.1906207	0.1559449	0.1269445	1.022204	1.396692	0.3638419	0.1616934	0.1093421	0.2036317	0.2608302	0.1250837	0.1764667	0.2972504	0.5485384	0.2101971	0.3425639	0.3547766	0.4092044	0.4499887	2.089638	2.279155	2.196523	2.019707
824.820	1	0.1059408	0.1169803	0.07785302	0.1004915	0.0554455	0.8104631	4.201325	2.534773	0.09659737	0.1272615	0.247025	0.1634885	1.453588	0.6638228	1.041986	0.916927	0.06917617	0.1189003	0.107824	0.08428589	0.3238475	0.5436602	0.5651489	0.6221313
824.917	1	0.008463358	0.007181578	0.002168032	0.001022557	0.002384701	0.006115805	0.03206378	0.01987041	0.002306711	0.001761396	0.002789043	0.002220927	0.01231815	0.006591429	0.008999229	0.007271932	0.004355225	0.003906182	0.007260144	0.003630762	0.004429702	0.006100545	0.005109662	0.005519399
824.918	1	0.004292186	0.006753764	0.01847884	0.01420093	0.006043257	0.008595194	0.03492297	0.02145489	0.02331151	0.01382106	0.01746694	0.009925668	0.01400885	0.008854191	0.01014455	0.008293856	0.008088857	0.007672888	0.006201565	0.004077258	0.005947851	0.007428817	0.006151981	0.0065175
824.919	1	0.150324	0.1579614	0.144468	0.111383	1.117297	1.52074	0.3863815	0.1176748	0.1128169	0.2302085	0.2561465	0.09464159	0.1942549	0.3321971	0.5604453	0.2200972	0.2897079	0.3650768	0.4059083	0.4367087	2.137684	2.374634	2.179011	2.067095
824.920	1	0.1056857	0.09678049	0.1005179	0.1393674	0.160388	0.7657779	4.33248	2.614608	0.08076451	0.1134009	0.2435443	0.1926107	1.486911	0.5941829	1.109798	1.023834	0.06785059	0.1137281	0.08883366	0.08632732	0.2418129	0.5487138	0.5047258	0.6718079
825.017	1	0.01036908	0.008806387	0.00264705	0.001372625	0.003084651	0.005507552	0.03245636	0.02016753	0.002644377	0.002029018	0.003168034	0.003093926	0.01331376	0.00723139	0.009190969	0.008079972	0.005701651	0.004757618	0.008156999	0.004544869	0.004617537	0.006615027	0.004823758	0.005343197
825.018	1	0.006776593	0.00876394	0.02171124	0.0175536	0.008870185	0.01027733	0.03814389	0.02444691	0.02793684	0.0165216	0.02015829	0.01273298	0.01670527	0.01202171	0.0117391	0.01050651	0.01117132	0.009561482	0.008871077	0.005821198	0.008837213	0.009808149	0.006703303	0.007156494
825.019	1	0.1531461	0.119074	0.1432432	0.102053	1.272284	1.682179	0.4210488	0.06946409	0.1320404	0.2254771	0.2524745	0.08402547	0.214507	0.3303835	0.5575927	0.2316552	0.3024419	0.3764467	0.4354962	0.4264421	2.255602	2.508808	2.194014	2.119829
825.020	1	0.07615627	0.07019508	0.1426895	0.09944872	0.2644727	0.6903543	4.381267	2.689102	0.08693543	0.09473517	0.2433273	0.1657835	1.574499	0.7384804	1.135358	1.125438	0.08736047	0.09393753	0.09630358	0.07740094	0.2071061	0.5736943	0.4448033	0.6313577
825.117	1	0.006688736	0.005881332	0.002458824	0.001421725	0.003490909	0.004351418	0.03186177	0.02003088	0.001960879	0.001916188	0.003069036	0.002661485	0.01348288	0.008075515	0.008563862	0.007943476	0.004271945	0.004063614	0.005523169	0.003427113	0.004942313	0.006468751	0.004489081	0.00446924
825.118	1	0.003112539	0.002905851	0.01586606	0.01308013	0.005694272	0.00583469	0.03316469	0.02086524	0.02226787	0.01268664	0.01422325	0.0088029	0.01411959	0.008241395	0.008755205	0.007757078	0.006347622	0.003967437	0.004126673	0.001991149	0.005165464	0.00682123	0.00499753	0.004489945
825.119	1	0.1666218	0.1002102	0.1398694	0.09802912	1.312695	1.723371	0.4146881	0.1229198	0.121047	0.222598	0.23162	0.09626313	0.204363	0.3022463	0.5320574	0.2694336	0.3051912	0.3703985	0.4600606	0.4101917	2.250112	2.443167	2.111435	2.025228
825.120	1	0.1073421	0.07108186	0.11214	0.119181	0.3264959	0.5432258	4.300987	2.699814	0.1067368	0.0676873	0.23849	0.1753801	1.65367	0.9447256	1.051436	1.104139	0.0747994	0.1225034	0.05631425	0.06670501	0.2038984	0.5708731	0.4061191	0.4548089
825.217	1	0.004912839	0.004624026	0.002443515	0.001543484	0.003478812	0.003224794	0.0312994	0.02024558	0.001567841	0.001923945	0.003224681	0.002554998	0.01395872	0.009453467	0.007710406	0.00761462	0.00376991	0.003367177	0.003928588	0.002724412	0.004944121	0.006365309	0.004220338	0.003561391
825.218	1	0.003259749	0.003175275	0.01478077	0.01299312	0.005712824	0.004587172	0.03227119	0.02096759	0.02153511	0.01282918	0.01314846	0.008663895	0.01454761	0.009500092	0.007805013	0.007566502	0.006284884	0.003079236	0.003957259	0.001843359	0.005232777	0.006602095	0.004694385	0.003566856
825.219	1	0.2043026	0.1184157	0.1283705	0.08135115	1.314233	1.760309	0.422683	0.1952446	0.1271934	0.2227129	0.1962686	0.1044442	0.2242824	0.3055042	0.4836583	0.2841557	0.303709	0.3539917	0.4253351	0.3829778	2.208334	2.335547	1.989299	1.905091
825.220	1	0.0754536	0.1284839	0.1203197	0.121303	0.3374107	0.4276527	4.20901	2.750691	0.1103179	0.06618576	0.2613054	0.1947315	1.738271	1.210709	0.9477316	1.073121	0.08072106	0.1101839	0.0927243	0.0732281	0.2684246	0.5301858	0.4652848	0.2899502
825.317	1	0.006079396	0.00555156	0.002320219	0.001728983	0.003072682	0.002645746	0.03125019	0.02082422	0.001810886	0.002228773	0.002796927	0.003121663	0.01410363	0.01098836	0.007377292	0.007434048	0.004784747	0.003335753	0.004005112	0.003577453	0.005279359	0.006318783	0.004023668	0.003149821
825.318	1	0.005619699	0.00590467	0.01684907	0.01526863	0.006047441	0.004719745	0.03262818	0.02251637	0.02358247	0.01613392	0.01570631	0.01047299	0.01592002	0.01226411	0.008806668	0.008033237	0.008166317	0.004320322	0.005854072	0.002909946	0.006469013	0.007600052	0.005657193	0.003775093
825.319	1	0.1999589	0.1189828	0.1094285	0.07587853	1.37322	1.869438	0.4133747	0.28997	0.1473877	0.1977617	0.1415031	0.1273056	0.2311415	0.2963161	0.4390403	0.3078836	0.3100197	0.3507607	0.397656	0.351797	2.199448	2.320185	1.894677	1.852001
825.320	1	0.06389097	0.1233976	0.08145627	0.1418874	0.2954844	0.2856529	4.185698	2.809159	0.1031566	0.09658035	0.2474171	0.2067917	1.813886	1.49168	0.9389058	1.035484	0.08177287	0.1398054	0.105042	0.06654172	0.3334097	0.520467	0.4967419	0.156061
825.417	1	0.006878209	0.00627635	0.001914441	0.001316455	0.00236543	0.002752679	0.03166438	0.02141918	0.002073243	0.002548355	0.002871123	0.003284929	0.01400754	0.01270184	0.007430244	0.007465247	0.005294234	0.003605749	0.004050161	0.003869041	0.005744638	0.006376042	0.004179226	0.002863501
825.418	1	0.04237876	0.04327338	0.04973697	0.05231105	0.01878705	0.01843615	0.04782063	0.03727075	0.06626162	0.05909075	0.05752803	0.04412338	0.02727042	0.02289034	0.02106493	0.01999028	0.04395248	0.03728776	0.03843618	0.02851016	0.01637046	0.01731396	0.01627903	0.009228255
825.419	1	0.1955998	0.1232748	0.08602524	0.07131261	1.43428	1.969391	0.4026166	0.3536787	0.1387632	0.1684306	0.1038963	0.1488005	0.2211998	0.2769942	0.3737658	0.3390965	0.3124892	0.355282	0.3945598	0.3430561	2.201174	2.343968	1.872592	1.832192
825.420	1	0.04710249	0.1346449	0.09188546	0.113146	0.2282011	0.2214311	4.238106	2.881953	0.06767315	0.06034929	0.254599	0.1878943	1.854121	1.752733	0.9995055	1.025057	0.06837865	0.1063079	0.08872082	0.06907109	0.389467	0.4979826	0.5135856	0.1268633
825.517	1	0.004550761	0.003993305	0.001389707	0.0007883952	0.001573204	0.003594547	0.0317496	0.02135402	0.001843948	0.002123563	0.002696314	0.002465051	0.01321441	0.0134027	0.008105247	0.007398522	0.003560507	0.002645716	0.002641926	0.002471504	0.005717486	0.006374566	0.004354581	0.002737609
825.518	1	0.06427357	0.08001729	0.1124872	0.1275418	0.02934927	0.03759516	0.07279011	0.05824709	0.1430915	0.1372729	0.1238202	0.08561598	0.04372852	0.0387685	0.02305626	0.02424303	0.09675639	0.0716076	0.07129072	0.06930818	0.02852791	0.03001153	0.03922744	0.03468536
825.519	1	0.2089717	0.1299886	0.09218676	0.06734769	1.461858	2.047266	0.4275554	0.4027909	0.1362885	0.1746809	0.09239474	0.1797984	0.1906037	0.2450195	0.3506156	0.3591611	0.3092469	0.3675982	0.3710771	0.3387113	2.177921	2.29869	1.838851	1.79144
825.520	1	0.06933857	0.1031212	0.1081309	0.1454625	0.1412218	0.3115202	4.255171	2.872274	0.06717639	0.05895748	0.2815689	0.1816252	1.775197	1.855613	1.114873	1.024965	0.09686592	0.09477957	0.1103116	0.06397576	0.3955812	0.501006	0.4915629	0.1983168
825.617	1	0.003638718	0.003264771	0.00139538	0.001480099	0.001792412	0.004568177	0.03065182	0.02048692	0.001753078	0.001621451	0.002687073	0.002400929	0.01183801	0.01272969	0.007992531	0.006918716	0.002843697	0.002264319	0.00242875	0.002137242	0.005522346	0.006088314	0.004429129	0.003142332
825.618	1	0.05524449	0.07654938	0.117777	0.1368323	0.03414435	0.04021285	0.06671525	0.04796671	0.1568845	0.1498355	0.1306414	0.08234153	0.04459927	0.03582806	0.01781876	0.02825053	0.09060305	0.0606796	0.06201336	0.07125359	0.02517932	0.02409251	0.03370892	0.03353579
825.619	1	0.2318717	0.1306849	0.08820147	0.08705907	1.426677	2.037768	0.4643749	0.4616246	0.143637	0.1671672	0.07846353	0.1575664	0.1877753	0.1882703	0.3311432	0.3527142	0.3255278	0.3724822	0.3441432	0.3293156	2.149698	2.212107	1.793437	1.726555
825.620	1	0.07910526	0.1220811	0.1054902	0.1075733	0.05356439	0.4142868	4.157721	2.728681	0.07105847	0.1188383	0.2537338	0.1777968	1.617591	1.785644	1.153542	0.9871539	0.08111023	0.1051297	0.08642809	0.1034916	0.3696597	0.5250533	0.4241528	0.3486902
825.717	1	0.003752639	0.003766496	0.001893107	0.001695762	0.002305697	0.005370345	0.03037905	0.01954295	0.002002796	0.001236874	0.002946096	0.002470637	0.01110767	0.01215688	0.008255058	0.006755654	0.002964697	0.002516708	0.003006515	0.002255391	0.005353493	0.006143861	0.00436023	0.003944982
825.718	1	0.003990587	0.007721566	0.01484274	0.01423327	0.004705262	0.007900607	0.03258073	0.02141081	0.01958502	0.01629971	0.01574112	0.009341975	0.01353093	0.01385137	0.009272748	0.006855899	0.006307902	0.006261866	0.005659007	0.003921871	0.005673007	0.007090369	0.005725446	0.005350229
825.719	1	0.2381695	0.110563	0.09116537	0.1065255	1.453608	2.041365	0.5191548	0.5014619	0.1286236	0.1478126	0.1001555	0.1476241	0.2160998	0.1821208	0.3469873	0.3876139	0.3325142	0.3589555	0.3510849	0.3296707	2.142398	2.21351	1.86458	1.710806
825.720	1	0.1008478	0.1221313	0.095071	0.08850527	0.05042141	0.4663449	4.102064	2.557359	0.1057336	0.09919798	0.257628	0.1598487	1.463033	1.655117	1.160826	0.9444054	0.08795809	0.09566607	0.1130993	0.1159569	0.3627809	0.5578591	0.3891009	0.5182014
825.817	1	0.005446713	0.004467657	0.002863222	0.002409927	0.002697653	0.005851757	0.03207604	0.02010273	0.002423835	0.001549162	0.003670679	0.003009255	0.0110163	0.01168415	0.008910708	0.00724043	0.003621714	0.003785646	0.00424651	0.002820299	0.005154843	0.006795305	0.004646856	0.004936571
825.818	1	0.006269183	0.01053937	0.01580238	0.01428802	0.005992288	0.008695569	0.03448259	0.02196183	0.01915601	0.01702153	0.01819439	0.01116032	0.0142734	0.01414384	0.01113089	0.008133455	0.009802581	0.009799381	0.008941544	0.006102857	0.006989685	0.008466822	0.007334919	0.006435895
825.819	1	0.2128035	0.09220016	0.1194012	0.06931529	1.519521	2.144938	0.6289686	0.4936766	0.1194843	0.1589554	0.1191182	0.1520103	0.2110676	0.2174908	0.417974	0.3915723	0.3343186	0.3326008	0.3821465	0.3393475	2.155	2.262396	2.047215	1.770106
825.820	1	0.1053277	0.09690246	0.1334565	0.1068916	0.1427519	0.495409	4.243881	2.569065	0.10368	0.09275869	0.2676525	0.1470708	1.356351	1.497447	1.206776	0.9861694	0.07476071	0.1041061	0.1152977	0.09276228	0.3316177	0.6228075	0.4435144	0.6336132
825.917	1	0.003758216	0.002830517	0.002607981	0.002211228	0.00293374	0.00602515	0.03210041	0.02003043	0.001983947	0.001589271	0.003175685	0.002307151	0.01145158	0.0104561	0.008802651	0.006803466	0.002639702	0.003043459	0.002984452	0.001996539	0.004743224	0.007064022	0.005341319	0.005356303
825.918	1	0.06569727	0.06946133	0.07744386	0.07158079	0.02789194	0.03157329	0.0567496	0.0416495	0.08106826	0.07689518	0.07620716	0.06035145	0.02679274	0.02725767	0.02532665	0.0159553	0.06611249	0.06433329	0.06229532	0.04909975	0.02022116	0.0185224	0.02125823	0.01544662
825.919	1	0.1870685	0.08724049	0.1232545	0.06247026	1.532518	2.180032	0.7052717	0.4842121	0.1267002	0.1695884	0.1450773	0.1631377	0.2171538	0.2431744	0.4725612	0.3874294	0.3301527	0.3366857	0.3802115	0.3313249	2.129043	2.271454	2.184864	1.812745
825.920	1	0.1149995	0.08255625	0.1064289	0.08898723	0.213209	0.5522365	4.239564	2.576995	0.112189	0.09551625	0.2466979	0.184562	1.349431	1.284419	1.185333	0.9155196	0.07627755	0.100289	0.09075082	0.07108288	0.3180618	0.6410183	0.4912784	0.6746042
826.017	1	0.001941867	0.001870826	0.001861983	0.001811421	0.003123088	0.006520689	0.03106403	0.01897678	0.001838075	0.001556903	0.002437945	0.001570282	0.0121022	0.008883552	0.008318658	0.006107911	0.00193636	0.0020616	0.002148088	0.001440198	0.004723509	0.007015675	0.005703416	0.005609535
826.018	1	0.09580483	0.09847048	0.1071044	0.09957304	0.03668716	0.03976326	0.06279236	0.05080794	0.1123255	0.1059816	0.1059758	0.08663412	0.03155526	0.03314465	0.03084175	0.02322197	0.09242595	0.09105583	0.08766354	0.06989521	0.02775549	0.0269456	0.02625238	0.02068948
826.019	1	0.1965499	0.09828258	0.1058775	0.0783793	1.471478	2.074978	0.7252832	0.4237473	0.1197617	0.1790378	0.174038	0.1349033	0.2366776	0.232366	0.4699578	0.3976775	0.3227053	0.3440583	0.3935871	0.3350977	2.078088	2.248877	2.295363	1.834953
826.020	1	0.1318024	0.08019762	0.1184735	0.117485	0.2830873	0.6389199	4.135266	2.479977	0.1311516	0.1000695	0.2307633	0.1627033	1.422158	1.090793	1.107328	0.8116958	0.0729308	0.1049526	0.08817531	0.0637067	0.303526	0.6424895	0.5287008	0.6824459
826.117	1	0.0004400305	0.0008410626	0.0008005841	0.0007399236	0.003578297	0.006194448	0.03033886	0.01843466	0.001162816	0.001089521	0.001744862	0.001191814	0.01297406	0.008200411	0.007667358	0.005605441	0.001048202	0.001375499	0.001174598	0.0008991113	0.004546916	0.007040595	0.005758916	0.005282766
826.118	1	0.08784014	0.09033613	0.09796114	0.09096455	0.03714338	0.03627972	0.05581642	0.05100007	0.1041668	0.09725038	0.09787766	0.08063538	0.04284891	0.03429283	0.03269146	0.03459232	0.08677765	0.08652308	0.0822627	0.06512511	0.04016732	0.04139791	0.03830436	0.02828218
826.119	1	0.1764428	0.1272293	0.08564734	0.09794906	1.41708	2.006495	0.7510282	0.367517	0.119099	0.210293	0.2057504	0.1485309	0.2703721	0.2438618	0.5060737	0.3880845	0.3269271	0.3450848	0.4237913	0.3324121	2.033151	2.246208	2.420867	1.877175
826.120	1	0.1060339	0.09198059	0.0860869	0.1046442	0.3429539	0.6919412	4.055038	2.460431	0.115556	0.1244006	0.2464023	0.1781365	1.560645	1.067244	0.9976597	0.7350551	0.05993939	0.1258942	0.07016093	0.09938364	0.3463102	0.6750112	0.4837437	0.6494622
826.217	1	0.0005646625	0.0007117395	0.0007345841	0.0005655213	0.003827532	0.005249159	0.03077187	0.01850807	0.000885372	0.000819771	0.001851088	0.001192521	0.01347213	0.008497098	0.007860598	0.004838488	0.0007410342	0.001230511	0.001148533	0.0009037283	0.004182876	0.007446463	0.005237256	0.004737324
826.218	1	0.09338055	0.0968545	0.1053331	0.09737649	0.03834916	0.03943383	0.0614219	0.05142369	0.1119389	0.1027698	0.1043598	0.08667612	0.04558615	0.03664297	0.03542495	0.03444495	0.09310475	0.0923076	0.08770385	0.07037984	0.03985614	0.0403958	0.03986959	0.02938588
826.219	1	0.1781587	0.1203824	0.1107148	0.1231754	1.361258	1.960835	0.7463329	0.2987666	0.1197531	0.2386831	0.2231229	0.1536761	0.2653497	0.2499299	0.5038094	0.3778334	0.3496925	0.356328	0.4433796	0.3351245	2.014574	2.283778	2.516103	1.931397
826.220	1	0.06467496	0.07973224	0.1161855	0.08894138	0.3305306	0.6282904	4.134592	2.529581	0.0922659	0.1170479	0.243262	0.1945299	1.654512	1.195878	1.026848	0.6315672	0.07142744	0.1078529	0.1008081	0.06651958	0.3028317	0.7074182	0.4113427	0.544693
826.317	1	0.0006897794	0.0008490012	0.0009566126	0.0005418486	0.003645604	0.00399088	0.03105864	0.01902491	0.0006162544	0.0008039609	0.00209349	0.001074369	0.0138971	0.00937034	0.008785399	0.003909977	0.0006759464	0.001305757	0.001134672	0.0006428418	0.003960775	0.007726481	0.004791903	0.004133876
826.318	1	0.09332928	0.09695403	0.1071701	0.09818813	0.03745561	0.03825153	0.06423719	0.04683946	0.1136046	0.1019602	0.104008	0.08685783	0.04325294	0.03949048	0.03807144	0.02868679	0.09386078	0.09261743	0.08794261	0.07035913	0.03439382	0.03660283	0.03775959	0.02639941
826.319	1	0.153906	0.1363754	0.09978704	0.1085522	1.299293	1.916498	0.7259772	0.2248862	0.115692	0.2380406	0.2124151	0.1564007	0.2724239	0.2638266	0.5175329	0.3746137	0.3440206	0.3746361	0.4634406	0.353595	2.013758	2.335738	2.642637	2.02562
826.320	1	0.09585586	0.1045689	0.1306233	0.07945437	0.2959421	0.5173761	4.186457	2.61947	0.06119533	0.1213804	0.2445597	0.1925531	1.728756	1.375906	1.150196	0.5257381	0.06845038	0.107545	0.1098192	0.05023757	0.2636733	0.7388907	0.3602549	0.4100278
826.417	1	0.00104169	0.0007880475	0.001048433	0.0004945915	0.002984462	0.002774268	0.03081726	0.01947125	0.0006590191	0.000783344	0.00179675	0.001241365	0.01393771	0.01010002	0.009131777	0.003647167	0.0007995113	0.001121507	0.0009203577	0.0005712584	0.003741432	0.007829093	0.004523071	0.003552881
826.418	1	0.06363287	0.06720091	0.07837682	0.07189183	0.03038794	0.02955128	0.05607166	0.03890951	0.08493493	0.07236967	0.07495729	0.06257636	0.03741349	0.03453603	0.03301373	0.0223032	0.065548	0.06530934	0.06155059	0.04973727	0.02800306	0.03145489	0.02932308	0.02027137
826.419	1	0.1634159	0.132152	0.08901376	0.1140896	1.243828	1.835694	0.6719818	0.2348735	0.1241325	0.2207115	0.2133376	0.155936	0.2978062	0.3231853	0.5550156	0.3568923	0.3442148	0.4092958	0.4755789	0.3750976	1.983413	2.387087	2.736585	2.105326
826.420	1	0.1308568	0.08940354	0.1366809	0.08989502	0.2410618	0.3415859	4.166782	2.666635	0.06656924	0.08644039	0.2423909	0.2001894	1.7998	1.491135	1.201006	0.4414256	0.07759705	0.07337621	0.08357746	0.07598944	0.2005154	0.7373059	0.3319312	0.2592411
826.517	1	0.001075391	0.001100254	0.001118156	0.0008669615	0.002462658	0.001814107	0.03086689	0.01971685	0.0004368591	0.0007098353	0.002162424	0.001242841	0.01395477	0.01084641	0.009588554	0.004095392	0.0008985684	0.00102316	0.0009296289	0.0007434433	0.003796082	0.007468601	0.005057369	0.003256058
826.518	1	0.03006035	0.03275347	0.04341621	0.039202	0.02498477	0.02555616	0.04303977	0.03406733	0.04942088	0.03828567	0.0398837	0.03324346	0.03254649	0.02415188	0.026568	0.01924738	0.03256315	0.03359725	0.03058743	0.02458391	0.02530808	0.03043439	0.02632563	0.01614343
826.519	1	0.1434685	0.09886605	0.06414251	0.1221386	1.179268	1.757838	0.5983862	0.314919	0.1203078	0.2089047	0.2239499	0.1474364	0.3272098	0.3721303	0.6104351	0.3740351	0.34789	0.4185186	0.4712748	0.3813453	1.971649	2.436043	2.786157	2.167925
826.520	1	0.1370444	0.1415329	0.1534512	0.1271034	0.2065371	0.2046646	4.169262	2.678624	0.06068882	0.09406418	0.2563244	0.1910056	1.823024	1.607483	1.242143	0.4741422	0.08356006	0.09203114	0.09427695	0.07382845	0.2140415	0.6894145	0.4441534	0.140628
826.617	1	0.0008345937	0.0005357334	0.001000464	0.0007248497	0.002387457	0.002554316	0.0307411	0.02011125	0.0004585709	0.0007192046	0.002104279	0.001448929	0.01355762	0.01125204	0.009504696	0.004992248	0.0007750279	0.001201248	0.0008576387	0.0008733305	0.004073064	0.00713998	0.005856164	0.002964709
826.618	1	0.009324137	0.01281162	0.02478999	0.021121	0.01143678	0.009811146	0.03725534	0.02757251	0.03047443	0.02069013	0.01991964	0.01637362	0.01956659	0.01871997	0.01527861	0.01116964	0.01295662	0.01309042	0.01145277	0.009534213	0.009835727	0.009713701	0.008804713	0.008067665
826.619	1	0.1190717	0.1029536	0.07649472	0.1240045	1.137407	1.704685	0.5385871	0.3823249	0.1124563	0.2109682	0.2360499	0.1377473	0.325955	0.3853198	0.6258521	0.3843582	0.3545199	0.4139891	0.4917512	0.3927456	1.976855	2.485303	2.831831	2.219129
826.620	1	0.1038806	0.06025743	0.1432463	0.09238724	0.1987385	0.2465755	4.137252	2.665529	0.07513059	0.07445781	0.2692051	0.1878374	1.791118	1.614647	1.2426	0.5987748	0.06354233	0.08516448	0.05515672	0.08592665	0.2576135	0.5985956	0.5055417	0.09791826
826.717	1	0.0007507167	0.001193804	0.001104425	0.0009967669	0.002595789	0.003650602	0.03122107	0.02047672	0.0007183983	0.000854694	0.002224376	0.00138822	0.01267364	0.01095545	0.009361963	0.00572249	0.001166963	0.001317209	0.000987216	0.0009675745	0.004516294	0.006601152	0.006618579	0.003119559
826.718	1	0.003332954	0.006007117	0.02056186	0.0165654	0.007153757	0.006911807	0.03449541	0.02345827	0.02586475	0.01708101	0.01598056	0.01131635	0.01478973	0.01415729	0.01139683	0.008084411	0.00665156	0.007815559	0.005600054	0.004971127	0.006111466	0.006590933	0.006980402	0.005043549
826.719	1	0.1098895	0.1014718	0.09445338	0.1320166	1.10131	1.659391	0.5058697	0.4239343	0.1223044	0.2157093	0.2439777	0.1418684	0.3267373	0.3924976	0.6275912	0.4143094	0.3612587	0.4063506	0.5326992	0.393827	2.028064	2.574281	2.950822	2.27525
826.720	1	0.07638294	0.1040863	0.1255949	0.08764475	0.2013787	0.3646877	4.16527	2.657703	0.07029612	0.1236538	0.2598741	0.194668	1.689514	1.539221	1.20641	0.7060397	0.07319206	0.08203897	0.09335689	0.07472128	0.3564497	0.5069406	0.6092835	0.1802084
826.817	1	0.001181369	0.001089413	0.001462808	0.001190551	0.002748706	0.004746031	0.03127412	0.02027611	0.001173025	0.001266929	0.002686026	0.001346652	0.01190916	0.01029116	0.008938449	0.006073741	0.001605341	0.001322343	0.001391357	0.001244343	0.004957883	0.006440184	0.006883605	0.003660469
826.818	1	0.002182172	0.00273921	0.01850257	0.01475674	0.005087217	0.006554262	0.03237974	0.02108403	0.02421037	0.01694517	0.01528302	0.009382294	0.01227243	0.01077965	0.009288428	0.006248693	0.004584434	0.004752961	0.002750159	0.003579952	0.004875827	0.006906843	0.007285591	0.003762261
826.819	1	0.1087448	0.1122543	0.1180106	0.135942	1.055813	1.58797	0.4549405	0.4510569	0.1431783	0.2160858	0.2345012	0.1511124	0.32973	0.4035071	0.6646289	0.4199102	0.3785809	0.4187643	0.5528898	0.3913069	2.080836	2.634781	2.953995	2.312597
826.820	1	0.06053275	0.131248	0.1068327	0.1154922	0.1837212	0.4728061	4.165587	2.620083	0.1017565	0.123621	0.2503122	0.1950326	1.578158	1.360444	1.157547	0.7886998	0.09298536	0.08334161	0.07404804	0.07823079	0.414798	0.5067584	0.6329575	0.2769558
826.917	1	0.001680614	0.001756252	0.001960092	0.001870609	0.00257874	0.005727716	0.03106864	0.02006644	0.001800624	0.001771897	0.003256612	0.001825527	0.01141361	0.009544306	0.008639786	0.006546088	0.00222397	0.002166413	0.002134658	0.001587394	0.005269544	0.006507056	0.006478838	0.004151487
826.918	1	0.01403883	0.01430771	0.0289456	0.02416636	0.009954123	0.01172494	0.03715151	0.0254393	0.03606167	0.02911125	0.02621465	0.01833171	0.01600276	0.01360182	0.01246494	0.01093582	0.01363434	0.01557077	0.01247984	0.01179074	0.009003344	0.0111435	0.01104517	0.008308272
826.919	1	0.1137774	0.1307986	0.1218027	0.1155205	1.004458	1.497363	0.3814983	0.4019654	0.1448693	0.1917197	0.2255539	0.1467501	0.3226933	0.3896229	0.6655177	0.4135828	0.4163122	0.4317678	0.5690248	0.3719385	2.115534	2.681315	2.881782	2.304333
826.920	1	0.07177493	0.08238676	0.1123691	0.1146489	0.1271247	0.588653	4.176534	2.577084	0.09609196	0.1277775	0.2808705	0.1667111	1.497987	1.142636	1.086055	0.8582318	0.08416844	0.07758867	0.08656818	0.08408049	0.4691853	0.517143	0.6013613	0.4163655
827.016	1	0.003487	0.003065852	0.002803638	0.002822887	0.002453278	0.006421918	0.03081628	0.01989668	0.002695509	0.002375751	0.003459485	0.002568713	0.01135562	0.008723436	0.008361823	0.00696199	0.003642176	0.003250046	0.003137331	0.002239117	0.005347974	0.00678449	0.005765713	0.004728645
827.017	1	0.03148807	0.03219501	0.04325977	0.03853649	0.01824559	0.02165418	0.0439529	0.03364181	0.05211847	0.04666989	0.04262102	0.03313336	0.02281571	0.02163149	0.02027563	0.01646682	0.03025383	0.0301636	0.02756079	0.02276773	0.01578293	0.01056763	0.01577053	0.01113861
827.017	1	0.1457055	0.1567933	0.1009807	0.1511261	0.9748582	1.427993	0.3096858	0.333694	0.1409776	0.1962576	0.2244028	0.1464757	0.2958511	0.3813392	0.6561331	0.401617	0.4336619	0.4088502	0.5244493	0.3785175	2.130533	2.725298	2.791413	2.274505
827.017	1	0.07538832	0.07718968	0.07624593	0.1193074	0.1864584	0.6916936	4.158379	2.570319	0.09778087	0.1143172	0.2160849	0.200792	1.448752	0.9674484	1.040188	0.9247312	0.08543232	0.07449354	0.07311648	0.08869944	0.4710287	0.5771907	0.4963797	0.5194783
827.117	1	0.007988244	0.006275425	0.003993932	0.003750442	0.002907949	0.006937379	0.03142294	0.02009006	0.003968095	0.003577687	0.004524338	0.003601027	0.01168359	0.008373285	0.008768677	0.007301262	0.006358921	0.005995895	0.005279867	0.002717399	0.00522626	0.007116824	0.005416297	0.005312968
827.118	1	0.07161077	0.07302153	0.08258264	0.07683003	0.03337921	0.03093918	0.05726624	0.04672417	0.09566721	0.09068183	0.08582091	0.06956285	0.02923629	0.02821501	0.02845016	0.028457	0.07171723	0.07194134	0.06849575	0.05545577	0.0214785	0.022403	0.02077696	0.01769159
827.119	1	0.1533865	0.1565294	0.1057551	0.1718463	1.006846	1.426641	0.2768878	0.2979413	0.147485	0.1976182	0.2383625	0.1464439	0.3025769	0.3710769	0.6602539	0.4057991	0.4304487	0.3856503	0.5177797	0.4077446	2.163937	2.772709	2.776864	2.323329
827.120	1	0.113325	0.09203859	0.1099872	0.121967	0.2635317	0.8056847	4.247082	2.613814	0.07744088	0.1363311	0.2495102	0.205709	1.428373	0.8503653	1.060461	0.9857965	0.08410308	0.09642474	0.09225592	0.09949271	0.4549952	0.6041273	0.4405513	0.5976604
827.217	1	0.02376808	0.02194978	0.01817216	0.0171994	0.01142155	0.01973709	0.03547663	0.02544631	0.01809424	0.01800262	0.01703142	0.01613888	0.01820338	0.0139257	0.01852658	0.01714362	0.02147017	0.02057086	0.01964665	0.01287644	0.01799957	0.01509683	0.0182559	0.01508522
827.218	1	0.09905885	0.1011053	0.1124315	0.1077568	0.0386868	0.03241127	0.06682004	0.05354628	0.1224426	0.1179167	0.1131349	0.09311636	0.03652793	0.03208471	0.03233831	0.03434281	0.1065363	0.1054932	0.1002906	0.08058862	0.03253573	0.03845321	0.0355261	0.02855918
827.219	1	0.1532132	0.1240755	0.09754547	0.1690044	1.018067	1.414649	0.2210009	0.2388555	0.1458452	0.2049796	0.2367338	0.1509726	0.3030871	0.3835514	0.6312943	0.387717	0.4245886	0.3711357	0.5053537	0.4153986	2.225176	2.812295	2.765556	2.36066
827.220	1	0.09938846	0.1129273	0.1099084	0.109966	0.3025872	0.8066385	4.294658	2.704276	0.08675747	0.1201862	0.2275262	0.2123058	1.45978	0.7769526	1.111898	1.072837	0.06145151	0.1294374	0.1052075	0.08070735	0.3676764	0.6622646	0.4346055	0.6116979
827.317	1	0.009362353	0.008386331	0.006169995	0.004828461	0.003688918	0.007157425	0.03196625	0.02073901	0.005839905	0.004959065	0.006021656	0.005355774	0.01348555	0.007932534	0.009781386	0.008994371	0.007777302	0.008695029	0.006617767	0.003436849	0.005967214	0.007968326	0.007057354	0.006142127
827.318	1	0.07232722	0.07439348	0.08096787	0.07686398	0.03137395	0.03363659	0.06090912	0.0472413	0.08947627	0.086854	0.08279037	0.06807488	0.03152299	0.02781815	0.02935942	0.03070869	0.07065761	0.06957484	0.06549451	0.05334822	0.01848414	0.02769007	0.02284837	0.01789017
827.319	1	0.1395846	0.1019671	0.08973031	0.1770279	1.007122	1.380326	0.178783	0.1813268	0.1394626	0.2399609	0.2093933	0.1535078	0.311041	0.41505	0.6134708	0.3883546	0.4096598	0.3641497	0.4715536	0.4125245	2.279901	2.846654	2.755421	2.338488
827.320	1	0.07699798	0.1117401	0.1052873	0.1196473	0.3117547	0.7200561	4.279399	2.687296	0.1035546	0.09425934	0.2346306	0.2020064	1.513605	0.8268844	1.08744	1.089321	0.1059699	0.1419677	0.08998716	0.0948328	0.3238354	0.6842614	0.4649317	0.5483148
827.417	1	0.007926681	0.006588284	0.004009805	0.00250391	0.002613665	0.004842141	0.03149482	0.01988771	0.004130784	0.002887837	0.004364691	0.00358641	0.01326686	0.008335495	0.008508005	0.007669319	0.005781603	0.007236437	0.005197671	0.001889111	0.004748865	0.007713213	0.00623685	0.004466831
827.418	1	0.03449994	0.03690104	0.04323604	0.04070696	0.0175187	0.02009206	0.04589807	0.03341411	0.04873388	0.0467317	0.04264518	0.03382049	0.02736965	0.02225731	0.02112668	0.01821444	0.03595413	0.03428723	0.03188424	0.0263964	0.01861425	0.01816278	0.01902389	0.01248826
827.419	1	0.1383732	0.1115301	0.1075315	0.1690988	1.02263	1.384329	0.1503852	0.1580891	0.1325534	0.2502364	0.2131578	0.1463736	0.3273064	0.4284569	0.6151876	0.3896743	0.3983577	0.3874474	0.4565695	0.4332995	2.323388	2.877663	2.73667	2.329003
827.420	1	0.08346367	0.08643819	0.1265121	0.1425086	0.2666707	0.5990085	4.265395	2.685109	0.09542815	0.09361183	0.2422563	0.1736505	1.590972	0.996282	1.027326	1.03363	0.07783218	0.1311682	0.08332383	0.0764275	0.2907416	0.6767191	0.5665923	0.4058502
827.517	1	0.01290653	0.01086072	0.006260187	0.004564952	0.004203429	0.00556994	0.03301881	0.02167143	0.006727726	0.00518527	0.006585449	0.005070083	0.0156668	0.0107384	0.009171772	0.007360242	0.009873674	0.01071791	0.008947921	0.00321217	0.005268335	0.009738962	0.0066842	0.004263292
827.518	1	0.04018303	0.04280627	0.05072949	0.04756547	0.02326098	0.02721271	0.04946043	0.03954298	0.05671788	0.0537598	0.04889679	0.03860985	0.03512822	0.03067372	0.02733251	0.02379882	0.04326747	0.04065118	0.03855167	0.03176151	0.0262747	0.02342887	0.02599696	0.01716352
827.519	1	0.1416183	0.1085642	0.1503016	0.1465909	1.082864	1.438483	0.119798	0.2201547	0.1257477	0.251495	0.2021809	0.1380086	0.3357872	0.4173089	0.5977999	0.35723	0.3917474	0.4208833	0.4575192	0.4493155	2.32824	2.905299	2.70107	2.334242
827.520	1	0.07911689	0.1216311	0.07475752	0.09562825	0.1713034	0.4386369	4.216857	2.663223	0.1110547	0.07711921	0.2251336	0.1967281	1.700264	1.213053	0.9642573	0.9671167	0.1067346	0.1337174	0.1247498	0.09150007	0.2714299	0.6371165	0.6080228	0.2964042
827.617	1	0.01815958	0.01466892	0.008589332	0.005615509	0.005938632	0.006256848	0.03460986	0.02388762	0.008763493	0.007421652	0.008665086	0.006922659	0.01727008	0.01292897	0.01050045	0.007578642	0.01315846	0.01288272	0.01089541	0.003793952	0.005582581	0.01135186	0.006440427	0.004178891
827.618	1	0.05443209	0.0571231	0.06824872	0.06327955	0.02330184	0.02261298	0.05053051	0.03874934	0.07515496	0.06978366	0.06396193	0.05146529	0.02957069	0.02707996	0.02141164	0.01910267	0.05562113	0.053624	0.04997353	0.04086554	0.01891298	0.02706551	0.02546394	0.01739968
827.619	1	0.1481819	0.1110132	0.1512094	0.1358306	1.133019	1.463203	0.1085362	0.2965721	0.1244752	0.2337929	0.1931579	0.1423696	0.3218798	0.4344987	0.5620466	0.3514446	0.3805145	0.4046225	0.4538612	0.463286	2.362743	2.899994	2.679369	2.326775
827.620	1	0.08966247	0.1031928	0.09221903	0.1477325	0.108366	0.3232832	4.219518	2.76578	0.08139488	0.09494252	0.2459232	0.1703241	1.761072	1.456463	0.9687767	0.982767	0.06774901	0.1329257	0.1031899	0.08780722	0.2388914	0.589736	0.6364137	0.1870843
827.717	1	0.01524565	0.0105825	0.004441556	0.002042171	0.002606801	0.002197703	0.03186621	0.02116094	0.004081757	0.003147317	0.003921314	0.002640479	0.01391886	0.01207963	0.008099841	0.00713667	0.009714609	0.008254511	0.007843714	0.002505875	0.005124382	0.00737714	0.00590725	0.003426028
827.718	1	0.04783482	0.05094349	0.06339258	0.0577032	0.02717962	0.02647893	0.04970598	0.04143113	0.07073363	0.06458109	0.05804098	0.04653071	0.03293198	0.03104346	0.02688371	0.0215353	0.04921884	0.04790833	0.04436244	0.03678573	0.02423805	0.0304232	0.02680734	0.02020937
827.719	1	0.1510952	0.1457165	0.1644689	0.1285492	1.18872	1.510052	0.09132859	0.3522305	0.1237248	0.2235206	0.1779057	0.1172644	0.314995	0.4390633	0.5209338	0.3143342	0.3786157	0.411492	0.4431999	0.4600383	2.392877	2.897662	2.616505	2.299922
827.720	1	0.07126188	0.1122286	0.1075954	0.1143053	0.1602536	0.2649019	4.292361	2.870616	0.07373197	0.08157957	0.2448976	0.2273468	1.800218	1.667811	1.077401	0.9947057	0.07195604	0.1185677	0.1132078	0.07731688	0.2509056	0.5432009	0.5912172	0.1484826
827.817	1	0.01211829	0.007988751	0.00361533	0.001848145	0.003306752	0.002742458	0.03133893	0.02099958	0.003277879	0.002328981	0.002821683	0.002021355	0.01301711	0.01291479	0.008491368	0.007132886	0.007624835	0.00557913	0.006660346	0.002123416	0.005443961	0.006817175	0.004921303	0.003149322
827.818	1	0.002377947	0.003656994	0.01268539	0.0103011	0.004885349	0.003754611	0.03218474	0.02107877	0.01677159	0.01100709	0.01125314	0.003013571	0.01341706	0.01305344	0.008681268	0.007307389	0.0038793	0.003541727	0.003146743	0.002667728	0.005591198	0.006877628	0.005292767	0.003390065
827.819	1	0.152721	0.129264	0.141784	0.1072995	1.234681	1.594271	0.1133799	0.3862376	0.1434486	0.21748	0.18299	0.1137028	0.3334081	0.4248365	0.4767752	0.2775941	0.3678029	0.3884415	0.4449848	0.4492152	2.426256	2.852913	2.556212	2.243171
827.820	1	0.09324945	0.1238048	0.1545854	0.1558257	0.2140182	0.2512449	4.254645	2.82241	0.06662838	0.09885822	0.2351526	0.1711568	1.733921	1.763066	1.179626	1.009213	0.08359324	0.1234245	0.0992184	0.05828658	0.3226281	0.4787779	0.4791357	0.1931402
827.917	1	0.009777524	0.006529582	0.003371847	0.001913805	0.003639104	0.003619119	0.03110613	0.02063729	0.003050334	0.00217341	0.002534739	0.002105206	0.0119775	0.01289507	0.008919787	0.007297076	0.006518621	0.003654561	0.005265536	0.002202922	0.005634439	0.006409596	0.003779342	0.003150786
827.919	1	0.002030882	0.002638648	0.01107441	0.008744081	0.004880366	0.004477186	0.03164852	0.02061996	0.01504895	0.008553593	0.009536636	0.002200433	0.0123464	0.01301398	0.009146501	0.007317183	0.003021373	0.002591929	0.002671537	0.0020708	0.005575534	0.006450773	0.004254128	0.003310006
827.919	1	0.1402239	0.1185805	0.1245021	0.1175922	1.261038	1.657185	0.1263849	0.4033544	0.1418084	0.2394106	0.1809793	0.09754104	0.3579945	0.4423884	0.4534738	0.2445781	0.3599491	0.3697283	0.4430849	0.421521	2.462885	2.781597	2.548231	2.2036
827.920	1	0.05960933	0.112667	0.09340698	0.1018794	0.2451367	0.2735182	4.222969	2.728125	0.1017035	0.06692985	0.2613657	0.1601506	1.596157	1.754962	1.259003	1.019882	0.07197519	0.0743463	0.07484369	0.08796914	0.3512289	0.4426176	0.346079	0.3017174
828.017	1	0.0129811	0.007441783	0.003809457	0.002460385	0.003928769	0.004587896	0.03218247	0.02090644	0.003337344	0.002429502	0.002486111	0.002117051	0.0114373	0.01281176	0.009330788	0.00765999	0.008418899	0.003309463	0.006547376	0.003317153	0.005916707	0.006384863	0.003066689	0.003990738
828.018	1	0.002032288	0.002207548	0.01168983	0.00910493	0.005090396	0.005440236	0.0327791	0.02074452	0.01529967	0.008855135	0.01002425	0.002371751	0.01169761	0.01297407	0.009468721	0.00754994	0.002983081	0.002515077	0.00209925	0.002046052	0.005944551	0.006726305	0.003592546	0.004150211
828.019	1	0.1438096	0.1425939	0.1070962	0.1170038	1.319791	1.741039	0.1600183	0.4024845	0.1580365	0.2348421	0.1623286	0.1032354	0.372913	0.4523094	0.4154643	0.2140568	0.3643641	0.3892826	0.4781109	0.4012481	2.533909	2.795852	2.580588	2.184789
828.019	1	0.08669848	0.1283944	0.09507382	0.07951879	0.3019897	0.3561609	4.328161	2.724066	0.0889342	0.09010774	0.2644045	0.1722555	1.480821	1.677009	1.322203	1.084421	0.06995925	0.07188553	0.09795181	0.1036219	0.4074479	0.4544892	0.2408454	0.4639585
828.117	1	0.01559425	0.009057486	0.004104086	0.00288159	0.004076353	0.005451939	0.03250144	0.0205246	0.00334358	0.002439758	0.003351722	0.002155261	0.01120197	0.01208583	0.009804657	0.007712132	0.00956696	0.00360807	0.007817431	0.003992404	0.005904438	0.006515563	0.002630843	0.00473181
828.118	1	0.002067442	0.001081074	0.01145939	0.008816528	0.005187359	0.006174855	0.03276933	0.02054714	0.01457016	0.008680435	0.009208462	0.002494731	0.01134716	0.01218764	0.009775599	0.007578771	0.002504494	0.00240147	0.001678137	0.002026644	0.005818522	0.006703925	0.003033061	0.004771041
828.119	1	0.1243358	0.1203424	0.07970571	0.100873	1.384115	1.821892	0.1444674	0.3567887	0.1422103	0.2266173	0.1332319	0.1373999	0.3726347	0.4427502	0.3608777	0.2686645	0.3591392	0.4008921	0.4731352	0.3861059	2.552815	2.795866	2.559944	2.151662
828.120	1	0.07827684	0.0873969	0.1158618	0.08105233	0.3506791	0.468587	4.332949	2.637957	0.1029543	0.08467913	0.248345	0.1893218	1.386411	1.514741	1.363445	1.086679	0.06597985	0.07889822	0.08717823	0.06619463	0.4062938	0.4711299	0.1894263	0.5426168
828.217	1	0.01202616	0.006742511	0.003834949	0.002343018	0.00390488	0.006203204	0.03224791	0.0202274	0.002583644	0.00247137	0.003700602	0.001964362	0.01173351	0.01089533	0.009619355	0.007517724	0.007681257	0.00288072	0.006100364	0.003218115	0.00585273	0.00665437	0.002871532	0.005057455
828.218	1	0.002262526	0.001454888	0.01172497	0.00869882	0.005230693	0.007061706	0.03245798	0.02045171	0.01502246	0.009271546	0.009066125	0.002562039	0.01194015	0.01114477	0.009727091	0.007338092	0.002642022	0.002473638	0.001365541	0.00217802	0.005766562	0.006983796	0.003284182	0.005123209
828.219	1	0.1008524	0.08859298	0.07319275	0.1052624	1.429155	1.907689	0.1580799	0.2905116	0.1363826	0.205968	0.1083264	0.1519235	0.3688213	0.4223401	0.2722992	0.3124923	0.3652294	0.3884201	0.4504498	0.363833	2.564317	2.790873	2.555674	2.123365
828.220	1	0.0936702	0.07649828	0.1007404	0.08077353	0.3796147	0.5900111	4.289356	2.610053	0.1012416	0.09320165	0.2516063	0.2038313	1.396605	1.329377	1.345102	1.032408	0.08551735	0.07990628	0.08406598	0.09314723	0.425137	0.5169384	0.2419311	0.6321795
828.317	1	0.009832048	0.005714852	0.00304377	0.001786451	0.00386679	0.006459804	0.03198222	0.02004414	0.002170476	0.002694115	0.003873837	0.001435521	0.01242144	0.009704698	0.009605001	0.007056347	0.006094916	0.003180249	0.004816754	0.002868105	0.005804821	0.007206447	0.00350807	0.005466065
828.318	1	0.002748454	0.002201846	0.01188449	0.00911595	0.005132166	0.00739139	0.03228736	0.02016346	0.01608705	0.009973914	0.009220417	0.002606471	0.01266976	0.009759187	0.009610401	0.006915381	0.0029794	0.00241124	0.001078382	0.002526639	0.005859933	0.007386076	0.003739818	0.005479234
828.319	1	0.08419316	0.0917747	0.0607436	0.1104054	1.453427	1.967871	0.1534899	0.2310079	0.1473327	0.2016934	0.105059	0.1728722	0.3720707	0.4188046	0.2509258	0.36154	0.3685117	0.4022904	0.4212573	0.3691147	2.573316	2.781149	2.542356	2.090146
828.320	1	0.09617144	0.08642297	0.1081875	0.1037285	0.3952909	0.6569717	4.270667	2.625275	0.1269885	0.08127469	0.2487981	0.1768464	1.489293	1.158083	1.307638	0.921581	0.1048454	0.09815496	0.07736932	0.08953203	0.4498653	0.5846302	0.2825588	0.6671962
828.417	1	0.01077242	0.007184424	0.003227047	0.001998634	0.00369456	0.006665689	0.03226288	0.02014744	0.002744275	0.003054657	0.003859948	0.0009349852	0.01336859	0.008991047	0.009208116	0.006334799	0.006099716	0.004426045	0.005191439	0.00290225	0.005778903	0.007662527	0.003957602	0.005480121
828.418	1	0.003179185	0.003382771	0.01379141	0.01081803	0.005138641	0.007672414	0.0328259	0.02040086	0.0180995	0.01216888	0.01044458	0.003162452	0.01392475	0.009053249	0.009192069	0.006339599	0.003787789	0.002361302	0.001148551	0.002556725	0.005813537	0.007850048	0.004293152	0.005414154
828.419	1	0.06222962	0.09911234	0.06498105	0.1073788	1.469215	1.982178	0.1489545	0.2435327	0.1530819	0.1907934	0.1231991	0.17403	0.3660258	0.4170575	0.3082685	0.4224022	0.3716131	0.3832272	0.4120191	0.3667162	2.564154	2.726566	2.557083	2.053348
828.420	1	0.1134275	0.08876874	0.1145739	0.07939708	0.3563926	0.7283504	4.320188	2.661242	0.09784605	0.1189666	0.2606482	0.1736442	1.617749	1.106377	1.238295	0.8227894	0.06400389	0.09625709	0.08165744	0.08422536	0.4489306	0.6596621	0.3201687	0.6561956
828.517	1	0.01082558	0.007905631	0.003036086	0.002188111	0.003049659	0.006253408	0.03238789	0.02031488	0.003138297	0.003294948	0.003453196	0.001340572	0.01425818	0.008846005	0.008927323	0.005932481	0.006561064	0.005951725	0.005741711	0.002543166	0.005918181	0.008200627	0.004322829	0.004925279
828.518	1	0.002658006	0.003967805	0.01312911	0.01093432	0.004444522	0.00730518	0.03272258	0.02052132	0.01683868	0.01262969	0.0092788	0.002690261	0.01459494	0.008785403	0.008862605	0.005888831	0.004326852	0.001815474	0.001334376	0.002329364	0.005988834	0.00851925	0.004550307	0.005314051
828.519	1	0.06017908	0.09475233	0.07983803	0.1130168	1.487413	1.992816	0.131543	0.3325567	0.1702404	0.1908447	0.1325445	0.1920682	0.3326966	0.3953476	0.3463037	0.4748951	0.3553439	0.3913633	0.4279602	0.3908144	2.531598	2.714746	2.584399	2.02882
828.520	1	0.08344881	0.06541541	0.1364856	0.07067191	0.2370276	0.6929672	4.352315	2.719969	0.07855066	0.1199645	0.2466877	0.1871072	1.746743	1.177667	1.161853	0.7240288	0.07014454	0.0994748	0.06776014	0.08226087	0.459539	0.7653169	0.3436072	0.5802034
828.617	1	0.01233114	0.00943034	0.003676632	0.002819312	0.002428413	0.005080095	0.03249929	0.0207453	0.003313301	0.00328442	0.004036402	0.001988257	0.01492484	0.009537546	0.009195931	0.005328954	0.008141822	0.007420102	0.006678395	0.003213454	0.005782858	0.008532296	0.00456822	0.004471573
828.619	1	0.002173897	0.004422676	0.01219368	0.01051053	0.003738842	0.006261073	0.03277601	0.02083315	0.01570267	0.01253019	0.008276441	0.002402372	0.01542315	0.009309869	0.00907304	0.005163909	0.004833253	0.001488158	0.001766104	0.00245583	0.005861087	0.008572859	0.004828685	0.004826975
828.619	1	0.06158635	0.07803624	0.08434295	0.1022821	1.489765	2.031723	0.1351068	0.4359458	0.1596628	0.194012	0.1320598	0.2048514	0.2896464	0.3418939	0.4073936	0.4973623	0.3390048	0.3868821	0.4395719	0.4092083	2.463513	2.648563	2.578407	2.007839
828.620	1	0.09122681	0.09093812	0.122481	0.0957339	0.1349191	0.5972596	4.372872	2.76549	0.0570166	0.1166626	0.2471734	0.1911629	1.867022	1.337134	1.196004	0.6040931	0.07712628	0.09605455	0.05890277	0.06635653	0.4656245	0.8041928	0.3348709	0.4716234
828.717	1	0.009605891	0.007881169	0.003242984	0.002431581	0.002425108	0.004042495	0.03215004	0.0209112	0.003383509	0.00321367	0.004231103	0.00217517	0.01524031	0.01038571	0.009580318	0.004780416	0.006964218	0.007010768	0.005225293	0.002528824	0.005393592	0.008584225	0.004878336	0.003893918
828.718	1	0.002391187	0.004774881	0.01152039	0.009425436	0.003584226	0.004992384	0.03258596	0.02097608	0.0145337	0.01175516	0.007616348	0.002280086	0.01563811	0.01014274	0.009541055	0.004673953	0.004720424	0.001410211	0.002244479	0.002810579	0.005378788	0.008742993	0.00532883	0.004147922
828.719	1	0.06932678	0.0864046	0.08953255	0.09291924	1.49221	2.05437	0.1881249	0.490835	0.1604501	0.1866781	0.1443627	0.2309442	0.2739035	0.2684272	0.4750665	0.5069585	0.3179093	0.3895538	0.4467612	0.4115743	2.403304	2.625373	2.577459	1.990281
828.720	1	0.09741267	0.09398233	0.1266078	0.09055614	0.1197503	0.4917005	4.336418	2.783145	0.05229838	0.1108041	0.2522634	0.1756348	1.9365	1.504164	1.229188	0.5076582	0.07026059	0.1023864	0.08611205	0.04980185	0.4451921	0.8188196	0.4377982	0.3378599
828.817	1	0.01304867	0.01039448	0.00399489	0.003081429	0.003015617	0.002795659	0.03197491	0.02079159	0.004193124	0.003736404	0.005559105	0.0034153	0.01469887	0.01073106	0.009427169	0.004641728	0.009226682	0.008764118	0.006738577	0.003221923	0.005345945	0.007992868	0.005481149	0.003304989
828.818	1	0.002755912	0.005565675	0.01136949	0.009583682	0.004158715	0.003844017	0.03237734	0.02091019	0.01433631	0.0118502	0.008096362	0.002730421	0.01527767	0.01065569	0.009358702	0.004569085	0.005090062	0.001529518	0.002873737	0.003327027	0.005147709	0.008086996	0.005887076	0.003601698
828.819	1	0.07401343	0.1043426	0.0884689	0.08573898	1.431527	2.038228	0.2576563	0.5393115	0.1597741	0.173813	0.1594127	0.2449314	0.23866	0.2244126	0.5006348	0.5219571	0.284039	0.4022484	0.479804	0.3815758	2.351917	2.61419	2.612756	1.962191
828.820	1	0.1113637	0.1502484	0.1377719	0.1246227	0.1684678	0.3792747	4.294536	2.738888	0.05798678	0.0856847	0.2770982	0.191979	1.914313	1.550125	1.163242	0.5039906	0.05826645	0.08726633	0.08250344	0.07301992	0.4302557	0.7035184	0.5172749	0.2131196
828.917	1	0.009750975	0.007967247	0.003905783	0.003195385	0.003178824	0.001988436	0.03271605	0.02131068	0.004017059	0.003594023	0.005025128	0.002996227	0.01443192	0.01135542	0.009325264	0.005585272	0.007660204	0.006867853	0.005146524	0.003216918	0.005199002	0.007480287	0.006321673	0.00302932
828.918	1	0.002144523	0.005229231	0.009346479	0.0080772	0.00392107	0.002974191	0.03274058	0.02127586	0.01126757	0.009765584	0.007029377	0.002654363	0.01494556	0.01131949	0.009229428	0.005566739	0.004359791	0.001376495	0.003013384	0.003240399	0.005329186	0.007502376	0.006690609	0.003396625
828.919	1	0.08452997	0.1074791	0.1040286	0.07108869	1.394284	2.023411	0.3003671	0.5531127	0.1563376	0.1713791	0.168648	0.2452959	0.1976538	0.2090543	0.5023306	0.5110459	0.2856535	0.435068	0.4775612	0.3710335	2.31908	2.680327	2.659492	1.956806
828.920	1	0.08961238	0.09334726	0.139965	0.1025651	0.1978709	0.2956835	4.365399	2.732303	0.0811702	0.07747108	0.2864094	0.1800668	1.892546	1.610764	1.141582	0.6299484	0.06787442	0.08584175	0.06724174	0.06627817	0.416182	0.5829769	0.6281915	0.1116319
829.017	1	0.00871384	0.006558732	0.003853598	0.003224971	0.003184958	0.002491967	0.0320764	0.0207383	0.003890203	0.003513864	0.00464129	0.003326031	0.01332541	0.01126789	0.008696339	0.005874985	0.00709316	0.005898115	0.004484887	0.002935991	0.005081575	0.006768163	0.006656515	0.002845819
829.018	1	0.0182605	0.02115246	0.02698018	0.0244975	0.01508833	0.01735318	0.0422535	0.02806874	0.02899751	0.0274494	0.02359568	0.01431015	0.02825063	0.02461217	0.01451549	0.01426263	0.01874702	0.01647151	0.01785861	0.0154792	0.01917402	0.01414661	0.02002803	0.01202419
829.019	1	0.088888	0.06367031	0.1138006	0.07265675	1.366113	1.976547	0.3424978	0.5490986	0.136019	0.1532448	0.194231	0.2613264	0.187181	0.207175	0.5039284	0.499343	0.3129423	0.4435838	0.4777537	0.3873553	2.233919	2.676917	2.670069	1.959314
829.020	1	0.07300398	0.1080784	0.09495027	0.1119745	0.1726049	0.3071951	4.317149	2.645883	0.0678808	0.1302033	0.2584012	0.1633992	1.767799	1.54711	1.047535	0.7096049	0.07161847	0.1007945	0.09716536	0.05956131	0.3896707	0.4995471	0.6631146	0.1349846
829.117	1	0.04672464	0.04230725	0.0347053	0.03288588	0.02085297	0.02102781	0.04383996	0.03598488	0.0357877	0.03389642	0.03278878	0.02996253	0.03007222	0.02840183	0.02135884	0.01976272	0.04101572	0.03818378	0.03334005	0.02799973	0.01839922	0.02425207	0.02072173	0.01245287
829.118	1	0.02956183	0.03278148	0.03956727	0.03584328	0.01652905	0.0171726	0.0469325	0.02823053	0.04319303	0.04087739	0.03712704	0.02317472	0.02591468	0.02276967	0.0208982	0.01589232	0.02965316	0.02659588	0.02719832	0.02342736	0.019568	0.0178226	0.01860147	0.01278385
829.119	1	0.1069934	0.04527542	0.1184346	0.1114427	1.327781	1.96817	0.3767084	0.5324042	0.1388452	0.160235	0.2124765	0.2479065	0.1551269	0.239738	0.5194173	0.519204	0.3012335	0.4578443	0.5141663	0.3921028	2.149774	2.611274	2.657174	1.911958
829.120	1	0.08627204	0.1066434	0.1043683	0.136092	0.1393662	0.3870715	4.189571	2.569441	0.08680742	0.08606924	0.2616028	0.1733528	1.666778	1.400244	0.963062	0.7677028	0.0792441	0.0718287	0.085767	0.08622179	0.4186533	0.432659	0.6728382	0.2437266
829.217	1	0.07837984	0.07070178	0.05823416	0.05532514	0.02286183	0.02449646	0.04948736	0.03833805	0.05927615	0.057034	0.05466357	0.0500705	0.03138042	0.03001134	0.02648574	0.0220171	0.06869867	0.06252074	0.05364403	0.0485168	0.02420644	0.02691358	0.02459105	0.01710728
829.218	1	0.01620935	0.01987838	0.02802303	0.0238847	0.01377251	0.01316851	0.04136788	0.02561205	0.03161431	0.02795718	0.02504124	0.01174087	0.01844941	0.01606553	0.0180319	0.0122275	0.01723902	0.01392781	0.01465202	0.01427187	0.01230814	0.01597487	0.01172343	0.00950099
829.219	1	0.1127154	0.05921752	0.132876	0.126412	1.324552	1.977755	0.4061383	0.4597126	0.1322707	0.179184	0.203176	0.2431973	0.1375265	0.2398249	0.5024454	0.532545	0.291319	0.4655978	0.5202889	0.4269905	2.125996	2.678794	2.69115	1.944373
829.220	1	0.08346012	0.0666402	0.1243501	0.09512437	0.185014	0.5311662	4.271279	2.654569	0.08433118	0.1350287	0.2710662	0.1688707	1.620834	1.305938	0.9582423	0.8577192	0.09304529	0.06490076	0.08540149	0.07424627	0.4789199	0.5015193	0.6367507	0.3926535
829.317	1	0.0716155	0.05521373	0.03005855	0.03712242	0.02176872	0.02654719	0.04583482	0.03616358	0.04853181	0.03568939	0.03003532	0.04042183	0.02942149	0.02932816	0.02321189	0.02289695	0.05776139	0.03650261	0.03395594	0.04116051	0.02304157	0.02789969	0.02337592	0.01659449
829.318	1	0.02300902	0.03062126	0.04304163	0.0370565	0.02522981	0.0309817	0.04397284	0.03619668	0.04832331	0.04155421	0.03446546	0.01545159	0.03278093	0.02648863	0.01617996	0.02082286	0.02341254	0.01859283	0.02352916	0.02358067	0.0195685	0.02281851	0.02464002	0.01893992
829.319	1	0.1110912	0.0512909	0.110334	0.1259009	1.31905	1.96101	0.4127984	0.3598842	0.1277566	0.1808982	0.1896733	0.2271567	0.131684	0.2569006	0.4903954	0.5314855	0.3074878	0.4818976	0.5279057	0.4512898	2.124711	2.741522	2.738194	1.989228
829.320	1	0.09410353	0.0571711	0.102379	0.1183482	0.2497099	0.6524499	4.350174	2.711764	0.1112654	0.08521744	0.2601491	0.1998229	1.562827	1.185485	0.9721134	0.9556026	0.09335719	0.08575286	0.04970453	0.09364604	0.5025389	0.5487207	0.5435059	0.5313758
829.417	1	0.05415135	0.04200633	0.03174832	0.03273154	0.01267976	0.01864833	0.04113143	0.02997215	0.03592643	0.03413387	0.03506135	0.03290755	0.02091898	0.01907984	0.01632791	0.01700455	0.04589281	0.03750511	0.0412927	0.03172498	0.01813314	0.02015701	0.01855635	0.01340912
829.418	1	0.00324526	0.006387705	0.01477019	0.01143171	0.004255104	0.008114187	0.03330061	0.02132544	0.01877816	0.01380863	0.01248797	0.006031251	0.01289552	0.0101728	0.008933017	0.008113288	0.004859309	0.002557909	0.003918547	0.004317665	0.005818769	0.007031818	0.006044188	0.005260807
829.419	1	0.1014137	0.04970393	0.1087483	0.1224342	1.326681	1.95929	0.3992595	0.2955216	0.1344304	0.1819071	0.1696419	0.2376431	0.1310415	0.2667498	0.5026688	0.5398789	0.3204271	0.4981637	0.5473399	0.4609125	2.119648	2.80008	2.748757	2.016626
829.420	1	0.07486277	0.08900535	0.1133154	0.07252844	0.2497568	0.7241047	4.360444	2.727092	0.101029	0.09900721	0.247596	0.1981454	1.535368	1.097685	1.081483	1.018863	0.08740066	0.1112719	0.08891961	0.100151	0.4949412	0.606531	0.448208	0.6051185
829.517	1	0.06577547	0.05612395	0.04919279	0.04708984	0.01875613	0.02118012	0.04860267	0.03526022	0.0503438	0.04896495	0.05015001	0.0452245	0.02818861	0.02477914	0.02374142	0.02062417	0.05862188	0.05395595	0.05567986	0.0431698	0.02119015	0.02152377	0.02028298	0.01604891
829.518	1	0.002971824	0.005180354	0.0126202	0.009976678	0.003817535	0.007630506	0.03315997	0.021282	0.01624294	0.01156196	0.01073596	0.005918434	0.01321457	0.009709142	0.00932427	0.008218865	0.003877143	0.002650747	0.003339384	0.004013984	0.005428317	0.007303379	0.005417161	0.005377567
829.519	1	0.1000347	0.03337331	0.09961234	0.1173163	1.329857	1.923067	0.3899551	0.2739017	0.1322963	0.1840801	0.1556494	0.2311197	0.1330798	0.2844471	0.5165285	0.5338975	0.322114	0.4936966	0.5376754	0.4389166	2.112169	2.863901	2.734711	2.015755
829.520	1	0.07209064	0.1159538	0.1473919	0.1049054	0.1899929	0.717836	4.392274	2.759192	0.1046661	0.08149319	0.25194	0.1930739	1.56138	1.024037	1.168388	1.061034	0.1003929	0.1265986	0.08135867	0.07748812	0.469436	0.6455695	0.3219747	0.6019256
829.617	1	0.1372881	0.1231411	0.1159471	0.1089031	0.02822017	0.0317552	0.05664638	0.04351527	0.1133842	0.1117126	0.1122636	0.1002456	0.03546645	0.03036535	0.0300811	0.02680366	0.1264775	0.1224646	0.1228709	0.09432304	0.02962189	0.03550351	0.02987937	0.02585578
829.618	1	0.003067931	0.004345184	0.01117757	0.008705322	0.003631654	0.006993767	0.03301421	0.02122067	0.01487956	0.009782685	0.009350046	0.005830637	0.01379507	0.009258208	0.009454278	0.008105792	0.002901114	0.002506295	0.002606647	0.0034165	0.00493036	0.007545281	0.004873626	0.004899027
829.619	1	0.1012426	0.06730358	0.09828802	0.1317697	1.301152	1.874678	0.3385531	0.3136627	0.1107102	0.2014774	0.1701139	0.2357799	0.143164	0.3192984	0.5223044	0.5280757	0.3140881	0.4911362	0.5191632	0.4039226	2.074345	2.923293	2.715712	2.004696
829.620	1	0.08683427	0.1138978	0.1110207	0.1132674	0.1123531	0.6494902	4.382688	2.771826	0.08653063	0.08092027	0.246503	0.1846481	1.592361	0.9875395	1.201828	1.049194	0.1097585	0.1106936	0.07007764	0.09098449	0.423548	0.6748629	0.2807865	0.5584191
829.717	1	0.1601478	0.1418089	0.1354747	0.1278064	0.02768292	0.03142067	0.05670078	0.04584617	0.1360667	0.1350651	0.1355317	0.1201275	0.03791307	0.03226182	0.03026541	0.02397558	0.1430832	0.1381929	0.1398795	0.105888	0.01977917	0.02334307	0.02096871	0.01759663
829.718	1	0.003175443	0.003851962	0.01225917	0.009645	0.003976607	0.006541872	0.03286393	0.02131224	0.01743502	0.0105291	0.009981919	0.006860961	0.01407893	0.00935188	0.008856489	0.0076329	0.003053823	0.002988406	0.002417401	0.003616952	0.004938101	0.007542694	0.004627496	0.004506012
829.719	1	0.1169122	0.09514571	0.1005616	0.123409	1.248761	1.810607	0.2886623	0.3561903	0.09971235	0.1997387	0.1967662	0.2248619	0.1521865	0.3203026	0.5051319	0.5466438	0.3117767	0.4784537	0.503963	0.4058815	2.025722	2.949172	2.652264	1.999476
829.720	1	0.07928954	0.06193323	0.1077794	0.105684	0.1657951	0.539095	4.337456	2.795821	0.09676321	0.08569918	0.2303505	0.1867076	1.650437	1.074652	1.119686	0.9682169	0.1319333	0.1122096	0.06196461	0.06133886	0.4110401	0.668757	0.3175868	0.4264646
829.817	1	0.1350167	0.1148225	0.1074727	0.1006481	0.02653176	0.02789822	0.05572433	0.04318135	0.1064485	0.1053421	0.1065495	0.09386178	0.03579728	0.03091556	0.02786634	0.02310443	0.1183101	0.1120705	0.1179113	0.08787547	0.02688293	0.02751345	0.02729096	0.01834954
829.818	1	0.003121958	0.002719087	0.01207659	0.009528816	0.0047462	0.005527536	0.032339	0.02126549	0.01719052	0.009755057	0.008974671	0.006854001	0.01435241	0.01047827	0.008416482	0.006850421	0.003583473	0.002857084	0.002445642	0.003233851	0.004991237	0.007656841	0.004349161	0.004072439
829.819	1	0.1222374	0.1037412	0.08031423	0.114156	1.219775	1.781192	0.2378891	0.4091995	0.1110025	0.2020266	0.1964094	0.2207186	0.180124	0.3147232	0.5157707	0.5484672	0.3102883	0.4721534	0.4946514	0.3916934	2.014836	2.963792	2.602706	1.997526
829.820	1	0.0759146	0.09907079	0.09225316	0.1254762	0.2630612	0.4562047	4.317234	2.795217	0.08151656	0.06604853	0.239395	0.1940895	1.745827	1.303674	1.102032	0.8822704	0.1246303	0.1096899	0.1112716	0.08183129	0.3927758	0.6688506	0.4184306	0.2926775
829.917	1	0.0608605	0.04854276	0.04173547	0.03872035	0.02032742	0.01856529	0.04385751	0.03604964	0.04295549	0.04181444	0.04302062	0.03809404	0.03203836	0.02870953	0.02573098	0.0211227	0.05075528	0.04449105	0.05199104	0.03635111	0.02283793	0.02515842	0.02265451	0.01492657
829.918	1	0.002833739	0.001453966	0.009284896	0.007511651	0.00500921	0.004026218	0.0319613	0.02104493	0.01281949	0.007289561	0.006241812	0.005167975	0.0147458	0.01156126	0.008435071	0.006636584	0.003706534	0.002349571	0.002052865	0.00278113	0.004765101	0.007662888	0.004747637	0.003525428
829.919	1	0.1114734	0.1220254	0.06971239	0.1271469	1.217256	1.771226	0.2065447	0.4554275	0.1294687	0.2167195	0.2083627	0.2019138	0.225675	0.3301101	0.5293229	0.5331393	0.3437201	0.4749369	0.4800842	0.3735012	2.02959	2.970467	2.542632	1.956255
829.920	1	0.08614629	0.08950601	0.1306314	0.1280402	0.3111787	0.3894855	4.303054	2.802336	0.06496047	0.1016978	0.2311835	0.1887628	1.82821	1.563532	1.12958	0.8529954	0.0993656	0.1174294	0.1071393	0.08548415	0.3747715	0.6445178	0.4764508	0.206066
830.017	1	0.01471176	0.01076949	0.002093786	0.001209738	0.004035602	0.002255299	0.03207714	0.02118362	0.004116477	0.002637533	0.005357031	0.003354036	0.01424247	0.01257437	0.008720576	0.006888194	0.008384679	0.005190902	0.01056732	0.004817445	0.00483277	0.007470424	0.004638166	0.003111391
830.018	1	0.0022724	0.0016064	0.008819402	0.006915009	0.004823874	0.003014562	0.03219508	0.02122718	0.01144546	0.007154277	0.005655948	0.004825195	0.01445037	0.01289686	0.008713321	0.006996317	0.004073734	0.002675664	0.002154865	0.002717419	0.004940738	0.007604773	0.00488733	0.003172391
830.019	1	0.1019811	0.1354717	0.08654424	0.1071113	1.236357	1.787266	0.1684135	0.4676345	0.1356318	0.2194417	0.1923751	0.1973355	0.2593089	0.3303096	0.5423743	0.4916976	0.3515074	0.4543486	0.4555014	0.3624864	2.050338	2.984373	2.5172	1.95698
830.020	1	0.1043615	0.08804297	0.1192976	0.1386014	0.3348142	0.2914043	4.327354	2.824424	0.08613336	0.1102023	0.2379638	0.1876913	1.839882	1.762016	1.193665	0.9163433	0.09655559	0.118968	0.08308987	0.06652087	0.3818711	0.6143839	0.4510504	0.1623023
830.117	1	0.01789733	0.01358257	0.001815761	0.001410437	0.003689126	0.001961741	0.03298874	0.02177234	0.004255429	0.002856609	0.005482207	0.004238529	0.01368911	0.01319077	0.009242758	0.007342669	0.0100764	0.005871688	0.0117966	0.00525848	0.005175006	0.007397974	0.005013089	0.002856638
830.118	1	0.009744314	0.01073328	0.01911184	0.01665732	0.008439496	0.008480565	0.03477511	0.02467447	0.02255744	0.01731382	0.014469	0.01254787	0.01815589	0.01686611	0.01399815	0.01118231	0.01173872	0.01123335	0.01006645	0.009001926	0.009418748	0.01042398	0.008701798	0.005791076
830.119	1	0.1043986	0.1235488	0.1014487	0.1218463	1.285883	1.812212	0.1579371	0.4751011	0.1070133	0.2161394	0.1821136	0.2112346	0.2586838	0.3581141	0.5411336	0.4757907	0.3497749	0.4473119	0.4352964	0.3555885	2.083291	3.041225	2.547357	1.991596
830.119	1	0.08465322	0.1050005	0.1235445	0.1338237	0.3102292	0.1928346	4.412672	2.869434	0.05006841	0.08711439	0.2576581	0.1885464	1.775445	1.849372	1.297518	0.9902016	0.1018695	0.1207397	0.08353491	0.08566743	0.388639	0.5476708	0.4254131	0.2028533
830.217	1	0.01889404	0.01398653	0.001199402	0.001923399	0.003377861	0.00266883	0.03310361	0.02157333	0.004165539	0.002829657	0.005266635	0.00444714	0.01272341	0.01350237	0.009861888	0.007742231	0.01085467	0.006142405	0.01226994	0.00578506	0.005519934	0.007278075	0.005236008	0.003263581
830.218	1	0.02486585	0.02637071	0.03500062	0.03144923	0.02091277	0.0225397	0.04309162	0.03229975	0.03918685	0.03480162	0.02976589	0.02704304	0.0286114	0.02374714	0.02465527	0.02263242	0.02819962	0.02567045	0.02451214	0.02068655	0.02028665	0.01990672	0.01712494	0.01411094
830.219	1	0.1167152	0.1079321	0.1400399	0.1420722	1.309894	1.80127	0.1543103	0.4613096	0.1043753	0.2182357	0.1557374	0.2203745	0.2834353	0.384122	0.5153389	0.4566392	0.3510516	0.4723747	0.4336401	0.3329384	2.110466	3.096389	2.566727	1.984699
830.220	1	0.07237448	0.08584416	0.112698	0.1109243	0.3053415	0.1914549	4.428563	2.797069	0.09961958	0.07120396	0.2859751	0.176166	1.661419	1.850291	1.360074	1.045004	0.08573764	0.1025979	0.1048699	0.07886672	0.4183977	0.5010487	0.3795546	0.2785906
830.317	1	0.01642134	0.01225161	0.001559175	0.002400908	0.002773496	0.00381253	0.03295674	0.02092463	0.003911887	0.003228522	0.005191573	0.00447398	0.01188858	0.01277809	0.009974806	0.007702889	0.01020843	0.005604501	0.01035618	0.005411703	0.005528007	0.00706689	0.005148248	0.004190458
830.318	1	0.02771829	0.0289361	0.03633712	0.03285714	0.01997405	0.01974159	0.04755153	0.03040058	0.03992693	0.03747393	0.03317485	0.02897426	0.02601647	0.02782454	0.02488986	0.01855025	0.03097484	0.02807012	0.02746346	0.02297594	0.01772052	0.02075485	0.01944407	0.01526129
830.319	1	0.1182993	0.1008066	0.1770491	0.1338244	1.290157	1.773395	0.2012562	0.3845403	0.09176255	0.2106225	0.1433452	0.1893117	0.3123918	0.392879	0.465946	0.4264274	0.3463419	0.4759282	0.4214916	0.3358343	2.123746	3.107708	2.557528	1.959333
830.320	1	0.06344312	0.1285455	0.1048674	0.09406571	0.2869383	0.3412749	4.41546	2.711593	0.08408416	0.09868671	0.2808284	0.186659	1.535996	1.713779	1.384522	1.038523	0.09204759	0.09767964	0.09974724	0.06970942	0.4240633	0.476835	0.3695367	0.4186754
830.417	1	0.01447887	0.01086724	0.002151165	0.002393361	0.002556902	0.004852348	0.03274016	0.02029874	0.003938922	0.003664348	0.004561367	0.004392582	0.0113382	0.011842	0.009544617	0.007276201	0.009723701	0.004958821	0.008755012	0.005309464	0.005555382	0.006765386	0.00484977	0.004884835
830.418	1	0.02949847	0.03174626	0.0375306	0.03414199	0.02183133	0.01908348	0.05004269	0.03239453	0.04063066	0.03942002	0.03618517	0.02964338	0.02724672	0.02956845	0.02624746	0.01760165	0.03234451	0.03004591	0.02899348	0.0240586	0.02170477	0.02355247	0.02215004	0.01726571
830.419	1	0.09777815	0.1048606	0.1884442	0.13703	1.285378	1.741694	0.2615081	0.3089292	0.1183103	0.2147238	0.1417462	0.1617761	0.3311095	0.4284368	0.4500215	0.3733815	0.3270423	0.4773723	0.4402048	0.3335299	2.130619	3.100706	2.561926	1.916902
830.420	1	0.105122	0.08521979	0.07186012	0.07763095	0.2670507	0.4633195	4.356868	2.603907	0.1254965	0.07435266	0.2585829	0.199073	1.4111	1.496985	1.317885	0.9736331	0.1243753	0.07458806	0.09468291	0.09313492	0.4369105	0.4641946	0.3499486	0.5684587
830.517	1	0.01662536	0.01210014	0.002527952	0.002692744	0.002601717	0.0058244	0.03266799	0.020082	0.004284106	0.004066122	0.004531845	0.004812933	0.01173978	0.01042792	0.009438224	0.007188359	0.01160868	0.005905752	0.009241226	0.006378543	0.005833077	0.006864712	0.00528764	0.005293736
830.518	1	0.04404611	0.04610069	0.05193664	0.04755777	0.0249128	0.02834197	0.04911026	0.04134453	0.05595351	0.05501423	0.05143013	0.0422341	0.03458633	0.02849009	0.02704018	0.02318674	0.0453247	0.04259246	0.04123286	0.03359199	0.02875107	0.02753632	0.0242603	0.01936299
830.519	1	0.1008095	0.1028096	0.1899673	0.1483862	1.295772	1.739905	0.3138209	0.2126806	0.1329525	0.2289346	0.136146	0.1332065	0.3507221	0.4475151	0.4351491	0.345398	0.3428782	0.4776259	0.4604763	0.3219651	2.182508	3.115554	2.623611	1.929581
830.520	1	0.1019306	0.04073159	0.0954956	0.08726911	0.2539292	0.5783837	4.320199	2.576263	0.1348547	0.1086458	0.276546	0.166994	1.400425	1.245656	1.288414	0.9311439	0.1153475	0.08854495	0.07521268	0.07870504	0.4445312	0.4902542	0.400779	0.6281227
830.617	1	0.01597201	0.01246019	0.002203583	0.002236691	0.002145375	0.006334708	0.03269227	0.02004057	0.00365606	0.003801906	0.004009016	0.004488164	0.01245297	0.009030244	0.008953479	0.006917459	0.01150909	0.006456418	0.008471627	0.006892016	0.006051084	0.007207089	0.005556063	0.005576055
830.618	1	0.04884738	0.05049511	0.05579716	0.05070042	0.02954105	0.03417653	0.05380931	0.04397222	0.06055962	0.05893355	0.05565524	0.04567849	0.03580385	0.03499699	0.03422519	0.02862164	0.04995813	0.04770698	0.04672595	0.0378305	0.02774995	0.0292584	0.0283623	0.01970699
830.619	1	0.09367463	0.105608	0.1911555	0.1071852	1.312764	1.727602	0.3518368	0.1083504	0.1597517	0.2129892	0.121648	0.09623576	0.3573047	0.4334779	0.3881021	0.2939042	0.345662	0.464934	0.4793473	0.3311622	2.233863	3.107578	2.638826	1.952837
830.620	1	0.1010551	0.06120337	0.09447757	0.07059014	0.1829709	0.6516644	4.31078	2.581896	0.1127787	0.1080954	0.2481479	0.1978059	1.487678	1.067173	1.2149	0.9128811	0.09520099	0.08136749	0.06422817	0.09592344	0.4625071	0.5203825	0.4006723	0.6709844
830.717	1	0.01298453	0.01028531	0.001487708	0.001690949	0.00209384	0.006388315	0.03265259	0.02019767	0.002989142	0.003252071	0.00389381	0.004162323	0.01324523	0.008047127	0.008553194	0.006400212	0.009579389	0.005943738	0.006999954	0.005684072	0.005977253	0.00768988	0.005533164	0.005380352
830.718	1	0.03671709	0.03911304	0.04345538	0.03908006	0.02378313	0.02381466	0.05278828	0.0361241	0.04749516	0.04693966	0.04367988	0.0356271	0.03112143	0.02795556	0.02767267	0.02218274	0.03721168	0.03598014	0.03490282	0.02812434	0.02319108	0.02338047	0.02284962	0.01633879
830.719	1	0.09498878	0.09610747	0.1983406	0.0881686	1.307185	1.689349	0.4178605	0.1461807	0.1705386	0.1970343	0.1149471	0.07803275	0.3583553	0.4614586	0.3579117	0.2366567	0.3240466	0.4715427	0.4783972	0.3513466	2.255037	3.062779	2.649105	1.988618
830.720	1	0.1091549	0.07030909	0.1240327	0.08161083	0.1289401	0.7008183	4.326648	2.633779	0.0988118	0.1062112	0.2411141	0.1755328	1.582485	0.9579051	1.140519	0.8296967	0.08760627	0.07861866	0.06990225	0.1024982	0.4644113	0.5948552	0.399255	0.7001154
830.817	1	0.01059632	0.008451275	0.002003903	0.0009578612	0.002465305	0.006254828	0.0332409	0.02065906	0.002927029	0.003253782	0.003693481	0.003767265	0.01404863	0.007938591	0.008399522	0.005992607	0.007473502	0.005812113	0.006422253	0.004396482	0.005864692	0.008198023	0.00532395	0.005009112
830.818	1	0.01559002	0.0174884	0.0217231	0.01899008	0.01301985	0.01577336	0.03860221	0.02531182	0.02367494	0.02387449	0.02065725	0.01561788	0.02316111	0.01407515	0.01382873	0.009585972	0.0160552	0.01601205	0.01574451	0.01291224	0.01560222	0.01567129	0.01364258	0.01152626
830.819	1	0.08628512	0.06465379	0.1801991	0.1151353	1.267669	1.671737	0.4525613	0.2196431	0.1663088	0.2290106	0.1208847	0.07328025	0.3593999	0.4519712	0.3622396	0.2036919	0.2948941	0.45443	0.4708851	0.3452025	2.267526	3.033191	2.683773	2.0238
830.820	1	0.08847592	0.05104348	0.1300039	0.08850417	0.1333889	0.7232611	4.390665	2.714215	0.08169517	0.1362172	0.2559706	0.1934573	1.710637	1.037701	1.114394	0.7669961	0.07989129	0.07963559	0.07214396	0.08560387	0.472413	0.678038	0.4135902	0.6512057
830.917	1	0.01154559	0.009237367	0.002773147	0.001646036	0.002884894	0.00549967	0.03386808	0.02165178	0.003232827	0.003511549	0.004040438	0.004320821	0.01453292	0.008711349	0.008788033	0.005561908	0.008085834	0.007011835	0.007561937	0.005059549	0.00625344	0.008660879	0.005668959	0.004640605
830.918	1	0.002473537	0.004486423	0.008772011	0.006686071	0.003731501	0.006514708	0.03430223	0.02194864	0.01124171	0.01090057	0.009084558	0.004862148	0.01533455	0.009091521	0.009011392	0.005472789	0.004465805	0.003799159	0.003376205	0.003554435	0.006347869	0.008795273	0.005832031	0.004894647
830.919	1	0.05504471	0.06716938	0.1582002	0.08032828	1.227139	1.672149	0.4703454	0.2577008	0.1566557	0.2115245	0.1542524	0.0801669	0.3553942	0.4358134	0.3471238	0.1829487	0.3034702	0.4586115	0.4625357	0.3729008	2.347641	3.038615	2.752341	2.088847
830.920	1	0.08650292	0.06022648	0.1177813	0.04966094	0.1691025	0.6850406	4.47313	2.840118	0.05474062	0.133403	0.2543831	0.1825203	1.810438	1.203781	1.119706	0.6634498	0.08509661	0.08600827	0.08500155	0.0751183	0.4854943	0.7620004	0.4620128	0.5379194
831.017	1	0.01087137	0.008838792	0.003808432	0.003255568	0.003077085	0.004711955	0.03405067	0.02209853	0.003692219	0.00324917	0.004374827	0.004637649	0.01515669	0.009823409	0.009174922	0.005328849	0.007288504	0.007454097	0.007818661	0.005154047	0.006462997	0.008754435	0.005988999	0.004274066
831.018	1	0.00182523	0.003927378	0.008400213	0.006282523	0.003589991	0.005393553	0.03439905	0.02211008	0.01077186	0.009199716	0.008113811	0.004349194	0.01549895	0.009996893	0.008916021	0.005112774	0.004184789	0.003079823	0.002167045	0.002847559	0.00611895	0.008531888	0.005950576	0.004311921
831.019	1	0.07839493	0.06381053	0.1536126	0.09697192	1.211684	1.678435	0.4656245	0.3247241	0.1543151	0.2130508	0.1625826	0.09069575	0.3528525	0.4351	0.3731554	0.2082342	0.3344051	0.4742541	0.4953063	0.3939843	2.405268	3.060698	2.814864	2.117642
831.020	1	0.06945162	0.08681685	0.1259904	0.09788773	0.1613271	0.5892567	4.516899	2.875413	0.04986465	0.1116858	0.2754028	0.1969825	1.868967	1.357074	1.09357	0.564806	0.08275156	0.09872594	0.0758845	0.0514057	0.4806247	0.7556798	0.5262609	0.3855889
831.116	1	0.03833782	0.03586472	0.03058053	0.02794495	0.012778	0.01593932	0.0431774	0.03117912	0.02763681	0.02732442	0.02853124	0.02533367	0.02640263	0.0212658	0.01944741	0.01483019	0.03163764	0.03256864	0.03384886	0.02561447	0.01933424	0.01676244	0.01375964	0.01076109
831.116	1	0.001927141	0.00349694	0.008823801	0.00718466	0.003768549	0.004183264	0.0340393	0.02205712	0.01143661	0.008710855	0.0083934	0.004885864	0.01517984	0.01061728	0.008713043	0.005019329	0.003860574	0.00259889	0.001646596	0.002101692	0.005698736	0.008335151	0.006260686	0.003749851
831.117	1	0.1010758	0.07477118	0.191262	0.118059	1.163071	1.659413	0.4488221	0.3818501	0.1596524	0.234385	0.1856223	0.1214257	0.3560757	0.4377075	0.4276143	0.2749276	0.3672707	0.4764334	0.5113552	0.3930327	2.423118	3.01125	2.803513	2.134455
831.117	1	0.09353507	0.1235663	0.101705	0.1123725	0.1661	0.4691535	4.464387	2.818327	0.07809467	0.08655839	0.2646265	0.1723876	1.905494	1.464064	1.071189	0.5502535	0.06843559	0.101492	0.0797104	0.06746933	0.4689209	0.7244531	0.5916333	0.2479356
831.217	1	0.06042429	0.0577848	0.05237229	0.04880665	0.03294831	0.03254432	0.06010118	0.04963611	0.05052948	0.05086373	0.0511509	0.04492806	0.03214634	0.0398691	0.02969533	0.02693184	0.053828	0.05535339	0.0552018	0.04304115	0.03392723	0.03238928	0.02942026	0.02361211
831.218	1	0.001846306	0.002673447	0.008317501	0.006463927	0.003334784	0.002632154	0.03356578	0.02139222	0.0109352	0.007530762	0.007994794	0.004629765	0.0148238	0.01106784	0.008221658	0.00530293	0.003996508	0.002378841	0.001236525	0.001694721	0.005343982	0.007905619	0.006769158	0.003293723
831.219	1	0.1184908	0.09351831	0.1559781	0.1558922	1.124189	1.616765	0.38074	0.4029364	0.1608096	0.2306664	0.1944334	0.1579344	0.3603287	0.4562151	0.4862273	0.3600906	0.37205	0.4216396	0.5201357	0.4028549	2.423547	2.923617	2.794619	2.136395
831.220	1	0.08061919	0.09332674	0.1141851	0.1074307	0.1100064	0.3194898	4.400347	2.722978	0.05836063	0.08273281	0.2604092	0.162382	1.886215	1.498605	1.013624	0.6053603	0.07132619	0.09263418	0.08314264	0.07660825	0.4256043	0.654595	0.6324381	0.1542563
831.317	1	0.06748769	0.06485931	0.05830921	0.05479374	0.02922452	0.02710822	0.05810008	0.04340674	0.05523787	0.05605848	0.05619849	0.04929182	0.0380679	0.03711722	0.03013308	0.02536603	0.05907727	0.06180496	0.0616037	0.04824368	0.02773709	0.03294209	0.03122697	0.02318941
831.318	1	0.002077781	0.001882642	0.008397528	0.006262724	0.003267057	0.00208788	0.03315444	0.02100658	0.01090238	0.00706333	0.007657821	0.004665257	0.01413289	0.01135622	0.008065059	0.005691206	0.00434672	0.002189718	0.001799479	0.00177802	0.005455319	0.007499781	0.00708434	0.00323101
831.319	1	0.1242182	0.09786415	0.1372904	0.1533585	1.094925	1.603224	0.3415921	0.3796459	0.1415949	0.2413591	0.2063876	0.1889052	0.3798388	0.4477307	0.5235115	0.422424	0.3702755	0.4089601	0.5034946	0.4389436	2.410553	2.886414	2.811365	2.194401
831.320	1	0.05639088	0.0897048	0.114768	0.1152502	0.1669644	0.2489517	4.376777	2.670735	0.08453369	0.07690014	0.2585907	0.1591914	1.815116	1.487307	0.9263421	0.6908985	0.06959374	0.1199772	0.07392753	0.07350684	0.3789648	0.5872007	0.6774377	0.1922068
831.417	1	0.06573193	0.06212084	0.05488478	0.0513918	0.02266796	0.02485147	0.05078976	0.03688093	0.05254487	0.05346811	0.0540715	0.04698882	0.03415733	0.0302507	0.02773732	0.02183989	0.05587474	0.05787245	0.05884465	0.04620744	0.02525924	0.02883415	0.02923433	0.01985348
831.418	1	0.00217712	0.001966499	0.007675703	0.005782774	0.003462084	0.003325907	0.03276531	0.02084872	0.01014522	0.00634382	0.006530546	0.004349583	0.01320778	0.0114663	0.007525597	0.006251206	0.004054696	0.002309831	0.002296244	0.002170909	0.005169081	0.007437325	0.007244625	0.003951357
831.419	1	0.1380769	0.117492	0.1431293	0.1585148	1.070546	1.617071	0.3149339	0.3159582	0.126241	0.2685536	0.2274521	0.212291	0.3692132	0.4261014	0.572801	0.4869878	0.3680867	0.3967535	0.4832688	0.478174	2.427735	2.866877	2.821231	2.259904
831.420	1	0.07475037	0.0765037	0.09888521	0.126737	0.1954319	0.3142505	4.319497	2.658657	0.08542181	0.1058037	0.2615623	0.1563749	1.736368	1.419491	0.8322353	0.7684671	0.07733668	0.06165336	0.07987016	0.09366248	0.3301161	0.5556216	0.7027577	0.3326872
831.517	1	0.02361614	0.02110847	0.01526962	0.0137485	0.008932752	0.0103746	0.03639821	0.02751372	0.01442384	0.01532669	0.01669622	0.01300401	0.01738179	0.01827247	0.01277289	0.01117268	0.01719094	0.01646164	0.01897657	0.01457192	0.01334306	0.01182467	0.01064533	0.008260096
831.518	1	0.002273673	0.001683004	0.006094325	0.004812115	0.003406434	0.004470307	0.0324309	0.02079054	0.007754916	0.004639417	0.005067784	0.003137807	0.01297492	0.01146408	0.007564204	0.006671885	0.003310157	0.002128824	0.002096398	0.002012084	0.005302197	0.007407393	0.006911482	0.004589111
831.519	1	0.1200655	0.1036728	0.1655018	0.1490748	1.086328	1.677848	0.2853971	0.2193229	0.1296982	0.2573561	0.2420036	0.2169647	0.3557057	0.4071962	0.6138111	0.5072855	0.3892099	0.3973124	0.4920587	0.4831529	2.444221	2.88972	2.854109	2.324948
831.520	1	0.09115903	0.09254377	0.1108359	0.1266288	0.1640694	0.4369754	4.315894	2.6864	0.0919959	0.1149816	0.2648446	0.181922	1.682556	1.37119	0.833085	0.8597203	0.1073854	0.07252133	0.07028103	0.09107034	0.3576322	0.5721413	0.6285466	0.4702112
831.617	1	0.008342054	0.006858328	0.002798888	0.002517435	0.002865463	0.004982906	0.03239992	0.0204614	0.002097294	0.003361885	0.005058952	0.002377753	0.01254768	0.01126723	0.008022277	0.007020848	0.004535897	0.00375219	0.006162583	0.004427042	0.00576376	0.007102941	0.006395782	0.004890008
831.618	1	0.001897849	0.002096776	0.004786995	0.003994571	0.00318194	0.005392779	0.03233304	0.02049113	0.00594599	0.004212491	0.004324981	0.002589264	0.01272544	0.01143197	0.007884478	0.006985439	0.002623341	0.002298277	0.002103365	0.001841414	0.005675078	0.00721472	0.006520951	0.00504308
831.619	1	0.1284352	0.1027423	0.1602214	0.1547515	1.096951	1.684928	0.2030747	0.1688936	0.1304383	0.2408468	0.2661789	0.2379455	0.3474725	0.401738	0.6413373	0.5241292	0.4028473	0.4070801	0.5164223	0.4740968	2.452972	2.8629	2.851316	2.315775
831.620	1	0.1020671	0.08765756	0.08850389	0.09080888	0.1256674	0.536626	4.309308	2.655904	0.1027392	0.1145841	0.2499855	0.1700776	1.613004	1.287411	0.9294344	0.9267191	0.0749342	0.08258774	0.07861526	0.1045306	0.4151497	0.5771935	0.5587672	0.5641153
831.717	1	0.009361067	0.00696696	0.003059239	0.002420787	0.002852349	0.005727384	0.03203466	0.02051607	0.001896222	0.003004177	0.004355732	0.002574241	0.01254474	0.01081646	0.008656124	0.007408734	0.00540663	0.00286187	0.005867827	0.004961883	0.006031801	0.006841972	0.005783733	0.005357808
831.718	1	0.001560399	0.002515445	0.004085882	0.003598617	0.003146058	0.005935267	0.03196662	0.02054995	0.004860966	0.004316152	0.004096088	0.002370867	0.01262692	0.01099835	0.008539493	0.00724931	0.002320764	0.002291848	0.002141437	0.002301119	0.006071834	0.006970124	0.00602479	0.005351969
831.719	1	0.166217	0.1039391	0.1699258	0.1402097	1.122302	1.712273	0.1322785	0.2180715	0.1145788	0.2458819	0.2535345	0.2452753	0.3026663	0.3958069	0.6527031	0.5136216	0.4007474	0.3992642	0.5151252	0.4501108	2.436842	2.851612	2.848043	2.322753
831.720	1	0.08331114	0.08528216	0.07277962	0.1025355	0.1701818	0.6041383	4.263585	2.687502	0.1122399	0.1076856	0.2332938	0.190273	1.544457	1.201591	1.048294	0.9649258	0.08719391	0.1222178	0.1013392	0.1032349	0.4601911	0.5981786	0.4789665	0.6082579
831.817	1	0.01241901	0.008990858	0.003781667	0.002696204	0.003211993	0.006005964	0.03236024	0.02092792	0.00285103	0.002945544	0.003974594	0.003541317	0.01315136	0.01022511	0.009269678	0.007649441	0.007706465	0.001507552	0.007205811	0.005693332	0.006077448	0.006927803	0.005328363	0.005318039
831.818	1	0.002014013	0.002766108	0.003658363	0.003442834	0.003346213	0.006187068	0.0322471	0.02100897	0.004006014	0.004400665	0.004353698	0.002429486	0.01326054	0.01047768	0.009405426	0.007638114	0.002198792	0.002566315	0.002154108	0.002378377	0.006058278	0.00695441	0.005482915	0.005403191
831.819	1	0.1593682	0.1073139	0.1744748	0.132784	1.174044	1.789961	0.1023757	0.2905424	0.129979	0.2438876	0.244849	0.226745	0.2883195	0.3388589	0.7050552	0.4973389	0.3871169	0.3875776	0.5114169	0.4356435	2.38569	2.86865	2.839737	2.361739
831.820	1	0.0614528	0.1005191	0.131835	0.1036446	0.2533194	0.6339532	4.321847	2.749263	0.09814828	0.0937267	0.2510299	0.1749589	1.558132	1.117687	1.173804	1.006887	0.08570439	0.1007197	0.07516511	0.07869374	0.4798703	0.6050832	0.4072375	0.5879699
831.917	1	0.02713991	0.0234131	0.01777925	0.0155886	0.009725757	0.01377884	0.03908349	0.02913311	0.01668587	0.0172184	0.01621024	0.01510697	0.02014718	0.01776643	0.01565553	0.01384295	0.02163935	0.01502838	0.0207574	0.01547034	0.01265996	0.01283604	0.01307779	0.008530751
831.918	1	0.002042336	0.002795041	0.003694651	0.003776714	0.003863425	0.006423825	0.03250603	0.02140619	0.004278973	0.004626081	0.004519916	0.00257048	0.01393309	0.01008479	0.009789023	0.007793135	0.002171345	0.002699745	0.002355521	0.002063264	0.005938483	0.006958086	0.005282115	0.004922706
831.919	1	0.1550546	0.1035682	0.1758206	0.1328186	1.191754	1.829197	0.1340759	0.3804892	0.1212841	0.2245326	0.2412175	0.220333	0.2962052	0.3046262	0.7113815	0.4707406	0.367992	0.3960473	0.5047975	0.4338963	2.329054	2.831379	2.784319	2.353889
831.919	1	0.08527636	0.08806618	0.09505329	0.104196	0.3384964	0.6452866	4.357307	2.821376	0.1020309	0.108335	0.2322879	0.1802297	1.632065	1.118903	1.228778	1.038429	0.1157131	0.1129754	0.08150949	0.07171643	0.4791225	0.6408365	0.3813644	0.5256682
832.017	1	0.06433415	0.05939822	0.05343463	0.04936361	0.0225815	0.02429177	0.05051702	0.03955883	0.05205232	0.05230158	0.05026887	0.04543909	0.03266863	0.02901947	0.02761127	0.02263466	0.05740471	0.05066944	0.05553734	0.04254126	0.02343567	0.02574461	0.02470277	0.01713492
832.018	1	0.001600854	0.003209617	0.00375634	0.003705192	0.004308767	0.006445573	0.03230839	0.02156405	0.00471858	0.005100022	0.004768773	0.002676816	0.01454369	0.01020857	0.009735879	0.007490355	0.00239963	0.002615593	0.00237345	0.001699198	0.0061845	0.007043224	0.005339318	0.004202815
832.019	1	0.1521704	0.1054498	0.1630695	0.1294138	1.211882	1.840683	0.1842449	0.412836	0.1143114	0.2179702	0.2535266	0.2232694	0.305745	0.278252	0.6900161	0.4602824	0.3634732	0.3964262	0.4757208	0.4184756	2.285524	2.774119	2.696296	2.336961
832.019	1	0.07791937	0.0692324	0.1304726	0.1077035	0.3757057	0.6030895	4.335982	2.863893	0.09792397	0.09130689	0.2416178	0.2039059	1.727957	1.23703	1.243824	1.021362	0.1131653	0.09947289	0.07168569	0.08673822	0.4998892	0.6349462	0.386634	0.3868702
832.117	1	0.08334442	0.07862378	0.07293132	0.06739177	0.02357875	0.02403991	0.04770911	0.03709115	0.06926309	0.06897719	0.06607682	0.0591722	0.03335973	0.02705145	0.02695847	0.02081381	0.07668245	0.07195631	0.0743876	0.0573251	0.02395913	0.02513938	0.02379099	0.01793635
832.118	1	0.001466818	0.003745105	0.004311681	0.003954767	0.004546845	0.005935534	0.03209303	0.02173056	0.005066671	0.005594734	0.005176575	0.002738381	0.01511164	0.01107622	0.009497909	0.007050306	0.00303824	0.003045548	0.002665556	0.001453038	0.006196256	0.007094875	0.005423944	0.003652253
832.119	1	0.1477368	0.1150307	0.1617584	0.1270443	1.242153	1.868215	0.2393727	0.4322746	0.1452681	0.1959941	0.2709207	0.2438113	0.3210316	0.3116587	0.6877597	0.4607829	0.3711852	0.4054518	0.4785616	0.42692	2.247543	2.721734	2.584736	2.311814
832.119	1	0.05466699	0.09987979	0.1045182	0.126265	0.3976144	0.5376756	4.317337	2.907962	0.08345591	0.08152692	0.2574052	0.186303	1.819937	1.438449	1.22989	0.9469499	0.08629283	0.10742	0.08265154	0.06271803	0.5039673	0.6027201	0.4494024	0.2224421
832.217	1	0.1203599	0.1146415	0.108328	0.09928997	0.0270109	0.02737893	0.05669412	0.04458582	0.1024324	0.1012036	0.09867487	0.08719948	0.03733894	0.03735418	0.03090485	0.02724942	0.1110392	0.1083165	0.1086125	0.0844162	0.03125481	0.03156189	0.03298321	0.02382533
832.218	1	0.001456282	0.004199503	0.005099143	0.004151762	0.004054571	0.005104353	0.03265597	0.0221657	0.005720724	0.006337326	0.005461527	0.003154569	0.01542962	0.01246669	0.009702178	0.007018267	0.003484447	0.003473858	0.003022607	0.001672546	0.005974742	0.007156421	0.005254079	0.003486347
832.219	1	0.131883	0.1166547	0.1428966	0.1396503	1.323829	1.932318	0.2786569	0.4433096	0.1617121	0.2021774	0.2447975	0.236216	0.3096187	0.338639	0.6893572	0.4856844	0.3518901	0.4314155	0.4802595	0.4424756	2.220749	2.726648	2.504644	2.325007
832.219	1	0.06086678	0.1143452	0.09663354	0.0825392	0.3553918	0.4314114	4.396965	2.984868	0.0979756	0.1068125	0.2228588	0.2170902	1.899615	1.672361	1.2961	0.9063326	0.09251621	0.1024065	0.09400458	0.05298268	0.5209563	0.5966368	0.435769	0.1359581
832.317	1	0.1512239	0.1445276	0.1375866	0.1259314	0.0346252	0.03797815	0.06162613	0.04557245	0.129322	0.1275337	0.1254961	0.1102212	0.04602629	0.04402098	0.04159155	0.03384655	0.1411534	0.1387935	0.1380109	0.1061993	0.04615156	0.04042203	0.04701952	0.03286594
832.318	1	0.001450172	0.004096173	0.005779151	0.00453221	0.003412058	0.004269185	0.03320729	0.02239018	0.006174567	0.006695483	0.005804329	0.003651246	0.01533875	0.01357494	0.01013872	0.007228378	0.004026655	0.003286893	0.003330557	0.002254828	0.005893099	0.007227777	0.004469329	0.003394102
832.319	1	0.124982	0.09920999	0.1158355	0.1370221	1.385917	1.968463	0.3330174	0.4117856	0.1526109	0.1887849	0.2168114	0.2259664	0.3094164	0.3416038	0.6659743	0.4815132	0.3327961	0.4299333	0.4642092	0.4594066	2.187925	2.737598	2.420508	2.336593
832.319	1	0.08991408	0.1093522	0.1068968	0.1285709	0.284413	0.3123723	4.456635	2.99404	0.07368707	0.08212966	0.2667368	0.2039616	1.922203	1.854022	1.3693	0.9034523	0.07899772	0.09943846	0.06518638	0.04411884	0.5161541	0.5747646	0.3372016	0.08980173
832.417	1	0.1506217	0.1448101	0.1383796	0.1266751	0.03409207	0.03626906	0.05365591	0.04035888	0.1294805	0.1271188	0.1252951	0.1101927	0.04235228	0.03675134	0.04159297	0.03353131	0.1417944	0.1404338	0.1380929	0.1060707	0.04598438	0.03898509	0.04487761	0.03163938
832.418	1	0.001555167	0.003498969	0.006300616	0.004466765	0.002820538	0.003585272	0.03332799	0.02219945	0.006579017	0.00658878	0.006815602	0.003745396	0.0146367	0.01397813	0.01073513	0.007339359	0.003808371	0.003209422	0.003428861	0.002384676	0.005971229	0.00729069	0.00381727	0.003260655
832.419	1	0.1275968	0.1167661	0.1199771	0.1349671	1.45186	2.008923	0.3727839	0.3685102	0.1508534	0.1785617	0.2089087	0.2343799	0.2905582	0.3517414	0.6199928	0.4834711	0.3217005	0.4295549	0.4329946	0.4498379	2.165924	2.725933	2.32122	2.286152
832.419	1	0.06832397	0.09976095	0.1146118	0.101356	0.2363132	0.205316	4.458943	2.95813	0.06786545	0.1019436	0.2671773	0.2086037	1.844837	1.892982	1.452452	0.9475182	0.08082526	0.1015857	0.09007586	0.07004221	0.526165	0.5761529	0.2635553	0.1303812
832.517	1	0.1462179	0.1412351	0.1351682	0.1232881	0.04125117	0.04194338	0.06161231	0.05204751	0.1277406	0.1253082	0.1221359	0.1088605	0.0496123	0.04471673	0.04738747	0.03892908	0.1390116	0.1381778	0.1346229	0.103127	0.04454518	0.04591472	0.04304161	0.03454787
832.518	1	0.001720784	0.004037977	0.006807919	0.004628393	0.002963801	0.003149477	0.03304182	0.02135695	0.006991933	0.006592166	0.00727809	0.003777866	0.01358715	0.01363214	0.01080839	0.007319417	0.003838006	0.003021146	0.002984484	0.002425509	0.006129125	0.007310889	0.002772617	0.003536016
832.519	1	0.1361795	0.1272188	0.09915423	0.1521901	1.522817	2.033895	0.3696365	0.2915543	0.1607332	0.1924839	0.1713313	0.2315511	0.2720919	0.3469901	0.561804	0.470017	0.3194528	0.4153657	0.4511266	0.4202287	2.142312	2.695139	2.232517	2.208516
832.520	1	0.08312958	0.09641873	0.140478	0.09773251	0.1628154	0.1333392	4.441074	2.824167	0.0832168	0.06983523	0.2669356	0.1786877	1.725537	1.83941	1.46546	0.9644865	0.107315	0.1025456	0.110407	0.04711821	0.5330407	0.5841539	0.1540778	0.233802
832.617	1	0.1382374	0.1330142	0.1256019	0.1146105	0.04098534	0.04121315	0.05980091	0.05221804	0.1204744	0.1186645	0.116134	0.1031244	0.04690444	0.04338154	0.04690753	0.03866041	0.1309068	0.1299476	0.1256093	0.09491746	0.04399132	0.0440939	0.04087619	0.03286234
832.618	1	0.001439391	0.003320359	0.008010265	0.005354043	0.003418078	0.003607579	0.0326089	0.02041002	0.008804956	0.007588888	0.008424155	0.004037097	0.01262138	0.01293657	0.01069732	0.007694837	0.004596537	0.002729965	0.003059341	0.002439474	0.006167081	0.007204686	0.002744463	0.004143511
832.619	1	0.1238354	0.1163119	0.0842149	0.1753779	1.584672	2.066559	0.39309	0.2064512	0.156045	0.20301	0.1549274	0.2242206	0.2548889	0.3770595	0.503981	0.4608186	0.2960645	0.395749	0.4272859	0.3545022	2.094677	2.662149	2.131558	2.125894
832.620	1	0.07998369	0.1253272	0.09609229	0.09757751	0.09320691	0.2165266	4.37655	2.667268	0.09805006	0.07017211	0.29184	0.1660536	1.581425	1.681016	1.43223	1.009216	0.1279457	0.08900543	0.07729417	0.09442469	0.4976001	0.561201	0.1803772	0.4027069
832.717	1	0.1436565	0.1361187	0.1253013	0.1136534	0.03209556	0.03188655	0.05208511	0.04459853	0.1209707	0.1191615	0.1169707	0.1032435	0.03423503	0.03345694	0.03503667	0.02849904	0.1323464	0.1306899	0.1265652	0.09325842	0.03811109	0.03618919	0.03436579	0.02694097
832.718	1	0.002023165	0.003192414	0.0111093	0.007103319	0.004098975	0.005211249	0.03268074	0.02021881	0.01331609	0.01012982	0.01040376	0.004825845	0.01226145	0.01162617	0.01021832	0.007620025	0.004763106	0.002666627	0.002966988	0.002398552	0.005811985	0.007147556	0.003295926	0.00488142
832.719	1	0.1193057	0.105466	0.0880542	0.1762256	1.651798	2.124011	0.4089401	0.1801624	0.1308429	0.2133658	0.1535019	0.2032212	0.2126248	0.385439	0.4507239	0.4791276	0.283025	0.3814832	0.389906	0.3310206	2.059909	2.668184	2.068051	2.079078
832.720	1	0.09509864	0.08798737	0.1037628	0.06645455	0.07932278	0.3744894	4.315607	2.583502	0.1215655	0.08220621	0.2460599	0.1657721	1.456237	1.453593	1.366759	1.001836	0.1116756	0.08434009	0.1000364	0.08590635	0.4665312	0.550388	0.2662348	0.5292818
832.817	1	0.1073566	0.09951152	0.08778608	0.07875282	0.02446244	0.02346861	0.04907219	0.03735674	0.08514971	0.08387205	0.08297601	0.07219701	0.0312135	0.02869755	0.02531855	0.01906389	0.09560982	0.09279094	0.09091038	0.06377551	0.02426523	0.02958747	0.02349831	0.02181862
832.818	1	0.00211387	0.002402127	0.01181119	0.007757593	0.004645351	0.006350375	0.03278266	0.02025567	0.01580934	0.01063367	0.01133375	0.005362453	0.01260928	0.01058398	0.009927939	0.00736848	0.005067525	0.002589236	0.002094173	0.001930169	0.0057763	0.007125013	0.003305843	0.005077878
832.819	1	0.1292774	0.09756964	0.1284809	0.1640052	1.727809	2.181961	0.4221883	0.2449768	0.1446523	0.2228249	0.13924	0.2172658	0.1878928	0.3541385	0.4445334	0.4717871	0.2639052	0.3657761	0.3690912	0.322083	2.038391	2.648193	2.004219	1.999412
832.820	1	0.08507223	0.05101522	0.1215874	0.1025702	0.202647	0.49306	4.293351	2.574251	0.1359653	0.0897972	0.2580731	0.197413	1.438818	1.253665	1.315777	1.004632	0.08401301	0.08821878	0.05661902	0.08069343	0.4371368	0.5795605	0.2894262	0.5736769
832.917	1	0.04005416	0.03360461	0.0250041	0.02134254	0.01468853	0.01929037	0.04210592	0.03032099	0.02559276	0.02470614	0.02450472	0.02068043	0.02165158	0.01998085	0.02027665	0.01822537	0.03258586	0.02786096	0.02963655	0.01683796	0.01915001	0.0131015	0.01638377	0.01034538
832.918	1	0.0020851	0.001622884	0.01118064	0.007302698	0.005140179	0.007466089	0.0323449	0.02013846	0.01509145	0.009734042	0.01026256	0.005290984	0.01292869	0.009197405	0.009172359	0.007018323	0.004560016	0.002579026	0.001830415	0.002144619	0.00559284	0.007326768	0.003745768	0.005234458
832.919	1	0.1358747	0.1126502	0.1319574	0.1314003	1.748366	2.2265	0.4098694	0.2886586	0.1409896	0.2020491	0.1315913	0.2142465	0.1652871	0.3141158	0.4150473	0.468922	0.2422823	0.3528969	0.3432807	0.3192508	2.019176	2.647366	1.974663	1.956164
832.920	1	0.08106177	0.05604639	0.0973176	0.09812402	0.2728543	0.6693984	4.25498	2.565285	0.1024623	0.09824165	0.2478426	0.1989347	1.496287	1.064843	1.243615	0.9486737	0.08029935	0.0832757	0.06883115	0.07146837	0.4086636	0.5933068	0.3313339	0.6240086
833.017	1	0.01727009	0.01095094	0.003579227	0.002355733	0.004424087	0.007409369	0.0316436	0.01985709	0.004526479	0.003567443	0.003839195	0.002439217	0.0131039	0.008040593	0.008643579	0.00677245	0.01176864	0.007050336	0.008395856	0.004120212	0.005803288	0.007409028	0.003942244	0.005061843
833.018	1	0.001809628	0.001869926	0.01264859	0.008724995	0.005692545	0.008263184	0.03218758	0.02048102	0.01675273	0.01092882	0.01053424	0.006160585	0.01357206	0.008127684	0.008650618	0.006973398	0.005039382	0.003246587	0.002792873	0.002572031	0.005646655	0.007506952	0.004030448	0.005216276
833.019	1	0.162839	0.1220056	0.1227401	0.1354142	1.764464	2.241808	0.3577879	0.3428854	0.1571298	0.1812924	0.1259957	0.2002754	0.1924617	0.3201577	0.4034169	0.458799	0.2531393	0.3612311	0.3573294	0.2940335	1.989325	2.632625	1.94878	1.877697
833.020	1	0.07904743	0.08999774	0.1158242	0.07707701	0.3411391	0.7639461	4.280241	2.598586	0.1192328	0.1170227	0.2496734	0.1891487	1.583143	0.9517439	1.143694	0.8818371	0.06852413	0.07622535	0.05831809	0.08120184	0.3847916	0.6101965	0.3405701	0.6397697
833.117	1	0.01743231	0.0104237	0.003198573	0.002193521	0.00438969	0.007394607	0.03211038	0.02006845	0.004118129	0.003004265	0.002862747	0.002518991	0.01377948	0.007708994	0.008221792	0.006115765	0.01189935	0.00606926	0.00837913	0.004211639	0.005730066	0.00788425	0.004105867	0.005033894
833.118	1	0.01339433	0.01245308	0.02665133	0.02176183	0.0158127	0.01648294	0.03808425	0.02934406	0.03228141	0.02200808	0.02255571	0.01573759	0.02433393	0.01695793	0.01604752	0.01224215	0.01426477	0.01398384	0.01367665	0.009791018	0.01104005	0.01334599	0.009029639	0.009089454
833.119	1	0.1685724	0.1080369	0.1240737	0.1058953	1.769667	2.256766	0.3107555	0.363331	0.1549592	0.1909877	0.127172	0.2071709	0.1817861	0.3072612	0.3857399	0.4522859	0.244909	0.3744686	0.3566439	0.2826069	1.958592	2.632547	1.926647	1.805919
833.120	1	0.0846471	0.04288408	0.1428295	0.06877828	0.2999652	0.7805466	4.357176	2.659041	0.09553677	0.1360496	0.2615534	0.2225224	1.687699	0.9908077	1.071599	0.8048794	0.08342574	0.0616027	0.06559694	0.08091894	0.4044243	0.6502274	0.3664025	0.5948418
833.217	1	0.0205015	0.0116786	0.002843919	0.002517225	0.003981925	0.006960678	0.03234379	0.02023813	0.003999014	0.002795086	0.002499212	0.00265134	0.01422333	0.008192887	0.008260056	0.005322658	0.01371993	0.006469253	0.01032197	0.005069533	0.00585613	0.008024236	0.004512613	0.004331413
833.218	1	0.04782161	0.04638561	0.063164	0.05558262	0.03044865	0.0254619	0.04756104	0.04218785	0.070774	0.05530653	0.05812902	0.04350387	0.0372148	0.03132088	0.0287413	0.02313416	0.04825256	0.047391	0.04600769	0.03472342	0.02609932	0.02837776	0.02324709	0.02031746
833.219	1	0.1512808	0.09720236	0.1083722	0.09796222	1.792899	2.281971	0.2737294	0.3914381	0.1497096	0.1975773	0.1287737	0.2077516	0.1719643	0.2977126	0.37836	0.4229964	0.2428303	0.3868707	0.3622584	0.2846381	1.955241	2.64299	1.980103	1.797042
833.220	1	0.0962939	0.08023648	0.1374425	0.07178433	0.232902	0.7165094	4.377335	2.687005	0.06718411	0.1158078	0.2584343	0.197774	1.776049	1.117024	1.046572	0.6572745	0.07187817	0.07413534	0.09165571	0.07389764	0.4281695	0.662377	0.468641	0.4845424
833.317	1	0.02066148	0.01212274	0.002584697	0.002717189	0.003645211	0.006150177	0.03203349	0.02042786	0.003799959	0.002165238	0.002564378	0.00250041	0.01478234	0.009067388	0.008090375	0.004831063	0.01365142	0.006330566	0.01098721	0.00508601	0.005934393	0.008180016	0.005147829	0.00366321
833.318	1	0.07826454	0.07724232	0.09400392	0.08391035	0.0318546	0.03242158	0.05697508	0.04397597	0.1020126	0.08555131	0.08831108	0.06853794	0.0427778	0.03644342	0.03465999	0.02559377	0.0777751	0.0764606	0.07415322	0.05678971	0.03225309	0.03045318	0.029137	0.0224275
833.319	1	0.1503904	0.09670849	0.0940513	0.100744	1.826114	2.320896	0.1984159	0.4050914	0.1488634	0.1902479	0.1286216	0.1940361	0.196219	0.3213984	0.3777054	0.4028916	0.2480797	0.4028601	0.400624	0.2911983	1.956487	2.646153	2.058799	1.788123
833.320	1	0.07188651	0.1272601	0.1292672	0.09189956	0.1769153	0.6204562	4.331005	2.708305	0.06567689	0.09705984	0.2402154	0.2126775	1.879714	1.286885	0.9848947	0.5595409	0.07409358	0.08475928	0.07349748	0.06567737	0.4520505	0.6875228	0.5680135	0.3420831
833.417	1	0.01738065	0.01006881	0.002558337	0.002349409	0.003451398	0.004836887	0.03176376	0.02036967	0.003340079	0.00178244	0.003014821	0.001481791	0.01501713	0.01017913	0.007813869	0.004897523	0.01128729	0.005412635	0.009574898	0.004197478	0.005613254	0.007755304	0.005860336	0.003361409
833.418	1	0.09070891	0.09000948	0.105381	0.09366191	0.03911776	0.0425549	0.06814607	0.04457999	0.1124856	0.09866971	0.09934775	0.0765186	0.0516066	0.04417248	0.04274145	0.02675273	0.08831216	0.08738368	0.08413367	0.06466549	0.03452485	0.03097423	0.03374557	0.02379993
833.419	1	0.1620555	0.1214742	0.07091012	0.07792399	1.820689	2.329815	0.1221888	0.3768224	0.1495427	0.1891685	0.1485505	0.1836213	0.2126704	0.3038186	0.4522556	0.3958985	0.2718702	0.4139781	0.4303356	0.2947891	1.948166	2.616399	2.136555	1.757607
833.420	1	0.1342279	0.09458698	0.1084057	0.1042148	0.2108715	0.5015947	4.313476	2.68391	0.07321273	0.08182595	0.2831696	0.1733885	1.923509	1.423531	0.9390368	0.5607535	0.07080477	0.09692632	0.107933	0.06507547	0.4450791	0.6577741	0.6583262	0.2481019
833.517	1	0.01461368	0.008957515	0.002864498	0.001722483	0.003724287	0.003265858	0.03141631	0.02019464	0.002984737	0.002011457	0.003630441	0.001292331	0.01464135	0.0111712	0.007258526	0.005171137	0.009369797	0.005302993	0.008221368	0.003532197	0.005227689	0.00725897	0.006377602	0.003061528
833.518	1	0.0843459	0.08420402	0.09764145	0.08641684	0.0295965	0.03002172	0.05682931	0.04093372	0.1032027	0.09306052	0.09280957	0.07046606	0.03866418	0.03450858	0.03048422	0.02249942	0.08157739	0.08105242	0.07797883	0.05997368	0.02446782	0.0265658	0.02605473	0.01741023
833.519	1	0.1686935	0.1301889	0.06318361	0.05803479	1.78701	2.343347	0.08210464	0.342019	0.1649951	0.2000032	0.1597977	0.1529834	0.2232645	0.3179881	0.5158295	0.3522508	0.2804838	0.4190312	0.4580618	0.2951701	1.939474	2.584464	2.239818	1.74514
833.519	1	0.1184846	0.06829849	0.1266111	0.1177522	0.2905848	0.371268	4.256001	2.656722	0.07884882	0.0914316	0.2909851	0.2003711	1.952932	1.549263	0.8294553	0.5963139	0.06616242	0.1272139	0.0900729	0.04847374	0.4267551	0.5925408	0.7444426	0.1524545
833.617	1	0.01696101	0.01083912	0.003245309	0.001528013	0.004264776	0.00205893	0.03176386	0.02020779	0.003216983	0.002393063	0.00441099	0.00120722	0.01394631	0.01182067	0.00689269	0.005341304	0.01041657	0.006902291	0.009753635	0.003722831	0.004974607	0.006865412	0.006582456	0.002877838
833.618	1	0.08854419	0.08958723	0.1041787	0.09083588	0.03281326	0.02858817	0.05245992	0.04282027	0.1081483	0.09990685	0.099481	0.0734835	0.0270385	0.02840374	0.02074362	0.02193436	0.08468739	0.08347449	0.07979467	0.06147296	0.02472169	0.02750615	0.02323515	0.01658912
833.619	1	0.1682997	0.1277549	0.06064134	0.06473712	1.764438	2.334783	0.0654491	0.3057051	0.1503558	0.2029745	0.1906897	0.1453299	0.2419933	0.3483603	0.5731261	0.3095178	0.2810265	0.3982444	0.4902145	0.3169422	1.959294	2.584621	2.370647	1.774382
833.619	1	0.08209015	0.09198371	0.1266075	0.1412187	0.3334966	0.3242501	4.271801	2.634035	0.09421107	0.08885029	0.2748957	0.212096	1.897169	1.584701	0.7352268	0.6400298	0.08808426	0.09641875	0.07862844	0.05145898	0.3784316	0.5186021	0.7364005	0.1661819
833.717	1	0.01785663	0.01164206	0.003979041	0.001423087	0.004314935	0.001589995	0.03174862	0.01970751	0.003735653	0.003019013	0.005028458	0.001455694	0.01312158	0.01229498	0.00692314	0.005656564	0.01101129	0.008631343	0.01046296	0.004024736	0.004510946	0.006902718	0.006835586	0.003232525
833.718	1	0.08145121	0.08283852	0.09741951	0.08476844	0.02865718	0.02545973	0.0489902	0.0371038	0.102181	0.09682473	0.09552959	0.06806435	0.02687767	0.02777095	0.02065695	0.0176524	0.07806935	0.07803459	0.07384654	0.05705487	0.01978793	0.02285624	0.01788391	0.01340408
833.719	1	0.1771668	0.1195152	0.08259892	0.07680132	1.735429	2.318559	0.1004212	0.2691592	0.1456658	0.2020228	0.2103612	0.1461311	0.262746	0.3871023	0.6118216	0.2682814	0.2875625	0.3812475	0.5048312	0.348458	1.969384	2.586936	2.470171	1.831898
833.719	1	0.09520419	0.1257322	0.1083678	0.1450518	0.2817004	0.2995054	4.277651	2.573192	0.06901865	0.1026181	0.2658957	0.1694389	1.793721	1.564267	0.7255509	0.6971406	0.07350429	0.07370302	0.1054852	0.06219764	0.3402935	0.5282922	0.7370753	0.2992487
833.817	1	0.01874526	0.0129477	0.0040825	0.001337843	0.003907781	0.002757315	0.03127158	0.01941637	0.004234153	0.003516769	0.00629641	0.002125736	0.01239281	0.01214426	0.007185509	0.005789836	0.01195598	0.01035189	0.01080889	0.003971069	0.004234148	0.006806533	0.006775062	0.003842973
833.818	1	0.05013099	0.05164844	0.06436592	0.05433498	0.01979802	0.01877712	0.04490099	0.03225077	0.067671	0.06480529	0.06430095	0.04248877	0.02460273	0.02402321	0.01871654	0.01487374	0.04913718	0.04920403	0.04570512	0.03474494	0.01336053	0.0168818	0.0175424	0.01212905
833.819	1	0.1820507	0.08756722	0.1059553	0.1146973	1.673702	2.24934	0.1366352	0.2133606	0.1552999	0.2374786	0.2260487	0.1367889	0.271895	0.4195195	0.6146163	0.2390974	0.3104547	0.3872462	0.473334	0.3750892	1.955802	2.576749	2.531692	1.893011
833.819	1	0.08108405	0.1177776	0.1153423	0.1061368	0.2111296	0.3367831	4.205171	2.53276	0.09499833	0.1093889	0.2519021	0.1857944	1.687961	1.500012	0.7593952	0.7394938	0.08104246	0.08283785	0.1071133	0.06596672	0.3227325	0.5279348	0.7004148	0.4161232
833.917	1	0.01788383	0.01258189	0.003396905	0.001823801	0.003511355	0.004336319	0.03091213	0.01926524	0.004444548	0.0038709	0.007027553	0.002875955	0.01180056	0.01168055	0.00796725	0.006151281	0.01222822	0.01113976	0.01021125	0.003508781	0.004443114	0.006824861	0.006175459	0.004326341
833.918	1	0.04162637	0.04126127	0.05360861	0.04386571	0.02559213	0.02148154	0.04634667	0.03763524	0.05891833	0.05469584	0.05349494	0.03225482	0.02773896	0.02342199	0.02108278	0.0212557	0.04077822	0.03890162	0.036388	0.02722249	0.01251515	0.01828303	0.02365623	0.02137952
833.919	1	0.1719009	0.07252915	0.1061871	0.166839	1.58359	2.147655	0.1784972	0.1755663	0.1369878	0.2358474	0.2383199	0.1461505	0.2858153	0.3814068	0.6227382	0.2364773	0.3225633	0.3839728	0.4628244	0.3850173	1.952587	2.543203	2.579178	1.941732
833.919	1	0.1129882	0.06878648	0.1229454	0.1356241	0.250413	0.4751794	4.158856	2.497794	0.1317403	0.1032142	0.2656554	0.184808	1.567151	1.38959	0.9042961	0.8027307	0.08217828	0.1058983	0.1077855	0.1183307	0.3010503	0.5627563	0.5977014	0.5113955
834.017	1	0.01995658	0.01429173	0.003935381	0.00209759	0.003732501	0.005770663	0.03094383	0.01900043	0.004767617	0.004540015	0.007550423	0.003641552	0.01157437	0.01110138	0.008796606	0.0065737	0.01412742	0.01209247	0.01055623	0.003939773	0.004747471	0.00642942	0.005456217	0.004821595
834.018	1	0.03904499	0.03777689	0.05151585	0.03688677	0.02560385	0.01680663	0.03419408	0.02873384	0.05848172	0.0518178	0.04861476	0.02678917	0.02659827	0.02446353	0.02199915	0.02011165	0.03959772	0.03648851	0.03388309	0.02565651	0.02267047	0.01882266	0.0174726	0.01954432
834.019	1	0.1578645	0.06292612	0.1121207	0.1648551	1.468797	2.032697	0.1941451	0.2055775	0.1401037	0.2533446	0.2743118	0.1571151	0.2865511	0.3386695	0.6580901	0.2486242	0.3562432	0.3666921	0.4809499	0.3973571	1.994023	2.505779	2.612931	1.987459
834.020	1	0.1243791	0.09369043	0.08272883	0.1082924	0.320032	0.6114798	4.142328	2.490123	0.09675762	0.1255649	0.2522676	0.2018842	1.459766	1.272636	1.058137	0.8685803	0.06785639	0.1105256	0.08365993	0.07901054	0.2958897	0.541577	0.4400701	0.5544477
834.117	1	0.05994703	0.05062739	0.03275857	0.03314431	0.01554261	0.01747871	0.0432328	0.02782144	0.0352115	0.03394861	0.03821276	0.03059164	0.02214216	0.01640782	0.01903342	0.01679529	0.0492096	0.04582986	0.03525986	0.02649859	0.01725716	0.01450443	0.01604991	0.0139527
834.118	1	0.07093224	0.06601031	0.0822865	0.06190181	0.03228719	0.02815473	0.0512926	0.04131819	0.09384499	0.08288417	0.08079238	0.0566328	0.03298857	0.0320917	0.03122921	0.02934734	0.06777192	0.06296377	0.05933957	0.0474789	0.02855671	0.02556953	0.02636968	0.02482677
834.119	1	0.1447733	0.07932442	0.1443958	0.176289	1.396694	1.964719	0.2047974	0.2397662	0.1575004	0.2612755	0.2963648	0.1687791	0.2883993	0.3459628	0.6779255	0.2635897	0.3748576	0.3700519	0.4996062	0.4408772	2.041998	2.535546	2.697023	2.094281
834.119	1	0.09014634	0.1231198	0.09857193	0.08350337	0.3715418	0.6745076	4.182741	2.56285	0.1112547	0.1035369	0.2367413	0.1918794	1.440684	1.147384	1.167741	0.9533583	0.112146	0.09421632	0.07630209	0.1063481	0.3220886	0.4927873	0.3745764	0.6047398
834.217	1	0.07287862	0.06361079	0.04747036	0.04726073	0.02224871	0.02411103	0.04771785	0.03635127	0.0504795	0.04895993	0.04988877	0.04134412	0.02995007	0.02817058	0.02543697	0.02212726	0.06270049	0.05790578	0.04484447	0.04015834	0.02124968	0.02441624	0.02200896	0.01922634
834.218	1	0.08258622	0.07847498	0.09626392	0.07074027	0.03783052	0.03912469	0.06322196	0.04877299	0.1088924	0.09843696	0.09416848	0.06626683	0.0389209	0.038902	0.03834089	0.03302186	0.07780179	0.07276538	0.07205342	0.05725859	0.02415692	0.02896922	0.02990564	0.02500225
834.219	1	0.1402338	0.07394782	0.1460968	0.2053186	1.330783	1.907621	0.2376028	0.2684788	0.147522	0.2427824	0.2949735	0.1595966	0.287649	0.3748744	0.6690213	0.2684246	0.4004475	0.3795238	0.4781134	0.4456885	2.069438	2.52611	2.725741	2.171866
834.219	1	0.1167886	0.09430152	0.09688097	0.1309393	0.3708433	0.6480048	4.192445	2.638221	0.101868	0.1065226	0.2646473	0.1776032	1.479389	1.091318	1.255686	0.9910304	0.1155817	0.1269789	0.08196865	0.09716812	0.3946225	0.4820872	0.3472878	0.5426328
834.317	1	0.04937282	0.04177326	0.02982211	0.02988786	0.02313736	0.0251023	0.04049555	0.0348264	0.03285491	0.03150405	0.0304339	0.02569476	0.02622856	0.03094643	0.02305516	0.01950664	0.04117742	0.03701737	0.02635278	0.02582015	0.01794646	0.02690723	0.02052626	0.01774611
834.318	1	0.09006019	0.0853541	0.1032217	0.07421364	0.0355375	0.03383667	0.05688442	0.05113197	0.1171737	0.1050401	0.1019846	0.0717335	0.03459234	0.03163633	0.03584615	0.03276109	0.08375439	0.07947295	0.07872164	0.06224096	0.02798011	0.02718893	0.02332058	0.01692534
834.319	1	0.1395127	0.09634383	0.1487799	0.2263763	1.255632	1.852554	0.2820242	0.2973337	0.1406461	0.2638047	0.294144	0.1640449	0.2931148	0.3779127	0.6522655	0.310821	0.383675	0.3677603	0.4627665	0.4762383	2.069805	2.487277	2.716391	2.242381
834.319	1	0.1108402	0.1143209	0.1013618	0.1023986	0.3160982	0.6015731	4.214776	2.758206	0.09597297	0.07158429	0.2524185	0.2462035	1.628769	1.205111	1.26422	1.004273	0.1259805	0.1086564	0.09105962	0.117792	0.460225	0.4651978	0.3415093	0.4424599
834.417	1	0.03247441	0.02465843	0.01422337	0.01517467	0.0137986	0.01649944	0.03466349	0.02655479	0.0181065	0.01651728	0.01468122	0.01224402	0.02061802	0.02149692	0.01561584	0.01313797	0.02547052	0.02015451	0.01314898	0.01385459	0.01064994	0.01822037	0.01087412	0.01047924
834.418	1	0.06800179	0.06142937	0.08202555	0.05243005	0.03567941	0.03256971	0.05295	0.0484802	0.09485389	0.07960859	0.08095236	0.05164987	0.04077822	0.03069591	0.03688631	0.03139052	0.06226492	0.05791645	0.05879355	0.04429111	0.03566303	0.02981258	0.03036692	0.02063297
834.419	1	0.1571065	0.1111731	0.1454978	0.2021282	1.190296	1.754271	0.3398936	0.3076395	0.1343958	0.2613647	0.3126054	0.1632429	0.2942139	0.3557102	0.6377444	0.3114052	0.4138063	0.3575094	0.4536669	0.4875849	2.051069	2.435993	2.667037	2.276432
834.419	1	0.1043552	0.1142199	0.1057521	0.1204631	0.2178186	0.5230455	4.178268	2.782824	0.09749861	0.109417	0.2606254	0.2235145	1.741457	1.38903	1.243973	0.9161101	0.1054677	0.1369779	0.09560342	0.1034279	0.4841906	0.4782817	0.3725274	0.3366621
834.517	1	0.03923395	0.02962269	0.01473459	0.01675642	0.009989259	0.01330449	0.03543304	0.02511682	0.01902523	0.01693709	0.01608624	0.01267517	0.02087397	0.01924116	0.01468346	0.01197668	0.03039466	0.02247928	0.0157848	0.01644749	0.01061658	0.01583176	0.009313935	0.008424285
834.518	1	0.0474619	0.03133997	0.06369242	0.04409965	0.02035865	0.0292993	0.04702197	0.04118398	0.07695272	0.04885546	0.06377147	0.03188348	0.03033107	0.0242955	0.02827499	0.02436947	0.04164284	0.03647073	0.03889604	0.02529051	0.03010976	0.02386263	0.02663069	0.01475117
834.519	1	0.1677219	0.09206041	0.1089173	0.2149096	1.136617	1.712856	0.3585979	0.3251018	0.1478336	0.2824896	0.2961393	0.1853469	0.2971288	0.3476225	0.6524973	0.3338359	0.4393425	0.3460214	0.4783074	0.505201	2.08515	2.449162	2.686858	2.325436
834.519	1	0.07337711	0.1371373	0.09818596	0.09461622	0.1371564	0.4731752	4.203055	2.838036	0.06802505	0.0803389	0.2594011	0.2571403	1.800257	1.574428	1.237036	0.8924885	0.101829	0.1054687	0.1159958	0.07465129	0.5235175	0.4572161	0.3715583	0.2246155
834.617	1	0.06991425	0.0522204	0.04324704	0.04095817	0.009707085	0.01704396	0.05277308	0.0371686	0.04046485	0.04292452	0.04134918	0.03958694	0.02229788	0.03019539	0.03006939	0.01369264	0.05949504	0.05041143	0.05331947	0.03756294	0.02173664	0.02366661	0.02315789	0.009208623
834.618	1	0.02831305	0.0203563	0.04471544	0.03592377	0.01452449	0.01359483	0.0439214	0.02935939	0.05677493	0.0317221	0.04402765	0.02515545	0.02593747	0.02255319	0.01910837	0.01462903	0.02881727	0.0252233	0.02534765	0.01773793	0.01755778	0.01810186	0.01571589	0.01177209
834.619	1	0.1532492	0.1063335	0.07418623	0.2174312	1.111114	1.75444	0.3723233	0.3125529	0.143888	0.2875107	0.2635267	0.217582	0.3138989	0.3432273	0.6686117	0.36458	0.446061	0.3351769	0.4892898	0.5169006	2.148082	2.510639	2.718343	2.406676
834.619	1	0.07618388	0.1321503	0.1129178	0.1020083	0.1218899	0.3659191	4.298074	2.895802	0.0896354	0.1358879	0.304245	0.1993334	1.810456	1.731448	1.324356	0.9075984	0.1101661	0.09957034	0.109215	0.05738194	0.5206446	0.520062	0.3355746	0.1215753
834.717	1	0.08735096	0.06792652	0.0628517	0.05888589	0.01583031	0.0159204	0.04586024	0.03278619	0.05935954	0.06071659	0.06038462	0.05587967	0.02801569	0.02711995	0.02416579	0.01942857	0.07685871	0.07090795	0.07253848	0.05384455	0.020071	0.02406039	0.02252096	0.01581004
834.718	1	0.005154511	0.003184568	0.01799937	0.01220137	0.005233469	0.004305653	0.03316584	0.02193149	0.02667876	0.01717369	0.01715052	0.008704314	0.01389275	0.01281742	0.01007916	0.006959439	0.004737451	0.003486846	0.003978312	0.002611842	0.00596638	0.006984235	0.005284541	0.002786824
834.719	1	0.1536323	0.1002367	0.1143014	0.2042397	1.121627	1.759021	0.4189904	0.3044824	0.1513285	0.2713344	0.2498569	0.2473237	0.3203605	0.3629907	0.6563048	0.3842234	0.4462249	0.3320593	0.4748721	0.4961612	2.171129	2.541749	2.699025	2.427137
834.719	1	0.08148166	0.07527372	0.1601508	0.1011049	0.1647678	0.2699811	4.323962	2.880732	0.1114522	0.0875434	0.2518033	0.1934686	1.766429	1.793779	1.346414	0.9273724	0.1126965	0.1233871	0.1074939	0.05540204	0.4772123	0.567404	0.3019403	0.1002556
834.817	1	0.07638192	0.06030229	0.05593147	0.05185878	0.01904792	0.0179541	0.04531917	0.03377506	0.05377966	0.05383331	0.05368497	0.04942095	0.02845445	0.0278876	0.02506256	0.01986699	0.06770523	0.06384461	0.06519604	0.04805228	0.02199565	0.02409422	0.02239967	0.01665477
834.818	1	0.005314308	0.003404366	0.01734662	0.01198311	0.005557001	0.003727156	0.03260654	0.02074947	0.02499093	0.01626704	0.01698633	0.008690494	0.01270495	0.01234957	0.009738301	0.006650505	0.003881043	0.003309997	0.004048154	0.002592158	0.005852387	0.006931492	0.005333687	0.003252607
834.819	1	0.158907	0.08790257	0.1269216	0.207629	1.12826	1.717183	0.4496866	0.2821871	0.1413734	0.2652734	0.2412001	0.2478671	0.3131771	0.3785822	0.6286819	0.4201479	0.4278194	0.3642674	0.4484413	0.4758133	2.151575	2.532251	2.645032	2.400492
834.819	1	0.07566154	0.1212713	0.1180645	0.08841841	0.1749266	0.1961311	4.239581	2.704098	0.09375067	0.06506591	0.2762539	0.1547069	1.647295	1.708519	1.31325	0.8852493	0.08741243	0.1118111	0.1112741	0.07335453	0.4512764	0.5843803	0.3646005	0.2548857
834.917	1	0.06387598	0.04914733	0.04386947	0.04047125	0.01685196	0.01635623	0.03890662	0.03089745	0.04338451	0.04241584	0.04217467	0.03981468	0.02310644	0.02462695	0.02251604	0.01690771	0.05425657	0.05065621	0.05276671	0.0387959	0.01917635	0.01954018	0.01759086	0.01473208
834.918	1	0.0053679	0.002882367	0.01647852	0.01192498	0.005172794	0.004015047	0.03086906	0.01900207	0.02403115	0.0151927	0.01728911	0.008767441	0.01127809	0.01087258	0.008939822	0.006042764	0.003303478	0.003031794	0.003833953	0.002392838	0.005408159	0.006276332	0.005305472	0.003935488
834.919	1	0.1777351	0.1027542	0.1065657	0.2096046	1.119676	1.688995	0.5001806	0.2358882	0.1582399	0.2815969	0.2545039	0.2429615	0.3460526	0.3785771	0.6216696	0.4156241	0.4160718	0.3963066	0.4270182	0.426034	2.136799	2.494915	2.570933	2.345606
834.919	1	0.09307314	0.1296613	0.117208	0.1197404	0.1901911	0.2416653	4.03086	2.442499	0.1473639	0.09717267	0.2973261	0.1290339	1.458979	1.477899	1.184419	0.8289042	0.112771	0.1067784	0.1005074	0.08131377	0.3966639	0.5444844	0.4200611	0.3500689
835.017	1	0.06650469	0.04950082	0.04274356	0.03955232	0.01376071	0.01477494	0.04009624	0.02753687	0.04270927	0.04153635	0.04066037	0.03887343	0.02213671	0.02029887	0.01858501	0.01474879	0.05504564	0.04965965	0.05361681	0.03890479	0.0165853	0.01835349	0.01723256	0.01420502
835.018	1	0.005757719	0.003568745	0.01805699	0.01277602	0.005201118	0.005530717	0.03119314	0.01843356	0.02591504	0.01660591	0.01848171	0.008733199	0.01100497	0.0101915	0.008688041	0.005937241	0.003243683	0.00362661	0.003877698	0.002079939	0.005190749	0.006467163	0.005359361	0.004724884
835.019	1	0.1674411	0.09505592	0.09671933	0.2078336	1.147323	1.709935	0.5606176	0.1628255	0.1674754	0.2637315	0.2681676	0.2490074	0.3757483	0.3856454	0.6365171	0.4084078	0.398259	0.4039695	0.4378532	0.4240909	2.18266	2.469207	2.579438	2.38038
835.019	1	0.1093126	0.1094892	0.0995602	0.1070474	0.2286328	0.4387047	4.024015	2.348994	0.1408201	0.07586544	0.2677395	0.1722128	1.38052	1.278957	1.13867	0.8231448	0.08295006	0.08554356	0.09820597	0.05900686	0.3277278	0.5203182	0.4450076	0.4703378
835.117	1	0.05716416	0.04106396	0.03136384	0.02914905	0.01591075	0.01730269	0.04274291	0.02834078	0.03276656	0.03167846	0.02996619	0.02986336	0.02480425	0.02173852	0.02072359	0.01676672	0.04452936	0.03672911	0.04426255	0.03082331	0.01816589	0.01566316	0.01373269	0.01262861
835.118	1	0.006063351	0.003590324	0.01903465	0.01367509	0.005939425	0.006963646	0.0312164	0.01844935	0.02672696	0.0172821	0.01948098	0.009185305	0.01097755	0.008941526	0.008055693	0.00606631	0.003114002	0.004648027	0.004537841	0.001701672	0.005201021	0.006364709	0.00527398	0.005146331
835.119	1	0.1443826	0.08589114	0.1018119	0.1960417	1.192019	1.730519	0.6299525	0.1572702	0.1713591	0.2602947	0.269221	0.2321289	0.406306	0.4026224	0.6462812	0.3766703	0.3915828	0.393636	0.4437609	0.4331409	2.222412	2.406445	2.525968	2.392068
835.119	1	0.1250779	0.1017646	0.0929519	0.1304656	0.3213223	0.6073946	3.987101	2.30635	0.1447517	0.1008791	0.2601023	0.1826375	1.389747	1.052558	1.049271	0.8162978	0.08631679	0.1040153	0.05642892	0.06797007	0.29757	0.5040291	0.4083376	0.5383491
835.217	1	0.02594437	0.01801909	0.004362634	0.004025649	0.005409256	0.008137068	0.03165693	0.01876105	0.005608729	0.004524975	0.00674057	0.005339066	0.01388311	0.00918043	0.008991887	0.007353897	0.01561955	0.01057178	0.01628761	0.008601794	0.006560595	0.007743238	0.005869043	0.006217276
835.218	1	0.005047772	0.0036676	0.01717101	0.01165491	0.006092807	0.007685264	0.03119645	0.01830141	0.02308584	0.01500533	0.01751641	0.008357328	0.01162109	0.007784607	0.007657056	0.006017452	0.003127968	0.005029448	0.00437121	0.001451002	0.005130224	0.006548094	0.005174237	0.005496373
835.219	1	0.1302178	0.09411559	0.1041401	0.1801057	1.256554	1.783827	0.669257	0.2148878	0.1981913	0.25001	0.2581402	0.2050521	0.4127159	0.4311569	0.6322697	0.3474058	0.3760161	0.3855589	0.4300224	0.4308072	2.22376	2.357379	2.463887	2.370069
835.220	1	0.1246971	0.08818259	0.09848999	0.1084254	0.3599496	0.7205499	3.987068	2.314378	0.1385203	0.09782751	0.2541843	0.1995041	1.441158	0.8610156	0.9499151	0.7823263	0.07679494	0.1145452	0.09857382	0.04974187	0.2763021	0.5356192	0.4283067	0.5806919
835.317	1	0.02091105	0.01474741	0.00218215	0.001316763	0.003729309	0.00675043	0.0299907	0.01787881	0.003229816	0.001409782	0.00549469	0.00391789	0.01253236	0.006720966	0.007363912	0.005726364	0.01219508	0.007537431	0.01208005	0.005489849	0.00538602	0.006857204	0.004657554	0.005439399
835.318	1	0.004203604	0.003659475	0.01444958	0.009084675	0.00543664	0.008021202	0.03104831	0.01830338	0.01897011	0.0128889	0.0145334	0.007067221	0.01244888	0.007141394	0.007572077	0.005765953	0.00301766	0.004926179	0.003887898	0.001462745	0.005391249	0.006952401	0.004711311	0.005535641
835.319	1	0.12226	0.08931266	0.1154135	0.1436492	1.316404	1.843937	0.6826803	0.2840842	0.2106336	0.2506216	0.2298426	0.2053771	0.4111999	0.4419961	0.6059276	0.3208418	0.3641115	0.3963331	0.4181453	0.4117828	2.205453	2.321281	2.392515	2.328841
835.319	1	0.08327588	0.1130391	0.1160352	0.06486256	0.310049	0.7418581	3.991706	2.324921	0.1279376	0.1135842	0.2280577	0.1923724	1.549197	0.803668	0.9193582	0.7564954	0.08689209	0.1071523	0.1045001	0.09047676	0.2871607	0.5797528	0.3986006	0.5950891
835.417	1	0.02075694	0.01436026	0.002375656	0.001459252	0.003329281	0.006833262	0.03008761	0.01816897	0.003659798	0.001747023	0.00500822	0.004296829	0.01328432	0.00687738	0.007330852	0.00510521	0.01238891	0.007477186	0.01144474	0.005508017	0.005478041	0.007001727	0.004587114	0.005265734
835.418	1	0.004339955	0.003127948	0.01311861	0.008215869	0.004789318	0.008007612	0.03079405	0.01855304	0.01811111	0.01318128	0.0132071	0.007098236	0.01316567	0.00716724	0.007533545	0.005084591	0.003435741	0.005233091	0.003763655	0.001342644	0.005406738	0.007190986	0.004670976	0.005378245
835.419	1	0.1285945	0.1014974	0.1290435	0.116584	1.380136	1.883486	0.6770136	0.3147617	0.2062431	0.23138	0.1978441	0.1748333	0.410341	0.4326662	0.5457538	0.2859522	0.3696053	0.4023442	0.4087837	0.4051045	2.204765	2.291566	2.315186	2.269832
835.419	1	0.1046882	0.08264053	0.1150627	0.1021761	0.2196512	0.7041044	4.017963	2.387371	0.09592006	0.138159	0.2510946	0.2055839	1.635444	0.8565545	0.9056226	0.6693898	0.08109855	0.07688545	0.06431653	0.07288881	0.2939242	0.5864491	0.4011835	0.5492648
835.517	1	0.02395034	0.01661528	0.002655038	0.00122339	0.003246103	0.006595897	0.03050476	0.01886158	0.003911697	0.00238263	0.004723154	0.005375673	0.01395269	0.00759296	0.007205501	0.00468525	0.0142708	0.008055274	0.01218738	0.006318017	0.005392944	0.007149035	0.004703469	0.004681517
835.518	1	0.00480851	0.003030514	0.01336605	0.007903487	0.004809217	0.007971365	0.0313548	0.01939364	0.01914581	0.01441034	0.01381111	0.007905433	0.01403627	0.008061678	0.00746122	0.004568364	0.003987439	0.005465278	0.00359171	0.001410766	0.005212507	0.007434214	0.004709894	0.004738928
835.519	1	0.126483	0.0938043	0.1228464	0.1133444	1.445065	1.972566	0.6872699	0.3832663	0.2030423	0.2039246	0.1891541	0.1850934	0.3878343	0.3867846	0.4754292	0.2861992	0.3679003	0.3789666	0.3936331	0.4025014	2.23515	2.240562	2.302585	2.248884
835.519	1	0.1130383	0.08080655	0.1419861	0.07498952	0.2235136	0.6411779	4.095265	2.49646	0.09177691	0.1225001	0.2476563	0.2159093	1.73803	1.01124	0.9060305	0.5711593	0.07698513	0.08738159	0.07839557	0.06336254	0.2791977	0.5850117	0.4208683	0.4702227
835.617	1	0.02447137	0.01642309	0.002579093	0.000919903	0.003643584	0.006308705	0.03025362	0.01885843	0.003920378	0.003214961	0.003644208	0.006001978	0.01423984	0.008550079	0.007091728	0.00458039	0.01489816	0.007504439	0.01187661	0.00657094	0.005305751	0.006990598	0.005020793	0.004033777
835.618	1	0.004668551	0.002936676	0.01239809	0.00658928	0.005260221	0.007605859	0.03124854	0.01929621	0.01859642	0.01373919	0.0133726	0.008147066	0.01441582	0.008949301	0.007181121	0.004343159	0.003846615	0.005206601	0.003226801	0.00128287	0.005103716	0.007191769	0.004999368	0.004017193
835.619	1	0.1437926	0.08322255	0.1104562	0.1051996	1.509326	2.034327	0.6989044	0.423858	0.1983792	0.1959321	0.1573816	0.1867946	0.3975677	0.3664342	0.4372928	0.3096156	0.3851868	0.3595146	0.3884474	0.382555	2.249264	2.215419	2.243115	2.165843
835.619	1	0.1299067	0.1023173	0.1364806	0.08779053	0.3111572	0.6126857	4.064531	2.515645	0.1050878	0.1175714	0.2553042	0.2509597	1.836194	1.200801	0.8657051	0.5244906	0.07891797	0.09548865	0.1019675	0.05031375	0.2838502	0.6049728	0.5178234	0.3105136
835.717	1	0.02361244	0.01621947	0.002548252	0.001144482	0.003957681	0.005553668	0.02990241	0.01864294	0.00401987	0.003397595	0.002407576	0.005447677	0.01419268	0.009816199	0.006025454	0.004633947	0.01492222	0.007540404	0.01093757	0.006829227	0.005325368	0.006536427	0.005543662	0.003400962
835.718	1	0.004254017	0.00265174	0.01127568	0.005801976	0.005564355	0.006784812	0.0309385	0.01909862	0.01841582	0.01337788	0.01297851	0.008142687	0.01437708	0.01010904	0.006234468	0.004615022	0.003733701	0.005024007	0.002600674	0.001221581	0.005113405	0.0065156	0.005565791	0.003398287
835.719	1	0.1363907	0.04815584	0.08927294	0.1023602	1.553028	2.058745	0.6639532	0.4262264	0.174849	0.2000086	0.1564438	0.1711843	0.3862696	0.3543687	0.4341294	0.335845	0.3960714	0.3300049	0.3694709	0.3604053	2.23126	2.183412	2.184997	2.065156
835.719	1	0.1441532	0.08731124	0.1389781	0.1015912	0.3303327	0.5492358	4.025863	2.48973	0.09817396	0.1079588	0.2660273	0.2049048	1.853854	1.364077	0.7269196	0.535826	0.07712905	0.08334064	0.0950237	0.0801577	0.3108217	0.532075	0.5905011	0.2071077
835.817	1	0.0211796	0.01500117	0.002529697	0.001566597	0.004133044	0.004302739	0.0295462	0.01851156	0.00384692	0.003718432	0.00256219	0.004871305	0.01391981	0.01072618	0.00534348	0.00504537	0.01401631	0.007789576	0.009965134	0.006775603	0.005195671	0.006058905	0.005647969	0.002982894
835.818	1	0.003421336	0.001543979	0.009573527	0.005668474	0.005463136	0.005515122	0.03040658	0.01917736	0.01709107	0.01324878	0.01292555	0.008053922	0.01404607	0.01096335	0.005551049	0.005002451	0.003356672	0.004536325	0.00274069	0.001521763	0.005089021	0.006158665	0.005918777	0.00288683
835.819	1	0.1295061	0.03783252	0.06951962	0.09020913	1.587329	2.112299	0.6181913	0.3926754	0.1560803	0.1966808	0.1391017	0.1539981	0.372143	0.3617053	0.4267001	0.3837206	0.3867253	0.3208284	0.3669347	0.3840554	2.196853	2.188539	2.143634	1.985551
835.819	1	0.1162868	0.1027788	0.1353762	0.1041533	0.308692	0.4476655	4.020559	2.475749	0.1101148	0.1112726	0.2655508	0.1839133	1.866902	1.485234	0.5766843	0.5933659	0.08422082	0.1026514	0.09422923	0.06206671	0.3230538	0.4804679	0.6356977	0.1044829
835.917	1	0.02167344	0.01540481	0.003848202	0.002424066	0.00380292	0.003011064	0.02964528	0.01882102	0.003774856	0.003699588	0.003177427	0.005082383	0.01335312	0.01154518	0.004746816	0.005296442	0.01450641	0.009232685	0.01087885	0.007238947	0.005352757	0.005956955	0.006445027	0.002908464
835.918	1	0.003188024	0.001537473	0.009329552	0.006009863	0.005124364	0.004190617	0.0305614	0.01931473	0.01747206	0.01360527	0.01413148	0.008705047	0.01362	0.01184952	0.005155519	0.005280841	0.003335149	0.003614977	0.00290536	0.002009609	0.005192256	0.005862972	0.006357059	0.002876101
835.919	1	0.1294702	0.07072249	0.08603412	0.09480008	1.618175	2.149765	0.5918913	0.3623213	0.1517468	0.1883267	0.1060351	0.1705796	0.3552396	0.3713611	0.3960724	0.4419187	0.3623633	0.3305438	0.3782005	0.3820315	2.177476	2.258248	2.136738	1.918885
835.919	1	0.1119923	0.107825	0.1054602	0.1463474	0.2510125	0.3414557	4.010234	2.499999	0.08724252	0.09813687	0.2691171	0.2286535	1.824958	1.574476	0.5005622	0.6097799	0.06582863	0.09643745	0.1122385	0.0616711	0.3773689	0.4699174	0.7049721	0.1326134
836.017	1	0.029895	0.02248471	0.009048829	0.00487163	0.005538018	0.004749411	0.03117084	0.01964355	0.007048108	0.006384603	0.005027169	0.007423842	0.01440008	0.01471541	0.007088861	0.007486395	0.01963453	0.01620834	0.01732774	0.01064406	0.007916013	0.007430604	0.006716054	0.003952419
836.018	1	0.003703393	0.001430444	0.01064457	0.006528169	0.00520382	0.00324377	0.03141458	0.0193687	0.02035701	0.01483676	0.016276	0.009606915	0.01289644	0.01253138	0.005364296	0.005291013	0.003508977	0.003642022	0.003261899	0.002255734	0.005313015	0.006236096	0.006528584	0.002999275
836.019	1	0.1278886	0.09394331	0.09139418	0.07357774	1.636132	2.175357	0.5498876	0.3033539	0.1438457	0.1852958	0.110901	0.1886981	0.3244564	0.3551742	0.3618937	0.4581429	0.3718971	0.360266	0.3831954	0.3610935	2.15434	2.312906	2.158859	1.850245
836.019	1	0.1015727	0.09636212	0.1104401	0.1298421	0.1907997	0.2828112	4.070453	2.481278	0.08576399	0.1060647	0.2606934	0.1701401	1.780248	1.612799	0.5039305	0.6216707	0.1118789	0.09173752	0.1127392	0.07070535	0.4202865	0.5724303	0.691131	0.2559969
836.117	1	0.06817683	0.06066221	0.04641113	0.03997724	0.01854737	0.01820239	0.03902009	0.02768381	0.04657366	0.04456697	0.04378769	0.04221283	0.02470348	0.03079511	0.02403686	0.02159309	0.05558631	0.05658337	0.05720597	0.0400834	0.02214674	0.01800323	0.01236155	0.0135866
836.118	1	0.00395023	0.002045771	0.01091751	0.006664764	0.004987359	0.002896221	0.03128468	0.01905446	0.01997904	0.01389696	0.01644653	0.009913578	0.01208845	0.01259669	0.006319927	0.00533835	0.003183113	0.003490333	0.003131226	0.002282019	0.00511848	0.006841675	0.006218619	0.003479053
836.119	1	0.1331168	0.1195517	0.1166544	0.08153857	1.632937	2.159949	0.485539	0.2728399	0.155126	0.19463	0.1018372	0.1828608	0.3191855	0.3380744	0.3253499	0.4725199	0.3787852	0.3378619	0.391216	0.3494754	2.126441	2.317636	2.167945	1.759444
836.119	1	0.1127578	0.1253306	0.1042709	0.1168618	0.2132363	0.3059551	4.055766	2.443715	0.08277998	0.09571618	0.2626949	0.2134529	1.636089	1.603954	0.6632513	0.6278813	0.07948449	0.1062693	0.09823048	0.07076901	0.4163506	0.686886	0.5890181	0.3785969
836.217	1	0.09210337	0.08513776	0.07240425	0.06465423	0.01840803	0.01786532	0.04246482	0.03153098	0.0715076	0.06901025	0.06887617	0.06432865	0.02750465	0.02934227	0.02448147	0.02074374	0.0780159	0.08019126	0.08047207	0.05974235	0.01846179	0.01528261	0.01435482	0.01444522
836.218	1	0.004277311	0.0018445	0.01033559	0.00675042	0.00538108	0.003925533	0.03037232	0.01858472	0.01909764	0.0129456	0.0153688	0.009393358	0.01148714	0.01214387	0.007219841	0.005686377	0.002919166	0.003167321	0.002957733	0.002244299	0.004856254	0.007139639	0.005833971	0.003924936
836.219	1	0.1435076	0.1316227	0.1481262	0.08739024	1.628387	2.131533	0.4468657	0.2791179	0.1476913	0.1815032	0.09259281	0.1946984	0.2909084	0.3277708	0.2765441	0.5075991	0.3629609	0.3288508	0.4076602	0.3640057	2.075215	2.301131	2.184259	1.710822
836.220	1	0.1391256	0.08786246	0.1287677	0.09725296	0.2712313	0.3937882	3.985342	2.391662	0.1032927	0.08559752	0.2982327	0.2284822	1.515189	1.532567	0.8379	0.704042	0.08260722	0.10613	0.12184	0.09737964	0.3868422	0.6988165	0.5150564	0.5071386
836.317	1	0.1131684	0.1067389	0.09571391	0.08710217	0.02032166	0.02322692	0.04562687	0.03373258	0.09247512	0.0900275	0.09029858	0.08242238	0.02739918	0.02906385	0.02565105	0.02038986	0.09738201	0.1018991	0.1015684	0.07747437	0.02058533	0.02336427	0.02360656	0.01895052
836.318	1	0.004917262	0.002631842	0.01123516	0.007265966	0.00554883	0.005024024	0.02966881	0.01802856	0.01922838	0.0130368	0.01457583	0.0086488	0.0112084	0.01108257	0.008493778	0.00622406	0.002948029	0.003214416	0.003609082	0.002261893	0.004367458	0.007105097	0.004851178	0.004348605
836.319	1	0.1660098	0.1599227	0.1209785	0.1048422	1.610264	2.114954	0.3830048	0.3117687	0.1504681	0.1829519	0.09989756	0.2137398	0.2491543	0.3169876	0.2494658	0.5034056	0.3541137	0.3429944	0.4115101	0.3539852	2.062872	2.27154	2.203851	1.626942
836.319	1	0.1469095	0.1267628	0.1193429	0.08487273	0.289494	0.439912	3.904277	2.351435	0.1468003	0.1027672	0.2176963	0.2134824	1.401848	1.390547	1.038789	0.8064858	0.08390535	0.1375361	0.09825035	0.0779834	0.2952707	0.6843225	0.3964761	0.5533966
836.417	1	0.1477627	0.1414713	0.1301297	0.1203275	0.02200956	0.02847362	0.04882276	0.03617081	0.1307033	0.1279874	0.1270913	0.1134712	0.02906757	0.03091284	0.02981178	0.02351302	0.1294475	0.1346854	0.1332024	0.1020861	0.02212588	0.02698337	0.02329378	0.0174036
836.418	1	0.005765884	0.003676017	0.01504429	0.01005313	0.005526044	0.006484719	0.03065283	0.0182963	0.02350878	0.01594302	0.01828341	0.01016591	0.01154677	0.01086352	0.009565034	0.007108223	0.003466876	0.004313836	0.004743594	0.002643767	0.004271167	0.007073626	0.004952539	0.004767892
836.419	1	0.1656433	0.1966146	0.1324558	0.1322008	1.584931	2.096041	0.2997472	0.4202447	0.1779902	0.178596	0.1241306	0.227019	0.2175296	0.2778427	0.2577154	0.485187	0.3518376	0.3670496	0.4343097	0.3447948	2.042985	2.272356	2.239881	1.586982
836.419	1	0.1389246	0.1174121	0.1035086	0.105912	0.2607858	0.4770531	3.938521	2.33443	0.1588988	0.07182047	0.2592165	0.1889694	1.357023	1.230241	1.15835	0.8998844	0.1012432	0.1100112	0.1009953	0.0880857	0.1996114	0.6446913	0.3553158	0.5574985
836.517	1	0.1647586	0.1577673	0.1447386	0.1354699	0.03117534	0.02963634	0.05243325	0.04425167	0.1518072	0.1491865	0.1475444	0.1310911	0.04109519	0.03175833	0.02897293	0.02624506	0.1465167	0.1491305	0.1467508	0.1134575	0.02303843	0.01881987	0.01965158	0.01965298
836.518	1	0.01580838	0.01498685	0.02519122	0.02151288	0.01085352	0.01286634	0.03615422	0.0229597	0.03730395	0.02742957	0.03046602	0.01879354	0.01710783	0.0154238	0.01479608	0.0100396	0.01388828	0.01320991	0.01378565	0.00952296	0.009478013	0.01055107	0.009586266	0.00740093
836.519	1	0.1922881	0.1906224	0.1947416	0.1198948	1.540475	2.001207	0.2499774	0.4965646	0.2304098	0.1675295	0.133468	0.2443638	0.1568865	0.2371049	0.2696883	0.4615671	0.3279686	0.3887081	0.4563951	0.3239329	2.001438	2.275316	2.270544	1.565195
836.519	1	0.09522624	0.1145122	0.1270024	0.1172805	0.1686676	0.4909229	3.927943	2.414091	0.1554157	0.09623462	0.2873297	0.1839854	1.412233	1.138768	1.214849	0.9429728	0.1161859	0.1430923	0.07995583	0.09183589	0.2170219	0.6194198	0.3302242	0.5202694
836.617	1	0.1463775	0.1374928	0.1241344	0.1164078	0.02231619	0.02295234	0.04518499	0.03557994	0.1271979	0.1253083	0.124671	0.1107603	0.03329364	0.02600653	0.02102459	0.01911075	0.1280781	0.1288716	0.1290558	0.1001812	0.01864626	0.01557586	0.01676532	0.01557252
836.618	1	0.00846972	0.008164397	0.02040624	0.01593604	0.005612144	0.009087296	0.03059018	0.02117154	0.02978068	0.02096439	0.02252029	0.01305416	0.01437151	0.01139378	0.01071234	0.007522362	0.008174136	0.006692413	0.007575988	0.004835391	0.006590122	0.007244996	0.004704838	0.004523336
836.619	1	0.215026	0.1695005	0.1852532	0.1383976	1.476319	1.927024	0.2206053	0.5360072	0.2413353	0.1839258	0.143687	0.23923	0.1305897	0.1848482	0.292224	0.4315913	0.295268	0.4081603	0.4439313	0.3208577	1.929999	2.268354	2.25074	1.562913
836.619	1	0.1338986	0.1205264	0.1144061	0.1289236	0.1584367	0.4909214	3.857946	2.495853	0.1252923	0.0811067	0.2564058	0.2005297	1.551848	1.15551	1.16497	0.8872288	0.1505713	0.1459153	0.09645091	0.1025466	0.2575265	0.5525263	0.3232624	0.4179098
836.717	1	0.1172091	0.1083305	0.09587341	0.08989151	0.01926998	0.02166909	0.04349178	0.03287222	0.09416563	0.09188549	0.09138703	0.08110795	0.02688418	0.02319334	0.02479718	0.01789615	0.1018238	0.09999496	0.1032022	0.08028203	0.02290934	0.0271592	0.02374259	0.01715749
836.718	1	0.004342076	0.004933944	0.01711552	0.01247903	0.005530256	0.007280852	0.02945043	0.01967586	0.02427967	0.01658257	0.01751504	0.01006158	0.01340419	0.01026211	0.008951933	0.0065104	0.004340502	0.00513937	0.004517404	0.002347663	0.004724851	0.005999087	0.004295111	0.003590957
836.719	1	0.2170486	0.156466	0.1340092	0.1355757	1.428341	1.900383	0.229594	0.5200281	0.2405723	0.1708315	0.1399806	0.2180813	0.1369199	0.1361502	0.3258848	0.3798472	0.3076311	0.4124601	0.443677	0.3220075	1.909752	2.298784	2.288932	1.59793
836.720	1	0.1453529	0.1239799	0.1238963	0.08738585	0.2426786	0.4801819	3.905048	2.585809	0.1024259	0.08367429	0.2935453	0.2196757	1.683528	1.321857	1.197108	0.8682166	0.1029527	0.1396755	0.1015394	0.1098168	0.3108947	0.5049105	0.2873011	0.3504556
836.817	1	0.08393383	0.07603078	0.0653414	0.06210315	0.022513	0.02268382	0.0426711	0.03347693	0.06595219	0.06349706	0.06338906	0.05706915	0.03122835	0.02767966	0.02440124	0.02182512	0.07189783	0.06621254	0.0722421	0.0569161	0.02413161	0.02521382	0.02300123	0.01800993
836.818	1	0.003630743	0.00474037	0.01560211	0.0116999	0.005829897	0.00611661	0.02929581	0.01946673	0.02214183	0.01540112	0.01636898	0.008992354	0.01353564	0.01047415	0.008904532	0.006381597	0.004231847	0.004630611	0.004096802	0.002304843	0.00479269	0.005877949	0.003852857	0.003286881
836.819	1	0.2229331	0.1588301	0.131021	0.1446186	1.386737	1.853674	0.2515651	0.488758	0.2478958	0.1728388	0.10352	0.1981667	0.1428476	0.1447457	0.3285804	0.3239096	0.2957263	0.4187373	0.439779	0.3095508	1.896821	2.331888	2.312191	1.623067
836.819	1	0.1291212	0.115242	0.1119744	0.08016423	0.3017413	0.3918322	3.883948	2.604574	0.1089785	0.09342443	0.236951	0.2214234	1.744317	1.436629	1.193704	0.8679578	0.08500211	0.1170018	0.1010865	0.09446358	0.3372618	0.4641834	0.2239226	0.2630127
836.917	1	0.08671464	0.07710287	0.06508148	0.06217306	0.02413777	0.02442321	0.0503369	0.03960621	0.06670681	0.06465586	0.06298996	0.0586867	0.03439472	0.03152638	0.02988882	0.02361912	0.07358388	0.06326695	0.07288229	0.05703909	0.02850808	0.02973781	0.02642479	0.01932098
836.918	1	0.003944331	0.005020391	0.01666521	0.01228922	0.006377389	0.005268895	0.03054095	0.02021204	0.02365359	0.01657037	0.01791354	0.009994509	0.01337773	0.01133734	0.009352465	0.006804673	0.004372153	0.004999488	0.004180157	0.002388562	0.005011593	0.005957174	0.003290526	0.002819771
836.919	1	0.1998291	0.1634314	0.1330179	0.1353493	1.385482	1.860994	0.274725	0.4312948	0.2473276	0.2031366	0.09579616	0.1881862	0.1741907	0.1406811	0.3443275	0.3342828	0.2700687	0.4234039	0.4516613	0.3162942	1.902516	2.418975	2.405016	1.695335
836.919	1	0.12812	0.1240227	0.1294856	0.1075147	0.3170963	0.3183581	3.99729	2.669995	0.08699688	0.1125871	0.2371758	0.1833752	1.743978	1.575467	1.23374	0.9148327	0.1001318	0.09876683	0.08391333	0.09005442	0.368651	0.4612679	0.1696863	0.1500284
837.017	1	0.08187599	0.07196329	0.0600884	0.05665976	0.02285852	0.02236714	0.04297329	0.03446219	0.06109891	0.0588203	0.05623113	0.05421637	0.02820394	0.02970714	0.02016972	0.02213875	0.06911426	0.05529185	0.06730099	0.05291346	0.02685798	0.0243054	0.02129872	0.01890395
837.018	1	0.004133697	0.00548492	0.01692965	0.01217445	0.006586731	0.00489461	0.03130382	0.02123634	0.02457853	0.01785638	0.01848581	0.01063896	0.01346645	0.0122295	0.01013828	0.007613637	0.004655035	0.005098254	0.004485675	0.002749529	0.005456471	0.006385833	0.003244172	0.002510012
837.019	1	0.1935152	0.1815839	0.1136904	0.1350967	1.378696	1.835044	0.2983235	0.3928008	0.2325904	0.2012362	0.1328681	0.1892466	0.1885369	0.1610555	0.3947373	0.32327	0.2675068	0.4354419	0.4652471	0.3204406	1.916095	2.495217	2.480461	1.74341
837.019	1	0.1213296	0.0713795	0.1702246	0.1231712	0.2881449	0.1965661	4.08287	2.70355	0.09468267	0.07001819	0.2792547	0.1623831	1.703051	1.640301	1.283961	0.9414106	0.08127752	0.09985864	0.0879087	0.06664475	0.3557674	0.4895299	0.2194886	0.07972609
837.117	1	0.1071518	0.09770661	0.08693576	0.08112053	0.03446038	0.03292553	0.05605823	0.04341184	0.08615621	0.08432631	0.08047241	0.07521057	0.04236552	0.03579918	0.04181073	0.02509072	0.09542134	0.08386977	0.09362595	0.07308563	0.03450416	0.04112782	0.03947213	0.02761239
837.118	1	0.01245382	0.01466737	0.02491221	0.01591252	0.01235194	0.01304076	0.0354867	0.02897166	0.0327325	0.02629136	0.0271314	0.01839455	0.01616445	0.01714119	0.01774247	0.0153352	0.01329001	0.01413977	0.01302804	0.00976273	0.01344936	0.01414412	0.007778835	0.007340804
837.119	1	0.1815138	0.1785733	0.109079	0.1388859	1.335258	1.784107	0.3036323	0.3373914	0.2156212	0.2024019	0.1454255	0.1964203	0.1958626	0.1810018	0.4305618	0.2870467	0.2883651	0.4350585	0.446104	0.3172018	1.916892	2.525451	2.441328	1.768966
837.119	1	0.1131249	0.1169304	0.1626	0.07901331	0.2286084	0.2000303	4.055602	2.595725	0.09042431	0.1236741	0.2486742	0.1659011	1.626683	1.600732	1.274758	0.9543344	0.08251965	0.1195315	0.1047847	0.06667156	0.3361687	0.5219103	0.3308621	0.2029361
837.217	1	0.1172486	0.1095783	0.0995438	0.09307639	0.0317243	0.03271605	0.05981598	0.04650732	0.09890078	0.09743818	0.09327302	0.08613063	0.03951668	0.0417434	0.03638986	0.03326642	0.1069881	0.09887898	0.1046885	0.08231829	0.03799248	0.04201344	0.03599166	0.03058489
837.218	1	0.003916702	0.00552766	0.01465629	0.008827018	0.00545092	0.003820927	0.03115797	0.01979431	0.0209184	0.01631131	0.01748966	0.009407639	0.01222174	0.0117682	0.009963198	0.007586559	0.005044845	0.005153963	0.00456512	0.003235834	0.005096257	0.007232109	0.005195047	0.004093032
837.219	1	0.171758	0.2282569	0.1012233	0.1428785	1.299784	1.742416	0.2960739	0.2690435	0.2235428	0.2129756	0.1573609	0.1732549	0.2054427	0.2155814	0.4467555	0.2771968	0.3044702	0.4106424	0.4356766	0.3326765	1.956939	2.569542	2.404198	1.802818
837.219	1	0.09496498	0.1134932	0.12319	0.1148071	0.2481805	0.2735488	4.028313	2.493281	0.1106726	0.08960808	0.2867898	0.1516435	1.513859	1.447839	1.241043	0.952127	0.09431654	0.08433949	0.1027836	0.07515247	0.3093021	0.5465175	0.4454055	0.3373679
837.317	1	0.1190449	0.1128136	0.1040026	0.09639986	0.03515339	0.03658757	0.06033832	0.0437002	0.1023391	0.1013245	0.09677975	0.08874649	0.03915121	0.04298953	0.03477019	0.0347099	0.1109228	0.1053142	0.1075945	0.0850166	0.04117369	0.04369591	0.03707524	0.03356222
837.318	1	0.002842174	0.003763025	0.0122315	0.007048698	0.004726198	0.003884376	0.030315	0.01842705	0.01838607	0.01387608	0.0152342	0.007486469	0.01140859	0.01006707	0.008586189	0.006705824	0.004226478	0.003480271	0.002967352	0.002376154	0.004532332	0.006931689	0.00529281	0.004343573
837.319	1	0.164808	0.2305228	0.1294572	0.1498042	1.271429	1.69162	0.3034821	0.2021441	0.209009	0.2410969	0.1896442	0.1633075	0.2243739	0.2778623	0.4580403	0.284911	0.322737	0.4041993	0.4366613	0.346301	1.979314	2.615504	2.371006	1.849802
837.319	1	0.1029617	0.08933787	0.1010205	0.1428798	0.2628923	0.370727	3.965596	2.375192	0.1324032	0.07385789	0.295712	0.1412377	1.443611	1.233825	1.15814	0.9012824	0.11503	0.1062698	0.1192561	0.07650356	0.2861917	0.5748788	0.520497	0.452156
837.417	1	0.166755	0.1585497	0.1483854	0.1371289	0.03734646	0.03516603	0.05539281	0.04139096	0.1449627	0.1432165	0.138414	0.1261531	0.04175427	0.03884987	0.03918077	0.03380127	0.1564704	0.1510726	0.1518574	0.1194249	0.04634409	0.04687047	0.04109796	0.03782498
837.418	1	0.002542462	0.003712224	0.013187	0.006964677	0.005112389	0.00565873	0.03082555	0.018578	0.0210852	0.0155128	0.01662778	0.008049927	0.01154457	0.0089379	0.007722022	0.006439958	0.004473835	0.0038082	0.002935622	0.002079884	0.004787891	0.007405628	0.005241203	0.004938085
837.419	1	0.1378319	0.2273876	0.1188363	0.1365407	1.25956	1.661913	0.2953635	0.09219096	0.1914709	0.2651783	0.2121307	0.1758244	0.2240506	0.3254934	0.4865408	0.3070119	0.3393364	0.395338	0.4286474	0.3663469	2.049224	2.684979	2.401563	1.907644
837.419	1	0.1378345	0.09829944	0.09908072	0.1356157	0.2550799	0.5133599	3.989937	2.35719	0.1503776	0.1010346	0.2681413	0.1821336	1.426007	1.013418	1.012391	0.8483356	0.1277602	0.07668684	0.07136131	0.09141402	0.2951427	0.5972532	0.499661	0.5350019
837.517	1	0.186739	0.17795	0.1669849	0.1535852	0.03233849	0.0359514	0.05939181	0.04252763	0.1654272	0.1635581	0.1595162	0.1446988	0.04169289	0.03949043	0.03548006	0.0312122	0.1761286	0.1720262	0.1698277	0.1328835	0.0352719	0.03693193	0.03162786	0.02943493
837.518	1	0.002312122	0.003245294	0.01264285	0.006871711	0.004651579	0.006437776	0.03049673	0.01840107	0.02032331	0.01483262	0.01582798	0.00696937	0.01206506	0.007706428	0.006963037	0.006325712	0.003951245	0.003241487	0.002003739	0.001734931	0.004780595	0.007606242	0.005152568	0.00474267
837.519	1	0.1289086	0.2359286	0.1324223	0.1257244	1.238844	1.628153	0.2787036	0.1446538	0.1881299	0.2666486	0.2165547	0.2081506	0.2515704	0.3236539	0.5207313	0.3283788	0.3616597	0.3955727	0.4556333	0.3751023	2.138693	2.757791	2.410987	1.962654
837.519	1	0.1400597	0.09823337	0.1057929	0.1162189	0.2001525	0.5861685	3.964717	2.319024	0.1069122	0.08535496	0.2424185	0.1821127	1.468791	0.799589	0.8883732	0.8269694	0.07728152	0.1165031	0.09138043	0.09381631	0.2797049	0.6406273	0.4986032	0.5625701
837.617	1	0.1735029	0.166084	0.1566213	0.1439363	0.02604253	0.02873261	0.05305824	0.03786408	0.1513675	0.1492983	0.1462927	0.1310895	0.03300198	0.0286515	0.02746924	0.02260446	0.1633617	0.1625149	0.1581501	0.1227057	0.03152469	0.03394379	0.03050135	0.02538291
837.618	1	0.002274751	0.002458072	0.01007981	0.006136477	0.004044627	0.007083663	0.03011707	0.01794845	0.0169015	0.01270561	0.01297791	0.00489657	0.01278555	0.00666904	0.006405823	0.005698825	0.003392167	0.002742405	0.001264338	0.001598856	0.004881353	0.007877172	0.005039789	0.0046523
837.619	1	0.1172526	0.2022327	0.1609415	0.1310357	1.248008	1.62386	0.2608414	0.2133315	0.2091268	0.2678129	0.2088656	0.1951682	0.2771398	0.3307208	0.5509186	0.3448257	0.3753175	0.4011785	0.4617659	0.3801634	2.21639	2.8317	2.414121	2.00481
837.619	1	0.1045122	0.1333632	0.1346042	0.08935822	0.1696339	0.6454878	3.937376	2.300914	0.1165223	0.1228818	0.2358537	0.1852475	1.559598	0.7084187	0.8150707	0.7529864	0.09423631	0.1318071	0.09648264	0.07947142	0.2839759	0.6773825	0.4815407	0.542002
837.717	1	0.1578437	0.1520653	0.1423358	0.1314703	0.03422469	0.03517541	0.05246784	0.04343326	0.1385411	0.1369943	0.1340909	0.1200321	0.04032835	0.02863552	0.03401487	0.02717682	0.1484913	0.1485684	0.14362	0.110928	0.04094317	0.04066116	0.03861323	0.0310373
837.718	1	0.001583848	0.002383697	0.009015285	0.006131087	0.00435379	0.007410535	0.02950169	0.0174154	0.01603551	0.01183994	0.01150995	0.003887793	0.01322663	0.006421977	0.006780202	0.004943501	0.003202684	0.002144457	0.001244542	0.001472702	0.004894355	0.007770303	0.004951433	0.004600912
837.719	1	0.1086219	0.1617369	0.1635302	0.1317568	1.230863	1.575885	0.2417674	0.2433626	0.205908	0.281989	0.1956135	0.1612945	0.2960867	0.3447256	0.5661116	0.3183072	0.3660107	0.4019184	0.4611263	0.3607292	2.230043	2.829434	2.358309	1.971624
837.719	1	0.0852595	0.1112982	0.1226304	0.08181193	0.2359824	0.6965411	3.907686	2.297069	0.123813	0.1578452	0.2592574	0.2062122	1.622802	0.7675878	0.8095242	0.6436571	0.07800116	0.130839	0.08311919	0.09320133	0.2625095	0.6574974	0.4810392	0.5045292
837.817	1	0.1274066	0.1226006	0.1135992	0.1042066	0.0304756	0.03220947	0.05448282	0.04190849	0.1113734	0.1092962	0.1082908	0.09656879	0.03769279	0.03388319	0.03100537	0.02461894	0.1190599	0.1195571	0.114925	0.08799243	0.03220577	0.03992193	0.03747043	0.02393988
837.818	1	0.001309387	0.00169654	0.008572852	0.006489259	0.00451	0.00721963	0.02891377	0.01712895	0.01500097	0.01038365	0.01009893	0.003284181	0.01371726	0.007059843	0.006764318	0.004314343	0.002917842	0.002001424	0.001467769	0.001324023	0.004775498	0.007681232	0.004895359	0.004340089
837.819	1	0.1258587	0.1533688	0.1472387	0.1318993	1.219589	1.546235	0.2535069	0.2605808	0.2167847	0.2713917	0.1962477	0.1588621	0.3029693	0.3645152	0.5788414	0.3060695	0.3589089	0.4110907	0.4446461	0.3493279	2.244469	2.810315	2.300722	1.924913
837.819	1	0.100016	0.1349683	0.1585449	0.1021815	0.2660038	0.6770484	3.866074	2.30321	0.1179055	0.1111583	0.2183824	0.2140359	1.692332	0.9455341	0.7904106	0.5801006	0.05850256	0.111984	0.0947586	0.07720071	0.2539667	0.6657996	0.5087316	0.4349701
837.917	1	0.1081681	0.1031308	0.09251353	0.084269	0.02392094	0.0254665	0.04479041	0.0357718	0.08900257	0.08698459	0.08614819	0.07760445	0.02464201	0.02426966	0.01869748	0.01598471	0.09704958	0.09688672	0.09276223	0.06951518	0.02340924	0.03154796	0.02868684	0.01703838
837.918	1	0.001019927	0.002019205	0.01075675	0.008540706	0.00468692	0.007258067	0.02975537	0.01797982	0.01717247	0.01153175	0.01114586	0.004398225	0.01427722	0.008391549	0.006475605	0.004403082	0.003135376	0.001945956	0.002126942	0.001236415	0.004675212	0.007302147	0.005718493	0.004024811
837.919	1	0.1147665	0.1328474	0.1408448	0.1436006	1.24817	1.555418	0.2708159	0.2733958	0.2254427	0.2469102	0.2100284	0.1650463	0.3113865	0.3709083	0.5913215	0.3102646	0.3691903	0.4154091	0.4248108	0.3773359	2.300908	2.826728	2.299211	1.965831
837.919	1	0.1087819	0.1143693	0.1456324	0.1082768	0.264065	0.6647338	3.995335	2.417809	0.1104442	0.1166564	0.2659537	0.2129759	1.782597	1.168682	0.7165687	0.5645473	0.06587644	0.08755908	0.09438547	0.06868938	0.2247732	0.5673202	0.5594141	0.345049
838.017	1	0.06977116	0.06462074	0.05359914	0.04761417	0.01804909	0.02018184	0.04242686	0.03061672	0.05321365	0.05181794	0.05024243	0.04614847	0.0266809	0.02517747	0.0193372	0.01656835	0.06081983	0.05900603	0.05759539	0.04110408	0.02019548	0.02214907	0.02115713	0.01484763
838.018	1	0.001236977	0.002253784	0.01313191	0.01075329	0.004561476	0.006620165	0.02994009	0.01825993	0.01960702	0.01302292	0.01292442	0.005798686	0.01436256	0.009582718	0.005527674	0.00465714	0.003762403	0.001966896	0.002730704	0.001432567	0.00489048	0.006612048	0.006160708	0.00350076
838.019	1	0.09443113	0.1027299	0.1504051	0.1550925	1.250235	1.560546	0.3064868	0.2569007	0.2303959	0.259629	0.215046	0.160055	0.2922955	0.3754423	0.5626685	0.2952443	0.3863182	0.4514536	0.4343945	0.3709642	2.341802	2.83834	2.288265	1.958837
838.019	1	0.1300559	0.1001287	0.09537593	0.1144677	0.226111	0.5599492	3.987713	2.458352	0.1168649	0.112116	0.232966	0.1948579	1.832596	1.382604	0.6016829	0.5986234	0.08021352	0.1000564	0.1319489	0.06237696	0.229081	0.4686658	0.6257457	0.2306353
838.117	1	0.02370353	0.0178124	0.009467245	0.007654154	0.007751303	0.008304286	0.03109384	0.02150654	0.01001344	0.008901019	0.007138804	0.007186746	0.01845334	0.01361986	0.008919318	0.009075898	0.01665956	0.01328326	0.01400752	0.0091036	0.009703645	0.006446037	0.007105105	0.006396648
838.118	1	0.002577629	0.001416805	0.01508745	0.01242832	0.004418343	0.005302378	0.02918494	0.0178948	0.02130347	0.01421404	0.01458032	0.007074795	0.01373262	0.01018812	0.004518208	0.004834112	0.004415943	0.001686085	0.003313648	0.001337616	0.004955804	0.005460943	0.006155719	0.003040024
838.119	1	0.1303287	0.1186225	0.1574357	0.1567479	1.2456	1.523644	0.3414025	0.2054875	0.2514544	0.2682901	0.2258445	0.1304862	0.266201	0.3643479	0.5230098	0.25451	0.3804985	0.4640608	0.4621547	0.3380489	2.311381	2.772588	2.232446	1.864736
838.119	1	0.1153657	0.07769373	0.118267	0.1248819	0.1368526	0.4104758	3.862753	2.392791	0.1184764	0.06191863	0.259765	0.1957027	1.810409	1.473724	0.4617455	0.6405124	0.1064608	0.09403853	0.1095483	0.09919384	0.2660384	0.3668733	0.6562964	0.1758674
838.217	1	0.0159444	0.01042021	0.003433697	0.002908866	0.002684502	0.002771985	0.02703519	0.01691462	0.003915421	0.002997875	0.002846194	0.00250049	0.01318333	0.01102674	0.004088339	0.004752249	0.00974289	0.006425756	0.007883322	0.005105442	0.004939768	0.005172916	0.006033482	0.002798834
838.218	1	0.002921721	0.001909254	0.01554782	0.01243391	0.004533821	0.004062359	0.02803821	0.01751431	0.02079067	0.0138509	0.01477413	0.007819035	0.01321228	0.01077374	0.004214319	0.004539014	0.004595224	0.001160475	0.003364133	0.001432962	0.004908576	0.005154582	0.006429547	0.002713686
838.219	1	0.1400235	0.1276036	0.1667851	0.1403271	1.263034	1.498857	0.3524386	0.116032	0.2722337	0.2547442	0.2234092	0.1231298	0.2814363	0.3895274	0.4823435	0.2250661	0.3771943	0.4560253	0.4597896	0.3226283	2.311707	2.718732	2.20453	1.793854
838.219	1	0.1472702	0.07847896	0.1015977	0.1380163	0.1462677	0.3512224	3.749342	2.35803	0.1168554	0.1149906	0.2639571	0.2008514	1.792734	1.522957	0.4268815	0.6102473	0.09587711	0.09503238	0.1101417	0.08404854	0.2887198	0.3469182	0.6554491	0.1426813
838.317	1	0.01356034	0.008218568	0.002971855	0.002858528	0.003418298	0.001791467	0.0258798	0.01649383	0.003497169	0.00205055	0.003125592	0.002705231	0.01197681	0.01117519	0.00449098	0.004312045	0.008101607	0.004308515	0.007060608	0.003987153	0.005237879	0.005538228	0.005916728	0.002531401
838.318	1	0.002814919	0.001690064	0.01420915	0.01165558	0.004874696	0.002811014	0.02669136	0.01707698	0.01803123	0.01145327	0.01371452	0.007321935	0.01189457	0.01102391	0.00453936	0.004223303	0.004411847	0.001523195	0.003706186	0.001781598	0.005182649	0.005659697	0.006214366	0.002630823
838.319	1	0.1277497	0.1267765	0.165755	0.1503524	1.25673	1.466047	0.3803268	0.08971892	0.275355	0.2473361	0.1968968	0.1250684	0.2850705	0.4552905	0.4034486	0.1831051	0.3730247	0.4500247	0.4521235	0.3195769	2.313465	2.662547	2.200721	1.750636
838.319	1	0.1424658	0.118597	0.08295688	0.1333833	0.2275039	0.3623995	3.613172	2.299028	0.1265288	0.1044306	0.2531127	0.1827556	1.655898	1.525276	0.4910289	0.5461403	0.07537289	0.06572186	0.1151836	0.08640764	0.324917	0.458499	0.5923898	0.1894792
838.417	1	0.01547486	0.009596079	0.003091621	0.002657957	0.003886739	0.0007851713	0.02632463	0.01659898	0.003440143	0.001823095	0.003959403	0.002708376	0.01140544	0.0115155	0.005558384	0.004040348	0.009335766	0.003902269	0.008240962	0.004381127	0.005473874	0.006564459	0.005106448	0.003035403
838.418	1	0.003248336	0.002737664	0.01610329	0.01255734	0.005521504	0.001961386	0.0274125	0.01727272	0.02020723	0.01202546	0.01613646	0.008428714	0.01156669	0.01162997	0.005656368	0.004102828	0.00545423	0.002729524	0.004229033	0.00225319	0.005505688	0.006651258	0.005514797	0.003179308
838.419	1	0.125024	0.1149014	0.1241931	0.1807356	1.273677	1.485443	0.3885899	0.1995514	0.2443365	0.2351197	0.1894141	0.1139252	0.3203769	0.5037701	0.3579028	0.2037401	0.3796807	0.4414592	0.4707606	0.3474506	2.350476	2.631607	2.284964	1.777602
838.419	1	0.1351407	0.1233887	0.08882071	0.1054839	0.2657481	0.349835	3.625543	2.265691	0.1504764	0.1145328	0.2555671	0.1615525	1.557495	1.556717	0.6661802	0.5137594	0.103211	0.09098493	0.09884524	0.07408483	0.3655378	0.6042264	0.460368	0.3172926
838.517	1	0.01698323	0.01032343	0.003428869	0.002780775	0.003652859	0.001680716	0.02664866	0.01662432	0.003489731	0.001668288	0.004590177	0.002839496	0.01089971	0.01138379	0.006922884	0.004275073	0.01027209	0.003943211	0.009559044	0.004787373	0.005351172	0.006695286	0.004276573	0.003664587
838.518	1	0.009049173	0.009735312	0.02314268	0.01857857	0.01113586	0.008545505	0.03161177	0.02086577	0.02777932	0.01648026	0.02224834	0.01417665	0.01737836	0.01478738	0.012707	0.008132241	0.01195284	0.009150797	0.01079106	0.007686791	0.009890053	0.01125694	0.009028115	0.006688116
838.519	1	0.1182426	0.1094863	0.1148361	0.1370433	1.273988	1.506236	0.3575485	0.3170939	0.2188806	0.2240517	0.1516754	0.1032817	0.3304461	0.5018487	0.3015986	0.2364086	0.3949687	0.4237929	0.4680335	0.347282	2.396407	2.587044	2.373535	1.786778
838.519	1	0.1336783	0.07535673	0.1252448	0.1089505	0.2401282	0.3117876	3.631918	2.22325	0.1755602	0.0760879	0.2448335	0.2005713	1.47166	1.513006	0.8591106	0.5422379	0.1248879	0.1123198	0.1025439	0.07721507	0.3659391	0.6469999	0.3425572	0.4449505
838.617	1	0.01524814	0.009161736	0.004161275	0.002640558	0.003076032	0.002717493	0.0262849	0.01631591	0.003334447	0.001645562	0.004344749	0.002351601	0.01059958	0.01066813	0.008014327	0.004937511	0.009028398	0.004118728	0.009280589	0.004439612	0.004869734	0.00644597	0.003714882	0.004090576
838.618	1	0.01133634	0.01100878	0.02406433	0.01914518	0.01276941	0.01131459	0.03224762	0.02230081	0.02816972	0.0169604	0.02301246	0.01560421	0.01884697	0.01617065	0.01582258	0.01031685	0.01375954	0.01092873	0.0120117	0.008947393	0.01120686	0.01281443	0.01017837	0.007851842
838.619	1	0.1043478	0.1031427	0.09738703	0.1151034	1.251334	1.534707	0.2903142	0.4219325	0.1751221	0.2354549	0.1207578	0.1023167	0.3315916	0.4964402	0.2641613	0.2535808	0.3989487	0.4352225	0.4649221	0.352157	2.411144	2.501616	2.384416	1.76502
838.619	1	0.1691541	0.1466035	0.1314212	0.09997869	0.1638557	0.3169536	3.586205	2.164491	0.1839184	0.09405834	0.2139809	0.2021125	1.38386	1.380275	1.033027	0.6628731	0.1129558	0.1062059	0.1068233	0.054451	0.3026002	0.6203887	0.2833257	0.4969083
838.717	1	0.01379327	0.009246575	0.004406079	0.002114187	0.002694843	0.004040266	0.02589564	0.01591036	0.003250888	0.00205191	0.003951744	0.002466061	0.0107373	0.0099344	0.008938852	0.005563438	0.007500414	0.005136637	0.008781619	0.004174399	0.004384346	0.006139508	0.00404531	0.004260791
838.718	1	0.005994536	0.006465225	0.01749788	0.01316637	0.005795593	0.006347366	0.02830054	0.01733227	0.02072092	0.01288781	0.01683262	0.01062145	0.01167104	0.01250005	0.01037331	0.007237706	0.007569583	0.006726711	0.007577919	0.005166079	0.006257311	0.008357304	0.00661221	0.005341298
838.719	1	0.10173	0.06931395	0.1034058	0.1303609	1.267415	1.573416	0.2553945	0.4709265	0.1646546	0.2551528	0.1299966	0.1096634	0.349543	0.4719667	0.2742608	0.2994187	0.4126935	0.4421831	0.4422071	0.3567132	2.3672	2.465327	2.365213	1.758692
838.719	1	0.1609216	0.1416693	0.1046401	0.07105343	0.1827194	0.3962279	3.533063	2.099944	0.1867805	0.08748304	0.194384	0.2132299	1.323318	1.235612	1.171152	0.7537857	0.1235074	0.1432712	0.1281839	0.08690112	0.2223064	0.5852281	0.2665702	0.5389966
838.817	1	0.01239774	0.008715027	0.004534462	0.001939248	0.003501955	0.004936882	0.0255205	0.01579926	0.003006885	0.002426492	0.003974127	0.003031601	0.01130088	0.009338381	0.00892065	0.005919427	0.006957735	0.006035088	0.008919414	0.003781703	0.004327231	0.005852537	0.004528018	0.004245756
838.818	1	0.003321315	0.003055154	0.01318003	0.009714034	0.00503079	0.006594605	0.02677266	0.01641537	0.01712791	0.01051396	0.01309055	0.007952263	0.01163065	0.009912464	0.009160292	0.006464591	0.004844913	0.003627349	0.004180015	0.003137993	0.004758224	0.006311373	0.005116061	0.004488949
838.819	1	0.1064927	0.05725708	0.1040112	0.1376359	1.24445	1.594188	0.2340059	0.5193893	0.1615244	0.2570903	0.1585699	0.1325733	0.3599042	0.4897901	0.2857963	0.3612225	0.4062453	0.4556773	0.4298007	0.3464592	2.301792	2.429162	2.343626	1.72755
838.819	1	0.1102434	0.162489	0.07844224	0.1009599	0.2955509	0.4464206	3.502019	2.119761	0.1656405	0.06206771	0.2010676	0.2297551	1.380957	1.149148	1.188617	0.8104922	0.1323139	0.1485591	0.09514719	0.1142528	0.2478217	0.5248839	0.302928	0.498
838.917	1	0.01508322	0.01179628	0.005312426	0.001438562	0.004307704	0.005700193	0.02627414	0.01648652	0.00369069	0.003080168	0.004504565	0.003697673	0.01246809	0.009121726	0.008755581	0.005872382	0.009018864	0.008222739	0.01042235	0.00447636	0.004263645	0.006089463	0.004731488	0.004061805
838.918	1	0.008531805	0.008829717	0.01946157	0.01550784	0.01057411	0.0112288	0.03170358	0.02147689	0.02547645	0.01455708	0.01917814	0.01296778	0.01828194	0.01353433	0.01331295	0.01028131	0.00916147	0.008592256	0.00857038	0.006752379	0.009254955	0.009396978	0.007401058	0.00527757
838.919	1	0.07919435	0.06272901	0.1000576	0.154388	1.238323	1.630064	0.2019272	0.5539466	0.1413509	0.2595946	0.1776727	0.1647151	0.3539428	0.4766703	0.3029937	0.4145171	0.3794517	0.4650557	0.4339206	0.3572721	2.262104	2.461562	2.399943	1.755137
838.919	1	0.1141189	0.1424211	0.1523005	0.1201666	0.350152	0.4867718	3.597704	2.25786	0.1166703	0.06659364	0.2449691	0.2452636	1.541807	1.157996	1.176912	0.7812772	0.09136726	0.1538373	0.1219923	0.1291256	0.2178388	0.5354147	0.3283002	0.454376
839.017	1	0.01806801	0.01512658	0.006970131	0.002362379	0.005271456	0.00699485	0.02779603	0.01806306	0.006119783	0.004808131	0.006070217	0.00548254	0.01411978	0.01000049	0.009575689	0.006280935	0.01240905	0.01126998	0.01273345	0.006205765	0.005040707	0.006912412	0.005405614	0.004844294
839.018	1	0.003887802	0.003729334	0.01497307	0.01105066	0.006754389	0.00693255	0.02822637	0.01843127	0.02171117	0.01315127	0.0143236	0.00871738	0.01437601	0.01023271	0.009315829	0.006710036	0.005044574	0.003569394	0.003002213	0.003244677	0.004711386	0.006209383	0.005223828	0.003994451
839.019	1	0.08686301	0.04223609	0.08531261	0.1805652	1.24812	1.670563	0.1855888	0.5637259	0.1303253	0.2618458	0.2014124	0.2111632	0.3450226	0.4493551	0.384629	0.494536	0.3478945	0.4741336	0.4526692	0.3784919	2.213151	2.481963	2.470514	1.79748
839.019	1	0.1280381	0.1335613	0.1224883	0.0867003	0.3579143	0.4335088	3.699156	2.425559	0.1099935	0.1155836	0.2588345	0.1979158	1.685015	1.305055	1.202911	0.8295899	0.08302963	0.141573	0.09210999	0.1270323	0.1934965	0.486569	0.2922984	0.4039941
839.117	1	0.01855349	0.01630323	0.008238683	0.004099059	0.00603054	0.006911234	0.02799951	0.02013511	0.007981231	0.006885703	0.007283438	0.006988533	0.01662337	0.01281291	0.01131979	0.008803229	0.01435526	0.01358639	0.0136317	0.007500881	0.006320583	0.008401153	0.007019304	0.004153167
839.118	1	0.003456214	0.002544326	0.01269591	0.009648562	0.005955249	0.005796662	0.02781511	0.01831562	0.02009106	0.01281346	0.01245891	0.007670295	0.01391772	0.01045241	0.0087124	0.006525079	0.004126697	0.002745412	0.001686817	0.002637986	0.004225118	0.00586433	0.004876232	0.00355095
839.119	1	0.105906	0.06225456	0.06843837	0.201489	1.243823	1.699439	0.2216838	0.5243734	0.1303191	0.2694376	0.1971748	0.2333817	0.3551243	0.4609236	0.4501569	0.5510638	0.3625569	0.474426	0.4789149	0.3997822	2.164109	2.448279	2.495423	1.805119
839.119	1	0.1492879	0.07908018	0.1243657	0.1074904	0.3426533	0.3352952	3.757378	2.494883	0.1160266	0.1004136	0.24629	0.1856286	1.748833	1.440103	1.218715	0.8472485	0.04519991	0.1204342	0.09882587	0.1013221	0.2216386	0.4802102	0.2613854	0.3001598
839.217	1	0.0199039	0.0189814	0.01068823	0.006749803	0.008159901	0.009567748	0.02988779	0.0226371	0.01104942	0.01048079	0.01022073	0.009738618	0.01920558	0.01672533	0.01471513	0.01180303	0.01706975	0.01619942	0.0154077	0.009603566	0.008928992	0.0116967	0.01043043	0.005397506
839.218	1	0.002995469	0.002894399	0.0119741	0.009560148	0.005013453	0.005168681	0.02786149	0.01826608	0.01935147	0.01243817	0.01225775	0.007235922	0.01382938	0.01065337	0.008587447	0.006858976	0.00442798	0.002844706	0.001547533	0.002427044	0.004359828	0.005831248	0.004577666	0.002997401
839.219	1	0.1326717	0.09497282	0.06234383	0.2063389	1.238624	1.706748	0.2650692	0.4521187	0.1394487	0.2594543	0.1904507	0.2507232	0.3522116	0.4497787	0.4467856	0.5418035	0.3673179	0.4704847	0.4910154	0.4094256	2.116324	2.410519	2.482747	1.788895
839.219	1	0.1432733	0.1351344	0.1248138	0.124604	0.2589952	0.3145561	3.769319	2.506599	0.0896739	0.1037455	0.2381372	0.1773427	1.761666	1.541612	1.20853	0.8698021	0.1259067	0.1042323	0.08552745	0.09243126	0.2689493	0.4502554	0.2885839	0.1807791
839.317	1	0.01356285	0.01080549	0.003896157	0.0012659	0.002604921	0.00355863	0.02723014	0.0177616	0.004055536	0.003796838	0.004063555	0.003982467	0.01288165	0.01079998	0.008653376	0.006727572	0.01041736	0.008840902	0.007690964	0.003862186	0.004698652	0.005570721	0.004435048	0.002385495
839.318	1	0.003401788	0.00280949	0.01123309	0.009672212	0.004186901	0.004504994	0.02805834	0.01831842	0.01841429	0.01236544	0.01182847	0.006929173	0.01323149	0.0107742	0.008459981	0.006843314	0.004522444	0.002752229	0.001965026	0.002330024	0.004459444	0.00568947	0.004671767	0.002496546
839.318	1	0.1380859	0.1274324	0.05436827	0.201246	1.245579	1.698105	0.3147459	0.3832885	0.147454	0.2581989	0.1712254	0.2762227	0.3026356	0.409068	0.4604418	0.5771596	0.380264	0.4569608	0.4900836	0.4016416	2.085063	2.372388	2.46439	1.759276
839.319	1	0.1692562	0.07331479	0.1552137	0.1139504	0.2013103	0.3364452	3.793204	2.513316	0.1046124	0.116391	0.2539084	0.1557361	1.693428	1.556302	1.167596	0.87238	0.1086291	0.1214706	0.1049005	0.09101671	0.3106374	0.4486402	0.3393628	0.07519749
839.407	1	0.01607082	0.0120535	0.003111044	0.001605769	0.003014767	0.002577303	0.02813709	0.01804403	0.004800258	0.00355032	0.003784508	0.004259356	0.01232107	0.01081526	0.008493578	0.006863414	0.0115686	0.008265673	0.006916627	0.003541135	0.004824242	0.00560633	0.004771377	0.002243302
839.408	1	0.004687776	0.00388151	0.01235611	0.01046596	0.004639435	0.003653999	0.02893228	0.01876641	0.01958412	0.01334406	0.01318319	0.007737981	0.01275469	0.01096895	0.008781609	0.007109386	0.005195416	0.003559315	0.003657262	0.00222379	0.004917704	0.00554436	0.005034334	0.002311846
839.409	1	0.1460178	0.137568	0.06955789	0.1969207	1.255527	1.68663	0.3801014	0.3467655	0.1549186	0.2404132	0.1854955	0.2796969	0.2415095	0.3691277	0.4840297	0.6145814	0.3909043	0.4581687	0.4850367	0.3944024	2.074718	2.446793	2.491114	1.767241
839.409	1	0.1705162	0.08992655	0.164533	0.1437697	0.2120377	0.2990208	3.873246	2.527928	0.08910238	0.07692529	0.2737188	0.1639383	1.622886	1.498396	1.134826	0.9126317	0.1399726	0.07998269	0.08424722	0.09155576	0.3404129	0.4240495	0.4362001	0.1380291
839.507	1	0.01913292	0.01332659	0.002358812	0.002007112	0.003502942	0.001755877	0.02883347	0.01793365	0.005448056	0.003650986	0.003939819	0.004215796	0.01176255	0.01068802	0.008304784	0.007027972	0.01319661	0.008222718	0.007001953	0.004029122	0.004837856	0.006024194	0.004938997	0.002978237
839.508	1	0.027628	0.0274774	0.03535286	0.03284057	0.0151442	0.01295495	0.0394859	0.02548401	0.04507426	0.03723712	0.03527297	0.02892388	0.02157603	0.0196639	0.01625203	0.01274701	0.02729222	0.02489307	0.0250025	0.01847623	0.01280398	0.01258371	0.01059565	0.009150702
839.509	1	0.1564867	0.1431575	0.07481413	0.1817533	1.259169	1.658642	0.4662172	0.3426023	0.1644125	0.2205432	0.2016734	0.3038669	0.2029518	0.3851985	0.4664214	0.6107455	0.391751	0.4518278	0.4680433	0.4046847	2.02711	2.483455	2.465066	1.785763
839.509	1	0.1299751	0.1123728	0.1308827	0.09672462	0.2132244	0.3008149	3.928806	2.438493	0.1282654	0.0923682	0.2842752	0.1324559	1.528858	1.405366	1.112423	0.9202163	0.1180239	0.08275897	0.1369091	0.09743507	0.3623004	0.4399719	0.5160653	0.284697
839.607	1	0.01914511	0.01233631	0.001675573	0.002440504	0.003444035	0.001227011	0.02876118	0.01766095	0.005256107	0.003399429	0.00426327	0.004186435	0.01126994	0.01004665	0.007511552	0.006665514	0.0132277	0.007923791	0.006783489	0.003963919	0.004731763	0.006235966	0.004847167	0.003679584
839.608	1	0.03724954	0.03688559	0.04475432	0.04113244	0.01762715	0.01741054	0.04414987	0.0323567	0.05343926	0.04632437	0.04599948	0.0375471	0.02499134	0.02462348	0.0220125	0.01815298	0.03460866	0.03219043	0.03257685	0.02459886	0.008872436	0.01547841	0.01220658	0.01241076
839.609	1	0.1532954	0.1359011	0.09431557	0.1524258	1.268418	1.672645	0.5563379	0.3787453	0.1682799	0.2090347	0.2141566	0.3144178	0.1869211	0.3916553	0.4497343	0.5937043	0.4005564	0.451371	0.4634944	0.4083293	1.999491	2.520903	2.419971	1.815314
839.610	1	0.1290374	0.1075278	0.1068868	0.1356186	0.1991219	0.3216105	3.879499	2.343846	0.1390448	0.09904887	0.2897065	0.1390992	1.47576	1.22469	1.024677	0.8867768	0.1100054	0.114017	0.08693659	0.09004308	0.3605852	0.481496	0.5192357	0.3759908
839.706	1	0.01724811	0.01115594	0.001179115	0.002796506	0.002919801	0.002556756	0.02944759	0.0180939	0.004567918	0.003500896	0.004669828	0.004467313	0.01149855	0.009211543	0.007051917	0.006814659	0.01203023	0.00701657	0.006434869	0.003580371	0.004916606	0.006316979	0.004989677	0.004485627
839.706	1	0.0311935	0.03163982	0.03828671	0.03572823	0.01558651	0.01759096	0.03702217	0.02897149	0.04512783	0.03871639	0.03917472	0.03143151	0.02236287	0.02093931	0.02013605	0.0179471	0.03062941	0.02875211	0.02931353	0.02132737	0.01651236	0.01931246	0.01760033	0.01287386
839.706	1	0.1448855	0.1251405	0.09592843	0.1394786	1.293145	1.721002	0.627422	0.4759525	0.1499263	0.1886317	0.1890558	0.3266741	0.1865101	0.3569309	0.4248414	0.5863357	0.4213708	0.4387817	0.4483496	0.418882	1.992598	2.598647	2.390117	1.873122
839.707	1	0.1406502	0.06970771	0.08717677	0.1327268	0.1408254	0.4372452	3.917546	2.341214	0.1191595	0.08255937	0.2911206	0.1685949	1.477227	1.051074	0.9164744	0.8966447	0.09085579	0.08881638	0.08324619	0.07014468	0.3757062	0.5058049	0.5287302	0.5184611
839.807	1	0.01371882	0.009205183	0.001885588	0.002358067	0.003165082	0.00402515	0.02954385	0.01848136	0.003867006	0.003217943	0.0048044	0.004616351	0.01199155	0.007997432	0.006894678	0.007116224	0.009937873	0.006176195	0.005902612	0.002491832	0.004806413	0.006857108	0.004592004	0.004899713
839.808	1	0.03197765	0.03300097	0.03929767	0.03547178	0.01686758	0.01861174	0.04088185	0.02994576	0.04417531	0.03813275	0.04018215	0.03199822	0.01848253	0.01557656	0.01684956	0.01584149	0.02995507	0.02886094	0.02891544	0.02114361	0.01636033	0.01619964	0.01552323	0.00960443
839.809	1	0.1579778	0.1139398	0.07276927	0.1330379	1.319646	1.747449	0.6625291	0.5221315	0.1443608	0.1803408	0.1477879	0.3124371	0.1834127	0.3201879	0.4105511	0.5546772	0.4099632	0.4401142	0.4468055	0.4086899	1.944752	2.604845	2.342816	1.863118
839.809	1	0.1451095	0.1069999	0.1010117	0.1144903	0.2163308	0.5900501	3.910177	2.370889	0.1164343	0.1220625	0.2536879	0.1914169	1.512911	0.8687314	0.8499681	0.9496283	0.08415592	0.09595028	0.0784249	0.1191412	0.3632815	0.5529944	0.4988194	0.5978277
839.907	1	0.01611515	0.01106853	0.002601314	0.00250236	0.003410084	0.005038969	0.02947516	0.01849298	0.004369907	0.003295893	0.005357485	0.004842283	0.01255123	0.006975529	0.006295785	0.006622156	0.01166416	0.008056747	0.007884384	0.00318794	0.005050974	0.007550675	0.004375521	0.004966609
839.908	1	0.06239656	0.0631643	0.07031754	0.06448146	0.02787213	0.02761684	0.05457129	0.04188871	0.07685162	0.06931892	0.07176067	0.05926764	0.0305152	0.02461837	0.02500974	0.02283153	0.05873067	0.05866321	0.05808784	0.04424921	0.02415836	0.02231925	0.02245985	0.01735199
839.909	1	0.1448437	0.1166832	0.07237145	0.1422207	1.322509	1.787065	0.712946	0.5123164	0.1428516	0.1863487	0.1231642	0.2957915	0.1831322	0.2635113	0.4019691	0.5217039	0.4045265	0.4048584	0.4456212	0.4064569	1.929619	2.614565	2.299151	1.873157
839.909	1	0.101697	0.1393446	0.1113789	0.09413935	0.2127764	0.6777147	3.911562	2.381079	0.1110252	0.1569954	0.2252893	0.1796747	1.562245	0.7067045	0.7400635	0.8718547	0.05846761	0.1182897	0.07002486	0.06752561	0.3706316	0.622442	0.4384997	0.5853676
840.007	1	0.026598	0.01877893	0.01012486	0.008358538	0.006802619	0.0105184	0.03219426	0.0224877	0.009639813	0.008998107	0.01145241	0.01103517	0.01700718	0.01229594	0.0124137	0.009380353	0.02037172	0.01628617	0.01680631	0.008793882	0.01052544	0.01050347	0.005863756	0.0074609
840.008	1	0.06265216	0.0639475	0.07079937	0.06510758	0.02629544	0.02766635	0.05158727	0.03934701	0.07825317	0.06941693	0.07258531	0.06014315	0.03392401	0.02762469	0.02694054	0.02260896	0.05931168	0.06082056	0.05923727	0.04561893	0.02174148	0.02393013	0.02253448	0.01880694
840.009	1	0.1339435	0.09261106	0.08042006	0.1334104	1.321157	1.790086	0.7607301	0.4746637	0.1570814	0.1775117	0.1139763	0.2945976	0.1780345	0.2129689	0.3677741	0.4886159	0.403184	0.4060541	0.4265154	0.3962238	1.910636	2.651844	2.24362	1.858964
840.009	1	0.1071604	0.1063303	0.1365386	0.1038248	0.2126512	0.6533407	3.934446	2.380261	0.1251608	0.1463976	0.2495816	0.2034033	1.627226	0.6981163	0.6920909	0.736479	0.08550539	0.114741	0.06922729	0.06716701	0.3808146	0.6155994	0.4203286	0.5464818
840.107	1	0.01865886	0.01201554	0.003874546	0.00217826	0.003150458	0.005829345	0.02858189	0.01728867	0.003386302	0.002574607	0.004743224	0.004175061	0.01330698	0.006857862	0.0058403	0.004747953	0.01183352	0.008922225	0.01008952	0.004064558	0.004913603	0.007401792	0.004279932	0.004212241
840.108	1	0.01937464	0.02058333	0.0272572	0.02417268	0.01381236	0.01620223	0.03673716	0.0260966	0.0311527	0.02489449	0.0262514	0.02088194	0.02091072	0.0139799	0.0119092	0.01114812	0.01846517	0.02001581	0.01932578	0.01506302	0.01303744	0.01015843	0.01026745	0.00872829
840.109	1	0.1560211	0.08344974	0.0567095	0.1241548	1.325711	1.778273	0.7902198	0.4095881	0.156253	0.1699363	0.1164637	0.2708809	0.2015974	0.2134051	0.3105262	0.4508284	0.4029316	0.4170662	0.4212821	0.4012832	1.876799	2.646893	2.152245	1.859743
840.109	1	0.121516	0.1442414	0.1255685	0.1108017	0.1731064	0.5743569	3.846833	2.33203	0.1391514	0.105814	0.2424909	0.2165928	1.688841	0.8560528	0.6541209	0.6473547	0.0923609	0.1110163	0.06311345	0.06693863	0.3720581	0.5913157	0.4205909	0.4717461
840.207	1	0.01593673	0.01009352	0.003402517	0.001927506	0.002823981	0.005857082	0.02806327	0.01699374	0.002757878	0.001701624	0.003576545	0.003353045	0.0138791	0.007904693	0.005232281	0.00442492	0.009113169	0.007342969	0.008832058	0.003240948	0.004742204	0.006737429	0.004414601	0.00374916
840.208	1	0.004806734	0.004053436	0.01082465	0.008537126	0.003997554	0.00675513	0.02868194	0.01741888	0.01434261	0.008199301	0.01014456	0.006603393	0.01414683	0.008383497	0.005454048	0.004680439	0.003226329	0.004345031	0.004071553	0.002979116	0.004694602	0.006818062	0.004533165	0.00371982
840.209	1	0.1868164	0.1060613	0.05721763	0.1161514	1.318874	1.774164	0.8065253	0.3084609	0.1519581	0.1704752	0.1197813	0.2417278	0.2196631	0.2328144	0.3020902	0.3978628	0.4254714	0.4100947	0.4122823	0.4045943	1.891959	2.645765	2.0953	1.835379
840.209	1	0.1667217	0.1331491	0.1398215	0.1009494	0.1328203	0.5219233	3.801855	2.309516	0.1342282	0.09315123	0.2546526	0.2277557	1.786789	1.072711	0.6012373	0.5947459	0.1170223	0.09238885	0.1091288	0.06291801	0.336557	0.5205157	0.4834752	0.3648642
840.306	1	0.01319008	0.008174278	0.002840113	0.001553697	0.002850752	0.005570883	0.02793671	0.01711802	0.002334558	0.001559716	0.003316944	0.002466222	0.01396608	0.009041461	0.004568591	0.004682478	0.007706566	0.005842835	0.007507644	0.002869947	0.004668418	0.005884909	0.004951677	0.003396059
840.306	1	0.004178675	0.00291932	0.009478546	0.007305368	0.003924446	0.00616182	0.02829767	0.01758207	0.01328536	0.007024683	0.008240797	0.005750099	0.01415522	0.009543876	0.004426414	0.005025162	0.003066863	0.003503922	0.002353766	0.002606285	0.004536752	0.005965143	0.005022137	0.003348235
840.306	1	0.1892934	0.1199907	0.069784	0.09814943	1.324121	1.774095	0.8029438	0.2434949	0.1630022	0.2082084	0.123548	0.2349295	0.2347954	0.2722688	0.3225304	0.4023485	0.4362516	0.4062201	0.4020077	0.4098062	1.910407	2.657159	2.020196	1.800724
840.306	1	0.1114861	0.1138821	0.106534	0.1333596	0.2151309	0.4703609	3.797262	2.377789	0.1088646	0.08612558	0.2436277	0.2213072	1.828311	1.276503	0.4917791	0.6281469	0.1034671	0.09334392	0.0840532	0.07362039	0.316628	0.4160598	0.5401603	0.2589242
840.407	1	0.01261236	0.008412	0.002606043	0.001598764	0.003303107	0.005040797	0.02832558	0.01796273	0.002204188	0.001356565	0.003678174	0.002246711	0.01388768	0.01043219	0.004272825	0.005046685	0.007903194	0.00509388	0.007381574	0.002688082	0.004663246	0.005804564	0.005501368	0.003171532
840.408	1	0.004155486	0.002258484	0.009427768	0.007369068	0.004419571	0.005789708	0.02872913	0.0183978	0.01398916	0.00761114	0.007981728	0.006082826	0.01421151	0.01083279	0.004124479	0.005379448	0.003491055	0.003551234	0.002322659	0.002369296	0.004545396	0.006062723	0.005771902	0.003214834
840.409	1	0.1912139	0.1147233	0.06207413	0.08325498	1.350832	1.786935	0.7867397	0.1667727	0.152779	0.2171312	0.1390098	0.2209759	0.26867	0.3115082	0.3377477	0.3936806	0.4276336	0.4161751	0.3656547	0.399141	1.943833	2.706057	1.985204	1.80131
840.409	1	0.1130389	0.1010998	0.09630806	0.1418261	0.2588197	0.4651539	3.845779	2.479565	0.1121726	0.09483883	0.2542399	0.2204002	1.855719	1.456246	0.4287026	0.6578112	0.09837737	0.07895275	0.1046869	0.07655677	0.268754	0.397324	0.5789494	0.1701015
840.507	1	0.009030641	0.006132105	0.002020219	0.001563145	0.003856688	0.004419286	0.02881073	0.01841453	0.002264021	0.00112746	0.00370433	0.001742395	0.01349357	0.01153486	0.004362852	0.004880259	0.006351658	0.003872724	0.005228502	0.001957319	0.004657229	0.005827496	0.00564465	0.003008229
840.508	1	0.004334082	0.001016133	0.008695197	0.007455275	0.004872933	0.005095035	0.02932307	0.01875031	0.01370715	0.007603414	0.007893781	0.005802674	0.01366542	0.0117512	0.004434241	0.005083141	0.003709752	0.002847419	0.002537606	0.002479868	0.00448261	0.005988848	0.005923053	0.00312563
840.509	1	0.198714	0.106954	0.06302003	0.08040699	1.369314	1.801424	0.7704205	0.09486231	0.1442836	0.2297032	0.1252228	0.2200917	0.3078758	0.3259241	0.3471189	0.4132448	0.4112311	0.4321797	0.3626241	0.395855	1.979165	2.780513	1.97116	1.812778
840.509	1	0.1109893	0.07578204	0.1008938	0.1147645	0.2707365	0.4721387	3.909782	2.516826	0.1149707	0.1139763	0.2520663	0.1920177	1.837671	1.582719	0.4631738	0.649622	0.06849086	0.07456681	0.08421075	0.07827814	0.2507288	0.4369151	0.5620605	0.161129
840.607	1	0.00479366	0.003782345	0.001388329	0.001173018	0.003797953	0.003475612	0.02862559	0.01836474	0.001783922	0.0009071467	0.002975611	0.001712194	0.01270053	0.01218404	0.005299649	0.004669913	0.003871667	0.002496787	0.002881216	0.001187981	0.004393994	0.006325641	0.005605408	0.003050866
840.608	1	0.004342647	0.001385367	0.008367896	0.007335384	0.004811865	0.004117558	0.02902546	0.01858833	0.0129837	0.007736651	0.007801147	0.005514031	0.01307309	0.01247992	0.005477123	0.004759718	0.004044465	0.002577013	0.002689067	0.002442627	0.004330024	0.006488395	0.00598377	0.00312613
840.609	1	0.1893449	0.1300689	0.06509794	0.09989144	1.356523	1.780404	0.7427714	0.1396297	0.1431466	0.2108084	0.1189611	0.2043038	0.294759	0.3602868	0.3711825	0.4091857	0.3979328	0.4450438	0.3811312	0.3982267	2.010024	2.800718	1.951767	1.805111
840.609	1	0.1123127	0.1291726	0.09360881	0.1237276	0.2536648	0.4339898	3.902991	2.486143	0.1071948	0.1130187	0.2574359	0.1340648	1.734295	1.681647	0.636876	0.5894388	0.06160877	0.09414187	0.1088844	0.07946631	0.2582821	0.556527	0.5439109	0.2204099
840.707	1	0.003442259	0.003061221	0.0008427196	0.0008340275	0.003302955	0.002245102	0.02803352	0.01814216	0.001614475	0.001072333	0.002363051	0.001897353	0.01199203	0.01235529	0.006258033	0.004412903	0.002898535	0.001858709	0.002158068	0.0009329484	0.004145547	0.006803856	0.005189358	0.003470254
840.708	1	0.004456784	0.001691601	0.008280679	0.00755059	0.004435463	0.00299513	0.02857521	0.01850884	0.01293749	0.008209533	0.008799195	0.005716911	0.01257703	0.01262639	0.00656819	0.004582499	0.004103657	0.00291408	0.002831305	0.002270087	0.004034158	0.007016216	0.005669016	0.003595712
[truncated: 14,134 more rows]
