# Supplementary material for: Is infant neural sensitivity to vocal emotion associated with mother-infant relational experience?
Source: PLoS One. 2019 Feb 27;14(2):e0212205. doi: 10.1371/journal.pone.0212205 (PMC6392422; doi:10.1371/journal.pone.0212205)
Supplement: S1 File — (ZIP) [file pone.0212205.s001.zip › dataset/imed_17_2.txt]

134.222	0	3.225525	2.364007	0.1143854	0.1397964	0.04088313	0.05159537	0.05574903	0.03572537	0.3035839	0.262538	0.2345863	0.3145324	0.03857356	0.05311869	0.03963499	0.04735299	0.6579305	1.11241	1.538325	1.068918	0.04085608	0.05858589	0.06346178	0.03511554
134.223	0	0.524474	0.5916286	2.338948	1.639518	0.2808098	0.2540789	0.1594087	0.1404619	2.256306	1.955624	1.274715	0.6764318	0.09797734	0.07487308	0.1020088	0.0581812	0.4092208	0.27833	0.3126044	0.3059794	0.07473962	0.1261039	0.07938062	0.05729113
134.224	0	0.06016269	0.0447391	0.04281859	0.04770716	0.7991981	1.480511	0.5063783	0.3414925	0.07885332	0.1033059	0.09205649	0.08910395	0.2264932	0.203053	0.5030379	0.4607484	0.2050954	0.2013959	0.3249037	0.2923657	1.074772	1.517882	2.371037	2.108805
134.225	0	0.08875052	0.06209686	0.1002628	0.1365014	0.09296091	0.3100157	3.152178	2.815856	0.061636	0.07427806	0.1914103	0.1424907	1.193956	1.495905	1.376981	1.019798	0.0500153	0.06405868	0.08379258	0.1137134	0.2779379	0.3937934	0.301874	0.3925975
134.296	0	3.220508	2.376586	0.2023494	0.1492006	0.04035389	0.04806262	0.0574482	0.04730606	0.3303917	0.2649602	0.2565301	0.3106631	0.02750765	0.04767149	0.04505943	0.06059752	0.5771978	1.078117	1.560427	1.128374	0.03848049	0.05195924	0.06332914	0.04560053
134.297	0	0.5080797	0.6397622	2.306093	1.591879	0.263779	0.2560754	0.1511514	0.1371524	2.261289	1.926815	1.119236	0.6710859	0.0830062	0.0735602	0.09815569	0.04546378	0.4337191	0.2927053	0.3565344	0.2103317	0.07685168	0.1215209	0.06608735	0.04679229
134.298	0	0.06262705	0.03735399	0.04946292	0.04269395	0.7923004	1.486965	0.4877735	0.3025943	0.08191149	0.1182853	0.1021634	0.1023842	0.2287175	0.2144154	0.5183385	0.4951203	0.1930116	0.2023091	0.3254722	0.2807697	1.090306	1.555318	2.40249	2.124018
134.299	0	0.08896662	0.08618326	0.07500609	0.1300802	0.1508272	0.2803541	3.169012	2.700777	0.06163175	0.08018946	0.186501	0.1522951	1.070466	1.418397	1.449012	1.101749	0.04981161	0.101728	0.1164533	0.1047021	0.3141297	0.3873825	0.3563988	0.3979518
134.396	0	3.253657	2.384311	0.3022607	0.1386628	0.05148463	0.04521566	0.06114724	0.0430348	0.3512196	0.2453492	0.2479937	0.285447	0.03184329	0.02614145	0.03364884	0.05183816	0.5376274	1.000505	1.547167	1.18947	0.04577532	0.06594399	0.06778054	0.05539949
134.397	0	0.4860795	0.6726985	2.23728	1.557803	0.2591972	0.2520778	0.1177106	0.1469584	2.299141	1.916382	0.9864224	0.6973505	0.09420043	0.09654362	0.09275893	0.04697766	0.4395246	0.3314148	0.3673991	0.1311291	0.05510349	0.1053978	0.08399565	0.04939404
134.398	0	0.07161286	0.05227315	0.04520738	0.04326653	0.779004	1.487629	0.4608122	0.2915995	0.07112949	0.1196143	0.09669046	0.08771692	0.2203682	0.2066588	0.4967809	0.4968544	0.1858939	0.2119421	0.3219176	0.2985382	1.096156	1.601378	2.421848	2.153523
134.399	0	0.1006919	0.08049424	0.07448551	0.1114661	0.2123523	0.2143363	3.122041	2.617931	0.1054535	0.07888872	0.2113139	0.1299509	0.9916338	1.309653	1.497266	1.217621	0.06102892	0.08080821	0.08765713	0.0983915	0.2928539	0.3828989	0.4132726	0.3615078
134.496	0	3.277965	2.409032	0.3717907	0.1219557	0.05031152	0.04490599	0.05154464	0.06013912	0.3609147	0.2759903	0.2171072	0.2701547	0.03444189	0.0341455	0.04298757	0.03439337	0.5317837	0.9164408	1.525614	1.177802	0.03705366	0.06149256	0.06886011	0.0393963
134.497	0	0.4795946	0.7007628	2.224343	1.571305	0.2790516	0.2575563	0.131624	0.1303733	2.369021	1.933434	0.8914288	0.7168672	0.09370634	0.0990037	0.06652785	0.05154872	0.4478664	0.404991	0.3395249	0.1425542	0.06823366	0.09834863	0.08266655	0.04111845
134.498	0	0.06660211	0.05531155	0.0509113	0.05693041	0.7865445	1.461511	0.4267428	0.3274384	0.06868155	0.1127042	0.09702842	0.08239537	0.2273994	0.2103221	0.4880626	0.4481	0.1762909	0.2178135	0.3337605	0.2997139	1.099187	1.612844	2.449929	2.181327
134.498	0	0.1068947	0.07710549	0.08819006	0.1170888	0.2422444	0.1417245	3.088793	2.620189	0.07380797	0.07706687	0.1906061	0.1362864	0.9314646	1.13669	1.478961	1.300375	0.05238888	0.09410658	0.08815566	0.08509292	0.2631617	0.3731968	0.4294334	0.3513811
134.596	0	3.29835	2.460403	0.4443585	0.1026845	0.05254173	0.05107468	0.05500626	0.0451125	0.3701401	0.311062	0.2515531	0.2610259	0.04489993	0.04166433	0.05666124	0.03850914	0.5968251	0.8186265	1.448207	1.179556	0.05221592	0.05872141	0.06294075	0.05449529
134.597	0	0.4840129	0.7117281	2.21792	1.595708	0.2938006	0.2661277	0.1428345	0.1304642	2.398187	1.958949	0.8471415	0.7376929	0.1002859	0.1079585	0.05685509	0.06672279	0.4307425	0.5029423	0.2818226	0.2385819	0.06505942	0.1050356	0.09657875	0.06213064
134.598	0	0.06246642	0.04269136	0.04044481	0.06187551	0.810044	1.436551	0.442257	0.3716591	0.08215144	0.1099561	0.0907707	0.0839851	0.2421062	0.2124073	0.4721196	0.4200303	0.1638568	0.2142608	0.3347796	0.3026332	1.096217	1.642893	2.460514	2.216668
134.599	0	0.08693161	0.05589722	0.05618279	0.0965034	0.2155061	0.1834141	3.081513	2.592472	0.06947286	0.0827864	0.2116691	0.1652944	0.9802108	0.9625123	1.426461	1.36147	0.07247927	0.07033292	0.07341074	0.06545137	0.208583	0.3459523	0.4292704	0.3935671
134.696	0	3.313502	2.481199	0.533494	0.08279676	0.04608464	0.06408536	0.07450892	0.0423875	0.3561869	0.3481412	0.2957307	0.2519461	0.03851966	0.05527463	0.0456693	0.04168915	0.704633	0.6780246	1.333507	1.182498	0.05656409	0.05376245	0.05694098	0.06938272
134.697	0	0.4831296	0.7051725	2.175299	1.57896	0.3048977	0.2540087	0.1584247	0.117737	2.40317	2.005685	0.8810879	0.7405819	0.07476512	0.1324292	0.05566511	0.07253812	0.3711757	0.5758472	0.2318194	0.3044087	0.07005079	0.1081478	0.08529552	0.08117601
134.698	0	0.05983936	0.04613367	0.05593158	0.04888105	0.8183329	1.451543	0.4324921	0.3801305	0.06812727	0.1165579	0.07902539	0.06789041	0.2212663	0.2442333	0.45001	0.4034269	0.161893	0.2249739	0.3379741	0.3070679	1.119381	1.684705	2.486199	2.229274
134.698	0	0.1042652	0.08504835	0.1018575	0.08594095	0.2112781	0.2118948	3.047895	2.575716	0.07821813	0.06688808	0.1886774	0.1702673	1.081609	0.8452863	1.316532	1.371589	0.05463238	0.05299806	0.07624627	0.09056199	0.1700229	0.3762438	0.4325072	0.4909915
134.796	0	3.312126	2.497889	0.5809704	0.09083869	0.05132829	0.0512749	0.05988239	0.03908326	0.3312413	0.3354785	0.2890996	0.2442983	0.03998908	0.05545351	0.04020892	0.04252355	0.8193575	0.4647755	1.298452	1.165234	0.05844036	0.0493991	0.05727806	0.06545669
134.797	0	0.4943895	0.7027829	2.165847	1.560045	0.2731707	0.2444751	0.155939	0.1141691	2.372074	2.022164	0.9911899	0.7446069	0.07310479	0.1150387	0.05937318	0.07625163	0.32679	0.625967	0.2112434	0.3586346	0.06988295	0.105881	0.08090977	0.07361626
134.798	0	0.07152789	0.03608304	0.05511023	0.05752015	0.8674592	1.487343	0.458814	0.423252	0.07654517	0.1131426	0.1036638	0.05423142	0.2091002	0.2554533	0.457819	0.3730879	0.1475483	0.2396967	0.3370659	0.3066772	1.105688	1.774052	2.468058	2.230016
134.798	0	0.08278178	0.06769419	0.07344593	0.08925036	0.1518634	0.2268929	3.077816	2.581684	0.05898345	0.05209966	0.2015345	0.1262996	1.182412	0.8453083	1.197321	1.303941	0.09849183	0.06208432	0.09960658	0.08191802	0.2014104	0.4019337	0.47438	0.5630129
134.896	0	3.28985	2.514734	0.6019723	0.07836925	0.0510119	0.04778482	0.05846964	0.06265813	0.2995869	0.3349881	0.2732377	0.2444611	0.03493053	0.04530761	0.05910925	0.04959113	0.9081673	0.2840507	1.362339	1.138616	0.05481533	0.04764414	0.0571306	0.03977362
134.897	0	0.4893723	0.6675413	2.196971	1.604404	0.264783	0.2523459	0.1435495	0.1127487	2.31545	2.053473	1.074615	0.7192343	0.0736761	0.1287641	0.04568685	0.06863288	0.2855838	0.6403922	0.1896359	0.3557245	0.07241131	0.09159651	0.06103221	0.05126133
134.898	0	0.06719698	0.0703563	0.07526247	0.05670088	0.9233802	1.542249	0.4910819	0.4282607	0.09616197	0.1242053	0.1062137	0.04686822	0.2105552	0.2586899	0.4724099	0.3652213	0.1607786	0.2440651	0.3310532	0.3090705	1.169578	1.798606	2.465963	2.239404
134.898	0	0.1066292	0.06642595	0.09851251	0.09462564	0.1617018	0.2548834	3.079303	2.661387	0.05744673	0.08447559	0.1824255	0.1408888	1.234247	0.9307527	1.027413	1.188068	0.04890841	0.09142439	0.1000548	0.09331001	0.2436217	0.445207	0.4654481	0.5671055
134.996	0	3.261969	2.508363	0.586096	0.09527074	0.04352411	0.05184122	0.04009363	0.05559574	0.2746103	0.3335138	0.2377769	0.2243805	0.0392152	0.03874818	0.04862125	0.04532123	0.9861349	0.4161101	1.431503	1.135315	0.05416485	0.0354337	0.05136632	0.03636099
134.997	0	0.4780714	0.6365602	2.211241	1.612677	0.2612814	0.2521547	0.1590987	0.09961841	2.286158	2.047146	1.147099	0.6536037	0.08034643	0.1124865	0.04993294	0.0634394	0.278489	0.6577162	0.2003093	0.3617909	0.05710864	0.1096002	0.07092245	0.04676504
134.998	0	0.06915806	0.08370804	0.07771139	0.05560364	0.9594507	1.570453	0.4738131	0.3906717	0.09480799	0.1343895	0.1138647	0.04928777	0.1856964	0.2435737	0.5063841	0.360283	0.153988	0.2418472	0.3404913	0.3223862	1.249375	1.831617	2.492632	2.281932
134.999	0	0.0865778	0.05274421	0.08451123	0.1033727	0.2117703	0.3781305	3.076385	2.659559	0.06144646	0.08752737	0.1929423	0.1513827	1.280468	1.012896	0.8546594	1.0674	0.09274591	0.07186344	0.1299342	0.103044	0.3016198	0.4627298	0.5383615	0.5359478
135.095	0	3.260607	2.502431	0.539564	0.09921522	0.05156881	0.05064733	0.04243707	0.0470851	0.2563286	0.3447278	0.2057423	0.1767111	0.02616073	0.04172688	0.05043923	0.03182037	1.042202	0.68736	1.461043	1.144428	0.06564801	0.04697737	0.06846579	0.03560206
135.095	0	0.4705553	0.6085464	2.275644	1.64434	0.2550204	0.2338203	0.1815768	0.09572376	2.227475	2.028763	1.204318	0.6227054	0.08050497	0.1068406	0.05296668	0.05486357	0.293918	0.6372604	0.2000261	0.3687027	0.06809825	0.1291131	0.07355698	0.05687696
135.095	0	0.06968774	0.06549909	0.06040255	0.0578019	1.007803	1.578439	0.4814298	0.3529069	0.09566354	0.1207936	0.1433383	0.05987357	0.1877814	0.2315844	0.5272342	0.3869051	0.1676903	0.2533783	0.3453879	0.3244394	1.298809	1.836168	2.486956	2.290474
135.096	0	0.1039329	0.05084013	0.09376932	0.1106637	0.2838539	0.4937989	3.111264	2.662377	0.06643467	0.1100183	0.1976992	0.1540257	1.295028	1.13118	0.6552473	0.9770575	0.07145864	0.1056086	0.1295819	0.09540884	0.3371564	0.4849056	0.599771	0.4382075
135.196	0	3.269716	2.511186	0.5507173	0.1218261	0.0406744	0.05668212	0.0517097	0.03714769	0.233902	0.3519523	0.2118364	0.1300815	0.03743456	0.04400355	0.04187604	0.04002822	1.079936	0.8998345	1.487627	1.126552	0.0634387	0.05602232	0.05389494	0.03595044
135.197	0	0.4719227	0.5636992	2.319997	1.657636	0.2433124	0.2300729	0.1720118	0.1143643	2.171166	2.01212	1.242211	0.6241596	0.08178244	0.1000856	0.05195022	0.04572692	0.3173546	0.5944439	0.2040596	0.3545538	0.06371066	0.1095222	0.07251031	0.05459458
135.198	0	0.06798116	0.04846841	0.07390039	0.07519303	1.031823	1.595633	0.4689974	0.3532617	0.09767857	0.1415111	0.1280669	0.09143733	0.1991579	0.226808	0.4954958	0.4145449	0.1749999	0.2451473	0.3436836	0.3319872	1.289891	1.809684	2.494558	2.297511
135.199	0	0.05763448	0.06761922	0.08796161	0.1111416	0.268614	0.5686175	3.125309	2.64896	0.08013166	0.07292402	0.1868868	0.1425384	1.29099	1.190316	0.5163665	0.9328029	0.08600798	0.09754879	0.1419723	0.09853916	0.3364719	0.4522689	0.6791372	0.3953581
135.296	0	3.302911	2.563484	0.5726994	0.1213682	0.03462301	0.06575495	0.05685375	0.03957187	0.2450251	0.3235605	0.253451	0.09411313	0.04031211	0.05083172	0.04121728	0.04982228	1.119678	1.049563	1.533674	1.07986	0.06565472	0.065948	0.06027053	0.04255719
135.297	0	0.4856259	0.4943119	2.35213	1.662225	0.2506632	0.2282519	0.166214	0.1253997	2.124336	1.996394	1.279903	0.6274266	0.09436559	0.1061839	0.05197486	0.03286055	0.3491009	0.5498029	0.1923678	0.3191405	0.05052236	0.1114416	0.0793984	0.04992665
135.298	0	0.0458069	0.02974293	0.08034304	0.08867929	1.018793	1.599329	0.4828562	0.4153224	0.09266636	0.1293528	0.1277623	0.1077934	0.2304529	0.2446964	0.4799722	0.419422	0.1767831	0.2467759	0.3420693	0.3382705	1.268199	1.760786	2.459457	2.30002
135.298	0	0.07978526	0.07562351	0.0953205	0.09519753	0.2336204	0.5499209	3.145748	2.644461	0.0736987	0.07312928	0.189459	0.1582813	1.23764	1.255946	0.3972339	0.9280974	0.08166294	0.09893842	0.1339311	0.1080495	0.3414207	0.4095208	0.6917101	0.3746694
135.396	0	3.330719	2.569226	0.6140248	0.1118265	0.04955567	0.0552639	0.06161975	0.04394717	0.2725901	0.2772956	0.2591639	0.06249985	0.03089606	0.04555449	0.04964178	0.05360438	1.145896	1.14297	1.547949	1.038928	0.06118646	0.06569905	0.06117783	0.04334029
135.397	0	0.4795099	0.4529606	2.350362	1.659714	0.2325761	0.2372416	0.1704278	0.1265138	2.077317	1.968333	1.26955	0.6193871	0.09067992	0.1015541	0.04911354	0.03567552	0.3937393	0.5083701	0.1738439	0.3082811	0.07602988	0.09620934	0.06591652	0.04411591
135.398	0	0.07507433	0.04497239	0.07191946	0.1156376	1.018482	1.618094	0.4887293	0.4580624	0.08780643	0.1160706	0.1150036	0.0926077	0.2195607	0.2224755	0.4683208	0.4224189	0.1800253	0.2408036	0.3583	0.3235128	1.264475	1.756932	2.440581	2.300196
135.399	0	0.0769025	0.09147951	0.07099932	0.1244165	0.1527055	0.549052	3.169827	2.623689	0.060974	0.07732141	0.1882042	0.1481221	1.17	1.271888	0.4089073	0.9142837	0.08511185	0.08317258	0.1091551	0.09488312	0.3614745	0.4214137	0.6637611	0.3930301
135.496	0	3.366687	2.586668	0.612928	0.1511832	0.05334455	0.03583325	0.04782588	0.04472797	0.2792275	0.2112446	0.2591781	0.1125356	0.02620485	0.05193848	0.04860745	0.04822719	1.155803	1.213165	1.549301	1.012161	0.06535422	0.06816111	0.05931985	0.03975091
135.497	0	0.480388	0.4183338	2.311503	1.644604	0.2354185	0.2244506	0.162911	0.1292848	2.096539	1.931437	1.20782	0.6026396	0.09566813	0.1054356	0.03893298	0.04937584	0.4122477	0.4723432	0.1430343	0.3478011	0.07100891	0.1036329	0.07272405	0.05884241
135.498	0	0.08943207	0.049509	0.09773592	0.1156406	1.00294	1.626795	0.5065645	0.5320395	0.08970587	0.1129537	0.101771	0.08437575	0.2175866	0.2062633	0.4401797	0.4084476	0.1681021	0.2366328	0.3653761	0.3262252	1.230864	1.71146	2.421284	2.320143
135.499	0	0.07369391	0.07442287	0.09730547	0.1068274	0.1397397	0.5174341	3.172679	2.583424	0.07745605	0.09817265	0.1948453	0.1078685	1.08141	1.263866	0.4766726	0.8270658	0.07448297	0.1129733	0.0972422	0.09217212	0.3286166	0.4748763	0.5885814	0.4541932
135.596	0	3.377104	2.623397	0.59771	0.1486121	0.06403811	0.04244	0.04623674	0.04308725	0.280106	0.1193968	0.2702788	0.166675	0.04333087	0.03993271	0.04485119	0.05798669	1.144483	1.246806	1.522048	1.005168	0.05795413	0.0757814	0.04817934	0.04533734
135.597	0	0.5038742	0.4130992	2.295659	1.643873	0.2395923	0.2271507	0.1668201	0.1328526	2.107474	1.865249	1.131892	0.6077208	0.1037837	0.1135915	0.04239008	0.09227721	0.4181423	0.4271414	0.1050819	0.3827324	0.05089064	0.1021635	0.07084764	0.06510175
135.598	0	0.08296413	0.06071214	0.09256953	0.09887123	1.026216	1.648026	0.5287279	0.5558763	0.09101843	0.09917047	0.09619135	0.08210816	0.2250739	0.1976859	0.4336693	0.3987761	0.1528162	0.2364827	0.3753555	0.3476467	1.199975	1.662649	2.401028	2.300958
135.599	0	0.09292806	0.08924259	0.1152369	0.07864316	0.2043578	0.4834713	3.145609	2.539576	0.07169109	0.05673946	0.1531552	0.1354578	0.9678517	1.170983	0.5815078	0.7603859	0.05894748	0.07155826	0.1205469	0.09747241	0.3325041	0.5300655	0.5421623	0.5266888
135.695	0	3.372547	2.644415	0.5724768	0.1599862	0.0471387	0.02977141	0.05162168	0.06334027	0.2693037	0.08721464	0.2894239	0.234279	0.04766169	0.0312672	0.05374809	0.05126154	1.139886	1.254195	1.47953	1.008726	0.06940743	0.07520009	0.06523081	0.04596354
135.695	0	0.5421217	0.4289533	2.299059	1.634794	0.2474591	0.2371788	0.1526234	0.1298993	2.116682	1.779539	1.041501	0.6384012	0.1023917	0.09256366	0.03451814	0.07909107	0.4295838	0.4004589	0.1028825	0.4063503	0.0543688	0.08459032	0.07725649	0.07594361
135.696	0	0.07559332	0.07523534	0.07013578	0.1018533	1.058828	1.730687	0.5269024	0.5409359	0.1024322	0.1075849	0.08772557	0.09178293	0.2309907	0.1988629	0.4620642	0.4275942	0.1758418	0.2481658	0.3581521	0.3643728	1.18572	1.682927	2.307327	2.295335
135.696	0	0.08813737	0.0807313	0.1151216	0.07334777	0.2552821	0.4728826	3.15282	2.547535	0.06502106	0.1057523	0.2086062	0.09440553	0.8794723	1.040567	0.6802917	0.6367966	0.06268392	0.09167986	0.06765803	0.07034387	0.2889008	0.5468062	0.4530591	0.5300503
135.796	0	3.367322	2.616729	0.589354	0.1630877	0.04800507	0.04299047	0.06998447	0.05122841	0.2938066	0.1655583	0.3084342	0.2862093	0.05701968	0.03638922	0.04134234	0.049698	1.147441	1.224106	1.405312	1.017818	0.06496812	0.06435879	0.06934576	0.04116015
135.797	0	0.5909152	0.4522346	2.273154	1.642455	0.2409516	0.2340939	0.1264438	0.1317484	2.094562	1.72406	0.9236251	0.7062793	0.08691781	0.1002434	0.06186076	0.09826187	0.4449528	0.3642919	0.1679673	0.3891384	0.05829857	0.0882735	0.07857444	0.07331929
135.798	0	0.06884448	0.07861902	0.06157544	0.09877172	1.057394	1.764336	0.5026722	0.509811	0.1188423	0.1196029	0.08517006	0.09718212	0.2100756	0.200107	0.4935289	0.4691883	0.1799667	0.2317393	0.3426574	0.3414497	1.151413	1.629654	2.245523	2.26792
135.799	0	0.07437849	0.09405548	0.09114352	0.07312139	0.238083	0.3768101	3.125358	2.561523	0.08887235	0.06394111	0.2009352	0.1325443	0.8633523	0.9889111	0.7867299	0.6256421	0.07784653	0.06909764	0.1093443	0.08158117	0.2674736	0.5029557	0.4203003	0.5465118
135.896	0	3.341544	2.548024	0.5889832	0.2274727	0.04841193	0.03487881	0.07159969	0.05714026	0.3215499	0.2273371	0.2982029	0.3015677	0.0448654	0.04056198	0.04560471	0.05373975	1.123886	1.118402	1.376192	1.036858	0.05318771	0.05321131	0.06014478	0.03136926
135.897	0	0.6182795	0.4890535	2.196069	1.628118	0.2421434	0.2141444	0.1100063	0.118924	2.165282	1.668648	0.7619557	0.7470978	0.09614019	0.08780899	0.05463498	0.09261942	0.4289006	0.3050099	0.2285789	0.3590199	0.05448694	0.07959883	0.09453156	0.07371849
135.898	0	0.08950321	0.08121121	0.04719796	0.08248459	1.0638	1.815742	0.4424676	0.4758235	0.09085099	0.1200297	0.08958025	0.1285747	0.1945749	0.2232274	0.4923237	0.5060089	0.1731349	0.2414638	0.3270808	0.3255771	1.13182	1.616612	2.183019	2.230283
135.899	0	0.1011022	0.1011554	0.1048113	0.08439575	0.1624804	0.2215381	3.052556	2.591717	0.05630255	0.05798621	0.199382	0.1264662	0.9321765	1.050394	0.8982121	0.6230399	0.07343138	0.08147988	0.08746843	0.05703986	0.2302084	0.4867951	0.3785026	0.454479
135.996	0	3.308229	2.481906	0.5451271	0.2854476	0.05447237	0.03766132	0.07082365	0.06664762	0.3431394	0.2820786	0.3107508	0.2800772	0.03440849	0.04059196	0.04846567	0.04800876	1.100094	0.9568747	1.350126	1.06195	0.06116729	0.05551608	0.05410593	0.0285867
135.997	0	0.6067847	0.514832	2.075399	1.592432	0.2500589	0.2376229	0.08582539	0.127009	2.201827	1.656698	0.6318343	0.7985559	0.08592794	0.09493071	0.08148069	0.09064145	0.4077283	0.2664154	0.292216	0.3142986	0.08100953	0.07739762	0.1049584	0.0857185
135.998	0	0.107366	0.05524566	0.04664979	0.06726986	1.081993	1.825428	0.3734384	0.4154786	0.08508007	0.1151264	0.09858284	0.1572475	0.1816093	0.2479003	0.5121328	0.5321757	0.1731813	0.2472176	0.3211647	0.3235905	1.10689	1.598062	2.137276	2.191717
135.999	0	0.08168592	0.06735526	0.09401859	0.08247114	0.04790281	0.1570702	3.033044	2.663926	0.07198691	0.06595413	0.1795593	0.1260011	1.064227	1.134509	0.9813257	0.6215776	0.05881853	0.06848138	0.109921	0.07249338	0.2029806	0.481885	0.3790594	0.3455178
136.096	1	3.330405	2.443364	0.4896358	0.3398203	0.06081696	0.04176327	0.06068235	0.07141176	0.3244328	0.2946893	0.3181795	0.3089827	0.02843881	0.04255407	0.05267339	0.04444653	1.057035	0.718021	1.338107	1.08181	0.05315216	0.05604016	0.04681265	0.03852194
136.097	1	0.5754655	0.4967785	2.038155	1.59371	0.2428549	0.2335396	0.08791921	0.1277928	2.217422	1.65456	0.6348268	0.855692	0.07435009	0.08199444	0.08042317	0.07814389	0.3602868	0.2936773	0.2949089	0.319882	0.08194985	0.08391274	0.08665799	0.08773453
136.098	1	0.1188607	0.05920438	0.05437978	0.07947606	1.07578	1.826832	0.3261392	0.3147346	0.1037597	0.1058217	0.09544928	0.1569582	0.2013266	0.2819525	0.5266416	0.562105	0.1727743	0.2330929	0.3191771	0.3147516	1.098377	1.572092	2.136506	2.159161
136.098	1	0.07526277	0.09926007	0.08268226	0.09081785	0.09297104	0.2630514	3.04923	2.751673	0.06181931	0.07185237	0.1660089	0.1101055	1.165607	1.271869	1.095205	0.6210911	0.07867672	0.09089859	0.09473025	0.06022055	0.2055749	0.4608563	0.3416776	0.2439719
136.195	1	3.359074	2.389108	0.4963223	0.3760584	0.05244528	0.04843369	0.05790087	0.07601435	0.2940535	0.2999362	0.2891087	0.3653879	0.03743341	0.03879127	0.05216024	0.03660364	0.9985343	0.4234811	1.369799	1.069252	0.05930268	0.06365418	0.04612615	0.03108937
136.195	1	0.5429448	0.4799618	1.978614	1.612655	0.2463507	0.2633271	0.09240651	0.1314529	2.206215	1.711501	0.69291	0.8958449	0.0720859	0.09542278	0.09085656	0.08074975	0.3276275	0.2925044	0.3144473	0.359874	0.08444161	0.08949955	0.07173808	0.08503531
136.196	1	0.1102958	0.0759747	0.06297858	0.07812702	1.051973	1.831372	0.3041189	0.230423	0.08006133	0.1051112	0.0949393	0.177276	0.2082489	0.2942338	0.5235086	0.5629635	0.1906547	0.2248856	0.3309858	0.3175498	1.091196	1.554379	2.162287	2.138636
136.196	1	0.08696327	0.05148849	0.07960445	0.1014641	0.1078848	0.3451078	3.08651	2.809699	0.05199896	0.05148063	0.1829387	0.1574974	1.236869	1.357673	1.166858	0.694686	0.06636059	0.07331976	0.1005772	0.07065456	0.1958144	0.4362352	0.3156957	0.2473406
136.296	1	3.342629	2.370477	0.5065427	0.4060354	0.05062898	0.04277833	0.06232321	0.06242861	0.3066035	0.2970499	0.2411942	0.3758867	0.02857632	0.05111101	0.0624872	0.0444953	0.9651215	0.1331314	1.468319	1.080017	0.05237389	0.05337703	0.05421604	0.03544919
136.297	1	0.5197658	0.4216059	1.894712	1.604788	0.2416229	0.2562274	0.1265083	0.1533988	2.166997	1.76056	0.7809569	0.936839	0.07275717	0.08630246	0.0880168	0.09507551	0.3191872	0.2975544	0.3494035	0.4074907	0.08634826	0.09071006	0.07937251	0.07007215
136.298	1	0.1089853	0.08103694	0.06347873	0.08383762	1.054439	1.813202	0.303733	0.2307484	0.08042649	0.111332	0.1061867	0.182413	0.2192379	0.2973004	0.5162484	0.5586284	0.2145633	0.2538868	0.3272474	0.3288135	1.089192	1.548296	2.180261	2.131522
136.298	1	0.09660765	0.08557426	0.07907104	0.09686289	0.1442771	0.3751441	3.146747	2.80949	0.05507486	0.06779887	0.1620992	0.1469811	1.236452	1.406181	1.243704	0.7864369	0.04661455	0.08660916	0.09766626	0.1009632	0.2380993	0.3909809	0.3132689	0.2980686
136.396	1	3.29163	2.397619	0.4361035	0.4190872	0.04772311	0.06297676	0.05140025	0.06297735	0.31707	0.2898059	0.1987572	0.3571666	0.04271232	0.05404526	0.05525425	0.05809244	0.9533468	0.3607926	1.557198	1.076132	0.05438888	0.05585646	0.06356837	0.05754459
136.397	1	0.4834159	0.3391237	1.818778	1.578453	0.2281721	0.2579753	0.1381533	0.1490435	2.123497	1.81487	0.8911853	0.9621345	0.07780093	0.09740814	0.08546832	0.09252252	0.3262786	0.3091971	0.3621306	0.4607707	0.0687418	0.1016837	0.09058274	0.06843181
136.398	1	0.09210449	0.06309641	0.07456526	0.08091185	1.040817	1.774807	0.3393255	0.3224239	0.07911456	0.1194849	0.111737	0.1750999	0.2133532	0.3004138	0.4817859	0.5346461	0.1961723	0.2511131	0.3248895	0.322418	1.078944	1.517644	2.203407	2.120241
136.398	1	0.08183086	0.05635813	0.1078904	0.109895	0.1772566	0.3823547	3.208181	2.773194	0.06732583	0.09116152	0.1669413	0.1562743	1.220623	1.413043	1.314135	0.8783998	0.06648422	0.0678904	0.1017411	0.1029702	0.3030388	0.4052264	0.3024893	0.3302657
136.496	1	3.235794	2.40242	0.3427524	0.3951253	0.05752335	0.06721258	0.03482466	0.05521686	0.3115328	0.2446471	0.1544284	0.3161725	0.02751571	0.04364071	0.0413642	0.05099095	0.9407721	0.643383	1.611639	0.9883489	0.05903021	0.04991763	0.06152145	0.0668413
136.497	1	0.4349807	0.2478386	1.664682	1.466321	0.2404285	0.262392	0.1576127	0.1564834	2.135806	1.887812	1.036375	0.9547648	0.09121887	0.1085104	0.09065696	0.1027939	0.331443	0.329448	0.3201796	0.4788237	0.05545738	0.08847357	0.08707562	0.06758138
136.498	1	0.08906458	0.08812329	0.08616569	0.07088716	1.048462	1.771623	0.3634607	0.3943198	0.1034126	0.1504363	0.139833	0.1866399	0.198727	0.2909857	0.42666	0.4838508	0.1848878	0.2441423	0.3267596	0.3073067	1.067309	1.539431	2.266666	2.098901
136.498	1	0.09724993	0.06006951	0.1015316	0.1205811	0.1816177	0.3501871	3.275951	2.743708	0.05751213	0.07172953	0.1861076	0.1298032	1.144023	1.373969	1.373632	0.994535	0.06167392	0.09262683	0.1140056	0.1091447	0.347585	0.4303755	0.316861	0.3604307
136.596	1	3.226671	2.432155	0.3140595	0.3249519	0.05971038	0.04616615	0.04257384	0.05067324	0.3096411	0.1591869	0.09906141	0.2991776	0.02106531	0.04212247	0.03417513	0.04066966	0.9297723	0.8430295	1.619738	0.8630023	0.06344294	0.05050258	0.05728985	0.06576795
136.597	1	0.416458	0.1747156	1.656694	1.46373	0.2268879	0.2760359	0.1710661	0.1636154	2.056085	1.910248	1.1392	0.9493596	0.09682941	0.101298	0.09084609	0.09911352	0.3595409	0.3325681	0.2964722	0.4981763	0.07012506	0.06540993	0.100755	0.07493979
136.598	1	0.09341562	0.08184467	0.09035526	0.05299156	1.03907	1.804832	0.3465242	0.4479014	0.1105171	0.1558583	0.1205778	0.173343	0.1898317	0.2613774	0.4206901	0.4870871	0.2074876	0.2500367	0.3490249	0.3019384	1.053309	1.558779	2.31826	2.079405
136.598	1	0.08116102	0.07145338	0.0512519	0.08792396	0.2002775	0.3336286	3.278047	2.701115	0.07308188	0.06947908	0.1596208	0.144343	1.064968	1.312006	1.369582	1.050828	0.06329246	0.1239908	0.1135478	0.1130581	0.3797052	0.4698243	0.3253902	0.3643237
136.696	1	3.20634	2.424163	0.3224032	0.3100275	0.05136972	0.04456502	0.03952072	0.06050836	0.2785575	0.1096193	0.05629039	0.2973059	0.03662193	0.03369935	0.03376319	0.03159602	0.9414811	1.023589	1.543571	0.7439022	0.07000945	0.06876784	0.06554413	0.04671206
136.697	1	0.3780018	0.2218955	1.588427	1.385242	0.2287771	0.2557108	0.2120373	0.1508222	1.984873	1.846286	1.230525	0.8784618	0.09577858	0.1050269	0.0819171	0.1137344	0.3868685	0.3479013	0.2578026	0.4490267	0.07056165	0.07626237	0.1123885	0.06541393
136.698	1	0.07302159	0.07622946	0.05183024	0.05837031	1.004	1.769844	0.3397959	0.4894295	0.1145783	0.1476846	0.1299067	0.1594679	0.1781892	0.2276468	0.3823924	0.4817655	0.2118063	0.2652367	0.3601842	0.2992025	1.065832	1.559773	2.382919	2.088514
136.698	1	0.1008102	0.06722151	0.07931861	0.1088704	0.2267377	0.3060457	3.276977	2.646084	0.07825794	0.05602149	0.1898238	0.1255716	0.9838435	1.18669	1.359192	1.11949	0.08168057	0.1167385	0.07456624	0.1139186	0.3856441	0.4924493	0.3550294	0.3807065
136.796	1	3.181876	2.376109	0.2777942	0.3228874	0.03645563	0.04176276	0.04577228	0.05668771	0.2531302	0.1347849	0.1239529	0.300957	0.03791346	0.05332038	0.04045226	0.04499979	0.9444153	1.151616	1.440979	0.6429081	0.0726294	0.06743204	0.06101604	0.0423153
136.797	1	0.3660864	0.3341939	1.62747	1.409174	0.2195165	0.2460223	0.2077795	0.1687985	1.943337	1.743551	1.293661	0.8807345	0.1033696	0.09528849	0.07686162	0.09206869	0.3923337	0.3667294	0.2367635	0.4117164	0.07330962	0.09281308	0.1158463	0.08208795
136.798	1	0.1031801	0.07172383	0.06854094	0.05779975	0.9641176	1.751556	0.3016468	0.5301404	0.1000035	0.1458151	0.1247711	0.1627154	0.1780166	0.2083177	0.3525586	0.4544267	0.1699117	0.2501655	0.3512885	0.310701	1.033009	1.591143	2.44115	2.108825
136.798	1	0.08408724	0.05574369	0.06412561	0.1124296	0.201766	0.2850446	3.225582	2.602266	0.06314184	0.07957926	0.1832608	0.1701688	0.9329143	0.9989849	1.315784	1.193761	0.09716275	0.09073485	0.06793628	0.0814842	0.4277677	0.4896022	0.3858381	0.4068538
136.896	1	3.192575	2.375539	0.2362389	0.3072535	0.03861373	0.0493733	0.05812029	0.06721515	0.2395659	0.1306998	0.1605949	0.3334319	0.04972353	0.04964398	0.04019661	0.04642331	0.99864	1.253111	1.397636	0.5855914	0.06185217	0.07285315	0.05462851	0.03835088
136.897	1	0.3529209	0.4226495	1.708932	1.434144	0.2073378	0.2257318	0.2095616	0.1564653	1.952657	1.68794	1.385423	0.9303732	0.104122	0.09677752	0.07885187	0.0767734	0.3453523	0.3485299	0.2459737	0.3956956	0.05770217	0.08998816	0.09886308	0.08979811
136.898	1	0.0999466	0.07155985	0.0462851	0.05894488	0.9241881	1.728768	0.2491679	0.5446627	0.08308698	0.1439961	0.120696	0.1645239	0.1765506	0.1898823	0.3600949	0.4461556	0.1803764	0.2484133	0.3677442	0.3144523	1.044858	1.663669	2.48104	2.11345
136.898	1	0.1127521	0.05826811	0.0534708	0.08979491	0.1500459	0.1954517	3.212006	2.55457	0.07585153	0.07771136	0.1993924	0.1210864	0.9792275	0.8660054	1.247973	1.230883	0.1015065	0.1280312	0.07079147	0.06684791	0.3813428	0.5149309	0.3677793	0.4169872
136.996	1	3.203576	2.386924	0.2155395	0.3267389	0.04821559	0.05668537	0.04573348	0.07186268	0.2406922	0.1315621	0.183998	0.3609624	0.04420895	0.03968517	0.03377444	0.04708852	1.061037	1.267911	1.29741	0.5299947	0.06405565	0.06385286	0.05735093	0.02961723
136.997	1	0.354225	0.5262566	1.717233	1.404639	0.2091643	0.2435705	0.2181407	0.1539519	1.97765	1.652515	1.406608	0.9206929	0.1048835	0.08522731	0.09116077	0.06903611	0.3057885	0.3180326	0.2710916	0.3702024	0.07289871	0.08291373	0.1245121	0.08629401
136.998	1	0.0911825	0.06773864	0.05473641	0.07794587	0.9152897	1.687253	0.2108964	0.5179818	0.1075996	0.1311864	0.1272211	0.171286	0.1951105	0.1561327	0.406203	0.474371	0.1969634	0.2589564	0.3791398	0.3160139	1.04224	1.706987	2.548381	2.15854
136.998	1	0.08725975	0.06804202	0.07926931	0.0825216	0.1022559	0.1581968	3.187729	2.580402	0.06281157	0.04705145	0.1854548	0.1181574	1.054734	0.7546357	1.132928	1.275839	0.07508809	0.07008608	0.06349852	0.05361344	0.3181122	0.514095	0.3088567	0.4037913
137.096	1	3.219871	2.399942	0.2393955	0.3363242	0.06269643	0.05701356	0.05630686	0.05522318	0.2272288	0.1212998	0.2725257	0.3705694	0.03308365	0.02747268	0.03849188	0.0410295	1.127153	1.231817	1.156289	0.5127797	0.0619186	0.0745138	0.06026918	0.03292266
137.097	1	0.3694318	0.6280075	1.704718	1.323128	0.2130564	0.2361012	0.2029187	0.1415391	1.996417	1.578683	1.360048	0.8921814	0.08559107	0.07555118	0.09296303	0.0613039	0.2782044	0.2723411	0.2758474	0.3686148	0.07449247	0.06184442	0.1150286	0.0816208
137.098	1	0.1061464	0.06891212	0.07363427	0.08426173	0.9313205	1.658024	0.1941356	0.4854254	0.1130204	0.1071491	0.1108697	0.1502032	0.1949814	0.1270649	0.411263	0.4889971	0.2060877	0.2427869	0.3779077	0.3087137	1.056191	1.647613	2.619419	2.17503
137.098	1	0.08973047	0.06271942	0.06250437	0.0812719	0.1134035	0.1728075	3.171533	2.558803	0.07754604	0.06319211	0.190532	0.1096082	1.141053	0.7726846	1.053339	1.219958	0.08731662	0.08896604	0.07876372	0.06792225	0.2616397	0.4676005	0.3325937	0.4980971
137.196	1	3.211098	2.360082	0.2450427	0.3443401	0.04497425	0.04787581	0.06152317	0.05045671	0.2192505	0.1050994	0.3633746	0.3484942	0.04341825	0.04010973	0.04316292	0.0428051	1.168829	1.173634	1.00943	0.5009045	0.06918541	0.07281845	0.04253723	0.04285981
137.197	1	0.4222607	0.7006018	1.688429	1.285949	0.2318437	0.2449209	0.204456	0.135793	2.030298	1.504962	1.324649	0.8877139	0.09452721	0.05095247	0.08517619	0.05270979	0.2575769	0.2637846	0.2853787	0.3873316	0.06312289	0.08835988	0.1183292	0.09517332
137.198	1	0.1072633	0.0530255	0.06151541	0.08192011	0.9308321	1.654971	0.2134731	0.4193461	0.1012757	0.104814	0.1233051	0.1698676	0.2110437	0.1196346	0.4480965	0.5313447	0.2259609	0.2545001	0.3896808	0.3042898	1.064066	1.681749	2.655086	2.175106
137.198	1	0.09502617	0.06140116	0.1070234	0.09615574	0.1713956	0.2298018	3.126452	2.591582	0.06991031	0.08615986	0.1928471	0.1387455	1.18792	0.8534152	0.9036289	1.162743	0.05884791	0.07316506	0.06890382	0.08349118	0.2093889	0.5091164	0.3702192	0.4885764
137.296	1	3.201292	2.353928	0.2446829	0.3905291	0.0411015	0.03365623	0.06366009	0.05590717	0.2265737	0.09660752	0.3698496	0.3322985	0.04469969	0.0605088	0.06074706	0.06749708	1.120691	1.046897	0.9155578	0.5417343	0.08114134	0.07084871	0.05257992	0.04279469
137.297	1	0.4834201	0.7749607	1.692977	1.300609	0.2555575	0.2225292	0.2060151	0.1642026	2.073181	1.491097	1.302877	0.9205288	0.08017591	0.05541824	0.07024335	0.0657476	0.2507269	0.2424502	0.30396	0.4162425	0.07421306	0.08898134	0.1352676	0.08965183
137.298	1	0.07935615	0.05830834	0.05836626	0.1010578	0.9307715	1.651201	0.2478638	0.3530925	0.1152195	0.1073669	0.1136786	0.1852514	0.2085926	0.1380174	0.4404241	0.5506617	0.2018328	0.2502468	0.3972552	0.308715	1.074244	1.686685	2.694706	2.177494
137.298	1	0.09131636	0.05456352	0.07648272	0.08069918	0.1787893	0.3189014	3.14405	2.609661	0.04326866	0.0813991	0.1876195	0.1388859	1.245103	1.010065	0.7308242	1.065104	0.0974074	0.08852838	0.1034015	0.101827	0.1865047	0.4666675	0.4313551	0.4688694
137.396	1	3.202282	2.362021	0.3187185	0.4383942	0.0506598	0.02364667	0.05054538	0.06787113	0.2218434	0.09891903	0.3198798	0.3002819	0.03930396	0.05937777	0.05532604	0.05284038	1.030729	0.8607309	0.8835845	0.551636	0.07864685	0.08100402	0.03488482	0.05706048
137.397	1	0.5296944	0.8600167	1.646867	1.287794	0.2507201	0.2423996	0.1913887	0.1372018	2.119094	1.442284	1.20223	0.9066103	0.1051578	0.05550817	0.07054876	0.08907	0.2512725	0.233357	0.2881728	0.4296015	0.06997564	0.09085802	0.1461591	0.07937791
137.398	1	0.09677533	0.07205305	0.07912402	0.07279376	0.9395037	1.627456	0.3054628	0.2892055	0.1141961	0.1050433	0.1195577	0.1788218	0.183349	0.1658624	0.4530899	0.57909	0.198314	0.2479643	0.3914264	0.30566	1.099771	1.756416	2.6997	2.197348
137.398	1	0.08448381	0.05384398	0.07468461	0.1039617	0.1376497	0.401728	3.146632	2.639681	0.07650429	0.08370608	0.1766961	0.1269839	1.306327	1.166664	0.5762573	1.004438	0.05742438	0.0971714	0.06418328	0.07937398	0.1853498	0.4361107	0.4730033	0.388241
137.496	1	3.220361	2.319071	0.4363535	0.5338121	0.05981528	0.03327791	0.04638822	0.06802862	0.2467044	0.1174652	0.2643336	0.2875071	0.04152122	0.04686016	0.05233146	0.03107061	0.965184	0.64959	0.9422777	0.5441405	0.06265253	0.06957916	0.06515087	0.04581509
137.497	1	0.5740469	0.9682428	1.589998	1.267927	0.2470318	0.2359102	0.1486409	0.1391563	2.138246	1.373767	1.079425	0.8963442	0.1162396	0.07250823	0.05598737	0.114325	0.237812	0.2646237	0.2818192	0.4344926	0.06826802	0.09450024	0.1327985	0.09031323
137.498	1	0.08675924	0.07813267	0.06666697	0.0884906	0.9254729	1.621939	0.3317451	0.2533494	0.08139483	0.1190422	0.1125181	0.1800649	0.1601675	0.2128415	0.4582068	0.5899794	0.2074256	0.2600301	0.3921919	0.3135665	1.133429	1.779359	2.685121	2.214523
137.498	1	0.07621413	0.07293884	0.07807924	0.1145214	0.1077295	0.4694988	3.152947	2.672197	0.07584475	0.07008822	0.1789414	0.1717285	1.332409	1.269499	0.5086532	0.9932707	0.09131187	0.08965516	0.1019757	0.1109525	0.2259517	0.3456235	0.487679	0.3973154
137.596	1	3.200252	2.289461	0.4879695	0.5683696	0.04268599	0.03500535	0.0536852	0.06874344	0.2299978	0.160833	0.2104352	0.294578	0.03532615	0.05095989	0.04536302	0.04075926	0.8871847	0.532548	1.012832	0.5758438	0.05601906	0.04647421	0.04630209	0.03847116
137.597	1	0.5957028	1.006344	1.591337	1.258192	0.2391767	0.2275678	0.1373591	0.1453774	2.147125	1.359133	1.002352	0.9117217	0.1076428	0.1011941	0.05586782	0.1107665	0.2552447	0.2966311	0.2156574	0.4290086	0.06505506	0.08795088	0.1284747	0.09748054
137.598	1	0.05507124	0.08219102	0.05799199	0.0951492	0.9441827	1.61994	0.392379	0.2467718	0.07380601	0.1426983	0.1181571	0.1850039	0.1670524	0.2593033	0.4404352	0.571623	0.1916975	0.2588004	0.3712247	0.3132034	1.124172	1.823882	2.663704	2.220551
137.598	1	0.06503655	0.06989587	0.08487315	0.1047386	0.08647128	0.4904897	3.172278	2.629383	0.0621912	0.05707226	0.1957239	0.1562172	1.312935	1.322762	0.4757241	0.9892909	0.09248133	0.0821831	0.07570514	0.1152263	0.2814496	0.3045646	0.5189966	0.4366857
137.696	1	3.232479	2.31149	0.50106	0.5614189	0.03483027	0.04038021	0.05813187	0.05855319	0.2231173	0.1736672	0.1882064	0.2670381	0.04037644	0.0535274	0.04126669	0.04066292	0.808946	0.5684166	1.092289	0.5769274	0.04825465	0.04771754	0.04090924	0.04092956
137.697	1	0.6334524	0.9912313	1.657763	1.311876	0.2407307	0.2099841	0.1409806	0.1434625	2.168504	1.388752	0.9973406	0.9418561	0.1012358	0.09131721	0.06108824	0.09779241	0.3147489	0.355808	0.2095231	0.3756363	0.07785206	0.08038446	0.1344036	0.1025429
137.698	1	0.06523002	0.06571917	0.05609614	0.09078472	0.9896981	1.629908	0.4450847	0.3020646	0.08961144	0.1625503	0.1099221	0.1733906	0.1953006	0.2758558	0.4340656	0.5105881	0.1857278	0.2525267	0.3663121	0.3109859	1.116628	1.834353	2.608174	2.23512
137.698	1	0.09123594	0.06719718	0.07076144	0.1062316	0.1477436	0.5245151	3.128813	2.663565	0.06683882	0.0985414	0.1642818	0.1355563	1.276221	1.379967	0.5431226	0.9410558	0.08464514	0.08717968	0.07915759	0.1127004	0.303271	0.3036382	0.4642909	0.4668674
137.796	1	3.228493	2.308433	0.5408547	0.5597309	0.05315944	0.03685835	0.04934603	0.0426029	0.2370778	0.1733548	0.1908363	0.2277754	0.03675455	0.05316696	0.04366604	0.028433	0.7727001	0.6691724	1.163609	0.5362654	0.04380679	0.06451968	0.05930765	0.0306353
137.797	1	0.6606992	0.9306722	1.705175	1.318335	0.2514742	0.2060592	0.1454959	0.1442556	2.184004	1.421331	1.004813	0.9170991	0.09261192	0.1031524	0.0697562	0.07841363	0.3427948	0.3872053	0.1862639	0.3351303	0.09239268	0.07645853	0.1212436	0.07771727
137.798	1	0.06909316	0.05708444	0.05546678	0.07934218	1.006033	1.669278	0.4713827	0.3654041	0.08374179	0.1498187	0.09813395	0.1507739	0.211098	0.2330376	0.4277864	0.4855418	0.177323	0.2274606	0.3450848	0.30605	1.125253	1.790916	2.567383	2.222563
137.798	1	0.07593608	0.06741574	0.09369957	0.08357363	0.1671246	0.5646897	3.111436	2.645921	0.08369628	0.0770212	0.1922329	0.1247168	1.173676	1.383607	0.6413902	0.8744665	0.09812616	0.07010918	0.07145347	0.07526706	0.3493902	0.3441018	0.4121838	0.4798244
137.896	1	3.233623	2.322049	0.5794487	0.550872	0.05338849	0.03669827	0.04653361	0.04213577	0.2460607	0.1667627	0.2228177	0.2106876	0.03489924	0.03132853	0.04233377	0.03493336	0.7427776	0.7393017	1.182298	0.4943335	0.05781563	0.0671395	0.06643899	0.03145731
137.897	1	0.6836463	0.886955	1.705718	1.289476	0.2597501	0.2145887	0.1639935	0.1458666	2.204556	1.471297	1.050738	0.923002	0.1189856	0.1075439	0.0621403	0.08015785	0.3635294	0.4064999	0.1573569	0.3304267	0.08702155	0.09315684	0.1156076	0.08170612
137.898	1	0.0653503	0.07569448	0.0621191	0.08718721	1.017761	1.678053	0.4835076	0.4077859	0.06927523	0.1295916	0.112251	0.1292463	0.1784709	0.2398682	0.4089035	0.4786589	0.158351	0.2305025	0.336505	0.3157056	1.19352	1.818345	2.518574	2.222383
137.898	1	0.1079363	0.07918206	0.1074629	0.0868534	0.1674373	0.5423398	3.085403	2.613521	0.06249196	0.05874808	0.1697637	0.1344455	1.065208	1.312144	0.7151492	0.7928276	0.08499941	0.07803234	0.05870199	0.09327726	0.362624	0.440792	0.3251086	0.4879509
137.996	1	3.205893	2.287482	0.5868704	0.5678581	0.04092362	0.03039002	0.04726043	0.04768777	0.2482817	0.1576629	0.2501385	0.2063251	0.03608629	0.04905587	0.05255876	0.03710882	0.6978729	0.7652761	1.153705	0.4773273	0.06385132	0.06934417	0.06915912	0.03758103
137.997	1	0.6821456	0.8021093	1.693229	1.301086	0.2577774	0.2164924	0.1530284	0.136248	2.192284	1.535494	1.126738	0.8772739	0.1270208	0.1073233	0.06969162	0.06812149	0.3506954	0.4021553	0.1004958	0.326881	0.06870015	0.09359562	0.09369262	0.0856682
137.998	1	0.07729277	0.07851187	0.08179605	0.08245347	1.041327	1.684048	0.5014791	0.425922	0.1000228	0.1178926	0.1157771	0.1220442	0.1654697	0.2768479	0.3839095	0.4476731	0.1537458	0.2402886	0.335711	0.3170713	1.211942	1.8095	2.501286	2.229747
137.998	1	0.09571927	0.09379687	0.09399444	0.04781653	0.07154955	0.4910224	3.021601	2.548535	0.06752221	0.09756309	0.1977663	0.107265	1.009315	1.244646	0.8166059	0.7397077	0.1007085	0.1061973	0.05042653	0.06080009	0.3763542	0.5072119	0.2857838	0.5113084
138.096	1	3.224931	2.321939	0.6050966	0.5736205	0.04178347	0.04019306	0.05021433	0.04161845	0.2670233	0.2005888	0.2559687	0.1825818	0.04412224	0.05141102	0.07098022	0.04288102	0.7447428	0.7470363	1.145632	0.456364	0.07231036	0.06806717	0.07197495	0.0423113
138.097	1	0.6842576	0.6968754	1.720124	1.342986	0.2538462	0.2268402	0.1586986	0.1399738	2.174294	1.65384	1.233405	0.8758596	0.1145782	0.1157737	0.07599125	0.0449777	0.3622434	0.3724961	0.110727	0.366172	0.08193969	0.09667062	0.0861418	0.08879949
138.098	1	0.07860088	0.07035765	0.07077957	0.08472099	1.031637	1.673723	0.5102755	0.4092328	0.08647256	0.1141538	0.1213265	0.0935091	0.1657678	0.2514205	0.4016215	0.4200567	0.1670698	0.2392565	0.3271005	0.3131147	1.231989	1.758289	2.493937	2.220779
138.098	1	0.0958215	0.07142026	0.1206442	0.06388464	0.1021201	0.3762374	2.952758	2.560612	0.08081011	0.05042563	0.1829406	0.1293347	0.9774428	1.150117	0.9001406	0.6999649	0.0986956	0.0589379	0.08228769	0.07715417	0.3816845	0.5335301	0.2864791	0.4909948
138.196	1	3.195435	2.343501	0.616191	0.6202837	0.05012455	0.05187635	0.0405615	0.03940046	0.2832101	0.2682776	0.204985	0.1529464	0.03271404	0.04222999	0.05186652	0.05070386	0.821897	0.6918768	1.03302	0.4665188	0.06755628	0.0587964	0.07481873	0.03772301
138.197	1	0.6755237	0.6126077	1.756232	1.371914	0.2531981	0.2375885	0.2045318	0.1633114	2.145192	1.7137	1.334262	0.8673026	0.1146492	0.09436825	0.07237808	0.04817654	0.3739011	0.3338557	0.1654882	0.4120032	0.06910958	0.07395405	0.09668333	0.08923088
138.198	1	0.04782725	0.07497187	0.07894993	0.08723294	1.034477	1.659317	0.5247041	0.4272476	0.08756383	0.1226176	0.1184666	0.08322898	0.1806773	0.2431381	0.4284076	0.3946105	0.1607202	0.2264324	0.3264702	0.321553	1.24192	1.698537	2.500265	2.215987
138.198	1	0.09047191	0.1059954	0.09652315	0.08474936	0.20469	0.2318072	2.891351	2.595331	0.06459282	0.05562243	0.1896423	0.1284775	1.068276	1.183566	0.9957852	0.6749224	0.09221635	0.0802877	0.07040487	0.0538862	0.3860499	0.5207577	0.3130311	0.3913441
138.296	1	3.200905	2.339153	0.6354547	0.6468463	0.05800848	0.04612334	0.03735854	0.04288391	0.3509499	0.2737204	0.1912511	0.1273091	0.02777187	0.02938801	0.05289684	0.04995911	0.9174809	0.6496325	0.8932656	0.51634	0.05868752	0.05845321	0.07051787	0.03378649
138.297	1	0.6502995	0.5639604	1.786766	1.399051	0.2467604	0.2490926	0.2277891	0.1765913	2.138587	1.756811	1.412498	0.8738419	0.1153091	0.09601513	0.07128593	0.07069261	0.385969	0.3091246	0.217488	0.4526085	0.07715893	0.07857396	0.1047256	0.09718196
138.298	1	0.05286946	0.0628298	0.06033253	0.08044556	1.030288	1.659994	0.5582438	0.4220601	0.09808578	0.1067686	0.1074514	0.08542079	0.1848357	0.2129302	0.4272271	0.3706228	0.1480551	0.2190031	0.3343969	0.3124699	1.247305	1.652254	2.502975	2.223986
138.298	1	0.06341507	0.06685299	0.08805853	0.0781393	0.2553383	0.1029442	2.864312	2.641106	0.08818503	0.05569333	0.1819188	0.1069071	1.17157	1.255854	1.093296	0.6659838	0.0743044	0.08382348	0.09933912	0.0689437	0.3755974	0.5041166	0.3237458	0.3403911
138.396	1	3.216117	2.328012	0.6774993	0.6335694	0.05971355	0.05068579	0.04285407	0.05019164	0.4076106	0.2706018	0.1654505	0.08469984	0.02954351	0.03530963	0.04466481	0.03419032	1.03292	0.6154919	0.7554066	0.5564373	0.06842237	0.05658489	0.05593502	0.03620328
138.397	1	0.6070433	0.4893633	1.808706	1.416828	0.2426265	0.2622892	0.2293515	0.2043266	2.134698	1.828559	1.514424	0.9176947	0.1033854	0.09001863	0.08409403	0.07998946	0.3861822	0.2980521	0.2330207	0.4544047	0.06485563	0.07761469	0.1124935	0.0842194
138.398	1	0.05490411	0.04846263	0.08187267	0.07614682	1.032489	1.658939	0.583107	0.4018625	0.08581705	0.1032812	0.09564073	0.06712067	0.1817079	0.2012267	0.4249923	0.3678112	0.1550839	0.2100371	0.3293239	0.3208662	1.237475	1.627917	2.478445	2.21548
138.398	1	0.049679	0.08016909	0.08149966	0.08977894	0.2589958	0.1638657	2.875041	2.69767	0.06160844	0.05674274	0.169331	0.1001337	1.307481	1.374829	1.1622	0.6564124	0.07831651	0.07352731	0.07900137	0.08744704	0.3415366	0.4689995	0.2848847	0.3044585
138.496	1	3.257354	2.361473	0.7166344	0.6001338	0.06480242	0.05894298	0.04302213	0.03525641	0.466689	0.2830719	0.1261046	0.06732346	0.03307917	0.05539673	0.0415617	0.03844352	1.141648	0.6196072	0.6296161	0.6022268	0.07807302	0.04629667	0.05302718	0.05606962
138.497	1	0.5836718	0.3750801	1.830367	1.424295	0.2388113	0.248704	0.2168345	0.1974303	2.136352	1.835757	1.569405	0.9543975	0.09682191	0.08244649	0.09149115	0.07748204	0.4009738	0.3101923	0.2548341	0.4270684	0.07738659	0.07119761	0.1128977	0.07699212
138.498	1	0.05172987	0.0548783	0.06433552	0.05353634	1.036402	1.654806	0.5782924	0.3763363	0.09187273	0.1152831	0.07746776	0.06100626	0.1829186	0.2245853	0.3836585	0.3688366	0.153524	0.212122	0.3258937	0.3330654	1.237059	1.615409	2.451089	2.212904
138.498	1	0.06397198	0.0445597	0.07441677	0.1112244	0.2421007	0.230233	2.953184	2.752044	0.0716769	0.0568676	0.1891509	0.1454009	1.366606	1.459822	1.230177	0.7133734	0.06640413	0.08946959	0.09915235	0.08436456	0.2909366	0.4175389	0.3290487	0.3056705
138.596	1	3.315282	2.376534	0.7287164	0.5358209	0.07399935	0.06802204	0.02945379	0.03414227	0.5208041	0.2951483	0.05712458	0.07910755	0.0220939	0.04911151	0.04255994	0.04119816	1.193199	0.6384275	0.5696838	0.624604	0.07179329	0.05559213	0.04679539	0.05180845
138.597	1	0.5797911	0.2763077	1.85192	1.416144	0.23895	0.2531725	0.211045	0.1820207	2.138941	1.826237	1.612298	0.9628062	0.09403392	0.0775902	0.08319183	0.06130227	0.3852854	0.3278775	0.2573269	0.3906128	0.06609129	0.09003201	0.1362701	0.0565433
138.598	1	0.05615545	0.04534004	0.06143199	0.06775604	1.042418	1.655479	0.5941685	0.3736338	0.1008273	0.1084917	0.06982047	0.06464717	0.1976961	0.2190006	0.3863663	0.397435	0.1555371	0.2136381	0.3407117	0.3279767	1.214346	1.595344	2.455496	2.198224
138.598	1	0.06792278	0.105313	0.09277965	0.1043725	0.2260833	0.2994231	3.021332	2.755494	0.05662763	0.08373736	0.1578341	0.1644867	1.37239	1.519822	1.29877	0.7811518	0.04932236	0.09093912	0.09830656	0.1003606	0.2754792	0.3682757	0.3625171	0.3206792
138.696	1	3.334393	2.368416	0.7385729	0.4560615	0.08183285	0.06052547	0.03634421	0.02310058	0.5858559	0.2804943	0.0995209	0.09745417	0.02864479	0.04187787	0.0559054	0.03180111	1.232909	0.6765803	0.609048	0.5953665	0.07310427	0.06016608	0.04672738	0.04322776
138.697	1	0.582005	0.1949692	1.872659	1.429685	0.244399	0.2288682	0.2192208	0.1720064	2.144067	1.795836	1.619025	0.9598722	0.09703472	0.09598804	0.07172707	0.05018327	0.349005	0.352477	0.2252634	0.3817531	0.06678271	0.1141997	0.1210381	0.04496437
138.698	1	0.03995255	0.03642557	0.05414569	0.07436154	1.009289	1.681968	0.5828995	0.3532598	0.08701823	0.09958297	0.03882725	0.06300497	0.2314673	0.2004412	0.4152891	0.38258	0.1642886	0.2099782	0.3491773	0.3110765	1.192653	1.595462	2.452544	2.193042
138.698	1	0.0804145	0.05751828	0.102062	0.1107806	0.2105465	0.3540679	3.081526	2.730525	0.06626693	0.07492338	0.1630803	0.1689913	1.368405	1.519346	1.343909	0.9309669	0.05491696	0.06618941	0.1297168	0.1142612	0.2678715	0.3792716	0.4174032	0.3337749
138.796	1	3.327651	2.28658	0.7128748	0.3890793	0.07427093	0.05456135	0.05705261	0.03383893	0.6151769	0.2450927	0.1615529	0.09485374	0.05432288	0.04053806	0.04321361	0.04979586	1.266539	0.7428835	0.6993001	0.5696137	0.07075606	0.04935102	0.04688936	0.04525786
138.797	1	0.5865346	0.1835755	1.896818	1.43512	0.2451059	0.2254659	0.1949211	0.1940193	2.177426	1.718052	1.595409	0.9869752	0.1032246	0.07875373	0.0547446	0.04799501	0.3254723	0.3371178	0.2053504	0.4131204	0.04611175	0.1084504	0.1124035	0.06308246
138.798	1	0.05276429	0.04767479	0.07142402	0.09480481	0.9959278	1.684702	0.5723671	0.3714464	0.08424871	0.1036582	0.0486057	0.06312469	0.2478169	0.1936426	0.4458458	0.3738717	0.1639714	0.2181111	0.340491	0.3197113	1.190802	1.613718	2.4596	2.206022
138.798	1	0.09207075	0.06305459	0.09131412	0.08957071	0.1969648	0.3655297	3.126662	2.688593	0.07059222	0.07358123	0.1839431	0.1455186	1.242596	1.469558	1.362529	1.016171	0.05204002	0.1142389	0.1048143	0.1176717	0.3095108	0.3768816	0.4816747	0.3735616
138.896	1	3.331981	2.241904	0.6401332	0.3752778	0.07032259	0.05606407	0.03549793	0.0480325	0.572913	0.2166617	0.206774	0.1130069	0.04247367	0.02836283	0.037983	0.04760415	1.222274	0.8294001	0.8199201	0.5250783	0.06866455	0.04831965	0.05577198	0.05076202
138.897	1	0.5984243	0.2571048	1.891864	1.469219	0.2560495	0.2129165	0.196644	0.1903086	2.233896	1.645303	1.580923	1.01486	0.1098315	0.05681831	0.06056869	0.07382761	0.3382135	0.3131336	0.1955122	0.4468732	0.05566657	0.0994292	0.08891697	0.07296784
138.898	1	0.07258341	0.0602687	0.07658395	0.07951221	0.9769329	1.659777	0.5485286	0.3683738	0.08365316	0.09687274	0.06759183	0.0472031	0.2417441	0.1866758	0.4539031	0.3698992	0.1645202	0.2295452	0.3358115	0.3107667	1.198766	1.640785	2.42831	2.184445
138.898	1	0.07734913	0.08425178	0.07996928	0.1127378	0.1639557	0.3915249	3.116411	2.644168	0.0828821	0.05625325	0.1714642	0.1394353	1.158325	1.357791	1.33724	1.114869	0.07633867	0.09275022	0.1103538	0.1286254	0.3543612	0.3882067	0.5241961	0.3412606
138.996	1	3.307401	2.200089	0.5832019	0.3660486	0.06960254	0.03752856	0.03937939	0.04009733	0.5169791	0.1726911	0.2570474	0.158273	0.02569441	0.02719992	0.04097698	0.04150886	1.129505	0.9263028	0.9571051	0.4800492	0.07251435	0.05434635	0.06826279	0.04836026
138.997	1	0.572834	0.3435625	1.857473	1.479076	0.2492092	0.2045473	0.1845658	0.1638561	2.253754	1.528341	1.521308	0.9954005	0.08755825	0.05573793	0.07034187	0.05763111	0.360714	0.2978478	0.2233296	0.4913429	0.08535759	0.08074414	0.09999445	0.07800638
138.998	1	0.07328009	0.04295152	0.08383105	0.09297222	0.9433629	1.625447	0.5197557	0.3524927	0.08702115	0.09456423	0.07845506	0.03672567	0.2715736	0.1887682	0.4669417	0.3424168	0.1744618	0.2381488	0.3293109	0.3146652	1.219225	1.695133	2.390752	2.18382
138.998	1	0.1022917	0.09158965	0.1173374	0.08038913	0.117161	0.3736408	3.127633	2.569579	0.06729724	0.07953356	0.1901579	0.1188667	1.06365	1.207743	1.357465	1.209471	0.07168518	0.1378447	0.09928664	0.1227582	0.4049527	0.4329804	0.4952489	0.3635677
139.096	1	3.227379	2.086755	0.562404	0.3033047	0.07942806	0.04503633	0.05601217	0.05184292	0.4642997	0.1422053	0.3133096	0.1831237	0.0268859	0.03783244	0.03748197	0.04373692	1.023178	1.004978	1.076485	0.5084566	0.07733673	0.06941677	0.064021	0.05203941
139.097	1	0.5378916	0.4045548	1.812666	1.511775	0.2504051	0.1977427	0.1921299	0.1678166	2.299974	1.464299	1.466389	0.9941212	0.09538158	0.0555517	0.0691049	0.05505194	0.3880441	0.3197465	0.2635943	0.5036187	0.07464504	0.08314436	0.0938679	0.09170712
139.098	1	0.07716426	0.04182192	0.08245936	0.1048579	0.9062768	1.605838	0.5274886	0.3631199	0.07119312	0.1178016	0.07296027	0.04186598	0.2835523	0.1982203	0.4687665	0.3403204	0.1884307	0.2276261	0.3205804	0.3421063	1.263704	1.722317	2.397853	2.22886
139.098	1	0.11039	0.07194142	0.05368757	0.1126301	0.09786958	0.3667434	3.051941	2.545163	0.1068951	0.08094638	0.2130965	0.152626	0.980768	0.9708541	1.304159	1.240725	0.1077513	0.08869723	0.08936222	0.09153415	0.4419356	0.4432478	0.5170301	0.4063257
139.196	1	3.089764	1.966832	0.5231315	0.2348562	0.06199012	0.05083956	0.06261295	0.03625487	0.4119522	0.08338545	0.3570394	0.2085706	0.03587304	0.04435154	0.04809731	0.05408511	0.9258279	1.049264	1.162062	0.546471	0.07005116	0.07075398	0.06996198	0.05026428
139.197	1	0.5017643	0.4712183	1.760064	1.558019	0.26084	0.1974751	0.1629548	0.148359	2.33852	1.394841	1.350657	0.945588	0.09137169	0.06688685	0.0948815	0.04631503	0.3809925	0.3666655	0.3415672	0.4510974	0.06698639	0.08797062	0.1133236	0.09916149
139.198	1	0.07410631	0.04864665	0.09050728	0.09060164	0.8911245	1.591657	0.5334318	0.3770043	0.07169847	0.1210651	0.09722538	0.06949504	0.2764605	0.2066498	0.4592153	0.3457559	0.173246	0.2525233	0.3329161	0.3404836	1.285155	1.809524	2.394869	2.247543
139.198	1	0.1056349	0.0568277	0.08293541	0.1023937	0.1641464	0.3287056	2.989301	2.558777	0.07682477	0.08101625	0.1701475	0.1375744	1.000754	0.8148601	1.217976	1.283594	0.07495114	0.08383332	0.06755096	0.08226777	0.4217736	0.5125812	0.4062795	0.4223288
139.296	1	3.09221	1.978733	0.4867234	0.1854725	0.05303121	0.04209933	0.05135631	0.02999576	0.3399018	0.06661428	0.3055011	0.224377	0.0297703	0.03688314	0.0548316	0.06009294	0.7844152	1.060709	1.227656	0.6272535	0.06125583	0.06224898	0.06455126	0.0363661
139.297	1	0.4946142	0.5086388	1.766278	1.640525	0.2614188	0.2033042	0.1510688	0.1527238	2.360188	1.413187	1.191843	0.8958572	0.09518441	0.08277012	0.1044664	0.06226372	0.3840794	0.4059777	0.3973618	0.3869126	0.05933159	0.07228348	0.103331	0.09117742
139.298	1	0.07318459	0.06434514	0.09066607	0.08032395	0.8991715	1.585201	0.5402008	0.3635956	0.07523187	0.1277099	0.08324926	0.09270699	0.2800158	0.2364415	0.4346569	0.3496742	0.1750022	0.2629248	0.3396341	0.3231309	1.293897	1.815524	2.389376	2.241871
139.299	1	0.07423453	0.100441	0.07641194	0.09857937	0.2330356	0.3177313	2.9894	2.580529	0.08898798	0.05086543	0.1872308	0.1165727	1.077323	0.7473768	1.136798	1.283741	0.1035679	0.08913994	0.1042341	0.05772898	0.3908235	0.5305684	0.4217542	0.4658089
139.396	1	3.105613	1.932524	0.5217275	0.1811048	0.04363886	0.04598309	0.041708	0.04451735	0.2893398	0.1156989	0.2414646	0.2213075	0.0325697	0.0370258	0.04264528	0.04856477	0.6695192	1.02739	1.232314	0.6890001	0.06171351	0.07032744	0.07318493	0.03259897
139.397	1	0.5261159	0.5199677	1.784825	1.685286	0.2541415	0.2005199	0.1358895	0.1398554	2.315322	1.431917	1.020549	0.7951338	0.07680979	0.08335161	0.07365848	0.07354772	0.414602	0.4346641	0.4071194	0.3608901	0.0698588	0.06491355	0.1182308	0.07773674
139.398	1	0.06650569	0.07024549	0.09292208	0.07694595	0.9102813	1.594327	0.5740689	0.3344677	0.09134292	0.1215401	0.09019694	0.1041862	0.2586442	0.2791321	0.4109597	0.4078275	0.1712195	0.2675248	0.3338109	0.3368187	1.269779	1.827726	2.409062	2.248846
139.398	1	0.08186345	0.0684171	0.06135357	0.07637736	0.2370819	0.2478754	3.007655	2.623581	0.08333254	0.08616317	0.1823365	0.1405935	1.132943	0.7724268	1.004888	1.233889	0.08004733	0.09287132	0.1086409	0.08703072	0.3369321	0.5525608	0.4881201	0.534862
139.496	1	3.101359	1.913916	0.5513202	0.1860209	0.0401088	0.03820659	0.03906429	0.04154834	0.2682581	0.1620994	0.1916598	0.2212109	0.03593058	0.0494419	0.04665648	0.04472255	0.5825777	0.9862793	1.205878	0.723407	0.04454918	0.06316337	0.06109381	0.03322995
139.497	1	0.5598388	0.5088056	1.795401	1.704451	0.2453399	0.1943418	0.1268059	0.1255401	2.232179	1.463455	0.9331586	0.6980228	0.08507792	0.09524009	0.06169107	0.08367071	0.4167664	0.4619211	0.3613592	0.3322496	0.0506168	0.08090472	0.1152214	0.07208176
139.498	1	0.07360685	0.07476611	0.08914286	0.06988134	0.9490364	1.61312	0.6043016	0.2968818	0.08540797	0.1346408	0.07971276	0.1251202	0.2434498	0.2946849	0.3839027	0.446797	0.1822963	0.2574859	0.3555734	0.3274806	1.236519	1.795197	2.408221	2.224962
139.498	1	0.08497089	0.05453032	0.08058996	0.09647167	0.2067678	0.1912812	2.985182	2.645508	0.04694545	0.0704249	0.1848175	0.1402734	1.210207	0.8758443	0.8648975	1.198233	0.08055195	0.09597638	0.1037653	0.1146836	0.3090119	0.5818545	0.5616698	0.5255607
139.596	1	3.145247	1.937505	0.5782059	0.1611392	0.04605476	0.0385326	0.03651031	0.04095604	0.2767448	0.2158876	0.1575085	0.2086601	0.03808556	0.04699203	0.04373266	0.04827694	0.5313071	0.9329448	1.203675	0.8183788	0.03702293	0.07020843	0.03935155	0.03861546
139.597	1	0.6029831	0.5136183	1.797835	1.758356	0.2399642	0.2144225	0.1330047	0.1127768	2.145178	1.529313	0.9692355	0.641273	0.07947456	0.09554495	0.07872213	0.06457426	0.4386585	0.4516215	0.3025847	0.3181618	0.06694802	0.08283069	0.1035606	0.04844097
139.598	1	0.09039416	0.08139764	0.06581454	0.07399695	0.986571	1.608721	0.6217458	0.2552503	0.07929407	0.146249	0.09255906	0.1347713	0.2327374	0.3008613	0.3984446	0.4546356	0.1814037	0.2501657	0.3575577	0.3336618	1.203845	1.738519	2.439504	2.207296
139.598	1	0.08309006	0.05557584	0.08929468	0.08847585	0.1428536	0.2073202	2.957199	2.648782	0.05341062	0.08127556	0.1808458	0.1688742	1.300964	1.050815	0.6991045	1.143402	0.08737407	0.1106371	0.1189745	0.1224924	0.2602245	0.5773388	0.6371979	0.4922541
139.696	1	3.216905	2.018774	0.5541381	0.1429221	0.05371895	0.04859352	0.04633193	0.0437037	0.2752478	0.2646774	0.1056847	0.212534	0.04030222	0.05295883	0.04089736	0.05011575	0.5172399	0.8161577	1.19506	0.903293	0.03732117	0.05392854	0.05525174	0.02792538
139.697	1	0.6226898	0.5056466	1.819746	1.829907	0.232739	0.2270014	0.1528255	0.1100072	2.128943	1.634341	1.062588	0.5824866	0.09771274	0.113557	0.069563	0.0636413	0.4519347	0.423611	0.2776193	0.3311248	0.07764827	0.06406211	0.1062621	0.05201285
139.698	1	0.08646533	0.09135805	0.07691831	0.05819356	1.002521	1.623699	0.6161519	0.2449947	0.07655899	0.1303438	0.07260866	0.1335189	0.2071455	0.295651	0.3883843	0.4799399	0.1645812	0.2436253	0.3442508	0.3239166	1.160741	1.720342	2.449555	2.191198
139.698	1	0.0956844	0.07418829	0.07212836	0.1108593	0.1233917	0.3072621	2.948658	2.716338	0.05693111	0.07226686	0.1504701	0.1244152	1.351843	1.216895	0.5832262	1.038758	0.06020545	0.1186339	0.1120985	0.1185374	0.2195136	0.5230308	0.6299237	0.4057858
139.796	1	3.282088	2.032212	0.535122	0.1383685	0.05969221	0.05066683	0.04957807	0.0405467	0.2313192	0.3138211	0.1123141	0.2086294	0.03823695	0.04756529	0.05017494	0.04531521	0.5212729	0.6362094	1.126658	0.9573911	0.03881188	0.04232417	0.04395503	0.03140706
139.797	1	0.6377546	0.4668049	1.823909	1.846198	0.2325418	0.2363104	0.1573794	0.08659218	2.101732	1.720866	1.163914	0.5358539	0.1171389	0.1041639	0.08945194	0.06069033	0.4542942	0.4171754	0.2408652	0.336515	0.06974314	0.0659712	0.1140717	0.04323018
139.798	1	0.06759674	0.06903336	0.07538204	0.04704384	1.014588	1.621613	0.5981055	0.2661994	0.08235073	0.1224622	0.08730424	0.1387883	0.2175356	0.2708336	0.3701217	0.4906467	0.175293	0.235622	0.330083	0.3197742	1.127384	1.718025	2.438949	2.186622
139.798	1	0.07085234	0.05978846	0.08908083	0.09492759	0.1476856	0.4174024	2.984396	2.757705	0.07327214	0.08357002	0.1815109	0.1915081	1.385008	1.311875	0.5718752	1.016906	0.07864318	0.09709984	0.129053	0.1013914	0.2283683	0.4095181	0.6158664	0.3740363
139.896	1	3.299588	2.02493	0.5085222	0.1209826	0.04398068	0.05865139	0.06945594	0.03877953	0.1798065	0.3323191	0.158769	0.1910393	0.03725995	0.04258095	0.04087662	0.02665905	0.5550323	0.4488941	1.02506	0.9775247	0.03645451	0.04970944	0.04436463	0.03827573
139.897	1	0.6397289	0.4407461	1.824324	1.803813	0.2273082	0.2376132	0.1615094	0.0919244	2.06343	1.777922	1.221951	0.499133	0.1279753	0.09906863	0.06707595	0.05647682	0.4308151	0.4059445	0.1841811	0.3202937	0.07576371	0.04235022	0.07806829	0.03169983
139.898	1	0.07515796	0.05135177	0.07238952	0.04281326	1.03042	1.619205	0.5772738	0.3407028	0.07910142	0.1207149	0.1092935	0.1456352	0.1872168	0.2355356	0.3658942	0.4754117	0.1623586	0.2360559	0.3328833	0.3159524	1.117644	1.735229	2.439526	2.189409
139.898	1	0.06433642	0.08588484	0.05671607	0.126172	0.1759261	0.463462	3.035922	2.752525	0.06266109	0.0587539	0.1820756	0.1494254	1.350644	1.380189	0.5992284	0.9526912	0.05963279	0.09368572	0.08805242	0.1147645	0.2557096	0.3284187	0.5591889	0.4101614
139.996	1	3.288776	2.033041	0.454755	0.1286649	0.04316416	0.05967476	0.04866611	0.05276721	0.1625734	0.3364221	0.1786008	0.2009684	0.04253123	0.03532612	0.04108443	0.02163729	0.6345377	0.2018555	0.9796868	1.012373	0.04163125	0.05775714	0.0553852	0.03505513
139.997	1	0.6461357	0.4306524	1.849143	1.737856	0.2206459	0.2531518	0.1654723	0.1098155	2.018189	1.819374	1.245286	0.5043509	0.1158815	0.1038489	0.07726663	0.085999	0.3827534	0.4220915	0.172702	0.3406417	0.06169534	0.0631411	0.08809671	0.04541381
139.998	1	0.07450475	0.05686956	0.08464177	0.05425657	1.028806	1.635993	0.5453559	0.4245815	0.0645268	0.1113575	0.08646198	0.15861	0.1844795	0.2087384	0.3397618	0.4707666	0.1601478	0.2307711	0.3373629	0.3148807	1.105884	1.763379	2.441358	2.194636
139.998	1	0.07288264	0.06737535	0.06968637	0.1021008	0.1547906	0.5246427	3.089412	2.693255	0.06713581	0.08411737	0.1932057	0.1522623	1.283553	1.394302	0.6550615	0.9215586	0.06726897	0.08584714	0.1031227	0.08075223	0.2781509	0.3148513	0.5316895	0.415165
140.096	1	3.268153	2.055067	0.3649804	0.1463189	0.04709933	0.06157395	0.0481299	0.0583417	0.1562462	0.3456045	0.1983844	0.1894262	0.04631464	0.03809127	0.028538	0.03322661	0.7537327	0.2340029	1.041532	1.046537	0.05722199	0.04957376	0.05468126	0.03820923
140.097	1	0.6853355	0.4473243	1.888785	1.714102	0.2275992	0.2660551	0.1816721	0.107646	2.046322	1.856731	1.259193	0.5340689	0.1183643	0.1047294	0.06735394	0.07232708	0.3181512	0.4636765	0.1986897	0.3348817	0.04812137	0.07336241	0.09076943	0.05198048
140.098	1	0.06347638	0.0619984	0.06333142	0.04098124	1.038408	1.647555	0.5246236	0.5031191	0.08316587	0.1009846	0.08534291	0.1489483	0.1871794	0.2048731	0.3423503	0.4599578	0.1680444	0.2413031	0.3358376	0.3049324	1.085328	1.771649	2.421974	2.160369
140.098	1	0.07467221	0.09941013	0.09424165	0.09349421	0.1263296	0.5141901	3.107495	2.680548	0.07901183	0.08519339	0.1890765	0.122179	1.188115	1.399705	0.7067897	0.8325294	0.07576407	0.05048553	0.0671757	0.09568249	0.3042664	0.3205107	0.4399206	0.4513984
140.196	1	3.234498	2.055348	0.2987803	0.1216346	0.05142919	0.06379004	0.04015768	0.05634951	0.1462458	0.3790296	0.2080633	0.1714616	0.02896916	0.04860938	0.0342635	0.04846549	0.8410861	0.5338982	1.136988	1.039546	0.06131691	0.04094182	0.05908915	0.03423846
140.197	1	0.7191447	0.5332644	1.915848	1.65605	0.2404835	0.2733918	0.1878047	0.1131138	2.123027	1.878042	1.253666	0.5577085	0.1130587	0.1167598	0.05212156	0.07149391	0.35173	0.4998417	0.2511803	0.3360026	0.04068412	0.0911027	0.1205411	0.05621797
140.198	1	0.06171162	0.04842895	0.06070738	0.05928218	1.033605	1.662737	0.4984437	0.5246107	0.09064019	0.1087459	0.06651178	0.1276144	0.2059867	0.2015103	0.3461519	0.4306613	0.1668223	0.2397585	0.3411812	0.3028127	1.056307	1.742804	2.439096	2.175214
140.198	1	0.1065804	0.123939	0.0973978	0.08145515	0.1660496	0.51878	3.088564	2.659507	0.06846174	0.04781666	0.1919477	0.1228005	1.09606	1.338184	0.7923249	0.7762646	0.06114028	0.07067147	0.08431362	0.07439607	0.3626586	0.376184	0.4003352	0.4733814
140.295	1	3.143488	2.039845	0.3169796	0.1437581	0.03695745	0.05513437	0.06269286	0.03940867	0.1134037	0.3927104	0.2027756	0.1552999	0.0414169	0.04293943	0.02789146	0.04778098	0.91416	0.7963502	1.198996	1.001082	0.0529195	0.0444874	0.05883891	0.03988337
140.296	1	0.7134677	0.5963687	1.876846	1.593682	0.2610101	0.2781567	0.1793542	0.0940511	2.161399	1.832502	1.212604	0.544453	0.1095788	0.1053986	0.07128425	0.06710389	0.3966377	0.5323673	0.3082467	0.3336265	0.06211206	0.09688165	0.1278944	0.06181437
140.297	1	0.06539073	0.0457098	0.05680555	0.07847261	1.020121	1.6541	0.502029	0.5240587	0.06697765	0.1037331	0.07094817	0.1129316	0.1869604	0.1931493	0.3444827	0.4213482	0.1583346	0.226174	0.3520386	0.2983406	1.030014	1.713922	2.450604	2.19003
140.297	1	0.08334233	0.08401512	0.1153996	0.06197963	0.2460538	0.4818132	3.057155	2.618763	0.1038915	0.07190644	0.2033099	0.1258405	0.9904608	1.272796	0.8534008	0.7184945	0.09275222	0.06883855	0.07464581	0.07074163	0.3690003	0.4134129	0.368453	0.5420851
140.396	1	3.048068	1.980876	0.3447676	0.2321677	0.03564759	0.05504997	0.04766694	0.03458615	0.1263037	0.3317882	0.2462003	0.1715209	0.03370833	0.04019277	0.02716905	0.03594779	0.9291159	0.8874285	1.186287	0.9156134	0.06141072	0.04378346	0.04830788	0.04094244
140.397	1	0.7057922	0.6280961	1.861694	1.570137	0.2699359	0.2488726	0.168069	0.1082608	2.194241	1.794427	1.190127	0.5492148	0.1071304	0.1040606	0.08724523	0.0861155	0.4188639	0.5320268	0.3462582	0.3335179	0.05161649	0.09111122	0.1316603	0.05967916
140.398	1	0.05076607	0.06088769	0.05459671	0.07623758	1.029988	1.674077	0.4930936	0.5071734	0.0708966	0.1070195	0.06509706	0.1156413	0.1764059	0.1732158	0.3544259	0.4184669	0.1404584	0.2229839	0.3344611	0.3080751	0.9811994	1.639722	2.455911	2.212836
140.398	1	0.09543367	0.08184918	0.1207447	0.07745231	0.3391309	0.4370986	2.969479	2.542342	0.08643447	0.06183132	0.1857994	0.1368825	0.9735147	1.17456	0.9384909	0.6928969	0.06828067	0.07076322	0.06251358	0.06978858	0.3682636	0.4201967	0.3450444	0.5110766
140.496	1	3.003402	2.033712	0.3369108	0.2463668	0.03594924	0.06006532	0.04384451	0.03685927	0.141733	0.2966947	0.2144055	0.1848214	0.04461741	0.03108821	0.028175	0.03680218	0.9047256	0.9406192	1.234596	0.9232947	0.05445106	0.04850544	0.04992409	0.04097194
140.497	1	0.6854594	0.6415481	1.866135	1.549021	0.2664036	0.26524	0.1555777	0.1102508	2.253962	1.785309	1.156932	0.5522947	0.08308843	0.1026249	0.09285198	0.0637014	0.4296137	0.4943886	0.3213651	0.3198513	0.04434303	0.08729009	0.1223378	0.0529151
140.498	1	0.04900268	0.05910072	0.06757879	0.06476815	1.043008	1.647103	0.4822966	0.4387446	0.06759703	0.110272	0.06766765	0.1263031	0.1703152	0.1653759	0.367376	0.4458669	0.1252891	0.228876	0.341186	0.3080538	0.9813947	1.618603	2.468858	2.207391
140.498	1	0.09177936	0.09281077	0.1051024	0.06541909	0.3725933	0.3303685	2.922386	2.576768	0.08705876	0.07098035	0.1886428	0.1320895	1.038677	1.164171	1.00056	0.6383693	0.0792929	0.0616185	0.08465414	0.09583808	0.362418	0.4378974	0.3340199	0.4691485
140.596	1	3.030574	2.114652	0.3397212	0.2343186	0.03955313	0.04967839	0.03729478	0.04648143	0.134328	0.2355122	0.1617759	0.1870157	0.03803573	0.03386332	0.03431611	0.03891465	0.8938387	0.9888056	1.287535	0.912953	0.05888787	0.05041673	0.0646872	0.04436281
140.597	1	0.6452213	0.6662245	1.86274	1.585395	0.2701968	0.2422287	0.1486729	0.1121831	2.319197	1.760868	1.101035	0.5495206	0.07571612	0.09167049	0.0875064	0.0612629	0.4272118	0.4464467	0.3236314	0.2913749	0.06482301	0.08698162	0.118784	0.05462806
140.598	1	0.03742637	0.0644823	0.05823354	0.06749237	1.042447	1.631957	0.4673921	0.3621426	0.07372038	0.1119521	0.07677439	0.1276508	0.1717583	0.1734503	0.3607555	0.4607842	0.1326334	0.2300897	0.3350016	0.2853549	0.9846164	1.637728	2.448399	2.178253
140.598	1	0.08377339	0.05113949	0.09358478	0.09476593	0.3059579	0.1954568	2.938667	2.702737	0.08364634	0.08020931	0.1896209	0.1114071	1.166243	1.204463	1.084658	0.5845082	0.08404173	0.09423004	0.09940371	0.07131739	0.3790009	0.4491006	0.2831056	0.3361587
140.696	1	2.993588	2.143132	0.3999025	0.2174521	0.0429527	0.04315784	0.03325855	0.04437804	0.123266	0.1796909	0.1385262	0.1676214	0.03078835	0.04453863	0.03872527	0.02986358	0.896717	0.9818527	1.275966	0.8688295	0.05974288	0.06182528	0.05772197	0.02969093
140.697	1	0.5615225	0.6850859	1.799468	1.573772	0.2657391	0.2426373	0.1515298	0.1140496	2.373201	1.693738	0.9988891	0.5273141	0.07659901	0.09399594	0.08069755	0.06314437	0.427858	0.3755596	0.2852558	0.2634619	0.07565923	0.08196285	0.1347593	0.0585471
140.698	1	0.05062574	0.0490053	0.07108251	0.06614737	1.05229	1.631788	0.4189775	0.2620917	0.08514064	0.1136023	0.06469495	0.1206259	0.1891443	0.2013666	0.3680339	0.4793897	0.1423863	0.2116245	0.3334531	0.2970682	0.9939253	1.641261	2.43492	2.153293
140.698	1	0.06290728	0.08784726	0.08571073	0.09285085	0.2356482	0.09464728	2.959322	2.78192	0.06411463	0.04412756	0.187243	0.1247117	1.272928	1.298807	1.15902	0.5986702	0.07298734	0.05794132	0.08089748	0.09888069	0.355652	0.4501296	0.2576316	0.3053675
140.796	1	2.957933	2.137049	0.4224213	0.2216224	0.03873471	0.03739832	0.04323407	0.02927792	0.1289906	0.1161968	0.1575308	0.141675	0.04292978	0.03521056	0.03912887	0.03505691	0.9247809	0.9405132	1.250078	0.8659904	0.06599245	0.06119159	0.0521198	0.03931053
140.797	1	0.477154	0.6926314	1.728479	1.545103	0.2633783	0.2236209	0.140636	0.1253315	2.378694	1.60443	0.8986479	0.5207682	0.09157454	0.08465062	0.09623702	0.05200286	0.4210394	0.3078411	0.2728836	0.2690388	0.08514903	0.09036033	0.1080923	0.05419439
140.798	1	0.04834171	0.05499186	0.07686121	0.07703078	1.061232	1.642835	0.3787067	0.2031482	0.06808295	0.1325111	0.05048249	0.129431	0.1983508	0.2015102	0.3761142	0.4767573	0.1409215	0.2145984	0.3208852	0.2926266	1.000225	1.668229	2.41602	2.137431
140.798	1	0.06692716	0.0811967	0.08105151	0.08683891	0.1888005	0.1851727	2.997381	2.851766	0.07218641	0.06471093	0.1744654	0.1653473	1.33347	1.367622	1.181781	0.6699297	0.08072714	0.09811417	0.09937565	0.09211264	0.3246092	0.4107999	0.2840801	0.3123388
140.896	1	2.949411	2.094819	0.4508848	0.2525823	0.0443705	0.04689704	0.04472502	0.02846228	0.1587015	0.1564993	0.1726588	0.1248079	0.04202379	0.04039437	0.05629757	0.03819368	0.9421921	0.902181	1.255474	0.9005419	0.05841603	0.06059234	0.06125679	0.04999967
140.897	1	0.4078912	0.6649492	1.669151	1.512094	0.266253	0.204802	0.1153569	0.1001151	2.375856	1.552978	0.7845386	0.5067342	0.08973492	0.0681528	0.07851199	0.07021667	0.4043493	0.2813909	0.2326098	0.2987503	0.07523977	0.09038918	0.07022487	0.06338015
140.898	1	0.048311	0.06426366	0.06273684	0.06926421	1.085115	1.637465	0.3533049	0.2480777	0.07085199	0.1252708	0.06660071	0.1226948	0.2044729	0.2085039	0.3677521	0.4693114	0.1522089	0.2174341	0.3178337	0.2867908	1.035154	1.67194	2.378781	2.120603
140.898	1	0.06896985	0.09054365	0.08585396	0.1028417	0.1101236	0.2684611	3.062415	2.862003	0.03952775	0.07960676	0.1716216	0.1559382	1.338294	1.407863	1.243977	0.7630465	0.07223567	0.05500928	0.1084281	0.09947163	0.2854738	0.3704797	0.2998601	0.3222736
140.996	1	2.995646	2.09895	0.4835961	0.3174696	0.04709013	0.04417428	0.05157025	0.03994668	0.1845166	0.2085217	0.1671751	0.1357581	0.02722266	0.0369826	0.054923	0.03327154	0.9600669	0.8714856	1.265336	0.9432111	0.0661698	0.06441451	0.06613882	0.04714524
140.997	1	0.3728484	0.620794	1.68251	1.579894	0.2570206	0.1958596	0.1148945	0.09817881	2.357556	1.60414	0.6839814	0.5098522	0.095516	0.06669562	0.06167504	0.05538431	0.4050918	0.2516327	0.1848383	0.3238933	0.07382829	0.09496442	0.07232721	0.05529572
140.998	1	0.06116466	0.06852096	0.06302452	0.06329236	1.082069	1.6578	0.325525	0.3133341	0.08692534	0.1281533	0.06208414	0.1063507	0.2023601	0.215253	0.3356719	0.4220535	0.1588799	0.2231006	0.3084178	0.2872956	1.063848	1.663417	2.345566	2.11752
140.998	1	0.1166224	0.0669057	0.07914662	0.1000357	0.1056434	0.3351961	3.120483	2.84456	0.03987641	0.0658692	0.1619569	0.1611806	1.304548	1.401357	1.257807	0.871495	0.06473183	0.07928247	0.1036939	0.114995	0.2390402	0.3358145	0.3229945	0.3212225
141.096	1	2.984579	2.054576	0.493764	0.3475492	0.04275403	0.04823334	0.05523628	0.04441595	0.2248154	0.254613	0.1738292	0.1453277	0.04621522	0.03779569	0.06485761	0.03764021	0.9834092	0.7985141	1.247	0.9539855	0.05231937	0.05313834	0.05235686	0.03975001
141.097	1	0.380873	0.5529415	1.697052	1.651111	0.259723	0.2183651	0.09429733	0.1003993	2.322644	1.637346	0.6138119	0.529883	0.1006541	0.05841663	0.04294194	0.06948861	0.3910873	0.2358267	0.1445716	0.3638306	0.05932347	0.09980369	0.07607224	0.06045584
141.098	1	0.06877672	0.0687547	0.06912367	0.073213	1.105788	1.673273	0.3081822	0.3921022	0.1027327	0.1241109	0.06606014	0.0959501	0.2283001	0.2233556	0.3308934	0.3779804	0.1709773	0.2187715	0.3256375	0.306411	1.09306	1.657931	2.349276	2.110319
141.098	1	0.08451189	0.07204829	0.07049984	0.08178155	0.08855304	0.3569041	3.15844	2.795329	0.06930978	0.0606415	0.1746005	0.1591843	1.213837	1.374644	1.269604	0.974271	0.05969805	0.08142851	0.07176483	0.1328113	0.2334934	0.3217289	0.3608314	0.3688495
141.196	1	2.975202	2.001392	0.5242236	0.3758259	0.03600518	0.04481758	0.05246884	0.04562298	0.2475968	0.3034416	0.1768527	0.1479941	0.04440826	0.0385848	0.04013654	0.03699498	0.983477	0.6522531	1.212058	0.9840133	0.05183832	0.04682118	0.0480367	0.04500619
141.197	1	0.3767296	0.4609376	1.687185	1.683232	0.2543722	0.2101542	0.1096191	0.1112025	2.26259	1.642104	0.6367995	0.5649615	0.09287189	0.05953175	0.05303166	0.08187682	0.3545414	0.2298964	0.1415488	0.3876346	0.04520441	0.08660929	0.08386316	0.06546723
141.198	1	0.07017716	0.05363955	0.07040767	0.06652194	1.098595	1.679209	0.3235036	0.4503117	0.08115046	0.1183774	0.07995223	0.07666737	0.2236201	0.2244102	0.3512201	0.3415755	0.1678035	0.2107131	0.3100191	0.2993609	1.104399	1.641704	2.331239	2.112999
141.198	1	0.08363242	0.08538612	0.08431904	0.1204748	0.07177872	0.3738289	3.1629	2.740366	0.06304148	0.06162612	0.1729174	0.1233062	1.133629	1.267983	1.221262	1.058127	0.06201604	0.08750939	0.1074047	0.1120525	0.2481806	0.3291406	0.461886	0.3379399
141.296	1	2.999341	1.980895	0.5668485	0.4294902	0.04726357	0.05447478	0.06288003	0.0353639	0.287571	0.3220993	0.2040523	0.1464373	0.0333545	0.03701883	0.0431777	0.03411626	0.9439798	0.4611069	1.20335	0.9812109	0.05586802	0.03723866	0.05529294	0.04833517
141.297	1	0.3818097	0.4293107	1.670782	1.660273	0.2503394	0.2247354	0.1358322	0.1188689	2.196217	1.667339	0.7244726	0.5941237	0.1062368	0.0748116	0.05655036	0.07267122	0.3092917	0.2439693	0.13873	0.3680764	0.04176164	0.09442659	0.08134372	0.06888305
141.298	1	0.07462588	0.04836455	0.062952	0.0698098	1.114393	1.679814	0.3260617	0.4712853	0.1058136	0.1285054	0.06879579	0.05822475	0.2213833	0.2294016	0.3548308	0.3154992	0.1560551	0.2132639	0.3140166	0.2948536	1.124868	1.643116	2.308542	2.106268
141.298	1	0.1043876	0.1046635	0.05990167	0.07819398	0.1343732	0.4033625	3.139321	2.67821	0.06016484	0.0788784	0.1796634	0.1400829	1.06558	1.131561	1.176931	1.13982	0.07534786	0.1110543	0.08083818	0.1500985	0.2959236	0.3933886	0.4838351	0.4491554
141.396	1	3.00352	1.982548	0.564096	0.4491472	0.07040781	0.05062018	0.05261887	0.03324415	0.3713221	0.3146065	0.2002908	0.1879538	0.03747603	0.04204697	0.04208594	0.03918688	0.8847442	0.2905173	1.225695	0.9889675	0.05722112	0.05193616	0.05180488	0.04516374
141.397	1	0.3986053	0.3940539	1.667325	1.648989	0.2376272	0.2192444	0.1432754	0.1138413	2.113145	1.688577	0.811452	0.5932752	0.1071597	0.08674064	0.06018681	0.06751603	0.3605706	0.2779671	0.2188162	0.3538198	0.05465522	0.1036438	0.07908918	0.07120814
141.398	1	0.06654316	0.05735206	0.05365101	0.04950273	1.12866	1.683977	0.3075589	0.4626764	0.1215247	0.1170576	0.06832393	0.06368906	0.2355123	0.2462502	0.3427937	0.3270933	0.1617656	0.2192254	0.3045995	0.2971708	1.126462	1.641313	2.311287	2.115718
141.398	1	0.09225492	0.07263961	0.09096279	0.1201902	0.2250565	0.4267075	3.143758	2.668801	0.0934245	0.07811578	0.1987094	0.1349463	1.022362	0.9250048	1.112264	1.182477	0.08994975	0.1067242	0.09966848	0.1081465	0.319139	0.4154296	0.5052884	0.4863583
141.496	1	3.043313	2.038761	0.5558787	0.440323	0.06857352	0.04847182	0.0492109	0.04355849	0.4018912	0.3024003	0.1975022	0.2178782	0.0340947	0.03581824	0.0429026	0.05447567	0.900123	0.29962	1.305423	1.054474	0.05810621	0.061685	0.06072325	0.0533232
141.497	1	0.4117421	0.3262924	1.740035	1.724402	0.2350417	0.233642	0.1540979	0.1145583	2.051008	1.721833	0.9203321	0.6175019	0.1071743	0.1207234	0.08030841	0.06780308	0.4048235	0.3202441	0.3197616	0.3157058	0.06150967	0.1226538	0.08599735	0.06475466
141.498	1	0.0585998	0.05308327	0.04881146	0.04079598	1.105996	1.676843	0.3071592	0.4481504	0.1003707	0.1136286	0.05757329	0.0589594	0.2352096	0.2546852	0.3482473	0.3566722	0.1748259	0.2083615	0.3109196	0.2884569	1.160975	1.651631	2.290875	2.103731
141.498	1	0.08792647	0.07187391	0.07211087	0.0817942	0.245411	0.4328713	3.138017	2.695	0.06052137	0.09018049	0.1827048	0.1549491	1.030526	0.7754232	1.048527	1.221705	0.07098543	0.08275594	0.06184297	0.09688912	0.3388483	0.4409389	0.410087	0.4925847
141.596	1	3.175783	2.271231	0.5602442	0.4004904	0.06439789	0.06848356	0.0372271	0.05129947	0.391588	0.3151984	0.1785829	0.2098084	0.03489234	0.0280756	0.03992731	0.06122533	0.9756933	0.3924642	1.490472	1.166666	0.05952583	0.04704205	0.06377736	0.04928126
141.597	1	0.4166946	0.250532	1.786384	1.750344	0.2417638	0.234224	0.1614033	0.1249172	2.064768	1.752852	0.9943387	0.6069488	0.1005378	0.1179002	0.08208588	0.05949024	0.4156514	0.3524024	0.3958638	0.2932397	0.05290709	0.1289317	0.08919786	0.04780165
141.598	1	0.06532775	0.06338955	0.03462494	0.04418002	1.075276	1.682328	0.3103935	0.4366	0.08433657	0.118487	0.07308847	0.08333267	0.2306467	0.2590668	0.3545415	0.379006	0.1601003	0.2266928	0.3169983	0.2998755	1.221347	1.754353	2.264575	2.068663
141.598	1	0.08452243	0.06434448	0.07820693	0.09564925	0.2708041	0.3813448	3.144233	2.714205	0.07637659	0.06538314	0.1963693	0.122928	1.050752	0.708312	0.96213	1.190853	0.08564679	0.09176072	0.07839615	0.04565528	0.3217575	0.4886215	0.3305265	0.4350581
141.696	1	3.244954	2.429521	0.5415515	0.3689207	0.05492601	0.05559473	0.0470482	0.0525162	0.4130371	0.2584106	0.1911804	0.2130867	0.03727602	0.02905348	0.03974236	0.05373706	0.9941407	0.6267978	1.598663	1.164731	0.05329501	0.05161802	0.05828145	0.04016466
141.697	1	0.4367559	0.2102012	1.807318	1.754925	0.2477317	0.243249	0.2113499	0.1286756	2.106284	1.841761	1.072292	0.6316657	0.08788083	0.1460282	0.1011636	0.07168162	0.4226923	0.365881	0.4522927	0.2937164	0.05431926	0.1356504	0.08593001	0.04847142
141.697	1	0.05547322	0.07346285	0.04107444	0.05608116	1.066423	1.683428	0.318199	0.3736765	0.09852889	0.117211	0.08928538	0.09424495	0.2742332	0.2488321	0.3894755	0.4165354	0.1764635	0.2273741	0.3175267	0.3022491	1.236528	1.786743	2.245142	2.032842
141.698	1	0.08873395	0.05350587	0.0717539	0.06208529	0.2209039	0.306729	3.06519	2.725613	0.05837389	0.07766108	0.1740439	0.1376236	1.105057	0.7680929	0.9015208	1.20364	0.06425611	0.09154372	0.0697811	0.07905925	0.3407436	0.5151244	0.2857833	0.4444103
141.796	1	3.275528	2.534202	0.574616	0.3424788	0.05788274	0.0510532	0.04908636	0.05332342	0.4514615	0.1900088	0.2062842	0.2046504	0.04103477	0.01835775	0.02994713	0.05146323	1.006812	0.8198938	1.627989	1.095063	0.07042689	0.06154473	0.07670869	0.06513577
141.797	1	0.440669	0.1936215	1.79787	1.709271	0.2485953	0.2258698	0.1991336	0.1307508	2.130911	1.850126	1.090061	0.6328559	0.0708066	0.1310675	0.1004574	0.07094199	0.4398858	0.356453	0.485883	0.3193585	0.05596752	0.126678	0.09553693	0.05681005
141.798	1	0.05449055	0.05494768	0.04840613	0.06170147	1.054001	1.686686	0.3023934	0.2983676	0.09356635	0.1231801	0.07905636	0.1067469	0.2693759	0.2730199	0.4335259	0.4239696	0.1843392	0.2362941	0.3239754	0.3134828	1.252737	1.816604	2.313123	2.068031
141.798	1	0.08561549	0.07176454	0.07728056	0.08706346	0.1424645	0.1541778	3.014353	2.72571	0.05307966	0.0688655	0.1823864	0.1389213	1.161034	0.8846443	0.8154647	1.191192	0.09499519	0.1028711	0.09599738	0.09699748	0.3336691	0.5418919	0.34079	0.3936823
141.896	1	3.314588	2.594135	0.636927	0.3223866	0.06118282	0.05348711	0.06268664	0.0388183	0.4619298	0.1369055	0.1877562	0.1957659	0.04667979	0.0308151	0.03370818	0.04206845	1.040669	0.9961735	1.605303	1.028054	0.07103639	0.07286934	0.08635934	0.07129882
141.897	1	0.4310491	0.2265147	1.830431	1.706282	0.2449444	0.248574	0.209175	0.1228631	2.18387	1.882266	1.084185	0.6338484	0.06775478	0.1294889	0.1000088	0.09773936	0.4458966	0.3733178	0.5022696	0.3450317	0.05504741	0.1304502	0.1117172	0.05054636
141.898	1	0.06870646	0.04258467	0.0860484	0.1036466	1.008696	1.662998	0.2806033	0.2652084	0.08956592	0.1318598	0.09277719	0.1355695	0.2394717	0.2585812	0.4794765	0.5011713	0.1966673	0.248632	0.3369324	0.3572528	1.304327	1.871932	2.441196	2.157546
141.899	1	0.07748785	0.05297595	0.0821287	0.09234168	0.1394978	0.128895	2.957009	2.743289	0.03980322	0.06759781	0.1672963	0.1533723	1.252635	1.093492	0.7592105	1.160937	0.07672238	0.1147851	0.06866468	0.09962027	0.3365483	0.5418019	0.3472068	0.3739602
141.996	1	3.327629	2.642349	0.6261816	0.2649879	0.05383594	0.03769669	0.06818653	0.04104107	0.4348779	0.1158095	0.2289288	0.2292887	0.03194243	0.04902451	0.03781056	0.04997667	1.069974	1.12125	1.542615	0.9504763	0.06936832	0.08234205	0.0688508	0.04737571
141.997	1	0.4325213	0.3092477	1.893261	1.774611	0.2594184	0.2621075	0.2058136	0.1294915	2.272876	1.916181	1.087887	0.6357507	0.07546303	0.1042458	0.1012882	0.08266322	0.4213499	0.3985311	0.4892592	0.3887562	0.06225114	0.1145695	0.118546	0.07026939
141.997	1	0.08378678	0.03587227	0.07344114	0.124411	0.9706746	1.628937	0.3089929	0.3322643	0.1019502	0.1435713	0.1150531	0.1404889	0.2335638	0.2239126	0.4632883	0.5311971	0.194544	0.2376528	0.3528574	0.3625735	1.305156	1.840514	2.487276	2.185377
141.998	1	0.05367769	0.06363034	0.07080116	0.08984758	0.1558734	0.2567427	3.03764	2.776554	0.0523123	0.0588717	0.1438443	0.1162254	1.292402	1.231498	0.6849736	1.089221	0.08489064	0.1055115	0.08597336	0.1112527	0.3049963	0.4885425	0.3922718	0.3170305
142.096	1	3.292527	2.643307	0.5387335	0.2454046	0.06198272	0.04325223	0.04095624	0.05972873	0.4252416	0.08981322	0.2638734	0.275506	0.04139264	0.04504013	0.0459767	0.05639094	1.108524	1.177469	1.478836	0.8620603	0.06693022	0.07403915	0.05944792	0.04205726
142.097	1	0.4298636	0.3853373	1.896464	1.764159	0.2551501	0.2645839	0.2081313	0.1283853	2.337309	1.918016	1.040534	0.6014088	0.07145242	0.1133683	0.1128613	0.1041319	0.3719837	0.4202208	0.4635073	0.3965743	0.05634737	0.1215221	0.11437	0.07068681
142.098	1	0.07283382	0.04358786	0.0612821	0.1192985	0.9585767	1.64134	0.3540531	0.3773049	0.1026456	0.1386351	0.1076709	0.1396146	0.2189261	0.1892934	0.4402061	0.5316076	0.175708	0.2308405	0.3577817	0.3840238	1.282788	1.83481	2.519711	2.231106
142.098	1	0.06971837	0.04498897	0.07322584	0.09279681	0.1676919	0.3457935	3.136773	2.782745	0.08115647	0.0685598	0.1722895	0.1692817	1.295349	1.305803	0.692292	1.051674	0.06075333	0.08252092	0.08156149	0.09251422	0.2711403	0.4127246	0.4193636	0.3229199
142.196	1	3.243744	2.6316	0.5429731	0.2471908	0.06638694	0.05773927	0.06920729	0.06511643	0.4114604	0.1579163	0.2733418	0.3169675	0.03822265	0.05083242	0.05164535	0.04892097	1.147125	1.169189	1.418082	0.7964778	0.06342398	0.06767417	0.06811178	0.03655826
142.197	1	0.4201071	0.4605154	1.845437	1.715275	0.2799722	0.2606546	0.1958039	0.1003046	2.375209	1.877459	0.9414133	0.5622981	0.06377435	0.1196552	0.09964404	0.09845293	0.3269665	0.3897927	0.449039	0.3760156	0.06395917	0.1080137	0.1060152	0.08492481
142.198	1	0.07150988	0.04206282	0.07912933	0.1167506	0.959773	1.636363	0.4140477	0.4161053	0.1132791	0.1346452	0.1372231	0.1435035	0.2066032	0.1921841	0.4570506	0.5101785	0.1879149	0.2428139	0.3878184	0.3796682	1.290826	1.851688	2.560465	2.28137
142.198	1	0.06301891	0.06686145	0.08279295	0.1137502	0.1713184	0.4026456	3.197304	2.778917	0.06363779	0.07650119	0.1709	0.159243	1.269472	1.393727	0.6753233	1.009721	0.05647518	0.09471762	0.06856863	0.104659	0.2682908	0.3846504	0.4327774	0.3764282
142.296	1	3.212875	2.585528	0.5640377	0.2555405	0.06355233	0.04050292	0.05453001	0.0722781	0.3718288	0.1709245	0.2425082	0.3228849	0.02136227	0.04383372	0.04678712	0.0407113	1.148961	1.100657	1.306243	0.7727937	0.06279607	0.08262209	0.05073365	0.03703007
142.297	1	0.3918662	0.5029298	1.81336	1.706061	0.2661374	0.2407858	0.157443	0.09961143	2.361938	1.821925	0.7839608	0.5375572	0.05989341	0.1017032	0.06776442	0.09863701	0.2885962	0.3654211	0.4106247	0.3030685	0.06803151	0.1170892	0.1069131	0.06180652
142.298	1	0.06457891	0.05718239	0.09322131	0.103442	0.9597985	1.634271	0.4640048	0.4520651	0.1148514	0.1592587	0.1323688	0.1374745	0.2313139	0.220157	0.4436622	0.4787753	0.1985457	0.2603593	0.4038235	0.3940501	1.277417	1.832614	2.576702	2.340632
142.298	1	0.07682199	0.0687616	0.07880801	0.09953456	0.1674455	0.4606295	3.185822	2.735534	0.06935033	0.07811278	0.1999623	0.1394243	1.213553	1.430521	0.6948527	0.9691561	0.07123374	0.07259181	0.09906838	0.127505	0.2356503	0.3940794	0.4338208	0.4107088
142.396	1	3.200522	2.526276	0.5225391	0.3044938	0.07243182	0.03231201	0.04909191	0.05979693	0.3580684	0.1463717	0.2409263	0.3054858	0.03074293	0.03305632	0.05251394	0.03288391	1.151316	0.9940583	1.214547	0.7768745	0.07108449	0.07445358	0.04882483	0.03600281
142.397	1	0.3702877	0.5605993	1.810602	1.715786	0.2817988	0.2497244	0.1453497	0.09207862	2.363026	1.795579	0.6598865	0.5266145	0.06507166	0.1041594	0.08543692	0.07067687	0.2646707	0.3028766	0.3940592	0.234554	0.06766861	0.0912303	0.1056259	0.05537608
142.397	1	0.06929978	0.06154793	0.09135467	0.1158512	0.9726907	1.618385	0.5255321	0.4643827	0.1204304	0.1323482	0.1306388	0.1408219	0.2286911	0.2305969	0.4281775	0.4179482	0.1979771	0.2631812	0.3961473	0.4068104	1.224936	1.815789	2.615556	2.377444
142.398	1	0.05804885	0.08755719	0.07495158	0.0855317	0.2022563	0.5005469	3.190008	2.688537	0.06930665	0.09011847	0.1704243	0.1215101	1.142794	1.422824	0.7402108	0.9027123	0.06118723	0.05301176	0.07616994	0.1094676	0.2330374	0.3882239	0.385958	0.426571
142.496	1	3.19473	2.501775	0.461454	0.3143562	0.06843957	0.03605618	0.05382108	0.06141727	0.3434561	0.1717299	0.2339262	0.3113834	0.03358553	0.04270913	0.0573432	0.03805996	1.127777	0.8641891	1.172325	0.8025826	0.08497988	0.07384802	0.06055166	0.033048
142.497	1	0.3286331	0.5732441	1.863378	1.755596	0.256328	0.2520803	0.1363328	0.1004632	2.343803	1.82196	0.5750558	0.542803	0.0686015	0.1010316	0.09164285	0.06949839	0.2780459	0.2107185	0.3878561	0.1791254	0.05451733	0.08281191	0.1264316	0.05023035
142.498	1	0.07493298	0.06079393	0.08860953	0.09803112	0.9834396	1.632107	0.5841676	0.4577675	0.1118711	0.1400909	0.1272773	0.1477747	0.2141837	0.2534942	0.4017855	0.3893082	0.1954121	0.2614645	0.3825027	0.4185185	1.196269	1.760052	2.590624	2.41126
142.498	1	0.08219126	0.09353152	0.08306182	0.0715298	0.2635972	0.5378161	3.1954	2.65029	0.08991097	0.08137299	0.194148	0.1203279	1.037558	1.348317	0.768533	0.7746059	0.08944332	0.0663505	0.0648652	0.0877415	0.256404	0.4135453	0.3166842	0.4614869
142.596	1	3.180584	2.464133	0.4677616	0.2791155	0.05639372	0.03994231	0.05010224	0.07245714	0.3187181	0.1885216	0.2505267	0.3058969	0.03791327	0.043748	0.0766074	0.03403967	1.06814	0.7330805	1.225755	0.8341378	0.08668952	0.06328874	0.05261224	0.04118838
142.597	1	0.2858558	0.5670433	1.951739	1.810505	0.2643342	0.2597856	0.1270081	0.1082815	2.319961	1.854892	0.5556133	0.5450134	0.0867401	0.08378879	0.09792086	0.075441	0.3150384	0.1481248	0.3916393	0.1552802	0.04394367	0.09086547	0.1203957	0.04331231
142.598	1	0.07727034	0.06966775	0.080056	0.0739881	1.018836	1.640693	0.6026983	0.408997	0.1103315	0.1415795	0.09674497	0.1334795	0.1811477	0.2455116	0.356412	0.4016218	0.1900473	0.275449	0.3771831	0.395083	1.195721	1.747543	2.568876	2.392966
142.598	1	0.06138549	0.06035413	0.1218001	0.06638204	0.2954772	0.5319434	3.217048	2.62469	0.1045203	0.07416548	0.2184352	0.1169517	0.9278558	1.210815	0.8168123	0.6788146	0.08835178	0.06057275	0.07702825	0.07788003	0.277478	0.440298	0.3317233	0.4975038
142.696	1	3.208394	2.438108	0.5083542	0.2951792	0.05381263	0.04848115	0.05188574	0.06230141	0.299189	0.2409255	0.2759156	0.3429996	0.03557615	0.04547062	0.0684946	0.03339706	0.9944665	0.6566621	1.327657	0.8198113	0.05675055	0.06181	0.04909936	0.04030401
142.697	1	0.2657531	0.5888461	2.003781	1.835448	0.2436596	0.2444055	0.1040294	0.1179728	2.273593	1.891684	0.5882066	0.5689055	0.09107122	0.06609616	0.08642541	0.06492248	0.3649303	0.1146685	0.3667263	0.1670162	0.05344122	0.08878616	0.1079936	0.04951124
142.698	1	0.1058525	0.07837285	0.06432603	0.08410328	1.035398	1.644428	0.6269607	0.3533523	0.09161186	0.1346923	0.0975675	0.1558882	0.1786813	0.2122967	0.3577512	0.4152585	0.1899045	0.2594085	0.3877433	0.3727372	1.209771	1.735446	2.52886	2.370224
142.698	1	0.08267207	0.07405897	0.1176821	0.07086875	0.2972858	0.4804714	3.171206	2.627311	0.07144719	0.07922966	0.187355	0.1262992	0.8944108	1.105121	0.8459216	0.6500847	0.08955525	0.07369375	0.06899514	0.07218853	0.2989024	0.4878984	0.3627681	0.4607757
142.796	1	3.225556	2.444624	0.5136739	0.2965251	0.0453568	0.0565981	0.07424427	0.05893751	0.2726642	0.2814577	0.3082495	0.351345	0.04511176	0.05243235	0.05194409	0.03317942	0.9247285	0.6630773	1.441486	0.8496711	0.05824357	0.04998844	0.04673946	0.04812118
142.797	1	0.2695089	0.6057276	2.03462	1.854607	0.2575165	0.2472185	0.130385	0.1244052	2.212351	1.92893	0.6620812	0.5932678	0.1104471	0.09131116	0.09116401	0.07859625	0.3987074	0.1174493	0.341227	0.1897686	0.05050484	0.09866403	0.1272793	0.04333556
142.798	1	0.105876	0.09093384	0.05226749	0.1021558	1.061155	1.665144	0.6595081	0.2555153	0.09725489	0.1373147	0.1097438	0.1439456	0.1646799	0.2000331	0.3889042	0.437379	0.1874562	0.242838	0.382904	0.3775914	1.228696	1.70261	2.489195	2.349736
142.798	1	0.09487896	0.09463089	0.09745988	0.07265601	0.2303037	0.352067	3.109702	2.65331	0.08494798	0.05313117	0.1941049	0.1296412	0.952609	1.064301	0.9303871	0.6027096	0.09684288	0.06791294	0.07497969	0.05849413	0.3309304	0.5487862	0.3836701	0.4293934
142.896	1	3.191719	2.464412	0.4742251	0.30838	0.03499889	0.07374081	0.07494816	0.07105214	0.2461069	0.3436708	0.3161712	0.361857	0.04801534	0.0619171	0.04076808	0.04367467	0.8323402	0.7340966	1.537452	0.8567698	0.06347014	0.0574794	0.05092029	0.04994901
142.897	1	0.2645467	0.6090179	2.099117	1.908076	0.2565758	0.2654931	0.1563317	0.1092194	2.162148	1.939194	0.7087665	0.6013467	0.09229012	0.09636294	0.08227318	0.06486886	0.4037515	0.1596898	0.2665109	0.2323048	0.04411895	0.1036573	0.1282241	0.04545795
142.897	1	0.1018487	0.09613244	0.05354222	0.09487706	1.086165	1.710559	0.6664714	0.2673865	0.0892332	0.1562018	0.08995455	0.1497099	0.1675103	0.1897929	0.3928776	0.4669255	0.180497	0.2474137	0.3835924	0.369249	1.220663	1.678825	2.450092	2.309467
142.898	1	0.08867762	0.05619671	0.08930341	0.07981018	0.1318091	0.1867363	3.040532	2.69233	0.07879825	0.09114014	0.1881046	0.1081093	1.072713	1.119201	1.02917	0.5866849	0.0970406	0.07131114	0.09604556	0.06240997	0.3368118	0.5620265	0.3848042	0.3448763
142.996	1	3.161297	2.448345	0.3839911	0.3115884	0.03271646	0.0655486	0.05525463	0.04516848	0.2216966	0.3612859	0.3214363	0.3322736	0.03992407	0.05731901	0.05015115	0.04279308	0.7919507	0.8154795	1.631929	0.7967062	0.05092565	0.04715727	0.04998453	0.03002323
142.997	1	0.2333098	0.58298	2.148086	1.949932	0.2538953	0.2704819	0.1403193	0.1336382	2.157515	1.930783	0.7488645	0.634347	0.1008113	0.08260208	0.06147998	0.07789293	0.3975883	0.1965606	0.2136897	0.2723203	0.04192371	0.09031751	0.1155384	0.04349579
142.997	1	0.1053103	0.0989927	0.06948523	0.06639872	1.120101	1.736709	0.6805833	0.3421908	0.1049476	0.1301973	0.1064163	0.1568244	0.1837178	0.1528458	0.4012648	0.5026044	0.1625475	0.2525501	0.3736006	0.3331415	1.186052	1.655846	2.403349	2.290474
142.998	1	0.08357578	0.06090651	0.09975419	0.05630701	0.04948195	0.06147749	3.036356	2.772094	0.05753104	0.06587767	0.1978181	0.1486494	1.177425	1.19379	1.123583	0.5729463	0.06688731	0.08044981	0.1107838	0.0702711	0.3481238	0.5336589	0.3487774	0.3382946
143.096	1	3.188962	2.406481	0.3454107	0.2944542	0.04048834	0.04840451	0.06021286	0.05128122	0.1954573	0.3569068	0.3432726	0.3203339	0.04473376	0.04954175	0.05671637	0.03893703	0.7720836	0.9068911	1.680343	0.7529475	0.04532451	0.0508982	0.0595398	0.03233271
143.097	1	0.2263245	0.5684566	2.146109	1.950594	0.2510529	0.2749326	0.1445919	0.1125197	2.170087	1.956826	0.7946218	0.6506236	0.09495004	0.0901146	0.06348618	0.08463112	0.3584533	0.2458551	0.2047672	0.2994839	0.05296919	0.09560761	0.1114632	0.03563753
143.098	1	0.09762929	0.08763447	0.06440781	0.05240634	1.141912	1.769881	0.6964659	0.3879829	0.09680458	0.1166568	0.1020602	0.1446749	0.153283	0.1421309	0.394894	0.4917256	0.1669309	0.249823	0.3700231	0.3326959	1.140989	1.642417	2.369793	2.268003
143.098	1	0.07049274	0.08986485	0.09519175	0.1095951	0.06762281	0.1596659	3.061271	2.828732	0.06689639	0.06164609	0.1816097	0.1593819	1.223847	1.255148	1.167861	0.6604268	0.07585313	0.07701435	0.09649623	0.07508944	0.3624099	0.4698273	0.4234858	0.3350858
143.196	1	3.204766	2.375975	0.3262155	0.2846275	0.03960971	0.05126056	0.0692638	0.0561888	0.1889626	0.353468	0.3784399	0.3328755	0.04432143	0.05690653	0.04533117	0.04508578	0.7479709	0.970429	1.668305	0.7197751	0.04638429	0.07503386	0.07257213	0.04813874
143.197	1	0.2140276	0.5409545	2.088071	1.882574	0.2367412	0.2601515	0.136332	0.1315181	2.176626	1.972731	0.8026307	0.6713462	0.09106168	0.09858681	0.06348812	0.08445109	0.3061689	0.262667	0.2684301	0.3426183	0.06676293	0.08823902	0.1044062	0.05700076
143.198	1	0.1065229	0.0729288	0.07097168	0.06270391	1.164338	1.834007	0.7095386	0.4123236	0.1044743	0.1246846	0.09086561	0.1313537	0.15915	0.1483821	0.3767776	0.4673091	0.1839062	0.2377628	0.347675	0.3214163	1.092352	1.62694	2.349365	2.249303
143.198	1	0.09205412	0.0890781	0.07548183	0.1035213	0.1062658	0.2304052	3.108198	2.813101	0.03318865	0.06270492	0.1759952	0.1389144	1.273213	1.309988	1.201251	0.7529041	0.07708733	0.08346483	0.121624	0.1011229	0.3362668	0.4572751	0.4811518	0.3508718
143.296	1	3.230608	2.379992	0.3356819	0.3245758	0.05180754	0.05878394	0.07260864	0.05003078	0.1844661	0.3606941	0.3665859	0.3192437	0.03383219	0.03916415	0.04370403	0.05667523	0.7535519	0.9559486	1.597845	0.6763311	0.05417533	0.07829835	0.0778739	0.0695265
143.297	1	0.2122565	0.5419244	2.044441	1.788751	0.2392525	0.2841397	0.1532937	0.1219712	2.176823	1.989631	0.8063311	0.6879803	0.0867523	0.1001193	0.07483096	0.09746058	0.2491169	0.2911277	0.3484929	0.3685135	0.06088274	0.09897882	0.09024863	0.05606247
143.297	1	0.1025643	0.07005266	0.06073308	0.06047893	1.201411	1.87737	0.7140829	0.4443532	0.09619796	0.1054382	0.08957313	0.1105095	0.1429041	0.1286616	0.3925764	0.4587357	0.1779172	0.2571414	0.3587552	0.3288265	1.077751	1.613688	2.310989	2.230913
143.298	1	0.1098443	0.07337973	0.08131668	0.07554718	0.154657	0.3003053	3.140168	2.771422	0.05438703	0.04319988	0.1577901	0.1551325	1.255283	1.345184	1.223238	0.8930729	0.06165251	0.08616442	0.08580037	0.1051174	0.3221253	0.4299893	0.5178813	0.3703741
143.396	1	3.224301	2.365944	0.3666957	0.4117062	0.04709937	0.05849636	0.07409511	0.04100422	0.2025908	0.3883817	0.3095152	0.2822855	0.04088484	0.0417423	0.0447163	0.0495792	0.8207257	0.8961795	1.478246	0.6170631	0.05085357	0.0752233	0.06880259	0.06093039
143.397	1	0.2034701	0.5323065	2.001247	1.739394	0.2448819	0.2790398	0.1385105	0.1270485	2.193511	1.970921	0.8108227	0.7152585	0.08442715	0.1011014	0.08227818	0.0974651	0.2217942	0.3152031	0.4407498	0.3697305	0.06180264	0.1026985	0.09625551	0.0506803
143.398	1	0.09936348	0.08363358	0.0722171	0.06634401	1.226395	1.938376	0.6950084	0.4553037	0.09205762	0.1057484	0.07868774	0.1142096	0.1361212	0.1383478	0.4020944	0.444839	0.1536827	0.2353844	0.3506147	0.3139842	1.033128	1.604725	2.238416	2.208026
143.398	1	0.08633663	0.0603652	0.07581657	0.113132	0.2065697	0.3735148	3.142084	2.681541	0.07598549	0.06754794	0.2115504	0.1327486	1.193634	1.32278	1.237432	0.9831546	0.07581169	0.0846784	0.09152843	0.1313022	0.2659604	0.3932439	0.5602278	0.3742643
143.496	1	3.211318	2.359645	0.3639704	0.4547767	0.04218722	0.05203774	0.04840276	0.04284458	0.2162142	0.3718265	0.2623585	0.2573606	0.04044249	0.05082674	0.04439027	0.0415202	0.9178493	0.7893918	1.303669	0.5978771	0.0538491	0.05666538	0.06394013	0.04707743
143.497	1	0.2322551	0.5167333	1.992938	1.735984	0.2498796	0.2699318	0.1491087	0.117841	2.292588	1.961102	0.8295573	0.7154895	0.08825969	0.06482771	0.07785338	0.08730654	0.2582708	0.3203289	0.4926273	0.3710514	0.07683259	0.09020677	0.07787894	0.03922136
143.498	1	0.09756019	0.08071325	0.05950995	0.09247425	1.232119	1.975981	0.6539172	0.4704845	0.08895987	0.1183925	0.06842997	0.09931313	0.1366783	0.1455126	0.3881896	0.3927713	0.1504089	0.2304262	0.3364241	0.3175924	0.9894887	1.580216	2.241961	2.194111
143.498	1	0.09881144	0.08329187	0.08712874	0.09760182	0.2522867	0.460161	3.152994	2.648829	0.07318036	0.06669345	0.182359	0.1092379	1.130966	1.253649	1.146984	1.017995	0.0459357	0.1180431	0.1006863	0.1206086	0.1848573	0.4044108	0.5476263	0.3600382
143.596	1	3.231448	2.364807	0.3892013	0.5021374	0.0425614	0.04601758	0.04732305	0.06581486	0.2381379	0.348015	0.2363855	0.2302976	0.03207926	0.04817843	0.0391282	0.05314405	1.03497	0.6102567	1.132638	0.6031392	0.05967787	0.05145835	0.04932263	0.04133794
143.597	1	0.2572106	0.5021051	1.957099	1.730877	0.2614608	0.2618059	0.1616956	0.1040661	2.3602	1.957249	0.8351623	0.7142512	0.09088032	0.08213738	0.07724825	0.09424804	0.2719067	0.3513549	0.4988853	0.3626733	0.0700432	0.1217629	0.07185587	0.04735016
143.597	1	0.110536	0.09533893	0.06475804	0.09560207	1.250908	2.009526	0.6280275	0.4803888	0.09353931	0.1185307	0.08354953	0.09709397	0.1731235	0.1768388	0.3846572	0.3496606	0.1489076	0.221964	0.3676811	0.3254881	0.9412465	1.542872	2.253367	2.178326
143.598	1	0.07975737	0.09186037	0.05739926	0.1063198	0.2866221	0.5279168	3.169262	2.634828	0.09857016	0.09080452	0.1729052	0.1630751	1.047572	1.097555	1.075126	1.07384	0.07973864	0.1010615	0.0917679	0.134926	0.1437565	0.4324564	0.5289768	0.4349985
143.696	1	3.259639	2.360528	0.397029	0.5378429	0.04314007	0.04978432	0.05455654	0.0551268	0.3040424	0.3230352	0.1970918	0.1766737	0.04343416	0.03753666	0.03944313	0.04705012	1.160691	0.4823268	0.9885024	0.615911	0.06720133	0.05229384	0.06059147	0.04217875
143.697	1	0.2716847	0.4719542	1.937498	1.732353	0.2771941	0.2601767	0.1520443	0.1208089	2.40543	1.935548	0.8246648	0.6864039	0.08283378	0.07952484	0.06346161	0.1101248	0.2762973	0.3756798	0.4811306	0.361562	0.06652573	0.1102557	0.06946699	0.05624302
143.698	1	0.1176864	0.07132202	0.06359393	0.09765457	1.268187	2.03616	0.6034023	0.4330861	0.09749911	0.1103985	0.06866044	0.08916308	0.2063981	0.1956035	0.358927	0.3421732	0.1622192	0.2144536	0.3697647	0.3196885	0.903624	1.530801	2.275775	2.141822
143.698	1	0.1006153	0.0725444	0.110615	0.0953365	0.2880303	0.584535	3.160816	2.607841	0.07450683	0.07600576	0.206573	0.1444374	1.019392	0.9231073	0.9909363	1.145992	0.05165904	0.08322625	0.09179195	0.09273175	0.1483538	0.4539554	0.5062794	0.4557135
143.796	1	3.284481	2.368882	0.3805621	0.5147235	0.0624837	0.0657957	0.04916337	0.04582452	0.381698	0.3086907	0.2116406	0.1426342	0.03333468	0.03571815	0.03884906	0.04308481	1.257421	0.4585214	0.9510125	0.6501221	0.0744647	0.04916685	0.05849287	0.05292977
143.797	1	0.2764003	0.4479462	1.935373	1.755531	0.2676862	0.2614938	0.169336	0.1162266	2.381159	1.908042	0.8142863	0.6638944	0.06315086	0.07840472	0.07105148	0.1147257	0.2549759	0.3885007	0.4666709	0.3559961	0.06330458	0.1121324	0.07686679	0.05873399
143.798	1	0.1119288	0.08630119	0.08303534	0.08996682	1.280096	2.033203	0.6380821	0.3937122	0.09502082	0.1083023	0.07943312	0.0874214	0.2366148	0.1674021	0.3490779	0.32534	0.1514451	0.2269581	0.3667528	0.3259687	0.9007094	1.536076	2.273623	2.106292
143.798	1	0.06097613	0.07891888	0.07831353	0.06981979	0.222712	0.5834195	3.133525	2.611325	0.08220775	0.08027534	0.1777694	0.1475726	1.008042	0.7886286	0.9333501	1.211527	0.0751548	0.08210271	0.06710811	0.08410844	0.2135937	0.4546915	0.4466126	0.5040476
143.896	1	3.284289	2.382803	0.3665281	0.4430939	0.0639051	0.05048056	0.06887682	0.04157311	0.4466709	0.2528234	0.2907356	0.1303969	0.04487426	0.03252338	0.04505065	0.05209552	1.338224	0.571364	0.9645637	0.6650089	0.07651031	0.04882552	0.04558758	0.03980467
143.897	1	0.2718366	0.414972	1.932693	1.796652	0.2708897	0.2657295	0.1482809	0.1153063	2.419395	1.883208	0.81103	0.6478134	0.05491955	0.06233199	0.07918461	0.09630338	0.2482793	0.374215	0.4354726	0.3357644	0.05646123	0.115412	0.09286012	0.06305467
143.897	1	0.1312629	0.07975367	0.08296858	0.09377148	1.288456	2.000684	0.6478657	0.3682882	0.09630893	0.1246495	0.09377117	0.1039912	0.2404427	0.1490282	0.3782443	0.3182522	0.1523685	0.2288491	0.3868955	0.3282308	0.8960665	1.511294	2.324213	2.102812
143.898	1	0.07829942	0.06915531	0.07882042	0.09456731	0.150723	0.5164596	3.119525	2.61353	0.08696706	0.06942094	0.1936539	0.1115668	1.030185	0.7126497	0.8772243	1.21845	0.07707999	0.06978272	0.07381834	0.07433766	0.2598104	0.4774576	0.4290572	0.494178
143.996	1	3.278195	2.388763	0.3290744	0.3806252	0.05743212	0.04474503	0.04902152	0.04207861	0.4940807	0.2016119	0.345944	0.1618489	0.0341417	0.03574593	0.04393424	0.04770966	1.384641	0.7545638	1.059499	0.6363546	0.07547432	0.05205942	0.05029789	0.03668989
143.997	1	0.2707751	0.3992475	1.964598	1.863719	0.2679315	0.2679551	0.1566112	0.1017636	2.415282	1.87723	0.7615612	0.6215459	0.05661091	0.05621483	0.08992381	0.07095629	0.2201227	0.3415963	0.4246235	0.3106303	0.05111634	0.1137498	0.08496264	0.05369672
143.997	1	0.1219294	0.08684271	0.07223991	0.09838364	1.258561	1.954974	0.6688526	0.3368189	0.09134112	0.1184396	0.09700461	0.1041889	0.1885661	0.1508159	0.4031586	0.3282738	0.1614247	0.2058446	0.4087511	0.3304409	0.9129231	1.486683	2.394771	2.111852
143.998	1	0.07069959	0.07992543	0.09085054	0.07021329	0.08900466	0.4097906	3.094687	2.664073	0.05057004	0.06964973	0.1983483	0.1459211	1.04832	0.7300441	0.817798	1.184138	0.08167615	0.08882952	0.09647452	0.08858506	0.305982	0.5524131	0.4852498	0.5223443
144.096	1	3.282833	2.39061	0.3254384	0.3623037	0.0554536	0.03909163	0.05241646	0.05597397	0.5097477	0.1602919	0.3843815	0.2351235	0.0326472	0.03037963	0.04926095	0.04134786	1.384262	0.9509449	1.167418	0.5780751	0.06297076	0.05246044	0.05112984	0.04037703
144.097	1	0.3058325	0.3769764	1.967075	1.925182	0.2727224	0.2719138	0.1376052	0.1084379	2.371383	1.870641	0.7043926	0.5852516	0.05972564	0.04740439	0.08637033	0.06662511	0.2181406	0.288046	0.4012692	0.283631	0.08083147	0.09196565	0.1055972	0.04945056
144.097	1	0.1179357	0.08662446	0.1018289	0.09951334	1.226148	1.928635	0.7045566	0.2825872	0.09473187	0.1298864	0.130158	0.08634861	0.1633466	0.1914085	0.4482412	0.3346641	0.1785538	0.2239964	0.4028175	0.3404246	0.9484805	1.488779	2.480932	2.13042
144.098	1	0.07337072	0.05700127	0.07385059	0.1074399	0.1835231	0.250275	3.054551	2.683171	0.07672913	0.07935096	0.2099015	0.1546093	1.120044	0.8677546	0.752299	1.131706	0.09948246	0.1037268	0.08906151	0.09467791	0.3542856	0.5973199	0.5498656	0.4901224
144.196	1	3.26517	2.404143	0.3305062	0.3963653	0.05729846	0.03656148	0.06356169	0.06071099	0.5082707	0.1464954	0.4126355	0.2833507	0.0364038	0.04027571	0.04113833	0.03135526	1.333175	1.128023	1.240619	0.4987447	0.06700309	0.06026517	0.06753537	0.04678822
144.197	1	0.3483969	0.348827	1.995209	1.979512	0.250759	0.2557332	0.1537989	0.1045243	2.281368	1.85319	0.7119944	0.5385598	0.06598	0.05072575	0.09784212	0.07003654	0.1980774	0.2576734	0.3968892	0.2534779	0.07578638	0.08635157	0.1301207	0.04121615
144.197	1	0.1238668	0.08743727	0.1072844	0.0902053	1.2296	1.883995	0.6990473	0.2858327	0.102978	0.1291871	0.1096828	0.09845339	0.1955968	0.2579387	0.469013	0.3220301	0.1847715	0.2601408	0.4118858	0.3575779	0.9683969	1.522574	2.535582	2.156347
144.198	1	0.08985997	0.06655317	0.06453167	0.1051778	0.2043531	0.1373817	3.029695	2.724209	0.06261153	0.06278346	0.1993772	0.1394076	1.215176	1.080384	0.7183474	1.053138	0.07942926	0.1283245	0.1253983	0.1013238	0.3801973	0.6154383	0.6036688	0.4065457
144.296	1	3.222402	2.411388	0.3260918	0.3889734	0.06006734	0.02505139	0.05808677	0.05704439	0.4939858	0.1663423	0.420021	0.323558	0.03674097	0.04697553	0.04584567	0.05464729	1.261764	1.264497	1.290487	0.4521243	0.07319694	0.06405354	0.06544676	0.04287961
144.297	1	0.3963327	0.3042169	2.047565	2.037914	0.2541403	0.2707284	0.142257	0.092786	2.208972	1.86718	0.7276674	0.5054393	0.06207721	0.052319	0.08578182	0.06875644	0.2044884	0.2304121	0.3771378	0.2253174	0.08534504	0.08872685	0.131169	0.03565397
144.297	1	0.1054563	0.1053737	0.09065063	0.0754321	1.203387	1.85475	0.6799901	0.3195492	0.1245641	0.1416055	0.1079086	0.1272611	0.2172381	0.2604018	0.4788242	0.3218457	0.1914644	0.2338678	0.4099688	0.373536	0.9923389	1.540966	2.560549	2.173634
144.298	1	0.07538789	0.08265567	0.06058059	0.09274442	0.2073343	0.1137153	3.019059	2.730008	0.07798739	0.05980825	0.158937	0.1485453	1.291818	1.263297	0.687236	1.025324	0.07107744	0.1233378	0.1070832	0.1172453	0.3619134	0.5503353	0.5778049	0.3774297
144.396	1	3.2135	2.42743	0.3391693	0.3458913	0.05143763	0.02332165	0.07280998	0.05753498	0.486092	0.175585	0.4310384	0.3515644	0.04571735	0.0434404	0.05933819	0.06416406	1.181826	1.366689	1.336112	0.4152351	0.06954862	0.07343107	0.04940195	0.0318231
144.397	1	0.4384707	0.2492001	2.140186	2.105885	0.2441864	0.2797363	0.1384892	0.07876567	2.151001	1.88919	0.7642477	0.4926105	0.07133226	0.05442201	0.0725785	0.07177549	0.2253836	0.2219998	0.3624058	0.2214343	0.108657	0.08837462	0.1304908	0.05245076
144.397	1	0.1012622	0.0822944	0.08190673	0.07586313	1.171966	1.815857	0.6177552	0.3589338	0.0954918	0.1369074	0.1293926	0.1397328	0.2429524	0.264793	0.4567398	0.3120133	0.200638	0.2361458	0.3919536	0.3760542	1.001152	1.605664	2.599557	2.222309
144.398	1	0.07571451	0.06849012	0.07640475	0.1522271	0.1935454	0.2210426	3.060657	2.773987	0.07672908	0.04783377	0.1852193	0.1586885	1.306705	1.360314	0.7120466	1.003028	0.07682002	0.1118628	0.0879308	0.1078642	0.3206657	0.4505548	0.536897	0.3659733
144.496	1	3.210396	2.46027	0.3746027	0.3308141	0.06244114	0.03041487	0.06687206	0.05004993	0.4985857	0.162805	0.4068516	0.3821675	0.04266612	0.05349989	0.05934558	0.05551372	1.080235	1.40796	1.338142	0.3964788	0.05228247	0.068186	0.05672715	0.03443784
144.497	1	0.4492694	0.1863651	2.207778	2.149389	0.2491144	0.2670049	0.1432842	0.08027139	2.105944	1.905444	0.8157228	0.4630903	0.06039572	0.07042777	0.05833259	0.07060225	0.2418345	0.2222803	0.3122253	0.2123119	0.08561251	0.07575262	0.1238819	0.04376697
144.498	1	0.1026159	0.05708683	0.08815997	0.07793829	1.133162	1.803604	0.5724095	0.432077	0.1030097	0.1409509	0.1311478	0.1350343	0.2547349	0.2755981	0.4269927	0.3075532	0.2074192	0.2550095	0.3907275	0.3941736	1.027972	1.667837	2.642681	2.27369
144.498	1	0.08827184	0.06421716	0.08608232	0.110296	0.159746	0.3241205	3.12545	2.78265	0.05361667	0.07488188	0.1731415	0.167369	1.29355	1.448671	0.7579699	0.9713401	0.06087397	0.1255564	0.1130826	0.1045014	0.2681157	0.4108417	0.4533426	0.3746734
144.596	1	3.22442	2.482024	0.4301773	0.325568	0.06104949	0.04576843	0.06280335	0.06170034	0.5006079	0.1770031	0.3704561	0.4068419	0.04125992	0.06418826	0.04499376	0.0481265	0.9788421	1.390751	1.272249	0.4160007	0.05937197	0.06620695	0.04568857	0.0348024
144.597	1	0.4492043	0.1412081	2.23109	2.149256	0.2392617	0.249878	0.151113	0.08487602	2.065601	1.89968	0.8535391	0.4468223	0.08108194	0.07624951	0.03949011	0.06855719	0.2764418	0.2457691	0.2668495	0.2062708	0.1073732	0.09520588	0.1046995	0.04671435
144.597	1	0.1033934	0.06161788	0.09437777	0.1007715	1.104056	1.781989	0.5634417	0.4775159	0.1231462	0.1539477	0.1294095	0.1089284	0.2500956	0.2700602	0.4026819	0.2890897	0.219251	0.2719379	0.3886176	0.3809511	1.085887	1.707451	2.663988	2.295394
144.598	1	0.1072483	0.08363991	0.08445129	0.1120772	0.1778346	0.4197103	3.153606	2.736586	0.06635388	0.07269069	0.1840993	0.1464337	1.215389	1.476426	0.7931872	0.9467843	0.06906908	0.08522826	0.0753389	0.1134912	0.2357209	0.4290096	0.3971092	0.3805516
144.696	1	3.27583	2.484374	0.5243863	0.3003716	0.0540917	0.04423495	0.07048078	0.06567739	0.484162	0.1941224	0.352352	0.3895475	0.02967546	0.06016096	0.04946697	0.04832043	0.8790262	1.295667	1.204869	0.4891387	0.05492431	0.07507894	0.05287146	0.0350406
144.697	1	0.4418633	0.1306167	2.272575	2.155969	0.2328188	0.2371184	0.1454518	0.1004031	2.043896	1.902194	0.8777173	0.4702169	0.05867358	0.08739144	0.04589572	0.08589596	0.2956926	0.2670538	0.2594069	0.2121349	0.09145264	0.09265617	0.1022781	0.04197229
144.697	1	0.1128532	0.06629804	0.1128833	0.08295287	1.050291	1.72397	0.5265878	0.4640678	0.1455296	0.1748243	0.1462672	0.142313	0.2765307	0.3105965	0.451082	0.2996133	0.2143874	0.2811041	0.3970519	0.3844948	1.122256	1.757263	2.660498	2.293555
144.698	1	0.06971931	0.07330822	0.09275244	0.08457724	0.1811198	0.4995087	3.180085	2.696732	0.07512327	0.08063867	0.1835541	0.1275947	1.120714	1.45663	0.8000056	0.8301953	0.07651006	0.08106053	0.07102164	0.08791818	0.1721514	0.4262037	0.3116511	0.3904788
144.796	1	3.322218	2.453689	0.6379277	0.2684298	0.06642659	0.04524543	0.06691855	0.05782698	0.4668028	0.220546	0.2969968	0.3561565	0.03388092	0.05650936	0.03370173	0.05682401	0.7767349	1.100248	1.092808	0.562138	0.05067957	0.06344048	0.05500936	0.026243
144.797	1	0.4307822	0.1815042	2.327125	2.148935	0.237464	0.2526739	0.15689	0.1163431	2.104268	1.910489	0.8865472	0.4965655	0.07830068	0.09619748	0.04720864	0.07788871	0.3267162	0.263019	0.2407823	0.2369273	0.1010282	0.1053408	0.1037341	0.04715898
144.797	1	0.1142047	0.0782207	0.09538807	0.1012466	0.9961548	1.6424	0.4694267	0.4222043	0.1145712	0.2060309	0.1428134	0.1469557	0.2604958	0.3165943	0.4729927	0.3305731	0.2232844	0.2894712	0.3921472	0.3889712	1.170038	1.75254	2.674845	2.323485
144.798	1	0.08069305	0.07172358	0.1031439	0.05580644	0.176771	0.554085	3.18304	2.677669	0.1015584	0.09405677	0.2006923	0.1285784	0.9808689	1.361246	0.8474454	0.7097823	0.1091465	0.05217762	0.07646506	0.09211168	0.1762262	0.4441618	0.2969187	0.4274107
144.896	1	3.336952	2.471562	0.7031326	0.2737136	0.06135383	0.04999852	0.05609579	0.05347525	0.4587713	0.2636462	0.3054007	0.342868	0.04150507	0.05023897	0.04344213	0.05590283	0.7198837	0.8882901	0.9815645	0.619127	0.04596696	0.06379804	0.05143342	0.03394658
144.897	1	0.4270632	0.2516186	2.312108	2.077442	0.2450391	0.2607717	0.1394318	0.09912213	2.179592	1.9536	0.8932805	0.5002594	0.09710558	0.08231264	0.06042414	0.07218956	0.3273975	0.2433164	0.2219407	0.268371	0.07209374	0.097631	0.09970072	0.05090243
144.897	1	0.09383419	0.07030027	0.07428317	0.09912664	0.9413428	1.569771	0.4409726	0.3869681	0.1300378	0.1849221	0.1594219	0.1499774	0.2491752	0.2709372	0.4710917	0.3876641	0.2464998	0.2727184	0.3710553	0.3999367	1.231523	1.763993	2.706821	2.382119
144.898	1	0.05879701	0.05641499	0.1026532	0.07900352	0.1300495	0.5229451	3.200502	2.63833	0.09414574	0.06212706	0.1953969	0.1205202	0.9024077	1.20939	0.8853536	0.6312547	0.07095221	0.05703452	0.05219623	0.06377994	0.1490358	0.4548489	0.3183476	0.4623353
144.996	1	3.367718	2.461615	0.7950351	0.2850503	0.05728807	0.05187973	0.06570303	0.05949918	0.4333924	0.3095261	0.2950553	0.3380009	0.05099025	0.05803108	0.04253057	0.04734481	0.7381726	0.6531288	0.9019996	0.6697524	0.05667058	0.0585372	0.05738695	0.05325009
144.997	1	0.4132137	0.3258281	2.261082	1.991034	0.249345	0.2585913	0.1442113	0.1024471	2.252669	1.99542	0.8771818	0.5153885	0.1067134	0.07482897	0.05116187	0.06840421	0.3372326	0.2485507	0.2371918	0.2953113	0.07818162	0.09416281	0.1045525	0.04884848
144.998	1	0.1034401	0.06660523	0.07257142	0.1024418	0.9279313	1.54181	0.4133301	0.3599678	0.1334887	0.1538836	0.1488344	0.181676	0.2456963	0.2008584	0.4939145	0.4288901	0.2515184	0.2392745	0.3647486	0.4318786	1.25157	1.761763	2.729744	2.429264
144.998	1	0.07813394	0.09996056	0.1042086	0.09026698	0.1427966	0.4909388	3.177222	2.642113	0.07879235	0.08917251	0.1873468	0.1152637	0.8378867	1.060724	0.9059212	0.592998	0.08464217	0.04632547	0.08593329	0.05910387	0.1489383	0.4632548	0.3804964	0.4705957
145.096	1	3.378224	2.412916	0.8493338	0.2840398	0.05655489	0.05076869	0.04778875	0.061313	0.3880375	0.3200458	0.2626497	0.298997	0.04154076	0.05773939	0.04001335	0.03851785	0.7620587	0.4406497	0.8687032	0.6844273	0.06118765	0.05977715	0.06659985	0.05834969
145.097	1	0.4280786	0.3787956	2.20174	1.884574	0.2567802	0.2519868	0.1557088	0.1156207	2.300784	2.015503	0.8367794	0.5349635	0.1054863	0.09942612	0.0737413	0.05986482	0.3475116	0.2540745	0.2880239	0.2998115	0.06043571	0.105859	0.09371241	0.04364847
145.097	1	0.09100092	0.07533709	0.08255342	0.08636054	0.917621	1.489501	0.3593593	0.277657	0.1104851	0.1535886	0.1551596	0.1877267	0.2275434	0.1675249	0.5233995	0.4713234	0.2280144	0.2345801	0.3644386	0.4200824	1.278555	1.788705	2.707741	2.431936
145.098	1	0.0762957	0.07499756	0.1056779	0.06541821	0.2213222	0.3790486	3.146012	2.640533	0.1004916	0.06873142	0.1967066	0.1052707	0.8880723	1.017816	0.9728651	0.5745891	0.06390175	0.05935225	0.07401167	0.0499463	0.1419946	0.4687267	0.4186824	0.4528137
145.196	1	3.357788	2.392542	0.8594483	0.281919	0.05206467	0.04617829	0.04724455	0.05463338	0.3603408	0.2815362	0.2504179	0.2589941	0.04460853	0.05886646	0.04255505	0.03525073	0.8303054	0.2347235	0.8969865	0.6858638	0.05482795	0.05568629	0.05237593	0.0383042
145.197	1	0.4254272	0.4360837	2.11888	1.832983	0.2642815	0.248759	0.1439023	0.106257	2.334775	2.039736	0.8102582	0.5643307	0.1007839	0.08827173	0.06520422	0.06705322	0.340379	0.2613882	0.3314657	0.2824381	0.08381099	0.07981793	0.09850397	0.05018714
145.197	1	0.0847497	0.07827571	0.07161032	0.09193558	0.9153467	1.43448	0.3294036	0.2320041	0.08943277	0.1430245	0.16851	0.1798476	0.2148849	0.1537925	0.5502879	0.4882373	0.2345759	0.2395503	0.3669013	0.4264832	1.298532	1.797566	2.69868	2.423949
145.198	1	0.05590367	0.07518533	0.1285957	0.07960974	0.260265	0.2747641	3.111322	2.690722	0.08332496	0.06183379	0.2076712	0.1276175	1.032681	1.051389	1.019873	0.5375017	0.06249084	0.04627679	0.07318131	0.06673607	0.1627461	0.4949825	0.4132807	0.3633594
145.296	1	3.362214	2.422641	0.8267004	0.293565	0.04194742	0.05214465	0.04355977	0.03880387	0.2984703	0.3007048	0.2555752	0.2201994	0.02595257	0.05529317	0.0541426	0.02353593	0.9225642	0.3076659	0.9891208	0.6932756	0.05484682	0.05215928	0.04796531	0.05294833
145.297	1	0.3856309	0.4943986	2.104836	1.839294	0.2702597	0.2600982	0.1458605	0.1091666	2.428163	2.059017	0.8054259	0.5991635	0.1062829	0.08942868	0.06200669	0.06586723	0.3363268	0.2611486	0.3680463	0.2819757	0.06885309	0.08026543	0.1019985	0.04668238
145.297	1	0.08192071	0.06360552	0.07868868	0.08824432	0.9154856	1.419353	0.3005689	0.253333	0.1086487	0.1273879	0.1731143	0.1912358	0.2464825	0.1712317	0.5396309	0.4589308	0.2443137	0.2209395	0.3605871	0.4036192	1.323949	1.811794	2.608194	2.455467
145.298	1	0.08279333	0.06268336	0.1071959	0.04957209	0.2447835	0.1477442	3.120407	2.744857	0.08805573	0.05889402	0.2343586	0.1511964	1.145855	1.138902	1.102393	0.5601112	0.06209008	0.07312956	0.08139109	0.06484254	0.2178919	0.4905978	0.3775488	0.3099998
145.396	1	3.363164	2.455194	0.7649458	0.2495956	0.04650649	0.05614653	0.05250228	0.04264943	0.2483409	0.3269027	0.2455037	0.2016753	0.02510337	0.03759289	0.04184991	0.02511253	0.9936627	0.5485479	1.082521	0.7031472	0.05281834	0.04194393	0.03843154	0.04516596
145.397	1	0.3577477	0.524563	2.09546	1.84713	0.2623651	0.2651445	0.1508372	0.1152813	2.450543	2.080231	0.8099913	0.6176531	0.1091141	0.0955287	0.07235117	0.06538048	0.3234125	0.2522502	0.3877141	0.2843671	0.0480099	0.07186626	0.08694615	0.04984501
145.397	1	0.07476375	0.04042366	0.09659418	0.1148267	0.9205251	1.419942	0.3271053	0.3242447	0.09221635	0.1249143	0.1649118	0.1814349	0.2519171	0.1986667	0.5129144	0.4401311	0.234551	0.2151436	0.356067	0.3748986	1.330323	1.806999	2.565875	2.464697
145.398	1	0.0703009	0.08150369	0.0852549	0.1121587	0.2234731	0.0632227	3.118318	2.825289	0.07094836	0.06734722	0.1911986	0.149725	1.223559	1.230427	1.149128	0.6360671	0.05530576	0.07647188	0.09173162	0.1068648	0.2784273	0.4612714	0.3649723	0.3064289
145.496	1	3.35784	2.49197	0.66497	0.2205504	0.04641912	0.06317486	0.0323316	0.02947836	0.1998793	0.3079329	0.2355197	0.1544868	0.02839268	0.03494968	0.05578157	0.03990335	1.040076	0.8043383	1.176279	0.7556833	0.05783359	0.04708265	0.0474853	0.04434075
145.497	1	0.3628632	0.5547997	2.059754	1.841972	0.2714845	0.2725645	0.1508631	0.1299579	2.455295	2.084134	0.7919432	0.6371632	0.1012578	0.09368205	0.08388196	0.06758206	0.3123312	0.2309855	0.4116518	0.2781425	0.05510907	0.08703161	0.09725443	0.03349329
145.497	1	0.05592526	0.04640577	0.08272879	0.08303258	0.9683093	1.41161	0.3230186	0.3884321	0.1215877	0.1146567	0.1544788	0.1333727	0.2742162	0.2258535	0.5010216	0.4102046	0.2351177	0.2273213	0.3589157	0.3825125	1.325375	1.786342	2.49289	2.456031
145.498	1	0.08060138	0.08245861	0.07553526	0.08424191	0.2420084	0.1385601	3.114868	2.795807	0.03339404	0.03441931	0.1669331	0.1327215	1.267468	1.279924	1.196708	0.7016638	0.06142472	0.07368703	0.08515201	0.1031705	0.321636	0.4627211	0.3837331	0.3213641
145.596	1	3.339454	2.511918	0.6259888	0.2022249	0.03843729	0.04817003	0.06090961	0.0503146	0.1709986	0.2810069	0.2469793	0.133972	0.03762145	0.03262592	0.05121284	0.04349873	1.079195	1.020174	1.263652	0.8269349	0.05953112	0.06294642	0.04912872	0.04971161
145.597	1	0.3749763	0.5578949	2.060226	1.874412	0.2569394	0.2568258	0.1390302	0.1297409	2.408111	2.097202	0.7651907	0.5928077	0.08945579	0.09754941	0.07600415	0.06169621	0.2878163	0.1986678	0.4161119	0.2782577	0.06439537	0.06973739	0.1066122	0.0351652
145.597	1	0.04902761	0.07091383	0.08393617	0.07562506	0.9950687	1.454526	0.3251709	0.4577595	0.129954	0.1166855	0.1551667	0.1039856	0.280404	0.2310902	0.4705685	0.405036	0.2279524	0.2483865	0.3741619	0.3944752	1.341085	1.775618	2.419859	2.439725
145.598	1	0.07414171	0.08401638	0.1047769	0.08936359	0.2493897	0.251069	3.123314	2.75297	0.05879597	0.05303965	0.1840399	0.1436093	1.260501	1.311099	1.209908	0.8148837	0.07417854	0.08390291	0.07157239	0.1394614	0.3395695	0.4596522	0.4415164	0.3494481
145.696	1	3.338864	2.520665	0.5923202	0.1839191	0.03417667	0.05160305	0.06175413	0.05211839	0.1785012	0.285726	0.2372685	0.1396928	0.05279756	0.04342035	0.05275626	0.03745801	1.118067	1.151559	1.340402	0.8649743	0.06400824	0.05690252	0.06488287	0.04297058
145.697	1	0.3878312	0.5236939	2.130429	1.967247	0.2652966	0.2650275	0.1550362	0.1270837	2.39711	2.113902	0.7924704	0.5340358	0.1002102	0.09705235	0.09773004	0.05303636	0.2836834	0.1726203	0.3824804	0.2924845	0.07023387	0.08708922	0.1162211	0.04792454
145.697	1	0.05842353	0.0588879	0.1002578	0.07600588	1.012873	1.481545	0.3502565	0.5022248	0.08768427	0.1320238	0.143148	0.07917653	0.238354	0.2746167	0.4424319	0.3639576	0.2323983	0.2570914	0.3591512	0.369737	1.337634	1.789561	2.353857	2.426199
145.698	1	0.07505237	0.07212351	0.08102162	0.118766	0.2484828	0.3487931	3.150018	2.701056	0.06147444	0.06526526	0.1716937	0.1162182	1.216243	1.289763	1.14973	0.9004672	0.05386236	0.09788472	0.1210849	0.1380419	0.332504	0.4703533	0.5374246	0.3355299
145.796	1	3.364503	2.544326	0.5590061	0.1663898	0.03089682	0.04103541	0.0504581	0.04491835	0.1857362	0.2914254	0.2276036	0.1092161	0.06145291	0.05042919	0.04608999	0.04221297	1.153004	1.256605	1.352022	0.8974664	0.06547698	0.06054824	0.05784718	0.03754322
145.797	1	0.4061111	0.4789991	2.245111	2.05954	0.2588455	0.2697971	0.1500921	0.09270216	2.356289	2.130942	0.8421441	0.4889121	0.08392558	0.08645527	0.09605373	0.04534034	0.2579255	0.1697699	0.3368245	0.2932073	0.06290928	0.07977479	0.1136875	0.04169981
145.797	1	0.05969507	0.06423566	0.1084038	0.09166184	1.072551	1.522436	0.3696633	0.5100782	0.1002917	0.1408883	0.133694	0.09284332	0.2610016	0.3244775	0.4699845	0.3527941	0.2421827	0.2694704	0.3510902	0.3615328	1.345928	1.776752	2.307113	2.422901
145.798	1	0.08157686	0.1076989	0.08448657	0.101428	0.2265198	0.4564413	3.180196	2.677723	0.0677142	0.07033712	0.1658346	0.1421494	1.168357	1.192335	1.064449	0.9799115	0.09432762	0.1081239	0.08626881	0.1375889	0.3430818	0.5079718	0.5741138	0.3707713
145.896	1	3.36995	2.570102	0.5761685	0.1526606	0.02837476	0.05104823	0.06439639	0.03737704	0.1757924	0.2738656	0.2348072	0.1041606	0.04056107	0.04560202	0.04578849	0.02777504	1.136039	1.310302	1.319704	0.9147096	0.06041383	0.06462528	0.05748757	0.03832092
145.897	1	0.4036519	0.4280863	2.318455	2.115006	0.2527727	0.2628728	0.1600848	0.08744932	2.277249	2.102018	0.8839882	0.468702	0.07655785	0.09154337	0.08110179	0.06134611	0.2529456	0.1732725	0.2860039	0.2762212	0.06124854	0.08216753	0.1190596	0.04499553
145.897	1	0.0804833	0.04693583	0.09920176	0.08315662	1.117759	1.544033	0.404221	0.4786932	0.1233466	0.1537194	0.1193034	0.06950735	0.2860724	0.3025432	0.4837482	0.3544812	0.2396629	0.2560949	0.3450166	0.3497471	1.331915	1.738108	2.261543	2.402149
145.898	1	0.0900249	0.08179929	0.09985913	0.1001518	0.1668974	0.5088611	3.183789	2.656934	0.07098552	0.1060555	0.165693	0.136196	1.101717	1.087036	1.016602	1.041937	0.09878026	0.08726776	0.08632627	0.1377626	0.2940971	0.5011806	0.5924435	0.4634051
145.996	1	3.364863	2.568403	0.5517592	0.1635331	0.03248331	0.04222185	0.058709	0.04428265	0.1734701	0.2153605	0.2163705	0.1441875	0.03338001	0.04888532	0.05616075	0.04339298	1.120528	1.291604	1.276367	0.9382218	0.05569926	0.0692105	0.05393957	0.03900041
145.997	1	0.4048603	0.3946537	2.365522	2.115983	0.2474799	0.2660448	0.1569294	0.09339867	2.189021	2.083623	0.9352446	0.471306	0.07727536	0.08561696	0.08358664	0.06992253	0.2188666	0.2249579	0.2727041	0.2535727	0.05632892	0.09482555	0.1312757	0.05071886
145.997	1	0.1149514	0.06793498	0.1002264	0.07266426	1.149839	1.570975	0.4642931	0.4349683	0.1030725	0.1361666	0.1319103	0.08825081	0.2780024	0.2885338	0.480672	0.353568	0.2175991	0.2423641	0.3413305	0.3388775	1.331407	1.700463	2.226981	2.369414
145.998	1	0.09837452	0.05286088	0.10202	0.08787717	0.06884203	0.5519478	3.171827	2.62541	0.05013478	0.09329746	0.1834514	0.1343181	1.07455	0.945108	0.9701494	1.114826	0.0859553	0.1036728	0.0752039	0.09761597	0.2561241	0.5184458	0.5118598	0.5217266
146.096	1	3.355808	2.552496	0.5392191	0.2089312	0.03655832	0.03522157	0.04314955	0.04914048	0.1773181	0.1265358	0.1521997	0.2052688	0.0444384	0.04968447	0.05804065	0.05195763	1.13084	1.222975	1.214054	0.9542463	0.05903648	0.07505574	0.06381952	0.03107979
146.097	1	0.4161326	0.3679502	2.361105	2.076983	0.2352395	0.2514198	0.1471225	0.09947799	2.127249	2.062535	0.9941778	0.4804591	0.06224086	0.08376621	0.07586482	0.06763065	0.2018092	0.2512566	0.2723996	0.2372112	0.0508185	0.08500083	0.1114378	0.05247696
146.097	1	0.1055129	0.05170765	0.07416803	0.08870156	1.186835	1.587332	0.4524809	0.3679682	0.09779171	0.1240506	0.1412927	0.117068	0.3056349	0.2741233	0.4348073	0.39821	0.2289368	0.2486483	0.3425769	0.345845	1.332022	1.67457	2.212956	2.334932
146.098	1	0.0814242	0.07795501	0.07695554	0.07919404	0.1938746	0.5516582	3.155287	2.638285	0.06837764	0.07126108	0.1914412	0.1529559	1.036017	0.8618968	0.9437692	1.201354	0.07361745	0.09193817	0.09233414	0.08349496	0.2063896	0.4840528	0.4638483	0.5300301
146.196	1	3.406517	2.556799	0.5008421	0.2010718	0.03106379	0.04060805	0.03913042	0.04872453	0.1744773	0.1901701	0.1200145	0.2196182	0.04007552	0.04741127	0.0574878	0.03802202	1.146328	1.149411	1.165471	0.982237	0.06087767	0.07407618	0.05486484	0.03118601
146.197	1	0.4117909	0.3386565	2.46342	2.120181	0.2454828	0.2609127	0.159235	0.09494	2.121246	2.052477	1.059363	0.5028966	0.07051344	0.08407842	0.07914504	0.06287694	0.1916494	0.2967676	0.2843378	0.1880518	0.05725216	0.08912799	0.1008334	0.06768952
146.197	1	0.09473902	0.06660925	0.06376359	0.1036119	1.192411	1.602024	0.4460496	0.2905621	0.1119912	0.1353155	0.1307131	0.1204428	0.2980241	0.2344419	0.4109141	0.4389207	0.225176	0.2520538	0.3501845	0.3384868	1.33418	1.620483	2.245715	2.303562
146.198	1	0.08439275	0.0808766	0.0725312	0.07284204	0.259669	0.5609821	3.167863	2.658216	0.07358943	0.06203912	0.1827311	0.1287466	1.018132	0.7888395	0.9085285	1.222285	0.06048644	0.0763255	0.0772657	0.09215122	0.1970279	0.4739933	0.36708	0.4986051
146.296	1	3.451158	2.504285	0.4392693	0.1265057	0.0287029	0.05929783	0.051844	0.04838479	0.1547257	0.2369554	0.1236023	0.1953935	0.03406205	0.03939699	0.04888174	0.03755079	1.12809	1.042111	1.095981	1.009996	0.07050503	0.0641198	0.0400959	0.03583767
146.297	1	0.4011177	0.3439707	2.480833	2.07668	0.2354465	0.2440875	0.166907	0.1032087	2.101279	1.980267	1.077007	0.5064691	0.06412433	0.07157889	0.0594923	0.05645701	0.1955444	0.3198056	0.303937	0.1368373	0.05439385	0.09568678	0.08998255	0.04469513
146.297	1	0.09327308	0.0497928	0.06306011	0.09884026	1.206356	1.617647	0.436335	0.1866551	0.1040017	0.1312868	0.1183814	0.1116973	0.2983891	0.2273337	0.4059333	0.4422533	0.2276329	0.2442942	0.3553928	0.3226346	1.296249	1.582673	2.274542	2.265991
146.298	1	0.07756456	0.07860098	0.0853666	0.08414198	0.3007447	0.5012722	3.180934	2.697218	0.0641924	0.08603553	0.2006836	0.1470559	1.017607	0.8316237	0.844076	1.228875	0.08129885	0.1093331	0.08079804	0.1126019	0.1924824	0.4833679	0.336757	0.5040254
146.396	1	3.454308	2.404279	0.3342116	0.09208133	0.02543563	0.05116908	0.04385399	0.04704916	0.1832558	0.2686679	0.1196091	0.1641095	0.04726327	0.04605455	0.04919776	0.03148281	1.10036	0.8848075	1.060168	1.060105	0.05347011	0.05014257	0.05465338	0.03665565
146.397	1	0.3824515	0.358983	2.455521	2.016658	0.2482496	0.2377338	0.1806769	0.08580912	2.119455	1.91634	1.106508	0.5163661	0.06679891	0.05915816	0.08866039	0.07288529	0.205554	0.3224241	0.3381779	0.1170597	0.05750307	0.07693258	0.09668767	0.04881689
146.397	1	0.1004819	0.08893846	0.04959096	0.09529153	1.219494	1.630386	0.4004409	0.2360058	0.09354189	0.1092949	0.09989149	0.1217431	0.2999581	0.2063234	0.3981876	0.4643511	0.2110242	0.2328582	0.352756	0.3167919	1.288258	1.587335	2.263045	2.219179
146.398	1	0.08192567	0.06470254	0.07492968	0.1114845	0.287439	0.3783965	3.117847	2.676774	0.08887583	0.07070419	0.1854976	0.1189883	1.08799	0.9472409	0.8414113	1.201124	0.0603371	0.1139055	0.0797964	0.1196737	0.2276433	0.5094598	0.3450819	0.4217921
146.496	1	3.470125	2.314827	0.2499344	0.08226809	0.02945657	0.03990405	0.03296537	0.04439358	0.1841675	0.2634814	0.1101873	0.2011055	0.03253395	0.03967211	0.045455	0.04017262	1.048265	0.6325728	1.051485	1.131331	0.04925231	0.04088098	0.03850451	0.04865398
146.497	1	0.3507808	0.3281482	2.417611	1.911147	0.2336328	0.2278745	0.1680626	0.08232991	2.114449	1.884502	1.086184	0.5068181	0.06373422	0.06496309	0.0665634	0.05554335	0.2189711	0.3470564	0.4030678	0.1249378	0.05844196	0.08785827	0.09543153	0.04346854
146.497	1	0.1143865	0.06952886	0.05354262	0.08882471	1.216511	1.653527	0.3995681	0.3545638	0.08540433	0.1177084	0.09135545	0.1366465	0.2868623	0.2145283	0.3672938	0.5046705	0.2103647	0.2457634	0.3549704	0.3286568	1.254556	1.591611	2.294502	2.189084
146.498	1	0.07069297	0.0668862	0.06343644	0.08475481	0.229987	0.2105033	3.086271	2.708824	0.05568712	0.05968534	0.1750084	0.1241097	1.169267	1.133215	0.8394797	1.140663	0.07920795	0.1005428	0.09404537	0.1072699	0.2786026	0.4792862	0.3759015	0.3360483
146.596	1	3.517062	2.310184	0.1814427	0.1037789	0.03331317	0.04484028	0.03237495	0.04652624	0.2024568	0.2725776	0.1238886	0.2281402	0.02332571	0.03124371	0.04094525	0.04501625	0.983633	0.3274126	1.149762	1.202448	0.05826576	0.04302496	0.04398972	0.03864222
146.597	1	0.3347405	0.2931365	2.409376	1.861298	0.2441951	0.2462155	0.153383	0.1036948	2.209681	1.881167	1.041552	0.5243982	0.06312318	0.06317191	0.08304836	0.05560113	0.2196114	0.358693	0.4775214	0.152146	0.04210582	0.0845887	0.0991486	0.03978401
146.597	1	0.1178529	0.05427994	0.07303159	0.1036064	1.204395	1.644193	0.3880049	0.4678243	0.1009024	0.1171721	0.07943144	0.1328753	0.2639701	0.1842953	0.346143	0.5018111	0.2214523	0.2530464	0.3702493	0.3481794	1.223912	1.586699	2.349823	2.184861
146.598	1	0.05457708	0.07540959	0.08040699	0.1103659	0.1599174	0.1024647	3.116821	2.78968	0.0756963	0.06306579	0.1744548	0.1353765	1.245247	1.274441	0.8288338	1.090063	0.05100177	0.1150388	0.09872719	0.09598447	0.3103454	0.4318984	0.3995414	0.2979515
146.696	1	3.494643	2.308483	0.1480172	0.172776	0.04682619	0.04270598	0.04852292	0.04497406	0.2504969	0.2776697	0.149395	0.2265744	0.02870034	0.0365566	0.05076364	0.0548087	0.9498751	0.1653578	1.303978	1.253912	0.04706418	0.04917847	0.05475978	0.04150418
146.697	1	0.3083695	0.2732967	2.373753	1.825886	0.2646097	0.2500045	0.1434955	0.1091423	2.297664	1.922116	0.9909747	0.5524756	0.07149058	0.0503662	0.09587154	0.0549315	0.2444186	0.3372719	0.5697487	0.1912887	0.04348409	0.07229532	0.0958788	0.04949619
146.697	1	0.1178553	0.05782924	0.07302409	0.1124673	1.195988	1.632549	0.4013116	0.5486162	0.0892358	0.1117211	0.07056452	0.1404983	0.2506737	0.1501363	0.3352784	0.5007781	0.21624	0.2166888	0.3702744	0.3402314	1.196587	1.594857	2.388178	2.21238
146.698	1	0.0640235	0.08407422	0.07938914	0.1199951	0.1055012	0.1654685	3.120598	2.801161	0.05627631	0.04245258	0.1577388	0.1426298	1.28456	1.369701	0.8387731	1.061713	0.05417354	0.1034268	0.1001611	0.111992	0.319252	0.3929001	0.4208302	0.3244315
146.796	1	3.428736	2.303106	0.1196845	0.2501611	0.05596069	0.04486245	0.04258855	0.04772513	0.3077016	0.263153	0.147874	0.2233476	0.03284023	0.03136068	0.047925	0.05819625	0.9468775	0.4105554	1.425366	1.269629	0.05186754	0.04196095	0.06713424	0.04225286
146.797	1	0.2783622	0.2548384	2.302022	1.80118	0.2566178	0.2615842	0.1439338	0.109303	2.327898	1.985296	0.9372326	0.5609614	0.07677145	0.06059068	0.08660636	0.05347852	0.2684947	0.3053562	0.6234053	0.2197337	0.04280313	0.06284589	0.09429163	0.05244977
146.797	1	0.09719075	0.05961435	0.07790526	0.1216535	1.195675	1.640642	0.4439355	0.5923828	0.09194132	0.107315	0.0631869	0.1347455	0.2307932	0.1250376	0.3338604	0.4920187	0.1824877	0.2351862	0.3708912	0.3403518	1.181267	1.641996	2.432268	2.222129
146.798	1	0.05913115	0.06768821	0.07641103	0.09365092	0.09408409	0.2447277	3.154032	2.802235	0.05962859	0.05875226	0.1659216	0.1596908	1.291843	1.424587	0.8679515	1.064806	0.09574025	0.08549474	0.1025248	0.106279	0.3161903	0.4174583	0.4280725	0.373289
146.896	1	3.340354	2.305592	0.1315195	0.2633399	0.06071375	0.03592762	0.02791364	0.06142232	0.3736417	0.2195804	0.1665763	0.2511639	0.04384489	0.02268839	0.03723622	0.04620208	0.9567805	0.6372149	1.473419	1.221621	0.05965602	0.03929638	0.05316508	0.03248922
146.897	1	0.2929563	0.2316273	2.20462	1.786118	0.26586	0.2703192	0.1155376	0.1166173	2.334682	2.028835	0.8928683	0.5454346	0.08011972	0.05369349	0.09885633	0.05618078	0.2998164	0.2827625	0.6330941	0.2718887	0.05090983	0.05460621	0.0936568	0.05777148
146.897	1	0.07926228	0.05694722	0.100856	0.1058986	1.152631	1.631415	0.5158	0.6255252	0.1147345	0.09535732	0.06299983	0.1299588	0.2155748	0.1470544	0.3387377	0.4783036	0.1753224	0.244103	0.3739684	0.3205152	1.202118	1.700667	2.4562	2.1873
146.898	1	0.06539897	0.07352542	0.0847975	0.09917847	0.1143248	0.3141042	3.161434	2.773179	0.05731575	0.0514524	0.1664482	0.1247041	1.238324	1.450485	0.8760782	0.974647	0.08739294	0.06888484	0.0768115	0.0995539	0.3092238	0.4247657	0.374176	0.3872951
146.996	1	3.311788	2.375407	0.191361	0.3210132	0.05563162	0.03559935	0.05419693	0.05328855	0.3959618	0.184269	0.1969136	0.2398933	0.0454473	0.03338544	0.03615097	0.03426947	0.972566	0.7976201	1.516141	1.159437	0.0585157	0.04999979	0.06960943	0.04357758
146.997	1	0.3070942	0.2026754	2.160002	1.81197	0.26919	0.2847693	0.1191558	0.1256805	2.363902	2.067834	0.8864434	0.5560136	0.07881573	0.04340034	0.09771568	0.03719584	0.3229992	0.2884981	0.6177705	0.3337622	0.06291556	0.05538829	0.09033247	0.05867497
146.998	1	0.08529408	0.08014597	0.1006563	0.1083993	1.129962	1.631404	0.5610444	0.6041259	0.1064798	0.1013006	0.05719557	0.1532788	0.2157731	0.1394987	0.3540893	0.4482332	0.1881437	0.2687139	0.4052475	0.3281387	1.202266	1.756017	2.498009	2.183607
146.998	1	0.07991435	0.07704615	0.08755535	0.08569296	0.1596962	0.3597453	3.184434	2.739073	0.07110522	0.07052578	0.1767427	0.1144314	1.140089	1.433682	0.9151658	0.8857214	0.09483031	0.1005571	0.0820226	0.0943048	0.25871	0.4827451	0.3536871	0.4053619
147.096	1	3.287874	2.397574	0.2489566	0.359947	0.05761537	0.03866383	0.04850739	0.05077003	0.4057636	0.1648544	0.1804156	0.2306602	0.04297839	0.04591721	0.04735148	0.05368708	0.98573	0.9109425	1.533777	1.11424	0.05690904	0.06020294	0.06425713	0.04479329
147.097	1	0.3168885	0.202982	2.108036	1.85772	0.2822031	0.2705995	0.1255591	0.1357934	2.38437	2.126938	0.8954012	0.5873086	0.09456054	0.05231497	0.0914929	0.04888363	0.3330397	0.3031022	0.5524869	0.4086769	0.08277328	0.06389092	0.09175351	0.0683602
147.098	1	0.1031305	0.07705886	0.08711096	0.1022817	1.124123	1.607722	0.6057086	0.5288506	0.09837936	0.1140718	0.08535396	0.1621778	0.2105597	0.1360047	0.3597053	0.4599578	0.1628366	0.2695342	0.4057123	0.3360076	1.188171	1.75919	2.545555	2.210141
147.098	1	0.07840103	0.07092254	0.121449	0.06084115	0.2401859	0.406975	3.205249	2.702193	0.09818495	0.08046033	0.1827092	0.1118666	1.050086	1.346339	0.9284332	0.8027569	0.09907155	0.07427032	0.08316608	0.09486247	0.264826	0.5394493	0.3218621	0.4345268
147.196	1	3.274225	2.383787	0.2993275	0.3240343	0.05595904	0.02989822	0.05422606	0.05354951	0.3931984	0.1397907	0.143181	0.2140752	0.02820478	0.05615033	0.03710163	0.05984667	1.023524	0.9905278	1.507058	1.056311	0.06280475	0.07039219	0.05571179	0.0391912
147.197	1	0.3068124	0.1823176	2.065837	1.918403	0.27155	0.2790376	0.1456026	0.1501011	2.355182	2.156093	0.9386279	0.6025927	0.09914765	0.07052157	0.09279457	0.05548234	0.310954	0.2876323	0.4834803	0.4719696	0.07912889	0.05116996	0.0879489	0.06644587
147.197	1	0.1100775	0.07535399	0.07018763	0.1085687	1.119354	1.594309	0.6276976	0.4319222	0.0883389	0.1377903	0.09852891	0.1804342	0.1899737	0.1362861	0.3604082	0.4571591	0.1640381	0.2644176	0.3969393	0.3425982	1.166521	1.755743	2.592454	2.224938
147.198	1	0.08545914	0.07064319	0.1076707	0.06008016	0.3330861	0.4616764	3.217059	2.647615	0.08708556	0.05033195	0.174297	0.09588253	0.9706858	1.225046	0.9296045	0.7450723	0.05849977	0.08424369	0.07660234	0.103964	0.2074485	0.5666176	0.3829157	0.4829202
147.296	1	3.253315	2.365636	0.2800575	0.3136348	0.0590872	0.04804928	0.04268139	0.06118857	0.4225309	0.1516778	0.1497664	0.1839395	0.03121664	0.0466658	0.04578317	0.0426971	1.071687	1.035679	1.466449	0.9937506	0.05778553	0.06594455	0.05547969	0.03305434
147.297	1	0.3057023	0.1717082	2.067818	1.974265	0.2566618	0.2643953	0.1547728	0.1229685	2.289152	2.154747	0.9816265	0.6087624	0.1077065	0.05772914	0.07626987	0.06139383	0.3153043	0.292913	0.4124831	0.5085928	0.0818256	0.06323091	0.08252567	0.04828618
147.297	1	0.1204866	0.09864267	0.09147094	0.08755929	1.102323	1.581715	0.6662974	0.3600719	0.08599948	0.1379748	0.1309739	0.2121066	0.1829648	0.1484974	0.389417	0.4509482	0.1595647	0.2626818	0.4118031	0.3490015	1.157291	1.786232	2.617335	2.22443
147.298	1	0.08503934	0.07865486	0.09796896	0.06825592	0.3975042	0.5071518	3.185156	2.618175	0.1016116	0.101527	0.1870399	0.1116218	0.9180412	1.108356	0.9212221	0.7106554	0.08340743	0.06298121	0.05392879	0.06912299	0.1856852	0.5540114	0.4035595	0.4821216
147.396	1	3.265102	2.377445	0.3176242	0.3399201	0.06391574	0.05101988	0.04829633	0.05524501	0.4383	0.1549361	0.1851657	0.1574607	0.02690719	0.03380329	0.04553281	0.03434373	1.113076	1.029455	1.394909	0.9780389	0.06072386	0.0655443	0.05125817	0.03819905
147.397	1	0.2994888	0.1700815	2.137199	2.036911	0.2435249	0.281656	0.1553096	0.1042782	2.213522	2.150739	1.030716	0.6242598	0.09494919	0.0539993	0.05197646	0.08974116	0.3273089	0.2927607	0.3256348	0.507276	0.06170981	0.05987665	0.08667657	0.0505269
147.397	1	0.1209883	0.07409267	0.07990556	0.1056903	1.081838	1.567841	0.6340849	0.2268948	0.119453	0.1452265	0.1033011	0.2201425	0.1591634	0.1574856	0.3797903	0.4483508	0.1559402	0.2674361	0.4096654	0.322205	1.146216	1.795585	2.644726	2.214814
147.398	1	0.06412565	0.06256403	0.09165013	0.07326683	0.3923805	0.4672978	3.1849	2.644013	0.09986815	0.08768083	0.194667	0.1009135	0.9637454	1.025192	0.9743455	0.687315	0.06096931	0.05828928	0.07895253	0.04495327	0.1480855	0.4951114	0.4398138	0.400383
147.496	1	3.266406	2.38343	0.3715694	0.3927005	0.06608069	0.03901358	0.06247815	0.03591847	0.4298074	0.1641486	0.2183987	0.134128	0.03949708	0.0374661	0.05055669	0.02522466	1.1423	0.9831721	1.298205	0.97838	0.06700884	0.06665721	0.04365463	0.03692559
147.497	1	0.3166017	0.1928097	2.213511	2.094359	0.2327577	0.2605557	0.1926589	0.1158796	2.205788	2.160766	1.101193	0.640866	0.09917227	0.06613961	0.04277634	0.07739026	0.3828257	0.3294623	0.247427	0.4821436	0.08377519	0.07428804	0.09027444	0.0554728
147.497	1	0.09749258	0.09357678	0.07427483	0.131917	1.033181	1.534467	0.60945	0.2417452	0.09652855	0.1410068	0.09640187	0.2269489	0.1572016	0.1724627	0.3594377	0.4608071	0.1679188	0.2796594	0.3953678	0.3132374	1.164611	1.872657	2.643835	2.238437
147.498	1	0.05528489	0.0790565	0.1207396	0.07522125	0.322877	0.3416962	3.191984	2.684225	0.09839642	0.05304478	0.1963871	0.1193446	1.076216	1.04751	1.034293	0.6415779	0.06357909	0.04093318	0.07513195	0.06603383	0.1112086	0.4570366	0.4220049	0.3248916
147.596	1	3.220432	2.382638	0.3714249	0.4399309	0.05756517	0.03822672	0.05802139	0.03931527	0.3953213	0.1594836	0.2545361	0.1699874	0.03249327	0.04776077	0.04498838	0.02964886	1.117627	0.888083	1.231661	0.9802609	0.0677188	0.05408541	0.04786411	0.04211922
147.597	1	0.3212097	0.2243357	2.286657	2.11455	0.2293764	0.2679432	0.1927414	0.1165765	2.173524	2.125479	1.174352	0.6480867	0.1004475	0.07856752	0.05808552	0.06869802	0.4028302	0.3576644	0.1708696	0.4367569	0.06800863	0.09090515	0.08475157	0.0627891
147.597	1	0.09779999	0.06775291	0.07826263	0.09579688	1.007275	1.500929	0.5971204	0.3279294	0.08139463	0.1513145	0.1139079	0.1888242	0.1620496	0.2002936	0.3833553	0.4513164	0.1855732	0.2795785	0.3925592	0.3234294	1.176989	1.930138	2.60624	2.284391
147.598	1	0.07721992	0.08477327	0.1051241	0.07888671	0.2469736	0.2473069	3.17411	2.718793	0.08090514	0.07219339	0.1984138	0.1421937	1.185727	1.117866	1.108289	0.6502067	0.0612812	0.06714265	0.0753165	0.06761789	0.1336995	0.4295376	0.4218807	0.3330572
147.696	1	3.178809	2.391385	0.3879338	0.4785706	0.05248421	0.02832485	0.04751203	0.04330094	0.3821637	0.1497894	0.2897138	0.2158247	0.03019586	0.05755326	0.05152712	0.03655165	1.092467	0.7547654	1.213496	0.9830527	0.07217485	0.05368414	0.05711286	0.04268589
147.697	1	0.3338808	0.2678405	2.335769	2.096695	0.2386335	0.2525456	0.1821931	0.1093605	2.131241	2.066744	1.188347	0.6339669	0.08974859	0.06980449	0.06832652	0.04915234	0.4175284	0.3699344	0.1048401	0.385713	0.07559702	0.09748101	0.0846443	0.05389433
147.697	1	0.1088716	0.08191362	0.06942788	0.09776278	0.9872507	1.488199	0.5676016	0.4088811	0.08071707	0.1353944	0.1092712	0.1811926	0.1866889	0.1999039	0.394608	0.4605742	0.1897623	0.2850202	0.385123	0.3588712	1.19383	1.971964	2.575256	2.328533
147.698	1	0.07095262	0.0817051	0.08937746	0.08961053	0.2033216	0.1486167	3.163044	2.765596	0.056889	0.05312454	0.1609253	0.1433785	1.257235	1.186411	1.092858	0.6956139	0.06805741	0.07695282	0.08224049	0.1062885	0.1985477	0.4353281	0.4535291	0.3581446
147.796	1	3.148636	2.431322	0.3848166	0.4871934	0.04527981	0.03755931	0.03690352	0.04819032	0.3815163	0.1726922	0.2941298	0.2423442	0.03888579	0.05341981	0.0603257	0.03541136	1.044189	0.6143991	1.251513	0.9595296	0.06877691	0.05088421	0.04866701	0.0471331
147.797	1	0.3499063	0.3087574	2.404612	2.076915	0.2383968	0.2551045	0.157594	0.114022	2.105876	2.052554	1.231139	0.6762628	0.0931779	0.08380741	0.07207339	0.05928089	0.4345938	0.3916196	0.1213074	0.316609	0.06772956	0.09265627	0.08670512	0.06118042
147.797	1	0.1046382	0.06847304	0.07956325	0.107204	0.9690414	1.485521	0.5610296	0.4574167	0.1035393	0.1326262	0.1198063	0.1577307	0.1945035	0.2221171	0.431308	0.4416082	0.1890004	0.2894462	0.3665452	0.3638257	1.220772	1.999324	2.573019	2.34532
147.798	1	0.07591967	0.05354386	0.1034293	0.09991021	0.1782812	0.1193219	3.17574	2.769587	0.05627231	0.04620599	0.1809648	0.1546917	1.29506	1.21105	1.091887	0.7508904	0.07002111	0.0802665	0.07346706	0.1063908	0.2680118	0.4149448	0.4797436	0.3815776
147.896	1	3.152241	2.468194	0.4185587	0.5137712	0.04179564	0.04640525	0.04205628	0.0577349	0.3730242	0.1870677	0.2675608	0.2578189	0.03752106	0.03968315	0.05468782	0.03480795	0.9502023	0.5693987	1.364859	0.9948074	0.05581633	0.04676061	0.05327	0.04241861
147.897	1	0.3652624	0.3661695	2.437244	2.018737	0.2446768	0.2583511	0.1746368	0.114961	2.12691	2.031911	1.233071	0.7029536	0.08071536	0.08964669	0.07880672	0.06316366	0.4562507	0.3915056	0.2091803	0.2366633	0.07171231	0.08649894	0.06758646	0.06296096
147.897	1	0.1035813	0.08981834	0.09474767	0.08710324	0.9482698	1.496029	0.5298897	0.4658269	0.09643289	0.1397335	0.1222001	0.1337643	0.2040895	0.2379845	0.4395533	0.4359207	0.1841272	0.2936243	0.3513933	0.3658774	1.270496	2.047673	2.539204	2.341585
147.898	1	0.06025923	0.08314695	0.08272819	0.110565	0.1748731	0.1639152	3.1928	2.759847	0.05321009	0.07130546	0.1717774	0.1276459	1.2759	1.233096	1.056465	0.8254491	0.08031696	0.07034188	0.0678195	0.1174521	0.3246323	0.429258	0.4786092	0.3676701
147.996	1	3.122692	2.474445	0.4996432	0.4914885	0.04120617	0.02871677	0.05709662	0.05112116	0.3498126	0.2118381	0.28916	0.2686719	0.03729651	0.03410204	0.05508805	0.04158097	0.8347884	0.6184075	1.491317	1.046934	0.04694641	0.05965036	0.05736981	0.05146904
147.997	1	0.3800863	0.4243434	2.450444	1.962296	0.2520725	0.2592145	0.1904509	0.115597	2.168993	2.017442	1.223414	0.6992389	0.09346077	0.0724758	0.09652373	0.06563341	0.4437095	0.3788035	0.289021	0.1629894	0.04538895	0.09310382	0.06757099	0.05346582
147.997	1	0.09692492	0.08422135	0.09943212	0.0818627	0.9252557	1.496978	0.4844492	0.4370107	0.1140145	0.1375805	0.1265151	0.1377045	0.2251911	0.2568731	0.4628491	0.4493322	0.1843179	0.2872536	0.3604763	0.3611137	1.328814	2.080106	2.480646	2.346145
147.998	1	0.05811859	0.06837343	0.09923836	0.09617773	0.1410651	0.2238657	3.180796	2.708072	0.0540661	0.0630514	0.147732	0.1254806	1.254393	1.25453	1.041554	0.9080594	0.06121862	0.0982708	0.0955273	0.1080849	0.3701031	0.4517229	0.480675	0.3600076
148.096	1	3.100279	2.517997	0.546804	0.4798706	0.05622884	0.03912755	0.05563156	0.04161739	0.3350516	0.2279698	0.2782286	0.2857719	0.02908589	0.04050637	0.04776445	0.03667356	0.7317702	0.7269815	1.611737	1.03668	0.05232615	0.05681201	0.05185704	0.05206564
148.097	1	0.4028314	0.5197577	2.414428	1.885189	0.2673197	0.2609252	0.1646173	0.134298	2.243583	1.974411	1.120679	0.697254	0.09825261	0.09841954	0.09987044	0.07215887	0.4581117	0.3714933	0.3428128	0.1103868	0.06070499	0.09196052	0.0635654	0.05947651
148.097	1	0.06752943	0.06979915	0.1043901	0.1052275	0.9225676	1.484855	0.4456667	0.4058526	0.1189022	0.120671	0.1284249	0.1475477	0.2270603	0.2456728	0.4834386	0.4417723	0.2033198	0.2766451	0.331463	0.3706161	1.388612	2.084317	2.449925	2.324118
148.098	1	0.07123531	0.08201714	0.07642188	0.104483	0.1325323	0.3165626	3.172477	2.659833	0.05585998	0.07646235	0.1611135	0.1508596	1.206001	1.187668	0.996882	0.9864828	0.08931622	0.09937879	0.08422509	0.1250636	0.4098016	0.5269073	0.4549152	0.3747798
148.196	1	3.128347	2.558751	0.5349527	0.4226802	0.05053678	0.05298643	0.05318919	0.04196498	0.3334054	0.2411375	0.2926253	0.2851015	0.0371443	0.04097641	0.0604462	0.05299368	0.6714292	0.8232868	1.679757	0.9758771	0.0344806	0.05907049	0.05099451	0.0371702
148.197	1	0.3906045	0.5834439	2.392141	1.80048	0.2783593	0.2735803	0.1434964	0.1345511	2.312508	1.99625	1.041888	0.6832146	0.09610257	0.08872671	0.08949108	0.04804081	0.4167387	0.3702248	0.4005842	0.07615771	0.0520563	0.08504264	0.06224013	0.06135483
148.197	1	0.0629187	0.07111628	0.09718431	0.1451447	0.9104973	1.480835	0.4287174	0.3965084	0.09474732	0.1124546	0.1349732	0.1429287	0.2207568	0.2409027	0.4926907	0.4319229	0.222223	0.2854225	0.3353173	0.3689514	1.448376	2.08489	2.432235	2.293412
148.198	1	0.08667782	0.07226284	0.1180309	0.1019422	0.2025855	0.4219057	3.192881	2.655848	0.05298761	0.0559951	0.1756228	0.128411	1.131966	1.069873	0.9529684	1.028535	0.07283026	0.09960714	0.07062382	0.1140808	0.4027042	0.5609732	0.3716201	0.4361
148.296	1	3.175177	2.588608	0.532124	0.3649023	0.05152806	0.03896147	0.06029524	0.03942037	0.2964667	0.2371983	0.3054496	0.3064506	0.05262488	0.04949511	0.05822523	0.05151637	0.6215374	0.9335673	1.718226	0.9378067	0.05084362	0.0547265	0.06265411	0.034685
148.297	1	0.3667723	0.6378961	2.366064	1.767951	0.270532	0.2695236	0.1480525	0.1388845	2.396289	2.017847	0.9496641	0.6625763	0.0906015	0.1001754	0.07389999	0.04642019	0.3635092	0.3953161	0.4497067	0.07748984	0.07391568	0.07916494	0.08082904	0.05304155
148.297	1	0.06507743	0.06538764	0.07630214	0.1561458	0.9000854	1.464007	0.4054143	0.3600928	0.08154978	0.1069815	0.124628	0.1413915	0.2260058	0.2069376	0.4685859	0.4318293	0.2094157	0.2848	0.346794	0.3653396	1.479396	2.092578	2.404512	2.277078
148.298	1	0.0777776	0.05206797	0.06957547	0.06148421	0.2527443	0.5256708	3.201892	2.664827	0.06701431	0.07709985	0.1776797	0.1400598	1.086667	0.9958395	0.9540503	1.095005	0.0982121	0.1010348	0.06616823	0.0966554	0.3812262	0.5801252	0.323657	0.469488
148.396	1	3.195421	2.58187	0.5716021	0.3143755	0.04537798	0.03510534	0.06029848	0.05485978	0.2808707	0.2120666	0.3217638	0.3339163	0.04400367	0.06416061	0.04878199	0.05024995	0.5699154	1.021228	1.683404	0.9203087	0.05385577	0.06165649	0.06873275	0.04318844
148.397	1	0.3289744	0.625009	2.303581	1.716893	0.2811291	0.25316	0.1526352	0.110297	2.439457	2.033266	0.8360449	0.6045733	0.0592794	0.08510705	0.07251791	0.04707638	0.3025937	0.4219246	0.4979904	0.1259471	0.06337911	0.07363474	0.07268464	0.04481469
148.397	1	0.06228089	0.07357167	0.100421	0.1460862	0.9299631	1.455265	0.4210705	0.312452	0.09887619	0.1371023	0.1231768	0.1271733	0.2497136	0.2257024	0.4505416	0.4238768	0.2142682	0.2933468	0.3305153	0.3612921	1.535	2.102407	2.386767	2.257799
148.398	1	0.08083196	0.05179819	0.07181247	0.07998936	0.28535	0.5596619	3.212072	2.706471	0.06388351	0.07799631	0.1714252	0.1465297	1.026146	0.9587483	0.948482	1.122571	0.07774168	0.09712429	0.085945	0.08102663	0.3166745	0.588516	0.3475253	0.4619217
148.496	1	3.208317	2.605929	0.5892143	0.3286123	0.05126952	0.05794213	0.06590357	0.05718807	0.2810203	0.2316794	0.3508901	0.3410294	0.05344368	0.05429231	0.05439009	0.03707923	0.5543427	1.006979	1.609877	0.8832685	0.0523971	0.07240171	0.06078299	0.05105286
148.497	1	0.2944318	0.5970467	2.274386	1.706101	0.2960875	0.2808453	0.1242477	0.1050828	2.501671	2.081393	0.7330164	0.5543572	0.05408123	0.1043636	0.06718212	0.04035984	0.2580715	0.4799061	0.5258524	0.1810359	0.06137127	0.0800028	0.0754891	0.04560598
148.497	1	0.06016465	0.08055913	0.1115796	0.1570699	0.9331446	1.446545	0.4282948	0.3448886	0.09175075	0.1438409	0.1398199	0.1281683	0.2796494	0.2524548	0.452667	0.3882781	0.2108135	0.2892884	0.3404709	0.349249	1.564391	2.105463	2.370749	2.229291
148.498	1	0.06413924	0.064211	0.05869833	0.07272498	0.2659957	0.5628905	3.181811	2.704307	0.05274924	0.06425278	0.1947955	0.1247847	1.006484	0.9289639	0.9357893	1.173193	0.08512683	0.08852995	0.08061938	0.1005353	0.311592	0.5929066	0.3514482	0.4401705
148.596	1	3.205096	2.602397	0.6151687	0.3940243	0.05104896	0.06289854	0.05935527	0.0397549	0.25356	0.254122	0.367711	0.303026	0.04626309	0.04602262	0.05030707	0.04390907	0.5657486	0.9269989	1.498138	0.8361225	0.05494263	0.05210698	0.05727155	0.04838582
148.597	1	0.2837513	0.5606628	2.269825	1.688185	0.2886264	0.2724479	0.1324841	0.1326021	2.51129	2.132379	0.7291126	0.5449107	0.05397312	0.100269	0.07467605	0.02781987	0.2588927	0.5147884	0.5676593	0.2549775	0.02955725	0.08447279	0.07080652	0.04254164
148.597	1	0.0729089	0.08217907	0.1211551	0.1448652	0.9470087	1.434792	0.4423703	0.391093	0.1012148	0.1299671	0.1351538	0.1340268	0.2832917	0.2864593	0.4143215	0.3663462	0.2194373	0.2752607	0.3631147	0.3367559	1.593256	2.093539	2.363816	2.206859
148.598	1	0.06447008	0.06795236	0.08511115	0.09968686	0.2247823	0.5094792	3.1787	2.698415	0.07328041	0.09625828	0.1823123	0.1346138	0.9819034	0.9513302	0.8964326	1.165847	0.08885976	0.1113425	0.07863129	0.1167305	0.2715704	0.6043708	0.4211942	0.4579394
148.696	1	3.197196	2.573773	0.6706522	0.4589112	0.04132281	0.0437935	0.06401566	0.03316977	0.2377332	0.2660979	0.379508	0.2794872	0.03533424	0.05308556	0.04617561	0.04378288	0.6404849	0.7649807	1.418068	0.808783	0.04119949	0.0557972	0.05877827	0.03935223
148.697	1	0.2915842	0.5266953	2.287558	1.728024	0.283463	0.2660948	0.1482092	0.1231415	2.476025	2.16208	0.7994841	0.5398955	0.06785164	0.1021707	0.08069903	0.04863964	0.3075503	0.528995	0.5779531	0.3131358	0.03062397	0.06873231	0.06479299	0.047801
148.697	1	0.08869987	0.07991802	0.1294999	0.1263623	0.9833227	1.448052	0.4521317	0.4295115	0.1165312	0.1487573	0.0970665	0.1287374	0.2816103	0.3113553	0.3660111	0.3296881	0.2370586	0.2834829	0.3615878	0.3348344	1.602773	2.126957	2.354821	2.194698
148.698	1	0.08389214	0.05478955	0.0743381	0.08249943	0.1309758	0.3681279	3.160077	2.731787	0.06741248	0.04924527	0.1868862	0.09468109	1.03875	0.9990098	0.9171541	1.173259	0.06549266	0.1253784	0.07381927	0.1245375	0.2430178	0.6057738	0.4348503	0.4170052
148.796	1	3.212726	2.538118	0.7115002	0.5214927	0.03604928	0.03560879	0.07231784	0.03661402	0.2247453	0.2584582	0.3841173	0.2690592	0.04525338	0.0635341	0.06011091	0.05587289	0.7821556	0.5450276	1.318766	0.8329634	0.05997148	0.0560212	0.05292301	0.04421895
148.797	1	0.3084948	0.4816261	2.278031	1.787491	0.2675911	0.2711913	0.1653532	0.09592901	2.407723	2.194239	0.895001	0.5195903	0.07399131	0.109913	0.08191455	0.04754187	0.3560154	0.5362444	0.5829659	0.3567872	0.03599088	0.07349643	0.0666043	0.03840094
148.797	1	0.07922733	0.08722566	0.1233532	0.1056801	1.010373	1.474438	0.4496184	0.459397	0.09725165	0.1465345	0.06627235	0.1013714	0.2569315	0.3206969	0.3734644	0.287254	0.24094	0.2887267	0.369848	0.3445681	1.616795	2.132046	2.344107	2.179749
148.798	1	0.0843993	0.06598226	0.07336158	0.09422901	0.07802021	0.2285081	3.162757	2.78249	0.08696086	0.07631305	0.1802598	0.1103706	1.134785	1.112342	0.922398	1.118075	0.07709785	0.08452013	0.08925083	0.1071424	0.2265224	0.5112396	0.4483676	0.3585455
148.896	1	3.22816	2.506011	0.7443732	0.5902643	0.03622179	0.0395739	0.05241742	0.04444881	0.2317204	0.2760096	0.324412	0.211991	0.03292071	0.04415917	0.04565951	0.05137239	0.9462004	0.3320869	1.255198	0.8860901	0.0614205	0.05978583	0.06853311	0.04893376
148.897	1	0.3004861	0.4403056	2.253868	1.820961	0.2649946	0.2713778	0.1424101	0.07950062	2.307333	2.209582	0.9784433	0.5120731	0.07301767	0.1107907	0.08137272	0.04480007	0.4026612	0.5201664	0.5549082	0.3747969	0.04423563	0.07761355	0.05803369	0.0442932
148.897	1	0.08620296	0.07442169	0.1165782	0.1209987	1.031038	1.483663	0.4757316	0.4807671	0.09998518	0.1356653	0.07719301	0.05602416	0.2687445	0.32487	0.3799648	0.2530348	0.2285616	0.2828116	0.3723909	0.3466889	1.625623	2.147641	2.329877	2.171914
148.898	1	0.08238601	0.07611624	0.07246752	0.1147962	0.1006745	0.1176973	3.154566	2.818812	0.08056809	0.05965196	0.1782868	0.1163012	1.221572	1.2629	0.9458759	1.080505	0.06571863	0.1148317	0.0819814	0.1046366	0.2614613	0.4544343	0.4125311	0.3139126
148.996	1	3.234422	2.4783	0.7562142	0.5913631	0.04479409	0.05093133	0.03487774	0.03510651	0.26104	0.2832063	0.2492226	0.1865691	0.03742064	0.03868428	0.05105836	0.04364088	1.082329	0.287454	1.274134	0.9294735	0.0632654	0.05314214	0.05924489	0.04488756
148.997	1	0.303545	0.3739679	2.266281	1.854113	0.2530754	0.253446	0.149282	0.08748395	2.274784	2.208629	1.064675	0.5076185	0.09222124	0.1091724	0.08670573	0.04123752	0.3998942	0.5011325	0.5057307	0.3890633	0.03982998	0.07606326	0.07672956	0.03557386
148.998	1	0.07649332	0.09350419	0.08946975	0.1200835	1.049868	1.476584	0.4521741	0.4715065	0.1081279	0.1424737	0.07176066	0.08185846	0.293697	0.3389985	0.3679692	0.3273228	0.2501547	0.2965203	0.3883119	0.3600509	1.644712	2.147596	2.343252	2.163992
148.998	1	0.06812349	0.08090998	0.06726731	0.09741876	0.1457698	0.07847882	3.157613	2.823132	0.08638008	0.06070157	0.1641789	0.1530901	1.272385	1.346127	0.9420092	1.055493	0.06282784	0.08375771	0.08161167	0.1004616	0.3210683	0.4025609	0.3867021	0.3172885
149.096	1	3.261799	2.466652	0.7501295	0.5267387	0.05470054	0.04959354	0.04499306	0.0366875	0.2964354	0.2305582	0.198718	0.1593369	0.03661887	0.02900857	0.05765556	0.04190095	1.176156	0.4905708	1.301458	0.9228801	0.06263267	0.04685054	0.05295526	0.03448157
149.097	1	0.2888661	0.3359618	2.314453	1.900023	0.2453812	0.2610596	0.1608156	0.1025437	2.24253	2.18815	1.126638	0.5168992	0.09044196	0.1145159	0.08887	0.03905553	0.3750786	0.4590785	0.4112079	0.3805163	0.04591083	0.07075104	0.06308124	0.04027365
149.097	1	0.08216494	0.09147225	0.08350829	0.1345472	1.042518	1.473155	0.4415462	0.4233405	0.09167272	0.1402781	0.07654289	0.09194491	0.282437	0.342189	0.3537337	0.3746643	0.2392526	0.2881712	0.3777074	0.3550041	1.633932	2.149309	2.373847	2.16061
149.098	1	0.05726216	0.06729453	0.07115628	0.1090773	0.161898	0.1545712	3.18225	2.814212	0.06874294	0.04789698	0.166559	0.153906	1.271309	1.415948	0.9472545	1.061242	0.08616718	0.08069379	0.08695407	0.09614831	0.3370551	0.3841933	0.3240892	0.3165971
149.196	1	3.274914	2.454602	0.6941226	0.4495451	0.05119879	0.05593015	0.04382521	0.03600897	0.3222319	0.2105405	0.1855681	0.135581	0.04200731	0.03769639	0.05260882	0.04965215	1.245123	0.7033878	1.347468	0.876838	0.0723339	0.05163115	0.06945038	0.04508344
149.197	1	0.2577847	0.3059915	2.343918	1.923018	0.2397186	0.2590426	0.1635193	0.1119698	2.207773	2.154841	1.167714	0.5228234	0.09803258	0.1108535	0.08440463	0.04923707	0.3347215	0.433884	0.3246798	0.371338	0.05306499	0.07189999	0.07013708	0.03761727
149.197	1	0.083818	0.09862308	0.06746463	0.09390286	1.035886	1.45102	0.4334723	0.3660377	0.09334773	0.128393	0.08835054	0.1133455	0.2731908	0.3570924	0.3239916	0.4271996	0.2378877	0.3021752	0.36283	0.3375439	1.645609	2.166366	2.37387	2.16242
149.198	1	0.04921183	0.07405288	0.08012588	0.1049736	0.2267802	0.2435231	3.203866	2.783837	0.06370706	0.05765505	0.1854985	0.1298055	1.237535	1.435261	0.9750484	1.000279	0.07605151	0.07573388	0.07139725	0.09891107	0.3664184	0.418932	0.2714879	0.3362094
149.296	1	3.286948	2.442143	0.6662007	0.3697471	0.0513359	0.05679283	0.0434786	0.04062328	0.3541163	0.1828838	0.1843823	0.1647996	0.03370367	0.04477304	0.03797351	0.04087049	1.274646	0.8788386	1.407383	0.7837245	0.07160641	0.06009077	0.07154907	0.05480381
149.297	1	0.2343915	0.2868699	2.380281	1.902842	0.2421837	0.2609122	0.1860831	0.08653626	2.157947	2.144186	1.189751	0.5160363	0.1020301	0.1156394	0.06611402	0.05629109	0.3120534	0.4006729	0.218533	0.3609929	0.04632279	0.05683373	0.05716772	0.04919118
149.297	1	0.07923283	0.1111828	0.1117647	0.1159017	1.023675	1.449765	0.4137735	0.3058796	0.1107324	0.1333663	0.08117892	0.1292821	0.2847922	0.3452149	0.3136886	0.4897929	0.2273707	0.2946513	0.3630443	0.3445262	1.629342	2.176083	2.419751	2.137633
149.298	1	0.06053995	0.0720532	0.08199705	0.07755415	0.3019244	0.3423639	3.223646	2.72561	0.09340001	0.06569094	0.1696576	0.1334753	1.171865	1.441351	0.9973588	0.9264483	0.103355	0.07231844	0.08349603	0.09944165	0.3800629	0.4417059	0.2090375	0.3490694
149.396	1	3.269325	2.439668	0.6096751	0.3321121	0.05049016	0.03926258	0.04892263	0.04532791	0.3684029	0.173007	0.2394645	0.197454	0.02933787	0.04031964	0.03805831	0.03683122	1.260854	1.032853	1.469898	0.6612832	0.07759717	0.06252211	0.06280083	0.04217385
149.397	1	0.2278893	0.2730881	2.404628	1.87243	0.2324935	0.2484878	0.1707724	0.09353689	2.161643	2.09236	1.165056	0.5247796	0.1110373	0.09295726	0.05115303	0.06071785	0.3909105	0.3930977	0.1078648	0.3380026	0.05903104	0.06372291	0.05943804	0.03307313
149.397	1	0.09340343	0.1004656	0.1179556	0.1302575	1.01434	1.43825	0.410621	0.2367418	0.1159752	0.1594356	0.08801162	0.1708365	0.2876551	0.3494993	0.3630558	0.5179815	0.2187029	0.2954312	0.3545039	0.349934	1.613791	2.181297	2.438267	2.121764
149.398	1	0.05259377	0.07544648	0.1093698	0.1064337	0.3550079	0.4570534	3.229521	2.662285	0.09555857	0.06559012	0.2115482	0.1018478	1.095616	1.344422	1.004156	0.8155532	0.1019251	0.06332758	0.07385076	0.0702165	0.3977354	0.4808408	0.1665993	0.3933461
149.496	1	3.270776	2.445038	0.5440929	0.3224121	0.04615734	0.03457534	0.0662259	0.05577363	0.3718932	0.1472727	0.2632219	0.2343305	0.05531905	0.04541709	0.02946637	0.04983992	1.223898	1.177651	1.512726	0.5953235	0.07034881	0.06039692	0.05504813	0.03479001
149.497	1	0.2233238	0.2453411	2.453532	1.837769	0.2348568	0.2436838	0.1467756	0.09722639	2.174633	2.036562	1.112461	0.5424172	0.1183183	0.09395822	0.04560057	0.08098302	0.4821204	0.3801542	0.1098073	0.3118944	0.05341171	0.06794618	0.05757752	0.03792501
149.497	1	0.08042238	0.09246705	0.1077029	0.1433443	0.9904644	1.399623	0.4397045	0.1681362	0.1113061	0.1472777	0.1220157	0.1851475	0.2654953	0.3458046	0.3776725	0.5210723	0.2212967	0.287996	0.3537988	0.3570934	1.577838	2.159719	2.46459	2.128023
149.498	1	0.07256225	0.07168441	0.1018545	0.07770629	0.3591319	0.5094995	3.247658	2.629575	0.06682977	0.08656618	0.1757845	0.1090738	0.9917289	1.216148	0.9979125	0.7342854	0.1028919	0.09969826	0.08745044	0.09749904	0.3816176	0.5316502	0.2188182	0.4355069
149.596	1	3.267444	2.431852	0.5041832	0.3130042	0.04247434	0.0326381	0.06463691	0.04938991	0.3907526	0.1371282	0.2861056	0.2791235	0.04883918	0.04216568	0.05161173	0.05143626	1.157741	1.288482	1.541749	0.5223946	0.05730899	0.06783329	0.05362017	0.03105229
149.597	1	0.2339439	0.2582608	2.494188	1.802978	0.240091	0.2473213	0.129853	0.1034199	2.193518	2.004722	1.026748	0.5591386	0.1103677	0.1009114	0.06363764	0.066204	0.5464497	0.3817927	0.1921266	0.2866042	0.05739064	0.07791302	0.06387551	0.04060285
149.598	1	0.06505314	0.0989527	0.09898702	0.1399152	0.9656142	1.393732	0.4245454	0.2644265	0.1006093	0.141712	0.1248133	0.183036	0.2171755	0.3340256	0.3976655	0.5669092	0.2285404	0.2971343	0.3598118	0.3636355	1.563525	2.156516	2.499017	2.152816
149.598	1	0.0751079	0.08966825	0.1149442	0.08740234	0.3267105	0.5407953	3.259779	2.617877	0.08134613	0.0753242	0.2005372	0.1192705	0.9325159	1.071824	0.9787428	0.7101932	0.1091692	0.07341298	0.06771543	0.06578287	0.3846193	0.567103	0.3195919	0.4390526
149.696	1	3.24686	2.409774	0.4744741	0.3050324	0.04845599	0.03155675	0.05464654	0.05531378	0.4311968	0.1042555	0.2854782	0.3397091	0.04530812	0.04376583	0.05786122	0.0425717	1.092091	1.367612	1.524644	0.4564776	0.06265038	0.07058329	0.05321223	0.02865788
149.697	1	0.2420268	0.3018303	2.467633	1.7756	0.2488301	0.247388	0.1159658	0.1000262	2.200657	1.971433	0.8796122	0.5789905	0.1153206	0.1121208	0.07899704	0.06852425	0.5740955	0.3800945	0.2684825	0.2459217	0.06606364	0.07697925	0.06516604	0.05674867
149.697	1	0.06443993	0.09255482	0.08148397	0.1505667	0.9176108	1.388764	0.4265805	0.3678847	0.1010347	0.1367351	0.1407445	0.1935172	0.1728491	0.2568345	0.4409986	0.5799495	0.2138148	0.290216	0.3832334	0.3546962	1.540946	2.123033	2.542374	2.14471
149.698	1	0.07683008	0.0680743	0.09881876	0.08029172	0.223592	0.4849974	3.216704	2.612359	0.07028613	0.07808632	0.1948376	0.1129673	0.9809472	0.9718094	0.9867984	0.6691515	0.07887346	0.07169132	0.0866731	0.05335936	0.3663855	0.5867919	0.4119094	0.3992048
149.796	1	3.226681	2.392673	0.4597735	0.2969992	0.06005122	0.04601498	0.0449198	0.06813006	0.4663897	0.08734775	0.2525367	0.3753531	0.03918561	0.04538137	0.05488876	0.03646908	1.022335	1.396978	1.456526	0.4118487	0.0678854	0.07555375	0.04894251	0.04965531
149.797	1	0.2611853	0.3310216	2.414344	1.753018	0.2516598	0.24496	0.1046676	0.0919134	2.229065	1.944898	0.7384276	0.6084397	0.1059369	0.1047519	0.08271743	0.06148105	0.5753077	0.399824	0.3432881	0.1972386	0.06584181	0.09305009	0.074474	0.05136588
149.797	1	0.06641991	0.08471848	0.07538755	0.1420244	0.9120243	1.38952	0.4309376	0.4240873	0.1171802	0.1430862	0.1341169	0.2130507	0.1611545	0.1867177	0.5011599	0.5805842	0.2296467	0.2790864	0.3873642	0.3427735	1.517448	2.126948	2.557304	2.135587
149.798	1	0.05393417	0.08040071	0.1058299	0.07991631	0.103555	0.4335151	3.193891	2.662073	0.05409729	0.06505121	0.1819531	0.132653	1.068287	0.9592407	0.9973103	0.6448317	0.08137157	0.06333788	0.07840265	0.0566617	0.3449569	0.5821747	0.4499237	0.3774052
149.896	1	3.249162	2.381658	0.4686818	0.26255	0.05912936	0.03773937	0.05585227	0.05672351	0.495524	0.06875077	0.2155364	0.3594584	0.04336502	0.05420819	0.04787539	0.04246609	0.9357072	1.353843	1.325876	0.3532682	0.06282571	0.08113876	0.05069762	0.03431752
149.897	1	0.2882714	0.3509951	2.372254	1.76095	0.2531371	0.2412306	0.09175871	0.1269883	2.27091	1.915813	0.6124932	0.6525011	0.1011107	0.09672131	0.0783472	0.06182874	0.5454414	0.414813	0.38912	0.1778973	0.05867378	0.09211412	0.06524996	0.04233134
149.897	1	0.0705489	0.08344064	0.06947569	0.159831	0.8863539	1.376078	0.429815	0.4831157	0.09764219	0.1160314	0.1271641	0.214281	0.1541966	0.1451268	0.5198507	0.5832674	0.2159914	0.2924735	0.3846082	0.3334238	1.471269	2.146618	2.545504	2.138027
149.898	1	0.08651634	0.08324069	0.08902015	0.07570743	0.05752451	0.36267	3.18041	2.701075	0.05873028	0.06003227	0.1844004	0.125136	1.164116	1.003447	1.028958	0.6511413	0.08513702	0.06362665	0.07336943	0.07180296	0.3141305	0.4976007	0.4576287	0.3397714
149.996	1	3.282838	2.354626	0.5079275	0.2025504	0.05401613	0.03466559	0.0517561	0.05267735	0.514472	0.1268198	0.1988911	0.3434959	0.04263836	0.04730579	0.03341363	0.04222067	0.8726698	1.191471	1.194281	0.3129367	0.06381246	0.07969164	0.05318544	0.02321676
149.997	1	0.3428968	0.3687965	2.353187	1.752195	0.2608488	0.242497	0.09424751	0.1152777	2.305762	1.95809	0.5732993	0.6805981	0.08488817	0.1064568	0.07439542	0.05032992	0.4964413	0.4118495	0.4164339	0.2192062	0.0665887	0.09499702	0.07137507	0.04892204
149.997	1	0.05052305	0.08439201	0.06062726	0.1263925	0.8574212	1.382981	0.4398862	0.5311571	0.08715025	0.09061586	0.1410364	0.2162709	0.1428205	0.1229926	0.5207133	0.5683115	0.2109152	0.2889245	0.3709841	0.3234938	1.424975	2.156781	2.51722	2.145692
149.998	1	0.09153313	0.07457512	0.08874732	0.0854475	0.07720066	0.2819398	3.18841	2.741352	0.04186747	0.048017	0.1718767	0.1254075	1.248291	1.072524	1.027	0.712664	0.07047556	0.08766288	0.08603155	0.08182032	0.2573894	0.4336891	0.4963983	0.3493617
150.096	1	3.307403	2.315691	0.4855503	0.1766482	0.06347711	0.04209216	0.05512883	0.05508896	0.5041153	0.1894534	0.1747041	0.3380665	0.05369837	0.03990787	0.03808678	0.04592999	0.8202418	0.9427718	1.070142	0.3187558	0.06643368	0.07530454	0.0508204	0.03069193
150.097	1	0.4182743	0.3690689	2.343912	1.746091	0.2665198	0.2512258	0.1077154	0.1263189	2.31646	1.980101	0.6294165	0.7060324	0.07967562	0.1150255	0.06940802	0.04532475	0.4459271	0.4134061	0.4161424	0.2946943	0.06081214	0.0870316	0.07254909	0.05748672
150.097	1	0.05019616	0.08839286	0.06890262	0.1167262	0.8536992	1.402874	0.4632199	0.5450999	0.08470659	0.07969341	0.1186777	0.1888745	0.1360131	0.127035	0.5097603	0.5544202	0.2131247	0.2770283	0.3780158	0.3330024	1.368881	2.169381	2.474941	2.1482
150.098	1	0.08357457	0.1021217	0.1268212	0.09967635	0.08606374	0.2237786	3.196958	2.736475	0.05811569	0.0512503	0.1821559	0.1526159	1.301216	1.143148	1.04005	0.8059539	0.06037341	0.07970633	0.09126261	0.1192677	0.2316629	0.3971256	0.5326881	0.3705464
150.196	1	3.340312	2.318115	0.4519339	0.143814	0.06782527	0.04512722	0.05509915	0.05017234	0.4907983	0.2087619	0.167779	0.3212445	0.03962115	0.04282672	0.05509316	0.0477507	0.7987708	0.6641482	0.9737323	0.3524312	0.06800807	0.06885725	0.04230408	0.04151623
150.197	1	0.4675239	0.3445856	2.328397	1.726614	0.2626306	0.2433782	0.1162957	0.1201383	2.288788	1.995406	0.7591917	0.708295	0.06681927	0.131211	0.06986949	0.04477587	0.4062802	0.3962364	0.4002808	0.3656669	0.06861536	0.08160285	0.06824327	0.0820176
150.197	1	0.05642279	0.09327659	0.05843725	0.0951464	0.8425842	1.419737	0.4636663	0.5419136	0.08182625	0.09576436	0.1131593	0.2072632	0.1422589	0.1987126	0.4930961	0.5623452	0.1994877	0.2989858	0.3760565	0.3265632	1.318988	2.171794	2.421566	2.148126
150.198	1	0.08550634	0.09685997	0.06008863	0.09577141	0.07987428	0.1543897	3.169603	2.704794	0.05171454	0.05564197	0.1578912	0.1186011	1.312763	1.207974	1.025191	0.8469487	0.07224623	0.08306421	0.1294458	0.1064782	0.2599023	0.4283976	0.593329	0.3276203
150.296	1	3.358242	2.320026	0.4189495	0.164335	0.06192318	0.05431752	0.04021988	0.05798257	0.4525105	0.1988843	0.1438226	0.3016746	0.04175252	0.05046972	0.05803704	0.03346797	0.824424	0.3401708	0.9518645	0.3526405	0.06365573	0.05904001	0.05409556	0.03808313
150.297	1	0.511549	0.2900475	2.341591	1.716952	0.2666737	0.241687	0.1397929	0.1097583	2.247818	1.99105	0.8985137	0.6779389	0.06604781	0.0987789	0.05743211	0.0505112	0.3841392	0.3857405	0.3760293	0.4069262	0.05244356	0.09964863	0.06326567	0.06829746
150.297	1	0.04850391	0.07668022	0.07097222	0.09346586	0.8493101	1.424205	0.4710431	0.5013737	0.08923848	0.1034293	0.1069432	0.2252479	0.1515985	0.2322537	0.4610859	0.580597	0.2064656	0.3067896	0.3756253	0.3045895	1.286478	2.176335	2.36729	2.113672
150.298	1	0.07476813	0.06704623	0.07461933	0.1010415	0.133888	0.1553843	3.153554	2.631761	0.06464745	0.05642608	0.170873	0.1227055	1.273947	1.234366	0.9727051	0.8932432	0.06613809	0.1066263	0.09130421	0.09833224	0.2875181	0.4689603	0.6204159	0.3362596
150.396	1	3.357061	2.325132	0.4189598	0.1714825	0.06137303	0.04483123	0.05098992	0.05835805	0.4235908	0.190674	0.0972659	0.2599039	0.04954083	0.05276287	0.0538573	0.03607675	0.8614041	0.1807532	1.003955	0.3732995	0.05684393	0.05097069	0.05108726	0.04265727
150.397	1	0.5203337	0.2393477	2.381554	1.737247	0.2552613	0.2509853	0.1640706	0.1164905	2.222026	2.024919	1.05659	0.6734878	0.09582467	0.09678449	0.05107188	0.04302815	0.3481133	0.3739582	0.3387477	0.4413839	0.04598653	0.08562875	0.05246089	0.06421929
150.397	1	0.05383765	0.06526565	0.0602797	0.08449257	0.8562335	1.436543	0.4895939	0.4342644	0.08441005	0.1018594	0.1166128	0.1898567	0.1540396	0.238075	0.4267074	0.5782313	0.2144875	0.3045537	0.3552719	0.2980715	1.270076	2.169143	2.339279	2.089714
150.398	1	0.06945292	0.06105268	0.09133844	0.09992607	0.1657468	0.2872589	3.167064	2.643677	0.0567718	0.05531617	0.164898	0.1363347	1.252244	1.18568	0.9084146	0.9559643	0.07575673	0.1021659	0.111457	0.104639	0.3487757	0.5303599	0.6300389	0.3660392
150.496	1	3.336955	2.34578	0.4219725	0.1642983	0.05463811	0.04974518	0.04458945	0.04395679	0.4008718	0.2487618	0.09800268	0.2491265	0.03942928	0.05547177	0.04711262	0.04412715	0.9231148	0.4501959	1.075258	0.4041444	0.05530111	0.04483821	0.05354533	0.06236771
150.497	1	0.5347988	0.1868537	2.423703	1.765986	0.2632071	0.2459028	0.1791656	0.1086244	2.173091	2.039421	1.192406	0.6467496	0.09424133	0.09898981	0.06670357	0.0395593	0.3210471	0.3371307	0.3255513	0.4707984	0.03058174	0.08507363	0.04794878	0.05316212
150.497	1	0.05635423	0.05014575	0.07228603	0.07588817	0.8861038	1.428024	0.4850357	0.3506415	0.1173097	0.1151531	0.1089149	0.1968344	0.1684957	0.2501729	0.4306958	0.5850226	0.2248161	0.3031149	0.3689657	0.3080827	1.258423	2.181979	2.298232	2.088809
150.498	1	0.07874193	0.06493542	0.1000339	0.07348541	0.198392	0.4354177	3.175123	2.642461	0.05183133	0.0638941	0.1704536	0.1174396	1.170996	1.128616	0.8980234	1.002387	0.0935738	0.1093522	0.1029507	0.1125092	0.3960212	0.5469824	0.5761933	0.4790098
150.594	1	3.319231	2.379264	0.400297	0.1430857	0.0630429	0.04542503	0.03929724	0.04715406	0.3720075	0.270583	0.120853	0.2740024	0.03961279	0.04121036	0.05692576	0.04845921	0.9949975	0.7251908	1.160092	0.4078467	0.07465219	0.06916336	0.04645714	0.05072641
150.595	1	0.5252334	0.1529916	2.442172	1.778914	0.2309257	0.2487075	0.1813488	0.1205007	2.09731	2.014011	1.291429	0.6518997	0.08175363	0.09623885	0.07774272	0.05171958	0.3404729	0.3167615	0.3506696	0.4926844	0.0467474	0.07022313	0.06020837	0.06490109
150.595	1	0.07715436	0.05122277	0.06888493	0.08748815	0.9101341	1.416356	0.4890942	0.2469017	0.1136124	0.1099036	0.08367879	0.1991082	0.1862712	0.2307895	0.4392066	0.5761685	0.2101917	0.2909169	0.3582786	0.2989763	1.243131	2.170496	2.265554	2.057296
150.595	1	0.1079491	0.05398546	0.07598729	0.08220475	0.1941938	0.529262	3.181252	2.645755	0.07063691	0.07894148	0.1708018	0.1518625	1.122835	1.053935	0.9434569	1.05344	0.09878113	0.08843884	0.07784687	0.1023888	0.3994066	0.5725936	0.4983986	0.5345198
150.696	1	3.288296	2.400673	0.3303178	0.1874635	0.05519876	0.06170381	0.04009298	0.06682435	0.2839965	0.2671337	0.1195628	0.2969186	0.04587782	0.02265594	0.0509637	0.05422262	1.07048	0.9761618	1.236784	0.4323513	0.07193755	0.06690067	0.05697231	0.04935693
150.697	1	0.5078494	0.1526144	2.440305	1.761357	0.2270685	0.2273642	0.1847538	0.1225461	2.034458	1.962407	1.353437	0.6520616	0.09103163	0.08618582	0.1001109	0.04429914	0.3691757	0.2981421	0.3260776	0.4784915	0.04667274	0.07266757	0.05751549	0.06324196
150.697	1	0.08780614	0.0553686	0.06203109	0.0807266	0.9140107	1.448847	0.5186729	0.173002	0.1045526	0.1215943	0.09700113	0.1864649	0.2149184	0.2230967	0.4373359	0.5894314	0.1945351	0.278237	0.3308396	0.3009697	1.226159	2.157253	2.2189	2.041512
150.698	1	0.07716072	0.0440814	0.07969463	0.07536945	0.1636906	0.5607086	3.168413	2.683223	0.06588907	0.08315519	0.1785329	0.1286468	1.060855	1.042402	0.9911025	1.11559	0.08902867	0.08461264	0.09850433	0.0877558	0.3961819	0.5991125	0.4086004	0.5089585
150.796	1	3.273023	2.433979	0.3136023	0.2033399	0.04847765	0.04795144	0.04726741	0.07677234	0.2242518	0.2329705	0.08869465	0.3056261	0.05143761	0.05056639	0.03431357	0.04054206	1.133099	1.171585	1.282149	0.4845842	0.06814871	0.06990734	0.05840602	0.03500982
150.796	1	0.4885341	0.2160456	2.438568	1.755716	0.2350908	0.234602	0.1884934	0.1248285	2.037237	1.946964	1.392336	0.6849935	0.09629203	0.0764763	0.09484195	0.05792429	0.4169422	0.2959489	0.2631598	0.465	0.04550625	0.06740087	0.05347263	0.05331849
150.797	1	0.1082925	0.04927487	0.06596583	0.0789895	0.9426726	1.446577	0.5334277	0.1937824	0.1105736	0.1302531	0.1239297	0.1915505	0.2306102	0.213959	0.4336346	0.5841251	0.1937902	0.2772016	0.3218753	0.2918122	1.229491	2.160023	2.181881	2.036084
150.798	1	0.07034015	0.07638588	0.08178676	0.1038336	0.07837772	0.5163382	3.173307	2.714008	0.07722147	0.08349615	0.1961156	0.1188432	0.9763967	1.023443	1.015735	1.133365	0.1096797	0.1132424	0.07563967	0.08270918	0.3956724	0.6124037	0.3021206	0.4622203
150.886	1	3.27229	2.440273	0.3554753	0.1730818	0.05104626	0.03729524	0.03894098	0.06510305	0.2234981	0.2012547	0.08808878	0.3068226	0.05385325	0.05163482	0.04599697	0.03858372	1.174651	1.283092	1.281668	0.5262125	0.0668565	0.05930218	0.05779712	0.03388431
150.887	1	0.4770549	0.295403	2.430858	1.753289	0.2232221	0.2385311	0.1691503	0.141193	2.050904	1.906946	1.368649	0.7172684	0.09849862	0.07434739	0.08048582	0.05790786	0.4651763	0.3006639	0.2053295	0.4630524	0.04992899	0.06431865	0.05449632	0.03875838
150.887	1	0.1022527	0.06185277	0.09127399	0.07425694	0.9584888	1.445162	0.5327596	0.2525946	0.09138288	0.1269986	0.1210178	0.1845498	0.2510134	0.1894179	0.4436558	0.5494879	0.183562	0.2823634	0.3248435	0.2962752	1.248998	2.161156	2.157885	2.043991
150.888	1	0.0902036	0.07652005	0.08623607	0.0907928	0.08624087	0.5022083	3.143175	2.706074	0.06962428	0.08732247	0.1760918	0.143382	0.9707937	1.051995	1.05396	1.143884	0.07974128	0.1140963	0.06565519	0.1007512	0.3872542	0.6382565	0.2586723	0.4099312
150.986	1	3.274528	2.434106	0.3957152	0.1840722	0.05786068	0.03666779	0.03374298	0.07404497	0.2507945	0.1971708	0.08221782	0.3157815	0.0346478	0.04058952	0.0392454	0.04782874	1.211049	1.351313	1.232153	0.5884762	0.08630698	0.07861632	0.0600897	0.0408405
150.987	1	0.4923925	0.3847424	2.412569	1.72334	0.2400895	0.2217501	0.1787104	0.1389676	2.072096	1.834202	1.343178	0.7408612	0.08592969	0.08509552	0.07007418	0.05777398	0.4950188	0.333031	0.1487172	0.4755869	0.04867532	0.08579695	0.05953198	0.04939501
150.987	1	0.09087209	0.06650035	0.07740268	0.07374364	0.9612148	1.461872	0.5264639	0.3517738	0.08610326	0.1128236	0.1168573	0.1591405	0.2518849	0.1932841	0.4719739	0.5423413	0.18714	0.2931902	0.308958	0.2966406	1.248586	2.179464	2.111401	2.044683
150.988	1	0.08493604	0.05524595	0.07239409	0.08026119	0.163892	0.4125713	3.17219	2.719628	0.07706404	0.05626213	0.1746718	0.1000837	1.024129	1.071522	1.060075	1.130867	0.09546993	0.110588	0.07167781	0.1048123	0.355648	0.6050999	0.2575417	0.3510051
151.086	1	3.274853	2.45169	0.4403983	0.1999602	0.05008902	0.03732582	0.0372872	0.06566414	0.2381664	0.1592776	0.07897505	0.2795062	0.03703984	0.03255091	0.04547934	0.03689855	1.217973	1.357558	1.146175	0.6617031	0.08305786	0.08965518	0.05440766	0.04090727
151.086	1	0.4841952	0.4909192	2.372738	1.684138	0.2270838	0.2238624	0.179264	0.1245504	2.0681	1.743112	1.294138	0.7444769	0.08042719	0.09142321	0.07204837	0.04030034	0.5166799	0.3600297	0.1368219	0.4624022	0.04478603	0.08600158	0.05611277	0.05224234
151.087	1	0.1034703	0.05801545	0.09228212	0.1027571	0.9906095	1.49277	0.5108516	0.438159	0.08533456	0.1144982	0.1152802	0.1468075	0.2577054	0.1614198	0.4986185	0.5437168	0.1879858	0.2822999	0.3089892	0.2980027	1.260115	2.185693	2.112823	2.028438
151.088	1	0.08922836	0.06807953	0.08287861	0.09008793	0.2021202	0.3412698	3.154856	2.74633	0.08884087	0.0857023	0.1774532	0.1431137	1.127441	1.212302	1.058989	1.128797	0.06463515	0.1117804	0.08669356	0.09783787	0.3097023	0.556088	0.2700384	0.27523
151.186	1	3.274202	2.460059	0.5055786	0.2024348	0.04217629	0.02674965	0.0429633	0.05575729	0.2668617	0.09618165	0.113231	0.2510553	0.03790592	0.03935499	0.04621775	0.04322099	1.227284	1.318087	1.064381	0.7560643	0.06921111	0.10181	0.059327	0.03588883
151.187	1	0.4696084	0.5810385	2.362163	1.644502	0.2366908	0.2145828	0.152682	0.1467583	2.118422	1.680579	1.209429	0.8049181	0.0830104	0.08518077	0.06720263	0.05949119	0.5306797	0.3845475	0.1387668	0.4619561	0.05187132	0.07885235	0.06204953	0.05234797
151.187	1	0.1054573	0.05024544	0.0734317	0.1267177	1.022831	1.508703	0.4667412	0.4934208	0.1068251	0.1188485	0.1240855	0.1489367	0.2770045	0.1325878	0.4955633	0.5003478	0.1984923	0.2733226	0.3236434	0.2947406	1.265692	2.164938	2.111518	2.038166
151.188	1	0.1018544	0.08281924	0.04760433	0.1183689	0.2205442	0.2631222	3.184217	2.771293	0.06421643	0.06427171	0.1862472	0.1351721	1.229381	1.322343	1.01129	1.096183	0.06849671	0.1132945	0.08721427	0.08493416	0.2913477	0.4792415	0.3223747	0.2263084
151.286	1	3.290044	2.455575	0.5761226	0.1751185	0.05036042	0.03558898	0.04189881	0.05501194	0.2855786	0.1497881	0.1430594	0.2274576	0.0305774	0.04105751	0.04322263	0.04286802	1.220222	1.230024	0.9888146	0.8255842	0.05919375	0.08032326	0.05207179	0.04061126
151.286	1	0.4335926	0.688253	2.355589	1.619949	0.2388381	0.2131404	0.138014	0.1466558	2.176499	1.628478	1.112992	0.8531719	0.08177912	0.08112127	0.06203954	0.05678266	0.5204931	0.3991288	0.1454919	0.4492354	0.0556987	0.07772704	0.06860691	0.06661808
151.287	1	0.1118594	0.02944462	0.07295688	0.1205571	1.042338	1.527195	0.4492088	0.5125249	0.1069981	0.1178855	0.09751808	0.1365499	0.2781423	0.1209559	0.4752511	0.4793932	0.1964862	0.2646913	0.3194138	0.3145206	1.27511	2.143278	2.138274	2.03434
151.288	1	0.09990253	0.08411995	0.0704106	0.1127973	0.2130965	0.137081	3.203308	2.765935	0.06810576	0.05052705	0.1579211	0.1259081	1.274079	1.414402	0.9992102	1.081071	0.06672334	0.09770171	0.1002907	0.1071308	0.3040643	0.4191855	0.3281787	0.2709823
151.386	1	3.280674	2.446177	0.6225793	0.1767772	0.04788281	0.05785328	0.04099584	0.04640894	0.3183616	0.2109926	0.1618715	0.1803258	0.01833516	0.04653508	0.05373187	0.02901948	1.195632	1.117421	0.9108265	0.8577902	0.06205175	0.08361659	0.04767419	0.04869789
151.386	1	0.4039915	0.7524736	2.317769	1.607239	0.2448534	0.2141785	0.1284277	0.1687329	2.210451	1.603105	1.024282	0.9227364	0.08917908	0.07592277	0.06527179	0.07028196	0.4644111	0.4339708	0.1510223	0.4137562	0.04966801	0.07217822	0.08029688	0.06404823
151.387	1	0.1078066	0.05043944	0.07791471	0.1113405	1.073763	1.553525	0.4868794	0.4924556	0.1019374	0.1240057	0.08163462	0.1365777	0.2874322	0.1265744	0.4622125	0.4689724	0.2122918	0.2715359	0.331667	0.330523	1.306144	2.112595	2.171995	2.030418
151.388	1	0.101034	0.0642238	0.07425063	0.1223051	0.1991351	0.07625146	3.20722	2.762349	0.05294582	0.05650372	0.188447	0.1277074	1.290781	1.489148	1.026776	1.057634	0.06278118	0.08526065	0.09341103	0.0928193	0.339593	0.4130447	0.3318335	0.2689839
151.486	1	3.272725	2.41582	0.6737857	0.1892742	0.05113531	0.06074005	0.05450665	0.04493586	0.3773845	0.2566624	0.1714314	0.1759967	0.03793718	0.05750035	0.03933305	0.03117375	1.184291	1.017764	0.8173189	0.8811415	0.05982904	0.06004062	0.03242171	0.04790263
151.486	1	0.3989546	0.7910044	2.269416	1.593798	0.2431353	0.2189076	0.1223133	0.1510244	2.225281	1.620969	0.9617572	0.9396832	0.08100727	0.08536478	0.04125395	0.06835272	0.4170263	0.4702347	0.1405783	0.3837834	0.04247943	0.06934834	0.08512003	0.07757075
151.487	1	0.0993533	0.06026188	0.08726146	0.1211133	1.103077	1.544401	0.5462452	0.4396135	0.1243916	0.1071837	0.07155424	0.1275194	0.2881079	0.1504911	0.4496816	0.4337152	0.1962091	0.2805256	0.3534216	0.3192326	1.309046	2.071088	2.238013	2.012938
151.488	1	0.09918191	0.07643067	0.05479291	0.0862785	0.209612	0.1848585	3.194041	2.69468	0.05033036	0.06579536	0.1769246	0.1261437	1.242188	1.519829	1.007861	0.990967	0.08560919	0.07204888	0.08592103	0.1056669	0.4085767	0.4251095	0.3121979	0.3206925
151.585	1	3.260425	2.381639	0.6886564	0.2598893	0.06099102	0.05953928	0.05612197	0.04055417	0.4205003	0.2822588	0.1832594	0.1888888	0.04664054	0.04553003	0.04639565	0.04510337	1.167543	0.8728163	0.7669784	0.8903823	0.06797985	0.06573887	0.04621191	0.04429019
151.586	1	0.4083728	0.781532	2.238151	1.60638	0.236032	0.2084638	0.1384961	0.1678016	2.212842	1.675613	0.9720259	0.9875969	0.1017621	0.07100061	0.05164049	0.06655681	0.3711619	0.4770295	0.1310934	0.3867827	0.03262168	0.06972798	0.08436228	0.08764678
151.587	1	0.1033929	0.04922883	0.107271	0.1054022	1.113354	1.535498	0.6267426	0.3823932	0.1198735	0.1104304	0.07763138	0.09031211	0.2550749	0.189739	0.3993065	0.4237544	0.2016276	0.2900189	0.3544749	0.3181027	1.342288	2.049743	2.315488	2.001622
151.588	1	0.08269371	0.07983838	0.1000804	0.07376831	0.200951	0.2673922	3.197135	2.667977	0.07692056	0.06737171	0.1848969	0.1528905	1.168777	1.494267	0.9762289	0.908311	0.1058969	0.07417939	0.09974299	0.09292578	0.4505567	0.4732489	0.3155888	0.3783861
151.686	1	3.293426	2.37002	0.6847166	0.3186094	0.05359183	0.04852006	0.04710206	0.04501798	0.3986086	0.2680437	0.1788321	0.212384	0.04541218	0.04033339	0.04037429	0.03712951	1.101397	0.6119965	0.7760461	0.8877791	0.06267371	0.06132497	0.0544818	0.04547132
151.686	1	0.4437288	0.7432481	2.221437	1.638697	0.2435049	0.2313169	0.1337112	0.1596025	2.226259	1.75392	1.024148	1.034181	0.101735	0.0683949	0.06052286	0.07065218	0.3249011	0.438724	0.1319939	0.4367863	0.03202207	0.0700436	0.06846751	0.0867648
151.687	1	0.1100914	0.07818664	0.1239132	0.09682506	1.10705	1.541664	0.6573967	0.3441798	0.1186377	0.1172151	0.1137496	0.1023292	0.227646	0.2107396	0.4016769	0.36067	0.2250662	0.2666658	0.3707947	0.31208	1.385515	2.044456	2.393973	1.999384
151.688	1	0.09887928	0.1072914	0.0897377	0.07592447	0.1707081	0.3697101	3.215646	2.61352	0.06147348	0.06791609	0.1920322	0.1325832	1.080619	1.367742	0.9463551	0.799808	0.09831333	0.07276219	0.09777186	0.07406933	0.4659899	0.5302643	0.3139596	0.4189987
151.786	1	3.31809	2.361912	0.6710932	0.3138999	0.05806536	0.04822314	0.04656526	0.05352885	0.364034	0.2936393	0.1852402	0.2149185	0.03037526	0.02708137	0.03672861	0.03342307	1.035206	0.3114728	0.8509902	0.8953237	0.06855734	0.04169217	0.04206321	0.03382819
151.786	1	0.4755393	0.6963123	2.192245	1.65233	0.2562647	0.241114	0.1591752	0.1550048	2.225566	1.805249	1.125013	1.03925	0.105862	0.06483978	0.06363243	0.07801282	0.3213249	0.4007995	0.1488187	0.4868769	0.03704298	0.07600573	0.06814852	0.08551418
151.787	1	0.1038219	0.1005783	0.1061646	0.09679163	1.088759	1.514741	0.6666442	0.3258701	0.1027777	0.1256705	0.1101118	0.09733763	0.2192515	0.2247876	0.4429159	0.3145619	0.2197037	0.2707048	0.4013226	0.3129198	1.435096	2.034144	2.469526	2.017502
151.788	1	0.09178536	0.05470811	0.09313308	0.07342793	0.1657335	0.4524261	3.198004	2.5943	0.07500823	0.0736699	0.1761635	0.1310324	0.9708355	1.231878	0.9193324	0.7329817	0.1287891	0.07117252	0.08674824	0.08447344	0.4792644	0.5639483	0.3794757	0.489965
151.886	1	3.319754	2.333653	0.6305073	0.2915421	0.05164623	0.05245947	0.04535364	0.05245903	0.3082718	0.3026612	0.1768641	0.2464568	0.02686214	0.04079467	0.05041095	0.04818357	0.9690467	0.1745598	0.9951036	0.9612172	0.05771219	0.03827974	0.04210266	0.03786053
151.886	1	0.5056736	0.6211055	2.162596	1.651949	0.2512734	0.2359465	0.1749798	0.1426186	2.193955	1.849702	1.243526	1.016698	0.106823	0.06244406	0.07162161	0.07529487	0.3538195	0.3523528	0.1752198	0.4909687	0.04512491	0.0667319	0.06720331	0.06683271
151.887	1	0.1074065	0.09535803	0.1303246	0.1123998	1.074547	1.479509	0.6750697	0.3229519	0.09512364	0.1453509	0.1475193	0.08872509	0.2283496	0.2102036	0.4633019	0.3044007	0.2020991	0.2716595	0.3913504	0.3137625	1.460901	2.055152	2.5138	2.003828
151.888	1	0.07815268	0.06944227	0.1116814	0.09129143	0.1841157	0.5304798	3.185914	2.553	0.0769585	0.06737856	0.1763904	0.1427872	0.9161488	1.085133	0.8743303	0.6969395	0.09775966	0.06835317	0.05795816	0.07066851	0.455785	0.594195	0.413803	0.4974714
151.986	1	3.300188	2.311631	0.5785354	0.2993113	0.053758	0.04269285	0.04615987	0.05503767	0.3016149	0.2927987	0.1510535	0.2647077	0.02293332	0.04354911	0.03658291	0.05060406	0.9462952	0.4323942	1.134299	1.027913	0.05780204	0.03407455	0.05016676	0.04674327
151.986	1	0.5056391	0.540459	2.150554	1.685503	0.2460964	0.2456606	0.1973247	0.1392617	2.14786	1.900758	1.375291	0.9894374	0.1090458	0.04959804	0.0710353	0.06866029	0.3807683	0.2997381	0.1906986	0.5085638	0.0359529	0.05756843	0.07145705	0.07797083
151.987	1	0.07909785	0.1035471	0.1235634	0.117608	1.045649	1.441719	0.6354535	0.3528837	0.1039816	0.1639916	0.1909944	0.08629113	0.2133283	0.1943745	0.4793295	0.2561296	0.2023313	0.2655036	0.4014614	0.312094	1.471763	2.081962	2.554994	2.035734
151.988	1	0.09583273	0.06563567	0.1100937	0.07840864	0.2433369	0.5876705	3.154745	2.579377	0.07835198	0.07000816	0.2068182	0.1096313	0.9591954	0.9641071	0.9016431	0.6823161	0.1038224	0.06161183	0.07300777	0.05595346	0.4404078	0.605358	0.3919089	0.4354913
152.086	1	3.294876	2.349703	0.5380332	0.2845407	0.06478195	0.03961821	0.04243184	0.05600874	0.3561757	0.2713708	0.1460342	0.2828103	0.03220553	0.06232772	0.03504301	0.04062164	0.9723093	0.6841483	1.238675	1.065461	0.06499111	0.04252801	0.0557989	0.04886196
152.086	1	0.4979937	0.4701472	2.165908	1.743193	0.2288158	0.2472114	0.1924473	0.134574	2.106496	1.92908	1.499539	0.9934998	0.1126213	0.06961724	0.0751469	0.06421727	0.4175176	0.2515217	0.1898793	0.5201325	0.05366682	0.05493163	0.06550749	0.09167678
152.088	1	0.09074102	0.07148472	0.1128836	0.1058724	1.001265	1.422129	0.5496081	0.3848071	0.09152154	0.1449053	0.1860447	0.0888426	0.2175685	0.2196479	0.462916	0.2554855	0.2014446	0.3117115	0.4014266	0.3247979	1.470482	2.106389	2.592323	2.112494
152.088	1	0.07846082	0.06434052	0.09482286	0.07645733	0.2302227	0.5471646	3.177924	2.627554	0.074485	0.07882417	0.1871308	0.1079971	1.03736	0.9415818	0.9447092	0.6463209	0.08385203	0.06096699	0.0731169	0.06643266	0.4275373	0.5849185	0.3897792	0.3726574
152.186	1	3.261388	2.355063	0.5397928	0.2410779	0.05898325	0.04225965	0.04986109	0.0471614	0.3855601	0.2549975	0.1673982	0.3000121	0.0359701	0.04078141	0.03466925	0.05426916	0.9873302	0.8512431	1.317121	1.058297	0.06586055	0.04873372	0.06648315	0.04149582
152.187	1	0.4949248	0.378335	2.183943	1.745077	0.2234628	0.2348267	0.2108542	0.1585636	2.088645	1.930423	1.589539	1.011263	0.106675	0.06679472	0.06661997	0.06726558	0.4265482	0.2679037	0.1642597	0.5071727	0.04625381	0.08259568	0.06516593	0.08187696
152.187	1	0.08907058	0.06218923	0.09843394	0.1104488	0.9592302	1.414863	0.4604354	0.4199227	0.1033538	0.1442713	0.1617579	0.1115196	0.2309335	0.2633259	0.4593308	0.2767316	0.2117297	0.3162159	0.4208342	0.3441199	1.470122	2.129169	2.605554	2.182693
152.188	1	0.08474581	0.0710314	0.1047954	0.07917957	0.2121796	0.5097947	3.171348	2.66542	0.07014706	0.06212992	0.1972355	0.1269642	1.138585	0.9719294	1.0114	0.6828709	0.07973195	0.07016483	0.07109225	0.08061813	0.3974838	0.5288895	0.4000021	0.3631472
152.286	1	3.235527	2.361419	0.5682939	0.2093927	0.0547918	0.05511169	0.05697299	0.04465447	0.401061	0.2332965	0.1961578	0.3365996	0.02331039	0.03179439	0.04579702	0.06332313	0.9931441	0.9275	1.328174	1.034463	0.06596259	0.05327594	0.05678966	0.04632566
152.286	1	0.49428	0.291898	2.177101	1.724834	0.214087	0.2382436	0.2299131	0.1806503	2.073907	1.904497	1.63217	1.034803	0.09856465	0.0704632	0.06153131	0.08678889	0.4155855	0.2900157	0.1445335	0.4890744	0.04266819	0.06883835	0.07582427	0.06727368
152.287	1	0.0978181	0.0620017	0.09163958	0.1414859	0.9474157	1.402822	0.4747346	0.4379686	0.1390445	0.1445495	0.1896101	0.08994747	0.2642675	0.2888382	0.483106	0.3009815	0.2188498	0.3001372	0.4270533	0.347525	1.463334	2.140267	2.623704	2.246015
152.288	1	0.07479979	0.0880235	0.09556401	0.09336836	0.1783224	0.426993	3.150479	2.668153	0.04634468	0.05759874	0.1713928	0.1423605	1.246131	1.062202	0.9773129	0.7361216	0.06296041	0.07291531	0.07760492	0.08561832	0.3525939	0.441337	0.4650807	0.4021875
152.386	1	3.234408	2.3494	0.5410891	0.2387521	0.05472568	0.05101275	0.05246621	0.05624781	0.4050891	0.1778043	0.2115789	0.327253	0.02534885	0.04770562	0.04799464	0.05850609	1.020092	0.9742301	1.306529	1.018433	0.06512061	0.05149132	0.04805965	0.06624476
152.387	1	0.4988001	0.2061623	2.185215	1.701344	0.2220459	0.2224131	0.237188	0.1763053	2.066463	1.841999	1.642918	1.041875	0.09659082	0.07413626	0.0641703	0.08216222	0.3959705	0.3233768	0.1595249	0.4670986	0.03847567	0.06993022	0.06930817	0.0524731
152.387	1	0.09382401	0.07186121	0.08985669	0.1415191	0.910988	1.38142	0.42734	0.3816426	0.1255167	0.1444373	0.1880973	0.1110061	0.268004	0.2954186	0.4681616	0.3604882	0.2411248	0.3008776	0.4440741	0.3675734	1.475321	2.143414	2.617205	2.302408
152.388	1	0.06586763	0.09803435	0.101813	0.08324712	0.165894	0.3174077	3.154315	2.659752	0.06159138	0.06211146	0.1819894	0.121345	1.303133	1.116672	0.9554798	0.817694	0.06989392	0.07134627	0.08113786	0.1039118	0.2944118	0.3952871	0.5239453	0.3879027
152.486	1	3.238393	2.335633	0.4929225	0.2829673	0.066646	0.04078871	0.05266116	0.0695983	0.4198644	0.1001706	0.2113584	0.3111556	0.03287148	0.04802845	0.05269967	0.04436357	1.074018	0.9801996	1.294053	0.9824493	0.05766662	0.06310581	0.0602527	0.05286861
152.487	1	0.5015481	0.1437708	2.185092	1.695162	0.2228303	0.2244957	0.2259652	0.1789224	2.066371	1.806111	1.647595	1.025572	0.08570462	0.0770648	0.05960855	0.07284865	0.3723411	0.3361945	0.1878124	0.4742343	0.06338869	0.06367854	0.06870166	0.05916448
152.487	1	0.1013988	0.06005341	0.09415941	0.1295508	0.8659684	1.367667	0.3737305	0.3123188	0.1086601	0.1486413	0.1560956	0.1373383	0.2795583	0.3163559	0.4362698	0.4120691	0.2219928	0.3187267	0.4336416	0.3887336	1.452278	2.11552	2.603232	2.352717
152.488	1	0.07389743	0.06790626	0.07250508	0.08374746	0.1623858	0.2180654	3.15067	2.659813	0.04800487	0.05662879	0.1697351	0.1321532	1.298754	1.189059	0.872406	0.8527984	0.06028398	0.08325677	0.06985923	0.1329528	0.2068339	0.3881608	0.4982808	0.4067517
152.586	1	3.228474	2.302017	0.4333919	0.2990065	0.06763309	0.03529195	0.04779911	0.07372076	0.4097232	0.1591797	0.2394823	0.315396	0.03638144	0.04910548	0.05296003	0.03943152	1.100829	0.9829679	1.229946	0.9688502	0.04987646	0.06098046	0.05434844	0.04370779
152.587	1	0.5128768	0.1135659	2.14957	1.680873	0.2337365	0.226747	0.2225607	0.1815266	2.067925	1.718427	1.62435	1.038314	0.08086637	0.06698243	0.06979129	0.06489331	0.3429869	0.3405844	0.2483389	0.4956309	0.0535065	0.0573274	0.07226924	0.07472849
152.587	1	0.1051211	0.0719787	0.1108215	0.1346077	0.8323163	1.338354	0.3356943	0.2412388	0.107388	0.1370637	0.1374189	0.1580924	0.2578379	0.3230442	0.4381717	0.4520847	0.2342688	0.2939555	0.4234382	0.4030933	1.459709	2.087113	2.589203	2.410804
152.588	1	0.06336877	0.07102942	0.1010413	0.1038495	0.1905907	0.1095674	3.148743	2.63793	0.06257397	0.06691202	0.1700238	0.1684006	1.300285	1.212726	0.8348521	0.9074881	0.06852304	0.06342836	0.04737903	0.1097792	0.1481945	0.4488695	0.457387	0.391606
152.684	1	3.204819	2.2808	0.365725	0.3232138	0.06957768	0.044744	0.04459271	0.06880493	0.3792738	0.18031	0.2570055	0.3124192	0.0356571	0.04572288	0.04379915	0.04125372	1.11753	0.9743473	1.162907	0.9583075	0.06994163	0.06665315	0.06351308	0.04717346
152.685	1	0.5223729	0.1749948	2.095778	1.659072	0.233039	0.2298028	0.2262885	0.1837332	2.105146	1.617505	1.561229	1.051421	0.07566165	0.06677342	0.07653138	0.07419028	0.3251064	0.3586258	0.2971842	0.5112737	0.05144339	0.06200622	0.08702595	0.07562151
152.685	1	0.09788989	0.06402323	0.1086913	0.1484438	0.831258	1.310994	0.3162158	0.1771101	0.1371186	0.1454445	0.1736793	0.1532658	0.2716583	0.3131242	0.4666569	0.4597929	0.2570441	0.2837948	0.4253553	0.4045059	1.4528	2.059211	2.546295	2.437136
152.685	1	0.09161262	0.06316139	0.08183109	0.08912457	0.175386	0.2173447	3.136213	2.638125	0.04494898	0.06514032	0.1567273	0.1510898	1.28409	1.240941	0.7875053	0.9107072	0.0713799	0.1053465	0.06292677	0.1104509	0.1801497	0.4747816	0.4076524	0.4411198
152.786	1	3.174982	2.237909	0.2831137	0.3371252	0.06643396	0.03944407	0.05647667	0.06112165	0.3575655	0.1660537	0.2945506	0.2617812	0.05020951	0.04265722	0.0469047	0.02894462	1.111394	0.880386	1.079896	0.9603004	0.08122354	0.07106645	0.06559168	0.04524798
152.787	1	0.5121781	0.2657877	2.05229	1.643812	0.2413288	0.2232153	0.1933255	0.1761255	2.137151	1.490709	1.437764	1.083561	0.0888638	0.06744934	0.08497672	0.06939528	0.3270062	0.3775994	0.3501129	0.4894206	0.06857385	0.08166531	0.09145849	0.08208342
152.787	1	0.1063467	0.08657954	0.1161075	0.1393304	0.804917	1.283797	0.2757377	0.2028238	0.1158011	0.1378755	0.171737	0.1593832	0.2811649	0.2795964	0.486143	0.4745902	0.2462727	0.2815472	0.4051964	0.4048506	1.460536	2.046959	2.4874	2.451541
152.788	1	0.07334966	0.06848977	0.111827	0.09982182	0.1168252	0.3401768	3.117946	2.603592	0.07993515	0.07736307	0.1735046	0.1524361	1.213354	1.191804	0.8394004	0.9442919	0.08277635	0.09482607	0.05921488	0.1229575	0.2578538	0.5328102	0.3708483	0.53345
152.886	1	3.176544	2.239367	0.2265776	0.3556082	0.05234635	0.04031356	0.06147972	0.05523241	0.3232679	0.1694891	0.3462174	0.2954761	0.03851303	0.04888066	0.05919493	0.02440588	1.060615	0.773339	1.074647	1.001969	0.07183122	0.07287004	0.07510763	0.03671559
152.887	1	0.5015557	0.3643477	2.057024	1.657089	0.2399013	0.2212491	0.1683814	0.1422692	2.175113	1.392238	1.355838	1.093932	0.07374865	0.05452161	0.09075669	0.07289678	0.3134004	0.374757	0.3698759	0.4755278	0.07966349	0.07403154	0.100846	0.09440571
152.887	1	0.1184026	0.09597558	0.08869469	0.1086423	0.807568	1.285799	0.2331215	0.2623609	0.1109357	0.1286302	0.1705886	0.1646949	0.2653901	0.2121422	0.4798465	0.4920298	0.2593816	0.2854818	0.3852165	0.3955586	1.458587	2.032623	2.450008	2.438981
152.888	1	0.09899844	0.06248728	0.09686721	0.07869962	0.1065601	0.4495214	3.163936	2.62717	0.06133542	0.09279153	0.1896995	0.1420367	1.146172	1.138131	0.8751352	1.03457	0.1008006	0.09196873	0.05094743	0.1045537	0.3505387	0.5576354	0.3004704	0.5370857
152.986	1	3.164264	2.221837	0.223784	0.3549622	0.04861882	0.05166918	0.06467345	0.06210854	0.3417809	0.1983298	0.3827723	0.3378011	0.03648476	0.03905652	0.05825467	0.03029229	1.004048	0.6926079	1.134216	1.040129	0.07288417	0.06997772	0.06488248	0.05347528
152.987	1	0.4809808	0.4603617	2.018764	1.64787	0.239049	0.1972782	0.174943	0.1534107	2.219521	1.324006	1.280035	1.104717	0.09081378	0.0528092	0.0672972	0.08095455	0.2906293	0.3750486	0.3764179	0.4300073	0.08628834	0.07678073	0.1102044	0.08468317
152.987	1	0.11438	0.08011123	0.07796605	0.128906	0.7839595	1.2995	0.1965184	0.3801261	0.09707805	0.1315656	0.1577696	0.162948	0.254256	0.1792815	0.4857478	0.467457	0.2492061	0.2890539	0.3906079	0.3917086	1.434931	2.03885	2.396626	2.437229
152.988	1	0.07896201	0.05479377	0.07806709	0.06631818	0.1703818	0.5014833	3.159496	2.665767	0.06858775	0.08221109	0.167261	0.1217599	1.049731	1.107358	0.9331383	1.073314	0.08940811	0.09388441	0.04450314	0.07142056	0.3983663	0.6102433	0.2807741	0.5099494
153.086	1	3.1274	2.231893	0.2699808	0.3916625	0.05917122	0.06004059	0.06866925	0.06138092	0.364069	0.2372245	0.3575733	0.3349696	0.04696868	0.04050039	0.0577017	0.03488909	0.9292764	0.6800551	1.269849	1.090735	0.06146982	0.07047948	0.07866483	0.06140795
153.087	1	0.4659688	0.5169396	1.982448	1.649096	0.2517653	0.2062552	0.1508482	0.1728131	2.217317	1.307008	1.159617	1.1235	0.08720703	0.04667583	0.09396704	0.07210622	0.285323	0.3575014	0.3614568	0.4032636	0.08403512	0.07977538	0.1066494	0.09255867
153.087	1	0.1226092	0.0697461	0.07476674	0.1232065	0.7790803	1.297632	0.2062832	0.4959126	0.08420064	0.1228752	0.1402116	0.1699086	0.2749069	0.1391854	0.4758684	0.4531613	0.2451289	0.2928157	0.3775497	0.3669253	1.39382	2.036121	2.329315	2.428854
153.088	1	0.08045766	0.06991469	0.08134819	0.1191594	0.2427691	0.5272141	3.170753	2.7003	0.08156582	0.0720349	0.1922976	0.1074912	0.970184	1.08111	0.9774788	1.101748	0.0954157	0.1075556	0.06948739	0.07528239	0.4278945	0.6431768	0.3212956	0.4562487
153.186	1	3.078863	2.244396	0.3148587	0.4196941	0.05677972	0.05664341	0.06898408	0.06471672	0.3650693	0.2750576	0.2897921	0.3076792	0.0526871	0.04893152	0.05023338	0.02452563	0.843796	0.7453615	1.445287	1.143593	0.06200498	0.07423154	0.07327664	0.06693795
153.187	1	0.4215531	0.5116468	1.925994	1.691876	0.2448382	0.2124539	0.1570184	0.161965	2.212398	1.378521	1.105841	1.115652	0.092578	0.05424306	0.09556804	0.05879192	0.2988499	0.3092485	0.3441606	0.3826061	0.08697405	0.07188788	0.1242013	0.09004543
153.187	1	0.1202914	0.06006358	0.08536422	0.09187494	0.7927115	1.310861	0.2214298	0.5550173	0.09882795	0.1125662	0.1323718	0.1737102	0.3071369	0.1344776	0.4611639	0.4486513	0.24162	0.3071645	0.3752751	0.3753894	1.346987	1.992522	2.236596	2.417311
153.188	1	0.07938473	0.06093801	0.07732	0.07352218	0.2678247	0.4970972	3.140498	2.711187	0.05332764	0.0703264	0.1912262	0.1246535	0.95442	1.069865	1.046631	1.122671	0.07690389	0.1259262	0.06342321	0.07977572	0.4456622	0.6772599	0.3411608	0.3849821
153.286	1	3.07209	2.290812	0.2955946	0.4028077	0.0565392	0.04743553	0.05331073	0.04836021	0.3704708	0.2840983	0.214545	0.291384	0.03924913	0.04676703	0.05017519	0.04077322	0.7680242	0.8295462	1.61469	1.161929	0.05963493	0.05533356	0.07392781	0.06409344
153.287	1	0.3891161	0.4869779	1.902159	1.779727	0.2402664	0.2191939	0.1464211	0.1511216	2.202897	1.523255	1.119748	1.08561	0.1050791	0.05143565	0.09912299	0.04053009	0.3042348	0.2950121	0.2920402	0.3732228	0.08002623	0.08466095	0.1339668	0.09501093
153.287	1	0.1251498	0.06706476	0.09457958	0.06981418	0.8104079	1.329949	0.236201	0.5506357	0.1116953	0.1140272	0.1203288	0.132575	0.2985409	0.1960105	0.4665826	0.4365227	0.2383982	0.286978	0.3544195	0.3828472	1.325136	1.94103	2.172691	2.400426
153.288	1	0.0935789	0.06117253	0.07801217	0.09350846	0.2733106	0.4166487	3.166919	2.719167	0.09359447	0.07134936	0.181415	0.1094487	0.9984765	1.104352	1.080194	1.115474	0.06765459	0.1074437	0.07911501	0.08976745	0.4315866	0.6420774	0.372042	0.3404845
153.386	1	3.062611	2.334299	0.248771	0.4059767	0.05571919	0.04774223	0.05148442	0.06768719	0.3942327	0.2825221	0.2102269	0.3024172	0.04536185	0.0568133	0.0558907	0.03731498	0.7034026	0.9059883	1.734054	1.134066	0.05919951	0.05756175	0.07353293	0.06071606
153.387	1	0.3654056	0.4471567	1.898067	1.827169	0.2285208	0.2437336	0.1559063	0.142738	2.161702	1.66976	1.195559	1.040376	0.09811209	0.05366632	0.0830293	0.04172109	0.3282893	0.273154	0.226381	0.3729064	0.07301109	0.06340251	0.1319613	0.07574134
153.387	1	0.1030536	0.09364192	0.1098627	0.05886649	0.8412887	1.363155	0.2511117	0.5442317	0.1082006	0.1262292	0.1126486	0.1525192	0.2881903	0.2515007	0.4470906	0.4131851	0.233914	0.2869407	0.3243393	0.3553002	1.300114	1.915805	2.104623	2.379391
153.388	1	0.07449198	0.05569553	0.07795136	0.1057247	0.2080458	0.3547299	3.194967	2.749586	0.05639853	0.0710914	0.1787151	0.1135029	1.09515	1.213719	1.124248	1.084983	0.05791062	0.1298367	0.1022684	0.07954473	0.3896062	0.5452531	0.3450662	0.3003407
153.486	1	3.068542	2.346127	0.2442662	0.4061752	0.05628303	0.05282567	0.0508848	0.06837044	0.4068965	0.3061025	0.1959539	0.3106325	0.04869231	0.04902902	0.05246708	0.04173844	0.6484151	0.9321462	1.758745	1.099562	0.05590953	0.05553285	0.07669571	0.04257538
153.487	1	0.3247798	0.4268447	1.902514	1.813431	0.2334894	0.2332259	0.164197	0.1591888	2.110047	1.742962	1.287156	1.006091	0.1055322	0.06294091	0.08048783	0.03905602	0.34474	0.2822229	0.1738427	0.389772	0.07547057	0.06299493	0.1199669	0.07992078
153.487	1	0.09643167	0.0862382	0.09987773	0.06387881	0.8899213	1.399506	0.234052	0.5158004	0.07961797	0.119444	0.107475	0.1529228	0.2617698	0.2714804	0.4178103	0.403177	0.2425657	0.2785282	0.3041263	0.3683075	1.290262	1.8741	2.045184	2.362101
153.488	1	0.0701116	0.06780602	0.05602569	0.09851128	0.151522	0.3007426	3.248445	2.768328	0.0873815	0.07658349	0.1792297	0.1171121	1.212956	1.29574	1.114325	1.100537	0.06686573	0.09251311	0.1102209	0.08522232	0.3511892	0.5077311	0.317409	0.2719321
153.586	1	3.083925	2.35553	0.2527457	0.3522945	0.06288298	0.04643199	0.04591471	0.06911841	0.381533	0.2762974	0.1690987	0.2909868	0.03755398	0.03998866	0.0423479	0.04250887	0.589272	0.9543092	1.71129	1.086891	0.06733263	0.05919525	0.06633833	0.04605845
153.587	1	0.2949016	0.3874703	1.904832	1.809519	0.2182838	0.2431667	0.1981201	0.1459324	2.069015	1.834536	1.376877	0.9674984	0.1066776	0.06155786	0.07690093	0.04292319	0.3456462	0.2852387	0.1346245	0.3738283	0.07625463	0.06738595	0.1291391	0.07746878
153.587	1	0.1016019	0.09129907	0.08293496	0.07265205	0.9510934	1.4274	0.2215744	0.4652717	0.08368539	0.1298426	0.1213698	0.1660046	0.271852	0.2775966	0.4345361	0.3994137	0.2156245	0.2708081	0.3177742	0.3664467	1.286527	1.832818	1.980311	2.316383
153.588	1	0.08794307	0.07238123	0.05505083	0.1102415	0.1266918	0.1655403	3.208021	2.764542	0.06423702	0.05583694	0.1733929	0.1145895	1.244105	1.382594	1.101035	1.083363	0.07585408	0.09064461	0.1159062	0.1104187	0.3254693	0.4365139	0.2609002	0.3158023
153.686	1	3.124185	2.388733	0.2119107	0.2848702	0.06614755	0.04977695	0.05396326	0.05597925	0.3431687	0.2427436	0.1251715	0.261222	0.03435221	0.06004929	0.03836388	0.03396953	0.5502877	0.9407727	1.644408	1.064369	0.06291971	0.06591069	0.0612171	0.05794132
153.686	1	0.2743362	0.369098	1.923326	1.86078	0.225321	0.2429186	0.2199816	0.1367232	2.081933	1.925507	1.453264	0.9303517	0.1165975	0.08214258	0.07446459	0.03956117	0.3765514	0.3040762	0.1397069	0.331024	0.08626851	0.06515725	0.1287678	0.07116162
153.687	1	0.1118641	0.08932937	0.09832179	0.09777895	1.004139	1.445888	0.2026354	0.3726089	0.1059553	0.1315695	0.1183956	0.1604277	0.2817426	0.2781996	0.4311638	0.4226609	0.216707	0.2664302	0.3164163	0.3619455	1.261186	1.799502	1.971546	2.257495
153.688	1	0.06094708	0.06750932	0.07876918	0.09410053	0.07750791	0.08879015	3.241981	2.762574	0.05601429	0.04046829	0.1790243	0.1296084	1.250346	1.420021	1.077013	1.067388	0.08026933	0.08198652	0.08148	0.1093551	0.3126578	0.4303937	0.1968386	0.28979
153.786	1	3.156098	2.380422	0.2322192	0.2436635	0.07289213	0.04385888	0.03936139	0.05000763	0.3221839	0.2089424	0.09152034	0.2528459	0.04279732	0.04762494	0.04608264	0.03435021	0.5297521	0.8627002	1.588145	1.03533	0.05512283	0.05396029	0.07489821	0.04209589
153.787	1	0.2495812	0.3520927	1.95901	1.909931	0.2202383	0.2531275	0.2165452	0.1389264	2.081023	1.985225	1.49031	0.9184544	0.1129677	0.09679034	0.06946566	0.0411831	0.3842507	0.3190082	0.1162822	0.2971846	0.06233911	0.0886819	0.1294504	0.08151561
153.787	1	0.1355082	0.07218352	0.06249799	0.07286291	1.049878	1.460823	0.1978114	0.2865149	0.09758126	0.1231548	0.1018951	0.1610197	0.2515597	0.2873221	0.4297404	0.4427059	0.2136314	0.2588284	0.313947	0.3334235	1.251671	1.761321	1.962141	2.197948
153.788	1	0.09189953	0.0676388	0.0611473	0.07900965	0.06815322	0.09827875	3.247827	2.723772	0.06955667	0.08164048	0.1584912	0.1161538	1.205489	1.441496	1.052308	1.010613	0.06993837	0.05177253	0.09246762	0.09010851	0.3398432	0.4106286	0.1619804	0.3056502
153.886	1	3.185576	2.364715	0.3037425	0.254524	0.06472969	0.03049306	0.04298485	0.04135926	0.3142044	0.1580593	0.135648	0.2406026	0.03860643	0.05184338	0.03640731	0.04237782	0.5666241	0.7099298	1.467821	1.0195	0.05537396	0.06583627	0.06899162	0.04659082
153.886	1	0.2409319	0.3872758	1.969884	1.853198	0.2247719	0.2430419	0.2128728	0.1258015	2.059729	1.962198	1.514942	0.8821075	0.1094628	0.07790077	0.06507153	0.05523889	0.4102978	0.3042198	0.1133605	0.3122047	0.06371706	0.07533792	0.09634602	0.09930874
153.887	1	0.1268501	0.06995072	0.07234397	0.07790377	1.096362	1.463219	0.2254516	0.1679028	0.09336084	0.1371183	0.1299066	0.1510613	0.2350474	0.3206771	0.4547742	0.5002013	0.2061511	0.2595242	0.3222904	0.3326963	1.233885	1.761204	1.983307	2.141112
153.888	1	0.07032457	0.05603595	0.08164528	0.0962493	0.1301252	0.1814163	3.22751	2.673809	0.07841772	0.07084013	0.1829976	0.1142426	1.167779	1.433507	1.026452	0.9391481	0.09051584	0.06092979	0.08813535	0.07641966	0.3412052	0.427259	0.1381811	0.3130558
153.986	1	3.209853	2.354636	0.3885406	0.3422997	0.05908952	0.03197983	0.05320377	0.04640994	0.316072	0.1312151	0.1490455	0.2246992	0.04417188	0.04470166	0.03884152	0.03875935	0.6687778	0.483475	1.327474	1.020917	0.0683089	0.05995729	0.05907924	0.05177304
153.986	1	0.2483295	0.4410165	1.985308	1.816818	0.2329838	0.2341134	0.2186889	0.1240616	2.058357	1.91984	1.498058	0.8417424	0.09145359	0.07489821	0.04715078	0.0541131	0.4096981	0.295406	0.1359422	0.3317186	0.05221164	0.0895343	0.08993372	0.08711915
153.987	1	0.124147	0.07843031	0.06670833	0.06631668	1.133886	1.463373	0.24436	0.1176811	0.09735788	0.1290085	0.09636357	0.1472054	0.2254713	0.3210766	0.4625043	0.5369954	0.2039337	0.2449056	0.3242669	0.3203869	1.214837	1.75558	2.011343	2.07495
153.988	1	0.08642632	0.09763574	0.08524877	0.08438902	0.2277486	0.3391494	3.223827	2.581071	0.06262363	0.07987046	0.1709164	0.104593	1.087016	1.344588	0.9842889	0.8667591	0.08047499	0.05680042	0.07545456	0.07362831	0.3888031	0.4507602	0.2094689	0.3322799
154.086	1	3.19582	2.362996	0.4685976	0.4504113	0.06520089	0.01942328	0.05994058	0.04504074	0.3295283	0.1209202	0.1471447	0.1868892	0.05012641	0.0298171	0.04969399	0.04256859	0.8214214	0.2378237	1.284334	1.025756	0.07712112	0.07996461	0.06696806	0.05750774
154.086	1	0.2623761	0.5218077	2.028813	1.803257	0.2458675	0.2428736	0.2292614	0.1320541	2.111898	1.907973	1.465808	0.8247478	0.09073579	0.07819201	0.04698069	0.06530002	0.3773637	0.2992462	0.1849923	0.3626986	0.0492034	0.08971137	0.09099665	0.0954881
154.087	1	0.1239573	0.09173476	0.05978427	0.1001108	1.146257	1.475781	0.2724231	0.2368005	0.102626	0.1196518	0.1065588	0.1694649	0.2065487	0.3220186	0.4641189	0.5504395	0.2017288	0.2464649	0.3249841	0.3140781	1.200294	1.767745	2.062155	2.008625
154.088	1	0.06787937	0.06712479	0.09841093	0.07450588	0.3439617	0.4533707	3.219881	2.52937	0.09765418	0.07230574	0.1978966	0.08886379	0.9855832	1.212828	0.9429563	0.8300191	0.1118992	0.06586018	0.06603967	0.07255935	0.4155098	0.4458749	0.2880893	0.4081648
154.186	1	3.18229	2.366421	0.5068852	0.502109	0.06183024	0.03355861	0.05357813	0.05029014	0.3229379	0.1611636	0.1381472	0.1774175	0.03265182	0.05783099	0.04208367	0.03772097	0.9500247	0.2673522	1.296581	1.028664	0.07662437	0.06470574	0.05778939	0.05798266
154.186	1	0.2966868	0.6075605	2.039586	1.804021	0.255204	0.2357438	0.1960703	0.1451558	2.160337	1.851345	1.396098	0.8161796	0.07753712	0.07884616	0.04937648	0.07224505	0.333908	0.3011594	0.2176647	0.3996735	0.03990667	0.08463317	0.09161081	0.08585624
154.187	1	0.1294516	0.09543896	0.05884956	0.06557508	1.159588	1.493008	0.2836353	0.3386449	0.1039055	0.1211858	0.1058067	0.1566517	0.2043561	0.3185775	0.4751408	0.5688463	0.1971441	0.2351625	0.3302154	0.317536	1.179094	1.797966	2.108559	1.960349
154.188	1	0.0704845	0.07509368	0.1005379	0.08461078	0.3730989	0.562801	3.25003	2.534889	0.09727832	0.07380841	0.1933499	0.1015672	0.9527794	1.063846	0.878609	0.7788095	0.08459904	0.09102823	0.06881114	0.0784924	0.4131638	0.4903563	0.3653149	0.4265638
154.286	1	3.183276	2.329988	0.56675	0.5040469	0.06379657	0.03510836	0.04693076	0.03935349	0.3372602	0.1969713	0.1112703	0.1645705	0.03070898	0.04653252	0.04419347	0.03641246	1.032468	0.5277371	1.302697	0.9961962	0.0559141	0.06694764	0.05085104	0.04430974
154.286	1	0.3232734	0.6870217	2.008818	1.742347	0.2499967	0.2256681	0.16562	0.1520036	2.187292	1.744546	1.314581	0.8247503	0.07200954	0.08941586	0.04073096	0.07755587	0.2826566	0.3369193	0.2611613	0.4240712	0.05183861	0.09615131	0.1023382	0.09651508
154.287	1	0.136397	0.07173519	0.07576004	0.07065945	1.170172	1.490209	0.269411	0.4213241	0.1124311	0.1180066	0.1015047	0.1665885	0.1998548	0.3046281	0.5081532	0.5504151	0.210311	0.2508304	0.3362682	0.3021104	1.156841	1.850867	2.165416	1.945402
154.288	1	0.06563231	0.07394113	0.1121135	0.05187632	0.3356739	0.6294069	3.217635	2.540088	0.09417546	0.07468758	0.1865771	0.09638535	0.9601712	0.9456567	0.8812303	0.7365249	0.09394827	0.05814831	0.06775967	0.06128233	0.4357542	0.5139954	0.453533	0.3901835
154.386	1	3.201717	2.327456	0.6390177	0.4766807	0.05179907	0.04893696	0.04985599	0.04449628	0.335823	0.2217332	0.0999055	0.1576989	0.03225599	0.0563366	0.02532792	0.02621073	1.086373	0.7646919	1.288661	0.9350538	0.06549457	0.07847607	0.05527602	0.02850024
154.386	1	0.3481377	0.7442216	1.980525	1.713804	0.2493503	0.2160059	0.1629825	0.1537321	2.191597	1.628371	1.225748	0.8116797	0.06658819	0.08285616	0.05796713	0.07232588	0.2216982	0.3650812	0.2835442	0.4118843	0.041028	0.08248355	0.08392334	0.07894318
154.387	1	0.1311191	0.07695611	0.06589948	0.08815052	1.173221	1.490719	0.269403	0.4960384	0.105179	0.1425173	0.1113781	0.1775942	0.1881774	0.2603549	0.5211001	0.5242754	0.1838303	0.2501482	0.3459259	0.2985563	1.124893	1.893115	2.223021	1.931152
154.388	1	0.07810022	0.07999671	0.09673349	0.07515294	0.2565372	0.625584	3.191463	2.591157	0.09260902	0.07175135	0.1743627	0.1050774	1.029	0.9231254	0.8845631	0.6931834	0.07991806	0.05503278	0.1130052	0.07651023	0.4751953	0.5283299	0.4860279	0.4027409
154.486	1	3.215633	2.336693	0.6469003	0.4210713	0.04260716	0.04673221	0.05103239	0.05372916	0.3159728	0.2332863	0.1313608	0.1905009	0.01997665	0.05533304	0.03808223	0.04058203	1.110497	0.9142038	1.307059	0.881611	0.08180962	0.07842443	0.05525207	0.03393781
154.486	1	0.3697172	0.7846704	1.981119	1.707002	0.2493582	0.1974971	0.1586489	0.1508189	2.242791	1.544056	1.161357	0.8014838	0.07096349	0.08667553	0.06273307	0.07925033	0.2262341	0.3770146	0.282712	0.3947042	0.05886626	0.08282037	0.09271563	0.07993647
154.487	1	0.140473	0.09240203	0.07799379	0.0955958	1.1884	1.504515	0.2835814	0.5476331	0.109051	0.1416625	0.1017007	0.1574738	0.1807044	0.241648	0.4850198	0.5147266	0.1749422	0.2517095	0.3632528	0.3154006	1.128463	1.93084	2.292651	1.931817
154.488	1	0.09323159	0.07655578	0.1027725	0.07223093	0.1734201	0.5721376	3.152437	2.64589	0.04596018	0.0693066	0.1753253	0.1151907	1.114489	0.9676556	0.8570844	0.7164035	0.07454098	0.09722909	0.09206433	0.07438174	0.4528187	0.5533195	0.4952481	0.4179848
154.586	1	3.223697	2.370557	0.6174878	0.4080525	0.04302633	0.04218197	0.0615619	0.04275061	0.3047173	0.2072828	0.1511152	0.1858135	0.0281274	0.0347182	0.04678778	0.03962696	1.093163	1.004156	1.360372	0.8664462	0.06786653	0.06469898	0.06648315	0.0366974
154.586	1	0.3914017	0.8140885	2.01529	1.748764	0.2641611	0.2022699	0.1463772	0.1494409	2.293846	1.486678	1.072048	0.7930915	0.07010294	0.08465228	0.06848218	0.06762693	0.2739908	0.3478303	0.2599717	0.3709045	0.07072008	0.07029579	0.08399641	0.07799102
154.587	1	0.107801	0.09487746	0.07838394	0.1016379	1.14342	1.529554	0.2860999	0.5675123	0.124052	0.1502049	0.1022362	0.1353927	0.179611	0.2090492	0.4232354	0.4835422	0.1709092	0.2545646	0.3793306	0.3141428	1.151986	1.97746	2.384495	1.959085
154.588	1	0.08642329	0.08363626	0.1006552	0.1025752	0.1853388	0.5040834	3.171168	2.681374	0.05961506	0.0744238	0.1766079	0.1300928	1.204605	1.025576	0.8265109	0.7379608	0.06657467	0.08489815	0.1001086	0.1014922	0.4294768	0.4913227	0.5304405	0.4067078
154.686	1	3.21096	2.366401	0.6116516	0.4166653	0.04319264	0.02847261	0.05694253	0.05011364	0.3099062	0.1742319	0.1558764	0.2106223	0.04282977	0.0310195	0.02791645	0.03929321	1.064782	1.09394	1.36975	0.8228597	0.05662557	0.06050742	0.05619142	0.03369087
154.686	1	0.3893721	0.8142562	2.030216	1.773942	0.25834	0.1976396	0.1416093	0.1619923	2.294183	1.416852	0.9759949	0.7520534	0.06751359	0.09954915	0.06926899	0.05877039	0.3341232	0.3211746	0.2284071	0.3675869	0.06611539	0.07963828	0.07653154	0.1020396
154.688	1	0.09955952	0.1075746	0.06337156	0.07593984	1.114696	1.539449	0.274791	0.5199361	0.1104176	0.1426806	0.1045651	0.1192381	0.1782754	0.1820054	0.4339788	0.4357788	0.1757796	0.2601104	0.369858	0.3134198	1.187159	2.029483	2.447117	1.959312
154.688	1	0.07346202	0.08697873	0.08811294	0.1066129	0.2243213	0.4137001	3.170496	2.697893	0.05302232	0.0608916	0.1683047	0.1104769	1.253623	1.116156	0.8121308	0.7766257	0.05380921	0.09442536	0.09294414	0.0892098	0.3615862	0.4581042	0.5850305	0.3750092
154.786	1	3.216491	2.378298	0.6540318	0.4252608	0.04574878	0.04123462	0.04692123	0.06440684	0.3142341	0.1626843	0.154206	0.2285755	0.03689085	0.04991887	0.04220417	0.02248146	1.048845	1.144401	1.381685	0.7900479	0.06462152	0.05970987	0.05916067	0.03820164
154.786	1	0.3947871	0.8038333	2.040156	1.784314	0.2584167	0.1934903	0.1461231	0.1522509	2.289614	1.400147	0.9004869	0.7006071	0.07784648	0.09936073	0.05271013	0.06316765	0.3829337	0.2974327	0.1730437	0.3871525	0.07357967	0.08617272	0.0649912	0.09540563
154.787	1	0.0931807	0.09113114	0.05285159	0.06974271	1.084721	1.504282	0.2955488	0.4326682	0.09952829	0.1304924	0.1247748	0.1097896	0.1680142	0.2077353	0.4633508	0.4118671	0.1885174	0.2823873	0.3709744	0.3122793	1.232549	2.066836	2.508186	1.966065
154.788	1	0.06894443	0.06888663	0.08606171	0.09927927	0.2521308	0.3250296	3.164422	2.652854	0.06131483	0.05284184	0.1613072	0.1386172	1.30479	1.207655	0.7500272	0.8701999	0.0602668	0.1035373	0.09694337	0.0839226	0.3254852	0.4626571	0.6214735	0.342991
154.886	1	3.195004	2.410347	0.6758562	0.4331933	0.03858998	0.04536542	0.03806559	0.06245866	0.2991692	0.1400504	0.1138191	0.2520738	0.04019234	0.04002226	0.05841582	0.04159995	1.017738	1.16339	1.391725	0.7741893	0.05675879	0.06254629	0.06557266	0.04199616
154.886	1	0.3963277	0.7606171	2.048514	1.823985	0.2586241	0.1874571	0.1359702	0.1212103	2.254685	1.402601	0.8624983	0.6565999	0.08462746	0.09457607	0.06294963	0.07663038	0.4236703	0.2956002	0.1486724	0.4377875	0.06164642	0.09842479	0.08457993	0.09494372
154.887	1	0.1019529	0.08240167	0.05927448	0.06896792	1.052806	1.472376	0.3102193	0.3725109	0.08079402	0.1401148	0.1338749	0.1102431	0.1598646	0.2290702	0.4773515	0.4048373	0.1936081	0.29922	0.3624026	0.3176172	1.256195	2.078197	2.553396	1.995638
154.888	1	0.07777433	0.05997702	0.1019582	0.109782	0.2467632	0.2120771	3.143867	2.627538	0.06018889	0.083916	0.1749921	0.1775511	1.317219	1.248498	0.7389507	0.8911845	0.04427846	0.09054121	0.0955487	0.09446783	0.3047725	0.4448032	0.6247518	0.3005352
154.986	1	3.201132	2.447522	0.7043592	0.4380862	0.03334263	0.03985506	0.0393812	0.05483343	0.298022	0.1354548	0.08423486	0.2888058	0.05815132	0.04119835	0.04743366	0.04258935	0.9950968	1.152276	1.373709	0.7288313	0.04872693	0.05883051	0.06069105	0.04355702
154.986	1	0.4089375	0.6871954	2.085298	1.891796	0.2554955	0.2140327	0.148149	0.1197193	2.246549	1.482874	0.8930647	0.6502947	0.08095763	0.0932509	0.07077523	0.08117514	0.429234	0.3087637	0.180433	0.4692456	0.05654791	0.1026412	0.08668634	0.09284664
154.987	1	0.1020148	0.08953343	0.0770442	0.06354199	1.010926	1.446935	0.3374913	0.3023707	0.0781978	0.1689237	0.1335376	0.111629	0.1434675	0.2367151	0.4648602	0.379752	0.1797136	0.3026307	0.3961212	0.3130999	1.288658	2.119835	2.614797	2.051798
154.988	1	0.07760412	0.07725025	0.0839176	0.08615001	0.1912216	0.1326417	3.143254	2.655666	0.05311311	0.05497406	0.1896468	0.1534501	1.311804	1.285215	0.7769076	0.9343125	0.06756045	0.1086777	0.1218993	0.09127141	0.2790819	0.472697	0.6004477	0.3623622
155.085	1	3.21402	2.447455	0.743422	0.4578631	0.03769046	0.05168539	0.03731543	0.04732734	0.302252	0.1823086	0.08943258	0.3134644	0.04969385	0.04239319	0.03363851	0.04298589	0.9676391	1.083506	1.321114	0.6419475	0.05126708	0.06035412	0.05398298	0.03840797
155.086	1	0.3925439	0.5794412	2.091587	1.962113	0.2524127	0.2273723	0.1452067	0.1367505	2.228236	1.578871	0.9727769	0.617383	0.1086154	0.09758069	0.07433785	0.07319671	0.428229	0.3546893	0.2224006	0.4420602	0.04470592	0.108448	0.09741344	0.08725159
155.087	1	0.08781346	0.08317129	0.07332217	0.06652342	0.965342	1.420094	0.3886551	0.2515814	0.09378734	0.1838788	0.1264259	0.1141139	0.1253699	0.2486137	0.4646365	0.3532925	0.1638612	0.2838018	0.4099349	0.3158495	1.328728	2.141814	2.625065	2.097412
155.088	1	0.07765977	0.07610846	0.1021492	0.0890969	0.2116673	0.2636813	3.14169	2.638795	0.0591639	0.0521523	0.1860465	0.1605026	1.238713	1.264091	0.8462467	0.9887188	0.06441338	0.09268664	0.112092	0.08975835	0.2538089	0.4632408	0.5427574	0.4431894
155.186	1	3.191052	2.406459	0.7668833	0.5036248	0.03521467	0.03792829	0.04315279	0.05614517	0.2951625	0.1746331	0.09548199	0.325366	0.0583971	0.03136392	0.03241863	0.05631445	0.9204044	0.9609762	1.248109	0.5823032	0.05427551	0.05515489	0.04174026	0.02324925
155.186	1	0.3720624	0.472662	2.084595	1.982711	0.2519858	0.2337775	0.1346771	0.1176226	2.181705	1.650372	1.065752	0.551818	0.1034237	0.08808281	0.06606102	0.05233252	0.3823369	0.4042492	0.2566303	0.4204432	0.04318694	0.09881136	0.07958013	0.1002984
155.187	1	0.0951117	0.05898244	0.07300498	0.08931822	0.9315518	1.394656	0.4232042	0.2331336	0.1010315	0.1598547	0.1354459	0.1093086	0.1258361	0.2506016	0.4542911	0.3301679	0.1692833	0.2924209	0.3982152	0.3122372	1.354543	2.173686	2.61288	2.122068
155.188	1	0.08476042	0.06943867	0.1033655	0.07012089	0.2391995	0.3971397	3.140919	2.640558	0.05222687	0.07608591	0.1919196	0.1314932	1.137068	1.241835	0.9220655	1.057614	0.06326346	0.07527842	0.09755331	0.09455559	0.2737604	0.4647335	0.4810101	0.525933
155.286	1	3.197268	2.357764	0.7903275	0.5080248	0.05195008	0.04113527	0.04520891	0.05603593	0.2737047	0.1584913	0.09560747	0.3126394	0.04007092	0.02288744	0.04809707	0.0515126	0.8524837	0.7186471	1.192629	0.5678555	0.05089885	0.04837845	0.03912194	0.03959105
155.286	1	0.334199	0.3339673	2.063599	1.990177	0.2452427	0.215629	0.1375525	0.09842361	2.139425	1.707767	1.162125	0.4952609	0.1002397	0.09018628	0.05292959	0.05269493	0.3356367	0.4497119	0.2818883	0.3983346	0.04430869	0.09344505	0.07855531	0.07935592
155.287	1	0.09873793	0.06684424	0.06220746	0.09507542	0.9090131	1.368838	0.4531699	0.2753045	0.1104463	0.172468	0.1623573	0.1216732	0.1497139	0.2738797	0.4722653	0.3616309	0.1910761	0.3075427	0.400527	0.3319658	1.398308	2.193488	2.576301	2.168931
155.288	1	0.05173599	0.06494972	0.05590159	0.08966191	0.2688225	0.4519674	3.14914	2.651352	0.06451531	0.08648681	0.183083	0.1142568	1.03857	1.187577	0.9957742	1.10612	0.08222503	0.08646178	0.09540912	0.08068388	0.2888343	0.4866381	0.4113162	0.5358551
155.385	1	3.248557	2.339735	0.8292633	0.4746055	0.04746516	0.04036393	0.05018538	0.05217485	0.2582122	0.1815034	0.1155934	0.307658	0.02769064	0.03690194	0.04388378	0.04797013	0.7847502	0.4632395	1.175941	0.5587778	0.04720594	0.05295189	0.04433678	0.04112703
155.386	1	0.3179631	0.2075506	2.069142	2.00818	0.2349254	0.2136893	0.1660668	0.08896032	2.110518	1.769508	1.256163	0.4828377	0.08448531	0.09452504	0.06192183	0.05987778	0.2960881	0.5087097	0.2867393	0.396303	0.05936129	0.0878023	0.08365737	0.06453853
155.387	1	0.08579311	0.08345108	0.07461473	0.09853236	0.8473648	1.366947	0.4493123	0.2801578	0.1014227	0.1778923	0.1377369	0.1049399	0.1814955	0.2590644	0.470561	0.3373382	0.1979237	0.2973818	0.3969311	0.3486244	1.415803	2.205416	2.534675	2.227006
155.388	1	0.06212752	0.06397291	0.09612334	0.09292654	0.251745	0.4811734	3.164573	2.679051	0.06308324	0.06205972	0.1975982	0.1204308	0.9488334	1.141466	1.028566	1.156897	0.07725921	0.09192613	0.07728345	0.0684593	0.3012072	0.5155829	0.3459609	0.4610362
155.486	1	3.268485	2.323134	0.867386	0.4091285	0.04986146	0.0310288	0.03444682	0.03803365	0.2682189	0.1804587	0.130276	0.2996048	0.04203698	0.03902684	0.04367317	0.048305	0.7982335	0.2024894	1.171074	0.5352605	0.05315737	0.04495697	0.05274926	0.04156969
155.486	1	0.329999	0.1605401	2.074649	2.020142	0.2384883	0.2168321	0.1933737	0.08708152	2.136918	1.781225	1.325429	0.4831795	0.08779964	0.08779322	0.06608353	0.06629421	0.255168	0.557821	0.268428	0.3911131	0.05379726	0.09311257	0.08553611	0.05464826
155.487	1	0.07864765	0.0817917	0.0792542	0.0766426	0.7991863	1.351345	0.4777044	0.2945936	0.117892	0.1579995	0.1392765	0.07703371	0.2213605	0.2573522	0.4473091	0.2986405	0.2093222	0.3026266	0.3790015	0.3776949	1.441758	2.214	2.484547	2.281508
155.488	1	0.07480452	0.06709035	0.05231427	0.1007178	0.2171201	0.4737534	3.164797	2.705399	0.07124772	0.08817629	0.1784181	0.0909291	0.9199837	1.129809	1.075414	1.151054	0.08654836	0.1083181	0.07950002	0.08487375	0.3573671	0.5489922	0.3123104	0.4118403
155.586	1	3.262874	2.294781	0.8791281	0.3761508	0.04769912	0.0349615	0.04373902	0.04869374	0.2682477	0.1390737	0.1575172	0.2552962	0.04074172	0.03705657	0.05217235	0.04832209	0.8254753	0.2730545	1.169672	0.4904537	0.06077091	0.04091217	0.04832227	0.04919787
155.586	1	0.3387694	0.2036816	2.05896	2.003462	0.2391633	0.2179666	0.1994212	0.09108143	2.181543	1.793574	1.338707	0.4904307	0.09483115	0.09840116	0.08565316	0.06950648	0.2371686	0.5896976	0.2321256	0.422289	0.05147666	0.09284838	0.06774425	0.06242681
155.587	1	0.06448089	0.06104393	0.08260708	0.06986689	0.7676586	1.33513	0.5173558	0.3251884	0.1125457	0.1462754	0.1770943	0.06130714	0.2179992	0.2324781	0.4818105	0.3064664	0.2096649	0.3102673	0.3789258	0.3712139	1.46795	2.228013	2.436873	2.319426
155.588	1	0.0687468	0.06688097	0.0643599	0.1124266	0.1674222	0.4271165	3.163072	2.755046	0.09264539	0.08137732	0.1780878	0.1214887	0.9813256	1.126609	1.11498	1.161987	0.0866011	0.1003982	0.08022657	0.08261346	0.4161809	0.53955	0.3038029	0.3134629
155.685	1	3.247541	2.275786	0.8503643	0.3345866	0.0465707	0.03724382	0.0626717	0.04115605	0.2444177	0.1772693	0.2003056	0.2051631	0.03537694	0.03727257	0.04263007	0.03876518	0.8469823	0.5097128	1.207389	0.4424238	0.06047679	0.0446053	0.05899526	0.04438312
155.686	1	0.3628978	0.3119271	2.021889	2.003193	0.2439468	0.2338377	0.1763731	0.09741839	2.191492	1.768631	1.336122	0.4811751	0.07934335	0.1100469	0.07549918	0.07662388	0.2425315	0.5937916	0.2074858	0.4587456	0.04925228	0.08986822	0.0716691	0.04785278
155.687	1	0.06116703	0.04973314	0.06966678	0.09594735	0.744645	1.32955	0.5407404	0.3392151	0.1034501	0.1422489	0.1678154	0.07042978	0.245718	0.2174876	0.5309999	0.3209429	0.226149	0.30421	0.3734156	0.379595	1.509819	2.223991	2.384342	2.343107
155.688	1	0.06826881	0.0741604	0.0620521	0.1021715	0.08933608	0.3870533	3.203713	2.778926	0.06084397	0.07955102	0.1864037	0.1063141	1.07283	1.198255	1.154737	1.121214	0.07732455	0.1016936	0.0931768	0.06244995	0.4216125	0.4842638	0.2838183	0.237599
155.784	1	3.253683	2.323619	0.7780742	0.3149754	0.04433754	0.0455539	0.05280857	0.05180106	0.2120385	0.2362795	0.2062382	0.2188792	0.04790845	0.05045999	0.04269798	0.05589899	0.8793801	0.7726463	1.265991	0.3982232	0.05756429	0.06844555	0.05353649	0.04130676
155.785	1	0.3685834	0.4196515	2.007067	2.005777	0.2477509	0.2253754	0.17718	0.09769956	2.229014	1.738665	1.310786	0.4968102	0.06733751	0.1069421	0.09803802	0.09225787	0.2446181	0.6115634	0.2067116	0.4951206	0.05378307	0.08544406	0.06828937	0.04999478
155.785	1	0.07441608	0.06103257	0.05959216	0.0616139	0.7233493	1.345423	0.5603405	0.3360466	0.09331422	0.1292909	0.1723811	0.08700079	0.2792781	0.2211333	0.5531723	0.3447392	0.2349365	0.3052562	0.362947	0.3803585	1.55335	2.180428	2.31891	2.332644
155.785	1	0.05743091	0.06584906	0.05894023	0.08336567	0.1313628	0.3309132	3.238659	2.775194	0.07520909	0.07098755	0.1572056	0.1064814	1.16554	1.26491	1.126825	1.093829	0.06298605	0.09389721	0.09598465	0.06889574	0.3962351	0.4970441	0.2642551	0.2435712
155.885	1	3.276649	2.358028	0.6665246	0.3204283	0.03192753	0.0400314	0.05556656	0.06265428	0.175988	0.2101897	0.2204702	0.2415894	0.03239065	0.05116347	0.03525004	0.05418214	0.9367019	1.020345	1.291102	0.3519019	0.06839171	0.08048465	0.0466419	0.02957902
155.886	1	0.3680129	0.5139728	2.021235	2.019596	0.2639291	0.2264148	0.1704282	0.08704861	2.286558	1.726554	1.250614	0.515404	0.06801728	0.1117423	0.09145677	0.09163967	0.2527757	0.6106947	0.2384332	0.5151487	0.04357211	0.09861704	0.07478325	0.04898185
155.887	1	0.07088547	0.05635543	0.08435615	0.06819566	0.7059426	1.349686	0.5871792	0.3436125	0.09332682	0.129714	0.1815907	0.08260929	0.3020341	0.2323715	0.5257912	0.4083237	0.2473711	0.2987791	0.3689095	0.3806021	1.564789	2.159207	2.290475	2.328055
155.888	1	0.06320616	0.06340842	0.07808419	0.1101853	0.1570112	0.2856697	3.26547	2.766496	0.05726124	0.08382142	0.1886862	0.1346089	1.21013	1.33942	1.10085	1.052039	0.07059833	0.0808676	0.07067549	0.08014841	0.3645783	0.483761	0.2250303	0.2741903
155.986	1	3.246674	2.329359	0.5513658	0.3366179	0.03711871	0.03734193	0.05323443	0.06390367	0.1796956	0.2083134	0.2847264	0.2631882	0.03717677	0.04280896	0.05178118	0.0440226	0.9992114	1.185153	1.285559	0.3247551	0.05849375	0.06939931	0.05107877	0.02995181
155.986	1	0.3708639	0.5883785	2.017882	2.016936	0.2592776	0.229244	0.1729034	0.0983904	2.317092	1.700995	1.156368	0.5467077	0.07381912	0.1127905	0.1044033	0.1009204	0.2461392	0.5829709	0.2805437	0.51625	0.0425804	0.09744287	0.07817502	0.07174625
155.987	1	0.07475214	0.06408391	0.0717493	0.0879192	0.7000431	1.350933	0.618232	0.3532387	0.08541347	0.1491253	0.199729	0.08246967	0.2874359	0.1997915	0.5510436	0.3879008	0.2367185	0.2853613	0.3638875	0.3798953	1.604175	2.127289	2.272005	2.305329
155.988	1	0.0659172	0.05824713	0.06093774	0.09419414	0.1804336	0.2137342	3.277213	2.739397	0.05347413	0.05887008	0.1700918	0.1278441	1.231917	1.36689	1.073991	1.043564	0.05976328	0.07875236	0.10106	0.08350233	0.3095679	0.5061657	0.2414407	0.2933313
156.085	1	3.235928	2.307496	0.5093994	0.3222776	0.05003341	0.03809075	0.04768466	0.06347796	0.2180886	0.1806417	0.2932902	0.2756531	0.04797144	0.04048303	0.04964798	0.03242837	1.051689	1.275801	1.235915	0.3004877	0.05955043	0.06256748	0.06304189	0.0288004
156.086	1	0.4134829	0.6798405	1.983923	1.997522	0.2723202	0.2169213	0.1463452	0.1007948	2.336826	1.662887	1.024632	0.5667403	0.05854829	0.103028	0.1004232	0.08206488	0.269205	0.5326009	0.3343321	0.4720211	0.04930531	0.08479757	0.0706405	0.08344087
156.087	1	0.08784954	0.07987314	0.06460699	0.09424459	0.7376317	1.355368	0.650551	0.3519048	0.09394658	0.1418152	0.1832091	0.09473253	0.2726794	0.2087165	0.5712411	0.3487599	0.239441	0.2936385	0.3634605	0.3607601	1.621529	2.06884	2.25632	2.26265
156.088	1	0.09504315	0.04586978	0.08734233	0.1183699	0.2104948	0.1429358	3.250573	2.674569	0.08404191	0.08136516	0.1736197	0.1251503	1.221994	1.42116	1.022679	1.002367	0.05496481	0.07101868	0.08292588	0.101895	0.2403503	0.4868599	0.2374091	0.3220612
156.185	1	3.244319	2.318282	0.4826217	0.2849007	0.06235169	0.05126661	0.05097072	0.05472389	0.2183779	0.181139	0.272779	0.2607464	0.03051451	0.04464319	0.04195857	0.03660459	1.108374	1.333462	1.142848	0.3367571	0.06582179	0.08247495	0.05658497	0.03374832
156.186	1	0.4308743	0.7231277	1.992292	1.976569	0.2723808	0.2212816	0.1195392	0.09768867	2.349013	1.644725	0.9177369	0.5742601	0.05529163	0.09948567	0.1086725	0.07987464	0.3120383	0.4752169	0.3764137	0.4025921	0.07012953	0.07343613	0.08073314	0.08791271
156.187	1	0.07557955	0.07463156	0.06502	0.06458107	0.7427157	1.3505	0.7058569	0.3080696	0.08886902	0.1268691	0.150161	0.0850371	0.2701404	0.238503	0.5025958	0.3452715	0.2575513	0.2864489	0.3442758	0.3477059	1.628512	2.004199	2.231918	2.244427
156.188	1	0.07387176	0.06590913	0.08066712	0.1121135	0.2793835	0.2023142	3.26162	2.609613	0.08466693	0.05744769	0.1831107	0.09723149	1.168824	1.370715	0.9673245	0.9228378	0.06679996	0.072368	0.07857547	0.08289759	0.1627538	0.4890841	0.3138421	0.3636248
156.285	1	3.277423	2.340143	0.4400666	0.291895	0.05345834	0.04938107	0.05820863	0.06074252	0.1974441	0.1860501	0.2998578	0.2489423	0.03828972	0.04388236	0.0567298	0.03000479	1.155649	1.352265	1.05596	0.3970136	0.0893836	0.09620584	0.05224349	0.04385113
156.286	1	0.4527731	0.742197	2.008728	1.965111	0.2747907	0.2188211	0.1091391	0.1134305	2.366579	1.662378	0.8140535	0.6100119	0.05318173	0.08325346	0.1063373	0.06243147	0.3564346	0.4058708	0.3859689	0.3214613	0.07234393	0.06300696	0.06987054	0.08975566
156.287	1	0.05676902	0.09191939	0.0908595	0.0614264	0.7868076	1.386937	0.7399871	0.304682	0.1101738	0.1312003	0.1310663	0.06494945	0.2435469	0.2485169	0.4434584	0.3068686	0.2578008	0.2901814	0.3465031	0.3372534	1.659792	1.986985	2.216438	2.209379
156.288	1	0.08678873	0.06052556	0.08853228	0.07026212	0.3114078	0.3131054	3.249847	2.540622	0.09148809	0.07261172	0.1624592	0.09605068	1.093814	1.262409	0.8871976	0.8473239	0.06900356	0.08321518	0.07117442	0.09059259	0.1963546	0.497461	0.3580794	0.3967003
156.385	1	3.304004	2.340348	0.4217047	0.3217525	0.03614568	0.05030623	0.052704	0.06755859	0.197533	0.209018	0.3428998	0.2526022	0.04397363	0.04183568	0.05565126	0.03797334	1.174785	1.302188	0.9556563	0.4736642	0.07806288	0.07145995	0.0596415	0.04436825
156.386	1	0.4518716	0.7139078	2.04245	1.973917	0.2694834	0.2187003	0.115352	0.1236233	2.357944	1.68776	0.7287222	0.6564559	0.06384009	0.07551282	0.08394583	0.07570614	0.3774156	0.3459814	0.3697973	0.2301545	0.05796784	0.07202757	0.08411106	0.09009122
156.387	1	0.06687412	0.06554349	0.09761548	0.05301755	0.835499	1.424419	0.7807502	0.324589	0.1105395	0.1213708	0.09815545	0.07745225	0.2239909	0.2435513	0.3996635	0.2772799	0.2713319	0.2801987	0.3387971	0.3398224	1.618303	1.92018	2.187962	2.162813
156.388	1	0.06879526	0.06202086	0.1153684	0.09766235	0.328272	0.4418877	3.285158	2.530727	0.1039703	0.06971981	0.2140335	0.0913041	0.9985023	1.08569	0.8082125	0.8004384	0.0842257	0.04413744	0.06417476	0.0721109	0.2127903	0.4591657	0.390027	0.4723936
156.485	1	3.307829	2.321977	0.4274843	0.3381595	0.04054385	0.06373101	0.06438525	0.07824455	0.2158329	0.2735457	0.3795456	0.2173413	0.03146983	0.0565523	0.0470992	0.03743419	1.180056	1.183367	0.8330751	0.552032	0.0732435	0.07301576	0.05495303	0.03850188
156.486	1	0.4819425	0.6809972	2.082837	1.986161	0.258461	0.2229061	0.1000162	0.1253217	2.328736	1.718311	0.6901445	0.6890557	0.07230316	0.05940399	0.06109911	0.05703461	0.3749554	0.291834	0.3348542	0.1778584	0.05099361	0.059576	0.1022898	0.07299478
156.487	1	0.07293615	0.05961364	0.09089524	0.06218445	0.895546	1.468383	0.7767247	0.3559486	0.1297444	0.1393804	0.09154415	0.103849	0.251446	0.2380821	0.3481343	0.2371162	0.2636895	0.2712037	0.3526266	0.3397525	1.59727	1.866129	2.188122	2.171879
156.488	1	0.0712996	0.06161415	0.09046232	0.08423306	0.2778452	0.5768951	3.249254	2.526812	0.07934513	0.07048895	0.1999924	0.09748186	0.9630815	0.9579648	0.7421412	0.7753529	0.08216905	0.07198808	0.06194903	0.09323855	0.250251	0.4637597	0.3970683	0.5023535
156.585	1	3.354057	2.323701	0.4118549	0.3056981	0.04589716	0.05795573	0.06122776	0.05581827	0.289274	0.2850749	0.3704666	0.144539	0.03383828	0.05529905	0.0517262	0.03258774	1.172965	1.051567	0.7071999	0.6148926	0.0658145	0.06910939	0.05109019	0.03826535
156.586	1	0.4909487	0.6700086	2.106451	1.974358	0.2564767	0.2374065	0.1088173	0.1023736	2.314075	1.754529	0.7283266	0.6970404	0.09164292	0.0692238	0.05854871	0.06318366	0.3668515	0.2775193	0.2941123	0.1819838	0.05315232	0.05634197	0.09730724	0.05385506
156.587	1	0.05515084	0.06480268	0.0897369	0.07546231	0.9505522	1.528456	0.7311946	0.4145368	0.1287894	0.1249359	0.08915134	0.1077157	0.2503724	0.1977257	0.3230408	0.2255374	0.2491326	0.2587585	0.354393	0.3372409	1.523318	1.775833	2.210317	2.170262
156.588	1	0.04412238	0.08906436	0.104576	0.07591783	0.1493444	0.6327287	3.226275	2.542352	0.103791	0.08634671	0.1703743	0.08672834	0.9623923	0.8588777	0.7243096	0.7156611	0.08904837	0.06133707	0.05922238	0.07489081	0.271984	0.4442664	0.3490131	0.445918
156.686	1	3.387537	2.335298	0.3585895	0.2636193	0.04221843	0.05582469	0.06421993	0.03266115	0.3702654	0.2597003	0.3679041	0.1056828	0.03866122	0.05089636	0.0418635	0.03886131	1.161642	0.9208295	0.6230157	0.6631283	0.05762843	0.05767026	0.037999	0.04743947
156.686	1	0.4923055	0.627526	2.12313	1.98885	0.2482247	0.2405403	0.1441077	0.1063678	2.28908	1.788916	0.833022	0.7149198	0.09106864	0.0678941	0.04963307	0.05127202	0.3308251	0.2943579	0.2650614	0.1892621	0.05464746	0.0583979	0.1034154	0.05618653
156.687	1	0.06848566	0.06560543	0.08791591	0.09178341	0.9985423	1.586674	0.7073094	0.437602	0.1176589	0.1306536	0.1120209	0.09646437	0.2300626	0.202117	0.3107602	0.2830521	0.2185072	0.2533228	0.340912	0.3337165	1.457702	1.719295	2.270825	2.156522
156.688	1	0.06329625	0.04132508	0.08441021	0.08716888	0.107183	0.6439339	3.234498	2.612595	0.07388693	0.0669987	0.1911262	0.1027095	1.014365	0.8363529	0.7468553	0.6747828	0.07231204	0.06489475	0.06470565	0.06351743	0.2875925	0.4472079	0.3637332	0.3732096
156.785	1	3.389775	2.314522	0.291609	0.223711	0.05124467	0.04885268	0.06723465	0.03518282	0.4337901	0.2659718	0.3775087	0.1383856	0.04857139	0.04088499	0.03887492	0.04067048	1.149979	0.7776314	0.6536084	0.660547	0.065367	0.05565199	0.0445512	0.05007662
156.786	1	0.5011566	0.561823	2.127922	1.943343	0.2589131	0.2547877	0.1447699	0.1272603	2.248542	1.835889	0.9334521	0.7300876	0.09863561	0.08320088	0.06269475	0.04936981	0.3383524	0.3355067	0.2416253	0.2062747	0.06123149	0.06856448	0.07564681	0.05248337
156.786	1	0.0766987	0.07147611	0.0934966	0.08371516	1.033035	1.618737	0.7004909	0.462407	0.1166262	0.1309898	0.1233666	0.1392833	0.2374343	0.2280578	0.3122987	0.3353505	0.2383666	0.2478163	0.3453426	0.3561214	1.410892	1.683398	2.323905	2.16527
156.787	1	0.07550407	0.06856836	0.1067733	0.1007928	0.1840873	0.6746497	3.210758	2.680148	0.06979039	0.0854869	0.1951968	0.1440014	1.091753	0.8554932	0.7481653	0.665565	0.06340152	0.05995512	0.08979043	0.08729681	0.3375839	0.4361775	0.391264	0.3709046
156.885	1	3.410304	2.301324	0.2587175	0.2059821	0.06616271	0.04800566	0.06617669	0.03052546	0.4625863	0.2498661	0.3718837	0.1961163	0.05027698	0.03202747	0.03725192	0.04340803	1.10155	0.5978433	0.7522832	0.6617627	0.06801324	0.05381336	0.05493333	0.04577173
156.886	1	0.4863662	0.4925807	2.118359	1.93918	0.2393384	0.2436799	0.1548419	0.1136622	2.21261	1.861162	1.029109	0.725184	0.08643356	0.08615543	0.07453311	0.06580978	0.3792977	0.3807045	0.272751	0.2354919	0.0443375	0.08922661	0.07412621	0.05877964
156.887	1	0.07443234	0.07709182	0.09996737	0.07695652	1.036771	1.641038	0.6753146	0.4596913	0.1118547	0.160244	0.1308178	0.1427592	0.2515927	0.2824272	0.3239911	0.3796883	0.2425587	0.2287421	0.355533	0.3707265	1.341572	1.626738	2.360139	2.153619
156.888	1	0.07833174	0.07536378	0.1067523	0.1253249	0.2165532	0.6227254	3.191122	2.740414	0.06669791	0.0761202	0.1724859	0.1305387	1.181576	0.9452892	0.7107273	0.6830824	0.0744727	0.08091796	0.0911117	0.08222154	0.3534234	0.4091392	0.4623776	0.390294
156.985	1	3.42834	2.285507	0.2014588	0.160705	0.06556894	0.03456247	0.06361246	0.03460943	0.450223	0.2418573	0.3864726	0.2110229	0.03723557	0.04289991	0.04899058	0.05215351	1.025997	0.4956686	0.8683795	0.6544626	0.07502624	0.06744266	0.05291403	0.02787596
156.986	1	0.48858	0.4498245	2.061481	1.901026	0.2441211	0.2448986	0.1607338	0.1308396	2.216898	1.924535	1.100461	0.7183662	0.09650216	0.102959	0.08763078	0.06262048	0.4278049	0.4156729	0.3372932	0.2554503	0.05342747	0.09094787	0.09264352	0.05006039
156.987	1	0.09237349	0.08070524	0.1114911	0.09336207	1.013455	1.652553	0.6499642	0.413266	0.1000418	0.2038987	0.1127034	0.1436152	0.2356828	0.3050449	0.3166188	0.4175669	0.2384053	0.2180517	0.3485016	0.3626891	1.275829	1.62533	2.37118	2.14488
156.988	1	0.08687311	0.0691887	0.1011148	0.1017169	0.1883137	0.5498907	3.152929	2.737053	0.06264411	0.06066475	0.1711532	0.1316228	1.241783	1.075883	0.6803189	0.7159138	0.06358747	0.08551987	0.08268328	0.08473083	0.3730929	0.4444105	0.4711783	0.3729844
157.085	1	3.421344	2.291607	0.1203374	0.1210138	0.06093463	0.04404788	0.0699157	0.03134206	0.4303346	0.2403024	0.4102184	0.23789	0.03719955	0.0519841	0.04279069	0.05411102	0.9655161	0.5260601	1.030556	0.6946659	0.05720743	0.06681932	0.06395344	0.02008392
157.086	1	0.479871	0.38721	2.06698	1.887709	0.2414429	0.2427864	0.1799472	0.1312352	2.268067	2.007688	1.144731	0.704729	0.08382743	0.1190968	0.09433387	0.06350427	0.4466077	0.4454845	0.3614622	0.2579213	0.05171871	0.1056003	0.07996766	0.02931889
157.087	1	0.09881459	0.07065397	0.1297296	0.1125361	1.002675	1.629335	0.6623775	0.3255329	0.1024528	0.1675593	0.1380973	0.1643492	0.2201057	0.2989155	0.3228306	0.4543144	0.2331945	0.2267735	0.3611307	0.3383349	1.200777	1.625923	2.431777	2.160731
157.088	1	0.0730415	0.06897106	0.1153476	0.1162173	0.1432469	0.415746	3.144978	2.725099	0.03800229	0.06185662	0.1756721	0.1463507	1.309207	1.198108	0.6367203	0.7546229	0.07860702	0.1001331	0.06762631	0.09300714	0.3819372	0.4514632	0.4336431	0.3368665
157.186	1	3.409833	2.306054	0.1238677	0.0793563	0.06533373	0.03535131	0.06954211	0.02891984	0.4266624	0.2261418	0.4185373	0.2555224	0.03283624	0.03935723	0.04512699	0.05366141	0.9625758	0.6414609	1.149776	0.7514414	0.05547257	0.06578937	0.05405737	0.03281691
157.187	1	0.4826063	0.3291355	2.031327	1.820485	0.265862	0.243877	0.1688501	0.120528	2.314899	2.024884	1.150599	0.6936411	0.07609257	0.1045031	0.08377532	0.05683605	0.453176	0.4812148	0.3837913	0.2831151	0.05146623	0.1175112	0.07237261	0.03128059
157.187	1	0.09529008	0.07918877	0.1050628	0.09868046	1.00183	1.650466	0.6341074	0.2101849	0.08739116	0.1785377	0.1511704	0.1927871	0.2283687	0.3120258	0.3546031	0.5091655	0.2260863	0.2408219	0.3562034	0.3320488	1.11864	1.66883	2.476899	2.169186
157.188	1	0.07044125	0.0441482	0.08926419	0.09284968	0.1160983	0.269796	3.129129	2.717676	0.03860008	0.06249746	0.1660593	0.1648151	1.314417	1.293819	0.6587375	0.7852901	0.0777733	0.1080304	0.06812593	0.0807439	0.3888551	0.5104746	0.4258427	0.3422574
157.285	1	3.382311	2.349328	0.1278246	0.1317481	0.06366307	0.0324913	0.05459311	0.03192272	0.4344415	0.2070926	0.3842487	0.2385338	0.03121946	0.05625413	0.04087411	0.0402294	0.9915517	0.7598023	1.198736	0.8278709	0.06026618	0.04578659	0.05778327	0.04018952
157.286	1	0.4575812	0.3096504	2.004988	1.769708	0.2609036	0.2421444	0.1500783	0.1373486	2.376983	2.010745	1.148029	0.6962489	0.06802772	0.08750548	0.09045716	0.06843474	0.4412544	0.4797882	0.405798	0.3237932	0.04589801	0.1136381	0.07331596	0.036249
157.287	1	0.09000228	0.08577289	0.1002972	0.0986265	0.9833187	1.632595	0.5947957	0.08466717	0.09505013	0.1677968	0.1300413	0.193177	0.2272234	0.3202755	0.3830597	0.5514	0.2039475	0.2632026	0.37691	0.3165217	1.07994	1.706677	2.525267	2.152708
157.288	1	0.09234607	0.06277056	0.1067107	0.1125483	0.145498	0.15148	3.101764	2.720964	0.0532642	0.06981815	0.1727398	0.1884353	1.290771	1.344132	0.7143519	0.8530932	0.07129728	0.08591112	0.1060278	0.09318198	0.3444048	0.5188586	0.4492735	0.3983762
157.385	1	3.338381	2.363127	0.1354987	0.1601516	0.06197934	0.02361802	0.05216644	0.04137614	0.4530853	0.1825088	0.3745076	0.2396123	0.01762176	0.04652683	0.03408363	0.04513858	1.051895	0.8691655	1.209397	0.897428	0.07365622	0.05125018	0.06654875	0.03338828
157.386	1	0.4065372	0.3089476	1.952689	1.71728	0.2589023	0.2329796	0.1713903	0.1336858	2.448001	1.99832	1.128278	0.6751164	0.06136358	0.09249176	0.07778686	0.0775855	0.4170219	0.4850136	0.4167892	0.3279928	0.06468221	0.09317502	0.09157443	0.04183135
157.387	1	0.08822089	0.1070791	0.1078353	0.1146186	0.9652358	1.598457	0.5451453	0.1933742	0.1026228	0.1472224	0.123458	0.1938836	0.216181	0.3067908	0.3886005	0.5942962	0.200637	0.2665836	0.4000684	0.3092235	1.044054	1.761789	2.571646	2.112768
157.388	1	0.09409866	0.07071016	0.08831377	0.09632676	0.1787666	0.1724881	3.092275	2.687604	0.06002221	0.06227364	0.1852985	0.1415716	1.227774	1.336152	0.8329495	0.8987261	0.0748469	0.09829763	0.09607272	0.1185145	0.3018948	0.5254486	0.3910635	0.4726815
157.485	1	3.334243	2.427022	0.1992805	0.1597044	0.05743922	0.02990481	0.05991489	0.04597319	0.4641845	0.1854482	0.3535291	0.2397113	0.02261257	0.04263685	0.03807438	0.05218375	1.148469	0.9410169	1.220728	0.95722	0.06855744	0.05602509	0.06756162	0.03696128
157.486	1	0.392028	0.3236626	1.930264	1.748505	0.2761033	0.2480594	0.1810145	0.1234244	2.547977	2.017775	1.134157	0.6511204	0.05558984	0.09270133	0.09602012	0.06843377	0.3597242	0.4849568	0.4131581	0.3205137	0.05324359	0.08291229	0.116306	0.03277456
157.487	1	0.102916	0.108755	0.1047877	0.1228893	0.9577501	1.602667	0.4692999	0.3677879	0.07860935	0.1292105	0.1279656	0.2227828	0.2242044	0.2415033	0.3835718	0.5975169	0.2019991	0.2601819	0.3879578	0.3129181	1.011853	1.800419	2.56747	2.116023
157.488	1	0.08190174	0.06343634	0.07521904	0.07217169	0.1649837	0.2717518	3.093055	2.712047	0.07232744	0.0612207	0.1767371	0.1200737	1.123656	1.31239	0.893935	0.9864673	0.07247348	0.07207641	0.07075486	0.1017031	0.2672152	0.5095964	0.3241978	0.5063495
157.585	1	3.3387	2.465767	0.2752572	0.193208	0.05852468	0.03412869	0.06476965	0.04452945	0.466778	0.1665521	0.3050114	0.2284013	0.03280537	0.04978068	0.04415326	0.0652765	1.24992	0.9831312	1.153152	0.9908816	0.06716357	0.07005137	0.07062077	0.05612734
157.586	1	0.3745694	0.3252054	1.888441	1.748716	0.2790459	0.2458572	0.1599223	0.1128543	2.580003	1.995716	1.10743	0.6057045	0.05597363	0.09499486	0.07281874	0.05903541	0.3180221	0.4631064	0.415181	0.3131736	0.05507233	0.08736742	0.1094782	0.03659834
157.587	1	0.08122875	0.08382556	0.0996905	0.1115259	0.9529518	1.612215	0.380124	0.487566	0.07952621	0.1174217	0.1116239	0.2027528	0.1911561	0.1987418	0.3963814	0.5813933	0.1991994	0.2602848	0.3853791	0.3197212	0.9797987	1.861149	2.555557	2.097345
157.588	1	0.07883709	0.08968772	0.07564092	0.08558304	0.1451209	0.3383132	3.118095	2.721818	0.06664506	0.08001587	0.1841406	0.1483403	1.032121	1.259617	0.9961461	1.035681	0.07738573	0.09150643	0.07862171	0.1011912	0.2347883	0.5089439	0.2910946	0.507656
157.685	1	3.341699	2.47746	0.32264	0.2594834	0.06027904	0.03385404	0.05451797	0.04354687	0.4690818	0.1446751	0.2675502	0.2103804	0.03053868	0.05206759	0.04334468	0.04996768	1.314854	0.9759681	1.054893	1.008066	0.06028907	0.06146408	0.05618233	0.059461
157.686	1	0.3486738	0.3341493	1.834563	1.759697	0.2923975	0.2493661	0.1560244	0.1009701	2.615542	1.949043	1.059616	0.5939745	0.07015699	0.08608872	0.07277543	0.06604107	0.3338	0.4321961	0.4229117	0.2954433	0.06155769	0.09109005	0.1196653	0.04513023
157.687	1	0.06801266	0.09805847	0.08689837	0.1282709	0.9602564	1.632576	0.3074161	0.5747037	0.09968369	0.1281678	0.1302956	0.2084459	0.1798396	0.1852882	0.3993826	0.5173963	0.1976943	0.2794675	0.3716735	0.320213	1.00312	1.917758	2.529013	2.102388
157.688	1	0.08576121	0.05703629	0.08450893	0.08141319	0.1266489	0.3854078	3.119798	2.739667	0.05760462	0.06474591	0.183807	0.108476	0.9430966	1.210365	1.066845	1.08766	0.06406964	0.08970326	0.06023633	0.07681669	0.2135844	0.5330009	0.2928444	0.438152
157.784	1	3.324795	2.491678	0.3882962	0.299459	0.06526332	0.03559813	0.05198551	0.05556687	0.444059	0.1992674	0.2757714	0.2053812	0.03350007	0.04258631	0.0445546	0.04934522	1.350117	0.9265886	0.9635029	1.010726	0.06647826	0.06239063	0.04872897	0.04449764
157.785	1	0.3383319	0.3321207	1.823013	1.811258	0.2943371	0.2506786	0.181659	0.10694	2.629528	1.884807	0.962049	0.5926907	0.08288695	0.05771067	0.07233078	0.07985015	0.3480602	0.3845291	0.4250128	0.2572609	0.07400734	0.09721835	0.1142404	0.040938
157.785	1	0.05528943	0.09701835	0.07504194	0.09509858	0.9510433	1.64816	0.2485238	0.6260389	0.09983916	0.124079	0.1067043	0.1957887	0.1692413	0.2099888	0.3891077	0.4657902	0.1962658	0.2977709	0.3548032	0.3400903	1.026884	1.928484	2.485921	2.132097
157.785	1	0.1051622	0.08528408	0.0549278	0.09802501	0.1520787	0.4149131	3.105604	2.746726	0.07689753	0.07870543	0.1644569	0.08579805	0.9292288	1.161672	1.121683	1.110581	0.07839456	0.08773222	0.07526064	0.0644653	0.247423	0.5037018	0.3121632	0.3646087
157.885	1	3.348288	2.516471	0.4523726	0.3420847	0.05706731	0.04693384	0.0520372	0.05054253	0.4009876	0.2144372	0.33284	0.1938662	0.03690524	0.03920071	0.04916957	0.0526145	1.373793	0.870404	0.8808551	1.002642	0.08115834	0.07395636	0.04930238	0.04792829
157.886	1	0.3494686	0.2936256	1.879413	1.890754	0.2797893	0.2581564	0.1680803	0.1321906	2.605915	1.889521	0.8951674	0.6480891	0.08407915	0.06500175	0.07927685	0.0469743	0.3582476	0.3375052	0.4318532	0.2191989	0.07173508	0.09744627	0.1098035	0.03809254
157.887	1	0.06344831	0.07725656	0.07400797	0.1041299	0.9548842	1.663547	0.2421223	0.6445924	0.1160534	0.129161	0.09573863	0.1755278	0.1757989	0.1913906	0.3697167	0.4183657	0.1975039	0.2877062	0.3490286	0.3410982	1.057257	1.945855	2.475098	2.142417
157.888	1	0.09957224	0.05327964	0.08131011	0.1167528	0.1833127	0.4284779	3.127765	2.815351	0.07250066	0.06613805	0.1941373	0.1233992	0.9901333	1.120867	1.132043	1.103919	0.07059144	0.1002287	0.0652206	0.07914455	0.2802144	0.4701748	0.2977523	0.2774804
157.985	1	3.330925	2.534022	0.4526243	0.4020772	0.04962322	0.06124068	0.05091603	0.06041063	0.3513071	0.2481309	0.3656112	0.2418965	0.03667311	0.04878671	0.05664617	0.04246398	1.34646	0.856611	0.834072	0.9661469	0.0886183	0.06661767	0.04187312	0.04158626
157.986	1	0.3808543	0.2486911	1.908587	1.940843	0.2803475	0.2502094	0.1437041	0.1325604	2.538857	1.882403	0.8607242	0.6891413	0.09271829	0.07316699	0.07636778	0.05046324	0.3589464	0.3429066	0.4306147	0.1805865	0.05598274	0.09540695	0.0962401	0.03947276
157.987	1	0.05530576	0.06840716	0.095366	0.08556115	0.9431436	1.687715	0.2347114	0.6138175	0.1130188	0.1242223	0.07808732	0.169116	0.2039847	0.1539693	0.3549026	0.4019648	0.1981098	0.2799285	0.3374966	0.3320919	1.079835	1.968743	2.458906	2.148301
157.988	1	0.09754187	0.0846616	0.05406936	0.078197	0.1867588	0.4166686	3.145911	2.854035	0.07426806	0.08534089	0.1792394	0.1021296	1.094672	1.169816	1.156807	1.104219	0.05172007	0.08032439	0.09427066	0.05837835	0.3134419	0.3970681	0.2698862	0.2172198
158.085	1	3.299697	2.503398	0.4042362	0.4309134	0.04924093	0.0555791	0.0429143	0.06252908	0.3135272	0.2738424	0.3903027	0.3248963	0.03798374	0.04752719	0.05575074	0.04750698	1.269488	0.8478766	0.8829563	0.9299808	0.08443528	0.05688314	0.04435455	0.04655084
158.086	1	0.4208355	0.2228639	1.933822	1.974505	0.2685406	0.2422304	0.1615161	0.1435792	2.446155	1.850598	0.8898571	0.6907411	0.08968927	0.08471791	0.07637754	0.04449386	0.3520415	0.3692248	0.4205164	0.1617536	0.07213992	0.09412738	0.09253072	0.04958258
158.087	1	0.05278739	0.06881971	0.07871537	0.07064376	0.9519377	1.688689	0.2207361	0.576694	0.1321973	0.1130054	0.04443859	0.1480232	0.2080543	0.1232177	0.3387463	0.422321	0.186292	0.2732274	0.3373586	0.3134197	1.111294	1.957267	2.410611	2.148334
158.088	1	0.08795186	0.05751512	0.06192866	0.08853545	0.2009036	0.3964394	3.170636	2.848847	0.06530678	0.08148141	0.177382	0.1259512	1.204513	1.237679	1.152481	1.124063	0.07578791	0.09333928	0.08710429	0.0765783	0.3271693	0.3893851	0.226061	0.2350274
158.185	1	3.251883	2.477141	0.3623703	0.4183817	0.04453947	0.05728834	0.06766795	0.06405988	0.285337	0.3043188	0.3980678	0.3567108	0.03548967	0.05655006	0.06488699	0.05604062	1.183772	0.8799566	1.011414	0.922173	0.0784862	0.06112125	0.04586577	0.04958706
158.186	1	0.4753892	0.1861658	1.961322	2.006451	0.264044	0.2510967	0.1948823	0.1229407	2.344107	1.848278	0.9473732	0.6919577	0.09393283	0.09720369	0.0813192	0.06912798	0.3281612	0.3846685	0.3649242	0.1606906	0.06543185	0.1000848	0.1076778	0.04700323
158.187	1	0.04964287	0.07059514	0.04909195	0.05692648	0.9238234	1.643187	0.2166744	0.4838099	0.1109551	0.1127425	0.058754	0.1445961	0.190979	0.1087541	0.3427342	0.4303567	0.1954259	0.2731213	0.3207719	0.2879305	1.161887	1.933373	2.358997	2.130617
158.188	1	0.08504303	0.0838039	0.07474358	0.1011367	0.1811806	0.3386871	3.191879	2.820173	0.05219747	0.07458313	0.172725	0.155154	1.258588	1.302344	1.132326	1.087394	0.07464644	0.08818787	0.09016832	0.06870294	0.3208871	0.3838252	0.2067388	0.2797052
158.285	1	3.238979	2.496221	0.3543033	0.3880978	0.03480144	0.05680107	0.06933945	0.04527489	0.2626182	0.326641	0.3806265	0.3573816	0.04571458	0.04504383	0.06487746	0.04637438	1.074838	0.9068354	1.175562	0.9546664	0.06449917	0.0590345	0.05421005	0.03872126
158.286	1	0.5153405	0.1376271	2.040443	2.085482	0.2687353	0.2687128	0.1857799	0.126888	2.334716	1.859796	1.0141	0.6976102	0.1033703	0.07629814	0.06397868	0.08894123	0.3023677	0.3802978	0.2635104	0.1887327	0.06503316	0.0916435	0.09346848	0.04181837
158.287	1	0.0637737	0.05335913	0.04934665	0.07439726	0.9213192	1.608013	0.2073775	0.3606281	0.1090651	0.1149225	0.06691731	0.1485422	0.1981997	0.1158818	0.3441465	0.4471397	0.2167975	0.2633428	0.312917	0.3055801	1.186206	1.914625	2.344076	2.126232
158.288	1	0.08597872	0.06961707	0.07489939	0.09908539	0.2078271	0.2520176	3.228579	2.811589	0.06872523	0.07564692	0.1436464	0.1097585	1.253695	1.343752	1.074105	1.046429	0.06522696	0.07397961	0.09409845	0.07863037	0.2908673	0.3986307	0.1874888	0.2722344
158.385	1	3.217638	2.529351	0.383359	0.3969476	0.03523975	0.06202233	0.05370009	0.05511256	0.2546979	0.3638709	0.3415258	0.349361	0.05154608	0.04123566	0.05601354	0.0429648	0.9537698	0.9815029	1.344207	1.00283	0.06143225	0.0659102	0.06765999	0.04445382
158.386	1	0.5528503	0.1185943	2.093309	2.161331	0.2650598	0.2640916	0.1692334	0.1469931	2.320042	1.890354	1.048855	0.707146	0.115074	0.09502196	0.07074423	0.08460912	0.2824314	0.3660833	0.1764279	0.2270216	0.06209709	0.08550268	0.1021313	0.05297726
158.387	1	0.05480919	0.05295179	0.07300516	0.07012375	0.9243066	1.589078	0.2037706	0.2609633	0.1037522	0.1349619	0.0901012	0.1473472	0.1927708	0.1460766	0.3483278	0.4733386	0.2141856	0.2514688	0.3131131	0.2967427	1.203445	1.89045	2.306232	2.145973
158.388	1	0.08940646	0.03413222	0.09427363	0.106551	0.2245198	0.1735491	3.219755	2.776106	0.06528269	0.05898309	0.1788258	0.1182563	1.240298	1.379744	1.035427	1.004238	0.0610829	0.06521181	0.1042582	0.07043539	0.2716606	0.4079342	0.192993	0.2884452
158.485	1	3.204214	2.543565	0.4110447	0.3814712	0.03452611	0.06191738	0.05974151	0.05856542	0.2733408	0.3649366	0.3236244	0.3395349	0.03323983	0.0373193	0.04358293	0.0401533	0.8362776	1.036094	1.4786	1.048798	0.06137268	0.07053463	0.0592577	0.05615722
158.486	1	0.5570866	0.1402778	2.108729	2.148103	0.2539407	0.2520694	0.1520385	0.1343445	2.281963	1.907233	1.064888	0.6746577	0.0985727	0.09324606	0.05114772	0.09493491	0.3242683	0.3578167	0.1232359	0.2744696	0.0534398	0.09384868	0.1109332	0.04288362
158.487	1	0.07007759	0.06512418	0.0945859	0.06122394	0.9309418	1.565236	0.1919371	0.1316802	0.1187148	0.1410814	0.09960124	0.1231581	0.1999092	0.1982745	0.3987088	0.4828685	0.2142942	0.2727758	0.3301041	0.3057573	1.231482	1.888786	2.259658	2.154204
158.488	1	0.08006288	0.06576582	0.07268424	0.08655832	0.2068972	0.1722484	3.190047	2.673957	0.06418912	0.06796522	0.1740054	0.1109702	1.221315	1.364879	0.977581	0.9385313	0.07118593	0.07014095	0.09228421	0.0767441	0.2248665	0.4354923	0.2644887	0.3155155
158.585	1	3.183793	2.548961	0.4360055	0.3636739	0.03437891	0.05473032	0.05824334	0.04670038	0.3325672	0.3431355	0.353135	0.3296249	0.03764066	0.04490769	0.04454019	0.04154487	0.7427926	1.041414	1.56469	1.067398	0.06325139	0.0622823	0.06937498	0.05271845
158.586	1	0.5580118	0.1841378	2.12184	2.101644	0.250347	0.2720855	0.1750297	0.1033004	2.251812	1.919395	1.062624	0.6331176	0.08904808	0.08843876	0.06136867	0.08291712	0.3675976	0.3607899	0.1707403	0.3219772	0.06215191	0.07989847	0.1090867	0.04587226
158.587	1	0.08764712	0.07379869	0.09651484	0.05180102	0.9310292	1.552381	0.1729876	0.1749951	0.1023924	0.1292726	0.0975952	0.1208608	0.19845	0.237659	0.4137167	0.4837368	0.2136461	0.2762724	0.3181744	0.3063903	1.248288	1.875444	2.214835	2.151303
158.588	1	0.09428399	0.06649089	0.09639567	0.09392764	0.1862529	0.2573706	3.15894	2.623614	0.08954243	0.07333206	0.1931808	0.09980573	1.151544	1.258402	0.8924152	0.8843399	0.08755097	0.0852679	0.08266705	0.07560995	0.2334941	0.448831	0.3597007	0.3649904
158.685	1	3.209762	2.576288	0.4680079	0.3385886	0.04669328	0.04431293	0.05281737	0.04469401	0.3783434	0.31722	0.3470803	0.2979565	0.04253789	0.03911144	0.03539598	0.03395957	0.6646655	1.039146	1.605164	1.086286	0.05764374	0.05903238	0.05788179	0.04056435
158.686	1	0.5512682	0.2196429	2.143596	2.111881	0.2512022	0.264596	0.1645752	0.09785471	2.287235	1.932724	1.074777	0.6394981	0.09599483	0.06550474	0.07338955	0.08651201	0.4070643	0.3442661	0.2422223	0.389034	0.08225781	0.09053688	0.1051861	0.03345448
158.687	1	0.0752611	0.05463061	0.1062067	0.04668553	0.9408941	1.543593	0.171844	0.2572472	0.1235739	0.1431118	0.1262105	0.1027112	0.1773463	0.2564183	0.4368563	0.4633909	0.1854552	0.2757099	0.3046227	0.3100958	1.265303	1.864407	2.199143	2.151038
158.688	1	0.09184323	0.0637435	0.0945337	0.1040239	0.07784615	0.3811618	3.160762	2.578589	0.08339161	0.08106198	0.2006158	0.103292	1.066508	1.114641	0.7969289	0.8511953	0.06355671	0.075855	0.09011077	0.07076609	0.1682351	0.4654389	0.4310815	0.4050383
158.785	1	3.235006	2.570053	0.5245048	0.3191686	0.05551055	0.04606548	0.0682858	0.05472907	0.4118177	0.3359128	0.3250831	0.3032832	0.03106251	0.05668615	0.04637743	0.04481433	0.6269103	1.048893	1.628669	1.10439	0.05589254	0.05953937	0.06418767	0.03933484
158.786	1	0.5440807	0.2648685	2.158409	2.044622	0.2577026	0.2652238	0.1395191	0.1087053	2.358211	1.935147	1.040581	0.6537405	0.09299027	0.06019834	0.06953405	0.09041973	0.4370773	0.3409044	0.3049719	0.4409372	0.07998295	0.06528288	0.09586684	0.03634747
158.787	1	0.07598451	0.06642674	0.1058915	0.05510472	0.9338772	1.543872	0.1861736	0.3694965	0.1234163	0.1228744	0.1185172	0.1091157	0.1811292	0.2619296	0.4703011	0.4575838	0.1789563	0.2813214	0.3091154	0.3155725	1.293545	1.865113	2.176401	2.145304
158.788	1	0.09217339	0.04033768	0.09379514	0.07712859	0.1194883	0.5364453	3.143395	2.576969	0.086563	0.08954017	0.1826096	0.118158	1.007621	0.9772735	0.7583636	0.8512126	0.06950733	0.08055721	0.08313106	0.07342727	0.1111541	0.4652388	0.4857578	0.4303114
158.885	1	3.251723	2.549941	0.581786	0.2751028	0.06576284	0.0432469	0.07506623	0.06133725	0.4347974	0.3103327	0.3037849	0.2958836	0.03174146	0.06456278	0.04523956	0.03695782	0.6058995	1.008014	1.596669	1.083904	0.05161748	0.05771511	0.0526826	0.04432894
158.886	1	0.5264607	0.3128376	2.094564	1.967122	0.2642294	0.2626122	0.1503756	0.121695	2.398285	1.919601	1.023966	0.670598	0.09566664	0.05576715	0.08549173	0.09500314	0.4299938	0.3549397	0.3591618	0.4493199	0.06990203	0.07173386	0.1087913	0.03127968
158.887	1	0.08669282	0.06535272	0.07602161	0.05636341	0.9406883	1.558594	0.1954165	0.4437522	0.1270899	0.1284895	0.1218765	0.08455466	0.1926631	0.26604	0.5090178	0.4366973	0.1822428	0.27474	0.3148939	0.3066339	1.345126	1.866117	2.159232	2.135627
158.888	1	0.06445935	0.06752392	0.09653892	0.1057629	0.1967666	0.6666148	3.139696	2.595257	0.09413295	0.07097354	0.1964524	0.09681759	0.9886734	0.87035	0.7473362	0.7883614	0.07484938	0.0619213	0.08554915	0.05581948	0.07287007	0.4562483	0.5010857	0.421227
158.985	1	3.261355	2.545815	0.6469934	0.20822	0.05469299	0.05413883	0.05580064	0.0472717	0.3991233	0.2659884	0.2725337	0.28721	0.03125108	0.0531614	0.03904917	0.03781314	0.6088719	0.9042815	1.522911	1.079124	0.0423388	0.05904259	0.06935804	0.04254919
158.986	1	0.4898992	0.3511954	2.019248	1.852849	0.2671379	0.2545568	0.1517408	0.1115728	2.428485	1.930315	0.9950356	0.6536491	0.08661998	0.06226912	0.09537967	0.08112444	0.4262015	0.3443256	0.3550448	0.4368597	0.07182928	0.0599429	0.08584842	0.05347209
158.987	1	0.08861801	0.03786346	0.08643073	0.04989332	0.9609426	1.565198	0.2552931	0.4480977	0.1200566	0.1330835	0.134546	0.07980984	0.1856559	0.2639144	0.5194265	0.4146747	0.188301	0.2761227	0.2996702	0.3141585	1.357066	1.860777	2.16021	2.11962
158.988	1	0.05936734	0.06054463	0.08840675	0.0928221	0.2129468	0.7306526	3.108109	2.605731	0.07082666	0.06491777	0.1844985	0.1164451	1.02133	0.8379066	0.742985	0.7396077	0.0585097	0.05264227	0.1020125	0.05650194	0.1058904	0.4216837	0.5376672	0.3966947
159.085	1	3.291897	2.555418	0.6913079	0.1916237	0.05346992	0.04328456	0.06926496	0.05597167	0.3803097	0.2210378	0.260119	0.271044	0.03528459	0.04478865	0.03616304	0.04421828	0.6730638	0.7041788	1.441358	1.081146	0.05976699	0.0574916	0.06764311	0.05065502
159.086	1	0.4577535	0.3992754	2.013015	1.825349	0.2682263	0.2494495	0.1514916	0.1143074	2.459516	1.974366	0.9605908	0.6662078	0.0736404	0.0650175	0.08868853	0.09133652	0.3951638	0.3492179	0.347935	0.4202188	0.07579492	0.06995647	0.06686292	0.04725963
159.087	1	0.07928176	0.03988665	0.07445496	0.06287788	1.000912	1.567823	0.3032909	0.4303251	0.1566403	0.143004	0.1307866	0.081152	0.196014	0.2477518	0.5202744	0.3817655	0.183786	0.2722457	0.317455	0.3060627	1.380497	1.828781	2.208418	2.095848
159.088	1	0.0778833	0.05504575	0.1137699	0.1095407	0.1558907	0.7147668	3.117544	2.645928	0.07951195	0.0879737	0.1892523	0.1237182	1.115228	0.8642566	0.7103521	0.7215055	0.0762471	0.06290256	0.1138303	0.07219332	0.1636185	0.382625	0.5886635	0.4269033
159.185	1	3.318735	2.536709	0.6911274	0.2113016	0.05182392	0.04440158	0.05624038	0.05660059	0.3664998	0.1932849	0.2302943	0.2522958	0.03184823	0.04062997	0.0418841	0.04302246	0.7817547	0.4500683	1.356096	1.084943	0.06376802	0.04916085	0.0500221	0.06517732
159.186	1	0.4139856	0.4436269	2.0139	1.797541	0.2824249	0.2533633	0.152717	0.1194314	2.536998	2.010996	0.9715402	0.663403	0.08216957	0.08976215	0.09863798	0.1245306	0.3721646	0.3600733	0.34548	0.4128433	0.06664795	0.07479038	0.07623938	0.06599774
159.187	1	0.1042846	0.04674076	0.08072539	0.06486144	1.004064	1.573584	0.3452935	0.366733	0.1211479	0.1481548	0.105859	0.06746985	0.1972475	0.2499929	0.4705469	0.3705128	0.1868301	0.2568521	0.3230826	0.3135957	1.401374	1.814675	2.25665	2.093756
159.188	1	0.07297506	0.0499056	0.09168534	0.09765314	0.08944272	0.6523141	3.122517	2.703716	0.0688691	0.05889034	0.1662192	0.09897531	1.189404	0.9667058	0.6511908	0.7468588	0.07705953	0.08442576	0.1053829	0.09855946	0.2261065	0.3369877	0.6183582	0.4254471
159.285	1	3.303676	2.507182	0.6786766	0.2570449	0.04954845	0.04664296	0.05119429	0.05837013	0.3574199	0.1799923	0.1965662	0.2151975	0.04344641	0.0475065	0.04541056	0.03596605	0.9082107	0.2789216	1.309759	1.098022	0.05966406	0.05010141	0.06041664	0.05315184
159.286	1	0.3672338	0.488235	1.968208	1.755537	0.2723987	0.262342	0.1687593	0.113378	2.577157	2.012023	0.9437978	0.6368636	0.08638398	0.08705323	0.09661158	0.104177	0.3292951	0.360329	0.3348334	0.3441867	0.0533646	0.07995826	0.06513145	0.05515657
159.287	1	0.08491706	0.06437196	0.06859563	0.06718823	1.014147	1.586014	0.3738994	0.3226421	0.1239555	0.1476982	0.102627	0.06435501	0.1900591	0.243682	0.3985198	0.3620209	0.1815381	0.248858	0.3313686	0.3160871	1.413313	1.825265	2.305016	2.077519
159.288	1	0.04830816	0.03678205	0.09087138	0.1049068	0.07052153	0.553222	3.128199	2.710736	0.05482014	0.06583729	0.1589304	0.1172471	1.25344	1.103589	0.6297682	0.7846045	0.05998285	0.07213764	0.09581592	0.07585705	0.2357707	0.3514653	0.6410256	0.3831864
159.385	1	3.285448	2.477635	0.6169128	0.2776563	0.04808688	0.0332214	0.04304969	0.03983739	0.3269533	0.1791417	0.1925913	0.1738436	0.04174911	0.04344869	0.04425994	0.02053702	1.009148	0.4253801	1.343288	1.111408	0.05351346	0.04010875	0.06658346	0.03905273
159.386	1	0.3701416	0.484276	1.927066	1.754082	0.2805777	0.2520487	0.1657469	0.1050903	2.591138	1.993957	0.9162279	0.6139008	0.08295859	0.08612309	0.09741213	0.09630243	0.3139905	0.3382877	0.3372397	0.298541	0.05924046	0.07360448	0.0868492	0.05852224
159.387	1	0.06935496	0.05966268	0.06267539	0.061528	1.021606	1.577831	0.3651074	0.2759508	0.1164909	0.1375773	0.07464526	0.07077129	0.1984767	0.2660474	0.3482721	0.3521641	0.1869558	0.2482481	0.3391125	0.3221991	1.425163	1.817384	2.354351	2.072744
159.388	1	0.06950774	0.06093243	0.09627966	0.1110347	0.1500651	0.4598787	3.121856	2.700669	0.05074356	0.08874956	0.1675663	0.1407684	1.304371	1.224245	0.6455342	0.7853648	0.07328369	0.08607055	0.103729	0.07539359	0.2880939	0.3951662	0.5970469	0.3243156
159.485	1	3.257775	2.48476	0.5225111	0.2866497	0.05339522	0.04806785	0.03460306	0.04084028	0.318969	0.2149007	0.1931042	0.1503494	0.04031559	0.04619969	0.04044499	0.03523571	1.089151	0.6673244	1.412575	1.12444	0.05690406	0.04258716	0.05421774	0.04228083
159.486	1	0.3754269	0.4708461	1.953801	1.823692	0.2787579	0.2643972	0.152006	0.1041783	2.554837	1.987489	0.875479	0.5960948	0.07157063	0.08779829	0.1063114	0.08039841	0.2802632	0.3128936	0.3551921	0.2700287	0.06828902	0.06328014	0.08499349	0.06599766
159.487	1	0.08731159	0.05996342	0.07576504	0.08059076	1.045638	1.585534	0.3313263	0.2699029	0.1025777	0.155694	0.05152904	0.09180234	0.2175446	0.2279461	0.3453468	0.3383971	0.2088066	0.2342344	0.3613855	0.3178493	1.443648	1.813858	2.4032	2.072572
159.488	1	0.07867579	0.0526699	0.08269114	0.08527032	0.2132856	0.3377274	3.097652	2.723943	0.0642619	0.06425338	0.1605329	0.1505651	1.293617	1.324947	0.7143608	0.7768515	0.08346899	0.1145234	0.1193276	0.07843234	0.2991093	0.4629413	0.5500889	0.2804662
159.585	1	3.297861	2.502689	0.516859	0.2671003	0.05902761	0.06003909	0.04668746	0.05124031	0.3140165	0.2408351	0.2228583	0.1327381	0.03800145	0.05523908	0.05489718	0.03259444	1.144153	0.8685837	1.501028	1.134262	0.0675693	0.04868045	0.05645506	0.04722583
159.586	1	0.3812241	0.4770103	2.054939	1.934867	0.2846365	0.2670254	0.1554821	0.1131922	2.493627	1.983009	0.8597449	0.5989437	0.05621431	0.09184471	0.09506573	0.06025275	0.2267893	0.3164379	0.3592479	0.2424128	0.05657291	0.06508902	0.09166507	0.05327429
159.587	1	0.1001513	0.05772618	0.07151305	0.08912666	1.046516	1.588242	0.3014601	0.3385424	0.09513431	0.1589679	0.08634244	0.08125066	0.225006	0.1858387	0.3676512	0.3316812	0.215728	0.226347	0.3702673	0.3287442	1.449713	1.824429	2.446921	2.079041
159.588	1	0.06369375	0.04684675	0.102029	0.1126491	0.2020371	0.1997942	3.109001	2.759866	0.06757889	0.07612406	0.1575864	0.1525524	1.273855	1.378726	0.8079674	0.7678152	0.07780026	0.08474587	0.08463079	0.06964148	0.2744301	0.459566	0.4618857	0.3197021
159.685	1	3.340609	2.506629	0.4922573	0.221024	0.04954654	0.05318242	0.04711789	0.06375168	0.3140576	0.2873033	0.255025	0.09965182	0.0354226	0.06056346	0.04368583	0.0421386	1.173512	1.024365	1.548168	1.095449	0.06278968	0.05696962	0.05842829	0.0444661
159.686	1	0.3510602	0.4747332	2.106345	2.007884	0.2692056	0.2734135	0.1656202	0.1131231	2.421208	1.989802	0.8527956	0.5508864	0.06051167	0.08669163	0.09897209	0.08261865	0.1634044	0.3089371	0.3260849	0.2231647	0.05733032	0.07021094	0.1028276	0.05289011
159.687	1	0.07843713	0.06921105	0.0754624	0.0745854	1.045199	1.571358	0.297236	0.4243887	0.1144615	0.1284108	0.1001704	0.08051244	0.2301902	0.1516238	0.3801666	0.333126	0.2130292	0.2430122	0.3757564	0.3410049	1.441267	1.839414	2.468746	2.093059
159.688	1	0.0664083	0.06933103	0.09593059	0.06544711	0.1961657	0.1167997	3.086823	2.732804	0.05279131	0.05433531	0.1857178	0.1245614	1.23379	1.38803	0.9646104	0.8653246	0.0803675	0.0873277	0.1003598	0.1001217	0.2882455	0.4858933	0.4118542	0.4048156
159.785	1	3.345248	2.534403	0.4549382	0.2123542	0.05015719	0.04710471	0.05598443	0.04279006	0.296973	0.3040418	0.2690321	0.08556973	0.03022177	0.04681879	0.04632293	0.03778415	1.187221	1.124709	1.573505	1.021187	0.06444336	0.06415463	0.05700482	0.04532432
159.786	1	0.3242713	0.4564342	2.161931	2.046734	0.2571681	0.2713038	0.1652783	0.0823666	2.335223	1.95549	0.8529177	0.504797	0.06442861	0.07752948	0.07488963	0.07171937	0.1380751	0.291777	0.2700687	0.1895253	0.04847207	0.08000793	0.1025884	0.04483912
159.787	1	0.06035186	0.06937875	0.0828555	0.06099958	1.043108	1.593719	0.3004358	0.4790141	0.1133549	0.1401335	0.1094841	0.1096089	0.2381723	0.1379486	0.3474347	0.3611815	0.2029738	0.2492396	0.3465289	0.3332915	1.410158	1.862561	2.486143	2.116045
159.788	1	0.08546505	0.06255494	0.06686959	0.06921357	0.1752902	0.1662485	3.106007	2.731186	0.0679894	0.07129078	0.1894855	0.1110661	1.138118	1.357739	1.064246	0.9290958	0.09215056	0.08818907	0.1163858	0.07976958	0.3143169	0.5025681	0.3612156	0.4523588
159.885	1	3.340921	2.574727	0.3778784	0.2203038	0.04586839	0.04129582	0.05648971	0.03404817	0.2783586	0.2638438	0.2608045	0.1176887	0.03267634	0.04539203	0.04138425	0.04033586	1.173209	1.206351	1.596535	0.9659422	0.05742116	0.07168128	0.05886281	0.03760989
159.886	1	0.2957022	0.4287315	2.226581	2.068949	0.2471961	0.2501972	0.1411319	0.08664588	2.263052	1.999566	0.8584837	0.4714199	0.07737616	0.08564124	0.09492738	0.06384831	0.2267136	0.2710107	0.2242333	0.1637558	0.05332732	0.06769569	0.1102184	0.05579319
159.887	1	0.04274939	0.06073409	0.07881018	0.07354398	1.005095	1.574043	0.3228641	0.5233129	0.0833901	0.1246858	0.118444	0.1277628	0.2485291	0.1519182	0.3602168	0.3615784	0.1902821	0.2507834	0.3552609	0.3200133	1.370108	1.878391	2.489276	2.135141
159.888	1	0.09107389	0.08422756	0.0692739	0.07160993	0.1628136	0.2615956	3.082921	2.759133	0.05383764	0.06533716	0.1873416	0.1301038	1.022965	1.305955	1.136432	1.014325	0.0807751	0.09216239	0.0818913	0.06139655	0.2938277	0.5231525	0.2796189	0.4453642
159.985	1	3.353741	2.60788	0.3212032	0.2386995	0.04297097	0.02818794	0.05618507	0.0604659	0.2724681	0.2175051	0.2790426	0.1899416	0.04115371	0.05121472	0.05340815	0.04320125	1.166071	1.26437	1.583593	0.9439544	0.06507842	0.0729553	0.07866505	0.05262575
159.986	1	0.2778439	0.429417	2.309424	2.100616	0.2387681	0.2591597	0.1268041	0.09018502	2.215456	2.03208	0.8894263	0.4675073	0.06713627	0.08414809	0.08417158	0.05755453	0.2926949	0.2400689	0.1672288	0.1372519	0.04986676	0.08413601	0.08785038	0.05210467
159.987	1	0.042635	0.06722499	0.07734794	0.09161333	0.9958996	1.568392	0.3232538	0.5481964	0.1039329	0.1158731	0.1138798	0.1234153	0.2549507	0.1667609	0.3752838	0.3599056	0.1994821	0.2372036	0.3453138	0.3237005	1.334316	1.883953	2.507115	2.166522
159.988	1	0.08181778	0.08226972	0.04289973	0.07556304	0.1848877	0.3124515	3.089293	2.775314	0.0596995	0.06748212	0.1728495	0.1014566	0.926645	1.204943	1.162727	1.058857	0.05401441	0.07648363	0.07051612	0.06439319	0.2557852	0.5189497	0.2605488	0.4130553
160.085	1	3.38269	2.607097	0.3258958	0.2474297	0.05686769	0.03026351	0.06539659	0.06047996	0.3012222	0.1714722	0.308918	0.2430786	0.03462996	0.0537914	0.04605453	0.06638437	1.165493	1.283948	1.527148	0.9563742	0.06404625	0.05978691	0.07641175	0.04190378
160.086	1	0.2669961	0.4336998	2.373513	2.119607	0.2614196	0.2782562	0.1703015	0.0864376	2.226327	2.041228	0.8871103	0.4697612	0.08679472	0.07363263	0.08113661	0.06783201	0.3267508	0.210417	0.1611836	0.1260788	0.06229345	0.1018043	0.1005324	0.04711902
160.087	1	0.04319228	0.06424232	0.07959553	0.09520378	0.9755709	1.601101	0.3498964	0.4992976	0.09968064	0.1373476	0.110943	0.1627791	0.2592531	0.1797554	0.3717861	0.3912815	0.1949011	0.2392361	0.3494271	0.3151793	1.288093	1.883574	2.506168	2.204834
160.088	1	0.1093161	0.07158236	0.04954989	0.07794227	0.2112311	0.3920733	3.10002	2.796902	0.06254983	0.08343163	0.1921763	0.1001275	0.9077531	1.155276	1.20881	1.092334	0.0918498	0.10232	0.06519724	0.06444733	0.2053694	0.4811862	0.277755	0.3801539
160.185	1	3.356267	2.595233	0.3146944	0.2646053	0.05678467	0.03497808	0.06567779	0.05317426	0.3176781	0.1648559	0.3047683	0.2595756	0.02851137	0.04394253	0.05633191	0.05437227	1.12222	1.25772	1.455571	0.9930118	0.06373983	0.07094492	0.05444393	0.04857465
160.186	1	0.2749927	0.4170371	2.399072	2.092184	0.2661344	0.2585998	0.1609615	0.0888126	2.215152	1.991496	0.8784513	0.4875598	0.07536774	0.06754847	0.06458232	0.06457428	0.3477413	0.2067348	0.2544401	0.1431492	0.06476467	0.1126582	0.1057083	0.04962029
160.187	1	0.03705512	0.07809895	0.07826475	0.08555741	0.9534859	1.618736	0.3578399	0.4189512	0.08816026	0.1426556	0.1051454	0.1786527	0.2445229	0.1974745	0.37913	0.4587317	0.1903157	0.2482309	0.3576964	0.3228643	1.248849	1.87439	2.482619	2.210536
160.188	1	0.0905492	0.06712431	0.06033536	0.07633557	0.2339263	0.4161395	3.095169	2.80567	0.06468032	0.06682229	0.1790441	0.0945978	0.9861372	1.128988	1.226935	1.116624	0.04324914	0.090073	0.07190372	0.07140751	0.1877722	0.4481383	0.2800492	0.3296727
160.285	1	3.325925	2.554778	0.3253637	0.3163188	0.047721	0.04195331	0.06130935	0.06110733	0.3347481	0.2041697	0.2876505	0.2769842	0.03786927	0.03589214	0.04702621	0.04807928	1.093945	1.192847	1.363243	1.007372	0.06866929	0.07960813	0.05572111	0.04717173
160.286	1	0.2646502	0.3905318	2.373068	2.032586	0.2678885	0.2435784	0.1597491	0.09936624	2.230717	1.996011	0.8798566	0.4953901	0.06999565	0.05911154	0.07310839	0.07767406	0.3564565	0.2196896	0.3343676	0.1806248	0.06721071	0.1156423	0.1029075	0.04423652
160.287	1	0.04966301	0.07900452	0.07087147	0.0891368	0.9463036	1.603087	0.3784125	0.3238876	0.08906557	0.154903	0.1101952	0.1986402	0.2436528	0.2042398	0.3730748	0.5413406	0.219864	0.2645986	0.3560841	0.3352002	1.222389	1.881793	2.459529	2.217544
160.288	1	0.09462172	0.05958414	0.06315418	0.08608184	0.2036701	0.4106744	3.137746	2.819962	0.09254751	0.07234209	0.1917638	0.1050752	1.084495	1.159414	1.218597	1.141065	0.06571278	0.086085	0.07717916	0.06212567	0.2444261	0.3806689	0.2486871	0.2661151
160.385	1	3.341601	2.535196	0.3017388	0.3441583	0.04404461	0.04673457	0.06751518	0.05930093	0.3396104	0.2319864	0.2845561	0.2927836	0.04874574	0.03544725	0.05147881	0.02838114	1.072061	1.06433	1.308932	1.013194	0.06340493	0.07272755	0.06363371	0.03479942
160.386	1	0.2621201	0.377818	2.368154	2.025528	0.2618172	0.2521234	0.1497711	0.09069444	2.260565	2.025024	0.9081437	0.5139025	0.06366755	0.07715247	0.0671582	0.07898744	0.3696455	0.2349452	0.389401	0.2434297	0.06678095	0.1098736	0.09397316	0.05330216
160.387	1	0.05169512	0.0685895	0.07366676	0.09950648	0.9272076	1.60355	0.4075965	0.2271616	0.08576993	0.1490459	0.1151805	0.191	0.247633	0.2026064	0.3827149	0.568104	0.2110454	0.2600194	0.3569215	0.3290996	1.178343	1.851836	2.44409	2.215498
160.388	1	0.08818369	0.07566431	0.07883484	0.1069171	0.1703018	0.3953248	3.157088	2.850385	0.05912345	0.07498884	0.1757893	0.1440905	1.164853	1.190666	1.142851	1.130744	0.07386604	0.07686656	0.09055021	0.06959163	0.2903766	0.3683661	0.2229299	0.2487027
160.485	1	3.369573	2.488487	0.269398	0.3888298	0.0587165	0.04652668	0.04391229	0.06182608	0.3417079	0.2414081	0.2777255	0.34442	0.03895622	0.02970723	0.0531167	0.03114584	1.046553	0.8530872	1.29877	0.9958705	0.06374049	0.06273142	0.04944937	0.02708063
160.486	1	0.2642447	0.3495465	2.349909	1.986068	0.2599833	0.2477391	0.1719796	0.08508483	2.297047	2.036621	0.8926173	0.5260521	0.05101285	0.06863908	0.06648265	0.06924698	0.3522164	0.220197	0.4328302	0.2772643	0.08067527	0.1030166	0.103309	0.0439483
160.487	1	0.04826509	0.05848109	0.05941026	0.08133292	0.9206278	1.583406	0.456555	0.1464721	0.0903854	0.1115466	0.1200974	0.1922967	0.2418556	0.173029	0.4129037	0.5694545	0.2132484	0.2621359	0.344155	0.3107932	1.132152	1.854064	2.412168	2.199785
160.488	1	0.07924941	0.06928992	0.07361663	0.1066765	0.1617057	0.3605545	3.195117	2.846529	0.06180078	0.09286127	0.1675857	0.1184962	1.229608	1.266099	1.118233	1.111822	0.07141114	0.08565302	0.08819113	0.07575479	0.34206	0.3665829	0.2161342	0.2807654
160.585	1	3.382136	2.455982	0.3049423	0.3896869	0.06159665	0.04064149	0.05684174	0.07265177	0.3078447	0.2391574	0.291774	0.3964722	0.03015385	0.04064342	0.0623559	0.05005731	1.001474	0.5709011	1.326569	1.011757	0.06674932	0.05568446	0.04266749	0.03784759
160.586	1	0.255676	0.3269631	2.316592	1.965791	0.2797885	0.2554889	0.1557488	0.08432603	2.355546	2.014858	0.8387834	0.5529157	0.07417393	0.0904907	0.06409844	0.05401585	0.3406194	0.2157443	0.4469121	0.2799019	0.0724004	0.08302934	0.1140099	0.03268329
160.587	1	0.06350311	0.05530063	0.05038994	0.07929701	0.920768	1.600663	0.5142414	0.1924773	0.09064766	0.1046245	0.1089624	0.2061746	0.2459224	0.1634408	0.4358697	0.5866483	0.2132472	0.2497271	0.3293182	0.3116	1.120851	1.835766	2.372341	2.1835
160.588	1	0.08160693	0.05644109	0.08531382	0.1213237	0.1503334	0.3062306	3.197689	2.832123	0.06806143	0.07193536	0.1748082	0.1256976	1.236121	1.313754	1.066375	1.076509	0.06348547	0.08186661	0.1050982	0.08542897	0.3565325	0.3915885	0.243902	0.2853579
160.685	1	3.371625	2.470518	0.3622535	0.3752203	0.04459329	0.03825132	0.06361952	0.06827931	0.2442289	0.2309715	0.2875616	0.3875586	0.02250833	0.03632116	0.04985766	0.05112252	0.9574628	0.2446209	1.395898	0.9674103	0.05781341	0.03737629	0.04363514	0.04599922
160.686	1	0.2705407	0.2988127	2.237308	1.930322	0.2758696	0.2486771	0.1401478	0.09562709	2.385187	2.025263	0.7950227	0.5668472	0.07793553	0.09683379	0.07168911	0.0702217	0.3167716	0.2138829	0.435589	0.2886876	0.07422606	0.08544684	0.1150359	0.03398514
160.687	1	0.0758235	0.05588699	0.06599732	0.07558973	0.9073323	1.643623	0.5647522	0.3201902	0.09272742	0.1236383	0.1002666	0.2054709	0.2554884	0.175668	0.4102585	0.5941624	0.204112	0.2541058	0.3380302	0.3375282	1.113888	1.831161	2.332572	2.184381
160.688	1	0.08873302	0.06003077	0.091428	0.1241757	0.1440998	0.2484046	3.204792	2.771291	0.06119976	0.07774253	0.1871545	0.1477291	1.228307	1.330863	0.9776045	0.9883287	0.07595916	0.06953436	0.07152333	0.07655105	0.3967282	0.4145039	0.279797	0.2795105
160.785	1	3.362172	2.516169	0.4100599	0.3286699	0.03873325	0.04691801	0.04862143	0.07075499	0.2089349	0.2059454	0.2593	0.3400223	0.02105141	0.04170167	0.05654893	0.04376549	0.9500257	0.2318479	1.495252	0.8947586	0.05587872	0.02968661	0.05093221	0.0511021
160.786	1	0.2870993	0.2784089	2.188473	1.923965	0.2761608	0.2527493	0.1491753	0.1079375	2.421065	2.074015	0.7738031	0.5977956	0.077944	0.1079154	0.07385518	0.06336008	0.2920292	0.2240937	0.4471026	0.3185304	0.06709619	0.0808449	0.1086238	0.03151773
160.787	1	0.06643781	0.05553277	0.06723503	0.07582807	0.9030204	1.681337	0.6274333	0.4318859	0.09856514	0.1224836	0.09988962	0.2230766	0.2367572	0.1759476	0.3772831	0.5634664	0.2069901	0.2658164	0.3268672	0.3261289	1.086855	1.786658	2.291731	2.183719
160.788	1	0.06995563	0.07549591	0.09069722	0.08932693	0.119694	0.1887322	3.161151	2.710508	0.06598053	0.05706963	0.1403571	0.1205037	1.213381	1.2989	0.8837708	0.9370804	0.08050623	0.06994722	0.08577459	0.08417127	0.4000907	0.4572257	0.359556	0.306041
160.884	1	3.379701	2.575514	0.4543907	0.264496	0.04588553	0.04902835	0.0482107	0.04582015	0.1957629	0.1884781	0.219359	0.2787199	0.01977835	0.04286703	0.04685452	0.02963521	0.9455641	0.5161093	1.568232	0.8222013	0.0696536	0.04990867	0.05373814	0.06115544
160.885	1	0.3070896	0.2426061	2.140862	1.922847	0.2647192	0.2541843	0.1468236	0.1300926	2.414243	2.086953	0.7495036	0.6278582	0.0569942	0.09254441	0.06660725	0.07467827	0.278744	0.2334243	0.4560345	0.3329649	0.05593896	0.07529273	0.09419438	0.03271361
160.885	1	0.06516853	0.05547204	0.05878575	0.05991618	0.9033281	1.725402	0.6727232	0.5170726	0.1089104	0.1307041	0.08988459	0.2157329	0.23109	0.1639573	0.3491447	0.5460762	0.2003209	0.251245	0.3229248	0.3225753	1.068723	1.741864	2.24559	2.161117
160.885	1	0.08517773	0.07293646	0.1040343	0.1100658	0.168075	0.2445575	3.153765	2.641023	0.1069042	0.07323099	0.2157745	0.09060499	1.143475	1.219228	0.7931799	0.886246	0.07387108	0.07896676	0.09221345	0.06426219	0.400766	0.4640607	0.3654098	0.3696142
160.985	1	3.381894	2.602838	0.473458	0.2336997	0.04099511	0.04239452	0.03697309	0.0490248	0.1762323	0.1886498	0.1723223	0.2587179	0.0374279	0.04058671	0.02983121	0.04422255	0.9671459	0.7667914	1.564286	0.7512863	0.06372716	0.04964158	0.0642245	0.04756449
160.986	1	0.3143585	0.2215485	2.128047	1.93921	0.2730733	0.2595395	0.1440186	0.1140518	2.40796	2.071565	0.7307843	0.6281232	0.06951837	0.09076359	0.06692699	0.07770645	0.242072	0.249269	0.4785822	0.3182824	0.05190677	0.08536029	0.1168513	0.03861389
160.987	1	0.07402171	0.05584978	0.05754693	0.08369979	0.8843307	1.734164	0.7209465	0.5936813	0.09486917	0.1221813	0.07765817	0.1963357	0.2152148	0.1538752	0.3420925	0.4838725	0.2062949	0.2543246	0.3136156	0.3240937	1.048543	1.722945	2.188003	2.157546
160.988	1	0.09933541	0.08363985	0.07073372	0.1175357	0.2598399	0.3970154	3.116936	2.613315	0.08654022	0.07331837	0.1775728	0.1079073	1.100999	1.099619	0.7101787	0.8837329	0.07844313	0.08895193	0.08034742	0.08935068	0.3414988	0.4640997	0.382736	0.4490116
161.085	1	3.350885	2.616618	0.5013422	0.2538792	0.03734349	0.03174425	0.0420834	0.06019631	0.1499202	0.1733839	0.1690326	0.2962283	0.04463187	0.05602656	0.02583491	0.04726606	0.9930347	1.005908	1.53607	0.6706595	0.05140719	0.05516602	0.05881052	0.04210063
161.086	1	0.2942349	0.1846566	2.154823	1.983489	0.277113	0.2602183	0.1573881	0.1065307	2.386856	2.051862	0.7400717	0.5985902	0.0800259	0.1066593	0.08131852	0.0777913	0.2222386	0.2515572	0.4797041	0.3380158	0.05764275	0.09144812	0.1170966	0.04221945
161.087	1	0.07865895	0.03990108	0.05779365	0.06352699	0.896506	1.739813	0.7559851	0.6050821	0.09781528	0.1278645	0.08420049	0.1913318	0.2037273	0.1482709	0.3369596	0.4527912	0.2103108	0.2578787	0.3022454	0.3024533	1.053123	1.712878	2.142832	2.14826
161.088	1	0.08536915	0.05968958	0.1078374	0.09183028	0.2988899	0.5603441	3.090729	2.577193	0.09195497	0.07235027	0.1805541	0.116092	1.014415	0.9614443	0.6684339	0.90882	0.09357211	0.07898652	0.04822351	0.07423894	0.3077008	0.4362816	0.3451959	0.4872526
161.185	1	3.329428	2.628404	0.5023276	0.2718724	0.03456502	0.03163511	0.04398625	0.05796771	0.1336039	0.1769549	0.2344415	0.3189979	0.04511813	0.04936505	0.02982976	0.03461887	1.03718	1.177073	1.504234	0.5715138	0.05629672	0.05484809	0.0545439	0.03822125
161.186	1	0.2624857	0.1485265	2.22337	2.053521	0.267946	0.2591807	0.1768466	0.1027637	2.348312	2.051895	0.7537752	0.5930469	0.08102475	0.09889705	0.08233008	0.06146956	0.2286057	0.293348	0.4526806	0.3359958	0.04475821	0.1158235	0.1045689	0.05406773
161.187	1	0.06457221	0.0431224	0.0791269	0.04666856	0.8958252	1.746863	0.7588322	0.5684984	0.1166795	0.1242023	0.1064491	0.1957909	0.1906208	0.1308497	0.3026267	0.3996702	0.2022679	0.2481513	0.2958177	0.2958403	1.072591	1.704554	2.110153	2.137435
161.188	1	0.05827414	0.05898996	0.08157798	0.1122712	0.2484799	0.6447425	3.084372	2.588897	0.06043324	0.07037938	0.1977501	0.1206411	0.9847585	0.8493801	0.6536588	0.8610382	0.06645697	0.07767398	0.05055874	0.06428638	0.2514344	0.4335165	0.3111278	0.4468529
161.285	1	3.331592	2.63768	0.525227	0.2882527	0.03386879	0.03280927	0.0424829	0.06672007	0.1094597	0.1739004	0.2505495	0.3303084	0.03837276	0.0468059	0.04609895	0.04163851	1.069772	1.272684	1.459199	0.5156406	0.06367366	0.0644391	0.0552168	0.02886832
161.286	1	0.2342591	0.1377948	2.265708	2.119138	0.264455	0.2528873	0.1675536	0.1041759	2.300876	2.05851	0.7792184	0.6013518	0.07570358	0.09908059	0.1053295	0.07157272	0.279711	0.2946376	0.430693	0.3354494	0.05451695	0.1058026	0.1085011	0.03733817
161.287	1	0.07038775	0.0507622	0.07398378	0.05016075	0.9118223	1.776497	0.7512008	0.5176118	0.1235078	0.1434198	0.1133042	0.2019207	0.1860369	0.111587	0.2858674	0.3692299	0.1989859	0.2385193	0.2848558	0.2930829	1.081876	1.666774	2.084291	2.130223
161.288	1	0.08015427	0.07348291	0.1032058	0.09087845	0.1634562	0.6892117	3.090883	2.632335	0.06129825	0.07941716	0.1693437	0.1003735	1.013164	0.8270744	0.6454035	0.7950683	0.05509384	0.06340807	0.06857915	0.07168549	0.2025178	0.4142553	0.3377208	0.4325792
161.385	1	3.300264	2.633578	0.5328804	0.3079047	0.0357881	0.03503043	0.04487251	0.05682977	0.09579665	0.1751762	0.2938752	0.3337326	0.04384905	0.04718964	0.05013206	0.05458138	1.118241	1.349932	1.358329	0.4644422	0.05770409	0.09334406	0.05434331	0.02748414
161.386	1	0.2234692	0.1624981	2.291869	2.124271	0.2612012	0.2510394	0.1622	0.1086576	2.226935	2.062108	0.8324332	0.6010532	0.08865568	0.08855249	0.09810863	0.06904133	0.3097185	0.2903875	0.3844945	0.3303863	0.03644365	0.08519865	0.10098	0.0424371
161.387	1	0.08904491	0.06160326	0.07650323	0.08118692	0.9227878	1.800557	0.7578412	0.4353563	0.09609707	0.1296532	0.0909014	0.1625567	0.1848533	0.10338	0.267139	0.3873954	0.2226822	0.2408255	0.292576	0.2925282	1.103995	1.627323	2.04752	2.100985
161.388	1	0.07737784	0.06705624	0.08468981	0.1105321	0.1447087	0.7102896	3.082232	2.66375	0.09575547	0.08385089	0.1803088	0.1006276	1.090091	0.8610414	0.6368789	0.786176	0.05226529	0.06999564	0.07924102	0.07131662	0.1578546	0.3904824	0.3800277	0.4236509
161.485	1	3.265819	2.63029	0.5088099	0.3559684	0.03589811	0.04232361	0.04241075	0.05511104	0.1030362	0.206556	0.3311026	0.3426432	0.04513089	0.04800279	0.06400773	0.04414709	1.1545	1.36034	1.220271	0.4131808	0.06315655	0.09180547	0.06214822	0.03040785
161.486	1	0.2173127	0.1906789	2.31939	2.133197	0.2569392	0.249081	0.1657137	0.1018806	2.193969	2.047188	0.9052736	0.6022547	0.09417441	0.1117088	0.09980378	0.0696993	0.3288738	0.3234497	0.3021549	0.3219552	0.05611609	0.09001308	0.1082805	0.04339131
161.487	1	0.07326959	0.06932167	0.06659426	0.05879307	0.9522054	1.801973	0.7728828	0.3654158	0.1160322	0.1510283	0.09475265	0.1702549	0.182477	0.1051453	0.2614514	0.4241742	0.214723	0.2252352	0.290316	0.2865554	1.096633	1.598712	2.040207	2.07493
161.488	1	0.08707343	0.05971863	0.09227876	0.1113698	0.2534091	0.6772266	3.083893	2.704693	0.07390572	0.08050043	0.1723655	0.1123832	1.1787	0.9373508	0.5660259	0.799457	0.05394842	0.06872354	0.06892115	0.07249765	0.1069171	0.3414829	0.4260001	0.3832676
161.585	1	3.268838	2.632582	0.5019597	0.3854868	0.03366035	0.05610117	0.05261481	0.05578331	0.1461012	0.2427215	0.3499861	0.333533	0.05544835	0.05374816	0.04794931	0.03300857	1.14793	1.275187	1.090745	0.4168997	0.06616254	0.08046619	0.06870909	0.03374375
161.586	1	0.2177035	0.2142138	2.369192	2.130707	0.2485997	0.2420764	0.1649226	0.1067827	2.180202	2.020344	0.9473036	0.6196621	0.08911594	0.1212894	0.07547112	0.07379143	0.3433869	0.3596425	0.2227429	0.3224917	0.05215652	0.08309233	0.09620488	0.04183924
161.587	1	0.09384655	0.06348885	0.0563661	0.06812238	0.9506122	1.770907	0.8173988	0.347159	0.1185726	0.1484343	0.1188244	0.1815023	0.1628598	0.1066259	0.2943457	0.451395	0.2150423	0.228335	0.2972678	0.2954988	1.083243	1.587739	2.084823	2.057433
161.588	1	0.06399444	0.07891379	0.08946888	0.1167061	0.2988626	0.5916913	3.095236	2.719076	0.07776625	0.05649042	0.1783785	0.1069543	1.244941	1.04794	0.5564881	0.7845818	0.04356013	0.07582693	0.07661344	0.08281983	0.08954791	0.3603994	0.4188814	0.3629583
161.685	1	3.290418	2.583808	0.5609562	0.3854202	0.03886738	0.05151854	0.06140157	0.05519557	0.2004722	0.2901488	0.3561907	0.2726177	0.03643492	0.06253538	0.04448101	0.04619608	1.117814	1.127372	0.9988802	0.4649437	0.06897058	0.07877957	0.04462832	0.03466398
161.686	1	0.2177928	0.2502941	2.386498	2.135929	0.241159	0.2517905	0.1691788	0.1108675	2.177859	2.001482	0.9663688	0.6423935	0.08345335	0.1198872	0.0676505	0.06989015	0.3351541	0.4061319	0.1705294	0.2903646	0.06422163	0.08389609	0.09882769	0.0567177
161.687	1	0.1136157	0.06229357	0.04416473	0.06315039	0.9703159	1.737638	0.8588951	0.323837	0.103174	0.1182391	0.0945944	0.1570171	0.1377245	0.1157601	0.3267551	0.4807098	0.2168062	0.2259994	0.3039251	0.2980425	1.072828	1.603976	2.139424	2.042363
161.688	1	0.08748091	0.04262856	0.09611273	0.1053383	0.2949378	0.5253856	3.129676	2.733569	0.05799499	0.09354375	0.1713942	0.146764	1.294669	1.193858	0.5843576	0.774534	0.05723853	0.1096985	0.07932124	0.1172645	0.1103325	0.4181338	0.4244542	0.3262906
161.785	1	3.334661	2.559259	0.6254455	0.387682	0.03522191	0.05279191	0.0571828	0.04590661	0.2429726	0.2850838	0.363302	0.1932923	0.0394022	0.06460983	0.0490142	0.03155682	1.078052	0.967457	0.9169869	0.5448356	0.06520755	0.05690118	0.0443515	0.03400323
161.786	1	0.2416048	0.3014786	2.340868	2.084144	0.2440743	0.2586	0.1467305	0.1209123	2.189152	1.988987	0.9930119	0.6397816	0.08905402	0.1110362	0.07647638	0.06480319	0.3270798	0.4274379	0.2414458	0.2267336	0.04295616	0.07370569	0.1070506	0.03635832
161.787	1	0.1045282	0.06716638	0.05084778	0.06243885	0.97392	1.727493	0.8716929	0.3104655	0.09842771	0.1357581	0.09303645	0.1533084	0.1185337	0.1415215	0.3518139	0.5193844	0.2082703	0.2241963	0.3017409	0.3077463	1.057173	1.644329	2.175795	2.022875
161.788	1	0.06455281	0.048363	0.106819	0.1253942	0.2683328	0.39601	3.116164	2.745639	0.05572338	0.05708133	0.1807522	0.1539367	1.306517	1.309543	0.6725527	0.7359394	0.04819141	0.06430832	0.07606627	0.07690713	0.1425994	0.4640398	0.4102184	0.3291029
161.885	1	3.338355	2.498665	0.6816383	0.3868304	0.03710386	0.04226533	0.05215494	0.04786101	0.2911937	0.2756025	0.3577817	0.1814291	0.0502672	0.05670087	0.06079753	0.03887829	1.029039	0.8246169	0.8716294	0.6102851	0.04884774	0.05006972	0.04608559	0.04260504
161.886	1	0.2709898	0.3649311	2.263253	1.975908	0.2560028	0.2545804	0.1407581	0.1138384	2.207758	1.956882	0.9653017	0.6256483	0.08737017	0.1055142	0.1133862	0.06621962	0.3298631	0.458587	0.3025043	0.171288	0.04471476	0.0870656	0.0866889	0.03813694
161.887	1	0.09502129	0.05735789	0.05230578	0.04602249	0.9781469	1.699901	0.8514086	0.3332357	0.1143559	0.1205227	0.09226921	0.1461247	0.1289053	0.1484312	0.3879572	0.5291927	0.1953249	0.2481834	0.3194697	0.2978222	1.056901	1.69264	2.199284	2.010796
161.887	1	0.08472261	0.05375452	0.113859	0.09417627	0.2414599	0.2596769	3.10679	2.735763	0.05543743	0.05780428	0.1791437	0.1432435	1.328619	1.419715	0.8164997	0.7677467	0.08717713	0.09826406	0.0685877	0.1042001	0.1712751	0.5299603	0.3590988	0.3895481
161.985	1	3.327778	2.449178	0.6986702	0.4179423	0.04231298	0.04354104	0.04568366	0.04216936	0.3127877	0.259086	0.3385507	0.1742344	0.05050974	0.04759793	0.03789703	0.04671939	0.9850396	0.7002646	0.9126122	0.6179286	0.059189	0.05048622	0.05744113	0.04982608
161.986	1	0.3117527	0.4089051	2.188969	1.897519	0.2572924	0.2454756	0.1300338	0.1399593	2.276616	1.925728	0.8908674	0.5991841	0.0894649	0.08756486	0.09772781	0.06726725	0.3413043	0.4707887	0.3814738	0.1264086	0.04428033	0.07824843	0.09275425	0.03702629
161.987	1	0.09648619	0.07719659	0.06318163	0.05812542	0.9808593	1.682846	0.7924732	0.333315	0.1142756	0.1207775	0.09963494	0.1353492	0.1464395	0.1653244	0.4186998	0.5251448	0.188701	0.2443657	0.3403865	0.2814743	1.062916	1.7495	2.245619	2.000905
161.988	1	0.07290347	0.06408813	0.08659827	0.0770152	0.2193485	0.1476041	3.091669	2.713885	0.06086779	0.04909709	0.1971964	0.1126733	1.244342	1.422077	0.9548963	0.8043245	0.05806951	0.07975187	0.08088806	0.08108195	0.240251	0.525263	0.3094263	0.45802
162.085	1	3.339392	2.460482	0.6794209	0.4295094	0.05335388	0.05520627	0.04603613	0.05070677	0.3500016	0.2600165	0.3134607	0.1762894	0.03756659	0.03830741	0.02978464	0.05678449	0.9410559	0.6051215	1.018991	0.609942	0.06286912	0.0447915	0.06495643	0.04859628
162.086	1	0.3315002	0.4539934	2.143404	1.831288	0.269949	0.254619	0.1255703	0.1350938	2.373504	1.945705	0.8436616	0.5813895	0.08889898	0.08766607	0.07915233	0.03957046	0.3196972	0.4726693	0.4292565	0.1092533	0.04206896	0.072868	0.0820373	0.04532775
162.087	1	0.1027127	0.07623982	0.06388166	0.0512163	0.9822833	1.66883	0.6917985	0.3249705	0.09531366	0.1491103	0.1178114	0.1364159	0.1518038	0.1922568	0.4136305	0.4867499	0.1996057	0.2511787	0.3367599	0.2754105	1.098093	1.804867	2.313992	1.996709
162.088	1	0.07458956	0.08212017	0.100476	0.1051732	0.1822968	0.1130801	3.107336	2.72737	0.05418013	0.05881867	0.1803334	0.1168432	1.115762	1.367748	1.052845	0.8973313	0.07110767	0.08372763	0.08046553	0.09636604	0.3171226	0.5416845	0.2610258	0.4871311
162.185	1	3.349895	2.43481	0.6874318	0.4148683	0.06282802	0.04199872	0.07031607	0.05246472	0.3758239	0.270594	0.3005775	0.1577307	0.03100234	0.04434833	0.04652422	0.04680693	0.8976896	0.6264908	1.114247	0.5737571	0.06330489	0.05967574	0.05233708	0.03937125
162.186	1	0.3439186	0.4887778	2.065002	1.78176	0.2661745	0.269199	0.129899	0.1460797	2.449461	1.992574	0.8015698	0.5544183	0.0872431	0.08744832	0.08832534	0.04570539	0.3000891	0.461481	0.4778171	0.154142	0.04387171	0.06723056	0.08590034	0.03848202
162.187	1	0.09386196	0.05550216	0.06667378	0.05611228	1.012621	1.67226	0.5957681	0.3147276	0.1053627	0.1481768	0.09715987	0.1088321	0.1565181	0.2202292	0.4020121	0.4301753	0.1868697	0.2582821	0.3543932	0.2673074	1.138161	1.835001	2.379705	2.007197
162.188	1	0.07669451	0.06636938	0.08078083	0.04925145	0.186567	0.1778918	3.106486	2.724234	0.05299205	0.07070921	0.1871428	0.1018564	1.019737	1.339809	1.187875	1.005324	0.06444089	0.07618238	0.1059802	0.06779193	0.3311891	0.563457	0.253847	0.4658846
162.285	1	3.367137	2.39116	0.6430165	0.4130151	0.05637332	0.03190012	0.06786619	0.04639483	0.3954265	0.2718901	0.3422713	0.2064062	0.03579427	0.04497517	0.04918266	0.05750348	0.882882	0.683832	1.19998	0.4995887	0.05588499	0.06294925	0.05341671	0.03114364
162.286	1	0.3674995	0.5298028	1.986468	1.713689	0.2715074	0.270952	0.1391151	0.1272278	2.472437	2.067672	0.7828785	0.5341016	0.07292508	0.08555443	0.1007185	0.05823449	0.2624258	0.4442918	0.5203365	0.2059436	0.05545138	0.06403975	0.06686595	0.05116999
162.287	1	0.09334784	0.05864242	0.06454299	0.05810535	1.029018	1.67311	0.5275227	0.3428185	0.1078468	0.119718	0.07958006	0.1112102	0.1658222	0.219919	0.3863411	0.3977679	0.1854275	0.2502015	0.3481423	0.2771243	1.175359	1.86858	2.439138	2.028868
162.288	1	0.0922709	0.08722776	0.07128113	0.1027181	0.2249255	0.2566509	3.082322	2.744892	0.1014744	0.08193789	0.1792761	0.09361144	0.9265336	1.266676	1.267628	1.070558	0.07857218	0.09324894	0.08406725	0.06949155	0.3334298	0.5381757	0.2151995	0.4349327
162.385	1	3.37981	2.388201	0.584993	0.3815885	0.06295675	0.04671243	0.0781359	0.04908832	0.4002501	0.273079	0.3942772	0.2344374	0.03731952	0.06719018	0.0547633	0.05710635	0.8917451	0.745904	1.250362	0.4384905	0.06514741	0.06383567	0.05598968	0.024922
162.386	1	0.40016	0.5522113	1.930461	1.653728	0.2709448	0.277843	0.1324174	0.1055326	2.458449	2.136708	0.7688692	0.5206587	0.06030808	0.08625055	0.09524519	0.06385983	0.2192844	0.3969667	0.5692089	0.2824537	0.06919154	0.04584994	0.07233646	0.04398501
162.387	1	0.08616866	0.06051794	0.07037923	0.06252594	1.032457	1.66167	0.4691162	0.3622733	0.1114369	0.12926	0.07128609	0.08575198	0.1661609	0.209868	0.433674	0.3519056	0.1702165	0.2487366	0.3566341	0.2931645	1.186507	1.905362	2.491812	2.047091
162.388	1	0.09933064	0.08339193	0.06018797	0.08054172	0.2409292	0.322391	3.029384	2.733592	0.07136028	0.08525083	0.1867133	0.09916465	0.897196	1.203962	1.347424	1.127304	0.07039011	0.1161845	0.09242472	0.06162755	0.3174334	0.5411511	0.2387812	0.3527144
162.485	1	3.39573	2.4156	0.5384088	0.4226915	0.06922801	0.03959793	0.06926982	0.0476637	0.3773335	0.2465017	0.3903561	0.2164172	0.03793253	0.0658198	0.05081609	0.04327376	0.9121771	0.805369	1.238234	0.4581743	0.05368237	0.05941038	0.06659365	0.02650887
162.486	1	0.432506	0.5624452	1.957054	1.661448	0.2743295	0.2791187	0.1454057	0.1127369	2.469265	2.201069	0.8102055	0.545721	0.0656343	0.1058647	0.08991095	0.07367513	0.1663593	0.3614935	0.5774345	0.3609324	0.07791619	0.05843933	0.05398173	0.0461329
162.487	1	0.07825731	0.04197992	0.05549971	0.06795312	1.009348	1.646147	0.4308175	0.3893971	0.09745363	0.1315914	0.07507404	0.06836505	0.1657497	0.2179493	0.4452114	0.3080211	0.1676853	0.254339	0.3564708	0.3011772	1.212951	1.911235	2.532955	2.090468
162.488	1	0.08568508	0.07393572	0.05781128	0.06919532	0.2023212	0.3848459	3.086747	2.805224	0.07523783	0.07426296	0.175347	0.1096833	0.9671951	1.134425	1.318285	1.107829	0.06554566	0.0797391	0.09370632	0.0517465	0.246986	0.4408285	0.2314521	0.2952325
162.585	1	3.389398	2.395459	0.5116758	0.4202288	0.07102395	0.03991264	0.06052837	0.0346402	0.3767766	0.2338222	0.3701145	0.2145322	0.03020238	0.05864177	0.04094305	0.04022073	0.969678	0.8502576	1.168027	0.5436266	0.05017905	0.0701307	0.06509866	0.0461449
162.586	1	0.4521249	0.5384189	1.963954	1.683901	0.2665012	0.2699004	0.1506983	0.1081743	2.437481	2.215291	0.867874	0.5553659	0.041116	0.08869717	0.09741369	0.09075105	0.08876355	0.3263449	0.5680697	0.4174847	0.05097135	0.04387493	0.05720435	0.06119426
162.587	1	0.06082866	0.06412047	0.06310201	0.07059204	1.008278	1.646278	0.409112	0.3729697	0.112055	0.1149283	0.08179233	0.05567188	0.1889236	0.2359828	0.4555791	0.2906364	0.1619218	0.259063	0.3818525	0.3021616	1.235307	1.906449	2.558782	2.103281
162.588	1	0.08514204	0.05806543	0.07750167	0.09335944	0.1870832	0.4434353	3.102107	2.813903	0.06643472	0.0750467	0.2090679	0.128843	1.080982	1.123325	1.298302	1.116231	0.07750498	0.0836692	0.0627484	0.053971	0.2218031	0.3783589	0.2447011	0.2679167
162.685	1	3.374531	2.395811	0.5378799	0.3738725	0.06057667	0.04183433	0.066195	0.04891016	0.4001732	0.2023839	0.3410479	0.2191117	0.02678328	0.04800424	0.03771352	0.04319108	1.061665	0.8550124	1.073724	0.6077788	0.05601386	0.07179976	0.06759178	0.04895692
162.686	1	0.4728996	0.5053672	1.977474	1.709845	0.2631184	0.2667017	0.1594954	0.09869708	2.381907	2.206912	0.9095081	0.5527949	0.03734479	0.08761574	0.08373286	0.08650322	0.1171273	0.3042337	0.5309826	0.4386824	0.07017445	0.07316997	0.05821826	0.06620668
162.687	1	0.05543776	0.0510111	0.06959109	0.05375872	1.001931	1.636023	0.4092146	0.3539177	0.1025873	0.131957	0.1100608	0.058279	0.1940694	0.2506724	0.4426838	0.3131957	0.1611961	0.2504015	0.3666198	0.3146867	1.261285	1.917601	2.573579	2.142864
162.688	1	0.1006322	0.07263161	0.06478225	0.07112359	0.2039431	0.4552251	3.140423	2.810043	0.06798938	0.08005119	0.168864	0.1272181	1.170643	1.141613	1.204813	1.131195	0.06672962	0.08611136	0.09866158	0.07543179	0.2456816	0.3575806	0.2564874	0.320945
162.785	1	3.362227	2.397797	0.5642745	0.3157298	0.0552784	0.04304186	0.06696393	0.05639547	0.4516769	0.1662696	0.2874865	0.2097901	0.024763	0.04009171	0.03844757	0.0556849	1.179597	0.8447388	0.9510267	0.6724814	0.06572065	0.06706217	0.06962069	0.04411766
162.786	1	0.5045533	0.4661059	2.003749	1.748209	0.2565263	0.2595621	0.1422513	0.1177754	2.307336	2.200643	0.9501973	0.5842281	0.04184811	0.08390868	0.09417638	0.08338407	0.2026319	0.286185	0.5056045	0.4430569	0.06067781	0.05939161	0.05822374	0.06502397
162.787	1	0.0544404	0.04571602	0.05430326	0.06920394	0.9986853	1.616877	0.4291334	0.3675979	0.1050597	0.1331113	0.09686417	0.05489662	0.1605863	0.234322	0.4423628	0.3258096	0.1747058	0.254106	0.3607693	0.3185772	1.309603	1.933141	2.551961	2.16827
162.788	1	0.09227831	0.05877132	0.09691253	0.1013338	0.1604085	0.4346556	3.161663	2.805405	0.05263394	0.1016544	0.1621293	0.1287544	1.224243	1.201417	1.147581	1.146025	0.08487061	0.08321897	0.08520488	0.09557155	0.2964304	0.3690395	0.2828067	0.3536544
162.885	1	3.39044	2.400133	0.524504	0.258042	0.067865	0.0409853	0.03709013	0.06263259	0.4889801	0.1495901	0.1921202	0.2142936	0.02142349	0.04567791	0.03664961	0.06426016	1.282132	0.8314163	0.8295511	0.739535	0.06021469	0.06663311	0.05053666	0.04862163
162.886	1	0.5065416	0.4245447	2.096872	1.810732	0.2576511	0.2825979	0.1802568	0.135106	2.30516	2.211036	1.05055	0.6348124	0.07780828	0.09047238	0.09274923	0.08229761	0.2894733	0.2942929	0.454577	0.4421907	0.06735666	0.07303107	0.07069534	0.07103023
162.887	1	0.05160287	0.06063054	0.04075749	0.06988823	0.9606787	1.604523	0.4494479	0.3738218	0.07590484	0.1339949	0.1022009	0.06166714	0.1553682	0.187313	0.4132816	0.3098101	0.1740076	0.2519502	0.35013	0.3169137	1.335057	1.939647	2.516757	2.199101
162.887	1	0.1135496	0.0651569	0.1041291	0.1423354	0.148454	0.3707402	3.190439	2.80092	0.04809566	0.06625642	0.1970289	0.1514428	1.253799	1.219515	1.041083	1.081305	0.08357201	0.06423862	0.07853593	0.06198361	0.3323435	0.3544865	0.3101966	0.3343599
162.985	1	3.383731	2.398553	0.4995311	0.1918612	0.0633226	0.03941579	0.03522903	0.06693674	0.5211148	0.1751336	0.1767277	0.2154523	0.03508816	0.04616714	0.0400672	0.06420696	1.357915	0.7959689	0.7172243	0.7470549	0.05831858	0.071551	0.04188846	0.05091964
162.986	1	0.5113257	0.398759	2.169835	1.846336	0.2510787	0.2688157	0.1797018	0.137474	2.274249	2.185023	1.12066	0.669574	0.0735872	0.08493684	0.09237404	0.07387913	0.3691169	0.3204455	0.4040487	0.4225686	0.06587694	0.07746676	0.07535947	0.07520614
162.987	1	0.05050764	0.05697873	0.04399228	0.05527981	0.9469623	1.599491	0.4512821	0.3629144	0.07719849	0.1119766	0.1090369	0.06897648	0.17415	0.1858914	0.4374981	0.3427606	0.166366	0.2506189	0.3323004	0.3143478	1.329249	1.927249	2.491158	2.226574
162.988	1	0.09334288	0.04910946	0.07755138	0.0905206	0.1706763	0.2817789	3.198744	2.754621	0.05813074	0.08992191	0.1696824	0.1297651	1.264713	1.250133	0.97946	1.03442	0.07617569	0.06081108	0.08874699	0.09441627	0.4018499	0.3592855	0.3706254	0.3300463
163.085	1	3.401849	2.402476	0.4386665	0.1463125	0.07199405	0.04514771	0.05034679	0.04669394	0.5225195	0.1905498	0.229642	0.1642222	0.03337397	0.04726815	0.04080806	0.06224368	1.414536	0.7516131	0.6779472	0.7192927	0.0662954	0.06265686	0.04577383	0.04824514
163.086	1	0.5114158	0.3900809	2.259861	1.867707	0.2558927	0.2756917	0.1652916	0.125935	2.214883	2.130034	1.157421	0.6932515	0.08074835	0.0863891	0.08736062	0.07945755	0.4251375	0.3405094	0.3388593	0.4048195	0.0557468	0.08295069	0.07664869	0.06918956
163.087	1	0.03049257	0.04671113	0.04907472	0.03914814	0.9553155	1.585083	0.4501538	0.3452425	0.1011739	0.117072	0.1286979	0.06658841	0.172149	0.2362936	0.4422602	0.3474066	0.1645222	0.2539038	0.336096	0.3174234	1.305311	1.94207	2.445604	2.228319
163.088	1	0.1077045	0.06664291	0.09940698	0.1116908	0.2456851	0.1369826	3.148506	2.674326	0.0622243	0.06468543	0.1583928	0.1270591	1.265581	1.273346	0.904139	0.9979456	0.09741803	0.07592043	0.09490218	0.06294784	0.4343641	0.4248698	0.4125686	0.3019626
163.185	1	3.405139	2.386497	0.3567218	0.1626811	0.06440544	0.05849768	0.0534887	0.04314367	0.4822075	0.2324878	0.2770406	0.1483205	0.02886744	0.03446859	0.04718584	0.05059094	1.427217	0.7485702	0.7316826	0.7164668	0.08522934	0.05561088	0.04857853	0.04977384
163.186	1	0.5101639	0.393724	2.317337	1.874654	0.2527737	0.2635895	0.1712286	0.1195855	2.157468	2.038156	1.145374	0.6930018	0.07660141	0.08411228	0.07722447	0.07925947	0.4791417	0.3422661	0.28286	0.3755753	0.06989924	0.09950834	0.08945876	0.06942713
163.187	1	0.04598408	0.042743	0.04082699	0.04645688	0.9340013	1.566015	0.4685591	0.3374662	0.09209674	0.1319278	0.1327614	0.0762143	0.1748712	0.2664058	0.4344011	0.3527769	0.1657155	0.2538075	0.3212307	0.3192099	1.287873	1.942507	2.391084	2.245739
163.188	1	0.1088086	0.08030259	0.109159	0.1179095	0.3030093	0.1466989	3.124383	2.61694	0.0787149	0.08562149	0.2006376	0.1406391	1.1906	1.196919	0.7677125	0.9508858	0.09462181	0.08789786	0.1192178	0.09392211	0.4595739	0.424847	0.4650158	0.3344649
163.285	1	3.410211	2.381278	0.2571501	0.1981392	0.05960731	0.04994248	0.05277355	0.04937792	0.425015	0.2583903	0.3111114	0.1942704	0.02833539	0.03254954	0.04464076	0.0435424	1.386626	0.8021469	0.8532187	0.6938206	0.0871951	0.05780899	0.05381512	0.0402287
163.286	1	0.4939218	0.3845409	2.392394	1.871838	0.2586359	0.2489038	0.191187	0.1135428	2.183227	2.005434	1.123046	0.7210249	0.0922865	0.08322054	0.08476223	0.09526162	0.5223458	0.3576802	0.2425705	0.338046	0.06466822	0.100842	0.08724257	0.05792607
163.287	1	0.05784013	0.05135761	0.05070765	0.06723995	0.8932628	1.571943	0.4736625	0.3581674	0.09496913	0.1365431	0.1144167	0.09095369	0.2136536	0.2465664	0.4216061	0.3982639	0.1737864	0.2490484	0.3189819	0.3234726	1.261959	1.954787	2.351274	2.259139
163.288	1	0.08763867	0.06158964	0.07173365	0.09216574	0.3022526	0.2577102	3.093375	2.576212	0.08008698	0.05195639	0.1581617	0.09106875	1.114548	1.121416	0.6805445	0.9342884	0.09098188	0.08617784	0.09217269	0.07252382	0.437046	0.4445452	0.4745984	0.3863547
163.385	1	3.385287	2.371427	0.2196884	0.211713	0.05609696	0.04857402	0.04515927	0.05013888	0.379089	0.2609502	0.3005178	0.2206488	0.03409202	0.03405574	0.05293185	0.05577667	1.30476	0.9156027	0.9914015	0.7190874	0.0848101	0.06503439	0.04632649	0.03338938
163.386	1	0.5048131	0.3556892	2.455649	1.878427	0.2708282	0.2504993	0.1817343	0.1438004	2.205297	1.972311	1.11622	0.755802	0.09803929	0.101521	0.08607065	0.08379493	0.5436344	0.3347618	0.2422918	0.2801884	0.05253098	0.104973	0.08946109	0.04852563
163.387	1	0.06531024	0.04936361	0.0430434	0.06736512	0.862573	1.547161	0.4957111	0.3885709	0.09067302	0.1126184	0.1254138	0.1093369	0.2292993	0.2341926	0.4163491	0.4226485	0.1641136	0.2543549	0.3210367	0.3278525	1.243433	1.924399	2.311867	2.261987
163.388	1	0.07588733	0.05847882	0.102787	0.08564225	0.2367314	0.3868245	3.102468	2.593974	0.08263134	0.07313978	0.180016	0.1139943	1.027399	1.012373	0.5954607	0.9461678	0.09257212	0.08008961	0.0664753	0.06716704	0.4175671	0.4527737	0.5057548	0.4048969
163.485	1	3.340799	2.357947	0.2206691	0.2096954	0.05086221	0.04923372	0.03654185	0.04214945	0.3370043	0.2773133	0.2676553	0.2352276	0.03602433	0.03768415	0.06747718	0.05482662	1.183406	1.04446	1.147639	0.73557	0.06748379	0.06902146	0.05118646	0.03276584
163.486	1	0.5438854	0.3407381	2.443872	1.819511	0.2767901	0.2470722	0.1453771	0.1384492	2.219528	1.919318	1.053708	0.7533512	0.1114733	0.08351525	0.08873727	0.07766753	0.5395421	0.3112722	0.3262672	0.2024477	0.04705412	0.09620351	0.1018155	0.04504046
163.487	1	0.08298763	0.04720182	0.05562089	0.05615551	0.8481543	1.564806	0.5418212	0.3726015	0.09524428	0.1334899	0.1270561	0.1209409	0.242212	0.2572514	0.4695479	0.4866097	0.1740427	0.2515311	0.32753	0.3146156	1.265495	1.858616	2.276172	2.232448
163.488	1	0.068617	0.04835619	0.08668191	0.1075853	0.1810366	0.5362017	3.052258	2.608982	0.07325573	0.08612754	0.1776706	0.1108127	1.006829	0.9125413	0.5944267	0.8978838	0.08618094	0.07708919	0.06587478	0.07948733	0.3929526	0.4733361	0.5324855	0.3992292
163.585	1	3.28617	2.376971	0.2214589	0.237701	0.04466277	0.05858194	0.04089085	0.02734905	0.3005569	0.2803555	0.2430635	0.2237066	0.03327996	0.03287487	0.05632374	0.05050068	1.071134	1.154127	1.271928	0.7563226	0.05934915	0.06498439	0.05475397	0.04357787
163.586	1	0.5503068	0.3398776	2.378489	1.741595	0.2722535	0.2501762	0.1425219	0.1374314	2.246671	1.925184	0.975474	0.7328023	0.1135477	0.08541471	0.08803426	0.06176008	0.5226105	0.2587924	0.3962366	0.1237424	0.04482817	0.1038069	0.08590668	0.04240617
163.587	1	0.08805888	0.04899531	0.0535007	0.03964137	0.8262256	1.551464	0.5886671	0.3193243	0.08202286	0.1244742	0.1211032	0.1227966	0.2468768	0.2891571	0.4883258	0.5248141	0.1926262	0.2626716	0.3192259	0.3128931	1.290556	1.805512	2.207625	2.233593
163.588	1	0.06527274	0.0741437	0.1103525	0.0908744	0.2054017	0.6173184	3.028346	2.616195	0.07108339	0.07057474	0.158099	0.07714169	1.015432	0.8765843	0.571464	0.8305418	0.05828283	0.08205714	0.1081098	0.07581736	0.347529	0.469024	0.5807951	0.4286274
163.685	1	3.266176	2.394558	0.2236037	0.239564	0.03778567	0.06259278	0.05715981	0.02640344	0.2829448	0.2557918	0.2572652	0.2283444	0.03715257	0.03989891	0.05106249	0.04071933	0.9672565	1.219003	1.357852	0.8054371	0.06012938	0.07244907	0.05096303	0.04214977
163.686	1	0.5308158	0.3366562	2.281141	1.665387	0.2800555	0.2450316	0.1416785	0.1332629	2.31183	1.937704	0.8769239	0.6894444	0.1074407	0.0673965	0.07110915	0.05072575	0.4697738	0.2098093	0.4486522	0.09905941	0.04348343	0.09830723	0.07233362	0.048252
163.687	1	0.07610379	0.06286697	0.05058425	0.03405924	0.8130521	1.540578	0.6239034	0.2924804	0.09096607	0.125936	0.1217551	0.1515408	0.2266525	0.2759232	0.4997303	0.5359343	0.1988277	0.2461215	0.3221886	0.3231104	1.280612	1.738947	2.175526	2.22102
163.688	1	0.05984091	0.05195269	0.09129842	0.09654968	0.274633	0.6751426	3.041389	2.658333	0.08255526	0.07587568	0.1780802	0.119847	1.08682	0.8723307	0.5690849	0.8108103	0.08118439	0.09067471	0.0935561	0.064334	0.3107146	0.4457388	0.6051781	0.4417585
163.785	1	3.262753	2.427613	0.1732021	0.2744523	0.04674554	0.05384818	0.06226058	0.03210437	0.2877848	0.2470964	0.2612893	0.2360787	0.04066891	0.03580561	0.03717587	0.03820332	0.8479546	1.218149	1.39598	0.8526769	0.05866868	0.07098503	0.06691177	0.04137514
163.786	1	0.5094506	0.3058855	2.207915	1.659222	0.2954443	0.2472353	0.127391	0.1502685	2.417318	1.953973	0.7970463	0.6613775	0.1126885	0.05330153	0.07640451	0.04520253	0.4156262	0.2294718	0.469703	0.1101956	0.05833432	0.09761359	0.08322598	0.04564824
163.787	1	0.07640616	0.063817	0.0640691	0.03228559	0.7898321	1.538169	0.6614345	0.2963489	0.09702262	0.1311737	0.1101808	0.1476154	0.2072012	0.2573801	0.4978343	0.5267307	0.214597	0.2288278	0.317755	0.3007629	1.280262	1.66187	2.155031	2.190926
163.788	1	0.07577409	0.05461584	0.0851682	0.09850196	0.3098676	0.6456909	3.071376	2.70347	0.05759378	0.07770563	0.1674687	0.1009513	1.164897	0.9718222	0.5492287	0.7997434	0.0701986	0.07687343	0.1045464	0.08035902	0.2494303	0.3869875	0.6078816	0.4189161
163.885	1	3.256107	2.450184	0.08887301	0.2982208	0.04447281	0.0463413	0.04846877	0.02500991	0.2971673	0.2575863	0.2236449	0.2426771	0.03895827	0.03101629	0.03240132	0.05343914	0.7346825	1.17793	1.393703	0.9124407	0.04779978	0.07015495	0.06329149	0.03475638
163.886	1	0.5124731	0.2578128	2.108415	1.6572	0.2925251	0.2523892	0.1132786	0.1381133	2.479527	1.957954	0.7629551	0.6254711	0.09815808	0.06274872	0.0888209	0.03919579	0.3494767	0.3027207	0.4616041	0.1442935	0.05186987	0.09956631	0.08603485	0.0250949
163.887	1	0.09580816	0.06520829	0.06826664	0.05109802	0.7824664	1.538378	0.732875	0.3259071	0.09407049	0.1272746	0.1317294	0.1596083	0.1797766	0.2089841	0.5272372	0.514831	0.2195353	0.206376	0.3198406	0.3183412	1.256849	1.579193	2.135289	2.1752
163.888	1	0.06802126	0.09043165	0.09293519	0.09344404	0.2715732	0.5840542	3.085188	2.709792	0.06811265	0.07462645	0.1516659	0.1143307	1.261861	1.113969	0.5816378	0.7945367	0.06577988	0.104183	0.1330344	0.07641376	0.2293328	0.3906236	0.5787092	0.3813855
163.985	1	3.251295	2.455374	0.1355596	0.3507442	0.04462649	0.04493516	0.04450141	0.04821713	0.3126299	0.2901731	0.188907	0.2778827	0.03900608	0.04795719	0.03000045	0.03529371	0.6662403	1.116043	1.364997	0.9753181	0.03925582	0.08136375	0.06067234	0.03542358
163.986	1	0.5431675	0.2083494	2.050017	1.63918	0.2824804	0.241787	0.1384958	0.1394746	2.499227	1.983023	0.8042969	0.5752355	0.1059961	0.08036902	0.08620935	0.04988198	0.2918439	0.3747312	0.4217686	0.2285033	0.05137047	0.1062271	0.09530954	0.03702327
163.987	1	0.09140986	0.05720675	0.06938695	0.0498565	0.7713254	1.533754	0.7642522	0.3428918	0.09198076	0.115754	0.1213182	0.1525903	0.1688552	0.1974772	0.512455	0.4838288	0.2186438	0.1952108	0.3213599	0.3099293	1.244498	1.518335	2.124988	2.131293
163.988	1	0.0648465	0.05417069	0.08772555	0.09643651	0.2013696	0.4821539	3.102563	2.706241	0.03667291	0.07569155	0.1810246	0.1641178	1.315786	1.256261	0.6651103	0.7803226	0.05918393	0.1045794	0.106813	0.06910581	0.2080682	0.4275694	0.5319731	0.3153698
164.085	1	3.265694	2.457817	0.2106679	0.3549539	0.04254848	0.03042923	0.06415481	0.05614699	0.3205182	0.2588904	0.2506411	0.2985919	0.04162711	0.05619333	0.05571769	0.05235489	0.6658224	0.982304	1.330179	1.036993	0.0363498	0.05892776	0.07392596	0.03548253
164.086	1	0.5583177	0.165259	2.003163	1.647645	0.2769128	0.2599362	0.1589153	0.1025807	2.478809	2.015354	0.9007719	0.5427156	0.08503086	0.0946578	0.06973903	0.03513266	0.2345462	0.4211858	0.411915	0.2978251	0.03876543	0.1042752	0.094371	0.04966553
164.087	1	0.08264911	0.06539423	0.05959686	0.04769819	0.77628	1.542949	0.7649706	0.3685127	0.09676909	0.1261415	0.116282	0.1465162	0.1661563	0.2296778	0.4635094	0.4566612	0.2342881	0.2005236	0.3207375	0.3137302	1.239053	1.464299	2.13401	2.108059
164.088	1	0.06505244	0.04396378	0.1173668	0.1335588	0.1396063	0.3546619	3.107874	2.72359	0.05771458	0.08606709	0.1725911	0.1740835	1.328651	1.381203	0.7801979	0.7478767	0.06108252	0.08585459	0.1119198	0.07552774	0.1603451	0.4335363	0.4862977	0.3261269
164.185	1	3.296485	2.485203	0.3111802	0.3166981	0.0348212	0.02531789	0.05353552	0.0476763	0.2994685	0.2115731	0.2857193	0.336035	0.04927116	0.04183588	0.047091	0.06774517	0.6752137	0.8202928	1.25747	1.075875	0.03993175	0.05318239	0.05988125	0.03052551
164.186	1	0.5827814	0.13881	2.043755	1.691862	0.2688455	0.2573761	0.1483698	0.1034424	2.42673	2.072014	1.01171	0.5213442	0.06772026	0.1038004	0.08033561	0.04397999	0.1831851	0.4392131	0.3951552	0.3546873	0.04989657	0.1004228	0.09009761	0.06426361
164.187	1	0.08624657	0.0683668	0.07478672	0.07643142	0.7824706	1.551284	0.7660594	0.4661125	0.09255198	0.1448064	0.1253737	0.1448696	0.1717053	0.2402671	0.437057	0.4123028	0.2203499	0.2084025	0.3352489	0.3201394	1.228274	1.446644	2.170175	2.103857
164.188	1	0.0813167	0.04621619	0.09528902	0.0878904	0.1418471	0.2624954	3.123515	2.755376	0.05421488	0.06973996	0.1911501	0.1366577	1.319066	1.440754	0.9037389	0.7750262	0.07089342	0.09316147	0.1177835	0.09414269	0.170303	0.4442482	0.4127707	0.3315361
164.285	1	3.3144	2.512342	0.4373115	0.3087927	0.04443183	0.03735571	0.05520973	0.05766648	0.2811571	0.2060998	0.2543236	0.3409869	0.04143086	0.03520082	0.04723537	0.05316448	0.6931639	0.6496947	1.18134	1.067942	0.05664005	0.05096868	0.0488745	0.04019257
164.286	1	0.5681318	0.1040578	2.086273	1.723284	0.2517031	0.2570287	0.1585447	0.09624594	2.369841	2.079555	1.127611	0.5202558	0.05709484	0.1007493	0.07097215	0.04510833	0.1295586	0.4520011	0.3855449	0.3699634	0.03917008	0.09635766	0.07799246	0.05684395
164.287	1	0.08851821	0.05656187	0.04749492	0.06093976	0.784982	1.573673	0.7281174	0.5561805	0.1136615	0.1667127	0.1097552	0.160257	0.1965247	0.2446682	0.4101714	0.3979962	0.2295455	0.20897	0.3458299	0.3173991	1.236579	1.410277	2.187959	2.092367
164.288	1	0.05970996	0.03663298	0.0984538	0.09220368	0.1343025	0.1585961	3.113751	2.718526	0.05694562	0.06527043	0.1887883	0.1212735	1.246741	1.443695	1.027371	0.8392829	0.06431636	0.08802105	0.1035173	0.1046814	0.2123586	0.4489414	0.346709	0.4022424
164.385	1	3.291068	2.513916	0.5231681	0.346475	0.04448679	0.04829075	0.0515419	0.05402709	0.2747857	0.2351821	0.2505411	0.3115916	0.03287224	0.04514952	0.05122339	0.04635922	0.7296981	0.4244499	1.150039	1.078133	0.06260877	0.04774432	0.04309515	0.0663365
164.386	1	0.5787854	0.1121004	2.126204	1.735765	0.2464326	0.2636388	0.1769947	0.09340583	2.309469	2.076891	1.198838	0.5255133	0.06086902	0.09777163	0.07123737	0.04727801	0.1054355	0.459154	0.380614	0.3548564	0.04896478	0.1098651	0.05961287	0.05129764
164.387	1	0.06190211	0.02991911	0.0362858	0.05401879	0.7811393	1.581684	0.7000583	0.5995004	0.111695	0.160081	0.07822897	0.1453885	0.224796	0.2572315	0.3361058	0.3998592	0.2397328	0.2251367	0.3316751	0.3246777	1.2233	1.371026	2.228831	2.079993
164.388	1	0.06366068	0.06138807	0.1162582	0.08739229	0.1643159	0.1076348	3.095906	2.692982	0.04681888	0.06489811	0.2123437	0.1282309	1.140599	1.45016	1.193789	0.910144	0.06695907	0.07809963	0.1006192	0.09844217	0.2615815	0.4897417	0.2991494	0.4805848
164.485	1	3.252384	2.503414	0.5631121	0.3545628	0.04715072	0.04049428	0.04347599	0.04557119	0.2638891	0.2431237	0.251689	0.2877532	0.04181079	0.05388412	0.04565192	0.04663219	0.8213364	0.2876013	1.177893	1.093565	0.05984634	0.04250604	0.05044093	0.06054011
164.486	1	0.5715593	0.1710966	2.170274	1.749566	0.2442756	0.262934	0.192536	0.1118114	2.239199	2.072312	1.239021	0.5280936	0.05545283	0.07816147	0.07053562	0.04076812	0.1181425	0.4360378	0.3658535	0.3478795	0.04169339	0.1081563	0.05466027	0.0434419
164.487	1	0.08979378	0.04629097	0.05956759	0.05347837	0.7873512	1.593909	0.7162757	0.6527848	0.1208163	0.1443896	0.07775807	0.1655196	0.2395963	0.2421058	0.2768809	0.4145245	0.2513459	0.2012258	0.3616702	0.3224333	1.191468	1.344366	2.271143	2.070201
164.488	1	0.08030072	0.06000558	0.0658603	0.06455903	0.1870462	0.1025714	3.086634	2.689489	0.09064984	0.07398455	0.1864215	0.09876016	1.05337	1.381226	1.293162	1.001247	0.07354731	0.09793385	0.08959635	0.08517168	0.3254096	0.5553837	0.2103924	0.4700171
164.585	1	3.232424	2.551531	0.5303355	0.3427581	0.04123843	0.04873783	0.04390685	0.0479704	0.2301806	0.2666933	0.2524269	0.292694	0.02791333	0.06859795	0.03838032	0.02914514	0.9268709	0.4790935	1.272503	1.054877	0.04848205	0.03728255	0.05511089	0.03221433
164.586	1	0.5778251	0.2304742	2.237075	1.792954	0.242446	0.2786259	0.1795538	0.1012348	2.187468	2.118693	1.295584	0.5478154	0.06553072	0.08637861	0.07011168	0.05438341	0.1426455	0.4083429	0.3362859	0.3373861	0.04332437	0.08712759	0.05774893	0.053887
164.587	1	0.08606674	0.04357231	0.06504631	0.06397991	0.7594248	1.57169	0.7447907	0.6872131	0.1373059	0.1450949	0.08026769	0.1833481	0.2445837	0.2082149	0.26027	0.424889	0.2606389	0.2005533	0.388336	0.3232549	1.164084	1.345108	2.360163	2.063226
164.588	1	0.07596857	0.06082624	0.08504889	0.08297107	0.1949997	0.1918804	3.107814	2.691638	0.07404664	0.05965893	0.1821279	0.1022278	0.9398336	1.284644	1.367905	0.9915172	0.09927111	0.1030039	0.07819015	0.08027273	0.4009948	0.5494848	0.1897103	0.4505136
164.685	1	3.235726	2.596393	0.517924	0.3615245	0.03780178	0.05794248	0.05422941	0.0456179	0.1926742	0.2486832	0.2209007	0.2644795	0.02719489	0.05631301	0.03421518	0.01957222	1.004926	0.7283578	1.388561	1.04278	0.05004193	0.04747719	0.0592287	0.03139191
164.686	1	0.5746799	0.3373735	2.283905	1.787333	0.2447947	0.2625533	0.1894641	0.1269866	2.152247	2.101935	1.300472	0.5569015	0.07046349	0.07844502	0.06133007	0.03927349	0.1815779	0.3791071	0.288832	0.3541215	0.0390625	0.08419385	0.06616112	0.0654412
164.687	1	0.09908727	0.06318316	0.07454154	0.05939231	0.6983252	1.505193	0.7496746	0.6932804	0.1185642	0.1179609	0.06450765	0.1903904	0.23118	0.2117604	0.2592336	0.4505224	0.2689591	0.2468277	0.4330166	0.3180031	1.155001	1.449598	2.404187	2.032148
164.688	1	0.09581801	0.05769041	0.07336573	0.04772052	0.1944667	0.283003	3.10285	2.681476	0.09749313	0.08949922	0.2125918	0.1441305	0.9223349	1.16	1.405405	1.009806	0.06898771	0.08244612	0.07781698	0.07147233	0.4395073	0.5568098	0.2137615	0.4120959
164.785	1	3.250813	2.604238	0.5235072	0.3675348	0.03922771	0.07150804	0.03776224	0.06790312	0.1769981	0.2638871	0.1676968	0.2417062	0.02784852	0.04698105	0.05374676	0.03420727	1.053043	0.9464968	1.4458	1.069176	0.06517301	0.05715999	0.0580325	0.04049207
164.786	1	0.5751631	0.4573279	2.325001	1.775255	0.2356562	0.2567782	0.1893955	0.1158959	2.139084	2.065204	1.293989	0.5535294	0.08645096	0.07926503	0.06909771	0.05307647	0.2346742	0.3529168	0.2635731	0.3663239	0.05973854	0.07633207	0.0643591	0.07856813
164.787	1	0.1125036	0.08606278	0.07365065	0.07982232	0.6747034	1.481788	0.7394079	0.6325076	0.1045064	0.1199539	0.09530518	0.1997484	0.2234406	0.1499676	0.2884698	0.487013	0.2694844	0.2434971	0.4609509	0.3359901	1.136605	1.486365	2.443374	2.02553
164.788	1	0.1096407	0.06365504	0.05765075	0.08101913	0.1744273	0.3746236	3.086227	2.721678	0.09680973	0.06305625	0.202031	0.1264099	0.9883722	1.054324	1.352526	1.031528	0.07949765	0.08810397	0.08484108	0.06942178	0.4250787	0.5078192	0.2335728	0.4041129
164.885	1	3.27473	2.604121	0.4988401	0.32082	0.0430513	0.06163214	0.05123875	0.05462619	0.1737495	0.2727811	0.1199461	0.2324207	0.02827702	0.03548606	0.03875783	0.05223897	1.093242	1.1083	1.455964	1.071238	0.07017358	0.06178955	0.04988492	0.04872184
164.886	1	0.5629211	0.5520204	2.38458	1.72046	0.2298908	0.2412067	0.1917703	0.103432	2.12142	2.014262	1.250411	0.5511091	0.08791821	0.06488058	0.06522099	0.04672542	0.2861641	0.3407722	0.2412511	0.3513474	0.05738899	0.08758159	0.06316583	0.07993044
164.887	1	0.1197736	0.0892509	0.0482081	0.08202183	0.6656531	1.449738	0.6931685	0.5190513	0.1057835	0.1107325	0.1112255	0.2033679	0.2482023	0.1165312	0.3319743	0.5240951	0.2717946	0.2687819	0.4624104	0.3326214	1.084546	1.581357	2.483446	2.001674
164.888	1	0.08293728	0.05564441	0.04886993	0.09477279	0.1575627	0.4362239	3.12445	2.696021	0.06796148	0.06430355	0.2216926	0.1356663	1.079669	1.0523	1.328944	1.044238	0.07583375	0.0999531	0.08194648	0.06666953	0.3851736	0.4569084	0.2209258	0.3785141
164.985	1	3.318113	2.621046	0.4935746	0.2774767	0.04091369	0.06793098	0.05513308	0.04733909	0.1877579	0.2894984	0.1254521	0.1704641	0.02459978	0.04360432	0.03886043	0.04763265	1.120895	1.220525	1.471357	1.041715	0.07262847	0.06192	0.05347253	0.04012183
164.986	1	0.5650987	0.6295401	2.424267	1.670215	0.2321427	0.2357125	0.169606	0.111716	2.150388	1.977026	1.166493	0.5873131	0.08482014	0.06717704	0.0747469	0.06542862	0.3350108	0.3293497	0.2169876	0.3365475	0.07017239	0.08388569	0.03943475	0.06398233
164.987	1	0.1370744	0.09232617	0.0805837	0.06149544	0.676437	1.427741	0.6381967	0.3386618	0.09716685	0.1225189	0.1102846	0.2035862	0.2620615	0.106824	0.3436228	0.5782815	0.2511505	0.2750257	0.4351974	0.3407292	1.065675	1.691977	2.545664	1.983484
164.987	1	0.1009105	0.07655405	0.08313413	0.09435319	0.14268	0.4386251	3.179848	2.678916	0.08751325	0.07657829	0.1908529	0.1310728	1.184187	1.080818	1.21201	1.040579	0.0803679	0.09241242	0.07681256	0.06769302	0.3572132	0.454757	0.2155257	0.3572542
165.077	1	3.351281	2.622561	0.5326772	0.2430126	0.03838662	0.05257125	0.04566775	0.03888389	0.2019507	0.2854238	0.1580358	0.08321326	0.03540031	0.0468134	0.05440686	0.05222316	1.135116	1.261552	1.478683	1.011666	0.06389176	0.06678628	0.05935609	0.03725826
165.078	1	0.5779775	0.6894039	2.415765	1.631073	0.2468765	0.2319096	0.167083	0.1196886	2.164319	1.913941	1.028369	0.6111343	0.06185413	0.08907156	0.0701301	0.07244246	0.342285	0.3388679	0.1946679	0.3086331	0.05966409	0.09007008	0.03956534	0.07431284
165.079	1	0.1340882	0.09975091	0.07930164	0.05402275	0.6790503	1.407141	0.5786977	0.1785868	0.08140158	0.1118432	0.1385152	0.2167892	0.278042	0.1355165	0.3903597	0.609529	0.2234419	0.2725093	0.4317655	0.3343919	1.040776	1.789644	2.58897	1.993107
165.079	1	0.08189599	0.06430012	0.0914936	0.1135223	0.1367784	0.4174216	3.19792	2.674953	0.04548733	0.07576393	0.1930766	0.1514809	1.24178	1.141549	1.144789	1.052559	0.092046	0.08609574	0.07563533	0.09010066	0.312061	0.4525072	0.2362204	0.3881962
165.185	1	3.358599	2.600513	0.6010421	0.2240621	0.05322718	0.0593004	0.06010669	0.04687079	0.2474486	0.2484708	0.2058988	0.08300462	0.03477105	0.04214805	0.0666989	0.05301705	1.143747	1.250929	1.434535	1.007651	0.07439675	0.06198641	0.06771568	0.05315443
165.186	1	0.558324	0.7504655	2.381468	1.617434	0.2556675	0.225205	0.1496273	0.125335	2.216769	1.861954	0.8984151	0.6620497	0.06865626	0.09399701	0.08699363	0.06695708	0.3362645	0.3529262	0.246539	0.2673981	0.0610222	0.09027985	0.02954571	0.06972001
165.187	1	0.1257604	0.09208076	0.08543386	0.05456522	0.7140202	1.376185	0.5213044	0.2064063	0.08653114	0.1119772	0.1246473	0.2329518	0.2651787	0.1420941	0.4563623	0.6377459	0.2276538	0.2746511	0.4237229	0.3429027	1.042247	1.869543	2.614175	2.006383
165.188	1	0.08843654	0.05994517	0.08403096	0.1125234	0.1690066	0.3630758	3.213073	2.633831	0.06681521	0.0878469	0.1915426	0.1554998	1.279714	1.178374	1.048341	1.030661	0.08490816	0.07641316	0.06343545	0.06849774	0.3265698	0.4371565	0.2702625	0.375983
165.285	1	3.350075	2.570106	0.6535898	0.2464685	0.05695461	0.05118609	0.05693179	0.04358776	0.29448	0.1962791	0.2182878	0.1077437	0.04654155	0.03734881	0.04198452	0.06317523	1.143224	1.220468	1.353707	1.021642	0.06550876	0.07138299	0.06294442	0.05452759
165.286	1	0.5211152	0.7959665	2.305031	1.65108	0.2548236	0.2205165	0.1151023	0.140095	2.240311	1.839112	0.7705782	0.7107607	0.07088704	0.1002807	0.0937948	0.07100118	0.3088953	0.3456846	0.2733586	0.2450151	0.06265538	0.09039345	0.04069825	0.05653772
165.287	1	0.1108626	0.09708605	0.08900464	0.05926321	0.7663414	1.362246	0.4597987	0.3238604	0.1056322	0.1351251	0.1171671	0.2191778	0.2598198	0.2064712	0.4719643	0.6058494	0.2326221	0.2756779	0.4184285	0.3292306	1.084606	1.962571	2.593565	2.006846
165.288	1	0.1034708	0.05931167	0.08638046	0.09589984	0.2292954	0.2920094	3.181753	2.545545	0.05901251	0.06353922	0.1871508	0.1380872	1.286752	1.236991	0.9245619	0.9792217	0.07675364	0.09047207	0.08325198	0.07045593	0.3366121	0.4118525	0.3287018	0.366379
165.385	1	3.361523	2.575688	0.6837154	0.2530642	0.05099636	0.04118347	0.06034656	0.05467873	0.2995214	0.1558089	0.2226095	0.1699613	0.04410142	0.03633307	0.04176708	0.04867341	1.135136	1.164446	1.296652	1.045491	0.06240195	0.06816911	0.04683252	0.05236576
165.386	1	0.4730449	0.8452255	2.246514	1.699218	0.2516687	0.2178054	0.09702154	0.1321396	2.270226	1.887894	0.7334928	0.7540203	0.06149387	0.1131951	0.08142447	0.07991667	0.2974507	0.371946	0.2725697	0.2887407	0.06046803	0.07478453	0.04484644	0.06342144
165.387	1	0.07986905	0.09494933	0.07773523	0.06229291	0.7742569	1.394173	0.4186915	0.4714623	0.1043017	0.160342	0.1049891	0.2118905	0.2337625	0.2452511	0.4349215	0.5430255	0.2112574	0.3145095	0.408757	0.3315887	1.133367	2.015238	2.614599	2.063468
165.388	1	0.1066171	0.08168405	0.1121129	0.134358	0.2523908	0.208718	3.188471	2.532699	0.08050013	0.07145845	0.1845309	0.138013	1.267817	1.232956	0.7853457	0.9047993	0.1029656	0.08657182	0.07959419	0.0818889	0.3564316	0.4086846	0.3815909	0.3224309
165.485	1	3.349602	2.557247	0.6652776	0.2856069	0.03831822	0.0348178	0.05261901	0.06299237	0.3052083	0.1785271	0.2521663	0.2246562	0.04862653	0.03018588	0.03370935	0.04375892	1.139005	1.080705	1.257019	1.075876	0.06026463	0.059047	0.05778644	0.05297863
165.486	1	0.4356007	0.8421151	2.186785	1.731696	0.2615551	0.2230587	0.0994157	0.1341428	2.265878	1.921947	0.7519432	0.7842556	0.06003638	0.1160667	0.08692937	0.08189403	0.3006868	0.3907624	0.2642703	0.3555634	0.06270574	0.06179287	0.04645217	0.06536212
165.487	1	0.0882074	0.1122885	0.06860663	0.05854762	0.7994656	1.433316	0.400485	0.5424694	0.1108185	0.1652965	0.09330851	0.1778412	0.2077952	0.2539717	0.4254831	0.4764217	0.2051333	0.3092305	0.4060353	0.322189	1.193974	2.054193	2.584462	2.097805
165.487	1	0.1010384	0.08801333	0.07615385	0.1052363	0.2379581	0.1360506	3.165846	2.500608	0.07397721	0.07045265	0.1747274	0.1062393	1.214847	1.206842	0.6478916	0.9113884	0.07486785	0.07727956	0.06840327	0.0836766	0.3900511	0.4031121	0.3849274	0.3772565
165.585	1	3.338875	2.510605	0.6587	0.3528627	0.04862418	0.03809603	0.04995507	0.05168026	0.3007711	0.2345954	0.2846424	0.2179526	0.05216863	0.03208844	0.04018696	0.03527248	1.136384	0.9394083	1.227847	1.081319	0.06270923	0.05969825	0.06398022	0.03786295
165.586	1	0.4233468	0.8233686	2.150656	1.74192	0.2653749	0.2250713	0.1240159	0.1302787	2.231791	1.931691	0.8228265	0.8065043	0.06704612	0.1085678	0.07459561	0.09101163	0.2902892	0.4044753	0.253767	0.4050897	0.05470131	0.06362389	0.04363789	0.04831188
165.587	1	0.07669081	0.09567286	0.06631827	0.07714865	0.8150441	1.43261	0.4183245	0.5943318	0.1155913	0.1663148	0.1014619	0.1446123	0.206695	0.2498656	0.4244881	0.4136344	0.1974828	0.2808716	0.3896106	0.3179733	1.259754	2.078264	2.551326	2.15043
165.587	1	0.08868055	0.05846655	0.07722199	0.1183671	0.1562692	0.1884938	3.128342	2.474974	0.1126854	0.05265187	0.1762256	0.08451704	1.141385	1.149501	0.5665596	0.9122055	0.09009049	0.08550958	0.06799881	0.09212078	0.4266635	0.3624289	0.3640411	0.4618046
165.685	1	3.339712	2.472824	0.6354187	0.4316095	0.05086318	0.03909491	0.04768821	0.0466417	0.3082199	0.2816301	0.2881061	0.2138317	0.03144208	0.03915735	0.06313247	0.03166954	1.097836	0.7283997	1.21797	1.095013	0.05637808	0.0523131	0.04686578	0.03836642
165.686	1	0.4254384	0.7778687	2.126897	1.742466	0.275095	0.2309848	0.1493692	0.138814	2.239596	1.94113	0.9236863	0.8274487	0.06620585	0.115134	0.08106982	0.08355884	0.2804249	0.4174452	0.2315383	0.4368063	0.05032745	0.06175217	0.05888533	0.04923341
165.687	1	0.06785188	0.07132043	0.05284683	0.08981302	0.8293985	1.434061	0.3862396	0.6008974	0.1107707	0.1418046	0.1134711	0.1181009	0.2163124	0.2019743	0.4115232	0.354007	0.2002509	0.2663934	0.3870199	0.3423052	1.355894	2.091437	2.529518	2.163858
165.688	1	0.08920079	0.07603868	0.1130521	0.09381201	0.09459365	0.3185821	3.093626	2.470675	0.08209372	0.08163631	0.1826944	0.1025274	1.060293	1.061398	0.5340139	0.9300055	0.1088927	0.06836873	0.0659868	0.06756625	0.4749711	0.3857075	0.3591805	0.4897875
165.785	1	3.358101	2.450442	0.6078534	0.4517633	0.04673039	0.04860013	0.05287866	0.06159282	0.3237882	0.2770167	0.2692721	0.2672292	0.02500179	0.0390798	0.05415008	0.05004285	1.038829	0.4578023	1.25662	1.118209	0.05207597	0.04387786	0.04640818	0.03370109
165.786	1	0.4479855	0.7159594	2.152291	1.763287	0.2598563	0.2373318	0.1468243	0.1426519	2.206348	1.97602	1.027832	0.862438	0.06026219	0.09745962	0.06975045	0.05990559	0.266286	0.4171369	0.2147846	0.4513478	0.05314808	0.08012981	0.05291813	0.04916667
165.787	1	0.06124322	0.06708317	0.0613019	0.08860442	0.822264	1.424528	0.3319626	0.5304635	0.1056577	0.1130517	0.1230718	0.1120464	0.2084066	0.1764291	0.3736296	0.3025568	0.2051072	0.2752516	0.3755652	0.3383129	1.434521	2.09232	2.479564	2.168993
165.787	1	0.08040014	0.06405915	0.08085272	0.08336447	0.1449762	0.4363605	3.078962	2.501963	0.05170236	0.05682002	0.149343	0.09881387	0.9811553	0.9829997	0.5126652	0.8523854	0.09275686	0.08360161	0.05983863	0.06665328	0.4724541	0.4525479	0.361442	0.4490744
165.885	1	3.366608	2.449308	0.5940283	0.4264857	0.05450793	0.04934734	0.05919555	0.03938635	0.3469394	0.2805174	0.2413192	0.2600905	0.03505063	0.04615828	0.04729163	0.04348445	1.022142	0.1835358	1.346927	1.131521	0.0592142	0.03714881	0.05483435	0.03519713
165.886	1	0.4637774	0.6233562	2.193308	1.788586	0.2483221	0.252759	0.1525838	0.1427659	2.161238	1.99718	1.125498	0.8757754	0.07593045	0.1035756	0.0818113	0.07549097	0.2562127	0.4071949	0.199567	0.4643015	0.06209731	0.06468221	0.05548326	0.04880519
165.887	1	0.04810416	0.05648429	0.08145945	0.07714634	0.8164821	1.417556	0.3253034	0.4689501	0.112081	0.1388832	0.1110188	0.08078721	0.2076477	0.1894753	0.3769935	0.2666009	0.217741	0.2872409	0.3740954	0.3583809	1.491081	2.103412	2.433521	2.216568
165.887	1	0.0763186	0.05579044	0.09376922	0.0840979	0.1684468	0.5340174	3.076849	2.550942	0.09136619	0.07446023	0.1721489	0.08778593	0.9686938	0.9452884	0.4911933	0.8146786	0.07220213	0.1014896	0.1000681	0.0887055	0.4552782	0.5037348	0.4009057	0.4456939
165.985	1	3.342915	2.452581	0.5582095	0.4010145	0.04221938	0.05610229	0.04192071	0.05196624	0.3595441	0.2441963	0.1865823	0.2605146	0.03615133	0.0384062	0.03405643	0.04431042	1.030958	0.2847241	1.415737	1.089781	0.05756667	0.05206303	0.05249147	0.0550379
165.986	1	0.4422563	0.5584312	2.232091	1.802602	0.2549841	0.2472275	0.1831208	0.1516053	2.090228	1.95121	1.217431	0.8842392	0.06321353	0.09954329	0.07635778	0.06244777	0.2423353	0.3912586	0.1939262	0.4638477	0.04744173	0.06387052	0.05978664	0.04739819
165.987	1	0.06006081	0.05800441	0.07481987	0.05176473	0.7888772	1.401268	0.3226206	0.4018306	0.1004766	0.1473243	0.1155233	0.07713538	0.1846308	0.1712111	0.3477592	0.3185077	0.2129829	0.3022256	0.3631111	0.3566014	1.542622	2.103736	2.379621	2.225178
165.987	1	0.1074885	0.0775037	0.1039188	0.09714309	0.1358737	0.5673467	3.051937	2.580105	0.06004326	0.06856786	0.1647283	0.1155753	1.073555	0.9501239	0.4564087	0.7975618	0.09992773	0.09917644	0.06870138	0.06819677	0.4475276	0.5208469	0.4371321	0.4099837
166.085	1	3.318587	2.450466	0.5255782	0.361804	0.05882347	0.04654201	0.03435688	0.04790244	0.3953244	0.1789173	0.1606448	0.2401569	0.04085745	0.03289518	0.04240734	0.04412287	1.026976	0.5342414	1.481328	1.050474	0.0715034	0.06986201	0.06098125	0.0540294
166.086	1	0.423273	0.5113411	2.26832	1.797634	0.24885	0.2478058	0.1965938	0.1509892	2.043946	1.908722	1.286892	0.8956277	0.06764421	0.0892856	0.07646834	0.07269482	0.2541616	0.3688997	0.2304768	0.4625161	0.04407148	0.07203953	0.07939446	0.06882266
166.087	1	0.06212168	0.04684664	0.0918136	0.0502197	0.8121017	1.394401	0.3132453	0.3796975	0.1128593	0.1343413	0.09647892	0.07877608	0.1830627	0.1403698	0.333888	0.338053	0.2167492	0.2983084	0.3535806	0.3589488	1.593339	2.112105	2.330652	2.205628
166.087	1	0.0825853	0.05201632	0.08644109	0.1156282	0.1019568	0.5454526	3.052485	2.608095	0.06378124	0.06287153	0.1852719	0.1106329	1.17153	1.061301	0.4954433	0.7996418	0.09108975	0.1014572	0.1041231	0.06804405	0.4202391	0.5360925	0.4945584	0.3553329
166.185	1	3.319204	2.485564	0.489042	0.3399458	0.05130397	0.04684074	0.03581317	0.04572675	0.402274	0.09835698	0.1552071	0.248183	0.03387372	0.03309715	0.04358721	0.05724697	1.01531	0.7594015	1.525429	0.9815215	0.0795941	0.07456122	0.07220068	0.04897244
166.186	1	0.4061964	0.4314993	2.306561	1.773045	0.2357363	0.2467351	0.1915784	0.139446	2.015141	1.874145	1.332015	0.917062	0.08015368	0.08653325	0.08193187	0.07055335	0.3022658	0.3612403	0.2707653	0.452108	0.04776402	0.08499593	0.07845613	0.06051456
166.187	1	0.06275253	0.04368208	0.102683	0.05363128	0.8037311	1.40177	0.3222932	0.3318668	0.1013536	0.1367119	0.09147206	0.06079122	0.1896905	0.1276733	0.3443597	0.3106889	0.2163745	0.2775498	0.3473413	0.352387	1.615683	2.105787	2.278259	2.18426
166.188	1	0.0927805	0.06383396	0.09371761	0.09692067	0.09784045	0.4911242	3.056875	2.635306	0.04925247	0.09369679	0.1788571	0.09891319	1.2713	1.187346	0.6054006	0.7699608	0.07457883	0.118571	0.09832134	0.06354955	0.4193585	0.5689897	0.4846098	0.2767894
166.285	1	3.3073	2.499064	0.4701546	0.2792999	0.05858232	0.04222099	0.03621338	0.06819697	0.3937839	0.0917163	0.1374868	0.305237	0.04529021	0.0457258	0.04708564	0.0596386	1.026098	0.936273	1.533032	0.9059103	0.06490046	0.07584816	0.06494137	0.03472751
166.286	1	0.3975187	0.3254822	2.337414	1.77287	0.236721	0.2276205	0.1897821	0.1433303	1.997275	1.814642	1.351388	0.9333895	0.07813906	0.0756994	0.09402448	0.07618464	0.3388196	0.3455422	0.2886445	0.4476984	0.05128067	0.08533631	0.05997068	0.06231372
166.287	1	0.0629895	0.04307013	0.07219593	0.04879965	0.7889304	1.388361	0.3386443	0.3198336	0.1222511	0.1392719	0.08042508	0.04558453	0.1879568	0.1338092	0.3392213	0.3119049	0.2132391	0.2840418	0.3467781	0.3745938	1.645932	2.117465	2.232393	2.188932
166.287	1	0.08761134	0.04042735	0.09034575	0.1046717	0.1595981	0.4172489	3.085117	2.684105	0.03963432	0.05874031	0.1798972	0.1236886	1.331845	1.309	0.6992344	0.7506342	0.09453034	0.09462829	0.08945484	0.07218406	0.3971228	0.5884262	0.4365894	0.2642861
166.385	1	3.255918	2.500659	0.4269472	0.23368	0.05326973	0.04478077	0.04008885	0.05875526	0.3762442	0.1652678	0.1486635	0.3544052	0.03722899	0.0377143	0.03655808	0.04906806	1.026643	1.073421	1.497057	0.8159103	0.06300189	0.06552987	0.05163788	0.02861034
166.386	1	0.396019	0.1976704	2.331678	1.760172	0.2209255	0.2263402	0.1922735	0.1456946	1.942544	1.749327	1.326762	0.9505309	0.06357485	0.07902798	0.08828384	0.06956265	0.3767365	0.3302013	0.2930026	0.438886	0.05003392	0.08485283	0.05104321	0.05753995
166.387	1	0.07914432	0.06914923	0.07703099	0.0495679	0.755471	1.383325	0.3468512	0.3342704	0.1110377	0.1514428	0.08082567	0.02832281	0.20289	0.1503749	0.3417312	0.3529793	0.2184228	0.2702272	0.3357521	0.3714175	1.70486	2.114898	2.174282	2.153714
166.388	1	0.08347054	0.0320858	0.09996627	0.1027094	0.2105066	0.3639135	3.110297	2.69001	0.05709412	0.07227505	0.1790362	0.1376683	1.341882	1.418993	0.8426061	0.7222873	0.07773766	0.0952638	0.1083847	0.08046174	0.3722638	0.5572593	0.3981263	0.2947527
166.485	1	3.22508	2.483819	0.3459719	0.2129865	0.06169119	0.04608984	0.03044736	0.0508687	0.3519872	0.1890442	0.122892	0.362314	0.02814658	0.03314946	0.03676774	0.0445692	1.035388	1.175347	1.425815	0.7404396	0.06546646	0.06943811	0.05186288	0.03756613
166.486	1	0.4074069	0.08077044	2.291219	1.717759	0.2196084	0.2132025	0.1704449	0.1394856	1.932174	1.694421	1.269579	0.9619429	0.06379287	0.09101286	0.09023379	0.0551198	0.3935282	0.3359947	0.3028529	0.4227351	0.04425802	0.0916847	0.05592054	0.07682846
166.487	1	0.1034743	0.05479675	0.09146542	0.06248514	0.7342737	1.367666	0.3414888	0.35277	0.1134586	0.1577806	0.08894022	0.05388563	0.1981232	0.1583597	0.3630101	0.3730062	0.2123336	0.2808865	0.3350912	0.3688657	1.738247	2.114348	2.126864	2.116469
166.488	1	0.0799952	0.0490945	0.06716368	0.08304222	0.224202	0.2957545	3.114802	2.687076	0.05548562	0.0622442	0.1982351	0.1308535	1.33902	1.505308	0.9650403	0.7575548	0.07843789	0.09740866	0.1081737	0.09736969	0.3211994	0.5286002	0.3358769	0.3390016
166.585	1	3.228333	2.501139	0.2815678	0.2086295	0.05260903	0.05045514	0.04844576	0.05510131	0.3168211	0.2080443	0.1418238	0.3599626	0.02560267	0.06368875	0.04651614	0.0433197	1.073189	1.261993	1.346523	0.7161814	0.07196201	0.07248409	0.0531535	0.05150446
166.586	1	0.4238608	0.1775924	2.288364	1.699545	0.2254652	0.2176276	0.1450464	0.153134	1.997096	1.6432	1.200358	0.96631	0.07881851	0.1047083	0.07518556	0.04014554	0.4040706	0.3394081	0.2791032	0.3842843	0.04910076	0.09211605	0.06109401	0.06260675
166.587	1	0.09922398	0.05805992	0.09695659	0.07196629	0.6998875	1.352043	0.334657	0.3675781	0.1340842	0.1676363	0.09436282	0.06363365	0.2169137	0.1474193	0.3820525	0.401751	0.233146	0.2980855	0.3293791	0.3477441	1.804408	2.159062	2.086199	2.065821
166.587	1	0.09489963	0.06549244	0.1406982	0.1180767	0.20048	0.2107556	3.16071	2.650554	0.05780079	0.05431478	0.2015856	0.1457682	1.259922	1.473288	1.080182	0.8334628	0.07254015	0.08701239	0.1004202	0.1064275	0.3088582	0.498811	0.3031364	0.4228163
166.685	1	3.222242	2.489491	0.2351287	0.2506411	0.05081714	0.05259608	0.04913385	0.07109024	0.2864488	0.2121307	0.1758185	0.3841524	0.02808689	0.04945673	0.05073766	0.04583575	1.091813	1.264634	1.275228	0.6971289	0.07861515	0.07782143	0.06371162	0.0560676
166.686	1	0.4386201	0.2990676	2.276745	1.725454	0.2358043	0.222621	0.1309844	0.1464473	2.054846	1.559287	1.101266	0.9776894	0.07607508	0.09587407	0.06440545	0.0505896	0.4051809	0.3451174	0.2579024	0.3784094	0.05788963	0.08623266	0.05974692	0.07455355
166.687	1	0.07906103	0.04017176	0.0828599	0.06136288	0.6514956	1.332283	0.3143289	0.3418634	0.1195264	0.1530344	0.1044116	0.05556862	0.2163129	0.1763845	0.4401963	0.380735	0.2215765	0.3050463	0.3256859	0.329787	1.818893	2.159063	2.080961	2.058912
166.687	1	0.08625285	0.07173827	0.1141013	0.07493416	0.1678234	0.143206	3.178596	2.637368	0.03227268	0.04585327	0.1907466	0.1203403	1.154557	1.430309	1.175972	0.9158071	0.06848437	0.09929207	0.103447	0.09857041	0.3070287	0.5316985	0.2793212	0.4608367
166.785	1	3.223918	2.443197	0.2057375	0.2564396	0.04991516	0.05365472	0.03946532	0.0858017	0.2482294	0.2071288	0.2025699	0.4062636	0.03537914	0.04527333	0.05868472	0.03535629	1.085239	1.166133	1.18094	0.6501805	0.08508789	0.061637	0.06920813	0.0471753
166.786	1	0.4629093	0.4114042	2.204551	1.696048	0.2392556	0.2263443	0.1376265	0.1398277	2.09311	1.492668	0.9871538	0.9853714	0.07138948	0.093793	0.04659496	0.04831964	0.3989696	0.3292446	0.2496014	0.3720829	0.07501833	0.07829958	0.06976948	0.07771892
166.787	1	0.09067211	0.03927442	0.09110905	0.07068453	0.6409331	1.301109	0.295266	0.3089625	0.1324439	0.1280571	0.1213442	0.07588793	0.1755443	0.1943389	0.4962137	0.3887082	0.2466853	0.2948916	0.3264832	0.3046938	1.847235	2.151343	2.093477	2.031808
166.787	1	0.07328571	0.05846495	0.08517457	0.07317072	0.1566658	0.05940955	3.147095	2.587837	0.0699857	0.06262285	0.1686956	0.120975	1.050067	1.373345	1.308652	1.003239	0.07511179	0.09026552	0.09789728	0.1075764	0.3475568	0.5681109	0.275033	0.4810083
166.885	1	3.227119	2.366766	0.1984382	0.216874	0.04741963	0.0569779	0.04899049	0.07680339	0.2375218	0.1952267	0.2586336	0.3875123	0.03492579	0.03423519	0.05165978	0.03457592	1.065238	0.9916639	1.095535	0.6472363	0.07502943	0.0555594	0.04412114	0.03890675
166.886	1	0.4838237	0.4722321	2.125547	1.671264	0.2409557	0.2128608	0.1233518	0.1480132	2.103116	1.487672	0.8705848	1.000666	0.07418302	0.07339872	0.0436657	0.06633477	0.3747777	0.3124541	0.2642424	0.3653934	0.06925042	0.07482766	0.06673757	0.06794711
166.887	1	0.1020911	0.03996591	0.08999585	0.09437759	0.6393185	1.275092	0.2595356	0.2630543	0.1256095	0.1260111	0.1223187	0.08277731	0.180883	0.2048833	0.506758	0.4104474	0.2498465	0.3019582	0.3349723	0.3161631	1.832804	2.126502	2.150714	2.020936
166.887	1	0.1060563	0.05304608	0.09804813	0.07001623	0.1508209	0.1143892	3.112983	2.582099	0.05969433	0.05345405	0.2110631	0.1082299	0.955304	1.272033	1.422189	1.036305	0.07594204	0.1025427	0.112215	0.09623481	0.3760419	0.5803856	0.2422941	0.4516514
166.985	1	3.214223	2.313281	0.2132639	0.2205516	0.0518029	0.05326843	0.06021059	0.06931806	0.2479496	0.1782071	0.2790536	0.354402	0.04149842	0.04992444	0.0497766	0.03462943	1.011571	0.8345661	1.073318	0.6780861	0.05860712	0.05191828	0.04820127	0.03875516
166.986	1	0.4697347	0.4756326	2.070036	1.651581	0.2520128	0.2085441	0.112217	0.1548182	2.106867	1.540623	0.8275787	1.019766	0.08151012	0.07680404	0.04648641	0.0526837	0.3703293	0.2870325	0.2801306	0.3932651	0.09310774	0.07369383	0.07788611	0.07810272
166.987	1	0.09289935	0.05369891	0.06034392	0.07988541	0.6628322	1.271902	0.2263426	0.2135648	0.1265525	0.1427235	0.1293417	0.0988372	0.178557	0.1866994	0.5107653	0.4166981	0.2515227	0.3097251	0.3185671	0.322073	1.815593	2.0992	2.193051	2.018702
166.987	1	0.1029192	0.04830692	0.07530739	0.04434768	0.1504706	0.2186682	3.09936	2.583865	0.07436458	0.09154892	0.1897509	0.1138803	0.942508	1.175576	1.451615	1.090681	0.07329517	0.09872739	0.07910732	0.09953827	0.4401351	0.5242453	0.2038704	0.4090568
167.085	1	3.208773	2.288457	0.2306361	0.2309692	0.03835374	0.0442714	0.04929299	0.0496202	0.2534588	0.1624511	0.2255421	0.3303163	0.0445282	0.04520143	0.04979129	0.03871128	0.905088	0.6491321	1.117825	0.7100249	0.05396268	0.04810196	0.05251956	0.04360895
167.086	1	0.4380797	0.4577011	2.090697	1.689686	0.2480213	0.2156728	0.1143763	0.1817539	2.11796	1.620388	0.8741745	1.063546	0.08090876	0.06872403	0.04717611	0.05023948	0.3419424	0.2663602	0.2797659	0.4315404	0.07345364	0.08623501	0.07701294	0.06165057
167.087	1	0.1054734	0.05217458	0.04825806	0.07803615	0.6907374	1.256358	0.2094049	0.1940023	0.1115093	0.1306573	0.1245991	0.1142731	0.2047137	0.1943619	0.4691018	0.4478776	0.2479387	0.2864438	0.3240222	0.318806	1.783268	2.057811	2.27835	2.022014
167.088	1	0.09136052	0.0753704	0.06092651	0.06538989	0.1680196	0.295397	3.077861	2.674476	0.06762723	0.06909901	0.1825095	0.09830001	1.004533	1.077988	1.433919	1.108206	0.09091459	0.08166905	0.09232318	0.07088824	0.4674472	0.4746494	0.2089058	0.3319502
167.185	1	3.208456	2.274472	0.2542388	0.2857215	0.03781342	0.03940527	0.0404911	0.05496309	0.2484842	0.1507488	0.1936977	0.3595289	0.0387262	0.05442256	0.04292736	0.0323166	0.8250678	0.5239888	1.21455	0.6897034	0.0530422	0.04985977	0.05440602	0.04328053
167.186	1	0.4069381	0.4317127	2.087286	1.681403	0.258465	0.2451518	0.1222524	0.1723842	2.111136	1.722056	0.9599404	1.095812	0.08610069	0.04853128	0.03997636	0.04893941	0.3475615	0.2327681	0.2753795	0.4579723	0.08598939	0.08998699	0.07356237	0.05657656
167.187	1	0.08492026	0.04650607	0.055504	0.08518191	0.7294142	1.249201	0.2036941	0.2588758	0.1237324	0.1335825	0.111027	0.1202726	0.2533101	0.2398289	0.4639681	0.4841202	0.2676129	0.2903397	0.3406694	0.3318285	1.753647	2.044904	2.345107	2.037312
167.188	1	0.09292547	0.05629829	0.06105283	0.07069	0.153847	0.3533901	3.108986	2.683494	0.06462139	0.07900521	0.1738321	0.1078651	1.08949	1.074099	1.384378	1.130453	0.1131745	0.09333926	0.08024367	0.06735708	0.4349316	0.4241246	0.2340204	0.3116777
167.285	1	3.193616	2.284326	0.2793787	0.3096464	0.03828329	0.03778942	0.05426076	0.052085	0.2435168	0.1387349	0.2283578	0.3647105	0.03987402	0.03325494	0.05090036	0.03796271	0.7657248	0.5174108	1.310386	0.6946734	0.05243301	0.05268275	0.05749311	0.03875403
167.286	1	0.3816784	0.4235461	2.058589	1.678392	0.2485163	0.2377456	0.1571357	0.1709048	2.080145	1.777831	1.069349	1.129195	0.09112823	0.06019063	0.03541371	0.06066121	0.3580235	0.2045437	0.2705219	0.4582748	0.08207024	0.0854982	0.07531486	0.04480349
167.287	1	0.0792892	0.05454174	0.06331064	0.09033276	0.7542194	1.258052	0.2273794	0.3770499	0.1075336	0.1287285	0.09611463	0.1200027	0.2486842	0.2346244	0.4612936	0.4858729	0.2514074	0.2764677	0.3534707	0.3513086	1.710828	2.025421	2.394328	2.039932
167.288	1	0.09488096	0.06762638	0.08698579	0.06749381	0.1826073	0.3911529	3.122849	2.671695	0.0586456	0.07096338	0.1688984	0.1333101	1.164782	1.082394	1.300165	1.154163	0.08670436	0.08147934	0.09161578	0.1123294	0.4019124	0.4609908	0.279088	0.3664315
167.377	1	3.185773	2.31224	0.2922792	0.3136132	0.03753972	0.04395509	0.05828041	0.06992595	0.236297	0.1553844	0.239291	0.3564458	0.03803095	0.04055437	0.04376417	0.03611523	0.7005562	0.6377301	1.360332	0.7173643	0.06142063	0.05295429	0.05909906	0.0377854
167.378	1	0.3651942	0.4113272	2.009376	1.685548	0.2351492	0.2296501	0.1535341	0.1628125	2.0254	1.854681	1.176286	1.142317	0.08691415	0.06188363	0.03226899	0.06802082	0.3623611	0.2192447	0.2450979	0.4518449	0.08330883	0.08001246	0.06245361	0.04513598
167.379	1	0.07322852	0.0749577	0.05267594	0.0798269	0.7804167	1.270671	0.2455758	0.4444744	0.113594	0.1348092	0.07984259	0.1243907	0.2345287	0.2286818	0.3841921	0.5216993	0.2413513	0.2613281	0.3623435	0.3607215	1.664598	2.035094	2.411981	2.036162
167.379	1	0.09238856	0.07912422	0.08483282	0.1212075	0.2150252	0.3913054	3.145967	2.673181	0.05579768	0.07245266	0.2009847	0.1331618	1.20709	1.117451	1.20543	1.13058	0.09455868	0.07091268	0.08349439	0.1236554	0.330083	0.4689272	0.3803154	0.4216968
167.485	1	3.219382	2.309043	0.3260823	0.299467	0.04136469	0.04019757	0.05595643	0.05998796	0.2448699	0.1838934	0.2255999	0.3011859	0.03633849	0.04208021	0.03391439	0.03705337	0.630515	0.7618281	1.38554	0.6753486	0.05207783	0.05307215	0.05681148	0.03227886
167.487	1	0.3568335	0.4129722	2.028989	1.733715	0.2466463	0.2483959	0.1691705	0.1676174	2.00805	1.892994	1.312598	1.171874	0.08218196	0.06877512	0.03021893	0.06271648	0.3710639	0.2642741	0.2234856	0.4439318	0.07206334	0.09327712	0.07940261	0.05594153
167.487	1	0.06314369	0.05554896	0.0598543	0.08723674	0.7762943	1.280544	0.2816871	0.5175316	0.1206317	0.1318967	0.0796964	0.14173	0.2019682	0.2070175	0.3525526	0.4904808	0.2591019	0.2618661	0.3401005	0.3462504	1.607921	2.049015	2.459261	2.028956
167.488	1	0.0960937	0.05739798	0.07755631	0.09494958	0.2044266	0.3688478	3.181491	2.677174	0.05477604	0.07411697	0.1558104	0.1076688	1.222915	1.127849	1.061779	1.074004	0.07797023	0.08062561	0.07763667	0.1031292	0.2687534	0.5036402	0.4092307	0.3952981
167.585	1	3.222599	2.289861	0.3432185	0.3092696	0.04891277	0.03947219	0.0481323	0.0363253	0.2386228	0.196451	0.1934526	0.2404142	0.03551366	0.04664463	0.04346634	0.04209669	0.6030451	0.8548803	1.364332	0.6035604	0.03689524	0.05368862	0.06095415	0.02604087
167.586	1	0.3400144	0.409955	2.044081	1.760259	0.2514504	0.2404615	0.1945332	0.183016	2.027478	1.922094	1.43102	1.188695	0.1027428	0.08005054	0.03577422	0.05700213	0.3836787	0.2986681	0.1722457	0.4331979	0.06157154	0.1067115	0.0740741	0.06094214
167.587	1	0.05790141	0.0499828	0.0587463	0.09602639	0.7943244	1.292284	0.3106324	0.5371246	0.123734	0.1292489	0.09537727	0.1463857	0.1852415	0.1931005	0.3696735	0.4366661	0.2354151	0.2669976	0.3509024	0.3326161	1.55585	2.079607	2.477329	2.035819
167.587	1	0.08376735	0.05440297	0.09028182	0.1248547	0.1968081	0.3257044	3.184979	2.621464	0.0808874	0.07649903	0.1793588	0.1339164	1.248857	1.190409	0.9219638	1.024912	0.07556723	0.08421482	0.09726105	0.08514042	0.1981671	0.5177157	0.4859488	0.4012334
167.685	1	3.216977	2.285632	0.3794702	0.3807115	0.05876805	0.03770746	0.04508423	0.03540347	0.2525548	0.1819033	0.1882681	0.2124377	0.03221769	0.04488893	0.04178939	0.02548349	0.637498	0.8598815	1.300107	0.5369313	0.04863961	0.07168983	0.06601033	0.0335034
167.686	1	0.3380766	0.4272154	2.060597	1.726299	0.2429681	0.2370292	0.2129287	0.1892194	2.007839	1.917344	1.492173	1.211491	0.1042325	0.09071472	0.04432001	0.05883056	0.3845566	0.3187342	0.190984	0.4123015	0.06599417	0.1108744	0.07590319	0.06463967
167.687	1	0.0439108	0.04610197	0.07479514	0.08995375	0.7982288	1.304557	0.3371765	0.5438759	0.08498499	0.1149856	0.1037101	0.1595313	0.1708426	0.1729353	0.3766556	0.4450969	0.2413658	0.2642589	0.3813558	0.3226631	1.499572	2.110205	2.490864	2.03154
167.688	1	0.09498876	0.07080737	0.09953932	0.1023913	0.1142092	0.2178564	3.171733	2.551997	0.05655967	0.05446355	0.2016802	0.113725	1.234935	1.197033	0.7562925	0.9903067	0.08563375	0.102122	0.08663071	0.08327994	0.1914631	0.5451236	0.5665377	0.3898251
167.785	1	3.219145	2.29847	0.4593101	0.4071666	0.06398219	0.04895116	0.06616242	0.05095409	0.2549006	0.1909509	0.1888787	0.2351004	0.03400745	0.04735522	0.04385562	0.02730121	0.7063289	0.7888856	1.196784	0.4974039	0.06328237	0.07613485	0.06145936	0.04635976
167.786	1	0.3180513	0.4362295	2.075343	1.696243	0.2291504	0.231676	0.2002206	0.2090987	2.008375	1.875629	1.515862	1.210495	0.09993034	0.08272778	0.04045443	0.06003009	0.3764989	0.3134688	0.2036424	0.4046355	0.06079009	0.1049475	0.07882387	0.06949782
167.787	1	0.03947925	0.0628575	0.07669145	0.07403032	0.7959233	1.355204	0.3619462	0.5163344	0.09812846	0.1153056	0.1058673	0.1717834	0.1728127	0.1804115	0.3543941	0.469127	0.2329044	0.269867	0.3852898	0.3085436	1.43413	2.130575	2.475622	2.00825
167.787	1	0.09390008	0.07222414	0.1002642	0.1035403	0.04538523	0.1495983	3.160666	2.530296	0.09329589	0.05739908	0.1857863	0.08357271	1.192299	1.181885	0.6342226	0.985998	0.07001421	0.08426283	0.08571974	0.09785924	0.2163338	0.4854529	0.5978428	0.4304163
167.875	1	3.254498	2.343065	0.5123632	0.4324003	0.05505065	0.05036531	0.0585763	0.04977901	0.2605758	0.1753984	0.1444855	0.219593	0.03231863	0.05051801	0.0444909	0.03816788	0.801795	0.7024491	1.043561	0.4757144	0.07368724	0.06732581	0.06423637	0.04990786
167.876	1	0.2961463	0.4592887	2.11184	1.709043	0.2207327	0.2263183	0.2062932	0.2084214	2.002415	1.813609	1.557267	1.204485	0.09588503	0.08376426	0.05246586	0.05292587	0.3580121	0.3215184	0.2140141	0.402685	0.05781987	0.09863887	0.07978444	0.06737287
167.877	1	0.04665845	0.06476505	0.07876849	0.072929	0.7950732	1.384537	0.3503726	0.4799663	0.09197346	0.1076767	0.08558878	0.1928094	0.1760497	0.2027949	0.3189584	0.4831074	0.2306247	0.2893111	0.3759213	0.3057003	1.361144	2.136433	2.474082	1.998557
167.877	1	0.09815555	0.0604461	0.0911957	0.118555	0.1298815	0.1570028	3.148576	2.527261	0.081379	0.04993189	0.1862313	0.09470369	1.109784	1.126673	0.576144	0.9933844	0.08884481	0.09166734	0.06491216	0.09172417	0.2822835	0.4239647	0.5781212	0.4677191
167.975	1	3.252869	2.346953	0.543839	0.447535	0.05741417	0.03845293	0.04078325	0.04127173	0.3095399	0.1449939	0.09346239	0.1518269	0.0246357	0.04771623	0.05844947	0.04872176	0.8919108	0.5987531	0.8962876	0.5087161	0.07058075	0.06454931	0.04407536	0.04292404
167.976	1	0.2827154	0.5125288	2.133236	1.693079	0.227366	0.2203952	0.194704	0.2100648	2.030253	1.743227	1.546956	1.200432	0.09522477	0.07331461	0.06740028	0.05779752	0.3327569	0.3214649	0.2251827	0.4162076	0.0444167	0.1044409	0.08195753	0.06443187
167.977	1	0.06633462	0.08247091	0.07706182	0.08350359	0.7925367	1.405518	0.3753537	0.3801112	0.08033353	0.1038057	0.09950835	0.2027434	0.1775149	0.1887284	0.3398444	0.5218754	0.2236679	0.3105697	0.3813605	0.3106304	1.318816	2.168446	2.457869	1.995496
167.977	1	0.08552272	0.05582228	0.1073505	0.09980797	0.1620939	0.2633858	3.124918	2.513218	0.06019996	0.0679499	0.1877422	0.1055473	1.029856	1.079867	0.5766708	0.9830259	0.07721759	0.07944587	0.08581472	0.08091222	0.3743999	0.4077623	0.5585587	0.4595338
168.085	1	3.24907	2.330123	0.5521395	0.4410188	0.06532428	0.03173061	0.03891033	0.04365755	0.3699565	0.1170848	0.06139932	0.1089998	0.02800616	0.05228565	0.0637925	0.04698039	1.011571	0.5169247	0.7617862	0.5594754	0.05683757	0.06143474	0.04279805	0.04884619
168.086	1	0.2639544	0.6035739	2.103827	1.63972	0.2294311	0.2199254	0.1879669	0.1866303	2.074938	1.655216	1.490649	1.182992	0.08868615	0.06193879	0.07141507	0.07362261	0.3182336	0.3126181	0.2567366	0.4387988	0.04935367	0.1034798	0.08287496	0.06943774
168.087	1	0.05403702	0.07783625	0.06693189	0.08370245	0.7851872	1.390394	0.3889182	0.2846624	0.07667094	0.1361598	0.08965328	0.2107009	0.1811107	0.1907952	0.3560603	0.5507094	0.2172025	0.3268804	0.3994832	0.3051313	1.273706	2.190236	2.437478	1.971185
168.088	1	0.07800163	0.06663002	0.0806405	0.08518349	0.1655527	0.3181988	3.091946	2.527964	0.08188741	0.07303193	0.1525883	0.1087601	0.9810153	1.029055	0.5480133	0.9346516	0.09749889	0.08292833	0.08657726	0.06594245	0.4255242	0.4585732	0.5695994	0.4163338
168.175	1	3.252548	2.325928	0.5949034	0.4111243	0.06590564	0.04078494	0.03220563	0.04600333	0.4256125	0.1141043	0.05642309	0.1021653	0.03207591	0.03690248	0.04385625	0.03395135	1.125717	0.5255341	0.6658624	0.5700705	0.06208468	0.06252361	0.05484602	0.05164938
168.176	1	0.2637886	0.6864747	2.060057	1.594976	0.2375072	0.2283671	0.1789761	0.1764362	2.104985	1.568114	1.424582	1.159941	0.09024692	0.06120125	0.08419401	0.06871278	0.3184102	0.3221121	0.2828544	0.450372	0.06296736	0.08820637	0.08333653	0.09529701
168.177	1	0.06475488	0.0767553	0.06058927	0.09563409	0.8033868	1.390382	0.4407904	0.198356	0.07830599	0.1353294	0.09485662	0.2238916	0.1546218	0.1612003	0.3480339	0.563937	0.1930809	0.3228535	0.3924822	0.2812739	1.204884	2.192175	2.413586	1.939569
168.177	1	0.08176401	0.05040813	0.1027482	0.08772749	0.147811	0.3621059	3.060804	2.539376	0.1001055	0.05126473	0.1781744	0.1268499	0.9487245	0.9791599	0.5309882	0.8987858	0.07919007	0.07085876	0.09479553	0.06199258	0.4440067	0.508379	0.5759299	0.4102176
168.275	1	3.276277	2.381957	0.620475	0.3574082	0.07145865	0.04545596	0.03837212	0.03643149	0.4753372	0.1391391	0.1376406	0.1148479	0.03778705	0.04531191	0.04591963	0.04130572	1.214977	0.6095865	0.6994065	0.5594119	0.07658118	0.05490082	0.054164	0.04090956
168.276	1	0.2879151	0.7728115	2.067018	1.608558	0.2325609	0.2186309	0.1791638	0.168462	2.139704	1.489011	1.346649	1.128283	0.08199342	0.05465779	0.07650443	0.08491834	0.322287	0.3231752	0.2985337	0.4648043	0.06646876	0.07384705	0.08106515	0.1091408
168.277	1	0.06186961	0.09191843	0.08004824	0.1008459	0.8212176	1.396227	0.4983425	0.1103736	0.06516322	0.1290084	0.09891937	0.2184132	0.1360105	0.1535458	0.343302	0.5988388	0.1904917	0.306718	0.3749832	0.2794094	1.165569	2.192247	2.397646	1.907462
168.277	1	0.08005182	0.06343065	0.113608	0.1084053	0.1735241	0.4162628	3.059741	2.577172	0.06040058	0.06119545	0.1763616	0.120745	1.025731	0.9803451	0.5283388	0.8633393	0.09072866	0.1084596	0.1018029	0.07135309	0.4483837	0.5259032	0.5773961	0.4298701
168.375	1	3.280279	2.379412	0.6407329	0.2529101	0.08332992	0.0461655	0.05999684	0.03501992	0.5243272	0.1573496	0.2432677	0.1323119	0.04043614	0.03978975	0.04615623	0.04352572	1.274696	0.7429554	0.818737	0.5495623	0.08603863	0.05044546	0.05404267	0.03474628
168.376	1	0.3273371	0.8621264	2.062556	1.621438	0.2346617	0.2117515	0.1821567	0.1677469	2.15366	1.403869	1.250102	1.096395	0.06690496	0.05566479	0.06150541	0.07215683	0.3115048	0.3693582	0.3101769	0.4473471	0.08066776	0.07277405	0.08286663	0.09895967
168.377	1	0.05619277	0.09612427	0.08286129	0.1296097	0.806306	1.404968	0.5497451	0.2276965	0.05627246	0.1363866	0.09365303	0.2243003	0.1442734	0.2107272	0.3550677	0.6177423	0.2098153	0.3217785	0.3758429	0.2698016	1.184098	2.19052	2.38333	1.892163
168.377	1	0.04961926	0.08071417	0.0893182	0.1160127	0.2376233	0.4497079	3.060395	2.633922	0.07182062	0.0726529	0.1821806	0.1018212	1.128894	1.038219	0.5967351	0.8071515	0.0831782	0.117252	0.1266034	0.08738824	0.4390867	0.54328	0.571669	0.3939277
168.475	1	3.2432	2.316656	0.6486489	0.1937681	0.07639462	0.03141995	0.05594573	0.04376613	0.5384962	0.1541032	0.3158915	0.176245	0.03783047	0.0389164	0.04610861	0.04389322	1.268019	0.8941296	0.9458821	0.5378833	0.08008932	0.05591837	0.06101961	0.05117579
168.476	1	0.3719886	0.9268936	2.055665	1.624048	0.2440052	0.2187154	0.169928	0.1733025	2.185061	1.357266	1.153173	1.059727	0.07764816	0.06242683	0.06000855	0.09687549	0.301257	0.3998629	0.3045542	0.4322238	0.068896	0.08146182	0.07282854	0.08684282
168.477	1	0.06424171	0.07486885	0.09447655	0.1125129	0.8089721	1.409296	0.6141703	0.3561554	0.07497886	0.1410315	0.09094851	0.2096792	0.1479839	0.2546353	0.3805271	0.6163868	0.2097113	0.3196266	0.3577015	0.2595348	1.183176	2.186109	2.317184	1.90233
168.477	1	0.07672865	0.07740973	0.09789326	0.1151919	0.2970056	0.4559032	3.055199	2.648157	0.083133	0.07661719	0.1629463	0.1096517	1.247066	1.168774	0.687769	0.7476374	0.07171519	0.1154052	0.1195138	0.08710469	0.4585481	0.56114	0.5044357	0.3164629
168.575	1	3.204806	2.288195	0.5882946	0.2255213	0.07403341	0.02602164	0.05141703	0.04510949	0.5017993	0.1785926	0.327994	0.2316671	0.04906329	0.04057029	0.04266574	0.05179672	1.217709	1.018218	1.050535	0.4788891	0.06890167	0.05657044	0.06840088	0.05395158
168.576	1	0.4204407	0.9350954	2.049937	1.628771	0.2327689	0.2006498	0.1698856	0.1660894	2.172101	1.325731	1.095566	1.008167	0.08765914	0.05786237	0.04915111	0.08810061	0.2687942	0.4221272	0.28751	0.4327884	0.07406073	0.08897605	0.09177594	0.1048641
168.577	1	0.07246718	0.06874069	0.07363879	0.114469	0.8046565	1.426276	0.6418545	0.4528718	0.07418707	0.1492896	0.09966376	0.20307	0.1431273	0.3216886	0.397562	0.5887584	0.2058018	0.3137902	0.3298105	0.267248	1.200766	2.184911	2.242395	1.891377
168.577	1	0.06649804	0.04671891	0.1153638	0.09885219	0.2948592	0.4151782	3.06347	2.65091	0.0586268	0.06231785	0.1614633	0.1331543	1.312386	1.307957	0.7979769	0.7404322	0.09437112	0.09173694	0.1406452	0.09266404	0.4426372	0.6004815	0.4386195	0.2937909
168.675	1	3.1908	2.290606	0.5262508	0.2175881	0.06147769	0.03198749	0.05367369	0.05151004	0.475168	0.1840251	0.3543341	0.2758216	0.04241735	0.03596646	0.04573668	0.04121999	1.146512	1.103953	1.170218	0.393831	0.06331803	0.0561384	0.07059654	0.05627829
168.676	1	0.4615936	0.8727862	2.065988	1.682724	0.2362974	0.2066273	0.1730138	0.1631505	2.148405	1.388764	1.112076	0.990708	0.08869501	0.07310086	0.04350902	0.09256804	0.248645	0.4319599	0.2744624	0.4419288	0.06186206	0.0805355	0.1013813	0.09653934
168.677	1	0.07755497	0.07504292	0.08593195	0.1218949	0.7969457	1.446675	0.6465392	0.4834829	0.1004915	0.1366562	0.09520496	0.1985521	0.1486953	0.3342158	0.4306197	0.53515	0.217674	0.3173851	0.3540091	0.2898621	1.244872	2.191579	2.210413	1.901963
168.677	1	0.06839305	0.04277385	0.1099757	0.07892694	0.2832441	0.3685416	3.11996	2.690851	0.07208294	0.07982108	0.1708597	0.1434622	1.329649	1.423389	0.920454	0.6945369	0.06627011	0.130803	0.1222465	0.1030466	0.3977722	0.613613	0.3672087	0.2699676
168.775	1	3.1771	2.292781	0.5514811	0.1678426	0.06336952	0.02744608	0.06274844	0.05124427	0.458569	0.1560701	0.3525585	0.3041172	0.03476858	0.04506766	0.04990757	0.04498222	1.050296	1.167291	1.251875	0.3537906	0.06624756	0.06845857	0.07016469	0.05113993
168.776	1	0.5180346	0.7913045	2.078431	1.710011	0.2275727	0.2118747	0.1609779	0.1378583	2.099798	1.454938	1.155078	0.9405188	0.08483636	0.07061019	0.04277905	0.07672898	0.2630043	0.4338361	0.2286736	0.4521399	0.05347125	0.08128564	0.09728686	0.0954359
168.777	1	0.08125522	0.06302477	0.09764921	0.1271043	0.7843516	1.449481	0.6765971	0.5078994	0.1054611	0.1508899	0.1146134	0.1923769	0.158935	0.3536993	0.4358031	0.499956	0.2313295	0.3242229	0.3591373	0.2917108	1.304996	2.202548	2.170175	1.924656
168.778	1	0.07638582	0.0503028	0.1083043	0.1313911	0.2171337	0.3187898	3.13528	2.708452	0.05414425	0.07889939	0.2158476	0.1612878	1.313093	1.492281	1.05097	0.7128791	0.080376	0.09684124	0.1073469	0.08164858	0.3736684	0.6066205	0.3026216	0.2754442
168.875	1	3.161105	2.266887	0.5719007	0.1331297	0.04980481	0.03908662	0.0643343	0.04138998	0.4319891	0.1227459	0.3151135	0.2992807	0.0298685	0.05046451	0.04244003	0.04502816	0.9497161	1.20413	1.249544	0.382837	0.06654748	0.06913795	0.07221498	0.03718665
168.876	1	0.5649654	0.6705368	2.051402	1.722615	0.2276049	0.2077136	0.1778376	0.1172694	2.047355	1.516973	1.255646	0.8935787	0.08154179	0.05974635	0.06100287	0.07445984	0.3039736	0.4173874	0.1820179	0.456367	0.05248872	0.08382406	0.09323816	0.08313402
168.877	1	0.1059688	0.0572884	0.1113827	0.1177963	0.7719397	1.459862	0.6884921	0.5153973	0.1162143	0.1454106	0.112546	0.1396558	0.1577783	0.3539531	0.4467865	0.4546582	0.2314137	0.3028209	0.3260703	0.3105933	1.341674	2.212601	2.120618	1.962234
168.877	1	0.07462062	0.0845492	0.1044434	0.09626042	0.1699434	0.2645241	3.132089	2.670721	0.05509759	0.0798146	0.169208	0.1311005	1.257918	1.498154	1.1592	0.7745631	0.07095075	0.1130338	0.1288654	0.1153638	0.3464282	0.5782112	0.2399884	0.3826625
168.975	1	3.133039	2.233537	0.5676254	0.1355256	0.05163305	0.03822189	0.06459558	0.04069886	0.4081309	0.1212927	0.2803749	0.2702367	0.0258256	0.04796958	0.03811297	0.05432117	0.8483339	1.202827	1.21853	0.452429	0.0538314	0.06837081	0.06383984	0.01312302
168.976	1	0.5792153	0.5779696	2.001951	1.739731	0.216401	0.2159336	0.1742908	0.120805	2.03501	1.611843	1.360179	0.8233965	0.09199755	0.07807755	0.05789808	0.06071011	0.3331864	0.3795453	0.1594746	0.4443601	0.05008978	0.06814643	0.1097672	0.06766082
168.977	1	0.1168927	0.05712262	0.1082208	0.1071681	0.7656695	1.463015	0.7000823	0.5096903	0.1345281	0.1464068	0.1182974	0.1197163	0.1909729	0.352445	0.4391322	0.440049	0.2426457	0.3089339	0.3222177	0.3135645	1.388788	2.184114	2.097827	1.960242
168.977	1	0.08083874	0.05680007	0.09937251	0.08146413	0.1635905	0.2121192	3.126011	2.636194	0.06664798	0.0600788	0.18139	0.1286337	1.165831	1.448897	1.262943	0.8842316	0.06883325	0.08691449	0.09079835	0.1034654	0.3086016	0.5765314	0.2341929	0.4482944
169.074	1	3.15414	2.256653	0.5840018	0.1306785	0.0524006	0.0396289	0.0511457	0.03573621	0.4061171	0.1413748	0.2481271	0.2464724	0.03611141	0.06342285	0.04548062	0.04890087	0.7623776	1.171371	1.192677	0.5479201	0.04585856	0.0631583	0.04728503	0.03674262
169.074	1	0.5904987	0.464365	1.988181	1.777292	0.2223366	0.221652	0.1635721	0.129289	2.027044	1.730496	1.457495	0.7832335	0.09407595	0.08606084	0.06346543	0.05541862	0.3535644	0.3521447	0.1472458	0.4091069	0.05326463	0.06367185	0.09348305	0.06304511
169.075	1	0.08612722	0.06498657	0.09474076	0.1025055	0.7714184	1.429349	0.7331689	0.5183905	0.1463766	0.1364888	0.1239117	0.1452099	0.209449	0.3246858	0.3929436	0.415221	0.2517125	0.3110493	0.3183613	0.3200049	1.436318	2.122264	2.094102	1.967101
169.075	1	0.08245221	0.07693715	0.1153836	0.09446601	0.1849029	0.1497961	3.11811	2.63093	0.07494726	0.07854315	0.1899169	0.14359	1.045837	1.352202	1.371017	0.9769463	0.06162765	0.08425425	0.1078751	0.1078421	0.2845349	0.5391345	0.2695039	0.4799619
169.175	1	3.19242	2.252803	0.6150989	0.115601	0.05351338	0.03506727	0.05747646	0.04087058	0.3910075	0.148148	0.207168	0.2302061	0.03352019	0.05113572	0.03816031	0.04522256	0.6987225	1.0552	1.118611	0.6439416	0.0521131	0.0437337	0.03976609	0.03585598
169.176	1	0.5828028	0.341321	1.983132	1.791604	0.2227858	0.2191786	0.1859807	0.1295184	2.015211	1.794148	1.526894	0.7603463	0.10083	0.07889188	0.06676681	0.05652327	0.3678744	0.3086249	0.1631209	0.3900238	0.05249165	0.06296291	0.07996828	0.06454319
169.177	1	0.08522989	0.08906771	0.1192063	0.1210756	0.759788	1.420689	0.7532026	0.507458	0.1525651	0.1287249	0.09464609	0.1210312	0.2202149	0.3069742	0.3523462	0.3726878	0.2474154	0.3121787	0.3355405	0.3236759	1.485363	2.110042	2.128515	1.968918
169.177	1	0.09369625	0.06267733	0.08924581	0.07431018	0.2222056	0.07524939	3.097727	2.619331	0.07964998	0.05302337	0.1958937	0.115205	0.9406244	1.21199	1.37993	1.067974	0.05082688	0.1001575	0.09236958	0.1040425	0.2900567	0.5434602	0.3130648	0.4920489
169.275	1	3.239548	2.229059	0.6519405	0.1477526	0.05160676	0.03419171	0.03331209	0.04419702	0.3692412	0.1593492	0.1396939	0.2247226	0.02645434	0.03586659	0.03798398	0.04379065	0.6448086	0.8796837	1.016903	0.7243487	0.04905165	0.04245102	0.04940075	0.0310689
169.276	1	0.5793493	0.2362571	1.968236	1.790519	0.2264858	0.2205036	0.2027411	0.1189903	1.985269	1.805833	1.554171	0.7331121	0.107578	0.06479579	0.06600423	0.05819083	0.3843468	0.2730464	0.2253042	0.3761145	0.03902777	0.06204576	0.08255743	0.06670107
169.277	1	0.08066545	0.1096967	0.1024463	0.1090143	0.7303045	1.406257	0.7971831	0.4956821	0.1261571	0.1308649	0.1264518	0.1542644	0.2067812	0.3004624	0.3401763	0.3463706	0.2492091	0.3103175	0.3603332	0.3243076	1.502383	2.094634	2.164187	1.960599
169.277	1	0.1039399	0.06205796	0.06461602	0.07773185	0.2279367	0.1458938	3.040421	2.619313	0.0863635	0.05817384	0.1668683	0.1060595	0.9292985	1.120814	1.406391	1.119588	0.06143744	0.1050063	0.06950051	0.07462364	0.3580409	0.496556	0.3369227	0.4631469
169.375	1	3.281514	2.206732	0.6745558	0.1731251	0.0601539	0.03745296	0.03272675	0.03365359	0.3643739	0.1442506	0.09570402	0.1878189	0.03404108	0.0546499	0.0392514	0.04051439	0.6295739	0.6967412	0.9100502	0.7507517	0.05070457	0.05103694	0.05214393	0.03113394
169.376	1	0.5563378	0.1680827	1.968967	1.792423	0.2278594	0.2176128	0.2018102	0.1377695	1.991688	1.803316	1.553414	0.7185999	0.1034954	0.07302938	0.06079691	0.06352561	0.4010475	0.2703537	0.2481155	0.3858637	0.03729795	0.06809513	0.08630489	0.06258261
169.377	1	0.09978258	0.07145141	0.08869865	0.1114201	0.7207446	1.382326	0.8464009	0.4704605	0.1577128	0.1618172	0.1467481	0.1621027	0.2372843	0.2916441	0.3695609	0.3930068	0.2491697	0.309189	0.3881208	0.316361	1.509669	2.066805	2.186237	1.962261
169.377	1	0.0971194	0.07923002	0.0441216	0.07368763	0.2434808	0.2385371	3.016679	2.651251	0.09278638	0.0425552	0.1856117	0.1050437	0.9752273	1.009171	1.360799	1.135505	0.09292619	0.0987091	0.08773543	0.06290464	0.4110042	0.4242708	0.3243244	0.4301334
169.475	1	3.309054	2.223328	0.6622059	0.2091047	0.06583038	0.03881337	0.05563821	0.03415739	0.3624169	0.1253962	0.1150942	0.1634247	0.02646091	0.04979258	0.04631406	0.03052662	0.6542503	0.4819196	0.8343412	0.7467142	0.04853889	0.05755216	0.05416479	0.03897424
169.476	1	0.5699313	0.1661469	1.987762	1.81727	0.2284382	0.2224679	0.188937	0.1581064	2.042028	1.789794	1.553794	0.7324716	0.1039679	0.07558546	0.06924607	0.0920365	0.3890458	0.2826693	0.2647056	0.4197019	0.02948829	0.08262118	0.1091945	0.06139789
169.477	1	0.09820742	0.05809191	0.109712	0.1208548	0.6979021	1.367015	0.8608822	0.4279934	0.1426596	0.1583566	0.1406399	0.1157994	0.2612269	0.2799701	0.3819881	0.4414582	0.2639305	0.3010402	0.3793728	0.314657	1.504005	2.071671	2.238629	1.977723
169.477	1	0.07657531	0.06986065	0.06501375	0.06732586	0.1904645	0.3254628	3.036768	2.684303	0.07173104	0.0680411	0.1772874	0.1175327	1.054143	0.9873875	1.287912	1.165912	0.08131229	0.07125364	0.0682657	0.06455961	0.4286197	0.4157922	0.2647583	0.3772842
169.575	1	3.306888	2.222756	0.6192484	0.2012587	0.06782089	0.06239746	0.0551009	0.0277719	0.3150489	0.1872858	0.1689898	0.1476193	0.03469427	0.03346615	0.02918254	0.03069681	0.7194417	0.2302226	0.8104704	0.7783341	0.05204343	0.07698867	0.0490957	0.03711877
169.576	1	0.5782154	0.2582293	1.999391	1.802353	0.2444748	0.2312584	0.1991838	0.1677468	2.086712	1.738791	1.529104	0.7385591	0.1035245	0.05597409	0.05550962	0.08533469	0.3732924	0.2951058	0.2358762	0.451617	0.04174032	0.07208362	0.09368603	0.05993681
169.577	1	0.09212466	0.07215649	0.09337299	0.0826881	0.6843746	1.364964	0.8280483	0.3720856	0.1196788	0.1584135	0.1492751	0.1241795	0.2571733	0.2710175	0.401142	0.4408202	0.2771675	0.292647	0.3522058	0.2857937	1.535667	2.077622	2.2977	2.010555
169.577	1	0.09129997	0.05842833	0.08560749	0.08931958	0.2357776	0.3745957	3.081297	2.71665	0.06311815	0.0684984	0.1891065	0.1421271	1.130287	1.019623	1.188725	1.176443	0.0980169	0.07971321	0.05308426	0.08590548	0.4197837	0.4480959	0.2403574	0.4104195
169.675	1	3.276779	2.200613	0.5415365	0.2108407	0.04532516	0.05841702	0.04831387	0.04433187	0.2261776	0.2240258	0.2104852	0.1397886	0.03581589	0.04210084	0.03983849	0.04166542	0.7833535	0.2697617	0.869313	0.8269388	0.05177713	0.06087152	0.03893551	0.03262382
169.676	1	0.582604	0.3616584	1.982128	1.772522	0.2488537	0.2139369	0.1851675	0.1547424	2.093297	1.651352	1.47096	0.7394806	0.09082005	0.07097621	0.07516932	0.09178145	0.3412038	0.3128607	0.2156616	0.4913	0.052339	0.0899048	0.09434787	0.08890189
169.677	1	0.09860503	0.06146813	0.07516049	0.1005799	0.688841	1.348331	0.760046	0.3107075	0.1065376	0.1571155	0.1570554	0.1367315	0.2437593	0.2471495	0.4357705	0.4484391	0.2734125	0.2973208	0.363951	0.3052483	1.535537	2.109752	2.341823	2.051787
169.677	1	0.07704663	0.07565351	0.1001418	0.08986102	0.1771552	0.389031	3.105202	2.691983	0.0579047	0.05838039	0.1772696	0.1206525	1.204669	1.062999	1.106833	1.154754	0.09392555	0.08869748	0.06902924	0.09998915	0.3975677	0.4785819	0.2334459	0.4082522
169.775	1	3.246582	2.212913	0.44519	0.2234295	0.03660565	0.05075968	0.05147866	0.05422476	0.152437	0.2551627	0.2388008	0.1533586	0.02742002	0.04752678	0.03456954	0.04936282	0.8522096	0.551277	0.975204	0.8367364	0.04890352	0.04941173	0.03496338	0.03206128
169.776	1	0.5682861	0.467589	1.977584	1.758924	0.2406282	0.216656	0.1828486	0.1499663	2.116598	1.597096	1.397785	0.7598867	0.06942322	0.07712167	0.07780819	0.08881205	0.3012767	0.3501931	0.2043449	0.5032056	0.05916878	0.08975715	0.08484279	0.1018332
169.777	1	0.08431722	0.07548142	0.0833677	0.0961373	0.7312599	1.354802	0.6705486	0.27286	0.1199546	0.1698315	0.1362836	0.134819	0.2560318	0.2434356	0.4706282	0.4318281	0.2544303	0.2886619	0.384288	0.3201243	1.546182	2.130511	2.393795	2.066251
169.777	1	0.1059799	0.08299853	0.1012984	0.1266284	0.1360824	0.3699198	3.106902	2.659795	0.05599849	0.0599312	0.1750386	0.1201093	1.251561	1.123264	0.968771	1.073422	0.08415931	0.1031559	0.06246913	0.08570548	0.3853502	0.5387966	0.3071913	0.3704041
169.875	1	3.203233	2.275495	0.3711303	0.238299	0.04332877	0.05476095	0.05109738	0.03618383	0.1320673	0.2937164	0.2424139	0.1292519	0.03434615	0.0551245	0.03498166	0.0456788	0.9320882	0.8143285	1.117181	0.8536476	0.06428612	0.05592722	0.03590712	0.0342924
169.876	1	0.5701913	0.5377171	2.001327	1.778799	0.253099	0.2091125	0.1676788	0.1438557	2.184076	1.513491	1.301245	0.7713796	0.07263069	0.07968666	0.06528618	0.08180091	0.2651007	0.3804236	0.1835041	0.4772256	0.05206026	0.07978193	0.09123641	0.09859889
169.877	1	0.085227	0.09189706	0.08056421	0.08141344	0.7567899	1.355765	0.610606	0.2250858	0.1276559	0.146253	0.1276296	0.1074903	0.2331997	0.26453	0.4773734	0.4181765	0.2455314	0.2839633	0.3787464	0.3244557	1.537894	2.115587	2.457469	2.086141
169.877	1	0.1052011	0.05329488	0.1150749	0.121526	0.1140559	0.3086541	3.13256	2.60381	0.0418482	0.06644028	0.1755535	0.1450317	1.273067	1.208241	0.8322981	1.015333	0.1014596	0.09608955	0.07182868	0.07526913	0.35327	0.5428849	0.3715765	0.3256798
169.975	1	3.172568	2.33594	0.3372288	0.2764079	0.04534321	0.06256185	0.05916897	0.04240558	0.1343468	0.3440072	0.2425877	0.09149698	0.03270483	0.04561522	0.03273715	0.04334286	0.9788315	1.033393	1.257616	0.9067257	0.07193886	0.05356687	0.05691723	0.04435224
169.976	1	0.5673956	0.594397	1.996885	1.789352	0.2618062	0.2073325	0.1644504	0.1481377	2.244464	1.441645	1.218346	0.7749517	0.07361382	0.07232038	0.06690739	0.07433688	0.2642981	0.3747896	0.1579331	0.4431558	0.0614954	0.08183054	0.07716924	0.0871929
169.977	1	0.09067218	0.09248261	0.06069343	0.06758319	0.8006746	1.35211	0.5534783	0.18913	0.129002	0.1533837	0.1334582	0.105968	0.2231775	0.2530496	0.4693273	0.4023477	0.2285245	0.2798126	0.3790285	0.321983	1.532867	2.106059	2.512456	2.135607
169.977	1	0.1008954	0.07841284	0.1032973	0.1062289	0.1891359	0.2879426	3.165071	2.600804	0.07101449	0.04892596	0.1880226	0.1121771	1.268074	1.247362	0.7055304	0.9660808	0.07114933	0.1122412	0.05196268	0.0812435	0.3148383	0.5424287	0.3725993	0.3331844
170.074	1	3.145895	2.331537	0.3145549	0.287577	0.04372097	0.05315363	0.05655616	0.03618347	0.166378	0.3768379	0.2241811	0.09190508	0.03909298	0.03501834	0.03978161	0.04147725	0.9992271	1.178235	1.34652	0.9386081	0.06273195	0.0507565	0.057764	0.06087766
170.074	1	0.5616098	0.6278913	1.979429	1.783582	0.2655684	0.1928791	0.1645374	0.1420871	2.262954	1.365838	1.104597	0.7679665	0.0638321	0.06931498	0.05611071	0.06499998	0.2637962	0.3782079	0.1416758	0.4536985	0.05861174	0.08109679	0.07119412	0.09564562
170.075	1	0.09579743	0.07877987	0.07027433	0.08114939	0.8264717	1.358665	0.5114447	0.2323941	0.143465	0.1649208	0.1211386	0.1071361	0.2498332	0.2340063	0.4835492	0.3744238	0.2158814	0.3019287	0.3923222	0.3355193	1.522726	2.095173	2.547596	2.161986
170.075	1	0.08739097	0.06125185	0.1008468	0.1491488	0.2582221	0.2786163	3.170296	2.585193	0.08488071	0.05671366	0.1925242	0.1058221	1.213054	1.244116	0.6245453	0.9882199	0.07049714	0.09663322	0.0631552	0.08321352	0.2936754	0.4884867	0.4165799	0.3804346
170.175	1	3.128267	2.3151	0.3089053	0.2854211	0.03487208	0.05295639	0.05034837	0.04297911	0.1520124	0.3736338	0.2073281	0.1261482	0.04977853	0.03467048	0.05540579	0.03352153	1.013553	1.227132	1.369794	0.8998236	0.04887856	0.05900674	0.0523687	0.04906324
170.176	1	0.5529428	0.6531081	1.960973	1.794844	0.248146	0.1901747	0.1524657	0.1454977	2.25272	1.332885	0.9817718	0.7278711	0.08774319	0.0761951	0.0626458	0.07179127	0.2741573	0.3984115	0.1220379	0.4405433	0.04631054	0.08196133	0.06717505	0.08858925
170.177	1	0.08755309	0.06091635	0.08166193	0.08349158	0.8372603	1.361815	0.5049133	0.245007	0.1329015	0.1711795	0.1248923	0.07743956	0.2433808	0.2363297	0.4945325	0.3564556	0.2097735	0.293579	0.3976727	0.3586465	1.540179	2.080675	2.559685	2.185454
170.177	1	0.07202858	0.08180269	0.07332702	0.1224774	0.2746324	0.2601898	3.138429	2.565558	0.06553445	0.05478096	0.1806319	0.1171311	1.130004	1.225076	0.5753811	1.019031	0.06636112	0.08336326	0.04793756	0.08018224	0.2358056	0.431624	0.4414956	0.4636195
170.275	1	3.142586	2.336965	0.3002929	0.2724295	0.03006455	0.04927992	0.04360492	0.04479911	0.1632619	0.3154241	0.1809956	0.1383678	0.03434333	0.03383843	0.05349943	0.03673253	1.020996	1.212987	1.362544	0.8871458	0.04617527	0.06267111	0.05999867	0.03622847
170.276	1	0.5804014	0.6641967	1.985134	1.836083	0.2433343	0.182541	0.1159431	0.1385627	2.217278	1.379052	0.835699	0.6849489	0.08334958	0.06559331	0.05489998	0.08294834	0.2941092	0.3893435	0.09800019	0.419216	0.06012936	0.08290838	0.07575975	0.07848655
170.277	1	0.0839175	0.05744955	0.0742885	0.0834288	0.8669569	1.378835	0.4869204	0.2927902	0.134587	0.1875134	0.1151702	0.08289969	0.2176393	0.2785404	0.4420485	0.3510588	0.2039947	0.2792117	0.3765717	0.3529226	1.534738	2.05428	2.544848	2.215782
170.277	1	0.0710202	0.06870944	0.08651865	0.1026625	0.259527	0.2826624	3.121717	2.53387	0.09044058	0.08311335	0.1831837	0.1178842	1.055792	1.170953	0.5758836	1.027923	0.08810299	0.0761673	0.05642832	0.07296989	0.2042686	0.3960371	0.4470233	0.4940841
170.375	1	3.186135	2.362893	0.3112476	0.2602609	0.03891608	0.04009513	0.05033521	0.04065184	0.1671697	0.2411413	0.1216804	0.137846	0.04399205	0.04555344	0.04067456	0.02794554	1.040287	1.177721	1.30842	0.9231239	0.06015527	0.06894365	0.04687299	0.04632285
170.376	1	0.6054051	0.6611065	2.045857	1.921333	0.2526178	0.1966932	0.121806	0.1407628	2.223379	1.456745	0.7701735	0.6441337	0.1039565	0.06054835	0.05090486	0.08868389	0.3443944	0.3635066	0.09335477	0.3834657	0.05751418	0.07815016	0.09633788	0.06016345
170.377	1	0.05514091	0.05273904	0.100688	0.09790788	0.8679552	1.388449	0.4647644	0.3339872	0.1058286	0.1701954	0.1142347	0.08896088	0.1907847	0.2645886	0.4103607	0.3333438	0.1789128	0.2746426	0.3731267	0.3532696	1.539029	2.040981	2.541811	2.212845
170.377	1	0.05341608	0.0702425	0.09925503	0.09274709	0.1952816	0.2139259	3.11443	2.525635	0.08490281	0.04716906	0.1643761	0.1121169	0.9395499	1.109943	0.5795092	0.9764523	0.07053875	0.06450538	0.07936143	0.07030038	0.1786442	0.386268	0.4438999	0.4910169
170.475	1	3.210025	2.367064	0.3414457	0.2840988	0.03635464	0.03606413	0.04089452	0.03994418	0.1425426	0.1893796	0.07772374	0.1580664	0.02597741	0.05672022	0.03112469	0.04700126	1.045484	1.138237	1.241085	0.9415739	0.06092532	0.07010465	0.05179563	0.05124525
170.476	1	0.6232112	0.6298375	2.095401	1.933525	0.2375552	0.2014723	0.1176022	0.1099002	2.194956	1.549427	0.7974277	0.6027201	0.1060995	0.06619892	0.04993593	0.07700837	0.3939088	0.3345197	0.1009906	0.332977	0.0706033	0.08632509	0.09319403	0.05140494
170.477	1	0.05791168	0.05326859	0.103077	0.09226857	0.8763324	1.410939	0.4391321	0.357675	0.09010875	0.1492972	0.1360833	0.08188737	0.1593044	0.2526212	0.3964427	0.33776	0.199547	0.2775071	0.3713307	0.3552073	1.554521	2.036892	2.514926	2.218172
170.477	1	0.06348259	0.07205405	0.109521	0.1038796	0.2316077	0.2651094	3.068226	2.561812	0.0764027	0.03531082	0.1895629	0.1220323	0.9273785	1.048388	0.5698358	0.9213217	0.05674715	0.09308216	0.08357	0.07046835	0.2333806	0.449141	0.4719209	0.474853
170.575	1	3.222322	2.357523	0.3904233	0.3229528	0.04341268	0.02743134	0.03969346	0.05288478	0.1764971	0.1531149	0.0918824	0.1984216	0.03205794	0.0441667	0.02868349	0.04762177	1.05155	1.079649	1.180808	0.9741701	0.06003674	0.07406803	0.04590115	0.04233694
170.576	1	0.6306055	0.5857842	2.108234	1.935364	0.2377541	0.2077849	0.1198373	0.1032591	2.159365	1.621574	0.8737247	0.553302	0.116507	0.0637744	0.06375229	0.04828257	0.450686	0.2893027	0.1256974	0.2813671	0.05747994	0.09247753	0.1009751	0.04043118
170.577	1	0.07303	0.05601398	0.1132484	0.08009312	0.8652996	1.423284	0.435168	0.3830624	0.07749441	0.1484123	0.1566867	0.0877217	0.1519979	0.250949	0.4107066	0.351589	0.223722	0.2705167	0.3829079	0.3766499	1.551354	2.031478	2.483139	2.234716
170.577	1	0.05613997	0.06096018	0.1011707	0.1062138	0.2779437	0.3356124	3.058817	2.599772	0.08734239	0.06679183	0.1759513	0.1181222	0.9933039	1.038805	0.5751217	0.858279	0.0759088	0.1011675	0.1117379	0.08168334	0.2650211	0.4885995	0.4990161	0.4683001
170.675	1	3.231544	2.333085	0.4325895	0.3479184	0.03937645	0.03963556	0.05668359	0.04731942	0.2124285	0.195702	0.1732598	0.1879084	0.04241511	0.04597219	0.04476973	0.02209384	1.064241	0.9723265	1.137793	1.017311	0.05428965	0.06083593	0.05125747	0.04199069
170.676	1	0.6351739	0.5499122	2.105557	1.936667	0.2332963	0.2092752	0.1415507	0.09327202	2.117485	1.67656	0.9827051	0.5222253	0.1132589	0.07076489	0.07917393	0.06082528	0.4838461	0.2617495	0.182128	0.2854909	0.0630108	0.0895985	0.08591721	0.05526106
170.677	1	0.0658053	0.05637619	0.1116949	0.06601276	0.8828561	1.405011	0.4372215	0.4240282	0.06273742	0.1366689	0.1389249	0.0908858	0.1519609	0.2026064	0.4122739	0.3569142	0.2077115	0.2550196	0.3759778	0.3803421	1.554904	2.008587	2.449991	2.232302
170.677	1	0.08166956	0.06832641	0.08863853	0.09158406	0.2873135	0.3910846	3.037071	2.630466	0.09902823	0.07231059	0.1844234	0.1227413	1.109485	1.059879	0.6209002	0.7901309	0.06273773	0.1048876	0.08106305	0.04789353	0.3154083	0.5457226	0.4950504	0.3986849
170.775	1	3.266106	2.335382	0.4636327	0.3953917	0.03799388	0.03882564	0.04067613	0.04947609	0.1995562	0.2197845	0.2037328	0.1920295	0.03899437	0.02394578	0.04293493	0.01939184	1.058235	0.8219769	1.117618	1.054195	0.05392492	0.04328245	0.05026651	0.04779626
170.776	1	0.6315325	0.5215385	2.132438	1.95325	0.225169	0.2179555	0.1606579	0.1143146	2.152788	1.747519	1.091452	0.5248953	0.1138202	0.08004362	0.1059935	0.04813593	0.46891	0.2570785	0.2383121	0.2965625	0.0684715	0.1017708	0.07452345	0.05022403
170.777	1	0.07114029	0.06617517	0.09351151	0.07473929	0.8955799	1.414027	0.4028274	0.4881831	0.07854302	0.1392601	0.1501697	0.09935067	0.1965991	0.179257	0.423825	0.3847612	0.2125891	0.2677912	0.3843021	0.3929098	1.540604	1.988155	2.423355	2.232441
170.778	1	0.05975339	0.0664194	0.101279	0.1080735	0.2621894	0.3796255	3.072376	2.698583	0.07354717	0.0678078	0.1705737	0.1083076	1.226069	1.16392	0.6976669	0.7125277	0.07523955	0.09786298	0.1251833	0.05856239	0.3333024	0.5874652	0.4718025	0.2869798
170.875	1	3.246975	2.318191	0.5099153	0.4908513	0.03378429	0.03437002	0.05043992	0.05257489	0.2178001	0.2072069	0.2291433	0.2494025	0.03077738	0.037475	0.0563766	0.04588128	1.047192	0.6167765	1.132172	1.100855	0.05445135	0.03514063	0.051138	0.03910667
170.876	1	0.6274142	0.4952353	2.143787	1.953574	0.2327063	0.2297377	0.1587803	0.1156199	2.175999	1.816758	1.143276	0.5142312	0.1050731	0.07900488	0.08296017	0.05799305	0.4543431	0.2598754	0.2814469	0.3023797	0.06845458	0.09722039	0.08552396	0.04652377
170.877	1	0.08503773	0.08761353	0.08445621	0.07563163	0.8949473	1.441243	0.3498276	0.4904566	0.09032843	0.1128986	0.1492493	0.1174122	0.2216708	0.1451054	0.3919362	0.4373773	0.2175585	0.2754604	0.369294	0.3689803	1.518721	1.99614	2.33699	2.21525
170.877	1	0.06660068	0.04774241	0.1143469	0.1022581	0.1912059	0.3289461	3.10728	2.729465	0.06863505	0.07818291	0.1691719	0.1393517	1.28752	1.264773	0.8271794	0.6602585	0.06733012	0.09924848	0.1077073	0.06591871	0.3293435	0.6244453	0.4172817	0.2565247
170.975	1	3.233796	2.276027	0.542049	0.5373236	0.03512846	0.03955244	0.05276098	0.03768259	0.2286364	0.1904885	0.2421305	0.2610723	0.02765146	0.04040915	0.05828103	0.05613522	1.014499	0.3376815	1.156919	1.142277	0.05043262	0.02552479	0.04400343	0.03843186
170.976	1	0.6458546	0.4649958	2.142342	1.916374	0.2392621	0.2245783	0.1715612	0.1192128	2.18286	1.837311	1.165742	0.5180256	0.0985033	0.08287502	0.09302444	0.04656932	0.4090496	0.2858119	0.3090962	0.3157561	0.06315591	0.1065591	0.08046874	0.04191837
170.977	1	0.0896693	0.09915778	0.07936424	0.0639506	0.8923512	1.478014	0.3275614	0.5220958	0.08972746	0.1127329	0.1401456	0.1377943	0.24597	0.1428177	0.3857983	0.4827001	0.2069123	0.281326	0.3298154	0.3388799	1.477155	1.993675	2.209215	2.183612
170.977	1	0.0621235	0.06416871	0.108223	0.09037206	0.1582613	0.3104174	3.132473	2.7445	0.06519287	0.06707639	0.1839811	0.141564	1.299256	1.387567	0.9190898	0.650219	0.06449221	0.1140894	0.1352847	0.07976269	0.3029134	0.6346065	0.3826121	0.2451684
171.075	1	3.235607	2.27544	0.5636799	0.5711496	0.04667028	0.03415416	0.04815618	0.03747746	0.2312657	0.1786994	0.2413795	0.233307	0.03641107	0.04126427	0.03514486	0.05680496	1.002569	0.0646017	1.207443	1.127546	0.06142458	0.03758481	0.05287537	0.03156922
171.076	1	0.6426011	0.4574704	2.125757	1.906839	0.2341152	0.2347471	0.163672	0.1250952	2.186127	1.838558	1.157563	0.5109381	0.09771926	0.09389569	0.08626205	0.05122077	0.3849286	0.2774805	0.3194918	0.3242921	0.07370418	0.09421916	0.07899705	0.03988295
171.077	1	0.1041945	0.09344469	0.0626606	0.06192589	0.8953143	1.508847	0.3172896	0.5184967	0.08525968	0.1298172	0.128299	0.162199	0.2419733	0.1463181	0.3831212	0.536528	0.2151831	0.2643317	0.314598	0.3229027	1.443084	1.961901	2.135934	2.145342
171.077	1	0.0811537	0.03509718	0.1221148	0.1120419	0.1605581	0.2803102	3.14035	2.737588	0.05983891	0.06841628	0.1965637	0.1668579	1.286327	1.439104	1.017903	0.6539666	0.07073735	0.09321009	0.1023684	0.08183642	0.2949685	0.6349843	0.3442198	0.3196067
171.175	1	3.249912	2.30013	0.5514901	0.5222916	0.05751944	0.02860345	0.05164458	0.0405448	0.2733719	0.1884256	0.2329838	0.2128365	0.04584605	0.05583453	0.0444081	0.05518141	1.014221	0.313338	1.31724	1.155202	0.06391921	0.05695607	0.05080063	0.03565788
171.176	1	0.6470863	0.446059	2.141305	1.904855	0.2536362	0.2476847	0.1588714	0.127337	2.238613	1.840332	1.152585	0.5176375	0.08924133	0.09410987	0.07762018	0.05188262	0.3624502	0.2828418	0.3218989	0.363257	0.06163497	0.08652472	0.08601416	0.04638378
171.177	1	0.1043968	0.08154612	0.0675235	0.06880977	0.8911274	1.51783	0.3512383	0.4848487	0.09205682	0.1122275	0.1094871	0.153214	0.2287557	0.1516277	0.399361	0.5684944	0.2050421	0.2600074	0.3109083	0.3242496	1.403159	1.934755	2.102586	2.123222
171.177	1	0.05284783	0.06508032	0.106547	0.07108932	0.1476549	0.2864934	3.171646	2.731353	0.04922617	0.04868267	0.1787016	0.1263963	1.212723	1.441294	1.133251	0.7218553	0.04863749	0.1214505	0.1301046	0.1055415	0.2948805	0.6240476	0.3761469	0.3848137
171.275	1	3.253623	2.336639	0.5580964	0.483314	0.0560249	0.02815099	0.04453479	0.05031128	0.3360931	0.1779719	0.2100937	0.2070619	0.05629508	0.03566233	0.0378272	0.04964917	1.032719	0.5635542	1.422834	1.1577	0.06426096	0.05875744	0.05683367	0.04405104
171.276	1	0.6350309	0.4314557	2.143896	1.897007	0.2619662	0.2529772	0.1654523	0.1190308	2.318092	1.848106	1.121954	0.5167898	0.1073948	0.1077425	0.07761902	0.06250575	0.3712539	0.3013861	0.3108154	0.3806683	0.05516157	0.09937323	0.08438934	0.04173807
171.277	1	0.1143835	0.06695837	0.07011693	0.1080708	0.8787836	1.528029	0.367757	0.4463539	0.0833943	0.1210257	0.1302076	0.1693507	0.2081771	0.1617676	0.4333213	0.5841355	0.2039707	0.2654865	0.3099267	0.3186146	1.358174	1.903132	2.053699	2.106517
171.277	1	0.06827528	0.04960271	0.07777364	0.096302	0.1731158	0.2793912	3.176193	2.69012	0.06385552	0.07445162	0.1905956	0.1148184	1.121684	1.381195	1.23726	0.839166	0.05662903	0.09349011	0.09978554	0.09641485	0.2863161	0.5930606	0.4022801	0.4211182
171.375	1	3.253966	2.377048	0.5728049	0.4669322	0.06373386	0.04410831	0.03408953	0.04267825	0.3872492	0.1786491	0.1896652	0.2038011	0.04393286	0.03899622	0.04407639	0.05083887	1.021495	0.7704702	1.463623	1.120865	0.05401838	0.06805931	0.05856784	0.04821046
171.376	1	0.6101976	0.4207194	2.093088	1.871699	0.2701646	0.2457703	0.1629068	0.09732192	2.379799	1.808855	1.067171	0.5112545	0.1211632	0.09345263	0.09154895	0.08775055	0.3621193	0.2706481	0.2925571	0.3795208	0.04937681	0.09118022	0.09153259	0.04994812
171.377	1	0.13145	0.06897689	0.0736883	0.08337958	0.8792338	1.539042	0.3545631	0.3382404	0.07682298	0.1210754	0.1340209	0.178001	0.2016634	0.1483449	0.4708667	0.6132628	0.2270687	0.2538519	0.3005461	0.3064731	1.32645	1.841173	1.976037	2.071928
171.377	1	0.08216654	0.06732826	0.1089421	0.09248199	0.1663731	0.2218805	3.171779	2.613135	0.08516057	0.06707881	0.206996	0.1230721	1.020225	1.332755	1.343255	0.9779746	0.07797935	0.1082441	0.1181676	0.09856654	0.2489549	0.565218	0.4023992	0.4617737
171.475	1	3.260765	2.419674	0.6049568	0.438227	0.06717148	0.04803736	0.04984931	0.05498427	0.4168704	0.1702096	0.1907577	0.2056594	0.03078578	0.03889126	0.0348828	0.06250595	1.010125	0.9016492	1.479045	1.064588	0.06149706	0.06851893	0.07020692	0.06533959
171.476	1	0.591565	0.4375668	2.011953	1.824838	0.2854388	0.2312402	0.1450226	0.09878978	2.410654	1.759857	0.9633527	0.5152813	0.09128568	0.08332491	0.09153907	0.0819154	0.343435	0.2610312	0.2623545	0.3461576	0.05098376	0.08087798	0.08559104	0.06820122
171.477	1	0.1360471	0.08829338	0.07042457	0.06546739	0.8670475	1.533762	0.3067079	0.1952666	0.08274509	0.1185844	0.1403786	0.2090781	0.200691	0.1210203	0.5274377	0.6667009	0.2518147	0.2546	0.3027698	0.300223	1.310232	1.787133	1.905066	2.030729
171.477	1	0.084077	0.07778897	0.08189693	0.07730033	0.1912013	0.1164516	3.123014	2.592589	0.09277648	0.05474463	0.1913038	0.1269261	0.9187767	1.209304	1.401888	1.054203	0.07927133	0.0982483	0.08929731	0.09300152	0.2069414	0.5427156	0.3761033	0.4579398
171.575	1	3.274886	2.488635	0.6326422	0.3873943	0.06708649	0.04533046	0.058943	0.05111795	0.4313252	0.1921612	0.2141325	0.2087931	0.03760777	0.03488828	0.0434325	0.05598002	1.063724	1.000085	1.493001	1.01055	0.06190188	0.06343473	0.07456393	0.05867427
171.576	1	0.5757897	0.4352105	1.968929	1.828446	0.2906258	0.2144489	0.116071	0.1023665	2.439715	1.706595	0.8432997	0.5416608	0.07953515	0.08149458	0.08920146	0.08074051	0.3385765	0.226544	0.2390753	0.3101691	0.06198879	0.08220258	0.07295898	0.06780193
171.577	1	0.1228097	0.07452624	0.07356333	0.07493468	0.8535663	1.523104	0.2551143	0.1219824	0.1026581	0.1209753	0.1438162	0.2168765	0.1923174	0.1117321	0.5538058	0.6581885	0.2633757	0.2673678	0.2901986	0.2804164	1.248214	1.734646	1.893827	1.995689
171.577	1	0.1020045	0.06345096	0.07155338	0.07887585	0.1809218	0.126935	3.108269	2.608334	0.08922968	0.05833094	0.2016439	0.09977592	0.9024024	1.059702	1.355146	1.101291	0.07341056	0.1096308	0.06745689	0.07386852	0.1746231	0.5160299	0.3411818	0.4539369
171.675	1	3.255644	2.443435	0.6233606	0.3396836	0.05428285	0.03642154	0.05429993	0.04013922	0.4105534	0.1994085	0.2554893	0.1941497	0.03576884	0.03989793	0.04566528	0.0334883	1.068087	1.090275	1.431474	0.9387006	0.06523591	0.06580739	0.06241485	0.06295488
171.676	1	0.5414767	0.4165986	1.949371	1.824603	0.2961834	0.2199568	0.1016609	0.07967791	2.498507	1.710577	0.7099669	0.5613212	0.08378706	0.08377946	0.07600842	0.06702986	0.3262853	0.1687553	0.2161178	0.2432946	0.05303724	0.0704713	0.08469297	0.07373277
171.677	1	0.1267128	0.08103036	0.06372627	0.04080737	0.8649482	1.563739	0.2152135	0.2623671	0.1199416	0.1268406	0.1287162	0.221037	0.2013982	0.1425284	0.5605637	0.6430371	0.236509	0.2429581	0.2810748	0.2771088	1.103704	1.612882	2.009758	2.023507
171.677	1	0.0762761	0.05329556	0.04778267	0.07492047	0.1576633	0.2366065	3.081666	2.668001	0.07230567	0.06135371	0.1777055	0.1123967	0.982266	0.9315879	1.336384	1.089024	0.07248446	0.1059633	0.09020955	0.06699135	0.2076797	0.4307395	0.347705	0.4266601
171.775	1	3.245491	2.451219	0.613145	0.3225164	0.06232684	0.04291322	0.05450664	0.04937076	0.4063248	0.2362864	0.2825123	0.2145106	0.02902101	0.04806218	0.04028553	0.04264441	1.092196	1.136911	1.372789	0.9037944	0.07032918	0.07987512	0.06611368	0.0682614
171.776	1	0.4845264	0.3801151	1.913843	1.830129	0.2738902	0.2304541	0.1153448	0.1037568	2.4644	1.717376	0.6120255	0.5901726	0.09625611	0.07590398	0.08803372	0.06623101	0.3346075	0.1288064	0.1892791	0.1972627	0.06137193	0.06135388	0.07960696	0.07267313
171.777	1	0.1167285	0.07027793	0.05772817	0.06408925	0.8514449	1.617798	0.2014764	0.4023871	0.1146494	0.1278682	0.1228288	0.2275126	0.1965788	0.1593356	0.5744524	0.6116041	0.2378417	0.2366244	0.2959863	0.2822487	1.137545	1.517184	2.050539	2.010666
171.777	1	0.06781513	0.06638576	0.0702587	0.0827552	0.1332297	0.3218803	3.063958	2.69473	0.05219151	0.09425852	0.2000588	0.1423522	1.075262	0.901201	1.285434	1.138065	0.07370668	0.07530328	0.09091211	0.07447681	0.2867367	0.3650214	0.348395	0.4014457
171.875	1	3.20907	2.484001	0.6121042	0.3564358	0.06259623	0.0420641	0.05452877	0.05277165	0.4254021	0.2699192	0.3005573	0.2198931	0.03735506	0.04539661	0.04985406	0.04816573	1.112187	1.079101	1.297528	0.8657197	0.08263	0.06788715	0.05731274	0.04195711
171.876	1	0.425607	0.3298174	1.888359	1.837926	0.2729124	0.234788	0.1011125	0.1095738	2.412456	1.716409	0.5617048	0.6185225	0.1117125	0.06369771	0.07531317	0.05755669	0.3361643	0.1102941	0.1501632	0.204791	0.05206863	0.05875775	0.07637354	0.05754093
171.877	1	0.1042953	0.06103132	0.05839747	0.05453343	0.8423638	1.6759	0.1903706	0.523407	0.09688961	0.1487478	0.1042532	0.2168194	0.1848373	0.1980592	0.5706407	0.5866419	0.2312213	0.2579311	0.2996625	0.2674342	1.154138	1.494759	2.037403	1.9704
171.877	1	0.08720615	0.07969338	0.07016189	0.08698605	0.1128365	0.3542761	3.085893	2.706794	0.05153978	0.08239119	0.1840006	0.1521271	1.165222	0.9164238	1.19306	1.130287	0.09905409	0.08388668	0.08034447	0.08275522	0.331356	0.3910516	0.3734257	0.4114496
171.975	1	3.16491	2.498825	0.6051315	0.3633103	0.0645927	0.05170877	0.06019055	0.04561616	0.4172666	0.2909887	0.3248691	0.2091971	0.04326948	0.04874614	0.06221792	0.04104075	1.112198	0.9525552	1.240063	0.8428459	0.0768871	0.06430097	0.04980012	0.02722955
171.976	1	0.3846276	0.2631527	1.890724	1.871739	0.2624566	0.2180443	0.115116	0.1222354	2.357319	1.745442	0.6322048	0.6575873	0.1117659	0.05950174	0.0693713	0.0674076	0.3337774	0.1448572	0.1323486	0.2486054	0.05663867	0.09022841	0.06543133	0.04812057
171.977	1	0.09007876	0.06212492	0.06122611	0.06247135	0.8484203	1.693158	0.1664223	0.6126967	0.1126263	0.1525618	0.1291156	0.210125	0.1702839	0.2352332	0.5511832	0.555083	0.2174287	0.2258265	0.300431	0.2926299	1.144174	1.461796	2.074972	1.979431
171.977	1	0.0874646	0.03810355	0.09505858	0.09147925	0.1318354	0.3578671	3.107039	2.694175	0.04998897	0.08427792	0.2056332	0.1425854	1.229773	0.9714931	1.072816	1.115488	0.09063113	0.07862218	0.1018039	0.09579735	0.3858115	0.4142529	0.4166917	0.4330237
172.075	1	3.167505	2.483497	0.5744866	0.3760361	0.0655147	0.05095798	0.06804293	0.04990089	0.411284	0.2849056	0.3634605	0.1820764	0.03953956	0.045548	0.0598082	0.02766362	1.098413	0.7800792	1.186644	0.8636026	0.06470802	0.04948993	0.04654099	0.0315779
172.076	1	0.3857267	0.2389217	1.89921	1.947849	0.2526883	0.2311669	0.1297516	0.1189011	2.294549	1.808309	0.7274905	0.7141939	0.1161104	0.06612961	0.0574369	0.07852896	0.356015	0.1782322	0.128403	0.3077497	0.06280538	0.0816077	0.06361189	0.04312142
172.077	1	0.1075409	0.06546267	0.06872254	0.09099639	0.8441171	1.708157	0.1655204	0.6699114	0.125383	0.1507719	0.1415507	0.193778	0.173491	0.2455595	0.5102572	0.5212	0.2207994	0.2258518	0.3090646	0.3041429	1.133499	1.449508	2.145704	1.996659
172.077	1	0.09351418	0.06302529	0.09566761	0.1338527	0.239585	0.3457163	3.159302	2.703043	0.05479269	0.05840771	0.1972834	0.1394043	1.253595	1.062117	0.8968222	1.027601	0.1041502	0.1056186	0.08003713	0.1111451	0.4076776	0.4802029	0.4833116	0.3889909
172.175	1	3.15751	2.440169	0.5744642	0.3890031	0.05765994	0.05840643	0.06072409	0.04227667	0.390654	0.2738051	0.3568976	0.155111	0.04692261	0.05131672	0.0681858	0.02247509	1.01596	0.6399106	1.200753	0.8938237	0.06613726	0.06491962	0.05918256	0.03506622
172.176	1	0.3936749	0.2328975	1.927448	1.967508	0.2492263	0.2325781	0.1555558	0.1209456	2.248614	1.839438	0.8476434	0.7327869	0.1119558	0.07712902	0.05778898	0.07907088	0.3781065	0.2555405	0.1830871	0.3893969	0.05686348	0.08117174	0.06674582	0.05781538
172.177	1	0.1095845	0.06178672	0.0710245	0.08085449	0.841616	1.714332	0.1850236	0.6738132	0.1295972	0.1696138	0.1274133	0.1758695	0.1607363	0.2387969	0.4720833	0.4838205	0.2116608	0.2481109	0.311359	0.3226706	1.08101	1.469508	2.214456	2.012575
172.177	1	0.08840549	0.07353008	0.09439196	0.1033864	0.2915812	0.3714464	3.174985	2.661587	0.08736651	0.07878227	0.1803222	0.1350522	1.280516	1.155174	0.7768644	0.9875682	0.06938788	0.08439505	0.09194562	0.07964293	0.4062804	0.5170217	0.5557269	0.3812464
172.275	1	3.121983	2.365135	0.5982425	0.3811212	0.05216003	0.03868323	0.0590642	0.04307244	0.384973	0.2351716	0.306078	0.1834504	0.03865889	0.03897182	0.05408104	0.02251155	0.9112678	0.5332546	1.291675	0.9534181	0.07067936	0.05568342	0.05672613	0.05171867
172.276	1	0.3908534	0.2371095	1.946408	1.943807	0.2433142	0.2523223	0.1541478	0.1229387	2.232593	1.852251	0.9314551	0.7488539	0.1381648	0.08339461	0.0822623	0.08543891	0.4002725	0.3295764	0.2528171	0.4399206	0.06173437	0.106134	0.07164232	0.04810097
172.277	1	0.1053789	0.07452512	0.05293511	0.09656375	0.8331049	1.689033	0.2295227	0.6519689	0.1354887	0.1484193	0.1239381	0.1813299	0.1764408	0.2278959	0.4616373	0.449619	0.2171378	0.2548067	0.3257031	0.3158018	1.075392	1.473533	2.286444	2.0108
172.277	1	0.08852207	0.06109151	0.08789467	0.1347448	0.3099232	0.3789963	3.179881	2.639551	0.09187145	0.0663777	0.172446	0.1225595	1.280344	1.262739	0.6887532	0.9665839	0.08716389	0.109774	0.0686981	0.08145333	0.4097441	0.5116378	0.5722321	0.3508413
172.375	1	3.119865	2.354696	0.6168376	0.3677678	0.05190629	0.04375832	0.05817839	0.05796949	0.3645802	0.2237164	0.3177294	0.2338556	0.02760402	0.04579761	0.05136983	0.03081625	0.8267622	0.5314729	1.417419	0.9808781	0.04733816	0.04390113	0.04959645	0.06493589
172.376	1	0.389375	0.2488667	1.932508	1.890355	0.2322549	0.2532835	0.1683356	0.1315318	2.20543	1.863099	0.9783556	0.7543667	0.1117608	0.1147791	0.08032738	0.08629946	0.4307789	0.3826352	0.3314188	0.4586342	0.07727584	0.0882949	0.06169688	0.04555495
172.377	1	0.1094635	0.07969586	0.06020142	0.07958637	0.8191265	1.690439	0.2756345	0.585084	0.1117442	0.1372172	0.1227956	0.201182	0.1814481	0.2138695	0.4338318	0.4623374	0.210211	0.2450896	0.3164279	0.3217959	1.086453	1.534793	2.339561	1.989761
172.377	1	0.08606168	0.06224685	0.1075849	0.129931	0.2939125	0.344581	3.195605	2.628795	0.0942099	0.06729027	0.2116943	0.1245865	1.227361	1.275714	0.6338616	0.980684	0.08635271	0.09945644	0.07515149	0.1029498	0.3912253	0.4530615	0.5319681	0.3902923
172.475	1	3.153623	2.396594	0.5827715	0.3362392	0.04734691	0.04028738	0.06935862	0.0743105	0.3323347	0.198477	0.349908	0.2601056	0.05379024	0.04550138	0.04647147	0.03507025	0.7677344	0.6203882	1.551868	1.003933	0.04096181	0.05661503	0.05063002	0.05797335
172.476	1	0.39031	0.2342023	1.949743	1.859859	0.2345928	0.2520014	0.1752216	0.1175172	2.203807	1.887302	1.05545	0.7820306	0.1079497	0.1230621	0.1083009	0.1018637	0.4552404	0.4288925	0.4057607	0.4984037	0.07486146	0.08179606	0.06216105	0.05025047
172.477	1	0.08161584	0.07099612	0.06694673	0.07626122	0.8229179	1.711389	0.269255	0.5075826	0.1019065	0.1354631	0.1193708	0.1764229	0.1826874	0.2221307	0.4148826	0.4603149	0.2180275	0.2400354	0.3424013	0.3027555	1.113926	1.60478	2.397835	1.983109
172.477	1	0.09215755	0.09471936	0.09227781	0.09617678	0.2314023	0.2852868	3.194966	2.607203	0.06233586	0.06099418	0.1781286	0.122523	1.155367	1.297424	0.6256298	0.9704231	0.07325421	0.08472325	0.06753953	0.09758153	0.3434337	0.4063423	0.4816776	0.4357188
172.575	1	3.176892	2.443267	0.5327069	0.2841784	0.04839389	0.04624606	0.08142885	0.07602722	0.3047508	0.1787261	0.3811201	0.2805255	0.04180512	0.0492467	0.03205129	0.04883257	0.7089708	0.7550813	1.631242	1.018273	0.05380709	0.06235557	0.05434914	0.05199955
172.576	1	0.4146529	0.2228502	1.965424	1.78872	0.2331798	0.2498656	0.1556551	0.1147034	2.184506	1.887978	1.090023	0.7688947	0.08096232	0.1153943	0.0967258	0.09964369	0.4628636	0.4389629	0.4649989	0.5362689	0.07732044	0.078588	0.03869525	0.06668539
172.577	1	0.1002624	0.07553815	0.06249236	0.09566348	0.8335269	1.705091	0.250691	0.4143456	0.112235	0.143454	0.1282829	0.1860678	0.2144154	0.2076233	0.433879	0.474478	0.234819	0.255148	0.3591819	0.3024705	1.118313	1.67286	2.503268	1.995831
172.578	1	0.09008546	0.07228891	0.08056777	0.1022152	0.1766597	0.2356392	3.175431	2.609058	0.07705922	0.05071237	0.1770097	0.1042071	1.050688	1.249811	0.6620671	0.9657225	0.09532468	0.08418258	0.06754271	0.05580176	0.3235621	0.3804414	0.4309513	0.4447859
172.675	1	3.193045	2.426979	0.5110498	0.2764487	0.05030451	0.04330482	0.06591764	0.0648445	0.3029103	0.1860312	0.3655685	0.2818767	0.04785939	0.05095484	0.03144358	0.04437372	0.6461395	0.8828241	1.661507	0.9823018	0.05307297	0.05557817	0.06023572	0.06121756
172.676	1	0.4349868	0.2525187	1.93963	1.717366	0.2547492	0.2543253	0.157129	0.1187366	2.222371	1.868192	1.097499	0.7281647	0.08322543	0.1235686	0.1000324	0.1037561	0.4411717	0.4771853	0.4990563	0.5315082	0.06336519	0.1047132	0.05424395	0.06929483
172.677	1	0.109303	0.0753007	0.05561948	0.09361913	0.8448083	1.654663	0.2088799	0.3005049	0.09922898	0.1311965	0.1376428	0.2117948	0.2196013	0.1913507	0.4449932	0.4905362	0.2472025	0.25742	0.3563196	0.2917551	1.147639	1.743567	2.568117	2.026037
172.677	1	0.09202418	0.08172442	0.09397509	0.08226545	0.1609969	0.2102458	3.146559	2.590677	0.04967969	0.04294559	0.1866231	0.1166953	0.9567875	1.174245	0.690878	0.9494144	0.04803056	0.05494695	0.06973615	0.07606502	0.2369259	0.3845535	0.4110214	0.4513458
172.775	1	3.196023	2.38908	0.4980362	0.2887412	0.05933896	0.0380963	0.06589299	0.04838332	0.3078618	0.1986306	0.3486586	0.2456818	0.04071179	0.05192211	0.0278262	0.04090601	0.617842	0.9554718	1.654037	0.8968495	0.05152514	0.05493201	0.05523362	0.0469621
172.776	1	0.4319793	0.277388	1.899584	1.647409	0.2500964	0.2404192	0.1759601	0.1095745	2.27392	1.88394	1.076905	0.6861771	0.08431958	0.1209862	0.09946287	0.09175211	0.4026165	0.466403	0.5194256	0.5025796	0.05545129	0.09394032	0.05711394	0.05357432
172.777	1	0.1066008	0.06830467	0.03582636	0.1045772	0.8962008	1.631875	0.1865163	0.1882253	0.1160546	0.1428098	0.1264774	0.2057545	0.1980584	0.2068434	0.4414529	0.4975754	0.2468683	0.2612007	0.349978	0.305795	1.142163	1.795423	2.624398	2.04005
172.777	1	0.1121352	0.07684119	0.09497074	0.08743358	0.1831242	0.1842192	3.1018	2.600629	0.05379516	0.05914702	0.1849806	0.1202271	0.9245449	1.084891	0.6838756	0.896515	0.03991064	0.09509312	0.06738201	0.08416913	0.1711942	0.4036993	0.4161432	0.4297405
172.875	1	3.223031	2.405158	0.4497936	0.352173	0.05730336	0.05641416	0.07068783	0.03824442	0.3004702	0.235207	0.3316052	0.235496	0.02450846	0.04980373	0.02523169	0.03171741	0.6240115	0.9653397	1.651167	0.8543664	0.04279574	0.06465299	0.06799446	0.0505284
172.876	1	0.4344921	0.3176993	1.897037	1.664969	0.2680381	0.2382373	0.1575601	0.1060785	2.343404	1.921045	1.060685	0.6760662	0.07505571	0.1052688	0.08657057	0.09451723	0.3520281	0.4588431	0.5230834	0.4812557	0.05213893	0.09012685	0.06060024	0.05570225
172.877	1	0.09092161	0.06342317	0.03950468	0.1207334	0.9368278	1.617172	0.1983981	0.2120776	0.1221622	0.143716	0.1085826	0.1793043	0.1951393	0.2136066	0.44359	0.4814303	0.2333671	0.2770598	0.3557194	0.3048478	1.149339	1.820924	2.644033	2.071146
172.877	1	0.1122243	0.06423023	0.09698873	0.07086795	0.1547514	0.1948489	3.098068	2.626124	0.08746428	0.04750065	0.1717003	0.09264166	0.9874303	1.048425	0.6745781	0.8435802	0.07363472	0.06486885	0.08503195	0.1009555	0.1317409	0.4047288	0.4431127	0.4265004
172.975	1	3.2413	2.396319	0.4484158	0.4023346	0.05880215	0.04878319	0.06320982	0.04911224	0.2905844	0.2352194	0.3343396	0.2469032	0.04994281	0.03714091	0.04109057	0.04839132	0.6669186	0.9119726	1.597524	0.8456217	0.06363426	0.07493016	0.0771593	0.06646302
172.976	1	0.4412704	0.3670851	1.887988	1.665161	0.2872686	0.2520749	0.1478413	0.1073747	2.39136	1.926243	1.043942	0.6502637	0.07772649	0.112287	0.09115376	0.0958316	0.2728705	0.4663671	0.4986212	0.4414136	0.03487287	0.09322997	0.07786711	0.05155583
172.977	1	0.1162905	0.05648151	0.05732699	0.1024705	0.9662109	1.618784	0.2466218	0.3183317	0.1196729	0.1455113	0.1126637	0.1659323	0.1973059	0.1883184	0.4127814	0.4763434	0.2192071	0.2658376	0.3628524	0.3095363	1.170344	1.836491	2.638119	2.077583
172.977	1	0.09517486	0.06191742	0.103728	0.09127228	0.08337669	0.2267318	3.107605	2.684427	0.07484773	0.0840119	0.1687884	0.09770744	1.127424	1.100867	0.702375	0.8041982	0.05589277	0.07411036	0.0759925	0.06321993	0.1027014	0.4485373	0.4217928	0.3721027
173.075	1	3.271755	2.346051	0.4793012	0.4176268	0.0483078	0.04558455	0.06560056	0.04905444	0.2864718	0.2536972	0.3288134	0.2558992	0.04152237	0.03742916	0.03409041	0.05101876	0.7557753	0.7685281	1.455145	0.8278771	0.07176808	0.07792887	0.07423693	0.07671556
173.076	1	0.4168668	0.4036189	1.882984	1.654942	0.2771528	0.2462024	0.1870404	0.08783238	2.396602	1.910433	1.007061	0.5910104	0.05751995	0.1018125	0.09753971	0.09369892	0.1857101	0.4352409	0.470894	0.3836972	0.04197354	0.09832723	0.07626545	0.05260847
173.077	1	0.1111433	0.06592873	0.04768646	0.08485931	0.9700414	1.649639	0.319455	0.3960494	0.1116551	0.1626776	0.09945405	0.1660877	0.1932578	0.1748021	0.3994167	0.4724431	0.1947212	0.2549397	0.3581115	0.3078599	1.187605	1.863975	2.620963	2.106286
173.077	1	0.07747568	0.06105811	0.09020295	0.09771009	0.06716415	0.2458038	3.080974	2.707261	0.07783022	0.06164846	0.1773863	0.09671656	1.218215	1.195196	0.7910387	0.7303409	0.05915371	0.07687002	0.1102672	0.06498485	0.08384938	0.4854076	0.4011483	0.3276813
173.174	1	3.287132	2.2797	0.4907956	0.4318769	0.0581886	0.04542489	0.0570662	0.04759001	0.2931332	0.3102141	0.2983996	0.2189459	0.04075215	0.03757103	0.04462333	0.05832187	0.8834789	0.6078868	1.297418	0.8016177	0.07254085	0.05490859	0.05284482	0.0537194
173.174	1	0.3922295	0.4367991	1.858109	1.684068	0.2773989	0.2457251	0.180849	0.11498	2.415394	1.91406	0.9569792	0.5334231	0.05864608	0.09121076	0.1116448	0.07898878	0.1198126	0.4243122	0.419696	0.32678	0.0472929	0.1173636	0.09611587	0.04697284
173.174	1	0.107148	0.09720926	0.04409781	0.09886742	1.004627	1.701937	0.3527306	0.4248608	0.1084839	0.1584887	0.1044053	0.1658695	0.1770462	0.1930795	0.4113181	0.4462186	0.1805803	0.2734775	0.3707424	0.3096225	1.223037	1.902513	2.591419	2.117491
173.175	1	0.09344485	0.0806635	0.09711834	0.1000218	0.1179349	0.3171643	3.094203	2.734967	0.0739973	0.08771388	0.1610945	0.129755	1.275884	1.287476	0.8701612	0.6741501	0.04489247	0.1102255	0.1252053	0.09437015	0.100464	0.5276538	0.3863949	0.2956874
173.275	1	3.307132	2.259687	0.5105513	0.4631008	0.04232953	0.06049702	0.03575109	0.03890069	0.2761601	0.3621263	0.2559906	0.1783895	0.03656326	0.06431567	0.04638133	0.05178237	1.022078	0.437987	1.209463	0.8146245	0.06620476	0.04309387	0.05245508	0.04921758
173.276	1	0.3911511	0.4846683	1.919854	1.740911	0.2738842	0.2484035	0.1544389	0.1164799	2.429176	1.92343	0.8474485	0.5447827	0.05816863	0.09552651	0.1148964	0.09079779	0.09324964	0.3993254	0.3903776	0.2577738	0.02878177	0.1287469	0.08823499	0.04332242
173.277	1	0.0834046	0.0885911	0.06384836	0.1038882	1.002406	1.741251	0.409539	0.4277074	0.1038699	0.1575807	0.1260767	0.1560698	0.1655727	0.2291205	0.3969373	0.4190223	0.1767544	0.2698691	0.363	0.3049131	1.261829	1.916166	2.563662	2.141035
173.277	1	0.08126313	0.0505464	0.1256435	0.09177154	0.1615259	0.3555458	3.157442	2.767863	0.0651775	0.0600109	0.1730194	0.1240224	1.274656	1.352095	0.9365568	0.6535123	0.04851141	0.08878438	0.1055726	0.08289041	0.1407084	0.509874	0.3151223	0.2481047
173.375	1	3.316721	2.275291	0.5112302	0.4547267	0.04299319	0.0709639	0.04107132	0.03647888	0.2758012	0.378394	0.2406376	0.1461996	0.03928873	0.04540777	0.04545996	0.04408749	1.140275	0.3741299	1.171797	0.8109761	0.06535339	0.03392602	0.06028886	0.04477358
173.376	1	0.3846736	0.5408694	1.970531	1.797145	0.2676455	0.2683165	0.1276291	0.1052807	2.404123	1.936942	0.7519629	0.5641954	0.0578082	0.06905175	0.08743794	0.07201096	0.1723869	0.3367781	0.3532277	0.1931864	0.0406119	0.1082415	0.1106176	0.03900699
173.377	1	0.06615785	0.07115663	0.07313587	0.09681271	1.023681	1.762177	0.4280794	0.4342318	0.08716003	0.1497021	0.1199796	0.1155696	0.1707663	0.243034	0.3951925	0.3698198	0.172523	0.280867	0.353955	0.2973679	1.310135	1.926556	2.529462	2.132633
173.377	1	0.09014321	0.04876649	0.1159979	0.09790514	0.1356971	0.3856393	3.192853	2.764563	0.05395802	0.06032836	0.1615605	0.1211644	1.260651	1.383298	1.048953	0.6680699	0.05644315	0.1087975	0.1273897	0.09660197	0.185081	0.5330559	0.2574329	0.2774419
173.475	1	3.317089	2.315522	0.4680886	0.3697613	0.03660001	0.05998672	0.06439334	0.04578447	0.3156559	0.3464493	0.2930248	0.1179575	0.04174697	0.04926523	0.04840411	0.04173049	1.233627	0.501014	1.201491	0.7907454	0.06448253	0.04621601	0.07323306	0.04810293
173.476	1	0.3692487	0.554287	1.991536	1.823421	0.2586769	0.2688469	0.143755	0.113001	2.34422	1.946949	0.7127615	0.5538973	0.08028731	0.06611094	0.07469494	0.079163	0.2451391	0.28883	0.3086269	0.18194	0.04699639	0.1144696	0.123966	0.03764293
173.477	1	0.05182949	0.07131389	0.07215504	0.06882683	1.056497	1.781265	0.4673437	0.4452397	0.07837776	0.1318249	0.1145086	0.1016199	0.1675953	0.2398675	0.4219305	0.3227065	0.1731753	0.269217	0.3498106	0.3099313	1.3431	1.924234	2.458434	2.142002
173.477	1	0.08668975	0.04998965	0.1050924	0.1079197	0.1234613	0.3683976	3.22294	2.752436	0.06047584	0.05969454	0.1624831	0.110064	1.22549	1.416687	1.171134	0.715456	0.06121334	0.09680491	0.1140626	0.09635371	0.2168041	0.5702275	0.2518826	0.3474632
173.575	1	3.312637	2.333635	0.4114675	0.2329506	0.05246983	0.05145761	0.07213015	0.04293655	0.3594204	0.3244589	0.3622148	0.131047	0.05246073	0.04574655	0.06075418	0.04239997	1.321931	0.7007973	1.259976	0.7494248	0.07273377	0.06036816	0.05546925	0.05502814
173.576	1	0.3534638	0.5801867	2.04046	1.863159	0.2475656	0.2689985	0.1565902	0.1092888	2.270756	1.934122	0.7172838	0.5377386	0.08284643	0.05972796	0.05922385	0.05507165	0.305246	0.2544713	0.2653952	0.1985114	0.0466427	0.1015131	0.1184985	0.04859979
[truncated: 13,834 more rows]
