# Supplementary material for: Is infant neural sensitivity to vocal emotion associated with mother-infant relational experience?
Source: PLoS One. 2019 Feb 27;14(2):e0212205. doi: 10.1371/journal.pone.0212205 (PMC6392422; doi:10.1371/journal.pone.0212205)
Supplement: S1 File — (ZIP) [file pone.0212205.s001.zip › dataset/imed_21_2.txt]

103.278	0	2.973069	2.413428	0.5271212	0.6648662	0.06700426	0.03531134	0.04241299	0.08279725	0.4155788	0.2800935	0.3591473	0.2589716	0.04503347	0.05501386	0.08551268	0.05500189	1.37967	1.088538	2.04528	1.777542	0.07362702	0.08661685	0.06876317	0.07120952
103.279	0	0.303857	0.4747094	2.960363	3.361438	0.183115	0.2171193	0.2270865	0.1969435	1.62201	1.838197	1.885367	1.418025	0.05614611	0.04823352	0.03099069	0.04054698	0.3578762	0.4894162	0.1467286	0.2901799	0.03165887	0.0426537	0.03129809	0.0415673
103.279	0	0.05131161	0.02857317	0.02281906	0.02829926	0.6945938	1.211068	0.3512797	0.2601356	0.04631791	0.07536164	0.04240054	0.02935792	0.1487192	0.1798781	0.223504	0.2329865	0.2102555	0.3813659	0.2098407	0.2236037	1.865393	3.22829	1.552992	1.660829
103.281	0	0.05194967	0.04155052	0.0356157	0.04588446	0.08213581	0.273652	2.961228	2.869334	0.04998812	0.02762023	0.121574	0.05740919	1.505274	1.731906	0.8269384	0.8355093	0.05836783	0.06461071	0.03064183	0.03792257	0.2487361	0.4564588	0.1594388	0.1969974
103.357	0	3.018953	2.475757	0.5053549	0.5894394	0.05256304	0.03909595	0.05755707	0.0776808	0.450005	0.2712201	0.3467104	0.2261829	0.05452824	0.07008007	0.06333589	0.06120731	1.36802	1.284102	2.129894	1.751504	0.07950574	0.06899873	0.08390637	0.06424286
103.358	0	0.3025667	0.4055123	2.975918	3.372876	0.179914	0.2163286	0.2269461	0.1997837	1.617779	1.829212	1.933588	1.433565	0.04899812	0.03867964	0.03344046	0.03961339	0.3434697	0.4901673	0.1753814	0.2431263	0.02900289	0.04765936	0.03288956	0.03550033
103.359	0	0.04767204	0.02551168	0.02407072	0.02631329	0.6946422	1.210678	0.3404272	0.2604291	0.04979693	0.07639056	0.04340434	0.03655186	0.1471314	0.1673393	0.2292932	0.2350733	0.2133151	0.3823823	0.2123798	0.2236829	1.8569	3.207395	1.534437	1.64681
103.359	0	0.04632827	0.04047338	0.04007528	0.03029892	0.07756564	0.2709862	2.975171	2.88071	0.04095216	0.03871002	0.1333207	0.05681359	1.534252	1.758429	0.8044517	0.8304747	0.04080875	0.07105006	0.03771746	0.04380015	0.2388509	0.4652461	0.1564444	0.1950331
103.457	0	3.027415	2.490455	0.4840851	0.4460853	0.06008011	0.045149	0.06207658	0.05832297	0.490723	0.2391457	0.2610688	0.1922679	0.05929975	0.06131947	0.05247978	0.05771343	1.299224	1.321626	2.144574	1.609956	0.06663586	0.0735119	0.08799502	0.06364526
103.458	0	0.3095023	0.3431048	3.000215	3.394147	0.1782279	0.211857	0.224648	0.2096365	1.628539	1.815127	1.949348	1.44309	0.0491316	0.04946668	0.03318349	0.03149513	0.3644346	0.5083549	0.196691	0.1961089	0.04194256	0.05257183	0.03491666	0.03047549
103.459	0	0.04878467	0.02785004	0.02744003	0.03188657	0.6922827	1.214982	0.3438071	0.2839562	0.04764029	0.07225773	0.03820413	0.03242449	0.1503856	0.1639957	0.2279894	0.2417185	0.2167766	0.3819963	0.2107159	0.2257097	1.855732	3.206089	1.526967	1.638863
103.460	0	0.04811927	0.03638412	0.03527629	0.02709384	0.08810454	0.2628247	3.007962	2.919074	0.04007889	0.02472539	0.1288244	0.07001035	1.586818	1.822039	0.8036907	0.8435935	0.05300955	0.07032622	0.03114514	0.04202437	0.2517672	0.4608369	0.1345311	0.1852242
103.557	0	2.989477	2.522339	0.4249696	0.3259114	0.06357285	0.03469567	0.07430067	0.06271676	0.4976775	0.2102903	0.2359738	0.2214501	0.04716984	0.04835924	0.04247631	0.05090974	1.277506	1.312965	2.138675	1.523013	0.06665733	0.07290773	0.09162892	0.04791675
103.558	0	0.3308114	0.3213643	3.007065	3.383775	0.1765844	0.213738	0.2333866	0.2107774	1.650804	1.769685	1.960228	1.466652	0.04615891	0.0595625	0.04527287	0.03306255	0.3855852	0.5054907	0.2084517	0.1877354	0.05077564	0.04949494	0.04613313	0.02938568
103.559	0	0.05219609	0.02765798	0.02753883	0.02683926	0.6803178	1.219109	0.3533359	0.3094022	0.04934641	0.0683439	0.03505736	0.03039916	0.152272	0.1684489	0.2214994	0.2462602	0.2099397	0.3791725	0.2058984	0.2230841	1.85219	3.204748	1.5207	1.637787
103.559	0	0.04091142	0.03450897	0.03323953	0.03936675	0.1100174	0.2337135	3.03866	2.962482	0.03826081	0.03268081	0.1222359	0.06333404	1.643542	1.873631	0.7727795	0.8666519	0.04103103	0.07084685	0.03031499	0.04015878	0.2672327	0.4638067	0.1252349	0.1700468
103.657	0	2.956631	2.525577	0.3797786	0.2483478	0.06305857	0.04941129	0.05743575	0.0750034	0.4795624	0.2681338	0.2354675	0.2516437	0.05957575	0.04226266	0.0547139	0.03607819	1.309164	1.403609	2.13975	1.485679	0.07502242	0.1017766	0.09324371	0.04835146
103.658	0	0.3656671	0.3267634	3.001545	3.351528	0.177922	0.2029829	0.2400771	0.207117	1.669383	1.697669	1.947446	1.500959	0.05315941	0.0493214	0.0430523	0.03716363	0.4043061	0.4791859	0.2336256	0.236319	0.06199518	0.05167992	0.04927358	0.03132639
103.659	0	0.05137193	0.02495348	0.02613608	0.02389626	0.6799148	1.221239	0.3583849	0.3249538	0.04716803	0.06344494	0.0326694	0.03628403	0.1464787	0.1616658	0.2317208	0.2486994	0.2139138	0.3832078	0.2112587	0.2239291	1.852172	3.217257	1.523404	1.632696
103.659	0	0.04800425	0.02182401	0.03529587	0.04065535	0.125182	0.1939487	3.03879	2.975399	0.04103112	0.02085239	0.1269991	0.07381733	1.669671	1.878021	0.7329789	0.8735687	0.04903868	0.06200683	0.02805349	0.03812458	0.2997364	0.4555949	0.1314512	0.1548379
103.757	0	2.956098	2.626492	0.2819451	0.2474999	0.07713966	0.06395835	0.04147234	0.07577711	0.4715626	0.2430751	0.3117905	0.2980554	0.07350782	0.05201922	0.05411527	0.03090185	1.41206	1.552946	2.195543	1.496199	0.08376727	0.1169623	0.08222076	0.04882659
103.758	0	0.3918718	0.3439553	2.963644	3.312456	0.1809921	0.1982061	0.2280079	0.2083218	1.672283	1.625937	1.911565	1.516428	0.0490061	0.04720107	0.04526069	0.04111116	0.408162	0.4295346	0.2624763	0.2871364	0.0500786	0.05282448	0.0332561	0.03069804
103.759	0	0.05306142	0.02407935	0.02840893	0.02875894	0.6704507	1.222722	0.3684281	0.335381	0.04846524	0.06714607	0.03304401	0.03176296	0.1350828	0.1517589	0.2209476	0.2312163	0.2087758	0.3771227	0.2088894	0.2210048	1.832353	3.194546	1.520608	1.626467
103.759	0	0.04694734	0.03559846	0.03326266	0.04155428	0.1241139	0.1685058	3.026066	2.951371	0.02398229	0.02916418	0.1196135	0.07416511	1.662724	1.841206	0.6772086	0.8638048	0.05116573	0.0804993	0.01982714	0.04783111	0.3238558	0.4613835	0.1297467	0.1206367
103.857	0	2.862986	2.619122	0.1668701	0.3442445	0.07860611	0.06074358	0.04265662	0.06601705	0.4076262	0.1790775	0.3303145	0.3083092	0.05893307	0.04798095	0.06381114	0.05577449	1.459891	1.542975	2.172253	1.502192	0.08367164	0.1123974	0.08354997	0.06047421
103.858	0	0.3910038	0.3682717	2.962545	3.312886	0.1828777	0.1943776	0.2250996	0.2088199	1.671351	1.592528	1.865512	1.552331	0.04750455	0.05495723	0.04550818	0.0432591	0.4371452	0.4101689	0.3089832	0.3613926	0.04888569	0.03994015	0.0322016	0.03317769
103.859	0	0.05588637	0.02170964	0.02682727	0.02628864	0.6669099	1.225322	0.3789319	0.3352451	0.04627509	0.06884168	0.036982	0.03430229	0.1334711	0.1529406	0.2208596	0.2302004	0.2154922	0.3789707	0.2118767	0.2222815	1.833951	3.197735	1.529304	1.628846
103.859	0	0.04702883	0.03707308	0.04057234	0.04051403	0.1237499	0.199548	3.018572	2.940959	0.03054406	0.02960645	0.1200402	0.07180361	1.639202	1.816876	0.6541084	0.8467251	0.0583928	0.07511323	0.02766813	0.0383507	0.3377148	0.4938895	0.137145	0.149475
103.957	0	2.710028	2.586051	0.08719934	0.4189128	0.06860976	0.0539881	0.04772081	0.06700511	0.3346304	0.2371051	0.3339423	0.3242696	0.05413989	0.03975104	0.06522482	0.05720093	1.455867	1.417162	2.086898	1.519603	0.07356848	0.1041697	0.08376186	0.07464897
103.958	0	0.3895116	0.4034632	2.982333	3.328773	0.1870752	0.1941709	0.2280235	0.2112694	1.673396	1.549515	1.81575	1.569801	0.04415192	0.05191897	0.04851249	0.03656191	0.4583414	0.4025676	0.3630182	0.424124	0.05237947	0.05074164	0.03818513	0.04073219
103.959	0	0.0546117	0.02366179	0.02858465	0.02930081	0.6548665	1.217729	0.3877876	0.3297017	0.04522565	0.06828713	0.03882383	0.04042152	0.1381741	0.1670751	0.2330432	0.2412637	0.2080397	0.3791493	0.2104224	0.2198031	1.833163	3.208548	1.531846	1.631122
103.959	0	0.05444348	0.0482194	0.05449462	0.03311483	0.1287924	0.2495422	3.006133	2.931746	0.03304517	0.03274032	0.1186988	0.05926851	1.61937	1.79841	0.6289479	0.8421449	0.06603718	0.07768395	0.03411089	0.04519468	0.3629037	0.5111768	0.1400944	0.1824538
104.057	0	2.56911	2.570504	0.09524574	0.462611	0.04884317	0.05918147	0.04888518	0.08478157	0.3042172	0.2707834	0.3288362	0.3138921	0.06377978	0.0640516	0.07940759	0.05161708	1.440819	1.231696	1.99255	1.52954	0.08982656	0.0901884	0.07549433	0.06327193
104.058	0	0.3983265	0.4243083	2.959995	3.338472	0.1808013	0.1876619	0.2251605	0.219121	1.67792	1.521789	1.77703	1.575617	0.04954643	0.04735842	0.05418799	0.0381954	0.4431174	0.3775571	0.4033348	0.4528164	0.03957938	0.04226645	0.03391881	0.03992157
104.059	0	0.0513046	0.02092588	0.02835605	0.02647267	0.6455589	1.20851	0.3949139	0.3181472	0.04468235	0.07433127	0.04118175	0.04787386	0.1444624	0.1787825	0.2359848	0.2515406	0.2084887	0.3824393	0.2111957	0.2199087	1.837269	3.224645	1.538113	1.63566
104.059	0	0.05838883	0.0393054	0.03545572	0.03483288	0.1287432	0.3019237	2.982973	2.906635	0.03939709	0.0290558	0.122673	0.06560268	1.581141	1.77415	0.6017618	0.8397297	0.06580356	0.07933462	0.04923349	0.0467737	0.3659678	0.5223588	0.1582703	0.2045653
104.156	0	2.500913	2.582662	0.1207554	0.4698419	0.04739645	0.06118032	0.05901178	0.08928531	0.3200656	0.2300755	0.4043503	0.3291402	0.05182844	0.05373365	0.0745748	0.03720167	1.425547	1.029263	2.014671	1.598884	0.09434764	0.08093984	0.1001945	0.03709295
104.156	0	0.4118725	0.4296217	2.92028	3.332784	0.1817329	0.180938	0.2093004	0.2129612	1.652788	1.503025	1.745594	1.578845	0.05622108	0.03828122	0.05323341	0.04348828	0.4019664	0.3443323	0.4089504	0.4165531	0.03134862	0.03257914	0.03182989	0.02989407
104.156	0	0.05820031	0.02733802	0.03705135	0.02831054	0.6389008	1.195549	0.3959926	0.2901604	0.04735428	0.08065372	0.05090274	0.04935147	0.1601619	0.1819665	0.2350182	0.2472256	0.2154301	0.3815768	0.2133493	0.2175418	1.843365	3.226744	1.54408	1.63383
104.157	0	0.05915278	0.04871347	0.0362325	0.04649758	0.1153261	0.3340436	2.944806	2.860548	0.03880071	0.03050753	0.1180697	0.06110682	1.528071	1.719402	0.5766828	0.8177354	0.05825619	0.07473687	0.04275011	0.04570397	0.3604043	0.5014668	0.1677791	0.2186815
104.257	0	2.485248	2.546844	0.1833542	0.4036244	0.04696252	0.05461857	0.0379997	0.08462209	0.2969951	0.2019079	0.4576998	0.3558771	0.04673592	0.06131112	0.09579999	0.03899212	1.418945	0.8587124	2.086821	1.711582	0.07704739	0.08350999	0.1021587	0.04242637
104.258	0	0.4210601	0.4306391	2.897871	3.35282	0.1890569	0.1877435	0.2106263	0.2107364	1.652997	1.497454	1.74032	1.579753	0.05764279	0.03217926	0.04382713	0.04597173	0.3614667	0.3315127	0.3887253	0.353737	0.02901549	0.03342052	0.0322444	0.026376
104.259	0	0.0514053	0.02218861	0.03800855	0.0289853	0.6265826	1.176573	0.3932255	0.2621768	0.05023875	0.08551194	0.05947217	0.04540419	0.167138	0.1915491	0.236807	0.2569125	0.2155327	0.3803437	0.2129063	0.2221673	1.844572	3.226704	1.556259	1.641307
104.259	0	0.07123836	0.04367143	0.03276124	0.04611991	0.1034865	0.3534669	2.920954	2.833081	0.0290453	0.03772458	0.1237768	0.0602858	1.50098	1.685889	0.5596406	0.812746	0.0641881	0.0783722	0.05187237	0.05434308	0.3634175	0.4944067	0.1772048	0.2285583
104.357	0	2.473777	2.434814	0.2352173	0.3326663	0.05214199	0.04998799	0.06451193	0.0923724	0.3113078	0.1854628	0.4008759	0.4223033	0.05424333	0.0472424	0.07488596	0.05099826	1.360403	0.7740647	2.107561	1.772318	0.08154156	0.08280822	0.09042386	0.0561881
104.358	0	0.4300345	0.4386839	2.923596	3.40598	0.1811837	0.1922183	0.2183834	0.2066479	1.644176	1.524833	1.743629	1.564107	0.05273504	0.03097871	0.04032032	0.04342889	0.3262597	0.3200406	0.3742991	0.3258014	0.02679531	0.03860738	0.0326611	0.03162616
104.359	0	0.05672678	0.02678217	0.03593964	0.02836353	0.6280778	1.17972	0.3871702	0.254578	0.0559129	0.08427601	0.05246949	0.04801855	0.1706451	0.1993126	0.2437359	0.2699247	0.2166745	0.3833906	0.2108602	0.2215226	1.849173	3.244056	1.571879	1.651034
104.359	0	0.05642738	0.04355153	0.03875108	0.04227363	0.0913067	0.3653406	2.930456	2.849988	0.04478017	0.04452458	0.1227741	0.06564336	1.524508	1.703122	0.5695236	0.8208374	0.05448383	0.07578488	0.03998204	0.04793335	0.3537513	0.4962861	0.1800589	0.2332112
104.457	0	2.529224	2.316589	0.2127424	0.2674766	0.05052536	0.03893437	0.04629926	0.1066581	0.2582055	0.1624635	0.3509395	0.5282232	0.04694692	0.04130245	0.09281808	0.05838773	1.281504	0.8804113	2.078852	1.750325	0.07843907	0.08118881	0.0719943	0.0595203
104.458	0	0.4302803	0.4450008	2.941257	3.462458	0.1845999	0.1968588	0.2085931	0.2081662	1.651588	1.594201	1.768719	1.546679	0.05127726	0.03834883	0.04217747	0.04708039	0.3075061	0.3273903	0.3333158	0.3111762	0.02024196	0.03817222	0.03563244	0.03574147
104.459	0	0.05615212	0.02441518	0.02963935	0.03407317	0.6200979	1.178129	0.3789132	0.2535094	0.04693366	0.08798316	0.04998955	0.05329658	0.1778039	0.2050045	0.2472135	0.268313	0.2178075	0.3867067	0.2151704	0.220706	1.858093	3.262712	1.594051	1.661415
104.459	0	0.05457844	0.03591206	0.03818404	0.04174616	0.09166675	0.3633898	2.950408	2.874946	0.03488929	0.04312726	0.1272601	0.06239699	1.551463	1.73482	0.589166	0.8322527	0.05935847	0.06992915	0.03866331	0.05125097	0.3465152	0.4940524	0.1841495	0.2205811
104.557	0	2.563523	2.279824	0.1723409	0.1832753	0.04871982	0.05847444	0.05808571	0.09176066	0.2283914	0.2454944	0.3721263	0.5509521	0.06390827	0.06584089	0.06226958	0.04769637	1.262096	1.015867	2.132347	1.710682	0.07184539	0.06600532	0.07837877	0.07440492
104.558	0	0.4214906	0.4444203	2.969971	3.502491	0.184504	0.2013693	0.2208826	0.2143463	1.664892	1.66773	1.81394	1.517995	0.05374959	0.04503636	0.042218	0.04485257	0.304688	0.3606668	0.2649837	0.3036905	0.02158494	0.0342914	0.03742316	0.03858964
104.559	0	0.04725031	0.02326048	0.0337149	0.03471485	0.6215086	1.178088	0.3678317	0.2635793	0.04735405	0.08598078	0.04821387	0.05222634	0.1816601	0.203865	0.2425646	0.2625265	0.2205745	0.3875261	0.2206479	0.2285976	1.86743	3.279766	1.61104	1.675552
104.559	0	0.05290854	0.04781663	0.03768743	0.0305257	0.1053538	0.3485427	2.979427	2.910148	0.05159003	0.04387076	0.1252571	0.06873233	1.608906	1.791306	0.6132944	0.8362408	0.05545591	0.08209452	0.0304	0.04399273	0.3309451	0.5100652	0.1733385	0.188094
104.657	0	2.587707	2.361505	0.1788945	0.1507824	0.05098894	0.05280233	0.07103999	0.07865361	0.272166	0.3506285	0.3894093	0.5687889	0.07038421	0.06618341	0.06117925	0.06394084	1.228363	1.231206	2.281645	1.699382	0.08354699	0.07181345	0.08716948	0.0661834
104.658	0	0.4057211	0.415058	2.993236	3.510526	0.1824924	0.2107773	0.226947	0.2045379	1.654856	1.737759	1.889228	1.478721	0.04697034	0.0407272	0.03559765	0.03341769	0.2982036	0.3779787	0.1767224	0.2744063	0.02173918	0.0344467	0.03756054	0.03139793
104.659	0	0.04582896	0.03053312	0.03922162	0.03176285	0.6179716	1.179457	0.3579184	0.2823325	0.04519496	0.07855121	0.05175876	0.05408556	0.1821705	0.1953828	0.2371881	0.2560269	0.2206624	0.380953	0.2179199	0.2305829	1.86959	3.271093	1.620985	1.679813
104.659	0	0.04674633	0.03354449	0.03361264	0.03598113	0.1005177	0.2963194	2.992954	2.91217	0.04100056	0.03375222	0.1249604	0.06694398	1.62315	1.809011	0.6204512	0.7984734	0.06021592	0.08042413	0.02690735	0.03119736	0.3012343	0.494789	0.1557852	0.1459181
104.757	0	2.549719	2.437038	0.2541721	0.2751927	0.05427918	0.07522565	0.07759821	0.08053606	0.3464243	0.3794477	0.3571804	0.5456993	0.08199488	0.05876624	0.04498058	0.04843194	1.137565	1.375196	2.278955	1.661117	0.07474274	0.07243442	0.1026904	0.06479023
104.758	0	0.4051633	0.4109622	3.047442	3.552716	0.1843733	0.2142305	0.2330376	0.2026253	1.67461	1.807209	1.938108	1.461474	0.04513242	0.04393638	0.04173186	0.03040016	0.300232	0.4043443	0.1141533	0.2880449	0.02598557	0.04452726	0.03724295	0.03561605
104.759	0	0.04331186	0.03138855	0.03141641	0.02958782	0.6120165	1.190703	0.3591362	0.3142193	0.042933	0.07987587	0.05311958	0.05903252	0.1737534	0.1904467	0.2314635	0.2490504	0.2242358	0.3808964	0.2166499	0.2307541	1.879112	3.283472	1.637921	1.695155
104.759	0	0.03757507	0.03450679	0.03952391	0.03859677	0.08865768	0.2497436	3.033484	2.951186	0.04658755	0.03337821	0.1247792	0.07224344	1.667967	1.864922	0.6410987	0.8046745	0.04837642	0.07744238	0.0315207	0.04264393	0.2966004	0.5000113	0.1467644	0.1254372
104.857	0	2.53413	2.447763	0.3059135	0.3678358	0.06615533	0.05208528	0.0684853	0.08019748	0.3328098	0.35268	0.31739	0.4928516	0.06902053	0.0800047	0.04348436	0.04826343	1.058675	1.443818	2.190012	1.589462	0.07597367	0.09138821	0.09536497	0.06972936
104.858	0	0.4147262	0.4244869	3.104545	3.583736	0.1851404	0.2184189	0.2387893	0.2001936	1.685312	1.862852	1.962299	1.454256	0.04407929	0.05177452	0.04305339	0.02650854	0.3291923	0.4050365	0.1095214	0.2845823	0.02809238	0.03696404	0.02217595	0.03676944
104.859	0	0.03922812	0.02308928	0.02862474	0.02471877	0.6097861	1.199842	0.3577302	0.3400388	0.04799195	0.08268382	0.04479086	0.05180022	0.1764544	0.1791053	0.2241331	0.2496739	0.2220519	0.3824856	0.2196486	0.2307597	1.883644	3.29273	1.654352	1.706941
104.859	0	0.03724902	0.03364071	0.04552237	0.04363112	0.07804861	0.2076471	3.064224	2.990728	0.0208461	0.03839079	0.123877	0.08377697	1.70084	1.912161	0.6837535	0.8253583	0.04901413	0.07932491	0.02948694	0.03791129	0.2922389	0.5110964	0.1229258	0.1292593
104.957	0	2.549446	2.477119	0.4018475	0.4655649	0.06213973	0.06562896	0.08008389	0.0715539	0.2601236	0.3842	0.3144182	0.3919515	0.05032624	0.07881461	0.0407511	0.05123817	0.9700785	1.438887	2.065567	1.514558	0.08760578	0.08534215	0.08302089	0.07781647
104.958	0	0.4087214	0.4358977	3.141251	3.595344	0.1861512	0.2178801	0.2365491	0.2067684	1.707143	1.893335	1.993268	1.459676	0.04408194	0.05106242	0.03736777	0.0330429	0.3584701	0.4015497	0.146055	0.2559489	0.02999084	0.02674595	0.03210951	0.03387118
104.959	0	0.0352152	0.01949414	0.02988885	0.02495362	0.6098036	1.211299	0.3636221	0.3536767	0.04217237	0.08355239	0.04613819	0.04815263	0.1786416	0.1781571	0.2280671	0.2532407	0.2226352	0.3918224	0.2191682	0.2322176	1.892499	3.305809	1.676872	1.721222
104.959	0	0.03779453	0.0310133	0.04157713	0.03417769	0.07599403	0.1751215	3.07436	3.016238	0.03147413	0.02741537	0.1227446	0.07629612	1.710328	1.947124	0.7298825	0.8426131	0.04697309	0.07870822	0.0279354	0.03757745	0.3100412	0.5029517	0.0801034	0.1575311
105.057	0	2.586965	2.549665	0.4646593	0.5396755	0.05126656	0.08563333	0.0738213	0.055834	0.2228621	0.451612	0.3524275	0.2939904	0.05349082	0.08957937	0.05824141	0.0592364	1.016496	1.391281	2.008467	1.444193	0.0668796	0.07958896	0.08441535	0.06958159
105.058	0	0.4035312	0.456375	3.139988	3.569903	0.1832797	0.211444	0.2344883	0.2085985	1.71832	1.854854	2.001953	1.468845	0.04335873	0.04204706	0.03506246	0.0357596	0.3910469	0.3718538	0.1515096	0.1915989	0.03720001	0.03591089	0.03483278	0.02835265
105.059	0	0.03520771	0.02485278	0.02365839	0.02149739	0.6079943	1.217614	0.359383	0.3531891	0.0407442	0.07682348	0.04651531	0.04966761	0.1639347	0.1711713	0.2316181	0.244378	0.2282304	0.3911722	0.2165782	0.2305916	1.892171	3.298077	1.678661	1.716031
105.059	0	0.03326635	0.03311318	0.03719243	0.0282691	0.07464222	0.1776814	3.046817	2.986996	0.05372745	0.04174135	0.1289154	0.07603621	1.671824	1.910063	0.7715793	0.8266043	0.04337463	0.07874822	0.02831565	0.0380144	0.3175908	0.4878498	0.06143376	0.1789175
105.157	0	2.603968	2.591632	0.472081	0.5624498	0.04065531	0.05386499	0.0488663	0.06377862	0.2348392	0.4919247	0.2793873	0.2332198	0.07604983	0.05854899	0.0703624	0.04754163	1.15927	1.230852	1.899485	1.40503	0.07640254	0.09700791	0.06396332	0.06572537
105.158	0	0.4073629	0.4778018	3.123399	3.532858	0.186607	0.2110112	0.2421387	0.2083827	1.725725	1.813698	1.996373	1.481316	0.03645909	0.04040998	0.03093444	0.0485784	0.4026954	0.3253109	0.1236032	0.1509023	0.02996237	0.03709424	0.03161149	0.02918873
105.159	0	0.03090052	0.02537561	0.02650957	0.02335204	0.6081439	1.223569	0.354537	0.3369304	0.04350544	0.07397963	0.04368263	0.04353458	0.1530915	0.1650703	0.2296399	0.2324164	0.2248998	0.3867866	0.2149221	0.2350574	1.894884	3.286277	1.689395	1.712759
105.159	0	0.03001216	0.03063617	0.04371441	0.02624752	0.07564543	0.1920038	3.010359	2.956114	0.03815653	0.03231128	0.1338932	0.05760546	1.613616	1.860923	0.7977722	0.8247692	0.06336563	0.07010588	0.02763067	0.0428357	0.3358484	0.4875017	0.07011892	0.1930789
105.257	0	2.574795	2.518429	0.4911826	0.5061734	0.0585706	0.06007826	0.05599969	0.06329346	0.271806	0.4950519	0.2157459	0.2493467	0.05015411	0.05205793	0.04782872	0.05883861	1.330284	1.025675	1.74734	1.440803	0.07207889	0.08649114	0.06266464	0.06756636
105.258	0	0.417278	0.5161766	3.136053	3.541709	0.1892907	0.2089327	0.2311967	0.2119291	1.759887	1.763123	1.964818	1.477867	0.05198684	0.03629651	0.02259702	0.04468045	0.4185877	0.2892192	0.1187161	0.2349559	0.03071548	0.04156441	0.0290976	0.03716957
105.259	0	0.03104378	0.02418347	0.0242251	0.0275929	0.6141597	1.229939	0.3590104	0.3256001	0.04342729	0.07952013	0.04602983	0.0443651	0.1656258	0.1815368	0.2332615	0.2361392	0.2249831	0.3922298	0.2199645	0.2398281	1.90109	3.300646	1.695239	1.713157
105.259	0	0.03257715	0.03424374	0.03626073	0.03491645	0.08445849	0.240129	2.996358	2.938743	0.04083796	0.0297784	0.1254556	0.06928566	1.579188	1.825811	0.8299893	0.822671	0.05279316	0.07992498	0.02970898	0.03955747	0.3365364	0.4726341	0.08899816	0.1982794
105.357	0	2.590055	2.426908	0.4900978	0.399568	0.04616397	0.08843148	0.05251559	0.06651013	0.2893459	0.5581248	0.1996091	0.2809101	0.04365284	0.07434323	0.0485802	0.07830237	1.52298	0.8815238	1.64312	1.498697	0.09050971	0.08404429	0.07072159	0.06480577
105.358	0	0.4236128	0.5353249	3.120583	3.541167	0.193427	0.1989984	0.2293726	0.204808	1.795359	1.700036	1.962917	1.476082	0.0573226	0.03838836	0.0374063	0.04011096	0.4083997	0.2966564	0.1590203	0.348823	0.02866935	0.04021821	0.03522699	0.05087719
105.359	0	0.03264058	0.03255831	0.03140966	0.03013872	0.61999	1.233132	0.3596813	0.3088899	0.0462792	0.0833351	0.05433692	0.04167119	0.1801674	0.1851868	0.239343	0.2389362	0.2252343	0.3984737	0.2282838	0.2381262	1.914658	3.319301	1.70483	1.720044
105.359	0	0.04305831	0.04294257	0.04077993	0.03771597	0.103928	0.2681933	2.993503	2.941524	0.05617606	0.02396734	0.1366024	0.06474775	1.564972	1.81561	0.8535685	0.8429	0.05790781	0.07855953	0.04613258	0.054322	0.3287209	0.4754726	0.1147983	0.2239125
105.457	1	2.572653	2.340924	0.4460936	0.2542344	0.05615252	0.08668458	0.05531871	0.05825458	0.3341271	0.540047	0.1747431	0.3051933	0.05883098	0.06911794	0.05647842	0.06464005	1.654144	0.9314604	1.584363	1.544591	0.08994894	0.09693938	0.07477272	0.06492136
105.458	1	0.4277933	0.5331097	3.108235	3.536256	0.2011617	0.1939103	0.2253237	0.1981272	1.793385	1.62482	1.930634	1.456641	0.05444033	0.03864605	0.04660401	0.03857505	0.3902969	0.3248576	0.225568	0.4354461	0.02672075	0.04921418	0.04087447	0.05551746
105.459	1	0.02852709	0.03502316	0.02947469	0.02824813	0.6201472	1.23658	0.3532548	0.2870552	0.04551075	0.08145418	0.04797482	0.0416108	0.1813587	0.18807	0.2512582	0.2429167	0.2293673	0.3967566	0.2277784	0.2379606	1.923501	3.330231	1.710607	1.721114
105.459	1	0.04460895	0.04090129	0.0471267	0.04147399	0.1161594	0.3043023	2.986238	2.929254	0.05047019	0.04054296	0.1253536	0.06524974	1.552827	1.805001	0.8664302	0.8573197	0.05410585	0.08252345	0.04503001	0.04674149	0.3130736	0.4801277	0.1435824	0.218333
105.557	1	2.677173	2.354872	0.3840559	0.2285627	0.04384384	0.08737185	0.06062405	0.07015028	0.3884925	0.5142317	0.1708156	0.2490012	0.06114071	0.07692786	0.06325274	0.05107629	1.796802	1.109377	1.62054	1.554456	0.09292959	0.09091721	0.06887866	0.06811133
105.558	1	0.4280008	0.4945455	3.023881	3.472599	0.2006165	0.1935792	0.2266681	0.1994723	1.759889	1.580086	1.871748	1.433162	0.05539366	0.04813205	0.0531665	0.03369882	0.3627946	0.3386788	0.2850285	0.4329395	0.02941283	0.04051473	0.05089601	0.05052957
105.559	1	0.02682765	0.03560853	0.03150563	0.02697422	0.6207881	1.227764	0.3495486	0.2699785	0.04915361	0.08106014	0.04040848	0.03547582	0.1751423	0.1893329	0.246058	0.2238297	0.2241245	0.3953162	0.2264963	0.2371681	1.918903	3.305272	1.693832	1.703146
105.559	1	0.04798164	0.04954634	0.05065576	0.03427187	0.1223582	0.2992249	2.969136	2.910191	0.04576731	0.03634786	0.1255502	0.0581126	1.538227	1.779777	0.8367988	0.831407	0.05069204	0.0671949	0.05726424	0.05795891	0.2865703	0.4740258	0.1593967	0.2154825
105.658	1	2.776417	2.258429	0.2835637	0.2703786	0.06072149	0.06351909	0.0600216	0.1035652	0.4665734	0.4614744	0.2224352	0.2535687	0.06852926	0.06705639	0.04596422	0.05442179	1.843044	1.243129	1.605906	1.466046	0.1044596	0.08584429	0.07230394	0.05572529
105.658	1	0.4110565	0.4680878	3.001786	3.489059	0.194378	0.1860851	0.2241547	0.1967077	1.752057	1.555509	1.826659	1.411627	0.05524153	0.04838692	0.04508263	0.03601048	0.3462474	0.3540347	0.3367183	0.4192189	0.03066389	0.03537155	0.04822335	0.04909498
105.659	1	0.02778262	0.03216484	0.03288897	0.03344446	0.6280451	1.22593	0.344725	0.27698	0.04949335	0.07368073	0.03801522	0.02874198	0.1725254	0.1899572	0.2436595	0.2201732	0.2197937	0.3934182	0.2238869	0.2444918	1.923496	3.317389	1.697276	1.708078
105.660	1	0.04738349	0.04155107	0.04131395	0.03918642	0.1262892	0.2984613	2.988158	2.927195	0.04665563	0.02810782	0.1323868	0.06705395	1.569204	1.806633	0.8170577	0.8450036	0.05395714	0.07158915	0.0474989	0.05777117	0.2596902	0.4669713	0.1808118	0.21222
105.757	1	2.782803	2.289305	0.2378843	0.3337833	0.05560879	0.05864984	0.08595049	0.1056352	0.4763111	0.4094415	0.3104993	0.3576901	0.06953626	0.06702294	0.05613689	0.04761959	1.78385	1.299866	1.628136	1.386983	0.1136465	0.08390942	0.064266	0.06210049
105.758	1	0.4037754	0.4562445	2.989335	3.534849	0.1939159	0.1833071	0.2102798	0.1961888	1.750026	1.539161	1.783752	1.386062	0.05070567	0.04657167	0.04515838	0.0391708	0.3549986	0.38205	0.3704727	0.3813721	0.03740956	0.0404827	0.03779211	0.03912432
105.759	1	0.02233397	0.02930378	0.03590397	0.03364908	0.632369	1.232997	0.350342	0.2931222	0.04350028	0.0736872	0.03930906	0.02959591	0.1677284	0.1855801	0.2369757	0.2270887	0.2175039	0.3980572	0.2270859	0.2406118	1.94852	3.353972	1.708664	1.725055
105.760	1	0.04715583	0.04097029	0.0345005	0.0305469	0.133071	0.2915746	3.010781	2.958137	0.05085539	0.03458337	0.1250709	0.06545368	1.623963	1.861757	0.8029288	0.8607835	0.05079421	0.07367149	0.05605378	0.05160564	0.2423029	0.460513	0.1824523	0.2033306
105.857	1	2.762327	2.33757	0.3090969	0.3277603	0.06514828	0.04847057	0.08116205	0.08555863	0.4149713	0.4641254	0.3715121	0.3749708	0.06048902	0.07952116	0.06013066	0.05353321	1.71574	1.358915	1.685761	1.311668	0.1087506	0.1132491	0.0656149	0.06104218
105.858	1	0.4048851	0.4454718	2.995573	3.5762	0.2000082	0.1899981	0.2024203	0.1898136	1.749409	1.545127	1.753195	1.368032	0.04289585	0.05516881	0.049797	0.04170928	0.3729854	0.4210559	0.4049727	0.3185683	0.03588153	0.05988626	0.050812	0.04344961
105.859	1	0.02186468	0.02583761	0.03885297	0.0326933	0.6459321	1.238613	0.3547396	0.3180455	0.04791584	0.07544922	0.03811369	0.03018957	0.1779501	0.1819148	0.2286509	0.2249988	0.21953	0.4018105	0.2255103	0.2418883	1.963304	3.379542	1.717279	1.73683
105.859	1	0.04704559	0.03074423	0.04082196	0.03580401	0.1299008	0.2578136	3.040545	2.997432	0.04339763	0.03040431	0.1232446	0.07397182	1.68476	1.907248	0.756812	0.8750712	0.06243709	0.06891187	0.03963705	0.04460023	0.231825	0.4546204	0.1859099	0.1888376
105.957	1	2.709779	2.415876	0.3150464	0.2537276	0.05084672	0.06982889	0.08134449	0.05336974	0.3241876	0.4604704	0.4409486	0.3626008	0.06674872	0.07554249	0.08263333	0.06585128	1.643217	1.503282	1.816492	1.24848	0.09180471	0.1129392	0.08197055	0.07808425
105.958	1	0.392221	0.4344119	2.986683	3.586001	0.1968101	0.1943635	0.2011047	0.1886236	1.72849	1.561561	1.741262	1.333948	0.04942148	0.06029004	0.04388375	0.03184186	0.3664479	0.4280361	0.3846466	0.2190689	0.03705367	0.06292616	0.05358207	0.03359136
105.959	1	0.02348569	0.02387774	0.04182783	0.03298965	0.6591496	1.24208	0.3575438	0.3375381	0.05474975	0.07789821	0.04049666	0.03026295	0.1663879	0.1744453	0.2089137	0.2261398	0.2174166	0.3988233	0.2243173	0.243669	1.96986	3.378937	1.71177	1.738871
105.959	1	0.05326474	0.02750169	0.03217965	0.04209285	0.1376236	0.2099166	3.023893	2.98654	0.04762107	0.03356063	0.1232223	0.06906985	1.700458	1.889978	0.6909389	0.8718656	0.03866187	0.0730069	0.03019869	0.04614602	0.2221326	0.4565631	0.1879709	0.1677943
106.057	1	2.69006	2.412233	0.3035447	0.232424	0.05108777	0.0852304	0.07506441	0.05564739	0.3214307	0.3875727	0.4700752	0.3784137	0.05382373	0.06427103	0.09789165	0.05860827	1.559004	1.651744	1.967851	1.208713	0.08220078	0.09401743	0.0837443	0.08263575
106.058	1	0.3875986	0.4073116	2.991959	3.581239	0.1944931	0.196311	0.205766	0.1888259	1.723699	1.609911	1.766316	1.304821	0.05575641	0.05520296	0.04416681	0.02641601	0.3748707	0.4056502	0.3393555	0.1511164	0.04546027	0.04736264	0.04813138	0.02450475
106.059	1	0.02209607	0.02264614	0.03978782	0.03152589	0.664127	1.233516	0.3519859	0.3354775	0.04899211	0.07238769	0.03358472	0.03071095	0.153055	0.16967	0.1934052	0.2314063	0.215014	0.3969247	0.2205986	0.239356	1.968786	3.373351	1.698976	1.728975
106.059	1	0.04970748	0.03294221	0.04053866	0.03771358	0.1187049	0.1810766	3.0171	2.974174	0.03212535	0.0298527	0.1195138	0.07195927	1.691533	1.866888	0.6529325	0.8685696	0.04665293	0.07595037	0.02681828	0.0483988	0.2397678	0.4654211	0.1682088	0.1472036
106.159	1	2.628932	2.29978	0.2902177	0.2998864	0.05871006	0.06847839	0.09006446	0.05484734	0.4251722	0.3084266	0.4224637	0.4022914	0.05671769	0.05552757	0.08344209	0.07373776	1.498007	1.687033	2.032456	1.168649	0.09171503	0.1020126	0.09676496	0.04879428
106.159	1	0.3577979	0.3832221	3.028486	3.642197	0.1922853	0.1973021	0.2146713	0.1856993	1.735769	1.67089	1.799672	1.283586	0.05125521	0.05477914	0.04932777	0.03205595	0.3628435	0.4352254	0.2915576	0.1725621	0.052939	0.05838273	0.05232765	0.01855501
106.160	1	0.01503572	0.02488837	0.03595139	0.03207664	0.660377	1.233125	0.3437349	0.3412037	0.04472521	0.07762659	0.02648419	0.0357154	0.1492556	0.1752763	0.1915356	0.2432201	0.2191627	0.3992942	0.222617	0.2384969	1.976467	3.371811	1.692511	1.724628
106.161	1	0.04742926	0.04037704	0.04006309	0.04343944	0.0912402	0.1859715	3.012499	2.979134	0.02241292	0.02285576	0.1223524	0.07441035	1.687344	1.854124	0.6226625	0.8674514	0.04707446	0.07408024	0.02275516	0.04748556	0.2704704	0.4952305	0.1703755	0.1681982
106.257	1	2.55274	2.191186	0.2994258	0.346588	0.06373682	0.07608835	0.07952607	0.05125566	0.4985395	0.3325297	0.3126479	0.3860761	0.06786012	0.07536562	0.06500657	0.0645815	1.431332	1.607695	2.044129	1.166088	0.09223364	0.09086071	0.09756321	0.07827007
106.258	1	0.3392255	0.3700315	3.066397	3.693589	0.1918963	0.2118417	0.2244746	0.1820599	1.744557	1.744945	1.847836	1.268797	0.04862653	0.05155231	0.0568823	0.03876819	0.3632482	0.4628729	0.254975	0.2413281	0.04081329	0.06350223	0.04748944	0.02301573
106.259	1	0.02140957	0.02967883	0.03766173	0.03697771	0.6634757	1.233396	0.337403	0.3304615	0.04938268	0.07653503	0.02965313	0.0368203	0.1502421	0.1871518	0.1992019	0.2551912	0.2211272	0.3989347	0.2273141	0.2374019	1.976412	3.372401	1.687916	1.721173
106.259	1	0.05882534	0.03949721	0.04139657	0.0506899	0.06959627	0.234291	3.002909	2.962749	0.03622782	0.03217284	0.1218548	0.07154713	1.665749	1.846324	0.622747	0.8632262	0.06228361	0.07996403	0.03013642	0.04989259	0.2945695	0.5282833	0.1538412	0.1856144
106.357	1	2.494375	2.140265	0.38659	0.3917934	0.07246754	0.04722935	0.07009687	0.06749834	0.5309102	0.2878707	0.2374152	0.3653089	0.05621412	0.06971573	0.05457636	0.0670748	1.329001	1.498529	1.977226	1.15406	0.07827937	0.08894183	0.08850938	0.06350011
106.358	1	0.3321989	0.3721982	3.10479	3.721161	0.1947561	0.2125157	0.2306662	0.1783941	1.754513	1.819412	1.910118	1.247205	0.04752114	0.06313684	0.05890035	0.03893045	0.3880408	0.4649083	0.2216044	0.283385	0.03305212	0.06116039	0.04403568	0.02888227
106.358	1	0.02908471	0.03176745	0.04241056	0.04017011	0.6671053	1.232889	0.3445029	0.3175422	0.05242303	0.07271548	0.03184958	0.0367407	0.1513363	0.188267	0.199902	0.2658862	0.228992	0.3973222	0.224849	0.2368966	1.978722	3.371754	1.687422	1.722157
106.359	1	0.0497684	0.04773075	0.0451006	0.05818885	0.08082947	0.2844767	2.984642	2.938249	0.04265256	0.03531543	0.1239338	0.06333232	1.624917	1.826269	0.5986602	0.8548159	0.06266361	0.0875264	0.0410993	0.03831166	0.3122188	0.5464393	0.1623125	0.2193751
106.457	1	2.540782	2.167629	0.6040085	0.4821589	0.06642365	0.05538887	0.08414996	0.06808046	0.5467006	0.2456994	0.1329679	0.3925912	0.07163636	0.06578187	0.04154603	0.07413429	1.276152	1.388709	1.937992	1.194938	0.07639	0.0958437	0.09471021	0.05662477
106.458	1	0.3342347	0.3724255	3.096249	3.667573	0.1905244	0.2153851	0.2311604	0.1792894	1.717729	1.844728	1.947506	1.247893	0.04565047	0.0631514	0.05095655	0.03719406	0.4275307	0.4172722	0.2059192	0.2641284	0.03527999	0.03861598	0.04060302	0.02803618
106.459	1	0.02322853	0.03613524	0.03676623	0.03502769	0.6549973	1.223041	0.3373507	0.2939022	0.04723388	0.07384842	0.02823998	0.04451888	0.1515967	0.1917572	0.1875212	0.2566757	0.2285993	0.3958751	0.2173918	0.2363744	1.963236	3.340949	1.671498	1.705934
106.459	1	0.0651157	0.05207701	0.05519262	0.04427609	0.08745537	0.3131378	2.939358	2.880616	0.03313919	0.04627513	0.131009	0.06380253	1.560036	1.758819	0.5854871	0.8276772	0.05952141	0.08274101	0.04058917	0.04961865	0.3365867	0.5303125	0.1605863	0.2294548
106.557	1	2.549794	2.231939	0.8429133	0.5541267	0.07271247	0.06003689	0.07121654	0.06698964	0.540953	0.2422996	0.2084396	0.4224339	0.04794426	0.0622774	0.06417069	0.07363117	1.250765	1.144372	1.846791	1.269047	0.07108298	0.08099473	0.116344	0.06149037
106.558	1	0.3473435	0.403978	3.118938	3.664075	0.1859106	0.2144651	0.2312171	0.1862443	1.724313	1.864668	1.974794	1.231192	0.05388	0.05270822	0.04295238	0.04421708	0.4458068	0.3895868	0.1953655	0.2268168	0.02884827	0.03517735	0.03628039	0.02184797
106.559	1	0.02352462	0.03608852	0.03583624	0.03850871	0.6496808	1.216632	0.3323399	0.2792055	0.05425139	0.07902385	0.03030116	0.03953273	0.1562232	0.1980925	0.1911282	0.2585782	0.2303967	0.391134	0.217349	0.2336226	1.95484	3.320995	1.66685	1.691253
106.559	1	0.06145271	0.05609021	0.04477525	0.04111341	0.1171151	0.342888	2.919862	2.866574	0.03353597	0.04605712	0.1255561	0.05838454	1.536251	1.737019	0.585389	0.8237581	0.06196314	0.08055726	0.03884162	0.03732446	0.3421117	0.5309749	0.1743333	0.2353347
106.657	1	2.569308	2.243736	0.9889259	0.644126	0.07598388	0.06686658	0.07697026	0.07133541	0.5146528	0.2627574	0.2833107	0.4092323	0.05965306	0.08256511	0.06822297	0.06145748	1.256263	0.9051642	1.696202	1.312452	0.08316299	0.07848373	0.1146197	0.07180922
106.658	1	0.3653757	0.460784	3.144867	3.687942	0.18635	0.2147703	0.2370243	0.1761455	1.732178	1.864854	1.982431	1.203586	0.05093777	0.05056987	0.04135272	0.04169217	0.4465002	0.3790788	0.1678422	0.1851752	0.03139701	0.0357047	0.04443855	0.02539642
106.659	1	0.03145436	0.03675191	0.03613643	0.02851243	0.6431695	1.220313	0.3331376	0.2839432	0.05007578	0.07767079	0.0296242	0.03908285	0.1565173	0.2028124	0.2021149	0.2706279	0.2264294	0.3912286	0.2167227	0.2369633	1.948939	3.327328	1.675949	1.693373
106.659	1	0.05954278	0.05649526	0.0480426	0.0464633	0.1472108	0.3597952	2.925886	2.878766	0.03238698	0.0562916	0.1287093	0.06613784	1.551956	1.747034	0.5999981	0.8318309	0.06037307	0.07943268	0.03673522	0.04308121	0.358631	0.5150839	0.1774914	0.2498446
106.757	1	2.54064	2.18634	1.05267	0.642709	0.05978657	0.05826017	0.09278817	0.07513053	0.4930795	0.3030613	0.3598534	0.3378895	0.04589822	0.04947859	0.07257907	0.05570458	1.278969	0.7926521	1.550109	1.341988	0.08882721	0.08971079	0.09198304	0.07991797
106.758	1	0.3823019	0.5141666	3.141441	3.674308	0.1916293	0.2086049	0.2369394	0.1728419	1.761807	1.848133	1.943684	1.197754	0.05591268	0.05770636	0.03144656	0.03155744	0.4476342	0.3912581	0.1547944	0.1638568	0.04077039	0.02676932	0.04273767	0.02793437
106.759	1	0.03443974	0.03659378	0.03757124	0.03695152	0.6336647	1.22851	0.3347369	0.3020223	0.04481758	0.07274594	0.03080578	0.04188285	0.1624329	0.2022698	0.2034581	0.2765031	0.2307493	0.3909276	0.2184471	0.2390313	1.94502	3.342744	1.688826	1.700424
106.759	1	0.06313638	0.04630099	0.0415016	0.04257847	0.1597687	0.347856	2.956256	2.911485	0.03397335	0.04545956	0.1251793	0.06820597	1.572388	1.778858	0.6315867	0.8535978	0.05879319	0.07859235	0.02811104	0.04330058	0.3554017	0.5210108	0.1661208	0.2212907
106.857	1	2.565915	2.145589	1.105624	0.5536365	0.06075504	0.08150559	0.08236433	0.06497568	0.4853921	0.4240224	0.3427893	0.3006416	0.05891264	0.05828067	0.07689537	0.05666483	1.381328	0.8337125	1.538991	1.345504	0.09763082	0.06882749	0.07686858	0.08338684
106.858	1	0.3730475	0.545902	3.096702	3.617853	0.1882144	0.2035173	0.2219302	0.1646365	1.765413	1.782504	1.879427	1.209403	0.05092009	0.06975103	0.02927257	0.03699335	0.4249632	0.4154653	0.1614693	0.2129195	0.03759375	0.03414884	0.03278297	0.02439138
106.859	1	0.03153985	0.03963474	0.03655004	0.03541134	0.6345834	1.231382	0.3287736	0.3129503	0.04841785	0.0709557	0.0321867	0.04441308	0.1778294	0.1996341	0.2104893	0.2715546	0.234089	0.3892685	0.2246305	0.2383176	1.93427	3.3344	1.685236	1.691779
106.859	1	0.04267431	0.0433704	0.04657792	0.04603211	0.1513512	0.3252405	2.96474	2.908889	0.03955859	0.03936588	0.1307752	0.06292164	1.597317	1.798948	0.6586726	0.8443687	0.06017829	0.07279727	0.03591997	0.04016445	0.3362951	0.5056327	0.1612472	0.1974327
106.957	1	2.631125	2.149027	1.047931	0.5225385	0.06282897	0.06854713	0.07462757	0.07530228	0.5238948	0.5817352	0.3096592	0.2841012	0.06443007	0.09013029	0.06105167	0.0528873	1.514521	1.020306	1.621192	1.393407	0.09511473	0.0706788	0.06285568	0.09063654
106.958	1	0.361352	0.5615856	3.037185	3.554574	0.1919527	0.1967102	0.2225043	0.1673559	1.764344	1.715945	1.822108	1.225568	0.04622907	0.07212931	0.03594977	0.03828514	0.3982763	0.4427632	0.1992317	0.2814236	0.0254732	0.04393081	0.03055644	0.01915095
106.959	1	0.02687969	0.03454708	0.03067512	0.03482029	0.6312326	1.229087	0.3281696	0.3153679	0.05031322	0.07320402	0.03745894	0.0430768	0.1815405	0.1849953	0.2158985	0.2551909	0.2322226	0.3879019	0.2284648	0.2335033	1.919945	3.325233	1.676603	1.684745
106.959	1	0.05033885	0.03615552	0.04543652	0.04211394	0.1509978	0.2868489	2.995146	2.933796	0.04108121	0.03364899	0.12372	0.06784914	1.632267	1.842351	0.6714192	0.8289253	0.06043452	0.07510982	0.03269951	0.03511936	0.3356707	0.5099229	0.1600162	0.1496929
107.057	1	2.650443	2.170169	0.8936281	0.4799289	0.07472892	0.07793724	0.08119792	0.06741453	0.5247972	0.6011842	0.3032152	0.2771496	0.07234246	0.07884136	0.04853134	0.03770822	1.584417	1.26277	1.748397	1.375109	0.08615928	0.08708952	0.07745709	0.08209332
107.058	1	0.3620069	0.5905298	3.031335	3.556386	0.1936347	0.1934084	0.2124136	0.1663341	1.781033	1.653769	1.746527	1.195774	0.05090854	0.07124304	0.04574049	0.03492949	0.3925492	0.4773463	0.2704517	0.3547597	0.02531449	0.05394794	0.03576441	0.02921846
107.059	1	0.03103945	0.03992256	0.02447442	0.03052863	0.6316511	1.238624	0.3245052	0.329595	0.04889636	0.07476069	0.0346587	0.04667144	0.1832079	0.1767818	0.2249694	0.2605497	0.236986	0.3875121	0.2202721	0.2390367	1.918783	3.330931	1.669264	1.682237
107.059	1	0.04104769	0.02985341	0.03690994	0.03449876	0.1320458	0.2556724	3.031081	2.971322	0.03632938	0.03305452	0.1212172	0.06932097	1.685105	1.909592	0.6871158	0.8343127	0.06634976	0.08052879	0.04192087	0.03610732	0.3157779	0.5038963	0.1675209	0.1239608
107.157	1	2.702692	2.155264	0.6709133	0.4295419	0.05850405	0.08320347	0.06990346	0.07823897	0.532151	0.5432859	0.3431922	0.2829572	0.06197718	0.06716703	0.04662743	0.04517456	1.627493	1.506606	1.788835	1.299193	0.09176651	0.0918471	0.1122133	0.05084464
107.158	1	0.3464035	0.6233602	3.014017	3.563293	0.1911261	0.1927136	0.1944354	0.1626861	1.783346	1.619475	1.664265	1.160887	0.05252127	0.07132273	0.04744776	0.03389393	0.4057273	0.499803	0.3658563	0.4059956	0.03734065	0.05063328	0.03216606	0.02621641
107.159	1	0.03871983	0.03969767	0.02653691	0.03406058	0.6383788	1.246362	0.3296541	0.337831	0.05000674	0.07447486	0.03321735	0.0471437	0.1842528	0.1693996	0.2275505	0.2556578	0.2360039	0.3937757	0.2208248	0.2400803	1.910193	3.331565	1.666478	1.681304
107.159	1	0.03188877	0.02391844	0.03713056	0.03649983	0.120442	0.2141779	3.058011	3.008855	0.03077529	0.0277078	0.1192948	0.07828153	1.733133	1.964758	0.7082834	0.8299133	0.05295282	0.07009619	0.04105017	0.02955394	0.3097165	0.5024395	0.1643937	0.1035192
107.257	1	2.737178	2.189107	0.4894704	0.3708177	0.06706999	0.08835242	0.08897258	0.04751815	0.5083734	0.4725747	0.3442317	0.3064938	0.06278431	0.0711322	0.04896749	0.06216397	1.536397	1.65498	1.82229	1.255817	0.08552032	0.107247	0.08236563	0.04408321
107.258	1	0.3300994	0.6474264	3.012029	3.575082	0.1976636	0.1995171	0.1883749	0.1612312	1.795975	1.621784	1.586664	1.131594	0.0558987	0.06642995	0.05514676	0.03893802	0.4100954	0.5293255	0.4605636	0.4279438	0.04575224	0.0569037	0.03558924	0.02418009
107.259	1	0.04397265	0.0463793	0.02703325	0.03194304	0.6367364	1.253141	0.3278334	0.3345455	0.04804812	0.07524457	0.03811364	0.05221311	0.1838784	0.1692359	0.220429	0.2591019	0.2336656	0.3882284	0.2187518	0.2402521	1.905754	3.330113	1.658179	1.675312
107.259	1	0.04049476	0.02550526	0.03539131	0.03226126	0.1097262	0.1641757	3.070226	3.022234	0.03119234	0.04282212	0.1264089	0.07953218	1.743964	1.985049	0.7508509	0.8475107	0.05377876	0.07509297	0.04733393	0.03695163	0.3318753	0.5004936	0.1577772	0.1290471
107.357	1	2.854056	2.291499	0.4281766	0.3628931	0.04825384	0.1028979	0.06569061	0.05860396	0.4222028	0.5040638	0.2804242	0.3353569	0.05544126	0.05487427	0.04842697	0.0489521	1.503514	1.732964	1.939855	1.264426	0.1032604	0.1028621	0.07913808	0.04829879
107.358	1	0.2901659	0.6331626	2.965032	3.551764	0.1954142	0.1998395	0.1863057	0.1582659	1.767312	1.620571	1.550429	1.131498	0.0581447	0.06025181	0.05780802	0.04773511	0.4016193	0.5397163	0.500482	0.3857035	0.04359912	0.05664275	0.05118099	0.02871221
107.359	1	0.04620296	0.04526827	0.02953843	0.03421736	0.6405835	1.238282	0.3305624	0.3181469	0.05020997	0.07785443	0.03480309	0.04833868	0.1727312	0.1695853	0.2051296	0.2512095	0.2297735	0.3892832	0.2170816	0.2354418	1.891118	3.304264	1.636068	1.653842
107.359	1	0.03992406	0.02499981	0.0428558	0.03153641	0.1186443	0.1446053	3.025949	2.979029	0.0446568	0.0290894	0.1209299	0.06925679	1.689545	1.932501	0.7709335	0.8371864	0.04716724	0.06992424	0.03392102	0.03575364	0.3298082	0.4869384	0.1232834	0.1500617
107.457	1	2.947042	2.303423	0.4632946	0.3548063	0.05206192	0.08111123	0.07263205	0.05766245	0.3136769	0.530035	0.2528573	0.3249344	0.04793249	0.05928727	0.03776637	0.05467233	1.431382	1.689792	1.962141	1.256843	0.09928584	0.09567877	0.0807589	0.05427284
107.458	1	0.2678005	0.6273487	2.979466	3.587942	0.1895973	0.1976624	0.1791372	0.1561998	1.77051	1.647613	1.528308	1.111824	0.06549859	0.05719519	0.06027161	0.0477317	0.4000155	0.5423934	0.5371869	0.3209559	0.04070239	0.04967357	0.0550046	0.02164324
107.459	1	0.05044377	0.04984542	0.02632028	0.0373504	0.6465155	1.229539	0.3383	0.3129884	0.05270058	0.08567438	0.03302357	0.05417428	0.1617901	0.1840334	0.2026267	0.24853	0.2278333	0.3942673	0.2110546	0.2343527	1.886156	3.305573	1.620364	1.642997
107.459	1	0.04034418	0.02670345	0.02891316	0.02396703	0.1316586	0.1739799	2.995938	2.946925	0.04474732	0.04152151	0.1271603	0.06553719	1.638906	1.890167	0.793917	0.8374376	0.05047068	0.06890185	0.02695607	0.02861702	0.3531266	0.4796801	0.1234392	0.1654937
107.557	1	2.931606	2.361138	0.5502887	0.4071623	0.04955302	0.06300403	0.08013545	0.09846884	0.2274798	0.4823316	0.2449392	0.3066309	0.03981824	0.05381324	0.06163265	0.05395878	1.368977	1.597943	1.978873	1.24559	0.08050032	0.1123163	0.08934374	0.03913822
107.558	1	0.2603523	0.6094306	3.012428	3.636975	0.1927304	0.2047153	0.1822985	0.1612995	1.785871	1.704078	1.522558	1.093862	0.05900196	0.06252314	0.0625507	0.04425115	0.4161992	0.5321474	0.5610081	0.2427317	0.05217163	0.0471396	0.0492979	0.02556657
107.559	1	0.05934256	0.04681893	0.02510524	0.04034382	0.6655357	1.226477	0.351783	0.2947319	0.0544567	0.07751859	0.0299332	0.05481304	0.1674221	0.1980472	0.2045253	0.2581087	0.2273677	0.3948843	0.2098596	0.2398114	1.88273	3.312412	1.610117	1.643531
107.559	1	0.04588512	0.03450736	0.03192596	0.03544787	0.1319469	0.2079636	2.985283	2.938176	0.04858314	0.02383196	0.1326736	0.07088152	1.612217	1.856661	0.8239047	0.8513822	0.06147206	0.0775952	0.03247649	0.04110511	0.3547829	0.4758618	0.1395104	0.2027937
107.657	1	2.856606	2.362719	0.6246887	0.4945685	0.05708978	0.07377519	0.06212368	0.06577442	0.2323739	0.4957417	0.2659228	0.26764	0.0360911	0.07615278	0.04910368	0.03466641	1.348333	1.432355	1.959272	1.310764	0.0705747	0.07991609	0.08970061	0.05644052
107.658	1	0.2516549	0.5781577	3.046215	3.685939	0.1913068	0.2129939	0.1868364	0.1610343	1.794409	1.780528	1.540406	1.096602	0.05800114	0.05649911	0.05551135	0.04721717	0.4208391	0.5346269	0.558024	0.1826018	0.05765355	0.05353878	0.04189013	0.03231965
107.659	1	0.06312934	0.04750601	0.02920441	0.03503793	0.6785247	1.228132	0.3638473	0.2830426	0.05345139	0.0827645	0.03944934	0.05516031	0.1709208	0.1999959	0.2145691	0.269352	0.2282158	0.399866	0.2158956	0.2361332	1.887155	3.321595	1.604858	1.641941
107.659	1	0.05634653	0.0426814	0.03991732	0.03948289	0.1429412	0.2517243	2.967143	2.92143	0.05355532	0.0390227	0.1251993	0.0617259	1.580298	1.831461	0.8325642	0.8617522	0.05535046	0.08215521	0.03456325	0.04060036	0.3711917	0.4883275	0.1410195	0.2034065
107.757	1	2.856409	2.373728	0.6965284	0.5068849	0.07005032	0.06665386	0.06480428	0.08092691	0.3268774	0.4726024	0.3077391	0.3050197	0.04934658	0.08265725	0.05837843	0.04752855	1.366986	1.307615	1.950869	1.404238	0.07185943	0.07654672	0.09488369	0.0435899
107.758	1	0.2392384	0.530591	3.075232	3.683967	0.189891	0.2164617	0.1954956	0.1596355	1.78156	1.844241	1.590971	1.114771	0.05985951	0.05802914	0.05671453	0.04974679	0.4056437	0.5157122	0.5209433	0.1603728	0.04112242	0.03934557	0.03457528	0.02533729
107.759	1	0.06058119	0.04655114	0.03226938	0.03077198	0.6801329	1.231647	0.3616439	0.2859536	0.05084742	0.0862424	0.03539821	0.05115341	0.1645074	0.1958958	0.2112378	0.2681983	0.2234438	0.3986066	0.2150093	0.2302459	1.878184	3.302686	1.592226	1.629004
107.759	1	0.06510643	0.05729177	0.03813922	0.03708414	0.1597772	0.280745	2.942575	2.884426	0.05675344	0.03508956	0.1242455	0.0579425	1.552274	1.795656	0.8250816	0.8451261	0.06267755	0.07169294	0.04343309	0.04392729	0.3646369	0.4860418	0.1388979	0.2107275
107.857	1	2.881323	2.387697	0.7778041	0.4534161	0.05354903	0.06047695	0.093707	0.07476504	0.3751898	0.38111	0.3439614	0.3401617	0.06529895	0.08489261	0.07240684	0.0533087	1.447878	1.251902	1.921272	1.497636	0.08095685	0.06851532	0.07576175	0.0481097
107.858	1	0.2352874	0.4615155	3.082354	3.672063	0.1859145	0.2227918	0.2026388	0.1591374	1.766822	1.903143	1.668627	1.132997	0.06196825	0.05320325	0.05326408	0.05258119	0.399056	0.4890849	0.4455993	0.2203158	0.03312036	0.04727154	0.04378159	0.02832744
107.859	1	0.05635837	0.04251847	0.02990373	0.03064072	0.6799545	1.230954	0.3509947	0.2731326	0.05213803	0.08728254	0.03935375	0.04163745	0.157827	0.1970811	0.2109966	0.2609273	0.2160139	0.3950916	0.2117369	0.2259584	1.871111	3.29331	1.577493	1.624744
107.859	1	0.06286561	0.0629023	0.04742563	0.04843252	0.1476325	0.2988621	2.93904	2.877567	0.05230785	0.03375071	0.1229204	0.0608773	1.549939	1.781442	0.7994287	0.8402463	0.05468702	0.0813127	0.03840225	0.04262045	0.3521542	0.4891282	0.1284427	0.2199778
107.957	1	2.892305	2.296745	0.7797046	0.4411006	0.05694863	0.07175924	0.08708238	0.05714732	0.349499	0.3175998	0.4006735	0.3321348	0.05631234	0.06003935	0.06653415	0.05517377	1.518107	1.156294	1.845152	1.55192	0.07252035	0.07055929	0.07675303	0.0591848
107.958	1	0.23258	0.3874577	3.129584	3.692613	0.1934403	0.2283466	0.2056141	0.1602009	1.77795	1.966834	1.726699	1.090562	0.0525903	0.05640416	0.04197192	0.05368286	0.4074699	0.4747081	0.3746824	0.2671404	0.03366226	0.05543962	0.03983818	0.03558946
107.959	1	0.05377708	0.04070983	0.03116071	0.02763517	0.6868897	1.239302	0.3512377	0.2792646	0.0510853	0.07809841	0.03664888	0.04643533	0.160607	0.1920083	0.2128097	0.2594942	0.2163893	0.4010947	0.2103141	0.2326757	1.87308	3.306501	1.565714	1.628234
107.959	1	0.06625309	0.05027821	0.04044612	0.04592615	0.1430903	0.3070491	2.956641	2.895893	0.04503391	0.02273079	0.1276456	0.06454579	1.58012	1.817808	0.7888662	0.8388906	0.0660357	0.07572382	0.03888007	0.03696699	0.3409719	0.4802958	0.1106243	0.2102287
108.057	1	2.899995	2.20454	0.7563342	0.5019201	0.05288608	0.08323124	0.07922165	0.05024376	0.3308613	0.2811232	0.4941532	0.300393	0.06820844	0.04353994	0.06713972	0.04565593	1.564045	0.9912662	1.799615	1.598324	0.09336093	0.07748401	0.07546396	0.06728498
108.058	1	0.2472853	0.3129932	3.169859	3.701095	0.2008155	0.2290077	0.2046948	0.1544114	1.809794	2.014595	1.766707	1.044481	0.04670297	0.06374135	0.03791421	0.0527486	0.3841905	0.4531064	0.3210114	0.2772176	0.03809718	0.03890008	0.03650273	0.02512061
108.059	1	0.05465686	0.04626087	0.02666984	0.02846463	0.6878709	1.250876	0.3464431	0.3066903	0.05728496	0.07395509	0.03958214	0.04299192	0.1612936	0.1824829	0.2148242	0.2527295	0.2118563	0.3992226	0.2135806	0.228859	1.883052	3.317526	1.562327	1.630146
108.059	1	0.05079416	0.03911027	0.03924357	0.0356289	0.1405802	0.3076474	2.992983	2.933689	0.04781689	0.02972569	0.1292663	0.06560275	1.634455	1.873501	0.7660664	0.8621735	0.06286657	0.06862987	0.02714388	0.03426955	0.3350996	0.4875316	0.1049402	0.1981184
108.157	1	2.876661	2.164125	0.7138817	0.5542196	0.0569239	0.08039845	0.08724776	0.04800482	0.3507822	0.3182027	0.5410108	0.2583054	0.07819789	0.05283783	0.06937806	0.05810188	1.550707	0.7713619	1.779607	1.611091	0.09553319	0.07112342	0.07760274	0.05464257
108.158	1	0.2476073	0.2535026	3.185808	3.689471	0.2006931	0.2376325	0.2158893	0.1583923	1.845186	2.020548	1.785126	1.011391	0.05233411	0.06344685	0.04399513	0.0587729	0.3468418	0.4588925	0.3169019	0.2750243	0.01648747	0.04658633	0.03793116	0.04141069
108.159	1	0.05540057	0.0434175	0.03362189	0.0304833	0.692341	1.267324	0.3552747	0.3344462	0.05737297	0.07492469	0.04280711	0.0424105	0.158847	0.1801418	0.2115047	0.2583159	0.211693	0.3992623	0.2165974	0.2313922	1.885819	3.337162	1.562719	1.639015
108.159	1	0.05467793	0.02906049	0.02939167	0.03948918	0.1307702	0.2942987	3.01447	2.971125	0.04796738	0.03966078	0.1243226	0.0759728	1.690087	1.909604	0.7382812	0.8815045	0.05826407	0.0673317	0.02889606	0.04865358	0.3131379	0.4659188	0.1212502	0.1783847
108.257	1	2.959475	2.19043	0.6725112	0.5976279	0.04824307	0.08282509	0.07838898	0.06228565	0.3322922	0.3443276	0.5054142	0.2408329	0.06671819	0.06176665	0.07492023	0.04409046	1.543852	0.5845299	1.850988	1.626307	0.1123957	0.08806929	0.07857131	0.06783779
108.258	1	0.2578557	0.2048319	3.149884	3.609175	0.1971652	0.23371	0.2166357	0.1604839	1.848785	1.967645	1.773647	1.022869	0.0488035	0.07039851	0.04698183	0.05446317	0.3125164	0.4525149	0.3294137	0.2285036	0.03030965	0.04295241	0.029741	0.04213627
108.259	1	0.05014785	0.04238046	0.03709375	0.02832951	0.6872526	1.259288	0.3488639	0.3234217	0.05772776	0.0726463	0.03452093	0.03394442	0.157387	0.1701999	0.2086189	0.2434604	0.2222496	0.391672	0.2179791	0.2255404	1.88435	3.322839	1.55318	1.63285
108.259	1	0.04748738	0.04205788	0.04224837	0.03268054	0.09269158	0.2377336	2.998973	2.95157	0.0380809	0.03485401	0.123931	0.06873679	1.699597	1.887719	0.6821412	0.8691185	0.06378371	0.06757797	0.03657421	0.04709823	0.2956498	0.4604489	0.1355524	0.1476849
108.357	1	3.027901	2.231196	0.5656208	0.7280518	0.05044313	0.0565409	0.07326586	0.08502495	0.3680673	0.3160003	0.4565179	0.1898265	0.04917737	0.05093391	0.06836568	0.0539033	1.470703	0.7061687	1.868368	1.580123	0.08990297	0.06617566	0.06186004	0.05568814
108.358	1	0.270926	0.1640474	3.122792	3.564533	0.1948688	0.2237097	0.2157452	0.1550779	1.876695	1.929233	1.731805	1.030024	0.04596397	0.07092853	0.05400582	0.06147562	0.2790521	0.4551027	0.3555983	0.1941085	0.03516544	0.03726233	0.03148352	0.0342692
108.359	1	0.047438	0.03860826	0.03252044	0.02827005	0.6779039	1.258209	0.3454502	0.3296476	0.05843676	0.07005218	0.0289254	0.03071302	0.16185	0.1562072	0.2090533	0.2290458	0.2176247	0.3946139	0.2143278	0.2267847	1.884544	3.321835	1.545788	1.633052
108.359	1	0.0567618	0.02857043	0.03661153	0.04222565	0.08496946	0.194641	2.994151	2.948037	0.02918113	0.0316778	0.1228158	0.0671985	1.697336	1.8666	0.6494437	0.8523781	0.04901695	0.0682905	0.02882634	0.03686354	0.2569763	0.4639203	0.133557	0.1443119
108.457	1	3.026264	2.298373	0.4123618	0.7576714	0.0535187	0.05893162	0.06277669	0.0933099	0.4158084	0.3727531	0.426606	0.2053441	0.04548758	0.0481167	0.05098194	0.05384222	1.351103	1.033019	1.885503	1.550785	0.07671592	0.08169558	0.06230957	0.0627548
108.458	1	0.2897159	0.1411588	3.095545	3.540787	0.2023502	0.2160928	0.2083194	0.1576034	1.914327	1.857651	1.66967	1.025317	0.04104398	0.07479288	0.05991426	0.05900163	0.2553997	0.4874117	0.3778108	0.2501814	0.02931239	0.03340417	0.03129882	0.03362938
108.459	1	0.05270355	0.04077766	0.03667833	0.03257699	0.6808385	1.254389	0.3630123	0.3431121	0.05609924	0.06632459	0.03201647	0.03230746	0.1607685	0.1562506	0.2045042	0.2384455	0.2154391	0.3936767	0.2109211	0.2271186	1.890871	3.330768	1.551639	1.638056
108.459	1	0.05308705	0.03327141	0.04078775	0.04056482	0.08845174	0.1578978	2.997777	2.949535	0.02689391	0.02922851	0.121442	0.06724051	1.700423	1.860449	0.6241038	0.8637878	0.03954863	0.08105192	0.02928991	0.04874908	0.2217861	0.4938042	0.1429103	0.1805468
108.557	1	2.993971	2.357029	0.3151393	0.6528811	0.08242208	0.04960495	0.06588962	0.08684781	0.4810389	0.3658561	0.4128579	0.2162008	0.04592746	0.05175254	0.05487297	0.04904157	1.297655	1.271466	1.994982	1.472887	0.07405761	0.07884546	0.06703564	0.0547754
108.558	1	0.3023266	0.1600378	3.054845	3.521044	0.2068686	0.2113346	0.1975289	0.1561701	1.929338	1.792858	1.595476	1.014176	0.03163812	0.06636768	0.06004388	0.04760705	0.2434587	0.5196044	0.394423	0.3080971	0.02969917	0.03379222	0.03170333	0.02518811
108.559	1	0.05624904	0.03445815	0.04087539	0.03163868	0.6743111	1.241656	0.3785512	0.3278363	0.05779931	0.07591711	0.03578938	0.02951464	0.1550643	0.1762869	0.2169768	0.249083	0.2162528	0.3951419	0.2169319	0.2266101	1.890101	3.336313	1.557363	1.644068
108.559	1	0.05681521	0.03070853	0.04421429	0.04479789	0.1091095	0.1682112	2.990448	2.951118	0.04389999	0.02448078	0.1222886	0.07926002	1.688333	1.854979	0.608672	0.8746018	0.05082028	0.08392966	0.03592509	0.05066625	0.2120591	0.5286452	0.1773371	0.210584
108.657	1	2.989919	2.380842	0.2943447	0.540742	0.09624253	0.03122444	0.06533429	0.07200799	0.5191726	0.3018724	0.3773128	0.174575	0.04614495	0.08299485	0.06264896	0.0484781	1.280586	1.381285	2.090431	1.406959	0.08889627	0.08555335	0.09912685	0.04982144
108.658	1	0.309052	0.195601	2.989023	3.508573	0.2031705	0.2072386	0.1797772	0.1521063	1.938213	1.739946	1.49739	1.018768	0.02500557	0.0527838	0.05824133	0.04698815	0.2313182	0.5306097	0.4130407	0.372654	0.03206066	0.03695221	0.04461874	0.0265813
108.658	1	0.05252548	0.03383816	0.03932627	0.02519386	0.6692971	1.226625	0.3804332	0.3182344	0.05569385	0.07568632	0.03917822	0.03717211	0.1558111	0.1819411	0.2378754	0.2444262	0.2207986	0.3915813	0.2219621	0.2285336	1.8993	3.332467	1.557912	1.644836
108.659	1	0.05493497	0.04428888	0.04079652	0.03569486	0.1445431	0.2097373	2.959807	2.902032	0.03319447	0.03976366	0.1235765	0.06862611	1.633439	1.826218	0.6014074	0.855852	0.05290864	0.08644987	0.04534242	0.05658423	0.221503	0.5493797	0.1957221	0.2315706
108.757	1	3.02197	2.461389	0.2682482	0.3838797	0.0907365	0.03604056	0.05530417	0.03861116	0.5036663	0.2573452	0.3394999	0.1365665	0.04391592	0.070249	0.04789387	0.05417689	1.321139	1.407204	2.184229	1.406144	0.0839832	0.08508032	0.09366723	0.03503516
108.758	1	0.3072313	0.2163715	2.938524	3.483359	0.2013098	0.204617	0.1696986	0.1541638	1.917376	1.693559	1.448857	1.052529	0.03163426	0.05546572	0.05842709	0.0519711	0.2324809	0.5277179	0.4226525	0.3919923	0.03004541	0.04599972	0.04528193	0.03892274
108.758	1	0.05329736	0.04377073	0.03817565	0.03257247	0.6669559	1.219667	0.3858935	0.3039372	0.05499655	0.08275157	0.04484755	0.03644055	0.1575521	0.1899126	0.2410189	0.2258976	0.2196472	0.3872357	0.2131955	0.2285656	1.892185	3.317387	1.556889	1.651469
108.759	1	0.05563607	0.04290939	0.04532438	0.03245207	0.1624898	0.2483317	2.91861	2.851466	0.03737507	0.03985514	0.1237445	0.07239171	1.577355	1.758786	0.5788866	0.831613	0.05624276	0.09289464	0.04231069	0.05677639	0.2274401	0.5396663	0.2018015	0.2397631
108.857	1	2.98154	2.472009	0.2897768	0.3201379	0.07885575	0.05483154	0.05664834	0.05352341	0.4650054	0.2589554	0.3136533	0.1315163	0.05528865	0.05493362	0.05301771	0.04587196	1.371306	1.391851	2.217323	1.419526	0.08455688	0.08558249	0.09093811	0.03728429
108.858	1	0.3086038	0.2397151	2.954054	3.525021	0.204303	0.2062603	0.1689947	0.1596047	1.919346	1.710784	1.413834	1.07473	0.03402903	0.06087543	0.06416051	0.05901513	0.2492044	0.5412586	0.4755593	0.4008746	0.02633629	0.04983264	0.05290537	0.03057415
108.858	1	0.0458195	0.03982256	0.04394978	0.03289934	0.6635264	1.215383	0.3890117	0.2877121	0.05091627	0.0874866	0.05132219	0.03150586	0.15278	0.2135994	0.2381405	0.2283955	0.220676	0.3907386	0.2099795	0.2303267	1.894857	3.315882	1.566281	1.661726
108.859	1	0.06492002	0.0532766	0.04576673	0.04344617	0.1731883	0.2793094	2.910943	2.841106	0.04334749	0.04021715	0.1176942	0.05510858	1.555391	1.748499	0.6003527	0.8208735	0.05237245	0.08387749	0.04429785	0.05190548	0.2526466	0.5334681	0.1985044	0.2550953
108.957	1	2.961895	2.42473	0.3085933	0.3093833	0.0716876	0.06428019	0.05091409	0.05398263	0.4283411	0.2974159	0.2893798	0.1535049	0.04816756	0.06104187	0.05560471	0.03155783	1.424764	1.438871	2.223221	1.465217	0.07282687	0.08640366	0.08501391	0.06112511
108.958	1	0.3247933	0.2736719	2.951337	3.551549	0.2057251	0.21031	0.1656879	0.1673242	1.931453	1.748184	1.419009	1.120071	0.04187853	0.06037758	0.06641785	0.05868792	0.2656583	0.5459433	0.5021404	0.3594945	0.02074831	0.04648687	0.04825979	0.02362705
108.958	1	0.0394195	0.03743033	0.03844395	0.02820845	0.642909	1.195293	0.3813967	0.2798191	0.04896961	0.08692685	0.05396017	0.03474191	0.1623866	0.2166754	0.2377081	0.2268214	0.2141584	0.3814841	0.2081576	0.2268451	1.889169	3.280054	1.560244	1.661126
108.959	1	0.06272707	0.05200318	0.04185298	0.04504415	0.1691199	0.304567	2.930953	2.866731	0.02416255	0.04726654	0.1262247	0.06347279	1.554443	1.751364	0.6257504	0.8269344	0.05735012	0.09129366	0.04651309	0.05185884	0.2718479	0.5303438	0.1797535	0.2525595
109.057	1	2.898759	2.341645	0.3550168	0.3395489	0.05537043	0.07362344	0.05326249	0.06536443	0.3874478	0.2817283	0.2391846	0.2106142	0.03931736	0.06094661	0.05427849	0.04497488	1.421398	1.462487	2.155948	1.462041	0.0790924	0.09299156	0.07075348	0.04804579
109.058	1	0.3493888	0.3161173	2.999245	3.623431	0.210144	0.2178347	0.1641369	0.1671422	1.954448	1.817139	1.431066	1.137321	0.0404363	0.05554623	0.06134582	0.05346982	0.2830517	0.5419804	0.5194115	0.3040072	0.02826528	0.04798922	0.04052035	0.02473336
109.058	1	0.04088734	0.0320702	0.03842412	0.0272708	0.6351807	1.190127	0.3813331	0.2891168	0.04780287	0.08660943	0.04981978	0.03314929	0.1803514	0.22553	0.2418288	0.2333319	0.2223455	0.3902477	0.2104682	0.2265411	1.901088	3.315584	1.575227	1.691118
109.059	1	0.05421024	0.04464112	0.04084196	0.04622864	0.1611361	0.3078916	2.955161	2.89232	0.0433451	0.03074308	0.1215537	0.06605025	1.587217	1.790558	0.6706844	0.8338905	0.05842191	0.08853215	0.04054832	0.05069175	0.2884031	0.5339465	0.1606295	0.2422821
109.157	1	2.815887	2.333391	0.36271	0.3920385	0.07446747	0.0559614	0.06104892	0.06438038	0.361398	0.2784609	0.2499267	0.3023374	0.03119309	0.06379918	0.075076	0.05368523	1.428379	1.382666	2.093688	1.533286	0.09026832	0.08884637	0.06754849	0.04140743
109.158	1	0.3776245	0.3332515	3.029975	3.653272	0.2087184	0.2166272	0.1809154	0.1639803	1.937833	1.842828	1.494556	1.143101	0.04283026	0.04917051	0.04607569	0.03932411	0.2985388	0.5152221	0.4875474	0.2194636	0.02866476	0.04258444	0.03366128	0.01605055
109.158	1	0.04094353	0.02678185	0.03798863	0.03617933	0.6270471	1.185306	0.3660703	0.3013702	0.04566722	0.08438787	0.05116372	0.0354116	0.186069	0.2439692	0.248204	0.233518	0.2287806	0.3934418	0.2112754	0.2333173	1.902364	3.329344	1.592574	1.715395
109.159	1	0.05391732	0.03604812	0.04096376	0.04298173	0.1613728	0.2886738	2.965224	2.899188	0.04187548	0.02557588	0.1247233	0.07141582	1.594823	1.802671	0.6921392	0.8245488	0.0600576	0.08860955	0.03773785	0.04460809	0.2921867	0.5465704	0.1350869	0.1924175
109.257	1	2.768552	2.37822	0.3632404	0.4696915	0.0622069	0.06290685	0.05048787	0.08420442	0.3070333	0.2802844	0.2471788	0.3434174	0.05166486	0.06117636	0.05247314	0.05758851	1.41919	1.241608	2.098164	1.658967	0.08549223	0.1036177	0.09449242	0.04821915
109.258	1	0.3874331	0.3417012	3.04813	3.6277	0.2028702	0.2170123	0.1962936	0.1704987	1.923159	1.890385	1.60586	1.177308	0.04361042	0.04284047	0.04436554	0.03557119	0.3017717	0.4774146	0.4487678	0.154066	0.02621047	0.04032629	0.04380782	0.02502366
109.258	1	0.03447033	0.02483733	0.04143084	0.0432966	0.6106399	1.174055	0.3471823	0.3104546	0.04846456	0.08166986	0.05601303	0.02750301	0.1948056	0.2403657	0.2496312	0.2223271	0.2229721	0.3825095	0.2052612	0.2310921	1.883122	3.286959	1.586832	1.715128
109.259	1	0.04180951	0.03875903	0.0480079	0.03111922	0.1430328	0.2667835	2.998408	2.926553	0.04292456	0.02952552	0.1249865	0.0592722	1.630277	1.846924	0.7091522	0.8097084	0.06500745	0.08113207	0.03081028	0.03937644	0.2888648	0.5504758	0.1246702	0.1561712
109.357	1	2.6811	2.392549	0.3683831	0.4950285	0.05139349	0.06421746	0.0433416	0.07162856	0.2960214	0.2982711	0.2779661	0.3361121	0.04894992	0.06724865	0.07454217	0.06466575	1.365178	1.033427	2.083412	1.706496	0.07350714	0.08764725	0.1098291	0.04149657
109.358	1	0.3956807	0.3615419	3.118821	3.668711	0.2113927	0.2249912	0.2027901	0.1779471	1.936317	1.95202	1.669525	1.182102	0.04666145	0.04589454	0.04281626	0.03758083	0.2989647	0.4604861	0.4140893	0.1216555	0.02383525	0.04121142	0.04535624	0.02407887
109.358	1	0.04780716	0.02242301	0.03584521	0.04421698	0.6024249	1.169459	0.3387844	0.3217254	0.05669346	0.09166539	0.05060414	0.02956312	0.2118761	0.2462948	0.2608043	0.2203269	0.2262053	0.3874345	0.2133858	0.2318946	1.88924	3.300322	1.596888	1.722786
109.359	1	0.04268025	0.03256589	0.04066643	0.03303104	0.1125191	0.2368574	3.02678	2.958824	0.04640041	0.02740948	0.1210981	0.06909497	1.686923	1.907019	0.728367	0.8213292	0.05327586	0.07947315	0.02965023	0.03689044	0.2819606	0.5468838	0.08927084	0.1295834
109.457	1	2.573539	2.36716	0.3562317	0.4285144	0.0396896	0.06434538	0.06747841	0.08329005	0.2877036	0.263065	0.3604961	0.3977997	0.04624982	0.06215907	0.07430494	0.05886069	1.289978	0.8229823	2.074822	1.754868	0.06942875	0.07811364	0.098608	0.04549372
109.458	1	0.3943328	0.3896326	3.180378	3.713805	0.2042783	0.2367105	0.2088763	0.1808143	1.931467	2.006255	1.715651	1.192919	0.04401602	0.05443651	0.03912447	0.03816386	0.2929333	0.4491914	0.3759009	0.175822	0.02939034	0.03138503	0.03931672	0.02399983
109.458	1	0.0434142	0.01888574	0.02802131	0.04118672	0.5929923	1.16636	0.3301088	0.3138209	0.05326066	0.08594589	0.05710067	0.02645231	0.2156626	0.246438	0.2728116	0.231828	0.2305449	0.3949586	0.2188789	0.2407347	1.89663	3.32364	1.614381	1.746451
109.459	1	0.04696963	0.02609847	0.04304021	0.03940472	0.08896421	0.2023293	3.068601	3.010023	0.02331187	0.03673694	0.1213879	0.06990021	1.729254	1.971193	0.7541734	0.8456496	0.05141958	0.07630436	0.03810334	0.03716124	0.2870141	0.5264449	0.06660642	0.1158066
109.557	1	2.555318	2.359953	0.3043492	0.3916178	0.05479095	0.06799289	0.06005236	0.09265302	0.3233077	0.2687095	0.345084	0.4074686	0.04640593	0.05821673	0.07008365	0.0487334	1.219449	0.8027607	2.110848	1.799244	0.07093768	0.0674026	0.09007422	0.04412026
109.558	1	0.3960429	0.3964542	3.220266	3.694083	0.2059228	0.2416746	0.2104306	0.1834062	1.940948	2.039288	1.756812	1.201281	0.04367331	0.04779538	0.03787124	0.03898105	0.2980962	0.4321679	0.3302322	0.2252844	0.03302125	0.03623793	0.02192721	0.02268808
109.558	1	0.04079255	0.01988009	0.02748216	0.04542974	0.5887475	1.160268	0.3116118	0.308437	0.05972655	0.08838228	0.059411	0.02678586	0.2076492	0.2526648	0.2762248	0.2228268	0.2289749	0.3990764	0.2208827	0.2351459	1.896646	3.318394	1.617889	1.740236
109.559	1	0.04686509	0.0292307	0.04060791	0.0323138	0.1042367	0.1589343	3.077761	3.01617	0.03828937	0.03890153	0.120597	0.07849251	1.751432	1.993642	0.7748735	0.8429186	0.04652345	0.08212705	0.02847876	0.03771152	0.2866188	0.5252945	0.08015115	0.1166866
109.657	1	2.602327	2.389291	0.3168517	0.3823447	0.05206895	0.0475389	0.07348727	0.09490609	0.314624	0.2291511	0.3482418	0.3704188	0.0561059	0.0408749	0.06782011	0.04128445	1.192518	0.916139	2.220114	1.850444	0.07058793	0.07064174	0.09112399	0.06083384
109.658	1	0.4018335	0.3969749	3.203909	3.642769	0.1972414	0.2405697	0.2100228	0.16782	1.895785	1.983308	1.773438	1.186857	0.05387574	0.03388886	0.02928	0.04330441	0.3088638	0.4087863	0.295943	0.2526696	0.03725055	0.05111436	0.03201411	0.03150561
109.658	1	0.04414657	0.02292817	0.03198033	0.03403376	0.5822186	1.142462	0.2951333	0.2842216	0.05509176	0.08822459	0.06003658	0.03675969	0.2037524	0.2359373	0.2740599	0.223218	0.2281178	0.397005	0.2191058	0.2276251	1.894956	3.305042	1.616472	1.727147
109.659	1	0.03407724	0.03595096	0.03897123	0.02140073	0.1087145	0.1260358	3.023866	2.967269	0.03451841	0.04201742	0.1202561	0.06407467	1.698497	1.942311	0.7870019	0.8249025	0.04464763	0.07452958	0.02970482	0.04428513	0.2887923	0.4897129	0.1133171	0.1501381
109.757	1	2.67398	2.342179	0.351856	0.3707217	0.05247385	0.03409638	0.07677183	0.0923612	0.349197	0.2178468	0.3060876	0.4474756	0.05978536	0.03753641	0.05783773	0.03788006	1.182632	1.06627	2.302571	1.793154	0.07002752	0.06369153	0.08229177	0.08200359
109.758	1	0.4190457	0.3889821	3.207013	3.603646	0.1994582	0.2282737	0.2086618	0.1616343	1.880244	1.945051	1.75419	1.160723	0.05194814	0.03830275	0.02725493	0.04131431	0.3241189	0.384334	0.2895954	0.266923	0.03701767	0.0463121	0.0326622	0.03537463
109.758	1	0.03390874	0.02723375	0.03414218	0.03551457	0.5608117	1.125229	0.2922228	0.2756181	0.04859853	0.08950901	0.06182834	0.04293843	0.2053678	0.2345881	0.273942	0.2389201	0.2237122	0.3951168	0.2127259	0.2319543	1.901321	3.319652	1.612014	1.719685
109.759	1	0.04200216	0.02921032	0.0363062	0.0260634	0.1161844	0.1382475	2.979928	2.936883	0.05172789	0.02720931	0.1215519	0.07623564	1.643163	1.866092	0.8032669	0.8435445	0.05390397	0.06490793	0.02950904	0.03527163	0.296334	0.4719657	0.1323754	0.1743325
109.857	1	2.674344	2.316172	0.3190709	0.2828845	0.06763014	0.03976793	0.05958341	0.09477377	0.3819551	0.3163486	0.269833	0.4915658	0.073808	0.03866422	0.06054868	0.04917121	1.165884	1.201405	2.377949	1.682353	0.05877666	0.08240373	0.0989283	0.0777848
109.858	1	0.4460388	0.3894476	3.231923	3.585173	0.2002235	0.2229172	0.2142469	0.1734446	1.885937	1.910299	1.726135	1.150463	0.05390352	0.04060103	0.04291789	0.04296881	0.3183684	0.3754888	0.3043462	0.2492452	0.04028371	0.04712957	0.02724364	0.02829548
109.858	1	0.03555398	0.02678816	0.03214385	0.03121083	0.5513594	1.102488	0.2844831	0.2707614	0.05240784	0.09705483	0.06680562	0.0401431	0.2069176	0.239337	0.2790595	0.2424378	0.2280687	0.4007833	0.2103056	0.237178	1.924393	3.362544	1.606721	1.720478
109.859	1	0.04661972	0.04692951	0.04253269	0.03011646	0.1230296	0.1766304	2.949965	2.912092	0.05005118	0.02874374	0.1264483	0.06555038	1.591085	1.822509	0.8185494	0.8645049	0.05892424	0.07330762	0.03318928	0.04248022	0.3202749	0.4869453	0.1391778	0.1933171
109.957	1	2.598499	2.338916	0.1935618	0.1914728	0.07125609	0.06435151	0.05313455	0.08789341	0.3726361	0.44268	0.2600537	0.4659587	0.08457029	0.06462402	0.07446897	0.03816821	1.125414	1.269562	2.374487	1.596162	0.07603017	0.07376974	0.1138656	0.03744792
109.958	1	0.4686828	0.3767822	3.225774	3.533363	0.206058	0.2230189	0.2041416	0.1616502	1.899377	1.869447	1.67415	1.132534	0.04799227	0.0404117	0.04331733	0.04733916	0.3022577	0.3890727	0.3239952	0.2181942	0.03619647	0.05774849	0.03087815	0.02119926
109.958	1	0.04625215	0.02843056	0.03564441	0.02775619	0.5575517	1.093945	0.2912945	0.279204	0.05435396	0.09545147	0.07074243	0.04014771	0.1954715	0.2319849	0.2825747	0.24975	0.2295085	0.4024164	0.2064785	0.233731	1.9452	3.403247	1.600475	1.7138
109.959	1	0.04603759	0.04157661	0.04237474	0.04921918	0.1155427	0.2256295	2.922787	2.899055	0.05591899	0.03634078	0.1219675	0.06922186	1.554619	1.78093	0.8189176	0.8687966	0.06616829	0.07323688	0.04379884	0.04078992	0.3349935	0.4971993	0.1762509	0.1987053
110.057	1	2.520695	2.406342	0.1170464	0.1833854	0.07294426	0.06514011	0.07364475	0.08290393	0.3871956	0.4789683	0.1890936	0.482734	0.05051167	0.07678471	0.07528143	0.04790688	1.032181	1.275275	2.281244	1.567782	0.07302382	0.08434269	0.1227723	0.05820959
110.058	1	0.4854142	0.3542646	3.196117	3.48334	0.2106763	0.2208613	0.1889584	0.1558046	1.896947	1.822461	1.609548	1.125536	0.0469605	0.05425556	0.04864857	0.05014649	0.2901565	0.4093145	0.3314652	0.2180941	0.02826783	0.05950091	0.04626118	0.02534945
110.058	1	0.04531856	0.03790935	0.0405729	0.02536066	0.5609125	1.098734	0.3030441	0.3075849	0.0454985	0.08323833	0.063904	0.04861219	0.1754637	0.2348918	0.2779951	0.2529787	0.224727	0.410518	0.214604	0.2385092	1.956686	3.441018	1.595239	1.705686
110.059	1	0.05691007	0.05502891	0.03437619	0.0487099	0.1114684	0.2574424	2.898291	2.873145	0.054878	0.04061878	0.1243982	0.0630146	1.522614	1.757614	0.8008919	0.8711764	0.04791474	0.07400887	0.04150845	0.04990477	0.3443345	0.502311	0.1726871	0.2161606
110.157	1	2.572363	2.528024	0.1141148	0.2565688	0.06967074	0.08350624	0.0435388	0.09645118	0.3609607	0.5028846	0.1694218	0.4590758	0.07291819	0.07485159	0.04298258	0.06610727	0.945977	1.275063	2.235413	1.601344	0.06084696	0.09508464	0.1026086	0.06319317
110.158	1	0.4950925	0.3378272	3.135797	3.420651	0.2052551	0.2139889	0.1801285	0.1639412	1.87488	1.782215	1.578346	1.151439	0.04792822	0.04975772	0.0482372	0.04535455	0.3018312	0.422651	0.3054872	0.2608859	0.0332995	0.05659416	0.0491008	0.03508195
110.158	1	0.05135752	0.0322936	0.04325272	0.02549822	0.57362	1.104843	0.2952284	0.326628	0.0436572	0.0826482	0.06318448	0.04903753	0.1578764	0.2274013	0.2565006	0.2460318	0.2212488	0.4085709	0.2132534	0.2351049	1.940514	3.419153	1.576187	1.692
110.159	1	0.05405367	0.04180671	0.03206619	0.03308101	0.08672683	0.2768802	2.891983	2.859283	0.04195959	0.03497723	0.1188729	0.0610137	1.507177	1.728528	0.7686594	0.8462937	0.05602836	0.07528326	0.0471088	0.04339468	0.3539295	0.4911595	0.1829536	0.2123114
110.257	1	2.577744	2.536094	0.1705632	0.3981056	0.05510116	0.07413694	0.0610665	0.06330585	0.2965128	0.4320461	0.1821164	0.3515306	0.06532965	0.06979524	0.05370431	0.05390498	0.8859554	1.171437	2.105527	1.559045	0.05467597	0.06734272	0.07994914	0.05727124
110.258	1	0.5032628	0.3183207	3.124763	3.42642	0.2028631	0.2148866	0.1766238	0.1684365	1.888713	1.780008	1.515069	1.156656	0.04671336	0.04736168	0.05058878	0.04569356	0.3096256	0.4435325	0.2920682	0.3256263	0.0313554	0.05169501	0.04934271	0.03561852
110.258	1	0.05384871	0.02867728	0.03956482	0.02559373	0.5914251	1.112917	0.2978268	0.3565895	0.05265813	0.08013385	0.05742629	0.05285292	0.1477923	0.2074772	0.2472827	0.2395216	0.2223587	0.4070254	0.2169076	0.2317652	1.94193	3.424384	1.571424	1.688379
110.259	1	0.05182391	0.05310542	0.04785016	0.02888438	0.07692396	0.2853853	2.911243	2.873646	0.04514073	0.03154339	0.1205732	0.05775129	1.533782	1.75338	0.7511331	0.8471948	0.05833591	0.07442151	0.05405847	0.04756304	0.3699286	0.4983488	0.1861168	0.2129102
110.357	1	2.537707	2.492891	0.2436494	0.4645578	0.0594627	0.06046599	0.08001973	0.07641454	0.2312672	0.3910897	0.2231603	0.2467233	0.06285632	0.07658852	0.05559853	0.04173675	0.9033488	0.9727987	1.944855	1.51143	0.07778019	0.05349652	0.0839124	0.05436742
110.358	1	0.507772	0.2932348	3.110795	3.47246	0.2039459	0.2157614	0.1767149	0.1618132	1.907278	1.801151	1.478168	1.171173	0.04692439	0.06136952	0.0598451	0.04369766	0.3085766	0.4741261	0.3051063	0.3603709	0.02427092	0.03893772	0.0488463	0.02765709
110.358	1	0.05692253	0.03864518	0.04636757	0.01996613	0.6244929	1.139065	0.3126931	0.3716294	0.05668086	0.0822021	0.0571892	0.05017212	0.1633418	0.2045165	0.2496863	0.2479694	0.2178854	0.4070946	0.2101358	0.2346125	1.931848	3.424281	1.562921	1.685081
110.359	1	0.04833258	0.03628406	0.03426048	0.03122359	0.06807876	0.2969746	2.940804	2.911469	0.04123659	0.03171587	0.1197188	0.06569609	1.581486	1.806284	0.7360016	0.8695802	0.05981017	0.07121935	0.04811789	0.04392991	0.3695187	0.5068781	0.1929852	0.1976364
110.456	1	2.514502	2.452924	0.2704283	0.4479128	0.05688777	0.05343624	0.07687461	0.06960934	0.2116064	0.3985215	0.2372752	0.1609722	0.05479751	0.06724356	0.03788426	0.04075714	0.9665318	0.7653746	1.799003	1.487786	0.05877285	0.07530567	0.07041903	0.07087222
110.456	1	0.5198431	0.2678677	3.080688	3.488996	0.2091553	0.2185498	0.1757078	0.1656183	1.932096	1.847091	1.503975	1.200208	0.05003269	0.05513258	0.06589084	0.0420353	0.3245968	0.4919042	0.3286468	0.377942	0.02349402	0.03647809	0.03601311	0.02736554
110.456	1	0.06620686	0.0327404	0.05033863	0.02570782	0.6423881	1.143047	0.3042198	0.3759255	0.05059956	0.08025624	0.05450517	0.0405736	0.1564079	0.2059412	0.248325	0.249014	0.2132837	0.4048428	0.2141131	0.2322762	1.911412	3.383151	1.532781	1.658078
110.456	1	0.04898278	0.04836251	0.03720363	0.03330818	0.06856306	0.2749129	2.98041	2.956758	0.03768969	0.03240287	0.1226664	0.06707573	1.636746	1.852065	0.7212292	0.8922164	0.06149768	0.07169473	0.04742462	0.05278643	0.3843889	0.4898774	0.1796682	0.1914312
110.557	1	2.645389	2.505914	0.3053846	0.3263236	0.04703204	0.058318	0.07234591	0.04757054	0.2043226	0.4171591	0.2957406	0.1987208	0.04997086	0.05262778	0.05697182	0.05349849	1.17726	0.7010096	1.87886	1.559595	0.07843168	0.07215445	0.07424817	0.07471443
110.558	1	0.5226121	0.2593501	3.029256	3.45933	0.2001542	0.2194616	0.1873406	0.1693948	1.900603	1.878025	1.599714	1.245322	0.04481351	0.0549236	0.06060159	0.02812273	0.3248094	0.4792626	0.3198116	0.3526641	0.02596919	0.03256836	0.03115011	0.0350292
110.558	1	0.06694553	0.03182921	0.03792172	0.02187594	0.6464327	1.137188	0.2859893	0.3476684	0.05308468	0.07721356	0.05048104	0.04191122	0.1560814	0.1870398	0.2369943	0.2398224	0.2034696	0.3881876	0.2023374	0.2185928	1.861008	3.264614	1.469695	1.609118
110.559	1	0.05128612	0.0343342	0.03585572	0.04443785	0.106838	0.2281673	2.996832	2.979148	0.05042615	0.04338453	0.1171489	0.06936698	1.66164	1.859984	0.6790086	0.8910352	0.06205003	0.0723935	0.03537961	0.04664048	0.3657181	0.4679612	0.1883739	0.1536135
110.657	1	2.796832	2.572707	0.4058384	0.2629226	0.04676478	0.07105106	0.07404589	0.05665744	0.2436008	0.4555141	0.4079889	0.2410607	0.06838425	0.05976005	0.07486214	0.05595663	1.424096	0.8322027	1.980601	1.64311	0.08827839	0.07560496	0.08890013	0.07039647
110.658	1	0.5307181	0.2931662	2.994796	3.437761	0.1940774	0.2181262	0.1918625	0.1736803	1.854513	1.884275	1.640656	1.236128	0.03484674	0.03964582	0.04463969	0.02434748	0.3272525	0.4415711	0.2958563	0.2740485	0.02758198	0.04273235	0.03765705	0.02802159
110.658	1	0.05694986	0.03087213	0.03984452	0.02104636	0.6647652	1.158014	0.2774885	0.3174531	0.05521323	0.07656029	0.04619329	0.0383137	0.167797	0.1835409	0.2287587	0.2342759	0.2111598	0.3846385	0.1964634	0.210411	1.894067	3.242315	1.420467	1.564559
110.659	1	0.03969081	0.03624864	0.03598691	0.04024658	0.1189448	0.1789334	2.947367	2.943628	0.03404453	0.02784176	0.1166131	0.06416597	1.645657	1.834822	0.6833321	0.9239016	0.04936821	0.0728982	0.02847046	0.05027858	0.3507793	0.4813753	0.1729603	0.1327739
110.757	1	2.867536	2.625046	0.4857624	0.2276054	0.04257068	0.07240068	0.06620942	0.05743495	0.3019469	0.4213102	0.4542774	0.232918	0.06686764	0.05929012	0.07583428	0.03461724	1.630437	1.065843	2.013457	1.696763	0.0946138	0.0763184	0.09893058	0.06406212
110.758	1	0.5397763	0.3217226	3.055854	3.493633	0.1989699	0.2221222	0.1907938	0.1756963	1.866532	1.926951	1.65478	1.237148	0.0312337	0.03430174	0.03684614	0.02752083	0.3185395	0.4158868	0.3069052	0.2165454	0.02778358	0.04029963	0.03782232	0.03093348
110.758	1	0.05527001	0.03332417	0.04731853	0.03612755	0.6995322	1.187103	0.2804869	0.301541	0.05485326	0.08331759	0.05417701	0.04619502	0.1775672	0.2008204	0.2379356	0.2519151	0.222335	0.3966534	0.1937077	0.2072978	1.937007	3.302154	1.407028	1.546751
110.759	1	0.05800317	0.03891166	0.04839118	0.04653493	0.1557467	0.1445303	2.871918	2.888497	0.03019297	0.02383246	0.1172487	0.07506005	1.630121	1.820494	0.6983873	0.9401254	0.0626394	0.07881553	0.03217544	0.04294196	0.3223776	0.5185169	0.156584	0.1472677
110.857	1	2.929738	2.611743	0.4900137	0.222067	0.04796084	0.06273327	0.06943077	0.08015992	0.3340267	0.4526511	0.4228634	0.1700737	0.05774935	0.07286234	0.07035415	0.06042604	1.749824	1.283651	1.948931	1.642189	0.08843762	0.08469047	0.09022354	0.05850406
110.858	1	0.5381822	0.3440595	3.128267	3.529463	0.1986571	0.2321708	0.1986006	0.1804309	1.87016	1.977868	1.689656	1.234481	0.03818236	0.03962101	0.03534592	0.03041701	0.3034556	0.4015867	0.2890352	0.1521962	0.02308205	0.04176942	0.03319863	0.0248113
110.858	1	0.06271549	0.03278278	0.04976375	0.03959539	0.7318811	1.21009	0.2893926	0.2878069	0.05917021	0.08081592	0.04981159	0.0430445	0.1811742	0.1973352	0.2400193	0.2537509	0.2296882	0.3992526	0.2000032	0.2058395	1.95185	3.329328	1.424177	1.548579
110.859	1	0.04841082	0.0338991	0.04045883	0.03636702	0.1709062	0.1429506	2.823377	2.86863	0.03019181	0.03473345	0.117788	0.06426606	1.622549	1.831933	0.7011828	0.9342944	0.04580156	0.08217984	0.03040608	0.03983516	0.2809321	0.549607	0.1558021	0.1844881
110.957	1	2.952966	2.60413	0.4602976	0.206672	0.0478111	0.05266193	0.06597642	0.06176886	0.3639662	0.4455482	0.3823051	0.1859631	0.05681443	0.07048746	0.0567519	0.06693729	1.755576	1.385038	1.944509	1.561158	0.09642428	0.0979613	0.06348159	0.05839714
110.958	1	0.54728	0.3713575	3.175857	3.554788	0.1930332	0.2312766	0.2064915	0.1764639	1.837233	1.994083	1.725494	1.254138	0.03626325	0.03384023	0.0321183	0.03791581	0.2938366	0.3911078	0.2550153	0.09469848	0.02147541	0.03746413	0.02714156	0.01318268
110.959	1	0.06100385	0.02560495	0.04483068	0.03932348	0.7755968	1.249316	0.2753773	0.2637566	0.0626349	0.08525864	0.04522468	0.04909365	0.1830005	0.201411	0.2642754	0.2857192	0.2408418	0.4114235	0.2106195	0.220423	1.983356	3.369986	1.472945	1.637133
110.959	1	0.05130457	0.03683487	0.04140262	0.03522663	0.1890006	0.1765234	2.777191	2.812711	0.03215795	0.03032714	0.1164614	0.07313676	1.594126	1.813919	0.7092589	0.9597632	0.06427801	0.09316239	0.04030668	0.04366528	0.271555	0.5735785	0.1819355	0.2014983
111.057	1	2.968412	2.725303	0.4668914	0.2199781	0.04246125	0.0502105	0.07171364	0.05465863	0.3437432	0.4449349	0.3848798	0.1773834	0.05039576	0.07643133	0.05012047	0.06338456	1.762305	1.471666	2.154919	1.549591	0.09190446	0.111913	0.08505006	0.05081056
111.058	1	0.5514644	0.3991788	3.231704	3.615724	0.1928584	0.23224	0.2124762	0.1785366	1.802036	1.974836	1.766775	1.235158	0.03780671	0.03400525	0.02599073	0.0376927	0.3073546	0.3872934	0.2149797	0.102549	0.02731675	0.03904422	0.03521542	0.02011234
111.058	1	0.06597915	0.02374383	0.04763501	0.05017674	0.8034702	1.29364	0.2756228	0.2721888	0.0725934	0.0969439	0.055326	0.04766583	0.1903492	0.2156759	0.2910924	0.3144713	0.2406421	0.4091886	0.2185304	0.2349967	1.971327	3.339599	1.536462	1.706782
111.059	1	0.05398081	0.03853014	0.03945416	0.04480122	0.1731295	0.205464	2.695354	2.758536	0.03753179	0.03610901	0.1150665	0.06938955	1.534473	1.757464	0.7143042	0.9436329	0.04452304	0.08003197	0.03891465	0.03547737	0.2427881	0.5555824	0.1792799	0.2059669
111.157	1	2.926552	2.819853	0.406521	0.1808689	0.04834107	0.06227695	0.06973418	0.04633534	0.3629244	0.4542125	0.38774	0.2680646	0.0508811	0.06414306	0.05066343	0.06271162	1.763875	1.649303	2.391191	1.549716	0.08223099	0.08512675	0.09246173	0.06148446
111.158	1	0.5504281	0.4142072	3.275759	3.660261	0.1919587	0.2301288	0.2152246	0.1739083	1.794763	1.966683	1.769651	1.220577	0.05169169	0.03509165	0.02467423	0.03198234	0.3293803	0.3852572	0.1829916	0.1378568	0.02677976	0.04161342	0.03161862	0.0281422
111.158	1	0.07310569	0.03420693	0.04625429	0.04435946	0.8254493	1.319826	0.2968013	0.3050455	0.06818028	0.09688862	0.05299014	0.04398037	0.1901334	0.2105669	0.2907033	0.3109385	0.2335468	0.3995814	0.2193459	0.2312672	1.937835	3.279835	1.541254	1.699193
111.159	1	0.0538206	0.03622026	0.02865297	0.0485922	0.1404565	0.2381976	2.671987	2.732612	0.01935948	0.04979957	0.1242741	0.07346668	1.523114	1.753344	0.7242914	0.944446	0.05238522	0.08793862	0.04994666	0.05250789	0.2421749	0.5538881	0.1846987	0.222535
111.257	1	2.886651	2.86188	0.3341285	0.2030771	0.04708791	0.06594321	0.06734952	0.06135291	0.3579089	0.3813563	0.3753553	0.3412399	0.06044781	0.0545822	0.06826762	0.05333374	1.764355	1.816608	2.413105	1.496927	0.07512855	0.09739152	0.07689367	0.05916486
111.258	1	0.5558381	0.4410773	3.2429	3.615127	0.1920056	0.2247471	0.2191301	0.1753692	1.786598	1.94033	1.745252	1.218943	0.05911005	0.03411817	0.02592195	0.02366315	0.3527323	0.3814097	0.1981814	0.1657499	0.02975645	0.04112348	0.03147456	0.02753315
111.258	1	0.07477299	0.03669363	0.04183795	0.03438281	0.8242144	1.315806	0.3091652	0.345124	0.07152827	0.09749336	0.05052726	0.04290069	0.1846628	0.2075723	0.2795138	0.3115978	0.2333284	0.3928082	0.2125258	0.2280473	1.935827	3.272088	1.528531	1.679697
111.259	1	0.04749053	0.04668921	0.04086498	0.04452322	0.1210306	0.245051	2.677384	2.750019	0.0403108	0.03058057	0.115396	0.06458577	1.517942	1.751905	0.752796	0.935219	0.03906681	0.07794623	0.04143978	0.04319274	0.2374421	0.5679477	0.1806429	0.2273715
111.357	1	2.831818	2.790416	0.3994563	0.2608438	0.06697526	0.04612256	0.05729174	0.0634884	0.4185021	0.3313362	0.3373579	0.4125048	0.07020718	0.05432205	0.05500634	0.06184162	1.743321	1.951901	2.471588	1.455662	0.0824212	0.09372927	0.08751469	0.05587386
111.358	1	0.5648719	0.4679149	3.212483	3.571956	0.1954698	0.2223125	0.2160534	0.173997	1.777796	1.902874	1.728301	1.231717	0.05491181	0.0363777	0.03805886	0.03015018	0.3587417	0.3896472	0.2397891	0.1884022	0.04109339	0.03872381	0.0339386	0.03021838
111.358	1	0.06723304	0.0291946	0.03695005	0.03559334	0.8183029	1.319765	0.3150261	0.3753108	0.06524744	0.08491541	0.04447293	0.04229455	0.1812299	0.1977969	0.2708974	0.3182462	0.2497062	0.4042293	0.2098729	0.2274408	1.96989	3.323412	1.521918	1.676033
111.359	1	0.04219938	0.03911288	0.04905609	0.04076044	0.09006902	0.2563825	2.696552	2.75979	0.03739947	0.04621388	0.1252288	0.0694224	1.523161	1.760503	0.7681904	0.9320623	0.05003744	0.0972197	0.05114304	0.05315939	0.2428613	0.5914093	0.1793242	0.212929
111.457	1	2.830586	2.773409	0.4707436	0.2952251	0.07497246	0.05375431	0.05844462	0.06820375	0.4393337	0.285573	0.2894471	0.4477068	0.05517262	0.06186621	0.05582544	0.06731191	1.724956	2.046249	2.54721	1.447574	0.09028172	0.1084124	0.1057651	0.0710796
111.458	1	0.550978	0.4808265	3.212756	3.565798	0.1898553	0.2104949	0.2008746	0.1699088	1.743149	1.828467	1.694335	1.221823	0.05534129	0.03686524	0.04126756	0.03831173	0.3585318	0.3788236	0.2755449	0.1819996	0.04210879	0.0399627	0.0308145	0.02709862
111.458	1	0.06915229	0.03902274	0.0425023	0.04352972	0.8320638	1.35606	0.3192765	0.4159285	0.07041217	0.09048294	0.04460231	0.04798871	0.1857548	0.195711	0.2781769	0.3087843	0.238214	0.403209	0.2146863	0.2332739	1.983901	3.344073	1.543887	1.732145
111.459	1	0.03987247	0.04761043	0.03973633	0.03104992	0.07966712	0.2521085	2.683997	2.73983	0.0377064	0.04082245	0.1159066	0.06437615	1.531878	1.758129	0.7777013	0.910856	0.05014101	0.08746588	0.03884674	0.03754981	0.2543713	0.590861	0.1719228	0.1857897
111.557	1	2.796685	2.752631	0.5100358	0.2827264	0.06728308	0.05639348	0.08316834	0.06420916	0.4903099	0.2757701	0.3124003	0.4268242	0.0673238	0.0602769	0.06852764	0.04414612	1.668841	1.973248	2.395824	1.414234	0.09250943	0.09170941	0.08872226	0.05077569
111.558	1	0.5443952	0.4915546	3.182484	3.534045	0.1895275	0.2069956	0.2027092	0.1741547	1.735524	1.773361	1.669075	1.231444	0.05005215	0.04131777	0.04592912	0.03687575	0.3556623	0.3847459	0.3084261	0.1704984	0.03447899	0.04814318	0.03696022	0.02208817
111.558	1	0.0713776	0.03787885	0.03848047	0.03106656	0.8033821	1.333755	0.3243209	0.4179427	0.06222078	0.08296582	0.04851609	0.03982517	0.1727186	0.1844804	0.2701028	0.3034587	0.2353798	0.4018993	0.2103078	0.228434	1.982668	3.345366	1.516541	1.691436
111.559	1	0.03792624	0.02519524	0.03081927	0.03300649	0.06577994	0.2347562	2.746849	2.794667	0.0477722	0.03019995	0.1167711	0.07190407	1.544661	1.786545	0.775951	0.8935222	0.05704989	0.08212553	0.02926085	0.03529323	0.2599869	0.5891528	0.1672393	0.1439225
111.657	1	2.759414	2.642504	0.6209507	0.2841292	0.0559188	0.06183119	0.07268607	0.08444978	0.5383301	0.2796458	0.3398894	0.476388	0.07977808	0.05122243	0.06312856	0.06054986	1.582301	1.724685	2.197087	1.418001	0.08434854	0.09848995	0.08139627	0.06177332
111.658	1	0.5532581	0.4929598	3.189724	3.525421	0.1927934	0.2055238	0.2036953	0.173224	1.745729	1.744697	1.637017	1.24372	0.05434918	0.04721374	0.05502111	0.03035142	0.3908249	0.3909419	0.351292	0.1746245	0.04260023	0.05493465	0.04011299	0.03048012
111.658	1	0.06171407	0.02932053	0.02972119	0.02719831	0.7788987	1.296432	0.3113964	0.4072119	0.05648257	0.07377176	0.04354919	0.04388571	0.1622064	0.1756381	0.2713876	0.2850049	0.234778	0.4055502	0.2054501	0.2190832	1.989952	3.373772	1.511314	1.659302
111.659	1	0.04268562	0.04118706	0.03380375	0.03011672	0.07820401	0.2346791	2.794851	2.849622	0.02873605	0.03839157	0.1189579	0.06813149	1.605001	1.858311	0.7907871	0.8951377	0.05519351	0.09043449	0.03187543	0.03490876	0.2653352	0.5967754	0.1560956	0.1154708
111.757	1	2.751386	2.547954	0.7132324	0.3644006	0.0563443	0.05774509	0.07317127	0.08184791	0.5547271	0.2685097	0.334829	0.5346706	0.05545265	0.05287235	0.06066082	0.06670978	1.47236	1.302333	2.024683	1.418833	0.0716734	0.07604744	0.07214553	0.05744532
111.758	1	0.558469	0.4972369	3.148863	3.469237	0.1977081	0.2056776	0.2043159	0.1774355	1.766961	1.742854	1.634011	1.275992	0.05941061	0.05156137	0.06475175	0.02823122	0.4204451	0.3857127	0.350977	0.2069589	0.0525183	0.0539483	0.04353777	0.03089303
111.758	1	0.05827524	0.0328792	0.04039528	0.03078404	0.7420815	1.270315	0.3206732	0.4016081	0.05710724	0.08147408	0.04668833	0.04997068	0.179322	0.1869317	0.2864067	0.2752089	0.2320736	0.4052481	0.2001772	0.212163	1.986847	3.383791	1.47825	1.591378
111.759	1	0.0460813	0.01902705	0.03890619	0.03924359	0.07986075	0.2148171	2.887071	2.957555	0.03399243	0.03382103	0.1124704	0.07683504	1.659238	1.925328	0.8055686	0.8951669	0.04892933	0.08391977	0.03617629	0.04066087	0.2589301	0.5891699	0.1424153	0.1028678
111.857	1	2.762573	2.546834	0.8113556	0.4605169	0.07830532	0.06715016	0.06322768	0.07179931	0.5262108	0.2139703	0.3780287	0.6069003	0.04866838	0.06337227	0.06471922	0.07953666	1.498143	0.9572169	1.933465	1.437649	0.07170053	0.0777417	0.07560262	0.07424917
111.858	1	0.5372563	0.4982651	3.114632	3.446813	0.192683	0.2088333	0.1919209	0.1838414	1.752447	1.746857	1.617991	1.310024	0.05734584	0.05232286	0.07208885	0.03396354	0.4297922	0.3778584	0.3188193	0.2540656	0.03431111	0.03739655	0.03696775	0.03065528
111.858	1	0.06125154	0.0364823	0.03464971	0.02782905	0.7238616	1.249649	0.3084906	0.3651799	0.0567316	0.08090645	0.05211168	0.05356819	0.1815023	0.1930996	0.2854043	0.2842246	0.2249119	0.398033	0.2016162	0.2130974	1.98539	3.368183	1.487707	1.576476
111.859	1	0.03810677	0.02571595	0.049437	0.03490335	0.09871009	0.1826519	2.881129	2.949211	0.02953856	0.03159695	0.1150354	0.07068148	1.665829	1.924556	0.8196534	0.8782841	0.04479188	0.0851902	0.04206518	0.03468376	0.2615569	0.5580321	0.1358627	0.09142267
111.957	1	2.800079	2.576682	0.8325303	0.5601496	0.06406374	0.0626104	0.05700213	0.07574253	0.4279687	0.1729804	0.4451158	0.6545199	0.05369924	0.06862309	0.07326056	0.07283854	1.626494	0.7456188	1.920504	1.427281	0.06813878	0.07481624	0.08049846	0.05946531
111.958	1	0.5225281	0.4845182	3.091861	3.43998	0.1923236	0.2073854	0.1891679	0.1813516	1.738276	1.750699	1.619233	1.326582	0.04877134	0.05057128	0.06095259	0.02187195	0.4359436	0.373881	0.2591759	0.280795	0.03564365	0.03896585	0.04469591	0.02754127
111.958	1	0.05478539	0.03536513	0.03469421	0.02382493	0.7017612	1.218063	0.2834999	0.3230483	0.0606427	0.07982585	0.05548001	0.06308579	0.186325	0.1980661	0.2772857	0.2760856	0.2271335	0.3935595	0.2004665	0.2090742	1.983642	3.350973	1.502123	1.573596
111.959	1	0.03490255	0.03257204	0.03451399	0.02896485	0.0975797	0.1639247	2.850467	2.924596	0.0393928	0.03521135	0.1094773	0.0654383	1.641259	1.885972	0.8282464	0.8925122	0.04403586	0.0749973	0.03383917	0.04044378	0.2586542	0.5281213	0.1366745	0.1128063
112.057	1	2.795825	2.562185	0.7668249	0.630022	0.05469584	0.05135798	0.06264309	0.0785599	0.3640848	0.1785016	0.4922839	0.601725	0.06815615	0.05280827	0.07742224	0.06438684	1.708605	0.8120913	1.93163	1.387354	0.07585034	0.0551356	0.07298207	0.04704585
112.058	1	0.5207873	0.4812646	3.1001	3.447593	0.1978824	0.2178704	0.1876223	0.1870917	1.744979	1.789351	1.631842	1.350618	0.04656562	0.05664091	0.05967185	0.02032356	0.4234372	0.3589438	0.1907466	0.3110314	0.03483643	0.04384793	0.03680488	0.0343904
112.058	1	0.04653834	0.02590968	0.02849901	0.02815583	0.6792821	1.185808	0.2703471	0.2877221	0.06500548	0.0849621	0.04816755	0.05530635	0.1999037	0.209018	0.2845429	0.2708843	0.2306862	0.3974505	0.2052193	0.2096876	1.990351	3.364529	1.502372	1.570217
112.059	1	0.03407022	0.0440057	0.0451196	0.03426583	0.07998333	0.1536208	2.856647	2.944734	0.0376652	0.02375688	0.1143579	0.06878081	1.622882	1.860371	0.839287	0.8816785	0.05176027	0.06935307	0.03098421	0.03359366	0.2493427	0.5207428	0.1417261	0.1571325
112.157	1	2.794425	2.573633	0.7070208	0.6115039	0.04150619	0.04418839	0.06479507	0.07308262	0.3703819	0.3097828	0.4571376	0.5045981	0.06226429	0.04771216	0.06065807	0.0544394	1.752754	1.111859	1.990235	1.355817	0.08968886	0.06307978	0.07960399	0.05123534
112.158	1	0.5204239	0.4705731	3.105482	3.468827	0.1951019	0.2185451	0.1976071	0.1944952	1.757992	1.842678	1.685227	1.364968	0.04741546	0.05134832	0.05347504	0.02160902	0.3933958	0.3409211	0.1385265	0.316792	0.03281021	0.04389908	0.03001305	0.03769725
112.158	1	0.03919395	0.02669088	0.03234513	0.02332638	0.6697303	1.184127	0.2734432	0.28082	0.06377064	0.0899563	0.0523881	0.04958203	0.2101744	0.2181955	0.2929101	0.2761041	0.2243505	0.3937386	0.2012815	0.2152548	1.997659	3.370398	1.510207	1.579047
112.159	1	0.03791782	0.04186797	0.03090246	0.04145805	0.07017987	0.1898137	2.826276	2.908541	0.04449213	0.03077786	0.123413	0.07508443	1.585047	1.810397	0.8554184	0.8946035	0.06728338	0.08206956	0.02971632	0.03778386	0.2542139	0.5139293	0.1413999	0.1943846
112.257	1	2.82567	2.591108	0.5629277	0.5486036	0.04976086	0.04309645	0.06103175	0.06520727	0.4136545	0.4088216	0.4054544	0.4483079	0.06976027	0.06152584	0.06966895	0.06904151	1.747131	1.438305	2.050637	1.349308	0.1038326	0.07588595	0.07896709	0.05651517
112.258	1	0.5049107	0.466026	3.139415	3.513996	0.1958498	0.2261581	0.2044935	0.1936658	1.762524	1.905947	1.757847	1.380943	0.0579231	0.05332683	0.05824263	0.02718162	0.3598931	0.3037578	0.1594057	0.3017556	0.02986552	0.03060108	0.02639243	0.0286366
112.258	1	0.04317939	0.03000459	0.03122088	0.0237455	0.6576336	1.175159	0.281092	0.2820189	0.05482222	0.09024288	0.0597483	0.04330307	0.2013058	0.2217929	0.2929346	0.2762335	0.2281578	0.3970447	0.202382	0.2126271	1.995354	3.364366	1.506761	1.578759
112.259	1	0.04655943	0.05182139	0.05159076	0.04607671	0.07596364	0.2206987	2.814412	2.901762	0.06028619	0.04406665	0.1216404	0.07018736	1.55982	1.778019	0.8554604	0.9024782	0.06490797	0.07439753	0.03991174	0.04304205	0.2517284	0.5089124	0.1629434	0.2291084
112.357	1	2.866989	2.634434	0.3218816	0.4885811	0.04715467	0.05287099	0.05273935	0.04611734	0.3625314	0.3980497	0.389894	0.4026395	0.05681177	0.06243336	0.05757393	0.06137258	1.8259	1.776116	2.132698	1.344008	0.1171045	0.08205301	0.07644941	0.06160493
112.358	1	0.4761861	0.4444908	3.139092	3.504847	0.1865534	0.2207393	0.2171113	0.1945765	1.726112	1.891074	1.825444	1.381233	0.05133052	0.04201761	0.05353769	0.02535728	0.3143517	0.2725942	0.1813182	0.2490786	0.02645699	0.02499169	0.02204658	0.03012697
112.358	1	0.04570349	0.02873012	0.02587623	0.03079022	0.6393218	1.156511	0.2700898	0.2843402	0.0527523	0.08707158	0.05428727	0.04285677	0.2040734	0.2263836	0.2757116	0.266426	0.2272106	0.390875	0.2022737	0.2163979	1.983321	3.337716	1.515425	1.586965
112.359	1	0.06394665	0.05565277	0.03910393	0.03459585	0.09043323	0.2404511	2.790808	2.873086	0.03904276	0.04423778	0.1257295	0.06680806	1.518948	1.731944	0.8225329	0.8992822	0.07375769	0.08455535	0.04416195	0.04961655	0.278858	0.4927381	0.1466475	0.2426333
112.457	1	2.887026	2.689717	0.1592406	0.4145469	0.02529418	0.05992387	0.06634997	0.04995229	0.2880833	0.3053536	0.3888923	0.4130414	0.04809503	0.04715203	0.04238955	0.05868431	1.86544	2.044755	2.189775	1.31412	0.1121155	0.0954032	0.09980616	0.06190881
112.458	1	0.4633378	0.4266894	3.145099	3.516253	0.1867542	0.2246762	0.2191239	0.1940812	1.709598	1.91083	1.868469	1.379163	0.03815937	0.03439285	0.04609166	0.02273907	0.2797925	0.2613989	0.2036028	0.1909076	0.02815163	0.03186263	0.02577865	0.02736128
112.458	1	0.05146542	0.03819068	0.03234718	0.03523898	0.6191654	1.153706	0.2795733	0.3205592	0.05637251	0.09299514	0.05308508	0.04316915	0.2103158	0.2458329	0.2771499	0.2561465	0.2334495	0.3965277	0.2045622	0.2195594	1.991338	3.341176	1.51226	1.596227
112.459	1	0.05655277	0.06181537	0.05021455	0.03396633	0.108208	0.269695	2.798601	2.87602	0.05271718	0.04004384	0.1148403	0.06294735	1.515696	1.723318	0.8005654	0.8921977	0.06335686	0.08037821	0.03820066	0.05250072	0.2968349	0.5029289	0.1368846	0.2650159
112.557	1	2.904978	2.700735	0.1418734	0.3535844	0.02913386	0.08189797	0.06246474	0.04955893	0.2603917	0.3635048	0.3626527	0.4387797	0.0601315	0.0494559	0.05113136	0.05178229	1.824134	2.196032	2.16173	1.27089	0.1018655	0.09815679	0.1007791	0.05827232
112.557	1	0.4472289	0.4161879	3.152734	3.525848	0.1847567	0.2252972	0.2216624	0.1969937	1.711026	1.92718	1.902767	1.392991	0.03192456	0.03612105	0.04062571	0.02668627	0.2597963	0.2881064	0.1950543	0.1203258	0.02930005	0.04463915	0.03428464	0.02280635
112.558	1	0.05320751	0.04149982	0.04091691	0.03557425	0.6057569	1.153652	0.2936031	0.3469199	0.05201375	0.0875965	0.05604026	0.04530682	0.2022118	0.2424098	0.2712799	0.2517524	0.2336886	0.3956192	0.2033876	0.2193892	1.997521	3.353858	1.51679	1.604723
112.559	1	0.05727415	0.05673795	0.05251114	0.04612579	0.1305573	0.2909279	2.823502	2.907822	0.03804485	0.04468388	0.1201292	0.06792428	1.538675	1.75125	0.7796042	0.9073114	0.0684875	0.07640918	0.04439736	0.0560937	0.3157488	0.5066523	0.126588	0.2597005
112.657	1	2.92767	2.650205	0.08497358	0.3385836	0.03735886	0.05253214	0.08046119	0.06435034	0.2295972	0.450188	0.3449468	0.4192908	0.06694906	0.06952193	0.04544347	0.04824516	1.762645	2.195583	2.076259	1.279581	0.09219342	0.1039745	0.06669188	0.07907257
112.658	1	0.4322587	0.4252895	3.147461	3.535332	0.1814241	0.2236945	0.231028	0.1911765	1.717925	1.924697	1.935161	1.39521	0.03040455	0.03824631	0.03673354	0.03202048	0.2478485	0.3132934	0.1577347	0.07539564	0.03193253	0.04327916	0.03307152	0.02212541
112.658	1	0.04601723	0.0300975	0.03352856	0.0397257	0.5932377	1.147453	0.3023974	0.359956	0.04842946	0.08446955	0.05649445	0.03734951	0.1939923	0.2413573	0.2684344	0.254113	0.24182	0.3989931	0.2055224	0.221701	2.00848	3.369556	1.526632	1.610911
112.659	1	0.05512545	0.04959165	0.04721034	0.04046353	0.1413593	0.299371	2.866073	2.968686	0.0409181	0.03505505	0.1287466	0.0837833	1.577878	1.808567	0.7732123	0.920673	0.06437357	0.08534179	0.04156304	0.04467623	0.3324007	0.5004912	0.1115843	0.2344129
112.757	1	2.951503	2.665258	0.1759398	0.3955348	0.04700521	0.06401277	0.07453145	0.06147847	0.1733612	0.4530498	0.3015788	0.380077	0.04695656	0.07470569	0.06385212	0.05864365	1.710868	2.164673	2.043928	1.337402	0.08858685	0.1115934	0.07793649	0.07834982
112.758	1	0.4297106	0.4280633	3.104953	3.495501	0.181495	0.2194177	0.2311812	0.1942272	1.693987	1.877194	1.942636	1.406424	0.03219192	0.04605469	0.0266332	0.02674017	0.2468066	0.311881	0.1119653	0.1347644	0.02857275	0.03502768	0.02979161	0.02192893
112.758	1	0.04207078	0.01897595	0.03128216	0.04396135	0.5794415	1.1318	0.3175117	0.3580542	0.04246063	0.07622289	0.04990209	0.03050838	0.1816281	0.2344235	0.2528004	0.2380676	0.2380681	0.3945077	0.2004567	0.2207745	2.004287	3.345343	1.51756	1.599474
112.759	1	0.04685143	0.03529347	0.0312557	0.03982559	0.1494181	0.2790556	2.892142	2.983565	0.05397853	0.03923104	0.1213734	0.06900925	1.611024	1.813884	0.7300722	0.9283218	0.06515094	0.07037865	0.03600169	0.04551506	0.3456847	0.49116	0.1179752	0.2073727
112.857	1	2.959632	2.649367	0.3717983	0.4432141	0.03362001	0.04779994	0.05003776	0.06423753	0.1384374	0.4630601	0.223423	0.3663796	0.03145421	0.06733694	0.05625869	0.0664658	1.701052	2.037847	1.988868	1.414164	0.08885254	0.1134581	0.09243942	0.08927025
112.858	1	0.432361	0.4424482	3.064364	3.452854	0.1794846	0.213623	0.2298848	0.2004108	1.692552	1.837427	1.930937	1.428783	0.03071207	0.04532399	0.02639223	0.0304107	0.2553234	0.3060868	0.09170891	0.1915091	0.03713031	0.02727118	0.02182704	0.02624686
112.858	1	0.0453181	0.02121074	0.03826942	0.04447425	0.5634634	1.129004	0.3285048	0.3533045	0.04094869	0.07859731	0.05035796	0.02583482	0.1814225	0.2263049	0.2485444	0.2309401	0.2346621	0.3921259	0.2010443	0.219288	2.002684	3.327242	1.505294	1.570122
112.859	1	0.04468145	0.02878341	0.0302128	0.03477867	0.1447678	0.247826	2.913251	3.007914	0.0321654	0.03152966	0.1229023	0.06714879	1.626419	1.827273	0.7041748	0.9176666	0.05187405	0.07456343	0.03482979	0.04594925	0.3663966	0.4857364	0.1145529	0.1633709
112.957	1	2.914333	2.572597	0.5985512	0.403312	0.04067677	0.04099695	0.05345335	0.05015999	0.2089146	0.4306195	0.2247636	0.341883	0.05520498	0.07716548	0.05094917	0.08116461	1.69792	1.819894	1.900583	1.499129	0.087991	0.1076477	0.0872938	0.07674819
112.958	1	0.4398314	0.4518107	3.059949	3.449508	0.1834648	0.2155385	0.2301644	0.206843	1.686596	1.820403	1.909387	1.460287	0.02768433	0.04318707	0.02763594	0.02660934	0.2688465	0.301513	0.1255895	0.2353041	0.03545511	0.03137859	0.03198762	0.03244245
112.958	1	0.03739745	0.02614819	0.04246165	0.0473126	0.5633116	1.134309	0.3334692	0.3395583	0.04080368	0.07528758	0.04999844	0.02907498	0.1819794	0.2306112	0.2521082	0.2317349	0.2362721	0.3924284	0.2018148	0.217025	2.003774	3.333116	1.505711	1.563828
112.959	1	0.0447965	0.03964258	0.05554963	0.04594118	0.1417104	0.2009516	2.94044	3.034957	0.04430931	0.01823897	0.1175634	0.06744245	1.661135	1.863234	0.693806	0.9392859	0.06461212	0.07793093	0.02845197	0.05052052	0.3813095	0.5106953	0.1370419	0.1473239
113.057	1	2.902298	2.493269	0.8082143	0.3340595	0.05667193	0.0504279	0.05677065	0.07729651	0.3032145	0.3858704	0.355777	0.3266084	0.07798536	0.07086735	0.06732983	0.06429231	1.681081	1.615866	1.7683	1.555169	0.0865141	0.1042346	0.081848	0.05984792
113.058	1	0.4350785	0.4530104	3.049489	3.418965	0.1883651	0.2138429	0.2247106	0.2109273	1.697471	1.791618	1.883997	1.473637	0.03407354	0.04477984	0.03090409	0.02806771	0.2945611	0.2856804	0.2152628	0.2606213	0.02721973	0.03538108	0.03413379	0.03931298
113.058	1	0.03331881	0.02967765	0.04278436	0.05098973	0.5691763	1.141575	0.33721	0.3195077	0.0395824	0.07492681	0.04862699	0.0257729	0.1749671	0.2326315	0.2585176	0.2337121	0.2376322	0.3930334	0.202006	0.2193499	2.006886	3.340642	1.516255	1.555606
113.059	1	0.058374	0.0505518	0.04879665	0.04501633	0.1201323	0.1499106	2.938838	3.045076	0.03529736	0.02331501	0.1210303	0.0731082	1.67759	1.892486	0.7001384	0.9546071	0.05633455	0.07940338	0.02452513	0.05727736	0.3830112	0.5236439	0.1439079	0.1489648
113.157	1	2.922158	2.471005	0.9867034	0.3053909	0.0618764	0.05363197	0.07942868	0.04942429	0.3495233	0.3173034	0.4687308	0.2967319	0.0476681	0.05041091	0.04763224	0.03098475	1.682144	1.452549	1.606603	1.597459	0.09486877	0.09994599	0.05405729	0.08009133
113.158	1	0.4168638	0.4580291	3.028852	3.411343	0.1860692	0.2058719	0.2207769	0.2092616	1.713523	1.749356	1.855145	1.476131	0.0457602	0.04044574	0.03724276	0.03844096	0.3199992	0.2592298	0.309639	0.2548342	0.02734421	0.03949465	0.03785262	0.03214405
113.158	1	0.03971727	0.03276404	0.04444483	0.05153629	0.5741489	1.145856	0.3519675	0.3135087	0.04170628	0.07955231	0.05284698	0.02984432	0.1834685	0.231134	0.2600814	0.2360948	0.2382909	0.3939607	0.2053374	0.2227648	2.016986	3.354437	1.52371	1.54833
113.159	1	0.06397227	0.03739766	0.04922402	0.04713744	0.09883239	0.1012143	2.920975	3.024168	0.02656562	0.02467042	0.116374	0.074624	1.657027	1.888314	0.7133586	0.9613566	0.06678627	0.07985357	0.02804603	0.04133588	0.3743958	0.5513287	0.1574096	0.1728676
113.257	1	2.971689	2.500427	1.130264	0.3363068	0.05091359	0.0564352	0.1045524	0.04854151	0.3261928	0.2382553	0.5489946	0.3112626	0.04176244	0.02875778	0.0639571	0.06029575	1.654948	1.280823	1.529138	1.665563	0.08812491	0.07951593	0.07071155	0.06822755
113.258	1	0.407326	0.45441	2.973276	3.35222	0.1840667	0.205423	0.2158906	0.2100478	1.703218	1.70964	1.806405	1.469451	0.04387788	0.04013266	0.03909635	0.03783847	0.3184201	0.2329057	0.3527227	0.2120806	0.02984177	0.03552781	0.03320583	0.02463803
113.258	1	0.03860476	0.04002239	0.04070443	0.04181185	0.5703848	1.148325	0.3412992	0.3040581	0.04077736	0.0784662	0.04792946	0.02530555	0.1757132	0.2260667	0.2552058	0.2270007	0.2354325	0.3975002	0.203977	0.21635	2.007257	3.332539	1.517288	1.539945
113.259	1	0.0512759	0.04960147	0.04591083	0.0441459	0.08405797	0.09955718	2.881028	2.971227	0.04219582	0.03992282	0.1175505	0.06405455	1.588351	1.830948	0.7121061	0.925632	0.05725809	0.08926746	0.04334202	0.0419033	0.3355669	0.5393412	0.173621	0.1923531
113.357	1	2.999624	2.451426	1.15524	0.4597382	0.05432417	0.06673297	0.1161601	0.08083029	0.3192995	0.2872811	0.4851408	0.3817675	0.05240015	0.04154078	0.05964753	0.06939053	1.616677	1.034723	1.563555	1.651726	0.06984383	0.06244223	0.07451672	0.07458745
113.358	1	0.411238	0.4622448	2.961865	3.33807	0.1865148	0.2074338	0.2060753	0.2066077	1.709606	1.706704	1.761397	1.462038	0.04742859	0.03871013	0.03881814	0.04291127	0.3200815	0.2171099	0.3947024	0.213534	0.02305913	0.02712096	0.04179417	0.03512917
113.358	1	0.0375916	0.03356286	0.03843291	0.04546241	0.5795324	1.156052	0.3434114	0.3101908	0.04172486	0.07509667	0.0425028	0.02884077	0.1764098	0.2160888	0.2518804	0.2234952	0.2364197	0.3969663	0.2032125	0.2169603	2.013686	3.341224	1.508985	1.533277
113.359	1	0.06205706	0.03867214	0.02847146	0.03581242	0.0817782	0.123244	2.849341	2.93874	0.03025821	0.03779572	0.1239044	0.07206009	1.540293	1.788971	0.7166229	0.9227164	0.05848513	0.07937968	0.03782405	0.03687783	0.3233602	0.5295551	0.1706024	0.2033873
113.457	1	3.034996	2.428144	1.058169	0.5186184	0.05190451	0.07546037	0.1063916	0.06632876	0.3271013	0.3075954	0.4183563	0.3804949	0.05800639	0.06379512	0.04879654	0.06860682	1.63192	0.791755	1.647067	1.564841	0.0816601	0.06030024	0.06911749	0.07217699
113.458	1	0.4122077	0.4758372	2.965665	3.335998	0.1896767	0.2101995	0.2092897	0.2011797	1.703677	1.72467	1.737506	1.448593	0.04690735	0.03984497	0.0470615	0.04081645	0.3287052	0.2255985	0.4122695	0.2506857	0.0328005	0.03909523	0.04532469	0.03881165
113.459	1	0.0349826	0.03104079	0.03868273	0.03943675	0.58768	1.159296	0.34676	0.3169597	0.0446151	0.07040559	0.04187108	0.02511428	0.1805676	0.2089929	0.2508006	0.2232261	0.2354636	0.3934288	0.1990537	0.2180659	2.02179	3.36003	1.501604	1.535058
113.459	1	0.06067045	0.05720793	0.0393852	0.0398854	0.108624	0.1458804	2.833605	2.922306	0.04115721	0.04002533	0.1194341	0.06731912	1.51417	1.776685	0.7363542	0.93754	0.05239829	0.08682222	0.03561793	0.04958957	0.3050062	0.5367231	0.1601029	0.2328551
113.556	1	3.082113	2.440489	0.9152127	0.5645463	0.06762281	0.06390135	0.09361809	0.05458782	0.356149	0.2934878	0.3778415	0.344909	0.0772348	0.05824815	0.05181958	0.0618524	1.652218	0.7491035	1.78096	1.465153	0.09136276	0.05886105	0.06573274	0.06527344
113.556	1	0.4141006	0.4895216	2.960157	3.348771	0.1889126	0.2269688	0.2028807	0.1961641	1.714532	1.795393	1.720525	1.438057	0.0474876	0.04966049	0.04993234	0.04130753	0.339574	0.2378034	0.3980676	0.31053	0.0345894	0.04275856	0.03782173	0.03223005
113.556	1	0.03144847	0.03446617	0.04120603	0.04293211	0.6041308	1.177799	0.3468263	0.3233194	0.05515405	0.07303937	0.04022009	0.02114598	0.1822777	0.2034552	0.243674	0.2313309	0.2330522	0.3980477	0.1979065	0.215753	2.031049	3.379078	1.49729	1.53817
113.556	1	0.06273379	0.05433524	0.05400443	0.05862975	0.1342002	0.1804882	2.838714	2.927635	0.0430103	0.05023521	0.1303896	0.08072401	1.509138	1.778636	0.7570848	0.9407437	0.05985999	0.07910105	0.03741692	0.0489344	0.2947075	0.55422	0.158265	0.2424612
113.657	1	3.130324	2.50726	0.7095727	0.6051824	0.07564531	0.05018851	0.08913599	0.06106581	0.3799361	0.3345399	0.3712796	0.2684965	0.06176172	0.06578222	0.06185068	0.05675805	1.614842	1.004191	1.965855	1.452933	0.08294311	0.07502889	0.06682105	0.07147982
113.658	1	0.4167579	0.4867351	2.941919	3.35962	0.1912003	0.22326	0.2029589	0.1898447	1.710739	1.829086	1.725991	1.411631	0.03566485	0.05052905	0.05251525	0.04184862	0.3223931	0.2285852	0.3579502	0.3613751	0.03701664	0.03375146	0.02771664	0.03034281
113.658	1	0.04211731	0.04213406	0.0469504	0.03669803	0.6137467	1.189695	0.3505551	0.3304705	0.05262366	0.07510254	0.03631752	0.01819888	0.1882613	0.2086246	0.2333264	0.2330628	0.2311683	0.3955019	0.1982985	0.2173378	2.021015	3.367362	1.484502	1.530649
113.659	1	0.06295423	0.04812578	0.0511905	0.05304828	0.1546215	0.1945166	2.834171	2.925591	0.04890916	0.04374857	0.1144988	0.07315339	1.50011	1.758199	0.7661807	0.924449	0.04726109	0.08475979	0.01925233	0.03661668	0.2786682	0.561353	0.1263492	0.2182324
113.757	1	3.16438	2.587349	0.5167157	0.5982159	0.06687315	0.04688439	0.08197071	0.06991393	0.3582496	0.4302208	0.2878001	0.2500737	0.0423716	0.07385982	0.04485885	0.04925499	1.574935	1.32192	2.10989	1.464688	0.09597181	0.0773244	0.07067448	0.06516942
113.758	1	0.416711	0.4692284	2.954854	3.39797	0.1855952	0.2250581	0.215741	0.1921826	1.720188	1.864399	1.785429	1.394889	0.03066363	0.04665618	0.04958455	0.04142054	0.3052362	0.2212877	0.3044687	0.3928863	0.03370017	0.02599234	0.02741624	0.0240509
113.758	1	0.03676355	0.04426326	0.04445595	0.04016301	0.6293779	1.198606	0.3551987	0.3309968	0.05467808	0.06950999	0.02903571	0.02528047	0.1793558	0.197174	0.2138113	0.2289996	0.2239195	0.3949651	0.1946596	0.2125951	2.011913	3.349373	1.479208	1.519342
113.759	1	0.04844047	0.03755035	0.05681306	0.05487764	0.1595994	0.2126048	2.861664	2.940001	0.05391171	0.04385044	0.1262989	0.07169297	1.517141	1.771993	0.7809071	0.8967781	0.05752589	0.07592499	0.02582271	0.03295061	0.2605628	0.5561288	0.1063869	0.1927896
113.857	1	3.195777	2.645408	0.3811387	0.551905	0.07594758	0.03549245	0.06985996	0.06598527	0.3660202	0.4624532	0.2117554	0.2806038	0.0372465	0.08364936	0.04105746	0.05201312	1.549363	1.549461	2.112224	1.43719	0.09463247	0.07513595	0.07583059	0.04793664
113.858	1	0.4059954	0.4548286	3.009482	3.456785	0.1934216	0.2271853	0.2159094	0.2031674	1.740416	1.912859	1.844768	1.379568	0.02918836	0.04064417	0.04966929	0.04862945	0.297521	0.2259588	0.2521634	0.4090443	0.03439959	0.0334837	0.03032807	0.02797981
113.858	1	0.03132113	0.04458666	0.03835698	0.03233467	0.6308441	1.201238	0.3588886	0.3283055	0.04897507	0.06984696	0.03380815	0.03240346	0.1801141	0.1859234	0.2180175	0.2302629	0.2220822	0.3928828	0.1938431	0.2126265	2.012222	3.35739	1.474694	1.515536
113.859	1	0.04792985	0.03170691	0.03770544	0.03557194	0.1706066	0.2273575	2.910532	2.987531	0.04578825	0.03442668	0.1222161	0.07789308	1.567131	1.831462	0.7888649	0.9001977	0.05134578	0.0840772	0.01881861	0.03617286	0.2577847	0.5777059	0.0909847	0.1488117
113.957	1	3.158995	2.658265	0.3555076	0.4508141	0.0765627	0.05285284	0.06854243	0.07162402	0.4201835	0.4379348	0.2149039	0.3206214	0.04003195	0.07110382	0.05080092	0.05698745	1.589883	1.604202	2.069152	1.443491	0.08567125	0.07959292	0.078841	0.04760459
113.958	1	0.3913635	0.4493219	3.01855	3.466708	0.1850301	0.2291186	0.2241773	0.1975212	1.741414	1.952687	1.890223	1.376389	0.03346096	0.04765042	0.04970673	0.04868975	0.2974708	0.2413689	0.1968595	0.3676424	0.03034378	0.03587004	0.03331024	0.02734859
113.958	1	0.03721853	0.04320318	0.03402646	0.03171242	0.6413236	1.202719	0.3583502	0.3246714	0.04814882	0.07393564	0.03430292	0.03323404	0.1733534	0.185765	0.2205329	0.2367152	0.2230505	0.397457	0.1933541	0.215594	2.018455	3.36623	1.464831	1.520907
113.959	1	0.04470037	0.04257525	0.03179676	0.03158785	0.1632005	0.225112	2.96383	3.043653	0.04478844	0.03990224	0.120795	0.07085578	1.632954	1.900225	0.7972309	0.8956847	0.05817262	0.07875679	0.02608328	0.04297447	0.2759984	0.5680836	0.09323303	0.1387021
114.057	1	3.096465	2.616313	0.3275771	0.4201509	0.0737928	0.06493278	0.07851795	0.06055933	0.47421	0.351238	0.3309441	0.2714887	0.03875467	0.04255752	0.06336758	0.05666994	1.624028	1.580905	2.017602	1.449026	0.0794901	0.08840306	0.07469724	0.06893996
114.058	1	0.3916953	0.4445906	3.033537	3.496581	0.1848562	0.2383114	0.2248942	0.1909866	1.747253	1.988074	1.915373	1.37453	0.03944749	0.05752054	0.06101043	0.04440912	0.295026	0.2387543	0.1656379	0.296372	0.04267416	0.0388903	0.03442483	0.03309807
114.058	1	0.03950374	0.04758241	0.02921622	0.03426954	0.6528556	1.199164	0.3646279	0.3188199	0.05096462	0.07956808	0.02917179	0.04596586	0.1690612	0.1941677	0.2216615	0.2443526	0.2249528	0.397406	0.1904503	0.2211885	2.014858	3.367626	1.46147	1.520063
114.059	1	0.0338234	0.02161943	0.04182873	0.0358627	0.1304214	0.2021265	2.996749	3.087032	0.03648707	0.0468713	0.1244301	0.0838627	1.674616	1.941246	0.8111299	0.889383	0.04656273	0.08958207	0.03812408	0.04717079	0.2903697	0.5818911	0.1183426	0.1032086
114.157	1	3.126403	2.630421	0.2770675	0.4198728	0.07644602	0.05289057	0.05711346	0.06058562	0.5212266	0.2600755	0.3651575	0.2455699	0.04426829	0.05037923	0.06523647	0.04750437	1.711223	1.624602	2.067553	1.550753	0.09013455	0.08587162	0.0677576	0.07148157
114.158	1	0.3829413	0.4383873	3.003256	3.439225	0.1850943	0.2290018	0.2254305	0.1895828	1.703556	1.949843	1.910527	1.376036	0.04698339	0.04795873	0.04798715	0.04612929	0.2792957	0.2377434	0.1149288	0.1986168	0.02974347	0.0426447	0.024362	0.03077954
114.158	1	0.03704999	0.0480263	0.0292363	0.03743539	0.6453116	1.188418	0.3634112	0.3086243	0.04895251	0.07885919	0.02978517	0.04918592	0.1667131	0.1819067	0.2114269	0.243206	0.2217106	0.3940855	0.189118	0.2225577	1.988765	3.341393	1.455563	1.509404
114.159	1	0.03387272	0.02212987	0.040866	0.04498793	0.1236243	0.1629765	2.982137	3.066741	0.02679961	0.03243834	0.1159373	0.08047186	1.66553	1.90986	0.8110454	0.8769099	0.04151109	0.0812596	0.05185537	0.04175884	0.2921259	0.5577399	0.1592053	0.09367583
114.257	1	3.119314	2.587919	0.3415353	0.412865	0.06864579	0.03978842	0.05924262	0.05557883	0.5487515	0.1809508	0.3726118	0.1867638	0.0632024	0.0367523	0.05439723	0.04574039	1.728455	1.597461	1.986076	1.552347	0.08505295	0.09237465	0.06875537	0.05646423
114.258	1	0.3789131	0.4517132	3.021385	3.43889	0.1840468	0.2277376	0.2308274	0.1931332	1.685788	1.948205	1.919464	1.381253	0.05051156	0.03368496	0.03549794	0.04027414	0.2857663	0.215565	0.1054091	0.1298344	0.02274224	0.03262456	0.02590732	0.02124018
114.258	1	0.03565203	0.04875915	0.02927495	0.03345269	0.6348817	1.182622	0.3584542	0.2978073	0.04998841	0.07566265	0.02921249	0.04534726	0.1649316	0.1776103	0.2207848	0.2485759	0.2244428	0.3942179	0.1979326	0.227949	1.985778	3.331926	1.468868	1.513514
114.259	1	0.03741482	0.0302013	0.05488945	0.03783482	0.1136639	0.1240067	2.970371	3.069862	0.02952405	0.03129212	0.1183653	0.07391828	1.658957	1.897063	0.8159029	0.8706471	0.04716459	0.08382551	0.03189076	0.03743284	0.3016211	0.5478246	0.1851709	0.1248691
114.357	1	3.06533	2.528772	0.3645588	0.4202378	0.06177789	0.04722975	0.05503054	0.07881908	0.5316232	0.1513695	0.3507335	0.1663606	0.05873658	0.02764759	0.05534731	0.03935592	1.729756	1.521351	1.860944	1.537281	0.1064526	0.08991691	0.07968486	0.04689212
114.358	1	0.3849991	0.4680971	3.036476	3.428123	0.1845545	0.2290991	0.2281764	0.1878358	1.659907	1.919188	1.914502	1.363448	0.05337977	0.03171366	0.03135275	0.04280057	0.3169709	0.2064984	0.1285711	0.2263751	0.02601023	0.02741582	0.0290208	0.02102366
114.358	1	0.04064399	0.05214042	0.03338216	0.02591909	0.6301937	1.182168	0.3568036	0.2822391	0.05114696	0.07412497	0.02809298	0.03754111	0.169216	0.1874825	0.2317165	0.251529	0.2329394	0.3977646	0.1971542	0.2251689	1.992918	3.33703	1.468568	1.502189
114.359	1	0.04458839	0.03298988	0.03918201	0.03947595	0.1180597	0.0847956	2.936888	3.043061	0.04243359	0.02644245	0.1189501	0.0646587	1.634401	1.863683	0.8250741	0.8903608	0.05721361	0.07535742	0.0379912	0.03483874	0.2992392	0.5254747	0.209214	0.1518702
114.457	1	2.99226	2.487753	0.3550427	0.4813347	0.06111698	0.051085	0.05158284	0.07676277	0.4755132	0.2068746	0.2886059	0.1783612	0.06250025	0.05127404	0.05333747	0.05731323	1.677631	1.39847	1.772918	1.603248	0.0781506	0.08428039	0.07548181	0.05625937
114.458	1	0.3875721	0.4653348	3.039459	3.393211	0.1915086	0.228769	0.2253464	0.1968794	1.633088	1.865055	1.898421	1.357595	0.05347778	0.03306624	0.02412172	0.0508198	0.3427128	0.2097517	0.1671331	0.3281622	0.03008986	0.03283277	0.02655752	0.02814701
114.458	1	0.03944931	0.05963089	0.03062171	0.03217109	0.6306039	1.190944	0.344739	0.2974279	0.05428485	0.07582981	0.0256726	0.04298593	0.1786133	0.1993073	0.2325203	0.2664506	0.2365146	0.4015844	0.1954504	0.2321489	1.988921	3.358214	1.473921	1.514714
114.459	1	0.03689492	0.03592642	0.04460658	0.04743524	0.1406299	0.1098122	2.932511	3.033299	0.05757289	0.03449207	0.1236033	0.07316697	1.611996	1.835605	0.8411315	0.8964125	0.05904389	0.07807508	0.03767413	0.04800945	0.2789342	0.5228011	0.2304009	0.2119887
114.557	1	2.951101	2.483863	0.3871562	0.5418608	0.06490338	0.05690645	0.06257475	0.0741827	0.3958571	0.2469573	0.2972147	0.2098339	0.06066557	0.05766586	0.07053262	0.03959316	1.612381	1.260708	1.750333	1.668961	0.08545987	0.09222883	0.08278616	0.0441235
114.558	1	0.3875098	0.4284851	3.036828	3.347114	0.1902395	0.2130445	0.223199	0.2013475	1.625987	1.782862	1.858453	1.349047	0.05655001	0.04054359	0.03430971	0.05825434	0.3574069	0.2287782	0.28103	0.3861007	0.02686689	0.03506666	0.0353207	0.03536032
114.558	1	0.03702033	0.05361662	0.02437148	0.02595884	0.6226907	1.18622	0.325445	0.312333	0.05626135	0.07348273	0.02983323	0.05440413	0.1746033	0.1899889	0.2247658	0.2786673	0.2346656	0.4000744	0.2036028	0.2307371	1.982012	3.349361	1.471256	1.515441
114.559	1	0.06525829	0.0544008	0.04671031	0.04397498	0.1729546	0.1554945	2.892016	2.990491	0.05179407	0.036682	0.1305547	0.0759477	1.551563	1.770953	0.821415	0.8880447	0.06668801	0.07102389	0.03787983	0.03967544	0.2430668	0.4954982	0.2417729	0.2372006
114.657	1	2.968347	2.488272	0.4086301	0.5183124	0.05514058	0.04943715	0.06036884	0.05804581	0.3529599	0.2244493	0.3207721	0.2537035	0.06892672	0.06166618	0.07468375	0.05688494	1.547024	1.084834	1.817732	1.762137	0.07197054	0.08595451	0.07211143	0.04497027
114.658	1	0.3740581	0.3940755	3.000582	3.287338	0.1856173	0.2123665	0.2143617	0.1899884	1.622875	1.705224	1.820313	1.348681	0.05490583	0.04727598	0.048563	0.058705	0.3630282	0.2818892	0.3943656	0.3954711	0.02424839	0.03462655	0.03604998	0.03654737
114.658	1	0.03297426	0.0461761	0.02689694	0.02043255	0.6231958	1.180981	0.3176547	0.3165426	0.0596528	0.07672382	0.03080784	0.04577388	0.1700326	0.1897876	0.2239466	0.271012	0.2374559	0.4008575	0.2082051	0.2302457	1.975581	3.338058	1.478857	1.520224
114.659	1	0.05885551	0.06691217	0.05498465	0.04558305	0.1846001	0.1986998	2.863386	2.953889	0.05113975	0.04677997	0.1230055	0.07207809	1.511732	1.723387	0.7956173	0.8882474	0.0536312	0.07534917	0.05039204	0.05243534	0.2250861	0.4988393	0.2694246	0.2760685
114.757	1	2.951621	2.512273	0.3338201	0.5333621	0.05386054	0.04661726	0.07212414	0.06035374	0.3371785	0.2262017	0.3178919	0.2790523	0.0595527	0.04207257	0.07717847	0.06776088	1.424178	0.945646	1.945247	1.819706	0.07230301	0.06848852	0.08545204	0.04496258
114.758	1	0.3708681	0.3856932	2.990105	3.26318	0.1843378	0.2054902	0.2114693	0.18165	1.633266	1.669076	1.775724	1.315289	0.06802523	0.06373899	0.06065231	0.04394612	0.3824459	0.329411	0.5028906	0.3876403	0.03277069	0.03819131	0.04594439	0.03087819
114.758	1	0.03018994	0.04461971	0.02573786	0.01642138	0.6169639	1.186683	0.3154069	0.3326034	0.05920046	0.07239871	0.03039158	0.04841258	0.1855838	0.1893461	0.2305506	0.2787814	0.2420647	0.3933803	0.1971105	0.2300887	1.98066	3.349844	1.476607	1.521316
114.759	1	0.0673926	0.07860448	0.05561108	0.05189649	0.1956307	0.2475029	2.865758	2.964408	0.0456256	0.05430708	0.1218137	0.06984189	1.512552	1.728812	0.7778716	0.9083136	0.07091121	0.067569	0.05094397	0.05214977	0.227758	0.4883492	0.2662873	0.2880875
114.857	1	2.908962	2.518354	0.2570327	0.5461028	0.04593966	0.05183397	0.06330879	0.06685954	0.3454742	0.2603999	0.2965577	0.259569	0.07323867	0.05892843	0.06966181	0.05194377	1.323533	0.9634966	2.088933	1.836261	0.06485917	0.06059645	0.07013255	0.0619657
114.858	1	0.3874767	0.36056	2.98573	3.2451	0.1869395	0.2024637	0.2080584	0.1904665	1.643617	1.673251	1.730073	1.291017	0.06812517	0.06344893	0.06924695	0.04055544	0.3958428	0.3715693	0.5797511	0.3601483	0.03539898	0.04226336	0.04620494	0.03233341
114.858	1	0.03716779	0.0423863	0.02479136	0.01923833	0.6153247	1.195679	0.3203809	0.3428743	0.0561794	0.06642164	0.0361078	0.04894306	0.1832371	0.1768556	0.2282699	0.2853615	0.239858	0.3929529	0.2003624	0.2325712	1.984424	3.36459	1.486663	1.529132
114.859	1	0.07009449	0.06723901	0.05205269	0.04281711	0.1801808	0.2718228	2.873477	2.976427	0.03021766	0.06074864	0.1199452	0.06942364	1.535862	1.75004	0.756798	0.9225554	0.06706504	0.08522445	0.05852803	0.0499522	0.2158099	0.4844065	0.2685062	0.2877675
114.957	1	2.927145	2.497449	0.1771289	0.514235	0.04881177	0.05618962	0.05484471	0.06971779	0.4001968	0.3136693	0.2901549	0.2614311	0.0573361	0.05263014	0.07008638	0.04302323	1.24955	1.038967	2.268588	1.810473	0.05156335	0.07492506	0.06361565	0.05703239
114.958	1	0.4170721	0.3476158	2.961566	3.252362	0.1884302	0.2045659	0.2044302	0.1855918	1.634136	1.687204	1.668715	1.281449	0.05941348	0.07514958	0.07381511	0.04024126	0.4111701	0.398417	0.6162581	0.3309443	0.04011188	0.04177954	0.0560547	0.03312815
114.958	1	0.03341831	0.03789493	0.02440626	0.02834305	0.6134516	1.192783	0.322871	0.3583738	0.05200933	0.07313735	0.03257025	0.05415304	0.1778919	0.1892883	0.2239292	0.2930515	0.2374953	0.3979917	0.2010221	0.2242631	1.997523	3.379559	1.494405	1.534449
114.959	1	0.05947794	0.05993846	0.0521165	0.04296589	0.1703635	0.2943415	2.902119	3.014479	0.05402527	0.04545121	0.1245968	0.07160409	1.573179	1.796664	0.7389869	0.9394751	0.07618082	0.07828384	0.05212847	0.05347605	0.2425777	0.4784618	0.2455652	0.279915
115.057	1	2.983122	2.524823	0.1464709	0.4575481	0.07803719	0.05912288	0.05755931	0.06205358	0.4642638	0.358025	0.2596461	0.2903112	0.04930048	0.0702796	0.07718007	0.03830583	1.229774	1.200271	2.468187	1.785056	0.06118282	0.07884069	0.08660882	0.05657619
115.058	1	0.4224594	0.3245915	2.913641	3.24818	0.1845521	0.206941	0.1976988	0.1793016	1.611614	1.707746	1.649248	1.268493	0.05331081	0.06525137	0.0656363	0.0494628	0.4053833	0.3974296	0.5974372	0.3297849	0.03828284	0.03753343	0.0486141	0.02566751
115.058	1	0.03260563	0.03754282	0.02530769	0.0306138	0.6147818	1.181618	0.3292719	0.3437676	0.05376437	0.07547756	0.0380705	0.0488286	0.1851237	0.2023123	0.2154017	0.2765673	0.2391275	0.3942947	0.1947092	0.2253015	1.980021	3.346056	1.493348	1.54082
115.059	1	0.06386948	0.04674755	0.03336938	0.03755538	0.1587459	0.257452	2.933051	3.038557	0.03535552	0.03069169	0.1242788	0.07879396	1.60761	1.809922	0.6927395	0.9290452	0.060675	0.08473156	0.05069316	0.05601938	0.2445286	0.4825205	0.2165701	0.2304583
115.157	1	2.961948	2.572198	0.1884617	0.3792978	0.06139651	0.05894892	0.06421303	0.07836294	0.4734683	0.4326005	0.2314193	0.34739	0.04783741	0.06257879	0.05313473	0.03512183	1.244304	1.303805	2.576182	1.761874	0.06146141	0.07107995	0.09365068	0.05069087
115.158	1	0.4290218	0.3099439	2.896192	3.272927	0.1813069	0.2193196	0.1945323	0.1702887	1.619064	1.760482	1.627321	1.227935	0.05283551	0.06516019	0.05722284	0.04177859	0.4000814	0.395223	0.5453319	0.3771638	0.04255262	0.04502697	0.04453776	0.02579966
115.158	1	0.03350633	0.03574008	0.02512286	0.02559663	0.6190018	1.171938	0.3241645	0.3354081	0.05414736	0.07356008	0.03382461	0.05286014	0.1792313	0.200352	0.2059879	0.2732278	0.2430464	0.396845	0.190511	0.2225822	1.985097	3.335886	1.482409	1.530274
115.159	1	0.04999597	0.04682269	0.03933484	0.03407195	0.1154466	0.2295306	2.950225	3.053475	0.04190779	0.02502884	0.1196413	0.07536753	1.635828	1.826113	0.6827983	0.9327424	0.0565842	0.07036974	0.04336168	0.05659253	0.2869195	0.4875249	0.2063573	0.2064229
115.257	1	2.905166	2.631089	0.2440983	0.25993	0.07202234	0.0793159	0.05962834	0.0881362	0.4796351	0.5281225	0.204646	0.3888438	0.05186435	0.06447452	0.04835466	0.0550893	1.225659	1.309462	2.589309	1.768346	0.07074905	0.08534105	0.0923652	0.04201668
115.258	1	0.4542364	0.3038959	2.888491	3.31963	0.1851495	0.2246505	0.1940411	0.1681912	1.635448	1.847425	1.634315	1.202916	0.05344935	0.06648078	0.05535246	0.04377398	0.3873176	0.3718312	0.4810863	0.4357073	0.0449073	0.04416833	0.04487427	0.03124933
115.258	1	0.03816227	0.038437	0.0315882	0.03116654	0.6262043	1.168015	0.3280153	0.3334016	0.0519156	0.07436571	0.03168989	0.05935577	0.1695304	0.2062557	0.1990336	0.2766808	0.2445433	0.3970013	0.197167	0.2244932	1.99235	3.34656	1.488432	1.537867
115.259	1	0.04685907	0.04912736	0.04502692	0.03970517	0.08572575	0.186096	2.972173	3.079158	0.03356239	0.03412456	0.1163903	0.07650395	1.675519	1.863991	0.6980937	0.9476772	0.05818034	0.08100097	0.04146422	0.05379634	0.3278239	0.5001393	0.1898598	0.1769314
115.357	1	2.896054	2.668916	0.2735656	0.1626935	0.07155553	0.1009248	0.07266339	0.09347017	0.4288676	0.5942142	0.2610524	0.3818208	0.05598139	0.07675653	0.06213877	0.05684244	1.168535	1.209888	2.509656	1.786187	0.07386447	0.07491331	0.07964063	0.0573437
115.358	1	0.4813562	0.2811146	2.886592	3.365054	0.1824913	0.2280298	0.2026137	0.170743	1.643906	1.905958	1.676946	1.18279	0.05452181	0.06361868	0.06051356	0.04921633	0.3567604	0.3335093	0.3954889	0.4852729	0.03607237	0.04083807	0.04382745	0.03828167
115.358	1	0.0388534	0.03810288	0.03057271	0.04435373	0.6409001	1.167943	0.3295075	0.3133009	0.05232548	0.08285918	0.02881144	0.05899985	0.1564223	0.2216419	0.1943951	0.2741748	0.2374365	0.3959282	0.1948326	0.222136	1.995858	3.353071	1.491923	1.546307
115.359	1	0.05259355	0.03915527	0.04054371	0.04691334	0.06361411	0.1454135	2.989064	3.10171	0.02844743	0.028925	0.1217634	0.06419657	1.693234	1.895837	0.7144959	0.9489896	0.05201512	0.07733819	0.03098223	0.05247722	0.3443105	0.5098787	0.1816059	0.160553
115.457	1	2.873014	2.698714	0.3052717	0.1415346	0.07879189	0.1019253	0.05567692	0.08025702	0.3890242	0.6201378	0.3180318	0.3458363	0.07613453	0.06558113	0.07529155	0.0575934	1.122471	1.114091	2.47084	1.839182	0.07809064	0.08175537	0.1080653	0.0603387
115.458	1	0.4967804	0.2514917	2.898647	3.416777	0.1780466	0.2264268	0.2050445	0.1697818	1.627642	1.942877	1.713445	1.148299	0.05153371	0.06698044	0.05855366	0.04886131	0.3390443	0.2922905	0.312083	0.4863595	0.03563674	0.04488907	0.04770711	0.04331539
115.458	1	0.03714252	0.03490235	0.0298269	0.03398151	0.6421698	1.166718	0.3281088	0.2909654	0.04975616	0.08355628	0.03217526	0.05286447	0.1558338	0.2298362	0.1965362	0.2782857	0.2408362	0.4012683	0.1951774	0.2229521	2.005004	3.352026	1.480159	1.542077
115.459	1	0.04619889	0.04872984	0.03695435	0.03741052	0.1023246	0.1138761	2.962817	3.072447	0.02902186	0.03017038	0.1208343	0.07065054	1.666445	1.892358	0.7353094	0.954833	0.06203924	0.09026926	0.02805104	0.03907442	0.3510216	0.5301615	0.151705	0.1576794
115.557	1	2.871147	2.744286	0.3767563	0.2309412	0.05911014	0.07305273	0.05701939	0.08749778	0.2907462	0.5710957	0.4036895	0.3178634	0.04978746	0.05766186	0.06971685	0.04932534	1.113165	0.9786832	2.384167	1.895992	0.05817103	0.07258058	0.09628357	0.06302196
115.558	1	0.4907235	0.2358306	2.889581	3.419239	0.1752586	0.2285743	0.2113673	0.169609	1.601472	1.947862	1.768105	1.131584	0.04940913	0.06647902	0.04880171	0.04551113	0.3338829	0.2714241	0.2281245	0.4359688	0.03208461	0.03367742	0.04363121	0.03621847
115.558	1	0.04008844	0.02807235	0.03143213	0.03247056	0.6409976	1.166531	0.3196398	0.2912886	0.04660823	0.08242714	0.02974654	0.05579762	0.147058	0.2146496	0.1959057	0.2739086	0.236623	0.3951693	0.1942449	0.2139466	2.000653	3.331458	1.468539	1.541549
115.559	1	0.0506623	0.03346227	0.03782812	0.02784906	0.1436278	0.06849975	2.937705	3.03614	0.02760827	0.03412866	0.1194291	0.06292172	1.613545	1.850416	0.763294	0.9437625	0.05105644	0.08081397	0.03129667	0.0467532	0.3474528	0.5298295	0.1508284	0.1780269
115.655	1	2.849591	2.706534	0.3926444	0.2867111	0.0535718	0.07144052	0.06946548	0.07823985	0.1813012	0.551419	0.408306	0.3063815	0.04148514	0.06725842	0.06390778	0.05185275	1.150949	0.8304832	2.23485	1.885167	0.0569302	0.07704298	0.07669644	0.06382156
115.656	1	0.4942897	0.2554369	2.92028	3.424368	0.1752482	0.2298972	0.2307356	0.1721236	1.58199	1.964951	1.815475	1.119606	0.05424337	0.07210137	0.04527426	0.0492152	0.3646649	0.2600002	0.1713652	0.3591766	0.03514216	0.02948853	0.04013763	0.03003112
115.656	1	0.03279749	0.02717134	0.02841727	0.03526683	0.6470801	1.175837	0.323144	0.3013096	0.04727541	0.08300056	0.02886491	0.06053026	0.1461533	0.2077491	0.2062005	0.2743937	0.23461	0.3948377	0.1959035	0.2199639	2.003405	3.335654	1.473516	1.545939
115.656	1	0.05351641	0.04754362	0.03523347	0.0297977	0.1831241	0.06100176	2.91106	3.013203	0.04355689	0.0350526	0.1250223	0.07055276	1.570503	1.821323	0.787251	0.9554545	0.04754336	0.08465671	0.03971485	0.04322974	0.3462746	0.537532	0.1454248	0.1927617
115.757	1	2.86966	2.687521	0.3284763	0.3131214	0.06405449	0.0687438	0.06459095	0.07076029	0.1334722	0.4900683	0.3704372	0.2848728	0.04815197	0.0724935	0.05971946	0.05422522	1.282243	0.7871753	2.136431	1.870353	0.07297653	0.07007424	0.07653289	0.07460429
115.758	1	0.4936281	0.3059496	2.930823	3.408849	0.1780644	0.2300435	0.2250886	0.1710128	1.581781	1.957875	1.828668	1.098006	0.05849191	0.06852122	0.04036521	0.05320871	0.4050064	0.2571241	0.1211176	0.2584423	0.03453655	0.02999776	0.05091162	0.02422565
115.758	1	0.02599297	0.02404592	0.02294952	0.03547079	0.6492374	1.186198	0.3301007	0.3052716	0.04633407	0.08160346	0.03487639	0.05448247	0.1547278	0.2110459	0.2127533	0.2730047	0.2346633	0.3990718	0.2010074	0.2248548	2.016093	3.361011	1.482374	1.561345
115.759	1	0.06291791	0.0445753	0.03924962	0.0465654	0.2100725	0.09294282	2.888924	2.992268	0.04462239	0.04361656	0.1231973	0.06930822	1.542556	1.807866	0.8095339	0.9526592	0.05620999	0.07703078	0.03362783	0.05230958	0.3439257	0.5322072	0.146267	0.2190325
115.857	1	2.913938	2.655789	0.3078947	0.2946047	0.06978253	0.08115715	0.06002984	0.06805188	0.1339321	0.4542841	0.3835952	0.2877558	0.04262011	0.04424757	0.07571127	0.05280812	1.399655	0.9308481	2.089281	1.805637	0.09324212	0.07471145	0.1004191	0.08228373
115.858	1	0.5088201	0.3949439	2.9406	3.360964	0.1845279	0.2340161	0.2342248	0.1751907	1.587898	1.921777	1.854388	1.089581	0.06621208	0.06912799	0.03294389	0.04526368	0.4363027	0.2669035	0.09507443	0.1946556	0.02638808	0.02850924	0.03129295	0.02353225
115.858	1	0.02640358	0.02650132	0.02879882	0.02959048	0.6598163	1.207898	0.3364154	0.3205481	0.05418804	0.08066681	0.03493579	0.05171654	0.1671263	0.2061834	0.2104201	0.2810686	0.2384206	0.3945324	0.2016604	0.2235653	2.023055	3.379445	1.491864	1.583716
115.859	1	0.0576556	0.03254458	0.02874874	0.04833374	0.2137353	0.1374269	2.885102	2.996101	0.05131053	0.04135408	0.1190165	0.07119412	1.53183	1.811532	0.8251339	0.9567359	0.06202759	0.09871077	0.0392642	0.04629354	0.3352745	0.5423056	0.1399401	0.220318
115.957	1	2.972169	2.639196	0.3159509	0.2524739	0.05694178	0.07802141	0.07006264	0.06497093	0.1776809	0.4332433	0.3735527	0.2612387	0.0421523	0.04899138	0.0656513	0.04430247	1.483729	1.138403	2.053118	1.741973	0.09038217	0.0863382	0.1117007	0.06533753
115.958	1	0.5140386	0.4760643	2.946511	3.31352	0.1807591	0.2180838	0.223384	0.1622215	1.577412	1.836614	1.851775	1.098114	0.06867157	0.06051683	0.02495104	0.045889	0.4660949	0.2772576	0.09828204	0.2685698	0.03903586	0.03319264	0.03115217	0.03264192
115.958	1	0.02439252	0.02679503	0.02600539	0.04113737	0.6642168	1.216329	0.3184442	0.3314993	0.05769691	0.07719204	0.034111	0.04610007	0.1743049	0.1980318	0.2193549	0.2677901	0.2356584	0.3882554	0.2078764	0.2231365	2.013795	3.348143	1.501608	1.591103
115.959	1	0.05948628	0.03289084	0.03517597	0.03791666	0.1915643	0.1610646	2.878181	2.98719	0.05455934	0.03855816	0.1207859	0.07135024	1.518684	1.783979	0.8224903	0.9405753	0.05625115	0.07629988	0.02674449	0.05110597	0.3108152	0.5191162	0.1310035	0.2244413
116.057	1	3.050795	2.591577	0.2887358	0.2221663	0.05328639	0.08129404	0.05944166	0.07415005	0.2063154	0.4038946	0.3375287	0.2515142	0.04907984	0.05146834	0.05469685	0.03687591	1.54503	1.289923	1.959059	1.6381	0.08173276	0.10844	0.09979711	0.06032715
116.058	1	0.5141944	0.5511805	2.967536	3.282763	0.1806293	0.2116255	0.2254126	0.1531805	1.594998	1.776747	1.852085	1.091372	0.07038108	0.06474801	0.03831022	0.04143627	0.4932677	0.2980464	0.1633182	0.3821159	0.04319632	0.04575246	0.03000644	0.05027023
116.059	1	0.02192355	0.02623109	0.02753932	0.03477994	0.6667027	1.232011	0.3165308	0.3401324	0.05023212	0.076511	0.03245763	0.04264581	0.1642168	0.1887225	0.2087374	0.2585125	0.2296228	0.3868866	0.2078061	0.2226527	2.005466	3.333488	1.522785	1.605514
116.060	1	0.0481142	0.02293085	0.03746664	0.0267752	0.1874434	0.1874681	2.893777	2.995278	0.05570804	0.04243055	0.1243606	0.07083597	1.535745	1.814029	0.8303138	0.9272287	0.05604587	0.08438458	0.03853861	0.04206519	0.3039389	0.5373256	0.1264915	0.1935318
116.157	1	3.077454	2.569728	0.2071374	0.2177064	0.04531439	0.06645331	0.05793361	0.08104063	0.2015103	0.4112669	0.345999	0.3208127	0.05961149	0.08636077	0.05373188	0.05057423	1.578831	1.358348	1.868003	1.507911	0.07160062	0.1119594	0.07092532	0.06832055
116.158	1	0.510603	0.630136	2.978556	3.269125	0.1835958	0.2109293	0.2193983	0.1546231	1.631383	1.714908	1.805053	1.073109	0.07398973	0.06595692	0.03915576	0.04274401	0.5073456	0.3164124	0.2713141	0.4587271	0.04757797	0.05814151	0.05195838	0.05005713
116.158	1	0.02378417	0.03018952	0.03694405	0.03427955	0.6751105	1.272508	0.3264875	0.3409366	0.05557361	0.07467604	0.02743833	0.03794426	0.1685207	0.1923253	0.2006467	0.2675312	0.2285487	0.3898124	0.2109149	0.2305477	2.003119	3.335229	1.542372	1.617307
116.159	1	0.05279312	0.03001855	0.04676041	0.02902498	0.1808343	0.1996156	2.937821	3.047148	0.05408905	0.03124816	0.1299811	0.06702226	1.623571	1.895313	0.8218484	0.9234857	0.06193803	0.07978896	0.02566786	0.04632201	0.2940286	0.5517459	0.120118	0.1827662
116.257	1	3.078358	2.679996	0.1919423	0.2109383	0.04937776	0.04527972	0.06323977	0.07141524	0.2242188	0.3615141	0.2972183	0.4277048	0.05734675	0.06456944	0.06918387	0.04748092	1.611052	1.388506	1.886666	1.471808	0.08831977	0.1045444	0.05507616	0.06390051
116.258	1	0.498256	0.7019945	2.974231	3.239844	0.184691	0.1997565	0.1973011	0.1500719	1.660559	1.640556	1.735158	1.066235	0.08253486	0.06308771	0.04742467	0.04084841	0.5008131	0.3428133	0.367988	0.4631667	0.04590114	0.06203167	0.05132755	0.04126363
116.258	1	0.02505335	0.02859467	0.03643797	0.03721135	0.6813468	1.286796	0.337909	0.3357125	0.05800598	0.07414428	0.03302369	0.03508962	0.1801336	0.195886	0.2144093	0.2646361	0.2284705	0.3942854	0.2100481	0.2323362	2.005645	3.347392	1.558391	1.625132
116.259	1	0.04467451	0.03297147	0.04124621	0.0302413	0.1429903	0.2120774	2.998922	3.10713	0.05072121	0.04195415	0.1230091	0.07561297	1.709836	1.979104	0.807056	0.9001462	0.05794461	0.08217539	0.03267342	0.03504699	0.2928367	0.5616038	0.1284105	0.170375
116.357	1	3.00222	2.785792	0.2410029	0.1721309	0.05195381	0.05696962	0.07551988	0.06271381	0.2680367	0.3542095	0.2742903	0.4116753	0.05684901	0.07408319	0.07351023	0.05197876	1.581537	1.446357	1.960231	1.476458	0.09209838	0.1018793	0.07926549	0.06461992
116.358	1	0.5094143	0.7620708	2.939982	3.188599	0.1873888	0.2056336	0.203878	0.1584585	1.693729	1.601471	1.704969	1.095381	0.08917421	0.08003855	0.05773096	0.04061449	0.5002503	0.3604583	0.43443	0.4326073	0.05467736	0.06397906	0.05129967	0.03610167
116.358	1	0.02733133	0.03463022	0.0351525	0.03709078	0.6795401	1.289291	0.3281046	0.3163989	0.04668989	0.07820698	0.03651574	0.03918154	0.1702883	0.1891406	0.2258916	0.2399354	0.2235839	0.3935197	0.2096472	0.2311639	1.987691	3.316502	1.565564	1.628715
116.359	1	0.0571258	0.0288792	0.03249149	0.02806253	0.119893	0.2105418	3.043158	3.148975	0.03277669	0.04076669	0.130598	0.07636854	1.754046	2.012843	0.7964167	0.8649614	0.0655252	0.08453195	0.03389814	0.03438943	0.3259742	0.5528179	0.1306886	0.1252715
116.457	1	2.973021	2.828292	0.2345408	0.09884147	0.07900979	0.06728559	0.09623266	0.05060951	0.3924258	0.3179216	0.305999	0.2951684	0.04556804	0.08182956	0.0908477	0.06084549	1.561475	1.587308	2.130269	1.554095	0.09444793	0.1088461	0.091499	0.06682875
116.458	1	0.5006564	0.7872977	2.873248	3.133969	0.1871862	0.2054606	0.1957041	0.1651653	1.708486	1.582114	1.668965	1.157923	0.077385	0.0789858	0.0575264	0.04146659	0.4570529	0.3572953	0.493896	0.3937052	0.05851285	0.05064158	0.05410087	0.03999713
116.458	1	0.02650946	0.0339453	0.02744672	0.03191745	0.6670623	1.28072	0.3209958	0.2920221	0.04063292	0.07724866	0.03816312	0.02912159	0.1637441	0.1731667	0.2258257	0.2141011	0.2189074	0.3865288	0.2142516	0.2357448	1.948519	3.253902	1.589564	1.684577
116.459	1	0.03518595	0.03009454	0.04487546	0.04175366	0.1156775	0.1849562	3.0783	3.189361	0.02802103	0.05562669	0.1290755	0.08635747	1.781607	2.026416	0.7744973	0.8415149	0.05269184	0.08502439	0.03877312	0.03476189	0.3378712	0.5305258	0.1374281	0.1195244
116.557	1	2.892284	2.795796	0.1118536	0.1393787	0.07391365	0.05961355	0.07498076	0.05732984	0.4980118	0.258539	0.3045819	0.241685	0.04431894	0.06206251	0.06762263	0.06214759	1.603896	1.746187	2.311235	1.619113	0.1002341	0.09602863	0.09656412	0.05656625
116.558	1	0.4909781	0.7932972	2.80717	3.084892	0.1925714	0.2052414	0.1915851	0.1703924	1.770071	1.652985	1.633149	1.200521	0.08485	0.0814243	0.07347345	0.04921895	0.4167336	0.3793539	0.5308024	0.3509758	0.04980527	0.03657431	0.05212266	0.04063577
116.558	1	0.02009331	0.02657865	0.02593167	0.03753988	0.6665739	1.262316	0.3298348	0.2869398	0.04265735	0.07241414	0.04206873	0.02875955	0.161146	0.1675274	0.2187026	0.2107695	0.2100368	0.3712412	0.2159479	0.235719	1.865485	3.127447	1.614676	1.715391
116.559	1	0.03290564	0.02599534	0.04833258	0.0403902	0.1290349	0.1333259	3.102447	3.218949	0.03398467	0.03791603	0.1276647	0.07823077	1.798022	2.048158	0.7388546	0.8162697	0.05275048	0.07555704	0.02648958	0.0425367	0.3537759	0.5008834	0.1331545	0.1236818
116.656	1	2.588222	2.734141	0.1965546	0.2896261	0.05589429	0.0508367	0.06185537	0.04654975	0.353809	0.2653638	0.2952854	0.1885184	0.04592719	0.05751326	0.06032584	0.04959421	1.910209	2.05947	2.771623	1.990657	0.1108962	0.143698	0.09873936	0.05542757
116.657	1	0.4289549	0.7168638	2.617434	3.034158	0.20524	0.2032123	0.1977268	0.1730772	1.85151	1.769098	1.640336	1.218355	0.08553101	0.08700799	0.06430852	0.0522627	0.3954633	0.3862612	0.4849182	0.3174339	0.04814209	0.06055906	0.05872153	0.04361448
116.658	1	0.02002636	0.03133265	0.02822757	0.02662967	0.6833854	1.311183	0.3328717	0.2894956	0.03989207	0.07373859	0.03892691	0.03431122	0.1525078	0.166057	0.2220316	0.233569	0.1924028	0.3498834	0.2385146	0.2536561	1.714003	2.924969	1.792555	1.861032
116.659	1	0.05175787	0.0372434	0.04811941	0.04589685	0.1363859	0.07723574	3.048477	3.163847	0.04723328	0.02780537	0.128206	0.07747811	1.825862	2.068836	0.7340007	0.811795	0.07450609	0.07681089	0.03420687	0.04455755	0.3368443	0.4502841	0.144979	0.1718806
116.757	1	2.156909	2.456988	0.3606236	0.2477403	0.06828233	0.04008732	0.05680075	0.0446677	0.256575	0.169916	0.3774713	0.220819	0.06394534	0.05091057	0.07045511	0.08113819	1.990642	1.944456	3.135879	2.257318	0.09793676	0.1100695	0.07627791	0.07539969
116.758	1	0.3710397	0.5793301	2.530895	2.959367	0.2080968	0.2256306	0.1797376	0.1713737	1.829615	1.887517	1.527362	1.179	0.06231173	0.06597735	0.05853383	0.05497632	0.3739869	0.3432887	0.3802116	0.2885191	0.0532819	0.05331716	0.03317861	0.03894848
116.758	1	0.02594423	0.03776901	0.03520399	0.03625743	0.7454885	1.416143	0.3111405	0.2663986	0.0483779	0.0892314	0.04971451	0.02827677	0.1482749	0.1587292	0.3069094	0.3272143	0.2067657	0.3683078	0.2644008	0.2857015	1.724951	3.066981	2.017401	2.089453
116.759	1	0.05187068	0.04857695	0.04770661	0.05250249	0.1594624	0.05506509	2.873328	2.991955	0.04311819	0.03431916	0.1313418	0.06170642	1.574809	1.775684	0.8514774	0.9756215	0.05947953	0.0645059	0.03465944	0.05145342	0.3271311	0.4194256	0.1486154	0.2061482
116.857	1	2.001882	2.378948	0.4533559	0.1670506	0.06916837	0.06490642	0.05344853	0.0499084	0.2653956	0.1521419	0.418779	0.3006998	0.04433068	0.03519611	0.08455237	0.07572262	1.91451	1.765141	3.212857	2.289546	0.09160823	0.1078004	0.1019318	0.06535492
116.857	1	0.3643727	0.534812	2.53014	3.027641	0.1990637	0.2249103	0.1930719	0.1735246	1.785199	1.860499	1.60899	1.195129	0.05467617	0.05507469	0.05051272	0.05571349	0.377178	0.3068053	0.3387515	0.3305931	0.0419148	0.0432207	0.03932029	0.04278322
116.858	1	0.03827271	0.03941273	0.04620123	0.03738348	0.7414973	1.410792	0.3046863	0.2890717	0.0615113	0.09970426	0.05512895	0.03928343	0.1380392	0.1636293	0.3906558	0.428726	0.2259901	0.4043198	0.2636709	0.2866968	1.853897	3.383995	2.023604	2.096522
116.859	1	0.04980016	0.04143064	0.03397152	0.04704614	0.1693349	0.0768841	2.795228	2.939226	0.04551611	0.03523104	0.1203582	0.06316672	1.387264	1.543783	0.9415617	1.106218	0.05873409	0.08051728	0.03595938	0.04748253	0.330432	0.4841913	0.1625015	0.2377365
116.955	1	1.966803	2.30487	0.609953	0.1289254	0.06426502	0.04854212	0.05204124	0.0350848	0.3278042	0.2037711	0.4244542	0.3718016	0.04801438	0.06263405	0.07806581	0.06808328	1.800163	1.542781	3.227758	2.280264	0.07829353	0.08380889	0.09246156	0.05753759
116.956	1	0.375349	0.5040956	2.606325	3.089831	0.2028874	0.2273388	0.1988165	0.1710891	1.770282	1.879096	1.651421	1.21314	0.06448103	0.05958093	0.05023891	0.06129022	0.3897007	0.2826104	0.3068819	0.3679345	0.03443522	0.03530274	0.04811718	0.04949673
116.956	1	0.0438032	0.03394759	0.0447114	0.03601537	0.7088652	1.381845	0.2986494	0.3011162	0.05754009	0.09406103	0.05589633	0.03775477	0.1489489	0.1817848	0.3638653	0.3901752	0.2266962	0.3998653	0.2565903	0.2738409	1.811461	3.320016	1.959822	2.035419
116.956	1	0.05774739	0.05348633	0.04324253	0.05092717	0.1548707	0.1243159	2.758259	2.893973	0.03867288	0.03485698	0.1091879	0.06468454	1.36137	1.515779	0.8932168	1.067507	0.05312946	0.06186031	0.03416104	0.05444973	0.3132905	0.4499036	0.1500975	0.2639144
117.057	1	1.9363	2.249494	0.7849175	0.2149011	0.05220418	0.04453028	0.05972693	0.06274366	0.3245554	0.2201413	0.4711597	0.4990762	0.05476813	0.05097073	0.08227591	0.06855027	1.72147	1.311854	3.25252	2.246793	0.08448744	0.08289606	0.09513347	0.05804687
117.057	1	0.3872689	0.4563673	2.644974	3.097085	0.1975821	0.2283562	0.2102943	0.1844591	1.739679	1.915733	1.735493	1.263651	0.06770333	0.05525254	0.0498999	0.05718574	0.4102388	0.2768132	0.2585254	0.3624233	0.02885073	0.02992427	0.03698905	0.03691474
117.058	1	0.03483598	0.02728894	0.03229171	0.03607204	0.7092315	1.418216	0.2933663	0.2975305	0.04849361	0.08759819	0.04992879	0.04732853	0.1484598	0.1713827	0.2776134	0.2953833	0.2070593	0.3649822	0.2349545	0.2534788	1.667936	3.031399	1.838157	1.889634
117.059	1	0.06673946	0.0495461	0.03313965	0.04147792	0.1267167	0.1534037	2.767271	2.880613	0.03088114	0.03879955	0.116623	0.06727021	1.423345	1.604984	0.8152512	0.9647299	0.0649467	0.07657049	0.04394494	0.05072458	0.2786991	0.4208183	0.1594511	0.2812657
117.157	1	1.909003	2.26441	0.8948459	0.3116556	0.04691708	0.03850172	0.0620588	0.07403462	0.2615486	0.2416568	0.4471941	0.5944478	0.05064428	0.05805467	0.07017884	0.06104826	1.703009	1.165393	3.26438	2.207124	0.08460203	0.06986009	0.08801198	0.06509302
117.157	1	0.4151944	0.4025384	2.635201	3.080261	0.191057	0.228904	0.2250576	0.20089	1.735693	1.960869	1.829386	1.312455	0.06320652	0.05879868	0.04243896	0.05236923	0.4280699	0.2832256	0.2132393	0.3070389	0.03395947	0.0298314	0.0351961	0.03270088
117.158	1	0.02851902	0.02915063	0.02999898	0.03717609	0.719307	1.485341	0.2965622	0.2803832	0.04853408	0.08933754	0.04706505	0.0421404	0.1500524	0.1629028	0.2433924	0.2541024	0.196462	0.339036	0.2359866	0.250838	1.571792	2.82501	1.802738	1.86076
117.159	1	0.06056493	0.04340296	0.03458337	0.02728673	0.1164945	0.1914915	2.809445	2.917582	0.04166547	0.04018912	0.1146988	0.07620349	1.489602	1.698845	0.7649966	0.9176324	0.06469578	0.06586815	0.03499628	0.05408424	0.257746	0.4029882	0.1569848	0.2963521
117.257	1	1.910083	2.266795	0.9076555	0.4377073	0.02211732	0.05510261	0.05228452	0.06154653	0.1576401	0.2578804	0.3895257	0.6816824	0.04708076	0.0506084	0.05977073	0.07788637	1.703533	1.199201	3.303279	2.152161	0.08668801	0.08951052	0.09538168	0.06346408
117.257	1	0.443285	0.3502814	2.62232	3.057128	0.1924967	0.227638	0.222193	0.2003919	1.731528	1.939409	1.869126	1.316434	0.05995016	0.06056296	0.02882936	0.03724111	0.4180285	0.2825001	0.1845867	0.2059633	0.03918014	0.03100973	0.0332714	0.022101
117.258	1	0.03495109	0.02835846	0.03176533	0.02711275	0.7059892	1.487878	0.2935999	0.2579228	0.04731221	0.08833339	0.0417342	0.0412756	0.1506668	0.1524758	0.2351094	0.2602083	0.193129	0.3320741	0.234028	0.2504883	1.546114	2.77508	1.78821	1.850264
117.259	1	0.0558286	0.05434375	0.04915739	0.03204732	0.09854462	0.2029175	2.83416	2.933404	0.0439279	0.03430776	0.1261667	0.07393468	1.514563	1.713125	0.7394341	0.9313185	0.06624209	0.06636375	0.04804735	0.06902519	0.2483999	0.3927512	0.1603807	0.2746428
117.357	1	1.934755	2.278154	0.8526438	0.5644424	0.03515525	0.04971569	0.04778011	0.07037514	0.1349546	0.2388146	0.3659202	0.7026822	0.0439301	0.05383106	0.05643586	0.08661216	1.722551	1.363084	3.30705	2.133402	0.08603903	0.08585965	0.0983441	0.06058464
117.357	1	0.4775989	0.3083272	2.663277	3.056911	0.1889085	0.2258077	0.2271696	0.1867545	1.738218	1.918155	1.890907	1.30214	0.06524185	0.06003177	0.03606584	0.03921944	0.3990809	0.2925682	0.1756463	0.1270103	0.02507922	0.03431519	0.0231734	0.02964999
117.358	1	0.03821256	0.03478349	0.0281504	0.02157425	0.6953566	1.463471	0.3100633	0.2426146	0.05365107	0.08488108	0.04306336	0.03960724	0.1528552	0.1519016	0.2544208	0.2841881	0.1899379	0.3360384	0.2419346	0.251909	1.546481	2.793352	1.806182	1.858401
117.359	1	0.05248075	0.05127166	0.05309827	0.03105596	0.08553144	0.1985259	2.854721	2.956718	0.04100334	0.03138547	0.1193255	0.06536371	1.531647	1.714203	0.7752058	0.9679381	0.05473472	0.06312412	0.04086597	0.05122108	0.2248035	0.3839072	0.1527691	0.2320997
117.457	1	1.981561	2.339715	0.7555288	0.5698079	0.04411036	0.06057499	0.03785937	0.05315684	0.1460335	0.2953631	0.3162705	0.6298439	0.03943518	0.04443377	0.05365793	0.06764396	1.737601	1.593902	3.262452	2.087445	0.09340317	0.1026443	0.1047546	0.05774199
117.457	1	0.4959026	0.2835163	2.691103	3.043824	0.1904515	0.2235694	0.2279222	0.1746462	1.731248	1.883318	1.902532	1.294118	0.06434819	0.05858204	0.04470051	0.04328936	0.4129281	0.304823	0.1789675	0.2119723	0.03964137	0.0326848	0.02958061	0.03002341
117.458	1	0.03995425	0.03403513	0.01964277	0.01692368	0.6844695	1.440746	0.3172567	0.2195039	0.0504534	0.08128063	0.04346756	0.04186578	0.1453488	0.1536928	0.2606211	0.2984785	0.1943924	0.3469425	0.2402432	0.2478189	1.557147	2.831635	1.791533	1.837333
117.459	1	0.05185217	0.04490231	0.03555799	0.04532627	0.1084247	0.1987516	2.884869	2.993516	0.04261602	0.03250765	0.1178436	0.07403117	1.567829	1.741225	0.7797752	0.9932174	0.05368175	0.05653088	0.04717305	0.05346851	0.2080832	0.3925605	0.1562755	0.2074653
117.557	1	2.002082	2.316258	0.6307723	0.5336251	0.04239834	0.07486522	0.05716222	0.06072993	0.1758529	0.3183421	0.299396	0.5967199	0.03989101	0.04552683	0.04527264	0.06353301	1.785326	1.773805	3.196581	2.098163	0.08887115	0.09466732	0.09106014	0.06036397
117.557	1	0.5023653	0.2702921	2.717835	3.035058	0.1906542	0.2178755	0.2293614	0.1754555	1.741303	1.85387	1.873393	1.306695	0.06167413	0.06907449	0.05395748	0.05309341	0.4236145	0.3202812	0.1720301	0.3515116	0.04975822	0.03242661	0.03668205	0.03197853
117.558	1	0.04908176	0.03505697	0.02612986	0.0256038	0.6724938	1.421207	0.3323764	0.2174747	0.04511213	0.08565062	0.04919427	0.05013972	0.1402363	0.1572127	0.2822154	0.3313124	0.1968874	0.3496717	0.2438267	0.2527033	1.576242	2.888661	1.819519	1.876234
117.559	1	0.05052689	0.03748673	0.03172398	0.04283266	0.1330209	0.1803536	2.910616	3.021439	0.03311377	0.03941759	0.1210367	0.06705319	1.577011	1.754902	0.8049351	1.009882	0.03730386	0.07282186	0.04157573	0.04444112	0.1956877	0.4173798	0.1515554	0.1840584
117.655	1	2.038868	2.24703	0.4880349	0.5424264	0.06809407	0.05219441	0.06735172	0.08147989	0.2232238	0.2361823	0.3515179	0.5388177	0.04438443	0.04412977	0.06064901	0.05129779	1.808855	1.946469	3.132483	2.077098	0.09586799	0.1022987	0.08917848	0.04903211
117.656	1	0.4967092	0.2615254	2.771756	3.117451	0.1933119	0.2106361	0.2135534	0.1876915	1.764307	1.772999	1.798463	1.327546	0.07218563	0.0800682	0.06270536	0.0536116	0.4352782	0.3336086	0.1670318	0.4672452	0.05479467	0.03679238	0.05116433	0.04036529
117.656	1	0.06680096	0.0517713	0.03551782	0.02543053	0.6612489	1.360177	0.3634318	0.2365713	0.05794012	0.09350563	0.06903559	0.06263373	0.1213087	0.142434	0.3961207	0.4704454	0.2220508	0.4009226	0.2521849	0.2718566	1.762937	3.317551	1.866998	1.954985
117.656	1	0.06209629	0.06109693	0.05266641	0.03583961	0.1740006	0.2049317	3.178501	3.334104	0.04138475	0.03844286	0.1292774	0.08182273	1.535779	1.699686	1.01515	1.219861	0.06453839	0.09093522	0.0391942	0.04525141	0.2706773	0.5416831	0.1697996	0.2052591
117.757	1	2.08915	2.218427	0.4094976	0.5098408	0.04719873	0.05300485	0.05305824	0.08384128	0.2154241	0.180265	0.3503632	0.4940564	0.04367899	0.076331	0.0557405	0.05148028	1.892028	2.083458	3.085923	2.083296	0.09789926	0.09363692	0.09186117	0.04652846
117.757	1	0.4734765	0.2725044	2.714055	3.072526	0.1997171	0.204497	0.204586	0.1900026	1.788285	1.708163	1.709851	1.353831	0.0712607	0.0857726	0.06006857	0.05912878	0.4036757	0.3590275	0.2045569	0.4878447	0.04375058	0.05122067	0.04465057	0.03822098
117.758	1	0.06424543	0.04328364	0.02845364	0.02658288	0.6517297	1.322543	0.3747451	0.2449397	0.04953588	0.08879531	0.06655721	0.05917804	0.1131899	0.1273032	0.3908811	0.4733583	0.2219347	0.3904805	0.2462892	0.2585641	1.763806	3.306815	1.813902	1.884776
117.759	1	0.06110751	0.05128559	0.05706699	0.04071876	0.186394	0.1935767	3.289173	3.274068	0.04608228	0.03369097	0.1371335	0.08924659	1.517343	1.680016	1.047227	1.255814	0.04675766	0.08587095	0.03697816	0.05955482	0.3110146	0.5761836	0.1849804	0.209142
117.857	1	2.109785	2.252155	0.4627239	0.4400224	0.04427774	0.05408597	0.0690679	0.08792865	0.2391097	0.2185751	0.3445998	0.5172488	0.05952757	0.04179369	0.06073221	0.06597234	1.971269	2.178324	2.98115	2.035223	0.09162936	0.1119671	0.08134398	0.05557212
117.857	1	0.4552874	0.3002204	2.647309	3.001825	0.2072786	0.2076085	0.1960778	0.197952	1.790522	1.668307	1.633639	1.406289	0.06223439	0.07853123	0.052679	0.05244916	0.4013624	0.376287	0.2671602	0.4714573	0.05122005	0.05905005	0.03728033	0.03742422
117.858	1	0.0596593	0.04123951	0.03310382	0.02130425	0.6566062	1.315449	0.380328	0.2680428	0.0478157	0.08122296	0.05324991	0.04688985	0.1039173	0.1305153	0.3130066	0.3829394	0.2033356	0.3595659	0.2290031	0.2409018	1.665342	3.090699	1.718698	1.790829
117.859	1	0.06764025	0.05318935	0.05169093	0.04800513	0.1948046	0.1478346	3.337586	3.280837	0.06441561	0.04071009	0.1396543	0.08138251	1.529335	1.725115	1.040916	1.197309	0.05830122	0.0851357	0.0327581	0.05360668	0.330297	0.5562498	0.1789156	0.2510239
117.957	1	2.10251	2.254897	0.5415058	0.4039706	0.05918843	0.05566762	0.09037119	0.1163141	0.2188122	0.2453366	0.3398586	0.5324281	0.05655493	0.05404043	0.04482099	0.05778666	2.052812	2.257264	2.79415	1.964423	0.09558008	0.124635	0.0773696	0.05113928
117.957	1	0.4495012	0.3170729	2.59569	2.986506	0.2020952	0.2001309	0.1995458	0.2091511	1.782168	1.622455	1.578152	1.449565	0.06709403	0.06808288	0.04901033	0.04785252	0.3924221	0.3656733	0.3341613	0.4371539	0.04756941	0.04563797	0.04293155	0.0386873
117.958	1	0.05330631	0.04379536	0.02969908	0.02385522	0.6387567	1.291321	0.3735094	0.3043783	0.047886	0.08065095	0.04788962	0.04964461	0.1076914	0.1417309	0.2689249	0.3154402	0.1966596	0.3447988	0.2199406	0.2370791	1.600773	2.934545	1.656073	1.731704
117.959	1	0.06902991	0.05824425	0.05730601	0.06204683	0.1895155	0.09531089	3.338792	3.276635	0.04824729	0.04035966	0.1391811	0.07601419	1.5115	1.742086	1.022788	1.139955	0.05260893	0.07483962	0.03660138	0.06338484	0.361378	0.5328913	0.1749055	0.3099897
118.057	1	2.031163	2.213927	0.5822724	0.4279076	0.04029301	0.0505301	0.06678345	0.09752497	0.1740056	0.2300484	0.3938785	0.4795541	0.05640649	0.05833503	0.05088729	0.03047669	2.071378	2.266009	2.647364	1.989133	0.1100231	0.1226725	0.08147604	0.06621144
118.057	1	0.4373609	0.3369033	2.572577	2.976143	0.198239	0.19785	0.1859855	0.2116061	1.782287	1.637391	1.57199	1.492922	0.07412769	0.06490008	0.05215902	0.05681304	0.3874937	0.3481657	0.4012035	0.3879773	0.04523012	0.04826293	0.06015853	0.03733427
118.058	1	0.05484532	0.04388923	0.02575659	0.02573204	0.6361302	1.271587	0.3618286	0.3196607	0.04512157	0.07200168	0.0463611	0.05183247	0.102343	0.1405097	0.2456261	0.2940749	0.1952318	0.3364088	0.2171039	0.23574	1.575595	2.872287	1.626145	1.710242
118.059	1	0.07341424	0.03863819	0.0451638	0.05058221	0.1744084	0.04877556	3.282088	3.243709	0.03571974	0.05427388	0.1336527	0.07732787	1.477211	1.721083	1.014701	1.12519	0.05867656	0.08390286	0.03341338	0.05407999	0.3727219	0.5296713	0.1695322	0.3156382
118.157	1	1.985025	2.112306	0.5979	0.4627248	0.04438339	0.04122205	0.07338113	0.08766839	0.1441015	0.2307864	0.4457031	0.4619822	0.04846008	0.05144301	0.05823396	0.04548972	2.017063	2.183967	2.561046	2.060688	0.09680932	0.1064109	0.0801819	0.08002753
118.157	1	0.4251772	0.343231	2.530001	2.970459	0.1975437	0.1976173	0.1993415	0.2195666	1.787275	1.67254	1.62362	1.516604	0.07317127	0.06505524	0.06052911	0.06275723	0.3878946	0.3287656	0.4080039	0.3023361	0.04623915	0.04930527	0.05311979	0.03578741
118.158	1	0.04958951	0.03584998	0.02508049	0.02113847	0.6400722	1.258948	0.3475786	0.3188319	0.05019362	0.06699619	0.04659083	0.04473492	0.1079469	0.1412735	0.2389455	0.277816	0.1926364	0.3326294	0.2150502	0.2305637	1.543838	2.808699	1.596802	1.687376
118.159	1	0.07097372	0.04078844	0.0523906	0.05554672	0.1669286	0.0906864	3.263346	3.238409	0.05554808	0.05367103	0.1377854	0.07693481	1.452955	1.683495	1.01851	1.084663	0.06062124	0.08067503	0.04101383	0.06817952	0.365015	0.5303302	0.1415017	0.3169749
118.257	1	1.97874	2.095315	0.6070007	0.4466457	0.0463594	0.05506659	0.06118358	0.09953562	0.09305775	0.2224449	0.4332089	0.4769925	0.03922347	0.06277994	0.07049735	0.0494402	1.907331	2.015642	2.48369	2.083316	0.1243999	0.1071012	0.07839244	0.0702719
118.257	1	0.4215746	0.3403474	2.535457	2.996242	0.1935861	0.2036436	0.208275	0.2192198	1.791207	1.725841	1.692336	1.545791	0.07097103	0.05860786	0.05580628	0.05727026	0.4065342	0.3251701	0.3955209	0.2527767	0.04246897	0.05956209	0.03712712	0.03447873
118.258	1	0.04879994	0.03036279	0.02670777	0.01449819	0.6480166	1.252152	0.349183	0.3158537	0.04903236	0.07249904	0.05156938	0.04818509	0.1129368	0.1479326	0.2447397	0.2792335	0.1888767	0.3262479	0.2108776	0.2304616	1.533756	2.780904	1.579718	1.675405
118.259	1	0.06515248	0.03665065	0.06178069	0.0410966	0.1428024	0.1307201	3.251137	3.227061	0.05086434	0.0447733	0.137363	0.0941667	1.46685	1.706114	1.013731	1.061322	0.0570277	0.0843631	0.02577763	0.05773414	0.3522387	0.5431237	0.114777	0.296926
118.347	1	2.003564	2.108758	0.6123778	0.3774264	0.05295344	0.04931001	0.0617081	0.08589677	0.08600318	0.1919975	0.3966513	0.549635	0.04361558	0.04899708	0.06353937	0.06017778	1.794247	1.735341	2.453532	2.031203	0.1117275	0.09522537	0.08972944	0.04332899
118.347	1	0.4275214	0.3361449	2.56501	3.031214	0.1972064	0.2148097	0.2162633	0.2115654	1.799071	1.785311	1.765661	1.554521	0.0661784	0.04857044	0.05085181	0.04915604	0.4158963	0.3124152	0.3753976	0.2663606	0.04419327	0.05362823	0.03528561	0.03991984
118.348	1	0.05135644	0.03235953	0.02344592	0.02156547	0.6576312	1.24016	0.3543977	0.3109871	0.05292209	0.06827154	0.04880916	0.05410943	0.1189079	0.1505742	0.2527902	0.291966	0.1908927	0.3306207	0.2125803	0.233408	1.55885	2.836255	1.555716	1.656733
118.349	1	0.06937099	0.03080032	0.06354602	0.0669953	0.1232781	0.1763102	3.271648	3.259405	0.05669864	0.03837316	0.1409721	0.08284037	1.511206	1.744714	1.021966	1.071095	0.05869739	0.08019314	0.03607138	0.05400702	0.348966	0.5716539	0.1146787	0.2749137
118.447	1	1.986739	2.01742	0.5811208	0.3479715	0.03358767	0.0464682	0.05596586	0.06751589	0.1097549	0.166437	0.3736801	0.6175281	0.03115277	0.05610078	0.07716752	0.05665739	1.712232	1.446825	2.505677	1.941926	0.08838725	0.1037009	0.08603561	0.05859309
118.447	1	0.43385	0.3490617	2.625796	3.103442	0.2035855	0.2217367	0.2265732	0.2201426	1.787854	1.839909	1.815976	1.551158	0.05976763	0.0442159	0.03914262	0.04818952	0.4050468	0.2826997	0.3490931	0.3215961	0.03341425	0.04589978	0.03697685	0.04921107
118.448	1	0.05325467	0.03269571	0.02630609	0.02375666	0.655871	1.234209	0.345885	0.2827237	0.05601806	0.06611999	0.03426847	0.03872482	0.1338343	0.1585935	0.2557592	0.2884209	0.1903309	0.3319242	0.207627	0.2265282	1.56737	2.857808	1.523254	1.632084
118.449	1	0.05579364	0.04329875	0.06889508	0.05346132	0.07335408	0.2307452	3.288025	3.270589	0.04509351	0.03886765	0.1469931	0.1032588	1.581109	1.798366	1.011268	1.070003	0.05856102	0.08758094	0.03791547	0.05796414	0.3104161	0.5648674	0.08734631	0.2474305
118.547	1	2.054374	1.93482	0.5465772	0.3016449	0.05429626	0.05314259	0.04668235	0.05018149	0.1610264	0.1957151	0.3230314	0.6298927	0.04133406	0.06128132	0.05390674	0.07016827	1.701561	1.236187	2.643683	1.926507	0.0936911	0.09397103	0.0964385	0.06836018
118.547	1	0.4287247	0.3415469	2.640844	3.117323	0.1980332	0.2192489	0.233657	0.2091563	1.773596	1.870545	1.872586	1.52368	0.05132575	0.03507603	0.02740415	0.04175829	0.3882622	0.2557359	0.2845917	0.30187	0.03565184	0.03237355	0.02905808	0.04554777
118.548	1	0.05252237	0.03264152	0.02810599	0.01724286	0.6597859	1.221969	0.332938	0.2532879	0.05267582	0.07130083	0.0423401	0.03616411	0.1459113	0.1617498	0.2522023	0.2821135	0.1960318	0.3369968	0.2025946	0.2202828	1.574559	2.861248	1.500541	1.60637
118.549	1	0.0583921	0.03568513	0.0542843	0.05855257	0.1008827	0.2636924	3.317551	3.284616	0.04595152	0.05331787	0.1399241	0.1057739	1.636376	1.834625	0.9828304	1.0591	0.05998106	0.08193152	0.04544844	0.04832075	0.2964974	0.5633101	0.1488217	0.199898
118.647	1	2.14032	1.944099	0.516717	0.2712508	0.03606794	0.05147224	0.06225409	0.04272857	0.2347166	0.21447	0.3005443	0.6389151	0.0594157	0.05653177	0.05192266	0.08391031	1.73405	1.211158	2.689429	1.879667	0.08113962	0.0813071	0.09500449	0.06703008
118.647	1	0.4372077	0.3542086	2.707787	3.189553	0.2019617	0.222776	0.2395304	0.2109854	1.778581	1.916118	1.923534	1.513634	0.0512792	0.03897232	0.02454983	0.03563552	0.3818628	0.2669204	0.2525841	0.2812133	0.03915569	0.03458389	0.03514169	0.02637616
118.648	1	0.05498905	0.0332168	0.02753274	0.02140424	0.6679356	1.220016	0.3473471	0.2411042	0.05272567	0.07380925	0.04952705	0.04419548	0.1376101	0.1525208	0.2584751	0.2856015	0.1903758	0.337441	0.2057591	0.2234015	1.586945	2.883975	1.49576	1.59883
118.649	1	0.04673134	0.04138667	0.06469329	0.04378493	0.09416935	0.275345	3.342779	3.301221	0.03280083	0.05377711	0.1401705	0.08179253	1.707966	1.879344	0.9614638	1.046106	0.06197472	0.08538387	0.05636198	0.03643445	0.2998752	0.5408636	0.2016114	0.1670862
118.746	1	2.205886	1.957657	0.4353213	0.3015658	0.03507728	0.05904626	0.06389366	0.06440411	0.2402522	0.2158426	0.2598866	0.6619168	0.05367926	0.06033636	0.04462537	0.09581347	1.77312	1.283818	2.762337	1.819614	0.0804754	0.08419689	0.09617423	0.06688379
118.747	1	0.4558501	0.370684	2.739361	3.230378	0.200808	0.2236126	0.2353195	0.2060988	1.788753	1.948635	1.979701	1.510615	0.04875831	0.05145156	0.0385356	0.03930243	0.3758073	0.2910094	0.2389439	0.2428026	0.03923407	0.03023328	0.04059851	0.02840558
118.748	1	0.0575546	0.03911155	0.03266321	0.02692925	0.6814846	1.235098	0.3571588	0.2462858	0.05159924	0.07264395	0.04346421	0.04526847	0.1427786	0.1509974	0.2569979	0.279937	0.1898797	0.3385318	0.2007766	0.219126	1.599683	2.911493	1.50031	1.602722
118.749	1	0.03434573	0.02649287	0.04187446	0.0514235	0.08999984	0.2575021	3.357757	3.315766	0.03123802	0.04806648	0.1523881	0.08471331	1.740736	1.915626	0.9283477	1.016055	0.05906924	0.08009894	0.04509608	0.05052515	0.3304041	0.5384488	0.2626421	0.1639845
118.846	1	2.229097	2.033169	0.3182991	0.3395617	0.05059326	0.05964843	0.05803243	0.07227691	0.2407026	0.2511407	0.2018086	0.6600573	0.04632478	0.04667116	0.05824069	0.08725251	1.792401	1.459192	2.87993	1.821309	0.08329032	0.08180606	0.1086704	0.06701666
118.847	1	0.4589326	0.3665064	2.752861	3.229688	0.1992607	0.2184737	0.2362833	0.2038134	1.789447	1.956676	1.98767	1.493235	0.04876975	0.05906198	0.03781502	0.04152786	0.3652345	0.3098577	0.2197096	0.1770824	0.02586992	0.0271453	0.03350967	0.02628033
118.848	1	0.05725409	0.03491781	0.02684694	0.02234835	0.6853985	1.237735	0.3580323	0.2435635	0.05213991	0.07464503	0.04011559	0.03917382	0.1482472	0.1484575	0.2670711	0.2755313	0.1944167	0.3429706	0.1986561	0.2212409	1.609811	2.922538	1.50331	1.599831
118.849	1	0.04097087	0.03704028	0.05480212	0.06106218	0.07702273	0.2299697	3.344789	3.304147	0.038077	0.04838467	0.1404405	0.09561469	1.731744	1.891645	0.9014365	0.9989003	0.06869616	0.0834077	0.06075925	0.03644842	0.3614559	0.5362136	0.3168227	0.1623261
118.946	1	2.248057	2.122889	0.3323551	0.3576295	0.04410488	0.04992968	0.04985468	0.07442889	0.250044	0.3235317	0.168108	0.6058659	0.04467458	0.05529063	0.04751467	0.08266002	1.798731	1.652166	3.00057	1.956833	0.08346795	0.08666364	0.09792714	0.07069778
118.947	1	0.4445401	0.3746974	2.751605	3.213714	0.1998033	0.2176273	0.2372758	0.2027568	1.79398	1.925559	1.97611	1.464063	0.04662888	0.05318257	0.03192652	0.03424137	0.3558713	0.3087605	0.2231312	0.101868	0.02368681	0.03009013	0.0368369	0.03063723
118.948	1	0.05362387	0.02937718	0.02144285	0.02531301	0.6822616	1.236882	0.3524232	0.2481405	0.04937969	0.06811337	0.03689773	0.03691634	0.1421782	0.1382383	0.2666755	0.2693368	0.1885459	0.3428239	0.1992779	0.2212312	1.609349	2.924926	1.503592	1.596066
118.949	1	0.05010132	0.0584071	0.05280609	0.0528175	0.07875624	0.1561739	3.310249	3.260698	0.06966291	0.04534019	0.1492728	0.08328702	1.678575	1.820072	0.8833897	0.9831307	0.07149686	0.07255723	0.05311783	0.05759473	0.3895972	0.5362764	0.3397862	0.2184893
119.047	1	2.251056	2.132365	0.342906	0.3619041	0.04581976	0.05185632	0.07008711	0.05460339	0.2552731	0.3941767	0.1731804	0.5595323	0.03645359	0.06908739	0.04315461	0.07963444	1.829284	1.823793	3.035309	2.034734	0.08998591	0.09828237	0.09986337	0.05996842
119.047	1	0.4327534	0.3890324	2.765052	3.234751	0.1950888	0.2221515	0.2375985	0.2097716	1.809651	1.904694	1.940821	1.474846	0.03741281	0.04932683	0.03661828	0.0403472	0.3495036	0.2956741	0.2330253	0.1621178	0.02270738	0.02980972	0.04057529	0.03014234
119.048	1	0.05604533	0.03512689	0.02728737	0.0225572	0.6864216	1.245445	0.3525557	0.2672144	0.04822735	0.06943606	0.03572169	0.03736051	0.1305297	0.1338359	0.2547554	0.2703478	0.1881058	0.343128	0.2006892	0.2181258	1.623711	2.937981	1.51727	1.602177
119.049	1	0.06616016	0.05458397	0.05612688	0.06937464	0.08219313	0.09012649	3.286876	3.217759	0.05705646	0.05543903	0.1413707	0.08703933	1.618049	1.760899	0.9082065	0.9833562	0.07120748	0.07433721	0.05086144	0.05195245	0.4005991	0.5414458	0.3742436	0.2802488
119.147	1	2.245515	2.16106	0.258725	0.3551583	0.04466611	0.04327493	0.08192087	0.0494897	0.2970989	0.3688453	0.1895613	0.5186537	0.04112915	0.06466858	0.05132503	0.07098457	1.878049	1.969881	2.996914	2.131595	0.09642886	0.09469272	0.1102622	0.06772152
119.148	1	0.4237862	0.4091216	2.766573	3.227399	0.1974348	0.2235466	0.2324026	0.2138599	1.831073	1.879777	1.909728	1.488756	0.04400097	0.0589944	0.0485532	0.04151732	0.3424886	0.2839581	0.2359121	0.2611696	0.02540616	0.02930374	0.03471582	0.02569751
119.148	1	0.05462712	0.03368655	0.02738928	0.02586225	0.6890184	1.260617	0.3492336	0.2920974	0.04756372	0.06761532	0.03147655	0.0322506	0.1287519	0.1300261	0.2492882	0.2737848	0.1830379	0.3434299	0.2041415	0.2256089	1.625217	2.936593	1.531114	1.621517
119.149	1	0.07105364	0.07307789	0.07067852	0.05850365	0.0912516	0.06876105	3.261715	3.190177	0.06457215	0.04443302	0.1416141	0.07158429	1.570195	1.70916	0.9273807	0.9643483	0.08508519	0.08033291	0.05993567	0.05051502	0.4115512	0.5209575	0.3971572	0.3667003
119.247	1	2.232785	2.163281	0.1280968	0.2954532	0.04585088	0.05975495	0.07780076	0.05642981	0.3740381	0.3567195	0.2103908	0.4584591	0.0501889	0.06585258	0.04438327	0.07489275	1.899169	2.018222	2.919646	2.281846	0.09381138	0.09991217	0.08216493	0.08903054
119.247	1	0.415015	0.420897	2.736944	3.18322	0.1988783	0.2192478	0.2266592	0.2121082	1.843496	1.828889	1.855798	1.502776	0.04353716	0.04852857	0.04726912	0.03706264	0.3351843	0.2728484	0.2373099	0.3325513	0.03337604	0.03913018	0.02551493	0.02708216
119.248	1	0.04905705	0.03298439	0.02312878	0.0258452	0.6895932	1.26845	0.3366343	0.2972967	0.0439786	0.06602428	0.02677492	0.02323256	0.1218364	0.1122323	0.2421779	0.2604726	0.1835323	0.3399228	0.2047084	0.2251467	1.627786	2.933801	1.54501	1.628959
119.249	1	0.08339398	0.07016754	0.06527599	0.05593948	0.0983316	0.110936	3.222024	3.150953	0.05530739	0.05780973	0.135088	0.06509612	1.504167	1.659119	0.9215547	0.959838	0.07622801	0.07123752	0.05553543	0.0437725	0.4096339	0.5028504	0.387084	0.4032059
119.347	1	2.220104	2.178171	0.1688038	0.2974226	0.06227108	0.05843692	0.05550623	0.06741112	0.4313275	0.2841577	0.260965	0.4088705	0.04818195	0.06429042	0.05806786	0.05612057	1.915954	2.027337	2.904003	2.376474	0.1051933	0.1318044	0.08123457	0.07118913
119.348	1	0.4120155	0.4207663	2.70065	3.133517	0.2022765	0.2147132	0.2191953	0.2040906	1.816247	1.771332	1.811125	1.505664	0.0420237	0.04789485	0.05525775	0.03029985	0.3327233	0.2555866	0.2316157	0.351264	0.03366179	0.0360525	0.02034096	0.02726952
119.348	1	0.04604457	0.03294877	0.02295454	0.02013732	0.6853888	1.266192	0.3205208	0.2882119	0.04199865	0.06234651	0.02867158	0.02150264	0.111356	0.1164014	0.2395176	0.2526677	0.1840551	0.3406011	0.2022074	0.2243358	1.630195	2.930291	1.552039	1.631552
119.349	1	0.07420036	0.07141466	0.07220231	0.0515482	0.1343233	0.1337708	3.187508	3.140221	0.05842667	0.04566677	0.1423227	0.0742502	1.47628	1.622542	0.8922196	0.9552877	0.08576636	0.08500713	0.0659385	0.04681904	0.4138248	0.4984661	0.3482256	0.3931997
119.447	1	2.215174	2.109152	0.3356762	0.3196862	0.06550681	0.04755404	0.06116153	0.06635582	0.4701101	0.2110836	0.3468486	0.340948	0.0540496	0.04990368	0.07317236	0.05023972	1.940824	2.016003	2.798411	2.333319	0.08340338	0.1332556	0.07944113	0.05555605
119.448	1	0.4155684	0.4360507	2.689829	3.130164	0.2067032	0.2103275	0.2156853	0.2113322	1.818102	1.731771	1.787318	1.527368	0.04557206	0.03508141	0.05444716	0.02880034	0.3343211	0.2277839	0.2155033	0.3644458	0.03763567	0.02659071	0.03081385	0.03811236
119.448	1	0.04652199	0.03123838	0.02537921	0.02216637	0.6842395	1.265295	0.3088986	0.2909931	0.04319208	0.06279198	0.02435277	0.02033576	0.1162891	0.1181851	0.2326703	0.2632749	0.1811665	0.3405242	0.2081514	0.2286836	1.646178	2.948098	1.575727	1.648536
119.449	1	0.07334556	0.08565959	0.05869998	0.04319442	0.1545783	0.1687955	3.176316	3.165434	0.04869666	0.06638819	0.1380143	0.08613628	1.488695	1.637736	0.9029333	0.9739298	0.08485399	0.0882821	0.06062814	0.05436954	0.4037542	0.4870266	0.3264216	0.3784492
119.546	1	2.205039	2.032389	0.4582408	0.3865802	0.05637794	0.02717087	0.0527912	0.08606067	0.4876523	0.1207353	0.3822019	0.275371	0.05643558	0.05699763	0.05929301	0.04172675	1.969435	2.018907	2.662424	2.254722	0.09128007	0.09862573	0.09448103	0.04549245
119.547	1	0.4183296	0.4554625	2.651145	3.110346	0.2040156	0.2021064	0.2180099	0.2122201	1.816008	1.714915	1.79253	1.554971	0.0539264	0.03402071	0.04605793	0.03581531	0.3228133	0.2120956	0.1864663	0.3458454	0.03668218	0.02372658	0.02922298	0.03357057
119.548	1	0.0388607	0.02931375	0.02502893	0.02404022	0.6807267	1.262378	0.3103822	0.2839392	0.04516899	0.0714996	0.02878743	0.02163902	0.1241909	0.125523	0.2363666	0.267602	0.1790318	0.3448861	0.2076577	0.2344745	1.651445	2.952836	1.592419	1.663212
119.549	1	0.06556226	0.06582951	0.0682681	0.05996313	0.1762912	0.191412	3.224376	3.232483	0.06063805	0.05170995	0.1377263	0.0847146	1.542102	1.663574	0.8946092	1.019625	0.07174608	0.08417073	0.06774685	0.06083426	0.3956121	0.486333	0.310564	0.345314
119.647	1	2.302272	2.083781	0.6147368	0.4363876	0.06075924	0.03473571	0.06187569	0.06836084	0.4728579	0.06099316	0.3686444	0.1841715	0.07206671	0.0486595	0.068875	0.04088553	1.915109	1.948373	2.418953	2.160227	0.08523381	0.08900249	0.08622031	0.04728149
119.648	1	0.4359833	0.5004925	2.635014	3.106219	0.2020753	0.2063259	0.2202048	0.219414	1.78977	1.718274	1.815259	1.567162	0.04823474	0.02681156	0.04121009	0.03401808	0.3248313	0.2209968	0.1892643	0.2975823	0.03440042	0.02956991	0.0371838	0.03460021
119.648	1	0.04105805	0.0308174	0.03030607	0.02296204	0.7079984	1.302879	0.3266486	0.2856275	0.0466938	0.07206054	0.03610603	0.02739157	0.1390733	0.145813	0.2431412	0.248066	0.1931235	0.3550564	0.2059918	0.2285284	1.740237	3.054893	1.578538	1.645972
119.649	1	0.07750682	0.06956289	0.06059373	0.05974906	0.1885887	0.2300182	3.295395	3.333328	0.04771024	0.05733761	0.1531343	0.1024561	1.613039	1.721972	0.8821579	1.046079	0.0755667	0.09887156	0.06432457	0.0682192	0.3841955	0.4839494	0.2975765	0.2942494
119.747	1	2.427039	2.19359	0.7647107	0.517462	0.05328752	0.03620556	0.05880538	0.06422245	0.4310788	0.1341439	0.3711824	0.2055954	0.05981855	0.04926045	0.06147789	0.05082425	1.817513	1.790864	2.132834	2.062577	0.0870567	0.09178202	0.07057429	0.04713475
119.748	1	0.4843131	0.5528424	2.695975	3.212774	0.1992433	0.2122577	0.2178068	0.2129831	1.780667	1.748788	1.771419	1.539205	0.05013142	0.03404688	0.04337557	0.04682491	0.3537837	0.2676328	0.2569503	0.2769562	0.02866277	0.03786387	0.0469564	0.03873993
119.748	1	0.04146216	0.03137094	0.03133534	0.01923967	0.7434519	1.364131	0.3716418	0.2819894	0.05154505	0.0793454	0.05764534	0.03999521	0.1543482	0.1713248	0.2843086	0.2628941	0.2242023	0.397711	0.2167182	0.2325745	1.94336	3.355429	1.601297	1.657197
119.749	1	0.06885845	0.06785728	0.03954941	0.04517263	0.2099534	0.262529	3.2828	3.252757	0.05139572	0.04348964	0.1490303	0.08489121	1.629181	1.741459	0.8904389	1.071723	0.05591889	0.08747275	0.05056355	0.06927868	0.3713223	0.4921505	0.2521292	0.2363509
119.847	1	2.501033	2.261416	0.8040226	0.546963	0.05047662	0.03489829	0.06755678	0.07822771	0.3860778	0.192735	0.3694534	0.2873207	0.0521459	0.05356471	0.05944564	0.06537018	1.69783	1.590395	2.137475	2.039178	0.09516919	0.1035532	0.06349842	0.05773281
119.847	1	0.4932665	0.5448256	2.74817	3.277445	0.2019645	0.2111236	0.2174685	0.2151363	1.776324	1.774941	1.843238	1.5596	0.04047132	0.03658567	0.04757387	0.04535553	0.3422631	0.2864436	0.3011861	0.256169	0.0273772	0.03926772	0.0501639	0.04290381
119.848	1	0.03684153	0.02813246	0.03523633	0.02338969	0.7120729	1.31158	0.3739389	0.2750751	0.05503922	0.08474663	0.05690659	0.04102437	0.1676686	0.1622891	0.2858513	0.2886548	0.2232044	0.3938527	0.2046615	0.2272426	1.923955	3.334054	1.563865	1.619004
119.849	1	0.06089331	0.04993018	0.05643376	0.04318211	0.19561	0.2527804	3.336344	3.294015	0.0421279	0.04658281	0.1410097	0.08144289	1.704853	1.837568	0.9005576	1.089516	0.06370787	0.08209578	0.06561668	0.06229187	0.3316785	0.4971233	0.2176932	0.1940575
119.947	1	2.626452	2.381996	0.76465	0.5039447	0.04027078	0.03702545	0.0800418	0.06483596	0.2794965	0.1900959	0.3586604	0.3516205	0.05284729	0.05570255	0.05524765	0.05820925	1.617945	1.426386	2.389672	2.097829	0.09128197	0.08872573	0.07372452	0.04386527
119.948	1	0.4631728	0.4955968	2.696421	3.197943	0.2045636	0.215179	0.2267218	0.2121437	1.837304	1.827191	1.925447	1.540044	0.03628266	0.04999137	0.0442259	0.04455358	0.3262252	0.3076669	0.2946926	0.2162686	0.0358607	0.04404044	0.04584859	0.03948891
119.948	1	0.0243968	0.02747949	0.03773779	0.02432856	0.673024	1.267097	0.3674555	0.2793485	0.05239705	0.077168	0.04317087	0.02905248	0.1664485	0.1579306	0.2756396	0.2649068	0.2149797	0.3665526	0.2036942	0.2240321	1.829935	3.159485	1.549807	1.603943
119.949	1	0.07388282	0.05570057	0.0479853	0.05678117	0.1785785	0.2356074	3.425079	3.375717	0.05558564	0.04291499	0.150411	0.09983497	1.773542	1.94248	0.9369776	1.077281	0.04773431	0.08974279	0.05436141	0.05197034	0.2781751	0.4933381	0.2154112	0.2076877
120.047	1	2.603806	2.411902	0.6190502	0.6335184	0.0482845	0.05137621	0.04907781	0.07308345	0.2466257	0.2207266	0.2762077	0.3832941	0.05159904	0.07173704	0.03903721	0.05746198	1.481082	1.234453	2.529403	2.150779	0.09503821	0.09253031	0.0726431	0.05594027
120.047	1	0.4482881	0.4572308	2.695297	3.176035	0.2003627	0.2208388	0.2382469	0.2114324	1.825999	1.869894	1.98945	1.551108	0.03085595	0.04968496	0.04200296	0.03663831	0.3336467	0.3134088	0.284036	0.2211098	0.03602752	0.03993712	0.04511121	0.03661187
120.048	1	0.02842362	0.0255205	0.03657708	0.03044819	0.6458367	1.251588	0.3664694	0.2877544	0.04719393	0.07371709	0.04816661	0.03010411	0.1631854	0.158633	0.2782475	0.2566693	0.2173142	0.3682418	0.2089927	0.2276003	1.814139	3.135081	1.587959	1.651054
120.049	1	0.06939115	0.05564118	0.05589937	0.06744935	0.127557	0.2445608	3.432702	3.3598	0.04708289	0.06342909	0.1368584	0.07996811	1.746024	1.938715	0.9692699	1.076582	0.06346002	0.07577495	0.05344026	0.05603225	0.2792206	0.5108655	0.1898807	0.2124623
120.147	1	2.561813	2.462732	0.4547745	0.7326269	0.04290369	0.0446164	0.0596893	0.075133	0.2959578	0.2525628	0.2461302	0.4225761	0.05560603	0.06552064	0.05942905	0.06501766	1.518736	1.274115	2.69844	2.17152	0.07651191	0.1042421	0.08574691	0.06297423
120.148	1	0.4325267	0.4309173	2.727241	3.180149	0.1973416	0.2249486	0.2493961	0.2124154	1.835711	1.894811	2.030296	1.550678	0.03699369	0.04186396	0.03968402	0.03115278	0.3437518	0.3150674	0.2433381	0.2286205	0.04347494	0.03245105	0.03942445	0.03040456
120.148	1	0.02636552	0.02257675	0.03355315	0.02269685	0.6331343	1.239796	0.3696731	0.304808	0.04744466	0.0774239	0.05706562	0.03648361	0.157304	0.155254	0.2584617	0.2545975	0.2199266	0.3705537	0.2059561	0.2227001	1.829219	3.150646	1.576702	1.648413
120.149	1	0.06952885	0.06824922	0.0523287	0.05311004	0.09811121	0.2088462	3.434367	3.338407	0.04176324	0.04242162	0.1507202	0.08697271	1.679663	1.923967	0.9931699	1.071972	0.04768304	0.07326809	0.04542166	0.05008583	0.293955	0.5374313	0.2125182	0.2565288
120.247	1	2.550765	2.380164	0.3122972	0.7316355	0.05188479	0.06197107	0.06615461	0.06793965	0.3457729	0.2730468	0.2416158	0.4058713	0.05172258	0.05573691	0.04997092	0.05349061	1.625509	1.423485	2.847647	2.102213	0.09784303	0.08090556	0.096821	0.06188817
120.248	1	0.4222706	0.3978701	2.736935	3.175103	0.1960495	0.2247392	0.2471992	0.20594	1.847897	1.931209	2.067109	1.547875	0.04136033	0.04680098	0.03409006	0.03348706	0.3530568	0.311433	0.1956628	0.2219571	0.03268098	0.02572322	0.02735764	0.02295628
120.248	1	0.03040235	0.025083	0.02848615	0.01802278	0.6205028	1.228895	0.3737683	0.3148629	0.04576871	0.07502532	0.0544492	0.03801852	0.150249	0.1586015	0.2624107	0.2600806	0.2208821	0.3707055	0.2072181	0.2244887	1.851895	3.186232	1.564399	1.637447
120.249	1	0.06897753	0.04196853	0.03826445	0.03934888	0.06638174	0.1632193	3.391321	3.296344	0.04728983	0.05479076	0.1509587	0.0853662	1.592255	1.86028	1.012341	1.077158	0.05515702	0.08882373	0.04906923	0.05276034	0.3486908	0.5855063	0.2292566	0.2913217
120.347	1	2.503905	2.26958	0.1987353	0.6708749	0.05296817	0.05841081	0.05434205	0.06961902	0.3339922	0.3252429	0.2896842	0.4161148	0.03382167	0.06783003	0.04514064	0.06283273	1.635233	1.549244	2.983088	2.078387	0.08432272	0.09079404	0.1005266	0.0603634
120.348	1	0.418406	0.3688641	2.75377	3.196348	0.195954	0.2234411	0.2430708	0.2030551	1.859712	1.957498	2.08315	1.534288	0.03870482	0.04582956	0.02549423	0.0383867	0.3722621	0.3104095	0.1747065	0.1926317	0.03190679	0.03655015	0.02919917	0.03066171
120.348	1	0.03821881	0.02656749	0.02859873	0.01833724	0.6087866	1.220305	0.3909247	0.3218066	0.04718174	0.07675638	0.05346696	0.04000552	0.151109	0.1634957	0.2722387	0.2692473	0.2245874	0.379819	0.2108198	0.2187612	1.8744	3.228484	1.549963	1.634509
120.349	1	0.05607577	0.03918488	0.05629167	0.04841291	0.09918446	0.1131618	3.357736	3.251406	0.06170551	0.05653224	0.1491072	0.07289557	1.527957	1.805311	1.019037	1.062722	0.05083512	0.09332666	0.05245921	0.04695419	0.3623094	0.6099	0.2310045	0.3054071
120.447	1	2.407411	2.248565	0.1574703	0.587837	0.05608126	0.05756666	0.05035873	0.05943375	0.2887826	0.3562449	0.3593605	0.4533789	0.03990397	0.05857602	0.06863321	0.08236734	1.672498	1.580919	3.113364	2.168193	0.08854681	0.08978005	0.09354224	0.06847706
120.448	1	0.4047979	0.3326437	2.729372	3.156479	0.1944207	0.2268783	0.2478966	0.2135796	1.826368	1.942838	2.076049	1.522275	0.03970949	0.03721871	0.02691388	0.0270268	0.380493	0.2767436	0.1680369	0.1251578	0.02550768	0.03628169	0.03033081	0.02334282
120.448	1	0.03991636	0.02462415	0.03131331	0.02445943	0.59038	1.198458	0.3960381	0.3206564	0.04542253	0.07824836	0.04850146	0.04279781	0.1529795	0.1679802	0.2656445	0.2660584	0.2246404	0.3791632	0.2030039	0.2157834	1.870616	3.219692	1.53553	1.615238
120.449	1	0.06151066	0.05078289	0.06026096	0.05197719	0.1201956	0.09389655	3.296654	3.21073	0.0478985	0.05657559	0.1492781	0.08468379	1.481387	1.736803	1.0235	1.032155	0.06661093	0.09471157	0.04615968	0.05108921	0.3756365	0.6193237	0.2127876	0.3105684
120.546	1	2.344186	2.229724	0.2583702	0.4806764	0.04694147	0.08062105	0.05483325	0.06753481	0.2721445	0.4271544	0.4449298	0.4574198	0.05284626	0.05204452	0.08441418	0.0626117	1.707345	1.548746	3.179233	2.25997	0.09966963	0.09027596	0.09801053	0.09028356
120.547	1	0.4099621	0.3173097	2.715985	3.127234	0.2036005	0.2274432	0.2493176	0.2070456	1.83054	1.934874	2.076836	1.505175	0.03928234	0.03765151	0.02899011	0.03081017	0.382922	0.2648806	0.2262202	0.07389717	0.02260584	0.03010608	0.03240731	0.02389336
120.548	1	0.04418262	0.02520828	0.02325092	0.02251317	0.5830027	1.188947	0.3929653	0.3006218	0.04824118	0.08136913	0.05292221	0.04765763	0.1531091	0.1673859	0.2680722	0.2678286	0.2230211	0.3742755	0.1977586	0.2188619	1.86877	3.214995	1.518318	1.604213
120.549	1	0.04442997	0.03176046	0.05916585	0.05364432	0.1593329	0.1198001	3.279788	3.199789	0.04933033	0.05305189	0.134763	0.09529166	1.47745	1.707996	1.028682	1.038049	0.05172677	0.09122726	0.05043608	0.04979341	0.3691042	0.633457	0.1899763	0.2670556
120.647	1	2.30138	2.201669	0.3335858	0.3603766	0.04510277	0.07231139	0.07016831	0.0731144	0.238961	0.4776193	0.5615715	0.4831883	0.05887759	0.06525405	0.08708601	0.07828386	1.682648	1.47574	3.148516	2.382015	0.1036875	0.102429	0.1131164	0.07118157
120.647	1	0.4069764	0.3258512	2.707519	3.120865	0.2038217	0.2244753	0.2454087	0.2045668	1.849385	1.918368	2.057524	1.480296	0.05633821	0.03999698	0.03616714	0.03533765	0.385823	0.2802498	0.3056268	0.1558208	0.0268686	0.02999424	0.03472137	0.02800566
120.648	1	0.04023833	0.01985715	0.02679792	0.02434256	0.5767252	1.186665	0.3897942	0.2745007	0.04786981	0.07696432	0.05429267	0.04333613	0.1529356	0.1671856	0.2727691	0.2730086	0.222072	0.3715805	0.1976019	0.2158176	1.871105	3.216863	1.50112	1.585272
120.649	1	0.04888762	0.0504986	0.05340464	0.04846373	0.1854336	0.1822037	3.290459	3.217768	0.04993036	0.04617356	0.1476407	0.08880297	1.519545	1.75316	1.03104	1.04494	0.07318934	0.0993395	0.04551376	0.05252437	0.3900841	0.642759	0.1634374	0.2713469
120.746	1	2.238804	2.179905	0.2842479	0.2355903	0.04626966	0.07332712	0.08016612	0.08199548	0.2481279	0.5367782	0.6641018	0.4291468	0.04520802	0.07698334	0.1024129	0.06870462	1.588719	1.409177	3.070702	2.449809	0.07822061	0.1058714	0.09522212	0.0702311
120.747	1	0.4214448	0.3475836	2.690781	3.090359	0.204372	0.2237287	0.2403684	0.2001833	1.862854	1.888842	2.049308	1.456145	0.0508152	0.04439185	0.05009721	0.03463341	0.3786869	0.3016191	0.3724905	0.2492089	0.02421978	0.03664121	0.02950543	0.02604017
120.748	1	0.04326833	0.02651682	0.02503015	0.02085484	0.5754622	1.187406	0.3898464	0.2547438	0.04057964	0.07623809	0.06116466	0.05045462	0.1549195	0.1648097	0.2699929	0.2677005	0.2233747	0.3715885	0.1972722	0.2123518	1.87027	3.216727	1.479276	1.568864
120.749	1	0.05087861	0.03776542	0.0561925	0.04450546	0.1898533	0.2441083	3.316561	3.242857	0.03929979	0.06208264	0.1436636	0.08506351	1.597751	1.800657	1.01455	1.049668	0.05676773	0.08508784	0.04696927	0.04563339	0.3505528	0.6374471	0.129449	0.2461493
120.846	1	2.223846	2.213769	0.2517256	0.2539926	0.05274187	0.05559567	0.07550451	0.08901491	0.2225038	0.5000925	0.7225422	0.3301221	0.0397583	0.07155138	0.09135013	0.056479	1.55862	1.37187	3.051937	2.51038	0.07969842	0.08920874	0.08602086	0.07665867
120.847	1	0.4251014	0.3575075	2.637489	3.043243	0.1992418	0.2158153	0.2362704	0.1990937	1.849919	1.833161	1.991592	1.445563	0.04127925	0.04590722	0.05510362	0.04027814	0.3565042	0.3096105	0.3991597	0.3168141	0.02315209	0.03741946	0.03174543	0.02871291
120.848	1	0.04795718	0.02539489	0.02770354	0.02276344	0.5754009	1.180273	0.3739789	0.2374864	0.04574944	0.08495057	0.06056884	0.05208674	0.1577848	0.16121	0.2678013	0.2618316	0.2289698	0.3753896	0.2001422	0.2129083	1.864541	3.19038	1.454917	1.537596
120.849	1	0.04770038	0.04725501	0.05505459	0.02746634	0.1756457	0.2921804	3.328041	3.238507	0.03878714	0.04315205	0.1449084	0.07903843	1.641388	1.815653	0.9900096	1.030533	0.07198775	0.08244579	0.0375489	0.05180336	0.3100121	0.6187299	0.1261907	0.2074726
120.946	1	2.273154	2.244207	0.240567	0.312494	0.04046083	0.06375712	0.09170333	0.0854407	0.1894488	0.488488	0.6832271	0.2434763	0.04334993	0.06654994	0.08275513	0.04676018	1.554681	1.392016	2.974624	2.486301	0.07918634	0.08871456	0.07750239	0.06057522
120.947	1	0.4360897	0.3971358	2.633539	3.041235	0.2036041	0.2134716	0.2353147	0.2017257	1.858606	1.81046	1.949707	1.438316	0.04923855	0.05220642	0.05630315	0.04659249	0.3558632	0.3392141	0.4221052	0.3815685	0.0225676	0.04325105	0.03993872	0.03810649
120.948	1	0.04652799	0.0286521	0.03448783	0.02877167	0.5859594	1.189815	0.3696216	0.228162	0.04474666	0.08990612	0.06042414	0.04557808	0.1532311	0.1534246	0.2593421	0.262901	0.2219096	0.3745325	0.1969561	0.2089695	1.861999	3.188046	1.440696	1.515804
120.949	1	0.035956	0.0483168	0.05281186	0.06980016	0.1442794	0.3019151	3.363799	3.252603	0.04320329	0.06156503	0.1633494	0.1000861	1.707546	1.849666	0.9455165	1.035322	0.06718436	0.08838937	0.05669609	0.04496867	0.2891841	0.581336	0.1588242	0.1949363
121.046	1	2.366613	2.242343	0.2186559	0.3687318	0.03565044	0.07781219	0.08135583	0.07573332	0.1503764	0.4307917	0.6334221	0.2440339	0.0499764	0.06993955	0.08463614	0.0494109	1.557729	1.467254	2.873842	2.402043	0.07720482	0.08574291	0.09751901	0.06138993
121.047	1	0.4403165	0.4402276	2.625943	3.063454	0.207909	0.2084533	0.2332891	0.1957976	1.876456	1.786748	1.917053	1.422541	0.05497096	0.05996466	0.06486312	0.04314669	0.3827137	0.3808386	0.4104908	0.4110304	0.02949777	0.04404598	0.04784145	0.03709564
121.048	1	0.05417448	0.03959554	0.04106443	0.02830759	0.5964687	1.206473	0.3681874	0.2458567	0.04538172	0.08758953	0.06685071	0.05113065	0.1528736	0.1538165	0.2598264	0.2683498	0.2156255	0.3766826	0.1979351	0.2127332	1.863942	3.199556	1.428277	1.505884
121.049	1	0.05064913	0.04096498	0.05635879	0.06111508	0.1223341	0.3035791	3.381932	3.26749	0.04276032	0.05154449	0.1526764	0.08347445	1.73088	1.867338	0.9076417	1.029034	0.05988322	0.08519113	0.03017849	0.04060102	0.2987561	0.5620204	0.1898463	0.1632178
121.147	1	2.467534	2.296867	0.2845755	0.3858502	0.03972053	0.06095586	0.08374229	0.05548072	0.1034398	0.3579956	0.5089821	0.2488596	0.02844607	0.06431061	0.09310847	0.0472567	1.558661	1.547963	2.780581	2.304228	0.0829262	0.08449217	0.0945071	0.0534276
121.148	1	0.4466006	0.4694295	2.605392	3.074826	0.2126149	0.2075622	0.2151652	0.2005213	1.878178	1.762248	1.877063	1.410653	0.0573864	0.05940296	0.06696654	0.04200554	0.418956	0.4157958	0.3674973	0.3942296	0.0381043	0.04533647	0.04705152	0.03517743
121.148	1	0.05318817	0.02638161	0.0318935	0.02905583	0.5892786	1.203041	0.3574729	0.2663939	0.04521579	0.08511067	0.06510912	0.05187337	0.1581039	0.1560701	0.2594166	0.2668426	0.2179266	0.3756318	0.1990537	0.2153983	1.86269	3.208339	1.414225	1.502515
121.149	1	0.03246176	0.05080352	0.04696657	0.06607372	0.14547	0.2754913	3.391791	3.268063	0.05343806	0.04680488	0.1446588	0.08457402	1.74461	1.861809	0.8851532	1.019568	0.0721053	0.08102717	0.03591023	0.03720006	0.3097472	0.5497208	0.2189278	0.1718322
121.246	1	2.588772	2.435684	0.370794	0.3937782	0.04949584	0.05572196	0.06670385	0.06320671	0.09152686	0.3104826	0.3309212	0.2411273	0.04071379	0.06865197	0.05859328	0.04698671	1.549655	1.631983	2.705405	2.265393	0.0888718	0.09049839	0.07827976	0.04637427
121.247	1	0.4536733	0.4617348	2.564453	3.066164	0.2077009	0.2070598	0.2128494	0.1928627	1.859464	1.715293	1.838505	1.402489	0.05253929	0.05131397	0.05829691	0.04148053	0.4272587	0.4158904	0.2951759	0.320114	0.03964031	0.03875001	0.03910532	0.03308994
121.248	1	0.04724099	0.02192624	0.02891113	0.03097118	0.5940409	1.207605	0.3408664	0.2843338	0.04604352	0.07993873	0.05006198	0.04354627	0.1541588	0.1462497	0.2452273	0.2588903	0.2170851	0.3726403	0.193291	0.2109225	1.855385	3.192028	1.403016	1.487656
121.249	1	0.03658509	0.04330001	0.05446521	0.05642349	0.1671817	0.2227232	3.344706	3.195406	0.05508396	0.0529436	0.1489417	0.07951686	1.674156	1.774488	0.8696954	0.9754047	0.08287752	0.08493495	0.02789603	0.03978122	0.3415042	0.556103	0.2425104	0.2215264
121.346	1	2.72379	2.535544	0.4075745	0.3846425	0.03928837	0.05927483	0.05549963	0.05759834	0.130684	0.2956009	0.1625736	0.2156971	0.04702416	0.05932245	0.05489439	0.04631925	1.513406	1.623511	2.659292	2.163496	0.08464589	0.07646513	0.07637513	0.04915352
121.347	1	0.4636851	0.4693798	2.582054	3.09999	0.2068175	0.2078715	0.218109	0.1939695	1.859113	1.721755	1.824447	1.399956	0.06079581	0.06502114	0.05686769	0.04477055	0.4457427	0.424181	0.2399537	0.2538665	0.03079638	0.03961909	0.04122805	0.0330673
121.348	1	0.05147741	0.02865798	0.03077172	0.02805723	0.618541	1.227087	0.3425981	0.3094286	0.04668749	0.07292992	0.04177624	0.04747568	0.1466675	0.1470363	0.2398107	0.257271	0.2185912	0.3770807	0.1962608	0.2066819	1.856519	3.196734	1.395268	1.482684
121.349	1	0.05988763	0.04682959	0.04139145	0.05916065	0.1802131	0.1585847	3.297295	3.162408	0.07688418	0.03810049	0.1344814	0.08510601	1.609024	1.692033	0.8793363	0.9712491	0.08148256	0.08518784	0.03399217	0.04300468	0.368579	0.5434186	0.2563108	0.3040682
121.446	1	2.783911	2.647145	0.4048949	0.3427953	0.0383225	0.06474026	0.06123805	0.05066067	0.1124922	0.2930521	0.1650618	0.1588154	0.05265287	0.04711458	0.0543796	0.041987	1.498895	1.520902	2.639004	2.013587	0.10045	0.09324117	0.06893145	0.04839424
121.447	1	0.4634419	0.4789645	2.600311	3.132038	0.2072592	0.2062691	0.2151183	0.1960297	1.877072	1.754867	1.807796	1.375327	0.06259862	0.07287693	0.0585172	0.04588345	0.4761457	0.432992	0.192836	0.2007572	0.04069073	0.05215401	0.04202005	0.03487653
121.448	1	0.05016416	0.03207039	0.03065628	0.02846965	0.6277263	1.236139	0.3461339	0.3270563	0.04091654	0.06757234	0.05374668	0.05909054	0.1341246	0.1490663	0.2390463	0.2577738	0.2189856	0.3753536	0.1914746	0.2087139	1.860754	3.212937	1.393336	1.483802
121.449	1	0.06345794	0.0626917	0.0540444	0.06775571	0.1743371	0.1287913	3.263129	3.128728	0.05628841	0.04607643	0.1428553	0.07706779	1.54218	1.625665	0.8855105	1.000439	0.06771007	0.0773153	0.0465225	0.05500596	0.4005835	0.5387408	0.2782958	0.3799175
121.546	1	2.754119	2.737395	0.3655861	0.2737445	0.03737955	0.0660103	0.04218705	0.04628374	0.1353218	0.3006674	0.1580274	0.1661918	0.04258638	0.06873368	0.04976489	0.05210739	1.501048	1.45993	2.634954	1.948954	0.09083327	0.09265015	0.09963163	0.05357342
121.547	1	0.4829269	0.4617289	2.638241	3.162211	0.205409	0.2109179	0.2146989	0.1932476	1.871358	1.817083	1.800674	1.366779	0.0658597	0.07141086	0.05644265	0.04008262	0.499883	0.3976222	0.1955345	0.1883951	0.03958069	0.04855659	0.03921305	0.03117079
121.548	1	0.0515197	0.02513863	0.02819718	0.0348809	0.6387189	1.235804	0.3483806	0.3298055	0.04810964	0.07287904	0.04831912	0.04249017	0.1356627	0.1601523	0.2408667	0.2618161	0.2205485	0.3822252	0.1964493	0.2069966	1.871656	3.243503	1.4011	1.487543
121.549	1	0.06898387	0.06788586	0.06973487	0.07698807	0.2017027	0.09726003	3.224154	3.107747	0.07106635	0.04639088	0.1295938	0.07044229	1.494077	1.583542	0.8928208	0.9974786	0.07931049	0.07942437	0.05704654	0.06121262	0.4483325	0.5388734	0.2932961	0.4191461
121.646	1	2.671229	2.785117	0.3297132	0.1379897	0.03713113	0.06088035	0.05094526	0.05091407	0.2295777	0.2900915	0.1243635	0.1659062	0.04266933	0.06957971	0.0494009	0.0518715	1.545094	1.467738	2.682156	2.05257	0.08715991	0.1113625	0.1046776	0.08000064
121.647	1	0.4842431	0.4047281	2.660235	3.1462	0.2016543	0.2161191	0.2176182	0.1941625	1.847398	1.848956	1.809049	1.363489	0.05398291	0.06115137	0.044043	0.03617755	0.4792115	0.3379045	0.1698247	0.2054597	0.03651365	0.03198525	0.02872769	0.02561807
121.648	1	0.05415059	0.02923023	0.03308698	0.03189454	0.6457594	1.230895	0.34972	0.3173904	0.04395895	0.07420331	0.04437369	0.03626619	0.1347329	0.162552	0.2329566	0.2480594	0.2167781	0.3785554	0.1927013	0.1988108	1.862266	3.221162	1.394989	1.467786
121.649	1	0.06486228	0.07728871	0.06265934	0.06093694	0.2149146	0.08263593	3.173896	3.088645	0.06007839	0.0514699	0.1305214	0.075562	1.456261	1.564043	0.8565405	0.990439	0.07580396	0.07575625	0.04136785	0.04717036	0.4492817	0.5342715	0.2799725	0.4150229
121.746	1	2.588612	2.778117	0.3060918	0.08742941	0.04811664	0.06413119	0.0514101	0.06441705	0.2926187	0.2670461	0.1455519	0.1927501	0.04659145	0.04857404	0.04956677	0.06053847	1.612318	1.534111	2.736014	2.130634	0.09846424	0.09665833	0.08592819	0.06971159
121.747	1	0.4853134	0.3620068	2.694599	3.146619	0.2007536	0.2179466	0.2166287	0.1934131	1.852237	1.899663	1.8489	1.366524	0.05974303	0.06235697	0.04407679	0.03514862	0.471764	0.3134915	0.1626382	0.2325073	0.02947924	0.02531185	0.03486503	0.02637201
121.748	1	0.05461603	0.02760565	0.02811791	0.03154952	0.6626839	1.23107	0.3542385	0.3086139	0.05179894	0.07582891	0.04440014	0.04464809	0.1404816	0.1745909	0.2406843	0.2548219	0.2205403	0.3801628	0.1917493	0.2052911	1.874132	3.243089	1.408732	1.46761
121.749	1	0.06102099	0.06802698	0.06454137	0.06524088	0.2030048	0.09623938	3.177034	3.118537	0.06546484	0.05263495	0.1268442	0.07932499	1.471937	1.580515	0.8768618	1.000364	0.08353354	0.0982037	0.07266666	0.06630578	0.4626095	0.5270823	0.2758979	0.394664
121.846	1	2.493705	2.654641	0.2919789	0.2749122	0.05907795	0.06515222	0.05734527	0.05637433	0.3220836	0.2459512	0.3130423	0.2063087	0.06260408	0.06064689	0.05471588	0.06546178	1.640001	1.591094	2.765718	2.156192	0.08400854	0.09423497	0.09162232	0.06658491
121.847	1	0.494831	0.3327301	2.734568	3.164401	0.2038792	0.2262568	0.2317925	0.1953238	1.879577	1.954242	1.899877	1.35825	0.06121387	0.0600955	0.04848808	0.03695737	0.4767812	0.319111	0.1901884	0.2488245	0.03556451	0.02768892	0.03310541	0.02652143
121.848	1	0.06137649	0.03150052	0.0355653	0.03855615	0.6727285	1.233691	0.3586829	0.2873405	0.0499592	0.07578641	0.04417275	0.03993139	0.1423141	0.1886058	0.2524002	0.2640407	0.2200323	0.3900447	0.1942792	0.2064473	1.885554	3.268641	1.428066	1.477254
121.849	1	0.05722726	0.04876501	0.04971974	0.04937526	0.1968957	0.1170783	3.206378	3.173308	0.04999216	0.04890017	0.1323202	0.07649114	1.503897	1.601439	0.9032495	1.036895	0.09141224	0.09358687	0.04852336	0.04767302	0.4729823	0.5288916	0.2552332	0.3399698
121.946	1	2.388365	2.562353	0.263796	0.347283	0.04939	0.05575071	0.06375051	0.05627378	0.3742895	0.2044592	0.4744943	0.261747	0.05461951	0.05228464	0.07011747	0.05671645	1.703164	1.553557	2.781985	2.228299	0.08133398	0.1022338	0.0873493	0.07785738
121.947	1	0.4781178	0.3072516	2.785511	3.22223	0.2090959	0.2295719	0.2314245	0.1956629	1.910903	1.979769	1.932097	1.340101	0.05746145	0.05354769	0.04503243	0.04388469	0.4602031	0.3315159	0.2218592	0.226523	0.03104878	0.03484185	0.03427681	0.02877088
121.948	1	0.06363573	0.03333014	0.03177254	0.03964791	0.6669835	1.213396	0.352233	0.2716324	0.04837953	0.07878944	0.05181752	0.03494155	0.151179	0.1859941	0.2514258	0.2596287	0.21323	0.3871377	0.1945265	0.2064821	1.865855	3.261137	1.439435	1.473665
121.949	1	0.06366347	0.05242592	0.04334254	0.0346497	0.1820406	0.1447257	3.273044	3.25318	0.0519229	0.04162976	0.1420836	0.08644717	1.592669	1.700053	0.91875	1.056044	0.07309474	0.08477753	0.05074663	0.05705454	0.4671207	0.5075029	0.2546041	0.300636
122.046	1	2.2984	2.400371	0.2216526	0.3682784	0.07545223	0.03733112	0.05124151	0.05104061	0.3993682	0.1510674	0.5321605	0.3358387	0.05984353	0.04106646	0.07660523	0.06626874	1.730854	1.418738	2.884875	2.350846	0.08149141	0.0962682	0.1027272	0.08296303
122.047	1	0.4490179	0.2759756	2.778006	3.202605	0.2135761	0.2306786	0.2348665	0.1990508	1.946391	1.99064	1.976723	1.342953	0.0541593	0.04647525	0.03649354	0.03705612	0.4373786	0.3423441	0.2712698	0.1703248	0.0314985	0.03171416	0.03233686	0.03837263
122.048	1	0.06054962	0.03670192	0.03134081	0.04059741	0.6623322	1.212603	0.3423372	0.2536112	0.0447764	0.07736435	0.05266139	0.04024639	0.1492887	0.1763273	0.2562825	0.2595807	0.20841	0.3791446	0.2070117	0.2128578	1.793735	3.157902	1.494092	1.523599
122.049	1	0.06640108	0.04789254	0.06022382	0.04525817	0.1582872	0.1617281	3.335307	3.318612	0.06015967	0.04794855	0.1391547	0.08458215	1.675157	1.794078	0.90965	1.081727	0.0696064	0.07944619	0.03959033	0.05688068	0.4424782	0.4786675	0.2472975	0.228081
122.146	1	2.253501	2.297883	0.2000175	0.3020647	0.06490997	0.05108685	0.07795961	0.06517262	0.4368733	0.1838276	0.5450461	0.4259526	0.06556706	0.05933555	0.09282725	0.05771863	1.742238	1.271862	2.983443	2.415745	0.1018716	0.1118769	0.0974537	0.06813373
122.147	1	0.4265405	0.2586649	2.756146	3.150754	0.2111451	0.2247206	0.231389	0.1891824	1.958194	1.936492	1.970191	1.324074	0.05519114	0.04773525	0.0366709	0.04129278	0.3999767	0.3614663	0.3125847	0.1377464	0.02676939	0.03175589	0.03225486	0.03020265
122.148	1	0.05507582	0.0406991	0.03757959	0.03942703	0.6612303	1.210596	0.3252444	0.2322276	0.05141707	0.07123566	0.04347313	0.03794778	0.1462172	0.176052	0.238426	0.2445057	0.2047275	0.3760777	0.2074427	0.2173023	1.791263	3.139748	1.504182	1.523039
122.149	1	0.05986784	0.05857072	0.04093366	0.05589467	0.120341	0.208051	3.385988	3.340634	0.06192307	0.04380984	0.1490623	0.09938385	1.72373	1.865626	0.9092592	1.061194	0.0574503	0.09162806	0.04933051	0.05164611	0.411797	0.4753164	0.2254903	0.1581695
122.246	1	2.242049	2.214149	0.2656736	0.1980653	0.05103377	0.0509847	0.07087389	0.07321928	0.4519501	0.2936538	0.5013111	0.4567612	0.0630162	0.07193003	0.08882009	0.05896473	1.67059	1.163749	3.045569	2.459334	0.08635387	0.09706893	0.09251278	0.06888443
122.247	1	0.4250333	0.262349	2.741211	3.149319	0.2132287	0.2207435	0.2390787	0.1944343	1.987173	1.914011	1.957461	1.310858	0.05590409	0.06635281	0.05087862	0.04725394	0.3821171	0.3802968	0.3798139	0.221063	0.03490069	0.03159416	0.03417964	0.02708781
122.248	1	0.05740498	0.04617701	0.03878659	0.04002779	0.6658565	1.218444	0.3233959	0.2423573	0.05310061	0.07604363	0.04945618	0.03050224	0.1509004	0.1703175	0.2389612	0.2390167	0.2094336	0.3777561	0.2030021	0.2171191	1.832953	3.195316	1.509473	1.516844
122.249	1	0.06968386	0.05231278	0.04160408	0.05784629	0.07457738	0.2550153	3.413124	3.359098	0.03771868	0.04340509	0.1455783	0.08030214	1.746804	1.909724	0.962022	1.088808	0.06619605	0.07282528	0.03399636	0.06084636	0.3862724	0.4902535	0.1961377	0.1422698
122.346	1	2.232307	2.201641	0.3162365	0.2257339	0.05343787	0.03177988	0.06295227	0.06059827	0.4492044	0.2823261	0.4792226	0.4394791	0.05375083	0.06484951	0.08761154	0.06526437	1.595121	1.213869	3.073825	2.422808	0.07456141	0.09776807	0.09045152	0.07406467
122.347	1	0.4304835	0.2557327	2.710208	3.149179	0.2184123	0.2205496	0.2315507	0.1870993	2.024829	1.874556	1.901869	1.282994	0.05351401	0.06406965	0.05804292	0.04625063	0.3739655	0.3815628	0.4468599	0.296956	0.03684938	0.02982839	0.04536708	0.03148083
122.348	1	0.05289893	0.04536773	0.03506855	0.03563039	0.6692964	1.222157	0.3205202	0.2600074	0.05002547	0.07291194	0.04782836	0.02812337	0.1501174	0.1567015	0.2401235	0.235438	0.2083968	0.3867284	0.203176	0.2135128	1.859715	3.23371	1.518293	1.514171
122.349	1	0.07375823	0.0566721	0.05269034	0.04240234	0.09776509	0.2782774	3.438363	3.363232	0.04185252	0.04693662	0.1419877	0.07789232	1.731486	1.946016	1.008422	1.127084	0.06110235	0.09071373	0.0466242	0.05976865	0.3376588	0.512544	0.1774107	0.1492023
122.446	1	2.242804	2.270919	0.3096383	0.335693	0.04559521	0.03093944	0.05161162	0.05257003	0.3879231	0.3006346	0.4842581	0.4422326	0.04078004	0.06536422	0.07587993	0.05701288	1.52702	1.323006	3.028055	2.287422	0.07550115	0.07707285	0.08847004	0.05838792
122.447	1	0.4385358	0.2338456	2.668259	3.132057	0.2251764	0.2197851	0.2237356	0.1951326	2.055536	1.845465	1.858813	1.280456	0.0531681	0.06665223	0.06074656	0.05033336	0.3751368	0.3752296	0.5014613	0.3565673	0.03050721	0.03270808	0.04160342	0.02723229
122.448	1	0.05097156	0.04076267	0.03161697	0.03101676	0.6645714	1.228669	0.3180085	0.2836788	0.04628371	0.06798169	0.04181934	0.03038057	0.1466604	0.1504451	0.2330162	0.2383476	0.2041432	0.3812987	0.2086648	0.2199474	1.865973	3.246159	1.537381	1.534422
122.449	1	0.06537224	0.03420186	0.04344268	0.04087491	0.1308956	0.2660736	3.424374	3.34501	0.04270602	0.06181608	0.1462965	0.07842154	1.679596	1.925182	1.043511	1.139406	0.061399	0.08465322	0.0401454	0.06929302	0.2956246	0.5508611	0.1563252	0.2051548
122.546	1	2.323473	2.367469	0.2958038	0.3996512	0.04867085	0.02862523	0.05095812	0.0599374	0.3299734	0.2714684	0.5087603	0.4855348	0.03991361	0.06347109	0.09222847	0.07640649	1.473887	1.461977	3.05847	2.168372	0.07512916	0.1024704	0.09712798	0.0577076
122.547	1	0.4382406	0.2030657	2.594837	3.079633	0.2182918	0.2089194	0.2059196	0.1945747	2.033008	1.79359	1.776375	1.273808	0.05106877	0.05812539	0.05536438	0.05497972	0.3895664	0.3546165	0.4930892	0.3633504	0.0323752	0.04405863	0.03689677	0.02308545
122.548	1	0.04916822	0.02975656	0.02519553	0.03118386	0.6558724	1.225048	0.311868	0.2939836	0.04752452	0.06905172	0.03618777	0.03062689	0.1266507	0.1469165	0.2076366	0.2314243	0.2021516	0.3810637	0.2060601	0.220071	1.860196	3.222287	1.546718	1.538553
122.549	1	0.06090691	0.04408251	0.05726361	0.0406775	0.1721803	0.2294358	3.381724	3.274831	0.05321402	0.04508331	0.1489132	0.07113036	1.591995	1.849345	1.044452	1.109537	0.04316013	0.09320688	0.03833888	0.05225465	0.2812761	0.5532874	0.1448841	0.2316779
122.646	1	2.400444	2.451653	0.2491216	0.4278792	0.06139604	0.03971352	0.06308903	0.05654934	0.2849757	0.2135048	0.4966487	0.466878	0.04931088	0.0578683	0.07378977	0.06938226	1.448372	1.570731	3.015648	2.061132	0.09641182	0.09077282	0.08936623	0.05961533
122.647	1	0.4416957	0.1813332	2.547606	3.064359	0.2162068	0.2098775	0.2077351	0.1890776	2.028355	1.77093	1.720875	1.268529	0.05231684	0.0610568	0.06295144	0.05686321	0.4203142	0.355382	0.472661	0.3444663	0.04162473	0.04507099	0.03148045	0.02048172
122.648	1	0.0408882	0.03595794	0.02836867	0.02694455	0.6529449	1.22555	0.3254258	0.3017494	0.04813945	0.06449611	0.0343904	0.02963617	0.1292374	0.1264725	0.2055917	0.225149	0.2059184	0.3766097	0.2059091	0.2188061	1.876339	3.226472	1.557761	1.544798
122.649	1	0.05331008	0.0413916	0.04215691	0.04775496	0.213134	0.1907456	3.329205	3.225576	0.05551634	0.05351933	0.1506244	0.07655819	1.530438	1.772282	1.021701	1.085379	0.06381282	0.08135216	0.03094087	0.05187579	0.2896967	0.5783802	0.1344442	0.2691076
122.746	1	2.418284	2.572653	0.2299607	0.4282597	0.04725597	0.0355604	0.06404808	0.04792993	0.2612004	0.2065813	0.3984095	0.4058042	0.05049237	0.05406551	0.06304623	0.0561998	1.475565	1.653479	2.900596	1.929321	0.09890778	0.1127849	0.0824125	0.0608685
122.747	1	0.4607898	0.1684196	2.543493	3.09789	0.2211318	0.2131069	0.200315	0.1787965	2.043495	1.775845	1.659115	1.247348	0.0570061	0.05862544	0.06353134	0.05182064	0.4459697	0.3497018	0.4610547	0.3110731	0.03564465	0.03991246	0.03998324	0.02003174
122.748	1	0.03657545	0.03567935	0.0299112	0.0255609	0.6595669	1.227532	0.3318248	0.3150119	0.04617111	0.06293453	0.03086464	0.02491244	0.1288806	0.1273105	0.2059105	0.2242626	0.2109612	0.3767325	0.2045627	0.2218962	1.895246	3.248294	1.570294	1.557013
122.749	1	0.0569477	0.04394789	0.0533282	0.04987987	0.235854	0.139615	3.302965	3.207216	0.05704026	0.04237318	0.1323003	0.07481873	1.491084	1.755694	1.022179	1.075139	0.04585566	0.09879895	0.04517202	0.05549397	0.2989746	0.5947624	0.1261129	0.2866339
122.846	1	2.495763	2.630132	0.1593663	0.4751723	0.0520575	0.04639416	0.07377383	0.05973652	0.1903292	0.1846457	0.3243783	0.4109294	0.04428164	0.06046596	0.05220774	0.06809626	1.538298	1.789696	2.766494	1.835805	0.08114497	0.09987552	0.08105925	0.05887594
122.847	1	0.4821542	0.1646605	2.561614	3.1426	0.2197575	0.2182271	0.1968798	0.1759717	2.05067	1.796421	1.621896	1.243406	0.0581736	0.06844427	0.06692785	0.05393458	0.4626572	0.340512	0.429012	0.2600645	0.03063459	0.03038414	0.03747828	0.02170471
122.848	1	0.03544837	0.03098331	0.02682219	0.0255611	0.664789	1.229326	0.3344101	0.3088796	0.04467455	0.06583915	0.02636688	0.02686455	0.1291883	0.1348467	0.2055099	0.2342854	0.2143174	0.3777874	0.2086419	0.2184926	1.915444	3.269812	1.584022	1.570508
122.849	1	0.06529014	0.05313118	0.0452665	0.05970763	0.2324582	0.136032	3.29231	3.209073	0.05052755	0.06258427	0.1363127	0.0822466	1.51483	1.770571	1.013546	1.069735	0.05915075	0.09185668	0.03289803	0.05791876	0.3160917	0.6150573	0.1069881	0.2858899
122.946	1	2.490684	2.625319	0.1191912	0.4436187	0.02999855	0.05178539	0.06729623	0.07231868	0.1122256	0.1508822	0.2597196	0.4073064	0.0390258	0.0404993	0.05403458	0.05570391	1.660136	1.856489	2.657726	1.809384	0.07846187	0.09760637	0.08941438	0.07340113
122.947	1	0.4852986	0.1635582	2.576474	3.164216	0.2187764	0.2185616	0.1984362	0.1735478	2.042886	1.825828	1.617781	1.244159	0.05528245	0.06721439	0.07190078	0.05250369	0.4909753	0.3284678	0.369302	0.182717	0.04412023	0.03862729	0.03678729	0.02758853
122.948	1	0.03052703	0.03343882	0.02722352	0.02152911	0.6618807	1.219397	0.3351125	0.2825081	0.05166471	0.06601166	0.02768543	0.02584059	0.1357414	0.1419424	0.215963	0.2351129	0.2117169	0.37654	0.2113228	0.2171101	1.925382	3.269161	1.586294	1.571025
122.949	1	0.05321706	0.05191421	0.05407598	0.04261651	0.2369803	0.1618006	3.28022	3.217641	0.05695203	0.06264823	0.1357877	0.08995592	1.546777	1.786845	1.015896	1.047455	0.05682229	0.09600359	0.03990161	0.05264682	0.3366359	0.6309335	0.09924963	0.2849602
123.046	1	2.450766	2.640342	0.2353566	0.3571169	0.02959579	0.04951148	0.04678482	0.06358138	0.1660996	0.183958	0.2260298	0.379665	0.04335095	0.04265435	0.04593638	0.04054418	1.800871	1.912383	2.603893	1.83052	0.0905389	0.1135476	0.08954159	0.05164955
123.047	1	0.4775982	0.1791158	2.592805	3.152144	0.2144365	0.2186699	0.1951441	0.1754867	1.989211	1.845424	1.647234	1.273159	0.05521782	0.05926394	0.06227727	0.04284119	0.5009634	0.3004224	0.2927628	0.112789	0.04416301	0.05059185	0.03105787	0.02792739
123.048	1	0.02573504	0.03387971	0.02589655	0.02651969	0.6588301	1.216798	0.3261312	0.2692143	0.05153115	0.0707896	0.02969453	0.02175131	0.1339214	0.1444425	0.2155876	0.2370475	0.2126335	0.3750667	0.2078984	0.2155275	1.92942	3.254469	1.576314	1.574926
123.049	1	0.04615686	0.03998237	0.04840418	0.05083242	0.2132448	0.2235851	3.30901	3.234841	0.04599592	0.05642101	0.1544702	0.08524956	1.592552	1.80809	0.9664774	1.019403	0.06629265	0.0868386	0.04206654	0.04669598	0.3399374	0.6285658	0.119318	0.2418593
123.146	1	2.357426	2.60305	0.2649843	0.3141188	0.03989974	0.06701264	0.07087167	0.0677392	0.2108957	0.3006204	0.2793028	0.3223149	0.05365607	0.07847727	0.05136575	0.0458773	1.920808	1.901766	2.549406	1.833579	0.0960293	0.1032039	0.08311529	0.04552242
123.147	1	0.4839394	0.2140774	2.637056	3.182632	0.2142249	0.2293735	0.1989469	0.1806653	1.988667	1.919148	1.696899	1.300362	0.05397422	0.05823148	0.06065026	0.04322578	0.5008065	0.2712972	0.2306149	0.141591	0.03514974	0.04875164	0.0344262	0.02445455
123.148	1	0.02503749	0.02813891	0.02636731	0.02339085	0.6560468	1.209302	0.3219591	0.262547	0.04985974	0.06969383	0.0312993	0.02265816	0.1351054	0.1455908	0.2139267	0.2381481	0.2162821	0.3756539	0.2070517	0.216221	1.940077	3.263344	1.575769	1.572582
123.149	1	0.03949953	0.06395224	0.05272209	0.03283539	0.168274	0.269882	3.330689	3.25405	0.04806787	0.04893097	0.1467883	0.07833606	1.67086	1.854475	0.9382653	0.9952998	0.07517917	0.08560433	0.04614762	0.03494083	0.3357408	0.6214636	0.1670524	0.2122106
123.246	1	2.203222	2.469154	0.2175311	0.2790731	0.0505487	0.06534373	0.07316551	0.09464637	0.1985078	0.3584217	0.3650717	0.28808	0.05102999	0.07446203	0.05986205	0.05356537	2.013698	1.845426	2.514417	1.84391	0.101444	0.09039237	0.0898066	0.05802983
123.247	1	0.4884808	0.2511585	2.694739	3.20466	0.2189229	0.2356503	0.2114741	0.1829416	2.011653	2.005296	1.774535	1.320088	0.05915713	0.05733338	0.05825537	0.0491642	0.4950221	0.2489424	0.1818057	0.1965925	0.03211464	0.04949716	0.0490646	0.03327006
123.248	1	0.03042049	0.02684768	0.02774884	0.01714142	0.6489002	1.198774	0.3204485	0.2569254	0.04921244	0.067976	0.03331322	0.02393032	0.1398502	0.1488612	0.220359	0.2395592	0.2188076	0.3763815	0.2102803	0.2132147	1.943596	3.264477	1.568848	1.576002
123.249	1	0.04369884	0.04109274	0.04708809	0.06052983	0.1522129	0.2978507	3.351684	3.268617	0.03291429	0.0551287	0.1564438	0.07749665	1.741011	1.887598	0.9002738	0.99735	0.07162623	0.0880846	0.04536176	0.03640153	0.3115037	0.607739	0.2504368	0.1707553
123.346	1	2.07315	2.293084	0.2394999	0.3068346	0.05057937	0.06004541	0.06454919	0.09616699	0.1522524	0.3483919	0.4760718	0.3289967	0.04768209	0.07081986	0.06093685	0.03931144	2.011591	1.780443	2.540272	1.884281	0.1072343	0.1047852	0.08103214	0.06850462
123.347	1	0.483512	0.2878741	2.767713	3.252592	0.2228859	0.2431814	0.2233817	0.1862529	2.050616	2.095603	1.838467	1.318051	0.05643675	0.05268818	0.05858349	0.05131949	0.4713697	0.2306522	0.1730244	0.2427489	0.03634273	0.0440785	0.04567499	0.02759894
123.348	1	0.02617005	0.02352939	0.02923689	0.02195017	0.6425966	1.221492	0.3156929	0.2709745	0.04709542	0.06824962	0.0345779	0.02628603	0.1441081	0.1503137	0.2237044	0.2312011	0.2104084	0.3656619	0.2125136	0.2181536	1.87361	3.15541	1.595507	1.629307
123.349	1	0.03342351	0.04209226	0.06097533	0.06679878	0.1708768	0.326169	3.405566	3.308922	0.03890219	0.04773776	0.1523152	0.07697215	1.791399	1.946964	0.8481778	0.983135	0.06041001	0.09011452	0.06084944	0.04801228	0.270038	0.5575575	0.3219004	0.1693719
123.446	1	1.970449	2.132147	0.3330645	0.347074	0.04397537	0.05833938	0.08139542	0.100498	0.1391928	0.3275842	0.5647018	0.4161456	0.05764822	0.07571254	0.06941959	0.04562688	1.863031	1.598554	2.677808	2.029016	0.1028238	0.1058876	0.1024815	0.06511131
123.447	1	0.4524082	0.3119146	2.813682	3.266238	0.2251112	0.245881	0.2327908	0.1867872	2.064421	2.149351	1.894999	1.310328	0.05733266	0.04537342	0.04021091	0.05105068	0.4283742	0.2078678	0.1580019	0.2599465	0.03460666	0.04764572	0.04128516	0.02255054
123.448	1	0.02065121	0.01893458	0.02085639	0.01834606	0.6489341	1.254037	0.2856465	0.271919	0.04657641	0.06901797	0.02934212	0.02700372	0.1299041	0.1280541	0.2114329	0.2301705	0.1802736	0.3178196	0.2262848	0.2372967	1.630398	2.758982	1.723414	1.806691
123.449	1	0.05417239	0.03623155	0.0575036	0.06339173	0.1845565	0.2970537	3.400545	3.298001	0.0621305	0.05571629	0.156152	0.08834923	1.822302	1.977825	0.7865233	0.9484368	0.06772783	0.07235907	0.05976451	0.05432762	0.1995555	0.468475	0.3674696	0.188515
123.546	1	1.907657	2.069411	0.4292046	0.3077679	0.0307506	0.05228258	0.07312495	0.09639113	0.1087849	0.28463	0.5927971	0.5428102	0.05373219	0.05410621	0.08021543	0.05974164	1.744692	1.424603	2.883032	2.13744	0.1050888	0.08422048	0.1134524	0.05993169
123.547	1	0.4262415	0.3541916	2.836353	3.259863	0.2269858	0.2522648	0.2399216	0.1843506	2.091213	2.163084	1.946804	1.291858	0.05318723	0.04341823	0.03079386	0.04249934	0.3825782	0.2070206	0.1535004	0.2420983	0.02855054	0.05345671	0.03327954	0.02457567
123.548	1	0.02255645	0.01441584	0.02704158	0.02157643	0.6640149	1.301952	0.263708	0.2666	0.04974765	0.06784916	0.02630433	0.02299355	0.1219184	0.1189104	0.226907	0.2563946	0.1653451	0.2998675	0.2371931	0.2458419	1.473732	2.546423	1.807954	1.890095
123.549	1	0.05902135	0.03733063	0.05394422	0.06906405	0.1577584	0.2784503	3.375165	3.254556	0.05921542	0.05047278	0.1346124	0.08429951	1.728584	1.874624	0.7681673	0.9367171	0.0528504	0.06990512	0.0621009	0.04971627	0.1652442	0.4246514	0.3927119	0.240794
123.646	1	1.908768	2.031915	0.512881	0.2634218	0.04321423	0.05525086	0.07398051	0.08201019	0.1092801	0.2440158	0.5682353	0.6521719	0.04703771	0.05121191	0.06594301	0.06931624	1.664539	1.337217	2.975507	2.133247	0.08299649	0.0893061	0.09066116	0.05114241
123.647	1	0.4134542	0.4035902	2.878785	3.283989	0.2281624	0.2523777	0.2285992	0.1814724	2.088085	2.1597	1.928809	1.250078	0.05117941	0.06002097	0.04119036	0.05286589	0.3456285	0.2224904	0.2393262	0.2089225	0.02968018	0.04103877	0.03018373	0.03021038
123.648	1	0.02858567	0.02215926	0.02480474	0.02856201	0.6736385	1.303416	0.2649563	0.2705804	0.0524291	0.0657509	0.02622432	0.02642303	0.1279998	0.129964	0.2371364	0.2728633	0.1683469	0.2995836	0.2347316	0.249249	1.458765	2.545919	1.776346	1.87715
123.649	1	0.06694382	0.06419786	0.04574975	0.06516254	0.1564725	0.2464643	3.370435	3.233479	0.05785416	0.06119585	0.1470386	0.07959042	1.637612	1.78338	0.7805764	0.9263764	0.06770758	0.0692344	0.05648921	0.05261391	0.1764856	0.4071488	0.4066304	0.3270803
123.746	1	1.921012	1.971761	0.5054425	0.3291236	0.05354876	0.06760504	0.08032883	0.07163565	0.1578721	0.2725728	0.525688	0.7025157	0.060602	0.05807176	0.0489286	0.08872962	1.600797	1.400143	3.096365	2.088568	0.07379339	0.08898263	0.1107093	0.05155505
123.748	1	0.4080047	0.4184441	2.839325	3.250754	0.2305196	0.2451024	0.2272378	0.1831279	2.102135	2.123868	1.884436	1.246811	0.0467962	0.06500191	0.06492293	0.04999251	0.3123027	0.2455419	0.3419831	0.1603722	0.02934705	0.03973978	0.03084132	0.03087669
123.748	1	0.03270781	0.0219336	0.02180975	0.02485014	0.6708013	1.304795	0.2592671	0.2638849	0.04893234	0.06894937	0.02602154	0.03141001	0.1387054	0.1386803	0.2355626	0.2667225	0.1751601	0.3040091	0.2314394	0.2434385	1.469044	2.562256	1.74537	1.838009
123.749	1	0.06768625	0.05472506	0.05713274	0.05757521	0.171491	0.2073362	3.317656	3.18473	0.08323494	0.06080275	0.1349694	0.06966379	1.577745	1.733583	0.7841055	0.9139619	0.05638937	0.06041007	0.05496708	0.04750673	0.1958575	0.3829777	0.4014526	0.4125301
123.845	1	1.948549	1.922762	0.5304243	0.3822452	0.0429183	0.06815611	0.08720451	0.05686398	0.1847411	0.3440977	0.4425553	0.7361264	0.05441945	0.0730836	0.05323904	0.0949506	1.528281	1.513319	3.120175	2.017838	0.07087223	0.09877168	0.103971	0.05085831
123.846	1	0.4098713	0.4377897	2.814857	3.240998	0.2296016	0.2445461	0.2216576	0.1813341	2.121665	2.087271	1.831237	1.233124	0.03466232	0.05526992	0.07956735	0.04339215	0.2716415	0.2556331	0.4568536	0.1574124	0.01997523	0.02943688	0.03427711	0.03474655
123.846	1	0.03258625	0.02621669	0.02291607	0.02376963	0.6691108	1.295204	0.2588649	0.2520554	0.04728224	0.06839452	0.03580619	0.03300891	0.1343957	0.1315238	0.2427645	0.2869779	0.1848245	0.3167489	0.2314485	0.2440553	1.517858	2.658361	1.747969	1.858817
123.846	1	0.08297261	0.07573801	0.06189987	0.04711191	0.1717517	0.1951504	3.271078	3.170709	0.06952619	0.06333618	0.1454556	0.08441952	1.504572	1.647788	0.7752618	0.932086	0.07145137	0.06902469	0.05730862	0.05173821	0.2368404	0.372895	0.3984123	0.4493097
123.946	1	1.844087	1.919579	0.4321029	0.4273224	0.03428621	0.06263775	0.08062159	0.06096739	0.178542	0.2927266	0.3539811	0.7512754	0.03907058	0.06555366	0.05544055	0.09331333	1.484295	1.640219	3.26655	1.986815	0.07110824	0.1007731	0.1092461	0.06800782
123.947	1	0.3879928	0.4338438	2.759119	3.236595	0.2317618	0.2453938	0.2069597	0.1848365	2.157664	2.077129	1.748252	1.219617	0.03184209	0.05291349	0.07110311	0.04788309	0.2407507	0.25619	0.5435515	0.209828	0.01663003	0.02902003	0.03712457	0.03521309
123.948	1	0.03182394	0.02146209	0.0287353	0.0242131	0.6941386	1.310266	0.2385983	0.2320517	0.05349342	0.07378175	0.04277935	0.04510509	0.1252449	0.1218254	0.2935784	0.371899	0.2082214	0.3489195	0.23841	0.254764	1.663602	2.951829	1.826178	1.93621
123.949	1	0.07335491	0.07488599	0.07684323	0.06561048	0.1485915	0.1726907	3.328377	3.249007	0.06047975	0.07862851	0.1361653	0.079591	1.389881	1.51947	0.8336144	1.006801	0.08035991	0.07400345	0.06488046	0.05805719	0.3021739	0.3935587	0.4171706	0.4890365
124.046	1	1.903578	1.970479	0.2713687	0.4824236	0.03861347	0.07170496	0.07380773	0.07390876	0.1563981	0.3303748	0.29825	0.7614677	0.0488148	0.04787486	0.04098195	0.09289487	1.469382	1.669016	3.198311	1.885261	0.06342813	0.09004846	0.09800851	0.06048323
124.047	1	0.3909955	0.4268327	2.76502	3.266088	0.232915	0.2419932	0.2023554	0.1797812	2.159248	2.082742	1.628886	1.17468	0.03207043	0.05756872	0.07135923	0.0496289	0.2651938	0.2653851	0.6027428	0.2769396	0.0238101	0.03038401	0.03892503	0.02822965
124.048	1	0.02983546	0.02634586	0.03330786	0.03021613	0.6741546	1.327049	0.2342663	0.2170744	0.05418428	0.08296533	0.04103771	0.03983931	0.1238196	0.119639	0.3224564	0.4130825	0.2159805	0.3656879	0.2420688	0.2606878	1.744279	3.113252	1.831788	1.936866
124.049	1	0.07460894	0.06504503	0.05393882	0.06858071	0.1391492	0.1409585	3.346431	3.298668	0.05988552	0.05774359	0.1590517	0.08937723	1.384687	1.456092	0.8641171	1.06951	0.08547539	0.08851717	0.06543258	0.05121422	0.3553477	0.4256514	0.3899168	0.4576014
124.146	1	1.938551	2.030756	0.1861605	0.4791685	0.04617918	0.06943347	0.07415688	0.09703135	0.1339807	0.3845541	0.2305952	0.7120139	0.05519038	0.07124082	0.05236686	0.0927086	1.478296	1.608572	3.050446	1.82667	0.07992862	0.102075	0.09196394	0.06262894
124.147	1	0.399828	0.4177018	2.768895	3.303245	0.2318575	0.2441166	0.1934187	0.1813711	2.164062	2.085145	1.539964	1.153213	0.0343926	0.05945377	0.07803551	0.06061006	0.2989627	0.2665097	0.6461115	0.3415856	0.0393107	0.03157745	0.04352851	0.03155363
124.148	1	0.0350847	0.03113892	0.03140586	0.04309743	0.6724274	1.319881	0.2445618	0.2202051	0.05310788	0.09260284	0.05609942	0.04406735	0.1204408	0.1205314	0.3335314	0.4282476	0.2179268	0.376944	0.2455153	0.2625558	1.785273	3.207123	1.845388	1.945128
124.149	1	0.06834869	0.07663038	0.05047313	0.05125268	0.1256774	0.09388183	3.394232	3.37404	0.06863204	0.04866911	0.1520425	0.0978789	1.404651	1.459358	0.910911	1.102196	0.08636644	0.09835224	0.06033818	0.06161597	0.4027124	0.4787965	0.3411238	0.4466519
124.246	1	1.933122	2.068167	0.2064138	0.4240975	0.0413784	0.07179467	0.04350406	0.09446998	0.1543289	0.476105	0.2164412	0.6445494	0.0647888	0.05829077	0.06974333	0.07920577	1.484962	1.486474	2.885695	1.832424	0.08372836	0.08482184	0.1078324	0.05475911
124.247	1	0.4154616	0.407848	2.783994	3.350421	0.2352932	0.2457228	0.185161	0.175444	2.174737	2.083555	1.466049	1.165836	0.03938255	0.05255208	0.08702722	0.05603093	0.3269442	0.2807813	0.6683448	0.3778467	0.04226731	0.03151538	0.04956901	0.03229264
124.248	1	0.0246265	0.04195235	0.02920009	0.05525119	0.6648874	1.306461	0.2571436	0.2277528	0.05939322	0.08712926	0.06755666	0.05611466	0.1224829	0.1235003	0.3816773	0.4809956	0.232606	0.406852	0.2594248	0.2707445	1.883136	3.410528	1.907765	1.979501
124.249	1	0.05369325	0.05434985	0.06518014	0.06205629	0.09572475	0.09191186	3.429261	3.440543	0.05353549	0.04896046	0.1502283	0.0979361	1.445964	1.480655	0.9987272	1.197826	0.06709838	0.09290949	0.05756317	0.07781144	0.4579494	0.5379118	0.3008601	0.371646
124.346	1	1.916141	2.063523	0.3198186	0.3732406	0.03966341	0.07199977	0.05854099	0.07233009	0.154898	0.5084441	0.2115066	0.5729102	0.05545655	0.06192649	0.06581753	0.1030743	1.503724	1.484693	2.744594	1.947303	0.07352674	0.0835668	0.1118315	0.06534112
124.347	1	0.4167924	0.3888582	2.811789	3.425264	0.2321038	0.2462704	0.1794656	0.1674403	2.142339	2.069925	1.424666	1.181572	0.05451828	0.04741156	0.08690264	0.05229868	0.3345188	0.2862583	0.6375283	0.3684673	0.03070908	0.02926852	0.04331119	0.02972927
124.348	1	0.03394899	0.05000476	0.04724284	0.07330787	0.6622944	1.27576	0.2700817	0.2767613	0.06108738	0.09311402	0.06665289	0.05048222	0.1127691	0.1304842	0.4530848	0.5512811	0.2595586	0.4477027	0.2776445	0.2945321	2.062087	3.726258	1.985609	2.02478
124.349	1	0.06048869	0.05355653	0.06002663	0.06198561	0.05539325	0.1580263	3.443394	3.516692	0.04633566	0.05008216	0.1550406	0.1164459	1.433073	1.493152	1.100328	1.323794	0.07790328	0.09994565	0.05323753	0.06109704	0.5143783	0.6317731	0.2359173	0.2765809
124.446	1	1.926921	2.037092	0.4918816	0.2749247	0.03915816	0.06029632	0.07563656	0.06085057	0.1904267	0.4974645	0.1493418	0.4957899	0.04437294	0.06314688	0.05907762	0.08516164	1.578671	1.547578	2.577906	2.015524	0.09069302	0.08681734	0.1120912	0.07321972
124.447	1	0.4235628	0.3781454	2.863749	3.535395	0.2242292	0.2486135	0.174508	0.1703794	2.111854	2.096184	1.411224	1.179026	0.0508009	0.05163707	0.08369936	0.05520558	0.3539128	0.2962227	0.5973615	0.3415947	0.03225922	0.03979329	0.03917028	0.02197291
124.448	1	0.03935604	0.05012946	0.06129585	0.06521311	0.6581217	1.226326	0.3064502	0.3735343	0.05941577	0.0996586	0.08154804	0.06677091	0.08711844	0.1377412	0.4818045	0.5953648	0.2746477	0.4797496	0.2849021	0.2831292	2.19994	3.976604	2.030812	2.047783
124.449	1	0.06467953	0.05643047	0.04510116	0.06562162	0.09717044	0.2603816	3.488252	3.53454	0.04405331	0.04070858	0.150165	0.1029875	1.431191	1.525207	1.192903	1.418795	0.06201213	0.09901919	0.05326639	0.0591165	0.5407259	0.6994644	0.2060006	0.1847779
124.546	1	1.923983	1.933961	0.5537845	0.2210176	0.04292173	0.05081678	0.05866191	0.06966117	0.2677275	0.5061813	0.1429804	0.4398459	0.04995789	0.07145723	0.03670185	0.08192805	1.689948	1.608347	2.363825	1.992144	0.09818505	0.1049566	0.09512124	0.05591687
124.547	1	0.4441578	0.3604281	2.905467	3.622718	0.2273129	0.2495293	0.1692093	0.1708609	2.100132	2.151388	1.410512	1.175831	0.04473219	0.06575161	0.07630694	0.05628153	0.3760336	0.3027487	0.5348835	0.3032592	0.03297866	0.04936544	0.03661928	0.02999799
124.548	1	0.04770532	0.05105362	0.06331652	0.05190611	0.6426507	1.198428	0.3313545	0.435324	0.06858979	0.1059854	0.08205457	0.08815063	0.0721062	0.1213972	0.5101377	0.6460873	0.2785139	0.4924469	0.2902863	0.2902915	2.263002	4.123627	2.065266	2.060208
124.549	1	0.06610141	0.0545552	0.05713623	0.05517076	0.1361546	0.316695	3.544854	3.575672	0.06948767	0.05643409	0.158715	0.09244506	1.455088	1.60349	1.275058	1.52595	0.07335491	0.117622	0.06712013	0.07036172	0.5330818	0.763165	0.1767227	0.134899
124.646	1	1.963657	1.812597	0.5761481	0.2790309	0.05249286	0.05876652	0.05985507	0.07367592	0.3734663	0.4898441	0.2108703	0.3489964	0.08140299	0.06885217	0.04511598	0.0701829	1.759415	1.678826	2.182473	1.972379	0.1070058	0.08826912	0.08560908	0.04159445
124.647	1	0.443391	0.3493002	2.905773	3.609211	0.2246888	0.2652415	0.1865105	0.1776572	2.085479	2.228178	1.508979	1.204831	0.04501138	0.0755763	0.06412815	0.06209615	0.3808926	0.303552	0.4318336	0.2463043	0.03639573	0.05127213	0.04491894	0.03658235
124.648	1	0.06305011	0.06358917	0.07124189	0.05597014	0.6228699	1.209426	0.342236	0.4933453	0.08500643	0.1270171	0.06621232	0.08796524	0.08724282	0.1620865	0.5385707	0.7282841	0.2920586	0.5345757	0.2879728	0.3101903	2.340964	4.287366	2.088868	2.109725
124.649	1	0.07896903	0.04811858	0.05079789	0.06083869	0.1713592	0.3316342	3.560198	3.5768	0.044782	0.04056327	0.1548021	0.0993605	1.394786	1.611642	1.338278	1.642731	0.06572969	0.1089127	0.05689725	0.06425395	0.502006	0.812041	0.1798292	0.1433734
124.746	1	2.003191	1.70013	0.5807827	0.3222717	0.05986362	0.04594537	0.06779934	0.08273509	0.4585025	0.4195099	0.2692198	0.2164957	0.06900584	0.06318882	0.0420305	0.04872338	1.767891	1.692982	2.112461	1.873242	0.1047719	0.09794171	0.06770673	0.0736906
124.747	1	0.4275565	0.348482	2.905586	3.575409	0.2210903	0.263455	0.1936928	0.1725367	2.069112	2.249705	1.613076	1.220748	0.04494543	0.072178	0.05432858	0.06517576	0.3640583	0.2837219	0.2913229	0.1822536	0.03573448	0.04522449	0.04157125	0.04524227
124.748	1	0.0685197	0.08155184	0.08132548	0.0731257	0.6436125	1.160386	0.3705266	0.5159537	0.08410942	0.1227252	0.07791989	0.126488	0.09058075	0.1671868	0.5691951	0.8014677	0.2937251	0.5521973	0.3278111	0.3185024	2.383688	4.453037	2.092412	2.06611
124.749	1	0.08431041	0.06770483	0.07012034	0.05817529	0.2025972	0.3162985	3.544059	3.531554	0.05845657	0.04841226	0.1503343	0.08849692	1.303163	1.54345	1.421864	1.792761	0.0685213	0.1326864	0.06539834	0.06432858	0.4533887	0.9433795	0.2103293	0.1945835
124.846	1	1.891731	1.466704	0.4964281	0.3793833	0.04909949	0.0445845	0.05902313	0.05697171	0.4479741	0.2822476	0.2583791	0.1099967	0.0538516	0.0670272	0.04430143	0.03276035	1.739409	1.713177	2.186349	1.812972	0.0841715	0.1084412	0.07392822	0.07635259
124.847	1	0.365404	0.3274556	2.756802	3.331308	0.2197155	0.2504479	0.2263418	0.1792265	2.046824	2.207735	1.842866	1.325849	0.04311745	0.0474214	0.03866957	0.05629722	0.3590345	0.2098264	0.1335491	0.1667577	0.03902325	0.03075441	0.03152994	0.04003717
124.848	1	0.04851867	0.04432939	0.0694955	0.06058849	0.6289044	1.164932	0.3141835	0.3822754	0.08431147	0.1179322	0.05998139	0.08852328	0.103456	0.1399643	0.4059661	0.5176287	0.2149747	0.436622	0.2691403	0.2384617	1.916248	3.704441	1.886076	1.86525
124.849	1	0.06953469	0.05583584	0.06047065	0.05099732	0.1998466	0.2798432	3.445978	3.42806	0.04783794	0.05799043	0.1549198	0.0918563	1.352234	1.555943	1.192498	1.3868	0.06091492	0.09782235	0.064541	0.06306073	0.2945104	0.6927906	0.1529173	0.2135952
124.946	1	1.954256	1.513788	0.3854447	0.4365434	0.06004162	0.04854033	0.08836428	0.07861433	0.4849714	0.3376846	0.3148765	0.1909099	0.05305465	0.08684509	0.05850725	0.05069694	1.406928	1.377087	1.979643	1.595115	0.07676519	0.09029798	0.07138026	0.07488888
124.947	1	0.3573261	0.3601024	2.718913	3.196103	0.2343321	0.2731624	0.2412808	0.207338	2.175156	2.344665	2.053523	1.447794	0.04959074	0.04279636	0.03925302	0.04394328	0.3376697	0.180022	0.08358845	0.2073128	0.03568524	0.04144763	0.02818449	0.03027992
124.948	1	0.02550682	0.03719121	0.02227817	0.03519516	0.7017098	1.317268	0.2448974	0.2610952	0.05096756	0.08256373	0.02449014	0.0582752	0.1056234	0.1283799	0.2262015	0.2909184	0.2050682	0.3502953	0.2492414	0.2596292	1.580829	2.898081	1.919401	1.949374
124.949	1	0.05688159	0.03519831	0.03715444	0.03650347	0.2107469	0.2164666	3.320699	3.293939	0.04492426	0.05780123	0.1354738	0.0674607	1.450049	1.637303	1.099319	1.138775	0.04107604	0.08282597	0.04524187	0.04202481	0.2180708	0.5287949	0.1295371	0.2392463
125.046	1	1.362616	1.25897	0.2359752	0.2286431	0.05765383	0.04912583	0.07295737	0.05674433	0.2946149	0.2951185	0.2696146	0.2720615	0.05134685	0.04591977	0.05586598	0.05704965	0.6077248	0.4414135	1.337288	0.9188623	0.0541211	0.05851739	0.04165488	0.0396532
125.047	1	0.3867474	0.386313	2.831788	3.35288	0.230783	0.2767318	0.2446326	0.2135559	2.133697	2.33461	2.05119	1.433883	0.06483325	0.04501211	0.04969889	0.05687961	0.327699	0.1740931	0.1647888	0.257025	0.03175405	0.02131467	0.03545322	0.02442195
125.048	1	0.0403855	0.04105149	0.02363686	0.04248298	0.6665701	1.261795	0.2587288	0.2498342	0.05588652	0.09862944	0.02759577	0.07034657	0.1098122	0.1594564	0.2645197	0.3380992	0.2202203	0.3872315	0.2561526	0.264527	1.721055	3.21789	1.958472	1.963661
125.049	1	0.05776166	0.05921627	0.04145627	0.04038048	0.2058254	0.1494974	3.284821	3.246521	0.03835861	0.05292181	0.1290256	0.07040932	1.4399	1.637631	1.102079	1.174386	0.0706675	0.08854184	0.0338889	0.05735761	0.2462726	0.5692167	0.1282782	0.2643651
125.146	1	1.236868	1.167793	0.2391072	0.2016145	0.06388801	0.05398062	0.06297975	0.07351363	0.2557163	0.2841559	0.2161865	0.2664931	0.05149978	0.09022206	0.03225349	0.06277146	0.5369374	0.3363352	1.219488	0.8545596	0.06598654	0.03378535	0.06086799	0.05092206
125.147	1	0.3939037	0.396199	2.874266	3.38982	0.2341555	0.2698321	0.2464446	0.2086319	2.082542	2.280909	2.032527	1.419438	0.06302018	0.04144987	0.06897871	0.05738732	0.3061656	0.1878102	0.2547956	0.2445631	0.03602421	0.03205553	0.03910768	0.03255213
125.148	1	0.04677637	0.04303436	0.02819908	0.04112096	0.6557509	1.228526	0.2646578	0.196376	0.04931674	0.09474838	0.03128259	0.07303468	0.1090768	0.166279	0.263305	0.3451436	0.2229638	0.3857059	0.2556819	0.2632139	1.728563	3.23937	1.954781	1.952154
125.149	1	0.06078659	0.05508297	0.04500241	0.05083605	0.1758795	0.1303609	3.257379	3.226656	0.04896984	0.06546671	0.1323836	0.07208861	1.433783	1.617539	1.069799	1.139745	0.04913975	0.09544632	0.04027963	0.04884312	0.2454186	0.5960912	0.1641779	0.2885733
125.246	1	1.519436	1.338187	0.2223109	0.3238681	0.0484737	0.03337648	0.07558995	0.05816593	0.2668958	0.3284183	0.2861098	0.2889374	0.06059227	0.0644046	0.04359006	0.05064031	0.7446637	0.4647229	1.450888	0.9094124	0.05719756	0.05797902	0.07179383	0.0301771
125.247	1	0.3721374	0.3936984	2.874208	3.364875	0.2273738	0.2712014	0.2309721	0.1931676	2.047559	2.206269	2.025549	1.426685	0.05282585	0.03678046	0.07783476	0.05426484	0.2941589	0.1845437	0.3293136	0.2211285	0.05011835	0.03925875	0.03770781	0.03006491
125.248	1	0.04003226	0.03482688	0.02772489	0.04211964	0.6557811	1.228993	0.2736339	0.1653125	0.04773542	0.09293843	0.03409505	0.0661975	0.1214445	0.1630399	0.2478209	0.3293555	0.2169559	0.3751221	0.2551169	0.2615029	1.673483	3.126938	1.950103	1.942358
125.249	1	0.04504568	0.05766909	0.05882623	0.04586384	0.1662244	0.1648951	3.260324	3.212642	0.05981134	0.06624556	0.1381458	0.09040409	1.455038	1.615798	1.041869	1.117272	0.06270401	0.08159908	0.03683882	0.0609804	0.2776698	0.599681	0.1450626	0.2893475
125.346	1	1.674258	1.355598	0.2728806	0.3865791	0.05348257	0.03911475	0.08126336	0.07202116	0.3499726	0.3047873	0.3912139	0.24822	0.05580562	0.07005015	0.04233169	0.06149958	0.9676917	0.6101701	1.602142	0.9351055	0.07255296	0.06535543	0.06585444	0.02977755
125.347	1	0.3650931	0.4127821	2.83144	3.301088	0.2228813	0.2564805	0.2355179	0.2008538	2.027037	2.121301	2.010156	1.46013	0.05749108	0.04748981	0.09245806	0.06958013	0.2829647	0.1981081	0.4077982	0.2128251	0.05270704	0.05245131	0.02915513	0.03221777
125.348	1	0.04165332	0.03558966	0.02652441	0.03755622	0.6569297	1.247667	0.286856	0.1411721	0.04672871	0.08582255	0.04100356	0.0600352	0.1219749	0.1574229	0.2521227	0.3180452	0.2156887	0.3589079	0.2613494	0.2550152	1.629681	3.010536	1.936593	1.945268
125.349	1	0.0529237	0.04185957	0.05087962	0.05233179	0.1131319	0.2047952	3.275721	3.252031	0.04248194	0.04607477	0.1424551	0.0803709	1.541793	1.67797	0.9985094	1.080955	0.07417312	0.07803235	0.0421142	0.04182938	0.2825247	0.5951029	0.1556485	0.2851535
125.446	1	1.704786	1.285767	0.2864555	0.3567282	0.04775391	0.05126155	0.07495859	0.0674551	0.3517672	0.3412176	0.3486898	0.2930735	0.05124359	0.06982618	0.06265307	0.05730425	1.037126	0.6736221	1.68633	0.9364146	0.07884096	0.06288692	0.08168789	0.04290717
125.447	1	0.3597998	0.4370916	2.796009	3.264452	0.2239286	0.2456303	0.2253811	0.2115122	2.024287	2.030481	1.957097	1.501423	0.05244565	0.06018049	0.0779365	0.06080796	0.281896	0.2300209	0.4933745	0.2236098	0.04651295	0.06443809	0.04270853	0.02480976
125.448	1	0.04980549	0.03108156	0.02987558	0.03387372	0.6572535	1.258795	0.2955751	0.1444137	0.05063189	0.08707246	0.04447175	0.06159439	0.1154211	0.1542648	0.2532795	0.3211569	0.213619	0.3589835	0.257565	0.2582894	1.613724	2.980134	1.922547	1.951953
125.449	1	0.03979886	0.05318307	0.05353361	0.0550699	0.09004376	0.2597347	3.296904	3.280104	0.04205053	0.04424548	0.1506717	0.0800123	1.616176	1.733218	0.9608776	1.078219	0.06571691	0.07038109	0.03059194	0.03992717	0.297099	0.5838829	0.1703056	0.2729942
125.546	1	1.747471	1.297671	0.287239	0.3236273	0.05715084	0.05770091	0.07429195	0.06532275	0.3194395	0.3230405	0.2826561	0.369001	0.05562539	0.07072295	0.03839031	0.05867781	1.076547	0.7351916	1.747768	0.9719058	0.07439231	0.06607876	0.0807898	0.04210376
125.547	1	0.3391953	0.4672593	2.764279	3.223305	0.2208024	0.2484843	0.2295107	0.2145846	2.010411	1.985154	1.910528	1.546678	0.06030565	0.071855	0.08232666	0.07207552	0.308442	0.2565401	0.5565889	0.2881298	0.05689962	0.06804622	0.05670163	0.02195379
125.548	1	0.04803939	0.02965357	0.03703258	0.03209836	0.6452418	1.254916	0.3133297	0.1777663	0.05111589	0.09024775	0.05416596	0.06690243	0.1155862	0.1406928	0.2677963	0.3298577	0.2141201	0.3595705	0.2540276	0.2519471	1.636525	3.027224	1.881602	1.921635
125.549	1	0.04466961	0.05961906	0.0560998	0.05345658	0.1038861	0.3118591	3.330746	3.329617	0.04017	0.04614699	0.1536394	0.08290484	1.673137	1.785543	0.9060414	1.051503	0.08341947	0.07569104	0.04645962	0.04944234	0.3146514	0.5741211	0.2320134	0.2160128
125.646	1	1.717248	1.325125	0.398806	0.3310936	0.05854006	0.04889509	0.08771497	0.05757058	0.2875798	0.2481567	0.2684472	0.4486061	0.05631365	0.05876052	0.03204921	0.06455429	1.090799	0.7470258	1.825225	1.055218	0.09631761	0.06353459	0.0803188	0.05095657
125.647	1	0.3163727	0.4633495	2.737973	3.217357	0.2186816	0.2392798	0.2276791	0.2181675	1.991453	1.959705	1.878343	1.569504	0.05824716	0.07982365	0.07173365	0.06483845	0.3316315	0.289807	0.5914271	0.3466042	0.06955524	0.07000026	0.06307776	0.03221916
125.648	1	0.05010905	0.03697978	0.04400257	0.02777458	0.6388283	1.246098	0.320178	0.1992732	0.05525744	0.08730514	0.06204953	0.055662	0.1204318	0.1298868	0.2812337	0.3342244	0.2132868	0.3636953	0.2519558	0.2486842	1.681209	3.114159	1.850243	1.899782
125.649	1	0.04664053	0.03901052	0.06046272	0.07451034	0.1031834	0.3365199	3.354478	3.331116	0.03719066	0.04626623	0.1558711	0.09088622	1.664272	1.76385	0.8594776	1.032678	0.05522813	0.07706205	0.06481094	0.04300659	0.3039558	0.5493955	0.287387	0.1780058
125.746	1	1.71224	1.338096	0.4808045	0.3258169	0.06670808	0.06386373	0.07986541	0.06775349	0.2410065	0.2187297	0.3554053	0.4736109	0.05247456	0.05862027	0.05638056	0.06067639	1.130016	0.7512188	1.90022	1.142748	0.09508228	0.07660547	0.07259093	0.04170979
125.747	1	0.2929402	0.4569614	2.718781	3.239917	0.2225093	0.2398607	0.2329867	0.2176269	2.012813	1.986008	1.886208	1.570403	0.05597122	0.07778608	0.06743143	0.05757917	0.3429048	0.3272952	0.6051878	0.3882747	0.05327213	0.0681893	0.05490697	0.02642884
125.748	1	0.05108292	0.02954287	0.03577685	0.02164067	0.626387	1.234152	0.3272544	0.2270931	0.04726966	0.08068704	0.06862158	0.05879695	0.1115061	0.1171477	0.2823911	0.329515	0.2153464	0.3738966	0.2505668	0.2505888	1.719616	3.170367	1.817723	1.886654
125.749	1	0.05543139	0.0426796	0.04965018	0.08245286	0.09146083	0.3495444	3.364078	3.323359	0.0417683	0.05621009	0.1475938	0.0993205	1.661649	1.774259	0.8420877	1.026357	0.0709554	0.08058977	0.0326847	0.041006	0.2891356	0.5473423	0.3110569	0.1769907
125.846	1	1.651343	1.297724	0.4763617	0.287889	0.05664809	0.03732918	0.08611598	0.08165968	0.1671056	0.2728645	0.3625361	0.400579	0.0566484	0.0709191	0.05538678	0.05982198	1.033518	0.7102945	1.831615	1.090793	0.1246696	0.06928962	0.08344079	0.03908841
125.847	1	0.2743577	0.4563134	2.731854	3.291562	0.2166884	0.2456431	0.2299892	0.2139264	2.030643	2.015065	1.887794	1.586173	0.0556981	0.07288159	0.07030718	0.05842394	0.3582414	0.3426901	0.6013344	0.421038	0.04980197	0.0488267	0.04981563	0.02677679
125.848	1	0.05331388	0.03356631	0.03569097	0.02325028	0.6217196	1.241495	0.3165846	0.2475144	0.0460634	0.07616838	0.05126504	0.05630361	0.1091333	0.0994313	0.2640369	0.317156	0.2189789	0.3723698	0.2444243	0.2504435	1.729753	3.183597	1.788232	1.880699
125.849	1	0.05996261	0.06087561	0.05306707	0.07402428	0.08080256	0.3317561	3.363866	3.305215	0.04331889	0.05228912	0.1455945	0.07986633	1.622903	1.755573	0.8444893	1.009327	0.06579609	0.0826442	0.0319326	0.04262977	0.2503226	0.5280611	0.3290212	0.2184233
125.946	1	1.621478	1.283375	0.4908962	0.2929215	0.04774883	0.04854179	0.0946869	0.07630778	0.118823	0.2754778	0.3479394	0.3452558	0.04609567	0.05860121	0.05829151	0.05753964	0.9331848	0.8070414	1.735345	1.151222	0.1029407	0.06093432	0.07673606	0.04271493
125.947	1	0.2639619	0.4639939	2.740135	3.353414	0.2182012	0.2429576	0.232162	0.2225341	2.041309	2.040806	1.923804	1.615146	0.05021566	0.07140744	0.07259893	0.04929907	0.374317	0.3437182	0.5913282	0.4120131	0.05339126	0.04138292	0.06258001	0.02175406
125.948	1	0.0490691	0.02991514	0.03789391	0.02955818	0.6329728	1.249958	0.319222	0.2630425	0.0498863	0.06647048	0.03949783	0.05580629	0.1169652	0.09123911	0.2455323	0.3012861	0.2116722	0.3680763	0.2411595	0.2449378	1.713822	3.139556	1.764841	1.871874
125.949	1	0.07393004	0.08617516	0.07501399	0.081605	0.09431438	0.3372144	3.377821	3.2968	0.05319064	0.06453199	0.1390547	0.08066544	1.588592	1.738566	0.8600715	0.9932027	0.08349	0.08130859	0.05817381	0.04742782	0.2403448	0.5093927	0.365382	0.3187643
126.046	1	1.69701	1.337951	0.5118419	0.25097	0.0426952	0.03649497	0.0762377	0.07031866	0.180638	0.3893878	0.3453684	0.3168605	0.05933892	0.05559704	0.05016993	0.05675494	0.9937404	0.9986326	1.828463	1.445919	0.06926634	0.07035681	0.0909883	0.06947563
126.047	1	0.2421308	0.4375022	2.755866	3.364076	0.2215785	0.2407314	0.2347095	0.2302645	2.005097	2.06988	2.002325	1.617431	0.04861934	0.07174693	0.06494773	0.04088276	0.3626017	0.3231178	0.5007106	0.366106	0.04833207	0.04211898	0.0611548	0.01662334
126.048	1	0.04686884	0.02737603	0.03038126	0.02890413	0.6305328	1.245468	0.3182282	0.2718744	0.04252778	0.07164601	0.04669559	0.05798119	0.1063361	0.08481322	0.2326436	0.2792378	0.2161672	0.3599869	0.2357192	0.2404746	1.696217	3.072061	1.743096	1.84976
126.049	1	0.0787445	0.08078269	0.07423755	0.0664873	0.1176582	0.3217585	3.32593	3.255856	0.0624307	0.05837334	0.1383616	0.06408031	1.52102	1.666162	0.8486228	0.9744014	0.06761202	0.08023393	0.04850822	0.05758145	0.230126	0.471535	0.3551358	0.3953714
126.146	1	1.767406	1.436322	0.4819425	0.2834701	0.05201829	0.0518993	0.06438335	0.0582818	0.2547653	0.5074512	0.2544496	0.2530867	0.05610689	0.08001061	0.04437446	0.05567217	1.126856	1.213337	1.87587	1.600414	0.07160405	0.1015516	0.07945395	0.06495996
126.147	1	0.2272985	0.404682	2.777381	3.381787	0.2166218	0.2360554	0.2447544	0.2204767	1.973695	2.075001	2.062294	1.608165	0.05169843	0.07497306	0.04555986	0.0444394	0.3391087	0.2791488	0.3863538	0.3201126	0.03978148	0.03467342	0.04715141	0.02905893
126.148	1	0.04265125	0.02364976	0.02813839	0.02417656	0.6250218	1.232426	0.3209341	0.2799026	0.0462799	0.07251968	0.05171956	0.05226875	0.1166823	0.08924417	0.2232752	0.2776385	0.2160681	0.353861	0.2271693	0.2443403	1.682604	3.020525	1.739949	1.843342
126.149	1	0.09521172	0.08240278	0.08532209	0.07665176	0.1233995	0.2933758	3.294143	3.237723	0.05951864	0.0504662	0.1344196	0.07221958	1.458085	1.627702	0.858844	0.9554578	0.0692401	0.07306347	0.05806409	0.05794217	0.1990547	0.4432631	0.3576352	0.4506805
126.246	1	1.9179	1.437385	0.3514732	0.2908319	0.05781403	0.05317916	0.06533876	0.07174806	0.2624261	0.5664304	0.3250798	0.2544866	0.05785629	0.1026826	0.07589264	0.04573131	1.225625	1.362295	1.86931	1.58659	0.08498905	0.1203242	0.07738043	0.05122991
126.247	1	0.2159514	0.3800769	2.8013	3.422007	0.2139066	0.2392557	0.2585504	0.2275838	1.967653	2.072415	2.101311	1.626657	0.06111499	0.0657974	0.04761456	0.05046797	0.3049702	0.2583007	0.2922806	0.2510214	0.03220361	0.04852884	0.03953442	0.02967271
126.248	1	0.04147327	0.02537057	0.02879936	0.02637475	0.6370422	1.243648	0.3165594	0.2655851	0.05118811	0.08158835	0.05632797	0.05626731	0.1189265	0.1020269	0.2326675	0.2831135	0.2091847	0.3521047	0.23303	0.2471104	1.671202	3.000918	1.753791	1.852091
126.249	1	0.07345787	0.07699118	0.06691514	0.08096462	0.1334839	0.2455671	3.243826	3.247106	0.06919158	0.06148865	0.1347662	0.08154875	1.440028	1.610876	0.8606476	0.9534112	0.06515859	0.09160107	0.0736164	0.04953359	0.1982939	0.4238101	0.374549	0.4663098
126.346	1	2.048519	1.477781	0.2276563	0.240425	0.05449812	0.04410102	0.06078471	0.05550491	0.246905	0.5274097	0.2900555	0.259583	0.05326688	0.08990133	0.0501472	0.03806573	1.229364	1.408716	1.857516	1.504887	0.07091476	0.1024619	0.066773	0.04583797
126.347	1	0.2004251	0.3746357	2.841218	3.454523	0.2115662	0.2432069	0.2640496	0.2353025	1.95263	2.067673	2.12982	1.635559	0.06053941	0.0599939	0.03164485	0.05227494	0.2670515	0.2390525	0.2233629	0.1732478	0.04144733	0.05311504	0.03957591	0.02494343
126.348	1	0.04497877	0.03137619	0.02654019	0.02749627	0.6494876	1.254328	0.3221421	0.2491242	0.0476159	0.0829883	0.05452247	0.05827906	0.1164222	0.1134278	0.2325548	0.2799388	0.2092703	0.3527108	0.2335036	0.246975	1.677488	2.99571	1.758767	1.860229
126.348	1	0.07746934	0.08924423	0.08145674	0.06797075	0.1309707	0.2166718	3.230107	3.291639	0.05760796	0.07186223	0.1504063	0.08614478	1.465441	1.617209	0.8871942	0.9934856	0.07732697	0.08320921	0.05475498	0.05842884	0.2206686	0.4374119	0.3702676	0.4706604
126.446	1	2.141672	1.54888	0.1946124	0.2210258	0.04943525	0.05333357	0.05610156	0.05614055	0.2555245	0.4930935	0.1965485	0.226778	0.0559737	0.07584176	0.06368951	0.04594689	1.197854	1.434666	1.843454	1.478815	0.07161143	0.08793252	0.05231228	0.04442902
126.447	1	0.1800454	0.3762027	2.87208	3.47801	0.2106405	0.2474206	0.2619753	0.2266174	1.927244	2.059852	2.152307	1.608972	0.05689096	0.0476613	0.03085493	0.04584018	0.2260828	0.2038566	0.1501911	0.1238964	0.04005889	0.04254023	0.04238834	0.02517449
126.448	1	0.04135143	0.02854592	0.02688706	0.02481737	0.656559	1.251415	0.3177208	0.2260537	0.04259983	0.06974296	0.04812039	0.05370291	0.1191805	0.121899	0.2316036	0.2784814	0.2088304	0.350468	0.2319675	0.2556798	1.681874	2.992539	1.763371	1.871778
126.449	1	0.06119821	0.09714901	0.07734497	0.06026154	0.1375008	0.1416337	3.268112	3.366577	0.05792735	0.04754087	0.1517802	0.1006726	1.511769	1.638042	0.9306021	1.020746	0.06347074	0.09972517	0.06471769	0.07366547	0.2581521	0.4445701	0.3481974	0.4530533
126.546	1	2.240541	1.758086	0.1775031	0.2625494	0.04204558	0.07590921	0.06895977	0.07857983	0.2785977	0.4679432	0.1464759	0.2225322	0.07381064	0.07867665	0.04187036	0.04608834	1.222163	1.506836	1.970968	1.513558	0.07382394	0.08815306	0.06263048	0.05201197
126.547	1	0.1778668	0.3444492	2.868687	3.452771	0.2013284	0.2348005	0.2548778	0.2181573	1.867227	2.007334	2.139908	1.575015	0.0596087	0.0524518	0.03603416	0.04172642	0.2008782	0.1750973	0.1346194	0.1650255	0.02995139	0.04146199	0.03494257	0.0301147
126.548	1	0.04942292	0.03076208	0.02849088	0.01769195	0.6637359	1.247606	0.3035776	0.2033446	0.04266093	0.07256649	0.05193881	0.0472774	0.1138401	0.1208783	0.2263662	0.2560752	0.2115047	0.3527305	0.2308447	0.2451359	1.681076	2.971325	1.756477	1.85846
126.549	1	0.06154658	0.06693497	0.0707337	0.05215708	0.157806	0.1005328	3.322176	3.431607	0.07017285	0.04610944	0.16288	0.1007562	1.581577	1.668341	0.9434592	1.038743	0.06696953	0.08764114	0.06312892	0.07043834	0.2776966	0.4455164	0.3058355	0.3772223
126.646	1	2.329719	1.937368	0.2570286	0.2877258	0.03558937	0.05620421	0.05738536	0.06445058	0.2321437	0.3875618	0.1435626	0.2271931	0.05859831	0.04766292	0.04665237	0.04067162	1.201029	1.431992	2.058505	1.449766	0.05673677	0.08272669	0.07861833	0.04165336
126.647	1	0.1889838	0.3386561	2.86875	3.425457	0.2016323	0.2337796	0.2521027	0.2283743	1.847809	1.975342	2.136388	1.577014	0.0568987	0.05690076	0.0360435	0.03638086	0.2207297	0.1819461	0.1341565	0.2058547	0.04190533	0.04573895	0.03439178	0.03007694
126.648	1	0.04590001	0.03281775	0.02413198	0.02049519	0.6661463	1.25837	0.3029621	0.1894541	0.04075948	0.07481887	0.04483443	0.04174774	0.1199978	0.1332918	0.2271201	0.2514305	0.2046276	0.3494615	0.2283692	0.2452275	1.68249	2.963206	1.757782	1.850708
126.649	1	0.05170654	0.0518402	0.05474625	0.04800403	0.1763986	0.1186198	3.395481	3.503724	0.03353768	0.03649103	0.1550805	0.1097946	1.670143	1.783652	0.9769781	1.051854	0.07626398	0.07656298	0.04601528	0.06628465	0.298406	0.4242315	0.2639045	0.2802838
126.746	1	2.276287	2.058757	0.3010906	0.28541	0.04420139	0.05922065	0.05901575	0.06394619	0.152735	0.3468636	0.1139261	0.237533	0.0497862	0.03495614	0.05184525	0.04624888	1.179741	1.206538	2.115971	1.396976	0.08467836	0.08552358	0.06909996	0.05079862
126.747	1	0.2064407	0.3716135	2.867322	3.389887	0.2069819	0.2293547	0.2488753	0.2386219	1.844006	1.94676	2.116086	1.610352	0.04991171	0.05209688	0.03363356	0.0421096	0.2686448	0.2170141	0.1190324	0.2427574	0.04490405	0.04717365	0.04245506	0.03426317
126.748	1	0.04602955	0.03244711	0.02298995	0.01568492	0.6769853	1.266168	0.2964486	0.1837417	0.04349955	0.07050571	0.04607419	0.04296232	0.1263507	0.1393999	0.229669	0.2536669	0.2056899	0.3490395	0.2285103	0.2499296	1.691553	2.975214	1.769229	1.85744
126.749	1	0.06076884	0.04940004	0.04986891	0.04034405	0.1800362	0.2095108	3.463538	3.571543	0.0586457	0.05199505	0.1388357	0.1020505	1.75927	1.886869	1.031421	1.048706	0.04723811	0.08281525	0.06221703	0.06273248	0.3048815	0.4452451	0.2420453	0.2267502
126.846	1	2.120289	2.082085	0.2937289	0.2311874	0.04230801	0.04411964	0.0541847	0.05445277	0.1604454	0.388908	0.09734066	0.2049807	0.04723777	0.06836987	0.05907095	0.04375121	1.128469	0.9335605	2.106959	1.40379	0.07308179	0.05661568	0.05864809	0.06479093
126.847	1	0.2312395	0.4048127	2.85292	3.344919	0.2004913	0.2290835	0.2492772	0.2237439	1.860222	1.9178	2.096222	1.636586	0.06211452	0.05503494	0.04809608	0.0409625	0.3156116	0.257742	0.1228488	0.254947	0.04145223	0.03902993	0.04595461	0.02394506
126.848	1	0.04096871	0.03080824	0.02447485	0.01821267	0.6859895	1.276893	0.2919201	0.1991563	0.04931032	0.07572743	0.04899792	0.04383291	0.1316801	0.1398779	0.2371145	0.2557017	0.2061449	0.3532629	0.22995	0.2495436	1.700344	2.99778	1.780274	1.867153
126.849	1	0.05011962	0.04463322	0.05251454	0.04986035	0.1749874	0.2604882	3.512644	3.609254	0.03778519	0.05032525	0.1764981	0.09767955	1.795134	1.975569	1.106347	1.086281	0.06127456	0.08158239	0.071123	0.06139085	0.3204891	0.4361374	0.2364452	0.1572229
126.946	1	2.066788	2.037473	0.3116215	0.1403551	0.04618007	0.03739201	0.06492377	0.07336149	0.166726	0.4128847	0.09089655	0.1908982	0.05365263	0.08636833	0.05753256	0.03593558	1.14217	0.7575844	2.189939	1.445875	0.07178586	0.06640907	0.08586223	0.06072789
126.947	1	0.2382368	0.4386651	2.802321	3.28275	0.2074475	0.2273663	0.2497531	0.2285805	1.876728	1.864564	2.070172	1.667333	0.06245256	0.06379962	0.05003889	0.04352187	0.3614265	0.3016818	0.1596105	0.2345292	0.04316677	0.04116945	0.05625268	0.0298175
126.948	1	0.0329584	0.03043085	0.02194842	0.02316777	0.6844062	1.278988	0.2798813	0.2195812	0.04350129	0.07677791	0.04530216	0.03503121	0.1141578	0.1305132	0.2305922	0.250344	0.2068825	0.3541978	0.230496	0.248859	1.711292	3.016327	1.788075	1.866802
126.949	1	0.05282936	0.04809735	0.03361197	0.03772718	0.1783562	0.2936296	3.548535	3.614669	0.06045727	0.05361033	0.1387634	0.08700529	1.77171	1.996295	1.143058	1.107533	0.05057925	0.07897155	0.06518779	0.05245626	0.3090862	0.4422827	0.1850192	0.1645406
127.046	1	2.10389	2.0428	0.3601105	0.1409582	0.04104095	0.06330436	0.08002557	0.05584223	0.1384244	0.3818126	0.1797574	0.2401459	0.05226114	0.08219065	0.04861134	0.05193197	1.26323	0.8836518	2.285984	1.605597	0.07309672	0.06184109	0.08803338	0.06400661
127.047	1	0.2350641	0.4451893	2.722025	3.232556	0.205422	0.2129516	0.2434901	0.2334245	1.856982	1.81545	2.046184	1.680318	0.05836046	0.07424656	0.05785134	0.04272787	0.4047704	0.3256254	0.1967904	0.2008907	0.05588087	0.03617456	0.04820447	0.03331986
127.048	1	0.02876064	0.02929911	0.0286855	0.02473899	0.6881957	1.279692	0.2709295	0.2290868	0.04491791	0.0779451	0.04274523	0.03466564	0.1034621	0.1273657	0.2132022	0.2451024	0.1992445	0.3576472	0.2318008	0.249684	1.715148	3.028055	1.794466	1.854296
127.049	1	0.06865555	0.04618721	0.04875587	0.04192477	0.1634049	0.3000333	3.547867	3.581571	0.05032729	0.05223603	0.1589335	0.07973442	1.70036	1.942305	1.154373	1.132911	0.05360352	0.08386292	0.0578654	0.06453471	0.3053791	0.4658473	0.1698779	0.1814007
127.146	1	2.094012	1.993044	0.3598036	0.2324923	0.05381983	0.05231977	0.06373854	0.05701623	0.182973	0.3271262	0.3602336	0.3217398	0.03882642	0.05321268	0.07169353	0.05928898	1.447029	1.00214	2.280285	1.721316	0.09622359	0.06242304	0.09663829	0.07547467
127.147	1	0.2438546	0.4502275	2.686345	3.221189	0.2119689	0.212064	0.2438125	0.2364924	1.868652	1.807402	2.03435	1.685028	0.05259451	0.07001471	0.05994204	0.04082909	0.4209106	0.3569671	0.2377481	0.2113437	0.04967028	0.04751174	0.04296712	0.03340831
127.148	1	0.02672929	0.02280107	0.02586418	0.02619086	0.6918253	1.28352	0.253592	0.2303414	0.05154837	0.07261964	0.03072513	0.02892599	0.115549	0.1272803	0.2159288	0.2382805	0.2003887	0.3576052	0.2346749	0.2531839	1.718028	3.03355	1.804458	1.858621
127.149	1	0.06076338	0.04847418	0.06382826	0.05093067	0.1449401	0.2810443	3.537642	3.526865	0.06380322	0.05648916	0.150132	0.1027851	1.633414	1.887093	1.138315	1.145497	0.05918343	0.08174673	0.06096425	0.06489	0.2901071	0.4899643	0.1452951	0.2271843
127.246	1	2.065618	1.868139	0.346823	0.3129052	0.05801235	0.055001	0.05810912	0.06210565	0.2963831	0.2721822	0.4299678	0.3168522	0.04885095	0.0569083	0.09294349	0.06928342	1.558703	0.9542282	2.211617	1.758887	0.08089925	0.06473688	0.08190425	0.05446526
127.247	1	0.2484418	0.4499381	2.656382	3.225224	0.2133353	0.2186719	0.2445625	0.2347448	1.880734	1.831738	2.027628	1.697326	0.05619008	0.07248076	0.06884756	0.03807033	0.4259193	0.3761105	0.2983877	0.2710314	0.03578892	0.05353843	0.03790291	0.03821216
127.248	1	0.02769065	0.02870702	0.02289798	0.02636092	0.6942906	1.282811	0.2448912	0.2284223	0.04803503	0.07338105	0.02792176	0.02853498	0.1264935	0.1405907	0.2209234	0.2350665	0.1983443	0.3614449	0.24015	0.2539206	1.721212	3.051596	1.819981	1.855392
127.249	1	0.07110147	0.04533746	0.07671521	0.05235974	0.1167277	0.2201697	3.507975	3.465534	0.046719	0.04067763	0.1600615	0.0951307	1.574264	1.813352	1.121005	1.163455	0.06163723	0.0995287	0.0517364	0.07810731	0.286859	0.5257991	0.1720525	0.3090879
127.346	1	2.06344	1.7788	0.4171281	0.3592419	0.07180247	0.06408444	0.07111016	0.06603052	0.3207796	0.3683075	0.4900371	0.2689184	0.05007102	0.07262724	0.07387078	0.05499077	1.598973	0.8606414	2.194909	1.754681	0.07865545	0.08348374	0.07195884	0.05165676
127.347	1	0.2485022	0.4492078	2.646106	3.234067	0.2149717	0.2215576	0.2512115	0.2344059	1.890059	1.871437	2.053299	1.711316	0.0648348	0.0576737	0.06638298	0.0461749	0.439103	0.382222	0.3422713	0.3209145	0.04490864	0.05871094	0.04042634	0.03666099
127.348	1	0.02926596	0.0264195	0.02768921	0.02378748	0.6977846	1.277861	0.2407725	0.2172413	0.050588	0.07233291	0.03353292	0.02367625	0.1288836	0.1475551	0.2310524	0.2433759	0.1969365	0.3634895	0.2383712	0.2580137	1.724616	3.06384	1.829738	1.858066
127.349	1	0.07374612	0.06149342	0.07765937	0.05177327	0.1135163	0.1658048	3.47012	3.397369	0.07113249	0.07366449	0.1566222	0.09817166	1.526739	1.742512	1.107474	1.152836	0.07586778	0.1040212	0.04994996	0.07880335	0.2506028	0.5520249	0.2087381	0.3717193
127.446	1	2.069808	1.72982	0.4561663	0.3466664	0.05766032	0.06397689	0.09522164	0.07065735	0.2836305	0.3756188	0.4793069	0.2596782	0.05554095	0.07388685	0.07547056	0.05532215	1.596782	0.884925	2.195535	1.785095	0.08523086	0.06437908	0.08833238	0.04867715
127.447	1	0.2441366	0.4521052	2.642734	3.247513	0.2109359	0.2266743	0.2379201	0.2479743	1.888875	1.898552	2.070854	1.721959	0.05856966	0.06182944	0.07164131	0.04007283	0.4230149	0.3557281	0.3566696	0.3457362	0.04197922	0.04884679	0.0449802	0.03798791
127.448	1	0.03335065	0.02866631	0.02859581	0.02808725	0.6957872	1.272375	0.2337404	0.2101885	0.04964069	0.07572968	0.03540302	0.02345996	0.1318664	0.1537115	0.2368617	0.2477778	0.2009224	0.365117	0.2391807	0.2586251	1.72164	3.067689	1.833994	1.859909
127.449	1	0.0645406	0.06556019	0.07915466	0.06910258	0.1530127	0.1169674	3.40101	3.355181	0.0704998	0.08286859	0.1647418	0.0789221	1.528238	1.692636	1.070058	1.132921	0.06240459	0.09807461	0.04813965	0.06291132	0.2313512	0.5655561	0.2381308	0.40735
127.546	1	2.047851	1.77586	0.3885256	0.2825408	0.04651545	0.0433851	0.087062	0.058523	0.275348	0.3895389	0.4510644	0.2928744	0.05131534	0.06788339	0.05549618	0.05289338	1.516112	1.143998	2.20432	1.88107	0.08185661	0.09020428	0.07364017	0.07142179
127.547	1	0.2404591	0.4336951	2.655151	3.252459	0.2102504	0.2281204	0.2453846	0.2419108	1.859773	1.902267	2.090344	1.719966	0.05204598	0.0544623	0.05988803	0.03759215	0.3646157	0.3102351	0.3446984	0.336005	0.03165218	0.04142648	0.04037867	0.03393698
127.548	1	0.03500074	0.02568263	0.02709943	0.03223986	0.6853956	1.267228	0.2277202	0.210336	0.04547121	0.07924197	0.03983881	0.03221358	0.1354536	0.1517784	0.2334282	0.2505875	0.2069088	0.3654477	0.2360175	0.2523455	1.707623	3.045	1.823228	1.845476
127.549	1	0.06111383	0.07493421	0.07584511	0.04588786	0.1841352	0.1307985	3.38083	3.342042	0.07623669	0.07696428	0.1436433	0.07892306	1.568881	1.679283	0.995122	1.112122	0.06932425	0.08638493	0.04983866	0.07139411	0.2133145	0.55023	0.2635365	0.402216
127.646	1	1.902731	1.74147	0.3375785	0.2428413	0.06766007	0.04384211	0.05758125	0.0709211	0.4117194	0.3614582	0.3209386	0.3276311	0.06567393	0.07177454	0.05438196	0.05021472	1.267997	1.257923	1.808586	1.671726	0.06078239	0.07131284	0.06829297	0.07350294
127.647	1	0.2481678	0.4236318	2.712768	3.314417	0.2007182	0.2317954	0.2524758	0.2285047	1.858737	1.942369	2.120839	1.697983	0.0555385	0.04696188	0.05319598	0.03291953	0.3058794	0.265444	0.3416294	0.3410035	0.03187082	0.03511905	0.03291048	0.03506178
127.648	1	0.03693719	0.02797483	0.02350122	0.03354314	0.6808256	1.26056	0.215731	0.2199844	0.0502267	0.07828826	0.0469484	0.03968701	0.139769	0.1548058	0.242189	0.260041	0.2046364	0.3585951	0.2365383	0.2509719	1.677523	3.006585	1.823484	1.849224
127.649	1	0.03772255	0.06247165	0.06033257	0.04476899	0.1925509	0.1880647	3.367883	3.366921	0.05887513	0.07127043	0.1425348	0.08312042	1.656949	1.717959	0.9349398	1.09883	0.05955415	0.07559916	0.04274234	0.05028202	0.2137938	0.5552413	0.2984002	0.3930619
127.746	1	1.007387	0.7814303	0.1736766	0.2128416	0.052525	0.05769023	0.08096033	0.05967046	0.1495144	0.2396334	0.2495022	0.3129787	0.05130609	0.04853145	0.03693278	0.05679951	0.5742662	0.7749673	0.9788884	0.8121667	0.04652042	0.07125004	0.04872282	0.03410634
127.747	1	0.2571662	0.4289008	2.846598	3.475327	0.2000113	0.2353659	0.2585899	0.2330669	1.830113	1.973819	2.150583	1.692197	0.04818963	0.04016943	0.05505584	0.0472514	0.2561984	0.256895	0.3518731	0.3477033	0.02250797	0.03733886	0.02379411	0.03418416
127.748	1	0.03607622	0.0259581	0.02682904	0.03265008	0.6725135	1.263382	0.2148701	0.2487143	0.05199529	0.08611528	0.05214828	0.0446485	0.1311791	0.1406429	0.2539489	0.264756	0.1999094	0.3520127	0.2339362	0.2500555	1.64926	2.963748	1.822864	1.855539
127.749	1	0.04920816	0.05862809	0.06447803	0.05884565	0.1723953	0.2502986	3.379604	3.426154	0.04703183	0.07504254	0.1624699	0.07989148	1.753723	1.79115	0.8638921	1.080864	0.07500443	0.08433481	0.06723622	0.05289768	0.2513679	0.5579983	0.3641522	0.363304
127.846	1	0.8324323	0.6477611	0.1817585	0.2797118	0.03802066	0.02444903	0.07559622	0.06296874	0.1034245	0.225412	0.2315875	0.2591651	0.04968051	0.06835786	0.05611519	0.04846817	0.5762181	0.7631765	0.8907803	0.7637416	0.06210116	0.05116095	0.06962064	0.04936776
127.847	1	0.24364	0.413597	2.892173	3.540116	0.1996795	0.2373117	0.2573562	0.2379837	1.798565	2.006309	2.169976	1.668445	0.04826158	0.04503791	0.05417174	0.0461056	0.2281878	0.2847724	0.3381345	0.2925447	0.02886775	0.03929561	0.04155497	0.02984363
127.848	1	0.03802818	0.02782312	0.02615335	0.0280027	0.657755	1.252842	0.2092421	0.279429	0.04897931	0.08383257	0.0555135	0.05451517	0.1363469	0.1464791	0.2724119	0.2767121	0.2002535	0.3487195	0.2316182	0.2472648	1.635934	2.945832	1.800761	1.849182
127.848	1	0.04710878	0.06781276	0.06365356	0.06863264	0.1530443	0.2996395	3.419382	3.481083	0.04920382	0.0650777	0.1521969	0.09429796	1.834012	1.866451	0.8016871	1.039638	0.06961094	0.08208223	0.05555772	0.04850658	0.3008523	0.535507	0.4221594	0.3117554
127.946	1	2.147813	2.041325	0.1856749	0.187436	0.06114561	0.03209904	0.08659872	0.06705434	0.3547055	0.3216627	0.3121375	0.221025	0.04416536	0.07607159	0.06642102	0.06137346	1.186383	1.263636	2.306183	1.737858	0.1097777	0.08843718	0.1118474	0.05831097
127.947	1	0.2383968	0.3536916	2.738107	3.334677	0.1939868	0.2337826	0.2626881	0.233339	1.795578	1.993199	2.263807	1.69938	0.04659347	0.0493063	0.05426982	0.04062008	0.2309377	0.2684872	0.260974	0.1935934	0.02659076	0.03340316	0.03514126	0.03198849
127.948	1	0.0387215	0.026876	0.02120284	0.02160824	0.6354474	1.2217	0.2217489	0.3136907	0.0543369	0.08033728	0.05343344	0.05358285	0.1302365	0.1439362	0.2658208	0.2790132	0.2014955	0.3527844	0.2246296	0.2363136	1.683793	3.01468	1.728112	1.764249
127.949	1	0.05329818	0.0459273	0.0559695	0.1048883	0.1430144	0.3126704	3.495249	3.559237	0.05670611	0.04810246	0.1818392	0.1114499	1.856676	1.902339	0.7541697	0.973559	0.07598608	0.09699969	0.0707145	0.05156597	0.3478275	0.5716352	0.4764586	0.2540306
128.046	1	2.408958	2.400363	0.1487067	0.2129846	0.05387958	0.03838721	0.07291469	0.05081159	0.3867761	0.3410811	0.2895881	0.1829661	0.05360264	0.06330796	0.05414663	0.06104529	1.31368	1.426378	2.603169	1.894094	0.08357793	0.1042079	0.09349808	0.06105351
128.047	1	0.249343	0.320555	2.84168	3.412168	0.1820957	0.2269636	0.2568206	0.2296778	1.708181	1.934792	2.23533	1.663117	0.03914088	0.04313848	0.04281127	0.04552476	0.2456446	0.2859025	0.2202819	0.1142662	0.0296214	0.03807422	0.03052558	0.02590313
128.048	1	0.04518145	0.03022009	0.03483594	0.02362293	0.5836572	1.145466	0.2605461	0.3452137	0.04788002	0.079245	0.05190464	0.04790923	0.1345238	0.1549793	0.2757027	0.2779443	0.221055	0.3977186	0.211459	0.2214087	1.85933	3.350382	1.582744	1.640142
128.049	1	0.04824794	0.05284435	0.06350992	0.07910815	0.1592054	0.3651701	3.597091	3.613028	0.0459759	0.07213656	0.179999	0.1184207	1.902239	1.940041	0.6925806	0.8769446	0.069444	0.07782682	0.08635595	0.05489689	0.3762646	0.6045606	0.5553321	0.2317995
128.146	1	2.440211	2.401917	0.2367935	0.3043149	0.05597379	0.05247072	0.08255661	0.08680273	0.3387785	0.3010673	0.334391	0.2765938	0.05899088	0.06141187	0.07141592	0.03833194	1.4285	1.53798	2.531149	1.76201	0.05999291	0.1176339	0.09006218	0.06914993
128.147	1	0.2649458	0.289795	2.871676	3.444185	0.1786595	0.2272182	0.2530492	0.2233151	1.68912	1.930883	2.158521	1.619454	0.03509669	0.04412436	0.03657748	0.04422733	0.2656623	0.2899121	0.210711	0.1476622	0.03019495	0.02717037	0.02967533	0.03220406
128.148	1	0.04275011	0.03584808	0.04692434	0.02764322	0.5628133	1.136508	0.2727397	0.3584419	0.04301611	0.08350032	0.06493089	0.06176715	0.1328706	0.1614892	0.3037353	0.3040566	0.2338488	0.4235521	0.2179239	0.2213182	1.936287	3.502792	1.530187	1.62268
128.149	1	0.0570423	0.0757828	0.07190524	0.1070064	0.1975665	0.3994344	3.594318	3.568388	0.06008067	0.08039306	0.1844304	0.1232383	1.853182	1.946527	0.6974694	0.8438913	0.09770751	0.09095053	0.0921196	0.04519714	0.3856261	0.6333753	0.5914854	0.290321
128.246	1	2.382777	2.37589	0.3690675	0.4065698	0.0548427	0.05641839	0.06199056	0.08458066	0.3312565	0.276819	0.2954117	0.2935888	0.05855432	0.06171802	0.06057615	0.04583809	1.576529	1.56092	2.468559	1.706362	0.09212108	0.09732942	0.09148223	0.04739068
128.247	1	0.2768213	0.2788042	2.874551	3.432273	0.1767986	0.2229799	0.250438	0.2148832	1.674705	1.924461	2.111404	1.608605	0.03532278	0.05096055	0.0311891	0.03153969	0.3053471	0.3068523	0.2105705	0.1919299	0.03747134	0.02530667	0.03450109	0.02894282
128.248	1	0.04561298	0.03402217	0.04873958	0.03027478	0.5579208	1.145476	0.273303	0.3461241	0.04947843	0.08111712	0.06437313	0.06660684	0.1435609	0.1714487	0.3182519	0.3093376	0.2354364	0.434975	0.2264688	0.2232783	1.954044	3.532512	1.496011	1.606457
128.249	1	0.06783599	0.08102879	0.09112736	0.08067179	0.1966028	0.41872	3.595284	3.517853	0.06116725	0.08492395	0.1879236	0.1202577	1.771451	1.904363	0.7152925	0.8355151	0.09874734	0.09339782	0.08759107	0.06794534	0.3888392	0.623504	0.5640815	0.354653
128.346	1	2.27225	2.350451	0.4383605	0.4354541	0.05221805	0.04943402	0.05703612	0.06583647	0.3185196	0.2649466	0.2671616	0.248767	0.06300464	0.05750549	0.05980672	0.04131008	1.648256	1.473912	2.38633	1.74962	0.1004576	0.08699285	0.07625594	0.05690409
128.347	1	0.285382	0.2946587	2.892681	3.446888	0.1785388	0.2223328	0.2439107	0.2151189	1.662693	1.901502	2.024873	1.580194	0.03617481	0.05306202	0.03538454	0.02800968	0.345258	0.3237469	0.2335598	0.2169155	0.03239047	0.03354948	0.04312125	0.03475445
128.348	1	0.05089936	0.04075337	0.05907586	0.04471275	0.5412348	1.174402	0.270747	0.3326891	0.0592827	0.09374625	0.07031116	0.07651743	0.1580227	0.1954408	0.3468545	0.3422353	0.2394061	0.4478663	0.2209243	0.2235528	1.998457	3.620148	1.481113	1.634538
128.349	1	0.0912558	0.09543624	0.08812853	0.07809957	0.1875525	0.4167371	3.540853	3.451331	0.06593726	0.07068736	0.1774172	0.1198033	1.657385	1.864241	0.7519301	0.8400966	0.1054049	0.1020245	0.09304128	0.0636119	0.3807163	0.6265012	0.5036358	0.4435688
128.446	1	2.108658	2.215794	0.4554452	0.4397101	0.04387902	0.05717947	0.05097988	0.09630881	0.2865217	0.3245692	0.2281318	0.2329579	0.06749367	0.05188668	0.04176385	0.05470693	1.673806	1.31776	2.376463	1.816378	0.09486671	0.08126695	0.06809972	0.05936398
128.447	1	0.3148679	0.2936563	2.76693	3.276172	0.1831573	0.2107486	0.2369203	0.2216931	1.673854	1.840706	1.951291	1.585377	0.04024771	0.05413876	0.04472936	0.02550037	0.3841294	0.3211466	0.2683484	0.2255838	0.03307338	0.0355582	0.04372481	0.03464568
128.448	1	0.06061771	0.04725197	0.0657452	0.05588052	0.5475903	1.162172	0.2603942	0.2529494	0.07643229	0.1019539	0.08191463	0.07831534	0.1755538	0.2139552	0.3576154	0.3637601	0.2331626	0.4466293	0.2285736	0.2400443	2.013536	3.633377	1.469452	1.644051
128.449	1	0.08844419	0.0577183	0.07709207	0.06803948	0.1928132	0.3884081	3.499075	3.414498	0.06057185	0.0589806	0.179583	0.1076091	1.521474	1.778974	0.7756408	0.8682372	0.08706878	0.1098963	0.07187965	0.06226438	0.3641953	0.5914993	0.3901966	0.4688201
128.546	1	1.968482	2.11244	0.3978237	0.3930147	0.04941743	0.03847506	0.06609875	0.09836793	0.2401547	0.3317104	0.302408	0.2260663	0.03928309	0.06091089	0.06388814	0.04755586	1.685166	1.190178	2.509121	1.873527	0.08410358	0.08956614	0.07641979	0.05546312
128.547	1	0.3243403	0.3186691	2.702853	3.216409	0.1874039	0.2103624	0.2272752	0.2181958	1.693329	1.792224	1.876545	1.564723	0.04761677	0.05197852	0.04090797	0.02498056	0.4156479	0.3113043	0.2636631	0.2041332	0.03165484	0.03127002	0.03328616	0.03618931
128.548	1	0.05111449	0.03789549	0.06142849	0.05456727	0.5425331	1.151957	0.2403418	0.2084668	0.07416027	0.1103133	0.08326411	0.0868756	0.1796674	0.2186975	0.346883	0.3468895	0.2359741	0.4385659	0.220577	0.2267468	1.991305	3.568062	1.435594	1.588927
128.549	1	0.1035769	0.08096067	0.09203125	0.07895885	0.228583	0.3451681	3.438041	3.42269	0.09238583	0.07763963	0.1777003	0.1195167	1.455162	1.703245	0.8463031	0.9166639	0.05953483	0.09245823	0.07598797	0.06882688	0.316	0.5863689	0.337559	0.4682424
128.646	1	1.827031	1.990629	0.398858	0.3482473	0.05508512	0.05018025	0.05909518	0.0856128	0.2601155	0.3520938	0.3573844	0.3090716	0.05331685	0.06662152	0.07407534	0.03867236	1.62892	1.016778	2.543459	1.922611	0.07811442	0.09278971	0.08335945	0.05245894
128.647	1	0.3403419	0.3387249	2.676087	3.172383	0.1900561	0.2189948	0.2342103	0.2187063	1.710366	1.775578	1.849494	1.568704	0.04987957	0.04398714	0.04579081	0.02847697	0.4305916	0.3022707	0.2310142	0.1637404	0.03371375	0.02838012	0.03277034	0.04198603
128.648	1	0.05910516	0.05637622	0.07579851	0.0570125	0.5381589	1.145896	0.2313011	0.2128229	0.07688028	0.1215243	0.09571818	0.106755	0.1762719	0.2256367	0.3517725	0.3471725	0.2360871	0.4421526	0.2214031	0.2363207	1.977539	3.536801	1.419012	1.568545
128.649	1	0.09657846	0.07283079	0.1024003	0.06514065	0.260402	0.2848354	3.402573	3.46542	0.07754928	0.08373128	0.1800012	0.09818497	1.472794	1.66159	0.8940585	0.9282706	0.07145594	0.09936048	0.05309179	0.06000246	0.2613707	0.5865076	0.2740394	0.4816549
128.746	1	1.803109	1.928802	0.3155396	0.3176113	0.05059538	0.05678409	0.06413845	0.1050549	0.2699509	0.340751	0.4210577	0.4117002	0.04940419	0.06626549	0.07105197	0.05509742	1.569805	0.9269441	2.500222	1.992488	0.08562702	0.08133583	0.08064292	0.06561756
128.747	1	0.3717162	0.3478239	2.643436	3.144886	0.1865201	0.2217689	0.2283794	0.2186833	1.731472	1.785371	1.840992	1.56708	0.05096748	0.04324767	0.0477521	0.03254085	0.420144	0.2922976	0.1990609	0.162491	0.03062082	0.03184237	0.03261015	0.03815869
128.748	1	0.04931081	0.05372967	0.07079879	0.06203311	0.5260463	1.130214	0.2197327	0.2599925	0.06534929	0.0968842	0.08509703	0.1007504	0.1793982	0.2234374	0.3377728	0.3573781	0.2401072	0.4446332	0.2297596	0.2489839	1.970129	3.521161	1.399793	1.556228
128.749	1	0.0899479	0.07185967	0.0873496	0.07189514	0.2686784	0.2099001	3.384215	3.539924	0.06377825	0.06823533	0.1758647	0.1033828	1.540311	1.643786	0.9814115	0.9729606	0.05590484	0.1021657	0.06291458	0.06839649	0.2556418	0.5734236	0.2389455	0.456091
128.846	1	1.861549	1.863163	0.1691606	0.2785451	0.04082821	0.06194004	0.06485065	0.1123717	0.223098	0.3004561	0.4790575	0.5142712	0.06709652	0.06331056	0.08088242	0.0709778	1.556944	1.082618	2.554938	1.995651	0.07579433	0.07978088	0.092188	0.06949636
128.848	1	0.3896407	0.3677561	2.582512	3.114821	0.1904698	0.2123405	0.2302394	0.2164537	1.717842	1.798215	1.850426	1.540559	0.0532475	0.04068144	0.06023547	0.02504998	0.4050752	0.2910972	0.1853198	0.1998794	0.03878125	0.03591	0.03409552	0.0273372
128.848	1	0.04464589	0.04506939	0.05606376	0.04805758	0.5367565	1.141685	0.2074092	0.291106	0.07434214	0.1003467	0.08701759	0.09560032	0.1759543	0.2183576	0.3213575	0.3616614	0.2380919	0.443483	0.2188793	0.2255776	1.949204	3.492685	1.389241	1.541389
128.849	1	0.07906477	0.08031846	0.08154322	0.05912132	0.2853971	0.1141181	3.439009	3.632203	0.0807209	0.09095428	0.1644166	0.1257405	1.6368	1.716096	1.00633	1.023801	0.07688078	0.1039068	0.05797889	0.06638731	0.274392	0.5600503	0.1961704	0.3897091
128.945	1	1.936336	1.823494	0.2079416	0.256701	0.05193369	0.05755279	0.07372373	0.08541691	0.165615	0.2683736	0.4997174	0.5909244	0.07197438	0.06622188	0.08235246	0.06656243	1.557767	1.353667	2.665894	1.98048	0.0785294	0.07731486	0.08661061	0.07568259
128.945	1	0.3890006	0.3937695	2.531541	3.090676	0.1878742	0.2119118	0.2271994	0.217094	1.706017	1.78362	1.867395	1.514749	0.04574759	0.04040842	0.05382755	0.0264598	0.3773757	0.302283	0.188104	0.2459365	0.03718906	0.03281935	0.02702446	0.0346235
128.946	1	0.052132	0.043404	0.05304402	0.04230968	0.5523082	1.155882	0.2181023	0.3429995	0.07216261	0.1064362	0.08497308	0.08887995	0.1673835	0.19795	0.302269	0.3288277	0.2338892	0.4358437	0.2205888	0.233663	1.940675	3.472804	1.381263	1.532164
128.946	1	0.07577211	0.06464041	0.08568318	0.08061863	0.2537033	0.09469593	3.506378	3.719455	0.04920946	0.05853316	0.1683508	0.113682	1.727443	1.81842	1.055759	1.014726	0.06452664	0.09288344	0.04047757	0.06767783	0.3100305	0.5398014	0.1547863	0.3123095
129.046	1	1.90106	1.839583	0.1816728	0.2711184	0.06783903	0.07095336	0.07447718	0.07959796	0.1860826	0.3218334	0.5257297	0.6037158	0.06970887	0.06908325	0.07805345	0.0647935	1.507588	1.575293	2.697545	1.94728	0.09327067	0.07891311	0.07984677	0.07243712
129.047	1	0.3940275	0.4084802	2.545477	3.118847	0.188161	0.2223014	0.2369611	0.2105271	1.71452	1.828231	1.881968	1.476655	0.05051579	0.05076434	0.05434693	0.04333886	0.3416913	0.3367091	0.2341751	0.3311426	0.03264813	0.02950345	0.0243073	0.03791131
129.048	1	0.04791458	0.04619555	0.06130997	0.05662011	0.5502799	1.157573	0.2387616	0.4028311	0.07336466	0.1027959	0.07780978	0.08288012	0.1640356	0.1869486	0.2893514	0.3059934	0.2290086	0.4282149	0.2186626	0.231077	1.947892	3.485274	1.392753	1.540466
129.049	1	0.06361459	0.08990464	0.07226604	0.06182018	0.2156745	0.2005864	3.592038	3.776968	0.03759654	0.05850429	0.1816931	0.1276991	1.810218	1.932116	1.131917	1.05775	0.06195096	0.09396641	0.03358216	0.0823741	0.3531535	0.5461264	0.09437498	0.2376471
129.146	1	1.823219	1.906907	0.1965706	0.3114675	0.03538205	0.08992999	0.08614838	0.08709853	0.222104	0.3456245	0.4861192	0.615971	0.06789259	0.05011556	0.07034436	0.06453561	1.391945	1.720765	2.626943	1.887369	0.07444247	0.09139853	0.08150142	0.0466244
129.147	1	0.385844	0.4143816	2.562534	3.147914	0.1858676	0.2251669	0.2359445	0.2121711	1.7349	1.878741	1.907949	1.464666	0.0467402	0.04738365	0.05266959	0.0465129	0.3130381	0.3712352	0.2678055	0.3720668	0.03130165	0.03493139	0.03010203	0.02792
129.148	1	0.05649409	0.04471545	0.0606535	0.05024166	0.5574278	1.166218	0.2457524	0.4468612	0.07920571	0.09550644	0.07301125	0.07921388	0.1614242	0.1682819	0.2693689	0.2905851	0.2312033	0.4297858	0.2180345	0.225943	1.953249	3.504474	1.41346	1.555108
129.149	1	0.07762568	0.05967928	0.04700046	0.05615641	0.1576452	0.2704809	3.655737	3.81618	0.05020549	0.07464331	0.171687	0.1091616	1.845227	2.038203	1.195663	1.082205	0.06085362	0.08394946	0.07687177	0.06828111	0.4095461	0.5691295	0.08574507	0.1891937
129.246	1	1.811858	1.959979	0.2586692	0.3326746	0.05488516	0.06887773	0.09317784	0.08897555	0.2447027	0.3350933	0.4092722	0.5879354	0.07194503	0.06690572	0.06199719	0.07310139	1.282233	1.748156	2.489058	1.803154	0.06383416	0.1037647	0.08815615	0.06630114
129.247	1	0.3803788	0.4132021	2.584375	3.186632	0.1878169	0.2279736	0.2401988	0.2153726	1.749042	1.917136	1.957952	1.454956	0.03276797	0.04589359	0.05823858	0.04537391	0.2859821	0.3995542	0.2777625	0.3780067	0.02854143	0.03612985	0.03013466	0.02713745
129.248	1	0.05379667	0.03567263	0.04493086	0.04031865	0.5629306	1.168265	0.2458336	0.4484758	0.05765006	0.09373884	0.07345844	0.07966811	0.1527945	0.1597026	0.2685232	0.2836898	0.2297942	0.4341735	0.2214044	0.2220991	1.95784	3.515289	1.42412	1.57259
129.249	1	0.0742255	0.05255671	0.06928204	0.07290999	0.1094035	0.3223929	3.708139	3.806711	0.0479197	0.07089631	0.1816292	0.115704	1.803329	2.046643	1.244016	1.121188	0.06685687	0.1015978	0.05582551	0.0569741	0.4513302	0.6010204	0.1109355	0.1852418
129.346	1	1.885486	2.059749	0.3098014	0.4369792	0.05372223	0.07902157	0.08686289	0.08722248	0.2035573	0.4370886	0.3026035	0.5236692	0.06170221	0.06008558	0.06800071	0.08139131	1.19849	1.685809	2.501173	1.737713	0.08475958	0.07983144	0.09548897	0.07747173
129.347	1	0.3650518	0.3921816	2.578368	3.180842	0.1841351	0.2237164	0.2365731	0.2042505	1.734221	1.916731	1.999003	1.437887	0.03401527	0.04850499	0.0519286	0.03815217	0.2791203	0.395384	0.2635834	0.3370339	0.01842521	0.03225255	0.02818677	0.02446284
129.348	1	0.05490704	0.04359935	0.05760766	0.05932344	0.5949164	1.187704	0.2676075	0.4352627	0.06609113	0.1019348	0.08053322	0.08146296	0.1418147	0.1492156	0.2695287	0.2901782	0.2214407	0.4156497	0.2172617	0.2337046	1.949356	3.492882	1.440808	1.579262
129.349	1	0.07932083	0.05413658	0.0568391	0.06538277	0.06874996	0.3293029	3.729644	3.724108	0.05530831	0.08655525	0.1798427	0.1124395	1.705663	2.009267	1.244435	1.134223	0.06059858	0.1098315	0.07503311	0.05263416	0.4587512	0.6074667	0.142832	0.179387
129.446	1	1.907413	2.168658	0.346741	0.4566686	0.05458275	0.08594731	0.1006014	0.06033793	0.1740247	0.54506	0.2952392	0.3696136	0.0428287	0.07794428	0.05510284	0.072887	1.112939	1.506649	2.467954	1.639715	0.06473654	0.07609419	0.09674492	0.05878638
129.447	1	0.3617247	0.3737254	2.584172	3.196435	0.1845443	0.2267552	0.2450608	0.2026521	1.728173	1.929756	2.031093	1.430975	0.03429641	0.05112348	0.04594	0.03898308	0.2941176	0.3839439	0.248484	0.2669849	0.02299767	0.02739913	0.03421021	0.02331294
129.448	1	0.05772977	0.04377943	0.05972122	0.05141951	0.6131191	1.192846	0.2759663	0.4089829	0.05608121	0.08387386	0.07359119	0.08718875	0.1397317	0.1450916	0.2634222	0.282885	0.2252788	0.4177842	0.2298297	0.2405324	1.952404	3.484213	1.468534	1.59893
129.449	1	0.09798377	0.057489	0.07172341	0.0487535	0.1322138	0.2757213	3.7302	3.643399	0.05079916	0.03579642	0.1619939	0.1042653	1.611611	1.914553	1.219921	1.18461	0.07082021	0.1138017	0.04374262	0.06713597	0.4850815	0.6649349	0.1524118	0.2586818
129.546	1	1.940708	2.19447	0.3595636	0.4089899	0.05818789	0.06236053	0.06293253	0.06314336	0.161906	0.6333896	0.253713	0.3216907	0.04186575	0.07192685	0.05214737	0.05875094	1.124112	1.296856	2.28591	1.596635	0.06966904	0.07837741	0.08540013	0.05134682
129.547	1	0.3496861	0.3596056	2.58942	3.212364	0.1866601	0.2267609	0.2467481	0.2124082	1.731797	1.961529	2.060363	1.423625	0.04041191	0.05623956	0.03477732	0.04183917	0.3024696	0.3688961	0.2274693	0.1833678	0.02865346	0.02325966	0.02937817	0.01853081
129.548	1	0.0507216	0.04027965	0.04783116	0.04213769	0.6265487	1.186882	0.2583854	0.3659358	0.0645146	0.08647719	0.0691211	0.08012147	0.1522615	0.158974	0.2653066	0.2788961	0.2345108	0.4279941	0.2337383	0.2316444	1.958436	3.483089	1.505775	1.616069
129.549	1	0.1027042	0.08150561	0.07117032	0.05080804	0.2389168	0.2472103	3.667116	3.541599	0.0560377	0.05165058	0.1699886	0.103876	1.529472	1.799762	1.19235	1.217904	0.08051049	0.114248	0.05191573	0.06957997	0.4563683	0.6789107	0.1558165	0.3336582
129.646	1	1.924826	2.116745	0.3445717	0.3734918	0.06034698	0.0456752	0.04196541	0.06911399	0.143479	0.613381	0.2125844	0.3545657	0.02863097	0.05688088	0.05255491	0.06255841	1.247248	1.129045	2.070566	1.639155	0.08377193	0.09037044	0.08205375	0.07314466
129.647	1	0.3433518	0.3564814	2.593041	3.209844	0.1874203	0.2270142	0.2490603	0.2114181	1.724462	1.969676	2.08126	1.431576	0.03259553	0.05327312	0.03473414	0.04738335	0.3204851	0.3566336	0.1986455	0.09592822	0.03188114	0.02917824	0.03104858	0.01973287
129.648	1	0.05650634	0.04051526	0.05167588	0.05149376	0.6425076	1.188732	0.2586585	0.3491049	0.06475051	0.09395908	0.07018011	0.07627329	0.1573755	0.1753354	0.2801085	0.2987551	0.2324422	0.4239678	0.2373556	0.2370709	1.96329	3.494855	1.538833	1.634524
129.649	1	0.1032777	0.06025616	0.07611864	0.07369937	0.3100813	0.2196954	3.610301	3.469594	0.08236847	0.07772817	0.1850411	0.09319029	1.482886	1.680742	1.200538	1.238729	0.09182187	0.1210568	0.06112352	0.09255646	0.4283945	0.6751102	0.1813754	0.4206803
129.745	1	1.898803	2.002239	0.4041182	0.3031401	0.03366115	0.05280051	0.06232395	0.07878126	0.1590455	0.6389808	0.1587909	0.373833	0.03942403	0.077199	0.01906268	0.05985906	1.449338	1.045274	2.019419	1.746425	0.07808375	0.09346954	0.08604665	0.06184363
129.745	1	0.3505067	0.3625897	2.576944	3.171714	0.1802399	0.219505	0.2496005	0.2049612	1.698561	1.92168	2.060057	1.423807	0.03610494	0.04729253	0.03297641	0.04995102	0.3439305	0.338401	0.2171293	0.165845	0.03134581	0.03617096	0.034931	0.02426906
129.746	1	0.06478502	0.03530072	0.04359492	0.05009046	0.6612358	1.198712	0.2515322	0.3007187	0.06635777	0.09428836	0.06309504	0.06285858	0.1611778	0.1780338	0.2738638	0.2883798	0.2378006	0.421511	0.2296555	0.2375539	1.974032	3.502882	1.557656	1.645557
129.746	1	0.08549394	0.08109544	0.06660354	0.07369122	0.3134214	0.1798594	3.524883	3.409932	0.0653624	0.06386686	0.1737776	0.1012297	1.477536	1.589322	1.127527	1.214722	0.07539152	0.1048193	0.05955463	0.0773463	0.3760822	0.6593241	0.1954382	0.4525846
129.846	1	1.929828	1.917428	0.4290353	0.2546335	0.03549547	0.06391054	0.06046198	0.08148883	0.2898118	0.6179117	0.1425306	0.3524707	0.07455628	0.07108237	0.05192574	0.04448394	1.630312	1.147968	2.062204	1.851783	0.09588348	0.09728521	0.08062562	0.03899195
129.847	1	0.3738353	0.3783331	2.538564	3.130383	0.1846398	0.2218675	0.2375531	0.197926	1.67193	1.869192	2.019565	1.408618	0.03740426	0.04541886	0.02710314	0.03627893	0.3818853	0.3207943	0.2469495	0.2297342	0.02611891	0.03786523	0.0331495	0.02853392
129.848	1	0.05491465	0.03220632	0.03796811	0.04181338	0.6673333	1.203502	0.2430593	0.2659837	0.07771052	0.09510425	0.05610143	0.05695011	0.1626081	0.1889097	0.2735731	0.2794405	0.2365708	0.4153121	0.2280304	0.2288793	1.969595	3.479043	1.582057	1.661666
129.849	1	0.073349	0.06551544	0.0768707	0.07614918	0.3226946	0.17781	3.476593	3.413197	0.05288595	0.08223728	0.1668031	0.0977959	1.536102	1.554491	1.045415	1.182602	0.08966008	0.1029073	0.05525792	0.06472501	0.3314703	0.6367691	0.2252636	0.451581
129.946	1	1.986744	1.798397	0.4034836	0.2843894	0.05979299	0.06001923	0.08168447	0.07298527	0.4141876	0.56295	0.1627929	0.2637559	0.06414417	0.06268105	0.05215919	0.05419715	1.725257	1.288076	2.056816	1.874471	0.08724984	0.1079776	0.09205578	0.05732342
129.947	1	0.3921509	0.4066761	2.550493	3.126073	0.1822222	0.2156174	0.2379703	0.1978688	1.69687	1.838228	1.975569	1.392871	0.04073861	0.03219183	0.02712294	0.03445568	0.4296026	0.3136509	0.2985996	0.277457	0.03050623	0.03854278	0.0415206	0.02281493
129.948	1	0.04463081	0.02247202	0.03042429	0.03238101	0.6784468	1.199903	0.2385737	0.2567038	0.07417264	0.1026645	0.06173659	0.06125024	0.1745466	0.2050455	0.2706404	0.2841793	0.2337089	0.4138679	0.2264696	0.2259579	1.972753	3.482292	1.604399	1.686989
129.949	1	0.04463185	0.06640455	0.07887435	0.07300642	0.3097325	0.2052654	3.4568	3.450451	0.07908631	0.08163272	0.170069	0.1190827	1.649772	1.577018	0.9484976	1.147754	0.06146323	0.08578679	0.03598248	0.06242092	0.2846073	0.6320492	0.2468257	0.4769169
130.046	1	2.030593	1.70403	0.3780043	0.3554898	0.06488091	0.06496057	0.05996488	0.08852753	0.4755889	0.4801246	0.1955408	0.2349598	0.05857683	0.08213477	0.05216369	0.0566279	1.75393	1.41449	2.063951	1.791715	0.1031406	0.09220862	0.08880905	0.06009704
130.047	1	0.4149854	0.4622226	2.540522	3.094792	0.183751	0.2124318	0.2289957	0.1977186	1.708126	1.804232	1.93921	1.35232	0.04728141	0.03653433	0.03660439	0.0358575	0.4586961	0.3494174	0.3627031	0.3132859	0.0376242	0.05612088	0.04709165	0.02856702
130.048	1	0.05579347	0.022883	0.02966927	0.0330161	0.6942731	1.217218	0.2540556	0.2735855	0.06924329	0.1041959	0.06513625	0.05537903	0.1784354	0.2037985	0.269219	0.2757444	0.2372908	0.4171143	0.2243241	0.2307749	1.992617	3.506567	1.629294	1.709365
130.049	1	0.05891933	0.06553681	0.07683815	0.07380419	0.258135	0.2468724	3.444213	3.527751	0.06712893	0.05151273	0.1719971	0.1238871	1.750994	1.644519	0.8579578	1.131388	0.06852091	0.08718094	0.04925592	0.05599376	0.2814613	0.5978448	0.3196174	0.4261339
130.146	1	2.058519	1.667969	0.3817551	0.4409186	0.06314056	0.06531012	0.05928983	0.09204632	0.4777316	0.4148364	0.2359364	0.3571175	0.05908605	0.05811587	0.03814995	0.06055794	1.692373	1.440461	2.090297	1.682359	0.09500224	0.06615349	0.07950383	0.05993796
130.147	1	0.4237077	0.5095412	2.523416	3.050094	0.1917345	0.2124875	0.2284699	0.1875401	1.716455	1.763693	1.898966	1.314629	0.05279865	0.04302437	0.05267224	0.04900427	0.4587163	0.3965091	0.4012757	0.3113364	0.03270859	0.06180748	0.05638571	0.03182485
130.148	1	0.05555368	0.02742396	0.03510421	0.02792135	0.7089395	1.239283	0.2641327	0.2964358	0.05799083	0.09698607	0.0544604	0.05545753	0.177565	0.1936676	0.2700151	0.2694727	0.2306542	0.412185	0.2189451	0.2335294	1.996253	3.505993	1.637342	1.721776
130.149	1	0.0489713	0.0809972	0.07066471	0.1047102	0.2197484	0.2929352	3.470214	3.576939	0.03754044	0.0400963	0.1825737	0.1306017	1.848863	1.722178	0.7780126	1.092223	0.08298897	0.07513586	0.05508274	0.04599553	0.3210147	0.5851812	0.4091503	0.3932842
130.246	1	2.037309	1.765546	0.4350348	0.4754773	0.06064034	0.06173263	0.08456707	0.08006807	0.4181337	0.512542	0.2918705	0.4052049	0.05565844	0.08710943	0.06957184	0.05802483	1.606974	1.464742	2.299922	1.661787	0.07959027	0.07737521	0.08694587	0.05591288
130.247	1	0.4029367	0.5297154	2.463099	3.00164	0.1845837	0.2061003	0.2172907	0.1872737	1.684582	1.695718	1.831209	1.28321	0.05107399	0.05449162	0.06489337	0.04946251	0.4623719	0.4209069	0.3854543	0.2576805	0.04300131	0.05311863	0.05071055	0.03093713
130.248	1	0.04765927	0.02031859	0.03435984	0.03439568	0.7131145	1.23362	0.272157	0.3148886	0.06025897	0.08978234	0.04320998	0.04281015	0.1755504	0.1972245	0.2574495	0.2495673	0.2333723	0.4086009	0.2236562	0.2390865	1.982537	3.460745	1.637487	1.718351
130.249	1	0.0531271	0.06359817	0.05723477	0.08618608	0.2342479	0.3278637	3.502181	3.568767	0.04432264	0.07258891	0.1751594	0.09666379	1.879075	1.803702	0.7077316	1.031829	0.07448612	0.08762109	0.05787064	0.06133927	0.341465	0.5643277	0.4709167	0.3150252
130.346	1	1.990048	1.851483	0.3422024	0.4172216	0.04498293	0.06157344	0.09119035	0.07773706	0.2905956	0.4989387	0.3800988	0.4265975	0.0574748	0.06205764	0.07095445	0.06542068	1.57867	1.460288	2.417781	1.591444	0.08540057	0.08879196	0.08303087	0.05370158
130.347	1	0.3852915	0.5604929	2.429845	2.986714	0.1823273	0.2041228	0.2143425	0.1861832	1.671578	1.663557	1.773965	1.259785	0.05545302	0.0528246	0.05643402	0.05121204	0.4645918	0.4479373	0.3531561	0.2158165	0.05478555	0.04573483	0.04691961	0.0248177
130.348	1	0.04083209	0.02491001	0.0379493	0.02674766	0.7065105	1.248489	0.2940058	0.3328502	0.05884493	0.08792733	0.0460643	0.03181496	0.1755703	0.2004621	0.2517373	0.2413504	0.2305526	0.4066659	0.2235724	0.2453146	1.984383	3.451608	1.649708	1.727583
130.348	1	0.04095221	0.05010255	0.05562617	0.1133709	0.2336544	0.3698376	3.532109	3.595154	0.06632982	0.0658148	0.1937357	0.1294066	1.866428	1.843116	0.682103	0.9961259	0.07007368	0.08731965	0.05425412	0.07194693	0.3660705	0.5735111	0.4717521	0.2802447
130.446	1	1.966979	1.882105	0.2018808	0.3581467	0.0343849	0.0644742	0.08374241	0.06064465	0.20229	0.4477242	0.4302393	0.4064028	0.04959363	0.07819815	0.07241029	0.06234616	1.53898	1.522719	2.451659	1.460015	0.08103563	0.1172679	0.06929725	0.03623898
130.447	1	0.3810203	0.5957304	2.420566	3.000183	0.187096	0.2000008	0.2140427	0.1801498	1.682502	1.700072	1.73979	1.226241	0.05443451	0.06471187	0.06017274	0.04978818	0.4465227	0.4990414	0.3013893	0.2620316	0.04301342	0.05183819	0.03740956	0.019928
130.448	1	0.04469877	0.02676604	0.03824507	0.01805104	0.7025162	1.255405	0.3044461	0.3394681	0.05695709	0.08921559	0.03088144	0.0318235	0.1721595	0.2000918	0.2517098	0.2483608	0.2283807	0.4095079	0.2245336	0.2461834	1.99595	3.463087	1.657301	1.729616
130.448	1	0.04962637	0.0679955	0.07214516	0.1093023	0.1808268	0.4060137	3.564162	3.572184	0.04771838	0.07413921	0.1768826	0.0985345	1.828722	1.859316	0.6782832	0.9562996	0.07582465	0.08251264	0.06136404	0.05756829	0.3948857	0.6076798	0.5071708	0.311623
130.546	1	1.935771	1.842573	0.2381428	0.3868037	0.05794733	0.05575378	0.09821275	0.05871328	0.2825494	0.3888825	0.4194742	0.3995606	0.05217329	0.05879986	0.06750766	0.06665188	1.505209	1.556022	2.512043	1.42663	0.08456489	0.1118163	0.09479106	0.04238662
130.547	1	0.3753904	0.622869	2.423574	3.019151	0.188123	0.2099556	0.2091152	0.1750433	1.695747	1.733094	1.713908	1.212758	0.05659897	0.06807498	0.05708945	0.05698707	0.4190375	0.540346	0.2370098	0.3568516	0.02947141	0.05127746	0.0327376	0.01540851
130.548	1	0.04150865	0.02523244	0.03194543	0.02102972	0.7066809	1.247808	0.3146197	0.3428829	0.0566873	0.08565834	0.0395729	0.03333912	0.1764364	0.2011706	0.2569967	0.2515917	0.2324977	0.4102263	0.2258202	0.2458157	2.016984	3.484316	1.660305	1.730057
130.548	1	0.05397016	0.08663601	0.06898408	0.08303578	0.1628908	0.4420794	3.549965	3.526069	0.04772908	0.07113883	0.1767725	0.1005696	1.739911	1.867312	0.700143	0.9195912	0.08944505	0.09723242	0.07136593	0.05025522	0.4326764	0.6198923	0.5088061	0.3407671
130.646	1	1.888359	1.80376	0.3616161	0.4381881	0.05207128	0.06892808	0.1163058	0.04889643	0.3683501	0.4437203	0.3772319	0.3919386	0.06259023	0.0477957	0.06011979	0.06813501	1.451204	1.606712	2.6277	1.462218	0.08993656	0.07998166	0.1191526	0.0581848
130.647	1	0.3537057	0.610298	2.418956	3.026317	0.1835157	0.2057295	0.204568	0.1763153	1.676216	1.757134	1.711563	1.202803	0.04946703	0.06335216	0.04778688	0.05829648	0.4081711	0.5305045	0.1654419	0.4223055	0.03956138	0.04259344	0.02927385	0.01912534
130.648	1	0.035352	0.02301199	0.03050375	0.01810188	0.6975429	1.230852	0.3194694	0.3307434	0.04941129	0.08541214	0.04471279	0.03042665	0.1713224	0.2074966	0.2637465	0.2469482	0.2374906	0.4111619	0.2231264	0.241334	2.027169	3.48144	1.645175	1.710383
130.648	1	0.06161668	0.08642226	0.08451057	0.08201227	0.2121571	0.4339919	3.534335	3.490014	0.0715083	0.07751	0.1753114	0.1143107	1.62204	1.80712	0.7522198	0.8994574	0.08857154	0.1034862	0.08259994	0.04857436	0.4455784	0.6122636	0.4437626	0.3868205
130.746	1	1.870273	1.780772	0.5138438	0.4935	0.05422469	0.06447288	0.09544192	0.07138045	0.3938024	0.3804163	0.3224495	0.4346636	0.05366292	0.06800425	0.04537838	0.06386912	1.416209	1.737628	2.654146	1.530278	0.07875703	0.08809858	0.1022301	0.07831555
130.747	1	0.3247192	0.5756791	2.425067	3.023435	0.1786224	0.2083235	0.2065838	0.1762622	1.646294	1.777456	1.731581	1.212596	0.05216941	0.0576276	0.04284685	0.05981051	0.3998074	0.4920607	0.1819397	0.4459013	0.02992507	0.03489267	0.03252029	0.02585269
130.748	1	0.03721143	0.01947268	0.02447794	0.01778616	0.6994297	1.225828	0.3132177	0.3072937	0.05631974	0.0863269	0.05549556	0.03292231	0.1590414	0.2034219	0.2784066	0.2438713	0.242919	0.4115914	0.2221018	0.2442666	2.049341	3.497139	1.64733	1.71248
130.748	1	0.07157668	0.05179505	0.08272061	0.06506528	0.2395011	0.4276696	3.485264	3.451223	0.06037004	0.0696108	0.1575088	0.09354203	1.497109	1.754201	0.8337839	0.9215247	0.07356508	0.09503092	0.07500315	0.04980579	0.4387341	0.5795055	0.3898783	0.4072334
130.846	1	1.89355	1.716481	0.7247277	0.54103	0.04284665	0.04550725	0.09654086	0.07928997	0.3728027	0.2673203	0.2733074	0.5265916	0.04967954	0.05535643	0.04686696	0.06931494	1.411108	1.706539	2.577965	1.545386	0.07314921	0.1025431	0.09889298	0.06908637
130.847	1	0.3017294	0.5433785	2.452467	3.049245	0.1774495	0.2114294	0.2074679	0.1680244	1.617881	1.803065	1.741237	1.193785	0.05006769	0.05806103	0.04592532	0.0606005	0.4130064	0.4835137	0.2078814	0.4327939	0.02821126	0.04408651	0.03293798	0.0220959
130.848	1	0.03120473	0.02252374	0.03104134	0.01586226	0.6977793	1.243948	0.3283934	0.3152727	0.05433163	0.0876431	0.06284248	0.04331614	0.1642943	0.2030148	0.2873857	0.2661269	0.246477	0.4163725	0.2188342	0.2478463	2.090256	3.55193	1.643819	1.725052
130.848	1	0.08376218	0.05982408	0.07382916	0.0806011	0.2635037	0.4090239	3.417347	3.418671	0.08997595	0.08551721	0.1655434	0.09988066	1.452799	1.73031	0.9221867	0.9554212	0.0823165	0.106068	0.0745025	0.05005285	0.449688	0.6105538	0.3547549	0.4410616
130.946	1	1.878406	1.693837	0.8684353	0.5564781	0.03930699	0.04902886	0.1030426	0.06563424	0.3546456	0.2095577	0.3080316	0.545609	0.05855768	0.05815438	0.05822973	0.07429996	1.439318	1.486904	2.443401	1.587965	0.0788301	0.07296587	0.09627453	0.05066568
130.947	1	0.3037422	0.5117958	2.499179	3.092276	0.1775186	0.2215074	0.2010393	0.1628288	1.609723	1.847663	1.752434	1.182573	0.05608365	0.0626059	0.04677832	0.06143678	0.4351973	0.487095	0.2269272	0.3937222	0.01948268	0.04769462	0.03238271	0.03390392
130.948	1	0.03409192	0.02862527	0.03480224	0.02256972	0.7247476	1.298144	0.3445441	0.3453244	0.0640245	0.0943995	0.06347942	0.04972614	0.1816606	0.2177946	0.2968753	0.3014736	0.2520906	0.422373	0.2243048	0.2563287	2.139948	3.590708	1.672389	1.779563
130.948	1	0.08593966	0.06166678	0.09554588	0.06989687	0.2593684	0.3668282	3.324179	3.379831	0.06221982	0.06949979	0.1512768	0.08409809	1.441985	1.674025	1.042211	1.010806	0.07525595	0.1107991	0.07259455	0.04974506	0.4495665	0.6213509	0.3203806	0.3889149
131.046	1	1.864831	1.687821	0.9471657	0.5927393	0.03997857	0.04979126	0.0763814	0.07599957	0.3439582	0.2282644	0.3562309	0.4897574	0.05672857	0.05785257	0.05518395	0.05982036	1.464236	1.227362	2.279582	1.633948	0.0836021	0.08402156	0.0943038	0.04890199
131.047	1	0.3037753	0.4736314	2.517461	3.098126	0.1809528	0.2151981	0.2190069	0.1696879	1.6241	1.860322	1.802103	1.187717	0.06136214	0.05820075	0.05586161	0.05726738	0.4749337	0.4715862	0.236341	0.3122127	0.03441265	0.04142689	0.03011393	0.02824107
131.048	1	0.03581739	0.02990453	0.03224198	0.0234047	0.727757	1.328063	0.3392809	0.361299	0.06713985	0.09352032	0.07307025	0.05809523	0.1933745	0.2158561	0.2962803	0.3155178	0.2556418	0.4189562	0.2289236	0.2561703	2.142228	3.587361	1.660865	1.799364
131.048	1	0.07120683	0.05710702	0.08523691	0.04408177	0.2517161	0.2905765	3.31422	3.391769	0.07746316	0.06026285	0.1568407	0.1070501	1.478892	1.683036	1.110196	1.063406	0.0719081	0.1128411	0.06836893	0.0629929	0.434965	0.6486429	0.2853373	0.37583
131.146	1	1.891142	1.665165	0.9671412	0.5466629	0.03271325	0.05654718	0.05596625	0.08308153	0.3103853	0.2933311	0.3545947	0.4382678	0.06302062	0.06299552	0.05559086	0.06252192	1.512939	1.063526	2.146722	1.769403	0.09268001	0.08941958	0.06997476	0.07295463
131.147	1	0.2926262	0.4036127	2.52771	3.065279	0.1823148	0.2087936	0.2215603	0.1689064	1.601074	1.817916	1.830605	1.191885	0.06031036	0.05687698	0.04285325	0.05133674	0.4957892	0.4421816	0.2308082	0.1975953	0.03942241	0.03539764	0.02974357	0.02462583
131.148	1	0.04033	0.0253482	0.0272515	0.0181115	0.7162984	1.333608	0.3337376	0.3561991	0.0760224	0.09324577	0.072881	0.05514776	0.1875459	0.2112307	0.3062352	0.3216991	0.2540763	0.422056	0.2272793	0.2515753	2.123159	3.548364	1.633788	1.781294
131.148	1	0.0676277	0.0515665	0.07536237	0.03375584	0.1954587	0.2193932	3.329029	3.417838	0.05811489	0.04594228	0.1481878	0.1134293	1.516682	1.692871	1.15093	1.075727	0.07285605	0.1043664	0.06756313	0.07141657	0.3979764	0.6024379	0.2506237	0.3097739
131.246	1	1.887744	1.635665	0.9723326	0.4293776	0.03256717	0.05748757	0.06999812	0.0683737	0.2999164	0.4040136	0.3673741	0.4018189	0.06894476	0.08083091	0.06660226	0.06244528	1.567939	0.9949207	2.078368	1.802656	0.08415359	0.07873487	0.06900609	0.06044259
131.247	1	0.292038	0.343425	2.535476	3.045582	0.1795422	0.2049236	0.2252068	0.1713837	1.603533	1.800608	1.826283	1.189816	0.06081588	0.05850789	0.03101803	0.0462034	0.5140338	0.4373217	0.2542657	0.1752401	0.02884443	0.03885013	0.03554443	0.02754023
131.248	1	0.04609893	0.02344192	0.03658072	0.01790708	0.7020173	1.337577	0.3290387	0.3664543	0.06496426	0.08764632	0.06204663	0.0577626	0.1772748	0.2063602	0.3231107	0.3138156	0.2515847	0.4198691	0.2204095	0.2457255	2.117594	3.529809	1.605102	1.769397
131.248	1	0.05580573	0.0496368	0.04442196	0.03554693	0.1262094	0.2146185	3.367303	3.442717	0.04123048	0.0449138	0.1678808	0.1086951	1.577678	1.757888	1.176143	1.115529	0.05993826	0.0939613	0.06308016	0.0939777	0.3810523	0.5723326	0.1909543	0.2659563
131.346	1	1.89973	1.591498	0.8819884	0.4208372	0.04151909	0.0587953	0.05060735	0.06117413	0.3328821	0.5469693	0.319084	0.3519417	0.03878364	0.06316863	0.05912902	0.04690921	1.61362	1.100264	2.104842	1.817978	0.09504221	0.08113568	0.0709081	0.06608154
131.347	1	0.3100649	0.2978912	2.53427	3.030911	0.1791919	0.2056872	0.2270186	0.1743155	1.61325	1.778675	1.81816	1.184341	0.05602071	0.05840544	0.0348289	0.04049146	0.5303467	0.4383564	0.3189604	0.2614413	0.02846969	0.03565261	0.03137039	0.02939805
131.348	1	0.04289383	0.02947937	0.03335234	0.02005777	0.6798968	1.34084	0.3296289	0.3713935	0.06766601	0.09412829	0.06821954	0.06768003	0.1833477	0.2072386	0.3358064	0.3307941	0.2556912	0.4225008	0.2273918	0.2504802	2.12165	3.55225	1.585907	1.757724
131.348	1	0.05274552	0.04759236	0.06640026	0.03308912	0.09858118	0.2390227	3.412218	3.480104	0.05186655	0.04399679	0.1649715	0.1026196	1.639944	1.842267	1.220954	1.1463	0.06935491	0.09303324	0.0559814	0.08392855	0.3714653	0.600542	0.161495	0.2024966
131.446	1	1.994766	1.630711	0.7211476	0.4101877	0.04762681	0.07355697	0.06394003	0.05529017	0.3842383	0.5773811	0.2585943	0.3023585	0.07696261	0.07843943	0.05731882	0.04288084	1.63395	1.368005	2.13608	1.780508	0.09656466	0.09056517	0.06745058	0.0691894
131.447	1	0.3286154	0.2512861	2.543851	3.0231	0.1811903	0.2052668	0.2211966	0.1736802	1.614915	1.745587	1.78009	1.176665	0.06277225	0.06111365	0.04341602	0.03916837	0.5426391	0.4666866	0.4084385	0.3509695	0.03338538	0.04181234	0.02795052	0.03660671
131.448	1	0.0443727	0.02582534	0.03513899	0.02218486	0.6719265	1.342242	0.3338117	0.3359346	0.06460131	0.08972647	0.06346283	0.06658533	0.1850029	0.2176291	0.3305327	0.3412275	0.2531545	0.4308068	0.2185989	0.2466215	2.124684	3.568898	1.562712	1.739796
131.448	1	0.06389367	0.05353608	0.05742959	0.06186685	0.1093227	0.2847945	3.458233	3.511221	0.04515604	0.05604377	0.1540394	0.0930991	1.681087	1.896771	1.231057	1.180925	0.05956176	0.09114808	0.05577517	0.0779708	0.3945386	0.6130132	0.1537933	0.1531608
131.546	1	2.10444	1.710343	0.5173243	0.3722299	0.06300059	0.07335089	0.06055811	0.08467942	0.4275796	0.5556174	0.2323696	0.2909936	0.08421384	0.08577857	0.04273993	0.04022363	1.677178	1.624103	2.21552	1.74697	0.1001434	0.08707057	0.07270135	0.09181743
131.547	1	0.3371662	0.2082625	2.542195	3.001264	0.1794346	0.2031662	0.2169592	0.1666453	1.603025	1.680495	1.731199	1.162555	0.06449457	0.0625388	0.05798096	0.04768608	0.5198271	0.4829308	0.4693565	0.3991897	0.03769684	0.04731269	0.04097589	0.03753516
131.548	1	0.04111953	0.02835639	0.02950743	0.02094839	0.6603472	1.319369	0.3440337	0.3104422	0.06398043	0.09640859	0.06684424	0.06050318	0.181788	0.2231613	0.3278792	0.3306123	0.2533747	0.4341686	0.219123	0.2391378	2.105869	3.547091	1.533209	1.701828
131.548	1	0.06475976	0.02820035	0.04154531	0.05446087	0.1378805	0.3084567	3.474688	3.485764	0.05018999	0.0596638	0.1517581	0.08301231	1.64758	1.869724	1.215949	1.198142	0.07421353	0.09906008	0.05192463	0.05555286	0.4076778	0.6320454	0.1504021	0.103598
131.646	1	2.216105	1.78425	0.3489051	0.3209035	0.05291167	0.07413571	0.08243274	0.06870033	0.4325319	0.4642238	0.2319058	0.3167161	0.06311278	0.06752842	0.03635293	0.04332139	1.621184	1.781206	2.33209	1.70167	0.09085735	0.09065468	0.07527141	0.09172358
131.647	1	0.336198	0.1618326	2.522743	2.979983	0.1733861	0.1914272	0.196736	0.1771387	1.591264	1.61081	1.652233	1.162969	0.06519286	0.06867861	0.05800593	0.05281769	0.4922038	0.5005655	0.4959141	0.4028248	0.03291006	0.04678053	0.04049337	0.03373528
131.648	1	0.04168504	0.03134412	0.03299833	0.02702808	0.6456556	1.295904	0.349131	0.2790638	0.05461856	0.1016224	0.06624452	0.06508588	0.1808547	0.2254598	0.3195989	0.3169461	0.2500215	0.4242669	0.2081141	0.233752	2.094803	3.528472	1.520811	1.674302
131.648	1	0.05681455	0.03399566	0.03850337	0.03402375	0.1889222	0.3130163	3.468691	3.437338	0.0641781	0.04670694	0.1481944	0.07553223	1.59958	1.83217	1.210541	1.189199	0.07595298	0.1046901	0.04240941	0.07018233	0.4313163	0.6479236	0.110793	0.1211778
131.746	1	2.312165	1.8525	0.1974256	0.2745503	0.047068	0.08954461	0.06003069	0.068009	0.4065503	0.4238543	0.2362692	0.3295259	0.0587666	0.05119689	0.0547932	0.04788561	1.489481	1.814118	2.410144	1.628622	0.08467559	0.09747568	0.1084591	0.06360049
131.747	1	0.327723	0.1329199	2.500202	2.968097	0.1748222	0.1926348	0.194764	0.1797222	1.602409	1.579099	1.574247	1.151687	0.05817391	0.06630168	0.0646125	0.05909302	0.5024202	0.5370306	0.5007513	0.3710698	0.04438812	0.04333222	0.02952892	0.03079264
131.748	1	0.0417271	0.03996005	0.03778384	0.02821159	0.6363056	1.291812	0.367005	0.2559184	0.05520861	0.114602	0.07485272	0.07188093	0.1720472	0.2241356	0.3157925	0.3365372	0.2506243	0.4202778	0.2061315	0.2361903	2.101746	3.544068	1.517553	1.663716
131.748	1	0.0486213	0.05108704	0.04597905	0.03395105	0.2443767	0.3247334	3.454314	3.403491	0.05649401	0.05031296	0.1619625	0.08682627	1.554362	1.754504	1.163076	1.196636	0.08444468	0.1114829	0.04393047	0.05679849	0.4706712	0.6928986	0.1003541	0.1823948
131.846	1	2.380593	1.884177	0.2028028	0.2473479	0.04139821	0.07596673	0.0642126	0.06004796	0.3308209	0.4174009	0.2570975	0.3337335	0.05628775	0.06385432	0.07102176	0.05125571	1.350792	1.718694	2.410796	1.576587	0.0670086	0.09822281	0.09985648	0.05869397
131.847	1	0.3306984	0.1462528	2.482785	2.963958	0.1774052	0.1912975	0.191911	0.1734638	1.6081	1.565863	1.504223	1.147234	0.05648396	0.06366803	0.06718423	0.06055781	0.4926578	0.5620349	0.5056465	0.3231585	0.04418137	0.03355336	0.03830832	0.03243102
131.848	1	0.04147085	0.04048948	0.03992519	0.02635419	0.6349802	1.283898	0.3901007	0.2517201	0.04874774	0.1101245	0.08347744	0.0668843	0.1685598	0.2326034	0.3247296	0.3375506	0.2523497	0.4218845	0.2155557	0.241729	2.105533	3.562561	1.5267	1.648608
131.848	1	0.06733435	0.04664352	0.06043861	0.04020706	0.2905355	0.3275041	3.43587	3.361712	0.07056613	0.05156684	0.1542693	0.08939321	1.49817	1.683874	1.132991	1.202304	0.08937494	0.1077417	0.04530179	0.06201613	0.4768267	0.6956909	0.1202644	0.2308077
131.946	1	2.353441	1.980648	0.2995387	0.2678532	0.03745468	0.05143759	0.05045704	0.0662654	0.2519514	0.3826489	0.2982437	0.3261131	0.06568234	0.06699212	0.07415676	0.05771444	1.281245	1.603906	2.448891	1.537755	0.06920317	0.09105019	0.07111612	0.07276757
131.947	1	0.3348071	0.1884368	2.450215	2.95534	0.1791093	0.1884155	0.1803104	0.1644372	1.606798	1.577263	1.444009	1.149463	0.06585861	0.06415663	0.06316734	0.05919748	0.454404	0.5919166	0.4699569	0.2864853	0.03735969	0.04242905	0.03558187	0.03242125
131.948	1	0.04875447	0.03899389	0.0479732	0.0426808	0.6524901	1.290156	0.4030913	0.274843	0.05585973	0.110641	0.08216135	0.07240092	0.1615678	0.2360962	0.3215973	0.3328101	0.2520645	0.4249395	0.2121592	0.2443346	2.103237	3.581754	1.542615	1.642241
131.948	1	0.06067524	0.06174053	0.04582024	0.03107063	0.2835268	0.3109617	3.377799	3.299933	0.05086587	0.05865912	0.1430433	0.08669102	1.45266	1.61729	1.056116	1.200795	0.09896264	0.1085182	0.03598357	0.06859551	0.4886346	0.7374763	0.1670506	0.312636
132.046	1	2.299286	2.060588	0.3722027	0.3633246	0.04271186	0.05278151	0.0675945	0.08864602	0.2553079	0.3960474	0.261484	0.3113726	0.06739137	0.0516945	0.06350494	0.04797902	1.265211	1.488883	2.570992	1.606907	0.06932676	0.1111268	0.08269262	0.06761908
132.047	1	0.3333423	0.2107044	2.432842	2.969248	0.1800907	0.1910906	0.1768709	0.169704	1.594356	1.604515	1.442649	1.169836	0.06444832	0.06637028	0.06546694	0.06404292	0.4194712	0.5950763	0.401273	0.3200373	0.04365679	0.0513417	0.03425474	0.03595027
132.048	1	0.0520568	0.04564743	0.04846527	0.03603146	0.666242	1.292743	0.4038707	0.2847367	0.06158877	0.1052604	0.06752376	0.06803795	0.1668497	0.2317099	0.3141215	0.3143123	0.2504656	0.4268013	0.2228153	0.243928	2.091843	3.559861	1.562264	1.636406
132.048	1	0.06342291	0.0565062	0.03935555	0.04124696	0.2809836	0.2607308	3.304132	3.231179	0.07292976	0.05478185	0.1466937	0.0776669	1.432538	1.547744	1.004709	1.177578	0.08566391	0.1072033	0.05030564	0.07401166	0.4794621	0.7085822	0.1915223	0.3133578
132.146	1	2.254886	2.055009	0.3990266	0.3505387	0.04001807	0.05545973	0.05827802	0.0712698	0.2732872	0.4284865	0.2497663	0.3272944	0.0620361	0.05739642	0.05195844	0.04124317	1.244915	1.315569	2.626628	1.697314	0.0703114	0.08906701	0.08458961	0.05664085
132.147	1	0.328677	0.2148407	2.42054	2.984979	0.182633	0.2016359	0.1722766	0.1640231	1.605431	1.661496	1.467991	1.189113	0.07352868	0.07165927	0.06950139	0.06138919	0.4102703	0.5887067	0.3255586	0.3875868	0.04278054	0.04540828	0.0242801	0.03480744
132.148	1	0.04349006	0.04603012	0.03377124	0.03497938	0.6783688	1.300836	0.3893684	0.3214125	0.06332322	0.1001101	0.05524382	0.06575152	0.1745169	0.2380138	0.2938971	0.3073987	0.2496563	0.4232098	0.2203424	0.2458964	2.096238	3.582601	1.583578	1.641609
132.149	1	0.0446807	0.07266993	0.07040999	0.04981663	0.2525998	0.2030777	3.287554	3.215629	0.07398731	0.0624789	0.138172	0.08267737	1.470019	1.547551	0.9514592	1.171693	0.08613553	0.104626	0.05538127	0.05253558	0.482187	0.7325248	0.2328792	0.3327088
132.246	1	2.230526	2.037811	0.4457643	0.2501258	0.04135614	0.04799673	0.07254262	0.06195159	0.2840673	0.4447112	0.2865628	0.3344914	0.06152944	0.06146286	0.05423568	0.04293278	1.307783	1.189196	2.592257	1.819338	0.06948819	0.07531358	0.08321508	0.05281942
132.247	1	0.3165084	0.2085772	2.437687	3.022756	0.1812235	0.2057717	0.1761463	0.1615309	1.60294	1.734573	1.497641	1.20247	0.07182077	0.0760611	0.06756041	0.06448549	0.4245427	0.5830854	0.2762311	0.4532456	0.0364634	0.04855267	0.03451369	0.03229767
132.248	1	0.02395904	0.04417831	0.03023154	0.02851355	0.6720679	1.312426	0.3803705	0.3533236	0.06618846	0.1050653	0.05970757	0.0690562	0.1779754	0.2269191	0.2879051	0.3146787	0.263463	0.4272067	0.2299348	0.2508581	2.11072	3.611342	1.613835	1.659865
132.248	1	0.04305336	0.06325218	0.0705392	0.04477842	0.2045954	0.1416983	3.260219	3.229267	0.06947839	0.04890934	0.1474322	0.08730812	1.542389	1.563308	0.9038379	1.167885	0.08562548	0.1034701	0.05118143	0.05710602	0.4708239	0.7351522	0.2576019	0.3337106
132.346	1	2.241205	1.953309	0.52821	0.1713204	0.05428226	0.05934785	0.05566374	0.04976392	0.2681291	0.4221019	0.320527	0.4026244	0.06366671	0.04418577	0.07471588	0.05158288	1.423896	1.206238	2.478463	1.899588	0.06962412	0.07152552	0.0770399	0.04784283
132.347	1	0.2974646	0.2264882	2.452713	3.044683	0.176099	0.2087867	0.1829629	0.168002	1.605422	1.795841	1.545982	1.213578	0.06847323	0.07247796	0.06251393	0.06086761	0.4447925	0.5617855	0.266715	0.4889067	0.04130941	0.05945266	0.04998573	0.04205109
132.348	1	0.03182362	0.05161902	0.036172	0.02830438	0.7015471	1.344061	0.3817576	0.3696506	0.06557557	0.1015516	0.06245621	0.06781716	0.1862298	0.2157335	0.2617626	0.3210541	0.2555553	0.43747	0.2191448	0.2447156	2.111249	3.641088	1.628019	1.666805
132.348	1	0.05388926	0.0782203	0.04990015	0.05415953	0.1713793	0.1593072	3.264568	3.2428	0.06167519	0.05125057	0.1508349	0.09075816	1.639131	1.606879	0.8308564	1.150618	0.08808319	0.09830363	0.06425981	0.06624087	0.4501571	0.6997622	0.3032596	0.3182917
132.446	1	2.238144	1.89241	0.5918979	0.2087195	0.03829479	0.05790401	0.04437493	0.06752737	0.1673339	0.4072239	0.3836676	0.4298603	0.05337804	0.04539164	0.05833962	0.06108704	1.535835	1.263557	2.495244	2.086185	0.07221477	0.07612484	0.06727977	0.06891512
132.447	1	0.2803404	0.2574192	2.459468	3.032223	0.1749635	0.2112052	0.1931469	0.1671393	1.589959	1.810157	1.612167	1.227666	0.05938323	0.0671236	0.05665787	0.05781839	0.449652	0.5004987	0.2745249	0.4607515	0.03994214	0.0559938	0.04683887	0.03758275
132.448	1	0.03715283	0.05310809	0.0356068	0.02410381	0.7110757	1.343413	0.3751432	0.3844961	0.06078558	0.1042873	0.05744685	0.05801371	0.1893918	0.2090361	0.2457928	0.2987749	0.2490404	0.4348898	0.2226899	0.2399231	2.099115	3.620367	1.639859	1.67344
132.448	1	0.05045662	0.06249305	0.04211442	0.06412872	0.1628413	0.1938409	3.260095	3.273797	0.05788644	0.04675498	0.1578773	0.08148647	1.683705	1.652584	0.7903929	1.106115	0.07102431	0.08632603	0.0542885	0.05421088	0.4121102	0.6581383	0.3293815	0.2705727
132.546	1	2.229093	1.895471	0.6115448	0.2800525	0.03366809	0.07394482	0.05856066	0.05951174	0.2177724	0.3632809	0.4539812	0.3590078	0.05594083	0.05790769	0.08606861	0.05739789	1.59755	1.186901	2.564937	2.196729	0.07622311	0.07006125	0.07404438	0.06071872
132.547	1	0.2642909	0.3029296	2.499758	3.043055	0.1745906	0.2088884	0.2096076	0.18329	1.586564	1.810327	1.681092	1.24801	0.05781249	0.05875561	0.05958723	0.05571682	0.4577199	0.4478434	0.273922	0.3815562	0.04140174	0.04404872	0.04011722	0.0358005
132.548	1	0.03034708	0.04729556	0.02711544	0.03009423	0.704917	1.336407	0.3600866	0.3987793	0.0622211	0.1059118	0.05863891	0.07287414	0.201159	0.2086563	0.2448812	0.2989958	0.2539865	0.4354222	0.2285448	0.2506992	2.097807	3.621834	1.664802	1.680768
132.548	1	0.05680322	0.04039598	0.04110835	0.07601137	0.1530374	0.2478274	3.270422	3.279723	0.05132148	0.05481298	0.1632974	0.09592377	1.729243	1.706156	0.7656446	1.092056	0.06667061	0.08404164	0.04024786	0.04722514	0.3656169	0.6317665	0.3535542	0.2189595
132.646	1	2.259331	1.872779	0.6076155	0.348355	0.03845593	0.06555014	0.05291414	0.05175811	0.2407414	0.3188345	0.484074	0.2715985	0.04101766	0.05709418	0.08791647	0.04905529	1.632862	1.088889	2.536712	2.135338	0.1066599	0.07980478	0.08546823	0.04605917
132.647	1	0.2477051	0.353478	2.52875	3.053298	0.1761283	0.2103837	0.2114781	0.1860497	1.613019	1.829285	1.73258	1.264259	0.05609225	0.05521389	0.0480725	0.04356541	0.4648713	0.4231408	0.2663493	0.2843857	0.04057606	0.03675005	0.02666362	0.02485989
132.648	1	0.02895771	0.05082654	0.03283484	0.03424873	0.7019253	1.342139	0.3630808	0.385445	0.05848785	0.09826449	0.06330421	0.07777791	0.2013776	0.1968331	0.2562424	0.298875	0.254591	0.4398039	0.2282444	0.2515967	2.112624	3.645116	1.682591	1.67861
132.648	1	0.05255344	0.0481451	0.05980585	0.08499377	0.1290208	0.3276887	3.312863	3.308764	0.03975175	0.05142199	0.1521526	0.09753488	1.735053	1.743893	0.7684001	1.081502	0.0705224	0.09215927	0.06473437	0.05307296	0.365783	0.625941	0.4044903	0.2088623
132.746	1	2.288866	1.930548	0.6180529	0.4307042	0.04115589	0.07224477	0.05022832	0.07379292	0.2367814	0.316185	0.4596803	0.1843903	0.04222619	0.05256035	0.08298026	0.03950552	1.624836	1.131488	2.484727	2.016988	0.1086594	0.08325774	0.08584813	0.04640808
132.747	1	0.2524508	0.4141129	2.552318	3.052959	0.1777377	0.2141334	0.2128764	0.1884627	1.636578	1.831794	1.773027	1.279642	0.05941041	0.04998698	0.03807778	0.0345556	0.4615956	0.4132127	0.2715765	0.1765663	0.03466538	0.03940911	0.03578643	0.02008318
132.748	1	0.03668944	0.06489183	0.041	0.04719142	0.7145662	1.354366	0.3633326	0.3814382	0.06225567	0.1006351	0.04855649	0.07919995	0.2012887	0.1962391	0.262335	0.2993979	0.2520657	0.4456977	0.2251648	0.2448236	2.129358	3.679175	1.684497	1.662277
132.748	1	0.05300892	0.05982026	0.06631254	0.0850603	0.1306048	0.4058576	3.349735	3.324062	0.04197762	0.06120179	0.1471949	0.07713743	1.711785	1.75934	0.790941	1.053382	0.07408415	0.0886174	0.05809068	0.04773667	0.3825985	0.6288501	0.4202345	0.2562025
132.846	1	2.27303	2.01495	0.5798726	0.4656578	0.05264813	0.05820989	0.05824304	0.07721506	0.2347885	0.3534892	0.4245788	0.1589089	0.05010396	0.06341866	0.06972407	0.06422572	1.562512	1.315699	2.46663	1.99181	0.09403204	0.09503933	0.08749256	0.07363413
132.847	1	0.2748267	0.4570283	2.562822	3.040893	0.1775559	0.2073094	0.2184718	0.1845777	1.637523	1.804357	1.787192	1.280594	0.05446441	0.057009	0.03641604	0.03630735	0.4513774	0.4154849	0.2941888	0.1473138	0.0311893	0.04115192	0.03707016	0.02261481
132.848	1	0.04462389	0.05390724	0.03424032	0.04290984	0.7186577	1.344101	0.3571744	0.3353255	0.0622394	0.1097415	0.04431358	0.07097923	0.2110087	0.2077115	0.265672	0.298894	0.260098	0.4481266	0.2232914	0.2434772	2.136657	3.68492	1.678077	1.648275
132.848	1	0.06083968	0.0495555	0.05325928	0.06996054	0.147814	0.4562505	3.344422	3.317661	0.05769503	0.06334088	0.1470226	0.09339611	1.64636	1.735896	0.8077623	1.021509	0.06796944	0.09528872	0.04638319	0.04264089	0.4130312	0.6195243	0.3699786	0.2985663
132.946	1	2.297979	2.155197	0.5430489	0.4179616	0.05065762	0.05261339	0.06554214	0.08326987	0.2552806	0.3462815	0.3817647	0.1206722	0.04853534	0.0531608	0.07349424	0.06503671	1.52358	1.475076	2.537013	2.00041	0.08251	0.1090006	0.07046348	0.06082979
132.947	1	0.2902753	0.490443	2.5446	3.012813	0.1751153	0.2009995	0.2159904	0.1931292	1.60861	1.741944	1.775124	1.29684	0.05043172	0.04916335	0.04096763	0.04277518	0.4292563	0.4058162	0.3153658	0.2335982	0.03305357	0.03672723	0.0325709	0.02597905
132.948	1	0.03232007	0.05596406	0.02653633	0.04539277	0.7094181	1.320966	0.3465229	0.2833067	0.06062977	0.1071727	0.03942837	0.07115501	0.2005943	0.2049172	0.2548037	0.2947186	0.2656047	0.4442264	0.2216682	0.245981	2.135049	3.660879	1.680555	1.644884
132.948	1	0.05157366	0.05542966	0.05613955	0.06276241	0.1475734	0.4978113	3.332607	3.315058	0.06058583	0.06710172	0.1401762	0.09779797	1.55848	1.683826	0.8829794	0.9789033	0.07778906	0.08615479	0.06217642	0.05136798	0.4434994	0.5928221	0.2895547	0.3472429
133.046	1	2.381401	2.270753	0.5603006	0.2961575	0.06810608	0.05616527	0.06469635	0.07055318	0.338294	0.37232	0.3346653	0.09510548	0.05120595	0.08971423	0.05891799	0.04823807	1.440315	1.519517	2.591893	1.907927	0.09468428	0.08118478	0.08153476	0.05349432
133.047	1	0.3116816	0.5278634	2.552487	3.000725	0.1782835	0.1962077	0.210959	0.1897367	1.625457	1.720904	1.736864	1.304559	0.04715546	0.05298821	0.04020683	0.05012814	0.4179447	0.4348195	0.3564624	0.3251275	0.04209342	0.04127164	0.03445765	0.02786761
133.048	1	0.03432855	0.04794585	0.02397829	0.04670711	0.6994895	1.314955	0.3466891	0.25301	0.0550894	0.1132643	0.04464029	0.0643296	0.19661	0.2149492	0.2667217	0.3051421	0.2663848	0.4441694	0.2223626	0.2387075	2.144283	3.670568	1.677533	1.636597
133.048	1	0.0618709	0.0504139	0.06924909	0.0615967	0.1544046	0.4836889	3.288774	3.291008	0.04881524	0.05094322	0.1416004	0.08726317	1.471128	1.631812	0.9523289	1.008984	0.0772171	0.09610981	0.05633761	0.04502621	0.4959664	0.6178689	0.2310708	0.3704876
133.146	1	2.451094	2.294389	0.5738224	0.1460774	0.05991737	0.06365878	0.06805989	0.04808887	0.3909766	0.3301656	0.3324916	0.09075027	0.06765605	0.06201533	0.07240366	0.05320033	1.365381	1.457683	2.634506	1.808412	0.07956281	0.09153873	0.09675458	0.04455703
133.147	1	0.3382979	0.5585118	2.548719	2.983271	0.1783202	0.1960964	0.2020385	0.1850356	1.64973	1.69496	1.695512	1.311932	0.04407263	0.0547305	0.0435735	0.05199506	0.3996932	0.4757766	0.3941234	0.3827815	0.02852207	0.04300213	0.03196356	0.02542932
133.148	1	0.03525705	0.05038131	0.0313431	0.04318547	0.7079176	1.316603	0.3299476	0.2302118	0.06168169	0.1176068	0.0466335	0.05827727	0.2003423	0.234375	0.2958738	0.3166337	0.2637841	0.4382448	0.2304148	0.2504561	2.160537	3.684731	1.671836	1.633037
133.148	1	0.05467181	0.04735452	0.06322391	0.05462981	0.1219379	0.4463376	3.263302	3.290838	0.06097311	0.05415855	0.1336476	0.07779067	1.417288	1.600702	1.027609	1.004558	0.08822873	0.09660965	0.04349298	0.05725467	0.5248353	0.6253323	0.1557996	0.387536
133.246	1	2.480301	2.319642	0.531013	0.1620167	0.05292142	0.04594389	0.06213922	0.07401902	0.3624028	0.2897797	0.3013349	0.1538742	0.05426428	0.056199	0.0603351	0.04422243	1.330283	1.355083	2.630106	1.772146	0.08464967	0.08479301	0.09621921	0.04791721
133.247	1	0.3602463	0.5838359	2.54149	2.981616	0.1844263	0.2025577	0.1973986	0.1891924	1.677274	1.671331	1.648057	1.328994	0.04005199	0.05357642	0.05052921	0.0598968	0.3967497	0.5092415	0.4220202	0.3911427	0.03233267	0.04372116	0.03374927	0.02850983
133.248	1	0.02925982	0.05130694	0.02991102	0.03036863	0.7022075	1.320454	0.3242223	0.2187995	0.05204917	0.1098601	0.05448106	0.05814521	0.2095953	0.234119	0.3047654	0.3223139	0.2690742	0.4455508	0.2335033	0.2516164	2.183912	3.733795	1.676036	1.654926
133.248	1	0.06764663	0.05210919	0.07445414	0.04318198	0.09687251	0.4008312	3.264763	3.314541	0.05526002	0.03986708	0.1391466	0.0989347	1.403276	1.576713	1.094304	1.031344	0.08415264	0.1004227	0.05396484	0.04975129	0.5420508	0.6446532	0.1072971	0.3761381
133.346	1	2.529454	2.314419	0.4884886	0.2811363	0.05795432	0.063215	0.0535039	0.07240974	0.3192598	0.3403205	0.3454452	0.1954652	0.06337731	0.0588829	0.06804627	0.03818506	1.384548	1.350315	2.702383	1.825058	0.08787975	0.09220458	0.1007437	0.0694609
133.347	1	0.372687	0.5867588	2.536597	2.964232	0.1827357	0.1973352	0.1987318	0.1872482	1.681762	1.636299	1.621345	1.342404	0.04258773	0.05290118	0.0508011	0.06205384	0.3943827	0.5044645	0.4335505	0.3543487	0.03696143	0.03297861	0.03852405	0.03269502
133.348	1	0.03010893	0.04948033	0.03155836	0.03012638	0.7027488	1.320779	0.3099699	0.2444097	0.05998727	0.1025867	0.05789355	0.0568316	0.1948359	0.2312911	0.2977708	0.3117908	0.2679377	0.4459417	0.225974	0.2464041	2.189116	3.726418	1.668753	1.664331
133.348	1	0.05587065	0.03815285	0.0901736	0.05450944	0.08618603	0.3273084	3.281908	3.334792	0.07084069	0.04672453	0.1577589	0.09843977	1.408701	1.570417	1.144865	1.043572	0.07111498	0.09617194	0.04258359	0.04728815	0.5180794	0.6502181	0.06472303	0.3286211
133.446	1	2.58579	2.298068	0.4776988	0.3993125	0.05335901	0.07223755	0.05446675	0.07199233	0.2503762	0.2913762	0.3494112	0.2534026	0.06205308	0.03822898	0.04439447	0.02663707	1.447246	1.366972	2.716144	1.876	0.08498689	0.09736573	0.08018936	0.09117056
133.447	1	0.379335	0.5611557	2.517359	2.955231	0.1892155	0.1969114	0.1928662	0.190061	1.684464	1.620673	1.612904	1.372103	0.0488799	0.05833276	0.05955283	0.06554251	0.3917215	0.5035369	0.4243879	0.2852461	0.02810965	0.03264946	0.04664746	0.03583725
133.448	1	0.0221594	0.04482017	0.03544225	0.03034292	0.6926884	1.331649	0.2948585	0.2857145	0.04821667	0.09790557	0.04954264	0.06355914	0.1853937	0.2347803	0.301829	0.3003223	0.2679082	0.4489026	0.2300654	0.2520066	2.204983	3.730313	1.66142	1.687589
133.448	1	0.0395126	0.04717821	0.06187305	0.04364449	0.1348661	0.2615076	3.297427	3.362593	0.04897327	0.03988845	0.1421894	0.08979598	1.471767	1.619174	1.168032	1.066848	0.07881043	0.1080908	0.04830208	0.06848094	0.4868907	0.6372503	0.07567135	0.2909539
133.546	1	2.470621	2.249411	0.5083894	0.5118422	0.06676245	0.06434892	0.06285457	0.05822882	0.2133287	0.2499009	0.3042779	0.3192339	0.04058485	0.03996037	0.06288618	0.03282146	1.463069	1.293181	2.63435	1.927107	0.07016094	0.09588534	0.08757639	0.06235482
133.547	1	0.3756821	0.5405147	2.513707	2.97771	0.1895619	0.1938738	0.1902229	0.1919874	1.712117	1.634129	1.622779	1.406111	0.05297372	0.05442871	0.06681547	0.06272159	0.4156692	0.5145764	0.3914245	0.2182335	0.0328208	0.03558992	0.0402074	0.03574754
133.548	1	0.02485088	0.04069121	0.03534882	0.03804199	0.6966859	1.338855	0.2834234	0.3286809	0.05753657	0.09682853	0.04667434	0.05518093	0.183695	0.2248597	0.2986926	0.3034385	0.2662022	0.4471437	0.2336058	0.2472428	2.232033	3.758191	1.660635	1.703249
133.548	1	0.05936258	0.03341472	0.05090274	0.03143201	0.1735926	0.2131861	3.334838	3.404519	0.03740233	0.04115565	0.1591955	0.1113917	1.530607	1.685206	1.204878	1.104122	0.06854347	0.08298277	0.04332591	0.07235851	0.4631768	0.6193932	0.09372361	0.2589636
133.646	1	2.321735	2.205824	0.4638819	0.5503977	0.0578747	0.06019207	0.07140969	0.08022761	0.1762615	0.2546614	0.2747864	0.3377443	0.05745282	0.048582	0.05422669	0.03438663	1.438073	1.174081	2.551747	1.98106	0.08230861	0.06842694	0.08451161	0.05505383
133.647	1	0.372557	0.5258195	2.514211	2.989254	0.190721	0.1997941	0.1945665	0.1936119	1.74221	1.663725	1.655721	1.424098	0.05647727	0.05521548	0.07026024	0.062627	0.4386437	0.5157937	0.3277514	0.2378835	0.03481656	0.03914172	0.03158976	0.03677854
133.648	1	0.02792012	0.03346246	0.03924563	0.04026063	0.7031155	1.342172	0.2721366	0.3558906	0.06451329	0.09754408	0.05030435	0.05330753	0.1964067	0.2260105	0.2887119	0.3020124	0.2703259	0.4556505	0.2249102	0.2582189	2.270478	3.799193	1.664966	1.724908
133.648	1	0.0689133	0.03927882	0.05251991	0.0400711	0.1972463	0.1803232	3.369402	3.447258	0.04043999	0.04585942	0.1524718	0.08253022	1.607512	1.789483	1.246495	1.131973	0.07051765	0.09130583	0.04541942	0.06977387	0.4310842	0.6226931	0.1366494	0.1959771
133.746	1	2.173261	2.209835	0.3717742	0.5720102	0.04476742	0.05292077	0.07230464	0.08011566	0.1807092	0.2926959	0.2876147	0.3005654	0.04709899	0.06060993	0.07194462	0.03876583	1.418264	0.9938261	2.592207	2.037503	0.07846161	0.06573313	0.09966694	0.05568143
133.747	1	0.3681623	0.5074072	2.520026	3.01377	0.1927531	0.2052365	0.2055943	0.1998443	1.744976	1.693634	1.704916	1.440704	0.05767469	0.05496679	0.06577441	0.06764143	0.4482678	0.4883019	0.2592629	0.2981282	0.03246726	0.03636449	0.03609294	0.03133086
133.748	1	0.03758141	0.03862045	0.03313986	0.03847957	0.7099125	1.348022	0.2773145	0.3707731	0.07538456	0.1022944	0.05762444	0.04826995	0.2043348	0.2271808	0.2956342	0.2999183	0.2672806	0.4560288	0.239807	0.2542824	2.303783	3.819266	1.663715	1.730441
133.748	1	0.06394569	0.03716809	0.05428729	0.04458551	0.22501	0.2271519	3.41432	3.470032	0.03717822	0.04485742	0.1545059	0.09272883	1.617711	1.814747	1.232271	1.176594	0.06957545	0.08943381	0.05607039	0.06333068	0.3720003	0.6261842	0.1748081	0.1703236
133.846	1	2.064601	2.237942	0.3418492	0.493262	0.04806444	0.06342411	0.0623017	0.0734897	0.1815181	0.2896997	0.4075519	0.3131133	0.04170107	0.05504452	0.07831798	0.0454778	1.459315	0.9387479	2.737854	2.16785	0.07436162	0.08313268	0.09764601	0.07986209
133.847	1	0.3714235	0.4816069	2.546173	3.028418	0.1905542	0.2044486	0.2125331	0.1959659	1.72901	1.733455	1.750164	1.431864	0.04770539	0.05088257	0.05286974	0.0705353	0.4466129	0.4197921	0.1981405	0.331817	0.03131021	0.03419289	0.03526427	0.03167469
133.848	1	0.03870841	0.03395544	0.03541472	0.02772066	0.7131499	1.337149	0.2790406	0.3571991	0.06839174	0.09576599	0.05366279	0.04238565	0.1922888	0.2083259	0.2825205	0.2886909	0.2650031	0.4539827	0.2260378	0.246444	2.298669	3.777395	1.649101	1.72143
133.848	1	0.0625608	0.0413993	0.03426921	0.03244293	0.2317811	0.2682032	3.423873	3.436998	0.04823882	0.05672625	0.1420774	0.09057395	1.596251	1.784962	1.202928	1.190655	0.05874448	0.09555252	0.05489433	0.05286248	0.3405333	0.6279315	0.2027817	0.1371324
133.946	1	1.98398	2.239519	0.2747652	0.4032717	0.05303622	0.05731916	0.05682961	0.1028011	0.2204469	0.3275587	0.4296521	0.3609508	0.04332709	0.06142318	0.05680874	0.04509252	1.45965	0.9741727	2.773169	2.250108	0.08399181	0.07601781	0.08321128	0.0785543
133.947	1	0.3654552	0.4588174	2.559711	3.036775	0.1903608	0.2095402	0.2231218	0.1915967	1.727847	1.774648	1.812475	1.410993	0.04457056	0.04279682	0.04849181	0.05498988	0.4476581	0.371268	0.1740818	0.3365262	0.03198766	0.03566527	0.03908867	0.03864292
133.948	1	0.03147336	0.03370221	0.03124194	0.02645564	0.7172843	1.338023	0.2833378	0.3455953	0.07426639	0.09147877	0.04022645	0.04825092	0.1910641	0.1961639	0.2650553	0.2968785	0.2631882	0.4502348	0.221928	0.2471819	2.316747	3.768241	1.64212	1.714649
133.949	1	0.05986251	0.04730928	0.05392126	0.04487159	0.2063895	0.3111425	3.418649	3.409531	0.04599004	0.05393289	0.1527019	0.08523807	1.561611	1.719684	1.14662	1.199778	0.07240152	0.1071205	0.06624114	0.05815233	0.3337748	0.652858	0.1964463	0.157215
134.046	1	1.972239	2.18434	0.1849025	0.3336951	0.05586832	0.05317687	0.07136473	0.1171499	0.2493789	0.3362773	0.4244683	0.4125715	0.04088813	0.06274604	0.07103841	0.04772977	1.432936	1.136057	2.723413	2.218423	0.09330617	0.08093018	0.08522269	0.05544666
134.047	1	0.3525079	0.4440101	2.590946	3.069715	0.1915106	0.2167937	0.2258981	0.1997999	1.749827	1.834357	1.874481	1.408577	0.04667093	0.04440369	0.04218756	0.03796186	0.4466162	0.3496301	0.1711039	0.3024821	0.0406219	0.03551808	0.0352732	0.03225329
134.048	1	0.04221426	0.03090085	0.02701169	0.03185125	0.7226582	1.330338	0.283791	0.3288375	0.06999269	0.09858962	0.03771397	0.04221778	0.1930038	0.1970094	0.2561419	0.2881116	0.265446	0.4451612	0.2211363	0.2439961	2.326808	3.775458	1.641361	1.706296
134.048	1	0.06301008	0.04344644	0.0418614	0.04508937	0.176125	0.3409049	3.409544	3.377995	0.04336968	0.0578124	0.1381184	0.07820143	1.514533	1.662011	1.113289	1.203235	0.07843861	0.1040382	0.04812461	0.05516865	0.3620881	0.6794674	0.1575293	0.1988099
134.146	1	2.032425	2.079318	0.2588258	0.182758	0.05594889	0.044691	0.07710662	0.09518712	0.2249644	0.2961444	0.3826603	0.5101902	0.04870498	0.05811487	0.07013532	0.05495598	1.42706	1.318485	2.687877	2.131789	0.07962744	0.09034004	0.1000817	0.09312092
134.147	1	0.3493839	0.4315945	2.607265	3.082263	0.1861911	0.2171699	0.2334083	0.1983628	1.752843	1.868798	1.935174	1.418472	0.04786306	0.04755942	0.02917081	0.03315334	0.4162435	0.3490088	0.1614406	0.2373657	0.02764453	0.03014466	0.02911942	0.02409299
134.148	1	0.04287482	0.02083247	0.03109499	0.03807332	0.7301627	1.32428	0.2936484	0.3108866	0.07173451	0.09905014	0.05705277	0.04409653	0.1839127	0.2015902	0.2665544	0.2858217	0.2650852	0.4485181	0.2158512	0.2420467	2.328737	3.785119	1.638153	1.697849
134.148	1	0.05633167	0.06561621	0.05827441	0.04654377	0.1501562	0.3521721	3.388805	3.341832	0.04626319	0.03953438	0.1511294	0.08594354	1.465743	1.588472	1.06507	1.193217	0.08983623	0.1154343	0.0479524	0.05419281	0.3998588	0.7168321	0.1529425	0.2435032
134.246	1	2.05126	2.012077	0.2804722	0.2114043	0.0605982	0.04700557	0.06520782	0.09520828	0.2461598	0.244486	0.3522056	0.5873019	0.05367327	0.06392599	0.05658185	0.07230405	1.466417	1.526776	2.754708	2.086474	0.08453591	0.08954646	0.1164524	0.09538718
134.247	1	0.3449559	0.4265682	2.620985	3.080137	0.1952621	0.2135887	0.2346704	0.1995041	1.741093	1.880519	1.950454	1.428101	0.0459176	0.05445472	0.01804351	0.03663914	0.3952377	0.3560262	0.1776942	0.1679817	0.0298886	0.03149274	0.03274857	0.01613184
134.248	1	0.03341943	0.03522507	0.0398611	0.03665389	0.7397377	1.319394	0.2930401	0.2894412	0.07224603	0.09003247	0.05176699	0.03591893	0.179623	0.2011243	0.2609029	0.2719099	0.2642249	0.4468293	0.2136759	0.2448983	2.326468	3.77613	1.628527	1.689002
134.248	1	0.07375347	0.06760878	0.05115388	0.04081155	0.1214742	0.3315701	3.357466	3.273033	0.0552746	0.06244411	0.1407971	0.0784774	1.407815	1.52079	0.9933174	1.193239	0.08667718	0.1045246	0.03696292	0.04774558	0.4573322	0.7329403	0.1481025	0.2912941
134.346	1	2.069394	2.08241	0.3331869	0.2946322	0.06912593	0.05385797	0.06755987	0.07449416	0.2537706	0.3325919	0.3367428	0.5753004	0.05907343	0.06201606	0.07079378	0.06427117	1.454352	1.705963	2.832512	2.046372	0.07618444	0.1060607	0.1132882	0.0573142
134.347	1	0.3584598	0.4113137	2.592018	3.045039	0.1866468	0.2116796	0.2383221	0.2031877	1.707626	1.846499	1.950218	1.42695	0.0419331	0.04758292	0.02734233	0.03545809	0.3755195	0.3635219	0.2073323	0.09210731	0.0265958	0.0321309	0.03632353	0.02129815
134.348	1	0.03116808	0.03670032	0.0324172	0.02598632	0.7402567	1.315771	0.2896627	0.2975492	0.06369624	0.08727195	0.04761194	0.04399083	0.1682254	0.1977051	0.2588656	0.2636326	0.2584259	0.4413167	0.2218196	0.2432208	2.30746	3.739097	1.618708	1.680842
134.348	1	0.06165711	0.0724098	0.05315922	0.05801495	0.09399917	0.2885166	3.321313	3.243995	0.06016215	0.05606694	0.1365216	0.0901828	1.372839	1.469624	0.9288044	1.15421	0.08592124	0.1159431	0.04722581	0.05554163	0.4677604	0.7354703	0.1728543	0.3041075
134.446	1	2.03471	2.186679	0.3924227	0.3156407	0.06822852	0.05985741	0.08514877	0.09210617	0.3042387	0.3619347	0.2439838	0.5488413	0.05098379	0.05641046	0.07396683	0.0633426	1.370652	1.767357	2.752936	1.971305	0.06967323	0.09833026	0.1080163	0.06083169
134.447	1	0.3817164	0.4111163	2.57856	3.047502	0.1852756	0.2151227	0.2417482	0.2036787	1.708548	1.839993	1.933833	1.435696	0.03324754	0.04516581	0.03536782	0.03094791	0.3829323	0.3791513	0.2094995	0.176149	0.03189282	0.02998764	0.0314557	0.02942064
134.448	1	0.03369912	0.03715035	0.02999628	0.02129302	0.7535081	1.326927	0.2958203	0.3075084	0.06461358	0.08888856	0.04842112	0.03710342	0.1553122	0.2004147	0.2561306	0.2601815	0.2580665	0.4454304	0.2207893	0.2450314	2.301726	3.747924	1.629895	1.688633
134.448	1	0.05476402	0.0750758	0.05946278	0.04689875	0.1370311	0.2528783	3.28262	3.226057	0.0563103	0.05175487	0.1452662	0.07129749	1.398081	1.456539	0.8806501	1.164701	0.09346998	0.08871104	0.04499022	0.0501909	0.4883441	0.733943	0.1944372	0.32324
134.546	1	2.05226	2.278892	0.4627023	0.3295979	0.06339654	0.07269163	0.07697772	0.09063809	0.2843789	0.4160246	0.1453449	0.4982156	0.06429448	0.06770501	0.05577832	0.06296354	1.234412	1.687186	2.640036	1.895657	0.06956648	0.08545411	0.09831146	0.05997008
134.547	1	0.407431	0.4094281	2.56844	3.049375	0.1869786	0.2102067	0.2344665	0.2066623	1.738422	1.831033	1.908847	1.447067	0.04344982	0.0454114	0.03573502	0.03290053	0.4032352	0.3959574	0.2047436	0.2794474	0.03336262	0.03174517	0.02294926	0.03407637
134.548	1	0.03744821	0.0345789	0.02650119	0.02427669	0.7509948	1.342827	0.3062128	0.3185391	0.06413537	0.0978215	0.04814086	0.03436001	0.1562747	0.2183517	0.2679404	0.2546323	0.2628647	0.4455249	0.2216692	0.2504567	2.30142	3.762307	1.639551	1.698891
134.548	1	0.05557172	0.05963515	0.05639241	0.04993888	0.1649818	0.2177174	3.280054	3.243731	0.07193914	0.07138855	0.1442925	0.07514801	1.465604	1.484287	0.8447555	1.154186	0.08635399	0.0968083	0.04823141	0.05020449	0.4902229	0.7285502	0.2175322	0.3072636
134.646	1	2.070797	2.353666	0.5875574	0.3267372	0.05517429	0.06961101	0.04376477	0.08602771	0.2564955	0.3908756	0.154778	0.3636757	0.06858565	0.06920937	0.05246569	0.04205823	1.059938	1.503986	2.551166	1.811607	0.08608311	0.07778938	0.08059292	0.05957249
134.647	1	0.42489	0.417552	2.554392	3.048325	0.1928733	0.2141398	0.2298543	0.2012928	1.747109	1.802377	1.87961	1.455083	0.05400475	0.04612418	0.0356256	0.03015052	0.41524	0.4023125	0.2123595	0.3557435	0.02768657	0.02846099	0.01746097	0.03547379
134.648	1	0.04214754	0.04107249	0.02486507	0.02511273	0.7506889	1.359869	0.3055962	0.3236309	0.0671341	0.0991931	0.03560058	0.02904995	0.162959	0.2251084	0.2550121	0.2461148	0.2578687	0.4531152	0.2251775	0.25263	2.291521	3.776393	1.649926	1.701531
134.648	1	0.05661601	0.06148859	0.05984071	0.06260442	0.1635175	0.17187	3.263749	3.273802	0.0448823	0.05526928	0.150939	0.0774806	1.547251	1.539981	0.8065796	1.158005	0.0922141	0.08902475	0.05270586	0.06628962	0.4829207	0.7099745	0.2741831	0.2690174
134.746	1	2.067286	2.430623	0.6625959	0.2987736	0.04677778	0.05373609	0.0625441	0.07880531	0.157156	0.362259	0.2824847	0.2594044	0.05923444	0.07076671	0.06046334	0.05351498	1.005911	1.270372	2.524748	1.767852	0.05944366	0.07885764	0.07411813	0.05956405
134.747	1	0.4183307	0.4203273	2.513647	3.020263	0.1919329	0.2093931	0.2232767	0.1968416	1.728377	1.75356	1.843093	1.446987	0.05193625	0.0386485	0.03995586	0.03163194	0.4091782	0.3888855	0.2332468	0.3781451	0.02541706	0.03168034	0.02358783	0.02949544
134.748	1	0.03991088	0.0430635	0.02791317	0.02406253	0.7611259	1.359103	0.3062685	0.314514	0.07573759	0.09635112	0.03743994	0.02521527	0.1594495	0.2077281	0.2417426	0.2328363	0.2466195	0.4488072	0.2219281	0.2516951	2.259113	3.740562	1.650189	1.692346
134.748	1	0.06117092	0.04793358	0.05931461	0.08450058	0.1615078	0.1257795	3.271258	3.297462	0.05792099	0.05175106	0.1574923	0.07305846	1.606938	1.606865	0.7858577	1.106098	0.06956806	0.08480552	0.04791691	0.05975629	0.4511367	0.6678039	0.3009472	0.227459
134.846	1	2.058074	2.414635	0.6979582	0.2111085	0.04137305	0.05012271	0.06549388	0.05322991	0.1555523	0.3436156	0.3479388	0.2116285	0.03226767	0.0538446	0.06814396	0.03880642	1.096242	0.9741502	2.460826	1.79058	0.05899101	0.07021574	0.06513662	0.04564027
134.847	1	0.4072901	0.4105518	2.496593	3.011209	0.1864005	0.2064869	0.2200155	0.2031302	1.706653	1.690008	1.819728	1.447631	0.05685676	0.02988482	0.03967778	0.03710859	0.4049103	0.3768402	0.2730415	0.3705754	0.02227576	0.03469468	0.02070288	0.02965338
134.848	1	0.04054317	0.04245251	0.0303948	0.02526978	0.7621254	1.356196	0.3049816	0.299715	0.07320053	0.1016583	0.03456712	0.0281598	0.1538672	0.2005699	0.2375663	0.2379435	0.2491573	0.445627	0.2199442	0.2489069	2.232954	3.713331	1.64521	1.681117
134.848	1	0.06006116	0.04216986	0.06692208	0.08090341	0.1692228	0.1792117	3.284393	3.321991	0.03968773	0.04737882	0.1536561	0.09222954	1.62994	1.658244	0.7784276	1.063237	0.07136051	0.07867685	0.05429768	0.04436756	0.4032601	0.6492789	0.3479663	0.1801967
134.936	1	2.064686	2.261899	0.6726333	0.1014518	0.06310904	0.05208252	0.04739825	0.0563061	0.2414325	0.2961529	0.3543892	0.2583342	0.04302494	0.04674542	0.04786362	0.05665546	1.295532	0.7888168	2.405809	1.837565	0.07464845	0.05659249	0.07544914	0.04082978
134.937	1	0.4149312	0.4106896	2.498261	3.013769	0.1940909	0.2065893	0.218121	0.2015218	1.705098	1.66822	1.808362	1.44365	0.04748715	0.024925	0.04501941	0.0362654	0.3956553	0.3922934	0.3392378	0.3469137	0.02157263	0.03766595	0.03077166	0.03714745
134.938	1	0.04362444	0.04222412	0.02930378	0.03295895	0.7698361	1.359971	0.305085	0.2789694	0.07085708	0.1092242	0.03792528	0.03339159	0.1697782	0.1927063	0.2513338	0.2473696	0.2532024	0.4454578	0.2240764	0.2435281	2.217337	3.719138	1.654972	1.673058
134.938	1	0.0461662	0.04585039	0.05314638	0.07177467	0.1607981	0.2550942	3.325679	3.356458	0.04015697	0.0531795	0.1465187	0.09965467	1.664009	1.714994	0.7853984	1.045041	0.05869746	0.08215517	0.06454462	0.05743109	0.3776895	0.6425519	0.394847	0.1802246
135.036	1	2.059227	2.115656	0.6817006	0.1756606	0.05002759	0.05556578	0.05729881	0.05265855	0.3100554	0.3282952	0.355274	0.2974511	0.05125938	0.05560907	0.06128284	0.05638919	1.439142	0.8905718	2.370395	1.884494	0.07416212	0.06581668	0.08988173	0.04695595
135.037	1	0.4249997	0.4222794	2.505655	3.027503	0.1907405	0.2051146	0.2197545	0.2088386	1.713426	1.664872	1.807492	1.44625	0.04918274	0.02838073	0.04343534	0.03599644	0.4006232	0.4188706	0.3849456	0.2879292	0.04070876	0.04401648	0.03513366	0.03006596
135.038	1	0.04659494	0.03654408	0.03313627	0.03596461	0.7734186	1.358028	0.3205651	0.247315	0.07147561	0.113196	0.04486474	0.03333948	0.1937158	0.1869023	0.2649541	0.2464418	0.2536588	0.4416311	0.2241204	0.2409033	2.208749	3.724871	1.660735	1.665084
135.038	1	0.05895008	0.04902314	0.05846274	0.06733773	0.1622505	0.3398253	3.356823	3.360252	0.04137543	0.06849598	0.1563214	0.08394135	1.665398	1.752567	0.8033414	1.022223	0.06881909	0.08137876	0.06263419	0.05814814	0.3629168	0.6471025	0.4207599	0.209434
135.146	1	2.070485	2.006808	0.6650078	0.2167948	0.05356936	0.07933594	0.06684926	0.05377045	0.3815186	0.3351327	0.2992796	0.2433515	0.07051573	0.07579728	0.04502657	0.06152563	1.545341	1.085837	2.315428	1.92055	0.09702993	0.06685244	0.09693294	0.05380209
135.147	1	0.4250951	0.4340734	2.509975	3.032743	0.1912104	0.2068681	0.2177722	0.197463	1.709609	1.670691	1.814298	1.423202	0.05272234	0.03544258	0.0532462	0.04148407	0.3972929	0.427631	0.4132472	0.1996825	0.03862898	0.04054105	0.04282168	0.02514289
135.148	1	0.04951341	0.0385101	0.02980993	0.03765041	0.7765502	1.357779	0.3207488	0.2383991	0.06856806	0.1170142	0.04883631	0.04941141	0.1982995	0.186086	0.2710554	0.2584294	0.2550024	0.4441424	0.2240023	0.2378993	2.199612	3.724171	1.660354	1.647528
135.148	1	0.05343873	0.04624992	0.07093584	0.05105518	0.1362865	0.3862085	3.359861	3.360548	0.03931978	0.07100402	0.1380061	0.08493634	1.609634	1.738963	0.8469061	1.008695	0.06000436	0.09526156	0.05276836	0.04469025	0.3577768	0.635336	0.4039127	0.253191
135.246	1	2.103002	1.963757	0.5547886	0.2497696	0.07388249	0.07870581	0.05481436	0.07669387	0.4040533	0.4014757	0.2546554	0.2520784	0.07347915	0.06597627	0.07309542	0.05861471	1.694227	1.320224	2.36331	1.925987	0.1010017	0.08249759	0.07970966	0.04849534
135.247	1	0.4153415	0.4284124	2.528599	3.038166	0.184097	0.2042788	0.217983	0.1945442	1.684246	1.673437	1.821491	1.399603	0.04898804	0.0440754	0.05348612	0.03997521	0.3813945	0.423347	0.4026733	0.1197178	0.03407206	0.04318846	0.04448854	0.02813795
135.248	1	0.05469185	0.033363	0.02683726	0.02612899	0.7683336	1.343194	0.315434	0.2417233	0.06280472	0.1012765	0.04956611	0.05388463	0.1841323	0.1753707	0.2751625	0.2561724	0.2509288	0.4377566	0.2260052	0.233047	2.164456	3.66865	1.64099	1.626173
135.248	1	0.06917	0.04195491	0.05864946	0.06114256	0.1406091	0.4244651	3.342309	3.338156	0.04678071	0.04950832	0.1345006	0.08238913	1.517803	1.688224	0.8998047	0.9998502	0.07805003	0.08256121	0.05692131	0.05323093	0.3726463	0.5972385	0.3568963	0.2935038
135.346	1	2.09893	1.945653	0.4474143	0.2918354	0.06688562	0.05446299	0.07343594	0.07560544	0.4265638	0.4389646	0.2441995	0.3070443	0.0662495	0.07278463	0.07752855	0.06595644	1.770954	1.474125	2.419854	1.864908	0.09343396	0.0966374	0.0736502	0.05648021
135.347	1	0.413267	0.4278614	2.577864	3.06017	0.1836092	0.2033631	0.21973	0.2025205	1.680047	1.698547	1.830716	1.38482	0.04057514	0.043085	0.04855117	0.03824851	0.3744482	0.4127341	0.3812639	0.1626322	0.03989006	0.04660493	0.04278245	0.03260654
135.348	1	0.04818398	0.03382259	0.03207124	0.0277142	0.7540114	1.332738	0.3138394	0.2720416	0.06128293	0.09418549	0.05364141	0.05358059	0.1847053	0.1731691	0.270651	0.2603889	0.2496929	0.429295	0.2275809	0.2285823	2.152067	3.654448	1.630718	1.614963
135.348	1	0.06869333	0.03362623	0.06042074	0.05563089	0.1520224	0.4203463	3.308016	3.308634	0.06439321	0.05625161	0.1344713	0.08896118	1.45074	1.636145	0.9442895	0.9913757	0.07427506	0.07932439	0.05596114	0.05432939	0.3918968	0.5913281	0.3164029	0.3380315
135.436	1	2.075723	2.001329	0.3132592	0.338992	0.04373047	0.07156716	0.06538703	0.08722692	0.3804702	0.5063615	0.2398006	0.3824064	0.07329099	0.08376762	0.06221545	0.06910135	1.762974	1.497886	2.474374	1.835149	0.09285801	0.08513657	0.09158292	0.06260195
135.437	1	0.4073011	0.4307429	2.620587	3.110916	0.1840834	0.2096909	0.2258504	0.1986279	1.691616	1.750406	1.845023	1.380989	0.03970432	0.04159478	0.04363353	0.04467455	0.379535	0.4031818	0.33736	0.2309807	0.04944766	0.04746383	0.03777645	0.0317243
135.438	1	0.04529201	0.02851197	0.0432109	0.02960908	0.7588793	1.336117	0.3202002	0.3179107	0.06158673	0.1018087	0.06682254	0.04863514	0.1860134	0.1752229	0.2728901	0.2717067	0.2467859	0.4357109	0.2304097	0.2327497	2.147191	3.664891	1.617819	1.613605
135.439	1	0.06830955	0.03501368	0.0569839	0.0342841	0.188074	0.3934363	3.28525	3.312863	0.04840386	0.03358293	0.1291843	0.07943716	1.387218	1.596295	1.014684	0.9906654	0.06715973	0.08204412	0.04747125	0.05576512	0.4444322	0.6164252	0.2624569	0.3478579
135.536	1	2.011013	2.03201	0.203123	0.3162181	0.05126785	0.0626464	0.0706991	0.07997917	0.3462359	0.5724531	0.3056276	0.4049186	0.04691358	0.1024736	0.04566412	0.06389118	1.677581	1.54021	2.491445	1.816241	0.08928015	0.09851353	0.07804971	0.06988561
135.537	1	0.3952237	0.4242573	2.648177	3.137148	0.1832938	0.2133355	0.2301041	0.1970315	1.707384	1.803674	1.863615	1.398627	0.04022719	0.04390342	0.04162803	0.04258945	0.3652841	0.3849182	0.2652319	0.2617042	0.03577247	0.03400112	0.02112012	0.01726596
135.538	1	0.05420808	0.03511461	0.04732074	0.02629705	0.7570202	1.359737	0.3265802	0.3661102	0.06151347	0.1035388	0.06566627	0.05283183	0.1749413	0.1842666	0.2777619	0.2684574	0.2395218	0.428084	0.229371	0.2202047	2.136999	3.666267	1.594198	1.606801
135.538	1	0.05530529	0.03528222	0.05796656	0.04159754	0.2505811	0.3730023	3.286406	3.337239	0.06429432	0.0392235	0.1460611	0.08632735	1.378643	1.574493	1.079951	1.037123	0.06789791	0.0883154	0.07452802	0.07767936	0.4846935	0.6228521	0.2461982	0.3614105
135.636	1	1.978652	2.015516	0.3084574	0.2579051	0.04609447	0.05862098	0.06758104	0.06627294	0.2755838	0.5155668	0.3721586	0.4130798	0.04593016	0.07463171	0.06753408	0.06622235	1.655984	1.639275	2.52117	1.722362	0.08385721	0.1064855	0.0736688	0.04789731
135.637	1	0.3912287	0.4278292	2.652508	3.154304	0.175324	0.2162809	0.2276808	0.2038697	1.704812	1.853078	1.880896	1.400311	0.04605748	0.04628616	0.03984683	0.04081825	0.3599606	0.382853	0.2333952	0.2671011	0.02605207	0.03993371	0.02910753	0.02287223
135.638	1	0.04814133	0.04111534	0.03928757	0.02508237	0.7387257	1.356541	0.3218662	0.3902891	0.06840514	0.09350081	0.0620728	0.05942483	0.1576075	0.1776231	0.2738274	0.2865941	0.2392261	0.4311926	0.2218437	0.2226491	2.128313	3.654142	1.575401	1.59606
135.638	1	0.04513223	0.03346032	0.05631488	0.04504756	0.2734561	0.3335353	3.293965	3.364758	0.0562803	0.05437228	0.1358015	0.0943528	1.387591	1.576166	1.143318	1.047943	0.07801073	0.1047805	0.06178264	0.06800419	0.4943532	0.6435274	0.2143013	0.3290294
135.736	1	1.959875	1.94384	0.3600843	0.2942541	0.0721142	0.04961364	0.07539703	0.05921721	0.3263295	0.4422094	0.4093213	0.4463076	0.04494936	0.06883128	0.06665059	0.06128243	1.67633	1.806506	2.678325	1.695372	0.08855028	0.1062271	0.09380699	0.05761383
135.737	1	0.3906863	0.4216713	2.644139	3.133812	0.1772326	0.2188608	0.229636	0.199381	1.690329	1.866851	1.890778	1.381945	0.0437347	0.04335868	0.03403405	0.03150127	0.3727414	0.385318	0.2374292	0.2218707	0.03132318	0.04153025	0.03638373	0.02403031
135.738	1	0.04519845	0.03405847	0.0387313	0.02103816	0.7158639	1.338021	0.2943962	0.3993426	0.06831916	0.09072936	0.05429712	0.05216606	0.1548075	0.179116	0.2785965	0.2971057	0.2363523	0.4180307	0.2160262	0.2240898	2.099183	3.606734	1.542918	1.586105
135.739	1	0.0558142	0.04449876	0.05089593	0.02650406	0.27097	0.2794313	3.317798	3.387787	0.04061685	0.04564154	0.1412342	0.09100916	1.42314	1.60083	1.155638	1.074889	0.062927	0.083286	0.06009074	0.07110752	0.4834197	0.6205963	0.1809634	0.3164841
135.836	1	1.908423	1.892825	0.2937429	0.4122038	0.07658989	0.04587511	0.08647773	0.06462321	0.4009559	0.3521793	0.4353978	0.4438054	0.04538072	0.04488428	0.08383492	0.05491458	1.64635	1.85533	2.674548	1.675148	0.07131994	0.08759244	0.09819587	0.0572107
135.837	1	0.4012243	0.4217256	2.642566	3.123371	0.1911023	0.2197613	0.2270181	0.1998833	1.693141	1.899927	1.892258	1.390488	0.03684508	0.04133322	0.02896682	0.03311503	0.3985222	0.3941716	0.2317759	0.1513302	0.03273719	0.04093075	0.03095848	0.02558901
135.838	1	0.05253662	0.04306147	0.04500173	0.02296188	0.7128324	1.34092	0.2955661	0.3911994	0.06261704	0.09521009	0.05569227	0.05239554	0.1511402	0.179676	0.2841519	0.2976313	0.2329389	0.4166103	0.2227255	0.2222844	2.094787	3.596642	1.520643	1.577457
135.838	1	0.0432378	0.03164894	0.05241045	0.04249272	0.2739501	0.206739	3.340423	3.422674	0.06191411	0.03849434	0.1323234	0.09281595	1.499283	1.676503	1.19363	1.091891	0.07391322	0.09841187	0.05157701	0.0608232	0.4720427	0.6238875	0.1631081	0.2692264
135.936	1	1.822364	1.85852	0.2308658	0.4779536	0.05780995	0.06001321	0.102708	0.06339014	0.442623	0.3497751	0.3688877	0.4432659	0.05325807	0.05554424	0.05117822	0.06729487	1.607727	1.837808	2.561359	1.675726	0.07249514	0.09248049	0.1075186	0.04103764
135.937	1	0.4074432	0.4274389	2.643161	3.114397	0.1883072	0.219301	0.2290713	0.1936346	1.734986	1.908998	1.889334	1.386891	0.04214494	0.03721165	0.02430395	0.03416044	0.4303574	0.3961917	0.2208576	0.1129382	0.02864076	0.03283308	0.04010091	0.02005212
135.938	1	0.04699691	0.03892387	0.03485121	0.02090391	0.7015105	1.338816	0.289853	0.3625173	0.06028581	0.09243089	0.05887467	0.06012209	0.1491846	0.1927385	0.2986603	0.3270198	0.2391503	0.4290077	0.218788	0.2128263	2.096821	3.606897	1.495567	1.570296
135.938	1	0.04666262	0.04891718	0.03886087	0.03432423	0.2301104	0.1725477	3.381006	3.459435	0.05278068	0.02981402	0.1535107	0.07946303	1.580175	1.753233	1.23199	1.133762	0.07580737	0.08835002	0.05402541	0.06115119	0.4586498	0.6242251	0.1657149	0.2261862
136.036	1	1.796596	1.829071	0.3042193	0.4927019	0.06088678	0.06908135	0.0816795	0.06594975	0.4402157	0.2935379	0.2375174	0.4345779	0.06450046	0.06928441	0.04739057	0.06849017	1.535281	1.700097	2.391253	1.65924	0.09433995	0.08975886	0.08409903	0.06755264
136.037	1	0.4082061	0.4370845	2.635429	3.112309	0.1925587	0.219818	0.2259624	0.195347	1.770859	1.908907	1.889487	1.384269	0.03959603	0.03951104	0.02258635	0.03591833	0.4599785	0.3978101	0.1912901	0.2206019	0.02687008	0.03540304	0.03542353	0.0244464
136.038	1	0.0498828	0.03549813	0.03002867	0.01742275	0.682744	1.345088	0.2719125	0.3237679	0.06329274	0.08878371	0.07408726	0.06099448	0.1525313	0.1991048	0.3206525	0.3309356	0.2415738	0.4341264	0.2116248	0.2176432	2.095321	3.611875	1.467743	1.566308
136.038	1	0.04024453	0.04918032	0.07177641	0.05163663	0.1960817	0.1808503	3.399557	3.476103	0.04278299	0.04215836	0.143092	0.0783226	1.619402	1.804447	1.224176	1.171166	0.06367689	0.08478765	0.03699735	0.06707711	0.4229182	0.6223306	0.1493767	0.1756544
136.135	1	1.82477	1.868086	0.5048097	0.5317504	0.06128755	0.0786622	0.08370954	0.06496527	0.4365713	0.2540319	0.2442452	0.4517264	0.07016835	0.04360173	0.05647899	0.0752861	1.475493	1.421791	2.28798	1.679748	0.06539089	0.08498909	0.07709575	0.07189392
136.136	1	0.4056813	0.4520362	2.611935	3.101964	0.1963589	0.2186709	0.2187623	0.1928958	1.782437	1.863089	1.866341	1.372556	0.04834481	0.03657783	0.0289095	0.03461927	0.4673427	0.4066908	0.1689521	0.3230887	0.02652783	0.0447331	0.031971	0.0311223
136.136	1	0.04857898	0.03841249	0.03264862	0.02216282	0.6652216	1.332847	0.2630513	0.2800096	0.05410206	0.09479719	0.08137459	0.06217508	0.1624268	0.1986159	0.3452834	0.3328053	0.2413143	0.4357128	0.2121018	0.2233778	2.082123	3.58454	1.437468	1.558288
136.136	1	0.04990144	0.04227713	0.04876601	0.03856377	0.1492292	0.2166094	3.396576	3.438791	0.04556596	0.04304682	0.1536706	0.08303177	1.624276	1.785372	1.185748	1.193595	0.08285443	0.09203577	0.04767252	0.05609233	0.3616048	0.6112548	0.1488537	0.147064
136.236	1	1.860757	1.963051	0.7242143	0.6358122	0.063947	0.06432911	0.07613324	0.06009154	0.4240568	0.1904311	0.3288871	0.4982764	0.05913544	0.04766688	0.04492544	0.07524962	1.530932	1.085123	2.198348	1.689107	0.08334159	0.06715385	0.07082825	0.06411688
136.237	1	0.409933	0.4616505	2.581063	3.082537	0.1974846	0.2123254	0.2200618	0.1941744	1.758571	1.796069	1.835362	1.354287	0.04576436	0.0396476	0.03253796	0.03750492	0.4570805	0.4149522	0.1231503	0.3756537	0.03274927	0.04021215	0.02350833	0.02390659
136.238	1	0.04196761	0.03028618	0.03810372	0.03275837	0.6466342	1.311721	0.269615	0.2371758	0.04981907	0.1057821	0.08231965	0.07444402	0.160182	0.2008613	0.3503557	0.3311914	0.2450716	0.4317677	0.2133022	0.2207993	2.075273	3.561842	1.43061	1.557057
136.239	1	0.05348837	0.0602734	0.04497637	0.0517095	0.0907751	0.2773121	3.364499	3.390084	0.05235108	0.05142934	0.1345125	0.08141648	1.587158	1.716968	1.124846	1.19204	0.07033985	0.09779262	0.04037229	0.04845923	0.3147338	0.6078192	0.1261256	0.158555
136.336	1	1.911216	2.005961	0.8333031	0.6991227	0.04718493	0.05829862	0.07670097	0.08980918	0.3519377	0.1718723	0.3393685	0.5215303	0.06642145	0.03933574	0.06347958	0.05910239	1.621878	0.7301292	2.1051	1.651943	0.08392153	0.06696895	0.06958573	0.06078956
136.337	1	0.4149969	0.4828717	2.559971	3.086581	0.198122	0.2111325	0.2204949	0.1907345	1.757289	1.763512	1.804854	1.337908	0.04864605	0.04907137	0.03854017	0.04544649	0.4381316	0.4646623	0.1329905	0.4122345	0.03732156	0.05089387	0.03103612	0.02651953
136.337	1	0.04598775	0.04501433	0.05241548	0.03887988	0.638117	1.309926	0.2905691	0.2113338	0.05597105	0.1066034	0.08708399	0.08372372	0.1647453	0.2043234	0.3565583	0.3361782	0.2443902	0.4335541	0.2155032	0.223215	2.076943	3.566073	1.417061	1.549763
136.338	1	0.05767092	0.06584182	0.05169321	0.03886495	0.1072222	0.3277562	3.362866	3.34185	0.03793977	0.04775154	0.1386077	0.07091098	1.554298	1.650965	1.075389	1.227616	0.07093791	0.1094863	0.04855351	0.06440934	0.2964997	0.635503	0.1415582	0.1970679
136.436	1	1.913556	1.970502	0.9251507	0.6606545	0.03587347	0.04920771	0.06374722	0.09214884	0.3032515	0.1181577	0.3804023	0.4632862	0.05914971	0.03890961	0.07746309	0.04746957	1.654472	0.7253457	2.081628	1.585203	0.09502451	0.05741374	0.07439382	0.04841575
136.437	1	0.4333752	0.5017946	2.532999	3.098304	0.1965527	0.2103055	0.2232591	0.1854468	1.763715	1.72985	1.781178	1.318451	0.05061586	0.05910414	0.04463842	0.05033276	0.4181783	0.5197453	0.228616	0.4217109	0.02826947	0.05453774	0.0328177	0.03075611
136.438	1	0.04477272	0.04242	0.0477164	0.03693462	0.6399887	1.307707	0.3080437	0.2056128	0.06879738	0.114534	0.09604757	0.08003598	0.1843418	0.220543	0.3695669	0.3428586	0.2411286	0.4396423	0.2121872	0.2171267	2.079848	3.5767	1.400589	1.543968
136.438	1	0.05921503	0.08271844	0.06577435	0.06182098	0.1786414	0.3675756	3.360419	3.315426	0.0633978	0.04352452	0.1412908	0.08786832	1.500612	1.580136	1.016421	1.232159	0.08556527	0.1214422	0.04633175	0.06865835	0.3076531	0.6857447	0.1817589	0.2736698
136.536	1	1.884995	1.873652	0.9757934	0.5362725	0.04363654	0.02349053	0.06487585	0.07779075	0.3404222	0.1871469	0.374236	0.3665021	0.05695651	0.04838565	0.05410646	0.05754721	1.649532	0.9812514	2.109391	1.589667	0.1116784	0.08167925	0.05758557	0.05304457
136.537	1	0.4329729	0.5044593	2.511786	3.113928	0.1914857	0.2068532	0.2113141	0.1806585	1.767275	1.700167	1.744084	1.301279	0.04693519	0.05439112	0.05282816	0.04963234	0.4312751	0.5497507	0.332558	0.3843562	0.04541256	0.05619139	0.04043492	0.02840814
136.538	1	0.05788608	0.03584364	0.04044436	0.04147075	0.6396702	1.314462	0.328031	0.2639226	0.07158728	0.106097	0.08669882	0.07819638	0.1737971	0.2224035	0.3598949	0.3485689	0.2437517	0.441117	0.2101002	0.2155261	2.094925	3.5932	1.39932	1.55265
136.539	1	0.08423671	0.09199661	0.07307825	0.05283345	0.2710035	0.3827168	3.332775	3.257554	0.0675326	0.07380983	0.1513921	0.07521336	1.449187	1.530013	0.9527272	1.233164	0.07851883	0.1138957	0.06314381	0.06572534	0.3418862	0.7098651	0.2403697	0.3485085
136.636	1	1.916306	1.854495	0.9227985	0.4756417	0.04487654	0.02717805	0.05906219	0.06842083	0.3774711	0.2932188	0.4047665	0.2894169	0.05497784	0.0544856	0.06375112	0.06011336	1.679472	1.293205	2.31565	1.698158	0.1016651	0.0941283	0.08371471	0.06098977
136.637	1	0.4124451	0.4841935	2.511294	3.106655	0.1902192	0.206166	0.2071753	0.1794426	1.741047	1.668161	1.703179	1.276028	0.0482872	0.05108612	0.06045073	0.05082936	0.4367774	0.5305683	0.3869604	0.3032888	0.04737633	0.04702659	0.04456486	0.03056877
136.638	1	0.04420197	0.0417198	0.04178426	0.03531301	0.6278062	1.301039	0.346227	0.3125974	0.06503283	0.09733828	0.08009838	0.07636417	0.155559	0.2078419	0.3353127	0.3336803	0.239154	0.4345013	0.2074455	0.2143374	2.08221	3.547992	1.393551	1.561889
136.638	1	0.05911734	0.08597464	0.07051267	0.0438836	0.2889747	0.3813074	3.294684	3.223239	0.06737933	0.05397238	0.1398874	0.07149326	1.401737	1.460583	0.8762781	1.204499	0.08719623	0.1155645	0.0507285	0.06774793	0.3756089	0.7264815	0.2570803	0.3670367
136.736	1	1.954709	1.846048	0.7488003	0.4079656	0.03624603	0.0382734	0.08333356	0.04685437	0.3848645	0.3438189	0.4638155	0.2465051	0.05740597	0.06497296	0.06767756	0.05737944	1.746961	1.627894	2.445432	1.725028	0.1089567	0.08058808	0.09881674	0.05081082
136.737	1	0.4019392	0.4686991	2.519833	3.117638	0.1923369	0.2050632	0.2048094	0.1816893	1.724915	1.663838	1.681929	1.263002	0.04462358	0.04101864	0.05219532	0.04501907	0.4266946	0.5118415	0.40265	0.2024775	0.03828784	0.0486155	0.03963389	0.02827744
136.738	1	0.03572385	0.03228532	0.03412304	0.02459269	0.6189523	1.297551	0.3640373	0.3363503	0.05287655	0.09530228	0.08340449	0.07667106	0.1534892	0.1994302	0.3209422	0.3332065	0.2357417	0.4306526	0.2026738	0.2136921	2.084313	3.544868	1.401285	1.578991
136.738	1	0.08158097	0.08653751	0.04559871	0.04355147	0.2866542	0.3752974	3.258935	3.203613	0.04965068	0.06040853	0.1449967	0.0649692	1.416151	1.445061	0.8369199	1.184898	0.08027111	0.1141642	0.05350689	0.05958192	0.4019147	0.7115069	0.2644601	0.3756018
136.836	1	1.989857	1.837693	0.5442557	0.3297226	0.03427172	0.0554577	0.06670843	0.066802	0.3900057	0.2960713	0.4981632	0.2821754	0.07551989	0.05687222	0.0626906	0.05632264	1.798486	1.854261	2.493934	1.694402	0.08868841	0.09126029	0.1114426	0.05684695
136.837	1	0.394013	0.4455465	2.548839	3.138455	0.1903137	0.2069921	0.202453	0.1821545	1.731218	1.693187	1.677035	1.255238	0.04849891	0.04607473	0.05189181	0.04487955	0.4416969	0.5005642	0.407329	0.1178383	0.04089249	0.05339899	0.03928548	0.02546282
136.838	1	0.0422801	0.03452941	0.03583727	0.02438318	0.6239699	1.311392	0.3674061	0.3637706	0.04835932	0.09765006	0.08044264	0.07534325	0.1590585	0.1956928	0.3215108	0.3338923	0.2482911	0.4345343	0.2045313	0.217586	2.106071	3.571376	1.42075	1.60788
136.838	1	0.06507182	0.0593022	0.0607143	0.05304125	0.2676701	0.3213652	3.241747	3.228863	0.04605812	0.05967008	0.1359144	0.07174929	1.472797	1.473618	0.7911177	1.164625	0.08634982	0.0989517	0.05597172	0.06088992	0.4366227	0.7258513	0.28182	0.3669685
136.936	1	2.021631	1.845006	0.4438571	0.2336689	0.051256	0.07295093	0.06287184	0.04993257	0.4119057	0.2938468	0.4669183	0.3012507	0.06078354	0.06113172	0.06263343	0.05206944	1.722385	1.889934	2.544599	1.685655	0.09622805	0.09116714	0.107423	0.0640113
136.937	1	0.3816908	0.4169236	2.583437	3.178904	0.1863701	0.2080158	0.2055756	0.1818617	1.734574	1.736221	1.683499	1.252654	0.0459926	0.05291693	0.04903845	0.04255945	0.4623697	0.48106	0.3873574	0.1774004	0.04835637	0.05169363	0.04482957	0.03298088
136.938	1	0.04215771	0.03010863	0.04053828	0.02873783	0.6425408	1.325064	0.3855123	0.3865018	0.04942017	0.09447806	0.08520554	0.07803807	0.1646079	0.1966218	0.310677	0.3211772	0.2535746	0.4357237	0.2082501	0.230302	2.125755	3.600107	1.447045	1.6412
136.938	1	0.06954523	0.06583343	0.05658055	0.04616228	0.2329821	0.2650552	3.235443	3.270347	0.05126794	0.0435803	0.1517201	0.07925579	1.542955	1.529523	0.7745634	1.136447	0.08132934	0.09002969	0.03893836	0.04645214	0.4680032	0.7363428	0.2871004	0.3243949
137.036	1	2.069564	1.837343	0.3127026	0.2298851	0.04613039	0.07389717	0.07874374	0.05381939	0.3430165	0.4365921	0.3878893	0.3418068	0.05679787	0.06624476	0.04946019	0.05237008	1.654549	1.879427	2.602082	1.705869	0.09674304	0.09108748	0.08278366	0.06349833
137.037	1	0.3634579	0.4017062	2.610862	3.198645	0.1826994	0.2075714	0.2067776	0.1800217	1.734805	1.790486	1.703359	1.265511	0.04682788	0.05150624	0.04572351	0.03693532	0.4605302	0.4535603	0.3265518	0.2215612	0.04011496	0.04210633	0.03261823	0.02767204
137.038	1	0.04141921	0.02794596	0.04137062	0.0244903	0.6493918	1.339524	0.3850228	0.3891053	0.05146075	0.09975745	0.08662508	0.08784169	0.164853	0.1969144	0.3162636	0.3065192	0.2502442	0.4356508	0.2101202	0.2303753	2.137828	3.608177	1.46914	1.657588
137.038	1	0.06473327	0.0563429	0.07342372	0.06918159	0.2127431	0.1793108	3.231155	3.289271	0.05532763	0.0443209	0.1514823	0.08191219	1.606097	1.597912	0.776353	1.095334	0.07482253	0.0849825	0.04723319	0.0574789	0.4706887	0.7270558	0.2995551	0.2656536
137.136	1	2.109173	1.894217	0.3437576	0.2669967	0.02431251	0.06205776	0.07024508	0.05754353	0.2267955	0.439963	0.3244856	0.3285685	0.05279945	0.06977114	0.06963752	0.0572057	1.599632	1.880202	2.646326	1.720427	0.09045427	0.1026119	0.08960821	0.05306264
137.137	1	0.3599204	0.404165	2.621168	3.195934	0.182275	0.2133826	0.20376	0.1754967	1.705855	1.816758	1.730095	1.266266	0.04508552	0.04873636	0.03916701	0.04123078	0.4416022	0.4355434	0.2743755	0.2327507	0.03011605	0.03662093	0.03064631	0.02180583
137.138	1	0.03997652	0.02424982	0.0371107	0.02230397	0.6476433	1.32394	0.3718695	0.3719464	0.04628166	0.0984948	0.08226788	0.08646831	0.1514051	0.198011	0.3143512	0.3047158	0.2530858	0.4384802	0.2206068	0.2490903	2.139551	3.595969	1.501095	1.680183
137.138	1	0.05866404	0.05068353	0.05903537	0.06174582	0.1866214	0.1325862	3.251294	3.314532	0.04861576	0.02659972	0.163287	0.09606032	1.63995	1.670841	0.8002538	1.06542	0.06923594	0.08125796	0.0508486	0.05227059	0.4514249	0.7171006	0.2926276	0.1590416
137.236	1	2.116961	1.850317	0.5157974	0.3289827	0.03745813	0.04774447	0.04616424	0.06397764	0.1786703	0.452931	0.2847125	0.2688907	0.03023524	0.05289229	0.0440112	0.0434772	1.534899	1.803825	2.593823	1.730859	0.08260051	0.1203937	0.08465237	0.05843855
137.237	1	0.3547587	0.4138854	2.647548	3.224894	0.1839652	0.2176677	0.2089628	0.1764383	1.712517	1.877324	1.756072	1.257142	0.04662806	0.04595981	0.03817124	0.03944225	0.4460308	0.4532037	0.2732781	0.2421304	0.03527107	0.04446475	0.04072472	0.02634323
137.238	1	0.04487832	0.03086155	0.04123272	0.02937256	0.6724062	1.333181	0.3623776	0.3412469	0.04930823	0.09307374	0.07984793	0.07664851	0.1522675	0.197999	0.3140242	0.2953492	0.2535202	0.4310517	0.2119288	0.2493626	2.154389	3.62281	1.537105	1.70197
137.238	1	0.05151523	0.03339037	0.06352733	0.06573435	0.1834172	0.1585784	3.284516	3.328241	0.03698845	0.04498606	0.155719	0.0981061	1.665687	1.736856	0.8355649	1.017741	0.06219702	0.08400557	0.0509997	0.0523772	0.4146839	0.720454	0.3039874	0.1442477
137.336	1	2.101146	1.833927	0.6735393	0.3009414	0.04205681	0.06156277	0.05593352	0.05475501	0.1951012	0.5061039	0.2743967	0.1969164	0.02796119	0.075074	0.04490409	0.03446276	1.469127	1.702026	2.557969	1.794913	0.0871277	0.1264775	0.08834597	0.06466361
137.337	1	0.3474572	0.4431967	2.662701	3.245882	0.1860954	0.2207121	0.2099312	0.1753997	1.720373	1.910667	1.783321	1.242351	0.0389471	0.04540716	0.03469099	0.03093519	0.4429905	0.4799217	0.2748876	0.2270192	0.03289295	0.04217619	0.03571379	0.03029813
137.338	1	0.056094	0.03669387	0.04350898	0.02962973	0.7090669	1.357446	0.3689142	0.2978286	0.05910599	0.08763109	0.07118839	0.06024479	0.1629588	0.1911768	0.3240746	0.2964721	0.2551203	0.4365602	0.22019	0.2478042	2.172111	3.652584	1.569207	1.723567
137.338	1	0.07181405	0.04239463	0.04993837	0.06040009	0.1980799	0.2270662	3.284575	3.308881	0.04202985	0.06439172	0.1448619	0.07803635	1.675543	1.782178	0.8718299	0.9988437	0.05762514	0.08715215	0.05219166	0.04554788	0.3751739	0.7186946	0.2860878	0.1586487
137.436	1	2.120541	1.861868	0.8243744	0.2760236	0.06419042	0.06064581	0.07912886	0.06849375	0.2754781	0.5609602	0.334714	0.1822371	0.0573525	0.0794553	0.04973618	0.03470789	1.479736	1.573358	2.473509	1.837146	0.08331363	0.1084026	0.06668188	0.0674861
137.437	1	0.3445264	0.4709159	2.673211	3.258651	0.1884205	0.2201443	0.2176518	0.1806416	1.756619	1.927506	1.803987	1.245041	0.04123576	0.044068	0.03653674	0.03603526	0.4330414	0.5055054	0.2702725	0.1917959	0.03606153	0.03389146	0.02563889	0.02787435
137.438	1	0.04280655	0.02629891	0.04739939	0.02976467	0.731912	1.371085	0.3804417	0.2756004	0.06142088	0.09782396	0.07884797	0.06044396	0.1691703	0.1906472	0.3224302	0.2936373	0.2629596	0.4424973	0.2271049	0.2506561	2.19472	3.682773	1.604891	1.746019
137.438	1	0.06894597	0.05148221	0.05843085	0.05549457	0.2103936	0.3038962	3.292975	3.314844	0.03686667	0.05272509	0.1463447	0.07598757	1.636241	1.798037	0.9032375	0.9902025	0.08233028	0.09285876	0.04629836	0.04279701	0.3496294	0.6948284	0.2413651	0.1963362
137.536	1	2.160007	1.841529	0.9678844	0.2785437	0.06527052	0.06391608	0.08853067	0.06460496	0.3282929	0.5014238	0.4022977	0.2981519	0.04922771	0.08209139	0.05499845	0.04844627	1.573976	1.547623	2.414302	1.89191	0.08512952	0.09808509	0.07900829	0.06700365
137.537	1	0.3485543	0.5018313	2.670727	3.228397	0.19384	0.220837	0.2198021	0.1747779	1.766663	1.904219	1.792876	1.239772	0.03969236	0.04654751	0.02383411	0.03257296	0.3948513	0.522347	0.2647497	0.1163412	0.02544771	0.03192062	0.02850993	0.01949736
137.538	1	0.04263153	0.02528844	0.0414289	0.02721415	0.7364254	1.361905	0.385112	0.2585572	0.04754372	0.09806004	0.08823793	0.05340151	0.1601871	0.1857518	0.3173984	0.2903206	0.2663042	0.4347909	0.2191442	0.253283	2.190927	3.661849	1.62422	1.761743
137.538	1	0.06593241	0.04274019	0.0674348	0.05011594	0.2566481	0.3726559	3.285218	3.275877	0.05708518	0.05334941	0.1394903	0.08265442	1.565918	1.74473	0.9410416	1.00265	0.05860549	0.09998025	0.04476683	0.05575921	0.313234	0.6393224	0.2082102	0.273171
137.636	1	2.247495	1.863303	1.03904	0.332298	0.04066265	0.06047409	0.08810824	0.08205065	0.2932785	0.4158887	0.4814968	0.4303989	0.04194149	0.06421862	0.07577853	0.06772349	1.698457	1.362754	2.278005	1.952427	0.09579384	0.08882036	0.08658801	0.07598155
137.637	1	0.3313261	0.5421001	2.647056	3.186221	0.1948599	0.2173785	0.2116371	0.1808258	1.77072	1.863036	1.771043	1.264424	0.03621594	0.05165092	0.02976068	0.04361475	0.3811075	0.5353011	0.2615372	0.1781827	0.02529892	0.03423061	0.02941128	0.02342411
137.638	1	0.05275593	0.03266919	0.03718007	0.03899743	0.7499433	1.384403	0.3890722	0.253401	0.050419	0.09510707	0.08111444	0.05340673	0.166398	0.1797967	0.307833	0.2815984	0.258914	0.433423	0.2217998	0.250725	2.180531	3.658273	1.646313	1.763952
137.638	1	0.06394518	0.03672057	0.05543109	0.0401398	0.2884275	0.4019072	3.269818	3.260961	0.07176909	0.06069733	0.1441684	0.08177593	1.469385	1.70402	0.9773168	0.9954969	0.05621096	0.08423142	0.03237343	0.06520159	0.3074872	0.5923749	0.1466929	0.3064365
137.736	1	2.259193	1.825978	1.039419	0.4700903	0.03754893	0.07149794	0.0866729	0.08559041	0.2907915	0.3705933	0.5247984	0.4755437	0.0542559	0.040736	0.06915667	0.07406231	1.764859	1.108669	2.186166	2.012372	0.07950387	0.09380523	0.07031279	0.08442758
137.737	1	0.3149388	0.5895065	2.638746	3.173824	0.1935347	0.2226174	0.2114988	0.1760937	1.7933	1.838287	1.748317	1.267867	0.04447767	0.05412171	0.03870409	0.04678264	0.3882214	0.5533524	0.2410796	0.2556182	0.02760207	0.02963504	0.0307394	0.02675371
137.738	1	0.05470198	0.03473865	0.04140911	0.03146459	0.7832223	1.412389	0.4008512	0.2655531	0.06032925	0.1004031	0.07687449	0.05104953	0.1866282	0.1962652	0.2929054	0.2760972	0.2690178	0.434081	0.2198454	0.2575554	2.189134	3.684933	1.660433	1.78728
137.738	1	0.06137562	0.04333798	0.07150007	0.06296079	0.3194927	0.4238819	3.249622	3.261088	0.06696139	0.04249829	0.1331109	0.08796859	1.417413	1.6614	1.020863	1.015565	0.06017879	0.09540455	0.04614404	0.06158304	0.3251189	0.5986791	0.1295833	0.3242991
137.836	1	2.283011	1.805558	0.8574813	0.580202	0.03446608	0.06709301	0.09052724	0.08722211	0.3266886	0.3894653	0.5473117	0.4238823	0.05507146	0.07185722	0.06647269	0.06857666	1.814285	0.8578831	2.19653	1.929393	0.09293801	0.06637397	0.06680293	0.07468634
137.837	1	0.3147765	0.6283257	2.626579	3.152798	0.1951972	0.2265353	0.2016617	0.1768161	1.81442	1.812137	1.697436	1.267913	0.05006944	0.06265296	0.03949545	0.03631396	0.3842786	0.5714616	0.2083213	0.3185601	0.02832582	0.04388902	0.03809266	0.02940155
137.838	1	0.05156733	0.03535808	0.03915948	0.02633284	0.8061058	1.430416	0.4058832	0.2920926	0.06712837	0.09531141	0.06817786	0.04817266	0.1880478	0.1925089	0.2762693	0.275711	0.2621249	0.4375339	0.2177657	0.2581906	2.190152	3.706421	1.663978	1.814614
137.838	1	0.0657003	0.04579765	0.06659007	0.06041498	0.3186486	0.416231	3.239321	3.259411	0.07267122	0.06666945	0.1345548	0.07653815	1.396249	1.636249	1.072661	1.017892	0.06789621	0.1066984	0.03854405	0.07521038	0.3626338	0.6247965	0.1556656	0.3134347
137.936	1	2.346981	1.809973	0.6322762	0.5648671	0.06006895	0.05844818	0.07502636	0.06880151	0.3694736	0.3165463	0.5168072	0.3117247	0.05655471	0.05047377	0.06628829	0.06061366	1.852351	0.8394961	2.294295	1.778901	0.1088968	0.06620791	0.06799012	0.05252068
137.937	1	0.3149519	0.6456956	2.600799	3.145369	0.2000474	0.2199021	0.192597	0.1770477	1.830248	1.784124	1.626536	1.273579	0.04774186	0.06826365	0.03596033	0.03578194	0.3856147	0.5696756	0.1553238	0.3614548	0.02959819	0.04834161	0.04137798	0.03290926
137.938	1	0.05262985	0.03912104	0.03737493	0.03500369	0.8304641	1.444722	0.4148101	0.3069291	0.06443826	0.09156166	0.0581227	0.04334303	0.1866846	0.1803988	0.2658793	0.2708156	0.2608139	0.4354463	0.2152627	0.2593067	2.194917	3.724322	1.668453	1.819592
137.938	1	0.05505985	0.04172112	0.04989121	0.04688628	0.2873542	0.377395	3.240616	3.283107	0.05258001	0.06068087	0.1339133	0.07066725	1.411478	1.644471	1.109341	1.036745	0.06506955	0.09915851	0.05844734	0.07890191	0.3970881	0.6347248	0.1623895	0.3313118
138.036	1	2.393744	1.911248	0.4429244	0.5889493	0.05313284	0.05272815	0.06628415	0.05704858	0.3460996	0.2621632	0.4134266	0.2142613	0.05125558	0.03693827	0.05902912	0.05387577	1.822286	1.097229	2.443358	1.745609	0.08887955	0.07447063	0.07567671	0.05714771
138.037	1	0.3111597	0.6302356	2.576128	3.117848	0.1951887	0.2095509	0.1945739	0.1785302	1.793812	1.743043	1.580352	1.260922	0.04233146	0.06224907	0.03962874	0.03499607	0.3918395	0.5424855	0.1083083	0.3515115	0.03647726	0.0437657	0.04081336	0.0269419
138.038	1	0.05387078	0.02694326	0.03068458	0.0375639	0.8367985	1.431753	0.4277541	0.3167616	0.05812395	0.09458865	0.06321297	0.04174405	0.1808948	0.1920999	0.2618253	0.2457377	0.2648511	0.430534	0.2192467	0.2559097	2.181444	3.699765	1.658701	1.803946
138.038	1	0.06074929	0.0463557	0.06620033	0.05734129	0.2619481	0.3133117	3.256037	3.313731	0.07905807	0.04617077	0.1352346	0.08659391	1.446589	1.639295	1.123308	1.04206	0.06323501	0.1014051	0.0564004	0.07769575	0.4240628	0.6418474	0.1754064	0.3027665
138.136	1	2.367404	2.076785	0.3252277	0.5805752	0.05949615	0.05881866	0.07868162	0.05361515	0.3169684	0.334646	0.3140598	0.2352896	0.04604132	0.06541489	0.04876337	0.05340894	1.716057	1.380475	2.557524	1.7398	0.1148866	0.09087333	0.08532668	0.04843932
138.137	1	0.3176316	0.6168831	2.561721	3.113279	0.1960249	0.2091284	0.1884621	0.1764957	1.791126	1.743608	1.550139	1.239578	0.04184345	0.06579566	0.0456193	0.02999615	0.4093786	0.5419736	0.1739078	0.312043	0.04097501	0.0444411	0.03009532	0.01999982
138.138	1	0.05535898	0.0387532	0.02791942	0.04042672	0.8612837	1.456419	0.4383405	0.3253766	0.060373	0.09248907	0.0494657	0.03692992	0.1738661	0.1832917	0.2399436	0.2346139	0.2645798	0.4317016	0.2207583	0.2471077	2.18799	3.707593	1.648064	1.793722
138.138	1	0.06137845	0.04778653	0.0575147	0.05156641	0.1874227	0.2422379	3.287511	3.358303	0.05988504	0.03242648	0.1529439	0.0812086	1.510083	1.70678	1.148699	1.071693	0.06816345	0.1021776	0.05605947	0.07822319	0.4485319	0.6423284	0.1774967	0.2776206
138.236	1	2.354777	2.151126	0.3416507	0.5270028	0.0550335	0.05536284	0.07342536	0.0703237	0.3192455	0.3664603	0.2742745	0.2903319	0.03516786	0.07484423	0.0526628	0.05841383	1.62322	1.543578	2.566713	1.716478	0.1074689	0.07300181	0.07229508	0.06827259
138.237	1	0.3233317	0.6035973	2.572482	3.128251	0.1945612	0.2071118	0.1866536	0.1766657	1.796193	1.771059	1.537719	1.239792	0.0474894	0.06550199	0.04650385	0.02965678	0.4234323	0.5360858	0.2432877	0.2600491	0.03158945	0.04616208	0.03685208	0.02092024
138.238	1	0.05865485	0.04527735	0.03646747	0.03121371	0.8620764	1.479204	0.4448646	0.3255903	0.06307012	0.09145156	0.04550737	0.03097891	0.1579363	0.1657374	0.2356318	0.2388265	0.2567946	0.4355544	0.2218594	0.2433728	2.193569	3.725918	1.632303	1.781991
138.238	1	0.04963785	0.03768788	0.05327336	0.04728655	0.1094788	0.1726853	3.328671	3.400434	0.04969869	0.03155952	0.1447217	0.08156274	1.58233	1.764319	1.150248	1.087311	0.06692957	0.09923264	0.04010013	0.06656116	0.4751224	0.654327	0.2009778	0.2382556
138.336	1	2.367087	2.156075	0.3165369	0.4163761	0.05635786	0.03628754	0.05624724	0.08437879	0.3539343	0.3417741	0.3075177	0.3961656	0.05629959	0.06794774	0.04995088	0.06610666	1.543573	1.61624	2.516095	1.681541	0.09314381	0.06971627	0.0686322	0.06465244
138.337	1	0.3192029	0.5913869	2.595037	3.159732	0.1972371	0.2059842	0.1888153	0.1796037	1.799879	1.80398	1.553428	1.248222	0.05216533	0.05660002	0.04929597	0.03185517	0.4364339	0.5274635	0.3004364	0.1829573	0.03439463	0.04891914	0.04077234	0.02023547
138.338	1	0.0495583	0.035265	0.02824085	0.03944131	0.8526157	1.458541	0.4436375	0.3034062	0.06608335	0.09805712	0.0543799	0.02393389	0.1529142	0.1771473	0.2605335	0.2351502	0.2655336	0.4507862	0.2299547	0.2362372	2.199659	3.744834	1.607232	1.763386
138.338	1	0.04205853	0.04964687	0.05259247	0.056214	0.067393	0.1742922	3.333052	3.424453	0.0399019	0.0376565	0.1560368	0.09109359	1.650093	1.80001	1.172825	1.154798	0.08386136	0.09751345	0.04551012	0.07467715	0.4805863	0.6432691	0.2455629	0.1917226
138.436	1	2.332505	2.1085	0.3292654	0.3365764	0.05244346	0.04803306	0.05815882	0.06923397	0.3212642	0.2814674	0.3448694	0.3853783	0.02704425	0.06173343	0.06097684	0.07385428	1.55419	1.612764	2.584426	1.702241	0.08463033	0.1088656	0.06994698	0.05809617
138.437	1	0.3086973	0.5615682	2.613771	3.162341	0.1937328	0.2091289	0.1904061	0.1798831	1.785157	1.819017	1.584546	1.252736	0.05372046	0.04683311	0.04355704	0.0241769	0.4452991	0.4967334	0.3286746	0.109517	0.05028522	0.05322726	0.0385917	0.02071596
138.438	1	0.0495462	0.03490455	0.0324162	0.03534543	0.845003	1.445636	0.4407923	0.2950079	0.06664393	0.08874007	0.05591242	0.02401346	0.1332443	0.1570535	0.2536528	0.2361779	0.2555278	0.4403561	0.2252106	0.2274668	2.173416	3.701508	1.557334	1.713322
138.438	1	0.04258174	0.04341148	0.0416587	0.04157529	0.1147617	0.20162	3.339269	3.403788	0.02894145	0.04470132	0.1542861	0.09217634	1.641197	1.784181	1.131226	1.177991	0.08782085	0.09434702	0.05880159	0.04174436	0.4830881	0.6167712	0.2501169	0.1609104
138.536	1	2.334026	2.05916	0.3592872	0.2880349	0.04868627	0.03758837	0.06456804	0.05743834	0.3397876	0.2805462	0.4002642	0.3178269	0.05135513	0.0609626	0.07635598	0.05875461	1.602876	1.576407	2.71613	1.761035	0.09339194	0.1024014	0.07346818	0.05714919
138.537	1	0.307436	0.5218845	2.630899	3.15321	0.1903065	0.2157085	0.2000723	0.1826687	1.767249	1.857799	1.630028	1.270651	0.05172333	0.04748625	0.03898045	0.03067507	0.440268	0.4764777	0.3361709	0.0809394	0.04913752	0.04967156	0.03481277	0.02406149
138.538	1	0.05123253	0.0426076	0.03802062	0.03767525	0.8368581	1.440737	0.4471276	0.3027928	0.0685235	0.08035166	0.05283009	0.0377205	0.1286388	0.1409913	0.2541412	0.2548443	0.2505969	0.4310272	0.2242621	0.2315707	2.157554	3.660673	1.522289	1.669715
138.538	1	0.06321307	0.05892972	0.04021266	0.0386902	0.1928604	0.2815324	3.329137	3.374174	0.04424577	0.03496821	0.1342205	0.08428385	1.618538	1.734241	1.088294	1.195975	0.06648864	0.1024922	0.04083343	0.0495908	0.4522849	0.6094794	0.2486355	0.1709863
138.636	1	2.374147	2.01843	0.4051994	0.3020191	0.04582299	0.06527947	0.06457477	0.0656669	0.3448974	0.3253128	0.3845428	0.2017665	0.05548687	0.06323132	0.06805942	0.04404078	1.545744	1.528302	2.699749	1.805589	0.08585323	0.09826853	0.08652947	0.0584623
138.637	1	0.3020563	0.478087	2.655684	3.173886	0.1924784	0.2255776	0.207134	0.1833511	1.782092	1.937836	1.686456	1.278129	0.05033969	0.04815533	0.03908738	0.03706647	0.413117	0.4726252	0.3434818	0.1138937	0.0415482	0.03932032	0.03449278	0.02243639
138.638	1	0.048975	0.03598773	0.03811707	0.03898469	0.8258343	1.433543	0.4375904	0.2985261	0.0563287	0.08257673	0.05029071	0.04023493	0.1288332	0.140608	0.261249	0.2763298	0.25642	0.4352072	0.2259982	0.2330964	2.149124	3.646781	1.497292	1.642318
138.638	1	0.06916516	0.06712356	0.03345428	0.04890543	0.2549714	0.3591405	3.337957	3.339419	0.04539472	0.04522285	0.1484287	0.0909967	1.586546	1.683232	1.048097	1.2211	0.08775406	0.1091736	0.04512346	0.04045616	0.4144087	0.6105292	0.2193157	0.1985701
138.736	1	2.363281	1.986097	0.4646454	0.3377607	0.05304054	0.06961576	0.07785051	0.05761492	0.3423199	0.3515144	0.2859068	0.1236222	0.04408011	0.05726946	0.07338964	0.03783466	1.477159	1.492571	2.563479	1.836206	0.09623793	0.09082508	0.08071206	0.05793118
138.737	1	0.2885304	0.4353852	2.676968	3.1998	0.1911846	0.2282289	0.2103981	0.1794272	1.799209	1.992637	1.740202	1.284062	0.04390243	0.04261921	0.03600177	0.03199759	0.3888158	0.4875123	0.339327	0.1648674	0.03353713	0.04170494	0.03726306	0.0260097
138.738	1	0.05325766	0.02872203	0.03507334	0.02873429	0.8137184	1.434484	0.4198069	0.3125351	0.06570007	0.0820476	0.04881226	0.03784807	0.1378295	0.1415116	0.2599995	0.2772179	0.2578109	0.4379543	0.2271541	0.2322906	2.143748	3.647092	1.475519	1.632324
138.738	1	0.07375828	0.08420988	0.0468695	0.03994224	0.3039984	0.4381672	3.340034	3.30214	0.06740661	0.05975213	0.1470805	0.08592957	1.544523	1.629159	1.005779	1.273485	0.07009947	0.1154033	0.04289159	0.05087739	0.3540118	0.6349514	0.2091664	0.2846809
138.836	1	2.297109	1.952139	0.535101	0.4148448	0.05322667	0.05474438	0.05541677	0.07558001	0.2613491	0.3296523	0.202353	0.1692961	0.05480841	0.03684527	0.04577416	0.04278925	1.413324	1.413964	2.449054	1.9165	0.07151606	0.0946866	0.08737694	0.04346192
138.837	1	0.2931536	0.4006156	2.695086	3.216644	0.1924506	0.2300916	0.217813	0.1813582	1.812396	2.027545	1.780125	1.279698	0.03470256	0.03344046	0.02917872	0.02367673	0.3558624	0.4910923	0.3188939	0.1923682	0.0316813	0.04728502	0.02799182	0.01660498
138.838	1	0.05667513	0.04267973	0.04253474	0.03571926	0.8013127	1.451496	0.4198364	0.3433857	0.06846416	0.07944445	0.04177541	0.04574573	0.1396317	0.1238615	0.2562887	0.2988636	0.2496833	0.4390742	0.2209274	0.2267696	2.13457	3.644499	1.449909	1.625231
138.838	1	0.08586349	0.09209229	0.05747956	0.03891962	0.3158851	0.4782686	3.301284	3.23227	0.06110614	0.05548294	0.1509123	0.09097791	1.495105	1.573561	0.9483954	1.303111	0.1001668	0.1247595	0.04364364	0.06308803	0.3178516	0.6629948	0.1950759	0.3382135
138.936	1	2.241625	2.047384	0.6092231	0.4509435	0.04762297	0.05322931	0.06578102	0.07196656	0.1898174	0.3596482	0.1727909	0.1796236	0.07997601	0.05971521	0.04956677	0.04177917	1.396266	1.307376	2.48673	2.07318	0.07734399	0.1062329	0.08556323	0.05851925
138.937	1	0.2978787	0.3625774	2.670344	3.191156	0.193322	0.2288909	0.2111516	0.1806178	1.802268	2.007701	1.782638	1.265098	0.0372629	0.03339997	0.03389594	0.02525844	0.3168736	0.4784559	0.308102	0.1913116	0.02842469	0.04569065	0.01951829	0.02248206
138.938	1	0.05450472	0.04612767	0.05087239	0.03566832	0.7855145	1.44153	0.4217591	0.3518877	0.05417757	0.07208459	0.04529191	0.04661651	0.1287928	0.1251017	0.2610371	0.3021133	0.2377554	0.4281005	0.2071748	0.2227825	2.104781	3.593899	1.418711	1.607007
138.938	1	0.07219363	0.08391651	0.05094474	0.05188522	0.2926523	0.4898964	3.268638	3.191256	0.06273743	0.08177635	0.1580149	0.07252145	1.456237	1.495492	0.8887928	1.267464	0.07694468	0.1047303	0.05047051	0.05905327	0.2846811	0.6350117	0.2099171	0.3672387
139.036	1	2.199663	2.105683	0.6537086	0.4401984	0.04565449	0.06109767	0.09235608	0.07365921	0.1324605	0.3382722	0.2375664	0.2098892	0.05884186	0.05687173	0.0954434	0.05693677	1.402457	1.093199	2.533521	2.177048	0.08437428	0.09503263	0.07658763	0.05642935
139.037	1	0.293152	0.340676	2.65399	3.178498	0.1931645	0.2278927	0.2116651	0.1823872	1.818714	1.984807	1.771403	1.267566	0.03233017	0.0340489	0.02731463	0.03493866	0.2906901	0.4905257	0.3183124	0.1493625	0.02853816	0.04294267	0.02082244	0.02360677
139.038	1	0.05928398	0.03629232	0.04536451	0.03302648	0.7678828	1.432815	0.423332	0.3561799	0.05470831	0.07860397	0.05160679	0.05759223	0.1234137	0.1488213	0.2870088	0.3128731	0.2406377	0.4370595	0.2145802	0.226802	2.095358	3.582702	1.409922	1.600532
139.038	1	0.07061597	0.08441965	0.05875987	0.05566786	0.2704628	0.467468	3.243406	3.180918	0.07343409	0.07385777	0.1543589	0.08737952	1.447023	1.461012	0.8498127	1.236644	0.07886053	0.1082518	0.04560948	0.05977964	0.3136488	0.6564828	0.2317594	0.3641072
139.136	1	2.15638	2.113636	0.6564483	0.3998828	0.04856718	0.04146274	0.08827403	0.06701636	0.1579279	0.3146542	0.2663423	0.2505709	0.04047935	0.05920792	0.06572765	0.05380289	1.39057	0.9393897	2.543	2.190849	0.07694654	0.06874274	0.09990969	0.05105636
139.137	1	0.2932556	0.3469236	2.654986	3.165671	0.1991657	0.229431	0.2113052	0.1812681	1.846627	1.973286	1.749319	1.275853	0.02805316	0.03901173	0.02807716	0.02690134	0.2896403	0.5058307	0.3442982	0.07762548	0.02109087	0.04282156	0.02754707	0.02285098
139.138	1	0.06026528	0.03066333	0.04449128	0.03421278	0.7486013	1.426995	0.4323635	0.3516675	0.06240582	0.07667831	0.0457891	0.05364251	0.1300554	0.1486603	0.2975947	0.3322524	0.2389694	0.4358489	0.21756	0.2279074	2.093564	3.591658	1.407343	1.600134
139.138	1	0.04861904	0.08055073	0.06171104	0.04282549	0.2126162	0.4274857	3.226987	3.201039	0.0534172	0.05977022	0.1391882	0.06799343	1.510194	1.466979	0.8053806	1.197226	0.07433527	0.08824498	0.05604087	0.05321216	0.3431646	0.6585821	0.2783139	0.3715185
139.236	1	2.137107	2.155059	0.5644302	0.3414951	0.05006313	0.04962819	0.0624773	0.07367396	0.2175637	0.3487004	0.2566577	0.1972254	0.0450752	0.07318379	0.05598657	0.0447783	1.363035	1.012004	2.538156	2.150963	0.07683956	0.07049281	0.0798808	0.05307848
139.237	1	0.3006456	0.3605824	2.637951	3.144063	0.2041974	0.2319398	0.1999196	0.1804153	1.873302	1.952895	1.709593	1.286874	0.02975335	0.04278331	0.04444508	0.02695614	0.3031177	0.5190859	0.3597856	0.1120502	0.0263568	0.03662693	0.03056924	0.02180637
139.238	1	0.05959032	0.04349181	0.05634397	0.05125627	0.7342563	1.428361	0.4613779	0.361155	0.06056981	0.08131585	0.05552882	0.0623686	0.1306342	0.1460225	0.3026326	0.343492	0.2412975	0.438954	0.2211305	0.23412	2.099452	3.606972	1.403975	1.594623
139.238	1	0.06763212	0.07119177	0.04724081	0.0489193	0.1830412	0.3639021	3.217921	3.239626	0.06965666	0.05560755	0.1455234	0.08587957	1.575813	1.521472	0.7991795	1.171867	0.07595956	0.08997906	0.04041058	0.0599585	0.393109	0.6819427	0.3159567	0.3417243
139.336	1	2.163005	2.143821	0.5395659	0.2798198	0.04239776	0.03731034	0.06084331	0.07740147	0.2973737	0.2997579	0.2916381	0.1923143	0.03690316	0.05183867	0.06673492	0.03998556	1.364503	1.149439	2.62575	2.10765	0.07327165	0.0904947	0.08290226	0.055933
139.337	1	0.3045031	0.3660294	2.613151	3.115691	0.2024136	0.2222395	0.1951754	0.1825752	1.865346	1.90693	1.648725	1.276986	0.03025252	0.04914466	0.04701385	0.02881185	0.3028614	0.5210804	0.3508777	0.173626	0.02499751	0.04519932	0.03344366	0.02696151
139.338	1	0.06259597	0.03501394	0.05232291	0.04525237	0.7159541	1.402466	0.4673751	0.3173727	0.06221472	0.09035912	0.06473888	0.06124814	0.1272394	0.1648389	0.3268765	0.3535505	0.238568	0.447695	0.2313187	0.2410736	2.088493	3.597083	1.403883	1.584626
139.338	1	0.06389367	0.04522905	0.05083382	0.0693885	0.1795029	0.2888655	3.219816	3.273181	0.05778714	0.03601411	0.1504812	0.08451448	1.623805	1.602933	0.8122299	1.125344	0.06691345	0.091985	0.05748308	0.05944656	0.399897	0.7024758	0.3510601	0.2666207
139.436	1	2.218492	2.151359	0.5598684	0.1768946	0.06188541	0.04010939	0.07101573	0.08570006	0.3979336	0.295865	0.3049975	0.2750816	0.05781912	0.04474972	0.05711926	0.05705848	1.432729	1.294783	2.788934	2.049312	0.08562753	0.07856083	0.08805325	0.06401193
139.437	1	0.304382	0.3679735	2.580796	3.091789	0.1967059	0.2202958	0.1895449	0.1803264	1.843551	1.855253	1.593908	1.276541	0.03013896	0.04520641	0.04057291	0.03024554	0.3072749	0.5039356	0.3073302	0.227883	0.03108324	0.04501253	0.03593417	0.03064987
139.438	1	0.06808236	0.03510435	0.05118955	0.03942399	0.7008188	1.379879	0.4700296	0.2765426	0.05962664	0.09775178	0.0679082	0.06831376	0.1391308	0.1714164	0.326471	0.347617	0.2417667	0.4441635	0.229237	0.235673	2.078192	3.57067	1.409597	1.571982
139.438	1	0.05648612	0.0366368	0.06743775	0.07668425	0.1841953	0.2145925	3.245474	3.299106	0.06376986	0.03864339	0.1400954	0.0781273	1.656137	1.669078	0.8305401	1.062526	0.05650499	0.09167666	0.05108617	0.04059188	0.4101491	0.7114016	0.3693921	0.1981337
139.536	1	2.238573	2.122009	0.5461954	0.1525217	0.0607038	0.04920143	0.0675678	0.07639074	0.4527989	0.3414474	0.2741994	0.3606847	0.06024541	0.05369473	0.04713053	0.04962738	1.481823	1.421388	2.852292	1.960719	0.08303717	0.08415379	0.07680732	0.05430729
139.537	1	0.3149507	0.3870986	2.563533	3.080257	0.2026028	0.219372	0.1859179	0.1814569	1.854938	1.830839	1.551108	1.287982	0.02597959	0.03949743	0.04227733	0.02385799	0.3154677	0.5074249	0.2594575	0.252531	0.03005963	0.04253196	0.03520414	0.02846163
139.537	1	0.06139786	0.04854456	0.07433519	0.05788855	0.6936102	1.377794	0.4941059	0.2761938	0.06577943	0.1035577	0.07315987	0.07530124	0.1320745	0.1731319	0.3359967	0.3576855	0.2400166	0.4424066	0.2332656	0.2413917	2.082608	3.584823	1.425589	1.572637
139.538	1	0.05910202	0.0395587	0.07485296	0.07215046	0.1769649	0.1665803	3.276532	3.326311	0.03942526	0.04954444	0.1561719	0.08793994	1.675122	1.747339	0.8767667	1.045426	0.06012312	0.0917069	0.05471735	0.04084465	0.4101827	0.7375056	0.3782148	0.1612589
139.636	1	2.188338	2.164515	0.4271827	0.1890767	0.06783703	0.08060507	0.07406556	0.07554594	0.4644693	0.4499255	0.221494	0.381021	0.06879313	0.0580703	0.06625787	0.0492767	1.432737	1.445099	2.820802	1.940632	0.06736732	0.08009166	0.08710865	0.0528589
139.637	1	0.3339255	0.4046782	2.565871	3.096044	0.1984395	0.2145528	0.1831681	0.1907747	1.861321	1.826759	1.53418	1.300424	0.03004828	0.04716492	0.04480711	0.02003312	0.3234877	0.5182229	0.2169265	0.2640932	0.02545095	0.03673019	0.03978963	0.02863088
139.638	1	0.05902673	0.05027802	0.07261342	0.05313086	0.6850423	1.372256	0.5020312	0.2692792	0.05425395	0.08825548	0.07251111	0.07553609	0.1365256	0.1742713	0.3383387	0.3427611	0.2408975	0.4475199	0.2366781	0.242129	2.090747	3.599613	1.443167	1.574779
139.638	1	0.05157688	0.05417424	0.05872768	0.05006793	0.1836072	0.2019223	3.293373	3.330636	0.03792226	0.05554016	0.1423053	0.08477774	1.659097	1.782254	0.9037288	1.014023	0.05470972	0.1073684	0.05864793	0.05033049	0.3912977	0.7481922	0.3561427	0.1549164
139.736	1	2.161217	2.227539	0.3367573	0.2149534	0.06925138	0.08753201	0.07351464	0.07250283	0.4011587	0.4685024	0.2193746	0.3825816	0.06963199	0.05857369	0.06022136	0.04922904	1.342279	1.380615	2.77394	1.920075	0.06715998	0.07276413	0.09372248	0.06261785
139.737	1	0.3526722	0.4197254	2.565158	3.110359	0.1992734	0.2158692	0.1822206	0.1923412	1.871451	1.85356	1.544194	1.313634	0.03138928	0.0554406	0.04695145	0.01989	0.3359559	0.5222076	0.1588173	0.2676903	0.02389068	0.03216789	0.03624712	0.02848334
139.738	1	0.05408786	0.04305981	0.06396617	0.04726864	0.6720377	1.365563	0.4914902	0.2607651	0.06310948	0.09545248	0.07290947	0.07529101	0.15138	0.1870742	0.3559906	0.3407513	0.2410146	0.4480147	0.2327658	0.2379439	2.102034	3.623382	1.466961	1.593552
139.738	1	0.06000928	0.04889637	0.06282046	0.06617258	0.2175868	0.267819	3.318744	3.330094	0.03239971	0.05190816	0.1507589	0.08558691	1.630043	1.800777	0.958257	0.9930617	0.06086314	0.1125826	0.06098368	0.04974973	0.3716216	0.7301467	0.3322802	0.1663211
139.836	1	2.19179	2.287144	0.3726036	0.2334167	0.05435093	0.07925548	0.08170056	0.07058089	0.3063218	0.4772229	0.2240592	0.3626003	0.07431146	0.06937664	0.0645326	0.04490043	1.250252	1.269033	2.794053	1.953541	0.06914847	0.07214467	0.1058667	0.05546604
139.837	1	0.3559005	0.4233074	2.564722	3.094965	0.2000236	0.2144254	0.1878784	0.1925639	1.840265	1.850731	1.575548	1.320326	0.02561987	0.06255873	0.05293326	0.02099125	0.3431514	0.5100299	0.1924152	0.2388912	0.02846373	0.0375142	0.03348987	0.0302816
139.838	1	0.04792905	0.04587877	0.07130254	0.05271785	0.6705585	1.356474	0.4801581	0.2673855	0.06933082	0.102282	0.07254656	0.07187056	0.1647752	0.1899227	0.3442872	0.329744	0.2384479	0.438721	0.2386133	0.2512963	2.085878	3.594371	1.482159	1.603397
139.838	1	0.05845373	0.05342228	0.04850593	0.03608346	0.2363832	0.3346066	3.291027	3.28463	0.06281516	0.05250752	0.1383351	0.07958097	1.533414	1.744651	0.9833486	0.9782424	0.05486378	0.09443482	0.05400736	0.06209374	0.3414692	0.6745957	0.2621069	0.2354935
139.936	1	2.181406	2.322425	0.426838	0.1960606	0.04852677	0.07324317	0.06399723	0.07651264	0.1988856	0.4266839	0.2791408	0.3192723	0.04966348	0.06246594	0.06977241	0.04558954	1.133146	1.049734	2.76681	1.975927	0.06738348	0.08656064	0.09691064	0.05929548
139.937	1	0.3556241	0.4364368	2.591829	3.126191	0.1950855	0.2153	0.1905923	0.1896207	1.837349	1.860991	1.620718	1.338351	0.02620562	0.05831647	0.04872614	0.02896229	0.3484537	0.4978721	0.2546343	0.1860522	0.02741985	0.04186444	0.03658516	0.02025863
139.938	1	0.05524139	0.04040678	0.06549286	0.05153472	0.6775389	1.365276	0.4693848	0.2962414	0.07109148	0.09957497	0.07371104	0.07176682	0.1665328	0.1888404	0.3306511	0.3162221	0.2393372	0.4262855	0.236881	0.2452214	2.084854	3.59748	1.511725	1.619765
139.938	1	0.06815221	0.03148971	0.04899986	0.05182596	0.2065448	0.3601619	3.280209	3.259146	0.05224526	0.04907296	0.1352864	0.08675892	1.459826	1.706044	1.019906	0.985619	0.05914548	0.09450591	0.05291601	0.06060239	0.3207349	0.639248	0.2481136	0.2554336
140.036	1	2.119037	2.317671	0.4515824	0.2245026	0.05248829	0.05924691	0.07321454	0.07522361	0.1237736	0.4172315	0.3658867	0.3165907	0.04925676	0.07832084	0.06230163	0.05786884	1.106862	0.8130956	2.690096	1.949594	0.06986481	0.0694889	0.08310332	0.0559062
140.037	1	0.3725555	0.447647	2.629294	3.169975	0.19472	0.2225046	0.2001495	0.1937116	1.844543	1.904115	1.676195	1.355984	0.02979402	0.05193601	0.03852279	0.03069126	0.3527877	0.4911018	0.3026041	0.1353776	0.02720935	0.04217422	0.04052686	0.01907014
140.037	1	0.04603824	0.03350116	0.05378532	0.03248003	0.6800397	1.370145	0.4503368	0.3254059	0.0599428	0.09786223	0.07651507	0.07302124	0.1537667	0.1817651	0.3270376	0.3163389	0.2466813	0.4334544	0.2435172	0.2440514	2.105868	3.626487	1.543183	1.648528
140.038	1	0.0637938	0.04926073	0.07083273	0.0385726	0.1732895	0.3682536	3.276046	3.247328	0.05855382	0.05617297	0.134551	0.09361011	1.395606	1.649976	1.079753	0.9989575	0.05764914	0.09720671	0.0551359	0.06367038	0.3080023	0.6257804	0.2348406	0.2995032
140.136	1	2.095596	2.267594	0.3597357	0.2356694	0.04305419	0.04541361	0.06338907	0.07134026	0.1355366	0.3729489	0.3233404	0.2959533	0.04054965	0.08911466	0.05069478	0.04393562	1.147074	0.7723804	2.616842	1.918245	0.06216654	0.06564854	0.08539268	0.06229458
140.137	1	0.3774981	0.460051	2.676484	3.199668	0.1970658	0.224206	0.2084151	0.1955971	1.849118	1.931431	1.723807	1.349885	0.02937432	0.04750314	0.033599	0.0335234	0.3598193	0.4953962	0.3329863	0.08547525	0.03082158	0.04113898	0.04343931	0.01862168
140.138	1	0.03481309	0.02896733	0.0512599	0.02945375	0.6682047	1.37392	0.4253107	0.3530947	0.05752694	0.09372846	0.07032386	0.06863737	0.1533145	0.1868125	0.3284137	0.3219753	0.2510533	0.4394374	0.2442873	0.2439378	2.119357	3.659645	1.573079	1.670767
140.138	1	0.07235942	0.04168206	0.06504232	0.04294802	0.1222462	0.3444235	3.267501	3.240925	0.05857555	0.05762002	0.1380316	0.09948973	1.377823	1.624206	1.127028	1.002469	0.05593018	0.1154128	0.04452914	0.07293566	0.2751471	0.6371328	0.2597011	0.3138732
140.236	1	2.158035	2.198897	0.380705	0.1864633	0.05557	0.05027186	0.0705842	0.07979406	0.1538094	0.333239	0.370483	0.3122827	0.04022661	0.06362041	0.05305685	0.03907874	1.253526	0.9658885	2.60435	1.910161	0.06612526	0.06666088	0.09911755	0.05077843
140.237	1	0.3867212	0.4539452	2.696941	3.218004	0.1939113	0.2256451	0.2162666	0.1838503	1.829919	1.958364	1.76442	1.32333	0.02808505	0.04536642	0.02992332	0.02919007	0.363023	0.4884011	0.3232887	0.1133795	0.02926673	0.03124684	0.04138123	0.02287015
140.238	1	0.04124575	0.04016644	0.05541239	0.03418782	0.6678589	1.388233	0.4232214	0.3621576	0.05814502	0.08703583	0.06727629	0.07156305	0.1571892	0.1883788	0.3278712	0.3148072	0.2453553	0.4354646	0.2332782	0.2357301	2.118142	3.661451	1.588572	1.687692
140.238	1	0.07703254	0.04888839	0.06897729	0.05646576	0.07892003	0.3237624	3.273366	3.248683	0.05461481	0.05067356	0.1347127	0.07445894	1.389247	1.595593	1.149711	0.9960086	0.05063367	0.1009691	0.05315332	0.08144338	0.290332	0.6372062	0.2547118	0.349298
140.336	1	2.224424	2.181973	0.5098681	0.1882732	0.05992115	0.08394807	0.08127527	0.07108378	0.2219731	0.3616964	0.3952337	0.2881462	0.04623413	0.05745834	0.05933793	0.05355302	1.346431	1.188119	2.601729	1.968546	0.069998	0.07244333	0.1016317	0.04672204
140.337	1	0.4007028	0.4466089	2.707144	3.218159	0.1922448	0.2231169	0.2143578	0.1835602	1.805844	1.954563	1.788073	1.303032	0.03335961	0.04231057	0.02607264	0.02544307	0.3557072	0.4670681	0.3063299	0.1591517	0.03282344	0.0313055	0.03034075	0.02285761
140.338	1	0.04696971	0.03481289	0.04911288	0.03237988	0.6655138	1.370091	0.405634	0.3522976	0.04687124	0.08982792	0.06396784	0.06594166	0.1501165	0.1846008	0.3222153	0.3101627	0.2494767	0.434725	0.2328427	0.2341444	2.114254	3.638413	1.593994	1.677769
140.338	1	0.07591254	0.04314898	0.05947954	0.04315936	0.1343707	0.2869645	3.279965	3.281974	0.0640889	0.04547144	0.1377671	0.07709809	1.422454	1.602426	1.145297	0.9904457	0.05716868	0.09972802	0.04438607	0.06980959	0.3051839	0.619779	0.2473626	0.3295861
140.436	1	2.21387	2.077502	0.4829453	0.157001	0.05444095	0.08211322	0.0878638	0.065462	0.2947736	0.37161	0.3330083	0.2316281	0.06751497	0.04110206	0.04565533	0.03730833	1.377356	1.304931	2.38572	1.884961	0.065807	0.07607631	0.0842545	0.06500901
140.437	1	0.4053209	0.4545648	2.722543	3.230221	0.2005934	0.2346694	0.2232419	0.1803889	1.832647	1.992593	1.819107	1.298448	0.05111837	0.04078935	0.02803185	0.03226081	0.352829	0.4465786	0.2930404	0.189605	0.03383953	0.03360184	0.02027388	0.0259551
140.437	1	0.04497379	0.03075416	0.04204561	0.02913429	0.6532	1.327014	0.3957982	0.3624719	0.04609444	0.09019764	0.0571462	0.06484079	0.1585229	0.1867562	0.3065745	0.3027014	0.2445762	0.4257491	0.2190252	0.2282369	2.089911	3.598042	1.57756	1.625385
140.438	1	0.07491125	0.0498573	0.07138132	0.03994167	0.1834651	0.2477394	3.361732	3.403477	0.06718715	0.04395867	0.149122	0.08189514	1.528263	1.683253	1.174626	1.016246	0.05395732	0.09156929	0.04556534	0.07027104	0.3621836	0.5995892	0.2151811	0.3351438
140.536	1	2.171869	2.057941	0.3562679	0.2377273	0.0463513	0.06285439	0.06854644	0.07421069	0.2913937	0.4301918	0.3321585	0.239392	0.05748881	0.05983978	0.04667455	0.03406321	1.429462	1.363783	2.202571	1.768183	0.07921427	0.07439277	0.08894158	0.06594213
140.537	1	0.4222623	0.4478949	2.738507	3.26499	0.2013651	0.2343634	0.2209252	0.1846476	1.839649	1.995295	1.821619	1.301012	0.04459008	0.03411672	0.03629948	0.02491648	0.342865	0.4344046	0.2977283	0.1698619	0.03255247	0.04014953	0.02667187	0.01803186
140.537	1	0.04265974	0.0341519	0.03668827	0.03548514	0.694473	1.385374	0.4284278	0.3878588	0.05002951	0.09366685	0.05768449	0.06703525	0.1601717	0.1946807	0.2954114	0.2894909	0.240118	0.407908	0.2184384	0.228848	1.988372	3.410854	1.618335	1.668368
140.538	1	0.04743272	0.04789477	0.07239788	0.05608795	0.1939564	0.2105291	3.478976	3.552067	0.05461421	0.06179722	0.1497349	0.08817136	1.628237	1.771703	1.195263	1.015731	0.06087024	0.09873283	0.05054747	0.08360422	0.4104728	0.5920804	0.1968328	0.3159192
140.636	1	2.121706	2.083629	0.325227	0.2487715	0.0445501	0.03937719	0.06073246	0.08519665	0.2918368	0.4322377	0.2321589	0.3657961	0.05978252	0.05554634	0.03785514	0.04427732	1.459896	1.32285	2.133433	1.712118	0.08759241	0.08040267	0.07169985	0.0675177
140.637	1	0.4215812	0.4251063	2.74879	3.275621	0.1989909	0.2319422	0.2129572	0.1897026	1.83954	1.958218	1.784572	1.295996	0.04373336	0.03130418	0.03246433	0.02149589	0.3509948	0.4247748	0.3189425	0.1314913	0.03550871	0.04098066	0.03286432	0.01469934
140.637	1	0.0381565	0.04428742	0.03417761	0.03149086	0.7382645	1.454066	0.4413692	0.3765193	0.05988182	0.09686713	0.06190394	0.06060615	0.1760884	0.1946391	0.302636	0.2897534	0.2321757	0.394462	0.2214303	0.2315032	1.937901	3.307007	1.650534	1.687159
140.638	1	0.05669866	0.06110752	0.05672095	0.04780981	0.2013507	0.1458993	3.524917	3.621972	0.05700243	0.04636356	0.1681824	0.09316672	1.688813	1.801729	1.175664	1.049797	0.07122224	0.07840543	0.06974672	0.06624924	0.4833653	0.5979067	0.1979103	0.2576083
140.736	1	2.067634	2.219112	0.356469	0.2249429	0.04433764	0.06176107	0.06960198	0.09357811	0.2551021	0.5392888	0.2560333	0.4019894	0.0517928	0.07326262	0.06104508	0.05794467	1.511541	1.363628	2.253868	1.772134	0.07824356	0.08574149	0.08341894	0.08064269
140.737	1	0.4103787	0.4068447	2.691414	3.204291	0.1956394	0.2222209	0.2129931	0.1831077	1.825153	1.911355	1.749593	1.310938	0.04414098	0.03518255	0.03635198	0.02486215	0.3521819	0.4152311	0.3404757	0.09980977	0.0298463	0.03612946	0.03225657	0.01473075
140.737	1	0.03462318	0.04032915	0.03328381	0.03762467	0.7531008	1.459519	0.42199	0.3411438	0.05848926	0.1005452	0.06536143	0.04942765	0.1885187	0.1997613	0.2917572	0.2686392	0.2294854	0.39305	0.2159242	0.2319855	1.921837	3.267552	1.655621	1.675016
140.738	1	0.07036339	0.05656753	0.07387714	0.05769289	0.2207694	0.1515009	3.518731	3.598764	0.05962396	0.03926115	0.1454962	0.09159343	1.671273	1.781026	1.084204	1.070506	0.07193011	0.09553679	0.05062679	0.05983458	0.4937486	0.5991638	0.2060273	0.2186698
140.836	1	2.022521	2.255088	0.3282228	0.1365101	0.0542946	0.0631798	0.07939378	0.05829318	0.2337379	0.4687353	0.3307812	0.3158337	0.0377939	0.08326529	0.07410718	0.05620487	1.544643	1.460306	2.298655	1.774323	0.08370116	0.07767496	0.08477812	0.07030906
140.837	1	0.4017236	0.4014008	2.680394	3.163159	0.1953033	0.2164672	0.2071121	0.1908997	1.8307	1.881906	1.714479	1.326528	0.04798755	0.04266546	0.04252809	0.03033267	0.3615306	0.4208745	0.3539774	0.08255433	0.03002346	0.0329524	0.02829599	0.0162436
140.837	1	0.02800238	0.04042339	0.03441344	0.04137421	0.7712152	1.478093	0.419625	0.3271548	0.05486654	0.09821815	0.06396766	0.04798924	0.1805948	0.194453	0.2799536	0.2603392	0.2296403	0.3960824	0.2210226	0.2351764	1.920412	3.256478	1.670522	1.689867
140.838	1	0.06617734	0.05577766	0.04640867	0.06651553	0.2234434	0.2257181	3.526111	3.574321	0.05495034	0.0525081	0.1713104	0.1154897	1.643113	1.733444	1.024316	1.107603	0.08847627	0.08501465	0.07205924	0.04312448	0.4993996	0.6164247	0.1916822	0.1778108
140.936	1	2.000391	2.129359	0.3564516	0.101895	0.03712201	0.04258821	0.08446264	0.06993441	0.3605971	0.3835934	0.3714877	0.2681672	0.05647084	0.06224709	0.07086951	0.0467263	1.564489	1.502903	2.346866	1.711847	0.0750897	0.08226584	0.06915764	0.0367025
140.937	1	0.4080566	0.4025832	2.673365	3.129682	0.1967398	0.2180832	0.2042056	0.1918843	1.841752	1.868837	1.690905	1.347868	0.04797364	0.04668553	0.04519545	0.03248397	0.3829651	0.4359887	0.3569629	0.1045671	0.03560024	0.03504423	0.02459224	0.01736533
140.937	1	0.02747091	0.03784092	0.03532279	0.03625595	0.7832991	1.488105	0.4126163	0.3177791	0.05298512	0.09041608	0.06477278	0.05407602	0.1859398	0.1876951	0.2948442	0.2707832	0.2401216	0.3966641	0.2240162	0.2389007	1.952407	3.289844	1.682855	1.709554
140.938	1	0.0808652	0.06593306	0.0612448	0.0594988	0.2032165	0.3227198	3.526894	3.555466	0.04863769	0.04517009	0.1564427	0.09255831	1.598711	1.686609	1.002491	1.117617	0.08042884	0.09763945	0.04984988	0.06204334	0.4908789	0.6365561	0.1879865	0.2139908
141.036	1	1.974543	2.021506	0.3752241	0.1391438	0.06589535	0.05296508	0.08053051	0.04353896	0.4877433	0.33184	0.36498	0.2107255	0.06305051	0.0620686	0.06180482	0.05593043	1.574808	1.527645	2.405131	1.684595	0.0877209	0.07772857	0.06905824	0.05118465
141.037	1	0.4224061	0.403935	2.668952	3.111085	0.2043997	0.2212909	0.2015868	0.1911683	1.863553	1.866495	1.679556	1.372324	0.04835637	0.04762132	0.04911372	0.04007253	0.3989854	0.4599103	0.343163	0.1642767	0.04114366	0.04024904	0.02211575	0.0208469
141.037	1	0.02662843	0.03568236	0.03626809	0.03780708	0.7900122	1.489934	0.3930443	0.3133761	0.05407075	0.09901457	0.05397319	0.04508377	0.2001676	0.199256	0.297982	0.2609551	0.237859	0.4013127	0.2237074	0.2427846	1.972111	3.332496	1.689939	1.720386
141.038	1	0.07821643	0.06494316	0.06123956	0.04404635	0.1852067	0.4101001	3.510399	3.467967	0.06478439	0.04553361	0.1529267	0.09953911	1.543527	1.631681	0.9521368	1.162419	0.09097076	0.1138099	0.05420454	0.04767534	0.4658003	0.6676373	0.1987688	0.2800943
141.136	1	1.930702	1.998259	0.3779027	0.2246723	0.05652912	0.06503748	0.06473084	0.05419971	0.5365904	0.3085873	0.3724518	0.1812247	0.06401778	0.05619113	0.06954949	0.06175714	1.591843	1.490078	2.451643	1.731877	0.08319935	0.07533286	0.09203755	0.0799636
141.137	1	0.4199072	0.4093082	2.62673	3.086703	0.2031819	0.2206692	0.1980755	0.193874	1.860499	1.843816	1.676734	1.386113	0.04908715	0.04335731	0.04601894	0.03323734	0.3963381	0.4639761	0.3116529	0.2232689	0.03717747	0.03780041	0.0265055	0.02880623
141.138	1	0.03585798	0.03875116	0.03546361	0.03530069	0.7874952	1.479016	0.3755513	0.3324911	0.06188711	0.09672827	0.04986827	0.02947681	0.1957438	0.2026724	0.2817462	0.2409024	0.22594	0.4042273	0.2227553	0.2443266	1.984083	3.348455	1.677584	1.715734
141.138	1	0.079422	0.07693747	0.04119786	0.04980386	0.1638734	0.4833546	3.468445	3.401624	0.06178521	0.05400505	0.1682642	0.09592476	1.469032	1.54803	0.8802702	1.16392	0.07801596	0.1112432	0.05340413	0.08357359	0.4151275	0.6356926	0.2179882	0.359661
141.236	1	1.874674	2.008294	0.4274853	0.2325771	0.06812437	0.07082522	0.08097684	0.06501812	0.5684399	0.295789	0.3567117	0.222542	0.07427953	0.052739	0.07833792	0.04349213	1.599327	1.347483	2.426773	1.713031	0.07271324	0.07775035	0.06641858	0.0777007
141.237	1	0.4268	0.4027123	2.596848	3.071426	0.1976565	0.2130721	0.2034892	0.1960559	1.845622	1.824893	1.69788	1.394318	0.04644943	0.04215566	0.04469275	0.02630047	0.3937237	0.4437096	0.2570826	0.2631166	0.02798189	0.03083414	0.02557284	0.03135922
141.237	1	0.02889291	0.02912784	0.03099079	0.03671794	0.7947938	1.461546	0.3597968	0.3518246	0.06223307	0.09075206	0.04261382	0.03182433	0.1849131	0.194808	0.2645115	0.2326243	0.2249581	0.4024172	0.2217909	0.2451037	1.997642	3.364642	1.659468	1.712253
141.238	1	0.08029457	0.07401259	0.05042317	0.04681019	0.1337857	0.5184588	3.425926	3.360861	0.07809429	0.07850452	0.162477	0.0835143	1.423455	1.489395	0.825271	1.173009	0.0766812	0.1080153	0.04731485	0.06087891	0.3762604	0.6552114	0.2450064	0.4067638
141.336	1	1.832669	1.983617	0.5178914	0.2408699	0.07733222	0.05459181	0.0743357	0.06876699	0.5635659	0.2263958	0.3546381	0.2945951	0.06800616	0.06296926	0.0607157	0.05269239	1.546997	1.095627	2.363777	1.699375	0.07839453	0.07220427	0.08464763	0.06453837
141.337	1	0.4525109	0.4068716	2.603604	3.089031	0.2001737	0.2157606	0.2084004	0.1998048	1.849818	1.87238	1.734734	1.405459	0.04025742	0.04533457	0.04120773	0.02535702	0.4081209	0.4320604	0.1925648	0.2875255	0.03747255	0.02744805	0.0293019	0.03499518
141.337	1	0.02596059	0.02188972	0.03207973	0.031888	0.8009551	1.458527	0.3573354	0.367202	0.0592361	0.09266956	0.03070565	0.04103401	0.1757077	0.1937184	0.2446709	0.244232	0.2276166	0.403498	0.2197036	0.2430737	2.027969	3.388864	1.637918	1.705751
141.338	1	0.05862518	0.08706908	0.05974398	0.04462142	0.165279	0.5307102	3.396883	3.355878	0.05847842	0.05955623	0.1611391	0.08518005	1.435604	1.452316	0.7640274	1.196665	0.08399781	0.08948122	0.06157765	0.0674536	0.3497778	0.6325306	0.2603027	0.4288872
141.436	1	1.823431	1.928537	0.6071069	0.2853738	0.05271473	0.06077161	0.06610743	0.06929805	0.516883	0.2081404	0.3348636	0.3423122	0.07698402	0.05065551	0.07201412	0.05528707	1.476177	0.788166	2.277134	1.692228	0.07993644	0.08783984	0.09251756	0.05877137
141.437	1	0.4712005	0.4092131	2.63214	3.110946	0.203063	0.223895	0.2095809	0.2015088	1.848607	1.911845	1.768889	1.418888	0.03834344	0.04247549	0.03829984	0.02703117	0.4254132	0.4272158	0.1217297	0.2915756	0.03962691	0.03518337	0.02837202	0.03879825
141.437	1	0.03007029	0.02731966	0.03097962	0.02828362	0.8166342	1.458557	0.3527027	0.3601851	0.06443438	0.09255214	0.03930877	0.03954824	0.1786142	0.2017451	0.2438373	0.2606671	0.2304641	0.4053187	0.217014	0.2411732	2.048505	3.404671	1.622571	1.699029
141.438	1	0.06150283	0.07500096	0.06270013	0.05636584	0.1913313	0.5101815	3.382661	3.379135	0.07860614	0.05020032	0.1538997	0.08785314	1.494946	1.459121	0.7501523	1.180808	0.07595863	0.085715	0.05053465	0.07002326	0.3268507	0.6226388	0.273907	0.4288607
141.536	1	1.838337	1.990225	0.6473275	0.4066638	0.06712143	0.05999293	0.07833391	0.1009188	0.4473125	0.1658717	0.3326638	0.3740298	0.06471205	0.05475625	0.07753739	0.06176271	1.443165	0.6466707	2.213481	1.638233	0.0763229	0.0783351	0.08626874	0.05777687
141.537	1	0.4726538	0.4031801	2.661651	3.132607	0.1987923	0.2234013	0.2233317	0.1980884	1.838573	1.936208	1.818033	1.423823	0.04223006	0.04096067	0.03059445	0.02782527	0.4274513	0.4019372	0.1232317	0.2746177	0.03138136	0.02665363	0.02704338	0.02942861
141.538	1	0.0265564	0.02131043	0.02681583	0.03196709	0.8259572	1.450202	0.3407539	0.353353	0.07054863	0.09429079	0.04598082	0.04821393	0.1826817	0.2035269	0.2521979	0.27258	0.2332493	0.3986954	0.2151952	0.2399351	2.055774	3.408062	1.609681	1.685706
141.538	1	0.071094	0.06512491	0.04653421	0.07976722	0.2083729	0.4581097	3.37919	3.427975	0.06976349	0.06316229	0.1515354	0.08389013	1.555885	1.521925	0.7268698	1.151956	0.08048556	0.09465453	0.03437295	0.0706843	0.3256309	0.6131935	0.2862898	0.3827582
141.636	1	1.881749	2.056672	0.6446965	0.5300423	0.05479604	0.07169234	0.0654641	0.09268063	0.3256957	0.1847832	0.3724711	0.3966406	0.05489154	0.05143697	0.06520547	0.05398409	1.477103	0.7786589	2.207611	1.602732	0.0772841	0.09320186	0.09172582	0.07577858
141.637	1	0.461108	0.3757289	2.682818	3.127847	0.1912303	0.2245085	0.2253528	0.2029022	1.803717	1.911927	1.841855	1.413988	0.03903163	0.03083548	0.02623416	0.02659871	0.4097531	0.3712152	0.1543174	0.2297949	0.02432052	0.03366767	0.02373188	0.02348112
141.637	1	0.02930675	0.03115594	0.03140112	0.03370041	0.8210243	1.44127	0.3347453	0.3365344	0.06690147	0.0927961	0.04593755	0.05414205	0.1834141	0.2057725	0.2477793	0.2665426	0.237005	0.3932737	0.2199764	0.2368173	2.046225	3.371894	1.591603	1.673658
141.639	1	0.07106638	0.05540765	0.06721847	0.05785027	0.1902408	0.3870016	3.389454	3.452917	0.07077102	0.0558461	0.1487241	0.09325554	1.607939	1.610953	0.7535465	1.074009	0.07913246	0.08338566	0.0377944	0.05647952	0.3239756	0.60963	0.2866492	0.304017
141.736	1	1.873773	1.997164	0.5900944	0.5470204	0.04190846	0.04399233	0.05292575	0.07028853	0.2468332	0.1445859	0.4136001	0.3710842	0.06073698	0.04542928	0.05860614	0.03020555	1.439065	0.9809995	2.283711	1.543641	0.07956077	0.08813259	0.104172	0.06463767
141.737	1	0.471718	0.3634944	2.718289	3.160647	0.1929372	0.222309	0.2308556	0.1976569	1.788701	1.936318	1.860611	1.4082	0.03592682	0.03210413	0.02221308	0.02796337	0.3891736	0.3610258	0.1932314	0.1738168	0.02042225	0.03616423	0.02418542	0.02405684
141.737	1	0.03203325	0.03513931	0.03669877	0.0287384	0.8176252	1.439696	0.3373909	0.3222871	0.06579867	0.09331731	0.04308461	0.05820412	0.178112	0.2007588	0.2496049	0.2790173	0.2435039	0.3983029	0.2140991	0.2329816	2.048804	3.369101	1.586366	1.666189
141.738	1	0.05386481	0.04227349	0.05079225	0.07557762	0.1585231	0.2845212	3.424074	3.510832	0.06030001	0.05027706	0.1599582	0.1058826	1.661301	1.705982	0.7836054	1.051033	0.06918538	0.08248996	0.05147602	0.05107599	0.3480914	0.6326487	0.2917713	0.2305129
141.836	1	1.898174	1.876013	0.5613572	0.5198576	0.04807696	0.04247991	0.07267078	0.08336503	0.2794815	0.2481457	0.4331081	0.3215787	0.05288531	0.0468234	0.0757578	0.04363468	1.368985	1.193537	2.33618	1.531108	0.07779977	0.07430055	0.1021145	0.07664478
141.837	1	0.4824699	0.3640235	2.763823	3.206789	0.1915708	0.2218044	0.2225705	0.1995422	1.780854	1.955958	1.870093	1.399215	0.04121222	0.03883633	0.02619995	0.02743362	0.3655391	0.3588459	0.2105915	0.1186543	0.03194938	0.03834601	0.02190027	0.02703415
141.837	1	0.03474141	0.04217843	0.04324797	0.0233608	0.8117482	1.441323	0.3362463	0.3238611	0.05712322	0.08895313	0.03660775	0.05234307	0.1750773	0.1914254	0.2382829	0.2802443	0.2461599	0.4022376	0.2150761	0.2362314	2.053536	3.364298	1.577633	1.657503
141.838	1	0.07269697	0.0472255	0.06047835	0.0627436	0.1323898	0.2021785	3.464742	3.550518	0.05006727	0.04649722	0.165879	0.1068237	1.713437	1.800952	0.8082908	1.029911	0.06131704	0.09597282	0.05847134	0.04959587	0.3649296	0.655169	0.2899707	0.1883951
141.936	1	1.908657	1.797525	0.4375091	0.4573772	0.04416504	0.03387267	0.07593198	0.07493949	0.3294073	0.2678449	0.4851904	0.288472	0.07634893	0.046856	0.08085297	0.04086977	1.361494	1.47304	2.314752	1.498667	0.08252015	0.09545684	0.08782562	0.06670489
141.937	1	0.4843227	0.3647073	2.812532	3.248713	0.1900844	0.227397	0.2305574	0.1960312	1.764222	1.968683	1.881479	1.397	0.03895747	0.03390834	0.02897371	0.02546189	0.3413384	0.360488	0.2215328	0.1065596	0.02879829	0.04044064	0.02978602	0.03045886
141.937	1	0.03812099	0.04324128	0.04480649	0.0284623	0.8116608	1.450256	0.3397237	0.3397642	0.06314316	0.09334666	0.04700445	0.05655734	0.1778669	0.1878871	0.246936	0.2900098	0.2471305	0.4012308	0.2059996	0.2403706	2.05999	3.370704	1.580946	1.654293
141.938	1	0.05474119	0.04658384	0.08332098	0.05675198	0.1022465	0.1651755	3.507709	3.58443	0.05856327	0.05888324	0.1671114	0.1026098	1.71266	1.854447	0.8715496	0.9764789	0.0645692	0.1011236	0.05063038	0.05699638	0.3920627	0.6612286	0.2514959	0.1834742
142.036	1	1.929819	1.843203	0.2588418	0.3610521	0.03354906	0.05252916	0.06687521	0.07297814	0.2781419	0.232572	0.5545779	0.3142924	0.0564412	0.06187971	0.06838699	0.03659501	1.479491	1.765329	2.351109	1.516581	0.07498927	0.09581512	0.1026518	0.06944707
142.037	1	0.467301	0.3685567	2.800677	3.235825	0.183491	0.2214764	0.2289605	0.1950221	1.730341	1.92221	1.861375	1.39439	0.04224465	0.04266359	0.03519081	0.02610183	0.3313397	0.3447432	0.2109487	0.1276893	0.02788924	0.02888736	0.03439908	0.02297198
142.037	1	0.03416382	0.04205248	0.04164461	0.02963923	0.7988923	1.443099	0.3325869	0.3525463	0.06365467	0.08737175	0.04246005	0.0598349	0.1685906	0.1799267	0.251998	0.2824679	0.2476034	0.3967058	0.2110372	0.2374377	2.039504	3.354128	1.57037	1.651307
142.038	1	0.04432557	0.04367352	0.0633643	0.04805164	0.07689789	0.214329	3.490748	3.54617	0.04680246	0.04246945	0.1452426	0.09935351	1.661992	1.819683	0.9325786	0.9114608	0.06088213	0.09388666	0.04416238	0.05596697	0.3930042	0.6613154	0.1637254	0.1865987
142.136	1	1.922649	1.866261	0.2087959	0.2829426	0.04255572	0.06210406	0.076405	0.07049133	0.2843063	0.2414155	0.5093998	0.3215652	0.05258291	0.05412719	0.06739145	0.04241022	1.589306	1.921959	2.372261	1.580533	0.08169626	0.09648854	0.09962357	0.08027079
142.137	1	0.4382301	0.3718597	2.784695	3.211592	0.1848573	0.2191004	0.2238094	0.2044114	1.719825	1.864972	1.839523	1.404508	0.04205913	0.04290929	0.03829295	0.02363416	0.3483888	0.3383446	0.2024774	0.1536421	0.03319711	0.02988703	0.03262556	0.02093144
142.137	1	0.03613418	0.04227408	0.03302537	0.02871091	0.7772091	1.444948	0.3322602	0.3769959	0.05965713	0.09889328	0.03606827	0.06581424	0.1638401	0.1781306	0.2413628	0.2895242	0.2495872	0.3974767	0.2137718	0.2408101	2.0276	3.356508	1.575082	1.654585
142.138	1	0.05583093	0.04809761	0.0684428	0.04399691	0.08480171	0.271	3.490141	3.520282	0.05092509	0.04978701	0.1524119	0.0936707	1.573944	1.790485	0.9676531	0.8692411	0.05924578	0.09514557	0.04191011	0.0462545	0.4212774	0.670506	0.1433147	0.2385833
142.236	1	1.89071	1.877052	0.2041947	0.2553561	0.04266588	0.04303723	0.07672088	0.06124072	0.2368092	0.3532476	0.4764196	0.3239584	0.04691433	0.05308696	0.06731835	0.05173031	1.616631	1.921816	2.353095	1.604512	0.07357604	0.09942427	0.08589309	0.09427155
142.237	1	0.4214258	0.379165	2.788166	3.200944	0.187105	0.2160649	0.2167101	0.1988952	1.738136	1.835649	1.817639	1.426649	0.04821537	0.04348039	0.03952277	0.0265679	0.3630569	0.345206	0.2141508	0.1527685	0.03828771	0.03670252	0.02892492	0.02290454
142.237	1	0.03312092	0.04346544	0.02883475	0.01986193	0.7654483	1.445115	0.3379777	0.3995441	0.06433007	0.1013913	0.04106041	0.06677678	0.1689568	0.1673466	0.2395796	0.3034715	0.2489208	0.3990231	0.2096012	0.2426357	2.029125	3.377251	1.581164	1.655556
142.238	1	0.05821282	0.03408587	0.06522854	0.03242876	0.1314317	0.3266286	3.462704	3.475693	0.06779621	0.06666132	0.1370475	0.1024811	1.497966	1.731529	1.035974	0.8747137	0.08470176	0.08562882	0.04616448	0.05261271	0.4199793	0.666362	0.1554351	0.2848078
142.336	1	1.852592	1.888975	0.1929513	0.2787842	0.04770523	0.04501212	0.06924229	0.08674203	0.1907801	0.4546933	0.3998798	0.3608962	0.05350286	0.08512662	0.0614799	0.03981661	1.571694	1.892637	2.279101	1.594601	0.08267091	0.0916333	0.07949477	0.08555472
142.337	1	0.4138255	0.3811781	2.771981	3.186381	0.1887494	0.2133802	0.2161078	0.2010912	1.757976	1.81014	1.800517	1.449659	0.04018208	0.03651515	0.03401883	0.03332866	0.3796924	0.3632537	0.2496271	0.1215605	0.02690206	0.03874695	0.02219464	0.0224768
142.337	1	0.03048238	0.04924941	0.03314752	0.0217141	0.7583516	1.462093	0.3420249	0.4211061	0.05887676	0.09850548	0.05220723	0.06901189	0.1789103	0.1633966	0.2604755	0.3150618	0.2524805	0.3955161	0.2170457	0.2426446	2.032712	3.404685	1.591513	1.657163
142.338	1	0.07801047	0.06537034	0.06112515	0.04522191	0.2052835	0.3552887	3.453929	3.432101	0.06006623	0.05297428	0.1409806	0.08845522	1.415708	1.673137	1.111806	0.9016875	0.08051922	0.1047143	0.0501542	0.06488624	0.4136704	0.6769058	0.2222388	0.3337917
142.436	1	1.800921	1.853055	0.2129505	0.3604287	0.04389138	0.04573587	0.08853614	0.1016419	0.1409212	0.435914	0.3255336	0.4214174	0.05068015	0.08371377	0.05144007	0.04954404	1.530186	1.823825	2.203507	1.571973	0.09601142	0.09849961	0.08046627	0.0476946
142.437	1	0.41673	0.380434	2.75257	3.151517	0.1955425	0.2108784	0.2156979	0.2008722	1.77355	1.787459	1.790764	1.452772	0.04926661	0.03785663	0.04287396	0.03211657	0.4189107	0.3765551	0.298699	0.06242963	0.03653033	0.03419457	0.02764262	0.02168855
142.437	1	0.03061388	0.05574666	0.0304757	0.02362225	0.7519124	1.4584	0.3337899	0.4127205	0.05066366	0.08672446	0.05032448	0.07071318	0.1872818	0.167911	0.2746168	0.3200237	0.2565166	0.3968694	0.2139581	0.2449658	2.02225	3.40546	1.595186	1.656282
142.438	1	0.08664816	0.04798223	0.07378764	0.05899481	0.2717471	0.3761541	3.43559	3.431192	0.0770041	0.06679799	0.1668015	0.08424063	1.38434	1.607526	1.160417	0.9152471	0.07085272	0.109883	0.08333041	0.05849259	0.3590243	0.6524182	0.273865	0.3590792
142.536	1	1.785526	1.812015	0.3145411	0.3940354	0.04218644	0.03676028	0.07109555	0.1003962	0.121323	0.4657352	0.3112944	0.4671198	0.03364065	0.09398435	0.06124686	0.04901616	1.54448	1.736725	2.211624	1.628516	0.09883982	0.1066732	0.09074883	0.04517445
[truncated: 13,827 more rows]
