# Supplementary material for: Is infant neural sensitivity to vocal emotion associated with mother-infant relational experience?
Source: PLoS One. 2019 Feb 27;14(2):e0212205. doi: 10.1371/journal.pone.0212205 (PMC6392422; doi:10.1371/journal.pone.0212205)
Supplement: S1 File — (ZIP) [file pone.0212205.s001.zip › dataset/imed_23_2.txt]

27.241	0	0.001266097	0.001870838	0.005606426	0.005611462	0.002527499	0.006034302	0.02230445	0.01642731	0.003491401	0.004368711	0.00455681	0.003330475	0.0102988	0.007191476	0.004725461	0.004411555	0.001517402	0.001332399	0.0009424189	0.001016383	0.004163256	0.004246493	0.002637428	0.003650335
27.242	0	0.3967524	0.3949365	1.838425	1.904909	0.14155	0.1807986	0.170806	0.1445899	1.295928	1.431923	1.420411	1.051275	0.04295415	0.03768388	0.02802244	0.03977804	0.2730849	0.3210538	0.1821519	0.2427692	0.02518388	0.02889492	0.02514131	0.03612154
27.243	0	0.1024621	0.05407164	0.03672919	0.05672267	0.1379392	0.1401413	0.1151224	0.0788179	0.06978219	0.04721021	0.04565829	0.06090675	0.06163585	0.05552976	0.0793228	0.08889809	0.1113595	0.09649951	0.0829323	0.07498248	0.2567788	0.3017638	0.3139032	0.2194448
27.244	0	0.09939318	0.1076821	0.1162835	0.09899535	0.1834642	0.5737153	2.41892	1.816669	0.104547	0.08588133	0.2002074	0.1151506	1.02381	0.8363403	0.6659177	0.5748877	0.1116306	0.09113765	0.1005747	0.114126	0.3657786	0.4042508	0.3534799	0.4370519
27.326	0	0.001598499	0.001530065	0.005932488	0.005656114	0.00303156	0.006054711	0.02268144	0.01717567	0.003598029	0.004386208	0.004478788	0.003776614	0.01054263	0.008097369	0.004295683	0.003833776	0.001261463	0.001400417	0.0009841365	0.0009694487	0.004034478	0.004017306	0.003065389	0.003314875
27.327	0	0.3784645	0.3770153	1.862598	1.935871	0.1412	0.176431	0.1774691	0.1459691	1.305742	1.480189	1.465811	1.050608	0.04248461	0.04235649	0.03014759	0.03471505	0.2656811	0.343666	0.1734248	0.1894075	0.02528009	0.02839096	0.03063648	0.0309982
27.328	0	0.1220051	0.07152893	0.04511704	0.05918791	0.1173294	0.1305482	0.1117637	0.084883	0.08319765	0.0609422	0.05242499	0.05544129	0.06145255	0.05300205	0.07082274	0.08075466	0.1119503	0.106497	0.09343254	0.08647045	0.2760258	0.3175669	0.3238024	0.2274137
27.328	0	0.1341796	0.1040228	0.1160417	0.09573299	0.2980551	0.5951884	2.463368	1.891667	0.1084436	0.07298646	0.1667536	0.1397066	1.043632	0.9140006	0.5693925	0.4282758	0.09262395	0.1204216	0.1495128	0.1069196	0.3348184	0.4275811	0.3872267	0.3562042
27.425	0	0.001693493	0.001662598	0.005553786	0.005794046	0.003593622	0.005556782	0.02348301	0.01801066	0.003925219	0.004042852	0.004977585	0.004038986	0.01041827	0.008640916	0.003967654	0.003711938	0.001181451	0.001159512	0.000947832	0.0007208544	0.004129493	0.004323167	0.003526336	0.003024934
27.426	0	0.3670819	0.3701766	1.863368	1.943209	0.1421391	0.1765641	0.1779141	0.1458479	1.273671	1.500548	1.523125	1.074817	0.04177528	0.04941981	0.02809516	0.03114456	0.2316358	0.3509985	0.1643461	0.1246804	0.03256757	0.02804238	0.03646657	0.03358951
27.426	0	0.1390834	0.07907621	0.0492011	0.06645163	0.1146066	0.137379	0.1212785	0.09423355	0.0706921	0.06158446	0.05699629	0.05544295	0.06634243	0.06804189	0.0651688	0.0634239	0.117652	0.1076151	0.09406125	0.09378209	0.2905834	0.331638	0.3382093	0.2434393
27.427	0	0.1062545	0.1153192	0.08473682	0.09013822	0.3756995	0.6196984	2.529755	1.97693	0.1109951	0.09147173	0.1921379	0.1687102	1.06979	0.961127	0.4903205	0.3776503	0.08027535	0.1013905	0.1149803	0.09889103	0.3550492	0.4630208	0.4331825	0.3281483
27.526	0	0.001894987	0.001531018	0.005657424	0.005876983	0.003535613	0.004822919	0.02372422	0.01868698	0.003784225	0.004390777	0.005467591	0.00429062	0.009906516	0.009433273	0.003421635	0.004239443	0.001195111	0.000704441	0.001350202	0.0007729186	0.00433195	0.004502374	0.003878523	0.003003152
27.527	0	0.3704371	0.3772014	1.852436	1.948385	0.1401247	0.1794673	0.1826386	0.1490345	1.250259	1.5141	1.55335	1.08294	0.03343213	0.05029531	0.02437329	0.03288186	0.1922091	0.3526127	0.1817085	0.08513674	0.02265527	0.0244327	0.03394228	0.02815719
27.528	0	0.1428594	0.09426559	0.05630288	0.06719964	0.09502514	0.1322926	0.1244517	0.08685947	0.06913573	0.05343516	0.06499045	0.05603314	0.06238777	0.07194892	0.05005084	0.05387479	0.1146885	0.1143156	0.08990093	0.09857434	0.2968389	0.3261761	0.3245553	0.2453962
27.528	0	0.1239237	0.06853325	0.08631305	0.1213708	0.3954636	0.5897058	2.555868	2.00129	0.1077496	0.06854741	0.1764334	0.1749066	1.066991	1.066351	0.3719928	0.4443295	0.0812574	0.1335924	0.1145867	0.1106095	0.3906287	0.4873401	0.472282	0.3575419
27.626	0	0.001208948	0.001297145	0.005657145	0.006025	0.003013705	0.003492577	0.02336502	0.01827536	0.003832728	0.004324391	0.005883356	0.004335056	0.009334794	0.01004081	0.002607347	0.004506679	0.001448716	0.001220643	0.001282804	0.0009292523	0.004522378	0.004712589	0.00429422	0.00306944
27.627	0	0.3816511	0.3830224	1.859669	1.957226	0.1372685	0.1841685	0.1872511	0.1382233	1.235126	1.523785	1.561791	1.080554	0.02597232	0.04645251	0.03017736	0.03783333	0.1661884	0.3412427	0.2143385	0.1093684	0.02440683	0.02385636	0.0361705	0.02899883
27.628	0	0.1466653	0.1080712	0.07198729	0.06153887	0.08287386	0.1290199	0.1125157	0.07197033	0.06143753	0.04620373	0.05288424	0.05156251	0.0635265	0.07259971	0.0580934	0.05255653	0.1126539	0.1115049	0.09007731	0.0884629	0.2580335	0.2754369	0.2752847	0.2110531
27.628	0	0.09990194	0.0988347	0.1284072	0.1400747	0.3617585	0.5057233	2.528234	1.920139	0.111931	0.1009156	0.1983714	0.1717734	1.069459	1.158102	0.3125784	0.5198344	0.1288527	0.1116913	0.1526966	0.1307032	0.4162837	0.4693002	0.5901778	0.3766525
27.726	0	0.001206342	0.00168098	0.005898966	0.006060859	0.002321513	0.002012794	0.02266776	0.01750274	0.004032353	0.004206517	0.005553047	0.004291018	0.008578242	0.01030087	0.002083869	0.00483056	0.001236202	0.001270216	0.00119033	0.001035308	0.004517337	0.004581784	0.005214984	0.003218993
27.727	0	0.3852808	0.3802896	1.856067	1.951446	0.1350139	0.1792152	0.1886701	0.1401246	1.230889	1.525229	1.545989	1.069951	0.03275718	0.04262481	0.03126455	0.03404564	0.1481103	0.3271332	0.2247064	0.137241	0.0221596	0.03110387	0.03205558	0.02620179
27.728	0	0.1295369	0.1017231	0.07238391	0.05148434	0.08287774	0.1259132	0.104789	0.05578695	0.04283002	0.03721569	0.04025191	0.04142454	0.05425584	0.06820476	0.06709748	0.06468565	0.09749362	0.09172537	0.08005916	0.07425639	0.1892073	0.1955509	0.2002711	0.1558206
27.728	0	0.08523321	0.09443519	0.1075504	0.1288292	0.2668229	0.3726762	2.467056	1.826862	0.09447803	0.09175423	0.186259	0.1361831	1.033605	1.152588	0.3194249	0.5666291	0.1540327	0.1435033	0.1420599	0.1298828	0.4558434	0.4740994	0.7215875	0.4485782
27.826	0	0.001504608	0.00123263	0.005677622	0.005525856	0.001726894	0.001005366	0.02324586	0.01776599	0.003877973	0.003831034	0.005442084	0.004250707	0.00816503	0.01022243	0.002450388	0.004511868	0.001007369	0.001159644	0.001036432	0.001108044	0.004729323	0.004722604	0.00543034	0.003756395
27.827	0	0.3836106	0.3862388	1.84264	1.913818	0.1329747	0.1764131	0.1798909	0.1419748	1.219061	1.505056	1.469893	1.027377	0.03947694	0.03818515	0.03063138	0.03260771	0.15104	0.2981207	0.2313483	0.1459158	0.03458392	0.03208932	0.0299809	0.02071584
27.828	0	0.1041409	0.09321545	0.06285844	0.03848357	0.06170553	0.1167119	0.0841325	0.04776494	0.03389711	0.03697338	0.03826441	0.04492097	0.04989822	0.06564102	0.05472295	0.05902816	0.08437008	0.07851063	0.0691158	0.08039702	0.1925822	0.1807147	0.1830764	0.1573651
27.828	0	0.08983383	0.1039491	0.1331527	0.1301453	0.1844318	0.2896862	2.53114	1.831645	0.09329406	0.1121869	0.1750968	0.1631091	0.9588834	1.079901	0.2526129	0.499782	0.1514126	0.1328955	0.1646734	0.1318442	0.4782012	0.5808687	0.7575298	0.5765392
27.926	0	0.001638906	0.001092911	0.005441898	0.005701379	0.002408841	0.001656496	0.02334276	0.01786913	0.00394422	0.003921539	0.005043576	0.004022098	0.008058689	0.009333926	0.002866378	0.003906158	0.0009037228	0.00127595	0.001245429	0.0009442173	0.004371622	0.005271817	0.005181274	0.00434327
27.927	0	0.3980038	0.4155228	1.850234	1.911187	0.1318452	0.177194	0.1711549	0.1395166	1.230705	1.509425	1.420113	1.030297	0.03471899	0.02740021	0.02958741	0.03323714	0.1493653	0.2724361	0.2464417	0.1327783	0.0327092	0.03332631	0.02338844	0.03015058
27.928	0	0.09046622	0.1043351	0.0692976	0.04483094	0.05529556	0.1248776	0.07798119	0.05240815	0.03370531	0.04883288	0.0426267	0.05616578	0.06485604	0.06926404	0.06424467	0.07069168	0.09271859	0.0785579	0.06739694	0.08757787	0.1929855	0.1643581	0.1708868	0.1560803
27.928	0	0.1131835	0.08490696	0.1226172	0.1252369	0.2611588	0.2106574	2.548284	1.842137	0.1470364	0.1400023	0.2026125	0.1482981	0.9210514	0.8995022	0.2599197	0.3993545	0.1449969	0.1138725	0.15661	0.1077753	0.5255685	0.6777929	0.7213587	0.6793541
28.026	0	0.002153784	0.001190485	0.005553823	0.005828845	0.00293216	0.002838962	0.02272166	0.01721118	0.003528243	0.004499413	0.004730047	0.004166919	0.008034633	0.008040163	0.003665013	0.003527306	0.0009702049	0.001362269	0.001354218	0.0006531436	0.003977194	0.00548919	0.004616304	0.004267954
28.027	0	0.4123705	0.457909	1.833513	1.892071	0.1423447	0.1788861	0.161325	0.1396489	1.256421	1.518991	1.361671	1.039816	0.02716976	0.02518189	0.03498391	0.03536371	0.1572536	0.2551571	0.2681208	0.107528	0.0309915	0.03291876	0.02860768	0.03456869
28.028	0	0.06228125	0.08230486	0.06360366	0.05094089	0.03451007	0.09943882	0.06410815	0.03394414	0.03645625	0.0402386	0.03206829	0.04774647	0.06028945	0.0532127	0.06153349	0.064937	0.07954032	0.05884259	0.06693382	0.06854287	0.1304496	0.1002254	0.1143268	0.1050083
28.029	0	0.1104143	0.06766642	0.1101749	0.07570901	0.3311277	0.2297748	2.490246	1.782081	0.1387108	0.1025224	0.1539023	0.1515449	0.8275608	0.7163684	0.3744374	0.2983519	0.101686	0.1398419	0.1741319	0.1273921	0.5221962	0.7434974	0.6470095	0.6950949
28.125	0	0.002156421	0.001301303	0.005431322	0.005629162	0.002982089	0.003540174	0.02237931	0.01694164	0.003524875	0.004538475	0.004620901	0.004017559	0.008491345	0.007795247	0.004146333	0.003596043	0.001106366	0.0015681	0.001340734	0.0004916851	0.003480844	0.005506387	0.003921047	0.003616974
28.125	0	0.4203867	0.500332	1.84618	1.899934	0.1506919	0.1783747	0.153267	0.1388737	1.280217	1.496667	1.311974	1.050891	0.0292253	0.03165091	0.03641925	0.03415719	0.1767989	0.2463928	0.273757	0.08795373	0.03371993	0.03661168	0.02619002	0.02983119
28.126	0	0.04816268	0.06131638	0.05261457	0.04645082	0.03481186	0.08049757	0.06688145	0.03357368	0.04395669	0.03328622	0.04026964	0.03655527	0.05427936	0.0425371	0.0647382	0.04739245	0.06001092	0.04754938	0.06131114	0.05338036	0.09921282	0.07396281	0.08914079	0.07972148
28.126	0	0.1024971	0.08623527	0.1129105	0.07863185	0.3197571	0.2013554	2.431544	1.77599	0.1059377	0.09851589	0.1795593	0.1619725	0.7915213	0.6944857	0.4364291	0.3113036	0.1375499	0.1670782	0.1175013	0.08961921	0.4760846	0.7659834	0.5024805	0.6028481
28.227	0	0.001784196	0.001391808	0.005347527	0.00566746	0.002348344	0.004543781	0.02255942	0.0176865	0.003626676	0.004331541	0.004496014	0.004080291	0.009296216	0.00819533	0.004561395	0.003546696	0.0009793257	0.001534656	0.001131921	0.0005003536	0.003258686	0.005380888	0.004042227	0.003150165
28.229	0	0.4171849	0.5181177	1.856583	1.92227	0.1516866	0.1687028	0.1565789	0.1493504	1.27736	1.424119	1.29143	1.060033	0.0373106	0.03654182	0.03058538	0.0346335	0.1983837	0.2446454	0.2608506	0.1239788	0.03989163	0.034966	0.02826046	0.02405916
28.230	0	0.03780662	0.05537257	0.05267708	0.03305548	0.04939906	0.08233491	0.0766739	0.03507352	0.04660591	0.04118529	0.05737823	0.03579577	0.05573064	0.04591719	0.07273262	0.04044516	0.06782145	0.05056081	0.06142065	0.05599143	0.09722347	0.07215879	0.08900726	0.08430286
28.231	0	0.1043424	0.08755837	0.123856	0.09465071	0.1888512	0.293401	2.400959	1.909539	0.07215357	0.07065461	0.1977719	0.1645966	0.7992336	0.7482195	0.5088096	0.3226327	0.1084528	0.171938	0.1278069	0.07258152	0.4315599	0.7242507	0.4620613	0.4551446
28.326	0	0.001244181	0.001438119	0.005107793	0.005410287	0.002271095	0.005503487	0.02236194	0.01798446	0.003654184	0.00399084	0.004588994	0.00427374	0.009996473	0.008381786	0.004746561	0.003508435	0.0008359743	0.001457896	0.001199766	0.0007710041	0.00289269	0.005187844	0.004019246	0.002995727
28.327	0	0.417041	0.5435031	1.851296	1.931886	0.1505123	0.174392	0.1604508	0.1520943	1.288355	1.387537	1.293171	1.065441	0.03763041	0.03980011	0.03568453	0.03843762	0.2133664	0.2565051	0.2398493	0.174277	0.03888508	0.04104446	0.03345613	0.03042591
28.328	0	0.02609031	0.05418464	0.03814332	0.02945563	0.05095269	0.07231321	0.06350237	0.03198005	0.03952087	0.03709319	0.05939641	0.02046555	0.05274474	0.03128678	0.06292599	0.03036723	0.05922107	0.02840607	0.05999806	0.04261471	0.08697991	0.05531876	0.07986993	0.07143111
28.329	0	0.07855156	0.09625143	0.09562989	0.08369595	0.1648391	0.4488859	2.366137	2.017549	0.05624389	0.07351072	0.1413399	0.1786438	0.9048959	0.842162	0.5444265	0.3276707	0.1094158	0.1108394	0.132319	0.05925463	0.395532	0.6284997	0.4703533	0.3358006
28.425	0	0.001237761	0.001654023	0.005561599	0.00547595	0.002825136	0.006146949	0.02215327	0.01779494	0.003565387	0.004172487	0.004941772	0.004380667	0.01023037	0.00868385	0.005174768	0.003224549	0.0008723137	0.001173048	0.001188495	0.0009777209	0.002847069	0.004106665	0.003603266	0.002968474
28.425	0	0.4053565	0.5649594	1.850981	1.936944	0.1503692	0.171014	0.1717678	0.1516979	1.288259	1.362686	1.320665	1.071297	0.0322996	0.04396378	0.04254834	0.03812752	0.211145	0.2693273	0.2019424	0.2196205	0.0331289	0.03982845	0.02915162	0.03197638
28.425	0	0.01897445	0.04482483	0.03058429	0.02266214	0.04243258	0.05955772	0.04736929	0.02673686	0.03396783	0.03152145	0.04628036	0.01628277	0.0428967	0.02850682	0.04855197	0.02573211	0.04779314	0.01814909	0.04521389	0.03238938	0.06754894	0.04163263	0.06386272	0.05605892
28.426	0	0.1163582	0.09561505	0.09553825	0.0691708	0.2551845	0.5696198	2.388628	2.040137	0.08303859	0.100204	0.1651949	0.1694018	0.9400831	0.9668893	0.6145871	0.3397493	0.09230345	0.08923786	0.1451081	0.05593172	0.3966552	0.4523536	0.3959328	0.3114885
28.526	0	0.001088506	0.001460107	0.005607513	0.005521165	0.003110515	0.005633293	0.02215542	0.01801129	0.003358151	0.00440701	0.004823121	0.004219802	0.0100364	0.009379439	0.005639832	0.003661203	0.00120176	0.0009901471	0.0008747508	0.0009340978	0.003226099	0.003470033	0.003140206	0.00298239
28.527	0	0.3834382	0.5613195	1.84336	1.938272	0.1554414	0.1722082	0.1691664	0.1506625	1.290128	1.37636	1.334199	1.066512	0.0289947	0.05470148	0.03978173	0.03832768	0.2074097	0.2834151	0.1370196	0.2479627	0.03222109	0.04109653	0.02329029	0.03250238
28.528	0	0.0177636	0.03205335	0.0242705	0.01423335	0.03860552	0.05193979	0.04018395	0.02691749	0.03102523	0.02731461	0.03942057	0.02070696	0.03694421	0.02813169	0.03661159	0.0238216	0.03713355	0.01893404	0.03411788	0.02687586	0.05238219	0.03386185	0.05355705	0.04665641
28.528	0	0.133545	0.07507707	0.1210951	0.1085678	0.2835173	0.5337798	2.41265	2.050507	0.1266284	0.09385055	0.1533171	0.1836626	0.9931764	1.082386	0.6818976	0.4398233	0.0986894	0.09535132	0.1185231	0.1132868	0.4070702	0.3046202	0.3106533	0.3160963
28.626	0	0.001398628	0.0009670433	0.005622599	0.005286994	0.003108924	0.004769536	0.02269803	0.01810979	0.003492016	0.004413556	0.004828303	0.003652521	0.009936317	0.009788221	0.006014763	0.004409335	0.0013253	0.0009157361	0.001092736	0.0009047736	0.003563304	0.003130056	0.003010279	0.003219671
28.627	0	0.369369	0.5444296	1.852749	1.935328	0.1428998	0.1685698	0.1598413	0.1423364	1.283644	1.401585	1.327365	1.032392	0.03221795	0.05622382	0.03216556	0.03445637	0.194237	0.3010777	0.08724384	0.2507542	0.02504127	0.05026973	0.02371564	0.02503505
28.628	0	0.01682551	0.04862292	0.03763676	0.01230837	0.05715608	0.07419288	0.07123589	0.03034868	0.04728337	0.03649562	0.07154359	0.03040193	0.05714222	0.02738827	0.06422127	0.03467938	0.06219493	0.02361184	0.05417892	0.04481506	0.07301342	0.04285189	0.06796271	0.06680045
28.629	0	0.1226916	0.0877681	0.1081123	0.1179164	0.2645963	0.4940851	2.488299	2.031123	0.1035843	0.0581571	0.1466194	0.1628184	1.038787	1.140386	0.7624252	0.5429697	0.1179926	0.06531698	0.100565	0.101962	0.422112	0.2452168	0.3724209	0.3632853
28.726	0	0.001970673	0.001388005	0.005729397	0.005834349	0.002927432	0.003801315	0.02238505	0.01773204	0.00405372	0.004472047	0.005245186	0.003730768	0.009443557	0.009744981	0.005962482	0.00458768	0.00117799	0.001087335	0.001051086	0.001010457	0.003791551	0.003100068	0.00285463	0.003079106
28.727	0	0.3615911	0.5263983	1.892499	1.984343	0.1601111	0.1771872	0.1797941	0.1421446	1.308437	1.448748	1.409053	1.046549	0.03226164	0.0603912	0.02965222	0.03679051	0.1780921	0.3275547	0.08600177	0.2454377	0.02473183	0.04629704	0.02802096	0.02124325
28.728	0	0.03436268	0.06383596	0.03302739	0.02140216	0.08190264	0.1096495	0.08049605	0.04306853	0.05577016	0.04355291	0.07342671	0.02435275	0.049803	0.03451191	0.07575196	0.03782842	0.05978273	0.02326362	0.0628727	0.05097113	0.08154723	0.05788436	0.09381693	0.09079062
28.728	0	0.1371658	0.1052074	0.1107135	0.1333738	0.2439337	0.4235674	2.464837	1.957019	0.1161751	0.09119015	0.1812493	0.1641315	1.051129	1.159028	0.8104593	0.5741593	0.1350713	0.08393282	0.1116593	0.1319023	0.4274724	0.2678551	0.3764532	0.3875717
28.826	0	0.00213457	0.001386477	0.006154462	0.005869954	0.002373377	0.002649138	0.02124197	0.0164738	0.004247457	0.00429761	0.005891419	0.003646053	0.00845328	0.008989869	0.005242376	0.004324442	0.001099692	0.0009151025	0.001120395	0.0009582848	0.00386622	0.003142332	0.002733024	0.002585256
28.827	0	0.3459712	0.5101462	1.953375	2.04672	0.1631077	0.1790378	0.1918407	0.148933	1.311816	1.484603	1.560052	1.117635	0.03935052	0.06085152	0.03321771	0.04782605	0.1651618	0.3421377	0.1523495	0.2408173	0.0273932	0.03798031	0.02771229	0.02473615
28.828	0	0.04923719	0.06948455	0.04018896	0.04508104	0.1099509	0.1406776	0.08332101	0.05589683	0.0631359	0.0590847	0.07345111	0.03205088	0.04988322	0.03762552	0.07115354	0.03977928	0.0598156	0.03356874	0.07112604	0.05589731	0.07306133	0.0682306	0.1211545	0.1054912
28.828	0	0.1436856	0.0818074	0.1221565	0.07507396	0.2346843	0.3611708	2.362518	1.780833	0.1011385	0.07922113	0.197018	0.08854996	1.008935	1.114914	0.7787775	0.5830625	0.1218238	0.09296388	0.1015896	0.133788	0.4311237	0.3075595	0.3649869	0.3781302
28.926	0	0.001790401	0.001849043	0.006192794	0.006393934	0.002469546	0.001788843	0.02102444	0.0158525	0.004169297	0.004333114	0.006117214	0.00357226	0.007800042	0.008438386	0.005049185	0.004522476	0.001257228	0.000933702	0.001064539	0.0007354417	0.003911061	0.003468965	0.002523894	0.002147844
28.927	0	0.3364864	0.4823992	2.029946	2.13839	0.1497932	0.1793226	0.1997487	0.1546352	1.251694	1.465227	1.617964	1.129028	0.03986004	0.05034439	0.04145983	0.0376981	0.1579035	0.3507842	0.195016	0.1922483	0.02674005	0.03874286	0.02535454	0.02511937
28.928	0	0.05393832	0.07000456	0.06081953	0.06404367	0.1456505	0.1690984	0.0967545	0.06387901	0.07342786	0.07077681	0.06598595	0.03909833	0.07802945	0.05632232	0.06281287	0.03841542	0.06265319	0.05123877	0.07930007	0.07189946	0.0684658	0.09518786	0.1575249	0.1283158
28.928	0	0.1446076	0.1262244	0.1047499	0.1416339	0.2632971	0.3515095	2.328881	1.685557	0.1363247	0.1307162	0.2211856	0.1121021	0.9281154	1.00596	0.7555668	0.5945455	0.1120717	0.1174118	0.1264504	0.1053222	0.449576	0.3712259	0.3085976	0.3164467
29.026	0	0.001613739	0.001499418	0.005929948	0.006500822	0.003245923	0.001316826	0.0212411	0.0158332	0.00385998	0.004160852	0.005777345	0.003872519	0.007625102	0.007993689	0.004923825	0.004723346	0.001201958	0.00122656	0.0009440477	0.0008529976	0.003967679	0.004016834	0.002496472	0.00231098
29.027	0	0.3218679	0.462284	2.053842	2.179301	0.1374064	0.1769494	0.2100406	0.1547042	1.207957	1.467848	1.664118	1.153513	0.03800615	0.05075608	0.04169295	0.03409436	0.1617864	0.358117	0.2356121	0.128029	0.02831096	0.03233665	0.02648011	0.02157382
29.028	0	0.05859684	0.0479713	0.02796442	0.05301149	0.1630734	0.1931968	0.1062558	0.06305437	0.07622053	0.089324	0.07049052	0.03714202	0.07989712	0.06277022	0.06920548	0.04262205	0.06243831	0.0526768	0.08315701	0.07028257	0.06696949	0.09978241	0.1796186	0.1435277
29.028	0	0.1590918	0.1146071	0.1162277	0.09782966	0.3375495	0.2657045	2.332604	1.656445	0.1532695	0.07190135	0.1725388	0.1703729	0.8697913	0.9029301	0.7425724	0.6311937	0.1176834	0.1123083	0.1069574	0.1190595	0.4600928	0.4825259	0.2997307	0.3301633
29.126	0	0.001504059	0.001432661	0.005778802	0.00666565	0.003827465	0.002248982	0.02083901	0.01588755	0.004020663	0.004289385	0.005875555	0.003746601	0.007852155	0.007094709	0.004755598	0.00475962	0.001345102	0.00115808	0.0007836899	0.0008655722	0.003832443	0.004906127	0.002398512	0.002689755
29.127	0	0.3215714	0.440272	2.054146	2.180553	0.1333739	0.1790074	0.2119811	0.1509649	1.185299	1.472047	1.697683	1.167485	0.03427824	0.04805554	0.045219	0.03505957	0.1811831	0.3645791	0.2720812	0.1106079	0.03293774	0.03863542	0.02778212	0.03439081
29.128	0	0.05672829	0.03935745	0.02755229	0.04411863	0.170632	0.1843221	0.1003614	0.06579705	0.0889151	0.08022303	0.06074829	0.04626477	0.07698643	0.0726456	0.07239885	0.04245812	0.05554056	0.05259575	0.07351413	0.05990863	0.06146416	0.1050453	0.1772265	0.1374698
29.128	0	0.1802553	0.1252402	0.1345593	0.1193857	0.3758071	0.1805043	2.260707	1.64873	0.1144759	0.09544928	0.199905	0.1513052	0.833317	0.698433	0.7057844	0.6474253	0.1534997	0.1332407	0.09034317	0.1363565	0.5197401	0.6497832	0.3333948	0.3849773
29.225	0	0.001867589	0.002077963	0.006417398	0.00643101	0.003823746	0.00331966	0.02069109	0.01512663	0.004015538	0.0041419	0.00575876	0.003824181	0.008400924	0.006145816	0.004900319	0.004984441	0.0009894833	0.001306159	0.001086344	0.001048631	0.003738087	0.005605413	0.002824911	0.00284351
29.225	0	0.3211557	0.4213603	2.054136	2.171383	0.1326447	0.1792144	0.197373	0.1587494	1.170648	1.47952	1.719744	1.151961	0.03684262	0.05258342	0.04411822	0.03684255	0.200896	0.3542583	0.2911772	0.1659567	0.03142999	0.03553517	0.03302364	0.03313665
29.226	0	0.05000992	0.04020185	0.03946678	0.04751177	0.1723738	0.1828757	0.09443309	0.05565082	0.09189194	0.0716998	0.04609468	0.04174347	0.06491595	0.06499084	0.06461169	0.04975332	0.04211548	0.05033373	0.07256048	0.06367371	0.05506254	0.1148643	0.1783397	0.1347299
29.226	0	0.1728593	0.1373074	0.09908555	0.1003825	0.3254144	0.1401655	2.204197	1.57491	0.08855204	0.07301921	0.1934855	0.1271534	0.8223098	0.6293786	0.6940808	0.6647782	0.1397568	0.1604028	0.1168854	0.1097902	0.5229563	0.7249056	0.3853298	0.4003939
29.326	0	0.002154875	0.001854967	0.006111808	0.006153136	0.003308995	0.004595351	0.02087171	0.01517834	0.003838085	0.004484182	0.005429382	0.003430367	0.008749659	0.00623926	0.004455301	0.004935544	0.001046628	0.001258979	0.001173479	0.0008325697	0.003799236	0.005978225	0.003500524	0.003078284
29.327	0	0.3225606	0.4103835	2.032349	2.161472	0.1387729	0.1790223	0.1972665	0.1510442	1.145686	1.434149	1.717901	1.135711	0.04558956	0.05273038	0.04865409	0.04642609	0.2169178	0.3273201	0.2948673	0.2113512	0.03826212	0.03887948	0.0367909	0.03105204
29.328	0	0.06413528	0.04596924	0.05109811	0.05069823	0.2109927	0.1991965	0.1014892	0.05582757	0.09961305	0.07406623	0.04022535	0.04833905	0.0578851	0.07265322	0.07048456	0.0630781	0.02926115	0.05325723	0.07901769	0.0773823	0.0592973	0.1480091	0.2023188	0.1550808
29.328	0	0.1455859	0.1185251	0.09517624	0.100946	0.249528	0.3184282	2.251292	1.595524	0.09530444	0.1132707	0.1985532	0.1272241	0.8395997	0.6283328	0.6140925	0.6919105	0.1587354	0.1763178	0.1446514	0.07544036	0.5391102	0.7664101	0.5049056	0.3781284
29.426	0	0.002119296	0.002037262	0.005886477	0.005931	0.003110538	0.005853895	0.02087741	0.01507076	0.003896615	0.004456341	0.004996222	0.003420962	0.009293877	0.006494097	0.003725698	0.004605971	0.001342882	0.001259891	0.001267097	0.0008488708	0.003453568	0.005700037	0.003835948	0.003752081
29.427	0	0.3161829	0.3839186	1.956375	2.105732	0.1400512	0.1708581	0.187294	0.1514602	1.144207	1.37066	1.653464	1.133369	0.04521042	0.04472439	0.04510512	0.04103367	0.2163671	0.2926276	0.3021918	0.2218464	0.03928869	0.03987869	0.03751802	0.03320394
29.428	0	0.06722231	0.04088706	0.03459077	0.04426578	0.2266181	0.2016379	0.09624113	0.0583747	0.1030788	0.07259235	0.04987823	0.05541033	0.06293941	0.06116871	0.0746814	0.07929308	0.0364541	0.04762699	0.07779428	0.07166142	0.08477761	0.1636777	0.2032531	0.1525422
29.428	0	0.127838	0.1085848	0.1545566	0.09280829	0.2744943	0.5280296	2.298263	1.656246	0.1020725	0.1064642	0.2231443	0.1575104	0.8473885	0.6919364	0.4961808	0.6310108	0.1246565	0.15545	0.1577025	0.1374008	0.4306071	0.7117027	0.5442322	0.4847411
29.526	0	0.001807632	0.001545172	0.005610091	0.005545946	0.00343714	0.006415156	0.02126898	0.01577609	0.003699879	0.004566004	0.005208302	0.003602294	0.009548431	0.007258484	0.003123986	0.003973219	0.001376825	0.001340086	0.001214195	0.001258589	0.003000592	0.005317475	0.004491238	0.004225198
29.526	0	0.3219658	0.366685	1.918108	2.050169	0.1420851	0.164895	0.1931486	0.163929	1.170951	1.352049	1.616519	1.152558	0.04589539	0.0462014	0.04360055	0.04695892	0.2143331	0.2809776	0.3154389	0.2369759	0.03961407	0.03729412	0.04017729	0.04168847
29.527	0	0.04521019	0.03216451	0.02570343	0.03392754	0.1738353	0.1624439	0.09066179	0.07231451	0.07603471	0.06298493	0.0659752	0.06956636	0.07412827	0.06149411	0.07125399	0.07910908	0.07389391	0.05076703	0.05739693	0.05014503	0.09775014	0.1429934	0.1668437	0.1181466
29.528	0	0.124153	0.09617912	0.1070332	0.1102247	0.3460934	0.5964444	2.359235	1.797764	0.1280085	0.1184192	0.1889535	0.1547773	0.8961417	0.7763531	0.343513	0.4921975	0.1412622	0.1509021	0.1168266	0.1636184	0.330233	0.6669373	0.6522179	0.5638702
29.626	0	0.001758111	0.001629093	0.005934729	0.005732742	0.00342878	0.006043942	0.02124681	0.01551206	0.003699016	0.004522196	0.005348824	0.003334914	0.009778133	0.007852223	0.002252177	0.00339864	0.001505902	0.001464447	0.0008643623	0.001279515	0.002839619	0.004560297	0.004579999	0.003591495
29.627	0	0.3348993	0.3599044	1.911763	2.036286	0.1374434	0.1612868	0.1851143	0.1655387	1.173648	1.299171	1.574388	1.16978	0.04917484	0.04906544	0.04869981	0.04746213	0.2146143	0.2857301	0.329312	0.2231189	0.03993974	0.04325433	0.03897862	0.03482543
29.628	0	0.04047632	0.01876898	0.01362694	0.02898357	0.1184129	0.1185459	0.07614	0.06675812	0.05608596	0.05434756	0.06228749	0.05768357	0.06828414	0.06192522	0.05993341	0.05615647	0.06476072	0.04760269	0.0445289	0.03317889	0.07531071	0.0971613	0.1092216	0.08088705
29.628	0	0.1423978	0.1370504	0.1277959	0.1686954	0.3562987	0.5703459	2.37009	1.797723	0.1398616	0.1108052	0.1473564	0.1673361	0.9790948	0.8759678	0.223207	0.3620342	0.1441442	0.1391364	0.1404527	0.1451193	0.2358802	0.58911	0.6983212	0.4590441
29.726	0	0.00136318	0.001718223	0.005983075	0.005915342	0.003349457	0.005355656	0.0217645	0.01585001	0.004128061	0.004063004	0.005698024	0.003645373	0.01017328	0.008251235	0.001865433	0.003408563	0.001362666	0.00139967	0.001089078	0.001074486	0.002903877	0.004146114	0.00454976	0.003332874
29.727	0	0.3519763	0.3530977	1.898047	1.999282	0.1307473	0.1492143	0.1777072	0.1657645	1.185684	1.251293	1.561713	1.2097	0.05363084	0.05464174	0.05293175	0.04519255	0.2182077	0.2653544	0.3282908	0.1763679	0.03053315	0.02823609	0.03377424	0.03525353
29.728	0	0.04923918	0.02955409	0.01913763	0.03806703	0.1413933	0.1463105	0.09796295	0.07955005	0.06789943	0.06695946	0.07207537	0.06976135	0.08080484	0.08114762	0.08572871	0.07901629	0.0745957	0.06045115	0.05424392	0.03706356	0.08969342	0.1225196	0.132549	0.09490495
29.728	0	0.1032108	0.08881651	0.1352336	0.125236	0.320834	0.5415532	2.425806	1.817725	0.1446031	0.1189284	0.2101907	0.1458525	1.088532	0.9962316	0.1578183	0.3457979	0.1572156	0.09833224	0.1264805	0.1449264	0.1997125	0.5161721	0.6746933	0.4262462
29.826	0	0.001297942	0.001358018	0.006186372	0.005828821	0.002708015	0.004577472	0.02187456	0.01595339	0.003938073	0.004408928	0.005714057	0.003599151	0.01004476	0.009144519	0.001455131	0.003750787	0.001351593	0.001292172	0.001110501	0.000725174	0.00284669	0.003918765	0.004386175	0.003002308
29.827	0	0.3729253	0.3625991	1.920942	1.959769	0.1358208	0.1493028	0.1843872	0.1712704	1.194871	1.220809	1.566963	1.253202	0.05107571	0.05316351	0.0563729	0.04325967	0.2264115	0.2615473	0.3374818	0.1458551	0.03317943	0.03285191	0.03397557	0.03379069
29.828	0	0.06087653	0.04157782	0.03092892	0.03892312	0.1392578	0.1537433	0.1134308	0.09094203	0.06669304	0.07129092	0.07728144	0.08225118	0.08847898	0.08876688	0.09183085	0.07720937	0.08354473	0.06983521	0.0557495	0.0395903	0.1030366	0.1284849	0.1357573	0.09897151
29.828	0	0.09362259	0.1077364	0.1268608	0.1331871	0.2200933	0.4895528	2.427769	1.7819	0.1175139	0.1013095	0.2099812	0.1232501	1.102599	1.066579	0.1304912	0.3867119	0.1426765	0.1124193	0.114649	0.1294371	0.188328	0.4432324	0.6680182	0.3957053
29.926	0	0.001731904	0.001558222	0.005730321	0.005854608	0.002420736	0.003645466	0.02164226	0.01585127	0.003915373	0.004312881	0.006086446	0.003580018	0.009440597	0.009518207	0.001299029	0.004047969	0.00142228	0.001142645	0.0009011803	0.0008767133	0.002994848	0.003461537	0.003965873	0.002831892
29.927	0	0.372375	0.3635412	1.905042	1.92961	0.1448799	0.1582563	0.1890176	0.1793175	1.211963	1.231257	1.56243	1.285028	0.05463616	0.0616702	0.05627746	0.04536369	0.2349173	0.2561602	0.3155649	0.1509285	0.03780065	0.0403159	0.03903679	0.02984622
29.928	0	0.06577982	0.04170762	0.02853885	0.04188635	0.136043	0.1485472	0.1058781	0.08312096	0.0611586	0.07256849	0.07885269	0.08268523	0.07652578	0.08045215	0.08516659	0.07090032	0.08512117	0.07205651	0.05791792	0.03694906	0.1016638	0.1239833	0.130864	0.09610343
29.928	0	0.08288783	0.08480627	0.06764119	0.1128586	0.1785064	0.45016	2.365517	1.738899	0.1038068	0.06806783	0.1672851	0.1109363	1.072178	1.099132	0.133905	0.4407227	0.1348845	0.1106297	0.09961272	0.09084947	0.2391971	0.3272695	0.5833381	0.3671585
30.026	0	0.001961086	0.001329481	0.005514796	0.005519948	0.002828594	0.002973929	0.02152456	0.0160688	0.003854089	0.003964381	0.005921613	0.003475013	0.008614979	0.009765267	0.001735706	0.00425836	0.001272706	0.0009665694	0.0007372589	0.001091175	0.0038305	0.002978372	0.003826193	0.003136781
30.027	0	0.3608869	0.3498891	1.868555	1.899913	0.1496461	0.1650463	0.1895423	0.1715202	1.208964	1.252194	1.5317	1.266222	0.05138369	0.05182409	0.0404819	0.03929866	0.2422635	0.2580163	0.2543732	0.1841617	0.03105343	0.04168977	0.02805347	0.02138457
30.028	0	0.06487681	0.04479346	0.02980952	0.04521539	0.1244844	0.135806	0.09379517	0.0699988	0.05486783	0.06714267	0.07413163	0.07603964	0.06967329	0.07697822	0.07691692	0.064649	0.08311014	0.07567031	0.06291661	0.03682139	0.09586298	0.1162345	0.1253663	0.09274312
30.028	0	0.08992332	0.09734648	0.09597563	0.1154869	0.2338626	0.4493912	2.365268	1.721033	0.07150845	0.09200229	0.1994397	0.1424062	1.003712	1.082205	0.1964571	0.4619033	0.1049253	0.1312803	0.06343377	0.112115	0.3449627	0.3274453	0.4927575	0.432743
30.126	0	0.001713451	0.001624255	0.005518131	0.005718162	0.00337101	0.002412033	0.02265788	0.01707535	0.003849354	0.003791802	0.005604018	0.003533402	0.008508406	0.01010829	0.002427809	0.004187729	0.001066448	0.001081644	0.0009135521	0.0009641145	0.004418325	0.003148167	0.003761327	0.003472926
30.127	0	0.3653441	0.3377424	1.866165	1.909571	0.1373153	0.1546234	0.1861938	0.16988	1.19416	1.271128	1.515898	1.242517	0.05271793	0.04239833	0.03457025	0.03965154	0.2561636	0.254677	0.1961104	0.2200766	0.03055995	0.04340033	0.02525923	0.02802781
30.128	0	0.08509704	0.04374271	0.01531146	0.03681498	0.1628344	0.1700268	0.1070316	0.07418963	0.05185227	0.05999214	0.06530048	0.06903065	0.07612955	0.0790968	0.09255976	0.08020831	0.1290287	0.1110459	0.08526724	0.04537014	0.152822	0.1875602	0.201508	0.1515607
30.128	0	0.1023589	0.1082887	0.09815501	0.08910639	0.2961361	0.4814754	2.462839	1.779938	0.06257453	0.09389027	0.1794283	0.1493657	0.9641061	1.049879	0.2650752	0.4318387	0.08606483	0.1031965	0.08351631	0.1081216	0.4300943	0.3783968	0.4464006	0.4914374
30.226	0	0.00190083	0.001713767	0.005553803	0.005832639	0.00370675	0.00171647	0.02298418	0.01739371	0.004047455	0.004338835	0.005321943	0.004023081	0.008198501	0.009765483	0.003366264	0.003735938	0.001222546	0.001254861	0.001090882	0.0009917577	0.004649814	0.003479282	0.003978969	0.003771753
30.227	0	0.3670821	0.3411591	1.90257	1.975018	0.1363548	0.1594934	0.1910527	0.1794506	1.202462	1.338429	1.58109	1.295097	0.05836027	0.04793403	0.03118918	0.04521288	0.259195	0.2544486	0.1455095	0.274395	0.02921359	0.03512423	0.01917171	0.03021607
30.228	0	0.08052151	0.04440094	0.02855812	0.05576848	0.1920799	0.190642	0.1136683	0.09242722	0.05563757	0.04980031	0.06335689	0.07639544	0.08245858	0.08451541	0.07893357	0.08506623	0.1530489	0.1200675	0.09693102	0.06609799	0.2141731	0.2434285	0.2588436	0.2099039
30.228	0	0.0940193	0.09535903	0.07728647	0.1272162	0.3249255	0.4440578	2.501279	1.81834	0.1155066	0.1084602	0.1850951	0.1836746	0.9089946	0.9744684	0.3734258	0.3512354	0.1015596	0.0809368	0.09924838	0.09068583	0.479099	0.4284002	0.4373442	0.5341542
30.326	0	0.00165152	0.00165585	0.006035818	0.005705449	0.003108452	0.001779856	0.02205888	0.01639587	0.003901171	0.004675248	0.005256874	0.004243416	0.008095134	0.008694639	0.004109251	0.003009719	0.001248932	0.001169344	0.0009595489	0.0009652455	0.004615796	0.003830587	0.003585909	0.004137947
30.327	0	0.3560801	0.3332822	1.91273	2.002586	0.1374662	0.1603829	0.1924038	0.1722716	1.183451	1.36843	1.617072	1.301672	0.05690275	0.04031045	0.02699196	0.05111456	0.2523361	0.2389106	0.09547357	0.2899138	0.02983748	0.02952568	0.02266599	0.02790137
30.328	0	0.08659992	0.05562859	0.0578401	0.05219882	0.1524915	0.1778743	0.1143698	0.0997453	0.04124597	0.06093864	0.08010069	0.08664964	0.0747692	0.07741689	0.06359129	0.07661125	0.134646	0.1089522	0.08710539	0.05429318	0.1795288	0.1902936	0.2039447	0.1694781
30.328	0	0.09206888	0.142928	0.1096898	0.09503768	0.256848	0.3216051	2.375142	1.732485	0.09796099	0.1109766	0.1784844	0.1626419	0.8484662	0.8076045	0.5174705	0.2372232	0.1141108	0.07433375	0.09471574	0.09637831	0.5239357	0.4767615	0.3759169	0.5736004
30.426	0	0.001218075	0.001871602	0.006060932	0.005701197	0.00226739	0.003421024	0.02017325	0.01479881	0.003409872	0.004277518	0.005170109	0.004226007	0.008240372	0.007691366	0.004566194	0.002647278	0.001343423	0.00109189	0.0009554332	0.0007852717	0.004445412	0.004208578	0.002944525	0.003800328
30.427	0	0.3497988	0.3252945	1.950405	2.055226	0.136546	0.1677156	0.1946567	0.1735207	1.181798	1.408913	1.663835	1.305631	0.05463762	0.03526095	0.03262442	0.05146288	0.2455541	0.2305731	0.06732287	0.2907732	0.02745819	0.03258309	0.02211335	0.03102465
30.428	0	0.07019659	0.05584531	0.05865559	0.04027116	0.09994604	0.1216653	0.08293957	0.08517113	0.05095829	0.05392904	0.06054225	0.06165338	0.06717635	0.05942454	0.05947934	0.0595592	0.0793115	0.07074293	0.05632315	0.04163514	0.1049076	0.1057313	0.1143574	0.09238972
30.428	0	0.06913614	0.1215539	0.1080482	0.1122793	0.1727774	0.2127145	2.178233	1.613292	0.0856995	0.1204427	0.1788479	0.1499698	0.7834454	0.7093224	0.5784953	0.1662926	0.1407416	0.09514049	0.07433994	0.09494586	0.5581671	0.5083742	0.3366802	0.5143486
30.526	0	0.001767296	0.001750758	0.005722166	0.005885757	0.003077082	0.004769009	0.01894547	0.01394243	0.003786856	0.004376886	0.00506693	0.004099715	0.008736745	0.007252441	0.004161856	0.002536476	0.001061271	0.001178199	0.00106765	0.0007134107	0.004493898	0.004499283	0.00297838	0.003583219
30.527	0	0.3526184	0.3355766	2.040435	2.13062	0.1333769	0.1688864	0.2004042	0.1789511	1.161349	1.426441	1.712215	1.326223	0.04892061	0.02999315	0.03274553	0.03805034	0.2328672	0.2373315	0.1141816	0.2778463	0.02526915	0.03714871	0.02304113	0.02951911
30.527	0	0.06496184	0.05121189	0.05693925	0.0422477	0.08705924	0.1142096	0.06996083	0.07633726	0.04471828	0.04871446	0.04996616	0.05101889	0.06077512	0.05306667	0.05078556	0.05373186	0.07553006	0.07594004	0.0622544	0.05072078	0.1018018	0.09861351	0.1120964	0.09705334
30.528	0	0.09634916	0.142809	0.0900274	0.08131769	0.2953316	0.3839211	2.043751	1.568116	0.08864747	0.1563961	0.2053252	0.09798993	0.8383813	0.6528735	0.527574	0.1952073	0.1494578	0.1514339	0.1041961	0.1018259	0.6093496	0.5570427	0.3432361	0.4621661
30.626	0	0.001915942	0.001674661	0.006020958	0.006225723	0.003663611	0.005601787	0.01879572	0.01406749	0.003836287	0.004226143	0.005084573	0.00412771	0.009158365	0.007459429	0.003956608	0.002625089	0.001090726	0.001196072	0.001056964	0.001022706	0.003980043	0.004444411	0.0032583	0.003623747
30.627	0	0.3558251	0.3341634	2.046056	2.122317	0.1294364	0.1639967	0.202345	0.1774394	1.155175	1.422464	1.72845	1.332989	0.05100507	0.02673268	0.03191272	0.03188303	0.241836	0.2335965	0.1580965	0.2311292	0.02742072	0.03748564	0.03553932	0.03733115
30.628	0	0.05701009	0.05183612	0.05185857	0.03848198	0.06998218	0.08851123	0.04977204	0.06490776	0.04199676	0.04651338	0.04425873	0.0444554	0.05124575	0.05174293	0.0464069	0.04422282	0.0666994	0.06559413	0.05971703	0.05025117	0.08732657	0.08481547	0.09602784	0.08028534
30.628	0	0.1345787	0.1400239	0.1201655	0.123176	0.3957545	0.4730402	2.049903	1.637895	0.1231279	0.1264895	0.1899248	0.1047254	0.8933241	0.7711533	0.4998499	0.2419382	0.1259532	0.1020118	0.0767942	0.1203768	0.5885678	0.5406719	0.3817101	0.4459784
30.726	0	0.001720664	0.001721228	0.006131245	0.006073769	0.003968185	0.005285967	0.01825785	0.0138609	0.003772167	0.004682413	0.005371845	0.004352256	0.009220023	0.0077819	0.00442786	0.00272271	0.001267101	0.001214098	0.0008496248	0.0007262776	0.003181202	0.003851534	0.003015658	0.003236695
30.727	0	0.3513129	0.3540448	2.048768	2.122891	0.1243839	0.1675817	0.1998489	0.1795582	1.150251	1.415864	1.740295	1.343398	0.04891134	0.03569611	0.03443634	0.04229169	0.245549	0.2398822	0.184664	0.1685233	0.02968288	0.03407564	0.03991486	0.03010425
30.728	0	0.03101848	0.04710429	0.03504824	0.03336189	0.04219027	0.07187626	0.02747471	0.05289695	0.03488315	0.04706321	0.03371412	0.04393936	0.04440514	0.05357289	0.02639997	0.04291139	0.04435091	0.03741489	0.03799095	0.03918922	0.06998185	0.05118435	0.06271314	0.05771177
30.728	0	0.1302154	0.1289467	0.1086345	0.06328156	0.3942062	0.4285657	2.009497	1.658758	0.1447504	0.1108518	0.1484827	0.1143782	0.9342975	0.9082356	0.5580146	0.2759818	0.1060123	0.1195293	0.0962262	0.07582406	0.4781952	0.4309961	0.3538114	0.3687892
30.826	0	0.001989228	0.001398338	0.00566485	0.006157831	0.00358369	0.004729205	0.01818393	0.01375812	0.003889229	0.004610555	0.005278761	0.004272259	0.009356521	0.007953827	0.004725178	0.003038547	0.001472308	0.0008909173	0.0009354559	0.0008207601	0.003132416	0.00318169	0.002371513	0.002820724
30.827	0	0.3337628	0.3568723	1.99707	2.075153	0.1296132	0.1661591	0.2021883	0.1808626	1.13312	1.377112	1.729291	1.321803	0.04472494	0.03677376	0.03344926	0.03911993	0.239212	0.2410987	0.1858858	0.09316168	0.03598551	0.03329347	0.03994751	0.02286302
30.828	0	0.01690816	0.03373857	0.02045503	0.02632138	0.04165124	0.06468695	0.03011384	0.04457743	0.0274269	0.0336928	0.01747883	0.03576824	0.03409418	0.04502636	0.0180459	0.035854	0.03342629	0.02426453	0.02801732	0.03105817	0.06184224	0.04060759	0.0564035	0.04918635
30.828	0	0.1505987	0.1123933	0.1195981	0.1231758	0.3609309	0.3548	2.035875	1.634367	0.1724395	0.1150891	0.1788521	0.114765	0.9745356	1.039237	0.5934927	0.3316802	0.1723006	0.1002283	0.08913183	0.0966236	0.4235935	0.2973475	0.2637555	0.2903972
30.926	0	0.001974281	0.001443408	0.005824457	0.006370945	0.002803218	0.004202216	0.01971693	0.01488495	0.003909208	0.00416244	0.005779314	0.004518963	0.009522549	0.008702892	0.005072635	0.003605946	0.001191555	0.001069843	0.0008515277	0.0008475012	0.003333403	0.003137689	0.002090751	0.002589299
30.927	0	0.3229512	0.3610473	2.019455	2.087726	0.1296305	0.157864	0.2044373	0.1872288	1.122193	1.331018	1.744437	1.329717	0.0428839	0.04394085	0.03315429	0.03324879	0.2234832	0.2490252	0.1920669	0.1406704	0.03190648	0.0318137	0.03411962	0.02570024
30.928	0	0.03073776	0.04299474	0.02683655	0.0385565	0.07174408	0.0921489	0.05851784	0.05941063	0.04627469	0.04615085	0.03272655	0.05455848	0.05155704	0.06165908	0.04102814	0.04804089	0.05380347	0.04461233	0.04180564	0.04375025	0.08495376	0.06294467	0.0823319	0.06685389
30.928	0	0.1591146	0.06909449	0.09408826	0.1460612	0.3048106	0.3529074	2.192	1.706713	0.1293498	0.1020336	0.1832331	0.1228947	1.019426	1.113534	0.6783035	0.4273842	0.1244311	0.0856587	0.09275264	0.118591	0.3818254	0.2307581	0.2509232	0.2846843
31.026	0	0.001338456	0.001330365	0.005918182	0.005907609	0.001957726	0.003939612	0.02035886	0.01550874	0.0041242	0.004254729	0.005883005	0.004440654	0.009232749	0.008911223	0.005366042	0.003893015	0.001180126	0.0011201	0.0008241622	0.0007687232	0.003816841	0.003063918	0.002338194	0.002469849
31.027	0	0.3187235	0.3575694	1.984256	2.040849	0.1282734	0.1536846	0.207387	0.1863085	1.116469	1.266594	1.735488	1.334759	0.03820256	0.04608141	0.03515779	0.03034278	0.2020946	0.2499731	0.1923973	0.1650779	0.0312768	0.03610058	0.02656882	0.0249521
31.028	0	0.045604	0.04501954	0.03716251	0.04138388	0.08413711	0.09739765	0.07580983	0.0574823	0.05383063	0.05189064	0.04628388	0.05497857	0.06265424	0.07085748	0.05683342	0.04928648	0.0609093	0.0560812	0.05289367	0.04633629	0.08849609	0.07547249	0.09325226	0.07114073
31.028	0	0.1761773	0.07379925	0.04924478	0.1137421	0.2301176	0.3785549	2.262817	1.726229	0.1016466	0.1152737	0.1872417	0.09488178	1.012763	1.143279	0.7144886	0.4972801	0.1265294	0.1034475	0.1061318	0.1244058	0.3862218	0.2472848	0.2924984	0.3188208
31.126	0	0.001171775	0.001638889	0.005875251	0.005829113	0.00246667	0.003446489	0.02045853	0.01570992	0.004372859	0.004028471	0.006051675	0.004329902	0.008565659	0.00867619	0.005314791	0.004179963	0.001164505	0.001014421	0.001123543	0.0007087272	0.004067277	0.003136566	0.002829476	0.002150647
31.127	0	0.3209317	0.3619173	1.967222	2.014577	0.1286302	0.1491374	0.208017	0.1915196	1.151036	1.225494	1.72013	1.34696	0.0498858	0.04806287	0.03561842	0.02892267	0.2076222	0.2644408	0.2013188	0.1918851	0.0414856	0.03555371	0.02634894	0.03463023
31.128	0	0.04941538	0.04165966	0.03263382	0.03697406	0.100732	0.1088286	0.08981968	0.05374908	0.05751193	0.0603929	0.05901913	0.057547	0.07396103	0.08238221	0.0701929	0.0568059	0.07039049	0.06439793	0.06126525	0.04890101	0.09197857	0.08764009	0.1098276	0.08170371
31.128	0	0.1615005	0.07866253	0.07825912	0.09162014	0.2685292	0.4152734	2.29223	1.713539	0.1301629	0.09677254	0.2134926	0.1225541	0.9751573	1.088113	0.697128	0.5588932	0.1167614	0.1094827	0.1432699	0.1370712	0.4072143	0.3211203	0.3487075	0.3064177
31.226	0	0.001991985	0.001505638	0.005890842	0.006000557	0.0034133	0.002522071	0.02047552	0.01581611	0.004258919	0.004267902	0.005957707	0.004298136	0.007942866	0.008266613	0.004958045	0.003964939	0.001068115	0.001065966	0.001268345	0.0007256869	0.004265534	0.003242281	0.003306997	0.001987517
31.227	0	0.3364914	0.3779405	1.959239	2.008038	0.1336576	0.1437851	0.2076394	0.1830358	1.187613	1.182709	1.729492	1.368012	0.0394876	0.04676767	0.03595851	0.03885076	0.2216284	0.2946966	0.2113163	0.2038654	0.04594568	0.03262371	0.03302664	0.04223143
31.228	0	0.04750199	0.03624968	0.02723937	0.03328528	0.09739007	0.1029641	0.08712619	0.04561547	0.05390687	0.05542948	0.05614846	0.05346435	0.07420159	0.07693065	0.06659483	0.05668115	0.06482678	0.05758859	0.05420989	0.04380009	0.08359547	0.08106063	0.1030412	0.07842902
31.228	0	0.1779563	0.1103822	0.1018428	0.08837083	0.3362129	0.4041384	2.292963	1.676105	0.1636743	0.09491109	0.1998766	0.09547794	0.9176695	1.007866	0.6637302	0.5292324	0.112915	0.1400869	0.1259132	0.09988157	0.4495109	0.4427161	0.4472348	0.2854666
31.326	0	0.002160907	0.001237755	0.00571682	0.00615274	0.003409035	0.001514128	0.02108763	0.01617957	0.003819335	0.00406073	0.005842633	0.004511267	0.007968307	0.008087029	0.005010135	0.003831297	0.001288094	0.00130329	0.001186292	0.0006025948	0.004289841	0.003600923	0.00425337	0.002419125
31.327	0	0.350145	0.3672807	1.924966	1.981598	0.1314586	0.14072	0.2052439	0.1821738	1.205532	1.14584	1.733297	1.3698	0.04204988	0.04410311	0.04563929	0.03284216	0.2162553	0.2955058	0.227753	0.1631025	0.02946445	0.03009206	0.03089303	0.03735037
31.328	0	0.05479687	0.03521495	0.02422822	0.03501003	0.1247853	0.1267611	0.1091167	0.05852123	0.05784482	0.0566274	0.05828235	0.06054027	0.08200444	0.08541949	0.07829236	0.065683	0.06868004	0.05676448	0.05192609	0.04142687	0.09196604	0.09626988	0.1252487	0.09499412
31.328	0	0.1826503	0.1336439	0.1059911	0.1197228	0.313862	0.3376789	2.32198	1.677228	0.1279177	0.1005292	0.1891779	0.1353347	0.8983934	0.9151699	0.6210728	0.5293903	0.1538134	0.1587523	0.1386379	0.08457948	0.4900984	0.5223684	0.5930889	0.3794801
31.426	0	0.002306846	0.001874338	0.00524086	0.005796993	0.002944813	0.001605084	0.02109685	0.016163	0.003543608	0.003829245	0.005591769	0.004406155	0.008124632	0.007444719	0.004396848	0.003788846	0.00091251	0.001325801	0.0008496293	0.0008468001	0.004075302	0.003789977	0.004638442	0.003426288
31.427	0	0.3692689	0.3634171	1.89521	1.949906	0.1355789	0.1484654	0.1941796	0.1859782	1.196737	1.132882	1.731536	1.362005	0.04325069	0.03648953	0.05171163	0.02373629	0.2331601	0.2898986	0.2629204	0.1185702	0.03400008	0.02914287	0.03783331	0.03418594
31.428	0	0.05524804	0.03725834	0.02620847	0.03553387	0.1240891	0.1259417	0.1092391	0.05638941	0.05448964	0.05520692	0.05866792	0.05995377	0.07575115	0.07965121	0.07391136	0.06187358	0.06861194	0.05457103	0.04776305	0.03625796	0.09409775	0.09486034	0.1205597	0.09158089
31.428	0	0.1671233	0.1488409	0.1126376	0.1378545	0.2552819	0.2360783	2.313838	1.650334	0.1192109	0.07180916	0.1716784	0.1185465	0.8737271	0.75394	0.5601076	0.5504772	0.1487012	0.1328476	0.1324897	0.09813631	0.5022105	0.5684717	0.6722535	0.5234448
31.526	0	0.002320881	0.001498019	0.005301308	0.005317599	0.002370887	0.002732541	0.02069115	0.01557491	0.003560674	0.003821129	0.005275869	0.004581466	0.008294271	0.006765211	0.004336255	0.004282119	0.0009257188	0.001250774	0.000937797	0.001157556	0.004176663	0.003876811	0.004308206	0.003920464
31.527	0	0.3782086	0.3688596	1.855252	1.915143	0.1431526	0.1506292	0.1955589	0.1917795	1.230274	1.157008	1.72558	1.361704	0.03636227	0.02519092	0.04101301	0.01566021	0.2419242	0.2662187	0.2761372	0.08218984	0.03678086	0.02867646	0.02950374	0.0354345
31.527	0	0.04523929	0.03654355	0.03562975	0.04145525	0.1144004	0.123493	0.1110443	0.05731762	0.05935984	0.06693911	0.07258852	0.06814556	0.06899359	0.06682777	0.06366098	0.05378168	0.07391596	0.06507834	0.05947151	0.04490343	0.08777968	0.09390453	0.1185745	0.08672188
31.528	0	0.156568	0.103665	0.1087669	0.1204156	0.2087665	0.1167567	2.247695	1.618423	0.1123657	0.09918781	0.1915924	0.1428209	0.8318544	0.6091895	0.5615434	0.6335943	0.1575174	0.1331486	0.168474	0.1434177	0.4893054	0.5699675	0.6358499	0.5915983
31.626	0	0.001905721	0.002046827	0.005479649	0.005594618	0.002581386	0.003729044	0.02084901	0.01527605	0.003451245	0.004206525	0.005055149	0.004309383	0.008858282	0.006816475	0.004209317	0.004533835	0.001059342	0.001426496	0.001008424	0.0009228925	0.004128413	0.004302777	0.00337891	0.003938894
31.627	0	0.3776773	0.3704066	1.830895	1.886698	0.1439325	0.1466672	0.1981864	0.1918447	1.236397	1.182421	1.69947	1.357732	0.04009785	0.02150248	0.02977734	0.02248666	0.2448881	0.2217376	0.2563477	0.09989983	0.04003921	0.03209353	0.01829157	0.04058644
31.628	0	0.04140102	0.03679804	0.03707111	0.04062655	0.1185925	0.1280279	0.1160806	0.0669042	0.06608032	0.0677983	0.06999065	0.06681833	0.07650583	0.06793688	0.06882744	0.05801932	0.07070998	0.06262938	0.05968385	0.0463676	0.08644788	0.0984154	0.1244047	0.09042857
31.628	0	0.1372316	0.1245126	0.1243847	0.09616528	0.2663426	0.2478383	2.230393	1.586758	0.1221856	0.1315199	0.1899702	0.1539474	0.8471723	0.6329289	0.5404371	0.6626615	0.1560396	0.1490637	0.1323625	0.1065151	0.505311	0.5648072	0.4864256	0.5467216
31.726	0	0.001702168	0.001490357	0.005616363	0.005385413	0.002904104	0.004852455	0.02102718	0.01540744	0.003441693	0.004628777	0.004517959	0.004068403	0.009414158	0.007111528	0.003719547	0.004456209	0.001066576	0.001519635	0.0008557859	0.0006950178	0.004102049	0.004839858	0.002171035	0.003640107
31.727	0	0.3761026	0.3707727	1.84319	1.913207	0.140908	0.14689	0.1970124	0.1887111	1.218238	1.204578	1.709947	1.344775	0.04158263	0.01763497	0.02968512	0.02661919	0.232925	0.2173933	0.2173384	0.1544591	0.03887234	0.02845793	0.02431856	0.04139826
31.728	0	0.05229482	0.04543834	0.04418314	0.04252001	0.1117443	0.1219377	0.1143458	0.07711381	0.06987467	0.06404236	0.06024348	0.05960972	0.07814644	0.07066058	0.07411751	0.06362168	0.06189978	0.05645353	0.05775246	0.04684848	0.08890705	0.09582007	0.1172298	0.08410162
31.728	0	0.135351	0.09583351	0.1476087	0.1311315	0.331887	0.364402	2.270472	1.661962	0.1335549	0.1504283	0.1682195	0.1345229	0.900852	0.7235451	0.5068147	0.6385675	0.122654	0.167219	0.09011429	0.1041984	0.5427081	0.616943	0.2923464	0.4788518
31.826	0	0.001552774	0.001373887	0.005518641	0.005668168	0.002697213	0.005327856	0.02027047	0.0150172	0.003486279	0.004138267	0.004458432	0.004082896	0.009418393	0.007444616	0.002978944	0.003610782	0.001140276	0.00142972	0.0005101603	0.0006684348	0.004220647	0.004817277	0.002019537	0.003512046
31.827	0	0.3794536	0.3741423	1.843207	1.922139	0.1418242	0.1526387	0.1989228	0.1805572	1.20825	1.256776	1.709832	1.320759	0.04127286	0.02427281	0.02620362	0.03218905	0.2113718	0.2313181	0.1708699	0.2087917	0.03257288	0.03159475	0.03613385	0.04453074
31.828	0	0.0590578	0.04756167	0.04161366	0.04414029	0.09312783	0.1027104	0.1012685	0.08153419	0.05591341	0.05030103	0.0484909	0.04553897	0.07340593	0.07122518	0.07156733	0.05449898	0.05559887	0.04858405	0.04978576	0.04234817	0.08756474	0.0844162	0.0998306	0.07339694
31.828	0	0.1275025	0.1004199	0.09211082	0.1182521	0.2851795	0.3975006	2.211986	1.656568	0.1124989	0.1022336	0.1506399	0.1188953	0.9190525	0.7989865	0.3622477	0.5047285	0.1257806	0.1358568	0.1043453	0.1260033	0.5566507	0.6056973	0.3155192	0.4334297
31.926	0	0.001630515	0.001661326	0.005349712	0.005679289	0.00257502	0.00545998	0.01965976	0.0148605	0.003686547	0.004426266	0.004609494	0.003851241	0.009871791	0.007811255	0.002284109	0.0032839	0.0007271107	0.001038431	0.0009331634	0.0006637934	0.003604412	0.004565451	0.002171698	0.002804614
31.927	0	0.3794716	0.3805744	1.85023	1.923583	0.1396633	0.158142	0.2000375	0.1691017	1.192325	1.303848	1.694768	1.285297	0.03730489	0.03339037	0.02871781	0.03704062	0.2206685	0.2365432	0.1191476	0.2434661	0.03518404	0.03109489	0.04157594	0.03543784
31.928	0	0.0488578	0.04008893	0.03983081	0.0415567	0.07926029	0.08716062	0.08662699	0.07088845	0.04554199	0.04954978	0.05110416	0.05022254	0.05349732	0.05358595	0.0539259	0.04341726	0.05394258	0.05085014	0.0500851	0.03943687	0.07188462	0.07670897	0.0912483	0.06798619
31.928	0	0.1552657	0.1160691	0.06686356	0.1093529	0.2127046	0.4338879	2.160419	1.679374	0.1032584	0.09055765	0.1324274	0.1678512	1.005888	0.8984329	0.223297	0.425483	0.1225298	0.08934466	0.1116397	0.0952895	0.4832309	0.5437802	0.374868	0.3316776
32.026	0	0.001972521	0.001450959	0.005360241	0.005507048	0.002525023	0.005320547	0.01996086	0.0148428	0.004112393	0.004107862	0.005001404	0.003555406	0.009921809	0.008375574	0.001690062	0.003351948	0.000822519	0.0008984642	0.001133024	0.0008302945	0.002989598	0.004420729	0.002751288	0.002209837
32.027	0	0.3752641	0.3751233	1.844574	1.928691	0.131196	0.1609618	0.1949662	0.1692272	1.178013	1.331055	1.668304	1.272696	0.03976497	0.03414743	0.02825067	0.04020449	0.2367166	0.2357987	0.115486	0.239837	0.03704326	0.02983191	0.04387607	0.03115734
32.028	0	0.04159819	0.02879629	0.02618495	0.03104511	0.078863	0.08688238	0.08241066	0.06276788	0.0440298	0.04973314	0.05365688	0.05106283	0.05497814	0.05670655	0.05190563	0.04221627	0.05745243	0.0513186	0.04444358	0.03133569	0.06725223	0.07549988	0.09048789	0.06821838
32.028	0	0.154749	0.09245117	0.1169253	0.1155875	0.2307243	0.4829784	2.186034	1.717165	0.1208093	0.07528375	0.147717	0.1245745	1.063024	1.012747	0.1602641	0.4134026	0.1333007	0.1142568	0.1379329	0.1023979	0.4260421	0.4817711	0.4544745	0.2367541
32.126	0	0.002361952	0.001551484	0.00568836	0.005426178	0.002991806	0.005210277	0.02045972	0.01526053	0.004029703	0.004166385	0.005253898	0.00327873	0.009621003	0.009029717	0.001813446	0.003828299	0.001239431	0.001448899	0.001145989	0.0008752934	0.002916237	0.004180769	0.003318727	0.00211751
32.127	0	0.3742971	0.3751996	1.846279	1.929007	0.1239451	0.1532838	0.1894673	0.1619977	1.161904	1.355255	1.6391	1.251526	0.04252468	0.04014691	0.02293159	0.0438742	0.2472785	0.2266578	0.1381364	0.2086863	0.03140041	0.02699566	0.03680787	0.02922779
32.128	0	0.04258399	0.02423879	0.01631459	0.02809521	0.09170731	0.1045353	0.09731864	0.07180961	0.04942214	0.05729222	0.06403136	0.05611787	0.05614931	0.0668727	0.06404894	0.04971175	0.06624882	0.0599295	0.05028258	0.03116108	0.07157062	0.08501389	0.101869	0.07842004
32.128	0	0.1516036	0.1037349	0.1322563	0.1075825	0.2968829	0.5348119	2.278209	1.735913	0.133761	0.1073539	0.2126735	0.08978142	1.063525	1.078007	0.1982927	0.4554605	0.1641303	0.1427583	0.1063681	0.09007301	0.4078987	0.4289735	0.5138059	0.2423157
32.216	0	0.001933665	0.001074786	0.005582596	0.005349674	0.003434762	0.004627818	0.02028792	0.01559654	0.004067754	0.004226021	0.005535606	0.003334753	0.009003958	0.009030485	0.001985417	0.004025422	0.001342785	0.001177017	0.001093698	0.0008745437	0.002977149	0.003585023	0.003953202	0.002537059
32.217	0	0.366235	0.3952739	1.859073	1.941895	0.1225498	0.1574124	0.1874953	0.1617623	1.154459	1.362356	1.630932	1.242991	0.04368213	0.04444679	0.01983186	0.042242	0.2508562	0.2288664	0.1478355	0.1496857	0.02845621	0.02566147	0.03226684	0.0297633
32.218	0	0.04900637	0.0344381	0.02078649	0.02693244	0.08756695	0.1027247	0.09583001	0.06584568	0.05074005	0.05341678	0.05892369	0.050934	0.05146742	0.06271901	0.06061292	0.0490107	0.06238621	0.05802778	0.05067418	0.03499049	0.06877798	0.0832905	0.09570728	0.07537988
32.218	0	0.1253209	0.05413023	0.09922394	0.1401143	0.3403683	0.5379683	2.277084	1.750661	0.1144811	0.08062294	0.2034444	0.09737769	1.044658	1.06497	0.2413364	0.4877059	0.1268375	0.09714364	0.1514301	0.1079979	0.4011654	0.3332084	0.5910141	0.333364
32.326	0	0.001742995	0.00152304	0.005495231	0.005628225	0.003464266	0.003827655	0.02012133	0.01540156	0.003994649	0.00397977	0.005575105	0.003249439	0.007975061	0.00892671	0.002375038	0.003958245	0.001258048	0.001279439	0.0009220891	0.0009398649	0.00333871	0.003310403	0.003985359	0.002906689
32.327	0	0.3657555	0.3988021	1.866019	1.943929	0.1247709	0.1601253	0.1925918	0.1657198	1.156025	1.363161	1.643966	1.248392	0.0422535	0.03636971	0.0202886	0.04213688	0.256139	0.2346661	0.147119	0.09478516	0.03248311	0.02100355	0.03797564	0.03370059
32.328	0	0.04275139	0.0346899	0.02565549	0.02833376	0.06798816	0.0840991	0.0767956	0.04430274	0.04470793	0.04562308	0.04594594	0.04160653	0.04557615	0.0524514	0.05132999	0.04352228	0.0468159	0.0449195	0.04243209	0.03417269	0.05718007	0.07112588	0.08044102	0.06344594
32.328	0	0.1435811	0.07217678	0.07388557	0.1226215	0.3538702	0.481251	2.281297	1.689336	0.1285865	0.1271509	0.1826204	0.1203627	0.9810497	1.02423	0.2956139	0.4683241	0.1258126	0.1407728	0.1396447	0.1594201	0.3966535	0.3457081	0.6008347	0.4672736
32.416	0	0.001666631	0.001768885	0.00545154	0.005673596	0.003158034	0.002774416	0.02029022	0.0153501	0.003908779	0.003990124	0.00535832	0.002815072	0.007301004	0.008723801	0.003120563	0.003938501	0.001341839	0.001528689	0.0008655917	0.0008886602	0.00371093	0.003699222	0.004075893	0.003092
32.417	0	0.3645663	0.3714162	1.858214	1.941688	0.1244071	0.1569302	0.1894644	0.1595718	1.142776	1.356334	1.593272	1.210467	0.04421373	0.03952574	0.02620753	0.03626469	0.2660045	0.2446635	0.1331779	0.1346131	0.03142922	0.02645786	0.03152231	0.03653913
32.418	0	0.03372984	0.02456999	0.01587732	0.01787155	0.05445405	0.06957889	0.06281139	0.02791799	0.03391986	0.03583071	0.03371715	0.03563454	0.03416564	0.04042217	0.03791189	0.03155968	0.03902243	0.03785031	0.03619187	0.02717594	0.04385792	0.05787945	0.06733319	0.05449137
32.418	0	0.1390218	0.09401019	0.08461807	0.1001431	0.3060582	0.3839353	2.289057	1.652696	0.1177823	0.08038906	0.1656202	0.1043312	0.8830454	0.9637698	0.4112214	0.4507931	0.1132954	0.1344593	0.1159967	0.1290232	0.3968635	0.3998887	0.5722996	0.5350578
32.516	0	0.00124436	0.001235876	0.005587309	0.005920412	0.002291765	0.001522775	0.02099402	0.01553273	0.003667787	0.004397096	0.005242104	0.003015896	0.007175135	0.008712255	0.004185086	0.003519523	0.001337177	0.0009728082	0.001170338	0.0007041924	0.004304963	0.003494444	0.003967002	0.003656339
32.517	0	0.3683723	0.3621829	1.878099	1.959038	0.1293285	0.1575478	0.1872867	0.1621464	1.156582	1.336186	1.597366	1.232905	0.04920594	0.03565162	0.0248991	0.03275533	0.2686013	0.2498016	0.1088446	0.1852393	0.02884885	0.03565662	0.0285945	0.0413426
32.518	0	0.03303209	0.02515581	0.01322894	0.01646033	0.05341197	0.06722606	0.05056353	0.0226995	0.03214788	0.03392804	0.03047635	0.02958164	0.03037184	0.03337718	0.02801452	0.02030802	0.0310661	0.03339332	0.03577902	0.02649913	0.03222542	0.04629738	0.0653646	0.05355657
32.518	0	0.09646457	0.08074065	0.07390536	0.1212805	0.2339249	0.2867975	2.324007	1.626692	0.1390881	0.1198128	0.2046652	0.114959	0.8538889	0.9147718	0.5074933	0.3712836	0.1344099	0.1113213	0.1171272	0.0948432	0.4190147	0.4530829	0.5344578	0.6013712
32.616	0	0.001543613	0.001874411	0.005617884	0.005893067	0.002456777	0.001378306	0.02075665	0.01503286	0.003469141	0.004652615	0.004902778	0.003140386	0.007493063	0.008245652	0.004820548	0.003156982	0.001301265	0.0007993077	0.001040053	0.0007832869	0.00451811	0.00368733	0.003661008	0.004175362
32.617	0	0.3650713	0.3651749	1.879211	1.980065	0.1341036	0.161007	0.1784849	0.1636104	1.176714	1.31371	1.582798	1.244925	0.04390758	0.03792189	0.02331452	0.03130909	0.2782823	0.2564276	0.09984795	0.22238	0.03042559	0.03124129	0.03553988	0.03765092
32.618	0	0.03487832	0.02929585	0.02711969	0.02443573	0.06654634	0.08020866	0.0496639	0.04239565	0.03948515	0.03716787	0.03079972	0.02341778	0.04867843	0.0463034	0.03462048	0.03376694	0.02457674	0.02726422	0.03467399	0.03210385	0.04231745	0.05701551	0.07927021	0.05920888
32.618	0	0.0720266	0.1253885	0.1001008	0.1005024	0.2738918	0.1829222	2.284992	1.584218	0.1242215	0.1660039	0.178489	0.1313137	0.8295866	0.8028537	0.5780315	0.2859349	0.1144829	0.1149946	0.1237097	0.1131961	0.4842995	0.5174924	0.5076011	0.6703238
32.716	0	0.001684706	0.001578917	0.005594617	0.005833858	0.003433179	0.002313663	0.0207452	0.01468818	0.003700955	0.004145989	0.004623719	0.002849191	0.007963147	0.007865725	0.004925523	0.002867917	0.001279926	0.0008382912	0.001184372	0.0005810536	0.00460142	0.003987073	0.003581231	0.004066676
32.717	0	0.361297	0.3681354	1.890056	1.998364	0.1287438	0.1504508	0.1776197	0.1687419	1.175028	1.248753	1.572009	1.249913	0.04268355	0.03142206	0.02442799	0.02943635	0.2710424	0.2672302	0.1089345	0.2346747	0.02666801	0.03151918	0.02862766	0.03472298
32.718	0	0.03794902	0.02637863	0.02624131	0.0219328	0.08644903	0.09810929	0.06294371	0.057902	0.04140937	0.03909036	0.04113726	0.03626356	0.05764314	0.06073892	0.04836917	0.04356299	0.03870338	0.03795419	0.04022537	0.03441898	0.06107737	0.07347323	0.09687025	0.07270939
32.718	0	0.09840255	0.1263769	0.08537386	0.08176687	0.380302	0.2034982	2.244187	1.549315	0.107466	0.1385961	0.1775766	0.1150218	0.8055225	0.765298	0.6119939	0.2227223	0.09765347	0.106383	0.1357025	0.09777387	0.4911151	0.5653912	0.4718635	0.6281555
32.816	0	0.001496279	0.001730533	0.005312713	0.006004977	0.004014149	0.003090129	0.0206928	0.01509642	0.003667161	0.003792883	0.004430481	0.002968993	0.008762504	0.007870797	0.005216198	0.003061104	0.001172544	0.001351262	0.001317666	0.0006889106	0.004468396	0.004040387	0.003894479	0.003475632
32.817	0	0.3501962	0.367759	1.892192	1.985619	0.1299194	0.1442714	0.1816473	0.168134	1.174812	1.185352	1.540709	1.220107	0.03939723	0.02905194	0.02606086	0.02575816	0.2552715	0.2675707	0.1576407	0.2178545	0.02058291	0.02821937	0.02714899	0.02803923
32.817	0	0.0424907	0.03036816	0.03150226	0.02640224	0.1009953	0.1117644	0.07483119	0.06086171	0.05156836	0.05344926	0.06152023	0.0559583	0.06465717	0.06654746	0.058231	0.05169291	0.05903206	0.05622053	0.05254684	0.03706946	0.07914078	0.0895551	0.1128269	0.08473771
32.818	0	0.1609215	0.1675261	0.09088304	0.1042224	0.4455446	0.1418209	2.222491	1.63422	0.1258598	0.1054284	0.1688798	0.1257477	0.8247174	0.776638	0.6495471	0.2572287	0.1118855	0.1432943	0.1246272	0.06225053	0.5191451	0.5627197	0.436875	0.5043477
32.916	0	0.001790893	0.001675868	0.005565349	0.005682368	0.003779947	0.003726614	0.02064225	0.01551265	0.003697967	0.003910736	0.004560379	0.002767655	0.0091914	0.007968414	0.005664402	0.003270481	0.0009820356	0.001556854	0.001130281	0.000845382	0.004432496	0.004438361	0.003452153	0.003069258
32.917	0	0.3533593	0.3797864	1.883304	1.973118	0.130273	0.1405436	0.1810866	0.1643827	1.173375	1.142613	1.50617	1.183064	0.03697388	0.02303186	0.03396433	0.01953021	0.2430916	0.2425043	0.2171034	0.1719749	0.02688312	0.02236506	0.03133418	0.03036739
32.918	0	0.05138806	0.0289602	0.01879852	0.02469756	0.1207926	0.1278507	0.08742883	0.06351303	0.05553945	0.06727873	0.07235098	0.06770732	0.08512619	0.08615374	0.07978979	0.06782549	0.07443697	0.06455147	0.0557664	0.03291469	0.09423496	0.1006954	0.127283	0.0967831
32.918	0	0.1626403	0.1128287	0.1142778	0.06149334	0.3862674	0.1446799	2.206468	1.750841	0.1143409	0.1010137	0.1791528	0.1459107	0.8585659	0.8579911	0.7217679	0.296838	0.10062	0.1363209	0.1211815	0.08458328	0.4977872	0.5597226	0.3555036	0.3498003
33.016	0	0.001940331	0.00136841	0.005248353	0.005535503	0.00273694	0.004761594	0.01967937	0.01545099	0.003858888	0.004315167	0.004721775	0.003029176	0.009337819	0.008047389	0.005944628	0.003584855	0.00115328	0.00135448	0.001058513	0.0008186866	0.003845008	0.003818513	0.002986555	0.003029813
33.017	0	0.3668468	0.4065463	1.888963	1.976625	0.1318363	0.1436769	0.1835673	0.1728745	1.222088	1.147099	1.566031	1.239891	0.0407676	0.03075202	0.03664148	0.02089832	0.2345005	0.2738441	0.2673509	0.1173823	0.03576889	0.03074907	0.02855701	0.04408003
33.017	0	0.05336083	0.03880732	0.03198085	0.03302236	0.1170112	0.1280261	0.09397454	0.0684453	0.05897409	0.06757294	0.06972815	0.06598896	0.09304945	0.09488368	0.08342373	0.07045963	0.0730363	0.06328475	0.05435946	0.03381622	0.09185866	0.09585364	0.1205068	0.09194887
33.018	0	0.1105849	0.05639203	0.119621	0.05915566	0.2855856	0.3015546	2.109847	1.806763	0.130158	0.09410334	0.1809233	0.1746396	0.9215064	0.9659639	0.750278	0.3707907	0.09851206	0.131582	0.1227788	0.1183622	0.4303106	0.4561213	0.3341611	0.3072093
33.116	0	0.001583776	0.001769328	0.005368737	0.005586602	0.001939185	0.005406873	0.01920793	0.01526046	0.003819818	0.004474794	0.005015168	0.003460381	0.009300175	0.008057348	0.005949142	0.003910516	0.001167377	0.001049886	0.001204227	0.0007509231	0.003113043	0.003000031	0.002910101	0.00302302
33.117	0	0.3768906	0.4170313	1.879726	1.984691	0.138979	0.1474219	0.1897211	0.1693347	1.25384	1.163025	1.608293	1.265453	0.04377472	0.03221384	0.03308755	0.02546984	0.2142884	0.3035175	0.2826652	0.1052744	0.03232215	0.02999574	0.03208845	0.04172964
33.117	0	0.05093427	0.03968479	0.03835757	0.0355899	0.1010281	0.111844	0.08084917	0.05661906	0.05357811	0.0629442	0.06575805	0.05979439	0.07656293	0.0791577	0.06632715	0.05663671	0.06689124	0.06156362	0.05752905	0.04024482	0.08893297	0.08552471	0.1102876	0.08388042
33.118	0	0.08809335	0.1187968	0.09044903	0.08524714	0.2259081	0.4317394	2.094717	1.805192	0.1330178	0.1101147	0.181126	0.1915253	0.9443001	1.005182	0.7688707	0.4412002	0.1124619	0.08397463	0.1129354	0.09387128	0.3930813	0.2964771	0.4194238	0.2985842
33.216	0	0.001442256	0.001138761	0.005568871	0.005464195	0.002411754	0.005436905	0.01987828	0.01587726	0.003636767	0.004406226	0.00545318	0.003315148	0.009024372	0.008046829	0.005756565	0.003964447	0.001168003	0.001114236	0.001226922	0.0009199258	0.002976917	0.002949447	0.003140664	0.003032276
33.217	0	0.3777124	0.4270953	1.880545	2.011204	0.1397905	0.1555428	0.1927449	0.1698923	1.24344	1.185589	1.604774	1.267848	0.04643918	0.03712444	0.03210627	0.02646213	0.2126772	0.3123594	0.2694713	0.1510176	0.03388688	0.0348951	0.04066906	0.04441122
33.217	0	0.05531612	0.03938252	0.03974402	0.04571719	0.1003271	0.12292	0.07177001	0.05155759	0.05896322	0.06820458	0.08461072	0.06911186	0.08212173	0.0800747	0.05403869	0.06291214	0.06819169	0.07448569	0.07186721	0.04210769	0.09632703	0.07733027	0.105578	0.08910419
33.218	0	0.1158721	0.0814619	0.0747651	0.1587609	0.2460462	0.4914728	2.181592	1.845309	0.111095	0.1038608	0.1869224	0.1623164	0.9575425	1.030039	0.7508414	0.4901213	0.101106	0.09694373	0.1304392	0.1163109	0.3614523	0.2623007	0.4604857	0.3611973
33.316	0	0.001988465	0.001568958	0.005691439	0.005648121	0.003086952	0.005044447	0.02119737	0.01677551	0.003642639	0.004280521	0.00573168	0.003660008	0.008892096	0.008359319	0.005580161	0.004273203	0.00088963	0.000815944	0.00119287	0.0008321579	0.002948132	0.003046638	0.003235341	0.002971289
33.317	0	0.3641913	0.4105492	1.884809	2.013029	0.1421312	0.1559389	0.1959076	0.1740461	1.212206	1.204342	1.591969	1.254421	0.0435479	0.04059353	0.03452424	0.02506547	0.2181479	0.3000798	0.2451006	0.1955749	0.03532508	0.03136536	0.04123716	0.03581131
33.318	0	0.06388127	0.04003984	0.05924517	0.05886601	0.1085094	0.1460258	0.06706822	0.05879341	0.05869179	0.07869718	0.1048197	0.06922983	0.09141112	0.08179755	0.05412406	0.07642236	0.06382369	0.08279199	0.09040458	0.04536505	0.1124578	0.071149	0.1088458	0.103689
33.318	0	0.1329691	0.1092444	0.1011184	0.104296	0.2646397	0.506086	2.351592	1.874912	0.07472162	0.1163007	0.2127855	0.1380384	0.9518413	1.032177	0.7233936	0.5464483	0.0633054	0.09636296	0.1120569	0.1180728	0.3451812	0.2567274	0.4681057	0.4063293
33.416	0	0.001888384	0.001795847	0.005439041	0.005623308	0.003326929	0.00418069	0.02107637	0.01641085	0.003963204	0.003953885	0.005616996	0.003579687	0.008186377	0.008002716	0.005147956	0.004274056	0.001266228	0.0007139712	0.0008389266	0.0006846991	0.002886176	0.003069691	0.003238099	0.002628336
33.417	0	0.3373934	0.386874	1.896681	1.996083	0.1400982	0.15822	0.1862688	0.1684316	1.170072	1.23513	1.5645	1.214586	0.04079828	0.04748172	0.03315218	0.02685872	0.2354771	0.2812079	0.2320968	0.2081661	0.02839163	0.03098484	0.03736553	0.03144034
33.418	0	0.06994933	0.04631834	0.06353672	0.05014211	0.09039858	0.1298851	0.04317313	0.04346686	0.04358986	0.07364024	0.1009097	0.05062545	0.07162741	0.06797538	0.05699989	0.06750135	0.04191207	0.06912094	0.08777836	0.04595693	0.1052566	0.05634793	0.09105659	0.09702621
33.418	0	0.1059671	0.0967037	0.07679609	0.07268121	0.2552444	0.4714048	2.346523	1.773781	0.09428575	0.1202527	0.2058124	0.1082131	0.8924659	0.974715	0.6601256	0.5694141	0.09642959	0.0876775	0.09174271	0.1381627	0.2989122	0.2858202	0.4491166	0.4049703
33.516	0	0.001788538	0.001440971	0.005600726	0.005649311	0.002836885	0.003395617	0.02093466	0.01588448	0.003772211	0.004461201	0.00540503	0.003631127	0.007533786	0.007816738	0.004552864	0.004462809	0.001208393	0.0008424112	0.0009492647	0.0007642459	0.002840827	0.003122977	0.003311256	0.002268817
33.517	0	0.3154361	0.3736174	1.909519	1.999394	0.1278855	0.1583628	0.1802563	0.1594622	1.138965	1.292689	1.558635	1.205012	0.03808134	0.04547858	0.03650642	0.03632222	0.2516784	0.2689363	0.2371394	0.2062268	0.02962557	0.02863131	0.03098763	0.02548064
33.517	0	0.05626171	0.03852397	0.05677539	0.04757626	0.08353406	0.1149954	0.04472489	0.04002539	0.04514583	0.06034806	0.08745994	0.04676173	0.06418472	0.05329321	0.04456033	0.05500775	0.04587081	0.06303727	0.07748531	0.03617628	0.09552748	0.06197791	0.0829798	0.0870048
33.518	0	0.1491852	0.09459573	0.08140409	0.117392	0.2123157	0.4130141	2.344302	1.684451	0.1227934	0.1245483	0.1831717	0.1095023	0.8465128	0.9029616	0.5732358	0.5937792	0.1072182	0.09651108	0.1021332	0.08771857	0.2505391	0.3452939	0.4552035	0.3647314
33.616	0	0.001654214	0.001753416	0.005552061	0.005616431	0.002454286	0.002591417	0.02107847	0.01553992	0.003572309	0.004322617	0.005536297	0.003988459	0.00766102	0.007631732	0.003859812	0.004476775	0.001209617	0.001165861	0.0008734149	0.0005881767	0.00311907	0.003538809	0.003572561	0.002363897
33.617	0	0.3080833	0.3672103	1.916161	2.003926	0.1222888	0.1625212	0.1812302	0.1512653	1.117771	1.34225	1.546204	1.185992	0.03779119	0.04052997	0.04133283	0.03326625	0.2613658	0.2666434	0.2464417	0.1843555	0.04064314	0.03862698	0.03505287	0.02352651
33.618	0	0.052833	0.0405173	0.05723118	0.05156763	0.0967255	0.1208425	0.05946937	0.05744637	0.05917902	0.06007982	0.07191455	0.05401455	0.07357332	0.05664199	0.05372873	0.06161473	0.05382798	0.06182407	0.06811121	0.04012928	0.104771	0.07642755	0.09986993	0.08968755
33.618	0	0.1224603	0.1121302	0.08081283	0.1526382	0.1953717	0.3732906	2.328758	1.619696	0.1136673	0.1088063	0.1940751	0.1550216	0.8257908	0.8032977	0.4726359	0.608515	0.1005379	0.1293682	0.07985171	0.0882469	0.2404117	0.4225722	0.4825724	0.3832949
33.716	0	0.001401717	0.001402672	0.005409737	0.005843034	0.003107714	0.001606774	0.02161878	0.01531816	0.003519428	0.003829989	0.005178491	0.004012795	0.007961865	0.0073514	0.003458257	0.004769467	0.00106347	0.001157651	0.0008888495	0.0008854395	0.003802034	0.004380351	0.00362789	0.003028339
33.717	0	0.3041115	0.3518349	1.913862	2.012865	0.1252104	0.1598343	0.189714	0.1600334	1.116297	1.38427	1.583683	1.197533	0.0358196	0.04348239	0.03409827	0.0325451	0.2627813	0.2631107	0.2383305	0.1405701	0.0380299	0.03345023	0.03500707	0.0194893
33.718	0	0.05147113	0.04820782	0.04205617	0.05121254	0.1421259	0.168582	0.0837374	0.07591102	0.06535492	0.06332682	0.07086215	0.07260804	0.0919602	0.07511699	0.07750874	0.08326472	0.07447938	0.06715043	0.08073587	0.05667368	0.1323135	0.1084334	0.1506721	0.1129397
33.718	0	0.1516175	0.1564317	0.1002338	0.1384772	0.3228793	0.3711077	2.364713	1.561686	0.07197983	0.1018423	0.1484932	0.1344319	0.842046	0.6925355	0.412795	0.6482841	0.08700392	0.09538609	0.08019427	0.09889948	0.2722739	0.5168858	0.5237575	0.4702459
33.816	0	0.001473918	0.001563043	0.005613931	0.005801362	0.003681401	0.001067614	0.02130417	0.01497049	0.003635215	0.003976569	0.004845872	0.004118629	0.008511475	0.006373178	0.003401908	0.004890009	0.00101152	0.001087911	0.0009301462	0.0009759054	0.004241765	0.004378485	0.003553985	0.003355372
33.817	0	0.3098991	0.3308979	1.900038	2.023097	0.1269321	0.1611388	0.190549	0.1648578	1.107776	1.395828	1.595608	1.196736	0.04017652	0.03260901	0.03589956	0.03237573	0.2608675	0.2624449	0.2263585	0.09731691	0.02967993	0.04026311	0.03341799	0.0254253
33.817	0	0.05199485	0.03827359	0.03043677	0.04429738	0.1589978	0.1724633	0.1083798	0.08084531	0.06881584	0.06404666	0.07289772	0.07888137	0.09945696	0.08978931	0.09542926	0.08668461	0.08252274	0.07255554	0.07773565	0.06486583	0.1330616	0.1383844	0.1649806	0.1116042
33.818	0	0.1215792	0.1111689	0.1022984	0.08841292	0.3846225	0.3260771	2.353686	1.541626	0.06437814	0.06124319	0.1630582	0.1436738	0.8627322	0.5291694	0.3790901	0.6535002	0.09301271	0.09126189	0.09245243	0.1121694	0.3766635	0.5297537	0.5168927	0.4825761
33.916	0	0.001840439	0.001717606	0.005139256	0.005739906	0.003788894	0.001775883	0.02090525	0.0147521	0.003682637	0.004312472	0.004785614	0.004027523	0.009022757	0.006105372	0.003295234	0.004925156	0.001442636	0.001040178	0.0009106876	0.0008560851	0.004825285	0.004681863	0.003756058	0.003115858
33.917	0	0.3138037	0.3204311	1.91048	2.024423	0.1232379	0.1649488	0.1935445	0.1596478	1.119741	1.400699	1.606503	1.200267	0.04219267	0.02570106	0.03881418	0.03405954	0.2633894	0.2617189	0.2184307	0.1396615	0.02645832	0.03536689	0.03379328	0.0269629
33.917	0	0.0494612	0.03381844	0.03481519	0.04461458	0.1619058	0.1642876	0.1225842	0.08847745	0.06703686	0.07016832	0.07786258	0.08106696	0.1052572	0.0959883	0.09807851	0.08476733	0.0857529	0.07397379	0.06774442	0.06451306	0.129975	0.1508896	0.1643389	0.1086577
33.918	0	0.1102979	0.1076721	0.1071981	0.1234949	0.4086622	0.2299444	2.328245	1.557739	0.1055495	0.09198962	0.1985475	0.1375819	0.8993098	0.5117953	0.3562365	0.6547796	0.1215147	0.134515	0.09928734	0.1082028	0.4930133	0.5887323	0.5436169	0.3786828
34.016	0	0.001651254	0.001650036	0.005630011	0.005928005	0.003375038	0.003208397	0.02076672	0.01471874	0.00377385	0.004385639	0.004623531	0.004028486	0.009324305	0.00618884	0.003079868	0.004600616	0.001516745	0.001134096	0.001183957	0.0007394043	0.005545951	0.005132929	0.004503778	0.003236703
34.017	0	0.3224172	0.3018648	1.917068	2.022001	0.1234695	0.1608621	0.195474	0.1577351	1.140153	1.401289	1.607187	1.218486	0.04751909	0.03177161	0.03566002	0.04799126	0.2671627	0.2564614	0.1853794	0.2036493	0.03128541	0.02635284	0.03377213	0.02813071
34.017	0	0.04659522	0.03449727	0.03161624	0.041213	0.1790956	0.1796724	0.1342289	0.09374427	0.0715755	0.07503915	0.07930184	0.08558597	0.1006611	0.08623287	0.09008761	0.08606556	0.09211426	0.06796289	0.05695804	0.05935415	0.1453998	0.1673699	0.1810813	0.1217458
34.018	0	0.08149463	0.1187933	0.08414187	0.0939883	0.3439338	0.09395565	2.253541	1.58699	0.08615243	0.0509691	0.1753935	0.1387692	0.8979454	0.5816576	0.3129828	0.5782644	0.133144	0.1592864	0.1458497	0.07540063	0.6097534	0.6792377	0.644895	0.3520251
34.116	0	0.001464152	0.00164892	0.005884503	0.006022738	0.002566217	0.00468631	0.02114595	0.01529758	0.003375106	0.003860008	0.004854384	0.00399712	0.009578597	0.006970486	0.002589262	0.003973917	0.001483081	0.001337207	0.0009894228	0.0008241659	0.005660095	0.005150255	0.0051599	0.003538938
34.117	0	0.3332152	0.2798276	1.904359	2.000582	0.130934	0.1606966	0.1906369	0.1586615	1.153118	1.365425	1.581545	1.212832	0.05119692	0.036286	0.03188061	0.04753563	0.2728725	0.2533848	0.137847	0.2392413	0.03188069	0.02561098	0.03388147	0.02377224
34.118	0	0.04952923	0.03530614	0.04188188	0.03983369	0.2163028	0.2072752	0.1499468	0.09445485	0.08062445	0.07996975	0.08089128	0.0853214	0.08957438	0.07845403	0.08842817	0.09553048	0.1017043	0.05804761	0.05163628	0.05719539	0.169883	0.195205	0.2100307	0.1442638
34.118	0	0.0983812	0.08402867	0.09100147	0.1036036	0.2797182	0.2568585	2.294696	1.668401	0.1073849	0.08078261	0.1719712	0.1222078	0.9194975	0.7201902	0.2335775	0.456462	0.1536317	0.1373974	0.1225031	0.1014686	0.6534742	0.6937736	0.7449235	0.3721988
34.216	0	0.001325696	0.001359472	0.005805099	0.005531629	0.002581473	0.005589826	0.02080776	0.01526087	0.003544041	0.003993322	0.004556256	0.004117089	0.009637171	0.007350879	0.002085056	0.003295639	0.001194699	0.001253093	0.001621414	0.0007726355	0.004790611	0.004883538	0.005322069	0.003604792
34.217	0	0.3616745	0.2701999	1.889786	1.966091	0.135937	0.1604991	0.1853293	0.15591	1.175548	1.328864	1.530452	1.185573	0.05342446	0.03995819	0.02639562	0.0405348	0.2762453	0.2590319	0.07596211	0.2601614	0.03004408	0.03359071	0.02715406	0.03469573
34.217	0	0.05894851	0.04476011	0.05025378	0.04400547	0.2364288	0.2259472	0.1598697	0.09853945	0.07850674	0.08091061	0.08211607	0.09119762	0.09210177	0.08439466	0.1063495	0.1140519	0.1117338	0.05797154	0.05642357	0.06147923	0.1957126	0.2223886	0.234881	0.1640754
34.218	0	0.09209177	0.1135997	0.1355234	0.1383049	0.3265471	0.4329421	2.284962	1.717872	0.1901523	0.1220738	0.2029265	0.1473764	0.9681438	0.8378789	0.1518694	0.3529639	0.1699658	0.09433316	0.1782715	0.0973726	0.5653754	0.6237094	0.756167	0.3653988
34.316	0	0.001189181	0.001752702	0.005607803	0.00560637	0.003331589	0.006043621	0.02069115	0.01540711	0.00401146	0.004297424	0.004863614	0.004184397	0.009938245	0.008421747	0.002219686	0.003243625	0.001173258	0.001241942	0.001359094	0.0008002225	0.003886138	0.004444635	0.004522482	0.003080751
34.317	0	0.3925312	0.2677725	1.879438	1.956786	0.1388436	0.1585026	0.1825353	0.1567631	1.190965	1.286818	1.475195	1.157748	0.05488075	0.03928133	0.02398155	0.03486922	0.2825273	0.2653826	0.1171427	0.2614149	0.03358323	0.03512092	0.03152406	0.03448705
34.318	0	0.05489685	0.03355073	0.03748364	0.0366902	0.2278635	0.2208962	0.1544079	0.08801332	0.06586931	0.07147352	0.07179023	0.08182707	0.07862903	0.07840839	0.09874179	0.1099603	0.1053462	0.05498996	0.04638733	0.04858878	0.1899345	0.2244382	0.2388594	0.1657367
34.318	0	0.1364222	0.1060247	0.1255195	0.1367316	0.3849546	0.5177121	2.271389	1.744409	0.1709158	0.0717813	0.1624221	0.1801187	1.051824	1.020712	0.1918003	0.3635766	0.1641595	0.1282471	0.12627	0.08980426	0.4876376	0.5680734	0.6278597	0.3054082
34.416	0	0.001388002	0.001688383	0.0056961	0.005598004	0.003853954	0.005869457	0.02166879	0.01613922	0.00437626	0.004183531	0.005179146	0.003959143	0.01001825	0.009346772	0.002368896	0.003330052	0.001588087	0.001499921	0.001158213	0.0009437054	0.003775396	0.004324656	0.003831273	0.002845258
34.417	0	0.4124981	0.2611197	1.865746	1.953513	0.1473254	0.1565187	0.1740245	0.1564334	1.202959	1.240698	1.439295	1.134866	0.05258941	0.03726235	0.03254145	0.03572724	0.2814734	0.2742633	0.1784603	0.2348578	0.031143	0.03220913	0.02462085	0.02796095
34.417	0	0.06527142	0.0427816	0.04830724	0.04488216	0.2218156	0.2188382	0.1595375	0.08860048	0.05974893	0.06275465	0.06356355	0.08171278	0.07019341	0.0725413	0.09462124	0.1104658	0.1215633	0.06766332	0.04542662	0.04587557	0.2030851	0.2371856	0.2524396	0.1785639
34.418	0	0.1520974	0.1412696	0.1237789	0.1030023	0.3983696	0.5571368	2.347049	1.7744	0.1875052	0.1016297	0.1793489	0.1190444	1.098838	1.124603	0.2960043	0.3909466	0.1915949	0.1712211	0.1262013	0.09883161	0.4888419	0.4955467	0.4936909	0.3123431
34.516	0	0.001691337	0.001154615	0.00541254	0.005752788	0.003509392	0.005489682	0.02217231	0.01696346	0.004160416	0.00398826	0.005347278	0.004164171	0.009554159	0.0101379	0.002707735	0.003774308	0.001420502	0.00130561	0.001035229	0.001031928	0.003810782	0.004145457	0.003338923	0.002978
34.517	0	0.4188866	0.2648688	1.860095	1.962726	0.1426888	0.1453524	0.1794096	0.1537204	1.213065	1.193844	1.441916	1.138386	0.0501843	0.03723623	0.03963978	0.03973388	0.2757211	0.2909399	0.2554954	0.199309	0.02991182	0.03302812	0.02497396	0.02475607
34.518	0	0.09114831	0.05934721	0.06173111	0.06143064	0.2207239	0.2253069	0.1709475	0.09181195	0.06942869	0.06571758	0.06687811	0.08434485	0.07091993	0.07708913	0.1049483	0.1187928	0.1409808	0.08833946	0.05576547	0.05688921	0.2305252	0.2602838	0.2708658	0.1931666
34.518	0	0.1316894	0.05697858	0.0789551	0.1095382	0.3174665	0.5340515	2.391128	1.825725	0.1449711	0.06710163	0.1597138	0.1462865	1.095485	1.173655	0.4021165	0.4838878	0.1304591	0.1442397	0.1054471	0.1050068	0.4595905	0.4749299	0.4366673	0.3642805
34.616	0	0.001902423	0.001423965	0.005269966	0.005933257	0.002751689	0.004653793	0.02214273	0.01683915	0.003663079	0.004066091	0.00538903	0.004154346	0.008691812	0.01016635	0.003150449	0.00369984	0.001279446	0.001448243	0.001070422	0.0007874108	0.003804365	0.00403707	0.003257749	0.003074137
34.617	0	0.4136829	0.2709587	1.851275	1.992514	0.1417229	0.1459029	0.1694529	0.1519068	1.199365	1.165828	1.427899	1.129913	0.04598009	0.04432263	0.0456295	0.03837732	0.2903452	0.3235671	0.3109194	0.1572423	0.03227891	0.03207031	0.0240468	0.02041877
34.617	0	0.1191885	0.0777484	0.06140705	0.06111701	0.2215818	0.2247534	0.1646428	0.0924859	0.07776925	0.07300584	0.06980274	0.07920381	0.0879074	0.09795672	0.1094646	0.1153918	0.1507502	0.1001218	0.06133313	0.05702452	0.2306442	0.2570688	0.2708869	0.1930083
34.618	0	0.1042216	0.06772991	0.1315622	0.1299666	0.2269962	0.5082625	2.431297	1.79846	0.09930657	0.09822441	0.1654519	0.1771641	1.021945	1.151481	0.4683088	0.4866822	0.1436859	0.1120587	0.1036426	0.1049367	0.4349867	0.4471911	0.3981827	0.4357506
34.716	0	0.001769639	0.001085968	0.005534583	0.005864466	0.002336011	0.003930512	0.02227141	0.01634053	0.003693096	0.004076127	0.005416558	0.003893134	0.008018854	0.00991639	0.003782444	0.003517451	0.001281535	0.001161558	0.001398255	0.0008268493	0.003808448	0.004025881	0.00351385	0.003147899
34.717	0	0.4041337	0.255164	1.847858	2.039428	0.1452644	0.1464251	0.1711297	0.155557	1.197819	1.18038	1.434277	1.11482	0.04113817	0.05351921	0.0457707	0.03835498	0.3205221	0.363227	0.3574659	0.1315199	0.04725384	0.03749251	0.03298069	0.03159172
34.718	0	0.1326603	0.09063059	0.05789765	0.06229086	0.2149906	0.2175425	0.1622994	0.1015477	0.07393922	0.07144625	0.06637326	0.07477428	0.09810119	0.1078963	0.1201461	0.1204178	0.1519161	0.1067684	0.06199644	0.0474485	0.2335071	0.263019	0.2736168	0.195696
34.718	0	0.1021683	0.09924122	0.09894764	0.1157301	0.219781	0.5141559	2.478075	1.711056	0.11599	0.1064206	0.1746057	0.1346658	0.9464715	1.114794	0.5066458	0.4088158	0.1258589	0.09722797	0.09836636	0.1194712	0.4200615	0.3985344	0.3594952	0.4462962
34.816	0	0.00150428	0.001441327	0.005660172	0.005814321	0.002923524	0.003100486	0.02261255	0.01644924	0.003543221	0.004270124	0.005219277	0.004086548	0.007312639	0.009644177	0.004278792	0.003164497	0.001058783	0.001171181	0.001316103	0.0008840275	0.00390908	0.004057933	0.003290821	0.003485147
34.817	0	0.3909971	0.2529068	1.820101	2.043951	0.1420921	0.1531304	0.1715861	0.1549034	1.179229	1.206027	1.418098	1.080021	0.04218542	0.05011351	0.04259672	0.04046943	0.3081713	0.3599455	0.35231	0.1630947	0.04015675	0.03489858	0.03201698	0.0361795
34.818	0	0.1169666	0.07098612	0.04821012	0.06071314	0.2032292	0.2141222	0.162958	0.1064368	0.0740131	0.06921759	0.06144299	0.07710953	0.10495	0.1026804	0.1103736	0.1117664	0.1589376	0.1139618	0.07044417	0.04746183	0.2452473	0.2778351	0.2878392	0.2102376
34.818	0	0.09484385	0.08891032	0.08726343	0.06516573	0.3369253	0.5204658	2.502862	1.690413	0.1112097	0.1031879	0.1703453	0.1519651	0.8598937	1.02288	0.5311322	0.3157228	0.0962728	0.07104068	0.1164341	0.09232881	0.3851634	0.3801003	0.3087172	0.4791763
34.916	0	0.001390946	0.001536689	0.005428639	0.005670887	0.003697908	0.002400219	0.02282258	0.01646481	0.003579565	0.004233195	0.005071432	0.00403	0.007465018	0.009008997	0.00463593	0.002888184	0.001162482	0.00131044	0.001166607	0.0006277835	0.00377753	0.004356759	0.003003063	0.003861024
34.917	0	0.375602	0.255099	1.802073	2.041619	0.1372641	0.1547311	0.1698916	0.1481289	1.149071	1.240883	1.413179	1.067379	0.0420896	0.04547261	0.04407145	0.03139342	0.2968239	0.3509009	0.3339229	0.2017745	0.03211944	0.0357685	0.02780814	0.0323265
34.917	0	0.1043298	0.05621775	0.05277887	0.05710259	0.2076159	0.2239502	0.1661356	0.1140623	0.08256159	0.07134106	0.06170688	0.08114117	0.115332	0.09332102	0.09872786	0.1060406	0.1729913	0.1243162	0.07575478	0.05907868	0.2608472	0.3034106	0.3125708	0.2248073
34.918	0	0.1042808	0.09706545	0.1144444	0.080809	0.4308281	0.5432471	2.510578	1.691578	0.09909235	0.1292463	0.166836	0.1428829	0.7738215	0.8961538	0.5531309	0.2157208	0.09771793	0.09522979	0.1104275	0.07616378	0.3527001	0.4012161	0.2543825	0.5320585
35.016	0	0.001039351	0.001531154	0.005775005	0.005657353	0.003902482	0.001767194	0.02260175	0.01616438	0.003694197	0.003781098	0.004838245	0.004077764	0.007700748	0.008215036	0.004736714	0.002998865	0.000920388	0.001073848	0.001098748	0.00088089	0.003590899	0.004598865	0.00350732	0.004374607
35.017	0	0.3606136	0.2776592	1.810371	2.039594	0.1347323	0.1583743	0.1757456	0.1518535	1.119714	1.285148	1.419502	1.055031	0.04441481	0.04264618	0.04018805	0.02832795	0.2860271	0.336506	0.3208293	0.2107762	0.03171908	0.03215612	0.02483404	0.030972
35.017	0	0.09399215	0.045681	0.04262591	0.05600285	0.2011001	0.2112554	0.1541043	0.1126623	0.07635911	0.06584883	0.05837938	0.06353357	0.107986	0.08697574	0.09697515	0.1054273	0.1565538	0.1103764	0.07350528	0.05893878	0.2305308	0.2691606	0.2870108	0.2121532
35.018	0	0.08177388	0.1329999	0.1030068	0.07933719	0.4653044	0.5029635	2.474615	1.697298	0.0889498	0.09741366	0.1855877	0.1642015	0.7200581	0.7672247	0.5533143	0.1802487	0.1150676	0.09564646	0.08966223	0.1091086	0.3027719	0.4506688	0.3263428	0.6106492
35.116	0	0.001565716	0.001769538	0.005190415	0.005579881	0.002940653	0.002483419	0.02175136	0.0159331	0.003492244	0.003667495	0.004572661	0.003973502	0.008349323	0.007530148	0.004558292	0.002837501	0.0008168115	0.001276363	0.001150945	0.000957986	0.003604851	0.00467323	0.004028939	0.004397569
35.117	0	0.3420431	0.3059972	1.824109	2.034113	0.1331064	0.1533406	0.1708445	0.1437483	1.104413	1.329082	1.43883	1.047376	0.04554912	0.04454703	0.04070737	0.03440495	0.2676935	0.3253832	0.3043505	0.1944461	0.03468595	0.03479863	0.02587646	0.029494
35.117	0	0.09365528	0.05140853	0.03577995	0.05599933	0.1890681	0.1931291	0.1408169	0.1178783	0.07326315	0.0631953	0.05040619	0.0620684	0.09128806	0.07484136	0.08724875	0.0981678	0.128039	0.08869885	0.06412371	0.04756232	0.203517	0.2312826	0.2474541	0.1890905
35.118	0	0.09837078	0.1224279	0.09075995	0.08879625	0.3639321	0.3301142	2.35254	1.734783	0.1007612	0.1090681	0.1614641	0.1897795	0.7310055	0.7198681	0.5476525	0.1534109	0.1156741	0.09895716	0.1085697	0.06457295	0.289237	0.5212818	0.4108003	0.587544
35.216	0	0.001716505	0.001444431	0.005693165	0.005189381	0.001665369	0.003936661	0.02181498	0.016429	0.003308654	0.003827775	0.004558843	0.003852459	0.009127574	0.007521415	0.004538551	0.002717958	0.0008057412	0.001369004	0.001182889	0.001035413	0.003630891	0.00514838	0.004095837	0.004264298
35.217	0	0.3264917	0.336823	1.818387	2.028821	0.1265941	0.1562352	0.1710974	0.145063	1.097027	1.364198	1.429604	1.018007	0.04305891	0.03938565	0.04218811	0.03698721	0.2591196	0.3146286	0.2875943	0.1687655	0.03553463	0.02572252	0.03126274	0.02324727
35.217	0	0.09761274	0.06127203	0.04178819	0.05283695	0.1694951	0.1775218	0.1332265	0.1108488	0.06068525	0.05404519	0.0454796	0.0587606	0.08139801	0.07460159	0.08013255	0.08794719	0.1147309	0.08225246	0.06753568	0.05576655	0.1838089	0.2022858	0.2104626	0.1619314
35.218	0	0.1110761	0.09927032	0.1002847	0.07860513	0.2125954	0.2271209	2.342042	1.841568	0.09150389	0.09369714	0.2105344	0.1457143	0.8067085	0.7950179	0.5078801	0.1780632	0.1145801	0.1117884	0.1162868	0.100211	0.3780055	0.5921369	0.4116658	0.5548803
35.316	0	0.001539255	0.001462057	0.005532119	0.005572282	0.00224655	0.004878831	0.02224632	0.01735742	0.003496648	0.004117209	0.004879298	0.003683314	0.009690894	0.008178217	0.004868003	0.002815077	0.0006671329	0.001425055	0.001238115	0.000717042	0.003577713	0.004962417	0.004037438	0.004248778
35.317	0	0.3203624	0.3757361	1.852664	2.030862	0.1286871	0.1610097	0.1843918	0.1500615	1.092894	1.373812	1.497646	1.050225	0.03694631	0.04179565	0.04177271	0.03437012	0.2482213	0.3284015	0.2886865	0.1428206	0.02949956	0.03034123	0.03187674	0.02735277
35.317	0	0.09909726	0.06112154	0.04631873	0.05850756	0.1601607	0.1747678	0.1395815	0.1189611	0.05985861	0.05624813	0.05420026	0.05927233	0.08386616	0.08241962	0.08168533	0.0834624	0.1191896	0.09795642	0.08714999	0.067667	0.1875443	0.2093015	0.2179923	0.1684239
35.318	0	0.08428695	0.07784618	0.09477	0.08952304	0.1765716	0.3475962	2.378274	1.995717	0.1134196	0.08907661	0.191658	0.136917	0.8955953	0.9297143	0.5607046	0.2485813	0.1055782	0.125822	0.1294723	0.09824547	0.3790926	0.5604187	0.4007829	0.5229443
35.416	0	0.001567435	0.001341411	0.005529015	0.00553448	0.003070425	0.005405068	0.02156165	0.01733336	0.00372154	0.003719399	0.004702777	0.00349714	0.009763326	0.008421808	0.005054292	0.003273463	0.001085772	0.001168626	0.0008965202	0.000730568	0.003580854	0.004453411	0.003211108	0.003773804
35.417	0	0.3207266	0.4142543	1.856289	2.013738	0.1257319	0.1602801	0.1795666	0.1489333	1.102138	1.345951	1.493451	1.041381	0.03647275	0.04648886	0.03994086	0.02753299	0.2400558	0.342046	0.2791197	0.1023432	0.0243316	0.0354829	0.02216417	0.02586606
35.417	0	0.1006361	0.07747116	0.05891907	0.05693733	0.1255387	0.1367259	0.1094672	0.1025476	0.04361579	0.0440993	0.05093863	0.05787704	0.07922525	0.07995239	0.07702151	0.06668258	0.09666417	0.084124	0.07819098	0.06441513	0.1532098	0.1633191	0.1625172	0.1257049
35.418	0	0.08491728	0.1048927	0.09807283	0.09479246	0.1872305	0.4174165	2.332445	2.024456	0.1159824	0.08723103	0.1537469	0.1497594	0.9366255	1.016787	0.6124795	0.3344365	0.05842016	0.08952436	0.09648949	0.07779972	0.3895155	0.4827451	0.3703488	0.432716
35.516	0	0.001807968	0.001603239	0.005537516	0.005843698	0.003522757	0.005620002	0.02115834	0.0170225	0.003837918	0.003882533	0.005099378	0.003397927	0.009371666	0.008471967	0.005091421	0.00377362	0.001018599	0.001092852	0.0009529061	0.0007079099	0.003491917	0.003898917	0.002842507	0.003248183
35.517	0	0.3375049	0.4427252	1.890147	2.027392	0.1337149	0.1608831	0.1837428	0.1433943	1.12937	1.341468	1.493976	1.049312	0.03582119	0.04665779	0.03948799	0.0303611	0.2417694	0.3610953	0.260837	0.0713776	0.02380545	0.04506285	0.0223951	0.02483891
35.517	0	0.08563142	0.07222794	0.06112497	0.06148018	0.09594865	0.1069103	0.07818771	0.07349131	0.04360417	0.04421216	0.04789844	0.04928233	0.07108544	0.07192758	0.07152598	0.05873858	0.07683952	0.07213748	0.07198772	0.06108968	0.1233819	0.1287492	0.1259208	0.1003691
35.518	0	0.0970789	0.0745021	0.09951566	0.1226317	0.1973357	0.4872828	2.311688	1.962554	0.08476811	0.07720518	0.1774113	0.1415834	0.9663491	1.060787	0.6850947	0.4426265	0.07656508	0.1090627	0.1146232	0.08680656	0.378299	0.4172905	0.3965501	0.3697789
35.616	0	0.001575049	0.001326932	0.006186701	0.006008582	0.003552084	0.005598201	0.02188273	0.01714324	0.00373259	0.004234392	0.005315898	0.003681186	0.009401262	0.009087332	0.005155517	0.00423242	0.0007767405	0.0009888966	0.0009135627	0.0008399432	0.003255908	0.003584712	0.003221351	0.002666684
35.617	0	0.367978	0.4746909	1.941361	2.047707	0.1382965	0.1695099	0.1858952	0.1449962	1.173821	1.352679	1.548444	1.117441	0.03213778	0.05139761	0.04021182	0.03804451	0.2527386	0.3732533	0.2430281	0.09830122	0.01953464	0.04226673	0.02753818	0.02458156
35.617	0	0.07602596	0.0578457	0.07043757	0.05936402	0.09445371	0.1149693	0.08050906	0.06548151	0.03214036	0.05264436	0.05700524	0.04844323	0.07054746	0.07348521	0.06969302	0.05993107	0.07749351	0.08159295	0.09043022	0.06195508	0.1264791	0.1163264	0.1229653	0.1154113
35.618	0	0.1127587	0.08014579	0.1175525	0.1031925	0.2306223	0.5267768	2.396745	1.912462	0.07601058	0.07543772	0.1797182	0.1335464	1.00638	1.122156	0.7132391	0.5546519	0.1045544	0.1165878	0.1254214	0.124677	0.3841664	0.3800581	0.4569843	0.3366964
35.716	0	0.001300503	0.001398691	0.00590582	0.00601277	0.003164588	0.00553884	0.02203894	0.0164587	0.00376678	0.004095216	0.005847584	0.003390335	0.008850148	0.008901961	0.004624277	0.003997669	0.000984448	0.001036901	0.001073029	0.0008473237	0.002940138	0.003350431	0.003775373	0.002162671
35.717	0	0.3938005	0.5041183	1.979589	2.057164	0.1385418	0.1657246	0.187987	0.1509695	1.184509	1.309041	1.572033	1.168301	0.02827872	0.05256795	0.03302215	0.03453441	0.2555298	0.3732101	0.2030642	0.142782	0.02009607	0.04166052	0.03051831	0.02720689
35.717	0	0.0880401	0.03353729	0.07097752	0.05255998	0.1120074	0.1457559	0.09161435	0.05837021	0.04122954	0.06507665	0.08393726	0.0511315	0.06239757	0.06508143	0.08672837	0.06165426	0.06280729	0.09472507	0.09833509	0.06072206	0.1196734	0.09891951	0.131164	0.1293612
35.718	0	0.1299186	0.1156009	0.08158623	0.09290698	0.2614121	0.5710594	2.441916	1.790044	0.12075	0.09795682	0.2108448	0.1170238	1.003985	1.101795	0.6508035	0.5355132	0.1010849	0.1231731	0.1221231	0.1299224	0.3660542	0.4168446	0.5145836	0.2757191
35.816	0	0.001610607	0.001810192	0.00589668	0.006152068	0.003119274	0.005176587	0.02187846	0.01624928	0.003763326	0.004062732	0.005897103	0.00351719	0.008140203	0.008647934	0.004412436	0.003628298	0.0007795931	0.001048646	0.001098076	0.000702217	0.002379049	0.00313921	0.004448818	0.002009114
35.817	0	0.4074183	0.5382574	1.968242	2.020458	0.1503936	0.1598794	0.1939281	0.1617304	1.223997	1.289624	1.565191	1.191378	0.02974861	0.05043214	0.03102219	0.03512707	0.2627733	0.3759292	0.1575766	0.1877261	0.02217174	0.04333134	0.02857735	0.02774294
35.817	0	0.05892401	0.02947863	0.05239439	0.0503979	0.07145437	0.1070582	0.05816195	0.02604995	0.04109815	0.05075784	0.06682989	0.03750367	0.05263113	0.04391974	0.0532366	0.04862206	0.04247151	0.06580828	0.06014766	0.03984492	0.08915754	0.04989681	0.08992548	0.08601138
35.818	0	0.1218342	0.08407446	0.09096422	0.09701058	0.3398023	0.624658	2.425275	1.716212	0.1461956	0.08534691	0.1813896	0.1235485	0.9363821	1.033641	0.5992258	0.5200112	0.08483616	0.124893	0.1287317	0.1189281	0.2977841	0.4274681	0.6202273	0.249345
35.916	0	0.001931059	0.001448293	0.005887264	0.006270832	0.003630765	0.004590218	0.0215647	0.01598647	0.003774126	0.004187386	0.005941792	0.003513156	0.007757964	0.007989873	0.004024893	0.003845867	0.001047987	0.001066955	0.001031543	0.0006369691	0.002448698	0.003354902	0.004562814	0.002405526
35.917	0	0.4342378	0.596617	1.985623	2.034219	0.1593473	0.1682782	0.1948605	0.165579	1.278051	1.291204	1.563922	1.217384	0.03560984	0.05522182	0.04251427	0.04501562	0.269814	0.3937788	0.1313136	0.2454728	0.0343493	0.04449801	0.02843505	0.04125525
35.917	0	0.04168811	0.01364249	0.02848726	0.03144822	0.06825101	0.09315062	0.0620683	0.02849256	0.03338611	0.03878189	0.05224005	0.03142839	0.04461188	0.03419064	0.04264331	0.03454285	0.03328461	0.0436485	0.04576106	0.02869653	0.0693971	0.0307916	0.08147255	0.07148881
35.918	0	0.1429495	0.09387894	0.0950626	0.1034477	0.4139723	0.6523218	2.424777	1.690176	0.1241695	0.1045098	0.2038385	0.1597749	0.8829094	0.9024135	0.513549	0.5215109	0.1037914	0.1258261	0.1453875	0.1306492	0.2384395	0.4328981	0.6436001	0.3561638
36.016	0	0.002099882	0.001765613	0.005825591	0.006265903	0.0037188	0.003506188	0.02197973	0.01602556	0.003619763	0.00401319	0.005792247	0.003348466	0.007898216	0.007595122	0.003859401	0.004195305	0.001214724	0.001061163	0.0008786731	0.0005460571	0.003283814	0.003353987	0.004511401	0.0032348
36.017	0	0.4542483	0.627751	1.975167	2.012891	0.1519314	0.1701389	0.1908357	0.1659124	1.289746	1.284931	1.529751	1.230916	0.03896054	0.05255715	0.04848547	0.05084619	0.2634063	0.3867332	0.1313616	0.2569395	0.03014439	0.03763693	0.02157666	0.03659723
36.018	0	0.03579231	0.02075373	0.01620384	0.02506637	0.09457764	0.1079766	0.08438092	0.0426825	0.04632351	0.05061666	0.05366056	0.04559868	0.05307343	0.04024329	0.03825152	0.03977392	0.05520642	0.04795956	0.05067418	0.03769325	0.07624809	0.0480575	0.1046719	0.082123
36.018	0	0.1361146	0.1354216	0.08274282	0.1208915	0.4376948	0.5951922	2.463157	1.662755	0.1119491	0.1071808	0.1845794	0.1806785	0.8625147	0.7918016	0.450967	0.5679595	0.1111198	0.105909	0.1302409	0.1146379	0.2893741	0.3812907	0.6168932	0.4806077
36.116	0	0.001887562	0.001945143	0.005730036	0.006059475	0.003266112	0.002221286	0.02175016	0.01564289	0.003508284	0.003746958	0.005179952	0.003472117	0.007938317	0.006939239	0.003943105	0.004451077	0.001119627	0.001014695	0.001230457	0.0008663802	0.00335067	0.00312623	0.004225086	0.003909454
36.117	0	0.4819953	0.6321023	1.927047	1.986714	0.1523211	0.1589397	0.1767359	0.1660749	1.283461	1.286272	1.485947	1.23031	0.03511392	0.04893958	0.05264553	0.03441633	0.2588069	0.3752445	0.1686441	0.2411404	0.03283779	0.0332493	0.01877585	0.03523588
36.117	0	0.04799986	0.03960255	0.02779154	0.03536987	0.09644133	0.1082844	0.08854991	0.04089475	0.0509855	0.05978711	0.05885554	0.04965748	0.05943864	0.05883597	0.06307958	0.05132392	0.05677347	0.04940355	0.05469534	0.0435031	0.08315501	0.05196972	0.1040183	0.08017985
36.118	0	0.134661	0.1201484	0.1142321	0.08664637	0.3583802	0.4793554	2.417448	1.591278	0.06061386	0.07770182	0.158269	0.1475034	0.8346749	0.6305524	0.4403799	0.5934696	0.1342062	0.1088832	0.1387481	0.08965765	0.3056667	0.3006631	0.596794	0.5595007
36.216	0	0.001381988	0.001627885	0.005624294	0.006079077	0.002375405	0.001683773	0.02089131	0.01514634	0.003368836	0.004328971	0.00512651	0.003499989	0.008222114	0.006598381	0.003777538	0.004560036	0.001117955	0.0009744682	0.001417626	0.001074015	0.003565096	0.003172091	0.003867577	0.004044175
36.217	0	0.4843469	0.6103424	1.889813	1.967607	0.1524671	0.1593111	0.1663506	0.1639497	1.279455	1.322324	1.461735	1.238336	0.04537746	0.04970928	0.05783766	0.03371988	0.2732184	0.368514	0.2061715	0.1994688	0.04160533	0.03799607	0.02618419	0.02786756
36.217	0	0.04573559	0.04027559	0.02219891	0.03156198	0.07992145	0.09272362	0.07641653	0.03399658	0.0413546	0.0563557	0.05532343	0.0410313	0.04631598	0.05472436	0.06078682	0.04407574	0.04516273	0.04271527	0.0506019	0.04057611	0.06928081	0.03994639	0.08962521	0.06924434
36.218	0	0.1021716	0.1098773	0.05952072	0.09328573	0.2489931	0.324944	2.306673	1.567483	0.08301725	0.1062237	0.1767374	0.1616779	0.8027343	0.5399764	0.4259076	0.61775	0.1262442	0.1084265	0.1494096	0.1302861	0.3229258	0.2936398	0.5506589	0.5795715
36.316	0	0.001577637	0.001896643	0.005875712	0.006012861	0.002560411	0.00275621	0.02028568	0.01465578	0.003489357	0.004275632	0.004932236	0.003537612	0.008882131	0.006510014	0.003771436	0.00434361	0.001095799	0.001253681	0.00119334	0.001061808	0.003898002	0.003725085	0.003449647	0.003899901
36.317	0	0.4773204	0.5861232	1.881231	1.978474	0.1420136	0.1627153	0.1717374	0.1705612	1.267154	1.353189	1.478862	1.250491	0.05047487	0.04023569	0.05315419	0.03951632	0.2882754	0.35213	0.2314887	0.1586485	0.03966323	0.03509011	0.02995272	0.03467896
36.317	0	0.04354498	0.03662462	0.02007637	0.02635432	0.06874458	0.08204233	0.05959338	0.02440342	0.03782054	0.04835159	0.04875046	0.03476257	0.02272774	0.04934405	0.05798489	0.03289175	0.03761198	0.03679799	0.04553047	0.03734312	0.05495996	0.03982587	0.08272581	0.06282366
36.318	0	0.1341178	0.139982	0.09562962	0.08797392	0.2429332	0.1569835	2.202034	1.552145	0.08043876	0.1038619	0.169896	0.1335904	0.8276744	0.5763893	0.4190177	0.5986518	0.1189163	0.1147943	0.1276687	0.1023013	0.3706579	0.3801287	0.4951381	0.5280142
36.416	0	0.001678475	0.001352151	0.005647352	0.006565667	0.003157884	0.004015575	0.02060247	0.01518051	0.003709458	0.003823112	0.004965155	0.00349742	0.009626482	0.007070318	0.003277016	0.00392045	0.00125765	0.001365379	0.001270364	0.001181342	0.004490786	0.004133571	0.003235754	0.003580711
36.417	0	0.4594306	0.5356407	1.85433	1.948231	0.1396144	0.1743685	0.1771837	0.1748523	1.232871	1.3809	1.504622	1.243672	0.04748612	0.03365607	0.04703109	0.03605613	0.2931054	0.3253367	0.2423525	0.1101546	0.03790817	0.02927844	0.02193179	0.03259028
36.417	0	0.04432111	0.03152832	0.02773027	0.02891586	0.09479069	0.1054167	0.05786449	0.02989115	0.04086157	0.06346313	0.05506746	0.02808642	0.03598976	0.06053299	0.06281478	0.03809115	0.02840332	0.03945789	0.05276871	0.03766944	0.05173837	0.06651999	0.1031708	0.08112078
36.418	0	0.1734529	0.1315593	0.1305221	0.1528536	0.3184761	0.2225354	2.235794	1.675767	0.1002569	0.0839909	0.2040393	0.125383	0.9304106	0.7448623	0.3578157	0.5357028	0.108422	0.1493357	0.1223792	0.1259672	0.4429342	0.4665269	0.4667612	0.4361952
36.516	0	0.00143787	0.001644383	0.005572198	0.005944265	0.003500595	0.004797231	0.0208362	0.01530123	0.003687572	0.003901236	0.005043188	0.003438241	0.0101836	0.007858289	0.002475017	0.003676857	0.001046433	0.001132007	0.0009085004	0.0008949909	0.004604268	0.004214564	0.003336413	0.003047782
36.517	0	0.438682	0.4917821	1.842399	1.929601	0.1345174	0.1717733	0.1913734	0.1700283	1.213484	1.419744	1.535353	1.220745	0.04816667	0.034529	0.04339427	0.03709983	0.2873935	0.3127375	0.2499688	0.09524149	0.03668402	0.03208088	0.02809714	0.02215853
36.517	0	0.04705742	0.04384869	0.04634132	0.04761091	0.1173823	0.1228629	0.06672359	0.02895013	0.05707526	0.06784712	0.05280339	0.04023945	0.06821624	0.06212039	0.06647267	0.04363495	0.04275789	0.04357076	0.05090099	0.04136757	0.05275935	0.09262627	0.1260673	0.09193162
36.518	0	0.1468778	0.0903669	0.1195056	0.1036282	0.3535709	0.3244417	2.272394	1.735678	0.1302987	0.1288504	0.1923351	0.1280727	1.01652	0.9257243	0.2918128	0.4836865	0.08611304	0.1120803	0.1279589	0.1036951	0.4718132	0.492618	0.5008605	0.3483567
36.616	0	0.001847531	0.001751151	0.005372677	0.005860094	0.00320492	0.005143099	0.02055875	0.01512558	0.003843979	0.003969176	0.005035574	0.003553798	0.01000159	0.008455546	0.002480052	0.003751234	0.001139628	0.00123912	0.0009069145	0.000581465	0.004096609	0.004193989	0.003412345	0.002262273
36.617	0	0.4136806	0.4462653	1.83879	1.91725	0.1279933	0.1709528	0.1859605	0.1538251	1.206477	1.454846	1.541975	1.184394	0.0408767	0.03602864	0.03645733	0.03366644	0.2822533	0.3140934	0.2427546	0.1257359	0.03560752	0.03034832	0.02815537	0.02297625
36.617	0	0.05392437	0.05230554	0.05088958	0.05334875	0.1286577	0.1324467	0.07512463	0.02775837	0.06587197	0.0736861	0.06009522	0.04996499	0.08283128	0.07121692	0.07319574	0.05187513	0.05318449	0.05984895	0.06294257	0.04659552	0.06005234	0.1105314	0.1385564	0.0968004
36.618	0	0.1211801	0.1065188	0.1366544	0.1218844	0.2926878	0.3757459	2.265376	1.742886	0.1124046	0.08665535	0.1559438	0.1411388	1.049009	1.029622	0.3290103	0.4823063	0.1193106	0.1257596	0.09790546	0.09215121	0.4547656	0.495432	0.4636955	0.2367354
36.715	0	0.001891302	0.001500765	0.005543101	0.005774148	0.002439315	0.005597396	0.02035254	0.01515189	0.003938386	0.004151817	0.005241531	0.003578071	0.009783415	0.008838912	0.002389534	0.003894357	0.001777693	0.001261579	0.0008992402	0.0007450844	0.003512384	0.004147047	0.003546749	0.002286873
36.715	0	0.4056469	0.416106	1.846624	1.926413	0.1317149	0.171237	0.1852963	0.1587158	1.196412	1.46369	1.535317	1.142167	0.0352669	0.03950667	0.03234401	0.03128171	0.2711945	0.32729	0.2391014	0.1508627	0.03795354	0.03104367	0.0281967	0.02477916
36.715	0	0.04683447	0.03417741	0.02341171	0.03530931	0.113865	0.1122044	0.06798671	0.0491797	0.04901559	0.05999358	0.06705036	0.06191326	0.07475994	0.07189285	0.06734799	0.05043348	0.06503823	0.06453254	0.0571887	0.03902202	0.07981813	0.1060907	0.1173465	0.08181357
36.716	0	0.1093123	0.1059896	0.08232074	0.1254459	0.2418169	0.457949	2.25174	1.738111	0.1289032	0.09559196	0.1506708	0.175144	1.061959	1.101375	0.3475674	0.4947712	0.1636063	0.1433474	0.1013872	0.08983493	0.3988932	0.5108658	0.472491	0.206221
36.816	0	0.001416166	0.001596221	0.005539532	0.005606128	0.001683454	0.005745442	0.02111278	0.01611221	0.003946114	0.004116035	0.005181035	0.003833499	0.008886073	0.009253886	0.002430207	0.004148421	0.001451396	0.001094621	0.0008025716	0.0005923656	0.003505873	0.004338197	0.00352892	0.00247242
36.817	0	0.3995701	0.3807432	1.836193	1.923444	0.1295541	0.1697129	0.1833191	0.151972	1.179352	1.44896	1.508389	1.112141	0.02857886	0.04050573	0.02812392	0.03053418	0.2563774	0.3355912	0.2344347	0.1446177	0.03374818	0.02527875	0.03275241	0.02136456
36.817	0	0.03793721	0.0198139	0.01766504	0.02550244	0.1552377	0.1506823	0.09264547	0.06340259	0.05780807	0.06204954	0.07572976	0.07734096	0.07743553	0.07593795	0.06977353	0.06538676	0.08042713	0.06980915	0.06109242	0.04511938	0.09973733	0.1417897	0.1567725	0.1057737
36.818	0	0.09322783	0.1127121	0.1298176	0.1172275	0.1697932	0.5533973	2.35759	1.799889	0.120525	0.1402296	0.180976	0.1892993	0.9799391	1.100848	0.3391684	0.5068001	0.1315227	0.1537319	0.09677917	0.08091278	0.3973166	0.5528574	0.4650792	0.2853564
36.916	0	0.00121415	0.0009673281	0.005452781	0.005464365	0.002280738	0.005650289	0.02179811	0.01628465	0.003688909	0.00406899	0.005326641	0.003522784	0.00794105	0.00931127	0.002522041	0.004181834	0.001171345	0.00111484	0.001023958	0.0008621549	0.003523679	0.00465511	0.003891909	0.00264602
36.917	0	0.3944863	0.3656635	1.825732	1.91073	0.1326577	0.1672406	0.1878655	0.1451861	1.194261	1.433219	1.49576	1.081812	0.02850326	0.03243596	0.03323825	0.03555843	0.2379076	0.3500267	0.2192772	0.1157015	0.02472003	0.03359691	0.02650092	0.02298778
36.917	0	0.05189014	0.02600741	0.01508389	0.03217879	0.1845955	0.1782285	0.1029251	0.07959718	0.07763628	0.06931943	0.07728283	0.08497658	0.07519328	0.07473573	0.07776098	0.08409715	0.08716327	0.07144139	0.06879597	0.0493764	0.1212603	0.1688769	0.1877093	0.1203421
36.918	0	0.08961113	0.1263536	0.1088818	0.09504369	0.2145374	0.6045408	2.426412	1.798467	0.09473528	0.1312918	0.1863283	0.147959	0.9103056	1.068715	0.3274193	0.4683679	0.09108562	0.127173	0.1047866	0.1062257	0.4078878	0.5976839	0.4698946	0.3571031
37.016	0	0.001513744	0.001341325	0.005502033	0.005730274	0.002693863	0.004872024	0.02160944	0.01613586	0.003616991	0.004025502	0.005419668	0.003633717	0.007262197	0.008800202	0.002970534	0.003648702	0.001387913	0.0009927054	0.0008103191	0.0008191781	0.003182056	0.004615393	0.003669725	0.002931479
37.017	0	0.4009783	0.356314	1.827799	1.91338	0.1352377	0.1629161	0.1834392	0.1466366	1.209214	1.42205	1.48816	1.070284	0.03362569	0.03990379	0.02726946	0.02769784	0.2320348	0.361406	0.208732	0.08534974	0.01903672	0.03426901	0.03100282	0.02756022
37.017	0	0.05125621	0.03414769	0.02633978	0.02821075	0.195887	0.1824406	0.1130415	0.09663404	0.09054463	0.07751452	0.07743556	0.08420591	0.08627873	0.08838188	0.09671918	0.1052309	0.09368217	0.06260343	0.0626148	0.05704267	0.1347063	0.1713265	0.183456	0.125348
37.018	0	0.08937625	0.08870026	0.1341977	0.1083625	0.2849768	0.6089806	2.435891	1.762192	0.155615	0.177966	0.1994103	0.1365249	0.8341742	0.9757806	0.3444035	0.3649086	0.1061006	0.1499916	0.1082027	0.1064186	0.3625436	0.6275425	0.4465322	0.4517596
37.116	0	0.001713084	0.001217106	0.005660864	0.005502662	0.002567692	0.003602404	0.0212386	0.01574893	0.003304069	0.004061506	0.005081129	0.00405458	0.006977119	0.008259557	0.003705359	0.003477616	0.001288411	0.001001732	0.000932564	0.0007641218	0.002992271	0.004225023	0.003386776	0.003074151
37.117	0	0.405549	0.3558357	1.837763	1.915712	0.1347436	0.1641478	0.1759623	0.1447259	1.231263	1.414054	1.466357	1.041885	0.02606636	0.04363292	0.02878399	0.02444244	0.2359916	0.3598983	0.2038996	0.09284875	0.01716564	0.03074828	0.03230354	0.02943017
37.117	0	0.04619536	0.04055096	0.03809497	0.03050277	0.1987979	0.1934435	0.1253826	0.1034243	0.0986189	0.08467466	0.08336352	0.09055671	0.09686897	0.09504813	0.0981174	0.106253	0.09420417	0.07012232	0.07238639	0.06608374	0.1382131	0.1860325	0.198518	0.1319284
37.118	0	0.1039955	0.08908318	0.1196846	0.0790301	0.2603577	0.497908	2.412053	1.700633	0.1356887	0.0713138	0.1848483	0.1963663	0.7755419	0.8760457	0.4601107	0.282832	0.10893	0.102339	0.125924	0.1187157	0.2904128	0.5923584	0.4102684	0.4747455
37.216	0	0.001946807	0.001414638	0.005504251	0.005371757	0.002221839	0.002762828	0.02212021	0.01603321	0.003669783	0.004512314	0.004965013	0.00373616	0.007297705	0.008378585	0.004432325	0.003072828	0.001294411	0.001162892	0.001179638	0.000597443	0.003180333	0.003880398	0.003180622	0.003514234
37.217	0	0.4115344	0.3737071	1.830984	1.895518	0.1362032	0.1624438	0.173475	0.1412794	1.236599	1.388512	1.454736	1.045389	0.03135906	0.04251238	0.03645862	0.03172269	0.2372975	0.3475827	0.216896	0.1486054	0.03003604	0.02555896	0.02744426	0.0314848
37.217	0	0.05545062	0.05750516	0.0529739	0.02702422	0.2211548	0.213214	0.1356509	0.1068659	0.1036797	0.08574743	0.08357679	0.09441178	0.09537929	0.09770009	0.1047413	0.1183739	0.09251344	0.06449327	0.07559528	0.07280335	0.1523378	0.2102451	0.2210708	0.1437794
37.218	0	0.1095194	0.1296028	0.1252423	0.07329073	0.2078859	0.4602014	2.476944	1.696463	0.1464128	0.1308968	0.2232409	0.1422283	0.7341448	0.8339636	0.5639912	0.2048793	0.09705942	0.1139325	0.09812877	0.09947878	0.2884775	0.5234944	0.391067	0.5578335
37.316	0	0.00206767	0.001990715	0.005689752	0.005388864	0.001930391	0.001508983	0.02223567	0.01562484	0.003792638	0.004137169	0.004674412	0.00370114	0.007433503	0.008372587	0.004948727	0.002935964	0.001112373	0.0009776997	0.001161783	0.0007541538	0.003329896	0.003497132	0.003305739	0.004064696
37.317	0	0.4205544	0.3794348	1.844171	1.902374	0.1344848	0.1631929	0.1639104	0.1406905	1.2387	1.36342	1.403224	1.03872	0.0331946	0.04513453	0.03797288	0.02768747	0.2242235	0.340591	0.227982	0.2115237	0.02603401	0.02576686	0.01957189	0.03316009
37.317	0	0.06663653	0.05312887	0.04607053	0.04041211	0.225031	0.2172145	0.1362561	0.1044609	0.09691618	0.07657956	0.07107922	0.08872636	0.07610201	0.08307941	0.1012314	0.1289986	0.1052311	0.05939896	0.05812496	0.05958573	0.1727471	0.2149929	0.2238474	0.1516593
37.318	0	0.09204747	0.1392969	0.1299403	0.08584072	0.09647747	0.3411806	2.424516	1.648433	0.1230517	0.08669805	0.1963231	0.118421	0.6799356	0.8022963	0.6535233	0.1926825	0.07533572	0.101602	0.1173569	0.09026523	0.2975607	0.4466876	0.4365989	0.6308176
37.416	0	0.001526102	0.001506892	0.005002645	0.005368774	0.002999973	0.001567498	0.02134397	0.01529069	0.003622317	0.003729938	0.004374744	0.003898282	0.008073497	0.007981889	0.004823379	0.00304199	0.0009223099	0.00127309	0.001030608	0.0006201956	0.003389791	0.00332541	0.002973583	0.003849307
37.417	0	0.4389748	0.3857996	1.845353	1.904551	0.133194	0.162733	0.1598433	0.1398084	1.239969	1.332382	1.350493	1.050958	0.03635892	0.03752252	0.03793274	0.02438827	0.2073982	0.3212684	0.2529913	0.2488155	0.02429323	0.03091171	0.03180066	0.03013482
37.417	0	0.08511661	0.05920306	0.04600738	0.053338	0.2025444	0.1975632	0.1282733	0.09885256	0.08926811	0.07185947	0.06122018	0.07467453	0.08496799	0.08850126	0.09562433	0.119925	0.1173066	0.07028198	0.05405831	0.0594896	0.1709343	0.1917471	0.2018202	0.1482997
37.418	0	0.05247836	0.1137116	0.08609358	0.0692603	0.230544	0.1790665	2.314849	1.629314	0.088037	0.08819062	0.1671578	0.1596141	0.6889907	0.7626898	0.6325674	0.1942047	0.07171964	0.08651226	0.1114061	0.07991232	0.3029532	0.3788936	0.3641114	0.582354
37.516	0	0.001555037	0.001516711	0.005474185	0.005447865	0.003732337	0.002921749	0.0206032	0.01502336	0.003568141	0.004022805	0.004028627	0.003970031	0.008888522	0.007832736	0.004845993	0.002602869	0.001006987	0.001334165	0.0008747444	0.0005324429	0.003312935	0.003379948	0.002662623	0.003498823
37.517	0	0.4448439	0.3926517	1.838321	1.925512	0.136929	0.1624568	0.1533473	0.1446871	1.230796	1.303208	1.300764	1.067695	0.0422943	0.03472399	0.03509856	0.02786064	0.1880316	0.2977354	0.2440781	0.2514765	0.0168971	0.02915148	0.02864158	0.02008511
37.517	0	0.08864549	0.06739904	0.05834197	0.0609755	0.1814483	0.1839681	0.1271759	0.09184773	0.08601613	0.07302469	0.07047619	0.07430567	0.1016581	0.109726	0.1067078	0.1091177	0.1204488	0.08383843	0.07018807	0.06062341	0.1638636	0.1799633	0.1878666	0.1365655
37.518	0	0.09855188	0.1227658	0.08193513	0.09027018	0.3019038	0.09880998	2.231746	1.635477	0.07003481	0.09451664	0.1653955	0.1501148	0.7858596	0.8302713	0.6517644	0.1816981	0.07836016	0.1178332	0.1192494	0.05914667	0.2594022	0.3656004	0.2995307	0.4590033
37.616	0	0.001870918	0.001392384	0.005057684	0.005633369	0.003896479	0.003851559	0.02088773	0.01564309	0.003420376	0.004300055	0.00401491	0.00404974	0.009468497	0.008167557	0.005279966	0.00292673	0.0007638961	0.0009293806	0.0009008996	0.0006557262	0.003089053	0.003395812	0.002353296	0.00306591
37.617	0	0.4396541	0.383178	1.830296	1.937651	0.1367426	0.1571951	0.1497267	0.1496785	1.224531	1.279463	1.250068	1.068542	0.03893635	0.02816098	0.03904662	0.02655447	0.1735883	0.2798038	0.2211878	0.2393793	0.0165483	0.03269149	0.03622867	0.01774789
37.617	0	0.09147318	0.06708996	0.05715535	0.06680691	0.1746906	0.1717068	0.1224406	0.08021198	0.07055454	0.06280858	0.07465041	0.07283219	0.1039033	0.115691	0.1125281	0.09750537	0.1227834	0.08810903	0.07080473	0.05826938	0.1610191	0.1802395	0.1903528	0.1391595
37.618	0	0.1332674	0.07417281	0.09169206	0.06905712	0.3078016	0.1343415	2.249721	1.738322	0.07831056	0.1125642	0.1476016	0.1382757	0.9015572	0.9611151	0.7066247	0.2548354	0.06630761	0.1085383	0.1050992	0.06771153	0.2412467	0.3219732	0.2463136	0.3318533
37.716	0	0.001573504	0.001220139	0.005153929	0.005732477	0.003558107	0.004928186	0.02104978	0.01598092	0.003609101	0.003881775	0.004236618	0.003912157	0.009671887	0.008304958	0.005464836	0.003516306	0.001125159	0.000941161	0.0007246923	0.0007532253	0.003351967	0.002947253	0.002426514	0.002756992
37.716	0	0.4384267	0.382499	1.823094	1.932088	0.1385622	0.1525548	0.1494662	0.1450182	1.214374	1.277875	1.257923	1.067775	0.02576319	0.03074202	0.05366638	0.02726135	0.175692	0.2676961	0.1712921	0.2054146	0.01815135	0.03030254	0.03496682	0.01889875
37.717	0	0.08675008	0.05509619	0.04140479	0.06358097	0.1694845	0.1638018	0.1147646	0.07958572	0.06115468	0.0611318	0.07385838	0.077937	0.1026807	0.1116877	0.1138397	0.09938748	0.1208732	0.08660387	0.0630556	0.04984253	0.152415	0.1737477	0.1820523	0.1350858
37.718	0	0.1265084	0.06322455	0.1050958	0.1185618	0.2973649	0.2661049	2.296086	1.80239	0.09459364	0.08211891	0.1623743	0.1866633	0.9835551	1.06569	0.7471523	0.3425695	0.1025451	0.1088873	0.109069	0.06245415	0.3196407	0.2817802	0.3002384	0.2339771
37.816	0	0.00143714	0.001184481	0.005196996	0.005639506	0.003123048	0.005582234	0.02071486	0.01573237	0.003565377	0.003672692	0.00454447	0.00367706	0.009302141	0.008192227	0.005168306	0.003955221	0.001212742	0.0009822398	0.0007943302	0.0006226267	0.003649974	0.003290368	0.002679481	0.002629959
37.817	0	0.4296067	0.381511	1.844146	1.953777	0.1318525	0.1553768	0.1476059	0.1483617	1.214228	1.294921	1.274262	1.074466	0.03352616	0.03611777	0.04578624	0.02232535	0.1956585	0.274531	0.1423317	0.1589318	0.01829618	0.03336219	0.03545005	0.02161908
37.817	0	0.08348875	0.05360443	0.0378558	0.05702956	0.1627251	0.1645471	0.1193337	0.08407245	0.06648499	0.07642534	0.08367429	0.08413522	0.1109972	0.1198505	0.1142129	0.09901115	0.1153118	0.08752612	0.0687197	0.05229897	0.145078	0.1646991	0.1690585	0.1236494
37.818	0	0.1436809	0.05597062	0.06629965	0.1171059	0.3047268	0.4042011	2.26374	1.785241	0.07699708	0.07065835	0.1529391	0.1414919	1.017532	1.090018	0.7204281	0.4087302	0.1315652	0.09965848	0.1062993	0.08133994	0.3873679	0.332092	0.3742511	0.2332046
37.916	0	0.001921496	0.001348034	0.005630595	0.005738735	0.002730518	0.005918982	0.02042704	0.01521207	0.003744243	0.004092622	0.004815198	0.003682241	0.008827067	0.007691998	0.00472582	0.003931777	0.0007767798	0.001049305	0.001003136	0.0005931444	0.003960381	0.003524401	0.002854768	0.002233363
37.917	0	0.4169062	0.3920755	1.863487	1.971593	0.1322337	0.1623701	0.1562122	0.1432388	1.226516	1.331979	1.305123	1.08579	0.04162638	0.0374112	0.03763279	0.02205119	0.2120655	0.2907547	0.1958438	0.1159439	0.02777441	0.03529092	0.04227278	0.02187856
37.917	0	0.07911603	0.04647695	0.03148201	0.05366451	0.1610303	0.1676656	0.1270042	0.09990051	0.05086655	0.07033664	0.08409704	0.0858609	0.1056496	0.1203866	0.1103417	0.09122841	0.1117368	0.08858345	0.06650309	0.04372466	0.1565025	0.1754861	0.1767168	0.1281259
37.918	0	0.2027102	0.08136867	0.1354047	0.1512694	0.3373503	0.5363754	2.259309	1.69835	0.1305548	0.08954741	0.1925082	0.1300745	1.018921	1.050363	0.6450812	0.4165458	0.1348993	0.1107325	0.11951	0.1356114	0.4782426	0.3670637	0.3348574	0.2455049
38.016	0	0.002031286	0.001841804	0.005149079	0.005542846	0.003185153	0.00577935	0.02119836	0.01573204	0.003928002	0.004243027	0.005214431	0.003420934	0.00836539	0.007960643	0.004493104	0.003710046	0.001225559	0.001258594	0.001155925	0.0008231048	0.004166071	0.003860555	0.003080945	0.002051387
38.017	0	0.41008	0.3883892	1.884306	2.000108	0.1364175	0.1591894	0.1610049	0.1469868	1.210685	1.33659	1.372479	1.095118	0.02352473	0.03406183	0.03863559	0.02177579	0.2164742	0.2989247	0.2155299	0.08305828	0.03633366	0.02942139	0.03666265	0.01790814
38.017	0	0.07913993	0.05090238	0.0362406	0.05854159	0.1664403	0.1733337	0.1295924	0.1074735	0.05833802	0.07940789	0.09631449	0.08925626	0.09670213	0.1103274	0.1039156	0.09088838	0.1133941	0.08663005	0.06122955	0.03648999	0.1476316	0.1651063	0.1678373	0.1247245
38.018	0	0.1711715	0.09907115	0.1120234	0.1041371	0.3960395	0.5800113	2.335472	1.705435	0.1605807	0.12484	0.1905096	0.09870524	0.9832517	1.026752	0.5854541	0.4287313	0.1015391	0.1052495	0.1099114	0.1310174	0.5051506	0.4334135	0.4029418	0.2384126
38.116	0	0.001952001	0.00151963	0.005250287	0.005722032	0.003556889	0.005449261	0.02135324	0.01624255	0.003642695	0.00413533	0.00531256	0.003921886	0.008133177	0.008080386	0.003867698	0.003688091	0.001364591	0.001430955	0.001201363	0.001013876	0.003713934	0.004320058	0.003570993	0.002263495
38.117	0	0.4132801	0.382524	1.930903	2.040769	0.1354185	0.1672004	0.1703283	0.1535735	1.197334	1.351183	1.455078	1.138292	0.02189024	0.0423276	0.04184015	0.03121486	0.2089978	0.2983604	0.2331681	0.0694502	0.03974791	0.02693399	0.02936827	0.0252452
38.117	0	0.0713703	0.04347732	0.03709699	0.056864	0.1593573	0.1725418	0.1283241	0.1121919	0.06337749	0.08687322	0.1037796	0.09248446	0.09256086	0.09398792	0.09981638	0.08926089	0.1116508	0.09029102	0.06493954	0.03767212	0.1365631	0.1537739	0.158271	0.1212025
38.118	0	0.1478001	0.1150984	0.09257566	0.1106361	0.4051431	0.6208125	2.361805	1.745945	0.154939	0.123526	0.1790145	0.1536949	0.9721982	0.9677601	0.4678594	0.4268601	0.1694243	0.1748569	0.1515027	0.1347971	0.5258954	0.5716723	0.5046091	0.3150611
38.216	0	0.00167031	0.001580078	0.005569904	0.005750496	0.003167377	0.00445626	0.02090382	0.01572145	0.003455823	0.003767288	0.005398983	0.003784819	0.007907942	0.007772861	0.003225292	0.003480739	0.001435561	0.001289963	0.001118321	0.0009729414	0.003189582	0.004880597	0.003856328	0.002447716
38.217	0	0.4083168	0.3690274	1.945019	2.05881	0.1321239	0.1654398	0.1808784	0.1582163	1.195918	1.381077	1.508201	1.164265	0.02005451	0.03641831	0.03527821	0.02789329	0.1959679	0.2923666	0.240364	0.1040885	0.02846262	0.02559824	0.02481998	0.03322792
38.217	0	0.05596991	0.03468406	0.02434854	0.04166556	0.1290657	0.1409535	0.1009567	0.09975084	0.05863462	0.07319417	0.08459267	0.07557627	0.08572774	0.08687664	0.09229048	0.07705231	0.08880869	0.07567113	0.05782163	0.03528504	0.1033872	0.1171697	0.1214357	0.09780966
38.218	0	0.1296367	0.1221243	0.07961993	0.1037367	0.3373187	0.559161	2.324671	1.678039	0.1347575	0.08309571	0.1582811	0.1542164	0.9186704	0.8377983	0.3331843	0.4442398	0.1796047	0.1280244	0.1092444	0.1415523	0.4770875	0.6322812	0.5772951	0.3899758
38.316	0	0.001396947	0.001290363	0.005669321	0.005674953	0.002490477	0.003170145	0.02039201	0.01521907	0.003565498	0.004038092	0.005458903	0.003789714	0.007669177	0.007192043	0.002994277	0.003627553	0.001232514	0.001116925	0.0009787048	0.0008479614	0.002589772	0.004788061	0.003786035	0.002415625
38.317	0	0.4014714	0.3608111	1.959488	2.072819	0.1360634	0.1663504	0.1847873	0.1563106	1.190547	1.406406	1.535648	1.176071	0.02017531	0.0286206	0.02490245	0.0353897	0.1898932	0.276918	0.2567528	0.1348351	0.02487799	0.02781141	0.02568349	0.03129715
38.317	0	0.04672004	0.03282106	0.02536793	0.03388643	0.09147709	0.1039552	0.06982982	0.07994571	0.05060953	0.05226691	0.05617032	0.04876263	0.06941893	0.06877072	0.07366808	0.05906146	0.06274596	0.0545112	0.0425726	0.02702196	0.08442855	0.09160605	0.09321748	0.07530062
38.318	0	0.1384925	0.06425664	0.06416411	0.1015413	0.2155825	0.4655024	2.295806	1.59781	0.1219132	0.1192576	0.1844478	0.1238259	0.8487928	0.7089681	0.2765412	0.4642449	0.1296523	0.117951	0.1092536	0.1228184	0.3929694	0.6182877	0.5799285	0.4422207
38.416	0	0.001498089	0.001144287	0.00555509	0.005784635	0.002274353	0.002222072	0.02015688	0.01454565	0.003728979	0.004131137	0.004932179	0.00363137	0.007949558	0.006837631	0.003472376	0.004270847	0.0009483862	0.001225319	0.0009064181	0.0006690972	0.002496184	0.004644671	0.003522252	0.002572573
38.417	0	0.3956397	0.3484249	1.939618	2.060225	0.1354572	0.1679536	0.177339	0.1597673	1.188665	1.413991	1.524021	1.171431	0.01523042	0.02133562	0.0270852	0.03521947	0.1856096	0.2677324	0.2553372	0.1399905	0.02617849	0.03317145	0.02232198	0.02874573
38.417	0	0.04078996	0.0363159	0.03384622	0.03545454	0.06716287	0.0814615	0.0502762	0.06437884	0.04312025	0.03561134	0.03177439	0.02946318	0.05972886	0.05749591	0.06202788	0.0479462	0.03789231	0.03301121	0.03329306	0.03013038	0.07065407	0.07291653	0.07252542	0.05890505
38.418	0	0.1335208	0.1108511	0.1329478	0.1292128	0.1726478	0.3955421	2.227485	1.530354	0.1064325	0.0926595	0.1512047	0.1162243	0.8352657	0.6298457	0.350971	0.589439	0.07855759	0.1513524	0.1188228	0.09228811	0.3343742	0.5669754	0.5351744	0.4263498
38.516	0	0.001407697	0.002073428	0.005245311	0.005408026	0.002969967	0.001651016	0.020222	0.01434751	0.003745319	0.004596547	0.004341916	0.003277558	0.008063791	0.006697056	0.003641823	0.004844203	0.001096192	0.001213122	0.0008724936	0.0007190715	0.002559819	0.004370185	0.00317122	0.002451715
38.517	0	0.3845251	0.3370144	1.923439	2.043663	0.1358304	0.1712631	0.1638718	0.1460136	1.224124	1.428805	1.414633	1.063777	0.01952868	0.02308975	0.02996406	0.02950324	0.1854349	0.2527357	0.226969	0.1091156	0.02446126	0.02389605	0.0234834	0.01867774
38.517	0	0.03566454	0.03293237	0.03051577	0.03279444	0.06445979	0.08863625	0.04514843	0.05920354	0.03695749	0.03736384	0.03505245	0.03933823	0.05731903	0.05566991	0.05078597	0.04384767	0.04319334	0.04176233	0.03889865	0.03457895	0.07727629	0.07244149	0.06758197	0.06437358
38.518	0	0.06277786	0.1145564	0.08395516	0.1177195	0.3028639	0.399084	2.247129	1.513012	0.1132677	0.1278391	0.1823876	0.1073397	0.8229291	0.5452418	0.384345	0.6704705	0.09858794	0.138263	0.1155481	0.1251683	0.2501389	0.5300314	0.4803799	0.3670154
38.616	0	0.001563351	0.00157577	0.005524448	0.005662675	0.003770577	0.001489419	0.02016348	0.01439985	0.00409706	0.004562369	0.004152536	0.003154292	0.00844684	0.006500624	0.003554861	0.004564403	0.0009992094	0.001362633	0.001314869	0.0007103453	0.002735901	0.003804767	0.003383366	0.002792301
38.617	0	0.3890985	0.3437296	1.961841	2.078953	0.1468318	0.1694209	0.1687535	0.1402149	1.274933	1.441036	1.366718	1.02632	0.02848321	0.02418194	0.02962734	0.02618692	0.1909604	0.2466808	0.197376	0.06534958	0.02709644	0.02679263	0.02152656	0.01271703
38.617	0	0.02892944	0.02160877	0.02312551	0.02588734	0.04769445	0.06387087	0.0298012	0.03807745	0.02890529	0.02998874	0.03640299	0.02745833	0.0421537	0.03313231	0.02683393	0.02880744	0.02878389	0.03179164	0.03295297	0.02261142	0.05690682	0.04916613	0.05194419	0.04979096
38.618	0	0.1022732	0.1201882	0.07979231	0.07772715	0.3877064	0.3499068	2.253364	1.537079	0.1198965	0.1205845	0.1935501	0.134638	0.8091792	0.5443083	0.3855233	0.6399433	0.06065108	0.150149	0.148765	0.1073137	0.2147673	0.4800524	0.4965444	0.3354964
38.716	0	0.001923078	0.001266745	0.005200395	0.005709897	0.00402672	0.002407981	0.01971358	0.01447663	0.004181261	0.004278838	0.004138183	0.003269047	0.008772605	0.006384651	0.003261042	0.00415089	0.0008512544	0.001073393	0.001146724	0.0009912066	0.003079522	0.003654509	0.003876522	0.002963226
38.717	0	0.3936555	0.3638751	1.958201	2.088697	0.1451966	0.1728394	0.1642095	0.1392691	1.322799	1.455879	1.356302	1.02138	0.02840453	0.02606414	0.02932719	0.02827501	0.1856512	0.2446872	0.1921639	0.06818296	0.02596855	0.03404858	0.02343934	0.02046946
38.717	0	0.03426031	0.02911749	0.03605234	0.03440614	0.04643578	0.05758154	0.03887418	0.03849812	0.02904387	0.03433753	0.04161583	0.02764418	0.04858028	0.04023401	0.02384704	0.0364952	0.02586913	0.03358526	0.04047959	0.02224445	0.05485763	0.04252793	0.05233645	0.04641603
38.718	0	0.1693612	0.1210597	0.1041759	0.1281176	0.3759913	0.2206505	2.194116	1.588974	0.1141098	0.08379914	0.1665761	0.1482736	0.8415409	0.6146521	0.3535806	0.5704929	0.08536352	0.1021918	0.1213658	0.1166901	0.2205729	0.4538814	0.5409646	0.3635424
38.816	0	0.002181651	0.001794077	0.005317174	0.005778007	0.003249301	0.003614639	0.01900964	0.01406709	0.003873329	0.004417582	0.004382677	0.003276683	0.00939774	0.007162542	0.00272845	0.003585415	0.0007164997	0.001168644	0.0009363159	0.001034105	0.003327564	0.003103777	0.003996654	0.003060565
38.817	0	0.3932759	0.376921	1.935623	2.071085	0.1502556	0.170356	0.1629834	0.1487505	1.342148	1.439781	1.414205	1.080412	0.03023883	0.02740451	0.03011383	0.0253615	0.1833126	0.2473572	0.2087386	0.143709	0.02118952	0.03264544	0.02365852	0.02252412
38.817	0	0.05493797	0.05093886	0.05627709	0.05414771	0.07254468	0.07918172	0.06156611	0.0543882	0.05288542	0.05681648	0.06404149	0.04662534	0.07154608	0.0612474	0.0471377	0.05432248	0.04917798	0.05564171	0.06138391	0.0389372	0.07493444	0.05610216	0.07655847	0.06138723
38.818	0	0.17316	0.09378626	0.08835164	0.08614052	0.3113147	0.1669529	2.092916	1.62026	0.1219793	0.1083736	0.1549581	0.1246114	0.9316697	0.7838564	0.343575	0.5066663	0.1342289	0.08215866	0.140904	0.1321612	0.2452659	0.3560556	0.5494604	0.340083
38.916	0	0.001942273	0.001772168	0.005577682	0.005534363	0.002096465	0.004899673	0.01937015	0.01460825	0.003786978	0.004350976	0.004757146	0.003290541	0.009765355	0.007773232	0.003069948	0.003828565	0.0008159217	0.001348028	0.001013308	0.0007616232	0.003373563	0.002927626	0.003527676	0.002766623
38.917	0	0.3835791	0.3903657	1.917767	2.030107	0.1549393	0.1689183	0.1711362	0.1535959	1.34941	1.429337	1.425577	1.117115	0.03328416	0.03781621	0.0275491	0.0268183	0.1975627	0.2444215	0.2278832	0.2012704	0.03239314	0.02535438	0.02310334	0.02541074
38.917	0	0.06034513	0.05671071	0.05719334	0.05653416	0.09415814	0.09850797	0.08234775	0.06298502	0.06521945	0.06287231	0.06690423	0.05503053	0.08109248	0.07517258	0.06598315	0.06254903	0.06113815	0.06276161	0.06230242	0.04662715	0.08928161	0.07268427	0.09993575	0.07400236
38.918	0	0.128088	0.1045849	0.09356095	0.1112441	0.1944388	0.3360662	2.097159	1.708194	0.121616	0.08082255	0.1718874	0.1661797	1.019855	0.9343192	0.4247834	0.5164027	0.1233378	0.1200151	0.1266024	0.09512937	0.2521931	0.3329018	0.4892797	0.3171893
39.016	0	0.001216638	0.001914182	0.005498649	0.005352203	0.001756725	0.005921927	0.01911167	0.01488169	0.003937684	0.004584765	0.004841027	0.003189145	0.009224137	0.008053353	0.003392979	0.003857399	0.000966968	0.001091241	0.001270264	0.0006315307	0.003310809	0.002755049	0.003051381	0.002881213
39.017	0	0.3853471	0.4161087	1.903496	2.019065	0.1562964	0.1698332	0.1644154	0.1483437	1.369855	1.427222	1.432235	1.160521	0.0335153	0.03736335	0.03011631	0.03129584	0.2059605	0.2590653	0.2576967	0.2340825	0.03430178	0.02838908	0.03636552	0.03052757
39.017	0	0.05799956	0.04818662	0.04778329	0.04911514	0.1152486	0.1178321	0.09984313	0.06743655	0.0698559	0.07012014	0.07245412	0.06615803	0.08506441	0.0831684	0.07552975	0.06693305	0.07466397	0.06914119	0.06599851	0.04892185	0.09938037	0.08924182	0.1190526	0.0874169
39.018	0	0.08899189	0.1003088	0.1032139	0.1243492	0.1947507	0.4764449	2.097009	1.721733	0.08943336	0.0658099	0.1481221	0.1476732	1.000136	0.9801406	0.4669025	0.5323604	0.1012008	0.1146845	0.1462751	0.1058857	0.2825496	0.3375582	0.4116329	0.3354844
39.116	0	0.001314712	0.001405375	0.005624278	0.005596284	0.002760655	0.006020729	0.01885574	0.01475765	0.004279751	0.004402381	0.005024094	0.003294032	0.008403833	0.008239835	0.003276153	0.003803908	0.001029716	0.001020108	0.00113399	0.0005972304	0.003183438	0.003110083	0.003056114	0.002883147
39.117	0	0.3933435	0.4431822	1.874913	2.009115	0.1588224	0.175471	0.1676525	0.1557535	1.380762	1.420769	1.438226	1.199692	0.0353154	0.04057473	0.03251713	0.02678213	0.2012582	0.260278	0.2647704	0.221044	0.0353112	0.03130679	0.03976122	0.02428232
39.117	0	0.06325088	0.05102917	0.05003068	0.05168163	0.1140296	0.1168452	0.1003436	0.06300978	0.07768926	0.08284254	0.09167722	0.08171858	0.08360755	0.08172736	0.07252866	0.0634056	0.09057603	0.08383896	0.07667081	0.05416649	0.09637035	0.0880025	0.117066	0.08825051
39.118	0	0.09464023	0.09504125	0.08150246	0.08959882	0.2716983	0.5267086	2.094087	1.688164	0.1180899	0.08066398	0.1508438	0.1548897	0.978096	0.9752496	0.4722662	0.5068031	0.07889906	0.09324417	0.1250558	0.1023629	0.31622	0.3910306	0.3923955	0.3679286
39.216	0	0.001579708	0.001728437	0.005793367	0.006054923	0.003150217	0.005481919	0.0188348	0.014859	0.003985188	0.004376227	0.005483233	0.003536215	0.007653493	0.008350768	0.002847586	0.003612972	0.0008715674	0.001081003	0.0008765562	0.0008363102	0.003129899	0.003521494	0.003192596	0.002548462
39.217	0	0.4078199	0.4793517	1.89024	2.073591	0.1594567	0.1791525	0.1874708	0.1677941	1.385322	1.415956	1.529913	1.301169	0.04434495	0.04340304	0.03154735	0.02772186	0.2107366	0.2600165	0.2525783	0.1948988	0.03770275	0.03255814	0.04548597	0.02911785
39.217	0	0.07043875	0.05321113	0.04814889	0.05152073	0.1291236	0.1319602	0.1132944	0.07415903	0.08548263	0.09470652	0.1074385	0.09585575	0.09244664	0.09362479	0.08393256	0.06907264	0.1034679	0.09604543	0.08500464	0.05749551	0.1074915	0.1046953	0.1333616	0.09921467
39.218	0	0.08268737	0.09567254	0.09125739	0.05470986	0.2718756	0.5127998	2.131414	1.655094	0.09240143	0.07429923	0.1748851	0.1272707	0.9058037	0.9657544	0.4446242	0.4210639	0.08748343	0.1484585	0.1296518	0.1156029	0.3307285	0.478559	0.3577997	0.3888797
39.316	0	0.001455751	0.00156821	0.005797273	0.006117774	0.00293955	0.004851731	0.01998757	0.01531297	0.003788582	0.004309897	0.005899201	0.003665733	0.007510878	0.008722604	0.00319535	0.003069726	0.001131218	0.001049282	0.0008252487	0.0008143184	0.003320368	0.004153305	0.002751142	0.002480352
39.317	0	0.4134318	0.4663803	1.910964	2.107573	0.1500249	0.1716979	0.1866888	0.1799739	1.341407	1.363278	1.559165	1.341564	0.04715314	0.04319153	0.0341288	0.02286662	0.2255594	0.2478567	0.2109871	0.1484118	0.03623694	0.03133297	0.04489156	0.02561257
39.317	0	0.07869015	0.05907116	0.0500418	0.05200761	0.1410867	0.1479645	0.1270617	0.08533733	0.07849105	0.0880709	0.1056257	0.09559996	0.08926016	0.09556608	0.0870035	0.07161575	0.1094755	0.1010751	0.08766921	0.0571934	0.1164967	0.1157394	0.1466565	0.1101244
39.318	0	0.06588553	0.0764806	0.09727234	0.08104926	0.2182129	0.4931588	2.235468	1.67165	0.1287815	0.109688	0.1822196	0.1146818	0.8798512	0.9572943	0.4869929	0.3702697	0.1251743	0.1197162	0.09215113	0.07919988	0.362377	0.5775558	0.2803152	0.4034787
39.416	0	0.001675409	0.001296632	0.006032168	0.006164527	0.002858099	0.004208384	0.02014584	0.01496902	0.003729245	0.004179637	0.005662238	0.003688383	0.007405446	0.008188641	0.003667143	0.00269531	0.001171379	0.001032564	0.000747096	0.0007850428	0.003008667	0.004160204	0.002196978	0.002487248
39.417	0	0.4291775	0.4569378	1.96417	2.160473	0.1469161	0.1608369	0.187425	0.187739	1.309289	1.350828	1.592944	1.355316	0.03624222	0.04635243	0.04410311	0.02741169	0.2323966	0.2247332	0.1693798	0.1339495	0.03453758	0.02915516	0.03197963	0.03237286
39.417	0	0.06415468	0.04425219	0.03771713	0.03516835	0.1495496	0.1586527	0.1316602	0.08924122	0.07315966	0.08112833	0.09736759	0.09201964	0.07620911	0.07634686	0.06896872	0.06352875	0.1040106	0.09260066	0.0799503	0.05333236	0.1104595	0.1167049	0.1529385	0.1160048
39.418	0	0.03549523	0.067932	0.07150478	0.07291559	0.1993854	0.4908895	2.273136	1.612385	0.1121609	0.06819869	0.1482898	0.1582687	0.8638472	0.8694764	0.5344852	0.2534677	0.1137863	0.07939423	0.08835601	0.09353483	0.3354618	0.5710577	0.1980165	0.4100345
39.516	0	0.001762528	0.001937715	0.00588461	0.006219689	0.003502444	0.003537359	0.01977227	0.01429241	0.004033408	0.004421645	0.005344805	0.003500451	0.007902703	0.007660252	0.003890521	0.002392388	0.001123544	0.001240545	0.001223625	0.0006835502	0.002946943	0.004251552	0.002421412	0.002645274
39.517	0	0.4244742	0.4376107	2.00059	2.208432	0.1380039	0.1600723	0.1808082	0.1840673	1.296613	1.358417	1.612753	1.348218	0.02729189	0.03933435	0.04441758	0.03348352	0.238776	0.2087296	0.1020396	0.1338546	0.03221426	0.02684392	0.02847932	0.02843995
39.517	0	0.04832227	0.0298505	0.03041654	0.02621958	0.1588885	0.1687909	0.1354129	0.09033222	0.07219122	0.07968048	0.09599187	0.09396917	0.07059483	0.0584829	0.05774383	0.05853378	0.1061473	0.09181619	0.0774503	0.04937987	0.1031663	0.1227563	0.1651515	0.1248986
39.518	0	0.07328647	0.1241773	0.08695679	0.06969227	0.3474719	0.4985719	2.246268	1.528834	0.1450107	0.1108545	0.1633461	0.1375756	0.8825826	0.797491	0.5551585	0.1772756	0.1050853	0.1179562	0.1191328	0.07744188	0.3809614	0.5598056	0.2722481	0.3938363
39.616	0	0.001520821	0.001790258	0.006260345	0.006348502	0.004049401	0.002372354	0.01950661	0.01388379	0.004077171	0.004204383	0.005246801	0.003642428	0.00817946	0.007441192	0.003960475	0.002514794	0.001023871	0.001585836	0.001408009	0.0005814788	0.003226423	0.004189667	0.002853939	0.002829677
39.617	0	0.4175341	0.4014028	2.040168	2.24785	0.1341134	0.1637389	0.1826114	0.1759838	1.270576	1.37891	1.612359	1.328685	0.03137043	0.0367237	0.0306878	0.03540863	0.2352255	0.2038979	0.112493	0.1254756	0.03152741	0.02866895	0.03203005	0.02643424
39.617	0	0.03485151	0.02914268	0.01927558	0.02464735	0.1716362	0.1826127	0.1361969	0.0804396	0.07985582	0.08506963	0.08143929	0.07837208	0.05827528	0.0384627	0.03277459	0.04472653	0.08776382	0.07620073	0.07749194	0.05381058	0.0779683	0.1299308	0.1807962	0.1366256
39.618	0	0.08240559	0.1675196	0.1038303	0.05720185	0.4172837	0.4195776	2.200778	1.477802	0.1037042	0.1160365	0.1584052	0.1627811	0.8776429	0.7559313	0.5362467	0.2184253	0.09894824	0.1641075	0.1614294	0.06477696	0.4547015	0.5360707	0.3765953	0.3715784
39.716	0	0.001855181	0.002178964	0.005871441	0.006057843	0.004456872	0.001387403	0.01989366	0.01444446	0.004019725	0.004038612	0.005297069	0.004030517	0.008450872	0.007396886	0.004032642	0.002792577	0.001261974	0.001487656	0.001172632	0.0008112082	0.003325358	0.004513922	0.00357281	0.003422602
39.717	0	0.402169	0.3704023	2.031201	2.209097	0.1285674	0.1622572	0.1868239	0.1700031	1.221476	1.380527	1.594349	1.287891	0.03287711	0.03148952	0.03064464	0.03134327	0.2260426	0.1821672	0.1421176	0.1052947	0.02874903	0.02199907	0.02858992	0.02728256
39.717	0	0.02974633	0.02823813	0.009782593	0.02427185	0.1855054	0.2005758	0.1428652	0.06785702	0.08283937	0.08966043	0.0701349	0.07340143	0.05364862	0.02833449	0.02798531	0.04212564	0.07795331	0.06208083	0.07841699	0.05516793	0.05861933	0.1389283	0.1971208	0.1484073
39.718	0	0.1171287	0.1603447	0.09610259	0.07411735	0.4859542	0.3713809	2.230489	1.548313	0.09977656	0.1043716	0.2055312	0.1710133	0.8322489	0.7392344	0.5349831	0.2480095	0.1444849	0.1605935	0.1487654	0.09542952	0.4717989	0.5753531	0.5073276	0.4390971
39.815	0	0.001597055	0.00204488	0.005882445	0.00638691	0.00395024	0.002341954	0.01925589	0.01419243	0.003967297	0.004160487	0.004863122	0.003803526	0.008822603	0.007063764	0.004583931	0.002707306	0.001214665	0.0008891726	0.001084424	0.0008220404	0.003071705	0.004376875	0.003991927	0.003861025
39.815	0	0.3872089	0.3546315	2.060795	2.220468	0.1298215	0.1619416	0.1867542	0.1708473	1.204588	1.402274	1.592249	1.267588	0.0316639	0.02589508	0.02854464	0.02864558	0.2206612	0.1776098	0.1608982	0.1054651	0.03187332	0.02175716	0.02404236	0.04188878
39.815	0	0.03006617	0.02549456	0.0206723	0.02927829	0.1932582	0.2082016	0.1496841	0.05668695	0.07689294	0.08091182	0.06894234	0.06427436	0.05484267	0.0357679	0.03623873	0.0408188	0.06566645	0.05736609	0.07124832	0.05090198	0.0459041	0.1440366	0.2050796	0.1544242
39.815	0	0.1154991	0.175311	0.08097228	0.1032212	0.4411798	0.300449	2.13771	1.555734	0.1162944	0.06362068	0.1547096	0.1502961	0.8374918	0.7564798	0.5909121	0.2581536	0.1791875	0.1054745	0.1459842	0.0936309	0.4403898	0.5245418	0.5725992	0.4644067
39.916	0	0.001543898	0.001666278	0.005865418	0.005866473	0.00314549	0.003608893	0.01872039	0.01382946	0.003517237	0.004470682	0.004651637	0.003852579	0.009338137	0.007289384	0.005013556	0.003233144	0.001138501	0.0008245479	0.0008792646	0.0009828745	0.003301051	0.003950474	0.003696081	0.003970279
39.917	0	0.3840081	0.3475347	2.067878	2.215095	0.1315147	0.1651204	0.1798305	0.1643328	1.184395	1.416374	1.591838	1.249347	0.02605304	0.0226658	0.02887763	0.03352694	0.1980202	0.1856211	0.1675506	0.1326668	0.0307101	0.02494717	0.02153466	0.03884894
39.917	0	0.02214585	0.02043976	0.02563034	0.02259075	0.1832133	0.1939449	0.1439956	0.04367046	0.06873224	0.07695556	0.07085492	0.06127012	0.05057458	0.02574268	0.03244512	0.04233503	0.0641757	0.05729344	0.06294211	0.05119184	0.04645212	0.1409641	0.1922941	0.1435184
39.918	0	0.1014265	0.1000819	0.1174193	0.08718574	0.3679904	0.2687732	2.06998	1.522747	0.1331984	0.08737729	0.1848574	0.1294152	0.929525	0.9062511	0.6880744	0.3099865	0.1474659	0.1248799	0.1508681	0.1080626	0.3840935	0.4649984	0.5468971	0.4658721
40.016	0	0.0021254	0.001622476	0.006194155	0.00588015	0.002132847	0.005066511	0.0187219	0.01384574	0.003782801	0.004543235	0.00492284	0.004013162	0.009646367	0.007727299	0.004639956	0.00332792	0.001379327	0.0008158124	0.001058813	0.001112026	0.003212437	0.003212125	0.003726423	0.003667304
40.016	0	0.3826716	0.3606813	2.091591	2.230729	0.1330874	0.1661634	0.1832869	0.162653	1.177096	1.422815	1.60009	1.246903	0.02028637	0.0269516	0.02982143	0.0304777	0.1584879	0.177443	0.1588079	0.1519874	0.02914482	0.02160953	0.01956602	0.03385238
40.017	0	0.02327826	0.02238427	0.017724	0.01869589	0.1761257	0.1788329	0.136742	0.04642966	0.06360974	0.07198744	0.070979	0.0675272	0.04894244	0.03348952	0.03038676	0.03852608	0.07439492	0.06508485	0.06551503	0.04826327	0.0620892	0.1453474	0.1839544	0.1346661
40.018	0	0.1308434	0.09114203	0.126386	0.1459537	0.3093527	0.3515389	2.084521	1.549614	0.1343716	0.07959991	0.1531002	0.1473649	0.98529	1.015435	0.6732438	0.3783753	0.1262689	0.07819664	0.1496398	0.1288824	0.3262422	0.3414347	0.5581804	0.418301
40.116	0	0.002114686	0.001190253	0.006043509	0.006020668	0.00225496	0.005772275	0.01961815	0.01446474	0.00377059	0.004350921	0.005403423	0.004154715	0.009492774	0.007936016	0.004439787	0.003755681	0.001278388	0.001094122	0.001114845	0.0009166011	0.003532425	0.002771034	0.003852362	0.003060202
40.116	0	0.371394	0.3679956	2.091556	2.218566	0.1384936	0.1649103	0.1850122	0.1644052	1.182991	1.425244	1.603821	1.271521	0.01943863	0.02985603	0.02754168	0.03509321	0.1317492	0.1896476	0.119441	0.1440593	0.02933188	0.02426335	0.01754076	0.02469903
40.117	0	0.02511391	0.01725113	0.01374337	0.01532851	0.1942013	0.1962879	0.1440126	0.05407893	0.07070177	0.07867984	0.07906936	0.07412815	0.05014768	0.0256198	0.03118702	0.04376105	0.07997621	0.07253461	0.07027871	0.04698249	0.07008965	0.1583193	0.2026895	0.1436436
40.118	0	0.1096381	0.08582112	0.1186549	0.08946855	0.2930434	0.4219211	2.185891	1.612802	0.07987497	0.07836374	0.1659334	0.1340031	1.010099	1.08202	0.6461198	0.4179283	0.104556	0.1084412	0.1043271	0.1230241	0.3596216	0.3102615	0.5547113	0.3366112
40.216	0	0.001628185	0.001593046	0.006348535	0.006192824	0.002887877	0.006186278	0.01987666	0.01438909	0.004061754	0.004605494	0.005903019	0.004082701	0.008912374	0.007933661	0.003961149	0.003703651	0.001237072	0.001110191	0.001280889	0.0007653713	0.003869715	0.002845202	0.003858772	0.002646148
40.216	0	0.370977	0.388793	2.111546	2.220432	0.1389373	0.1663056	0.1985284	0.1796173	1.200884	1.416067	1.616773	1.301989	0.02535118	0.03672473	0.0293897	0.03571771	0.1092477	0.1939043	0.130084	0.119257	0.02993525	0.02435856	0.02695586	0.02371666
40.217	0	0.03436827	0.02750365	0.01980261	0.01946614	0.190222	0.1894715	0.1427381	0.07465735	0.08041799	0.08156248	0.08115558	0.08400999	0.06297449	0.03475306	0.0386801	0.05297265	0.08892857	0.07584932	0.07389458	0.05221269	0.08919713	0.1600219	0.1956714	0.138578
40.218	0	0.09686099	0.05669835	0.1302931	0.1114622	0.2887434	0.5195057	2.255705	1.609033	0.1141055	0.1079182	0.2141453	0.1368907	1.007842	1.102524	0.5637264	0.4202849	0.1149849	0.1355595	0.1569184	0.1487545	0.4205183	0.3674939	0.5499066	0.2860741
40.316	0	0.001225319	0.001492733	0.005926545	0.006248977	0.00340209	0.006319267	0.01958892	0.01427073	0.004132853	0.004638279	0.005999307	0.004244137	0.008272748	0.007863257	0.003814198	0.003297116	0.001473188	0.0009437528	0.001280492	0.0007204818	0.003770724	0.002892034	0.003947878	0.00219418
40.317	0	0.3502781	0.4035292	2.076306	2.182765	0.14577	0.1693937	0.1999738	0.1756109	1.221342	1.395098	1.62462	1.318767	0.02853234	0.03105715	0.03586055	0.03692486	0.09586002	0.2048573	0.1880142	0.1137518	0.03084933	0.02987914	0.03146321	0.02560213
40.317	0	0.04404625	0.02909886	0.02804804	0.02310475	0.1729113	0.170958	0.1371962	0.08984197	0.08599974	0.08451982	0.0885577	0.08920816	0.07332531	0.05264366	0.05974152	0.06815434	0.09288468	0.07863933	0.07047549	0.05146149	0.1053065	0.1494135	0.1729847	0.1226315
40.318	0	0.130372	0.07408415	0.1431792	0.09027835	0.3081546	0.5665668	2.22882	1.563402	0.1442685	0.1136894	0.2289761	0.1148824	0.9578934	1.050715	0.474068	0.394539	0.1633532	0.139395	0.1272155	0.1155392	0.4423953	0.4127466	0.5459261	0.2146999
40.416	0	0.001500551	0.001592747	0.005786324	0.006163625	0.003246637	0.005936086	0.01964178	0.01432923	0.003640765	0.004766942	0.005937341	0.004235361	0.007674453	0.008110937	0.003282695	0.002998354	0.001579266	0.0009813234	0.0007757354	0.0008420334	0.003683756	0.003091689	0.004049385	0.001859648
40.417	0	0.3421786	0.4145817	2.068783	2.170007	0.1507185	0.1703021	0.1935155	0.1792427	1.262621	1.392382	1.63182	1.344389	0.03471835	0.0350717	0.03875045	0.03788788	0.1221542	0.2055676	0.2586372	0.1674395	0.03067648	0.02867256	0.02621008	0.02893337
40.417	0	0.03902581	0.03019596	0.03539286	0.03231416	0.1633289	0.1642668	0.1378567	0.0905846	0.07592345	0.07790544	0.09000008	0.08858907	0.06842317	0.05607205	0.05755804	0.06278679	0.09411616	0.0829931	0.07301494	0.05480569	0.106354	0.1468436	0.166652	0.1201947
40.418	0	0.1736145	0.1044211	0.1243436	0.1362069	0.2438729	0.5910222	2.219885	1.524381	0.1367553	0.1289365	0.177475	0.1157175	0.9204802	0.9718685	0.4103459	0.3405772	0.1753756	0.1556269	0.1420727	0.1112556	0.4582439	0.4614964	0.5396409	0.2239845
40.516	0	0.001996296	0.002070053	0.005989761	0.006031497	0.003239139	0.005380259	0.02024768	0.01449172	0.003790829	0.0043065	0.005964797	0.00449338	0.007682124	0.007876246	0.00355336	0.003217675	0.001720111	0.0008405512	0.0007256429	0.000723424	0.003852489	0.003323182	0.003916553	0.002311749
40.517	0	0.3321579	0.408845	2.052356	2.146426	0.1454594	0.1648318	0.1987165	0.183724	1.264558	1.368601	1.641805	1.386254	0.0302667	0.03701045	0.04118796	0.04436548	0.1544662	0.2085914	0.3188772	0.2162811	0.02700578	0.02222236	0.02685013	0.02446033
40.517	0	0.05347832	0.05118647	0.05068962	0.04947831	0.1814277	0.183229	0.1518419	0.09267629	0.0762804	0.06878258	0.0792896	0.08202837	0.07937344	0.06223908	0.05924753	0.07019363	0.09861036	0.0839035	0.0742714	0.06183967	0.1138672	0.1589394	0.1823153	0.1341744
40.518	0	0.1949106	0.1242439	0.08187805	0.1350395	0.3189605	0.6105658	2.267706	1.545793	0.1295305	0.09714764	0.126716	0.1265655	0.9067366	0.8893344	0.4070358	0.3967913	0.1869664	0.1109485	0.08554175	0.07997931	0.4718007	0.4951483	0.5285335	0.3403833
40.616	0	0.00229481	0.001270177	0.00616648	0.006014992	0.003734849	0.004305202	0.01990127	0.01416054	0.003768685	0.004126375	0.005692343	0.004323944	0.007645077	0.007250803	0.003674974	0.003505769	0.001602546	0.0007808996	0.001004738	0.00104953	0.003394069	0.003623167	0.003577063	0.002925475
40.617	0	0.3389298	0.4056579	2.027477	2.125465	0.1433978	0.1705219	0.187286	0.1847332	1.263265	1.348968	1.615344	1.405034	0.03403364	0.03953724	0.04071997	0.0421641	0.1941589	0.2118769	0.3616181	0.2245992	0.03556163	0.0254362	0.02949587	0.02282269
40.617	0	0.0542055	0.05081395	0.04803006	0.04941828	0.1496909	0.1557714	0.13253	0.07975505	0.06714912	0.06746151	0.06899657	0.07094133	0.08250288	0.07365571	0.06744414	0.06943469	0.08581781	0.07601772	0.06643515	0.0516246	0.1013871	0.1320693	0.1512693	0.1145328
40.618	0	0.1659336	0.1050369	0.09784099	0.09840235	0.411248	0.6074835	2.26024	1.498252	0.1232985	0.1111015	0.2060415	0.097712	0.8590005	0.7819413	0.4350675	0.4585971	0.1452876	0.1406459	0.1092571	0.09488097	0.4467491	0.5019479	0.458442	0.420491
40.716	0	0.002256164	0.001505897	0.006122487	0.005672863	0.004055269	0.003430627	0.01953729	0.01408783	0.003766259	0.004673493	0.005158109	0.004604656	0.007581521	0.007129535	0.003481527	0.003798501	0.001573783	0.0008545121	0.001091787	0.0008553663	0.003364679	0.00368197	0.003018715	0.003113827
40.717	0	0.3486188	0.3923526	1.996715	2.090466	0.13898	0.1638266	0.1871028	0.1906155	1.287969	1.352874	1.585754	1.404617	0.03665932	0.03930235	0.04875164	0.03608422	0.2269066	0.2071507	0.3692179	0.2217182	0.04353814	0.03650521	0.03537292	0.03230019
40.717	0	0.04747437	0.03979725	0.03642369	0.04052455	0.1359927	0.1473122	0.1294045	0.07767759	0.06842298	0.07453262	0.07269525	0.07017717	0.08518044	0.07770816	0.06745268	0.06370606	0.08669826	0.07762441	0.06959882	0.05292232	0.09489047	0.1170888	0.1378259	0.1072379
40.718	0	0.2000334	0.09170707	0.1429187	0.1173004	0.4612785	0.58801	2.250302	1.487274	0.1279962	0.1092591	0.2001355	0.1456322	0.8093127	0.7427078	0.4144421	0.5299133	0.1596483	0.1311952	0.1442739	0.1074508	0.427094	0.4625111	0.3809164	0.434968
40.815	0	0.001692072	0.00158837	0.006088708	0.005717693	0.003742329	0.002372421	0.01925899	0.01424909	0.003809421	0.004370121	0.005194305	0.004710922	0.007900407	0.007298384	0.003463834	0.004165442	0.001282299	0.001340382	0.001428832	0.0007891576	0.003296046	0.004197966	0.002656585	0.0031428
40.815	0	0.3678045	0.3784573	1.98269	2.071211	0.1475336	0.1674114	0.19007	0.1849699	1.328903	1.395757	1.564356	1.383403	0.04075408	0.03662089	0.04221608	0.02797048	0.2524782	0.1927257	0.3495885	0.2199479	0.038128	0.03935405	0.03304754	0.03075096
40.816	0	0.0465037	0.03272231	0.02772438	0.03562375	0.1291071	0.1377291	0.1191101	0.06675813	0.06044489	0.07337869	0.07426955	0.07331665	0.07145253	0.06970097	0.06101338	0.0562263	0.08852679	0.07948596	0.06952481	0.04946459	0.09333435	0.1103907	0.1302713	0.1029282
40.816	0	0.1633532	0.1285111	0.09342876	0.05609421	0.4124408	0.5316993	2.186476	1.506291	0.1514782	0.1283801	0.1539779	0.1355109	0.7945346	0.7277435	0.4247339	0.6020903	0.1342581	0.1624126	0.1827322	0.1115217	0.4376841	0.5022511	0.3722068	0.4211
40.916	0	0.001609595	0.001718457	0.005669805	0.005780174	0.00297422	0.001660061	0.01934292	0.0142547	0.003973648	0.004389964	0.004914696	0.004584299	0.008251372	0.007404058	0.00325825	0.004372582	0.001212288	0.001242706	0.001019051	0.0005922591	0.003446834	0.004501411	0.002945132	0.003301976
40.917	0	0.3717211	0.3722507	1.958814	2.071356	0.1527481	0.1768441	0.1780748	0.1860781	1.334804	1.412058	1.533229	1.347496	0.04380628	0.03770573	0.04388556	0.02203918	0.2688995	0.177714	0.3157263	0.2200165	0.03005624	0.04195556	0.03963137	0.03371133
40.917	0	0.05133564	0.03707271	0.0266505	0.03484518	0.1277266	0.1374622	0.1184541	0.06797004	0.05827537	0.07220333	0.07851093	0.07644997	0.05999556	0.07012046	0.06129448	0.05491919	0.08723504	0.07955285	0.06877091	0.04773519	0.09738711	0.1111568	0.1300608	0.1044606
40.918	0	0.1095083	0.1366976	0.06064451	0.0657284	0.3544916	0.3955589	2.149769	1.519944	0.1737045	0.1529745	0.1807422	0.1335989	0.7740764	0.7182769	0.4169908	0.646644	0.1105936	0.1581217	0.1301253	0.1093768	0.4551883	0.5320723	0.4159458	0.4440148
41.016	0	0.001371727	0.001792968	0.005406652	0.005897211	0.002024083	0.002420774	0.01898537	0.01356903	0.004145455	0.00425949	0.005030009	0.004621083	0.008547865	0.007097732	0.003081143	0.004611719	0.001163007	0.001012097	0.00115661	0.001017425	0.00329902	0.004430173	0.003138185	0.003198945
41.017	0	0.3669319	0.3694224	1.946867	2.054315	0.143936	0.1756352	0.1751426	0.1738901	1.309037	1.43101	1.504719	1.283625	0.0534362	0.02964492	0.05420551	0.02202355	0.2730513	0.163762	0.270136	0.2190182	0.03016004	0.04366937	0.03724259	0.03595033
41.017	0	0.04841706	0.03587498	0.02306835	0.02970791	0.09269037	0.1012753	0.09153507	0.05621693	0.04361422	0.05109676	0.06029981	0.05988296	0.04613245	0.06049692	0.05281632	0.04552793	0.06664962	0.06185723	0.05465815	0.03977166	0.07980869	0.08104673	0.09445361	0.07688709
41.018	0	0.1004668	0.1487958	0.09304612	0.07480641	0.2429588	0.2442039	2.078489	1.472963	0.1624684	0.09534017	0.1462241	0.1524646	0.8258807	0.7006344	0.4087961	0.6228086	0.1184603	0.1220374	0.157875	0.1069479	0.4394948	0.5273588	0.4750437	0.4225263
41.116	0	0.001088665	0.001242371	0.00533757	0.005645923	0.002290493	0.003413408	0.01836727	0.01311768	0.004230347	0.004313658	0.004656461	0.004505106	0.009218506	0.007363692	0.002844587	0.004358072	0.001129986	0.001199067	0.001135164	0.0008576481	0.003034435	0.003964792	0.003231616	0.002680219
41.116	0	0.3638551	0.3571372	1.934266	2.035658	0.1444635	0.1794127	0.1671445	0.1538156	1.290585	1.46031	1.400884	1.148809	0.04519995	0.02806908	0.04690972	0.0227738	0.2539552	0.1690999	0.2051986	0.2068456	0.02632242	0.03193631	0.02785604	0.02446857
41.117	0	0.01177114	0.01046517	0.01150434	0.01315274	0.0281707	0.03335652	0.03240236	0.01878514	0.01040391	0.01298719	0.01344921	0.0140131	0.016857	0.02378083	0.01731495	0.01552818	0.013733	0.01208409	0.0131178	0.01064604	0.02876869	0.02668804	0.03394644	0.02774701
41.118	0	0.1693102	0.1235163	0.07833746	0.1059323	0.236678	0.1977985	2.011437	1.446761	0.1619762	0.1125262	0.1548597	0.1599914	0.9238226	0.8245879	0.3852291	0.5835001	0.1430308	0.1170138	0.1461157	0.09995835	0.3756469	0.452371	0.4788083	0.3351485
41.216	0	0.001638782	0.001496329	0.005334151	0.005742036	0.002821789	0.004543737	0.01935019	0.01414541	0.00401126	0.004421816	0.00443249	0.003844093	0.009603645	0.008330733	0.002906061	0.004647433	0.000904462	0.001384598	0.001119542	0.0009700855	0.003113607	0.00381989	0.003164363	0.002202878
41.216	0	0.3436195	0.3476323	1.913281	2.029751	0.1417486	0.177682	0.1567325	0.1428413	1.280386	1.483841	1.342177	1.073888	0.03573304	0.0312039	0.04048916	0.02948184	0.2363882	0.18063	0.1770352	0.1608185	0.03200123	0.02784468	0.023879	0.02475501
41.217	0	0.001767804	0.002031573	0.005508295	0.005847648	0.0113938	0.01372152	0.01829616	0.01210776	0.004277886	0.004896809	0.004720019	0.004561939	0.01007442	0.0099212	0.004007235	0.005944256	0.002468877	0.003060457	0.003340853	0.002943312	0.01383438	0.01312049	0.01754068	0.01541255
41.218	0	0.1405092	0.07525573	0.08911507	0.1247736	0.253861	0.2943177	2.099947	1.56619	0.1049335	0.1081195	0.1992557	0.1351348	1.009863	0.9933448	0.4148143	0.5974495	0.1252051	0.138862	0.09949898	0.08631267	0.3558013	0.4193322	0.4448963	0.2536401
41.316	0	0.00222499	0.001383114	0.005116195	0.00576974	0.003409474	0.005195646	0.01979722	0.01465874	0.003935523	0.004480227	0.004591498	0.003392125	0.009310745	0.008774455	0.003281771	0.004346575	0.001197464	0.0009282446	0.0006884614	0.0006426631	0.003521313	0.003266599	0.002760463	0.002199017
41.316	0	0.3267573	0.3345476	1.904592	2.030965	0.1432586	0.177211	0.1661515	0.1442944	1.260016	1.491452	1.344915	1.044512	0.02663939	0.03473832	0.03404465	0.02976566	0.1964193	0.1830641	0.1681981	0.1135935	0.02702421	0.03056949	0.02390301	0.02287647
41.317	0	0.002611998	0.001820519	0.005622478	0.005788979	0.01199298	0.01416858	0.01769958	0.01375757	0.004606397	0.00504695	0.005113063	0.004412114	0.01014474	0.01074756	0.004883745	0.005933215	0.00313441	0.00297268	0.003510366	0.003035084	0.01487902	0.01367938	0.01816678	0.01638058
41.318	0	0.1700144	0.102058	0.09969642	0.1512386	0.3125918	0.3648336	2.153479	1.64539	0.1141795	0.09412553	0.1764673	0.1184506	1.034109	1.073827	0.4801899	0.5580918	0.1160421	0.1475894	0.1197793	0.09144745	0.3737941	0.375283	0.3977157	0.2499745
41.416	0	0.002158011	0.001508303	0.005501148	0.005866599	0.003462323	0.00544502	0.01966406	0.01457078	0.003866303	0.004268905	0.004716146	0.003346421	0.00865488	0.008825521	0.00348654	0.004070451	0.001171333	0.001023634	0.0006627816	0.0006194071	0.003761907	0.002927087	0.002735639	0.002246081
41.416	0	0.317396	0.3239054	1.896906	2.042619	0.1465244	0.1822284	0.1594858	0.1425454	1.262306	1.516531	1.335063	1.007894	0.02704347	0.03232504	0.03496952	0.02827805	0.1677741	0.1824422	0.1622401	0.102149	0.02068586	0.02524124	0.02777773	0.02744637
41.417	0	0.002496766	0.001994171	0.005930561	0.005621901	0.01208466	0.01287843	0.01719328	0.01484521	0.004517275	0.005199253	0.005332955	0.004304842	0.009312527	0.01032306	0.004813358	0.005609139	0.003355169	0.002780901	0.003367383	0.002777284	0.01381237	0.01256583	0.01708159	0.01449491
41.418	0	0.1922143	0.09912105	0.1063417	0.1051878	0.3039897	0.4064554	2.154012	1.642905	0.101437	0.07856198	0.16623	0.07602926	1.010935	1.085675	0.5165305	0.4987614	0.1063561	0.09159235	0.08602724	0.07839031	0.3945716	0.3456526	0.3538331	0.2722036
41.516	0	0.001642642	0.001525976	0.005380138	0.0057095	0.002849303	0.005487059	0.0191932	0.01407653	0.003690904	0.004102997	0.004865598	0.003373797	0.007887197	0.008279575	0.003511301	0.003630072	0.001065977	0.001034069	0.000623231	0.0008398651	0.003865288	0.002801705	0.002657588	0.002170839
41.517	0	0.3212709	0.3228422	1.878804	2.02014	0.1437954	0.1754219	0.1605282	0.1379581	1.244545	1.505223	1.363357	1.00894	0.03452231	0.02623461	0.03155639	0.02708416	0.1463088	0.1887324	0.1362056	0.1516371	0.02699544	0.02873994	0.02453173	0.03736495
41.517	0	0.01678299	0.01672395	0.01968906	0.01461922	0.02931356	0.02988782	0.02073217	0.02754601	0.01857987	0.02140078	0.02114326	0.01750614	0.02347659	0.02137534	0.01754736	0.01775056	0.01961833	0.01839672	0.0189985	0.01471816	0.02942794	0.02835991	0.03272123	0.02590666
41.518	0	0.1753479	0.100337	0.09479958	0.07788364	0.2698296	0.460508	2.159186	1.571942	0.1226038	0.0995001	0.1766191	0.08918249	0.9707062	1.008856	0.5187987	0.3998657	0.1221394	0.09316495	0.1003795	0.1218078	0.4353139	0.3736935	0.3295093	0.299526
41.616	0	0.00150008	0.001553612	0.005290198	0.00568918	0.002514756	0.005677935	0.0200647	0.01437004	0.003599494	0.004386915	0.005116058	0.003429068	0.007543085	0.008658606	0.003853116	0.003062199	0.0008959658	0.0009374014	0.0008157088	0.0005318336	0.004087314	0.003014057	0.002882242	0.00238092
41.617	0	0.3202186	0.322917	1.873232	2.004448	0.1357523	0.171493	0.1754974	0.1514158	1.212758	1.476985	1.403924	1.043223	0.02750986	0.03357025	0.03133623	0.02791216	0.1237511	0.18799	0.103691	0.185063	0.02616674	0.0274667	0.02281282	0.03826538
41.617	0	0.05089154	0.038059	0.03635016	0.03795232	0.09510772	0.09435621	0.05955405	0.07223916	0.05394155	0.06122716	0.06798342	0.06114258	0.06073689	0.05121157	0.05469173	0.05130316	0.06953464	0.06222864	0.05311473	0.03673359	0.08589097	0.08751984	0.09808959	0.0729592
41.618	0	0.1336598	0.1010436	0.09725131	0.06895012	0.3182733	0.5609292	2.249205	1.585468	0.1478703	0.1141256	0.1804881	0.1228783	0.9158564	1.031057	0.5400841	0.3106923	0.09546518	0.0873938	0.09193983	0.09661172	0.4600342	0.4306174	0.3560711	0.3307275
41.716	0	0.00139176	0.001833227	0.005236979	0.005612174	0.002560201	0.005131226	0.02042038	0.0145714	0.003516266	0.004149765	0.00493951	0.003468892	0.007249626	0.008213295	0.004000974	0.002754726	0.001032422	0.001283229	0.001001481	0.0006356879	0.003698754	0.003373587	0.002792428	0.002804039
41.717	0	0.332553	0.3212005	1.866322	1.996012	0.1387634	0.1661108	0.1779375	0.1586925	1.201492	1.443214	1.430972	1.089032	0.02691784	0.03836251	0.02602067	0.03263572	0.1268751	0.1969834	0.06496688	0.1884459	0.02754558	0.02376135	0.02206817	0.03221966
41.717	0	0.06047271	0.04125548	0.0389164	0.04854681	0.123499	0.1235784	0.08613159	0.09691731	0.07339568	0.0856955	0.09368767	0.08210874	0.08274385	0.07636299	0.07836305	0.06905375	0.08794434	0.07899624	0.06847825	0.04758454	0.1125123	0.1140643	0.1276982	0.09295643
41.718	0	0.08754567	0.1089301	0.1157743	0.1099531	0.3671045	0.5947216	2.295596	1.591819	0.1589494	0.07643496	0.1562407	0.1352828	0.8525093	0.887518	0.5727435	0.2294753	0.1140898	0.1063369	0.1209876	0.09476134	0.4448926	0.4830683	0.34573	0.4386138
41.816	0	0.001506374	0.001008523	0.005436263	0.005767203	0.00279646	0.004246775	0.0203609	0.01440045	0.003625714	0.004042642	0.004865375	0.003379487	0.007162125	0.00735527	0.004185178	0.002768975	0.001148398	0.0009564487	0.0008296505	0.0007769108	0.003449913	0.003409083	0.002705795	0.002948498
41.817	0	0.3488513	0.3255713	1.883592	2.009207	0.1360588	0.1649694	0.1777729	0.1596466	1.198085	1.406901	1.46508	1.133002	0.03471217	0.03166095	0.02187329	0.03243737	0.1443399	0.2144642	0.09280687	0.1683355	0.02585125	0.0215492	0.02834563	0.02760909
41.817	0	0.07070078	0.04805348	0.04565418	0.05199735	0.1494393	0.1492092	0.1105867	0.1161134	0.0826824	0.09400807	0.1010675	0.09451809	0.09197522	0.08755091	0.08975357	0.07798821	0.105667	0.0887304	0.07231551	0.05018688	0.1341338	0.1367856	0.1492558	0.1095255
41.818	0	0.0937801	0.09744418	0.08555583	0.07503005	0.4032863	0.590684	2.296376	1.537948	0.1448382	0.0952051	0.1568174	0.1362805	0.7753839	0.75917	0.5758397	0.20406	0.1248199	0.07914713	0.1189571	0.1004567	0.4329065	0.4616558	0.34101	0.4564456
41.916	0	0.001697365	0.00173585	0.005678974	0.005546951	0.002760227	0.00330524	0.01992684	0.0139679	0.003798744	0.003795569	0.004794059	0.003514224	0.007399341	0.006931239	0.004222276	0.002851899	0.0009956399	0.001313262	0.0009895755	0.0007776037	0.003480709	0.003465685	0.002716376	0.003133941
41.917	0	0.3739088	0.3356387	1.887546	2.019343	0.1388406	0.1659773	0.178804	0.1640417	1.222806	1.364657	1.489107	1.168907	0.04670464	0.02609369	0.02782326	0.02827115	0.1690134	0.2308226	0.1634778	0.1209835	0.02852712	0.02556162	0.03050937	0.02705359
41.917	0	0.06227897	0.05399614	0.05424967	0.04896207	0.1597974	0.1603824	0.1110123	0.1022411	0.08085418	0.09165619	0.09802481	0.09303678	0.07581064	0.06800317	0.0716951	0.07492373	0.09691169	0.08427323	0.07329719	0.05336856	0.1239102	0.1441864	0.164085	0.1164454
41.918	0	0.1319286	0.1379183	0.07457652	0.07501458	0.3655351	0.5398359	2.239959	1.49415	0.1493278	0.07561513	0.1788412	0.1581591	0.7418429	0.6967619	0.6140974	0.203998	0.1616082	0.1329728	0.1093736	0.08511633	0.4432607	0.4113184	0.3243154	0.4283473
42.016	0	0.001229886	0.001906509	0.005567586	0.005471998	0.002107407	0.002296969	0.02059426	0.01397822	0.003992499	0.003701701	0.004764336	0.003276522	0.008161689	0.006951489	0.004340078	0.002838883	0.000852467	0.001220876	0.001109482	0.000653052	0.003610341	0.003976305	0.00236966	0.003277288
42.017	0	0.3976453	0.3396912	1.873196	2.019508	0.145266	0.1584122	0.1779233	0.1640136	1.242152	1.329913	1.482486	1.185689	0.04048827	0.03223108	0.03616813	0.03064849	0.1962186	0.2379081	0.2345461	0.05642471	0.03110763	0.02739174	0.03139781	0.02842805
42.017	0	0.07266664	0.06026429	0.05605321	0.04187993	0.1949945	0.1915615	0.1278311	0.09453604	0.08145293	0.0820499	0.08955736	0.08834346	0.06964935	0.0729022	0.07301141	0.09170558	0.111487	0.09037058	0.07307458	0.05332516	0.1313314	0.160349	0.1848016	0.132623
42.018	0	0.1527296	0.1421136	0.09376113	0.06592928	0.2890401	0.4555071	2.303241	1.47359	0.1336896	0.0690743	0.1658039	0.1156878	0.7585673	0.7000045	0.6100372	0.2554855	0.1135145	0.1275893	0.121658	0.0972791	0.4366958	0.4477151	0.2687134	0.4268808
42.116	0	0.001657046	0.001261738	0.005515443	0.005363386	0.001564531	0.001739347	0.02015848	0.01431453	0.003920787	0.003857781	0.004497242	0.003521345	0.00882062	0.007013877	0.004674059	0.00295969	0.0008601079	0.001173388	0.001114144	0.0006869256	0.003347857	0.004249713	0.00186196	0.003503166
42.117	0	0.4207567	0.3465003	1.866037	2.031461	0.1455027	0.1593877	0.1757612	0.1665104	1.270527	1.315529	1.473034	1.211185	0.03809484	0.03542099	0.03814705	0.0277473	0.2142655	0.2308627	0.2872858	0.08254138	0.03208821	0.02494267	0.02620116	0.02723836
42.117	0	0.08687917	0.07407888	0.06513356	0.04705286	0.2037366	0.2035224	0.1402884	0.09087031	0.08077522	0.07408761	0.08566886	0.08582019	0.07333871	0.07539883	0.07943582	0.1013867	0.1182366	0.09570665	0.07934204	0.05669461	0.1422898	0.1706582	0.1955169	0.1432562
42.118	0	0.1498581	0.1318197	0.06774373	0.1044672	0.1915348	0.2966451	2.226941	1.562792	0.123653	0.06345859	0.1682605	0.1216145	0.8330396	0.7539917	0.6417674	0.2766266	0.1013698	0.1210703	0.07215911	0.09803019	0.4599405	0.480438	0.200316	0.4077921
42.216	0	0.001835264	0.001416425	0.005501358	0.005680087	0.002411163	0.002719086	0.0195623	0.01445948	0.003990772	0.004291405	0.004390091	0.003566869	0.009159809	0.00710745	0.004475508	0.002946478	0.0008680639	0.001417899	0.0009480723	0.0006058867	0.003067168	0.003753229	0.002017991	0.003170199
42.216	0	0.4201987	0.338461	1.85215	2.023807	0.1431134	0.1577496	0.1684994	0.1648898	1.295816	1.306817	1.445168	1.221661	0.03333961	0.03754782	0.04164589	0.02499325	0.2227492	0.2250586	0.3308186	0.1281997	0.0349287	0.02237531	0.03082721	0.02655154
42.217	0	0.08834011	0.07727282	0.06510934	0.04878672	0.193495	0.199326	0.1441271	0.0940699	0.07827008	0.07034218	0.08520499	0.08789637	0.08167934	0.07326632	0.08177216	0.09904845	0.1150948	0.1012912	0.08548914	0.05840434	0.1362486	0.1714742	0.1954802	0.1437644
42.218	0	0.1035305	0.08210122	0.1054308	0.120414	0.1597679	0.1601698	2.151952	1.578455	0.1349584	0.1241023	0.2082738	0.1234797	0.891788	0.8774597	0.6256148	0.3001603	0.1239474	0.1476506	0.09311455	0.08350631	0.4331088	0.4183561	0.2441833	0.3304295
42.316	0	0.001610408	0.001413592	0.005781654	0.005663752	0.003470366	0.003753097	0.01909597	0.01418915	0.004061482	0.003940576	0.004460069	0.00340345	0.009280415	0.007063874	0.004260605	0.003186351	0.00122494	0.001247468	0.0008033249	0.0006090732	0.003105077	0.003167148	0.002047278	0.002843001
42.316	0	0.4085655	0.3500822	1.840993	2.014374	0.1482	0.1595917	0.1622417	0.1624113	1.322834	1.319744	1.389085	1.175547	0.02840657	0.0372696	0.04544102	0.02599405	0.2260332	0.2347948	0.3431483	0.1832208	0.03349077	0.02962589	0.03038857	0.03319944
42.317	0	0.08316857	0.06994619	0.05811568	0.04957217	0.1809986	0.1828469	0.1380277	0.09765984	0.07381493	0.08396061	0.1016381	0.104665	0.09395617	0.09198264	0.09906787	0.0926322	0.1202339	0.1089145	0.09181269	0.05530254	0.1334588	0.1627282	0.1828745	0.1342931
42.318	0	0.1166922	0.08828212	0.1358644	0.1556789	0.2262621	0.1694781	2.125633	1.587818	0.1373068	0.09843811	0.1826256	0.1514683	0.9469168	0.9501439	0.5915027	0.353359	0.1113655	0.1247148	0.0782655	0.07928693	0.4028918	0.3269496	0.2565043	0.249157
42.416	0	0.001407169	0.001609984	0.005550957	0.005998422	0.003649491	0.004468293	0.02027651	0.01499451	0.003690535	0.003735219	0.005042243	0.003487465	0.009172223	0.007580224	0.004104527	0.003666127	0.0009337342	0.0008605357	0.00064921	0.000750929	0.003236715	0.003053535	0.002571144	0.002745023
42.416	0	0.4085679	0.3778095	1.878181	2.055493	0.1542668	0.1658267	0.1634226	0.1664105	1.335384	1.328095	1.395999	1.150163	0.0333699	0.0436444	0.03753256	0.02916307	0.2320107	0.2433809	0.3241799	0.2151867	0.02668007	0.03880412	0.04121466	0.0318963
42.418	0	0.0810281	0.06226445	0.0436862	0.03282483	0.1956764	0.19299	0.1417154	0.1057572	0.07347107	0.07839851	0.09696025	0.1058543	0.08898522	0.09603901	0.1070093	0.0981848	0.1224138	0.1052021	0.08350939	0.04407344	0.13019	0.1603218	0.1808596	0.1323604
42.418	0	0.1386858	0.1007629	0.1307872	0.117029	0.227283	0.2393741	2.235559	1.654185	0.102016	0.09719776	0.1775037	0.1733816	0.9827201	1.036778	0.5871281	0.4118587	0.1163015	0.06134325	0.06335001	0.0677445	0.3540839	0.2298129	0.3143768	0.248334
42.516	0	0.001858942	0.001504591	0.005428293	0.006167117	0.003455082	0.005103895	0.02050989	0.01472042	0.003791802	0.003718731	0.005336896	0.003275134	0.00887224	0.007675435	0.004121577	0.003688134	0.000834979	0.001009175	0.0006465403	0.0009585755	0.003185836	0.003040961	0.003059253	0.002679906
42.516	0	0.4212647	0.3945991	1.875204	2.019788	0.1501369	0.1609145	0.1707293	0.1560037	1.343463	1.319484	1.41226	1.110751	0.03821029	0.04321427	0.03973755	0.0342483	0.2445149	0.2478914	0.2991442	0.2212061	0.02755633	0.02943309	0.03621469	0.03155627
42.517	0	0.07432923	0.04798175	0.02684046	0.02629116	0.1643701	0.1652259	0.1242152	0.1062876	0.07390799	0.09493275	0.1108287	0.104583	0.08531227	0.09980995	0.1045706	0.0882217	0.1223692	0.1095494	0.09103497	0.05111577	0.1178073	0.1409536	0.1552504	0.1155154
42.518	0	0.1249022	0.09497001	0.08459137	0.1086739	0.2499754	0.3375343	2.271532	1.618218	0.1465537	0.0967792	0.218606	0.1437581	0.9986999	1.036102	0.5417427	0.451622	0.1334663	0.07734216	0.1232143	0.1129814	0.284788	0.2690876	0.3945691	0.2477508
42.616	0	0.00209924	0.001480803	0.005527718	0.005806629	0.002566254	0.00565195	0.02038087	0.01431688	0.00366107	0.004285029	0.005238502	0.003250842	0.008158197	0.007636456	0.003805038	0.003492999	0.0009236884	0.001177423	0.001073916	0.0007251306	0.003176519	0.003400062	0.003620686	0.00220452
42.616	0	0.4313945	0.3929343	1.892139	2.01804	0.1459154	0.1653779	0.1716814	0.1459544	1.351506	1.372451	1.364561	1.02746	0.03731081	0.03941346	0.03817019	0.03007522	0.2545326	0.2572894	0.2721028	0.2098679	0.02780204	0.02865187	0.03365716	0.03443711
42.617	0	0.07125064	0.04594386	0.02160011	0.02520119	0.1477234	0.146857	0.1101981	0.1038093	0.07031747	0.0982196	0.115111	0.1101723	0.07071599	0.08286202	0.08158967	0.0667072	0.1213674	0.1101555	0.09119328	0.05284184	0.1135995	0.1324547	0.144132	0.1114229
42.618	0	0.1541086	0.1191202	0.1393013	0.07634689	0.255747	0.462668	2.260486	1.574745	0.1924706	0.08715843	0.1912134	0.1580153	0.9477309	0.9807337	0.4690724	0.4396587	0.08655511	0.1083758	0.09226202	0.1141969	0.2659955	0.4172659	0.4722921	0.2420206
42.716	0	0.002253128	0.001585055	0.005456135	0.005800266	0.002454176	0.006014281	0.02075793	0.01468127	0.003341648	0.004516439	0.005090686	0.003248313	0.007489389	0.007726359	0.003321605	0.003718446	0.001213196	0.001383002	0.001359889	0.0009070129	0.003116197	0.004146456	0.004175355	0.002477828
42.716	0	0.4377983	0.3859928	1.888329	2.017978	0.1434665	0.1726555	0.1713438	0.1353541	1.343985	1.417108	1.356795	0.9825128	0.0342368	0.0410568	0.03563966	0.02841316	0.2716879	0.2668011	0.2579712	0.17845	0.02688187	0.03033511	0.03548061	0.03168081
42.717	0	0.05801299	0.0372176	0.01562749	0.01524635	0.1168795	0.1192484	0.08632179	0.08977403	0.05196949	0.07363065	0.08529111	0.08179488	0.05370444	0.0612095	0.05525331	0.04452982	0.09167543	0.08440227	0.0715186	0.04440416	0.09199567	0.104254	0.1134774	0.09074275
42.718	0	0.1849986	0.1335966	0.1251682	0.1256691	0.3174132	0.6014016	2.32111	1.597944	0.1495567	0.1315923	0.1989096	0.1608796	0.8927488	0.8879821	0.3667856	0.4396413	0.1168401	0.1427367	0.1524393	0.1532267	0.2860229	0.5333133	0.5761168	0.3269863
42.816	0	0.00201809	0.0009755833	0.005451894	0.00588972	0.003007471	0.005831022	0.02170196	0.01523025	0.003495324	0.004293878	0.004771722	0.003075331	0.007556009	0.007584129	0.003410452	0.004084143	0.001293007	0.001032096	0.0008407107	0.0009453403	0.003563941	0.004668557	0.004199494	0.002947619
42.817	0	0.4437397	0.3886764	1.882521	2.018214	0.1444258	0.1711739	0.1745965	0.1323209	1.333152	1.450892	1.3802	0.9785184	0.03031474	0.04564775	0.03401994	0.03745772	0.2851053	0.2788813	0.2339543	0.1349063	0.0294865	0.03721128	0.03607368	0.03144305
42.817	0	0.05568902	0.03165142	0.01353749	0.01841333	0.1446461	0.150569	0.1069976	0.1050132	0.05970869	0.08458375	0.09650447	0.09373546	0.06917507	0.06506133	0.06201466	0.05377308	0.1061337	0.09509194	0.07651942	0.04529324	0.100525	0.1249692	0.139576	0.1103244
42.818	0	0.1646904	0.08346713	0.1054075	0.1083399	0.395851	0.6642133	2.444384	1.648959	0.1444818	0.1099616	0.1317206	0.1929969	0.8686143	0.7880075	0.3495386	0.4991175	0.09367042	0.1055715	0.09003713	0.1461146	0.3301661	0.6445124	0.6020225	0.4471606
42.916	0	0.001844412	0.001286877	0.005866113	0.005802567	0.002856922	0.005044909	0.02150403	0.01503528	0.003906573	0.004288291	0.00473808	0.003021081	0.007527373	0.007288257	0.003438206	0.004465196	0.001111257	0.0009005675	0.0009501556	0.001124388	0.003583401	0.004645981	0.003775545	0.00323373
42.917	0	0.4539275	0.4008532	1.894967	2.044771	0.1515671	0.1747854	0.1763198	0.1282223	1.339384	1.492746	1.426467	0.9956327	0.03754888	0.04095973	0.03895261	0.0423736	0.2822784	0.2785799	0.2152146	0.09150079	0.03015322	0.03700235	0.03492899	0.03293703
42.917	0	0.03769708	0.01844749	0.01920443	0.01892416	0.1262888	0.1339611	0.0904405	0.09287431	0.04710938	0.06290511	0.07435284	0.07312606	0.0615892	0.05023321	0.04748925	0.03654093	0.08773666	0.07719737	0.06060356	0.03846962	0.0785982	0.1083913	0.1250174	0.1000101
42.918	0	0.1836732	0.1125951	0.159175	0.08791526	0.3404445	0.6584743	2.44257	1.603904	0.1400237	0.1031774	0.1897728	0.1727333	0.8515881	0.7140484	0.38743	0.5587717	0.1180855	0.137681	0.09713773	0.1401406	0.3714681	0.6699269	0.5568669	0.4944778
43.016	0	0.001668018	0.001364806	0.006119012	0.006014923	0.002520823	0.003984941	0.02009304	0.01380033	0.003910092	0.004305466	0.005096095	0.003365423	0.00754109	0.006961893	0.003291207	0.004117383	0.001131159	0.001363561	0.0009159566	0.0008557332	0.003412705	0.004473659	0.003098776	0.00290332
43.017	0	0.455367	0.4275061	2.01901	2.125149	0.1422381	0.1761366	0.1927699	0.1535751	1.286767	1.458974	1.600926	1.124297	0.033613	0.03795867	0.04535143	0.04056594	0.2619238	0.269101	0.217029	0.1246175	0.03205417	0.03390595	0.03603673	0.03471654
43.017	0	0.03635425	0.01799642	0.02021332	0.01984021	0.118537	0.1300391	0.08659333	0.08422248	0.05189646	0.05986555	0.06346708	0.05941474	0.0589391	0.04665693	0.04464882	0.03999199	0.07118823	0.06146944	0.0536588	0.03963276	0.07498132	0.1037429	0.1207618	0.09763284
43.018	0	0.1509796	0.07480379	0.1222532	0.06531728	0.2511855	0.5907128	2.304103	1.476966	0.1317483	0.1043953	0.1600168	0.1414996	0.8059696	0.6904818	0.4150587	0.5012813	0.1423329	0.1669571	0.1014642	0.1071516	0.391595	0.6562424	0.4650481	0.4564066
43.116	0	0.001851615	0.001795638	0.006559615	0.006264281	0.001996884	0.002911363	0.01877426	0.01310038	0.003922421	0.004376031	0.005215223	0.003776052	0.007658314	0.006909064	0.003069117	0.00382017	0.001541172	0.001397387	0.001016059	0.0005522555	0.003362004	0.004299529	0.002710941	0.002536583
43.117	0	0.4727083	0.4303332	2.10024	2.190589	0.1404085	0.1725752	0.194777	0.1688962	1.277254	1.443711	1.669253	1.180549	0.03871297	0.04069585	0.04468126	0.03611134	0.2590138	0.2629021	0.1856741	0.1817861	0.03801179	0.03356966	0.03003787	0.03146209
43.117	0	0.02890116	0.02513881	0.03013128	0.02945616	0.0900276	0.1018487	0.06143833	0.0589655	0.0439398	0.04864336	0.04562817	0.04079529	0.05561151	0.04522361	0.04046933	0.03517006	0.0463599	0.04090363	0.04021994	0.03537998	0.05432197	0.07633613	0.09249377	0.07790776
43.118	0	0.1653085	0.1421564	0.1270962	0.08322368	0.156945	0.499743	2.143334	1.395664	0.1278701	0.1232812	0.1644549	0.1603358	0.7731647	0.6506473	0.4129335	0.498513	0.1665344	0.1932912	0.1225437	0.08930501	0.4237743	0.6274852	0.3762608	0.3598833
43.216	0	0.002213285	0.00228655	0.006557438	0.006451276	0.002621737	0.001320496	0.01644226	0.01169687	0.004220482	0.003939654	0.005202768	0.004003321	0.007860079	0.007021568	0.003128804	0.003261068	0.001421348	0.001323284	0.0009752788	0.0005601296	0.003283419	0.003552014	0.002037575	0.002507682
43.217	0	0.5154164	0.4365024	2.104851	2.211467	0.1361014	0.1654398	0.188854	0.1612453	1.271321	1.446293	1.679535	1.209163	0.0482334	0.05456741	0.03318525	0.03785178	0.2527549	0.263374	0.1375974	0.2127529	0.03482666	0.03023104	0.03391246	0.03466996
43.217	0	0.03070518	0.02819913	0.03523458	0.03336338	0.05543028	0.06386213	0.03166508	0.03847986	0.03047254	0.03325833	0.02872835	0.02510823	0.04461818	0.04030882	0.042297	0.03264596	0.03100066	0.02983467	0.02791933	0.02505904	0.04312528	0.05102827	0.05690692	0.04851138
43.218	0	0.1923405	0.1994777	0.1433382	0.08935077	0.231234	0.3051468	1.873645	1.254104	0.140552	0.1124516	0.1568612	0.1419933	0.7628117	0.6993956	0.415456	0.4263352	0.1506551	0.2074577	0.1342342	0.05968908	0.431925	0.5606092	0.2733052	0.2897524
43.316	0	0.002204356	0.001307128	0.006098508	0.00606862	0.003559456	0.001496122	0.01781128	0.01231091	0.00431917	0.003837044	0.005455159	0.004202536	0.008373101	0.007425637	0.003231949	0.003354743	0.001266548	0.001401068	0.000872841	0.0008064371	0.003161234	0.00375183	0.002119165	0.002908336
43.317	0	0.5456671	0.4195898	2.027336	2.104847	0.1456796	0.1714026	0.2010914	0.162533	1.291264	1.447675	1.736241	1.257698	0.05615282	0.05040083	0.0336225	0.03983095	0.2661229	0.2610884	0.1204228	0.2096614	0.03557273	0.02992902	0.0342366	0.03578538
43.317	0	0.04048441	0.03653281	0.02683432	0.02845738	0.08929361	0.1096566	0.05778988	0.02485396	0.04493528	0.04928612	0.04498756	0.02431682	0.0311614	0.0406627	0.05601652	0.03305269	0.0301316	0.03141312	0.04823274	0.04297501	0.04083654	0.05290015	0.09221666	0.08383447
43.318	0	0.1636152	0.1388452	0.1321189	0.1115742	0.2874792	0.2267389	1.993768	1.349306	0.1326331	0.1374516	0.1749965	0.1524286	0.8133535	0.74618	0.4930107	0.4398481	0.1314751	0.172753	0.145954	0.1141662	0.4301726	0.5441107	0.2770599	0.3197286
43.416	0	0.002369591	0.001649743	0.005979434	0.006008481	0.003747322	0.002912238	0.01800264	0.01262775	0.004335676	0.004365616	0.005573023	0.004427988	0.008857205	0.007499974	0.003814502	0.003564587	0.001183186	0.001035785	0.0008791894	0.0006960426	0.002985971	0.003854036	0.002165748	0.002855046
43.416	0	0.5591917	0.39344	1.981295	2.034281	0.1516027	0.1899594	0.204279	0.1709412	1.314624	1.520929	1.706681	1.286402	0.0621948	0.04761549	0.03863877	0.05146347	0.2850018	0.2558093	0.1675082	0.2075135	0.04042939	0.03422773	0.0345777	0.03482486
43.417	0	0.035825	0.03028594	0.02109463	0.02664916	0.07946451	0.09278412	0.04609785	0.02546	0.03775644	0.04771058	0.04951092	0.02004066	0.01765136	0.03007945	0.04309259	0.02347901	0.02903817	0.03378216	0.0486085	0.03544848	0.03635638	0.0455189	0.0830472	0.07302138
43.418	0	0.1741399	0.1517046	0.1514833	0.09758619	0.3131932	0.198025	2.005473	1.405232	0.1734619	0.09487422	0.1941089	0.154577	0.9307391	0.829465	0.5781388	0.4867691	0.1160997	0.1034658	0.1233263	0.1134757	0.392546	0.521684	0.220352	0.3110092
43.516	0	0.002290943	0.001391716	0.006346361	0.006011705	0.003633573	0.00404588	0.01700608	0.01199188	0.004356686	0.004780149	0.005725231	0.004322697	0.008729973	0.007720705	0.003668743	0.003287687	0.001044334	0.0008894123	0.00107144	0.0007835526	0.002766129	0.003503768	0.002008932	0.002686316
43.516	0	0.562051	0.3545688	1.982662	2.006049	0.1533263	0.1910007	0.1957507	0.1686669	1.340153	1.526495	1.654465	1.278146	0.06563774	0.04957389	0.04312325	0.05004692	0.2939304	0.2466575	0.2570382	0.1890039	0.03331645	0.03690736	0.03580199	0.03754152
43.517	0	0.01838276	0.01578764	0.01502374	0.0171887	0.03794322	0.04184587	0.03098482	0.02782072	0.02051952	0.02106561	0.02939884	0.01936723	0.02260422	0.02261873	0.01874156	0.01117622	0.02583964	0.0234118	0.02445022	0.01805704	0.02965943	0.02655084	0.04395731	0.03589759
43.518	0	0.1654404	0.1213096	0.122631	0.0829063	0.3096296	0.2738132	1.925385	1.350634	0.1701003	0.09750096	0.174249	0.1462963	0.9859213	0.9599127	0.5924765	0.450546	0.1189958	0.1602021	0.1165173	0.1060647	0.3504174	0.4316454	0.2087177	0.2639653
43.616	0	0.001358004	0.001595838	0.005738043	0.005610101	0.002934733	0.004736354	0.01705446	0.01233077	0.004428717	0.004807332	0.005699103	0.004461308	0.008625471	0.008156859	0.0040099	0.003488292	0.001101853	0.0008185498	0.001090938	0.0007396941	0.002685085	0.003181351	0.002245417	0.00244206
43.616	0	0.546579	0.3044997	1.887574	1.910403	0.1599967	0.1918763	0.1781692	0.1684701	1.366183	1.49735	1.538477	1.264998	0.06635396	0.04728139	0.04705416	0.0487772	0.2934882	0.2286896	0.2847828	0.1275391	0.03552925	0.02834768	0.03249749	0.03564911
43.617	0	0.01895855	0.01844609	0.01760694	0.01816429	0.0327227	0.03383895	0.02769406	0.02509526	0.02008973	0.01819744	0.02366987	0.01600786	0.02489443	0.02524547	0.02077091	0.01356674	0.01959778	0.02038676	0.02054555	0.01702046	0.03032595	0.02154473	0.03835219	0.03140894
43.618	0	0.1417288	0.0933142	0.1339619	0.1113391	0.2404969	0.3440815	1.942258	1.397031	0.1572183	0.08823606	0.1862476	0.1646092	0.9971139	1.055854	0.627139	0.4625736	0.0796574	0.1216728	0.1201713	0.1308354	0.3172015	0.3524192	0.246354	0.2460125
43.716	0	0.001420732	0.001582809	0.005341836	0.005575924	0.002288644	0.005262837	0.01879568	0.01372402	0.003679254	0.004713003	0.005348663	0.004147323	0.008459462	0.008494875	0.004116357	0.0037152	0.001164795	0.001083673	0.001138465	0.0009122139	0.003245991	0.003141477	0.00248708	0.002252897
43.716	0	0.5201586	0.266881	1.868604	1.917524	0.1528485	0.1762036	0.162788	0.1700228	1.355003	1.382669	1.409993	1.212272	0.05725498	0.0498243	0.047059	0.03455676	0.2939997	0.2392132	0.2857418	0.09817234	0.03590155	0.03071381	0.02513765	0.02784535
43.717	0	0.01192834	0.01215733	0.01196497	0.01320718	0.02535017	0.02701633	0.02395081	0.02078484	0.01497113	0.01576447	0.013145	0.01436136	0.01650603	0.01685072	0.01328639	0.01293946	0.01347291	0.01442688	0.01423807	0.01140823	0.02365623	0.01831387	0.0319103	0.02579474
43.718	0	0.1652408	0.09958627	0.162031	0.08694777	0.2416823	0.3613884	2.122796	1.529502	0.05195723	0.1076266	0.1935185	0.1169042	1.001941	1.090071	0.6447477	0.4908024	0.1005922	0.1338781	0.1509765	0.1596337	0.3429918	0.3064962	0.3031387	0.2554593
43.816	0	0.00190009	0.001232003	0.005470133	0.00574938	0.002246151	0.005482213	0.01975236	0.01440795	0.003368067	0.004177895	0.005119877	0.003722496	0.007866704	0.008281291	0.003622671	0.003732637	0.001331245	0.001164447	0.00107504	0.0007579965	0.003892324	0.003227135	0.002461488	0.002129451
43.816	0	0.4836898	0.2413505	1.882277	2.033524	0.1454322	0.1565446	0.1420257	0.1428817	1.302354	1.271891	1.230597	1.062499	0.05013191	0.04444171	0.03564046	0.01673988	0.2892593	0.241635	0.2754502	0.110006	0.03620711	0.02307009	0.02139256	0.02346448
43.817	0	0.0118845	0.01195522	0.01302314	0.01371776	0.02450439	0.02627224	0.02489571	0.02024611	0.01384981	0.01505798	0.01149378	0.01353233	0.01521587	0.01562332	0.01155135	0.01274193	0.01322017	0.01397882	0.01409438	0.01163914	0.02331064	0.02011406	0.03121017	0.02504111
43.818	0	0.1580035	0.06388442	0.1552976	0.06420284	0.2827305	0.4671097	2.228167	1.561875	0.1054103	0.125965	0.1717137	0.107033	0.9537596	1.042199	0.565551	0.4376594	0.1071815	0.1195753	0.1280477	0.1169002	0.3961715	0.3029267	0.3184135	0.2630067
43.916	0	0.002053335	0.001479992	0.005742216	0.005774279	0.002771858	0.005758637	0.020847	0.01516585	0.003731113	0.004534046	0.004894309	0.00334739	0.007284723	0.008402568	0.003923373	0.003559554	0.001291224	0.001129574	0.0009931512	0.0008067422	0.00415038	0.003413283	0.002082069	0.002064913
43.916	0	0.4931615	0.2272214	1.881248	2.086354	0.1544	0.1661656	0.1356936	0.1354207	1.392568	1.402434	1.150137	0.9903219	0.04389875	0.0369012	0.02979555	0.02109211	0.3050478	0.2546914	0.2827706	0.1656159	0.03648342	0.02826871	0.02526737	0.02826964
43.917	0	0.01663051	0.01669715	0.01813807	0.01697439	0.02958799	0.03308226	0.02851235	0.02277044	0.01924268	0.02140871	0.01605969	0.01799208	0.01990692	0.02001717	0.01484441	0.01654735	0.01809948	0.01902359	0.01787099	0.01473893	0.02907835	0.02521838	0.03602983	0.02901796
43.918	0	0.1720323	0.08829856	0.1036415	0.07217359	0.3218677	0.5529832	2.336552	1.619923	0.1195106	0.08743267	0.2023289	0.1238209	0.8882993	1.007732	0.5701399	0.3673087	0.1220773	0.109736	0.1063879	0.1247643	0.4331278	0.3610223	0.2298496	0.3142887
44.016	0	0.002099928	0.0009807079	0.005617916	0.005800027	0.002546193	0.005596977	0.02094437	0.01525423	0.003832498	0.004509227	0.004820141	0.003549043	0.006662247	0.008314695	0.004155282	0.003305622	0.00139949	0.0009531288	0.0006510127	0.0008648126	0.004172634	0.003886392	0.001558806	0.002470259
44.016	0	0.4981522	0.2251204	1.885044	2.076972	0.1643951	0.1738199	0.142338	0.1334528	1.415406	1.459164	1.191779	0.9679548	0.04573738	0.03741154	0.02990121	0.0304254	0.2939262	0.2531664	0.2640062	0.2185885	0.03787627	0.02898693	0.02892217	0.03834204
44.017	0	0.005923425	0.005517721	0.009728548	0.009285257	0.0186062	0.02146925	0.02174745	0.01591927	0.007944235	0.009197602	0.008363074	0.008248473	0.01143062	0.01167602	0.006358373	0.008199939	0.0070302	0.008421765	0.007596744	0.006100337	0.01775066	0.02018276	0.02549387	0.02010677
44.018	0	0.1431346	0.1249125	0.08887431	0.07950598	0.280103	0.5875846	2.338667	1.609399	0.08324272	0.09320941	0.2009375	0.1262606	0.8108809	0.9372802	0.5678507	0.2774735	0.1339413	0.1497201	0.09824731	0.1248304	0.4737698	0.48144	0.1906314	0.3981417
44.116	0	0.001885293	0.001256828	0.005590026	0.005694195	0.001926375	0.005041332	0.02207228	0.01560952	0.003735473	0.004111397	0.004637916	0.003571482	0.00690203	0.007978459	0.004582736	0.003037782	0.001578648	0.001136661	0.0009486949	0.0009362067	0.003993534	0.004404408	0.002083175	0.002770824
44.117	0	0.492597	0.233462	1.908672	2.083967	0.1532511	0.1691554	0.1548345	0.1361515	1.353824	1.410274	1.2294	0.9405994	0.04073132	0.03457438	0.02806324	0.02740443	0.2670637	0.2465974	0.2539965	0.2200863	0.03092393	0.02886382	0.02928354	0.03406473
44.117	0	0.01680292	0.01456954	0.01840117	0.01868787	0.02887001	0.02958214	0.02919018	0.01943223	0.01340817	0.01496334	0.01481782	0.01517983	0.01976447	0.01603164	0.01810806	0.01572839	0.01694159	0.0168936	0.01619627	0.01285846	0.02815929	0.03260563	0.0363892	0.02864622
44.118	0	0.1069994	0.1063543	0.08731107	0.09143148	0.1738524	0.603447	2.448078	1.600915	0.05755535	0.09344662	0.1775844	0.1208708	0.7591837	0.8722556	0.5767712	0.2230841	0.1363346	0.110386	0.09444133	0.08793029	0.4899046	0.5725973	0.2726389	0.4234172
44.216	0	0.001545397	0.001496917	0.005865804	0.006147703	0.001895351	0.004053666	0.02160253	0.01538596	0.004194332	0.004107659	0.004215413	0.003566321	0.007259231	0.007316811	0.004317767	0.002992605	0.001276223	0.001136216	0.001030882	0.0007000142	0.003848712	0.004707909	0.003011145	0.002493151
44.216	0	0.5086889	0.2518589	1.941193	2.108441	0.1527426	0.1741628	0.1621327	0.1323185	1.361	1.46944	1.274184	0.9335547	0.03877103	0.03087818	0.02617269	0.02964549	0.2615751	0.253635	0.2526742	0.2198584	0.02692796	0.02618832	0.02742133	0.02111921
44.217	0	0.02446212	0.01943166	0.02278175	0.02374896	0.0399724	0.04358541	0.04070943	0.0201458	0.02294513	0.02300454	0.019661	0.01922069	0.03235772	0.02394138	0.03010765	0.02563291	0.02561831	0.02280103	0.01989446	0.01546916	0.04019336	0.04545433	0.05002972	0.03867227
44.218	0	0.1003404	0.1145387	0.09292843	0.07765113	0.1097287	0.5670116	2.394183	1.608629	0.09219448	0.09968059	0.1844824	0.112826	0.7454995	0.7879927	0.5054453	0.1942714	0.1052371	0.1199984	0.08100058	0.07413534	0.4800288	0.6255126	0.3692776	0.3983416
44.316	0	0.001613938	0.001422239	0.005596529	0.005928498	0.002777435	0.002796931	0.02001021	0.01444778	0.004236564	0.004450952	0.00415178	0.003687532	0.007935683	0.006899918	0.003713583	0.002754982	0.001190893	0.001281479	0.001068461	0.0006596062	0.003539027	0.004915055	0.003730275	0.002819286
44.317	0	0.518513	0.2622847	1.951891	2.09334	0.1481796	0.1754226	0.1627393	0.1331383	1.341541	1.500081	1.346099	0.977137	0.04289143	0.03808799	0.03044453	0.02617361	0.2603029	0.2663655	0.2367111	0.1919067	0.02661555	0.03373526	0.03095825	0.02377021
44.317	0	0.03240029	0.02541992	0.0282907	0.03061903	0.05837551	0.06267508	0.05323471	0.02396307	0.03125343	0.03186635	0.03063648	0.02862513	0.04749405	0.04117131	0.0451098	0.03599513	0.03479767	0.03042773	0.02675241	0.02188647	0.05508862	0.06250645	0.06619082	0.04915461
44.318	0	0.1212	0.1388908	0.104402	0.07233945	0.2219395	0.4987217	2.268777	1.54783	0.1171022	0.1275007	0.1937491	0.1237394	0.7664334	0.6938773	0.4222218	0.2184942	0.08245234	0.1843357	0.1165594	0.06160801	0.4819368	0.6788874	0.4664823	0.3721682
44.416	0	0.001574945	0.001710246	0.00601484	0.006222643	0.003572589	0.001530227	0.01955283	0.01463923	0.004232295	0.004703926	0.004062568	0.004002891	0.008246492	0.006357453	0.003809904	0.002826103	0.00119911	0.001258354	0.001026334	0.0005639915	0.003504106	0.00471128	0.003908826	0.003109691
44.416	0	0.5265479	0.2802424	2.000556	2.158304	0.148619	0.1866936	0.162749	0.1353182	1.346059	1.567787	1.412956	1.020907	0.04560983	0.03554421	0.03628739	0.03152242	0.2621141	0.2828243	0.2123069	0.1495635	0.02496155	0.02848517	0.03081962	0.03086721
44.417	0	0.03154259	0.02193536	0.02455144	0.03000079	0.06741666	0.06861836	0.05730245	0.03163336	0.03112639	0.04006081	0.0450333	0.04034226	0.04390099	0.044246	0.04318167	0.03471976	0.04318839	0.03819441	0.03187018	0.01976951	0.06043182	0.06919855	0.07324886	0.0529052
44.418	0	0.1408739	0.1253975	0.1113118	0.06906122	0.3044683	0.3865382	2.222182	1.594335	0.1535302	0.126841	0.189087	0.1248524	0.7806175	0.6489772	0.440418	0.2646828	0.1107003	0.1074932	0.108778	0.06647296	0.4685889	0.6577827	0.4970212	0.3701249
44.516	0	0.001366991	0.001281752	0.005778304	0.006210486	0.003911194	0.001346413	0.02040706	0.01536015	0.00441408	0.004241675	0.004065306	0.003810682	0.008995356	0.006248158	0.004253289	0.002880193	0.001275245	0.00115427	0.00112238	0.0005157881	0.003546119	0.004527982	0.003852043	0.003126029
44.517	0	0.5111926	0.3208689	2.019789	2.150671	0.1452559	0.1826347	0.1691595	0.1312874	1.295774	1.529717	1.399796	0.9946931	0.046427	0.03199811	0.0356774	0.02727237	0.2519856	0.2885127	0.1813361	0.07323024	0.02483587	0.03668306	0.03273289	0.03115033
44.517	0	0.03829787	0.02336686	0.0219071	0.03666604	0.09908261	0.09854737	0.08394799	0.0587111	0.0460495	0.05883113	0.06838106	0.0620493	0.0585333	0.07184695	0.06565229	0.05566494	0.06418605	0.05531691	0.04207228	0.02402041	0.0796904	0.09241356	0.09784769	0.06961758
44.518	0	0.1336768	0.08311524	0.1126443	0.06432389	0.3482791	0.2854112	2.278836	1.693639	0.1680039	0.1221037	0.168376	0.1152652	0.84854	0.7013285	0.553333	0.3062575	0.1278729	0.09172317	0.1254356	0.07735128	0.4729585	0.5909676	0.5028969	0.3979795
44.616	0	0.001799837	0.001564457	0.005520819	0.006093446	0.003590888	0.003236345	0.02015795	0.01535735	0.00412391	0.004175111	0.003983155	0.003522886	0.009138433	0.006664942	0.004231521	0.00331682	0.001099486	0.001288775	0.000882206	0.000685058	0.003029299	0.003513822	0.003094151	0.002945513
44.616	0	0.5115532	0.3518681	2.015146	2.143848	0.1413767	0.1753274	0.1655561	0.1313322	1.275622	1.504766	1.340651	0.9400258	0.04372891	0.03566195	0.03296902	0.02496855	0.2559394	0.2878525	0.1405423	0.0561389	0.02156441	0.03159115	0.02698519	0.02263653
44.617	0	0.04204183	0.0239722	0.02121366	0.03687709	0.104553	0.1015893	0.08820132	0.06791228	0.04733779	0.06458312	0.07379736	0.0677646	0.05768749	0.06745665	0.06363382	0.05534058	0.07038468	0.0600176	0.04530101	0.0255961	0.08511508	0.09780507	0.1032197	0.07318917
44.618	0	0.1356666	0.08996891	0.1224916	0.06500371	0.315665	0.2030654	2.24984	1.70771	0.1160352	0.1205362	0.1921699	0.1407691	0.9373751	0.8565163	0.5964996	0.3842319	0.09989277	0.1399003	0.1438155	0.09974233	0.40007	0.426497	0.472944	0.3372392
44.716	0	0.002292738	0.001309983	0.005750967	0.006397443	0.00280218	0.004344426	0.01960454	0.01493286	0.004317367	0.004772724	0.004218051	0.003399637	0.009048535	0.00717922	0.003996432	0.003574139	0.001012202	0.001015611	0.0009926528	0.0006006998	0.002670246	0.002912387	0.003271674	0.002412793
44.716	0	0.5224351	0.3910509	2.046331	2.18539	0.1439595	0.1830629	0.1640072	0.1323528	1.303667	1.541205	1.311016	0.9250059	0.04914571	0.03526506	0.02838536	0.0195948	0.2599829	0.281638	0.1135548	0.1132746	0.01941265	0.03250496	0.02555716	0.02715275
44.717	0	0.04854902	0.03023913	0.02689397	0.04054148	0.1083026	0.1024532	0.09087618	0.07714371	0.06220738	0.07714407	0.08038412	0.07313705	0.06890468	0.06306266	0.06467043	0.05397699	0.07750277	0.06736412	0.05354634	0.03368842	0.09482806	0.1071245	0.1103207	0.07821132
44.718	0	0.1748324	0.1028136	0.06946454	0.09970757	0.2781844	0.2619548	2.167606	1.655479	0.09870954	0.1121996	0.1707179	0.1769352	0.9714234	0.9566476	0.5923727	0.4630145	0.1031388	0.1022793	0.1245837	0.1080012	0.3525611	0.3105865	0.5012768	0.2988531
44.815	0	0.002057895	0.001387699	0.005818235	0.006413665	0.002207151	0.005280841	0.0197628	0.01481877	0.00407919	0.00475936	0.004633948	0.003407344	0.008740308	0.007479542	0.003398917	0.003754657	0.0009781078	0.001003521	0.001262111	0.0007813522	0.002751582	0.002746918	0.003546438	0.002085927
44.816	0	0.5419454	0.4230084	2.060003	2.190567	0.1429975	0.1769484	0.1637936	0.1299839	1.307417	1.528831	1.287889	0.954176	0.05000559	0.03443402	0.02546285	0.0230945	0.271075	0.2794186	0.1201701	0.1434162	0.02332072	0.02420954	0.02225121	0.02070381
44.817	0	0.05350591	0.03661755	0.03268488	0.04638506	0.1127458	0.1089299	0.1032384	0.09153782	0.07635815	0.08852061	0.08851814	0.08246545	0.08401155	0.07561111	0.07612106	0.0613357	0.08324688	0.07513682	0.06165062	0.04064871	0.1011136	0.1137387	0.1153652	0.08196665
44.818	0	0.1795142	0.1034355	0.06638548	0.1407498	0.292183	0.3791747	2.18055	1.607114	0.1227434	0.08850356	0.176991	0.1556067	0.9954114	0.9914921	0.4881826	0.4647479	0.1316111	0.08012127	0.1593377	0.1218063	0.3285683	0.2541104	0.541546	0.2556854
44.914	0	0.001550233	0.00139722	0.006010198	0.00646592	0.002585744	0.005784631	0.01953199	0.01437574	0.003957915	0.004758163	0.005077136	0.003243574	0.008061736	0.007642889	0.002949675	0.003574215	0.001008063	0.001097255	0.001144438	0.0008245457	0.002461486	0.002881923	0.003379911	0.001609899
44.915	0	0.5627324	0.4570121	2.101328	2.222672	0.1506757	0.1847467	0.1636557	0.1315872	1.329077	1.542493	1.282738	0.9828704	0.04866953	0.04508079	0.02345649	0.021163	0.2814457	0.2885762	0.1455086	0.1508483	0.02446305	0.02803605	0.02684825	0.02567239
44.915	0	0.05265296	0.03770407	0.03488958	0.04842424	0.1228391	0.1181345	0.1133384	0.09793348	0.08124452	0.09407067	0.09572538	0.09021176	0.0898777	0.08287626	0.08332507	0.07050166	0.09166607	0.0811523	0.0645547	0.04070737	0.1049686	0.1188762	0.1215284	0.08532469
44.915	0	0.1698274	0.06058994	0.1027311	0.08318024	0.2981881	0.4673139	2.171009	1.539166	0.1562606	0.04822245	0.1963784	0.1176177	0.9464906	0.9591751	0.3578973	0.4210545	0.1016848	0.09406003	0.1514357	0.1367095	0.2732123	0.303632	0.4824282	0.199509
45.016	0	0.00123757	0.0007950676	0.00627583	0.006795937	0.002968903	0.005811274	0.02017923	0.01487145	0.00419127	0.005332641	0.005305345	0.003092423	0.007768035	0.007744197	0.003108304	0.003695246	0.001237837	0.001130529	0.001077023	0.0006327902	0.002233279	0.003227774	0.003157665	0.001706842
45.016	0	0.5742823	0.4759342	2.148545	2.255694	0.159534	0.1865078	0.1587078	0.1336309	1.396688	1.559177	1.269677	1.019681	0.04799849	0.04754087	0.02539657	0.02117369	0.3033047	0.2637707	0.1745732	0.1570092	0.02804466	0.02557119	0.03162885	0.04051232
45.017	0	0.06269899	0.05265005	0.04865311	0.05509689	0.1312874	0.1231724	0.1150559	0.09589574	0.07750764	0.08771019	0.09494184	0.08656313	0.08325571	0.09371655	0.08833419	0.07339541	0.09811433	0.09000964	0.07564888	0.05103934	0.1166282	0.1262739	0.1271018	0.09040085
45.018	0	0.1825315	0.1392199	0.1280654	0.1260383	0.2918186	0.5132241	2.21423	1.573162	0.1200629	0.1377379	0.1999198	0.08374823	0.9282884	0.9274712	0.302905	0.3988778	0.1252978	0.1243113	0.1375189	0.119783	0.236887	0.3703747	0.462459	0.2225862
45.115	0	0.001296157	0.001250707	0.006291042	0.006681706	0.002650775	0.005600208	0.01976638	0.01482534	0.004323113	0.005159132	0.005216954	0.003261506	0.007634467	0.007598931	0.00323114	0.003742369	0.0009023776	0.0009880706	0.0009829014	0.0006912192	0.00279972	0.003386279	0.002793252	0.002045107
45.116	0	0.5697201	0.4916437	2.147139	2.262253	0.157653	0.1823249	0.1415793	0.1397053	1.429179	1.510439	1.250235	1.068826	0.05673048	0.04217152	0.03306403	0.02404213	0.3190654	0.24185	0.1954139	0.1311424	0.02527828	0.02516193	0.02647796	0.03545149
45.117	0	0.0725916	0.06308834	0.05988653	0.06492644	0.1367431	0.1298974	0.125517	0.1029313	0.08837611	0.09457005	0.104398	0.09320691	0.0942387	0.1081872	0.1001562	0.07990667	0.1100894	0.1029899	0.09000818	0.06150306	0.1308337	0.1398308	0.1374031	0.09978991
45.118	0	0.1611439	0.0895399	0.08870398	0.1064342	0.1832263	0.5225253	2.199231	1.587098	0.08052615	0.1143126	0.1920006	0.1293145	0.9196049	0.8687962	0.3185462	0.4339666	0.1134923	0.1006144	0.08421336	0.1396775	0.2545648	0.3942048	0.4003736	0.3154315
45.215	0	0.002195775	0.001466811	0.006810218	0.006692089	0.002465344	0.004963588	0.01894305	0.01419727	0.004374325	0.005451145	0.004579965	0.003377917	0.007357559	0.00748463	0.003435108	0.00397781	0.0005578465	0.001183541	0.001009236	0.0004856341	0.003052986	0.002998064	0.002561822	0.002400971
45.216	0	0.5850139	0.5176108	2.150345	2.265209	0.1556948	0.1864794	0.1483937	0.1481342	1.46356	1.486578	1.234326	1.101451	0.06199574	0.05142364	0.04217319	0.02599715	0.3185252	0.2264814	0.217621	0.1313141	0.03423372	0.03279042	0.02705425	0.03472025
45.217	0	0.06968898	0.06387671	0.05893122	0.06246927	0.1333487	0.1323161	0.1262434	0.0968408	0.08562397	0.09576707	0.1053633	0.09485609	0.08882738	0.09872076	0.09369346	0.07675754	0.1011312	0.09107145	0.08016317	0.0578044	0.1270007	0.1365841	0.1319287	0.0950219
45.218	0	0.1370776	0.1377646	0.1285709	0.1302928	0.1071702	0.5128534	2.145859	1.524096	0.1272273	0.1224454	0.1597003	0.1156936	0.9014044	0.7827563	0.3813879	0.4984862	0.1268611	0.0987225	0.07086704	0.09524428	0.2512724	0.3234115	0.3553625	0.3549762
45.316	0	0.002353193	0.001568907	0.006373013	0.006565371	0.00273302	0.004388685	0.01824063	0.0133088	0.004348184	0.005265265	0.004524413	0.002999115	0.007234069	0.006790997	0.003318571	0.003842669	0.0009875157	0.001236066	0.001169148	0.0006301678	0.003456323	0.002948737	0.002100383	0.002533597
45.317	0	0.5720657	0.5191535	2.100637	2.23675	0.1517032	0.171963	0.145299	0.1512593	1.453015	1.453355	1.225079	1.131732	0.0437389	0.04968346	0.04162406	0.02627634	0.2913809	0.2148579	0.2367949	0.1607907	0.02839263	0.02901455	0.02823714	0.03071501
45.317	0	0.07470389	0.06784124	0.06249322	0.06392176	0.1341109	0.1314934	0.1195846	0.08368554	0.07742832	0.0880585	0.09522408	0.08628759	0.09011327	0.09089629	0.08820189	0.07365613	0.09891733	0.08764967	0.07642699	0.05669907	0.1170642	0.1273957	0.1241614	0.09014662
45.318	0	0.1232293	0.1191117	0.09531142	0.0972703	0.2143214	0.5237018	2.107312	1.465224	0.1475543	0.1090637	0.1835994	0.1191205	0.8247216	0.6793597	0.4363804	0.4892538	0.1294894	0.1137576	0.05949342	0.08893548	0.2875342	0.3236469	0.2734878	0.376312
45.415	0	0.001909136	0.002075287	0.006181367	0.006582987	0.003347664	0.003869862	0.01869033	0.01372185	0.004432843	0.004661917	0.004464951	0.002879125	0.007400071	0.006592894	0.003859041	0.003846569	0.001189484	0.0007794158	0.000967263	0.0009644557	0.003628498	0.003249857	0.002086828	0.002619755
45.416	0	0.5523791	0.5053902	2.038336	2.2076	0.1494824	0.1696813	0.152935	0.1607934	1.418341	1.44458	1.248169	1.141898	0.04240933	0.04728806	0.04256614	0.0302619	0.2736153	0.2127221	0.2196069	0.2102232	0.02844334	0.02946138	0.02506386	0.03876192
45.417	0	0.07506825	0.06649234	0.06142629	0.0647102	0.1435016	0.1395584	0.1195161	0.0735925	0.07148076	0.08110111	0.08655212	0.07693454	0.09940388	0.090224	0.09121202	0.0814738	0.1062166	0.09057774	0.07592666	0.05546375	0.1191512	0.1311018	0.1321203	0.1005641
45.418	0	0.1202014	0.1477219	0.0963927	0.1017668	0.3354671	0.5513218	2.132942	1.516399	0.1671688	0.1072827	0.134408	0.1644556	0.7891174	0.6269258	0.5067896	0.4984877	0.1148822	0.1092757	0.116208	0.1168107	0.3355283	0.3756106	0.2639139	0.3591305
45.516	0	0.001980973	0.001333605	0.006232424	0.006237002	0.003883876	0.002593457	0.01852812	0.01363315	0.004745696	0.004193401	0.003992647	0.002912508	0.007734437	0.006645949	0.004001507	0.003620453	0.00108829	0.001393276	0.001037008	0.001015109	0.00403346	0.003564736	0.002359661	0.002714933
45.516	0	0.5267518	0.5041488	1.997866	2.199864	0.1439031	0.1724137	0.1602042	0.1621461	1.370544	1.44816	1.294674	1.142017	0.04195929	0.03598499	0.04063205	0.03347442	0.2667666	0.2107936	0.191691	0.2455116	0.02467	0.02883855	0.02246848	0.03771713
45.517	0	0.06674535	0.0597838	0.0572462	0.05925861	0.1353235	0.1351643	0.1178268	0.07187508	0.07525292	0.07896372	0.08486271	0.07769105	0.1020786	0.09052434	0.08847255	0.07964661	0.09953086	0.09222722	0.08323762	0.06057866	0.1083685	0.1287665	0.1349566	0.100904
45.518	0	0.1531395	0.1489414	0.1288695	0.06845957	0.3915589	0.4789106	2.137117	1.542153	0.1572039	0.1012794	0.135543	0.1757493	0.7606654	0.6248822	0.5484533	0.4799186	0.097666	0.1323937	0.08498529	0.1134898	0.4393614	0.4461204	0.2924045	0.3622177
45.615	0	0.001801684	0.001596902	0.006204836	0.006435807	0.003619891	0.001623234	0.01844945	0.01352969	0.004587853	0.004671429	0.004199347	0.002720942	0.008322136	0.006869166	0.003869444	0.00357117	0.001144454	0.001819502	0.00140091	0.001031386	0.004222957	0.003716985	0.00282918	0.002804659
45.617	0	0.5128559	0.468778	2.030313	2.239173	0.1518494	0.1845215	0.170197	0.166016	1.341897	1.46571	1.336619	1.151666	0.0471193	0.03392411	0.03212553	0.02893428	0.2540267	0.1944715	0.1874413	0.2796428	0.02435305	0.03049915	0.02262532	0.03749046
45.617	0	0.06469993	0.06148774	0.05992822	0.0606513	0.1278332	0.1279755	0.1113394	0.07038073	0.09085055	0.08972005	0.09491412	0.08646586	0.1008837	0.09307997	0.08898043	0.0800363	0.09471105	0.09165349	0.08547767	0.06368737	0.1025423	0.1216945	0.1263477	0.09443626
45.618	0	0.187243	0.1159001	0.0983354	0.08924477	0.3718006	0.350827	2.10144	1.527437	0.1222435	0.09801742	0.172866	0.1376353	0.7980797	0.6814837	0.544771	0.4714665	0.1131676	0.1880455	0.1502445	0.1275333	0.5113395	0.5022452	0.347061	0.3521857
45.716	0	0.001280773	0.001575992	0.005751725	0.006226503	0.002564362	0.002174896	0.01778104	0.01320068	0.004434916	0.004761054	0.004026587	0.002869054	0.008632751	0.007130634	0.003658108	0.003586998	0.001243824	0.001504055	0.001498076	0.0008876852	0.003754296	0.003801301	0.002956188	0.00273133
45.716	0	0.5165398	0.4232907	2.04529	2.229136	0.1536808	0.1749811	0.1724645	0.1642879	1.292411	1.470688	1.401064	1.179057	0.04684924	0.02864816	0.02814975	0.03784064	0.2435734	0.1822774	0.1918476	0.2860235	0.02551438	0.0270539	0.02423957	0.0315192
45.717	0	0.06465107	0.0624416	0.0603625	0.05590759	0.1034522	0.1068656	0.1003779	0.07238885	0.08763767	0.08363344	0.08701706	0.07746109	0.08991178	0.08803754	0.07939038	0.06905715	0.08020878	0.07913187	0.07513876	0.05702071	0.086234	0.09555202	0.09682028	0.07511718
45.718	0	0.1597714	0.1053076	0.1015721	0.08125754	0.2807605	0.2754146	2.024325	1.506704	0.1158853	0.1004035	0.1668857	0.1391499	0.8359938	0.807583	0.5220324	0.4987869	0.1165925	0.1569693	0.1548394	0.1159665	0.4714031	0.5229766	0.3978963	0.3325087
45.815	0	0.00121971	0.001461099	0.005863344	0.005948442	0.001620957	0.003150718	0.01817987	0.01358093	0.004532044	0.004746812	0.0046987	0.003205126	0.009014126	0.007888539	0.003721632	0.003594115	0.001153446	0.001014091	0.0008426694	0.0006402816	0.003262954	0.003433764	0.002498335	0.002667811
45.816	0	0.5221902	0.3941584	2.071891	2.226545	0.1473803	0.1705886	0.1937405	0.1666168	1.237092	1.478952	1.498265	1.231622	0.04737066	0.03998436	0.0322624	0.04680257	0.2462254	0.178624	0.1975857	0.2792042	0.02129426	0.03121424	0.02345228	0.03275563
45.817	0	0.0691764	0.06111701	0.05256356	0.04719528	0.1002659	0.1037972	0.1003669	0.07917788	0.0717349	0.06735635	0.07232239	0.07047936	0.08146614	0.08326287	0.07212242	0.05859064	0.07846934	0.07683495	0.07105424	0.05199529	0.08593505	0.09131221	0.09293106	0.07523602
45.818	0	0.1208504	0.07252718	0.103149	0.1335123	0.1801757	0.2349868	2.037456	1.548717	0.1365975	0.09545034	0.1757644	0.1458429	0.9304418	0.9819922	0.5493805	0.4940624	0.1328102	0.1160136	0.141075	0.1285866	0.4236142	0.4645469	0.344956	0.322636
45.914	0	0.001911658	0.001933001	0.005828728	0.006045143	0.001800845	0.004272782	0.01860493	0.01365504	0.004361086	0.004778547	0.005021027	0.003194284	0.008800161	0.008643263	0.003786691	0.003776988	0.0009590249	0.001202017	0.0009570069	0.0004669424	0.003284835	0.003094292	0.002364558	0.002549958
45.915	0	0.5096595	0.3766657	2.050215	2.205818	0.1369308	0.1827674	0.1854495	0.1700832	1.222089	1.481797	1.561578	1.262211	0.04478804	0.02652445	0.02875863	0.04556028	0.2521319	0.1916697	0.1996016	0.2471019	0.0214554	0.03422206	0.03250617	0.04032519
45.915	0	0.06224349	0.05382024	0.04558686	0.03962759	0.09790443	0.1002583	0.09526977	0.08080085	0.06383961	0.06433783	0.06700691	0.06793988	0.0694475	0.07637252	0.06577945	0.05387639	0.07619351	0.07418956	0.06826699	0.05183191	0.08535628	0.09252541	0.09294586	0.07633701
45.915	0	0.1131443	0.1045323	0.109143	0.1252439	0.1620118	0.2723691	2.091742	1.548346	0.1598888	0.1301408	0.1823805	0.1259087	0.9697178	1.113313	0.5644868	0.4732139	0.1086588	0.12979	0.0941271	0.08925243	0.4015551	0.4157444	0.2890685	0.2914176
46.016	0	0.001862891	0.001341939	0.006158988	0.005944706	0.002927496	0.004794086	0.01822259	0.0135257	0.004174976	0.004698569	0.005073321	0.003499222	0.008019839	0.008532744	0.003683603	0.003541131	0.001078489	0.001153034	0.001190155	0.0008033867	0.003242789	0.002718673	0.002029753	0.002375433
46.016	0	0.4981571	0.3698215	2.046653	2.191874	0.1337825	0.1812287	0.1872906	0.1688791	1.224618	1.489265	1.616425	1.274084	0.05385768	0.03596808	0.03694321	0.04531438	0.2587307	0.2159972	0.1865845	0.1811306	0.01902968	0.03474767	0.02905538	0.04108222
46.017	0	0.04796651	0.04518895	0.04266382	0.03643339	0.07173142	0.0755402	0.07371106	0.06642966	0.05168021	0.04637223	0.0488378	0.04604001	0.05903628	0.06506558	0.05557644	0.04588939	0.05169426	0.04973998	0.04722294	0.03845562	0.069255	0.07283836	0.07069259	0.05851213
46.018	0	0.1167265	0.06036325	0.1279457	0.1007495	0.2422357	0.3194479	2.063001	1.496265	0.1008792	0.1349293	0.1685881	0.104157	0.9457406	1.140074	0.5600228	0.3966747	0.09674227	0.1080012	0.1268099	0.09631721	0.3827872	0.3562286	0.2319121	0.2737408
46.115	0	0.001363504	0.001426127	0.005856924	0.006305352	0.003473242	0.005062737	0.01788105	0.01341638	0.003855049	0.004692999	0.005383006	0.003594238	0.007524921	0.008010223	0.003695561	0.003187386	0.001043269	0.001167362	0.0009979015	0.0006823693	0.003295462	0.002447568	0.002150486	0.002083299
46.116	0	0.4968501	0.365777	2.049605	2.19428	0.1353038	0.1768972	0.1907375	0.1728928	1.233632	1.483945	1.663072	1.296468	0.04328072	0.03749932	0.03330362	0.04094911	0.256401	0.2221194	0.1749984	0.112161	0.02027977	0.03146403	0.0349438	0.03830257
46.117	0	0.04076591	0.04157737	0.04144967	0.0344167	0.05149018	0.05461363	0.05587507	0.05112521	0.04322865	0.03880042	0.04447502	0.03269242	0.04593531	0.0498709	0.04086263	0.03356759	0.041294	0.04137255	0.04125823	0.03327807	0.05223427	0.05303766	0.04994735	0.04363415
46.118	0	0.1304342	0.07665846	0.1463796	0.04190826	0.2867531	0.3602228	2.035043	1.456087	0.1194728	0.163917	0.1675195	0.09716421	0.9019869	1.057809	0.5172285	0.3137228	0.143941	0.1115866	0.1055695	0.09324002	0.3564402	0.3287085	0.250421	0.2436794
46.215	0	0.001734066	0.001311772	0.005925406	0.006304871	0.003529079	0.005335893	0.01787785	0.01342646	0.004035604	0.004850364	0.005468297	0.003694591	0.007074708	0.007618537	0.003703514	0.002790575	0.001185441	0.001043958	0.0009745143	0.0006932869	0.003330542	0.002392443	0.00235199	0.00178982
46.216	0	0.4946984	0.3597587	2.054337	2.204414	0.1443564	0.1756509	0.1969622	0.1794259	1.236419	1.476579	1.684525	1.320352	0.04126392	0.03717808	0.03243684	0.03307878	0.256242	0.2210932	0.1526426	0.081817	0.021467	0.0321148	0.04489943	0.03068141
46.217	0	0.02174594	0.02277755	0.02475439	0.01875546	0.03234017	0.03578182	0.03707651	0.03291684	0.02540609	0.02224737	0.02700071	0.01709792	0.02631145	0.03000142	0.02113419	0.01767029	0.02332508	0.02329968	0.02348641	0.01956412	0.03241245	0.03404251	0.03160763	0.03055169
46.218	0	0.1324068	0.07833736	0.1095502	0.04169491	0.2635024	0.4623327	2.00717	1.459912	0.1276056	0.1185394	0.1311959	0.1111054	0.8538327	0.9985049	0.4722403	0.2573697	0.1620264	0.1057286	0.08982346	0.07187703	0.3414451	0.3269392	0.2772985	0.2309098
46.315	0	0.001749998	0.001700719	0.005928901	0.006454737	0.003187593	0.00553558	0.01925089	0.0139858	0.003927858	0.004828417	0.005758253	0.003799422	0.00707954	0.007849111	0.003827495	0.002618752	0.001362284	0.001096808	0.001144962	0.0007371324	0.003139431	0.00283619	0.002937812	0.002167091
46.316	0	0.5008966	0.3671882	2.047156	2.199024	0.1390034	0.1816478	0.1937352	0.1815074	1.210058	1.445711	1.676565	1.354691	0.03989034	0.04188819	0.02327502	0.02710253	0.267295	0.2067226	0.1483424	0.121673	0.02664477	0.03048986	0.04459359	0.038315
46.317	0	0.0149921	0.01617556	0.0178119	0.01308326	0.02837503	0.03459656	0.03405256	0.02855936	0.01540267	0.01951628	0.01799455	0.01723548	0.02172965	0.01951497	0.02074036	0.01718812	0.01696692	0.01692486	0.01743571	0.01462967	0.02804013	0.02990989	0.03035795	0.02894337
46.318	0	0.1572949	0.1054774	0.09160117	0.09550229	0.2632759	0.5557273	2.149394	1.481749	0.1291495	0.1039761	0.1787845	0.08599011	0.843359	0.9601277	0.4829817	0.2020354	0.1546111	0.1161353	0.1131021	0.06996976	0.3031	0.3845229	0.3835725	0.305054
46.415	0	0.001696259	0.001749798	0.006286842	0.006710038	0.003055333	0.005434968	0.01928877	0.0138489	0.004084363	0.004733257	0.005541365	0.004056834	0.007177495	0.007321459	0.003808411	0.002607132	0.001203453	0.001118161	0.0008685388	0.0006947455	0.002799853	0.003213035	0.003246751	0.002745887
46.416	0	0.5027352	0.4012995	2.0612	2.197395	0.1395407	0.1753793	0.1948838	0.1866054	1.20962	1.401595	1.715124	1.403708	0.0408151	0.04371606	0.02792956	0.02520958	0.2695086	0.2082928	0.1890526	0.1510334	0.02233188	0.03401473	0.03634399	0.03855745
46.417	0	0.01247126	0.01458388	0.01714125	0.01361959	0.02315612	0.03047304	0.02951372	0.02375887	0.01029572	0.01620055	0.0129009	0.01517924	0.01787755	0.01370975	0.01652766	0.01396636	0.01349937	0.01432328	0.01511856	0.01266786	0.02478491	0.02350745	0.0273257	0.02517685
46.418	0	0.1199261	0.1091264	0.09481239	0.1151391	0.310017	0.620859	2.180834	1.467632	0.1135542	0.09177177	0.146706	0.1478999	0.8050318	0.8284041	0.4657365	0.2359612	0.1005979	0.1077038	0.1140543	0.1166743	0.2775889	0.3716189	0.430388	0.4326315
46.515	0	0.00170574	0.001209257	0.006207206	0.006434863	0.00331486	0.004800172	0.01903044	0.01320431	0.004348584	0.004235667	0.005021497	0.003916024	0.007379821	0.006669221	0.003470283	0.002751945	0.001002575	0.001017091	0.001144902	0.0007025205	0.002558403	0.003420184	0.003223412	0.002956361
46.516	0	0.504194	0.4257038	2.046313	2.164623	0.1392716	0.1685473	0.196352	0.1890478	1.225428	1.368494	1.718983	1.438643	0.04115393	0.04083405	0.03027212	0.02004104	0.2803617	0.1990817	0.222743	0.1842197	0.02795036	0.02887822	0.03301423	0.04508499
46.517	0	0.001873444	0.002229443	0.006562988	0.006776377	0.01245871	0.01863029	0.01816522	0.01352409	0.004928172	0.005600491	0.005936611	0.005030074	0.008570902	0.007867738	0.004054545	0.004129934	0.002759418	0.002990445	0.004007786	0.003352375	0.01311579	0.01183443	0.0188731	0.01722652
46.518	0	0.1026753	0.09572265	0.09875452	0.0780001	0.3695519	0.6636652	2.189512	1.390417	0.125994	0.1102301	0.1635803	0.1551847	0.7976383	0.6900633	0.4340169	0.2404542	0.08260377	0.1143852	0.1200567	0.09907968	0.254795	0.3641544	0.4154533	0.4647808
46.615	0	0.001906943	0.002031202	0.00593403	0.006560574	0.003308386	0.003785035	0.01826546	0.01293421	0.004058368	0.004598066	0.004961412	0.004248308	0.007985955	0.006662093	0.00343021	0.00286088	0.001224173	0.001172677	0.001072711	0.0006911976	0.002816378	0.003521365	0.003123435	0.002991693
46.616	0	0.5101532	0.4457731	2.051268	2.15398	0.1485816	0.1608114	0.1974575	0.1996512	1.257236	1.336249	1.732782	1.497595	0.04330527	0.04848028	0.04226226	0.03123169	0.2721619	0.2072607	0.2435496	0.1911057	0.02827956	0.03986544	0.03370696	0.04110208
46.617	0	0.001744823	0.00215503	0.00604718	0.006388675	0.01172885	0.01721924	0.01642019	0.01238438	0.004468226	0.005165883	0.00524061	0.005025085	0.008528599	0.006999005	0.003317578	0.003932536	0.002783626	0.002154719	0.003153448	0.002868396	0.01146923	0.009759818	0.0178838	0.01599063
46.618	0	0.1473779	0.1621874	0.06225103	0.08934729	0.387053	0.6012744	2.096173	1.389947	0.1169324	0.08581749	0.1546682	0.1640576	0.8089478	0.6605261	0.4027717	0.2575685	0.09430804	0.1590838	0.1220781	0.07511376	0.3133829	0.3852017	0.3981017	0.4291198
46.716	0	0.002294539	0.001993305	0.006569725	0.006117875	0.003112632	0.002766171	0.0185339	0.01330528	0.00415056	0.004670368	0.005043846	0.004394665	0.008762992	0.006713687	0.003273432	0.002700199	0.00167058	0.00110188	0.0009156123	0.0007503155	0.003508031	0.003994438	0.002890115	0.003050669
46.716	0	0.505927	0.4423092	2.028264	2.125297	0.1482061	0.1604417	0.203283	0.1991632	1.268971	1.287533	1.718338	1.52303	0.0355556	0.04286208	0.03262291	0.02719153	0.2522891	0.1780146	0.2345499	0.1654631	0.02639336	0.02969219	0.03173616	0.04395976
46.717	0	0.005394979	0.004944702	0.007744437	0.008335264	0.01898987	0.02354828	0.01757195	0.01573293	0.007197609	0.009012133	0.009168848	0.008884975	0.0118623	0.0121975	0.007932369	0.006225163	0.007835561	0.005638284	0.005525767	0.005196515	0.01733273	0.01208358	0.02514752	0.02119884
46.718	0	0.2069465	0.1988728	0.1465495	0.0987858	0.3801079	0.5190728	2.117493	1.423899	0.1398136	0.1182123	0.1751707	0.1417429	0.8526758	0.6849426	0.3959699	0.220757	0.1756779	0.1518243	0.1186014	0.0831749	0.411655	0.4657232	0.3557188	0.4310905
46.815	0	0.002399387	0.001253968	0.006474597	0.006290772	0.002637743	0.001797976	0.01817101	0.01308694	0.004264288	0.004297069	0.00498771	0.004473378	0.009357352	0.006550155	0.00323436	0.002727891	0.001584172	0.0009828817	0.0006337398	0.0005839737	0.00344794	0.004126418	0.002342887	0.002904083
46.816	0	0.5057028	0.4565147	2.024866	2.123294	0.1486284	0.1538495	0.2034312	0.2061175	1.275582	1.259542	1.726527	1.558885	0.03555845	0.03577269	0.0387003	0.02366708	0.2405218	0.1425221	0.2086649	0.1439806	0.0281127	0.02454318	0.03052036	0.02843015
46.817	0	0.02006653	0.0175977	0.01151575	0.02100408	0.03515522	0.03807546	0.01881753	0.02051099	0.02109102	0.02180294	0.02244764	0.02105936	0.02494955	0.02578444	0.02089887	0.01622745	0.0229457	0.01981037	0.01943644	0.01543091	0.03205138	0.02273571	0.04148633	0.03256444
46.818	0	0.2005853	0.09340699	0.1208552	0.08526414	0.3381657	0.3462729	2.056882	1.443212	0.1236009	0.09530933	0.1520927	0.1301039	0.931021	0.7397721	0.3906122	0.2382771	0.1718117	0.0848264	0.1078788	0.06484047	0.4255877	0.5039943	0.2989804	0.3616424
46.915	0	0.002147014	0.001277784	0.005944487	0.006118767	0.002524021	0.002691903	0.01707554	0.01293216	0.004469345	0.003915129	0.005202171	0.004495765	0.009376716	0.006547266	0.003345453	0.00295076	0.00148596	0.000838004	0.0006447789	0.000508007	0.003077035	0.003951883	0.001837215	0.002559188
46.916	0	0.5167233	0.4562573	2.007263	2.110107	0.1424738	0.151804	0.2094229	0.2064098	1.282758	1.267031	1.738918	1.572604	0.04263726	0.02983114	0.04431012	0.0376418	0.2485388	0.1060576	0.1781331	0.173856	0.04263591	0.02263395	0.0282311	0.02672374
46.917	0	0.01403796	0.01300624	0.01006567	0.01643262	0.02377962	0.02689008	0.01718434	0.01428101	0.01531376	0.01613481	0.01398881	0.01446863	0.02150505	0.01531366	0.01278143	0.01080831	0.014663	0.01332431	0.01356711	0.01131845	0.02180621	0.01662228	0.03017715	0.02445006
46.918	0	0.2060614	0.112288	0.1121552	0.08398376	0.3411158	0.2489508	1.908685	1.462684	0.1399293	0.1206735	0.1443751	0.1399007	0.9715679	0.8452365	0.3986082	0.2882441	0.1784274	0.1079607	0.06415225	0.06139164	0.4115247	0.4916516	0.2363414	0.2690807
47.015	0	0.001498536	0.00155043	0.006081044	0.005949282	0.002876077	0.003608158	0.01659764	0.01267487	0.00441725	0.004316194	0.00519276	0.004632241	0.008914411	0.006737158	0.003211248	0.003043786	0.001457502	0.00111475	0.0009379885	0.0006506911	0.003226343	0.003919133	0.002495007	0.002476667
47.016	0	0.5248647	0.4343905	1.960129	2.085552	0.1460166	0.1655545	0.1980151	0.2038281	1.284519	1.318223	1.725128	1.534317	0.05205953	0.02339006	0.0508273	0.04126338	0.2569597	0.09470039	0.1314553	0.2287344	0.04660304	0.02683464	0.02144624	0.03924884
47.017	0	0.004016332	0.003623814	0.006525337	0.008123146	0.01386953	0.01608037	0.01487327	0.0114673	0.006390982	0.007352053	0.006768533	0.006846876	0.01169282	0.008696238	0.004344694	0.004757158	0.005017042	0.003782377	0.004888398	0.003933754	0.0127731	0.01112249	0.02138505	0.01689011
47.018	0	0.1894531	0.08561231	0.1046584	0.1115067	0.3506073	0.2434393	1.8416	1.431694	0.1416358	0.1020244	0.1633818	0.1224098	0.9861166	0.904997	0.3558115	0.3209106	0.1545895	0.1143685	0.1264712	0.07483849	0.4264995	0.4546744	0.3261136	0.2348529
47.115	0	0.001401468	0.001989294	0.005901851	0.006264806	0.003254737	0.004494428	0.01713689	0.01304158	0.004435815	0.004963216	0.005605814	0.00458676	0.008733213	0.007257999	0.003008515	0.003030961	0.0009909775	0.0009720078	0.000983067	0.0007236866	0.003220255	0.003917974	0.003092887	0.002192585
47.116	0	0.5106215	0.4001189	1.968349	2.104736	0.1463773	0.1661639	0.2009443	0.2019014	1.279114	1.360541	1.737628	1.504452	0.04626311	0.02743242	0.04800804	0.04530723	0.2531321	0.1393542	0.1472101	0.2824608	0.03526557	0.03296726	0.02800744	0.03862347
47.117	0	0.002422197	0.002432034	0.005862793	0.006971975	0.01271613	0.01402882	0.01516191	0.01147117	0.005365395	0.005913831	0.006455713	0.005554516	0.009921042	0.008318902	0.003563975	0.003586138	0.003056476	0.002612967	0.003781345	0.003285002	0.01166571	0.01081726	0.02137478	0.01637306
47.118	0	0.1770938	0.1335761	0.103204	0.08842269	0.3414889	0.2899235	1.895216	1.467934	0.1972549	0.1013235	0.1467674	0.08965324	1.011228	0.966181	0.2926068	0.3479815	0.08893766	0.1162941	0.1562357	0.08023879	0.4470294	0.4405075	0.4235809	0.1926109
47.215	0	0.001938415	0.001253296	0.006110325	0.006362793	0.003289156	0.005190569	0.01765449	0.013756	0.003941583	0.004794533	0.005985193	0.004564294	0.008586912	0.007963218	0.002943118	0.003081692	0.001170212	0.0009704885	0.001240714	0.001063157	0.002966997	0.003525691	0.003910325	0.002122067
47.216	0	0.4939177	0.3781188	2.041222	2.145737	0.1395171	0.1664684	0.2160477	0.2000987	1.245169	1.377797	1.769795	1.485337	0.04107536	0.04258819	0.04867384	0.04988998	0.2588561	0.1782829	0.1849004	0.3375958	0.03500901	0.04017124	0.02441994	0.04092504
47.217	0	0.003183959	0.002237519	0.006263883	0.007154742	0.01447378	0.01480533	0.01586242	0.01242434	0.004718592	0.006265337	0.006739481	0.005744604	0.009381676	0.009170366	0.00407203	0.003327285	0.003217302	0.002991878	0.004486839	0.003849605	0.01207697	0.01251297	0.02316703	0.0179743
47.218	0	0.1456045	0.1052286	0.09247066	0.1049381	0.2794397	0.3942036	1.977029	1.535383	0.2149258	0.1008029	0.2056614	0.1037855	1.039511	1.00156	0.2011912	0.3630374	0.1156191	0.0772365	0.1462445	0.1219363	0.4430148	0.4229305	0.5381788	0.2317471
47.315	0	0.002062463	0.001526325	0.006026143	0.006398813	0.00284628	0.005266552	0.01757717	0.01362199	0.003652385	0.004395471	0.006340103	0.004621673	0.007962555	0.007945626	0.002905314	0.003018979	0.001585677	0.001057839	0.001219804	0.0007966169	0.002533972	0.003537006	0.004189736	0.002171023
47.316	0	0.4808313	0.3607722	2.051795	2.158874	0.1420274	0.1708375	0.2150596	0.2029279	1.231827	1.418417	1.780625	1.47378	0.04230851	0.0477636	0.04088109	0.0484391	0.2616082	0.1975863	0.2095328	0.3441216	0.03635935	0.04022872	0.02219795	0.03524411
47.317	0	0.002704351	0.001874644	0.005775958	0.006457866	0.01462744	0.01373794	0.01582109	0.01234696	0.004294587	0.005212805	0.006385408	0.005311731	0.007531395	0.009178071	0.00375693	0.003230785	0.002267093	0.002932767	0.003735891	0.003151421	0.01020265	0.0136768	0.02272628	0.01678998
47.318	0	0.1520926	0.07535751	0.09156887	0.06992438	0.2181017	0.4676218	1.952847	1.536694	0.2080461	0.1166258	0.1996338	0.1310299	0.9962019	0.9800903	0.203733	0.3561211	0.16878	0.1636751	0.162316	0.09224509	0.371306	0.4423921	0.597017	0.3124325
47.416	0	0.002397184	0.001825608	0.005995684	0.006433734	0.002399216	0.005349623	0.01719202	0.0132536	0.00375298	0.004531214	0.006583993	0.004649682	0.007455809	0.007612289	0.003303184	0.003149585	0.001237863	0.001117106	0.00131914	0.001081034	0.002995951	0.002930865	0.003816673	0.002374463
47.417	0	0.496399	0.355342	2.069681	2.195624	0.140767	0.1800328	0.2122923	0.2069559	1.265036	1.480802	1.813417	1.492896	0.0370727	0.04356797	0.04529694	0.04268347	0.2610511	0.2008675	0.2242808	0.3168105	0.03836913	0.03457044	0.02939804	0.02882826
47.417	0	0.008128247	0.007885665	0.01041435	0.01170514	0.02004558	0.01901345	0.01919418	0.01417407	0.01033366	0.009866643	0.009151392	0.009255588	0.01284687	0.01457622	0.008999561	0.006480981	0.006246958	0.007714532	0.008349183	0.005903906	0.01148385	0.01970138	0.02665525	0.01920411
47.418	0	0.1852603	0.0744274	0.1005201	0.1182622	0.216502	0.5423917	1.928833	1.496155	0.1581619	0.1720448	0.2131141	0.1054685	0.9376303	0.9034072	0.2930459	0.3697556	0.1407887	0.1537981	0.1586715	0.1263335	0.3165465	0.3461771	0.5624026	0.4073219
47.515	0	0.002239421	0.001262733	0.006427516	0.006455264	0.002522052	0.005157505	0.01685916	0.01265984	0.004256756	0.004710888	0.006063532	0.004759955	0.007038053	0.007048242	0.003183858	0.003218197	0.0009211818	0.001209946	0.001023069	0.0009401935	0.003296772	0.002744819	0.003064472	0.002779853
47.517	0	0.4967441	0.346126	2.094219	2.229291	0.1374116	0.1849221	0.2132988	0.2059433	1.283089	1.522717	1.830588	1.49559	0.04436063	0.0505767	0.04546593	0.04771534	0.256405	0.2086409	0.2233204	0.2510452	0.03032402	0.03306317	0.03958134	0.02247282
47.517	0	0.01359389	0.01241885	0.01493739	0.01571147	0.02587924	0.02673602	0.02438987	0.014909	0.01516213	0.0144543	0.01277764	0.01312215	0.02020947	0.02193562	0.01626498	0.01065693	0.01152782	0.01257066	0.01171779	0.009413236	0.01525763	0.026653	0.03170558	0.02404322
47.518	0	0.2028731	0.06835364	0.09770357	0.1155175	0.304273	0.5939935	1.935002	1.420729	0.1955517	0.1157672	0.147132	0.1364665	0.89961	0.7878315	0.3341506	0.4390555	0.1205628	0.107478	0.1388046	0.1311671	0.3275837	0.2943721	0.4766061	0.4430463
47.615	0	0.001651417	0.00168819	0.006263608	0.006306222	0.003019845	0.00502766	0.01727392	0.01306476	0.004695212	0.004667804	0.005867471	0.00470879	0.007119509	0.007056245	0.003206419	0.003338084	0.001094456	0.0007588135	0.00083925	0.0006097148	0.003043224	0.002695325	0.002955294	0.0026628
47.616	0	0.4948957	0.3360796	2.090385	2.208008	0.1375491	0.1810099	0.2088197	0.1964113	1.28419	1.516261	1.824447	1.491089	0.04653198	0.04407179	0.03693439	0.04676302	0.2703697	0.1981612	0.1982724	0.153494	0.02528896	0.03646653	0.03844171	0.02371055
47.617	0	0.02199176	0.01747232	0.01626173	0.01733775	0.04362783	0.04457453	0.04105015	0.01705422	0.023342	0.02640806	0.02713354	0.02568202	0.03061053	0.03131217	0.02762457	0.01985822	0.0248628	0.02346039	0.0206795	0.01634384	0.03151544	0.04459253	0.04877322	0.03719464
47.618	0	0.1402609	0.1006924	0.08386491	0.09733937	0.3876157	0.6431914	2.003242	1.4202	0.1812849	0.08081728	0.1681788	0.1270044	0.8323823	0.712416	0.364107	0.459114	0.1153289	0.1046599	0.09839674	0.1207072	0.3467652	0.2845353	0.430034	0.4398153
47.716	0	0.001386751	0.001465402	0.006254171	0.006162177	0.003056286	0.004396759	0.01768252	0.01333688	0.004503361	0.004566192	0.005847862	0.004927711	0.007335757	0.006981709	0.003403296	0.003308777	0.001416823	0.000932595	0.0009933458	0.0007001836	0.00302296	0.002655553	0.002983302	0.002763814
47.717	0	0.4859039	0.3345759	2.090671	2.194454	0.1401418	0.1853698	0.2183328	0.2044422	1.275638	1.521832	1.837086	1.507637	0.04974936	0.05006711	0.04192667	0.04285364	0.2755373	0.1846168	0.181196	0.1169348	0.02092965	0.03219639	0.03367262	0.02746638
47.717	0	0.03702295	0.03217426	0.02859522	0.02922692	0.06232679	0.06368609	0.05691406	0.03043932	0.03872608	0.04035095	0.04605727	0.03945917	0.04822519	0.04675857	0.04506709	0.03491812	0.04101759	0.03909024	0.03682806	0.0294107	0.0483976	0.06165823	0.06567364	0.05007514
47.718	0	0.1260608	0.1389613	0.08069863	0.1250247	0.3913671	0.5920454	2.024172	1.432836	0.1577798	0.06294138	0.1869158	0.1525063	0.7764589	0.6995788	0.4229863	0.4805633	0.1367138	0.08515615	0.109348	0.09605751	0.3058396	0.2793669	0.3552138	0.4013321
47.815	0	0.001371016	0.001891131	0.006375049	0.006260838	0.0025852	0.003146235	0.01691735	0.01291071	0.004920138	0.004392051	0.005319851	0.004623219	0.007921906	0.006742748	0.00356135	0.003288417	0.001286674	0.001030901	0.0008963978	0.0006433405	0.003515581	0.002703844	0.002951891	0.002690139
47.816	0	0.4737411	0.3436721	2.093537	2.187602	0.1407645	0.1858768	0.2125928	0.2069528	1.26195	1.525581	1.833833	1.524722	0.04366966	0.04975963	0.03050266	0.0461546	0.2824364	0.1787454	0.1897102	0.1678059	0.01636515	0.03736576	0.03064861	0.02406563
47.817	0	0.03605853	0.03425949	0.02986908	0.02992049	0.05489404	0.05573309	0.052015	0.03237934	0.0409016	0.04111281	0.04614211	0.03641449	0.04409516	0.04484515	0.04181226	0.03602366	0.03759026	0.03757594	0.03654161	0.02907149	0.04298517	0.05327498	0.0579721	0.04350063
47.818	0	0.147499	0.1460248	0.08930972	0.118763	0.3041335	0.4763464	1.922291	1.414174	0.1523808	0.06102043	0.1801779	0.1027603	0.7847619	0.6665469	0.4770362	0.4816755	0.1603964	0.1039791	0.08299966	0.08076323	0.3534185	0.3045753	0.3057228	0.3397533
47.916	0	0.002059179	0.002139464	0.006359146	0.006206515	0.001783583	0.002034976	0.01611243	0.0122623	0.004792586	0.00453981	0.005155921	0.004535769	0.008463186	0.006788651	0.00367395	0.003514288	0.001380317	0.0008478098	0.0008041368	0.0009944283	0.003978455	0.002681249	0.002701754	0.002671166
47.916	0	0.4757042	0.3621635	2.09106	2.16024	0.1405277	0.185398	0.2071065	0.2008043	1.274549	1.517867	1.811075	1.533728	0.05006307	0.04398707	0.02721244	0.04376675	0.3035047	0.1752209	0.2134737	0.2067363	0.02196151	0.03773053	0.02979842	0.03196214
47.917	0	0.03864819	0.03593882	0.03180668	0.03230277	0.05467071	0.05502477	0.05215847	0.03895156	0.04161989	0.04132747	0.04020004	0.037019	0.0400898	0.04245763	0.03816653	0.03418866	0.03928702	0.03975023	0.03783214	0.02919529	0.045721	0.05528835	0.05934312	0.04443478
47.918	0	0.2010208	0.1674743	0.09267524	0.1758315	0.2233826	0.3827347	1.826005	1.380835	0.150464	0.09486049	0.1728092	0.1099365	0.8285086	0.6906098	0.5351347	0.4908172	0.1723887	0.1214379	0.06213159	0.08498047	0.4437369	0.300757	0.2604855	0.2966633
48.015	0	0.002607485	0.001321225	0.005907456	0.006351279	0.002141205	0.002116229	0.01564904	0.01146482	0.004639196	0.004835722	0.005053192	0.004437836	0.008636398	0.006787465	0.003747125	0.003480783	0.001201859	0.0008627155	0.0009154979	0.0006272927	0.0035066	0.002772253	0.002614766	0.002581723
48.016	0	0.4902718	0.3688989	2.095925	2.146243	0.138745	0.180983	0.2053909	0.2139951	1.27178	1.493393	1.80569	1.547549	0.05894171	0.04584959	0.02938186	0.04548152	0.3311381	0.1786453	0.2569305	0.2267406	0.03619136	0.04526624	0.021916	0.03540497
48.017	0	0.03196518	0.02790109	0.02263495	0.02241532	0.04822258	0.04956556	0.04726765	0.03823754	0.03424615	0.03564092	0.03431103	0.03469627	0.0335493	0.03264471	0.02806995	0.0260676	0.03685522	0.03623883	0.03347626	0.02443854	0.03895112	0.04760115	0.05258645	0.04045184
48.018	0	0.1896665	0.110748	0.1197969	0.11644	0.2208264	0.3112423	1.762711	1.291335	0.1533319	0.1359942	0.1886861	0.0652433	0.8636812	0.7375456	0.5635859	0.4985171	0.1701833	0.1385983	0.08228478	0.05981509	0.4090231	0.3343001	0.2674684	0.2826787
48.115	0	0.002251828	0.001710378	0.005958096	0.006484817	0.003123369	0.002923799	0.01613929	0.01205382	0.004532541	0.00448194	0.005401926	0.00450754	0.008797575	0.006996476	0.003692582	0.003473328	0.0009699438	0.0009775485	0.000944252	0.0005119335	0.003148545	0.002792093	0.002539882	0.002548511
48.116	0	0.5072174	0.3753532	2.068912	2.10322	0.1422275	0.1768919	0.2139524	0.1997291	1.259302	1.458246	1.801396	1.545752	0.06010968	0.04144494	0.04070338	0.03872384	0.3399392	0.177811	0.3001995	0.245109	0.03768049	0.04248802	0.03309585	0.03382603
48.117	0	0.03393828	0.0209036	0.01148261	0.007704841	0.06610102	0.06819401	0.06538587	0.05409321	0.03039317	0.03907227	0.04703331	0.04355721	0.03342111	0.03200086	0.03368976	0.03217656	0.05020943	0.04671715	0.03995486	0.02429417	0.05253966	0.06339277	0.06974152	0.05425741
48.118	0	0.1412787	0.1396909	0.0870034	0.1172977	0.2873426	0.2974565	1.803587	1.383556	0.1395608	0.09172143	0.1685478	0.1075552	0.9366505	0.8452309	0.5695332	0.4570578	0.1778998	0.1144101	0.08432633	0.0832317	0.3827005	0.3352289	0.2565586	0.2650489
48.215	0	0.00158883	0.001532866	0.005824364	0.006411958	0.003888406	0.003713542	0.01647665	0.01248314	0.004292633	0.004176406	0.005801459	0.00438493	0.008374551	0.007187933	0.003516424	0.003359351	0.0006966775	0.001197471	0.000779218	0.000563768	0.002806247	0.002679035	0.002514145	0.002674961
48.216	0	0.5162604	0.3717341	2.029363	2.081516	0.1416559	0.1690874	0.2145438	0.2014182	1.256835	1.428055	1.795285	1.533069	0.05608792	0.04742639	0.0399231	0.03924813	0.3329649	0.1760235	0.3145355	0.2552292	0.02891755	0.03426496	0.02260599	0.03799205
48.217	0	0.03748854	0.02505071	0.02338191	0.02045497	0.06956058	0.07247085	0.07360382	0.06124819	0.03442092	0.04317506	0.053264	0.04513706	0.04310754	0.04227958	0.04536968	0.04227229	0.05120813	0.04625514	0.04086813	0.02751658	0.06114471	0.07073234	0.07517107	0.0578881
48.218	0	0.1230294	0.1279355	0.059079	0.09629294	0.3452182	0.2900015	1.855853	1.419729	0.1441495	0.07902777	0.17699	0.1505396	0.9579171	0.9533882	0.5460785	0.4335227	0.1072761	0.1325819	0.1320413	0.06434521	0.3401639	0.3610217	0.2970334	0.2761723
48.315	0	0.001921113	0.001906974	0.00593674	0.006466699	0.003583097	0.004518159	0.01647485	0.01267132	0.004015977	0.004297985	0.005813705	0.004087673	0.007715314	0.007292634	0.003048911	0.003092969	0.0007313804	0.001172652	0.0009785739	0.0006794867	0.002689645	0.002819296	0.002678874	0.002745551
48.316	0	0.5210096	0.3714382	2.000095	2.084565	0.1443869	0.1693039	0.21449	0.2016621	1.285395	1.371675	1.794368	1.510133	0.054463	0.03643214	0.05134423	0.04826801	0.3290786	0.1869022	0.3216715	0.2389061	0.0373292	0.02730814	0.02456653	0.03052349
48.317	0	0.03530442	0.02478378	0.02388587	0.01822085	0.06566028	0.06532239	0.06593047	0.05160838	0.02984096	0.03913295	0.05103909	0.04271273	0.03418649	0.03144852	0.03189786	0.03127063	0.05244107	0.04859959	0.04259831	0.02741645	0.05387795	0.0627474	0.06614814	0.05203244
48.318	0	0.1343317	0.1530012	0.1028449	0.1146232	0.3133528	0.361703	1.87835	1.459818	0.1286483	0.1109897	0.1767419	0.1598708	0.9404983	0.9907889	0.4789954	0.3943263	0.08296339	0.1224554	0.1087699	0.08666332	0.3006558	0.3769338	0.3240108	0.2990623
48.415	0	0.002056721	0.001373426	0.005616786	0.006234395	0.002727068	0.005051532	0.01629263	0.01239937	0.004047726	0.004430352	0.005896835	0.003755041	0.007422193	0.006997602	0.002913283	0.003063157	0.0007054059	0.001007227	0.0008839465	0.0007038454	0.002494891	0.002920404	0.002589116	0.002401434
48.416	0	0.5159901	0.3695624	1.973432	2.081003	0.1499201	0.1635905	0.2100349	0.1975952	1.321187	1.31289	1.790001	1.4863	0.05957692	0.04002961	0.05450946	0.04788508	0.3221127	0.2247266	0.3100507	0.2257799	0.03462698	0.03123995	0.0377268	0.02991359
48.417	0	0.02918206	0.02282011	0.0237401	0.01892144	0.0599064	0.05730571	0.057473	0.0407368	0.02693793	0.03535509	0.04684748	0.04030897	0.0299695	0.02190954	0.01677632	0.02121501	0.05084097	0.04756875	0.04204327	0.02694788	0.04447705	0.05404698	0.0577095	0.04649358
48.418	0	0.1011116	0.1151575	0.1463587	0.04076896	0.2276479	0.4389954	1.86995	1.412393	0.1589794	0.1329009	0.139609	0.09030992	0.9288496	0.9506035	0.4099946	0.3464248	0.1240066	0.124106	0.1043268	0.1145356	0.2837562	0.3874	0.3283665	0.3064775
48.515	0	0.001576202	0.001259408	0.005862509	0.00604932	0.001731625	0.005434881	0.01629065	0.01237371	0.004140472	0.004519209	0.006024775	0.003911827	0.007128101	0.006772916	0.002678773	0.002829439	0.0007185567	0.0009137302	0.0005795129	0.000806173	0.001956045	0.002882995	0.00233304	0.001890142
48.516	0	0.5108277	0.3556655	1.947451	2.080582	0.1593775	0.1669029	0.2093406	0.1877205	1.343505	1.291984	1.773681	1.463074	0.05734345	0.04782209	0.04989931	0.04598278	0.3078574	0.2469754	0.2636633	0.2499989	0.02569308	0.02557497	0.03374398	0.03780476
48.517	0	0.02681291	0.0221326	0.02544354	0.02199929	0.04710185	0.04435368	0.04727235	0.02841117	0.02590636	0.02770139	0.03410138	0.02893387	0.03154372	0.0295191	0.02471372	0.02066983	0.03604979	0.03394615	0.03123557	0.02218131	0.04106519	0.04517708	0.04664709	0.03754747
48.518	0	0.06247104	0.07106996	0.1081263	0.1001446	0.243908	0.529862	1.865783	1.365581	0.1749929	0.07629747	0.122642	0.07028704	0.8593682	0.8622792	0.3704147	0.3199593	0.1167535	0.0758593	0.1086576	0.1413725	0.1806016	0.3593516	0.2871887	0.2981936
48.615	0	0.001476194	0.001288369	0.005862256	0.006085433	0.001807762	0.006023689	0.01720822	0.01298842	0.004088577	0.004580209	0.006029497	0.00374475	0.007207675	0.006968278	0.002868418	0.002818186	0.000930197	0.00125352	0.0008526076	0.0008408195	0.001869327	0.003212719	0.002264404	0.002063515
48.616	0	0.5039367	0.3334647	1.932526	2.088985	0.1497219	0.1574236	0.205086	0.1856632	1.334891	1.289866	1.757176	1.433035	0.04736705	0.05376858	0.05072951	0.0551805	0.3024698	0.2524316	0.2170876	0.3112474	0.03769443	0.02669955	0.037809	0.05478375
48.617	0	0.02938391	0.02219593	0.02326326	0.02190104	0.05506146	0.05342638	0.05346478	0.02863283	0.03237753	0.03730855	0.04095224	0.03874524	0.03212434	0.03350733	0.02953767	0.02388535	0.04189016	0.03992814	0.0351327	0.02482123	0.04585723	0.05050006	0.05269298	0.04422568
48.618	0	0.08548092	0.1262204	0.08452894	0.05961803	0.3094729	0.6563244	1.952774	1.397882	0.146108	0.07875525	0.1854771	0.0972609	0.8404726	0.8226246	0.3639768	0.2974849	0.07936483	0.107445	0.1094343	0.1231676	0.1828718	0.3732553	0.3187825	0.3159453
48.715	0	0.00165278	0.0009596831	0.006031082	0.006160162	0.002144334	0.005841708	0.01721852	0.01288447	0.00425547	0.004677853	0.005752112	0.003733551	0.007460025	0.006636767	0.002906871	0.002932252	0.001090133	0.00100745	0.001143895	0.0007441448	0.002430918	0.003486081	0.002736753	0.002133646
48.716	0	0.4963557	0.3069034	1.93585	2.110912	0.1510474	0.1678436	0.2066021	0.181568	1.318191	1.312225	1.74551	1.400642	0.04919367	0.05285492	0.04913865	0.04766849	0.3112671	0.2614124	0.1990529	0.3561595	0.03853012	0.03846576	0.0482279	0.04647563
48.717	0	0.03108516	0.0257173	0.02816496	0.02540508	0.05599867	0.05553339	0.05337187	0.02618483	0.03474914	0.04108104	0.04538304	0.04215106	0.0253619	0.02176022	0.02430619	0.02355525	0.0462413	0.0439692	0.03928418	0.02777432	0.04466589	0.04930723	0.05110691	0.0439988
48.718	0	0.1038169	0.1253524	0.09972091	0.07285132	0.3019723	0.692362	1.968477	1.353486	0.1269935	0.1000729	0.1537288	0.1127054	0.8317705	0.7396524	0.3110875	0.2970909	0.09306654	0.08772255	0.1050955	0.1053889	0.2487745	0.4006521	0.359052	0.316356
48.814	0	0.001590775	0.001855261	0.005917247	0.006315515	0.002110438	0.00508867	0.01667416	0.01256077	0.004302341	0.004433549	0.005392829	0.004006039	0.007409638	0.006364072	0.002961249	0.003097899	0.00107135	0.0008822115	0.000966174	0.0008727652	0.002937822	0.003473175	0.00285917	0.002466691
48.815	0	0.5018387	0.2783996	1.941652	2.120838	0.1498512	0.1686258	0.1980802	0.1813721	1.293515	1.357606	1.737123	1.38674	0.03993985	0.05501301	0.04975023	0.05230801	0.3154499	0.2403763	0.201424	0.3561325	0.03625946	0.03619646	0.04816074	0.03198168
48.815	0	0.03275988	0.03214555	0.03662432	0.03357451	0.04345987	0.04535214	0.04500821	0.02584976	0.03372744	0.03589789	0.03599329	0.03194571	0.02988408	0.0276674	0.03065601	0.02794549	0.03447931	0.03414742	0.03319269	0.02699951	0.0422655	0.04133187	0.04164282	0.03593082
48.815	0	0.09441968	0.1256008	0.06424415	0.04658653	0.2396653	0.6329773	1.902904	1.325467	0.1229631	0.1012537	0.1731349	0.1543017	0.7714503	0.6520548	0.3036379	0.2937261	0.09110243	0.1100658	0.1138468	0.09269625	0.2801738	0.4183777	0.3740687	0.2904199
48.915	0	0.001734296	0.001709399	0.005805663	0.006079263	0.001799454	0.003909831	0.01647746	0.01211078	0.004059497	0.004611172	0.005299391	0.003487211	0.007884047	0.006164316	0.003046407	0.002957352	0.001258601	0.0008820878	0.001140205	0.0009578849	0.003116277	0.00335452	0.003319896	0.002672213
48.916	0	0.5109432	0.2684335	1.9556	2.131961	0.1559573	0.1798515	0.2005117	0.1769892	1.274949	1.430367	1.732002	1.363834	0.04201762	0.0587907	0.04846408	0.04755698	0.3156725	0.2185223	0.1993397	0.3298184	0.02890658	0.03594404	0.04401384	0.03445907
48.917	0	0.02428287	0.02467941	0.02861333	0.02684176	0.03473247	0.03760081	0.03573149	0.02270813	0.02643511	0.0285952	0.02820134	0.02523675	0.02186171	0.02017541	0.02299384	0.02130119	0.02644563	0.0258225	0.02561973	0.02072208	0.03404951	0.03307939	0.03307178	0.02998089
48.918	0	0.1088317	0.1625244	0.09757784	0.1009411	0.1732973	0.5287992	1.873759	1.295712	0.09567415	0.0825333	0.1432101	0.1751241	0.8039872	0.6006933	0.3079611	0.3007922	0.1325485	0.07917228	0.1142109	0.07951894	0.2958738	0.3945246	0.4434731	0.29862
49.015	0	0.001586807	0.00133196	0.006271648	0.006216755	0.002028181	0.002637587	0.01620222	0.01148278	0.004098981	0.004867826	0.00518998	0.003643318	0.008476476	0.006324017	0.003017974	0.003066811	0.001047503	0.0009754132	0.001271726	0.001043537	0.003259865	0.003214984	0.003705687	0.002942653
49.016	0	0.5018918	0.2768445	1.968551	2.125957	0.1466499	0.1894642	0.2025228	0.1761339	1.261845	1.491107	1.741294	1.344612	0.0434929	0.05517285	0.04636084	0.04438367	0.3213605	0.2016705	0.1839821	0.267663	0.02989933	0.03318736	0.03884227	0.03062515
49.017	0	0.006577071	0.006714927	0.01181227	0.01155875	0.01645518	0.02044716	0.01949761	0.01280279	0.009673748	0.01206448	0.0112645	0.01005112	0.01122445	0.009246772	0.006075529	0.007166783	0.008758357	0.008174608	0.00916109	0.007045279	0.01650442	0.01554739	0.01798575	0.01748449
49.018	0	0.1280942	0.1768804	0.130593	0.0803686	0.1965409	0.4136949	1.854752	1.239557	0.1274405	0.1162055	0.1787892	0.1464078	0.811742	0.6266482	0.2940205	0.2873961	0.1116098	0.1185639	0.1685313	0.08044824	0.3069402	0.4186095	0.5445167	0.3278264
49.115	0	0.001618999	0.001443441	0.006411887	0.006104978	0.002608195	0.001790356	0.01657391	0.0115846	0.004032486	0.00468657	0.005148323	0.003425327	0.00867339	0.006362523	0.002945941	0.003120476	0.0009864548	0.0007177883	0.0009959219	0.0007328073	0.003435857	0.003445579	0.003325768	0.003071568
49.116	0	0.4991391	0.2992719	1.981971	2.106732	0.1420223	0.1812965	0.2008476	0.1778501	1.241079	1.524161	1.761592	1.349801	0.05044491	0.04927359	0.03796892	0.03881296	0.3274093	0.1890182	0.1800641	0.1852498	0.02857399	0.02610332	0.03231632	0.04002782
49.117	0	0.001454321	0.001279344	0.00636241	0.006057208	0.01077072	0.01578729	0.01573517	0.01067394	0.004315062	0.005644762	0.00544472	0.004572301	0.008935821	0.006961091	0.002640383	0.004472347	0.002299638	0.00217438	0.003292484	0.002667025	0.01133887	0.0116972	0.0146928	0.01485341
49.118	0	0.1169715	0.1243033	0.1256171	0.07092318	0.2540983	0.3412859	1.897176	1.302228	0.1005162	0.1134395	0.1491103	0.1637084	0.8373761	0.6909577	0.2506635	0.2782764	0.1305061	0.1124841	0.1358733	0.0732276	0.350588	0.4625587	0.5002635	0.3648259
49.215	0	0.00193239	0.001274652	0.006047418	0.00627405	0.00304744	0.001352562	0.01638079	0.0117985	0.004637367	0.004215455	0.005082011	0.003521783	0.008703218	0.006491408	0.002843235	0.003119844	0.001144087	0.0009438869	0.00122373	0.0006847961	0.00303109	0.003244266	0.003330399	0.002908594
49.216	0	0.4927264	0.3333703	1.995229	2.09737	0.1395549	0.1842481	0.2010415	0.1695136	1.23725	1.52643	1.775521	1.338945	0.04727407	0.04615928	0.038525	0.03119805	0.3316468	0.206817	0.1706877	0.1231673	0.02428353	0.02752992	0.03267572	0.03721108
49.217	0	0.001701046	0.001148384	0.006015011	0.006223875	0.01074236	0.01477916	0.01543035	0.01211591	0.004918779	0.004923749	0.005218416	0.004425257	0.008983822	0.007002693	0.002381371	0.004361125	0.002276304	0.002280772	0.002978004	0.002303749	0.01102932	0.01113877	0.01435369	0.01412177
49.218	0	0.1082986	0.09440879	0.1216583	0.1217607	0.3021387	0.228466	1.883926	1.351584	0.1683437	0.1204714	0.1352307	0.1388186	0.888368	0.7842929	0.2428643	0.2742853	0.09511676	0.08049754	0.1364335	0.07538221	0.3346109	0.4475865	0.519724	0.3282295
49.305	0	0.002234818	0.00174448	0.006109106	0.006451658	0.002848545	0.002472567	0.01605971	0.01154829	0.004453897	0.004551886	0.005161176	0.003917624	0.008482907	0.006675083	0.002338354	0.002870369	0.0009326426	0.001117714	0.00106532	0.0006688927	0.002817142	0.002793014	0.002934835	0.002814119
49.306	0	0.4865534	0.3786186	1.999093	2.087329	0.1477651	0.179363	0.2079097	0.1750765	1.247709	1.536949	1.787619	1.345587	0.0538596	0.05183258	0.03295835	0.03203516	0.3425416	0.2231842	0.163474	0.1502202	0.03636791	0.03042296	0.03017857	0.03411779
49.307	0	0.002142271	0.001834043	0.006051206	0.006536146	0.0108876	0.0134482	0.01502876	0.01290857	0.00493978	0.005149237	0.005347777	0.004762984	0.008681512	0.007152022	0.002331104	0.004250075	0.002270282	0.002348257	0.002734879	0.002227479	0.01126626	0.01005499	0.01426939	0.01354318
49.308	0	0.1675147	0.06464141	0.1550514	0.1460248	0.269906	0.1702373	1.857156	1.321642	0.1548688	0.1049242	0.1656859	0.1227692	0.9255962	0.8586403	0.1614512	0.2698298	0.07704904	0.07229044	0.1269729	0.09502872	0.3169899	0.3768441	0.4612892	0.2886634
49.405	0	0.002136055	0.001090858	0.006054835	0.006092188	0.00225922	0.003558177	0.01592313	0.01155367	0.004426981	0.004628452	0.005422299	0.00390833	0.008021536	0.00663007	0.002407141	0.002704076	0.000802064	0.0009567972	0.001119901	0.0006316311	0.002874067	0.002605734	0.002501469	0.002396212
49.406	0	0.4854638	0.4373511	2.005911	2.073376	0.1503674	0.180755	0.2107674	0.1808635	1.269582	1.534427	1.808849	1.32822	0.05653492	0.05795022	0.03867517	0.02806297	0.3342342	0.2265251	0.1684319	0.189684	0.03250947	0.03356932	0.02437742	0.02935104
49.407	0	0.002143076	0.001264922	0.00597527	0.006133878	0.01147401	0.01187678	0.01465841	0.01338423	0.004995241	0.005395833	0.005769879	0.004807215	0.008478615	0.007360902	0.002291203	0.004439257	0.00219099	0.002152971	0.002684587	0.002212442	0.01104432	0.009280972	0.01440456	0.01318586
49.408	0	0.1781115	0.09053372	0.1120515	0.09161297	0.229665	0.2538004	1.808274	1.34302	0.1748221	0.08976211	0.116912	0.1143977	0.910244	0.8890733	0.1321772	0.2671675	0.1319204	0.1074546	0.1177493	0.07716269	0.3451657	0.3362884	0.3698016	0.2395696
49.505	0	0.001830644	0.001422189	0.006082773	0.005992983	0.001831866	0.0044078	0.01582497	0.01202397	0.00407032	0.00437753	0.005746863	0.004041693	0.007537464	0.006942718	0.002325852	0.002518304	0.001072523	0.001028714	0.000806188	0.0009309161	0.002687226	0.00275705	0.002365184	0.002250948
49.506	0	0.4935844	0.4982082	2.009044	2.061351	0.1560559	0.1775691	0.2144859	0.1817225	1.295025	1.513037	1.815564	1.328814	0.05863472	0.05506773	0.03461822	0.03010443	0.3343667	0.2237361	0.2148337	0.2341934	0.02897783	0.02926395	0.03436286	0.03723188
49.507	0	0.007867438	0.007302514	0.009834321	0.009152512	0.01821315	0.01622911	0.01770932	0.01953594	0.008927732	0.01054336	0.0107961	0.00994202	0.01494842	0.01320445	0.008061156	0.008915346	0.008796645	0.008299366	0.008568456	0.007170413	0.01685518	0.01331757	0.02141702	0.01694026
49.508	0	0.1534933	0.07420962	0.08183811	0.0934382	0.2218821	0.3417685	1.781585	1.378408	0.2004376	0.05411928	0.118971	0.1079675	0.8836067	0.9163339	0.1396307	0.2528867	0.1324537	0.1093256	0.1181363	0.1087253	0.3584923	0.3485136	0.3406509	0.2189205
49.605	1	0.001937037	0.001515576	0.005708344	0.006050256	0.001901082	0.004940432	0.0164273	0.01307621	0.00394345	0.004517913	0.005944078	0.004029028	0.007357535	0.007534477	0.002444433	0.002528044	0.001379975	0.0009978035	0.0009675697	0.0005420879	0.002574322	0.003323159	0.002141903	0.001932181
49.606	1	0.4989425	0.5518106	2.011372	2.036442	0.1610977	0.1745779	0.2079839	0.1802607	1.297457	1.461994	1.794209	1.319661	0.05327786	0.04939219	0.03066606	0.03554012	0.3266761	0.222453	0.2575431	0.2577722	0.03111084	0.03847735	0.03691441	0.03756359
49.607	1	0.01691736	0.01489665	0.01521915	0.01464518	0.02914129	0.0267626	0.02617133	0.02822773	0.01659541	0.01813263	0.02007984	0.01849241	0.02328676	0.0214308	0.0156845	0.01510645	0.01908149	0.01848709	0.01800486	0.01379512	0.02708375	0.02223217	0.03344231	0.02563573
49.608	1	0.1678624	0.03998881	0.1015998	0.09012836	0.2396698	0.403891	1.825715	1.468663	0.1685116	0.1050746	0.122249	0.1164907	0.9114363	0.9510632	0.1715669	0.3008178	0.129207	0.1282561	0.08546411	0.109498	0.3755513	0.4166784	0.2701735	0.2552505
49.705	1	0.001833321	0.001475786	0.005655459	0.006108915	0.002872598	0.005280925	0.01632757	0.01315153	0.004230378	0.004509611	0.006066601	0.004268855	0.007047512	0.007622428	0.002671984	0.002833953	0.00127986	0.001161767	0.001040342	0.0009603726	0.002776547	0.003383213	0.001882601	0.002138799
49.706	1	0.4963876	0.5940518	2.008553	2.038132	0.1587736	0.1667867	0.2130198	0.1789664	1.313964	1.406982	1.766146	1.308977	0.05192635	0.03681253	0.04118437	0.04709331	0.3255897	0.2234075	0.2955961	0.2706044	0.02838481	0.0303589	0.02913842	0.02810716
49.707	1	0.01987844	0.01275667	0.01442344	0.01680242	0.04222061	0.03828134	0.03176972	0.03133159	0.01821314	0.0229584	0.02710122	0.0251609	0.02579059	0.02579134	0.02030601	0.02094309	0.02660089	0.02431155	0.02044121	0.01380736	0.03658213	0.03604034	0.04640888	0.03581067
49.708	1	0.2178848	0.09520074	0.1364827	0.09027663	0.2992128	0.4816154	1.847443	1.451402	0.1300571	0.1480665	0.1534231	0.09996344	0.8797203	0.9722522	0.2471343	0.3544116	0.1286134	0.1252873	0.08474054	0.1081136	0.3658485	0.402093	0.2330388	0.288155
49.805	1	0.00213165	0.001890673	0.006039045	0.006012469	0.002732124	0.005388958	0.01616547	0.0129508	0.004295806	0.004620808	0.005958736	0.004204165	0.006619736	0.007206051	0.002553265	0.003256535	0.0009793914	0.001326568	0.00090533	0.0009055361	0.002873614	0.003348149	0.001825613	0.002207597
49.806	1	0.4753093	0.6409902	1.990277	2.041332	0.1529068	0.1650145	0.2042017	0.1749301	1.334886	1.353777	1.730016	1.299748	0.04802536	0.04206369	0.04375568	0.04649512	0.3336786	0.2370937	0.3112233	0.2536783	0.03477362	0.03427739	0.03505897	0.02893683
49.807	1	0.03048054	0.02648121	0.03037474	0.02988571	0.04717732	0.04511939	0.03954535	0.03446594	0.02853812	0.03150377	0.03272585	0.0297183	0.03619998	0.03390696	0.03366075	0.03067199	0.03086803	0.02918833	0.02866818	0.02299407	0.04438312	0.04467076	0.05184456	0.03963765
49.808	1	0.1858669	0.08631789	0.1108335	0.05618469	0.2657841	0.535823	1.852365	1.415888	0.1083794	0.1339779	0.1594873	0.08862206	0.8269696	0.8852152	0.2738724	0.4466561	0.1250876	0.1348923	0.07689943	0.1156967	0.3302669	0.4151733	0.2086833	0.3094252
49.905	1	0.002327159	0.001828769	0.006364511	0.006199864	0.002303168	0.005257437	0.01589009	0.01244148	0.004145766	0.004478484	0.005527661	0.003995201	0.00669951	0.006594245	0.002437939	0.003503827	0.001118987	0.001254751	0.0009887355	0.0006621479	0.002505126	0.003459188	0.002201657	0.002150843
49.906	1	0.4746825	0.6743373	1.986363	2.05754	0.153439	0.1668494	0.1964595	0.1706911	1.354525	1.315838	1.664601	1.299053	0.04970762	0.05383253	0.0465537	0.04679982	0.3522106	0.2557547	0.309704	0.2171411	0.03377017	0.03605607	0.03632043	0.04059847
49.907	1	0.02712628	0.02449385	0.02912744	0.02810312	0.03995511	0.04000086	0.03687839	0.02745545	0.02493587	0.02684437	0.02646696	0.02388954	0.03408966	0.02844825	0.03163323	0.02805479	0.02291145	0.0233779	0.02426084	0.02103038	0.03838634	0.03847251	0.04448976	0.03411242
49.908	1	0.1727775	0.126411	0.1441274	0.05046591	0.1809489	0.5468364	1.815452	1.36878	0.1089562	0.1395561	0.166007	0.09819528	0.783413	0.7600275	0.2909186	0.4631935	0.1293214	0.1344468	0.06959045	0.06794584	0.2789911	0.4275165	0.1997395	0.2667085
50.004	1	0.002005864	0.001839563	0.005875609	0.006078971	0.002009414	0.004377537	0.01589099	0.01223057	0.004369091	0.004576083	0.005165095	0.004353401	0.00711615	0.006357259	0.002583084	0.003559944	0.001311008	0.001331749	0.001021772	0.0006634958	0.002217784	0.003225993	0.00252863	0.002469943
50.005	1	0.4836773	0.6956528	1.977302	2.065247	0.1633418	0.1655833	0.1910215	0.1772597	1.377611	1.289401	1.602577	1.306409	0.04759377	0.06548654	0.04742376	0.04662605	0.3454502	0.2678886	0.3000927	0.1484641	0.02952586	0.02333683	0.03326559	0.03646882
50.005	1	0.01859429	0.01503077	0.02036968	0.02114627	0.03513568	0.03706251	0.03425123	0.02041598	0.01584434	0.02127559	0.02222417	0.01922523	0.02827382	0.02050205	0.02474105	0.0218533	0.01854081	0.01734094	0.01730684	0.01534443	0.0332005	0.03314208	0.03977433	0.03013025
50.005	1	0.1316551	0.1173558	0.06182652	0.0542861	0.1524603	0.4879052	1.811846	1.354619	0.1195631	0.09538481	0.144488	0.1153447	0.7503441	0.6495479	0.3351888	0.4530777	0.1469848	0.1209464	0.09910491	0.08173095	0.235435	0.3955112	0.2643813	0.288593
50.105	1	0.002014443	0.001846882	0.00625492	0.006380056	0.002693102	0.003734336	0.01681338	0.01257335	0.004422355	0.004308628	0.004931042	0.004187591	0.007812175	0.006318472	0.003339633	0.003720693	0.001179282	0.001209787	0.001133023	0.0007986341	0.002397008	0.00329545	0.003096599	0.002760607
50.106	1	0.5127947	0.6896646	1.978264	2.060767	0.1640559	0.1575432	0.1774049	0.1745153	1.377115	1.277257	1.537807	1.315876	0.0500984	0.05918734	0.05156421	0.03783987	0.348992	0.2624791	0.3141049	0.1248052	0.03744253	0.03095928	0.03826559	0.03570477
50.107	1	0.01991531	0.01592146	0.0200754	0.02169314	0.04322385	0.04728873	0.04213154	0.02051671	0.01901031	0.02367483	0.02335671	0.02339456	0.03446808	0.02693754	0.03081358	0.02636466	0.02212312	0.01911256	0.01945207	0.0174692	0.04019571	0.04073791	0.04841022	0.0372904
50.108	1	0.1848028	0.1677097	0.09433111	0.09833512	0.2772844	0.4952392	1.908897	1.424414	0.1559236	0.09685364	0.1909749	0.1246234	0.7749167	0.5913004	0.4236291	0.4729615	0.1330567	0.09136413	0.1099005	0.101411	0.2275542	0.3978499	0.3635572	0.3455796
50.205	1	0.00164753	0.001547115	0.006376942	0.006518782	0.003459111	0.002880115	0.01667785	0.01225114	0.004133975	0.004261703	0.004867033	0.004433807	0.008247507	0.006407496	0.003379543	0.00375827	0.001112177	0.000715379	0.00106659	0.00064806	0.002937185	0.003100096	0.003127298	0.002566907
50.206	1	0.5347155	0.6684576	1.994805	2.060727	0.1603834	0.159808	0.1791268	0.1732634	1.364423	1.293651	1.501569	1.308963	0.05476978	0.05308444	0.04712177	0.03385653	0.3695011	0.2445862	0.3141552	0.1903597	0.02794394	0.02729497	0.03078018	0.02547754
50.207	1	0.01701967	0.0149039	0.02005415	0.02024265	0.03421444	0.03938237	0.03552041	0.0176703	0.0137212	0.0187224	0.02022806	0.019203	0.02886718	0.02046233	0.02288288	0.01976576	0.01800582	0.01582697	0.01550885	0.01487749	0.03185888	0.032278	0.03967731	0.03082008
50.208	1	0.1811979	0.1677325	0.1437779	0.135509	0.3606228	0.4566303	1.913557	1.4051	0.1731059	0.07979441	0.1770748	0.1315035	0.8331471	0.6220793	0.4504194	0.456026	0.1131113	0.08041939	0.1252895	0.09364806	0.2392415	0.3935204	0.3886325	0.3292933
50.305	1	0.001166728	0.001708446	0.005906561	0.006288343	0.003912661	0.002097493	0.01633217	0.01193783	0.004530297	0.004925689	0.004797934	0.004331107	0.008474684	0.006677091	0.003407724	0.003627999	0.00115402	0.0008260178	0.0007422058	0.0007307599	0.002857549	0.002916961	0.002825873	0.002608069
50.306	1	0.5369575	0.637157	2.010069	2.077744	0.1503388	0.1608651	0.1753545	0.1795602	1.35334	1.355563	1.499051	1.296051	0.05254507	0.04826589	0.04825939	0.03329079	0.3798072	0.2222144	0.2948982	0.2216669	0.03420324	0.02808414	0.02959055	0.02101243
50.307	1	0.008764969	0.008290656	0.01288413	0.01205367	0.01857004	0.02302395	0.02106428	0.0138245	0.007284883	0.01077024	0.01274438	0.009626454	0.01614365	0.01138982	0.009461556	0.00858022	0.008736832	0.009295713	0.008652369	0.007925018	0.01607946	0.01725325	0.02436373	0.02055764
50.308	1	0.177927	0.08065839	0.09326281	0.07785889	0.4219267	0.4067867	1.849693	1.378347	0.2172674	0.1525751	0.16533	0.111668	0.8536142	0.7496878	0.4798803	0.4369258	0.1114469	0.1255564	0.09520969	0.06457083	0.250787	0.385963	0.3607658	0.3182872
50.405	1	0.001570258	0.001707244	0.006085482	0.006241735	0.003911149	0.002662151	0.01590126	0.01203869	0.004646938	0.004747848	0.004910656	0.004619279	0.008531228	0.006929833	0.003190498	0.003392593	0.001389872	0.001152317	0.0007452953	0.0008618199	0.002877863	0.002743633	0.002428307	0.0025102
50.406	1	0.5370089	0.6015306	2.019024	2.081593	0.1419686	0.1680917	0.179712	0.1799788	1.338907	1.429634	1.527491	1.290666	0.05499735	0.04477634	0.03900829	0.02838361	0.3747877	0.1904018	0.2561005	0.2249283	0.02898175	0.02607814	0.02752181	0.02472837
50.407	1	0.001649528	0.001885203	0.005825091	0.006201756	0.01207625	0.01462598	0.01403308	0.01161228	0.005070568	0.005157395	0.005371919	0.005158116	0.00928265	0.007312725	0.003623775	0.003287808	0.002449025	0.002539735	0.002955484	0.002741064	0.00842787	0.01119278	0.01782567	0.01466383
50.408	1	0.196457	0.1109213	0.1384213	0.07995138	0.4096508	0.3512924	1.808323	1.38098	0.1684827	0.1113794	0.1875956	0.1353322	0.8996789	0.8540814	0.4882506	0.4159602	0.1209322	0.1081862	0.1281558	0.09432947	0.2667123	0.3695209	0.3026211	0.2908032
50.505	1	0.00235259	0.001938113	0.006038311	0.006169783	0.003193067	0.003356224	0.01583441	0.01208102	0.004433618	0.004340805	0.005488797	0.004839177	0.00812398	0.00712189	0.002939538	0.003163669	0.001509046	0.001257786	0.0006668378	0.0007174743	0.003132189	0.002552503	0.002001409	0.002383302
50.506	1	0.5507388	0.5625203	2.026229	2.082094	0.1469194	0.1806028	0.1869009	0.1763717	1.330452	1.494226	1.593558	1.289642	0.04824399	0.04615817	0.03822049	0.02814725	0.3490626	0.1679909	0.203765	0.1984615	0.02750104	0.02549362	0.02459477	0.02951982
50.507	1	0.00214048	0.002058631	0.005958091	0.006135382	0.01295182	0.01326226	0.01326962	0.01189311	0.005143936	0.004792578	0.005383094	0.005251078	0.008765348	0.007433334	0.003392639	0.002870138	0.002232808	0.00239157	0.003010851	0.002630121	0.007996063	0.01084307	0.01713467	0.01393323
50.508	1	0.1835538	0.1043043	0.07438876	0.0658855	0.3596811	0.3383545	1.799645	1.396186	0.1646412	0.1107147	0.1397796	0.1522013	0.9034835	0.9476625	0.4831924	0.4021918	0.150695	0.1287503	0.1159365	0.05746183	0.3128315	0.3418776	0.2067871	0.2581698
50.605	1	0.002402669	0.001799187	0.006248189	0.005889926	0.002158068	0.004296434	0.01669607	0.01303535	0.004296954	0.004400803	0.005874112	0.005005055	0.008133984	0.00758822	0.003175167	0.003150937	0.001277334	0.001034038	0.0007454132	0.0008115352	0.003531803	0.002604497	0.001911576	0.00244422
50.606	1	0.5533328	0.5037298	2.033111	2.070286	0.1441595	0.1841355	0.1960716	0.1787785	1.344646	1.537015	1.684884	1.294737	0.05434476	0.04172793	0.03795059	0.02532099	0.3187846	0.1544268	0.147474	0.1631032	0.03016245	0.02894456	0.01721152	0.0399529
50.607	1	0.002461391	0.002094316	0.006032978	0.005785535	0.01393815	0.01399309	0.01387787	0.01286049	0.005216683	0.005107121	0.006185815	0.005227667	0.008595918	0.008007415	0.003540595	0.002838637	0.002415284	0.002604231	0.003103443	0.003126253	0.009643479	0.01229198	0.01843879	0.01523444
50.608	1	0.2025865	0.1211813	0.09369792	0.08818128	0.298273	0.3673449	1.850942	1.46479	0.158569	0.1024557	0.1707413	0.1646034	0.9626233	1.050118	0.509357	0.3993265	0.1287803	0.1253942	0.1236302	0.1197971	0.3692714	0.3756394	0.1786183	0.2551733
50.705	1	0.002010824	0.001395008	0.005810669	0.006031663	0.002336514	0.004918508	0.01680314	0.01316633	0.004122891	0.004763462	0.005912581	0.004776653	0.007717494	0.007593105	0.003065965	0.003120229	0.001112553	0.0007268451	0.0007091752	0.0006023787	0.003596405	0.002696926	0.002146852	0.002017944
50.706	1	0.5466344	0.4442155	2.030506	2.06676	0.1472102	0.1854121	0.2104138	0.1794079	1.359133	1.560047	1.762286	1.308154	0.05636089	0.03837859	0.04059237	0.0338022	0.2867284	0.1632179	0.1237018	0.1334263	0.03075183	0.02597014	0.02860713	0.03471869
50.707	1	0.002028674	0.001843096	0.005658051	0.005849334	0.01317787	0.01333653	0.01367948	0.01256206	0.004805623	0.005439264	0.006314756	0.005039813	0.008436796	0.007928437	0.003643685	0.003072383	0.002632782	0.002501532	0.003118348	0.002863426	0.01027315	0.01278094	0.01829342	0.01531944
50.708	1	0.168781	0.06973183	0.1108877	0.09126049	0.2847029	0.3882229	1.866445	1.455215	0.1402365	0.1036863	0.1430545	0.130508	0.949917	1.058133	0.4518796	0.3718723	0.09572877	0.1168543	0.08709022	0.09703078	0.4062166	0.3770231	0.1973139	0.2233383
50.805	1	0.001775909	0.001570986	0.006080947	0.006142699	0.002967047	0.005511394	0.01642691	0.01288853	0.004253206	0.005090346	0.00585881	0.004555057	0.007260982	0.007343116	0.002823298	0.002893313	0.001173771	0.001005589	0.001137761	0.0007690023	0.003251303	0.002684597	0.00231697	0.001833057
50.806	1	0.5386664	0.4007085	2.022172	2.048988	0.1543553	0.1838872	0.2049771	0.1708493	1.371664	1.565768	1.789652	1.297279	0.05126764	0.04328179	0.04288812	0.03268292	0.2669715	0.1754801	0.1165558	0.1085683	0.02697775	0.02800646	0.02650195	0.02690865
50.807	1	0.001816927	0.001804977	0.005928803	0.006113406	0.01186465	0.01206051	0.01320037	0.01186936	0.004861677	0.005466122	0.006228929	0.004744575	0.007840727	0.00751118	0.003330837	0.002852646	0.002488146	0.002515208	0.003110695	0.003014381	0.009511582	0.01236541	0.01693061	0.01465568
50.808	1	0.1460548	0.05775832	0.1155559	0.05973001	0.2785302	0.4599865	1.823438	1.388688	0.1544566	0.1504499	0.1354301	0.09979561	0.8920673	0.9830129	0.3901892	0.3126306	0.1298058	0.1328074	0.1053829	0.09031815	0.396283	0.3614239	0.1918202	0.2323306
50.905	1	0.001689658	0.001180447	0.006089545	0.00595724	0.003033833	0.005718593	0.01633601	0.01271394	0.004236438	0.004340061	0.005877277	0.004460901	0.006748809	0.006606806	0.002623308	0.002841363	0.001346678	0.000884924	0.001076026	0.000809489	0.002676203	0.00290041	0.00208943	0.001911944
50.906	1	0.5352188	0.3677096	2.023506	2.046888	0.1586162	0.1885759	0.2087456	0.1806657	1.389737	1.550189	1.815268	1.293687	0.04354923	0.04806571	0.05140699	0.0353788	0.2616158	0.1816214	0.1613611	0.1662769	0.02136228	0.03877403	0.02129151	0.02766051
50.907	1	0.001613928	0.001369896	0.006008582	0.005802271	0.01081253	0.01153919	0.01328782	0.01159546	0.004754543	0.004826139	0.006313102	0.004680546	0.007002474	0.006673731	0.003259157	0.002845235	0.002523071	0.001965444	0.003286972	0.002820939	0.008886423	0.01148592	0.01569392	0.01367097
50.908	1	0.09526059	0.07854028	0.06865947	0.06818127	0.2044744	0.5371065	1.796454	1.348687	0.1547813	0.09558166	0.1140198	0.07096308	0.810251	0.8205919	0.3334561	0.2943643	0.174791	0.08632606	0.1073655	0.07734511	0.3749913	0.3467244	0.1929565	0.272397
51.005	1	0.001619008	0.001706297	0.006333504	0.005864825	0.002786135	0.005784801	0.01634099	0.0124741	0.004287726	0.004294513	0.005848542	0.004504581	0.006931206	0.006023416	0.002302139	0.002798731	0.001119306	0.0005745786	0.001212583	0.0009019268	0.002648629	0.002988511	0.001999844	0.00229572
51.006	1	0.538865	0.3420151	2.007941	2.03252	0.1576817	0.1863992	0.2259584	0.1817363	1.405292	1.520597	1.809512	1.297422	0.04239716	0.04879029	0.04841177	0.03564368	0.2524956	0.1730842	0.2130408	0.2224989	0.0293131	0.04078319	0.03130461	0.02860709
51.007	1	0.001534275	0.001794142	0.00629178	0.005849794	0.01054382	0.01208178	0.01334578	0.01156528	0.004701532	0.004795505	0.006343712	0.004587905	0.006624425	0.005891146	0.003095743	0.002752087	0.002091646	0.001731579	0.003362091	0.002564356	0.008283942	0.01094069	0.01481929	0.01312626
51.008	1	0.08981224	0.0896593	0.1074371	0.03794734	0.1650686	0.613428	1.807673	1.325872	0.1372325	0.09998379	0.162732	0.08964871	0.7787242	0.6993054	0.2736498	0.2943643	0.1446318	0.08880011	0.1143135	0.07242185	0.3580204	0.3309074	0.2456698	0.329792
51.105	1	0.001910484	0.001552549	0.005770778	0.005927819	0.002389771	0.005620815	0.01721968	0.01265124	0.004125935	0.004338137	0.005709417	0.004458584	0.007250062	0.006340931	0.002145735	0.002811891	0.001015971	0.0009610428	0.00102152	0.0008056984	0.002813862	0.003080553	0.002373388	0.002696581
51.106	1	0.5497576	0.3219937	1.970468	2.010834	0.1710214	0.183716	0.2269198	0.1812778	1.424015	1.482701	1.777143	1.316153	0.04193486	0.05265841	0.05018977	0.04230309	0.2290921	0.1753973	0.2523298	0.2467845	0.02162669	0.04542234	0.02897339	0.02409259
51.107	1	0.001757012	0.001616378	0.005563117	0.005858219	0.01144833	0.01436353	0.01395134	0.01197324	0.004705874	0.00500059	0.006099308	0.00481788	0.006815436	0.005804379	0.002685396	0.002875564	0.002355421	0.002081484	0.00328196	0.002894906	0.00887152	0.01132844	0.01659806	0.01481809
51.108	1	0.08349107	0.1262171	0.05863442	0.05119954	0.1746146	0.6609573	1.916221	1.336054	0.08037697	0.1095048	0.1764749	0.09233724	0.8001334	0.652866	0.2411838	0.2543422	0.1537667	0.07913263	0.09947673	0.05695032	0.3488888	0.350449	0.3420565	0.3898642
51.205	1	0.002108513	0.001817423	0.005730334	0.006178796	0.003051211	0.005128715	0.01697647	0.01241968	0.004220317	0.004507552	0.005378023	0.004414859	0.007817522	0.006528119	0.002095839	0.00243946	0.001345209	0.001112144	0.0009135563	0.000818816	0.002869788	0.003221881	0.002691336	0.003126514
51.206	1	0.5480798	0.316329	1.952769	2.01052	0.1679522	0.1778441	0.224138	0.1781328	1.435223	1.438541	1.73084	1.338997	0.04761177	0.05117356	0.05348335	0.04028452	0.2231031	0.1832222	0.310504	0.2618718	0.02602399	0.04090287	0.03103334	0.02358927
51.207	1	0.00211602	0.001830088	0.005470105	0.005988776	0.01103345	0.01587496	0.01366208	0.01222364	0.004640126	0.005051308	0.005529113	0.004636257	0.007411755	0.005755485	0.002640343	0.002845225	0.002610832	0.002432363	0.003188861	0.002882517	0.009466783	0.01160553	0.01713651	0.01506019
51.208	1	0.09506858	0.1823741	0.07442429	0.1088234	0.2994543	0.6685714	1.950201	1.357326	0.0937179	0.09676039	0.1690556	0.1515686	0.7906019	0.6053917	0.2462046	0.226298	0.1578151	0.09853258	0.1040849	0.0780246	0.371242	0.3551816	0.3945976	0.4255582
51.305	1	0.002356603	0.00233486	0.006082384	0.005936394	0.003357796	0.004102679	0.01654688	0.01199198	0.004407893	0.004337618	0.005072939	0.004358752	0.008255589	0.006244258	0.002306388	0.00239465	0.001162505	0.001117364	0.001151913	0.0007410043	0.002763006	0.003113607	0.00214942	0.003383044
51.306	1	0.5635808	0.3276836	1.937615	2.026966	0.1705757	0.1703826	0.2110853	0.1840785	1.447111	1.395034	1.654227	1.368074	0.04435491	0.05434943	0.05711368	0.03926624	0.2122397	0.1834671	0.3729114	0.2671107	0.02579954	0.03863275	0.04035259	0.03529929
51.307	1	0.00221694	0.002354077	0.005864696	0.005908666	0.0107418	0.01590073	0.01329025	0.0125118	0.004893921	0.004887456	0.005508531	0.00475209	0.007870434	0.005698205	0.002972696	0.002798379	0.002202097	0.002304379	0.003724892	0.002547077	0.009073243	0.01127343	0.01655828	0.01448054
51.308	1	0.1254974	0.1937479	0.1054139	0.05792021	0.317287	0.6039454	1.920112	1.343536	0.1386538	0.1180012	0.2200744	0.1264337	0.8129891	0.5919778	0.2447501	0.2084959	0.1197339	0.1197085	0.1184377	0.09132847	0.3195085	0.3653586	0.3393106	0.4310782
51.405	1	0.002179079	0.001700726	0.006234315	0.006003329	0.00311018	0.002693255	0.01639414	0.01205087	0.004432277	0.004475998	0.005174629	0.00437836	0.008663203	0.006181715	0.002207726	0.002508678	0.001073841	0.0008994126	0.001201062	0.000700413	0.003196586	0.003227862	0.001874655	0.003205039
51.406	1	0.5698101	0.3641199	1.920677	2.042711	0.1700064	0.1684411	0.1766301	0.1887741	1.444775	1.360252	1.570697	1.396857	0.03680951	0.05427978	0.0639438	0.03909151	0.2167957	0.1916248	0.4119272	0.2410853	0.025052	0.04137235	0.02883216	0.0438395
51.407	1	0.002033549	0.001584156	0.005957546	0.006025985	0.0106944	0.01526026	0.01303453	0.01264608	0.005038723	0.004858879	0.005571671	0.004724509	0.008126877	0.006026659	0.002900526	0.002868765	0.001817476	0.002198949	0.003831487	0.002219518	0.008497878	0.0113717	0.01593229	0.01377606
51.408	1	0.1615626	0.1473874	0.1278309	0.09067854	0.2874714	0.4685956	1.896794	1.356122	0.1629302	0.107811	0.1990924	0.129555	0.8602841	0.6326692	0.2338901	0.2290193	0.1088023	0.1239546	0.1100937	0.09839227	0.3394129	0.3838642	0.3193086	0.3749202
51.505	1	0.001799979	0.001972781	0.006128356	0.005937724	0.002690295	0.001091603	0.01602378	0.01176008	0.004729345	0.00406092	0.005139018	0.004350068	0.008890314	0.006140752	0.002135583	0.002700408	0.001330116	0.0009489983	0.001197109	0.0007867303	0.003196131	0.003253104	0.001866753	0.002931184
51.506	1	0.5768195	0.408105	1.907654	2.038262	0.1598682	0.1803506	0.1815875	0.2041614	1.435462	1.351164	1.534822	1.450065	0.03636791	0.04686668	0.06427733	0.0421847	0.2282437	0.1869664	0.4436331	0.1930854	0.02005222	0.03672121	0.0330795	0.03831171
51.507	1	0.001875107	0.001767113	0.005944068	0.006100217	0.01045768	0.01431969	0.01283651	0.01242387	0.005072078	0.004719442	0.005525325	0.004672554	0.008250118	0.006466931	0.002876468	0.002913201	0.001841289	0.002195814	0.003633665	0.002213343	0.008424881	0.01087567	0.01515805	0.01303558
51.508	1	0.1494899	0.1314559	0.1200248	0.09974224	0.2183781	0.3163692	1.855498	1.356194	0.2000077	0.1044978	0.1851677	0.1582578	0.9123385	0.7183118	0.2301115	0.2793476	0.1574038	0.1002157	0.123691	0.1005643	0.3146989	0.3806866	0.3369805	0.330408
51.605	1	0.001313758	0.001016358	0.005907454	0.00564052	0.001998403	0.001712565	0.01644479	0.01206463	0.004560301	0.00413489	0.005170804	0.00421995	0.009144289	0.006454729	0.00212332	0.002793229	0.001502752	0.0008130705	0.001013984	0.0007932207	0.003027389	0.003098893	0.002299657	0.002612069
51.606	1	0.5837428	0.4328381	1.898419	2.02504	0.1612531	0.1713232	0.1854918	0.1981766	1.417552	1.341064	1.536671	1.471635	0.03900076	0.03374905	0.05641815	0.03715163	0.2573801	0.1700306	0.4460894	0.1475584	0.01782484	0.02681048	0.03400181	0.04618628
51.607	1	0.001425173	0.001084782	0.005829607	0.005775567	0.01096641	0.01466177	0.01343181	0.01228465	0.005038549	0.004786103	0.005539932	0.00482406	0.008709103	0.007150381	0.002675898	0.003241225	0.002375864	0.002306738	0.003339054	0.002664092	0.009898398	0.01137958	0.01623499	0.01430367
51.608	1	0.1015688	0.1043531	0.1187342	0.1217205	0.1520022	0.2669313	1.898597	1.3873	0.1573606	0.05911254	0.164112	0.1394406	0.9699246	0.8215491	0.2378153	0.2964795	0.1651734	0.1309096	0.1176667	0.08575261	0.2705736	0.3832228	0.3282935	0.2899782
51.705	1	0.001303638	0.001610323	0.005866643	0.005750618	0.002244733	0.002865004	0.0168099	0.01250121	0.00438231	0.004193421	0.005292499	0.003894296	0.009092233	0.007116141	0.002512357	0.00268377	0.00121273	0.001079677	0.001073696	0.0008028147	0.003063358	0.003167662	0.003023879	0.002170339
51.706	1	0.5765576	0.4370612	1.909515	2.035259	0.1635312	0.1697892	0.183499	0.1980096	1.396498	1.364129	1.553733	1.473557	0.05368563	0.0357108	0.0650626	0.04129748	0.2866384	0.1624816	0.4285302	0.1137738	0.01839768	0.02960211	0.03748375	0.04698339
51.707	1	0.001404492	0.001830724	0.005721696	0.005924172	0.0111894	0.01460649	0.01390761	0.0116496	0.00488838	0.004664469	0.005547615	0.004683669	0.008785825	0.008189192	0.002573728	0.003347554	0.002503987	0.002355074	0.003536007	0.002954314	0.01106537	0.01214235	0.01791018	0.01550863
51.708	1	0.1479222	0.1294242	0.08069096	0.1475371	0.2052018	0.2452181	1.90537	1.431198	0.1730744	0.0857323	0.1360443	0.1276744	1.01809	0.9446681	0.2222043	0.3049222	0.1458551	0.1244916	0.1433215	0.08052076	0.272188	0.4089197	0.4308586	0.1916899
51.805	1	0.001885452	0.001723816	0.005878142	0.006125612	0.003107777	0.004023638	0.01637848	0.01250005	0.00421142	0.00411538	0.005583948	0.004083231	0.00832181	0.007392099	0.002337553	0.002577127	0.001097357	0.00089481	0.00116566	0.0006995014	0.003001298	0.003237394	0.003577983	0.002185246
51.806	1	0.5648641	0.4313556	1.931511	2.06224	0.1554049	0.1677178	0.1877641	0.1952604	1.375685	1.397376	1.584927	1.477433	0.06063982	0.03819329	0.05007231	0.03906533	0.3039416	0.1557995	0.3744834	0.1491179	0.02638428	0.03042184	0.03311237	0.04937881
51.807	1	0.001958246	0.001862575	0.005781803	0.006164758	0.01007716	0.01255753	0.01398944	0.01071545	0.004557868	0.004421596	0.005641952	0.004835917	0.008173995	0.008295564	0.00260575	0.003277552	0.001980891	0.002447388	0.003608456	0.002714166	0.01100265	0.01220425	0.01762523	0.01516039
51.808	1	0.1355464	0.09230615	0.09760304	0.108898	0.2742876	0.3236557	1.859351	1.422154	0.2012518	0.1030332	0.140347	0.1440593	0.9734768	0.9766588	0.1902946	0.282978	0.1154826	0.1149729	0.1127794	0.09520446	0.2924919	0.4513268	0.4762794	0.2008492
51.905	1	0.002059465	0.001440577	0.006013412	0.006226448	0.003855335	0.004633573	0.01593752	0.01257139	0.003773795	0.004338707	0.005956465	0.003997899	0.007448812	0.007289771	0.002755432	0.0027095	0.001244426	0.0008367135	0.001034408	0.0005675253	0.003018645	0.003659613	0.003383944	0.002229855
51.906	1	0.5393558	0.4153331	1.963189	2.087405	0.1540479	0.1698203	0.1855184	0.1857426	1.363207	1.442625	1.636821	1.468465	0.0528894	0.03596832	0.04260237	0.05023785	0.2972285	0.1399935	0.3226231	0.1998658	0.02489399	0.02308598	0.03070069	0.03744526
51.907	1	0.001838901	0.001554991	0.005692581	0.006457072	0.009478802	0.01098904	0.01428269	0.01012636	0.004094106	0.004793846	0.005694308	0.004703141	0.007932629	0.008111559	0.002925501	0.003514386	0.00205661	0.002379816	0.003459825	0.00257266	0.01111781	0.01248344	0.01713831	0.01451908
51.908	1	0.1821799	0.07552444	0.1157841	0.112447	0.3462334	0.3731415	1.800081	1.408627	0.2021069	0.1096686	0.1761219	0.1318171	0.9293419	0.9380256	0.2736139	0.3031136	0.1056753	0.1032528	0.1458479	0.0922024	0.3150702	0.5096078	0.4965189	0.2461841
52.005	1	0.002315698	0.001700236	0.005772339	0.006251483	0.003855082	0.004973222	0.01537368	0.0123829	0.004201735	0.004639865	0.005849428	0.003930457	0.007100072	0.007420879	0.003155537	0.002904745	0.001188116	0.00110035	0.0007961341	0.0006941986	0.002881101	0.003104116	0.002815039	0.002272033
52.006	1	0.5061977	0.3977288	2.005173	2.105041	0.1547767	0.1768242	0.192113	0.1903279	1.353146	1.476149	1.683197	1.435998	0.060452	0.03711438	0.04299868	0.04779394	0.290507	0.1301766	0.2843406	0.254527	0.03155837	0.03250854	0.03999767	0.03836841
52.007	1	0.002096968	0.001811191	0.005474848	0.006473332	0.009563632	0.009612297	0.01437192	0.009680122	0.004450204	0.004893124	0.005608914	0.004775714	0.007635545	0.008095635	0.00302542	0.003807523	0.001904161	0.00225131	0.003354293	0.002679446	0.01130966	0.01212353	0.01627543	0.0138115
52.008	1	0.2019103	0.07931189	0.07486344	0.05598321	0.3432773	0.4171755	1.724548	1.351595	0.1748824	0.1491205	0.1469926	0.09133676	0.9291391	0.9355383	0.3786836	0.3571553	0.184935	0.1131114	0.1187344	0.09560077	0.3107421	0.429207	0.4147932	0.3116185
52.105	1	0.00235702	0.001563541	0.00574791	0.006058489	0.003182563	0.005621257	0.01563282	0.01261198	0.004438349	0.004626246	0.005777417	0.004104319	0.007128218	0.007208981	0.003190653	0.003218818	0.001285721	0.001198809	0.000913905	0.0007538215	0.002745607	0.002973103	0.002529009	0.002325146
52.106	1	0.4839122	0.3758312	2.021474	2.112378	0.1503372	0.1772281	0.1987807	0.1858069	1.353942	1.497631	1.704664	1.415013	0.05337231	0.03162141	0.03458052	0.04684414	0.2698256	0.1266756	0.2314521	0.2714035	0.03567319	0.03505405	0.03844445	0.03345028
52.107	1	0.002534521	0.001798683	0.005493136	0.006223337	0.01052422	0.01005359	0.01526194	0.009946535	0.004958573	0.004898073	0.005836108	0.004721455	0.007422621	0.007937694	0.003302972	0.004274589	0.002053253	0.002171117	0.003304581	0.00296846	0.01202627	0.01256199	0.01694454	0.01439697
52.108	1	0.2112205	0.07939093	0.08759893	0.07490366	0.3325713	0.5422703	1.757387	1.357934	0.1921384	0.1234797	0.1617754	0.08684313	0.9013769	0.8720448	0.4357875	0.3974235	0.2055893	0.1409574	0.1363096	0.09933346	0.3025687	0.4198377	0.3654516	0.353132
52.205	1	0.002000465	0.001953851	0.006284193	0.005963544	0.002849978	0.006113001	0.01687387	0.01297949	0.004590149	0.004464108	0.00575226	0.004021376	0.007231181	0.007147194	0.003440425	0.003262778	0.001033266	0.001364251	0.0009151672	0.0007593468	0.002749788	0.003232702	0.002367753	0.002391791
52.206	1	0.4568737	0.363547	2.034427	2.116985	0.1422306	0.1824579	0.196848	0.1843485	1.345872	1.499189	1.724326	1.403912	0.04966077	0.03595346	0.03733181	0.04798608	0.2416683	0.1170489	0.1841035	0.2534882	0.02850473	0.03365997	0.03526008	0.03585409
52.207	1	0.01503377	0.01458737	0.01022558	0.01623358	0.01993423	0.01970697	0.02488338	0.01138681	0.01241956	0.009402825	0.0118139	0.009690265	0.01365034	0.01586232	0.008745094	0.01118297	0.01380435	0.0144337	0.01513658	0.01293369	0.02621179	0.02527673	0.03137783	0.02417251
52.208	1	0.2139564	0.1096407	0.1358238	0.08681167	0.3498272	0.6738558	1.894316	1.399437	0.1788957	0.1165908	0.1905043	0.07881399	0.8692065	0.7935079	0.4828878	0.4231573	0.1430426	0.1298712	0.107847	0.09864564	0.3490327	0.4309595	0.2767427	0.3700583
52.305	1	0.001598016	0.001716923	0.006054707	0.005999662	0.003297065	0.005449405	0.01704861	0.01256317	0.004741399	0.004798483	0.005709057	0.003979756	0.007496471	0.006972714	0.00334491	0.00326098	0.0009075084	0.00128277	0.0009577735	0.0007730898	0.002897382	0.003091444	0.002665276	0.002399382
52.306	1	0.445039	0.3445309	2.052827	2.12243	0.1440404	0.1803567	0.2048813	0.1779934	1.347555	1.510594	1.740281	1.391482	0.04498166	0.0291888	0.04435596	0.04782732	0.2272041	0.1173323	0.1536697	0.2239935	0.03235083	0.03708441	0.04135587	0.04485349
52.307	1	0.01974733	0.02024259	0.01615292	0.02282685	0.03053122	0.02923563	0.03637991	0.02159263	0.02479672	0.01826365	0.02328406	0.02021727	0.0255439	0.02604214	0.01961805	0.01925274	0.02145869	0.02121292	0.02133191	0.01785362	0.03075327	0.03017069	0.03665584	0.02867686
52.308	1	0.2013693	0.1386806	0.06918692	0.102055	0.4028739	0.6730754	1.922339	1.384152	0.184404	0.1280707	0.1846111	0.1254952	0.7899049	0.7239679	0.4831217	0.4240346	0.1282556	0.129356	0.1244105	0.09418172	0.3862079	0.4022025	0.2881104	0.3627866
52.405	1	0.001503806	0.001157832	0.006198974	0.006050262	0.003407501	0.004386821	0.01650066	0.01235838	0.004633728	0.004806611	0.005131623	0.003974603	0.008181357	0.006825832	0.003216391	0.003020413	0.001060513	0.001192318	0.000723539	0.0006954367	0.002643608	0.003216742	0.002701395	0.002457562
52.406	1	0.4184554	0.3437671	2.044896	2.129434	0.1417558	0.1833335	0.2013072	0.1786141	1.344872	1.507825	1.733474	1.374145	0.04909344	0.03726946	0.04599395	0.05734313	0.2004249	0.1267926	0.1345992	0.1809639	0.02467992	0.02664375	0.04303259	0.0381015
52.407	1	0.02988439	0.03083815	0.02755089	0.03339423	0.04371252	0.04260911	0.04972629	0.03644291	0.0380148	0.03208884	0.03648308	0.03181508	0.03960049	0.03900367	0.03248158	0.02898008	0.03173215	0.03069472	0.03073414	0.02412798	0.03960341	0.03876947	0.04447013	0.03557409
52.408	1	0.188141	0.1385983	0.0711802	0.07108507	0.4066288	0.5511468	1.860072	1.36901	0.207819	0.1388446	0.1521389	0.1863988	0.8255883	0.6863016	0.488938	0.4077052	0.1401737	0.1143494	0.09632214	0.09026746	0.3491044	0.3808269	0.2696394	0.3346143
52.505	1	0.001825784	0.001701114	0.006212774	0.005947471	0.003223627	0.003264232	0.01600668	0.01187548	0.004314919	0.004117495	0.004826705	0.003728673	0.008451488	0.006861171	0.003483701	0.003031696	0.00108275	0.001093491	0.0007563532	0.0006137422	0.002611987	0.002991021	0.002939501	0.002284282
52.506	1	0.4055623	0.35749	2.02868	2.127905	0.1422917	0.1780064	0.2006743	0.1777337	1.329523	1.460129	1.711239	1.346811	0.03550613	0.03056161	0.05134828	0.0544778	0.1905115	0.1356967	0.1628711	0.1722956	0.02508887	0.03021776	0.05428151	0.03675292
52.507	1	0.03241976	0.03319396	0.02950343	0.03473737	0.04295865	0.04125969	0.04738592	0.03796662	0.0315776	0.02872703	0.03086463	0.02778929	0.03702345	0.03406871	0.03074513	0.02629868	0.03352278	0.03376064	0.03492845	0.02877305	0.04491762	0.04452628	0.05006306	0.03887114
52.508	1	0.1917137	0.1355438	0.08997781	0.08857954	0.3608302	0.440468	1.840673	1.334876	0.1748239	0.09515568	0.1607385	0.1297434	0.8422591	0.7164121	0.5075988	0.4397085	0.1394639	0.1111124	0.0990089	0.1041129	0.353455	0.3296771	0.3246049	0.2762336
52.605	1	0.001982227	0.001463288	0.006173188	0.005912442	0.00252118	0.00213467	0.01661021	0.01153159	0.00419679	0.004357166	0.005262323	0.003692896	0.008542918	0.006871917	0.003505044	0.003374814	0.001059535	0.001099848	0.001091578	0.0004809098	0.002877343	0.003060986	0.003202524	0.002362747
52.606	1	0.3964115	0.3760178	2.017326	2.12759	0.1464992	0.1749861	0.1986013	0.1810567	1.342606	1.431518	1.685181	1.337297	0.0438949	0.02891722	0.05459961	0.0483688	0.1825904	0.1335483	0.2002765	0.2348928	0.02790836	0.02649037	0.05010017	0.04437788
52.607	1	0.02882266	0.02828317	0.02425536	0.02886747	0.04581332	0.04574201	0.05340861	0.04552171	0.03013465	0.03407162	0.03116482	0.02782182	0.03262835	0.03311395	0.0405372	0.03145143	0.03095907	0.0274286	0.02527119	0.0199768	0.04083831	0.04086482	0.04424674	0.03414246
52.608	1	0.161662	0.07978941	0.1205773	0.1052727	0.2805906	0.3437861	1.913364	1.307027	0.1388971	0.08317745	0.1745919	0.1187571	0.8556589	0.7653899	0.5127925	0.4939059	0.1140434	0.1108599	0.1299719	0.07312203	0.3726173	0.2944527	0.3642392	0.2268177
52.705	1	0.002287423	0.001630113	0.005866365	0.005690921	0.002054399	0.001313058	0.01738513	0.01205157	0.003822643	0.004237619	0.005201773	0.003648987	0.008655636	0.007337463	0.003608614	0.003949922	0.001130537	0.001150074	0.0008847883	0.0006156626	0.003147389	0.002855492	0.003098498	0.002454523
52.706	1	0.3979582	0.3787645	1.96297	2.088397	0.1434296	0.1665492	0.1925496	0.1822877	1.315826	1.373476	1.617378	1.322189	0.02940532	0.03212857	0.05517184	0.05537433	0.1739105	0.135085	0.2334917	0.2592811	0.02803194	0.03241522	0.03850117	0.05238718
52.707	1	0.04259405	0.03238828	0.02018259	0.02679664	0.08418221	0.08877918	0.09214377	0.07545857	0.04772441	0.04499937	0.04204336	0.04054439	0.05704313	0.06444012	0.07276668	0.05731701	0.05259167	0.04076093	0.03035943	0.01819088	0.06556521	0.07040551	0.07320757	0.05719894
52.708	1	0.1659557	0.08405025	0.1547953	0.1262343	0.2380518	0.2491861	1.999192	1.374843	0.1079571	0.136469	0.1536412	0.1326273	0.889415	0.936614	0.5338666	0.5837079	0.1495033	0.0976264	0.09393902	0.09596338	0.3934984	0.2500851	0.3746553	0.2558899
52.805	1	0.001989097	0.001786686	0.005760782	0.005442962	0.002665011	0.002014874	0.01730577	0.01257546	0.003957336	0.00408792	0.005074346	0.003742093	0.008472995	0.007566452	0.003373789	0.003935034	0.001177975	0.001087983	0.0009137911	0.0008840552	0.00373898	0.002660643	0.002989383	0.002445859
52.806	1	0.4326604	0.3702872	1.866593	2.037348	0.1426573	0.1640484	0.1814814	0.1769926	1.302445	1.33706	1.53681	1.314439	0.01687451	0.0282135	0.05353099	0.04349322	0.1939802	0.1375803	0.2684707	0.2722511	0.02375519	0.03623262	0.0334829	0.04717346
52.807	1	0.04509026	0.02877672	0.01201379	0.02720549	0.09583011	0.0991869	0.1001446	0.07596616	0.03761606	0.04975468	0.05845723	0.05547301	0.0519036	0.05973529	0.06757704	0.05349719	0.06649929	0.05622634	0.04201287	0.02140192	0.0769306	0.08631406	0.09087797	0.069031
52.808	1	0.2107258	0.07932731	0.1848038	0.1466828	0.271222	0.1653652	2.005894	1.435656	0.1013561	0.1233773	0.1567025	0.1450339	0.9358945	1.025113	0.5048607	0.5629625	0.145798	0.1143128	0.1381689	0.09611585	0.4425582	0.2906764	0.371899	0.2408091
52.905	1	0.001697518	0.001307871	0.005742285	0.005812828	0.003565972	0.002847576	0.01737176	0.01308489	0.003674025	0.003941345	0.005224512	0.003992302	0.007990537	0.007320075	0.003044754	0.004011744	0.001279278	0.000915271	0.0008203213	0.0008762096	0.004051228	0.002989297	0.002757201	0.002522781
52.906	1	0.4636669	0.3711811	1.817589	1.993664	0.1447225	0.1630233	0.1802987	0.1780374	1.323163	1.346249	1.532424	1.341722	0.02630477	0.02731083	0.05618475	0.04919573	0.2199557	0.1354327	0.305167	0.2836797	0.02289539	0.02960415	0.02915923	0.04719827
52.907	1	0.04408421	0.0267993	0.01398577	0.03070865	0.1022086	0.1030464	0.1019273	0.07090514	0.04120091	0.06182803	0.07323566	0.06784353	0.05829567	0.05946428	0.06205252	0.04925018	0.07245869	0.06440941	0.04956242	0.02674701	0.08188873	0.09317957	0.09816993	0.07371776
52.908	1	0.2017268	0.06941358	0.1427903	0.1171436	0.3292545	0.1558036	1.982436	1.484026	0.09301486	0.08679356	0.1682296	0.145661	0.9463194	1.018761	0.4323265	0.507216	0.1317518	0.07861319	0.1141807	0.1015745	0.468142	0.3318279	0.3837801	0.2842517
53.005	1	0.001771269	0.001571027	0.005583398	0.005791144	0.00386709	0.004001873	0.0171799	0.01293308	0.003580196	0.004319843	0.005418214	0.004048748	0.007607225	0.007172384	0.002629189	0.003651214	0.001102149	0.0007484985	0.001000631	0.0007730227	0.004168512	0.002856689	0.002412651	0.00225828
53.006	1	0.474621	0.3787974	1.810108	1.979187	0.1453102	0.1586682	0.1844451	0.1780854	1.332763	1.337631	1.541503	1.358983	0.03539981	0.03030909	0.05443466	0.04401906	0.2338219	0.1566326	0.3406564	0.2591226	0.01512993	0.02330488	0.02730326	0.03846457
53.007	1	0.04271117	0.02646772	0.01982239	0.03186454	0.0966889	0.09491761	0.09463854	0.06106802	0.04760992	0.05995932	0.06876316	0.06355479	0.06805699	0.06831025	0.06297135	0.05450059	0.06595826	0.06009385	0.04827704	0.02896564	0.07799659	0.08970268	0.09440393	0.07153006
53.008	1	0.1885954	0.09876287	0.1325779	0.07151284	0.3339342	0.2633856	1.950346	1.435636	0.1260208	0.08889438	0.1415284	0.1109246	0.9201534	1.001662	0.3484847	0.434358	0.1217281	0.08923211	0.09747109	0.1041494	0.4876255	0.3352071	0.3384834	0.2957381
53.105	1	0.001712912	0.001124057	0.00529597	0.005702732	0.003712007	0.004803073	0.01724319	0.01304398	0.003926599	0.004535258	0.005650944	0.00409898	0.0073149	0.007060451	0.002350737	0.003302587	0.0009792156	0.0008810615	0.0009322661	0.0008193069	0.004040441	0.002686756	0.002025669	0.001938083
53.106	1	0.4638197	0.3967495	1.813826	1.960095	0.1456331	0.1571832	0.1860337	0.1714345	1.308103	1.299807	1.542056	1.354279	0.03026204	0.03464042	0.05278062	0.04035862	0.242359	0.1754585	0.3501049	0.2148201	0.02116451	0.02599493	0.02354883	0.03325541
53.107	1	0.0374316	0.02271082	0.01712073	0.02871253	0.08911341	0.08685585	0.0873755	0.04994801	0.04159164	0.05474651	0.06414426	0.05841844	0.06158704	0.06214514	0.05741146	0.04870879	0.06064092	0.05529933	0.04407669	0.02675903	0.07023451	0.08134627	0.08542718	0.06573179
53.108	1	0.1647207	0.1010613	0.1200572	0.1197035	0.300455	0.3805645	1.93174	1.417772	0.1743695	0.1178287	0.1809103	0.1078055	0.8992105	0.9329802	0.295345	0.3690719	0.1326742	0.08515594	0.1065826	0.08397831	0.4893144	0.3466761	0.3452473	0.3249296
53.205	1	0.001863814	0.00162203	0.005189664	0.005449821	0.002849876	0.00560623	0.01813943	0.01394131	0.004152193	0.003898561	0.005311946	0.003971294	0.007339647	0.007437646	0.002439881	0.003250893	0.00136218	0.001064535	0.000855933	0.000653899	0.003537766	0.003036702	0.001949602	0.001977991
53.206	1	0.4457423	0.402568	1.806124	1.925516	0.1385976	0.1514101	0.1778378	0.164699	1.274767	1.265377	1.520251	1.326617	0.02662932	0.02590467	0.04485371	0.0299251	0.2427457	0.1734683	0.3373358	0.1572315	0.0239175	0.02751681	0.03095528	0.02873804
53.207	1	0.03904441	0.02173567	0.01497857	0.03007306	0.09491077	0.09180785	0.09139106	0.04893983	0.04031859	0.05543284	0.06564202	0.06003715	0.0639377	0.0655457	0.060697	0.04874574	0.06307182	0.05680184	0.0444238	0.02513893	0.07880259	0.08817925	0.09126492	0.0710275
53.208	1	0.1281219	0.09722366	0.08945818	0.09284402	0.2582844	0.5041541	2.004578	1.488291	0.1718313	0.08700956	0.1587741	0.1146998	0.8875489	0.9240478	0.3162673	0.3163001	0.1572729	0.1155783	0.08816259	0.08041284	0.448836	0.4048242	0.3448064	0.3572471
53.305	1	0.002143014	0.0017138	0.005617702	0.005274143	0.00233648	0.006141006	0.01834374	0.01398475	0.003914613	0.003917443	0.005200408	0.0039381	0.007086221	0.0073543	0.002662788	0.002869494	0.001109157	0.0009612212	0.001101296	0.0008210852	0.003206552	0.003396597	0.002241456	0.002057007
53.306	1	0.4274204	0.4021525	1.840445	1.930674	0.1372101	0.1514497	0.1764974	0.1616265	1.248732	1.258636	1.481913	1.276524	0.03399675	0.0342463	0.03728182	0.02524734	0.2445769	0.1669939	0.3197668	0.09354738	0.02977755	0.0277341	0.03959585	0.02982291
53.307	1	0.04025754	0.02778106	0.02735656	0.03693118	0.09206088	0.09044707	0.08872082	0.0454052	0.04309231	0.05313108	0.06414858	0.05649177	0.06089637	0.06298486	0.05779618	0.04443019	0.05984742	0.05365888	0.04393033	0.0273929	0.08430502	0.09113991	0.0919107	0.070807
53.308	1	0.1198811	0.1164744	0.09909036	0.05070699	0.2859274	0.6418297	2.027089	1.479156	0.1311011	0.1039646	0.1970312	0.1048694	0.8445455	0.862911	0.2937161	0.2834228	0.1015094	0.1039202	0.1142213	0.09061116	0.4194975	0.4514353	0.3605703	0.32529
53.405	1	0.002098391	0.001323099	0.005512353	0.005395243	0.002528861	0.006120091	0.01857014	0.01372673	0.003650057	0.004304226	0.00459893	0.003698281	0.006889111	0.006950938	0.002431694	0.002641904	0.001077263	0.001319785	0.0007622159	0.0006662455	0.00283384	0.003488955	0.002449313	0.002256925
53.406	1	0.400746	0.3881838	1.864269	1.953537	0.1389542	0.1548631	0.1742009	0.1543743	1.213968	1.264065	1.429421	1.204215	0.03004414	0.03386117	0.02493025	0.02466143	0.2420022	0.1623183	0.2754113	0.08678382	0.02544322	0.01877659	0.03580905	0.0272158
53.407	1	0.03277431	0.02559734	0.02742664	0.03142002	0.06838157	0.06866432	0.06720954	0.02990432	0.03405556	0.0354661	0.0445902	0.03761126	0.05039091	0.04963081	0.04452006	0.03422908	0.03974467	0.03697724	0.03317774	0.02585989	0.06389391	0.06821798	0.06851511	0.05384054
53.408	1	0.1503532	0.1145333	0.1020515	0.0598052	0.3292923	0.7064499	2.087724	1.453945	0.1297726	0.114799	0.1786445	0.09985054	0.7806456	0.7466184	0.3179099	0.2491907	0.07874428	0.120039	0.06404799	0.05994115	0.3543457	0.4607868	0.3068174	0.3112171
53.506	1	0.001989354	0.001893502	0.005276894	0.005156043	0.002658331	0.005587544	0.01875397	0.01362094	0.003573312	0.003979404	0.004346113	0.003595849	0.007237815	0.00647269	0.002450227	0.002622035	0.001253794	0.0009854481	0.0007841865	0.0007452823	0.002378968	0.003347403	0.002615079	0.002628855
53.507	1	0.3861424	0.3742983	1.886037	1.967301	0.1267065	0.1542307	0.1682851	0.1533496	1.179454	1.261547	1.393835	1.129181	0.02613123	0.02903571	0.02061087	0.02673771	0.2154025	0.1513036	0.2271067	0.1534298	0.02431577	0.01920844	0.02352424	0.02478416
53.507	1	0.007611241	0.007775038	0.01105735	0.01108364	0.01812299	0.01851105	0.02380618	0.01354826	0.009918235	0.007070114	0.01017276	0.006791634	0.01466551	0.01104287	0.00839968	0.00798164	0.008060906	0.007577057	0.00800307	0.006448468	0.01763009	0.01872124	0.02036524	0.01609415
53.508	1	0.1617658	0.1493876	0.114228	0.09902515	0.3190901	0.6922894	2.092669	1.474083	0.1088566	0.1038316	0.16127	0.1163567	0.7703809	0.6208084	0.3382795	0.2440625	0.1433755	0.1130171	0.08697869	0.07746765	0.3280145	0.4198639	0.2945791	0.330718
53.605	1	0.001274488	0.001331912	0.005240406	0.005362581	0.002297303	0.004735418	0.01933872	0.01413037	0.003761789	0.003694467	0.003880655	0.003649915	0.007841409	0.005922392	0.003033859	0.00274345	0.001096659	0.001206463	0.0008971665	0.0005372175	0.002407107	0.003583704	0.002692301	0.002762872
53.606	1	0.3885025	0.3689404	1.897305	1.981329	0.1254746	0.1520356	0.1671312	0.1501341	1.134642	1.238978	1.365265	1.059879	0.02137539	0.0196928	0.01796229	0.03397584	0.186667	0.1603256	0.1872423	0.2103238	0.02932172	0.02587086	0.02351041	0.0273912
53.607	1	0.001654353	0.001616812	0.005384882	0.005682649	0.01037627	0.01190881	0.01987469	0.01313904	0.00419478	0.004416428	0.005003349	0.004295243	0.008965568	0.006932942	0.004889661	0.003756935	0.002334586	0.002443209	0.002088903	0.002145609	0.01040873	0.01079825	0.01053038	0.01102387
53.608	1	0.147239	0.1523904	0.08105667	0.07792449	0.2284186	0.6148416	2.181562	1.514207	0.1255488	0.1309357	0.1474795	0.1306584	0.7552556	0.5420823	0.410592	0.2686959	0.1235146	0.08477102	0.1137257	0.07791073	0.3298032	0.4319641	0.3037984	0.3704789
53.705	1	0.001200196	0.001277885	0.005457107	0.005113534	0.001764649	0.0039357	0.02021858	0.0145734	0.003784373	0.003564757	0.00384276	0.003724899	0.008679259	0.005597713	0.003446773	0.003283811	0.0009334019	0.001201185	0.001146932	0.0006762193	0.002545926	0.003233175	0.002273519	0.00268668
53.706	1	0.3656003	0.350458	1.890201	1.990924	0.1174468	0.1485765	0.155951	0.1437941	1.113363	1.229571	1.336206	1.006196	0.03134885	0.02223011	0.02054599	0.03175274	0.1709674	0.1622771	0.1618988	0.2204362	0.0243939	0.02189109	0.01945982	0.02519436
53.707	1	0.001394659	0.0014292	0.005455386	0.005262856	0.009610234	0.01262749	0.0204368	0.01417505	0.004283031	0.004147045	0.004887554	0.004353073	0.009302213	0.006827113	0.005032152	0.004233149	0.002250656	0.002290594	0.00225203	0.002223598	0.009956623	0.01056358	0.009540239	0.01058456
53.708	1	0.1195342	0.1265408	0.08643966	0.1019326	0.1211793	0.5300702	2.287883	1.590603	0.1243713	0.08783146	0.1743456	0.1366551	0.7929037	0.5751611	0.4476593	0.3723845	0.08842493	0.1252244	0.119	0.09359992	0.2727853	0.3569066	0.3424299	0.390887
53.805	1	0.001964586	0.001217093	0.005198183	0.005281819	0.00211434	0.002531131	0.0199775	0.0144851	0.003527792	0.003531157	0.003853465	0.004008923	0.008786083	0.00599416	0.003236038	0.00347419	0.00131163	0.001104792	0.001142214	0.0006851747	0.0024907	0.002857285	0.002679407	0.002826225
53.806	1	0.3629014	0.3355581	1.899407	1.99338	0.1157512	0.1445372	0.1591235	0.1358881	1.099678	1.2321	1.309865	0.9602703	0.02974309	0.02628874	0.0225039	0.03880502	0.1691354	0.1648639	0.1662044	0.2008316	0.02279359	0.0231961	0.02001168	0.02009504
53.807	1	0.002125645	0.001268251	0.005263307	0.005432525	0.007793798	0.01202094	0.01998061	0.01452293	0.004035225	0.004184685	0.004713066	0.004377474	0.009416123	0.007067033	0.004713343	0.004321895	0.002228103	0.00198946	0.002121956	0.002006806	0.008677823	0.009566907	0.008339553	0.009305165
53.808	1	0.1225137	0.07797533	0.09427847	0.1244301	0.1873936	0.3859947	2.263167	1.604858	0.1390246	0.08535873	0.1762579	0.2086576	0.8490606	0.6718531	0.4025514	0.4203828	0.1276852	0.1065976	0.1203321	0.08592889	0.239079	0.2709165	0.4222813	0.3862813
53.905	1	0.001915679	0.001553607	0.005023015	0.00560407	0.003015715	0.001623861	0.01963874	0.01447599	0.003709574	0.003541423	0.003865728	0.003601864	0.008763874	0.006490753	0.002935368	0.003661043	0.001314279	0.0008959519	0.00133712	0.000720725	0.002799225	0.002591615	0.002952533	0.002660827
53.906	1	0.3535763	0.32594	1.892752	1.988015	0.1154613	0.1426995	0.1552343	0.1247	1.087317	1.229383	1.286275	0.9335689	0.02789249	0.02665424	0.02799273	0.03501591	0.1820329	0.1664729	0.1912313	0.1508901	0.02328436	0.02130018	0.01568719	0.01996515
53.907	1	0.001932022	0.001610922	0.004980769	0.005571506	0.005763543	0.01076544	0.01949432	0.0148167	0.003893568	0.004293412	0.004767774	0.004184641	0.009248173	0.007627689	0.004388694	0.00438417	0.002246105	0.001659083	0.00200989	0.001422985	0.007717974	0.007990842	0.007246677	0.007408029
53.908	1	0.1047399	0.09646031	0.09929728	0.1278353	0.2877	0.3311917	2.216978	1.618212	0.1580693	0.06653244	0.1539359	0.1525018	0.882574	0.7697292	0.3131281	0.424464	0.1248158	0.1187659	0.1411786	0.1238523	0.2611825	0.2231822	0.4223065	0.3417172
54.006	1	0.00177158	0.0019468	0.004969304	0.005640475	0.003347267	0.001128036	0.01929213	0.01431389	0.003473143	0.003560031	0.003866199	0.003714359	0.008566666	0.007187785	0.002725625	0.00341539	0.001292513	0.001173587	0.001014154	0.0007806867	0.002784697	0.002776624	0.002603024	0.002354002
54.006	1	0.3606392	0.3124379	1.894275	1.988881	0.1193516	0.1411005	0.150621	0.129886	1.083312	1.228773	1.269549	0.9280533	0.01986029	0.02289191	0.0339688	0.02879383	0.1914592	0.1624192	0.2180988	0.08736008	0.01755952	0.02486621	0.01538507	0.02368679
54.007	1	0.001789007	0.00182617	0.004954923	0.005609689	0.00455518	0.008904673	0.018739	0.0145664	0.003678762	0.004232118	0.004685166	0.004017588	0.009026363	0.008305821	0.004233532	0.003962561	0.001919055	0.002003258	0.001845389	0.00135937	0.006873306	0.007141866	0.007048945	0.006621971
54.008	1	0.1028988	0.123373	0.05541989	0.1299212	0.3228784	0.2515608	2.153225	1.598647	0.1658109	0.06176331	0.1464662	0.1571444	0.9420438	0.8691119	0.2294735	0.3825585	0.1313442	0.077521	0.1009613	0.08806478	0.2408616	0.2427654	0.3772911	0.2777829
54.105	1	0.001830614	0.00126455	0.005163421	0.005485004	0.003032552	0.002386752	0.01943944	0.0144565	0.00332408	0.003285063	0.004310535	0.003378472	0.008632353	0.007899927	0.002609191	0.003069205	0.0009592854	0.0009380334	0.0008511076	0.0008364523	0.002551957	0.003122495	0.002438088	0.002135189
54.106	1	0.3618612	0.3097447	1.892891	1.982333	0.1206848	0.1404203	0.1441296	0.1253753	1.087217	1.205278	1.241452	0.9235042	0.02746311	0.02404372	0.03984358	0.02905515	0.2075489	0.1620289	0.2282603	0.1105387	0.01514368	0.02249435	0.02217427	0.01923314
54.107	1	0.001878604	0.001258416	0.005123633	0.005506132	0.005534551	0.007977542	0.01868621	0.01441094	0.003567146	0.003836277	0.005037875	0.003764574	0.009328541	0.009036079	0.004217003	0.003680403	0.001659514	0.00181223	0.002068913	0.001632873	0.006781861	0.007808717	0.008971924	0.007268123
54.108	1	0.09482935	0.1094672	0.08043349	0.1353931	0.2814704	0.1790845	2.133152	1.61389	0.1760195	0.05998359	0.154817	0.1260481	0.9824952	0.9553593	0.2259746	0.2858183	0.07290499	0.07725418	0.1006888	0.09849695	0.1606269	0.3573902	0.331796	0.2676871
54.205	1	0.001735875	0.001415063	0.005061396	0.005162605	0.002241965	0.003588846	0.0195394	0.01476797	0.003128804	0.003329694	0.004548044	0.002982485	0.008414027	0.008424734	0.003283358	0.002880534	0.001372135	0.000987026	0.000889858	0.0005567451	0.002710903	0.003782342	0.002702521	0.002127079
54.206	1	0.3699382	0.3019526	1.878078	1.969943	0.1236019	0.1389571	0.1485304	0.1301595	1.102018	1.185517	1.204688	0.9207614	0.03131853	0.03075079	0.03883092	0.02313547	0.240005	0.1800131	0.2259085	0.1725345	0.02232563	0.02522791	0.0286539	0.02124218
54.207	1	0.001637293	0.001467549	0.005124563	0.005290321	0.006243823	0.006379642	0.01866744	0.01443535	0.00346203	0.003535559	0.005208408	0.0033908	0.009167267	0.009425079	0.004450761	0.003673229	0.001993617	0.00181394	0.002099717	0.00172429	0.006910376	0.008373826	0.009881348	0.007152329
54.208	1	0.1092025	0.09111542	0.1232178	0.1408297	0.2094258	0.23988	2.129858	1.629435	0.1584883	0.0694149	0.1747326	0.1017132	1.009685	1.00518	0.3456343	0.2555415	0.116758	0.06894135	0.07262373	0.09284816	0.1643881	0.4407794	0.3495949	0.2840747
54.305	1	0.001046671	0.001386142	0.005097131	0.005067357	0.001620434	0.004721456	0.01914586	0.01472553	0.003213645	0.003603447	0.004218704	0.00301523	0.007742117	0.008431665	0.003499702	0.003241803	0.001353279	0.001123754	0.0008944538	0.000607951	0.002822016	0.003649027	0.00227206	0.001995309
54.306	1	0.3907072	0.2923651	1.86833	1.939551	0.1237863	0.1382766	0.1427583	0.1309454	1.119856	1.161707	1.179419	0.9348293	0.03674376	0.02839002	0.040655	0.02350305	0.275154	0.1922108	0.2107688	0.2134729	0.03036513	0.03030321	0.02499601	0.02494194
54.307	1	0.00110383	0.001326939	0.005091825	0.005036787	0.005449136	0.004757838	0.01797107	0.01397653	0.003500784	0.003712438	0.004866564	0.003577079	0.008520929	0.009270619	0.004737959	0.00388835	0.002019194	0.001902144	0.001997711	0.00152197	0.006548185	0.00806781	0.009276285	0.00667526
54.308	1	0.11775	0.07537537	0.1011213	0.1212225	0.207524	0.3738002	2.092788	1.619378	0.1377823	0.06775324	0.1321827	0.1122156	0.9818228	1.010564	0.436059	0.3172319	0.1205338	0.1111279	0.07733263	0.1041093	0.186697	0.4561598	0.3068773	0.3237373
54.405	1	0.001024567	0.001766817	0.004775762	0.005208225	0.001791632	0.005706955	0.01875711	0.01451883	0.003399162	0.003956434	0.004097336	0.003073243	0.007181115	0.007792196	0.003689288	0.003583559	0.001271749	0.0008897748	0.0007833541	0.000881035	0.002953952	0.003533385	0.001509705	0.002076586
54.406	1	0.4100124	0.2876737	1.847108	1.92629	0.1235285	0.1340002	0.1431287	0.135953	1.134881	1.147572	1.166624	0.9533582	0.03588227	0.03441132	0.03896571	0.02567597	0.2975923	0.2098927	0.197129	0.2391838	0.0262707	0.02915816	0.02315091	0.02375045
54.407	1	0.001158885	0.00181806	0.004873982	0.005171462	0.0042544	0.004427845	0.01753629	0.01378147	0.003499581	0.004106819	0.004648681	0.003285938	0.007969561	0.008503096	0.004849085	0.004009413	0.001709714	0.001529534	0.002151565	0.001360833	0.005878683	0.007790546	0.00856016	0.005986419
54.407	1	0.1546906	0.1191555	0.1143722	0.109961	0.2450494	0.5198633	2.093407	1.606984	0.1324457	0.1286406	0.1636709	0.1051516	0.9010006	0.9408206	0.4765125	0.4046978	0.1609344	0.1203748	0.07356234	0.09684612	0.3108088	0.4283429	0.2271369	0.3240254
54.505	1	0.001712369	0.001570223	0.005247691	0.005428227	0.002386456	0.006062409	0.01871525	0.01456605	0.003661208	0.003712757	0.003974306	0.003112582	0.006533484	0.007060583	0.00394831	0.00367212	0.001232338	0.001059505	0.0005856579	0.0008825842	0.0032175	0.003570455	0.001696298	0.002233953
54.506	1	0.4295723	0.2935798	1.831104	1.917515	0.1263236	0.1326576	0.1403424	0.1361762	1.140402	1.144955	1.158754	0.9786421	0.02960971	0.03540971	0.04274159	0.02850723	0.3071088	0.2250663	0.2046427	0.2557404	0.02315241	0.02647917	0.01862175	0.01872141
54.507	1	0.001718212	0.001598332	0.005349863	0.005309871	0.003809393	0.005503672	0.01734884	0.01397384	0.003777229	0.004107758	0.004344634	0.003264682	0.007125928	0.007522613	0.004818129	0.003799692	0.001148801	0.001733015	0.001937148	0.001355277	0.00549981	0.007691718	0.008542743	0.006150546
54.508	1	0.1462679	0.1093553	0.1126634	0.1103867	0.2899383	0.5872632	2.112563	1.633241	0.1578433	0.1017692	0.1674559	0.1151341	0.7711394	0.8136924	0.5323567	0.4435358	0.1314387	0.1191699	0.0928228	0.1042859	0.4156367	0.4649915	0.1984694	0.3138387
54.605	1	0.002044277	0.0009851063	0.005420973	0.005414654	0.002912972	0.005655673	0.01993576	0.01519188	0.003642102	0.003567579	0.003727101	0.003114232	0.006792516	0.0071681	0.00413275	0.003892752	0.001263545	0.001056118	0.0009291018	0.0007651445	0.003485942	0.003816062	0.002480533	0.002151977
54.606	1	0.4353765	0.2971098	1.818989	1.900261	0.1259155	0.1355864	0.1465802	0.1302578	1.132626	1.141248	1.149091	0.9781188	0.03294238	0.03513955	0.04415935	0.02889794	0.3139069	0.2291715	0.2399678	0.252334	0.02625843	0.02660171	0.019309	0.02262727
54.607	1	0.001950096	0.001082373	0.00543861	0.005135867	0.005308341	0.006679028	0.01852129	0.01478283	0.00379305	0.003904745	0.003921679	0.003145095	0.007324492	0.007250795	0.004730671	0.003456734	0.001585278	0.001653891	0.002348727	0.001468569	0.006583724	0.00885531	0.01043741	0.007794059
54.608	1	0.1644066	0.1338205	0.1132432	0.1240767	0.3131753	0.5653599	2.236914	1.692349	0.1292963	0.1136909	0.1586306	0.135222	0.7097411	0.7731655	0.5520727	0.4867202	0.1175751	0.1345934	0.09058703	0.07908751	0.4840404	0.5221708	0.2641599	0.311287
54.705	1	0.001827777	0.001830683	0.005367377	0.005092082	0.002543103	0.004881365	0.02016708	0.01505369	0.003320857	0.003756436	0.003708901	0.0029729	0.007023348	0.006998575	0.004411721	0.003894058	0.001399361	0.0007244996	0.001296461	0.0007312188	0.003469555	0.003748788	0.002994297	0.002480017
54.706	1	0.4280605	0.3089583	1.831239	1.899741	0.1247103	0.1357232	0.1432068	0.1324107	1.126145	1.146908	1.146502	0.9709308	0.03585869	0.03433389	0.04327041	0.0269598	0.3143953	0.2202716	0.2743763	0.2346848	0.03016755	0.01662698	0.02178337	0.01997588
54.707	1	0.001926343	0.001908962	0.005232898	0.005012964	0.006160804	0.007658463	0.01846311	0.01516002	0.003471603	0.00391538	0.003918333	0.0030545	0.00770601	0.006947811	0.004531296	0.003607331	0.002243232	0.001532794	0.002347019	0.0015424	0.007730171	0.009201697	0.01132853	0.008526001
54.708	1	0.1374847	0.1355149	0.1082443	0.1037081	0.2376583	0.4874195	2.265709	1.685734	0.0840203	0.09886531	0.1491347	0.1542338	0.6634187	0.7041715	0.6194164	0.5064356	0.1310726	0.161345	0.1246334	0.07837681	0.4651868	0.5365729	0.343608	0.3533229
54.805	1	0.001823326	0.001637066	0.005658091	0.005392838	0.001435081	0.00392545	0.01971348	0.01427183	0.003299797	0.003301759	0.003589854	0.002668217	0.007610431	0.00638738	0.004405594	0.003928538	0.001470281	0.001022821	0.0009706414	0.0007042906	0.003433969	0.003149636	0.00272076	0.002630892
54.806	1	0.4176052	0.3191529	1.856779	1.909242	0.1253349	0.1373365	0.1515903	0.1310708	1.124759	1.151088	1.155027	0.9550044	0.03202297	0.02576883	0.03644009	0.01849182	0.2955801	0.2109417	0.2924138	0.2028028	0.02404789	0.02238415	0.02430874	0.02363613
54.807	1	0.001856205	0.001670415	0.005503505	0.005312048	0.005673134	0.007975638	0.01794952	0.01476423	0.003525675	0.003683533	0.003729317	0.00297075	0.007808599	0.007016926	0.004761825	0.004001564	0.002332252	0.001991001	0.00255045	0.001612231	0.007852855	0.009023692	0.01139992	0.008292284
54.808	1	0.1557739	0.1412952	0.1342883	0.1207241	0.116175	0.4324108	2.226304	1.63291	0.07253538	0.09525442	0.1613172	0.1387466	0.6832609	0.6190084	0.651079	0.5089909	0.1381426	0.1023765	0.1027797	0.05751715	0.4488197	0.4525225	0.3223813	0.3705212
54.905	1	0.001428215	0.001457887	0.005508592	0.005430371	0.001496017	0.002879817	0.01939327	0.0138284	0.003367106	0.003484174	0.003206492	0.002627122	0.007906932	0.006362049	0.004321086	0.003912487	0.001351512	0.00117779	0.0008454612	0.0005355935	0.003613975	0.002588346	0.002258114	0.002716371
54.906	1	0.4038442	0.3196764	1.884724	1.909725	0.125298	0.13616	0.1508792	0.1245426	1.131509	1.163967	1.172441	0.9392072	0.02927438	0.02624489	0.03556974	0.01908626	0.2703284	0.2065001	0.2982678	0.1551578	0.02091861	0.02650979	0.02696662	0.01856455
54.907	1	0.001567946	0.001524636	0.005542264	0.005321059	0.004717474	0.008273161	0.01753001	0.01432773	0.003541394	0.003718026	0.003498147	0.003232653	0.007983641	0.007250928	0.004598162	0.004289233	0.00206631	0.002010764	0.002468401	0.001640167	0.007717686	0.009202075	0.0117805	0.008694812
54.908	1	0.1155763	0.08941001	0.1293356	0.09711813	0.1668918	0.3734451	2.214838	1.571696	0.1254054	0.08583467	0.1626214	0.09995513	0.738874	0.7188022	0.6410909	0.5230426	0.1566669	0.1141499	0.0875852	0.07231772	0.447484	0.3628307	0.2897032	0.3417482
55.005	1	0.001495173	0.001366747	0.005124429	0.005529052	0.002549499	0.002001974	0.01973908	0.0139662	0.003190013	0.003384344	0.003264768	0.002412419	0.007961407	0.006981821	0.004114071	0.004044946	0.0008510025	0.0008276226	0.0008948128	0.0006886437	0.003580868	0.002210681	0.001635219	0.002725799
55.006	1	0.3947152	0.320878	1.893468	1.915823	0.1218538	0.1343124	0.1449755	0.1195359	1.112985	1.177992	1.179325	0.9019284	0.02924837	0.02812646	0.03114335	0.01654718	0.2428785	0.1911244	0.2784742	0.09507259	0.02634681	0.02215949	0.02280909	0.01688328
55.007	1	0.001441743	0.001543953	0.005086848	0.005483142	0.004711559	0.009385713	0.01740889	0.01404434	0.003479309	0.00397865	0.00372036	0.002949951	0.008139579	0.007910328	0.004595857	0.004595888	0.001592573	0.001912176	0.002747004	0.001750144	0.008412377	0.010583	0.01339919	0.00998663
55.008	1	0.1166173	0.06012106	0.09501051	0.09713199	0.2472121	0.3413833	2.232061	1.574549	0.1310955	0.09997213	0.1899907	0.09104266	0.8056748	0.8563221	0.6304271	0.5687649	0.146653	0.1558727	0.09818815	0.09805863	0.4311247	0.2777312	0.2027438	0.3267769
55.105	1	0.001617661	0.00131032	0.005244537	0.005493837	0.002727244	0.001317387	0.02043032	0.01448516	0.003168685	0.003266435	0.003755566	0.002205919	0.007946626	0.007515662	0.004063308	0.004137151	0.0008982133	0.0009523066	0.001022127	0.0007771783	0.00350179	0.002186037	0.001348343	0.002817667
55.106	1	0.401267	0.3309138	1.907509	1.933264	0.1238915	0.1399563	0.1447046	0.1257511	1.101439	1.194424	1.195746	0.8748586	0.03353537	0.02758861	0.02757537	0.01583505	0.222024	0.1881794	0.2506659	0.04752609	0.02686926	0.02179266	0.02458577	0.02443897
55.107	1	0.001591545	0.001363761	0.005103517	0.005671877	0.006029981	0.009897333	0.01757098	0.01384414	0.003690401	0.003866727	0.004113969	0.002950544	0.008540097	0.008575431	0.004891963	0.005105406	0.001763616	0.002291597	0.002894698	0.002172193	0.009466037	0.01210306	0.01484774	0.01108789
55.108	1	0.09672811	0.08216642	0.1260956	0.1003792	0.248389	0.2711795	2.295269	1.610085	0.126269	0.06393015	0.1701728	0.08498428	0.8603465	0.9634708	0.6210731	0.5394403	0.07243091	0.08736667	0.07571346	0.09349729	0.3852596	0.2598105	0.1569998	0.3265913
55.205	1	0.00172795	0.001843777	0.004959807	0.005246099	0.002580793	0.001784294	0.02022288	0.01474131	0.003310329	0.003358891	0.004104093	0.00232621	0.007855782	0.007464872	0.003503302	0.003837084	0.001244928	0.0009838055	0.0007553048	0.000814632	0.003561558	0.002265579	0.001452476	0.002638555
55.206	1	0.4125232	0.3328014	1.916117	1.967368	0.1235877	0.1461533	0.1465079	0.1269375	1.091728	1.21044	1.21738	0.8562399	0.03045935	0.02581291	0.02276543	0.01778942	0.1964796	0.1861508	0.2282347	0.068391	0.02128264	0.02825859	0.0274542	0.02404549
55.207	1	0.006800135	0.006729008	0.01014191	0.009745339	0.01193604	0.01396166	0.01865583	0.01523112	0.008965849	0.007920453	0.008408661	0.006491214	0.01328403	0.012049	0.006786959	0.007628651	0.006328356	0.007321224	0.006883686	0.005883443	0.01341499	0.01781714	0.01979104	0.01447759
55.208	1	0.1277449	0.09147487	0.09736289	0.1089408	0.2536753	0.1336457	2.256628	1.634266	0.1212898	0.03959557	0.1737479	0.09137948	0.9138925	0.9733513	0.5622403	0.4840644	0.08106099	0.05348865	0.07058713	0.09632045	0.3590768	0.2352861	0.1875466	0.2863396
55.305	1	0.001788224	0.001182263	0.005205228	0.005248308	0.002086238	0.003097293	0.02001759	0.01459475	0.003396553	0.003455508	0.00409592	0.002267079	0.007495569	0.007528127	0.003080011	0.003574618	0.0009396156	0.001063912	0.0008945836	0.0007622814	0.003652445	0.002424614	0.00171999	0.002032205
55.306	1	0.416513	0.3355304	1.925668	1.991585	0.1220564	0.1466208	0.1534193	0.1257771	1.085997	1.219786	1.231691	0.8364854	0.03312259	0.0254743	0.02483004	0.01648629	0.1834618	0.1869734	0.2105687	0.1040702	0.01507972	0.02285026	0.02407858	0.02929028
55.307	1	0.02076951	0.02026937	0.02413525	0.02183682	0.02455127	0.02694946	0.01935199	0.01794555	0.0230407	0.02125506	0.0217528	0.01913733	0.02619761	0.02601886	0.01906523	0.01821942	0.02111393	0.02116933	0.02063303	0.01708326	0.02792783	0.03217014	0.03349959	0.02525325
55.307	1	0.1791226	0.08189071	0.08968031	0.103633	0.219724	0.1427507	2.219831	1.598827	0.1392441	0.05407291	0.1650675	0.09765668	0.9082983	1.006761	0.4845875	0.4246586	0.1135177	0.09036053	0.08601542	0.0939812	0.3528978	0.2445152	0.1887989	0.2339737
55.405	1	0.001671015	0.001564865	0.005151588	0.005356893	0.001620254	0.003807047	0.0196387	0.01450049	0.00349546	0.003515393	0.004210511	0.002397323	0.006984099	0.007439414	0.002703158	0.003336698	0.001040534	0.001151637	0.0007201832	0.0008397928	0.00366105	0.002748671	0.001641486	0.001813792
55.406	1	0.4123107	0.3341631	1.927384	2.005034	0.1212343	0.1477822	0.1596275	0.1226714	1.094433	1.231346	1.236787	0.8403479	0.02528339	0.02587261	0.02983083	0.01674909	0.1792229	0.1936854	0.217757	0.1187599	0.01552484	0.02005337	0.01402018	0.01640613
55.407	1	0.0185984	0.01841512	0.02213971	0.02006505	0.02208281	0.0226349	0.01957144	0.0153518	0.01903792	0.01949997	0.02055162	0.01701294	0.02054298	0.02528117	0.02043373	0.01634976	0.01939752	0.01924207	0.01867654	0.01450047	0.02568851	0.02976016	0.02988304	0.02278856
55.408	1	0.1978751	0.09195342	0.08712376	0.09883876	0.2312947	0.2503185	2.167893	1.549684	0.1386466	0.07785565	0.1334707	0.08943527	0.8825339	0.9896374	0.389379	0.3781006	0.134748	0.1233446	0.08712864	0.1103771	0.3674812	0.2821789	0.1972838	0.2332647
55.505	1	0.001695453	0.0014708	0.005148363	0.005188124	0.002257994	0.004582567	0.02046769	0.01502528	0.003526736	0.003506561	0.004576891	0.002609286	0.006844686	0.007574731	0.002987918	0.003278761	0.001233286	0.0009097506	0.0009984354	0.0007781397	0.003536735	0.003517734	0.001916595	0.002073616
55.506	1	0.4218158	0.3257053	1.917802	1.987471	0.1228736	0.145667	0.15978	0.1223291	1.100829	1.224769	1.22536	0.8478296	0.02622825	0.02558603	0.02311898	0.01812724	0.1764377	0.1926763	0.2282582	0.1225844	0.01792844	0.02043154	0.01805798	0.01448239
55.507	1	0.02832887	0.02833604	0.03173049	0.02958232	0.03511011	0.03422111	0.02572919	0.02749668	0.02984759	0.03155711	0.03247804	0.02678493	0.03110323	0.03543453	0.03149121	0.02488178	0.02935422	0.02950295	0.02816112	0.02238375	0.03528755	0.04109768	0.03907528	0.03052535
55.508	1	0.2001028	0.07109616	0.09466917	0.08310474	0.3004852	0.3496975	2.22166	1.573053	0.1295894	0.08498928	0.1540669	0.112053	0.8626808	0.9452843	0.394973	0.3725302	0.134906	0.1191848	0.08610658	0.1235474	0.3965717	0.3609145	0.2449533	0.2874435
55.605	1	0.001742714	0.0009203623	0.005290268	0.005036001	0.002620715	0.005272825	0.02071948	0.01506356	0.00380136	0.003725925	0.004212005	0.002532111	0.006669733	0.007606303	0.003057522	0.003484925	0.00154095	0.00123996	0.00114088	0.0007629604	0.003760225	0.003855383	0.002092063	0.00236223
55.606	1	0.4325455	0.3352877	1.899709	1.961866	0.127608	0.1504988	0.1562229	0.1210836	1.120541	1.215609	1.220705	0.8750791	0.01858029	0.02671325	0.01861859	0.01793199	0.1857504	0.2061415	0.2324573	0.115808	0.0238982	0.02410433	0.02392553	0.01539066
55.607	1	0.03166902	0.03194328	0.03609685	0.03384941	0.0419198	0.0402422	0.02769083	0.03697587	0.03483534	0.03705804	0.03858049	0.0319733	0.03682757	0.04018755	0.03660217	0.02892791	0.03309151	0.03395839	0.03162233	0.02609551	0.03891377	0.04490178	0.04212669	0.03420558
55.608	1	0.1849365	0.05404983	0.0859558	0.05527492	0.3192766	0.4426491	2.257761	1.549754	0.1450652	0.08114216	0.1670847	0.09561054	0.8431122	0.9051887	0.3699174	0.3767312	0.1624593	0.1108285	0.07711566	0.09281515	0.4175218	0.4012928	0.2645557	0.3221332
55.705	1	0.001966201	0.001355607	0.00504817	0.005289082	0.002123116	0.005487393	0.02012747	0.01463744	0.003471717	0.003989346	0.003789614	0.002569337	0.00640609	0.007201841	0.002442667	0.003504669	0.001187096	0.001169625	0.001203337	0.0008953055	0.00371211	0.004013356	0.002652681	0.00273604
55.706	1	0.4230802	0.3353424	1.880374	1.941085	0.1282039	0.1499532	0.1393851	0.1273559	1.145772	1.21098	1.20062	0.8967936	0.02281496	0.03032062	0.01970841	0.01894009	0.2141222	0.2271059	0.2413541	0.1039427	0.02523252	0.03559253	0.01719119	0.01903552
55.707	1	0.0191164	0.01975973	0.02361314	0.02200774	0.02854361	0.02571136	0.01925493	0.02953307	0.02191282	0.0243209	0.02506708	0.01993452	0.02427278	0.0266598	0.02327906	0.01705858	0.02028008	0.02036474	0.01915718	0.01631474	0.02586678	0.03028739	0.02803602	0.02385927
55.708	1	0.1364291	0.06472063	0.05876487	0.06084085	0.2008806	0.4997438	2.217759	1.523543	0.09885657	0.111196	0.1857419	0.1161126	0.7520101	0.7877143	0.2814519	0.3837504	0.1411288	0.1266935	0.133105	0.08923569	0.4010678	0.4198458	0.3305567	0.3965874
55.805	1	0.001990745	0.001374074	0.005229066	0.005337957	0.001631786	0.005446804	0.02008037	0.01419296	0.003255015	0.003578548	0.003714662	0.002269944	0.006599484	0.006422584	0.002334889	0.00314246	0.001109471	0.001370689	0.001043638	0.0008580353	0.003644204	0.004157814	0.002807986	0.002962316
55.806	1	0.4243837	0.3328001	1.857235	1.92165	0.1279694	0.1486339	0.1453835	0.125604	1.165136	1.203819	1.189891	0.9125793	0.02881593	0.03731752	0.02697844	0.02283395	0.2526262	0.2367506	0.2556555	0.1008696	0.03382339	0.03076821	0.0288449	0.021373
55.807	1	0.01440691	0.0143354	0.0182841	0.01687984	0.02197839	0.01774407	0.01867126	0.02615	0.01643811	0.016529	0.01659286	0.01403111	0.0187462	0.01918654	0.01441156	0.01482064	0.01423384	0.01414773	0.01447287	0.01146891	0.0233576	0.02473651	0.02476523	0.01824249
55.808	1	0.1597332	0.1190026	0.09243462	0.05394823	0.1146224	0.5384135	2.222398	1.523513	0.09740032	0.09356747	0.1523379	0.1193107	0.6923979	0.6254276	0.2087542	0.3333492	0.1162556	0.1371254	0.1022267	0.07903318	0.4068436	0.4852621	0.356415	0.4625501
55.905	1	0.001953275	0.00163757	0.00505501	0.005116107	0.001836474	0.005437042	0.02002367	0.01397767	0.003475979	0.003435686	0.003631727	0.002333757	0.007393129	0.005682062	0.002499274	0.00303512	0.001151685	0.001467358	0.0009863304	0.0009378744	0.003177233	0.004545898	0.002883604	0.003105759
55.906	1	0.4223912	0.3299648	1.828878	1.893943	0.1252692	0.1485813	0.1440662	0.1326771	1.191384	1.211068	1.158425	0.9269617	0.03451423	0.03317915	0.03559923	0.01684298	0.2861694	0.2351223	0.2564838	0.1231795	0.03353958	0.02847998	0.0291944	0.02517528
55.907	1	0.01791108	0.01808543	0.02135666	0.02028487	0.02779358	0.02516598	0.01987543	0.03252556	0.02348296	0.02253111	0.02071411	0.02071537	0.02698565	0.02439366	0.02147104	0.02070197	0.01909988	0.01844441	0.01784735	0.01422423	0.02637696	0.02867783	0.02656599	0.02010487
55.908	1	0.159897	0.08650075	0.07147102	0.04848222	0.2164278	0.5865815	2.231284	1.535205	0.1281817	0.09868687	0.173459	0.1326188	0.7012356	0.4888874	0.1931555	0.3390256	0.1000014	0.1233572	0.09391552	0.09369974	0.3762293	0.5227902	0.4040284	0.4900638
56.005	1	0.001729284	0.001676509	0.005019943	0.005098459	0.002386545	0.005075962	0.0207187	0.0143365	0.003320676	0.003440504	0.00337484	0.002321596	0.008216043	0.005731171	0.002573849	0.00302949	0.0009600194	0.001486608	0.0008706093	0.0009255381	0.002425511	0.00433393	0.002586588	0.002877343
56.006	1	0.4239682	0.3240438	1.788883	1.87144	0.1301008	0.146933	0.1427048	0.1329998	1.198294	1.193941	1.122157	0.9387197	0.03520732	0.03548382	0.03639492	0.01786789	0.3073451	0.2452414	0.2442805	0.163547	0.02319462	0.02680562	0.02106405	0.025974
56.007	1	0.02984703	0.0302754	0.03287913	0.03161542	0.04066072	0.03984337	0.02583069	0.04367541	0.03621413	0.03399318	0.03242037	0.03250699	0.04077387	0.03688063	0.03511107	0.03108823	0.03135816	0.03075095	0.02877705	0.02353033	0.03948237	0.04217724	0.03837955	0.02944204
56.007	1	0.1185504	0.1346289	0.04621986	0.06257345	0.3271784	0.6298517	2.329006	1.591122	0.1187843	0.1340213	0.1637433	0.1250645	0.7398572	0.5138404	0.2076468	0.3499045	0.112655	0.1555985	0.1134086	0.119626	0.3581529	0.4914834	0.4292932	0.4654101
56.105	1	0.001460571	0.0009632254	0.004967799	0.005356678	0.002643264	0.003983588	0.02075474	0.0143892	0.003185424	0.003595016	0.003444421	0.002381453	0.008835282	0.006168948	0.002469678	0.003324862	0.0009799284	0.00125259	0.0009013458	0.0007399013	0.002089651	0.003801426	0.002670048	0.002660897
56.106	1	0.4220148	0.3272129	1.775991	1.872512	0.1279622	0.1434285	0.1398033	0.1286266	1.206405	1.179405	1.091914	0.9209235	0.03763642	0.0283976	0.03620043	0.01658663	0.3134949	0.2488565	0.2216932	0.1982359	0.02381812	0.02649031	0.02562952	0.02405018
56.107	1	0.03288603	0.03269514	0.03522739	0.03369152	0.04178605	0.04054829	0.02831108	0.03898199	0.0344012	0.03273769	0.0317133	0.03038108	0.04049421	0.0345982	0.03465128	0.02792033	0.03370031	0.03396728	0.03181479	0.02623806	0.04413487	0.04645349	0.04215917	0.03236289
56.107	1	0.1223736	0.107049	0.09304932	0.09444125	0.3556559	0.5453567	2.350197	1.607911	0.1430493	0.1125914	0.1375332	0.1663176	0.8322576	0.6522646	0.1976592	0.3972017	0.1003191	0.08574637	0.1171519	0.09171332	0.327896	0.3923564	0.4397854	0.391175
56.205	1	0.001273387	0.001468103	0.005025517	0.005080864	0.002517985	0.002446659	0.02031584	0.01432757	0.003631416	0.003257647	0.003552357	0.00289954	0.009045742	0.006618705	0.002516891	0.003347682	0.001054843	0.001197963	0.001142832	0.0006298302	0.002292674	0.003353114	0.003005299	0.002505573
56.206	1	0.4243626	0.328986	1.777195	1.891352	0.1325195	0.1404937	0.1347835	0.1275439	1.225926	1.183765	1.079286	0.9071208	0.03540821	0.0300831	0.03302911	0.01296842	0.3050732	0.2453749	0.1969017	0.2235548	0.02041524	0.02115834	0.0210374	0.02088481
56.207	1	0.03076178	0.03108952	0.03279935	0.03134829	0.04031514	0.04053476	0.02567264	0.03495806	0.03314261	0.03069982	0.02979656	0.0291122	0.03832438	0.03470941	0.03283742	0.02603378	0.03183783	0.03165224	0.0298289	0.02476115	0.04187872	0.04345726	0.03925537	0.03106378
56.207	1	0.08205257	0.09813025	0.09464597	0.1099052	0.3024435	0.3929507	2.294234	1.573759	0.1090951	0.06000426	0.1730373	0.1441364	0.9003096	0.7802624	0.1929769	0.4157871	0.1020549	0.112956	0.1032195	0.09833225	0.3312504	0.3149072	0.4392332	0.2988417
56.305	1	0.00151943	0.001233858	0.005082376	0.005185514	0.00171952	0.001497473	0.02014077	0.01444542	0.003574638	0.003577758	0.003607276	0.003053639	0.008744679	0.007642131	0.002703444	0.00305665	0.0007839037	0.001274521	0.001108642	0.0005949179	0.002487585	0.002978242	0.003268146	0.002064678
56.306	1	0.4231362	0.3330787	1.806843	1.903631	0.1359306	0.139433	0.1303287	0.1285756	1.224947	1.191515	1.074529	0.8844882	0.0332567	0.03378816	0.03553226	0.01736637	0.2962568	0.2413603	0.1944224	0.2401795	0.01592375	0.02297505	0.01637053	0.02702178
56.307	1	0.0285883	0.0283533	0.02992722	0.02922883	0.03833936	0.03925533	0.02275909	0.02998683	0.031135	0.02769573	0.02775749	0.02787187	0.03502223	0.03405775	0.0302176	0.0235281	0.02977946	0.02907623	0.02777232	0.02331759	0.03943481	0.04051942	0.03540963	0.02987249
56.307	1	0.1004143	0.1196722	0.1089915	0.07996454	0.2209308	0.2568563	2.259891	1.576527	0.131873	0.07025234	0.1449612	0.1263389	0.9480963	0.9174093	0.2404531	0.3794544	0.1116058	0.08784594	0.1509433	0.06278668	0.296945	0.3174464	0.4730928	0.1827643
56.406	1	0.001525751	0.001780481	0.005288431	0.005041474	0.001067547	0.001687047	0.0207666	0.01512233	0.003221189	0.003254218	0.004194024	0.00313253	0.008782881	0.008437192	0.003333783	0.002893376	0.0009328619	0.001187388	0.001335928	0.0005891932	0.002541504	0.003422826	0.003578092	0.002108202
56.407	1	0.4192608	0.3254922	1.82816	1.896952	0.1353935	0.1393661	0.1365143	0.1226119	1.221886	1.196048	1.096476	0.8590926	0.03267197	0.02774967	0.03766587	0.02029159	0.2879547	0.2300371	0.2005859	0.2188907	0.01732883	0.03010056	0.01739408	0.02257034
56.408	1	0.0302339	0.03037829	0.03158459	0.0306647	0.04031155	0.04163729	0.02383911	0.02456189	0.03266192	0.02889089	0.03026462	0.02934208	0.03544835	0.03850728	0.03205406	0.02531734	0.03205175	0.03071969	0.02989064	0.02491117	0.0418874	0.04367991	0.03583391	0.03299187
56.408	1	0.1063567	0.1396815	0.1479929	0.1512305	0.1304555	0.105644	2.296162	1.650158	0.1061725	0.049421	0.1522727	0.1246065	1.005598	1.041163	0.3417296	0.3199924	0.1448497	0.1045086	0.1243167	0.0813805	0.2707475	0.3759146	0.4838935	0.2149613
56.505	1	0.001705588	0.001688626	0.005070969	0.005315797	0.001774293	0.002924891	0.02045712	0.01558114	0.003076114	0.003052227	0.004450458	0.002921368	0.008564367	0.008883749	0.004286922	0.002837102	0.001510789	0.001332012	0.0009763504	0.0005697596	0.003025907	0.00347655	0.003250771	0.002302559
56.506	1	0.4172159	0.3091504	1.848483	1.918627	0.1349847	0.1404861	0.1398101	0.1224728	1.21672	1.19562	1.120175	0.8313018	0.03564794	0.02284234	0.03704228	0.02246306	0.2668476	0.2088776	0.2045913	0.1740995	0.02153035	0.02892318	0.02221951	0.01683112
56.507	1	0.03128166	0.03137249	0.03178369	0.03137885	0.04026879	0.04219	0.0234051	0.01935556	0.03204721	0.02858996	0.03079796	0.02916511	0.03425505	0.03960059	0.03174673	0.0257327	0.03329583	0.03074905	0.03060878	0.02542611	0.04329872	0.04528552	0.03639553	0.03424798
56.508	1	0.1463944	0.1412029	0.09584223	0.1146274	0.1796579	0.1558466	2.258178	1.705989	0.1407736	0.09072781	0.1876414	0.09929355	1.024355	1.085024	0.5099068	0.3023065	0.1540283	0.08388145	0.1485933	0.06625291	0.3108774	0.3679581	0.4530385	0.2884699
56.605	1	0.001938046	0.001098006	0.004947615	0.005522971	0.002491826	0.003993516	0.02014528	0.01543603	0.003110273	0.003336106	0.004269294	0.00292375	0.007924953	0.008787917	0.004885573	0.003336499	0.00141973	0.0008889172	0.001018179	0.0006676538	0.003398301	0.003176469	0.002914151	0.002752549
56.606	1	0.4286779	0.3132933	1.873888	1.946089	0.136072	0.1406486	0.1462168	0.1154095	1.203797	1.21468	1.147088	0.8044918	0.03150865	0.02070692	0.03096415	0.02557859	0.244639	0.2119866	0.2154804	0.1281344	0.02264736	0.03904101	0.02631849	0.0210653
56.607	1	0.02115901	0.02064058	0.02082479	0.02129611	0.02844515	0.03041832	0.01887048	0.01462805	0.02200204	0.020475	0.02200516	0.02030434	0.02598204	0.02956711	0.02262569	0.01890514	0.02304817	0.02091377	0.02086469	0.01782152	0.03239919	0.03307476	0.02610194	0.02573806
56.608	1	0.1259636	0.06171538	0.09809378	0.1234855	0.2248632	0.2448714	2.223695	1.677955	0.1358521	0.08876917	0.1679327	0.09169407	0.9962606	1.087213	0.6123139	0.3947059	0.1063788	0.08980759	0.1208554	0.07371665	0.3569039	0.3418649	0.4169076	0.38289
56.705	1	0.002002484	0.00144101	0.004706867	0.005156374	0.002511149	0.004980896	0.02019509	0.01532875	0.003400077	0.003846486	0.004229491	0.003088732	0.007273497	0.008466979	0.004949211	0.003840765	0.001132614	0.0008882172	0.001009914	0.0008174973	0.003261373	0.002882889	0.002608311	0.002798996
56.706	1	0.4291271	0.3261041	1.882038	1.964921	0.1322803	0.1449617	0.148684	0.1174126	1.187256	1.235295	1.182582	0.7926724	0.03090293	0.02138972	0.02588885	0.03019457	0.2317116	0.2143316	0.2162812	0.08647102	0.02285073	0.03026872	0.02597585	0.02594278
56.707	1	0.009051075	0.007857748	0.009569564	0.0106423	0.01549113	0.01580898	0.01903262	0.01550476	0.008543266	0.01087423	0.008758411	0.006967328	0.01508361	0.01346344	0.01168217	0.01049491	0.009034246	0.00919693	0.008691001	0.007201447	0.01869736	0.01853043	0.01602047	0.01589562
56.708	1	0.1394357	0.1137887	0.1120888	0.0900952	0.2091399	0.3641465	2.246394	1.615985	0.1371482	0.1200641	0.1790482	0.1186832	0.9260167	1.032876	0.6963498	0.4732896	0.1345695	0.08280034	0.1143085	0.0653729	0.3597212	0.3088442	0.3397239	0.4180055
56.805	1	0.001489761	0.0008887055	0.005157843	0.005507521	0.00223638	0.005472636	0.02076001	0.01526805	0.003570301	0.003754312	0.004120936	0.00306277	0.00688212	0.007916906	0.005305782	0.004219022	0.001257134	0.001031941	0.00097333	0.0007415544	0.003279248	0.00289757	0.002469316	0.002779262
56.806	1	0.4291964	0.3443095	1.87852	1.985874	0.1348043	0.1493691	0.1468999	0.1129717	1.183478	1.256166	1.203128	0.7862352	0.02785214	0.03126885	0.02711221	0.03080007	0.2182914	0.2150027	0.2210294	0.09928504	0.01969038	0.01988758	0.02750831	0.02099325
56.807	1	0.009790091	0.009209643	0.01004191	0.01137212	0.01678679	0.0169096	0.02038437	0.01769812	0.008666188	0.01123241	0.008729465	0.007106562	0.01610587	0.01256393	0.01256902	0.01166026	0.009653545	0.0105549	0.009891993	0.008528866	0.01961757	0.02011688	0.01708513	0.01657026
56.808	1	0.1065245	0.09383617	0.09761077	0.08486848	0.1350031	0.4378225	2.29583	1.641764	0.1185749	0.1009617	0.1520971	0.1363545	0.8397034	0.9315478	0.7565898	0.5601129	0.1480823	0.08985576	0.09318308	0.08217685	0.3581235	0.34199	0.2602123	0.4200729
56.905	1	0.001353405	0.001691047	0.005504156	0.005520614	0.001831545	0.005458062	0.02127397	0.01543297	0.003505316	0.00342243	0.003726364	0.003225326	0.006568054	0.007713277	0.005685768	0.004771913	0.001418409	0.001268287	0.0009011015	0.000728079	0.003414804	0.00328968	0.002064171	0.002458911
56.906	1	0.4261412	0.3439513	1.88214	1.991642	0.1317719	0.1501409	0.1458841	0.115059	1.178435	1.271849	1.203388	0.7965828	0.02888429	0.02978433	0.02545732	0.02684837	0.2224527	0.2072028	0.234538	0.1449821	0.02267695	0.02197917	0.02506414	0.01972009
56.907	1	0.01048233	0.01095109	0.01083381	0.01162697	0.01856574	0.01908507	0.0218258	0.01943481	0.009196884	0.01229045	0.008917318	0.007839349	0.01700737	0.01261676	0.01337724	0.0126085	0.01100467	0.01115822	0.01124755	0.009747574	0.02091771	0.02186278	0.01896697	0.01812347
56.908	1	0.1315673	0.1141815	0.1149624	0.1139222	0.1335218	0.4934955	2.363149	1.678685	0.1046014	0.09092852	0.157891	0.1247975	0.7108428	0.8397714	0.8264008	0.6078147	0.1375515	0.1447192	0.09101124	0.08837923	0.369788	0.3994284	0.1827476	0.3936971
57.005	1	0.001199702	0.001733825	0.005257169	0.005566906	0.001879551	0.005348684	0.02124389	0.01526578	0.003056852	0.003768366	0.003892948	0.003199246	0.007179665	0.006959052	0.005689657	0.0046593	0.001611445	0.001077699	0.001238715	0.000719811	0.003566887	0.003367206	0.001783521	0.002275693
57.006	1	0.4294667	0.3485128	1.875398	1.987012	0.1263893	0.1524442	0.1506468	0.1167809	1.164373	1.272807	1.201912	0.8182975	0.02563131	0.025958	0.0231956	0.02348824	0.2260117	0.2012525	0.2563751	0.1688592	0.02380509	0.02183108	0.02890134	0.02764301
57.007	1	0.001587545	0.00203305	0.005572166	0.005412673	0.009422004	0.01119038	0.01936281	0.01540436	0.003679565	0.004558474	0.004119565	0.004139425	0.008757962	0.008000326	0.0066263	0.005911265	0.002986121	0.002100374	0.003279128	0.002919342	0.01174781	0.01224819	0.01399661	0.01300832
57.007	1	0.1580324	0.1375179	0.1113183	0.09194691	0.2397677	0.5406582	2.35772	1.687701	0.1013073	0.09778496	0.1375362	0.1383077	0.6838702	0.7129559	0.8023905	0.6004143	0.1361724	0.1299102	0.1178433	0.08534239	0.4275722	0.421327	0.1570597	0.3376877
57.105	1	0.001464635	0.001455888	0.005306889	0.005469011	0.002608413	0.0050808	0.02113714	0.01489254	0.003462165	0.004005981	0.003579957	0.002989641	0.007978913	0.006032946	0.005036697	0.004434431	0.001403328	0.001192065	0.0007752907	0.0006858997	0.003556641	0.003476775	0.001791361	0.002278809
57.106	1	0.4264112	0.3498832	1.877213	1.980623	0.1267975	0.1523608	0.1475353	0.1138003	1.163497	1.26521	1.207666	0.8419749	0.02475248	0.02168397	0.0232047	0.02637548	0.2313111	0.1958607	0.2736436	0.1806041	0.0239721	0.01884158	0.03132974	0.02499913
57.107	1	0.001547387	0.001666077	0.005490512	0.005256307	0.007817085	0.01159964	0.01972845	0.01567648	0.003831055	0.004594803	0.004024527	0.003743845	0.009203747	0.007432932	0.005991398	0.00559367	0.00273931	0.002527822	0.002718135	0.002510704	0.01107222	0.01129957	0.01330897	0.01213931
57.108	1	0.1678228	0.1414439	0.09731939	0.09518699	0.3430314	0.5949442	2.378118	1.685009	0.1087802	0.1279349	0.1800722	0.08966509	0.7457763	0.634155	0.7388268	0.5502607	0.1045239	0.108512	0.08869497	0.0781008	0.4509401	0.4617911	0.1827315	0.3319378
57.204	1	0.001540362	0.001516513	0.005588365	0.005313852	0.003073548	0.004228143	0.0210979	0.01511047	0.003513611	0.003429844	0.003425653	0.003335603	0.008254446	0.005924703	0.004840048	0.004601029	0.001160926	0.00113539	0.0009089006	0.0007125179	0.003424589	0.003649137	0.001834366	0.002203816
57.204	1	0.4309078	0.3564341	1.860661	1.960311	0.1276789	0.1547183	0.1449912	0.1173118	1.166213	1.250213	1.186549	0.8649064	0.0259381	0.02674287	0.02409542	0.02903231	0.232732	0.2048432	0.2865256	0.1652091	0.01864815	0.02619368	0.02800694	0.0249827
57.205	1	0.001751153	0.001627807	0.005737475	0.005124727	0.007975409	0.01273913	0.02007785	0.01581408	0.003923946	0.004109244	0.003802234	0.003953406	0.009557048	0.007348342	0.005661217	0.00542709	0.002425618	0.002569728	0.003061092	0.002624405	0.01147552	0.01187809	0.01346348	0.01279661
57.205	1	0.1288816	0.09087718	0.12741	0.1149605	0.3779183	0.5575877	2.379179	1.700322	0.1204675	0.07601783	0.1443727	0.1017791	0.7852616	0.6966241	0.6904715	0.583479	0.09045901	0.1396864	0.08916873	0.06913498	0.4559756	0.4922152	0.2029749	0.2766044
57.305	1	0.001688649	0.0009888606	0.005308142	0.005235284	0.002946839	0.003323781	0.02155784	0.01578642	0.003277798	0.003369855	0.003310995	0.00334287	0.008670785	0.006540532	0.004952402	0.004433508	0.0008058996	0.001007257	0.0009494982	0.0005809551	0.003380963	0.003656998	0.002023096	0.002410055
57.306	1	0.4307935	0.3609445	1.868569	1.973989	0.1245921	0.150181	0.1412246	0.1182662	1.16794	1.244378	1.168882	0.88323	0.02484491	0.0297953	0.02549653	0.0328312	0.2323189	0.1955642	0.3096032	0.1303634	0.02386501	0.022355	0.03141916	0.02531111
57.307	1	0.001947668	0.001262247	0.005477253	0.005003777	0.01118024	0.0165201	0.02056556	0.01612787	0.003687975	0.004618405	0.003758151	0.00384057	0.009791652	0.008068789	0.00547836	0.005203974	0.002398956	0.002726879	0.003750384	0.002923587	0.0144766	0.01547155	0.01727556	0.0163493
57.308	1	0.09707045	0.05702568	0.1347985	0.0849114	0.3298706	0.4870511	2.441753	1.758149	0.1116903	0.1065663	0.1904122	0.1164329	0.8564266	0.8350551	0.7035915	0.614604	0.1047916	0.143709	0.1092411	0.07960504	0.4352751	0.4941001	0.2874449	0.2596331
57.405	1	0.001342418	0.00174241	0.005539613	0.004993174	0.002104396	0.002229559	0.02135206	0.015547	0.00331756	0.003469901	0.00378986	0.003467512	0.00835117	0.007100844	0.004316533	0.004149747	0.001092329	0.001155822	0.000884738	0.0006916274	0.003074414	0.003508746	0.002369198	0.002729287
57.406	1	0.430445	0.3663688	1.8973	2.004445	0.1246929	0.1476328	0.139499	0.122701	1.205577	1.244637	1.14372	0.8997349	0.02851174	0.03512474	0.03251398	0.02984945	0.2416522	0.2026128	0.3230349	0.09230501	0.03039695	0.02260492	0.02472061	0.02462639
57.407	1	0.001285167	0.001903517	0.005855955	0.005039663	0.01225178	0.01770588	0.02052981	0.01515351	0.003886013	0.004223503	0.004184072	0.003924661	0.009436523	0.008215495	0.004541818	0.004688262	0.002920235	0.003023784	0.003717596	0.003160447	0.01499118	0.01678665	0.01872072	0.01730811
57.407	1	0.06942009	0.1011085	0.1445128	0.1230868	0.2084827	0.3353688	2.419596	1.734156	0.1067268	0.06942129	0.1925739	0.1899607	0.8801675	0.9225335	0.6145704	0.5906527	0.1089923	0.1264263	0.09698929	0.08886845	0.3742516	0.486961	0.3281455	0.3288578
57.505	1	0.001053597	0.001396946	0.005405424	0.005303613	0.001182126	0.001131519	0.02126462	0.01527303	0.003336673	0.003556256	0.004205277	0.003185196	0.007780463	0.00726568	0.003944731	0.003956809	0.001171719	0.001004365	0.0008732938	0.0007555118	0.003057437	0.003344505	0.002506525	0.002741983
57.506	1	0.4424008	0.3766444	1.902312	2.011321	0.1318653	0.1499931	0.1388571	0.1206921	1.245152	1.257893	1.095527	0.9129989	0.02477858	0.03539754	0.02955692	0.02939015	0.2495424	0.214159	0.3282039	0.1193435	0.03192863	0.02529295	0.02587006	0.02337093
57.507	1	0.001059362	0.001297127	0.005589061	0.005310598	0.01082975	0.0156856	0.02071166	0.01441827	0.003783975	0.00439982	0.0044459	0.003661591	0.009030684	0.008214052	0.003730978	0.004333789	0.002830895	0.002533872	0.00325972	0.002794101	0.01340521	0.01554504	0.01682968	0.01502728
57.508	1	0.09229143	0.1233025	0.1225853	0.1077238	0.1273269	0.2337494	2.388233	1.681495	0.1233879	0.06456954	0.1844404	0.1291174	0.8836348	0.9563831	0.5200786	0.5114946	0.09865258	0.08682696	0.08109658	0.08581826	0.3013648	0.4215026	0.369634	0.3188911
57.605	1	0.001345913	0.001282922	0.005273074	0.005766474	0.002051211	0.001649873	0.02075888	0.01529845	0.003245746	0.00367057	0.004328198	0.003026708	0.007450982	0.00754279	0.003543229	0.003684591	0.001055159	0.001093089	0.0008044563	0.0009412528	0.002637321	0.003123143	0.002524968	0.002245731
57.607	1	0.4520807	0.3757533	1.879775	2.008342	0.1353062	0.1541006	0.1343209	0.123428	1.26584	1.262171	1.051013	0.9180532	0.0261404	0.03016843	0.03439914	0.029179	0.24328	0.2322908	0.3139655	0.1715146	0.02374332	0.03280611	0.02695609	0.02193753
57.607	1	0.001160915	0.001458571	0.005466561	0.005819874	0.009373244	0.0134335	0.02058351	0.01408439	0.003595845	0.004439015	0.004442257	0.003426338	0.008509447	0.008396243	0.00300569	0.003869669	0.002561212	0.002677577	0.003049083	0.002864317	0.01213327	0.01529114	0.01609598	0.01378617
57.608	1	0.1383977	0.1185948	0.1129495	0.1177739	0.2263604	0.1044771	2.326865	1.647231	0.1649791	0.09764485	0.1998784	0.1394742	0.8785754	0.9621289	0.4100781	0.429588	0.08333203	0.09951237	0.1025958	0.08880672	0.2149866	0.3709876	0.3832109	0.297314
57.705	1	0.001340164	0.001277257	0.005358104	0.005715796	0.002918732	0.002794493	0.02105008	0.0158779	0.003629958	0.003441438	0.004430484	0.00303553	0.007515664	0.008116328	0.002574924	0.003352305	0.001115265	0.0008561208	0.0007939869	0.0005690956	0.002859004	0.003142236	0.002544414	0.002160135
57.706	1	0.4419286	0.3502156	1.853582	2.012254	0.1350417	0.1571942	0.1253792	0.126076	1.268375	1.251121	1.027098	0.9008772	0.02218085	0.02802488	0.03903181	0.02755407	0.2119497	0.2440674	0.272428	0.2059664	0.01542413	0.02943694	0.02558439	0.01781654
57.707	1	0.001142783	0.001333683	0.005492337	0.005732224	0.009485173	0.01309575	0.02075008	0.01451506	0.00401739	0.004078332	0.004615066	0.003005613	0.008474881	0.009174913	0.002112806	0.003199773	0.002579537	0.002729585	0.003270427	0.002690076	0.01243616	0.0172604	0.01818922	0.01487421
57.708	1	0.1303391	0.05986293	0.09401149	0.09937341	0.279325	0.08969659	2.308682	1.684182	0.168057	0.1013157	0.1735521	0.1352134	0.936372	1.00892	0.2971712	0.3301134	0.1114594	0.09853987	0.06350004	0.06524317	0.243619	0.4055453	0.4199364	0.3141128
57.805	1	0.001822325	0.0009243813	0.004958323	0.005688281	0.003248402	0.003919121	0.02075963	0.01573224	0.003690792	0.003568464	0.004528661	0.002863465	0.007262242	0.007856155	0.002123371	0.003168729	0.001415407	0.0005310351	0.001177262	0.0007855429	0.00312303	0.00336591	0.002647871	0.002294643
57.806	1	0.4344132	0.3255842	1.853141	2.018573	0.1350008	0.1562896	0.1285799	0.1282493	1.254123	1.252803	1.043719	0.8874588	0.02049103	0.03105835	0.04133034	0.02167409	0.2194207	0.2547398	0.2259147	0.227981	0.01757848	0.03245195	0.02542037	0.0195344
57.807	1	0.001760801	0.000785518	0.005253763	0.005759851	0.009934853	0.01157644	0.02043082	0.0146214	0.004102411	0.004048741	0.004493069	0.003136214	0.008178363	0.008981734	0.001621796	0.003133722	0.002811092	0.00235705	0.003482565	0.002541328	0.01180524	0.01734707	0.01844167	0.01469613
57.807	1	0.1683542	0.08016213	0.1294555	0.09255707	0.2960469	0.1923922	2.264039	1.65489	0.1273033	0.08371134	0.1802048	0.1024108	0.9051206	0.9282463	0.1927188	0.3249726	0.1645351	0.12677	0.1167888	0.08426815	0.3114957	0.4335238	0.4541475	0.3522063
57.905	1	0.001948407	0.001348199	0.005249766	0.005573175	0.002579202	0.004962923	0.02048454	0.01548833	0.003857455	0.003907562	0.004485706	0.002946484	0.007000419	0.007532646	0.001598606	0.003547844	0.001639916	0.001064391	0.0008450849	0.0007873717	0.003262172	0.003404656	0.002296062	0.002161167
57.906	1	0.4131833	0.3088106	1.85051	2.028451	0.1319532	0.1599369	0.1302317	0.1226975	1.236866	1.253602	1.075749	0.8650327	0.02581885	0.03479962	0.03921396	0.0182426	0.2257719	0.2618011	0.1682949	0.2413185	0.02120979	0.02726391	0.02262728	0.02521428
57.907	1	0.001645632	0.001291158	0.00528833	0.005800204	0.009974792	0.00936392	0.0200548	0.01472337	0.004407804	0.004313726	0.004583002	0.003189086	0.007714259	0.00838765	0.00147451	0.00352164	0.002694079	0.002726472	0.003208316	0.00251024	0.01087054	0.01602908	0.01719845	0.0139316
57.907	1	0.141597	0.04771038	0.1052067	0.0909973	0.1901946	0.3428985	2.207327	1.609467	0.1113853	0.08116457	0.1590544	0.1294982	0.8635463	0.8388903	0.1271421	0.3665564	0.1601029	0.09016003	0.08551177	0.1000622	0.3128667	0.4348314	0.4072222	0.369605
58.005	1	0.001903148	0.001009808	0.005552925	0.005620818	0.00208283	0.005744736	0.01999424	0.01479603	0.003732777	0.003915961	0.004030111	0.002844627	0.006932722	0.007169756	0.00146861	0.003502682	0.001463922	0.001177075	0.0007494218	0.000541893	0.003364772	0.003130397	0.001950958	0.002226282
58.006	1	0.3957084	0.29732	1.879529	2.038163	0.1321106	0.1543759	0.1398861	0.1194264	1.22543	1.264978	1.118708	0.8559632	0.02924785	0.03946807	0.02920709	0.02080323	0.2178223	0.262944	0.1320368	0.2278115	0.02169631	0.02287657	0.0223943	0.02163776
58.007	1	0.001758692	0.0009936901	0.005760407	0.005688371	0.0100247	0.009214825	0.01938071	0.01435752	0.00437777	0.004346531	0.004476545	0.003381302	0.007543508	0.007560344	0.001932903	0.003713789	0.002535255	0.002694609	0.003251645	0.002628639	0.01121754	0.0159725	0.01787419	0.01471179
58.007	1	0.1525918	0.074106	0.09797759	0.08345916	0.2246306	0.4982987	2.167548	1.553261	0.1208851	0.1120615	0.1799216	0.09982584	0.7953647	0.7555256	0.098175	0.3586058	0.1338383	0.1463552	0.07789606	0.08046827	0.3132495	0.389628	0.3450951	0.3607798
58.105	1	0.001807741	0.001476889	0.005452671	0.00559266	0.002353963	0.006241032	0.02049894	0.01492959	0.003452295	0.003773062	0.0038582	0.00283905	0.007123179	0.007053964	0.001705037	0.003272492	0.001128007	0.001087068	0.0007551461	0.0007397766	0.00375989	0.003263669	0.001921054	0.002320912
58.106	1	0.3772339	0.2924664	1.875798	2.019475	0.1326217	0.1527538	0.1437764	0.1202527	1.218981	1.274338	1.158545	0.8491145	0.03091633	0.04139388	0.0255766	0.03055486	0.2056318	0.2587665	0.1473376	0.1860342	0.02246432	0.02332508	0.02080148	0.02200587
58.107	1	0.001493228	0.001399436	0.005433846	0.00563262	0.01055575	0.01056522	0.01961719	0.01463896	0.004176365	0.004322193	0.004338203	0.003237155	0.007407336	0.007045924	0.002567808	0.003770731	0.002412085	0.0029017	0.003599971	0.003083287	0.01241819	0.01721827	0.01940271	0.01654936
58.107	1	0.1813168	0.1167444	0.08407944	0.09012784	0.3390049	0.6241758	2.242955	1.608086	0.1033627	0.1005099	0.1828626	0.1315793	0.7313139	0.6390578	0.1081062	0.3359154	0.1037541	0.1082656	0.06688932	0.08129639	0.3631628	0.4169407	0.2916313	0.3683692
58.205	1	0.001332018	0.001636189	0.005213215	0.005576779	0.002660451	0.006261672	0.02081397	0.01466007	0.003549829	0.003655769	0.003917126	0.002653696	0.007501408	0.006564552	0.002151302	0.002826971	0.001203287	0.001171879	0.0009823828	0.0007933613	0.003691371	0.003675012	0.001696672	0.002601773
58.206	1	0.3662633	0.312709	1.891872	2.010938	0.134191	0.1545764	0.147635	0.1170782	1.209158	1.285008	1.189889	0.8416712	0.03034479	0.0426469	0.02263427	0.02912626	0.1986755	0.2437546	0.1638375	0.1351226	0.02392396	0.03155415	0.02273785	0.02204902
58.207	1	0.0009963667	0.001344099	0.005154814	0.00565047	0.01107302	0.01215879	0.01961224	0.01453891	0.004366586	0.004250355	0.004414536	0.00327594	0.008159065	0.006444577	0.003238821	0.003811013	0.002765963	0.003066725	0.004036162	0.003324245	0.01273391	0.01786996	0.01944192	0.01725462
58.207	1	0.1944511	0.1166772	0.06672345	0.0533319	0.3896512	0.6888639	2.314888	1.624862	0.1182134	0.1023997	0.1568753	0.1476569	0.6938237	0.5524562	0.1622195	0.2677639	0.1024167	0.1104493	0.08191087	0.08667168	0.3935203	0.48623	0.2541401	0.3958735
58.305	1	0.001175302	0.001117367	0.005295641	0.00555066	0.002057098	0.005513116	0.02051547	0.01445778	0.003422506	0.003433866	0.003626247	0.002526833	0.008111956	0.006257587	0.002389374	0.002974669	0.001070214	0.001085639	0.001251729	0.001042515	0.003207556	0.003649659	0.002053728	0.002759847
58.306	1	0.3572633	0.3281654	1.895989	2.008577	0.1327054	0.156974	0.1492946	0.1167445	1.200561	1.314471	1.20319	0.8344399	0.02985732	0.03833871	0.02244947	0.02896535	0.1931576	0.2215106	0.1841421	0.08284511	0.01810262	0.03261602	0.01789966	0.02083992
58.307	1	0.000804438	0.0009507203	0.005377488	0.005780478	0.01087151	0.01290314	0.0192828	0.01401497	0.004105574	0.003905283	0.004147473	0.003289707	0.008569117	0.006828445	0.003412973	0.004059299	0.002675478	0.002930315	0.00377086	0.003406115	0.01231131	0.01634626	0.01794284	0.01587784
58.307	1	0.1716023	0.1177624	0.08505246	0.1008964	0.2988219	0.6274238	2.312659	1.622475	0.1148539	0.1069434	0.1492523	0.1228796	0.7392015	0.5442294	0.181596	0.3089644	0.07763811	0.1090862	0.1416556	0.1131148	0.3987641	0.4764014	0.2779008	0.3937094
58.405	1	0.00142726	0.001555422	0.005381236	0.005348999	0.001567667	0.004673191	0.02016282	0.0140388	0.003249006	0.003560403	0.003662466	0.002485691	0.008475927	0.0061804	0.002354636	0.002957666	0.00113529	0.001121569	0.00104221	0.0008070674	0.003025312	0.003411958	0.002010931	0.002758621
58.406	1	0.3430908	0.3377167	1.908723	2.020211	0.1254264	0.1550246	0.1504495	0.1151913	1.18273	1.342473	1.215559	0.8313967	0.03499114	0.03346435	0.02550806	0.03136951	0.2059247	0.196748	0.2138991	0.08938048	0.01835002	0.02640539	0.01936062	0.02313928
58.407	1	0.001257384	0.00117332	0.005409769	0.00540574	0.01072532	0.01407073	0.01890138	0.01320006	0.003846738	0.003919752	0.004088986	0.003278374	0.008498977	0.007329621	0.003339411	0.00400989	0.00245396	0.003041885	0.00356331	0.003071723	0.01174299	0.01530697	0.01693354	0.01508218
58.407	1	0.0938948	0.09745566	0.08795471	0.1569361	0.2058992	0.5335255	2.290539	1.601433	0.1022066	0.07022608	0.1564176	0.1324822	0.7903841	0.6411398	0.1778378	0.3231456	0.09084535	0.09915358	0.08649986	0.08026719	0.4383723	0.4049231	0.2708045	0.3752851
58.505	1	0.001551894	0.001304247	0.005385917	0.005560288	0.001328853	0.003721081	0.02042708	0.01447311	0.003394831	0.003640557	0.003690373	0.002503989	0.008949108	0.007068931	0.002309153	0.002877519	0.001280774	0.00121757	0.0008451721	0.0005141944	0.003092138	0.003423421	0.001859589	0.0024703
58.506	1	0.3359633	0.3431257	1.904988	2.021898	0.1248482	0.1551723	0.1496014	0.1161462	1.171782	1.3568	1.199864	0.8253088	0.04135561	0.03804771	0.03007172	0.03127584	0.2204352	0.1741435	0.2359894	0.1238636	0.01947838	0.02607651	0.02029845	0.02080842
58.507	1	0.001206015	0.0009420376	0.005165523	0.005681976	0.01132064	0.0163195	0.01879153	0.01295829	0.004163984	0.004432957	0.004161591	0.003041508	0.009012229	0.008358679	0.003427998	0.003986207	0.002888117	0.003297948	0.003613763	0.002986822	0.01307054	0.0156696	0.01860005	0.01589524
58.508	1	0.1457244	0.08922954	0.08295129	0.1234743	0.1085045	0.4541301	2.286773	1.639249	0.0748359	0.06872906	0.1464367	0.1198284	0.8805926	0.8252651	0.2076306	0.3565644	0.1278249	0.1127046	0.07899951	0.07512278	0.4275608	0.4014991	0.2463241	0.2890142
58.605	1	0.001536862	0.001893524	0.00518297	0.005658861	0.002024046	0.002572891	0.02041614	0.01496707	0.003014824	0.003958359	0.00381019	0.002498861	0.009040127	0.007876909	0.002672026	0.002667251	0.001147831	0.001187889	0.0008724176	0.0007489154	0.003100545	0.003745722	0.002130236	0.002422838
58.606	1	0.3480548	0.3685076	1.897604	2.018714	0.127889	0.1557278	0.1412946	0.1206474	1.1615	1.345285	1.169213	0.8353959	0.03708722	0.03909962	0.02743879	0.02910802	0.2449831	0.1568833	0.2725609	0.1389531	0.02136154	0.02402357	0.02676739	0.01840111
58.607	1	0.00125769	0.001684509	0.005024929	0.005746824	0.009539065	0.01597872	0.01845182	0.01308093	0.003719019	0.004681164	0.00411994	0.003044758	0.009464705	0.008976975	0.00379142	0.00366347	0.002505929	0.002649683	0.003582457	0.003001405	0.012376	0.01450838	0.01763368	0.01490009
58.607	1	0.1326722	0.1342573	0.09953068	0.129949	0.1944764	0.3513324	2.278689	1.687909	0.135568	0.1283964	0.1826835	0.1132727	0.9573007	0.9612175	0.264681	0.3281804	0.1464581	0.1046489	0.09228257	0.08589868	0.4327658	0.4517427	0.2981842	0.2599437
58.705	1	0.001676913	0.001603746	0.005430157	0.005934015	0.003001812	0.001544551	0.0198331	0.01499119	0.003157314	0.003551912	0.004113894	0.002412671	0.008377773	0.008160562	0.003084006	0.002487229	0.0009004011	0.001176465	0.000894144	0.0004679048	0.002958451	0.003892693	0.002553429	0.002472405
58.706	1	0.3643589	0.4085444	1.903723	2.011592	0.1246088	0.150633	0.1466402	0.1255459	1.14993	1.312164	1.139805	0.8377996	0.03769391	0.03660428	0.03117203	0.02767549	0.2791335	0.1649819	0.3064314	0.1419917	0.03000356	0.02723681	0.03236105	0.02217328
58.707	1	0.001433474	0.00158335	0.005241509	0.005947356	0.008396547	0.01500889	0.0176071	0.01308434	0.003521101	0.004124305	0.004582407	0.003108918	0.008938857	0.008951895	0.004090465	0.003579932	0.002004726	0.002278008	0.003309208	0.002679122	0.01193942	0.01403665	0.01696879	0.01422078
58.707	1	0.1413317	0.1124416	0.1053465	0.1372712	0.2759636	0.2489356	2.200676	1.691088	0.1328176	0.05331054	0.1507542	0.1324629	0.9536444	0.9998726	0.3480414	0.3114656	0.1414516	0.0939598	0.1055134	0.09236728	0.4312777	0.4469566	0.3539099	0.3032969
58.805	1	0.001668989	0.0009555151	0.005340861	0.005883648	0.003358645	0.002158704	0.01929071	0.01508784	0.003552186	0.003374587	0.004737134	0.002504304	0.007949488	0.00806368	0.003798915	0.00285034	0.001205134	0.001100477	0.001112382	0.0007385576	0.003004525	0.003861876	0.002648697	0.002307067
58.806	1	0.3859768	0.4435015	1.90001	2.014689	0.128011	0.1475334	0.1413488	0.1241852	1.161896	1.274406	1.107494	0.844536	0.03618228	0.02787824	0.03439308	0.02074521	0.3071815	0.1848646	0.3338828	0.1391066	0.02777209	0.02320344	0.03278728	0.02415834
58.807	1	0.001386258	0.0008929989	0.005164077	0.005774752	0.008395743	0.01295183	0.01702253	0.01346118	0.003886061	0.003735471	0.005211523	0.003117817	0.008482538	0.008785591	0.004626042	0.003875283	0.002134652	0.002494719	0.003345593	0.002885306	0.01165949	0.01393769	0.01621035	0.01333254
58.807	1	0.1656002	0.1037301	0.1149324	0.1054497	0.3093861	0.1250755	2.152341	1.684235	0.1716212	0.07985866	0.1925943	0.1261798	0.9566865	1.045751	0.4469957	0.3250523	0.1042602	0.1276396	0.1443886	0.1048388	0.3898919	0.4241111	0.3507662	0.3206297
58.905	1	0.001513428	0.001425032	0.005380205	0.005676424	0.003355507	0.003248369	0.01982882	0.01540496	0.003739096	0.003511051	0.004271505	0.002450667	0.007671181	0.008801814	0.00440777	0.003228578	0.001110623	0.0008591393	0.0008395911	0.0008683137	0.00283485	0.00368013	0.002367743	0.002233196
58.906	1	0.4047063	0.4734958	1.892394	2.00949	0.1271831	0.1495572	0.1393074	0.1266703	1.160022	1.250481	1.081903	0.8595755	0.03749364	0.03306489	0.03034957	0.01935598	0.3171942	0.2099537	0.3394093	0.1247266	0.02630336	0.01882783	0.02617151	0.02555437
58.907	1	0.001349205	0.001040815	0.005222005	0.005486365	0.01025217	0.01284351	0.01733221	0.0144737	0.004142839	0.003978278	0.004899415	0.003154422	0.008046139	0.009241194	0.005245739	0.004475159	0.002499989	0.002625896	0.003393943	0.003562691	0.01321821	0.01562971	0.01763366	0.01498745
58.907	1	0.1753127	0.06287425	0.09508499	0.1088824	0.2866964	0.1711235	2.177098	1.671267	0.127253	0.09310531	0.1578726	0.09950852	0.9701478	1.132391	0.5608	0.3815241	0.1187309	0.08654667	0.09889148	0.1034106	0.3298378	0.3853285	0.3018811	0.3350332
59.005	1	0.001400122	0.001293344	0.005051862	0.005861916	0.00259708	0.004179438	0.02010454	0.01551415	0.003694785	0.00360832	0.004201604	0.002741293	0.007156785	0.008646368	0.004731692	0.003884433	0.0008834825	0.001222016	0.0006789694	0.0009245503	0.002701685	0.003257191	0.002097326	0.002320406
59.006	1	0.4182186	0.5064143	1.901963	2.014374	0.1278996	0.1440524	0.1277952	0.1256482	1.151292	1.2244	1.052563	0.8775745	0.03113063	0.0363303	0.02974052	0.02133584	0.3194005	0.2433927	0.3421457	0.09906104	0.02878515	0.02835417	0.03128262	0.02354085
59.007	1	0.001258205	0.00102691	0.004926233	0.005723165	0.01129703	0.01163026	0.01748366	0.01499394	0.004035648	0.003953584	0.004721777	0.003291505	0.00735267	0.008911121	0.005530453	0.005084125	0.002426283	0.002970104	0.003239496	0.003524598	0.01351794	0.01583294	0.01769379	0.01509807
59.007	1	0.1914604	0.07939578	0.1024657	0.07345592	0.2420061	0.2675158	2.209741	1.651146	0.1171072	0.08576114	0.1553975	0.1387016	0.9181067	1.076022	0.657279	0.4760816	0.132581	0.1067792	0.1034764	0.1312366	0.3140979	0.323841	0.2546752	0.3603894
59.105	1	0.00190169	0.001742396	0.005377378	0.005603931	0.001928451	0.004942567	0.02030694	0.01510282	0.003753321	0.003825978	0.004115748	0.002577332	0.006745772	0.008179136	0.004874002	0.004070239	0.0007998876	0.001273004	0.0007978769	0.000749551	0.002593513	0.003085648	0.002213802	0.002510395
59.106	1	0.4207032	0.5347947	1.898677	2.019246	0.1276245	0.1425039	0.1272564	0.1197282	1.148235	1.202164	1.041397	0.9030807	0.03166406	0.036325	0.02701704	0.01933538	0.3197185	0.2640948	0.3278518	0.104227	0.02676099	0.02567798	0.02929214	0.02261219
59.107	1	0.001770623	0.001398368	0.00531183	0.005463581	0.01058743	0.01008222	0.01765211	0.01526459	0.004117235	0.004031403	0.004677321	0.003196894	0.006728281	0.008262231	0.005504051	0.005365298	0.002218256	0.002729789	0.003108708	0.003121201	0.01300423	0.01496687	0.01668608	0.01451473
59.108	1	0.1787419	0.09530732	0.09825394	0.1134165	0.2398581	0.3814503	2.211508	1.636756	0.1220637	0.1121542	0.1532103	0.1501244	0.8194901	0.9868158	0.6613825	0.5198857	0.1266944	0.1133571	0.08132647	0.1425138	0.2764443	0.3343867	0.2297692	0.3739125
59.205	1	0.001947635	0.001287946	0.005781152	0.005492695	0.002453585	0.00520034	0.02025944	0.0147875	0.003606709	0.003582178	0.003852955	0.002520338	0.006446791	0.007270121	0.004853971	0.003929504	0.001286268	0.001353111	0.0009895395	0.0005376564	0.002669402	0.003502799	0.002900719	0.002207456
59.206	1	0.4226812	0.5622847	1.896341	2.03215	0.1314058	0.1432894	0.1309788	0.1192263	1.159654	1.194329	1.047552	0.9206428	0.03047338	0.03700069	0.02737524	0.01599467	0.3053481	0.2732973	0.2962305	0.1436566	0.03429947	0.0278303	0.02612359	0.02937281
59.207	1	0.001787029	0.001271105	0.005802614	0.005269495	0.008591465	0.008960179	0.01790515	0.01553022	0.003670224	0.0038163	0.004399799	0.00324876	0.00652165	0.007197541	0.005612323	0.005441637	0.002389819	0.00224788	0.002937419	0.002808904	0.01186367	0.01347953	0.01476559	0.01342517
59.208	1	0.156549	0.1290183	0.1263372	0.0878749	0.2939912	0.4622598	2.221457	1.61861	0.1314754	0.1388465	0.1544958	0.1207736	0.7226248	0.8028612	0.6792794	0.5087657	0.1135566	0.1173706	0.07854793	0.103315	0.293303	0.3851252	0.2738806	0.3196149
59.305	1	0.002036333	0.001301981	0.005301142	0.005660151	0.003099749	0.005293321	0.02038154	0.01543818	0.003200834	0.003770607	0.003886434	0.002781469	0.006954278	0.006817777	0.005275959	0.00417621	0.001318482	0.001214038	0.001075449	0.0006490854	0.002969727	0.003274826	0.00328542	0.002422512
59.306	1	0.4059261	0.5568716	1.881543	2.045215	0.1334824	0.1399218	0.1312585	0.1276449	1.159224	1.180762	1.060122	0.9281098	0.02973802	0.04057727	0.02987254	0.02145677	0.2773206	0.2749064	0.2422668	0.1957275	0.03000877	0.03055779	0.02256559	0.02361708
59.307	1	0.00188197	0.001315914	0.005265235	0.005597139	0.008635396	0.01034982	0.01821184	0.01637923	0.003234113	0.003832493	0.004298177	0.003402612	0.006942211	0.006706268	0.005856217	0.005539838	0.002570266	0.002525312	0.003212011	0.003036281	0.01312802	0.01450937	0.01575715	0.01461262
59.308	1	0.1615862	0.1649253	0.1023668	0.1422024	0.3456027	0.5144117	2.253822	1.690575	0.1171584	0.125458	0.1658624	0.1139945	0.6809329	0.6790206	0.7226258	0.5322184	0.09399719	0.08811326	0.1149243	0.07993352	0.3284838	0.4115634	0.3776405	0.3411087
59.405	1	0.001916449	0.001872298	0.005284291	0.005514145	0.002996166	0.004776438	0.02049484	0.01526243	0.003337046	0.003880746	0.003628448	0.002746423	0.007645296	0.006153327	0.005163834	0.004242714	0.001066684	0.001264428	0.001339151	0.0008941386	0.002991275	0.003073284	0.003132529	0.00280034
59.406	1	0.3841874	0.5487733	1.884145	2.055761	0.1305162	0.1407841	0.1347278	0.1249724	1.153353	1.166108	1.085624	0.9255403	0.02595992	0.04072487	0.01980389	0.0268022	0.2572695	0.269571	0.1813574	0.2468196	0.03015157	0.02765348	0.01750167	0.0180356
59.407	1	0.001890323	0.001802763	0.005266875	0.005323347	0.008960771	0.01170301	0.01822981	0.01606944	0.003594241	0.004130635	0.003753783	0.003375752	0.007818794	0.006345015	0.005637543	0.005530152	0.002518797	0.002726224	0.003424096	0.002857174	0.01354187	0.01439832	0.01573234	0.01461853
59.407	1	0.1684989	0.1270976	0.09182821	0.09397502	0.3111464	0.4796258	2.280195	1.706765	0.08623335	0.1016031	0.1701072	0.1269524	0.7101424	0.6190685	0.7505342	0.5761737	0.07786913	0.1114353	0.1353358	0.09266293	0.3386812	0.436025	0.3565161	0.3917985
59.505	1	0.001427028	0.001403606	0.00563981	0.005330948	0.002476959	0.00438749	0.02025129	0.0150935	0.003550746	0.003966023	0.003447918	0.002793682	0.007965752	0.006160642	0.004969749	0.003992391	0.0009697128	0.00122868	0.001126156	0.0007255657	0.002741942	0.002882945	0.0025343	0.002772074
59.506	1	0.3663196	0.5382064	1.892641	2.065323	0.1311071	0.1410289	0.1379684	0.124391	1.144955	1.185644	1.127022	0.9194598	0.03044246	0.04194686	0.01446783	0.03058901	0.2404484	0.2648033	0.1285256	0.2777436	0.02873377	0.02667275	0.01945497	0.01851602
59.507	1	0.00153421	0.001440359	0.005526922	0.005160245	0.009479898	0.0133451	0.01803446	0.01526164	0.003903397	0.004388505	0.003828306	0.003508483	0.008314414	0.006698254	0.005352545	0.005189901	0.002551508	0.0028571	0.003507297	0.002728257	0.0137045	0.01438202	0.01612095	0.01449112
59.507	1	0.1448247	0.08863	0.0932332	0.09494423	0.2273331	0.4490896	2.254232	1.705634	0.1401594	0.1083876	0.1632524	0.08472433	0.7523453	0.6966608	0.7294475	0.559668	0.124529	0.1287277	0.1130378	0.07846894	0.3070789	0.4205863	0.29943	0.3965997
59.605	1	0.001288633	0.001415891	0.005239042	0.005430132	0.001759792	0.003639681	0.01991779	0.01494659	0.003218417	0.003412498	0.003468667	0.003003948	0.008034486	0.006437809	0.004806131	0.003817775	0.0008210975	0.001432034	0.0009838157	0.0006628724	0.002800144	0.003077383	0.002072678	0.002910807
59.606	1	0.3576271	0.518988	1.903494	2.075815	0.1289273	0.1459774	0.1426087	0.1278667	1.140953	1.207259	1.165996	0.9100822	0.03411176	0.03860675	0.01998526	0.03564181	0.2299987	0.2627892	0.08148582	0.2684825	0.02206151	0.03159499	0.01803291	0.01873805
59.607	1	0.001350883	0.001380653	0.005252643	0.005281218	0.008964454	0.0139594	0.01777827	0.01417937	0.003662258	0.004117534	0.003805486	0.003617296	0.008635471	0.007131392	0.005003986	0.004987624	0.002426167	0.002841381	0.003269632	0.002597393	0.01335952	0.01417895	0.01573374	0.01404815
59.607	1	0.1250702	0.08460016	0.08721742	0.1025	0.153353	0.4163602	2.237049	1.70956	0.1118242	0.08717736	0.1545615	0.1108492	0.7779336	0.8065879	0.7046807	0.5465309	0.1457017	0.1162362	0.1028323	0.07899956	0.3166696	0.4238779	0.2637239	0.3857026
59.705	1	0.001571785	0.001159719	0.005377416	0.005686088	0.002312531	0.002898493	0.02068488	0.01535458	0.003423726	0.003442199	0.00371641	0.00321667	0.008103684	0.006946883	0.00455418	0.003962807	0.0009437847	0.001207545	0.0009621129	0.0008148654	0.002981011	0.003199524	0.001990035	0.003119399
59.706	1	0.3463517	0.4809894	1.897276	2.072331	0.1232166	0.143495	0.1476424	0.1282797	1.125185	1.220054	1.194353	0.9021849	0.02715459	0.04250092	0.01928589	0.03587704	0.2342806	0.2484309	0.06186112	0.2155276	0.0236707	0.03285474	0.01971417	0.01474624
59.707	1	0.001559023	0.001272783	0.005426536	0.005596944	0.008787874	0.01615309	0.0183055	0.01382214	0.003837494	0.004438152	0.00399107	0.00395281	0.009025716	0.007800995	0.004538728	0.005044135	0.002879	0.002821699	0.003646906	0.002829556	0.01534909	0.01626721	0.01855595	0.01570068
59.707	1	0.09629273	0.09310652	0.111317	0.1193162	0.2235626	0.4099419	2.321574	1.70818	0.08827504	0.1018418	0.1933004	0.1296578	0.8127807	0.86997	0.658794	0.5600047	0.1249612	0.1359864	0.1115222	0.1110234	0.3406437	0.4469348	0.2864258	0.4073195
59.805	1	0.001768118	0.001737198	0.005428753	0.00563086	0.00296988	0.002148213	0.02094021	0.01546933	0.003554723	0.003593563	0.004021047	0.003326411	0.008117158	0.007303288	0.003792182	0.003665911	0.0009342672	0.001285428	0.0008421285	0.0006101453	0.003259704	0.003572956	0.002378632	0.002897214
59.806	1	0.3470734	0.4499008	1.900403	2.073202	0.1182106	0.144367	0.1503075	0.1248163	1.10115	1.235174	1.212746	0.8876421	0.0304284	0.04193108	0.01820382	0.02631578	0.2439725	0.2178119	0.08725331	0.1536601	0.02622292	0.03013664	0.0235202	0.01633081
59.807	1	0.00271182	0.002447681	0.006441167	0.006572161	0.008746011	0.01748694	0.01886513	0.01375714	0.005189549	0.005768441	0.005995976	0.005684953	0.009735902	0.01072923	0.005994692	0.006630026	0.003824353	0.004315252	0.005106255	0.004660901	0.01779615	0.01754915	0.01999777	0.01668953
59.807	1	0.1314456	0.1532309	0.1049583	0.108057	0.29141	0.3736986	2.345916	1.71696	0.1098126	0.07489766	0.1879091	0.1060661	0.8515066	0.9142636	0.5016319	0.5139266	0.07164155	0.1261161	0.1313962	0.1014743	0.3966933	0.4760355	0.3270351	0.3783379
59.905	1	0.001488504	0.00191334	0.005462365	0.005770157	0.003081397	0.001330364	0.02069125	0.01539303	0.00351566	0.003896107	0.004428951	0.003344556	0.007765366	0.007424106	0.00293908	0.003281407	0.0009861078	0.001141888	0.0009327817	0.0004925393	0.002787064	0.003580972	0.002503195	0.002263053
59.906	1	0.3537122	0.4265431	1.90717	2.095257	0.1235948	0.1471717	0.1506272	0.1280216	1.089202	1.244393	1.219659	0.8901906	0.03733607	0.03556046	0.02053614	0.02607127	0.2623946	0.1879132	0.1307512	0.09060475	0.02374504	0.02980964	0.0230653	0.0170349
59.907	1	0.01196592	0.01193824	0.01220957	0.01329696	0.01327195	0.02551476	0.0214961	0.01780894	0.01478699	0.01468576	0.01539872	0.01341257	0.01333901	0.02036008	0.01460448	0.01343476	0.01245824	0.01335327	0.01410499	0.01190656	0.02700464	0.02523436	0.0281438	0.02205686
59.907	1	0.1056838	0.1229697	0.09574553	0.1148593	0.2818436	0.2210642	2.317348	1.650265	0.1385122	0.07908306	0.2447855	0.1061827	0.8736495	0.9218764	0.3342383	0.4477613	0.07870157	0.08415408	0.07556143	0.0738469	0.333746	0.4592379	0.3330446	0.3285104
60.005	1	0.001726656	0.001228182	0.005266768	0.005773163	0.00256277	0.002184594	0.02013722	0.01525817	0.003716736	0.003349586	0.004497186	0.003188894	0.007544859	0.007663481	0.002099134	0.003131578	0.0009894031	0.0008753673	0.0009191958	0.0006338065	0.001945233	0.003453137	0.002257749	0.001932545
60.006	1	0.3511083	0.4024085	1.9085	2.101244	0.1163073	0.1462012	0.1500706	0.127752	1.072055	1.251152	1.228827	0.8943026	0.03442856	0.0309846	0.02164692	0.02955037	0.2842948	0.1680482	0.173641	0.1113148	0.02536897	0.02947368	0.02765668	0.02071524
60.007	1	0.004067324	0.005247797	0.007151743	0.008358105	0.009773666	0.01675492	0.01834664	0.01430389	0.006362154	0.007745077	0.005885151	0.006410104	0.01237923	0.01101887	0.00474214	0.007294887	0.006754666	0.00702377	0.00681647	0.006503511	0.01843182	0.01891147	0.02139986	0.01781137
60.008	1	0.1016741	0.11021	0.09417465	0.1059602	0.2194487	0.06121094	2.214948	1.62613	0.1269241	0.06032911	0.1486315	0.08984485	0.9114032	0.9414556	0.1784814	0.3826354	0.1148488	0.09777666	0.08482828	0.08412254	0.2273762	0.4198598	0.2886531	0.2852121
60.105	1	0.001396627	0.00151279	0.005077564	0.005585041	0.001803906	0.003317684	0.02075856	0.01565893	0.003773679	0.003246491	0.004629303	0.003174372	0.007627343	0.008108086	0.001887429	0.003374491	0.001264215	0.001135488	0.001009882	0.0007330433	0.001624299	0.003576262	0.002522237	0.002015126
60.107	1	0.3647739	0.3752973	1.888442	2.088163	0.1172868	0.1431557	0.1433638	0.1225402	1.053353	1.232961	1.223354	0.8959049	0.03471001	0.02948116	0.02658326	0.02777445	0.2946756	0.1573656	0.2042874	0.1486652	0.02198398	0.02361764	0.02496546	0.01949264
60.107	1	0.01024412	0.01049171	0.00994224	0.01207187	0.01356181	0.0217369	0.0202942	0.01693419	0.01081531	0.01232902	0.009760505	0.01024185	0.01820299	0.01439629	0.01127202	0.01181041	0.01293486	0.01199976	0.01290746	0.0110075	0.02497602	0.02377022	0.02841239	0.02271126
60.108	1	0.1073522	0.07609574	0.1293269	0.1389869	0.1670359	0.1811251	2.238451	1.63076	0.1231139	0.06968713	0.1773507	0.06774449	0.9503538	0.9624879	0.2369952	0.3797893	0.1356437	0.1233213	0.1031969	0.08211459	0.1512304	0.3987072	0.3753725	0.2858815
60.205	1	0.0008535346	0.0009820309	0.0049981	0.005631391	0.001925167	0.004598854	0.02073801	0.01563208	0.003564534	0.003809837	0.004308254	0.003438932	0.007249648	0.008148891	0.001553306	0.003749033	0.001272698	0.001224083	0.00109732	0.0008817025	0.002003871	0.00331815	0.002890755	0.002373214
60.206	1	0.3795873	0.3645509	1.876267	2.078643	0.122076	0.1416289	0.1484082	0.1277062	1.06109	1.203617	1.214916	0.9160333	0.03361215	0.02875974	0.03008902	0.02215526	0.3175437	0.1748225	0.2361273	0.1875718	0.02308182	0.0259976	0.02646038	0.02331215
60.207	1	0.003573982	0.004358655	0.006339714	0.007295829	0.009719688	0.01360316	0.01897209	0.01596725	0.005699791	0.006516801	0.005922458	0.005419664	0.01048939	0.01059688	0.004465098	0.006783264	0.005933284	0.005560787	0.005775563	0.005784595	0.01735824	0.01684752	0.0209998	0.01747446
60.207	1	0.09368355	0.06334499	0.1148776	0.09790671	0.240937	0.3275552	2.253555	1.625239	0.0918599	0.06167154	0.1436467	0.1475463	0.91523	0.9340928	0.253812	0.4428934	0.1335792	0.1157483	0.1123271	0.09714443	0.1892147	0.3658	0.4369682	0.3407261
60.304	1	0.00103292	0.001415726	0.005389106	0.005472526	0.0024675	0.00519558	0.02073247	0.01529403	0.00372713	0.00388073	0.004365225	0.003408572	0.006684381	0.007755488	0.001683324	0.003630042	0.0009967533	0.0009207326	0.001251619	0.0006545624	0.002480747	0.003098088	0.002914965	0.002798768
60.304	1	0.3906717	0.3643136	1.859115	2.054517	0.1224999	0.1380484	0.1444908	0.133375	1.071362	1.17836	1.20484	0.9339539	0.0355979	0.03228449	0.02735192	0.01910923	0.3432672	0.2064159	0.247296	0.2040887	0.02903462	0.02240203	0.02367011	0.02105396
60.305	1	0.0008523732	0.001674972	0.005450879	0.005555248	0.00764279	0.008687469	0.01853348	0.01529227	0.004079052	0.004396655	0.004121178	0.003956503	0.00739674	0.008789273	0.002423726	0.004232913	0.00263445	0.002285107	0.00341214	0.00275994	0.01245677	0.01332601	0.01606912	0.01460862
60.305	1	0.1188502	0.1066288	0.06930407	0.1039087	0.2909584	0.4502826	2.260515	1.600764	0.1261989	0.1107222	0.1826957	0.1237211	0.8092956	0.8423155	0.276236	0.4409786	0.1036514	0.1179769	0.1212181	0.1103199	0.203419	0.3548922	0.4612697	0.4061404
60.405	1	0.001494634	0.001713847	0.005742242	0.00583906	0.002761553	0.005470689	0.02062889	0.01521453	0.003653532	0.00392187	0.003903284	0.003429749	0.006752275	0.007087354	0.00192946	0.003313077	0.0009116406	0.001078382	0.0009105834	0.0009539187	0.003152533	0.003134012	0.002697369	0.003086625
60.406	1	0.4031326	0.363039	1.837103	2.044794	0.1285175	0.1386589	0.1469686	0.1368858	1.08977	1.148259	1.186988	0.9653128	0.03257469	0.03373311	0.02361141	0.01920167	0.3461245	0.2410209	0.2585886	0.1974533	0.02804353	0.02310932	0.02482436	0.01896544
60.407	1	0.001236085	0.002028056	0.005807239	0.005855336	0.007843671	0.007254391	0.01847336	0.01563592	0.003996734	0.004199152	0.003837279	0.003679161	0.007582227	0.007793495	0.002648313	0.003854708	0.00191649	0.002551333	0.003032481	0.002588421	0.01090434	0.01294142	0.01476706	0.01314667
60.408	1	0.1258449	0.1125792	0.1282016	0.1263958	0.2831595	0.4807357	2.275765	1.610055	0.1419355	0.1471154	0.1731924	0.123215	0.7187378	0.6905636	0.2387271	0.3889659	0.08486382	0.08851857	0.08282569	0.1218328	0.270369	0.3851335	0.4272785	0.4731641
60.505	1	0.002070769	0.001552791	0.005171036	0.00536138	0.002501494	0.005589225	0.02127336	0.01551734	0.003489829	0.003789742	0.003906996	0.00354663	0.007421956	0.006751659	0.002189363	0.003174624	0.001246353	0.001257759	0.0008751062	0.0007079666	0.003916874	0.003741187	0.002796724	0.003186013
60.506	1	0.4035924	0.3633586	1.818209	2.009056	0.1244149	0.1350581	0.1397154	0.1363613	1.098056	1.101476	1.168195	0.98164	0.02989187	0.03108574	0.02583316	0.02167959	0.3384321	0.2650512	0.2655621	0.1726806	0.02994349	0.02782811	0.02167343	0.02004093
60.507	1	0.001988364	0.001453641	0.0051626	0.005390141	0.009049702	0.008381706	0.01919527	0.01616478	0.0038131	0.004093179	0.004112138	0.004144437	0.008023977	0.00722347	0.002874448	0.003639771	0.002180906	0.002550033	0.002850743	0.002768261	0.01109151	0.01392886	0.01545365	0.01381383
60.507	1	0.1550743	0.144829	0.09505652	0.09939118	0.1958962	0.5202591	2.337857	1.66972	0.09351822	0.09338019	0.1324297	0.1795337	0.7110022	0.5699307	0.1843542	0.3719776	0.1195785	0.1011518	0.1054873	0.1060655	0.3942799	0.4927651	0.4590653	0.4985636
60.605	1	0.002355276	0.001578499	0.005334071	0.005490955	0.002131813	0.005736037	0.02147701	0.01540078	0.003265338	0.003884926	0.003663072	0.003271946	0.008323286	0.006184427	0.002019243	0.003298601	0.001300088	0.001101063	0.001062973	0.0009129315	0.004012124	0.003563309	0.003287841	0.003264014
60.606	1	0.4077508	0.3882979	1.811283	2.000371	0.1209009	0.1337625	0.1403397	0.1358247	1.107589	1.074595	1.170055	0.9860067	0.03378387	0.03254344	0.03034725	0.0260903	0.3279538	0.2739516	0.2846263	0.111419	0.0310489	0.0214796	0.02156491	0.02243498
60.607	1	0.002260988	0.001592085	0.005438292	0.005506658	0.008832331	0.009895828	0.01931404	0.01567369	0.003633645	0.004296436	0.003824071	0.003406141	0.008995532	0.007224282	0.002823089	0.00366253	0.002548389	0.002581383	0.002841782	0.002725168	0.01124401	0.0139375	0.01529209	0.01316276
60.608	1	0.1299457	0.08470341	0.06747949	0.08789192	0.1290368	0.5729947	2.386552	1.692362	0.06284404	0.1250314	0.1724929	0.1288001	0.751225	0.5420262	0.163032	0.388761	0.1183774	0.08752933	0.1103735	0.1089054	0.4278826	0.5018938	0.515082	0.5137303
60.705	1	0.001940164	0.001202873	0.005511945	0.005856243	0.002412516	0.005253937	0.02129572	0.01496239	0.003317526	0.003661728	0.003557692	0.003175546	0.008785713	0.006439149	0.002266622	0.00341786	0.001461216	0.001060436	0.0009567413	0.0007918248	0.003625442	0.00364646	0.003432194	0.002905968
60.706	1	0.4089923	0.4200924	1.813956	1.991215	0.123361	0.1274153	0.1424129	0.1306867	1.108892	1.047578	1.168803	1.003604	0.03465998	0.02911518	0.02509911	0.02683722	0.3031214	0.2702835	0.3033827	0.05146326	0.03134918	0.02095951	0.02185797	0.02069843
60.707	1	0.001783596	0.001230737	0.005411027	0.005925909	0.008203144	0.01149062	0.01888179	0.01467639	0.003604176	0.00423119	0.003960187	0.003368476	0.009947284	0.007848476	0.003180426	0.003853466	0.002637539	0.002584736	0.002753918	0.002728388	0.01095797	0.01336506	0.0145655	0.01265287
60.707	1	0.07745815	0.07418708	0.07132554	0.1054033	0.2410765	0.5864619	2.377699	1.664234	0.08713817	0.1066857	0.174575	0.1157344	0.8204898	0.6577572	0.1863088	0.3892935	0.1451189	0.1258353	0.1119692	0.06940245	0.4110814	0.5056343	0.5029279	0.4492799
60.805	1	0.001683842	0.001642917	0.005319996	0.005915338	0.002958384	0.00469628	0.02121892	0.01495792	0.003373426	0.003560182	0.003858979	0.003327526	0.008755966	0.007279311	0.00257354	0.003172023	0.001422795	0.001313362	0.0008833923	0.0006995124	0.003294971	0.003554792	0.003396964	0.002452872
60.806	1	0.39656	0.4395722	1.831905	1.992434	0.1294222	0.1273582	0.1404758	0.1352529	1.118657	1.054642	1.173298	1.006736	0.0351017	0.02808359	0.02508378	0.0225477	0.2765308	0.2663162	0.3121994	0.1328403	0.03229864	0.03075135	0.02248013	0.0221513
60.807	1	0.001694374	0.001715788	0.005412665	0.00593396	0.007745882	0.01211575	0.01880667	0.01400118	0.003566	0.004139753	0.004325505	0.00339	0.010126	0.008797421	0.003697142	0.003615167	0.002546579	0.002411726	0.00245842	0.002463158	0.01054902	0.01215907	0.0133618	0.01202802
60.807	1	0.1061915	0.09412762	0.08478347	0.1112038	0.3433939	0.5832668	2.385876	1.685578	0.09085915	0.08033477	0.1810021	0.117495	0.8502063	0.8391888	0.2474596	0.3572012	0.104929	0.1297665	0.1081897	0.08677216	0.3816311	0.4880966	0.4849192	0.335239
60.905	1	0.001668004	0.001914931	0.005325352	0.00586947	0.00341072	0.00379412	0.02140704	0.01569703	0.003351182	0.003716637	0.003826324	0.00317546	0.008958177	0.008433743	0.00337565	0.002968437	0.001262718	0.001259569	0.00119762	0.0006778284	0.003236188	0.004002909	0.003237668	0.00218402
60.906	1	0.3704216	0.4354369	1.847844	1.982839	0.1273489	0.1311444	0.1425683	0.1409674	1.120335	1.081557	1.166345	0.9916163	0.03899355	0.03093662	0.02489513	0.02709803	0.2530998	0.2503119	0.299596	0.2044886	0.02861762	0.02724036	0.02154592	0.0211495
60.907	1	0.001728556	0.002098555	0.005276392	0.00588447	0.009007107	0.01393437	0.01893013	0.01425253	0.003763833	0.004418135	0.004458693	0.003681216	0.0103347	0.009901588	0.004804957	0.003501504	0.002698274	0.002357301	0.002887201	0.002446378	0.01162072	0.0131013	0.0140603	0.01280178
60.907	1	0.1443621	0.1336823	0.1083987	0.1341475	0.3856298	0.507993	2.407748	1.763231	0.1063325	0.1153224	0.1896183	0.1300352	0.9307897	0.9934876	0.3985027	0.328542	0.1129644	0.1506986	0.1144102	0.09890587	0.4104523	0.5404805	0.4146991	0.2228208
61.005	1	0.001334746	0.001095446	0.005388715	0.00534275	0.003206117	0.002408717	0.02154142	0.01639378	0.003465944	0.003551689	0.004195036	0.003043596	0.008686969	0.008948444	0.004183092	0.002869607	0.00117448	0.00128114	0.0009202366	0.0006076335	0.003395636	0.00427274	0.002869761	0.002300821
61.006	1	0.34491	0.4324709	1.851235	1.9801	0.1179245	0.1375262	0.1431253	0.1376959	1.103178	1.104823	1.167771	0.9771663	0.03561449	0.03157761	0.02299714	0.03107701	0.2403132	0.235726	0.2662934	0.2596438	0.02369111	0.02497111	0.02284522	0.02134726
61.007	1	0.001223256	0.001344227	0.005400927	0.005440225	0.01028685	0.01438203	0.01914223	0.01482216	0.004149045	0.004322666	0.00476021	0.003360434	0.01022781	0.01038484	0.005664325	0.003496221	0.002380776	0.002514229	0.002790888	0.00222905	0.01167969	0.01339778	0.01400541	0.01252697
61.007	1	0.1196666	0.1037591	0.1091324	0.1510022	0.3477705	0.387463	2.385482	1.837317	0.1200492	0.1045981	0.1772309	0.1392725	0.9695513	1.078902	0.5348063	0.2926252	0.1014122	0.1030439	0.1381191	0.1476923	0.4146083	0.5463719	0.3591108	0.2442867
61.105	1	0.001304319	0.001547582	0.005492373	0.00525968	0.002702144	0.001489617	0.02099286	0.01634877	0.003546453	0.003777934	0.004382186	0.002791049	0.008526179	0.009160226	0.005096105	0.0029148	0.001321698	0.001048731	0.001025329	0.0007141033	0.003200892	0.004206788	0.002417098	0.002158806
61.106	1	0.3308932	0.4228586	1.858852	1.985946	0.1126662	0.1363806	0.1461198	0.1325005	1.087042	1.139338	1.187188	0.970183	0.03964679	0.03159872	0.02300617	0.03070673	0.2381317	0.2243368	0.2220291	0.2873342	0.02272524	0.02664132	0.02846005	0.02033794
61.107	1	0.001414012	0.001692677	0.005349537	0.005334636	0.01058256	0.01307451	0.01879689	0.01498632	0.004109451	0.004570111	0.005057568	0.003166923	0.009985318	0.01061091	0.006773144	0.00355206	0.002472737	0.002416455	0.002856798	0.002184782	0.01088695	0.01263332	0.012833	0.01140981
61.107	1	0.1452052	0.07481485	0.1162064	0.1545104	0.312305	0.2434759	2.298525	1.814899	0.1326949	0.07660235	0.1504425	0.1653002	1.014036	1.107039	0.6806234	0.2910234	0.1123763	0.09047019	0.09421136	0.09594581	0.3837715	0.4837201	0.3041837	0.2679749
61.205	1	0.00176504	0.001484212	0.005291703	0.005534969	0.001685384	0.002944993	0.02053461	0.01599137	0.003443469	0.003875112	0.004527922	0.002829405	0.007717171	0.009045309	0.005570539	0.003549831	0.001503933	0.0009401149	0.001031463	0.0009633095	0.002765498	0.003674392	0.002215425	0.002578515
61.206	1	0.3320822	0.4133198	1.872383	1.993207	0.1144646	0.1356957	0.148562	0.1344259	1.057186	1.160595	1.204291	0.9728406	0.03778701	0.03137359	0.02148863	0.03111973	0.2503932	0.2103145	0.1728519	0.2716577	0.0256945	0.02976301	0.03086098	0.01409836
61.207	1	0.001919963	0.001305439	0.005158114	0.005692941	0.01011253	0.01157708	0.01847221	0.01519774	0.003965372	0.004386844	0.005126149	0.002960576	0.009241393	0.01033043	0.007090303	0.004110733	0.002555942	0.002146786	0.002608175	0.002437043	0.01043578	0.01194198	0.01174729	0.01055838
61.207	1	0.1654051	0.09437131	0.1242068	0.12791	0.2487788	0.1915567	2.250831	1.739526	0.1158666	0.1092683	0.180505	0.1429343	1.018949	1.145643	0.7694826	0.4040494	0.1730605	0.1025161	0.1185508	0.09953017	0.3375565	0.3852205	0.2452906	0.3495414
61.304	1	0.001940995	0.001757515	0.005114151	0.005180412	0.001793774	0.003791923	0.02075796	0.01612108	0.003354249	0.003609858	0.004478153	0.002633382	0.00733713	0.008854393	0.005897438	0.003958372	0.001072963	0.001090982	0.0009771027	0.0008471918	0.002396948	0.003517682	0.002064817	0.002842503
61.304	1	0.3469217	0.3966421	1.870136	1.994059	0.1135247	0.1389089	0.1495485	0.142402	1.043553	1.183531	1.219974	0.9791193	0.0386663	0.03477892	0.0207873	0.03019719	0.2847257	0.2055196	0.1272848	0.2449816	0.02876273	0.02881207	0.03369989	0.01788858
61.304	1	0.001862036	0.001686818	0.005071311	0.005229311	0.009396284	0.01084637	0.0190268	0.0158255	0.003839324	0.004113078	0.005162155	0.003071729	0.008775707	0.01021243	0.007471523	0.004398676	0.002235122	0.002230974	0.002901456	0.002043032	0.01096365	0.01251461	0.01231552	0.01044493
61.305	1	0.1363142	0.09030781	0.1145767	0.05538514	0.2251121	0.2354172	2.259902	1.693965	0.08735279	0.07110079	0.1786472	0.1070866	0.9388437	1.1069	0.8125226	0.522177	0.1230049	0.09616048	0.09809959	0.1115527	0.3195535	0.3579673	0.2341633	0.4090706
61.405	1	0.001748432	0.001684069	0.00504866	0.005432155	0.002651883	0.00413104	0.02151074	0.01664657	0.003719659	0.003322429	0.004127992	0.002739321	0.006749908	0.008641031	0.006270489	0.004665763	0.0008969151	0.001320626	0.0008262775	0.0007137405	0.002360571	0.003224622	0.002462515	0.002984835
61.406	1	0.354967	0.3742313	1.867308	1.986233	0.1166676	0.1447245	0.1494496	0.1394721	1.023741	1.197127	1.232241	0.9781841	0.03911857	0.0321731	0.02106539	0.02839303	0.3062064	0.2060816	0.102966	0.1923938	0.02399841	0.02449006	0.02847965	0.02453413
61.407	1	0.001848953	0.001565031	0.00503885	0.005511694	0.009298412	0.01129164	0.02008366	0.01671878	0.004158984	0.003992009	0.004944154	0.003196602	0.008471253	0.01020423	0.007953005	0.005019872	0.002572441	0.002653992	0.003129435	0.002057938	0.01256242	0.01363616	0.01479167	0.01150737
61.408	1	0.1161181	0.1092202	0.0591206	0.08556371	0.2424093	0.2753128	2.336144	1.739029	0.1255546	0.128878	0.1883424	0.149699	0.785318	1.025285	0.8708945	0.634423	0.1077232	0.1293733	0.08745911	0.1298222	0.3033509	0.3101725	0.2842626	0.4759113
61.505	1	0.001450462	0.00105298	0.005171377	0.005506467	0.003025387	0.004290951	0.02145053	0.0162103	0.003688707	0.003676735	0.004133647	0.002779952	0.006613687	0.007919279	0.006156395	0.004907361	0.001059357	0.001268835	0.001037554	0.0008445468	0.002067877	0.003198179	0.002667386	0.002750275
61.506	1	0.3747267	0.3659028	1.865068	1.983399	0.113045	0.1455389	0.1461167	0.1376855	1.014377	1.207726	1.237975	0.9816546	0.03476461	0.03501154	0.01818036	0.03142999	0.3175871	0.2163542	0.1015908	0.1158038	0.01626517	0.02175872	0.02407123	0.02218439
61.507	1	0.0014515	0.001153622	0.00521662	0.005450829	0.009255182	0.01025023	0.02029526	0.01655334	0.004146306	0.004130829	0.004779522	0.003190864	0.008192105	0.009416086	0.007756055	0.005407189	0.002752785	0.002608776	0.003140238	0.002397178	0.01246606	0.01300202	0.01487562	0.01127503
61.507	1	0.09272985	0.07209662	0.08835735	0.05948894	0.2558859	0.2823441	2.308929	1.693035	0.1383762	0.09641969	0.1533962	0.1450432	0.6902261	0.8688814	0.8489178	0.6812997	0.07871658	0.09913527	0.07604422	0.1344595	0.2035006	0.3145253	0.3045594	0.4637076
61.605	1	0.00138947	0.001632538	0.0050049	0.005616445	0.002396131	0.004839094	0.0210334	0.01578298	0.003200558	0.003589054	0.003701557	0.002661188	0.007300579	0.006819739	0.005815178	0.005207067	0.001339828	0.00100979	0.0009894087	0.0006391675	0.002420013	0.003056506	0.002711407	0.002615001
61.606	1	0.3873043	0.3648711	1.87046	1.971239	0.1152366	0.1486905	0.1526608	0.1374028	1.008047	1.21087	1.248472	0.9877929	0.03052399	0.03025095	0.02497413	0.03078554	0.3263781	0.229599	0.1165213	0.112764	0.02220839	0.02358451	0.02285442	0.02168592
61.607	1	0.001447336	0.001698308	0.005095129	0.005660514	0.009445549	0.009711646	0.02054988	0.0159197	0.003891053	0.00422498	0.004551707	0.002960431	0.00883577	0.008541468	0.007519634	0.005693062	0.002822554	0.002533871	0.003061797	0.002231632	0.01207858	0.01258795	0.01497555	0.0110152
61.607	1	0.09333302	0.1186302	0.0884952	0.1194716	0.177374	0.3712529	2.285958	1.665311	0.07494284	0.08195559	0.1621453	0.122068	0.6755324	0.6916782	0.8031954	0.7198271	0.09577396	0.0604198	0.09334511	0.08453728	0.1851371	0.3379168	0.341448	0.4203076
61.705	1	0.001554599	0.00155062	0.005181365	0.005558166	0.001610869	0.005353806	0.02085813	0.01522945	0.003224967	0.003829889	0.00360219	0.002548859	0.008043654	0.006127267	0.005154214	0.005196714	0.001277627	0.001112327	0.001193002	0.0007298632	0.002963437	0.002894872	0.002528393	0.002551477
61.706	1	0.3998926	0.3647435	1.875337	1.96759	0.1179401	0.1447029	0.152371	0.1331886	1.009482	1.206608	1.25337	0.977444	0.03379696	0.03766037	0.02609149	0.03386289	0.3142036	0.2538692	0.1276365	0.1754413	0.02170508	0.02421675	0.0219267	0.01588506
61.707	1	0.001487748	0.001366778	0.005288411	0.005760696	0.009082779	0.01010503	0.02069365	0.01491653	0.00386773	0.004396887	0.004576308	0.003026508	0.00969699	0.00779596	0.006968961	0.005591297	0.002649968	0.002721809	0.003089636	0.002348559	0.01195983	0.0126223	0.01452074	0.01096173
61.707	1	0.1137329	0.1263827	0.08802358	0.07760406	0.1276864	0.4990035	2.289144	1.65416	0.05171957	0.08917184	0.1850732	0.113859	0.7550762	0.6410556	0.7036556	0.70684	0.1110883	0.09633024	0.100225	0.09270265	0.2335323	0.3472997	0.31571	0.4162839
61.805	1	0.001678686	0.001669318	0.005211831	0.005713989	0.001896142	0.005520706	0.02141212	0.01587492	0.003405797	0.003977211	0.003285436	0.002543107	0.008449558	0.006373998	0.004912175	0.005475639	0.001193658	0.001153347	0.001091117	0.0008309755	0.00318337	0.00307225	0.002468526	0.002716475
61.806	1	0.3936729	0.3726228	1.85464	1.951075	0.1136613	0.1388944	0.1516091	0.1361973	1.017641	1.186545	1.239823	0.9800519	0.03338697	0.03525635	0.02859758	0.02957232	0.3081167	0.2534014	0.1440326	0.2111673	0.02994407	0.02599251	0.02455805	0.01763679
61.807	1	0.001749479	0.001716379	0.005405809	0.006042333	0.009350336	0.01275364	0.02177339	0.01484265	0.004172498	0.004929352	0.004404884	0.002783205	0.01052642	0.008019873	0.006670469	0.006103069	0.002637692	0.002960648	0.003294842	0.002657384	0.01361933	0.01453157	0.01582188	0.0126709
61.807	1	0.09227711	0.07978258	0.08237908	0.1019702	0.2360447	0.5899483	2.350248	1.777615	0.1036626	0.131124	0.1742792	0.1255866	0.7840157	0.7109394	0.6594138	0.6981578	0.1039463	0.09932973	0.0949215	0.09276243	0.2886562	0.3637432	0.2881698	0.3935474
61.905	1	0.001637029	0.001568826	0.005123734	0.005757894	0.00260296	0.005078921	0.02154343	0.01601353	0.003255021	0.003418517	0.003408208	0.002422248	0.008471402	0.006399942	0.004540041	0.005171252	0.0009921821	0.001180159	0.000753997	0.0009235577	0.003524655	0.003267287	0.002013596	0.002721711
61.906	1	0.3769151	0.3805538	1.854485	1.947355	0.1148564	0.1387875	0.1514706	0.135617	1.027102	1.155478	1.229319	0.9980211	0.03414117	0.03263992	0.0259165	0.02809829	0.2917319	0.2596126	0.1570143	0.2233043	0.02738574	0.02409057	0.0230167	0.01934792
61.907	1	0.001576947	0.00170591	0.005230111	0.006124629	0.008786383	0.01408863	0.02216895	0.01427473	0.003634117	0.004351779	0.004376309	0.003012376	0.0105304	0.008203338	0.006425022	0.006109987	0.002661175	0.002860933	0.003364174	0.002740271	0.01378522	0.01509146	0.01575629	0.01300095
61.907	1	0.0822693	0.1264118	0.08133836	0.1141944	0.3244148	0.5816866	2.393169	1.820325	0.1084736	0.1172361	0.1754487	0.1459555	0.7962091	0.7708507	0.5867803	0.6595591	0.07502189	0.09749575	0.1115395	0.08575963	0.3590049	0.4249311	0.289273	0.3307338
62.005	1	0.00168047	0.001657426	0.005054983	0.005384287	0.0030901	0.004111252	0.02118932	0.01573636	0.00349754	0.003349557	0.003610243	0.002423212	0.008197962	0.006796724	0.004146982	0.004712002	0.00113134	0.001174399	0.0008716271	0.0009796219	0.003797378	0.003313888	0.002027516	0.002976601
62.006	1	0.3657306	0.3853615	1.860366	1.941001	0.111542	0.1369041	0.1517313	0.1357302	1.044605	1.112155	1.212522	1.009363	0.03241899	0.03040121	0.0234481	0.0266187	0.2690962	0.2624742	0.1739579	0.2095125	0.02819482	0.02755246	0.01601727	0.02906427
62.007	1	0.001897831	0.002143414	0.005241615	0.00653648	0.008438801	0.01463645	0.02242214	0.01396833	0.003947108	0.004678489	0.00491795	0.003345313	0.01021563	0.008532568	0.006815727	0.006312704	0.003609758	0.002944496	0.003613797	0.003140538	0.01411551	0.01518686	0.01535178	0.01226326
62.007	1	0.1374424	0.1060159	0.08583083	0.1088865	0.336527	0.5121473	2.363923	1.76297	0.08077987	0.07849936	0.1793436	0.1142557	0.8062421	0.8360303	0.5070188	0.5706426	0.09831666	0.1118932	0.08143993	0.1073223	0.4477569	0.4487439	0.3012164	0.339297
62.105	1	0.001558694	0.001913663	0.005281321	0.005510653	0.002715795	0.002678348	0.02080939	0.01557528	0.003602465	0.003491478	0.003690501	0.002499803	0.008057453	0.007298527	0.003363363	0.004192012	0.001250119	0.001181778	0.0009373301	0.001015843	0.003834915	0.003426914	0.002438778	0.00280601
62.106	1	0.3685224	0.379974	1.851254	1.9374	0.1161575	0.131585	0.1502129	0.1324837	1.062837	1.070915	1.208433	1.013216	0.02925116	0.02713444	0.02400927	0.02126342	0.257352	0.254007	0.2123361	0.1730048	0.02332862	0.03225804	0.01907311	0.02585253
62.107	1	0.001370763	0.001934121	0.00502188	0.005785466	0.008011349	0.01372007	0.02184775	0.01384709	0.00409108	0.004471234	0.004849635	0.003433931	0.009322948	0.008354542	0.005097508	0.005582048	0.002511035	0.002318779	0.002879831	0.00253188	0.01298438	0.01453007	0.01487123	0.01132809
62.107	1	0.146563	0.1335348	0.09300534	0.1255326	0.2953335	0.3774068	2.318424	1.726614	0.1263674	0.07227452	0.1714115	0.1385044	0.846156	0.8903111	0.3581164	0.4723875	0.09435719	0.1111611	0.07961588	0.07927039	0.4631895	0.502276	0.3927116	0.3011047
62.205	1	0.001753624	0.001270314	0.005423936	0.005681592	0.002055517	0.001628018	0.02126523	0.01619249	0.003541626	0.003637988	0.00414482	0.002461831	0.008421741	0.008025629	0.002323495	0.003545168	0.001077814	0.0009591323	0.001126862	0.0007933291	0.003669448	0.00349772	0.002847159	0.00249694
62.206	1	0.3591353	0.3706658	1.822296	1.918175	0.1189299	0.1240399	0.1475228	0.1378195	1.066719	1.030789	1.204287	1.013596	0.02768605	0.01805405	0.03403479	0.0227437	0.2377147	0.231201	0.2614786	0.1186527	0.02460094	0.02667394	0.02456477	0.02636388
62.207	1	0.002334328	0.002625868	0.005549827	0.007536219	0.009700518	0.01586291	0.02332461	0.01549533	0.005154569	0.005427804	0.00618333	0.004228802	0.01051387	0.009657017	0.00541512	0.005768123	0.003688771	0.003892845	0.004140184	0.003578686	0.01530955	0.01727811	0.01803475	0.01358439
62.207	1	0.1524634	0.1060279	0.08038596	0.1253776	0.1995853	0.2563283	2.312884	1.759531	0.1411391	0.1052066	0.1944604	0.1088045	0.9438325	0.9949363	0.205751	0.3708754	0.1348748	0.1068994	0.1147132	0.09734815	0.4828041	0.5060293	0.4845402	0.3035035
62.305	1	0.001362425	0.001673939	0.004977396	0.00548809	0.001674133	0.001687384	0.02152521	0.01653523	0.003658042	0.00360736	0.004301131	0.002503167	0.008271014	0.008329387	0.001680784	0.003262408	0.0008324193	0.0009796197	0.00117557	0.0005886505	0.003261599	0.003687762	0.003214554	0.00235221
62.306	1	0.3513052	0.3817869	1.799778	1.911043	0.1188808	0.1236256	0.1437483	0.1379538	1.074963	1.001684	1.219935	1.014286	0.02866844	0.02155422	0.03864376	0.01420999	0.2122658	0.2029847	0.296995	0.09472709	0.02591602	0.03003965	0.01862791	0.02670113
62.307	1	0.01634363	0.01604026	0.01406761	0.02000247	0.01867435	0.02896207	0.03493928	0.02544482	0.02022671	0.02116796	0.0181653	0.01735125	0.02536563	0.02580683	0.01671047	0.01396365	0.01908497	0.01891012	0.0189821	0.01505424	0.0309256	0.03329435	0.0334181	0.02359704
62.307	1	0.1085902	0.1189331	0.1044908	0.0996435	0.1760515	0.1943558	2.332308	1.763011	0.1489773	0.09227642	0.1509582	0.1168852	0.9770332	1.011724	0.1557354	0.3422345	0.140962	0.09816958	0.1105538	0.1017065	0.4542442	0.5312906	0.5260819	0.3387687
62.405	1	0.001802287	0.001533482	0.005214536	0.00549524	0.002803358	0.002379176	0.0214173	0.01621595	0.003883616	0.003519487	0.004437001	0.002556958	0.007834981	0.008355576	0.001520252	0.003208499	0.00132181	0.001207206	0.0009206312	0.0006026718	0.00279909	0.003617731	0.002815891	0.002018368
62.406	1	0.3560977	0.3871663	1.802236	1.914964	0.1176649	0.1234788	0.1453853	0.1371322	1.083643	0.9983166	1.235188	1.017215	0.03026341	0.02341141	0.03916429	0.01853132	0.1944852	0.204155	0.3121348	0.1461515	0.03018757	0.02695384	0.02464698	0.02178655
62.407	1	0.01435671	0.0137264	0.01310285	0.01854091	0.01559579	0.02485058	0.03297275	0.02662321	0.01755464	0.01871615	0.01498398	0.01556999	0.02252404	0.02330572	0.0142892	0.0116484	0.01668772	0.01664316	0.01651055	0.0131274	0.02840073	0.03026505	0.03149139	0.0218642
62.408	1	0.1436564	0.1090053	0.09659681	0.1228044	0.2816486	0.2200684	2.334346	1.720356	0.1524848	0.1326076	0.1675657	0.1110892	0.9730452	1.008889	0.1517047	0.3406626	0.1715418	0.1194929	0.1016187	0.08445196	0.4048594	0.4723482	0.4584572	0.3406228
62.505	1	0.002248286	0.001388512	0.004783541	0.005623543	0.003075108	0.003175647	0.02080454	0.01586804	0.00346665	0.003454198	0.004288228	0.00279228	0.007178855	0.008262448	0.001550398	0.003407089	0.0012787	0.000974169	0.001065139	0.0008131117	0.002576403	0.003257566	0.002099297	0.002253411
62.506	1	0.3674884	0.3800175	1.810117	1.912747	0.1209727	0.1282712	0.1513841	0.139596	1.094393	1.019852	1.236155	1.013802	0.03454073	0.02425119	0.0351217	0.02803775	0.1968104	0.2166437	0.296871	0.2047004	0.03150185	0.02801805	0.02157497	0.01631628
62.507	1	0.005610881	0.004931107	0.007390911	0.01047058	0.007188957	0.01296486	0.02485895	0.02006551	0.007943247	0.009191119	0.007374494	0.007770091	0.01265641	0.01368209	0.005399007	0.006597155	0.007438998	0.007319665	0.007471554	0.005860523	0.01785895	0.01930684	0.02153195	0.01496002
62.507	1	0.1753482	0.0908595	0.06895137	0.08006173	0.302827	0.1831073	2.263964	1.662667	0.1250611	0.08001321	0.1541196	0.114934	0.9270214	0.9681539	0.2417977	0.3924894	0.137431	0.1191908	0.08712656	0.1117428	0.3686552	0.3916131	0.3217733	0.392039
62.605	1	0.001942027	0.001440144	0.005050085	0.005520812	0.002949179	0.003833109	0.0208571	0.01571552	0.003367538	0.003505871	0.00412406	0.002954597	0.006719486	0.008008489	0.001826718	0.003505167	0.0007995138	0.0009362557	0.0009140989	0.0009104821	0.002394863	0.00295382	0.001604772	0.002711688
62.606	1	0.3681427	0.3602627	1.803588	1.913974	0.1214557	0.1282569	0.1530862	0.1391595	1.080016	1.054812	1.249295	0.9947483	0.02976353	0.03229655	0.02822653	0.02047468	0.2067926	0.2231636	0.2592802	0.2412001	0.02750011	0.02692323	0.02560753	0.02068487
62.607	1	0.01715411	0.01675032	0.01653201	0.02082757	0.0142809	0.02354377	0.03413607	0.0314613	0.01766559	0.01513056	0.02128449	0.01493671	0.01800298	0.0172921	0.01910877	0.01762052	0.01851704	0.01838907	0.01882825	0.01480878	0.02988753	0.03029596	0.03220449	0.02245403
62.608	1	0.143821	0.07960851	0.0644965	0.1053024	0.2437372	0.217063	2.2697	1.627899	0.08935472	0.06484307	0.1635051	0.1304099	0.8233123	0.8534853	0.3073017	0.4329067	0.1250471	0.09372732	0.09215606	0.09233681	0.3229061	0.3592409	0.2637934	0.423648
62.705	1	0.001596322	0.001242962	0.005092446	0.005336737	0.002349471	0.004619586	0.02154231	0.01607712	0.003507501	0.00375861	0.00390478	0.002723778	0.006823463	0.007778939	0.002045112	0.003435247	0.0005314596	0.001384505	0.0006616648	0.0006956465	0.002319763	0.003113171	0.001435836	0.002880306
62.706	1	0.3661931	0.3478263	1.810124	1.917221	0.1220919	0.1307368	0.1551794	0.1346934	1.056232	1.090921	1.276696	0.9743086	0.02777742	0.0320259	0.0270838	0.02030783	0.2263745	0.2280643	0.2057732	0.2487071	0.02637754	0.03104854	0.02277278	0.02494536
62.707	1	0.03319329	0.03260957	0.03134916	0.03517647	0.02901192	0.03930971	0.04937005	0.0450821	0.03365064	0.03134404	0.03648276	0.02848563	0.03126691	0.02925419	0.03500428	0.02973449	0.03433393	0.03346243	0.03400934	0.0266701	0.04684626	0.0473981	0.04896967	0.03449487
62.707	1	0.09736475	0.1046288	0.08336597	0.08927548	0.1412556	0.3206662	2.343258	1.675855	0.09316949	0.1122885	0.1818381	0.1331157	0.7372986	0.7463973	0.3183555	0.4448974	0.1398358	0.1212404	0.08793846	0.09946322	0.2210297	0.3368982	0.2218177	0.4666069
62.805	1	0.001292087	0.001851451	0.005082815	0.005502374	0.002332707	0.005785431	0.02121392	0.01541885	0.003359255	0.003758601	0.003655387	0.002932028	0.007321605	0.006816826	0.002081227	0.003333068	0.0008657729	0.001010864	0.0008172177	0.0007076462	0.002519439	0.00301459	0.00164728	0.002785765
62.806	1	0.3669271	0.3510127	1.819819	1.938462	0.1183075	0.1368782	0.1536153	0.1329672	1.040355	1.136613	1.297147	0.9791484	0.03127656	0.03156622	0.02282046	0.01907119	0.2604246	0.2422678	0.162776	0.2256063	0.02264641	0.02868107	0.02415809	0.02632206
62.807	1	0.02899314	0.0285888	0.02766323	0.03165875	0.02492109	0.03461635	0.04487244	0.038879	0.02954642	0.0273939	0.03259095	0.02497614	0.02741287	0.02758169	0.0318307	0.0270443	0.03067567	0.03076047	0.03150881	0.02443026	0.041605	0.04315252	0.04448508	0.03167073
62.807	1	0.1090348	0.1402973	0.126402	0.07551991	0.2776198	0.515964	2.314718	1.646733	0.06981027	0.1060111	0.1425181	0.1647668	0.6932133	0.5925883	0.2544025	0.4347675	0.1278945	0.09382872	0.08102021	0.08667891	0.2117146	0.319271	0.2069334	0.4279269
62.905	1	0.001141844	0.001858139	0.005435596	0.005689817	0.002789799	0.006293808	0.02084653	0.01495307	0.003253312	0.003672083	0.003459879	0.002943274	0.008136135	0.006297088	0.002019433	0.003264391	0.001051844	0.00121976	0.0009397762	0.0005187052	0.003032993	0.003131525	0.001999086	0.002804289
62.906	1	0.3707515	0.3598927	1.820747	1.950787	0.1196384	0.1371049	0.1572128	0.1387732	1.020301	1.166652	1.317783	0.9871243	0.03904954	0.03330051	0.02136817	0.02440759	0.2894157	0.2594402	0.1518712	0.1718386	0.02914993	0.02845745	0.01832449	0.0256175
62.907	1	0.0264527	0.02635351	0.027366	0.03147955	0.02744447	0.03718291	0.04643475	0.03650227	0.03252112	0.0300982	0.03569268	0.02801101	0.03186993	0.03195507	0.03367699	0.02794843	0.02787714	0.0283734	0.02816481	0.02235788	0.03570145	0.0375295	0.038506	0.02915903
62.907	1	0.1364104	0.152849	0.09042725	0.1223633	0.3872692	0.6266291	2.32266	1.664235	0.086831	0.07803459	0.1733571	0.1697924	0.734696	0.494665	0.1983854	0.4107844	0.09977616	0.1021929	0.08883664	0.1069361	0.2578822	0.3350042	0.2207948	0.4054683
63.005	1	0.001499461	0.001395424	0.005365655	0.005489006	0.002771033	0.005813552	0.0201721	0.0144236	0.003425884	0.003687079	0.003362806	0.002995235	0.008444243	0.005947005	0.002178788	0.003232749	0.001443055	0.00123731	0.0006869477	0.0007251681	0.003131594	0.003156869	0.00219953	0.00269378
63.006	1	0.3760707	0.3585839	1.821903	1.962045	0.1140491	0.139918	0.1551181	0.1341174	1.018974	1.205095	1.334064	0.9889459	0.03506228	0.0318024	0.01727947	0.02796569	0.3106334	0.2749195	0.1611097	0.1095675	0.03439515	0.03060115	0.02137717	0.02144065
63.007	1	0.02436275	0.02388388	0.02515228	0.02839487	0.02351769	0.03351893	0.04088401	0.02661442	0.02812364	0.02556642	0.03093133	0.02435911	0.0285495	0.02832981	0.02948423	0.02344808	0.02579347	0.02531329	0.02563228	0.02073669	0.03510061	0.03754246	0.03948263	0.03043895
63.007	1	0.05750311	0.06336225	0.08815329	0.09953322	0.3793868	0.6309114	2.272306	1.632146	0.08396373	0.0860051	0.1511213	0.1277861	0.7824828	0.5491399	0.2144666	0.3718201	0.1160778	0.111601	0.04365592	0.1035574	0.2582696	0.3515702	0.2445132	0.352137
63.105	1	0.001467522	0.001593937	0.005038599	0.005201252	0.002671402	0.005259623	0.02037304	0.01501987	0.003405083	0.003802013	0.003648549	0.003367253	0.008725432	0.006594746	0.002508645	0.002929161	0.001228382	0.001195821	0.0009805336	0.001020618	0.003040532	0.003607124	0.00249431	0.002501012
63.106	1	0.3858466	0.3549906	1.804626	1.953534	0.1148056	0.148248	0.1611289	0.1357783	1.030074	1.233933	1.325849	0.9720692	0.02840806	0.03144498	0.01798596	0.02720825	0.3084192	0.281519	0.1678699	0.05385934	0.03041954	0.0272021	0.02287256	0.014433
63.107	1	0.02547326	0.02458592	0.02610666	0.02835145	0.0248494	0.0333509	0.03832484	0.02083236	0.02701591	0.0237971	0.02879641	0.02262105	0.02693118	0.02765819	0.02827203	0.0215571	0.0274223	0.02653609	0.02682397	0.0219994	0.03796576	0.03968769	0.04190195	0.03247824
63.107	1	0.07197326	0.1057799	0.07417593	0.1226872	0.3775142	0.598036	2.296728	1.736088	0.1186957	0.07908171	0.182023	0.1569731	0.8285581	0.7320359	0.2715364	0.3080653	0.08409931	0.09442815	0.0980462	0.1183295	0.2553538	0.4272569	0.2792989	0.2896797
63.205	1	0.001192715	0.001283927	0.005146706	0.005231566	0.001992117	0.00406081	0.02018738	0.01508164	0.00351483	0.003513416	0.003822507	0.003350161	0.008871002	0.007289448	0.002935406	0.002607113	0.001018328	0.001177046	0.0006625622	0.000894175	0.002953844	0.004335871	0.002960076	0.002473993
63.206	1	0.385458	0.361029	1.798122	1.952514	0.1183641	0.1519042	0.1586815	0.1374341	1.073679	1.280335	1.315353	0.9607674	0.03417191	0.03135821	0.02339189	0.02673222	0.3022924	0.2909359	0.1673975	0.1206403	0.0239097	0.02869384	0.02712164	0.01986704
63.207	1	0.02140603	0.0210164	0.02257054	0.02440149	0.02091593	0.03091823	0.03514696	0.02010311	0.02244971	0.01938053	0.02382667	0.01874349	0.02421415	0.02484047	0.02388828	0.01739579	0.02234946	0.02212458	0.02242013	0.0181166	0.03377648	0.03426383	0.03670571	0.0292263
63.207	1	0.1246231	0.1304827	0.1046483	0.1102174	0.283576	0.4837162	2.279206	1.763186	0.1362728	0.0980585	0.1493058	0.1488684	0.9131233	0.8687672	0.3220899	0.2615354	0.1085082	0.1262404	0.1018496	0.1135945	0.2526081	0.5502297	0.3536901	0.2541195
63.305	1	0.001508355	0.001809642	0.005421039	0.005500368	0.001020242	0.002447327	0.01955452	0.01477585	0.003615967	0.003659588	0.00414479	0.003244878	0.008346986	0.007626524	0.003623345	0.002549208	0.001206552	0.001148085	0.00113471	0.0007913451	0.002768982	0.004693737	0.003289271	0.00258002
63.306	1	0.3692663	0.3839437	1.800061	1.970254	0.1254259	0.1591051	0.1614857	0.1366238	1.127794	1.341704	1.294661	0.9570666	0.03773751	0.03470013	0.02817145	0.02689569	0.3204735	0.2852582	0.171218	0.1938946	0.02563267	0.02967096	0.02042783	0.02951977
63.307	1	0.009305666	0.008496336	0.01269206	0.0138683	0.01125539	0.01943893	0.02528994	0.01697734	0.01108043	0.008856492	0.01258724	0.009484073	0.01485396	0.01528064	0.01279269	0.00759192	0.01025628	0.01034521	0.01093445	0.009170247	0.02069024	0.02093678	0.02332988	0.01879304
63.307	1	0.0579374	0.1067508	0.1460016	0.1525193	0.163327	0.3037618	2.214777	1.744799	0.1611791	0.1089765	0.1685041	0.1218052	0.8937053	0.9487544	0.4245257	0.2489038	0.1287139	0.09576317	0.1073911	0.1067346	0.2764002	0.6010394	0.4013755	0.2696568
63.405	1	0.001704547	0.001440049	0.005361712	0.005683921	0.001506393	0.001280629	0.01854231	0.01437298	0.003861842	0.004303003	0.004044911	0.00333232	0.007873412	0.007904527	0.003980355	0.002819921	0.00107972	0.0009919385	0.0008904633	0.0006438679	0.002264094	0.004193334	0.002834929	0.002260545
63.406	1	0.3642952	0.4227464	1.809913	1.999392	0.1378996	0.1639701	0.1570499	0.1296953	1.195635	1.400394	1.270507	0.9591814	0.03820547	0.03235588	0.02831847	0.03223262	0.3061868	0.2752457	0.1736751	0.2312404	0.02445738	0.03725133	0.02016902	0.02819979
63.407	1	0.001308278	0.001135342	0.005502325	0.005982807	0.006313667	0.01078373	0.01693604	0.01390473	0.003956451	0.004726467	0.004604433	0.003857417	0.007726354	0.008302977	0.005179465	0.003390269	0.002543353	0.002284759	0.003037478	0.002637511	0.01242818	0.0139905	0.01501643	0.01215638
63.408	1	0.07403612	0.08336095	0.1253797	0.1274393	0.1094125	0.1835093	2.126472	1.67623	0.1479342	0.06552834	0.1308029	0.1272307	0.8994726	1.014473	0.4926529	0.2729157	0.09476878	0.09467012	0.07259926	0.0608171	0.2269454	0.5292912	0.3292808	0.2614512
63.505	1	0.001544269	0.001709365	0.005160614	0.005843622	0.002261684	0.002318197	0.01813128	0.0141725	0.004212909	0.004621143	0.004333005	0.003185281	0.007231419	0.007953243	0.004381668	0.003053646	0.001249273	0.00150922	0.0007236151	0.0008193431	0.001888783	0.003797277	0.002228423	0.002252057
63.506	1	0.3535709	0.4559546	1.806353	2.012488	0.1405534	0.1647743	0.1560889	0.1295168	1.24143	1.41874	1.226038	0.9387266	0.04057737	0.04052684	0.0256915	0.02614283	0.2864638	0.2536201	0.1694862	0.2412393	0.01712296	0.03100561	0.02172543	0.02649373
63.507	1	0.001156518	0.001394215	0.005376967	0.005914672	0.00617608	0.01029435	0.01628843	0.01438484	0.004373728	0.00492146	0.004906044	0.003586638	0.00751679	0.008292009	0.005303314	0.003719176	0.002508535	0.002916092	0.002839169	0.00257132	0.01240396	0.01395304	0.01415407	0.01165629
63.507	1	0.09704997	0.1039501	0.1449797	0.07621977	0.1550132	0.1171696	2.067753	1.618383	0.109036	0.11478	0.1636754	0.1185303	0.8858972	1.039837	0.5704723	0.3416512	0.1034867	0.153273	0.08800183	0.08276632	0.218388	0.4701538	0.2630917	0.3095926
63.605	1	0.001340159	0.001626647	0.005347855	0.005852936	0.00269661	0.003189365	0.01847283	0.01470496	0.004259588	0.004366394	0.004315403	0.003146151	0.006747426	0.007811816	0.004438052	0.003663096	0.001217149	0.00130752	0.0006224303	0.0009767262	0.002072093	0.003364358	0.002023474	0.002401085
63.606	1	0.3436407	0.4909383	1.803797	2.015975	0.1467482	0.162742	0.1493057	0.124327	1.279385	1.407353	1.179862	0.9194274	0.03697234	0.02850615	0.02236887	0.02408623	0.2577411	0.2476236	0.1571527	0.2202221	0.0214699	0.03275528	0.0232682	0.02966596
63.607	1	0.001083064	0.001397934	0.005135581	0.005979648	0.007707317	0.01109842	0.01640508	0.01536419	0.004234529	0.004910953	0.005001118	0.003752575	0.007054625	0.008272139	0.005556273	0.004316107	0.002628876	0.003114585	0.003092666	0.002706187	0.01345696	0.01501817	0.01526666	0.01283794
63.607	1	0.1148873	0.09984332	0.1399275	0.08589173	0.1891265	0.1810926	2.083505	1.621341	0.1003264	0.06216773	0.1674478	0.1054015	0.8435859	0.9761875	0.617254	0.4717029	0.08290541	0.1207052	0.06137567	0.1246961	0.2685185	0.4348175	0.2265378	0.3889204
63.705	1	0.001519496	0.00145492	0.0050008	0.00574829	0.002309497	0.003983052	0.01787389	0.01431773	0.004446113	0.004198553	0.004077052	0.00305233	0.00645576	0.006925516	0.004327378	0.003855099	0.0008685172	0.00112912	0.0008570071	0.0006164532	0.002140419	0.003032989	0.002255707	0.002207405
63.706	1	0.3361403	0.5242882	1.806093	2.003267	0.1514857	0.170982	0.1491522	0.1247681	1.309125	1.390701	1.146365	0.9082272	0.03654586	0.02938434	0.03267839	0.0266377	0.2493901	0.2503089	0.1707285	0.1819432	0.0247842	0.03281651	0.01390682	0.03186523
63.707	1	0.001518926	0.001434707	0.004806542	0.005842068	0.00853604	0.009361201	0.01578008	0.01521621	0.00455974	0.00463959	0.004901222	0.003600523	0.006432977	0.007678234	0.005446788	0.004628448	0.002220652	0.002513698	0.002876602	0.002640771	0.01231688	0.01320172	0.01350064	0.01211962
63.707	1	0.1137798	0.09969176	0.08965571	0.06403042	0.1578306	0.2849133	2.005683	1.56705	0.133982	0.1174549	0.1526761	0.09246673	0.7561901	0.8237808	0.6061777	0.5318904	0.1149601	0.1162306	0.07505712	0.06726304	0.2830089	0.4068991	0.2816977	0.3231841
63.805	1	0.001857601	0.001602534	0.005017022	0.005786763	0.001328617	0.004517409	0.01765966	0.01377808	0.004040929	0.004743025	0.003852006	0.002906404	0.006485709	0.006554442	0.004027486	0.00388092	0.001020672	0.001063553	0.000562843	0.000665709	0.002213293	0.002604477	0.001952384	0.001969183
63.806	1	0.3295388	0.5448025	1.799494	1.984386	0.1479593	0.1642237	0.1407174	0.1273979	1.325056	1.36585	1.125745	0.8882096	0.0410923	0.02602772	0.03096891	0.02427754	0.2539241	0.2550414	0.2006378	0.1341987	0.02656762	0.02707201	0.01441154	0.03899956
63.807	1	0.001914628	0.001868474	0.004946563	0.005855046	0.008507958	0.00752404	0.01566536	0.01444042	0.004494962	0.004907525	0.00470647	0.003551551	0.006615464	0.007259652	0.00528657	0.004523137	0.002262337	0.002289958	0.002422069	0.002588297	0.01099188	0.0112823	0.01142233	0.01084701
63.807	1	0.1269079	0.08410326	0.09794435	0.1001815	0.1026481	0.3685669	1.954787	1.499783	0.1377087	0.1046993	0.1408741	0.09139264	0.6892651	0.6885052	0.5877008	0.5279883	0.1083281	0.08457849	0.05616339	0.07321291	0.2521792	0.361719	0.2601895	0.277056
63.905	1	0.001838261	0.001370301	0.004882605	0.00592269	0.001100609	0.004741561	0.01740338	0.01334432	0.003754509	0.004522737	0.003526702	0.002835474	0.007105737	0.00594384	0.00381083	0.003937587	0.001163549	0.001074607	0.0008878162	0.000599811	0.002662144	0.002507647	0.002218791	0.002169082
63.906	1	0.3203916	0.5638995	1.764256	1.95906	0.144722	0.1612132	0.1406093	0.1245385	1.316151	1.332574	1.12572	0.8884077	0.04359961	0.03303904	0.03443464	0.03090897	0.2523997	0.2596313	0.2273397	0.1070803	0.02897347	0.02676572	0.01483081	0.03182773
63.907	1	0.001859769	0.001404082	0.0048674	0.005928898	0.007629835	0.006394628	0.0156378	0.01340544	0.004132361	0.004736303	0.004198397	0.003151111	0.007116329	0.006717362	0.005258667	0.004605626	0.002259027	0.002050029	0.00239177	0.002251255	0.01022139	0.01003402	0.009841098	0.0101373
63.907	1	0.1409496	0.1572092	0.1030289	0.1249627	0.1381572	0.4316931	1.933954	1.448682	0.09698867	0.1012025	0.1515649	0.08753919	0.7040951	0.551889	0.5843469	0.5463965	0.1351204	0.07258584	0.07958717	0.07228943	0.2857682	0.3306443	0.293529	0.2783179
64.005	1	0.001477371	0.001586425	0.004769392	0.00563256	0.001994958	0.005091737	0.01828138	0.01337785	0.004200019	0.004261548	0.003723775	0.003139391	0.007955658	0.00578058	0.004117423	0.004331718	0.001183417	0.0009395792	0.0009052683	0.0005049105	0.002987731	0.002429159	0.002117592	0.002714279
64.006	1	0.3181004	0.5529166	1.761025	1.943627	0.1413317	0.1601352	0.1399615	0.1223355	1.298898	1.31987	1.12054	0.8912862	0.04219148	0.03811027	0.03525053	0.03731421	0.248817	0.266947	0.2380895	0.1470933	0.02589039	0.02741873	0.02214657	0.03077699
64.007	1	0.001398125	0.001708471	0.004778373	0.005634027	0.007483252	0.007239616	0.01670068	0.01295943	0.004348987	0.004439657	0.004491914	0.003716594	0.00774765	0.006621971	0.005638903	0.005212582	0.00216055	0.002005751	0.002500962	0.002224998	0.01064508	0.01063879	0.01068508	0.01104041
64.007	1	0.1200555	0.1001583	0.07547478	0.09121872	0.2332945	0.4919488	2.032775	1.466705	0.1052303	0.1067516	0.1392822	0.1385786	0.7477035	0.5288162	0.6163793	0.5960161	0.112772	0.06982838	0.08818778	0.08533603	0.3175696	0.2853482	0.3100057	0.3412886
64.105	1	0.00121672	0.001634073	0.005297048	0.005656051	0.002461589	0.00511971	0.01849976	0.01333396	0.004001126	0.004680388	0.003333708	0.002803245	0.008269273	0.005958927	0.003959347	0.004471634	0.001147295	0.001177974	0.001265729	0.0005818039	0.003019189	0.002419504	0.002198834	0.002987453
64.106	1	0.323438	0.5322196	1.765579	1.924464	0.1416289	0.1656372	0.1407903	0.1231419	1.27199	1.326399	1.121372	0.8864983	0.03926621	0.0389304	0.03404611	0.03367086	0.2672896	0.2630451	0.228493	0.1995779	0.0338348	0.03112053	0.02478636	0.03200457
64.107	1	0.001174833	0.001640708	0.005222326	0.005731166	0.007065198	0.007842792	0.01732826	0.01249886	0.004079741	0.00504021	0.004207003	0.003343086	0.008092398	0.006661607	0.005590134	0.005399437	0.001969112	0.002021088	0.00285005	0.001934365	0.009887783	0.009901681	0.009953349	0.01028798
64.107	1	0.1179776	0.1069623	0.1095469	0.1193627	0.264302	0.5046533	2.108478	1.483581	0.1036636	0.13146	0.191157	0.09375811	0.7895619	0.6227075	0.596324	0.62691	0.1017752	0.1234321	0.1008143	0.08931044	0.3398651	0.2732435	0.3134225	0.3616123
64.205	1	0.0009882117	0.001394062	0.005235625	0.005428954	0.002451735	0.004564167	0.01828019	0.01310266	0.00368704	0.004356155	0.003414353	0.002803324	0.008015323	0.006028681	0.003491205	0.004233582	0.001251319	0.001247483	0.001161228	0.0006694404	0.003132584	0.002461341	0.002017459	0.003218127
64.206	1	0.3320225	0.5212693	1.794822	1.936688	0.1428671	0.1680309	0.1388941	0.127083	1.255782	1.356383	1.153998	0.8638749	0.03323257	0.03635086	0.03786105	0.02947782	0.2776667	0.2562519	0.2042399	0.2211951	0.02904341	0.02906605	0.02008633	0.03113803
64.207	1	0.0008436901	0.001393245	0.005394665	0.005439448	0.007303274	0.00934387	0.01735293	0.01177293	0.003879013	0.004756255	0.004317142	0.003339589	0.008184048	0.006787375	0.005084711	0.004922976	0.00216333	0.002181907	0.002627273	0.002039465	0.009524753	0.009871405	0.00950464	0.009851232
64.207	1	0.08563352	0.09769313	0.09490953	0.1315878	0.2444001	0.4280359	2.093582	1.48535	0.09238554	0.08518847	0.1713563	0.09791937	0.7968273	0.7000597	0.5287107	0.5771169	0.09467727	0.08640375	0.1107263	0.06761989	0.3228237	0.250133	0.333955	0.3460963
64.305	1	0.001370545	0.001728554	0.00521509	0.005393165	0.002172358	0.004059696	0.01798624	0.01264401	0.00396971	0.004338306	0.003621371	0.003016974	0.007627955	0.006112853	0.002626357	0.004135606	0.001498692	0.001200681	0.0008565024	0.0008982799	0.003350717	0.002517708	0.002135596	0.002998521
64.306	1	0.3319904	0.5016447	1.797815	1.942406	0.1397901	0.1701894	0.1389666	0.1219892	1.249813	1.410272	1.170858	0.8489431	0.03290873	0.03293015	0.02941121	0.0254727	0.2815491	0.2633941	0.1897722	0.2068118	0.02770119	0.02551532	0.01946354	0.02288271
64.307	1	0.001281961	0.001764649	0.005259478	0.005491786	0.007220249	0.01040569	0.01731057	0.01133037	0.004290603	0.004838022	0.004473516	0.003269777	0.007756623	0.007267356	0.004473086	0.004770925	0.002306915	0.002318576	0.002014438	0.001794138	0.008695132	0.009727034	0.009091027	0.008554561
[truncated: 14,693 more rows]
