# Supplementary material for: Is infant neural sensitivity to vocal emotion associated with mother-infant relational experience?
Source: PLoS One. 2019 Feb 27;14(2):e0212205. doi: 10.1371/journal.pone.0212205 (PMC6392422; doi:10.1371/journal.pone.0212205)
Supplement: S1 File — (ZIP) [file pone.0212205.s001.zip › dataset/imed_24_2.txt]

2722.952	0	2.225381	2.240982	0.1735443	0.1966793	0.03538862	0.03782305	0.06694293	0.07129942	0.07159554	0.155508	0.3131444	0.2866554	0.02774443	0.03544219	0.03782185	0.04733459	2.642658	2.115642	4.007774	2.455573	0.1042774	0.1194337	0.1066332	0.04564112
2722.953	0	0.298106	0.2118467	2.602021	2.675508	0.2619067	0.2734757	0.205332	0.1613281	2.516685	2.404894	1.596563	1.049397	0.02143871	0.02127251	0.01333134	0.01117593	0.4149054	0.2927103	0.2874675	0.1455553	0.01824907	0.02302924	0.01724861	0.005831662
2722.953	0	0.004587332	0.01153954	0.01291281	0.01225747	0.7689021	1.342452	0.2666486	0.1980429	0.0372867	0.05957235	0.01339223	0.005972227	0.08073672	0.06540154	0.1883563	0.1695379	0.1443139	0.233158	0.2364656	0.2395169	1.349563	2.030457	1.860644	1.879326
2722.955	0	0.03506819	0.04503047	0.04135049	0.0591894	0.1073836	0.2940288	5.117812	4.100492	0.03249014	0.03643143	0.2249379	0.1003814	1.519644	1.587986	0.8657217	1.042227	0.05657858	0.09280648	0.04574015	0.06600026	0.3439701	0.551646	0.2214855	0.2944953
2723.031	0	2.181088	2.232815	0.2219344	0.2303419	0.01832224	0.02691905	0.05417082	0.05244802	0.08784136	0.1563354	0.2937681	0.2355483	0.02295095	0.03732973	0.04459135	0.03591739	2.673608	1.942762	3.987315	2.505539	0.1009795	0.09894892	0.09382545	0.04480933
2723.032	0	0.2970515	0.2108544	2.608378	2.680797	0.2612282	0.2735067	0.2085643	0.1597703	2.522062	2.409576	1.603118	1.054535	0.02038471	0.02101342	0.01189315	0.01127836	0.416839	0.2951408	0.287736	0.1455635	0.01902379	0.02381642	0.01592184	0.006299727
2723.033	0	0.004161826	0.01044857	0.01422208	0.01299972	0.7699085	1.344148	0.268888	0.1999695	0.03763688	0.05967189	0.01313371	0.006480321	0.08133994	0.06678056	0.1887248	0.1708326	0.1428238	0.2326502	0.2357246	0.2405735	1.346289	2.028748	1.859422	1.880747
2723.034	0	0.03394564	0.04236956	0.05773195	0.06681495	0.07086185	0.3550054	5.048115	4.051604	0.02412269	0.04280206	0.2206197	0.1022594	1.468658	1.555068	0.7927882	1.026315	0.04912765	0.08475061	0.03901839	0.07412755	0.3529655	0.5634234	0.2311643	0.3786693
2723.131	0	2.172032	2.216162	0.2234914	0.2332025	0.02430157	0.02181091	0.06358402	0.04527242	0.1516457	0.134443	0.275243	0.1839024	0.03821133	0.02730649	0.04011202	0.02629467	2.743936	1.911105	4.010949	2.556088	0.1077653	0.1001924	0.09085935	0.0513082
2723.132	0	0.2972443	0.2108974	2.608934	2.678717	0.2615892	0.2729602	0.2060594	0.1598032	2.518539	2.407282	1.602422	1.051183	0.0213101	0.02001816	0.01183346	0.01128537	0.4140106	0.2919581	0.2856342	0.1444195	0.01739587	0.02257018	0.01726431	0.006525204
2723.133	0	0.004474031	0.009484847	0.0127182	0.01198341	0.7684953	1.340798	0.2665261	0.1973422	0.03702773	0.05934918	0.01312292	0.006583469	0.07971139	0.06443736	0.1877825	0.1701194	0.1433854	0.2314365	0.2341384	0.239052	1.342652	2.019355	1.846224	1.871601
2723.133	0	0.04382819	0.03967236	0.04743215	0.06354989	0.08700582	0.3854369	4.997471	4.039872	0.02439568	0.05253764	0.2325479	0.1082393	1.458895	1.49579	0.7551451	0.9899685	0.06396883	0.08055812	0.05180552	0.0801827	0.3595515	0.5545391	0.256834	0.4157239
2723.231	0	2.146116	2.177166	0.1643308	0.2571276	0.02579845	0.03180995	0.06006592	0.0515254	0.1965161	0.1569463	0.2225324	0.1234982	0.03643287	0.02735342	0.03988938	0.02810192	2.814261	1.998028	4.067697	2.583451	0.1113203	0.09480437	0.09667935	0.05755969
2723.232	0	0.2980161	0.2105883	2.602621	2.674804	0.2617372	0.273472	0.2055543	0.1608412	2.520674	2.405443	1.598994	1.050069	0.02120783	0.0188709	0.01163053	0.01002991	0.4142818	0.2911776	0.2860081	0.1439619	0.01798623	0.02414673	0.01629266	0.005860918
2723.233	0	0.004442937	0.009863893	0.01353258	0.012594	0.7694326	1.341004	0.2656835	0.1965393	0.03719716	0.05882423	0.01349167	0.006322377	0.07786124	0.06428285	0.1870984	0.1680254	0.1420902	0.2314225	0.2341499	0.2389885	1.340974	2.015496	1.843948	1.875712
2723.233	0	0.04480145	0.04191175	0.06727334	0.08411049	0.1417308	0.4095015	4.957759	4.076812	0.03013766	0.0580935	0.2412358	0.1321301	1.476752	1.449356	0.7592426	0.9441933	0.06411575	0.07575441	0.05349397	0.08166183	0.355621	0.539381	0.2766451	0.4053328
2723.331	0	2.091726	2.109733	0.1183117	0.2590964	0.02761195	0.03139627	0.05986439	0.05293094	0.2296562	0.2261986	0.1645318	0.07743297	0.03793771	0.03485235	0.03464931	0.02557327	2.918973	2.185906	4.025317	2.527067	0.1121443	0.09601609	0.09165789	0.06100623
2723.332	0	0.2978407	0.210599	2.627016	2.709074	0.262061	0.2735077	0.2083427	0.1598292	2.521928	2.40416	1.608086	1.058018	0.02344062	0.02064956	0.01268886	0.01133027	0.4195335	0.2955949	0.2822396	0.142905	0.02056873	0.02229002	0.01802858	0.006665747
2723.333	0	0.004194073	0.01127981	0.0136745	0.01181084	0.7693851	1.344244	0.271687	0.2008558	0.03761885	0.05974601	0.01439412	0.00726462	0.0814511	0.06705849	0.191041	0.1729229	0.1447825	0.2333452	0.2305288	0.2451108	1.359308	2.033975	1.822187	1.913567
2723.334	0	0.04798548	0.04465692	0.05831322	0.08852553	0.1827557	0.4142495	4.949191	4.136216	0.03740606	0.0518098	0.2451443	0.1211625	1.532612	1.431365	0.7995105	0.9125264	0.06629459	0.07686051	0.06297538	0.08008611	0.3575539	0.5242224	0.3148577	0.3858724
2723.431	0	2.055608	1.974306	0.1009267	0.2426357	0.03489593	0.045831	0.07103318	0.06016103	0.2532493	0.2886499	0.2997335	0.1706507	0.04053122	0.0398987	0.04846668	0.0351773	2.888247	2.308364	4.033507	2.475194	0.1150493	0.1074505	0.08946084	0.07078442
2723.432	0	0.3009452	0.2165376	2.634487	2.73499	0.2649911	0.2751375	0.2060462	0.1634607	2.542004	2.41705	1.62328	1.069765	0.02189701	0.0199269	0.0129105	0.01153096	0.4239066	0.3004324	0.2826211	0.143726	0.01994924	0.02248711	0.01805674	0.006978249
2723.433	0	0.004853377	0.010973	0.01368851	0.01217744	0.7723668	1.352251	0.2746972	0.2021106	0.03774593	0.05976499	0.01269315	0.006971558	0.08413624	0.06914931	0.1967996	0.178692	0.1448656	0.2385797	0.2349183	0.2434867	1.361898	2.076885	1.845427	1.907422
2723.433	0	0.06298689	0.04789346	0.06249612	0.08002848	0.1970383	0.3798901	4.939596	4.185795	0.03634137	0.03822065	0.23269	0.1361548	1.614582	1.447883	0.8547677	0.9350244	0.07742862	0.08045884	0.04874193	0.06562891	0.3656288	0.5116098	0.2977927	0.3086903
2723.531	0	2.066887	1.8656	0.1874968	0.2534467	0.03051631	0.03644196	0.07958941	0.05976505	0.222708	0.2955378	0.3473888	0.2620619	0.04102826	0.04653022	0.04224355	0.04578369	2.763503	2.381946	4.145894	2.510329	0.1112085	0.1082927	0.09703599	0.07006448
2723.532	0	0.3018144	0.219803	2.625518	2.724434	0.2640814	0.2757135	0.2098535	0.1622035	2.535491	2.417688	1.615075	1.059993	0.02575369	0.02190372	0.01490449	0.01599058	0.4252254	0.3009738	0.2857768	0.1446111	0.02198538	0.02368689	0.02056026	0.01186292
2723.533	0	0.005193123	0.009812654	0.01451814	0.01259493	0.7712401	1.350013	0.2774107	0.2033004	0.0376466	0.05994316	0.014388	0.00636647	0.08446581	0.06884994	0.1973055	0.1795202	0.1436515	0.23766	0.234448	0.2423092	1.350721	2.073266	1.849141	1.90176
2723.533	0	0.0433855	0.03185137	0.0702268	0.06611565	0.1933943	0.3292773	4.979581	4.247826	0.03898457	0.03609854	0.2258115	0.1313637	1.649938	1.494448	0.8928405	0.9387137	0.05415722	0.06332249	0.04384177	0.05601952	0.3757911	0.4963631	0.2823149	0.2420712
2723.631	0	2.079624	1.850633	0.2966115	0.2673168	0.03614071	0.03533534	0.07167076	0.06183984	0.2285967	0.2881314	0.370672	0.3864308	0.04585768	0.0534784	0.0443339	0.07330334	2.649166	2.292658	4.211166	2.517033	0.10946	0.09765317	0.107839	0.0578607
2723.632	0	0.3029459	0.2246092	2.637358	2.741969	0.2647216	0.2747991	0.2084697	0.1596304	2.540514	2.4123	1.612093	1.056048	0.02602156	0.02539712	0.01775701	0.01897329	0.4241324	0.3046792	0.2892103	0.1406469	0.02185782	0.02114528	0.01896061	0.0139588
2723.633	0	0.005310086	0.009895402	0.01295842	0.01228287	0.7661684	1.340745	0.2706963	0.1979957	0.03670114	0.05896288	0.01340495	0.005635363	0.08112546	0.0661623	0.1961753	0.1780776	0.1435308	0.2367069	0.2335922	0.2409826	1.345584	2.065171	1.840558	1.885883
2723.633	0	0.04554332	0.0385737	0.05796978	0.0609489	0.1800877	0.2766834	5.010393	4.268403	0.02830302	0.05130204	0.2261704	0.1171448	1.654533	1.561845	0.933092	0.9488063	0.05450096	0.07077615	0.04388779	0.03163054	0.3639073	0.4818487	0.2397013	0.1684424
2723.731	0	2.070179	1.817589	0.3883818	0.3124832	0.03460443	0.0382736	0.06854564	0.07560601	0.2085844	0.2699888	0.3809933	0.4619708	0.03532573	0.04055431	0.04384411	0.06589451	2.563647	2.093075	4.261433	2.490033	0.1031504	0.100807	0.1016693	0.05621512
2723.732	0	0.3067006	0.2313629	2.672297	2.768915	0.2663518	0.277583	0.205249	0.1615146	2.545307	2.422753	1.613052	1.061184	0.02581928	0.02576171	0.02346213	0.02542729	0.4236456	0.305921	0.2962798	0.1446782	0.02198333	0.0252775	0.01774698	0.0181016
2723.733	0	0.00484956	0.01114636	0.01366415	0.0122712	0.764927	1.339048	0.2689388	0.1964245	0.03664785	0.05895263	0.01440489	0.005514149	0.08139435	0.06531132	0.1975588	0.178708	0.1422939	0.2373944	0.2355631	0.2430474	1.337659	2.069554	1.854124	1.902111
2723.733	0	0.04031963	0.04013937	0.05954327	0.05558894	0.1612031	0.2265301	5.026658	4.26747	0.03154863	0.05451646	0.2099576	0.1125995	1.642868	1.617986	0.9673048	0.9524859	0.04764896	0.06456865	0.04103682	0.0464165	0.3610249	0.4709003	0.2026027	0.1336232
2723.831	0	2.066132	1.811488	0.4091074	0.36109	0.02886962	0.03627865	0.07644045	0.05921387	0.1830252	0.2449113	0.3835683	0.4721973	0.03024781	0.04389344	0.04507931	0.06555558	2.5409	1.972018	4.322544	2.487998	0.103307	0.09922637	0.1073099	0.05123832
2723.832	0	0.3066827	0.2314602	2.6828	2.7841	0.2666543	0.277867	0.2106188	0.1626631	2.553213	2.434383	1.611721	1.058381	0.02480019	0.02642577	0.0234318	0.02124416	0.424764	0.3031313	0.3062039	0.1546992	0.02075216	0.02471264	0.02110886	0.01835445
2723.833	0	0.004326371	0.01107414	0.01339687	0.01255806	0.7626902	1.333442	0.2703464	0.1974509	0.03688096	0.0585909	0.01390921	0.006411832	0.08297163	0.06677076	0.1979136	0.1794266	0.1419464	0.2376339	0.2347616	0.2421867	1.337811	2.071042	1.850919	1.900708
2723.833	0	0.04819226	0.02498197	0.06136069	0.04712041	0.1495462	0.2000174	5.051741	4.239374	0.03300496	0.05057187	0.2111629	0.1200773	1.636909	1.673228	1.002947	0.9361151	0.05154671	0.06019488	0.03163976	0.03536822	0.3611976	0.4771254	0.1761907	0.09444216
2723.931	0	2.091701	1.861699	0.4310799	0.3984369	0.02787022	0.0332	0.08065916	0.04517465	0.1581316	0.1846598	0.3586765	0.4593761	0.02765644	0.02678829	0.04532804	0.06776486	2.508326	1.976516	4.349637	2.48249	0.09631133	0.1022424	0.1144011	0.04690486
2723.932	0	0.306268	0.2297832	2.688657	2.787413	0.2663234	0.277486	0.2066972	0.1656155	2.552406	2.443573	1.610704	1.058424	0.02619012	0.02428326	0.02031847	0.0171825	0.4308121	0.3025878	0.3055088	0.1625513	0.02240441	0.02460282	0.02198289	0.01609473
2723.933	0	0.004523805	0.01016182	0.01370639	0.01265882	0.7620171	1.330564	0.2720825	0.1994702	0.03685839	0.05992688	0.01405479	0.006017503	0.0841758	0.06763755	0.199863	0.1829056	0.1422836	0.2381087	0.2354794	0.2436657	1.337225	2.073413	1.852894	1.904021
2723.933	0	0.04804875	0.04628325	0.06765275	0.04838808	0.1447706	0.1918674	5.055225	4.213624	0.03150585	0.04853455	0.218631	0.1256869	1.623414	1.694881	1.043843	0.9358559	0.05726921	0.07516588	0.04640133	0.03637297	0.3599922	0.4739215	0.1791165	0.06282646
2724.031	0	2.120105	1.905362	0.4279721	0.4569711	0.02674948	0.03001425	0.08700649	0.06069121	0.1392501	0.1525775	0.3786167	0.5119803	0.02583737	0.05352305	0.04233113	0.06702108	2.504915	2.100559	4.321702	2.423326	0.09422949	0.1026737	0.115347	0.05313352
2724.032	0	0.3023941	0.2258206	2.699313	2.794194	0.2649565	0.2784639	0.2065671	0.1643572	2.555359	2.448588	1.611139	1.069707	0.02336319	0.02413956	0.018779	0.01448166	0.4309746	0.3034993	0.2963821	0.1586768	0.02093061	0.02513482	0.02031937	0.01168465
2724.033	0	0.005398825	0.009666592	0.01404369	0.01258518	0.7608225	1.32609	0.272849	0.1993376	0.03682283	0.05892605	0.01433936	0.005728132	0.08385825	0.0684578	0.2000806	0.1831708	0.1417621	0.2378882	0.2348488	0.2425669	1.337447	2.073826	1.852592	1.899277
2724.033	0	0.04558315	0.04023478	0.06260942	0.04509724	0.1477084	0.1930812	5.055777	4.170239	0.03526505	0.03445065	0.2178352	0.116569	1.59885	1.676402	1.097585	0.943618	0.04702327	0.07285003	0.0587204	0.04162066	0.3558131	0.484244	0.1922651	0.09987055
2724.131	0	2.130551	1.944108	0.2983142	0.5184699	0.02852006	0.03113726	0.07773915	0.06293343	0.1366325	0.1265909	0.3902182	0.5544106	0.02864156	0.03890932	0.04176358	0.07292311	2.565599	2.225131	4.229691	2.376649	0.09961879	0.1074934	0.105759	0.05300345
2724.132	0	0.2982409	0.2187332	2.699308	2.786016	0.2658134	0.2766178	0.2081147	0.1605672	2.551014	2.440664	1.604679	1.069097	0.02233258	0.02171809	0.01765417	0.01144441	0.4250144	0.3005278	0.2848852	0.1474691	0.01984681	0.02235252	0.01878948	0.008344564
2724.133	0	0.003942146	0.01020621	0.01307465	0.0125406	0.7585761	1.317768	0.2669338	0.1960664	0.03772653	0.05818946	0.01325391	0.00646332	0.0831969	0.06673673	0.1978476	0.1795541	0.1415391	0.2367285	0.2339632	0.2405954	1.332862	2.064173	1.844314	1.889006
2724.133	0	0.03478172	0.02897269	0.04439875	0.0296825	0.1613082	0.2263067	5.03841	4.115632	0.03834132	0.03556582	0.2126192	0.1104711	1.560119	1.61702	1.133169	0.9345814	0.05428481	0.05965616	0.04104667	0.04593942	0.3434364	0.4706532	0.1811573	0.151285
2724.231	0	2.162482	1.966467	0.179225	0.5411269	0.03368894	0.03363303	0.08075055	0.06557706	0.1548032	0.1382225	0.3882305	0.54457	0.04160443	0.04539419	0.05170514	0.06320091	2.646951	2.293229	4.120946	2.370434	0.1040772	0.112963	0.1100354	0.05961557
2724.232	0	0.2975327	0.2183208	2.697762	2.783505	0.2660213	0.2766249	0.2038387	0.1639682	2.553517	2.437934	1.596926	1.068838	0.02207877	0.02020168	0.01567923	0.01130587	0.4247288	0.3009623	0.2801826	0.1428745	0.01938799	0.02328916	0.01784023	0.007523823
2724.233	0	0.004724938	0.01102607	0.0137097	0.01218943	0.7547642	1.31307	0.2659847	0.1957397	0.03676247	0.05722578	0.01326328	0.006237203	0.08123717	0.06636881	0.1962599	0.1799629	0.1413082	0.2370285	0.2335775	0.2409846	1.334393	2.063438	1.839815	1.884116
2724.233	0	0.05053304	0.03685957	0.05140688	0.04902876	0.1908944	0.2745351	5.007402	4.058089	0.03021742	0.04474849	0.2142699	0.0977623	1.539329	1.554329	1.186076	0.9077179	0.06223092	0.06369435	0.04887441	0.04968954	0.3487363	0.4852347	0.2102009	0.2036738
2724.331	0	2.154159	2.037576	0.1391254	0.5017659	0.03211884	0.03384098	0.07897049	0.05229177	0.1895738	0.1719099	0.3645476	0.5060562	0.04685483	0.04122088	0.05326544	0.06207012	2.718981	2.249826	4.011295	2.403217	0.1093291	0.1100475	0.1106175	0.05841234
2724.332	0	0.2989078	0.218128	2.696111	2.776118	0.2649801	0.2764636	0.2085668	0.1602907	2.549746	2.434982	1.59691	1.064932	0.01992044	0.02175022	0.01588062	0.01074493	0.4247407	0.3014333	0.2812263	0.1429356	0.01855108	0.02274146	0.01692863	0.007969221
2724.333	0	0.004021851	0.01099641	0.01442743	0.0121874	0.7534903	1.3115	0.2684456	0.196789	0.03669224	0.05830462	0.01445031	0.006306484	0.08297276	0.0688106	0.1945265	0.1789376	0.1424503	0.236636	0.2332188	0.2402003	1.335957	2.062258	1.840189	1.880892
2724.333	0	0.05014973	0.03662012	0.05266531	0.05527956	0.2105489	0.3078035	4.96839	4.025517	0.03232801	0.03187757	0.2162623	0.1037378	1.537167	1.486758	1.202271	0.8921373	0.05537601	0.07616983	0.0613059	0.0706645	0.3624451	0.4774478	0.224875	0.2586632
2724.431	0	2.129188	2.118496	0.249646	0.4259764	0.03356138	0.02909633	0.07399022	0.05603436	0.2096822	0.1917222	0.3859275	0.474741	0.05054467	0.03796974	0.06053029	0.05942202	2.777955	2.15425	3.912574	2.450862	0.1084381	0.1138728	0.1072221	0.04985889
2724.432	0	0.3011094	0.2182365	2.698639	2.780824	0.2646424	0.2776685	0.2036402	0.1626298	2.546285	2.438988	1.597606	1.066033	0.02086993	0.01922154	0.01438493	0.01031343	0.423496	0.2994369	0.280777	0.1415189	0.01812332	0.02441557	0.01726657	0.007394441
2724.433	0	0.004207778	0.009793997	0.01429617	0.01236856	0.7525587	1.308484	0.2710109	0.1982608	0.03628249	0.05804284	0.01368697	0.006125993	0.0831485	0.06895456	0.1950868	0.1786611	0.1428005	0.236679	0.233112	0.238572	1.341053	2.062458	1.834506	1.873808
2724.433	0	0.0559776	0.03667238	0.05434429	0.07855821	0.2267667	0.3490168	4.939368	4.039412	0.03639939	0.05778384	0.2354539	0.1156331	1.556859	1.440875	1.193553	0.8853845	0.06440799	0.08839632	0.05541459	0.05584102	0.3598912	0.4716971	0.2100977	0.2933919
2724.531	0	2.097764	2.124153	0.3764594	0.2857917	0.03369445	0.0415549	0.05699502	0.05095126	0.2146803	0.1823114	0.3467276	0.4061011	0.04278932	0.04101255	0.06259913	0.05588017	2.819583	2.070155	3.828243	2.503388	0.1136765	0.1020456	0.09617958	0.05642449
2724.532	0	0.2978428	0.2177085	2.7003	2.784334	0.2638577	0.276682	0.2030119	0.162115	2.546735	2.437274	1.595461	1.064829	0.02216008	0.01999317	0.01696104	0.01084448	0.4210862	0.2985608	0.2770496	0.1409507	0.01927823	0.02384231	0.01755562	0.006241873
2724.533	0	0.004358466	0.009670973	0.01481236	0.0119782	0.752306	1.306216	0.2693835	0.1969604	0.03635181	0.05786904	0.01398224	0.006366898	0.08231608	0.06919234	0.1944932	0.1792553	0.142833	0.2365213	0.2310757	0.2387751	1.343718	2.059133	1.825805	1.866347
2724.534	0	0.04774691	0.04116965	0.0524619	0.06571381	0.2130049	0.3470965	4.929967	4.078244	0.03639668	0.05983109	0.2394855	0.1159221	1.579923	1.404665	1.155654	0.9028581	0.06320729	0.07030564	0.0565136	0.05348627	0.3597079	0.451565	0.2009558	0.2923433
2724.631	0	2.076068	2.085716	0.4456129	0.189299	0.03206159	0.04106049	0.06198477	0.04840046	0.1888683	0.2408018	0.2758281	0.3507416	0.04214658	0.03553753	0.05365487	0.05294876	2.866363	2.06032	3.852814	2.52329	0.1174736	0.1068418	0.09458526	0.05089408
2724.632	0	0.2965541	0.2156427	2.7003	2.779536	0.2647989	0.2762202	0.2058076	0.1599783	2.540879	2.431557	1.582157	1.054915	0.02211399	0.01934778	0.0151077	0.01167196	0.41969	0.2964138	0.2755088	0.1407522	0.01948019	0.02252252	0.01920808	0.006843548
2724.633	0	0.004625446	0.01072022	0.01299667	0.01278378	0.7511566	1.303691	0.2641272	0.1937281	0.03639634	0.05732395	0.0127792	0.00654593	0.08066088	0.06640407	0.1925144	0.1751718	0.142673	0.2349026	0.2318411	0.237628	1.345712	2.049503	1.824338	1.863348
2724.633	0	0.03356168	0.02505859	0.02540467	0.04386048	0.1834757	0.3173861	4.919943	4.11981	0.0334889	0.04247511	0.2233493	0.1038811	1.607274	1.406765	1.095885	0.9206669	0.06736101	0.08210195	0.04484207	0.04647444	0.3562203	0.4490842	0.1958953	0.2553012
2724.731	0	2.078799	2.010154	0.4281616	0.1389167	0.03734983	0.04844552	0.06311434	0.05855706	0.1802626	0.2785438	0.2601636	0.3068245	0.03708235	0.03774712	0.05738355	0.04797841	2.907422	2.128332	3.922539	2.498128	0.1211011	0.1068654	0.09241207	0.05619724
2724.732	0	0.2960987	0.2151957	2.698014	2.776698	0.2630721	0.2751565	0.2024536	0.1604844	2.540803	2.429243	1.580279	1.051537	0.02376823	0.01967763	0.01580604	0.01199716	0.4214911	0.2976034	0.2764085	0.141628	0.01935967	0.02304828	0.01751158	0.006256112
2724.733	0	0.004915521	0.01076054	0.01328443	0.01202653	0.750159	1.303732	0.265039	0.1930371	0.03663628	0.057375	0.01289445	0.005639477	0.08069846	0.06668474	0.1927318	0.1750539	0.1447867	0.2351274	0.2318237	0.237986	1.350416	2.049496	1.824822	1.865594
2724.733	0	0.02801304	0.0271913	0.04796375	0.04867701	0.1576908	0.2962723	4.939476	4.172109	0.04181417	0.04751046	0.2251614	0.1071011	1.64017	1.438339	1.064146	0.9599698	0.064081	0.08174148	0.03783562	0.04650707	0.3550433	0.4522047	0.1919538	0.2188583
2724.831	0	2.079051	1.904799	0.3786105	0.09324095	0.0323089	0.04325049	0.07137013	0.04967977	0.2068923	0.2862378	0.3074479	0.2899655	0.0337753	0.03490127	0.05010256	0.0365873	2.907381	2.239825	3.948194	2.463545	0.1152948	0.09961645	0.08551007	0.05649973
2724.832	0	0.2975202	0.2140288	2.700536	2.776009	0.2632262	0.2754235	0.2036643	0.159454	2.53904	2.427242	1.583701	1.049853	0.02373216	0.02051882	0.01464858	0.01173157	0.4233775	0.3012738	0.2777926	0.144277	0.01858175	0.02299978	0.01744707	0.007726912
2724.833	0	0.004924413	0.01059945	0.01392326	0.01205931	0.7517164	1.306842	0.2684887	0.1943639	0.03648429	0.05844536	0.01285741	0.005429722	0.08147243	0.06796512	0.1923832	0.1765333	0.1443062	0.2359376	0.2311446	0.2391363	1.356937	2.056787	1.82658	1.870281
2724.833	0	0.01900168	0.02668832	0.04080231	0.03919515	0.1244684	0.2694367	4.967173	4.214876	0.04027552	0.04029949	0.2213198	0.1120296	1.662051	1.499319	1.053688	0.9930909	0.05107517	0.07562891	0.02575617	0.04037648	0.337406	0.4661281	0.1986485	0.1886048
2724.931	0	2.116891	1.759002	0.3298452	0.1098927	0.03545721	0.04425656	0.07209462	0.05066968	0.2427947	0.25299	0.3925479	0.2559061	0.03337223	0.03626961	0.05956129	0.03541321	2.820387	2.356671	3.92215	2.410585	0.1181894	0.1136903	0.08845369	0.05524581
2724.932	0	0.3045176	0.2190542	2.70316	2.7816	0.266999	0.2764621	0.2068608	0.1614601	2.554195	2.426515	1.587944	1.046155	0.0272498	0.02363829	0.0175882	0.01904031	0.4293749	0.3055404	0.2779563	0.1540981	0.0219344	0.02546807	0.0205276	0.01549624
2724.933	0	0.004907731	0.009066094	0.014413	0.01221607	0.7535863	1.307417	0.2699047	0.1973889	0.03650154	0.05920182	0.01283418	0.006698944	0.08357444	0.06864576	0.1952296	0.1776441	0.1449761	0.2373286	0.2326407	0.2394792	1.362505	2.065488	1.831265	1.876106
2724.933	0	0.01510908	0.01879215	0.04605701	0.03864033	0.09376719	0.2452936	5.018031	4.232562	0.02430616	0.0357168	0.208161	0.114777	1.659391	1.542666	1.043491	1.011685	0.05071019	0.07059445	0.04673879	0.03632117	0.3178376	0.4818367	0.2283839	0.1588963
2725.031	0	2.182435	1.62768	0.2519586	0.1819669	0.04064527	0.03861808	0.06992701	0.05304907	0.2736102	0.2234729	0.4156081	0.2622168	0.03762566	0.04249954	0.04903885	0.03117103	2.682752	2.407265	3.945745	2.344353	0.1039079	0.10176	0.08913994	0.05894959
2725.032	0	0.3074005	0.220195	2.702105	2.786235	0.2668638	0.2755396	0.2045568	0.1612105	2.550944	2.416057	1.591974	1.040102	0.02690964	0.02567605	0.01791271	0.02151128	0.429918	0.3120319	0.2781923	0.149252	0.02233234	0.02949036	0.02418013	0.01894008
2725.033	0	0.004523297	0.01015822	0.01329267	0.0122479	0.7525814	1.305792	0.2673036	0.1969374	0.03645566	0.05758162	0.0143738	0.005820467	0.08206038	0.06802246	0.1939925	0.1766674	0.144676	0.2371071	0.2316429	0.2388819	1.364018	2.065568	1.828548	1.875051
2725.033	0	0.02624643	0.02428929	0.03832186	0.04439778	0.08893952	0.2245036	5.049456	4.211851	0.0150921	0.03592605	0.2104042	0.1141496	1.630954	1.579837	1.025538	1.027703	0.05084363	0.07127631	0.05436627	0.03119879	0.2942661	0.4924695	0.2612673	0.1411645
2725.131	0	2.279172	1.572904	0.2121288	0.243808	0.04207839	0.03848913	0.06456128	0.06156013	0.2725852	0.2167348	0.3557621	0.3359787	0.0310057	0.04757499	0.03913895	0.04964993	2.555786	2.331388	3.987415	2.266688	0.09040569	0.09888299	0.09390419	0.04992629
2725.132	0	0.309958	0.219339	2.70373	2.796955	0.2665797	0.2727891	0.207287	0.1567681	2.54919	2.405749	1.59089	1.031727	0.02695438	0.02586881	0.02057314	0.02468627	0.4322228	0.3148575	0.2838308	0.1286181	0.02262713	0.02750783	0.02145622	0.01727904
2725.133	0	0.004483696	0.01101409	0.01308997	0.0123642	0.750951	1.304955	0.2647951	0.1949099	0.03666381	0.05750946	0.0134405	0.005987831	0.08089398	0.06531467	0.1933271	0.1757696	0.1443335	0.2364481	0.2325575	0.2393684	1.361289	2.063575	1.828296	1.872436
2725.133	0	0.03104215	0.0329998	0.03803366	0.03955553	0.1053145	0.2210523	5.047677	4.124633	0.02410987	0.03721434	0.2013056	0.09351296	1.582322	1.605238	0.9674052	1.041369	0.05378769	0.07970386	0.04869843	0.03785535	0.2723525	0.5028972	0.2949907	0.1677791
2725.231	0	2.344856	1.552923	0.2304663	0.2323599	0.03698676	0.03772007	0.07560941	0.05913273	0.2319176	0.2037888	0.3214851	0.3948549	0.04589784	0.03813599	0.04368039	0.05390954	2.489996	2.154031	4.04123	2.232399	0.09921963	0.1011577	0.1004268	0.05668765
2725.232	0	0.3092814	0.2164144	2.689232	2.791701	0.266889	0.2736218	0.2028534	0.1540041	2.544145	2.399929	1.58125	1.026289	0.02601293	0.02891436	0.02265757	0.02800902	0.4333179	0.3116175	0.2945692	0.117581	0.02384117	0.0263597	0.01794164	0.01800928
2725.233	0	0.004660481	0.01042356	0.01442102	0.01274197	0.7509333	1.303768	0.2670185	0.1953226	0.03665804	0.05727906	0.01391971	0.006322722	0.08233778	0.06691648	0.1947383	0.1761656	0.1447422	0.2368165	0.232382	0.2394796	1.363889	2.063738	1.831183	1.876134
2725.233	0	0.03621655	0.03092371	0.04722897	0.06258214	0.1376497	0.2412843	5.009664	4.039107	0.01947772	0.02656288	0.2082343	0.07976903	1.54624	1.611837	0.9070175	1.05378	0.05002538	0.07574655	0.04992788	0.0529131	0.2636139	0.5335519	0.3528057	0.2613859
2725.331	0	2.344356	1.580056	0.2367542	0.2496557	0.03734897	0.04314331	0.07890027	0.06079068	0.1710895	0.1797798	0.2644978	0.3854081	0.02166086	0.03454003	0.03671584	0.05157223	2.470242	1.963391	4.123903	2.263319	0.09865159	0.09865429	0.103413	0.05840146
2725.332	0	0.3074001	0.2159254	2.677236	2.791916	0.2666359	0.2754663	0.202808	0.1506063	2.53967	2.400239	1.574641	1.018163	0.02826119	0.02927586	0.02588625	0.02867364	0.4304312	0.3053835	0.3132293	0.1423698	0.02482393	0.02724949	0.02103468	0.01878555
2725.333	0	0.004905273	0.01030907	0.01409742	0.01175444	0.7509536	1.304128	0.2692216	0.1986085	0.03612259	0.05848552	0.01290803	0.006130405	0.08406919	0.06833993	0.1950215	0.1775977	0.1459827	0.2372564	0.232077	0.2395098	1.367135	2.067815	1.831874	1.878907
2725.333	0	0.02948654	0.04236557	0.05499869	0.06849657	0.1736135	0.2762161	4.980273	4.000102	0.03357748	0.04011549	0.2183722	0.08970549	1.517945	1.593988	0.8486978	1.038677	0.03648733	0.08374028	0.0575198	0.06164157	0.2626585	0.5493473	0.3798769	0.3340701
2725.431	0	2.333253	1.672446	0.2560361	0.2631176	0.03070863	0.03010678	0.06642382	0.05532246	0.1390847	0.1609898	0.2175218	0.3531952	0.02317121	0.02954048	0.02552685	0.05070018	2.452435	1.907002	4.178811	2.347955	0.0924833	0.0935159	0.1038684	0.04758828
2725.432	0	0.3046207	0.2122161	2.669243	2.791913	0.2691411	0.2756571	0.2036647	0.1545593	2.551132	2.410525	1.571051	1.013631	0.02522582	0.02984673	0.02371458	0.02560936	0.4250752	0.2998897	0.3276753	0.1725294	0.02532027	0.02809044	0.02250095	0.02000446
2725.433	0	0.004269594	0.009809171	0.01371091	0.01250574	0.7508063	1.303416	0.2702837	0.2002894	0.03701185	0.05821124	0.01283081	0.007017282	0.0854835	0.07009957	0.1982198	0.1789333	0.1455892	0.2371143	0.2320792	0.2404382	1.370719	2.068937	1.827841	1.880682
2725.434	0	0.03751417	0.03161209	0.05257993	0.08952712	0.2070338	0.3053323	4.926243	3.992964	0.03643415	0.05912304	0.2371448	0.1107863	1.50364	1.559113	0.8341665	1.021434	0.05023123	0.08423425	0.05999795	0.06836913	0.274083	0.549482	0.381131	0.3733009
2725.531	0	2.315737	1.781346	0.3421722	0.3227094	0.02629906	0.02509378	0.06862302	0.05245287	0.135983	0.1657629	0.212136	0.3425286	0.02933453	0.03613786	0.02286874	0.04306151	2.473198	1.947069	4.202837	2.449656	0.09382462	0.09598484	0.1032755	0.04773073
2725.532	0	0.2953835	0.2084319	2.658688	2.77181	0.2660398	0.2744544	0.1992186	0.1587609	2.54128	2.415165	1.563927	1.020075	0.02429352	0.02689668	0.02247954	0.024582	0.4138882	0.2884907	0.3254991	0.1891346	0.02236172	0.02818315	0.02377775	0.01832923
2725.533	0	0.004672789	0.01081037	0.01327873	0.01117631	0.7489597	1.301746	0.2681144	0.1971659	0.036648	0.05730242	0.0132473	0.006593266	0.08261681	0.06706848	0.1940775	0.1774613	0.1453431	0.2356273	0.2309107	0.2391967	1.366571	2.052634	1.820967	1.875046
2725.533	0	0.04427465	0.04827107	0.06292923	0.095729	0.2188269	0.3198954	4.892941	4.020587	0.03181466	0.05414258	0.2338676	0.1101039	1.521294	1.513527	0.8483742	0.9912921	0.04563793	0.07278667	0.06208814	0.08767309	0.2748611	0.5429007	0.3665237	0.3678943
2725.631	0	2.293334	1.85281	0.3931263	0.4316059	0.02422144	0.02794608	0.08099781	0.05068833	0.1198305	0.15038	0.3208729	0.3778051	0.03161612	0.03292436	0.03341299	0.04621844	2.551333	2.010983	4.180614	2.515866	0.09636737	0.0989668	0.0996227	0.04081503
2725.632	0	0.2930298	0.2068626	2.660875	2.759806	0.2646862	0.2757406	0.1993854	0.1577731	2.538547	2.415868	1.551578	1.023303	0.02527442	0.02304339	0.01829597	0.01758047	0.4151905	0.2916887	0.3093684	0.1812482	0.02110428	0.02559525	0.02413782	0.01463393
2725.633	0	0.005187343	0.01140367	0.01375693	0.01248359	0.7473967	1.299739	0.2644829	0.1943351	0.0360907	0.05736895	0.01404587	0.006947735	0.08134898	0.06659197	0.1939814	0.1756932	0.1454665	0.2348312	0.2309757	0.2392627	1.367319	2.049753	1.821488	1.876775
2725.633	0	0.04535772	0.04250904	0.05913765	0.08135635	0.2174092	0.3131065	4.870012	4.061099	0.03718827	0.03792001	0.2268919	0.1087205	1.550446	1.47562	0.880119	0.9570207	0.05888873	0.08322244	0.06168513	0.07127277	0.2713732	0.5193843	0.3297764	0.322344
2725.731	0	2.261491	1.883898	0.3865797	0.5346479	0.02323705	0.03882501	0.08100679	0.06001332	0.06893739	0.1070133	0.3498915	0.4305475	0.03151601	0.0341309	0.04514244	0.05263625	2.655182	2.105218	4.118459	2.564506	0.108192	0.09608761	0.1011619	0.05584016
2725.732	0	0.2934703	0.2085106	2.672405	2.762405	0.263536	0.274627	0.2009561	0.1602593	2.539293	2.417725	1.546873	1.024894	0.02370843	0.02063523	0.01638983	0.01521142	0.4126003	0.2918799	0.2974072	0.1663511	0.01828641	0.02165328	0.02080404	0.01117395
2725.733	0	0.004512218	0.009925036	0.01476351	0.01278531	0.747413	1.298845	0.267304	0.1958548	0.03600664	0.0575041	0.01389273	0.006332781	0.08172145	0.06846481	0.194169	0.1773691	0.1459776	0.2361117	0.2322072	0.2409539	1.37305	2.055976	1.827673	1.882921
2725.733	0	0.04662739	0.04501197	0.05936908	0.07046617	0.2024741	0.3061316	4.881366	4.115188	0.04214668	0.04271155	0.2293694	0.1254683	1.592403	1.470372	0.9257182	0.9392194	0.06178738	0.08785557	0.04718092	0.06441645	0.2828804	0.5069942	0.2786466	0.2667593
2725.831	0	2.234455	1.876448	0.3400248	0.6099616	0.02887849	0.03752133	0.07259205	0.07374317	0.0776849	0.1135934	0.364704	0.4721213	0.02882209	0.04586949	0.05232393	0.05663442	2.762064	2.173321	4.031161	2.636495	0.113882	0.09654593	0.1077139	0.0490409
2725.832	0	0.2959397	0.2094398	2.680788	2.769923	0.264298	0.2759668	0.1997006	0.156805	2.54329	2.42357	1.548077	1.030173	0.02334565	0.02188357	0.01455272	0.01306116	0.4185039	0.295823	0.2895854	0.1515118	0.01960643	0.0246574	0.01836067	0.01009685
2725.832	0	0.005785545	0.009799342	0.01390514	0.01237357	0.7498393	1.298952	0.2677438	0.1968038	0.03732759	0.05816174	0.01330259	0.006909156	0.08307702	0.06883585	0.1952604	0.1791296	0.1471009	0.2369198	0.232345	0.2411813	1.381389	2.067256	1.835702	1.889797
2725.833	0	0.04117698	0.0329081	0.05247785	0.04359145	0.1844378	0.280755	4.907036	4.167268	0.04037426	0.03017428	0.2052248	0.1087065	1.635022	1.488989	0.9543019	0.9491695	0.05292076	0.06612282	0.03353708	0.0440906	0.2965339	0.5006855	0.2369536	0.2086167
2725.931	0	2.224322	1.860331	0.28092	0.6058281	0.02668093	0.03274883	0.06387884	0.06145587	0.1084191	0.1257597	0.3881309	0.4961561	0.03257892	0.03619893	0.05725313	0.05448415	2.847653	2.172281	3.932881	2.734047	0.1194893	0.0957449	0.09600213	0.05317325
2725.932	0	0.2959186	0.2130727	2.685834	2.771889	0.2638754	0.2758689	0.2022275	0.1589945	2.540323	2.428771	1.554327	1.033038	0.02412352	0.02054114	0.01315266	0.01230195	0.4212275	0.2956722	0.2843611	0.1438356	0.01875442	0.02187743	0.01650761	0.007991913
2725.933	0	0.005003428	0.01055495	0.01386669	0.01273181	0.7499437	1.300959	0.2707865	0.1984667	0.03684397	0.05725559	0.0144788	0.006459248	0.08398175	0.06966697	0.1971276	0.1806485	0.1477038	0.2398534	0.2351466	0.2424196	1.391714	2.090289	1.846648	1.901574
2725.933	0	0.03657826	0.03718349	0.04966678	0.04124723	0.1506077	0.2489217	4.933543	4.198375	0.02380084	0.0368904	0.211054	0.117657	1.650679	1.530176	0.9755083	0.9696772	0.04631037	0.08072387	0.04195457	0.04146944	0.3133584	0.4990065	0.2084617	0.1829633
2726.031	0	2.227727	1.790384	0.2042474	0.5730441	0.02783443	0.02873354	0.04758943	0.06841562	0.1317279	0.1452295	0.3897448	0.5211591	0.03904451	0.04080311	0.0599736	0.05659705	2.93243	2.13111	3.853964	2.789177	0.1215328	0.09722594	0.09433172	0.06034218
2726.032	0	0.2959294	0.2123082	2.687916	2.76956	0.2633385	0.2749409	0.1995346	0.1592631	2.537442	2.423425	1.554758	1.034446	0.02209611	0.02008477	0.01438326	0.01178196	0.4187091	0.2944919	0.2783469	0.1381853	0.01863706	0.0255712	0.01659558	0.005709481
2726.033	0	0.004916077	0.01158877	0.01274126	0.01195193	0.7481552	1.298226	0.2670225	0.1961938	0.03640419	0.05751494	0.01356272	0.006398079	0.08218576	0.06739335	0.1953033	0.1804974	0.1493244	0.242212	0.234588	0.2441661	1.403854	2.108795	1.852052	1.908562
2726.033	0	0.03896597	0.03742869	0.04846583	0.03814779	0.123123	0.2152548	4.962431	4.192564	0.02244321	0.04372027	0.2064945	0.1116866	1.632291	1.566686	0.9958087	0.9724837	0.04861327	0.06968808	0.03462739	0.04489952	0.3164162	0.4699186	0.1810455	0.1484457
2726.131	0	2.228319	1.745641	0.1168411	0.5177922	0.03505101	0.0301516	0.06195378	0.07169961	0.1908417	0.2008104	0.4107297	0.4918873	0.04622892	0.03447311	0.06269116	0.05336645	2.970671	2.117808	3.85987	2.802464	0.1173582	0.09715141	0.09567911	0.06071198
2726.132	0	0.2946353	0.2125813	2.688631	2.765572	0.2635824	0.2750188	0.2009979	0.1588911	2.53868	2.419737	1.559946	1.039069	0.02305411	0.02159048	0.01471296	0.01235355	0.4202264	0.2968797	0.2755856	0.1367674	0.01885318	0.023744	0.01741081	0.007012074
2726.133	0	0.004919114	0.01082125	0.01399931	0.01280816	0.7475263	1.296845	0.2655974	0.1946474	0.03670039	0.05780663	0.0139352	0.006557573	0.08208588	0.06692827	0.1966577	0.1793597	0.1504135	0.2436753	0.2358355	0.2433188	1.412235	2.125358	1.855337	1.909873
2726.133	0	0.0471505	0.0331715	0.05667154	0.0257074	0.119415	0.1952607	4.983356	4.171425	0.02814326	0.04687592	0.197638	0.1069167	1.623718	1.596847	1.016251	0.9503572	0.04513513	0.06162124	0.03271503	0.03489301	0.3216745	0.458932	0.170453	0.1111868
2726.231	0	2.254274	1.757875	0.1147271	0.4722145	0.02850424	0.04149436	0.064322	0.06954282	0.2182422	0.2553691	0.4285879	0.449426	0.03927508	0.03319358	0.06949575	0.04718148	2.942774	2.194637	3.897631	2.767028	0.1156027	0.09657724	0.08692636	0.05944354
2726.232	0	0.2969348	0.2153232	2.693692	2.770309	0.2637231	0.2741907	0.2041239	0.1614584	2.536987	2.420794	1.570854	1.046482	0.02204696	0.02207395	0.01605161	0.01166125	0.4268257	0.302643	0.2747749	0.1368341	0.02012904	0.0232319	0.01957253	0.006250777
2726.233	0	0.004824654	0.009843199	0.01446612	0.01223927	0.7484824	1.297816	0.2685854	0.1977405	0.03654751	0.05713024	0.01262786	0.006794496	0.08361121	0.06818656	0.1978136	0.1817482	0.1504293	0.2444689	0.2356839	0.2445336	1.415718	2.132859	1.859691	1.915808
2726.233	0	0.03732587	0.02875163	0.07080577	0.04079679	0.1352573	0.192426	5.011235	4.166437	0.02758236	0.04095113	0.2044523	0.1159832	1.615059	1.620995	1.048312	0.9360446	0.05398555	0.06434504	0.02817922	0.02926643	0.3273624	0.4659046	0.1726859	0.08695202
2726.331	0	2.305978	1.765845	0.176523	0.4333925	0.03629692	0.0482931	0.07879162	0.07539186	0.2344084	0.3342213	0.4410899	0.4469583	0.03600892	0.03997589	0.06227233	0.03703241	2.876367	2.31106	3.900987	2.616988	0.1116211	0.09902801	0.1072018	0.05334188
2726.332	0	0.2981298	0.2218198	2.753224	2.858975	0.266033	0.2780529	0.2053577	0.1594141	2.557547	2.437726	1.593175	1.057907	0.02326955	0.02202214	0.0200479	0.01312767	0.4386066	0.3142885	0.2775276	0.1383827	0.01977752	0.02426388	0.02123743	0.007246527
2726.333	0	0.004795956	0.00944247	0.01397854	0.01216342	0.7520301	1.303751	0.2717298	0.1997868	0.03666709	0.05763175	0.01385411	0.005874971	0.08643362	0.07055558	0.2008358	0.1866238	0.1501604	0.2457514	0.238403	0.2469079	1.408992	2.14162	1.880935	1.926616
2726.333	0	0.03747549	0.0352462	0.04740286	0.03779473	0.1467331	0.1843157	4.998652	4.113158	0.02609384	0.04166456	0.2084514	0.09984545	1.599972	1.627656	1.109544	0.9436171	0.04782862	0.07956959	0.04965798	0.03711876	0.3429178	0.491409	0.1766319	0.1228172
2726.431	0	2.356537	1.82033	0.2978571	0.4046536	0.04440071	0.05207852	0.07817477	0.0776833	0.240428	0.3197098	0.4208053	0.3821162	0.03600895	0.04827098	0.06180474	0.03633197	2.763922	2.42862	3.903934	2.495289	0.1084832	0.1229953	0.1208434	0.04593281
2726.432	0	0.296409	0.2261998	2.794344	2.905675	0.269616	0.2809004	0.2078883	0.1616648	2.587535	2.453393	1.602576	1.061957	0.02123351	0.02444572	0.02027872	0.0147118	0.4476906	0.3201314	0.2837386	0.1464595	0.02210125	0.02340314	0.02335989	0.009107854
2726.433	0	0.005046725	0.01087122	0.01413415	0.01356372	0.7527055	1.308118	0.2720485	0.2019082	0.03699199	0.05735164	0.01349939	0.006090966	0.08729139	0.07208992	0.2041936	0.1880666	0.1494614	0.2467141	0.2413286	0.2475814	1.404097	2.148742	1.897528	1.94232
2726.433	0	0.0346231	0.0309057	0.04733342	0.03794177	0.162034	0.2128055	4.969463	4.0341	0.02922225	0.03791771	0.2020289	0.1001006	1.580581	1.604098	1.176274	0.9424939	0.05676991	0.07042651	0.04296723	0.05462419	0.3578387	0.5200202	0.186128	0.1671427
2726.531	0	2.395251	1.826327	0.3708785	0.3776375	0.03736561	0.0412959	0.07312218	0.06012556	0.2434222	0.2351768	0.4018441	0.3801686	0.02744527	0.0355558	0.05647339	0.03712827	2.63751	2.419148	3.893228	2.373995	0.09906656	0.1193126	0.09001567	0.04916477
2726.532	0	0.2975177	0.2215776	2.794023	2.898279	0.2686734	0.2792342	0.2069277	0.1611518	2.581853	2.442008	1.597385	1.057686	0.02449768	0.02290041	0.01687864	0.01477665	0.4442171	0.309815	0.2786208	0.1477172	0.02257323	0.02379566	0.01842414	0.009406478
2726.533	0	0.004843868	0.01106107	0.01401809	0.01271512	0.7493781	1.300009	0.2683389	0.1985831	0.03700417	0.05733241	0.01430274	0.006503375	0.08539838	0.06989261	0.2003474	0.1861533	0.1493187	0.2464639	0.2397512	0.2474914	1.400912	2.143868	1.894299	1.937598
2726.533	0	0.04103784	0.03439037	0.05836141	0.05533267	0.1676352	0.2466651	4.928006	3.971687	0.03526357	0.03227747	0.2037145	0.09052293	1.54303	1.528671	1.172774	0.9008065	0.0568951	0.06641031	0.03967041	0.0543156	0.3547517	0.5281934	0.2014403	0.2102651
2726.631	0	2.428958	1.901606	0.3369507	0.3883529	0.04309308	0.04040414	0.06629762	0.0675044	0.2412098	0.1658656	0.3714193	0.4350078	0.03609496	0.02910531	0.05636797	0.04430489	2.528642	2.29796	3.897649	2.296079	0.1031571	0.1037532	0.08729022	0.04539558
2726.632	0	0.292822	0.2176294	2.792863	2.899004	0.2681395	0.2772209	0.2050695	0.1590961	2.572178	2.433013	1.585375	1.049874	0.02741026	0.02340383	0.01867107	0.01538027	0.4403086	0.3030555	0.2719062	0.1437291	0.02334357	0.02673571	0.01923086	0.009979916
2726.633	0	0.003996674	0.009997118	0.01495367	0.01274002	0.7473358	1.295369	0.2671075	0.1963292	0.03629893	0.05787861	0.01348927	0.005956172	0.0839918	0.07113563	0.1999779	0.1853222	0.1488677	0.2454822	0.2398657	0.2470576	1.398147	2.13984	1.890392	1.930691
2726.633	0	0.04057541	0.02818456	0.05605269	0.05904327	0.1654703	0.2823287	4.881242	3.933216	0.0300613	0.03787876	0.2147747	0.1010886	1.530188	1.460301	1.168505	0.8597213	0.05960687	0.07189943	0.04757406	0.06128176	0.3496296	0.537617	0.2138614	0.2645845
2726.731	0	2.465882	1.916314	0.2778125	0.3784964	0.02948499	0.05086746	0.07217602	0.06244864	0.2328089	0.169475	0.4273817	0.4569201	0.03126337	0.04401661	0.05724929	0.04780673	2.501465	2.091563	3.900969	2.242761	0.1065894	0.1061206	0.0960292	0.04510551
2726.732	0	0.2929446	0.221382	2.795173	2.911952	0.2708569	0.2779681	0.2059571	0.1599373	2.578298	2.421959	1.583204	1.050202	0.02680228	0.02691621	0.02028626	0.01783455	0.4404741	0.3045266	0.2718871	0.1374904	0.02537694	0.02519765	0.02121724	0.01361823
2726.733	0	0.004997086	0.009909952	0.01465098	0.01269726	0.7475564	1.293964	0.2692883	0.198736	0.03691631	0.05694312	0.01314741	0.006410641	0.08555819	0.0713047	0.2008433	0.1856301	0.1490591	0.2451105	0.2399082	0.2461945	1.39888	2.137054	1.89162	1.931156
2726.733	0	0.04166018	0.03787131	0.05400429	0.06798434	0.1332157	0.3218334	4.836683	3.933836	0.02492088	0.04687698	0.225068	0.1174262	1.547083	1.416263	1.147911	0.8512512	0.06379575	0.08088406	0.0530416	0.05680882	0.3477304	0.5357144	0.2426109	0.3091014
2726.831	0	2.463675	1.883431	0.23053	0.3531701	0.02835714	0.05218338	0.08367897	0.062845	0.1928562	0.2216247	0.4067548	0.460538	0.03189972	0.04763756	0.05807858	0.0562853	2.522874	1.915905	3.961008	2.273145	0.1057951	0.09520778	0.1038712	0.04374019
2726.832	0	0.2916649	0.2194454	2.781633	2.902095	0.2696623	0.2764337	0.2006479	0.1559156	2.572404	2.419235	1.576774	1.050398	0.02602564	0.02616712	0.02107581	0.02105151	0.4362007	0.3059015	0.2807763	0.1469183	0.02556322	0.02532921	0.02242107	0.01835621
2726.833	0	0.004697825	0.01053444	0.01407616	0.01358922	0.7486557	1.296512	0.2702505	0.1990951	0.03659795	0.05767672	0.01335707	0.00620863	0.08610381	0.07309605	0.2014135	0.1858464	0.149212	0.2447891	0.2393692	0.245993	1.402462	2.134882	1.888018	1.929346
2726.833	0	0.04040271	0.03043918	0.04627388	0.05699673	0.106514	0.3468005	4.810818	3.97227	0.0232102	0.06116779	0.2267128	0.117371	1.56639	1.389284	1.111602	0.874052	0.067448	0.0829401	0.05792496	0.05414489	0.348142	0.5264167	0.2588398	0.324738
2726.931	0	2.428694	1.898416	0.2299505	0.3034254	0.03692621	0.04713366	0.07389634	0.05431631	0.2110518	0.2350659	0.3688648	0.4361436	0.0315525	0.03533083	0.0524856	0.06106487	2.569399	1.878467	4.063688	2.374429	0.1101062	0.1017	0.1056077	0.06036999
2726.932	0	0.2943	0.2173816	2.753523	2.873546	0.270421	0.2787049	0.2026344	0.1575584	2.57379	2.416247	1.57387	1.050402	0.02385737	0.02393222	0.02296832	0.02042784	0.4300158	0.3036494	0.2962887	0.1635077	0.0254998	0.02658192	0.0218864	0.02049367
2726.933	0	0.004443355	0.01157659	0.01381035	0.01277052	0.7495888	1.299084	0.271502	0.2009283	0.03667935	0.05820441	0.01364011	0.006299907	0.0860827	0.07298735	0.2017898	0.1861527	0.1494361	0.2439514	0.2383168	0.2465323	1.402832	2.124804	1.873964	1.926214
2726.933	0	0.03979222	0.03294745	0.04838574	0.06093826	0.0870528	0.347688	4.812355	4.039102	0.03617143	0.05669085	0.2240819	0.1115698	1.607405	1.389237	1.067019	0.9104555	0.06675308	0.08728786	0.05726805	0.04879503	0.3483555	0.5061012	0.237907	0.3112166
2727.031	0	2.408771	1.922191	0.2760633	0.2438542	0.02599814	0.03640987	0.06894947	0.05686995	0.1926149	0.2435771	0.3207548	0.39244	0.03435427	0.04765108	0.04905441	0.04501991	2.631953	1.930372	4.163409	2.491972	0.1121127	0.11426	0.1048957	0.067067
2727.032	0	0.2953468	0.2137136	2.725126	2.849943	0.270236	0.2759799	0.2010433	0.1609959	2.572557	2.403551	1.567161	1.051345	0.02547506	0.02070539	0.02038689	0.02000505	0.4218068	0.3017028	0.2998955	0.1736533	0.02307697	0.03251436	0.02316074	0.01901503
2727.033	0	0.004246822	0.01122201	0.0138826	0.01235983	0.7489854	1.296483	0.2668354	0.1964049	0.03646374	0.05765494	0.01315205	0.005980555	0.08285755	0.06994997	0.1972177	0.181523	0.1493513	0.2423297	0.2358423	0.2453882	1.402411	2.112934	1.864245	1.925578
2727.033	0	0.0359077	0.02792623	0.05269527	0.05998268	0.08514447	0.3098444	4.838198	4.094171	0.02949466	0.04006463	0.213593	0.1040318	1.623604	1.417216	1.025328	0.9511688	0.05364314	0.06404517	0.04170552	0.05116119	0.3519569	0.4951798	0.2181184	0.2651638
2727.131	0	2.375969	1.921617	0.3523983	0.1596768	0.02321475	0.04040455	0.0869833	0.05413564	0.1625645	0.2691606	0.3034028	0.3348303	0.03050204	0.04921163	0.0319027	0.04209319	2.704534	1.987886	4.238969	2.598608	0.1189806	0.1027946	0.1042606	0.06729057
2727.132	0	0.2925593	0.209589	2.73048	2.852131	0.2674017	0.2754338	0.2011612	0.1618026	2.570026	2.409034	1.568282	1.052046	0.02524612	0.02443893	0.02168137	0.02197971	0.4225831	0.3044695	0.3048408	0.1747643	0.02218436	0.02919605	0.02487702	0.01561322
2727.133	0	0.004864797	0.009421421	0.01482956	0.01256005	0.7504218	1.297913	0.266386	0.1954909	0.03647561	0.05822719	0.0130078	0.005938472	0.08328534	0.07019621	0.1977847	0.1812048	0.1499329	0.2433511	0.2377878	0.2460693	1.406018	2.119441	1.87044	1.928954
2727.133	0	0.03095018	0.02537806	0.03832875	0.05900203	0.09900135	0.2694566	4.882329	4.152556	0.03002565	0.03605437	0.2231001	0.1056635	1.639187	1.472096	1.02417	0.9838186	0.05901964	0.06920406	0.0290309	0.04452834	0.3541567	0.488156	0.1754589	0.2152558
2727.231	1	2.332409	1.888703	0.3718352	0.1114988	0.02495281	0.03359916	0.07455344	0.06770661	0.1477853	0.2784157	0.3448372	0.3382924	0.03281564	0.04164682	0.0375443	0.03651571	2.747051	2.05377	4.270322	2.673804	0.1075453	0.09834942	0.09632931	0.05466268
2727.232	1	0.2948819	0.207687	2.738828	2.84713	0.267698	0.2747415	0.2039183	0.1630383	2.567946	2.416913	1.57607	1.052119	0.02606909	0.0236836	0.01743803	0.01730907	0.4287081	0.3060622	0.2995947	0.1677055	0.02219886	0.02538668	0.02333217	0.01211334
2727.233	1	0.003982907	0.01024278	0.01370085	0.01197308	0.7498109	1.300166	0.268046	0.1976259	0.03685521	0.05814278	0.01352968	0.006035579	0.08389842	0.07055818	0.1986172	0.1836018	0.1507852	0.2443646	0.2385354	0.247816	1.413026	2.130723	1.876627	1.93574
2727.233	1	0.02864502	0.01234385	0.03625909	0.04708733	0.1246161	0.2371549	4.931449	4.17901	0.03377691	0.04442845	0.2128977	0.1093425	1.652129	1.535774	1.035293	1.016507	0.05867609	0.06481197	0.02878322	0.03786639	0.34849	0.4859901	0.1504558	0.1764625
2727.331	1	2.259663	1.826792	0.3420688	0.1540493	0.02849616	0.030894	0.06341831	0.06393151	0.1748109	0.2883925	0.2837192	0.3098955	0.03468217	0.05717666	0.0412497	0.03981108	2.742919	2.06982	4.264564	2.802565	0.1140411	0.105619	0.09985366	0.05805805
2727.332	1	0.29519	0.2076399	2.738577	2.842023	0.2662725	0.2751492	0.2041923	0.1608597	2.564114	2.423958	1.57962	1.056473	0.02425885	0.02316291	0.01601357	0.01477057	0.4332216	0.3067391	0.2910623	0.1552914	0.02142589	0.0240423	0.02000711	0.008008666
2727.333	1	0.004507026	0.01118073	0.0141427	0.012259	0.7496528	1.302509	0.2709093	0.1991728	0.03620618	0.05746182	0.01440232	0.006633977	0.08547021	0.07121776	0.2007016	0.1831053	0.1500441	0.2451761	0.2382541	0.2474179	1.417522	2.136192	1.879057	1.940114
2727.333	1	0.02668996	0.01505804	0.04341901	0.04549666	0.1429959	0.2069536	4.97978	4.169623	0.02271158	0.03483302	0.2045851	0.1117571	1.642155	1.590286	1.025669	1.027549	0.06026308	0.06395357	0.03409289	0.02724813	0.3346111	0.4889007	0.1399424	0.1446148
2727.431	1	2.229537	1.812338	0.3442083	0.2251383	0.03501742	0.03087823	0.07221397	0.05888994	0.2101806	0.2202009	0.2932982	0.2769705	0.03539245	0.05540249	0.04324794	0.04201212	2.740242	2.07301	4.254303	2.945625	0.1116611	0.1001731	0.1044757	0.06213528
2727.432	1	0.296087	0.2106906	2.732827	2.832806	0.2660906	0.2767691	0.2050282	0.1613434	2.563012	2.428959	1.585832	1.060754	0.02281367	0.02143632	0.01600832	0.01435032	0.4351619	0.3065569	0.2846087	0.148308	0.01978597	0.02085987	0.01673654	0.008692777
2727.433	1	0.004837884	0.01174425	0.01385917	0.01178419	0.7499725	1.303179	0.2704072	0.2016472	0.0369534	0.05740923	0.01424968	0.006563648	0.08621723	0.07158221	0.2031672	0.1852864	0.1510903	0.2460958	0.2391773	0.248252	1.41948	2.143041	1.880978	1.944117
2727.433	1	0.02247061	0.02392752	0.03842508	0.04969768	0.1572551	0.1817145	4.980381	4.118911	0.03140368	0.03536439	0.2124316	0.1104124	1.603803	1.632724	1.001149	1.055786	0.0511303	0.08182111	0.0320166	0.04081792	0.3202525	0.5015291	0.148404	0.164585
2727.521	1	2.235681	1.805785	0.3170758	0.267491	0.03147882	0.02295716	0.0596998	0.05200588	0.2343347	0.1732534	0.3130925	0.2599745	0.04235425	0.0401241	0.04482431	0.04023526	2.765335	2.095037	4.234651	3.000577	0.1028604	0.1145807	0.09497246	0.06144166
2727.522	1	0.2931768	0.2069952	2.720547	2.81196	0.2651318	0.2746057	0.2053628	0.1617989	2.556143	2.41876	1.587591	1.060255	0.02181181	0.0212435	0.0146493	0.01349785	0.4287747	0.3047959	0.2773527	0.1412358	0.02039459	0.02354987	0.01652112	0.008663004
2727.523	1	0.004977904	0.01037513	0.01395849	0.01265926	0.7499785	1.300984	0.2665002	0.1974821	0.03640371	0.05806807	0.01349559	0.006660969	0.08367329	0.07000449	0.1996849	0.1837523	0.1501282	0.2442848	0.2370248	0.2467107	1.411505	2.129379	1.87089	1.929384
2727.523	1	0.02333142	0.0318742	0.04190919	0.05342925	0.1696321	0.1694781	4.93882	4.025255	0.03419371	0.02591899	0.1988313	0.09090117	1.554787	1.629092	0.9414968	1.055679	0.04733973	0.07462119	0.02997948	0.04640844	0.2972999	0.5140254	0.1711526	0.2249698
2727.631	1	2.298545	1.787855	0.2541061	0.3038773	0.03648996	0.02465702	0.05340346	0.04954365	0.259626	0.1354702	0.3590661	0.2670067	0.03029491	0.03714556	0.04027313	0.04056643	2.811153	2.144119	4.207739	2.970582	0.1098293	0.1160895	0.09284082	0.05652653
2727.632	1	0.2932244	0.2081002	2.715193	2.798436	0.2639147	0.2738754	0.2040969	0.1589869	2.54679	2.413996	1.589119	1.059373	0.02279484	0.02290833	0.0140278	0.01343437	0.4265627	0.3025571	0.2735993	0.1392419	0.02088359	0.02379784	0.01737393	0.008571905
2727.633	1	0.004350431	0.00993508	0.0144808	0.01311367	0.7493967	1.300162	0.2652365	0.1970402	0.0361371	0.05788974	0.01373328	0.006854357	0.08446247	0.06942728	0.2005949	0.1824254	0.1499703	0.2434786	0.2384167	0.2440917	1.407092	2.12111	1.874061	1.915227
2727.633	1	0.02872197	0.03611143	0.04682967	0.0530119	0.168553	0.1764669	4.885775	3.961215	0.02769876	0.03035869	0.2151953	0.0969681	1.520168	1.60739	0.9062517	1.047716	0.04200409	0.08194069	0.05049271	0.06409301	0.2787472	0.5305532	0.2065049	0.296473
2727.721	1	2.341937	1.840685	0.2163795	0.2946452	0.04084501	0.02679479	0.0572874	0.06256935	0.2815341	0.1313994	0.3772369	0.2968969	0.02830377	0.03436764	0.05178607	0.04139069	2.815527	2.250131	4.207771	2.887839	0.1095978	0.1082922	0.09799399	0.06259554
2727.722	1	0.2924366	0.2088332	2.728172	2.812175	0.2657999	0.2738248	0.2043515	0.1593391	2.552149	2.417798	1.581608	1.051358	0.0215714	0.02236178	0.01369251	0.01326299	0.4250992	0.3033599	0.2771252	0.1390556	0.01953248	0.02441181	0.01840491	0.007882043
2727.723	1	0.004398263	0.01097013	0.01408836	0.0122934	0.7487308	1.30063	0.2687526	0.1996476	0.03649624	0.05756241	0.01343219	0.006577564	0.08551196	0.0696976	0.2011676	0.1842464	0.1502733	0.244534	0.2387801	0.2479906	1.416184	2.134019	1.880594	1.941372
2727.724	1	0.03936626	0.0259959	0.06061511	0.07116984	0.159638	0.1998636	4.853804	3.952666	0.03389808	0.04745886	0.2247109	0.1092743	1.51775	1.57968	0.8920011	1.005547	0.04356164	0.07403741	0.03432845	0.06861724	0.2680344	0.547333	0.2355598	0.3370215
2727.821	1	2.381353	1.947305	0.2138989	0.2646362	0.0411661	0.03417568	0.0622774	0.05807275	0.286047	0.1646384	0.3386261	0.3258108	0.03783712	0.03928049	0.04997774	0.04837044	2.772054	2.420314	4.170621	2.776331	0.1080231	0.1271295	0.09842786	0.06719744
2727.822	1	0.29236	0.2091376	2.733336	2.816242	0.2644763	0.2748405	0.2021269	0.1585185	2.553142	2.420765	1.567555	1.040234	0.02275869	0.02142432	0.01383296	0.01249643	0.4261758	0.3027726	0.2825079	0.1392517	0.01852695	0.02584793	0.01837938	0.007152202
2727.823	1	0.004379507	0.01165688	0.0139854	0.01371848	0.7489675	1.30274	0.2707065	0.2020654	0.03627214	0.05770923	0.01349638	0.00589178	0.08563547	0.0718258	0.2018686	0.1859627	0.1507502	0.2462384	0.2401423	0.2498358	1.420312	2.14267	1.891467	1.951304
2727.823	1	0.04849484	0.04215198	0.05006192	0.06354464	0.1440415	0.2177011	4.815181	3.966265	0.04282235	0.04487748	0.2289209	0.1045072	1.523396	1.543065	0.9014951	0.9907307	0.05289498	0.07746539	0.05638059	0.08592838	0.2590293	0.5547546	0.2908827	0.3453489
2727.921	1	2.423316	2.062304	0.1527481	0.2337308	0.0454963	0.03280548	0.06457564	0.04749395	0.291226	0.1839392	0.2585713	0.3123131	0.03401251	0.04512976	0.05445362	0.05916716	2.675647	2.509291	4.091375	2.598006	0.1067093	0.1201893	0.1066699	0.05695197
2727.922	1	0.293542	0.2105168	2.735391	2.816775	0.2658383	0.2757887	0.2011034	0.1586686	2.557499	2.426401	1.568005	1.036767	0.02319049	0.02161888	0.01311957	0.01218397	0.4283485	0.3022948	0.2826475	0.1407208	0.01919702	0.02340998	0.01657475	0.006975257
2727.923	1	0.004449468	0.01114533	0.01460786	0.01285448	0.7507256	1.303725	0.2721752	0.2019148	0.03684204	0.058364	0.01285552	0.00580254	0.08639861	0.07226842	0.2026298	0.1860034	0.150375	0.2454022	0.2403054	0.2485227	1.414896	2.137733	1.892175	1.9508
2727.923	1	0.05321276	0.03438516	0.06273318	0.06984188	0.1050052	0.2354899	4.801513	3.997246	0.02893829	0.05100273	0.2174471	0.1077713	1.568142	1.518267	0.9367963	0.973546	0.06390407	0.08897915	0.05694341	0.07731794	0.2616398	0.5583993	0.3154718	0.3244645
2728.021	1	2.435876	2.162551	0.09262559	0.1535944	0.0390831	0.02635359	0.06224328	0.06345136	0.2499269	0.1565277	0.1871592	0.2800089	0.03319818	0.04289394	0.04005856	0.05664252	2.586903	2.448845	3.958234	2.416123	0.1064395	0.127263	0.1051023	0.04932044
2728.022	1	0.294575	0.2123417	2.738412	2.824394	0.2653773	0.2743198	0.2017292	0.1585072	2.558855	2.422799	1.572356	1.033478	0.02316914	0.02058561	0.01465974	0.01267972	0.4276886	0.3020998	0.2794233	0.1414148	0.01967779	0.02439478	0.01834802	0.008005579
2728.023	1	0.005051987	0.009410476	0.01370418	0.01311477	0.751016	1.301501	0.2671016	0.1966518	0.03689013	0.05740907	0.01348746	0.006144242	0.08374853	0.06936425	0.1990527	0.1826554	0.1493973	0.2423594	0.238262	0.2475052	1.401553	2.111798	1.881157	1.939338
2728.024	1	0.04420696	0.02795029	0.05653139	0.06672315	0.07501647	0.2236654	4.802263	4.033881	0.02845988	0.03038356	0.2255821	0.1264837	1.588992	1.495271	0.9577896	0.9632571	0.0464397	0.08440534	0.05245337	0.07943761	0.2548407	0.5339498	0.3118853	0.2844756
2728.121	1	2.393967	2.294144	0.1458102	0.05695509	0.03967598	0.02317113	0.06572602	0.06102761	0.2164709	0.1605731	0.2119709	0.2193975	0.03943491	0.04074995	0.02805851	0.04096501	2.539267	2.210086	3.856832	2.300067	0.0985216	0.1035783	0.08963897	0.04827895
2728.122	1	0.2952691	0.2132353	2.745007	2.829927	0.2663052	0.2762007	0.2009214	0.1557891	2.555746	2.422037	1.559836	1.020783	0.02476804	0.0205086	0.01801065	0.01370855	0.4247953	0.2996989	0.2744159	0.1410871	0.01995097	0.02664989	0.02064353	0.008352361
2728.123	1	0.005754758	0.0103528	0.01434043	0.01249624	0.7500014	1.300896	0.2660855	0.1952631	0.03669072	0.05815077	0.01371532	0.006487298	0.08368309	0.07021781	0.1996206	0.1828128	0.1474307	0.2408176	0.236941	0.2458648	1.390935	2.097386	1.868195	1.923339
2728.123	1	0.03612539	0.02993988	0.05698788	0.06674871	0.05365376	0.2071012	4.825742	4.078431	0.03051839	0.03619705	0.2167797	0.110273	1.61581	1.510004	0.9771385	0.976555	0.05985494	0.08029161	0.06068344	0.06723287	0.2567475	0.5189007	0.2788847	0.2266425
2728.221	1	2.32149	2.374817	0.1730209	0.09929094	0.02848323	0.03243592	0.05716121	0.062292	0.2007278	0.1824761	0.2858538	0.2227797	0.03827081	0.03874569	0.04613688	0.03588935	2.561323	1.906086	3.845921	2.283792	0.1025437	0.09021466	0.09361551	0.04877658
2728.222	1	0.294408	0.2142643	2.744159	2.826486	0.2667774	0.2748433	0.2012973	0.1587772	2.558172	2.420999	1.561367	1.022589	0.02450944	0.02063588	0.01711431	0.01318943	0.4210075	0.2988191	0.2725595	0.1390444	0.02099228	0.02573495	0.02093532	0.008393864
2728.223	1	0.004521242	0.011261	0.01359813	0.01300203	0.7492658	1.303061	0.2661666	0.1968826	0.03630204	0.057406	0.01322459	0.006284871	0.08369672	0.07041693	0.2011475	0.1848435	0.1476302	0.2399036	0.2382301	0.2427592	1.387554	2.09405	1.872823	1.903875
2728.223	1	0.04954325	0.0327973	0.05505099	0.04055179	0.0625715	0.2119449	4.869443	4.093006	0.03592073	0.03830958	0.1949881	0.09738897	1.63816	1.558588	0.989332	0.97939	0.05128544	0.07866322	0.04377574	0.05039089	0.260868	0.5083632	0.245539	0.2017727
2728.321	1	2.290224	2.359857	0.2517185	0.1930744	0.02564381	0.02671874	0.05853375	0.06423353	0.167931	0.1510553	0.3069059	0.220374	0.02969459	0.03794652	0.05165764	0.02782428	2.626166	1.68753	3.934086	2.351234	0.1101913	0.09330496	0.09988644	0.05004612
2728.322	1	0.296141	0.2155155	2.754657	2.831505	0.2659306	0.2745179	0.2002453	0.1556706	2.557044	2.42269	1.561259	1.021506	0.02455559	0.02317095	0.01978021	0.01462546	0.419796	0.2996774	0.2763441	0.1412949	0.01902013	0.02331506	0.0202155	0.008217233
2728.322	1	0.004608115	0.01173595	0.01326734	0.01295175	0.7518927	1.309836	0.2684196	0.1981152	0.03647679	0.05825283	0.01347165	0.005896798	0.08500595	0.07227161	0.2026736	0.1864203	0.1476294	0.2416807	0.2387072	0.2458123	1.392958	2.106092	1.885155	1.92407
2728.323	1	0.04303875	0.0296449	0.0563	0.04801532	0.0833612	0.2149435	4.903036	4.120395	0.03236049	0.04140572	0.2103665	0.1196552	1.650263	1.60868	1.010509	0.9907364	0.04848486	0.06051974	0.04501997	0.06315828	0.2604857	0.481746	0.2066395	0.1987741
2728.421	1	2.243229	2.336654	0.329422	0.2404098	0.03241406	0.0409513	0.06601585	0.07552382	0.1457014	0.153117	0.2776036	0.3213452	0.04271826	0.03597569	0.03924773	0.03295603	2.703795	1.744173	4.020174	2.4044	0.1091556	0.08766442	0.1036621	0.05478294
2728.422	1	0.2985385	0.219733	2.776292	2.853076	0.2680246	0.2762762	0.2025481	0.155606	2.570403	2.430347	1.567308	1.020914	0.02385349	0.02457132	0.01965074	0.01451319	0.4252515	0.3053883	0.281146	0.1438714	0.01937698	0.02059348	0.01549161	0.009165692
2728.423	1	0.004748284	0.01021746	0.01484396	0.01221611	0.7531174	1.312018	0.2704515	0.2007549	0.03697874	0.05840366	0.01345868	0.006618899	0.08585608	0.07301393	0.2049025	0.1889402	0.1478937	0.2419727	0.2403381	0.2490337	1.385118	2.109435	1.887589	1.947022
2728.423	1	0.05060419	0.03295853	0.06156743	0.04893132	0.1019842	0.2172285	4.901391	4.096756	0.03198619	0.03917558	0.2087113	0.1158457	1.638158	1.645475	1.039925	0.9984201	0.04853082	0.07649736	0.04564824	0.05088542	0.2719464	0.4706186	0.1925703	0.1645956
2728.521	1	2.223396	2.313114	0.3147448	0.2843813	0.03147433	0.05634157	0.07073928	0.07907605	0.1276843	0.2155998	0.2731557	0.4329111	0.03987105	0.04744625	0.0365744	0.04867824	2.761894	1.913837	3.972353	2.394577	0.1126886	0.09437157	0.1078915	0.05778162
2728.522	1	0.2970869	0.2183259	2.873255	2.957943	0.2699213	0.2779528	0.2019925	0.1552749	2.588937	2.444483	1.54741	1.001517	0.0243608	0.02545257	0.02007992	0.01381924	0.4236324	0.3068567	0.2862332	0.1431692	0.02040602	0.02622998	0.02195756	0.009028675
2728.523	1	0.004330824	0.009422523	0.01367896	0.01330637	0.7574808	1.318136	0.2699467	0.1985507	0.037512	0.05822733	0.01384443	0.006420393	0.086537	0.07218408	0.2100734	0.1930692	0.1458747	0.2472289	0.2453737	0.2521981	1.374451	2.151981	1.938991	1.975533
2728.523	1	0.04640732	0.02580747	0.06456046	0.04354459	0.1091707	0.2032977	4.88068	4.034557	0.03749395	0.05277167	0.203041	0.1076045	1.624481	1.644794	1.087232	0.9882044	0.0399019	0.06314574	0.04437832	0.03294749	0.2619797	0.4633477	0.1923007	0.08855893
2728.621	1	2.169579	2.137503	0.3110428	0.2382025	0.03298807	0.04822672	0.08268081	0.0745398	0.07175098	0.2985806	0.3727009	0.4219656	0.03745646	0.05755014	0.05037436	0.05900552	2.773898	1.98849	3.971573	2.416019	0.1106394	0.1016232	0.1023365	0.05178624
2728.622	1	0.3015318	0.2191169	2.923527	3.018728	0.2723553	0.2779003	0.2031267	0.1527553	2.59836	2.453982	1.547642	0.9952062	0.02482802	0.02435042	0.02223893	0.0137465	0.424442	0.3075956	0.2862934	0.1443576	0.01962634	0.02934488	0.02277469	0.008870636
2728.623	1	0.004256796	0.01097544	0.0150408	0.01340787	0.7578872	1.318663	0.2690554	0.197898	0.03702323	0.05819467	0.01355758	0.006702494	0.08755134	0.07247637	0.2140374	0.1960399	0.1466752	0.2469719	0.2483604	0.2520463	1.375659	2.151537	1.952482	1.973567
2728.624	1	0.05294215	0.03731077	0.06530398	0.06255555	0.10969	0.1802585	4.847413	3.942859	0.03297507	0.0434903	0.2009719	0.09857359	1.596843	1.618765	1.140602	0.9669959	0.03839067	0.07309061	0.06458076	0.05287075	0.2532287	0.4921166	0.2418085	0.1191203
2728.721	1	2.143952	1.970621	0.3889472	0.1385859	0.03290877	0.05505599	0.076568	0.07215187	0.0802245	0.2910175	0.3638396	0.4623481	0.0372225	0.03883732	0.04890792	0.07087523	2.75286	2.036722	4.064993	2.520773	0.1196559	0.1051441	0.1151674	0.05297523
2728.722	1	0.303184	0.2173775	2.91274	3.004458	0.2707345	0.2789036	0.2034613	0.1540543	2.594453	2.455542	1.560127	1.006856	0.02414137	0.02375082	0.02051424	0.01187168	0.4283865	0.3078952	0.2757537	0.1384915	0.01911314	0.02523987	0.01884958	0.006839357
2728.723	1	0.004400677	0.01146024	0.01394581	0.01318952	0.7565736	1.319344	0.2701642	0.1987761	0.03629582	0.05740963	0.01298465	0.005888481	0.08906169	0.07365893	0.2152105	0.1981877	0.1459489	0.2451962	0.2477874	0.2532003	1.370888	2.140548	1.954954	1.979054
2728.723	1	0.03778133	0.02705643	0.05576	0.05356083	0.08744252	0.1744415	4.809897	3.84297	0.028158	0.03546755	0.2011315	0.08482108	1.563396	1.572815	1.185602	0.9382391	0.04858735	0.08600755	0.07227625	0.05848499	0.2482127	0.5304294	0.3203495	0.1859388
2728.821	1	2.120523	1.864611	0.3739224	0.1364131	0.02788746	0.04971098	0.06914599	0.06576165	0.0967997	0.3219082	0.3090695	0.5549253	0.03396931	0.06580093	0.0561341	0.06974379	2.673677	2.037318	4.185936	2.625977	0.1157261	0.09952074	0.1151098	0.070628
2728.822	1	0.3029573	0.2185167	2.922864	3.005023	0.2685497	0.2797658	0.2018023	0.1534243	2.587333	2.45924	1.574093	1.017179	0.02249113	0.02197068	0.0170146	0.01225713	0.4299521	0.3088352	0.2685746	0.1361158	0.01988631	0.02512585	0.01809656	0.006454505
2728.823	1	0.004022041	0.01053943	0.01447236	0.01359753	0.7574649	1.318063	0.2727439	0.2021309	0.03628182	0.0579051	0.01381968	0.00669021	0.08959058	0.07521023	0.2168159	0.2004653	0.1450191	0.2452851	0.2484064	0.2523045	1.368569	2.137242	1.958932	1.981584
2728.823	1	0.03851373	0.03570703	0.0397864	0.0413318	0.05984363	0.2088415	4.748316	3.764088	0.0286582	0.02460027	0.1971427	0.09442712	1.525202	1.504259	1.204003	0.9074361	0.04495463	0.07655375	0.05776526	0.06341832	0.2495591	0.5733529	0.367631	0.2712744
2728.920	1	2.119716	1.815491	0.2559775	0.1643772	0.02741442	0.03019205	0.06125032	0.07283333	0.135099	0.2529872	0.2955267	0.6484646	0.04331887	0.05154605	0.06184033	0.07023279	2.621226	2.032902	4.247846	2.680105	0.124129	0.0968265	0.1025369	0.07580415
2728.920	1	0.3004277	0.2180879	2.909822	2.994641	0.2705352	0.2787819	0.2037618	0.1557138	2.594061	2.456727	1.593506	1.031943	0.02316492	0.02099465	0.01492764	0.01118447	0.4285116	0.3069574	0.2666498	0.1363089	0.0189934	0.02480638	0.01967424	0.006611016
2728.920	1	0.003801034	0.009362116	0.01474985	0.01304842	0.7530024	1.309436	0.2743048	0.2025948	0.03698935	0.0579883	0.01436303	0.005861244	0.09041351	0.07524847	0.2194126	0.20241	0.1457034	0.2444268	0.247704	0.2518879	1.370205	2.135629	1.952555	1.974667
2728.921	1	0.04176852	0.03283358	0.06483177	0.0709809	0.03703535	0.2417026	4.701981	3.739791	0.04164483	0.05001894	0.220518	0.1119396	1.506353	1.438931	1.19051	0.869376	0.05252484	0.08508985	0.05902663	0.059998	0.2531708	0.5989805	0.3825045	0.3372813
2729.021	1	2.132467	1.887157	0.2354003	0.2693404	0.02907019	0.03711048	0.05830331	0.06809253	0.1358646	0.1839643	0.2846274	0.6740215	0.04878082	0.05266288	0.04608976	0.06047091	2.573574	2.058146	4.272075	2.700818	0.1075807	0.1093407	0.1037168	0.06808993
2729.022	1	0.2945595	0.2163207	2.929166	3.00085	0.2696572	0.2780254	0.2042351	0.1566214	2.594749	2.455953	1.582188	1.021862	0.023862	0.01981389	0.01396806	0.009585916	0.4265423	0.3040145	0.2662382	0.1366868	0.01876896	0.02398246	0.01740269	0.006693269
2729.023	1	0.004385155	0.009716886	0.01498448	0.0131226	0.7520388	1.306703	0.2694536	0.1988965	0.03666534	0.05753762	0.01381948	0.006655742	0.08812541	0.07502436	0.2176965	0.2012701	0.1463107	0.2455898	0.2489239	0.2529746	1.375853	2.139908	1.96188	1.976564
2729.023	1	0.0277736	0.03222079	0.05513017	0.06896534	0.07637124	0.2661943	4.621944	3.729217	0.032589	0.05305722	0.2216098	0.1131584	1.501307	1.388195	1.150261	0.8480881	0.04189246	0.08322499	0.07136368	0.06759494	0.2436855	0.6040617	0.3685074	0.3662067
2729.121	1	2.160753	1.931598	0.2613876	0.377514	0.0349133	0.03966216	0.05173071	0.06869802	0.1066318	0.1562238	0.2508686	0.6416675	0.03048996	0.04771497	0.05635483	0.06505574	2.557386	2.1769	4.297422	2.677075	0.1117086	0.1045645	0.1129495	0.06290667
2729.122	1	0.2963806	0.2197155	2.929989	2.990684	0.2698493	0.2796534	0.2023866	0.1542488	2.593759	2.454458	1.576377	1.014733	0.0218464	0.02083512	0.01563954	0.01048516	0.4278058	0.3033024	0.2675013	0.1369058	0.01953135	0.02461358	0.01842379	0.007257028
2729.123	1	0.004557883	0.01129304	0.01481971	0.01380073	0.7492022	1.303375	0.2680113	0.1969554	0.03660452	0.05817658	0.0130492	0.007097414	0.08923815	0.07441617	0.2190266	0.1998851	0.146251	0.2454556	0.2496151	0.2515299	1.374434	2.138903	1.966087	1.976047
2729.123	1	0.03439507	0.0285532	0.04613626	0.06582653	0.1221665	0.2831644	4.578875	3.756537	0.02910685	0.04955886	0.2135554	0.1139192	1.518955	1.364471	1.111821	0.8764933	0.05578834	0.1033686	0.06373343	0.06427428	0.2516488	0.5984377	0.3298159	0.3700302
2729.221	1	2.187994	2.012968	0.2995373	0.4364419	0.03480656	0.03927968	0.07251968	0.05922072	0.09669431	0.1409717	0.2218477	0.5485799	0.04279404	0.03632742	0.04153485	0.06399936	2.532218	2.305005	4.281796	2.610162	0.103596	0.107142	0.09881344	0.06435068
2729.222	1	0.3041866	0.2251916	2.906095	2.939349	0.2697389	0.2797869	0.2033367	0.1567589	2.585326	2.453221	1.585706	1.017481	0.02483006	0.0221153	0.01543886	0.01207453	0.4340981	0.3092382	0.2715865	0.1397784	0.02009316	0.02739751	0.02124318	0.009434738
2729.222	1	0.004616788	0.01087002	0.01334135	0.01345484	0.7468692	1.300499	0.2688864	0.1976605	0.03643957	0.0581512	0.0133964	0.006190602	0.08805716	0.07456185	0.2173327	0.1994134	0.1446753	0.2432195	0.2488506	0.2525293	1.359768	2.121164	1.960255	1.975631
2729.223	1	0.02939071	0.03470263	0.06209814	0.08161991	0.1511179	0.2796802	4.602325	3.833214	0.037935	0.05540542	0.2100456	0.1065097	1.541075	1.369696	1.064385	0.918834	0.04617157	0.0849256	0.05145423	0.06570487	0.2626117	0.5850357	0.2993353	0.3627123
2729.321	1	2.161694	2.063695	0.3451559	0.4656749	0.03391759	0.03458491	0.06146187	0.05993323	0.1051551	0.1528081	0.1796082	0.5519026	0.03778597	0.048511	0.03244232	0.07217206	2.508749	2.406797	4.166793	2.446979	0.107536	0.1048026	0.09847784	0.07984652
2729.322	1	0.3156933	0.2314376	2.903108	2.924574	0.2709997	0.2792663	0.2059231	0.1539834	2.586425	2.454633	1.596683	1.020223	0.02427456	0.02089843	0.01929487	0.01678697	0.4329433	0.3152345	0.2786385	0.1368826	0.02319929	0.02740426	0.02181872	0.01133284
2729.323	1	0.004876991	0.009903766	0.01465293	0.01373858	0.7422616	1.289673	0.2703539	0.1985714	0.03620278	0.05691136	0.01393335	0.005939439	0.08832314	0.07386939	0.2177182	0.1995064	0.1455473	0.2459987	0.2462199	0.2519003	1.369962	2.141905	1.942516	1.968113
2729.324	1	0.02824847	0.01973634	0.03649223	0.05616565	0.1722995	0.2650869	4.656166	3.930976	0.03094846	0.03677268	0.2129462	0.1170612	1.565651	1.389703	1.044404	0.9889523	0.039613	0.08398492	0.05734923	0.06202077	0.2836047	0.5746807	0.2798901	0.3216794
2729.421	1	2.130057	2.063287	0.4088647	0.5017504	0.03707423	0.03573554	0.08316086	0.06782888	0.1413185	0.1935614	0.2916294	0.5586764	0.04114062	0.0522555	0.0355675	0.08631201	2.4832	2.435181	4.008393	2.286507	0.1065861	0.1239327	0.1047481	0.06626074
2729.422	1	0.3231455	0.2423202	2.853656	2.864265	0.2694654	0.27919	0.2030185	0.1559697	2.573393	2.445839	1.600871	1.028872	0.02540769	0.02603728	0.02238907	0.01949164	0.4331496	0.3220821	0.2923051	0.1346767	0.02452768	0.02984163	0.02345848	0.0132915
2729.423	1	0.00463404	0.009337642	0.01536685	0.01237179	0.7358773	1.28	0.267272	0.1960508	0.03508073	0.05712707	0.01364803	0.006330536	0.08743619	0.07263085	0.214679	0.1978028	0.1464897	0.24579	0.2417632	0.2476082	1.370615	2.142185	1.901353	1.944838
2729.423	1	0.04002699	0.02309933	0.04669318	0.06527266	0.1835459	0.2563379	4.719527	4.009016	0.0402646	0.03959916	0.206193	0.1012561	1.594818	1.440693	1.048426	1.032476	0.0520467	0.07227308	0.04484415	0.05729637	0.299503	0.5549059	0.2458267	0.2629976
2729.521	1	2.118077	2.072845	0.4692519	0.5369555	0.03782012	0.03566803	0.1016137	0.06892207	0.1780784	0.2146176	0.4212471	0.5008199	0.04134295	0.04608203	0.05587283	0.05966603	2.493053	2.30676	3.818439	2.201613	0.107736	0.1180649	0.1011664	0.05158318
2729.522	1	0.3304648	0.2456932	2.797901	2.793908	0.2669012	0.2789082	0.2076395	0.158311	2.554912	2.430557	1.594579	1.030331	0.02720621	0.03221466	0.01872974	0.02298416	0.4271032	0.3219443	0.2968635	0.1371856	0.02493071	0.0304711	0.02033584	0.01845702
2729.523	1	0.004442565	0.01006922	0.01425482	0.0127437	0.7336403	1.274844	0.2607226	0.1909488	0.03641715	0.056745	0.01436321	0.006374404	0.08376741	0.07014727	0.2066802	0.1926908	0.1449091	0.2422699	0.2364956	0.245357	1.356848	2.107966	1.871213	1.91836
2729.523	1	0.04112328	0.01977842	0.04867649	0.04447517	0.1619974	0.2349907	4.793103	4.05663	0.03267731	0.03681748	0.2034299	0.1018174	1.601024	1.494161	1.042258	1.040551	0.05482093	0.06421562	0.03796829	0.04080626	0.3076717	0.5057771	0.2086765	0.1873832
2729.621	1	2.098225	2.113435	0.514563	0.5044134	0.03582105	0.042603	0.08028481	0.06178097	0.184949	0.2160329	0.5140014	0.5505966	0.04591282	0.04999475	0.06474254	0.06369825	2.542521	2.06708	3.653598	2.185521	0.1115993	0.1220653	0.1061068	0.06751973
2729.622	1	0.3302184	0.2422025	2.773802	2.77158	0.2684	0.2771233	0.202386	0.1568779	2.549962	2.421734	1.58419	1.0226	0.03022413	0.02990071	0.02179614	0.02209202	0.4262372	0.3238611	0.3026832	0.1440356	0.02428476	0.02621405	0.01898543	0.01521525
2729.623	1	0.003773563	0.01050732	0.01363947	0.01306541	0.7369203	1.281015	0.2611549	0.1928158	0.03577236	0.05730057	0.01386053	0.006574773	0.08449939	0.06980934	0.2034032	0.190376	0.1437563	0.2401452	0.2378396	0.2456577	1.352635	2.092203	1.869339	1.921434
2729.623	1	0.03141736	0.02638986	0.0461655	0.03547832	0.15292	0.209212	4.833503	4.052689	0.02932187	0.05067615	0.2048073	0.09735999	1.600911	1.53921	1.039564	1.04192	0.05121726	0.0655022	0.03682454	0.03512423	0.3304772	0.472528	0.1963765	0.1356942
2729.721	1	2.048522	2.100041	0.4915317	0.4586748	0.043054	0.04950334	0.09993079	0.07834455	0.195834	0.2335449	0.5668182	0.6089382	0.04717843	0.05149464	0.08074787	0.08159164	2.615947	1.772396	3.625043	2.186378	0.1211947	0.1073906	0.09986088	0.06905764
2729.722	1	0.3296318	0.2431727	2.765267	2.767663	0.2679236	0.2763882	0.2007538	0.1567818	2.550291	2.427408	1.584215	1.025133	0.02956548	0.02426818	0.01985379	0.01835685	0.4294508	0.3225816	0.3137946	0.1575538	0.02139906	0.02374435	0.02107554	0.01520179
2729.723	1	0.004878742	0.01030858	0.01339778	0.01255322	0.7376678	1.285865	0.2630884	0.1944749	0.03655493	0.05741285	0.0133066	0.006765257	0.08398592	0.07005552	0.2047697	0.1901317	0.1433774	0.2395212	0.2368709	0.2445344	1.351601	2.088365	1.866702	1.919995
2729.724	1	0.02705219	0.02475945	0.04439754	0.03657774	0.1406584	0.1651018	4.849168	4.008441	0.03153426	0.04025368	0.1900544	0.1012652	1.572158	1.564136	1.019873	1.055858	0.05988776	0.07154176	0.0493024	0.04021515	0.3535044	0.4646727	0.2195716	0.1614664
2729.821	1	1.989647	2.039249	0.4244434	0.388275	0.0382619	0.0404013	0.08078336	0.07936655	0.1959233	0.2479059	0.5149443	0.5914278	0.04691479	0.06149784	0.06598021	0.07681798	2.722528	1.595995	3.708832	2.262533	0.1181327	0.09026096	0.09498023	0.06011082
2729.822	1	0.3275661	0.2383246	2.747213	2.753765	0.2655225	0.2763553	0.2042324	0.1573151	2.552331	2.434826	1.587942	1.026042	0.02747111	0.02228574	0.01967732	0.01480239	0.438101	0.3204914	0.3164764	0.1706544	0.02484119	0.02716369	0.02540494	0.01736438
2729.823	1	0.004915183	0.009584254	0.01428204	0.01313492	0.7387333	1.289889	0.2635148	0.1958767	0.03551807	0.05762661	0.01377395	0.006319038	0.08478831	0.06985067	0.2040368	0.1903553	0.1446796	0.2386569	0.2351681	0.244947	1.352018	2.078947	1.856241	1.917591
2729.823	1	0.04316858	0.04045387	0.04049884	0.04571507	0.1174127	0.131888	4.83754	3.959851	0.03028823	0.02833059	0.1894708	0.09481491	1.526202	1.565462	0.9983227	1.055151	0.05450128	0.06688204	0.03984767	0.05256023	0.3722559	0.4736839	0.2433991	0.2400525
2729.921	1	1.951137	1.955496	0.2898424	0.2908314	0.03299992	0.04348599	0.07352824	0.08661303	0.1881499	0.2692574	0.4322937	0.5105827	0.05837061	0.05722001	0.04945694	0.05399234	2.78856	1.649578	3.897743	2.363934	0.1208189	0.09766886	0.1048315	0.06651453
2729.922	1	0.3234622	0.2371843	2.702064	2.704729	0.2665089	0.2778482	0.2024978	0.155996	2.55551	2.445632	1.595839	1.030216	0.0260388	0.02348247	0.01853038	0.01811139	0.4404035	0.3163354	0.3078248	0.1713401	0.02545818	0.02587431	0.02067094	0.01609596
2729.923	1	0.004128665	0.01043637	0.01376903	0.01184084	0.7382307	1.290898	0.2631557	0.1955247	0.03566067	0.0576025	0.01308398	0.00705282	0.08266282	0.06822084	0.1996148	0.1862046	0.1437334	0.234839	0.2359957	0.2412304	1.347328	2.049984	1.857848	1.88787
2729.923	1	0.05723025	0.04028565	0.04866012	0.05492102	0.09566912	0.1008795	4.828898	3.920631	0.04094225	0.02945463	0.217944	0.09916212	1.474202	1.535367	0.9834249	1.012566	0.05372136	0.07221866	0.05838476	0.05663011	0.3784719	0.4750944	0.2751289	0.3117717
2730.021	1	1.923063	1.907315	0.1911713	0.2083059	0.03113882	0.04332871	0.06011785	0.07182867	0.1792647	0.2528611	0.3532496	0.3876079	0.04685058	0.04075479	0.04854554	0.0363875	2.829388	1.823369	4.069136	2.42062	0.1240983	0.1013047	0.1004409	0.05471552
2730.022	1	0.3167336	0.2284915	2.68373	2.676196	0.266353	0.2788113	0.2055278	0.1586526	2.556129	2.451621	1.597233	1.0301	0.02473487	0.02747692	0.0172283	0.01801705	0.441782	0.3108889	0.2996023	0.1628872	0.02397404	0.02677115	0.01950998	0.01318176
2730.023	1	0.004543781	0.0103764	0.01347203	0.01218698	0.7398631	1.294233	0.2579348	0.1918863	0.03557905	0.05740894	0.01390256	0.00610561	0.07891566	0.06571881	0.1923683	0.1794673	0.142673	0.2314859	0.2333809	0.23473	1.339916	2.019329	1.840848	1.84291
2730.023	1	0.05269621	0.03743096	0.04357945	0.05701378	0.05959131	0.1069325	4.803656	3.920631	0.0332201	0.0375035	0.2037154	0.0946453	1.427643	1.49141	0.9705962	0.9469507	0.0513646	0.07056414	0.0496302	0.06148261	0.3761282	0.4747237	0.260009	0.3300617
2730.121	1	1.902591	1.825693	0.1308588	0.1637406	0.03658544	0.04170423	0.06759697	0.05922881	0.185405	0.2356437	0.3177232	0.2728174	0.03940184	0.02177934	0.05598888	0.03129615	2.832267	1.994409	4.199589	2.453502	0.1188913	0.09848912	0.1084828	0.06039185
2730.122	1	0.3126775	0.2248542	2.681465	2.669746	0.2663613	0.2798447	0.2068956	0.1556445	2.556183	2.45188	1.60147	1.029773	0.02927127	0.02476955	0.01740924	0.01673294	0.4498777	0.3093276	0.2923511	0.1557784	0.02413788	0.02476428	0.01882421	0.01328438
2730.123	1	0.00541913	0.01063427	0.0133693	0.01128402	0.7411285	1.301686	0.2583132	0.191731	0.03587163	0.05866996	0.01326004	0.006226346	0.07879434	0.06522481	0.1950349	0.1819276	0.1435465	0.2339344	0.2337184	0.2361882	1.350945	2.035472	1.837401	1.849022
2730.123	1	0.06314636	0.04402686	0.03655	0.06024984	0.09514844	0.134253	4.795599	3.944324	0.03560223	0.0323721	0.2230054	0.09724766	1.427323	1.451389	0.996943	0.9280876	0.05611139	0.07453769	0.04953258	0.06493653	0.3741429	0.4924233	0.2520402	0.3354609
2730.221	1	1.915709	1.726294	0.1564061	0.1639111	0.03720196	0.04309161	0.05729372	0.05814579	0.2326591	0.2379285	0.3002629	0.2338054	0.03075235	0.03029905	0.04805827	0.02801841	2.773732	2.111189	4.318856	2.48299	0.1104759	0.09765294	0.113417	0.06486063
2730.222	1	0.3109604	0.2241447	2.660873	2.655368	0.2671702	0.2799181	0.2063846	0.158067	2.554326	2.447762	1.607813	1.037735	0.02487858	0.01983903	0.01629855	0.01385889	0.4533905	0.3068817	0.2841542	0.1485137	0.02507073	0.02480878	0.01893907	0.01195361
2730.223	1	0.004172828	0.009869256	0.01286092	0.01201417	0.7488212	1.30954	0.2627156	0.195121	0.0360472	0.05857698	0.01292983	0.00569735	0.08138402	0.06772883	0.1939823	0.1823402	0.1445255	0.2348528	0.235215	0.2387376	1.35661	2.047841	1.855798	1.86815
2730.224	1	0.05136307	0.05812352	0.06629008	0.08648257	0.1290181	0.1661816	4.790306	3.98466	0.03478143	0.04246674	0.2248873	0.105353	1.451376	1.428636	1.023589	0.9370042	0.05603951	0.08110218	0.05448064	0.07141987	0.3704483	0.5099434	0.2078362	0.2988732
2730.321	1	2.001702	1.683898	0.2540111	0.1875386	0.05089967	0.05781988	0.06872794	0.05635181	0.2861287	0.2736251	0.3571777	0.2955327	0.03803989	0.0376236	0.0478808	0.03254705	2.671855	2.199415	4.388459	2.483481	0.1260839	0.1110775	0.1171237	0.08329022
2730.322	1	0.3044184	0.217528	2.649807	2.650337	0.2671453	0.2781534	0.2079796	0.1592369	2.551234	2.453558	1.615381	1.045613	0.02519763	0.02060013	0.01748539	0.01190799	0.4549523	0.3083818	0.2852561	0.1442937	0.0216776	0.02478103	0.01881822	0.008042473
2730.323	1	0.004871091	0.00921146	0.01396558	0.01335928	0.7515612	1.315353	0.2648021	0.1974155	0.03635302	0.05809946	0.01232599	0.006430392	0.0816226	0.06814225	0.1960571	0.183686	0.1452669	0.2366194	0.2362768	0.2391899	1.36312	2.063776	1.863628	1.878278
2730.323	1	0.05575221	0.04299173	0.05262548	0.06627824	0.1546008	0.1786441	4.794052	4.023154	0.03043508	0.02911757	0.2157903	0.1207446	1.488512	1.422851	1.024802	0.9449344	0.0459504	0.07787365	0.06119079	0.06930995	0.3509601	0.5106337	0.1726072	0.2677491
2730.421	1	2.056083	1.656862	0.2891086	0.2011761	0.0456392	0.0517211	0.06506116	0.05929796	0.3103079	0.2639149	0.3435569	0.4091617	0.0357777	0.04233187	0.04183215	0.0534832	2.586303	2.218362	4.42416	2.456746	0.1128572	0.108087	0.1099806	0.06337911
2730.422	1	0.300289	0.2114058	2.66215	2.662822	0.2671508	0.2784166	0.2086145	0.1610796	2.555223	2.458755	1.633293	1.056677	0.02332097	0.0225897	0.01397771	0.01153264	0.4514611	0.3106004	0.2836111	0.1440847	0.01997257	0.02612444	0.01886312	0.008418996
2730.423	1	0.00472563	0.01088452	0.01379617	0.0118455	0.7499075	1.315913	0.2650015	0.1978734	0.03618676	0.05780077	0.01312463	0.005895036	0.08244264	0.06943859	0.1992046	0.1869724	0.1464414	0.2391864	0.2365416	0.2401186	1.378269	2.088599	1.863437	1.880272
2730.423	1	0.05755574	0.03768436	0.06937621	0.07913069	0.1686796	0.2079816	4.828697	4.073237	0.04305807	0.04085916	0.222485	0.1156455	1.520246	1.438861	1.025144	0.983306	0.05446464	0.06692508	0.05306795	0.06628341	0.334648	0.5253389	0.1443037	0.2496596
2730.521	1	2.079011	1.653753	0.227559	0.2347688	0.05362773	0.0551206	0.06700404	0.06462476	0.292922	0.2309327	0.2911421	0.4455642	0.05401029	0.04582054	0.03886149	0.05178374	2.52474	2.246405	4.42145	2.419886	0.1050161	0.1222377	0.115523	0.065582
2730.522	1	0.2931067	0.2004039	2.68052	2.688934	0.2649041	0.2732232	0.20962	0.1635236	2.526402	2.406066	1.622319	1.050632	0.02700896	0.02448068	0.01535599	0.01625604	0.4369523	0.3070534	0.2763691	0.1472458	0.02123445	0.02551953	0.01800771	0.00823788
2730.523	1	0.004433187	0.01110873	0.01456854	0.01193059	0.7545424	1.320682	0.2692028	0.2016007	0.03705236	0.05824313	0.01347268	0.00648786	0.08093437	0.06870687	0.1975646	0.1855506	0.1510087	0.2467149	0.2381716	0.2441641	1.422828	2.146636	1.877815	1.907206
2730.523	1	0.05224665	0.03617383	0.05535417	0.04697599	0.1661706	0.2397936	4.890378	4.123638	0.04393706	0.042827	0.2124134	0.1180385	1.56507	1.501331	0.9878936	0.9829392	0.05342182	0.06675364	0.06158855	0.07178731	0.3201611	0.5355213	0.1652991	0.2595057
2730.621	1	2.049333	1.675705	0.13742	0.2465611	0.04843434	0.04193583	0.06572832	0.07262588	0.2773062	0.2126149	0.2492815	0.4591852	0.04809148	0.0310976	0.03010745	0.0544739	2.471546	2.293377	4.394351	2.432196	0.107006	0.1162861	0.1282452	0.063419
2730.622	1	0.3036032	0.1987495	2.679949	2.677856	0.2608679	0.2704354	0.2088712	0.1631344	2.503047	2.372866	1.628702	1.05991	0.02916965	0.02620653	0.01848988	0.01760064	0.4523185	0.318489	0.2843398	0.1578818	0.02675237	0.02444689	0.01991656	0.009245999
2730.623	1	0.004728115	0.01059983	0.01410297	0.01167409	0.7510095	1.319597	0.2646771	0.1980859	0.03610873	0.05887959	0.01404191	0.005826538	0.08401682	0.07106793	0.2041651	0.1912738	0.1519274	0.2472775	0.2421632	0.2453213	1.424551	2.154327	1.905053	1.926104
2730.624	1	0.05213035	0.03044711	0.06259775	0.06488375	0.1563862	0.2529741	4.877053	4.111623	0.04180888	0.03979467	0.2129494	0.1114543	1.58636	1.57483	0.9833495	0.9994955	0.05677628	0.07892659	0.05359739	0.06385168	0.3039471	0.5297005	0.2051175	0.2505911
2730.721	1	2.01029	1.711659	0.08129494	0.2679712	0.04112841	0.02122633	0.07922267	0.06201318	0.2476365	0.1850893	0.2199368	0.4150569	0.03210752	0.03700525	0.03286603	0.05965047	2.428881	2.348296	4.332669	2.454935	0.09828838	0.09905138	0.1135499	0.04653538
2730.722	1	0.312869	0.1920313	2.67534	2.674624	0.2619114	0.268909	0.203428	0.1622015	2.482578	2.357689	1.616873	1.056244	0.03055369	0.02810898	0.01697574	0.02222826	0.451575	0.3300428	0.2904429	0.1702994	0.02485342	0.02581841	0.02559022	0.0168309
2730.723	1	0.004312509	0.009516818	0.01415584	0.01261144	0.7512623	1.320387	0.2687302	0.2007253	0.03636194	0.05873032	0.01418526	0.006128373	0.08416795	0.07242887	0.2068831	0.1958388	0.153205	0.2503213	0.2444376	0.248408	1.440601	2.180296	1.924139	1.942579
2730.723	1	0.04769537	0.03518672	0.05794867	0.06084238	0.1388756	0.2539877	4.904567	4.101123	0.02989391	0.04830789	0.2032599	0.1116364	1.593287	1.605607	0.9868754	0.945747	0.04853505	0.06764753	0.05644868	0.05998513	0.2951529	0.5161374	0.2388018	0.2223281
2730.821	1	2.018346	1.785432	0.2137306	0.3320821	0.03378579	0.03722685	0.0721403	0.04961088	0.186914	0.1995518	0.2309321	0.4055772	0.02482686	0.0350054	0.03143599	0.05361235	2.378057	2.310074	4.215099	2.424675	0.09893791	0.1070192	0.1055957	0.05069241
2730.822	1	0.3211724	0.1823007	2.736683	2.737659	0.2608794	0.2701441	0.2104655	0.1605841	2.498759	2.373404	1.616579	1.061097	0.02680253	0.02589836	0.02152028	0.02098252	0.4423393	0.3335823	0.283476	0.1653731	0.02476503	0.026727	0.02356245	0.01590515
2730.823	1	0.00576539	0.010481	0.01528363	0.01255742	0.7545808	1.327926	0.2770583	0.206995	0.03720607	0.05828865	0.01420074	0.006415068	0.08770535	0.07393278	0.20946	0.199435	0.1587424	0.2596609	0.244593	0.2504873	1.490081	2.26196	1.927633	1.960138
2730.823	1	0.05762407	0.03520272	0.06183245	0.04749243	0.1294726	0.2241484	4.934422	4.063401	0.03076145	0.04086816	0.2190063	0.1219791	1.593229	1.620331	1.003504	0.9187868	0.04688823	0.08078449	0.06773738	0.06785157	0.3006841	0.5459306	0.2839798	0.1597895
2730.921	1	1.990725	1.780356	0.3937724	0.4114525	0.03199428	0.02535601	0.07880948	0.05731525	0.1625952	0.1106107	0.3111464	0.4376097	0.0285366	0.03760092	0.03653654	0.05472238	2.407538	2.204588	4.063728	2.389428	0.1055818	0.1094788	0.1061712	0.05106479
2730.922	1	0.3409718	0.188385	2.73757	2.740717	0.260515	0.2702102	0.2071982	0.1613993	2.485012	2.358638	1.575482	1.07358	0.02894925	0.03052583	0.02462637	0.01840986	0.4569333	0.3566276	0.2975951	0.1512338	0.02612326	0.03128765	0.022611	0.01567518
2730.923	1	0.005016249	0.01132511	0.01383254	0.01285306	0.7593807	1.333922	0.2755784	0.2068309	0.03648323	0.05902735	0.01364198	0.006165619	0.09015575	0.07585013	0.2136895	0.2031687	0.1587445	0.2608023	0.2477114	0.2521086	1.496334	2.271783	1.94885	1.978594
2730.923	1	0.06046535	0.04725582	0.07232111	0.08022035	0.09868239	0.1365072	4.901518	3.974035	0.03436469	0.04395577	0.2178197	0.1058618	1.546448	1.594457	1.080078	0.898313	0.05819562	0.07673754	0.06580551	0.05525958	0.3051342	0.5595145	0.3152362	0.1575755
2731.021	1	1.944535	1.74409	0.5438235	0.4956477	0.03523815	0.03072393	0.06881664	0.05491435	0.1719335	0.06588371	0.3344039	0.4373898	0.0471125	0.03685113	0.04116277	0.05720593	2.475495	2.088817	3.881493	2.401542	0.1078082	0.1039966	0.1068317	0.05819189
2731.022	1	0.3442275	0.1837418	2.732465	2.738568	0.2616791	0.2686881	0.1983996	0.1626141	2.47642	2.34211	1.559316	1.081047	0.03392472	0.03631076	0.03007139	0.0221557	0.4698834	0.3647616	0.3080497	0.1279341	0.03075751	0.03286456	0.02332786	0.02390911
2731.023	1	0.005243376	0.01160356	0.01421307	0.01282456	0.7626157	1.333996	0.2728666	0.2052591	0.03709889	0.05849365	0.01444965	0.005892217	0.08971438	0.07455803	0.2131959	0.2036273	0.158642	0.2594464	0.247594	0.2535641	1.491997	2.265166	1.956408	1.983246
2731.023	1	0.05279016	0.05036713	0.09246613	0.07974503	0.1127938	0.06602496	4.835991	3.870894	0.02891393	0.01964718	0.2159177	0.1208697	1.484859	1.520959	1.13651	0.8766649	0.06123082	0.09288039	0.06681097	0.06742031	0.2887797	0.567996	0.3034393	0.236283
2731.121	1	1.961733	1.726886	0.6962005	0.5048221	0.03541795	0.03662456	0.08940771	0.06697727	0.1568584	0.03948741	0.3918484	0.506074	0.03285192	0.03549114	0.05551446	0.06460145	2.555838	1.917214	3.691154	2.388331	0.1081141	0.1035031	0.1119122	0.0637576
2731.122	1	0.3312353	0.1722684	2.759674	2.762965	0.2602403	0.2679759	0.1981672	0.1615714	2.462514	2.330238	1.543288	1.0864	0.0372646	0.03378903	0.02713783	0.02316455	0.4825053	0.3703735	0.3123532	0.1145467	0.02994656	0.03547698	0.023413	0.02468357
2731.123	1	0.004164587	0.01035853	0.01516682	0.01242567	0.7601139	1.329438	0.271206	0.2035168	0.03625235	0.05906257	0.01438024	0.006276558	0.08827638	0.07510949	0.2127461	0.2031943	0.1598849	0.261764	0.2481782	0.2522884	1.499702	2.279662	1.950927	1.974637
2731.123	1	0.05238685	0.06558127	0.07402527	0.05788121	0.1587935	0.1326594	4.779345	3.795697	0.03080019	0.04702855	0.2197785	0.1018599	1.43288	1.436442	1.119929	0.8191246	0.06433441	0.09112359	0.05379769	0.06171774	0.2788592	0.581844	0.2960511	0.3010228
2731.221	1	1.961433	1.648342	0.7399535	0.5095213	0.04081272	0.05561464	0.0991946	0.07079574	0.133368	0.0869551	0.4319612	0.5354814	0.02922822	0.02624123	0.06244735	0.08070711	2.669398	1.73079	3.598209	2.386773	0.1138019	0.10036	0.1019709	0.06644864
2731.222	1	0.3179272	0.1655709	2.777121	2.789546	0.2636383	0.2687472	0.1966601	0.1629554	2.471029	2.33438	1.534536	1.090823	0.03738949	0.03480899	0.02972509	0.02677623	0.5022782	0.3740079	0.3255709	0.1382707	0.03382889	0.03064905	0.02483181	0.02387191
2731.223	1	0.006126568	0.01075638	0.01513863	0.01358778	0.757238	1.326021	0.2750358	0.2054114	0.03780508	0.0606345	0.01529976	0.007027277	0.09016051	0.07633654	0.2152857	0.2034872	0.1599392	0.2628337	0.2469616	0.2515991	1.504183	2.288548	1.944953	1.972965
2731.223	1	0.0538691	0.04750578	0.05491551	0.07508956	0.2336981	0.216687	4.696415	3.750798	0.0602891	0.05289356	0.2222835	0.113724	1.400941	1.354996	1.115938	0.8089655	0.06053707	0.0858173	0.03916056	0.05151899	0.2819952	0.5915445	0.2835949	0.3419787
2731.321	1	1.939671	1.579976	0.7090534	0.5143492	0.03556088	0.04834973	0.08951661	0.06800703	0.1281371	0.1441023	0.4469118	0.4928022	0.03810073	0.04524226	0.06597359	0.06844462	2.808738	1.672495	3.618659	2.427771	0.1200288	0.1046328	0.1075128	0.07026967
2731.322	1	0.3075302	0.1681801	2.755929	2.776491	0.2616621	0.268858	0.1975024	0.1670835	2.477595	2.342457	1.537833	1.094747	0.03151628	0.03038659	0.02601346	0.02012099	0.5103352	0.3695501	0.3337259	0.1689742	0.03138063	0.02846445	0.02066455	0.01936164
2731.323	1	0.005197227	0.01122338	0.01648915	0.01269211	0.7561388	1.32905	0.2737696	0.204653	0.0365355	0.05987658	0.01487597	0.006933582	0.09029433	0.07727887	0.2154968	0.2047956	0.1599356	0.2624405	0.2482915	0.2540588	1.502886	2.284708	1.953172	1.984719
2731.323	1	0.04722674	0.05804642	0.06465056	0.06521565	0.2646853	0.2672019	4.642121	3.761413	0.04804807	0.07391212	0.2275762	0.1067879	1.391641	1.307383	1.067539	0.8170672	0.05890505	0.08732732	0.03667779	0.07125307	0.2729613	0.5834324	0.3021603	0.3976417
2731.421	1	1.964763	1.51497	0.590726	0.4461502	0.02803569	0.05442345	0.07688491	0.07414126	0.09957561	0.2611833	0.5035234	0.4322177	0.04981896	0.04350749	0.06831827	0.06291706	2.917767	1.751515	3.722925	2.477906	0.1243431	0.095682	0.0969645	0.07166653
2731.422	1	0.2943649	0.1648751	2.768029	2.787954	0.2596673	0.2695553	0.2005312	0.1668021	2.484535	2.355731	1.551548	1.101982	0.03327139	0.02758364	0.02507527	0.01824502	0.5057669	0.3662748	0.3343703	0.1959341	0.02620295	0.02790758	0.0190201	0.02028215
2731.423	1	0.004970477	0.01215361	0.01468376	0.01306064	0.756038	1.327582	0.2760337	0.2073628	0.03710112	0.05857273	0.01397952	0.00693175	0.08987484	0.07801657	0.2169569	0.2063782	0.160113	0.263337	0.248041	0.2537567	1.505298	2.295371	1.952224	1.985481
2731.423	1	0.05031683	0.06571433	0.07944501	0.08457564	0.2780314	0.293017	4.616475	3.813274	0.06800468	0.07853588	0.2196716	0.1006657	1.426756	1.274253	1.009513	0.8442806	0.06353993	0.0985009	0.0483042	0.06824472	0.2750026	0.5885571	0.3022964	0.4061092
2731.521	1	2.019372	1.498941	0.4350512	0.4267112	0.02858739	0.0520122	0.07824549	0.063351	0.08893098	0.3384519	0.5225859	0.3706058	0.04894702	0.05025162	0.05574208	0.05492133	2.942453	1.947091	3.869167	2.491166	0.1317988	0.1056598	0.09708402	0.06778722
2731.522	1	0.2823426	0.16362	2.796363	2.823349	0.2632909	0.2719512	0.1957063	0.1654456	2.497985	2.365637	1.560703	1.107563	0.03884427	0.02961865	0.02428021	0.01651665	0.4947993	0.3657109	0.3193573	0.198668	0.02127318	0.0321148	0.02079655	0.02336378
2731.523	1	0.004491676	0.01094971	0.01422043	0.01246026	0.7548208	1.322785	0.2762334	0.2055153	0.03690041	0.0587024	0.01339281	0.007063015	0.09096675	0.07700486	0.2159161	0.2059349	0.1606433	0.2633634	0.246858	0.2525815	1.508452	2.299247	1.942182	1.981691
2731.523	1	0.0440545	0.04100206	0.05982868	0.07685866	0.2436735	0.2965958	4.606188	3.889931	0.03589871	0.06380112	0.2212425	0.121272	1.47478	1.282259	0.9665166	0.8949353	0.05791639	0.1015479	0.05538822	0.07629594	0.2523265	0.5732604	0.3013154	0.420221
2731.621	1	2.087468	1.542707	0.3005156	0.4068313	0.02990634	0.05108659	0.06707936	0.06581755	0.1125876	0.3523796	0.4600372	0.2869692	0.03692447	0.04749187	0.06716081	0.06394137	2.894418	2.140292	4.010512	2.432916	0.1203798	0.09745272	0.1003363	0.06692024
2731.622	1	0.2840548	0.1683574	2.805246	2.830186	0.2612391	0.2725512	0.2036363	0.1624415	2.497395	2.364517	1.575432	1.097451	0.03228165	0.02792994	0.02128399	0.02059567	0.4809513	0.3564237	0.2979602	0.1879	0.02268486	0.0265792	0.02294997	0.02001931
2731.623	1	0.004188722	0.009877906	0.01469158	0.01341187	0.7557818	1.322806	0.273511	0.20313	0.03660822	0.05836992	0.01327054	0.006425721	0.08890572	0.07738968	0.2146707	0.2043562	0.1599108	0.2634305	0.2463098	0.2534244	1.505337	2.292678	1.940061	1.98096
2731.623	1	0.0393746	0.05252223	0.07642348	0.07256003	0.1984468	0.2813279	4.648831	3.970925	0.0394606	0.03642029	0.2191935	0.1110964	1.524362	1.332881	0.9422108	0.9495027	0.05350887	0.09037249	0.03629534	0.0619646	0.2504484	0.5714514	0.287321	0.377728
2731.721	1	2.117693	1.648378	0.2251496	0.3655653	0.03122825	0.05127107	0.07439027	0.05994366	0.1309448	0.3063161	0.3661573	0.267941	0.02179194	0.03956382	0.05082762	0.06267433	2.773065	2.22796	4.095689	2.339965	0.1225023	0.1021627	0.09338278	0.05083764
2731.722	1	0.2914429	0.1775625	2.831244	2.857779	0.2616243	0.2725252	0.2061448	0.1633162	2.499074	2.376716	1.590003	1.094206	0.02697452	0.02542003	0.01735784	0.02221227	0.4775694	0.3473418	0.28475	0.1746374	0.02662888	0.03087823	0.02877349	0.02180122
2731.723	1	0.00563026	0.01114102	0.01490564	0.01356698	0.7566943	1.326486	0.2721377	0.2023556	0.03709681	0.05862371	0.01373748	0.006520608	0.08967771	0.07667199	0.2153293	0.2053671	0.1598474	0.2628212	0.2474307	0.2553541	1.500195	2.291397	1.951314	1.998421
2731.723	1	0.02891804	0.03443964	0.04312731	0.07241438	0.1501128	0.2740668	4.680129	4.01391	0.02951102	0.027621	0.2101177	0.1061931	1.585197	1.406002	0.9614156	0.9989656	0.04856695	0.08816849	0.03368228	0.06139804	0.2598712	0.58004	0.2570045	0.3302334
2731.821	1	2.152147	1.768546	0.1329577	0.3972586	0.0376109	0.04572813	0.05891998	0.0664426	0.1438481	0.256523	0.3440983	0.2845948	0.03167028	0.03503372	0.06363742	0.0604462	2.611267	2.240605	4.160471	2.289968	0.1132973	0.1157329	0.1010734	0.06365326
2731.822	1	0.2997749	0.187969	2.848482	2.885355	0.2621862	0.2751057	0.2056564	0.1633209	2.506431	2.392386	1.60161	1.086729	0.02910912	0.02589849	0.01817743	0.01943057	0.4792971	0.3411378	0.273419	0.1545642	0.02669057	0.03257368	0.02473666	0.02291421
2731.823	1	0.004235889	0.01166516	0.01463896	0.01284541	0.7560231	1.326617	0.2744265	0.2038407	0.0360206	0.05880572	0.01403931	0.006634322	0.09131807	0.07769747	0.2169841	0.2058093	0.159251	0.2626285	0.2471618	0.2544388	1.495902	2.288786	1.949343	1.99828
2731.823	1	0.04539009	0.03356968	0.06136894	0.06742638	0.1183865	0.2586434	4.73694	4.047684	0.03052229	0.04902631	0.2283016	0.1172975	1.627978	1.486451	1.006896	1.034216	0.04100973	0.09381977	0.04990471	0.05957637	0.2817121	0.5575385	0.2386619	0.2635186
2731.921	1	2.220515	1.797823	0.1469604	0.4228675	0.03215591	0.03952865	0.05771835	0.06537737	0.1230916	0.2459345	0.3158847	0.3953009	0.04218192	0.03833111	0.05886918	0.05693118	2.483518	2.211732	4.183751	2.250686	0.09939526	0.1180316	0.1094902	0.06627556
2731.922	1	0.3028119	0.1977277	2.879393	2.916855	0.2645833	0.2787278	0.2099974	0.1665344	2.524329	2.408341	1.614358	1.082159	0.0318283	0.02638146	0.01823099	0.02035537	0.4712043	0.3344491	0.2694069	0.1308233	0.0281054	0.02963452	0.01938871	0.02014024
2731.923	1	0.004437761	0.01159001	0.01516699	0.01359449	0.7554568	1.325229	0.2760529	0.2064072	0.03719538	0.05806127	0.01309669	0.006523922	0.09201763	0.07871808	0.2199	0.2087414	0.1591635	0.2630645	0.2475252	0.2553659	1.496633	2.291571	1.946873	1.997377
2731.923	1	0.04022494	0.03551915	0.05643866	0.07120936	0.1000009	0.2259629	4.780223	4.044065	0.04052973	0.04762783	0.2052767	0.1070698	1.627862	1.564874	1.011776	1.057999	0.05889145	0.08362055	0.05372342	0.04437911	0.3193827	0.5440974	0.2368509	0.1974388
2732.021	1	2.234268	1.795708	0.2137115	0.4046769	0.02768948	0.04128987	0.06751654	0.05696715	0.08609733	0.210571	0.2111631	0.4577302	0.03016877	0.03692252	0.04821591	0.053618	2.394753	2.192939	4.134508	2.217338	0.1017753	0.1244206	0.1074595	0.05792483
2732.022	1	0.3069064	0.1963094	2.913241	2.958899	0.2643037	0.2778605	0.2080767	0.1664947	2.533441	2.424273	1.625007	1.073529	0.03172864	0.02902396	0.01702511	0.01844889	0.4568738	0.3311681	0.2695294	0.1256646	0.02629612	0.0259849	0.01601247	0.01837247
2732.023	1	0.004418854	0.01018584	0.01518419	0.01343786	0.7552671	1.322696	0.2743731	0.2047615	0.0370283	0.05922947	0.01432152	0.006762965	0.0920285	0.07717516	0.2200632	0.2100722	0.1586774	0.2620831	0.2468846	0.2556514	1.493832	2.287309	1.948246	1.99996
2732.023	1	0.04416524	0.04553015	0.04147314	0.07559814	0.09870002	0.1901258	4.775806	3.976005	0.04196859	0.0595147	0.2014107	0.1034755	1.599463	1.609928	1.042543	1.075583	0.05744811	0.06502051	0.04666785	0.05237617	0.3587307	0.5162748	0.2237993	0.2122909
2732.121	1	2.200819	1.771333	0.1974916	0.4334188	0.02867424	0.04138472	0.08500265	0.06077994	0.1098782	0.2255365	0.1686064	0.4851471	0.03784947	0.04249479	0.04517346	0.07347264	2.344245	2.219661	4.091564	2.225478	0.1009978	0.1210152	0.1201675	0.06518312
2732.122	1	0.3164976	0.2009103	2.937658	2.982882	0.265127	0.2743763	0.2066131	0.1606486	2.541928	2.423429	1.625764	1.064981	0.02853701	0.03272445	0.02388184	0.01955105	0.4339376	0.324278	0.2805679	0.1458165	0.03042253	0.02974288	0.02355449	0.01754513
2732.123	1	0.004607367	0.009826318	0.01527064	0.01387804	0.7536723	1.322776	0.2692979	0.2003994	0.03667351	0.05844238	0.01343579	0.006689346	0.09164754	0.07708524	0.2215901	0.2101673	0.157845	0.2616803	0.2477642	0.2543642	1.482694	2.280254	1.950231	1.996626
2732.123	1	0.05190911	0.0441885	0.03666974	0.05191521	0.1251198	0.1454841	4.720368	3.864068	0.03866769	0.03940511	0.1992882	0.08512944	1.526344	1.595584	1.058693	1.088732	0.05789253	0.07251188	0.05528006	0.04561633	0.381926	0.507993	0.2639445	0.2490865
2732.221	1	2.217428	1.772071	0.207461	0.4039518	0.04051927	0.04191517	0.06321069	0.0825908	0.1456085	0.2437924	0.22353	0.4972931	0.0385077	0.0382042	0.03926918	0.06053994	2.333972	2.224544	4.00445	2.265929	0.1027434	0.1210143	0.1198899	0.07655282
2732.222	1	0.3252378	0.2101512	3.00621	3.071879	0.2656547	0.2775111	0.2044109	0.1576141	2.540319	2.432987	1.606935	1.051773	0.02395879	0.03016745	0.02445207	0.02050411	0.4276778	0.312739	0.2961889	0.1740434	0.02772957	0.02977818	0.03246137	0.02100824
2732.223	1	0.006848676	0.01230084	0.01524811	0.01419095	0.7536184	1.326181	0.2717303	0.2018705	0.03807157	0.05913072	0.01378887	0.007128377	0.09430656	0.08061373	0.2301328	0.2179244	0.1574449	0.2621617	0.2491586	0.2575245	1.47567	2.289062	1.967624	2.011997
2732.223	1	0.05501035	0.03865569	0.04485136	0.06147858	0.1550761	0.1123429	4.647579	3.770592	0.03983808	0.04098061	0.1991022	0.08468498	1.49773	1.586857	1.097104	1.113317	0.06533125	0.08695288	0.05818552	0.07398958	0.384214	0.5260123	0.2933888	0.3035985
2732.321	1	2.229786	1.749897	0.2707185	0.2879965	0.03445611	0.04250952	0.06774221	0.05735368	0.1844744	0.2945441	0.3650545	0.4676604	0.03203569	0.04602541	0.06370551	0.06079692	2.307694	2.118098	3.881536	2.307193	0.09542275	0.1088424	0.112199	0.06515213
2732.322	1	0.3359376	0.2369932	3.174303	3.269902	0.271167	0.2829971	0.2004747	0.1621703	2.560498	2.459042	1.58035	1.055447	0.02839086	0.02945577	0.02632166	0.02658929	0.4351734	0.3090994	0.3046294	0.2092201	0.02811547	0.03134914	0.03987863	0.02814168
2732.323	1	0.009545524	0.01448587	0.01487518	0.01820049	0.7590942	1.336242	0.2821748	0.2084237	0.04097403	0.06334624	0.01792366	0.01147519	0.1022317	0.0866287	0.2402086	0.2292538	0.1601937	0.2673825	0.2575203	0.2597722	1.478696	2.320792	2.011816	2.021587
2732.323	1	0.05353431	0.04758441	0.05717058	0.04449755	0.215866	0.0751865	4.56267	3.693194	0.05153495	0.03133328	0.2001971	0.09356206	1.487454	1.574782	1.178101	1.113218	0.06196412	0.07364627	0.05632348	0.05156359	0.3958396	0.5253244	0.3172496	0.3214178
2732.421	1	2.204115	1.668791	0.356312	0.193768	0.04629727	0.04040481	0.07288946	0.05966505	0.2059459	0.3565335	0.4522809	0.4372407	0.04479275	0.05544544	0.07385408	0.05406039	2.30368	1.947101	3.743867	2.371809	0.09991913	0.1058993	0.1163549	0.04879468
2732.422	1	0.3347779	0.3000927	3.341132	3.400359	0.26772	0.2884452	0.2081116	0.1609294	2.560188	2.466929	1.566415	1.039016	0.04672332	0.03337577	0.02587158	0.02587076	0.4556822	0.3270096	0.2782605	0.2254532	0.03622235	0.03717688	0.04315333	0.03858048
2732.423	1	0.01481748	0.01792615	0.01935022	0.02178294	0.7581579	1.3423	0.2889327	0.2122021	0.04020807	0.06865022	0.02343884	0.01753666	0.1097403	0.09256239	0.2488795	0.2382003	0.16261	0.2722635	0.2644825	0.2682011	1.477092	2.320621	2.04924	2.064125
2732.423	1	0.05835226	0.05673072	0.05756306	0.06085317	0.2296267	0.06661407	4.475966	3.642234	0.05333321	0.04174946	0.2084146	0.09379925	1.505291	1.55617	1.239457	1.123335	0.05312679	0.09109329	0.07577559	0.06604913	0.4080667	0.5434346	0.3331094	0.3138133
2732.521	1	2.209961	1.612338	0.4355521	0.1411178	0.03424351	0.04713784	0.08535569	0.05689974	0.1858405	0.3879556	0.434996	0.3826011	0.04101385	0.05910976	0.06849941	0.07184882	2.369117	1.750973	3.597926	2.459929	0.1094542	0.1054861	0.1124199	0.06161048
2732.522	1	0.3231623	0.3570428	3.377917	3.349067	0.2664051	0.2861535	0.202827	0.1504656	2.529478	2.41347	1.539191	1.016472	0.04904207	0.0332311	0.02784989	0.03423019	0.4923115	0.3244832	0.2436112	0.2196404	0.03820568	0.034822	0.04155386	0.03572442
2732.523	1	0.01655922	0.01900133	0.02010856	0.02372741	0.7557527	1.338251	0.2965506	0.2127774	0.04205849	0.06630747	0.02637463	0.0186255	0.1162306	0.09619189	0.2518704	0.2445504	0.1636617	0.2705737	0.268069	0.2726408	1.471494	2.312834	2.071835	2.091384
2732.523	1	0.05586369	0.05181617	0.04733035	0.06406181	0.2344899	0.1077693	4.430967	3.629218	0.05902624	0.03010063	0.1997357	0.09755496	1.530876	1.545195	1.243543	1.097949	0.06246386	0.09159611	0.07863761	0.0659737	0.4227555	0.5334788	0.3174595	0.2993942
2732.621	1	2.206141	1.580789	0.4974482	0.1009542	0.0292279	0.04145168	0.07941536	0.06764925	0.1985374	0.3301164	0.4004536	0.3213436	0.04856145	0.05666367	0.04683675	0.05212016	2.481949	1.61362	3.517549	2.592755	0.1098941	0.09118658	0.1120206	0.0674457
2732.622	1	0.3018107	0.3625345	3.233956	3.217538	0.2654408	0.2780324	0.19416	0.1552561	2.526793	2.35575	1.505566	1.021966	0.04990707	0.02919766	0.03256963	0.03328436	0.5090627	0.329158	0.2174506	0.161626	0.03917953	0.04594287	0.04258349	0.03235748
2732.623	1	0.0173293	0.01944382	0.0188613	0.0236699	0.7471275	1.32656	0.2891692	0.2040795	0.04065418	0.06448767	0.02132557	0.01492673	0.1181266	0.09228566	0.2451455	0.2384907	0.1643637	0.2693411	0.267176	0.2716866	1.457707	2.284348	2.062453	2.075404
2732.623	1	0.05650584	0.04107774	0.05193863	0.06270009	0.2146538	0.1439566	4.418192	3.64603	0.04500494	0.03651209	0.1982083	0.0986355	1.549539	1.532138	1.218689	1.092997	0.05910611	0.08188084	0.08752774	0.0663906	0.4177808	0.5067396	0.2818413	0.2979612
2732.721	1	2.242212	1.542471	0.4911929	0.2277269	0.0332825	0.03241856	0.08012357	0.08755662	0.2126032	0.2714005	0.3847359	0.2917995	0.05514222	0.05882461	0.05237859	0.04648529	2.565014	1.551442	3.494958	2.613642	0.1211471	0.08966685	0.1026976	0.05998315
2732.722	1	0.299494	0.3616865	3.110574	3.107912	0.2691233	0.278202	0.1940676	0.1545793	2.508131	2.342241	1.469292	1.017487	0.05024625	0.02810333	0.03204167	0.02930337	0.507437	0.3572129	0.2135489	0.1510423	0.03602049	0.04885001	0.04341072	0.02325087
2732.723	1	0.02024392	0.02372407	0.02325447	0.0260044	0.7471734	1.323769	0.2900437	0.2037333	0.04230348	0.0680644	0.02229962	0.01809211	0.1173959	0.09264833	0.242981	0.2349252	0.1646281	0.2662834	0.2677262	0.2709809	1.447031	2.25478	2.060355	2.078121
2732.723	1	0.05752068	0.03513457	0.05857054	0.05244801	0.1926554	0.1969261	4.43055	3.663495	0.03860348	0.0353436	0.1950949	0.1003138	1.579593	1.563981	1.170328	1.101676	0.06001919	0.08343635	0.06250296	0.06687171	0.4086213	0.5063619	0.2390672	0.2926481
2732.821	1	2.26516	1.598373	0.4800154	0.2903983	0.04183777	0.0454721	0.06909805	0.06286056	0.2347547	0.2564142	0.3940541	0.194294	0.04337535	0.04961195	0.05654209	0.04714968	2.671444	1.656268	3.541379	2.613615	0.1321694	0.1013598	0.09573582	0.05793713
2732.822	1	0.2958628	0.3683699	3.02393	3.045039	0.2658703	0.2739295	0.1902923	0.1534566	2.489484	2.344695	1.434173	1.003984	0.0474412	0.03384026	0.03951638	0.03668819	0.4950257	0.3627049	0.2337145	0.2035762	0.03650316	0.04271516	0.0332742	0.01872655
2732.823	1	0.02270283	0.02244177	0.02676501	0.02400294	0.7494738	1.327341	0.293133	0.203442	0.04424299	0.07036448	0.0269056	0.02029866	0.1190441	0.09647761	0.2470268	0.2353884	0.1631798	0.2658898	0.267593	0.2718209	1.439862	2.24565	2.059403	2.079575
2732.823	1	0.0501515	0.03231268	0.05102182	0.03250756	0.1655883	0.221361	4.472913	3.698998	0.04043734	0.04377815	0.1983205	0.09802135	1.621138	1.607017	1.151678	1.108743	0.06517836	0.06350068	0.06814905	0.07422498	0.3927786	0.4912035	0.1891424	0.2831478
2732.921	1	2.272743	1.680721	0.4643208	0.3387537	0.02960226	0.04715455	0.06797246	0.0651486	0.2423499	0.2628826	0.3571743	0.1770128	0.05078071	0.05211628	0.05574311	0.04460246	2.706456	1.874851	3.584214	2.545513	0.1161256	0.09174265	0.09623292	0.06338896
2732.922	1	0.2989779	0.3809142	3.001855	3.032295	0.264306	0.2750569	0.1810004	0.1528928	2.496994	2.367579	1.403778	1.00109	0.04870741	0.04855666	0.03246525	0.04037939	0.4923053	0.3702644	0.2809318	0.2702754	0.03722327	0.0335328	0.02615952	0.01970081
2732.923	1	0.0199349	0.0209593	0.02536019	0.02431167	0.7494579	1.326072	0.2956926	0.205829	0.0452	0.06865531	0.02628386	0.0215905	0.1219703	0.09754359	0.245083	0.2343657	0.1639545	0.2658306	0.2672005	0.2716443	1.444658	2.250861	2.061149	2.083613
2732.923	1	0.04923271	0.03398197	0.05549573	0.06293658	0.1604444	0.2681698	4.511636	3.726011	0.04613762	0.05373235	0.190131	0.09496092	1.668199	1.669168	1.118052	1.105342	0.07502508	0.08318698	0.05969614	0.06250227	0.3764395	0.5223967	0.2174462	0.2794217
2733.021	1	2.256752	1.817219	0.4479146	0.3056922	0.03787111	0.04789957	0.06453646	0.05517741	0.2858803	0.2675038	0.2850777	0.1548677	0.05670463	0.05200971	0.06056648	0.05282042	2.680826	2.104544	3.641911	2.494317	0.1227385	0.09493997	0.09317579	0.07802746
2733.022	1	0.3016169	0.3718233	2.976326	3.018362	0.2627506	0.2754652	0.1851972	0.1683102	2.478216	2.375648	1.394368	1.002629	0.04559424	0.05122446	0.03372281	0.04064011	0.4917026	0.36408	0.3229614	0.3033547	0.03527661	0.03131679	0.02898685	0.02401845
2733.023	1	0.01900787	0.01897207	0.02352518	0.02297004	0.7448587	1.320971	0.2934992	0.2079144	0.04555277	0.07059515	0.02650919	0.02153876	0.121661	0.09693529	0.2423439	0.2317478	0.1656683	0.2670136	0.2675081	0.2719342	1.439835	2.246415	2.05358	2.075327
2733.023	1	0.04311426	0.03608267	0.05945606	0.05594195	0.1453896	0.2616196	4.533068	3.733841	0.03336675	0.04423523	0.1959289	0.1071962	1.683894	1.669461	1.082227	1.057616	0.06518029	0.06876822	0.06414724	0.07250104	0.3811693	0.5233049	0.2449829	0.2454913
2733.121	1	2.313237	1.96442	0.4885448	0.2490791	0.04583355	0.05346239	0.07960357	0.06070064	0.3032243	0.3011527	0.2577724	0.1169082	0.04781433	0.05775195	0.05995704	0.04881628	2.58718	2.203834	3.700848	2.417848	0.1208116	0.1035957	0.09487067	0.06198372
2733.122	1	0.3092055	0.3474502	2.980475	3.028374	0.2642932	0.279328	0.1919969	0.168264	2.474645	2.383667	1.395938	0.9759049	0.03990977	0.04704407	0.03221707	0.03470801	0.4804895	0.3502769	0.3462913	0.3056386	0.02626733	0.04048843	0.02976333	0.02994734
2733.123	1	0.01738265	0.02127475	0.02428313	0.02197961	0.7463943	1.319966	0.2830857	0.2098931	0.04300578	0.07024511	0.02376242	0.0237211	0.1134489	0.0892526	0.2338777	0.2230253	0.1621794	0.2645933	0.26631	0.2701132	1.434844	2.232729	2.044521	2.062368
2733.124	1	0.04099684	0.03329669	0.06047439	0.05631693	0.1425979	0.2493096	4.513471	3.689082	0.03568664	0.04581461	0.1918251	0.08882443	1.662018	1.634351	1.049996	1.00022	0.05730624	0.08588421	0.07444951	0.05710136	0.3709131	0.5323325	0.2477051	0.1536193
2733.221	1	2.385829	2.022437	0.5252239	0.1954878	0.04760895	0.0342719	0.0614552	0.05213369	0.3131991	0.2735927	0.2782216	0.137237	0.03870479	0.06682984	0.05543369	0.04802808	2.476494	2.166205	3.753014	2.308186	0.1137854	0.1090327	0.09761496	0.05343507
2733.222	1	0.3172757	0.3162527	2.985481	3.038384	0.2616038	0.2748395	0.1980504	0.1577373	2.472116	2.372765	1.410371	0.9642191	0.04339005	0.04676479	0.02872909	0.02951023	0.4709774	0.3541178	0.3492441	0.2676608	0.0254287	0.04369327	0.02910205	0.02940336
2733.223	1	0.01610886	0.02162684	0.02483491	0.01901618	0.7432536	1.318156	0.2794326	0.2095553	0.03839474	0.0627289	0.01874678	0.01529778	0.1094254	0.08639319	0.2319019	0.2220897	0.1586599	0.2610679	0.2637153	0.2687383	1.431754	2.23185	2.034168	2.053984
2733.223	1	0.04052979	0.03823956	0.06497636	0.05945424	0.1715057	0.204361	4.49023	3.624657	0.03911856	0.04413607	0.1798623	0.09767102	1.612171	1.585503	1.038307	0.9555072	0.0603752	0.08304953	0.0573063	0.04547466	0.3631431	0.5456863	0.2599983	0.1341388
2733.321	1	2.428455	2.104452	0.5462899	0.124859	0.04341961	0.03534077	0.06784446	0.05300073	0.2811512	0.2316357	0.3446928	0.1730558	0.03466772	0.04459399	0.04690377	0.04376934	2.397099	1.98191	3.768247	2.225906	0.1045391	0.1024319	0.1024078	0.05139052
2733.322	1	0.3315948	0.2902262	2.983913	3.046177	0.2630838	0.274094	0.1904317	0.1494038	2.486427	2.384142	1.433469	0.957676	0.03780898	0.04542281	0.03461519	0.02741952	0.4523302	0.3519049	0.3352224	0.2045451	0.02863568	0.03464289	0.02443166	0.02461734
2733.323	1	0.01465375	0.01644123	0.02099289	0.01558712	0.7419812	1.314949	0.2786227	0.2095538	0.04033602	0.06255553	0.01845662	0.01084647	0.1038615	0.0875523	0.232209	0.2229454	0.157073	0.2606535	0.2597148	0.2654263	1.434849	2.237104	2.028086	2.051374
2733.323	1	0.04569281	0.04931611	0.06517992	0.04301652	0.2026976	0.1739097	4.469369	3.552879	0.03901629	0.04430735	0.1865737	0.1061914	1.560329	1.533673	1.080462	0.9405516	0.06417341	0.08722282	0.05780262	0.04767976	0.3616754	0.5659296	0.3003275	0.1870017
2733.421	1	2.454892	2.14575	0.5752581	0.1085354	0.04692715	0.04625464	0.05495228	0.05070946	0.2502405	0.2489067	0.3880515	0.1594618	0.03667543	0.04240537	0.06833717	0.04833042	2.334255	1.792608	3.798924	2.234533	0.09576792	0.1136181	0.1158634	0.06143475
2733.422	1	0.341239	0.2691812	2.982481	3.052952	0.2622591	0.2747504	0.1894518	0.1449805	2.496343	2.391918	1.461321	0.9612306	0.04196292	0.05119902	0.03462097	0.03122828	0.4221038	0.353602	0.3259661	0.1333369	0.03017485	0.03147446	0.03417644	0.0266868
2733.422	1	0.01057166	0.01328354	0.01950042	0.01529836	0.7422871	1.314122	0.2810844	0.2147147	0.0419262	0.06430649	0.02050754	0.01481611	0.1017288	0.08992591	0.2356289	0.223097	0.1588823	0.2623963	0.2608826	0.2650177	1.438052	2.24625	2.02886	2.050536
2733.423	1	0.06073884	0.05983972	0.05926914	0.05558559	0.2447571	0.1243468	4.438197	3.489983	0.04023075	0.04584086	0.1877458	0.08209311	1.507421	1.469348	1.054024	0.9012594	0.07101528	0.08959887	0.06104377	0.04594794	0.3752422	0.5861498	0.34446	0.2659154
2733.521	1	2.466123	2.062283	0.5838121	0.2265629	0.0474665	0.0382885	0.05717699	0.0672118	0.2556994	0.2441746	0.4010272	0.1820692	0.03378927	0.05895379	0.05178184	0.04502008	2.325283	1.680494	3.85144	2.237589	0.09454097	0.1036822	0.1078615	0.05826016
2733.522	1	0.3423493	0.2508473	2.98176	3.066967	0.2629475	0.278348	0.1956846	0.1469607	2.508392	2.394292	1.48454	0.9534466	0.04456609	0.04442304	0.03153853	0.03027783	0.405942	0.3419149	0.3072873	0.07049961	0.02901899	0.02944704	0.04263755	0.03109021
2733.523	1	0.009892807	0.01279222	0.01992184	0.01437512	0.7415361	1.312114	0.2797159	0.2100677	0.03748054	0.06174531	0.01667355	0.0126643	0.1012507	0.087539	0.2310626	0.2218469	0.158245	0.2607174	0.257886	0.2622202	1.443361	2.25171	2.02203	2.04342
2733.523	1	0.06211556	0.04891759	0.07000157	0.06032418	0.274528	0.1441467	4.36756	3.449928	0.07181529	0.05333903	0.1952755	0.09945319	1.463554	1.394147	1.028293	0.8929375	0.08994961	0.07970619	0.05005376	0.05039734	0.3765907	0.5867691	0.3562624	0.3530925
2733.621	1	2.379881	1.999975	0.5834064	0.3544977	0.04840594	0.03461151	0.06077303	0.05901077	0.2480441	0.1799734	0.4009551	0.2506689	0.03709257	0.0347584	0.05394471	0.05498097	2.34787	1.740001	3.895076	2.261141	0.09064713	0.0959145	0.1037211	0.05436846
2733.622	1	0.3549024	0.223391	2.966305	3.051486	0.2596702	0.2773221	0.1941082	0.1464533	2.490679	2.384472	1.515221	0.9411142	0.03559547	0.04089511	0.03008675	0.03117649	0.3846927	0.3229249	0.2814019	0.138548	0.02621088	0.03520616	0.0344513	0.03146085
2733.623	1	0.009245872	0.01370087	0.01859362	0.01483545	0.7418761	1.311361	0.273148	0.2049512	0.03989516	0.06097787	0.01694577	0.0118116	0.09723033	0.08355262	0.2312934	0.2213595	0.1551044	0.2611165	0.2575498	0.2622346	1.446703	2.258448	2.01907	2.039293
2733.623	1	0.0792177	0.0703234	0.06299143	0.0586459	0.2507315	0.1797721	4.320654	3.457335	0.05715353	0.06748733	0.2040272	0.09659119	1.441818	1.356917	0.9796897	0.8702562	0.07321336	0.08773127	0.04957748	0.05781248	0.3751293	0.5710927	0.349886	0.3743698
2733.721	1	2.234631	1.942216	0.5120945	0.4221268	0.04503052	0.045221	0.04969172	0.06021357	0.2154579	0.1643893	0.3568211	0.300951	0.02318168	0.0442293	0.06390073	0.05006203	2.390013	1.904957	3.927617	2.349841	0.1046454	0.1008314	0.115429	0.06056898
2733.722	1	0.3597496	0.1963417	2.896041	2.978036	0.2578307	0.2736327	0.1939223	0.1463039	2.467262	2.366376	1.531784	0.9305915	0.04170168	0.04304319	0.03936923	0.02860122	0.3951379	0.3269176	0.2994286	0.2002037	0.03121215	0.03783413	0.03909524	0.0281482
2733.723	1	0.008302433	0.01304058	0.01942249	0.01573331	0.7414036	1.30214	0.2746535	0.2038015	0.04157911	0.06064581	0.01838519	0.009505214	0.09846154	0.08511144	0.232362	0.2189711	0.1571537	0.2638556	0.2561159	0.2622271	1.46012	2.285172	2.010488	2.035576
2733.723	1	0.06005931	0.04934133	0.0540104	0.04493488	0.2029717	0.2103226	4.305764	3.506362	0.04998846	0.07099266	0.1979404	0.09136319	1.45554	1.332676	0.9454355	0.8830658	0.07949679	0.09012047	0.05337205	0.06057549	0.3647036	0.5908918	0.3591014	0.3990684
2733.821	1	2.127891	1.892549	0.4795001	0.3865168	0.03291915	0.05453485	0.06319895	0.04867585	0.2094486	0.1735037	0.363014	0.3235904	0.03555347	0.04371564	0.067384	0.06222879	2.467428	2.01396	3.940628	2.47886	0.1143131	0.1177824	0.1185221	0.06440025
2733.822	1	0.3621026	0.1858022	2.846927	2.909538	0.2589617	0.2707616	0.1979547	0.1440955	2.458344	2.341866	1.527245	0.9341921	0.04544371	0.04281752	0.03730142	0.0227328	0.425399	0.3371725	0.3281373	0.2341823	0.03812351	0.03790413	0.03830923	0.02372825
2733.823	1	0.007257932	0.01041805	0.01651939	0.01402464	0.7358123	1.294448	0.2742809	0.2020625	0.0382651	0.05944583	0.01612023	0.007817509	0.09641108	0.08386876	0.2294251	0.2165061	0.1573277	0.2655468	0.2536494	0.2580653	1.470302	2.309099	1.997431	2.019442
2733.823	1	0.05443087	0.06008141	0.05092778	0.05546283	0.1440985	0.2109213	4.325063	3.599868	0.040157	0.04962458	0.2064301	0.1059534	1.486013	1.339711	0.9434055	0.9250229	0.06785804	0.09749373	0.04813712	0.07140353	0.3552098	0.5880993	0.3292144	0.3887118
2733.921	1	2.063341	1.806373	0.4757971	0.2978915	0.03600822	0.04985158	0.08170412	0.06423521	0.2207079	0.1808981	0.3992731	0.3779978	0.04751402	0.04548546	0.0755408	0.06965763	2.527534	1.985999	3.896095	2.590266	0.113497	0.1010679	0.1163959	0.05529235
2733.922	1	0.3688981	0.1727767	2.826438	2.861584	0.2568641	0.2675958	0.2025491	0.1473383	2.437166	2.31222	1.529769	0.9411684	0.05414295	0.04313961	0.03981809	0.02788054	0.4704163	0.3485843	0.3519093	0.2559019	0.04094181	0.03373767	0.03059638	0.02067867
2733.923	1	0.005110405	0.01098955	0.01568661	0.0130781	0.7358741	1.293558	0.2756434	0.2023482	0.03646669	0.05752998	0.01341878	0.006485241	0.09526055	0.08238172	0.2279001	0.2173142	0.1581493	0.2670052	0.2537114	0.2573479	1.483084	2.326835	1.996556	2.019172
2733.923	1	0.04979366	0.04722498	0.07366017	0.06209132	0.1015096	0.2064938	4.366849	3.700218	0.04917084	0.03936768	0.1980101	0.1120757	1.557086	1.382181	0.9455348	0.9479369	0.07520801	0.08573656	0.04769756	0.06071291	0.3596483	0.612239	0.3079778	0.370041
2734.021	1	2.030927	1.747585	0.4195803	0.2109377	0.03824379	0.05379757	0.08131936	0.06563671	0.2447754	0.1812711	0.3635239	0.4333765	0.04974333	0.0459665	0.04737089	0.05860512	2.546366	1.916973	3.889659	2.724923	0.111544	0.1027528	0.09796039	0.05791733
2734.022	1	0.3616737	0.1636485	2.809475	2.810275	0.2588772	0.2710827	0.1986646	0.1501827	2.414036	2.273072	1.51209	0.9292603	0.05469908	0.04979681	0.04211948	0.03216224	0.5131806	0.3639513	0.3656521	0.2578127	0.03748148	0.04134457	0.04067378	0.03087205
2734.023	1	0.004369586	0.01173203	0.0156118	0.01267709	0.7369514	1.293836	0.2756965	0.2030783	0.03608486	0.05714131	0.01411062	0.006063307	0.09668065	0.08282192	0.2282372	0.2178897	0.1584137	0.2692055	0.2541982	0.2584877	1.491074	2.343919	2.003484	2.020897
2734.023	1	0.0535342	0.06766065	0.06901487	0.07120652	0.08831851	0.2092543	4.429967	3.774676	0.04144953	0.02893789	0.2108444	0.09729015	1.610349	1.447219	0.9893344	0.9792803	0.06767119	0.08351784	0.05067719	0.05441984	0.353744	0.6108689	0.2798373	0.3167048
2734.121	1	2.0477	1.767318	0.2871978	0.140727	0.0379195	0.05001512	0.0712155	0.07295961	0.2393246	0.2064816	0.3855366	0.4622953	0.04694025	0.0614133	0.05463586	0.05590069	2.53134	1.908413	3.925912	2.837281	0.1095597	0.1016563	0.09949179	0.07467006
2734.122	1	0.3521446	0.1882935	2.780693	2.747352	0.2547096	0.2604207	0.1936551	0.1455063	2.383551	2.217532	1.480455	0.9052746	0.05550547	0.04502127	0.03480534	0.04049545	0.5487836	0.3737068	0.3361814	0.2076803	0.04269551	0.04749826	0.0445903	0.03028619
2734.123	1	0.004970498	0.01170649	0.01480608	0.01383253	0.7349538	1.288757	0.2715001	0.2001382	0.0357028	0.05616039	0.01355212	0.006379126	0.0922012	0.07896201	0.2241472	0.2126235	0.1589767	0.2677219	0.2541264	0.2556357	1.492583	2.33606	2.000692	2.003233
2734.123	1	0.05398174	0.0409727	0.06583395	0.08314029	0.08279088	0.1948686	4.479375	3.797081	0.02495433	0.03916536	0.1826208	0.09815275	1.626135	1.508511	1.002758	0.9998112	0.05033803	0.0858214	0.04644462	0.05310776	0.3279035	0.5892405	0.2443216	0.24002
2734.221	1	2.058631	1.792249	0.2196221	0.05873757	0.04128567	0.03580507	0.06298233	0.0532927	0.2240047	0.1952271	0.3738061	0.5047849	0.05853153	0.05017829	0.06877485	0.05283335	2.529074	1.980711	3.970052	2.868812	0.1076596	0.1044727	0.09885081	0.07908131
2734.222	1	0.3607771	0.2277067	2.766558	2.71246	0.2589	0.2588321	0.1931884	0.1421369	2.37162	2.197683	1.43774	0.8776695	0.05747498	0.04729915	0.04226231	0.04013941	0.5719887	0.4057133	0.2797497	0.1604287	0.05318156	0.06419078	0.04245462	0.02430247
2734.222	1	0.0051334	0.01055624	0.01490738	0.01240204	0.7357552	1.288065	0.2712063	0.1994524	0.03621549	0.05709368	0.01403368	0.006763815	0.09335305	0.07871154	0.2238286	0.2112805	0.1587148	0.2679139	0.2542126	0.2553283	1.49059	2.334439	2.002783	2.002571
2734.223	1	0.0480701	0.04111973	0.05819965	0.06831743	0.1008896	0.2204529	4.532228	3.79816	0.02517865	0.05599543	0.2026024	0.1021277	1.627968	1.573493	1.048046	1.028833	0.0547436	0.08474211	0.0459023	0.04547187	0.3061778	0.5468458	0.211623	0.1779338
2734.321	1	2.064406	1.840371	0.1755421	0.1126227	0.04064678	0.02869686	0.07650724	0.0685594	0.1769118	0.2255625	0.3354267	0.5295618	0.04953216	0.06484182	0.0566188	0.06210672	2.524991	2.145965	3.99558	2.839147	0.1148269	0.1010649	0.1041644	0.07928822
2734.322	1	0.3722592	0.2647679	2.715011	2.681836	0.2620972	0.2640829	0.1823281	0.1341475	2.361287	2.180929	1.378267	0.862227	0.06343514	0.0463188	0.03864446	0.03331658	0.5801701	0.4131992	0.2094672	0.1915487	0.05040636	0.06099576	0.04274311	0.02755243
2734.322	1	0.004583684	0.01008473	0.01540406	0.01323377	0.736459	1.290893	0.2726636	0.2020312	0.03720458	0.05795991	0.01396621	0.006944258	0.09628108	0.08101399	0.2251579	0.2140334	0.1600865	0.2691906	0.2556699	0.2573864	1.500771	2.34667	2.007758	2.009118
2734.323	1	0.06681797	0.04344291	0.06173325	0.05967943	0.1492984	0.2491607	4.569684	3.788664	0.03888169	0.05535211	0.1832011	0.0952712	1.608513	1.623375	1.091905	1.048991	0.06924883	0.07906215	0.05083568	0.05673869	0.3072185	0.5321151	0.2093602	0.2108061
2734.421	1	2.069133	1.911114	0.1265083	0.1981723	0.04146953	0.03886353	0.07664749	0.08245608	0.1379359	0.2543628	0.2783725	0.5119795	0.03134783	0.07780681	0.03971966	0.05617539	2.511617	2.265285	4.013134	2.737171	0.1128929	0.1033885	0.1160266	0.07732429
2734.422	1	0.3773003	0.2734717	2.687716	2.678717	0.2558894	0.2603507	0.1740575	0.1317728	2.354836	2.182119	1.325511	0.8427235	0.05794718	0.05259142	0.04493497	0.0373648	0.5976287	0.4129148	0.2059645	0.2722498	0.04790313	0.05496607	0.03844107	0.04047141
2734.422	1	0.007168725	0.01246735	0.01743736	0.01537906	0.736071	1.294653	0.2768066	0.2063448	0.03864648	0.05791572	0.01650575	0.009423415	0.09836319	0.08340891	0.2269398	0.2148647	0.1622649	0.271426	0.2572012	0.2581561	1.50825	2.357405	2.008556	2.014424
2734.423	1	0.05596727	0.03967905	0.03901134	0.06486631	0.184312	0.2525353	4.597603	3.740589	0.04560527	0.05972378	0.1995792	0.09281996	1.545729	1.632353	1.135392	1.05799	0.06128747	0.07037891	0.05807265	0.04070414	0.3066971	0.5089436	0.2353293	0.2726648
2734.521	1	2.070868	1.998335	0.1610864	0.2824681	0.03655508	0.05334933	0.07695949	0.0667983	0.1478212	0.2267773	0.2045953	0.497977	0.0559055	0.06218785	0.04434248	0.05114345	2.464189	2.332401	3.966938	2.608173	0.122222	0.1131091	0.1106146	0.07074473
2734.522	1	0.3885029	0.2914307	2.672486	2.687768	0.2572222	0.264166	0.1783143	0.1285905	2.356492	2.209719	1.2904	0.8359704	0.06422498	0.06094395	0.04315051	0.03938449	0.5996245	0.395416	0.2750193	0.3391149	0.05243787	0.0411643	0.03885955	0.04035312
2734.522	1	0.01178271	0.01710362	0.02141455	0.01928789	0.7351815	1.291861	0.2760091	0.2041053	0.04232681	0.06009839	0.0176506	0.01084968	0.1028185	0.08994356	0.2317312	0.218554	0.1645527	0.2724727	0.2559714	0.2602011	1.511219	2.353047	2.006515	2.012955
2734.523	1	0.07014347	0.04919354	0.05413638	0.04765202	0.2146977	0.2262943	4.567011	3.698398	0.0657359	0.05606915	0.1949111	0.08522764	1.481944	1.603254	1.173633	1.073013	0.07673305	0.09684002	0.05118997	0.07341914	0.3290778	0.5195761	0.2087722	0.3295519
2734.620	1	2.060804	2.093528	0.242437	0.3580569	0.04462979	0.04996176	0.06460457	0.07662829	0.1476231	0.2430306	0.2752273	0.5001093	0.0569229	0.06606575	0.04990955	0.06136037	2.379357	2.337795	3.877814	2.414717	0.1171369	0.120797	0.1163089	0.06290626
2734.620	1	0.3930597	0.2796652	2.663057	2.717495	0.2582682	0.2647312	0.1741412	0.1318254	2.354309	2.226806	1.272484	0.8228518	0.0627969	0.05530753	0.04470892	0.04296164	0.5829689	0.3976358	0.3493693	0.3768994	0.0484359	0.04942652	0.04669299	0.04373483
2734.620	1	0.01536383	0.01587059	0.01957227	0.02537426	0.7300311	1.281443	0.2671603	0.1998506	0.0420899	0.06151348	0.02208835	0.01862959	0.1083903	0.09378411	0.2343038	0.2205019	0.1676676	0.2736846	0.2567055	0.2627151	1.507132	2.337896	1.990359	2.009369
2734.621	1	0.06040177	0.06637373	0.07233035	0.05353348	0.2077255	0.1661015	4.527851	3.662631	0.05543386	0.06504856	0.2102002	0.09544015	1.417925	1.528343	1.195416	1.050695	0.06937622	0.07034445	0.04800529	0.06129243	0.3457405	0.4917394	0.1666755	0.3603277
2734.721	1	2.04881	2.146034	0.3777384	0.3800777	0.04702509	0.05210332	0.07932885	0.07482051	0.165371	0.2643199	0.4155616	0.4907007	0.07293944	0.06862422	0.07040483	0.06197819	2.286651	2.200541	3.748846	2.24459	0.09722294	0.1159644	0.1079373	0.05676558
2734.722	1	0.3948162	0.2652578	2.674001	2.755576	0.2553756	0.2645573	0.1698438	0.1393463	2.353099	2.249564	1.272191	0.8129624	0.05890381	0.05219857	0.04158126	0.03136429	0.5547486	0.3969084	0.3920563	0.3678301	0.03553217	0.04913533	0.04124038	0.03147253
2734.723	1	0.01414575	0.01615471	0.01623632	0.02723139	0.7241152	1.276635	0.2616794	0.1956034	0.0423452	0.06910343	0.02914132	0.0254834	0.1069527	0.09422536	0.2410185	0.2210054	0.1708106	0.2746518	0.2572862	0.2626094	1.507422	2.323859	1.976294	2.003684
2734.723	1	0.05735353	0.06147898	0.0704365	0.06199773	0.1946561	0.1012342	4.482488	3.64027	0.04731419	0.04589631	0.193423	0.09172236	1.380657	1.44808	1.24443	1.027376	0.08370673	0.09487765	0.05152823	0.0738182	0.3662475	0.4976492	0.157479	0.3552602
2734.821	1	2.040127	2.147862	0.5267493	0.4448937	0.04523272	0.05028174	0.07953325	0.08184903	0.2012195	0.2432003	0.4934527	0.492213	0.04945289	0.07004605	0.07935078	0.06259287	2.274855	1.896431	3.629718	2.139705	0.1011058	0.1034173	0.1060351	0.04993822
2734.822	1	0.3969656	0.2457909	2.678881	2.790553	0.2546894	0.2669406	0.1687697	0.1389538	2.360293	2.263727	1.298108	0.828897	0.05974554	0.05050061	0.04052965	0.03151215	0.5355055	0.3826204	0.3907924	0.3315414	0.03828902	0.05105784	0.02486042	0.02765194
2734.822	1	0.01817746	0.01954746	0.02037647	0.03183216	0.7217056	1.276714	0.2604654	0.1932884	0.04676638	0.07063494	0.02954195	0.02767449	0.1141266	0.1006004	0.248139	0.2279036	0.1758806	0.2780278	0.2572438	0.2630506	1.511922	2.329136	1.978294	2.005471
2734.823	1	0.05982159	0.07512791	0.0747206	0.05888444	0.1508677	0.08439257	4.466321	3.647763	0.04797198	0.06472594	0.2130909	0.1083049	1.378796	1.406093	1.229381	1.002818	0.0724465	0.09181502	0.06673989	0.07935066	0.3922658	0.4907541	0.1828107	0.3637858
2734.921	1	1.997528	2.092561	0.6535567	0.4369723	0.04816091	0.05367971	0.08298108	0.08668346	0.2209925	0.2406881	0.5443364	0.5090443	0.05527213	0.04622466	0.07463589	0.08219329	2.322842	1.526225	3.608599	2.08882	0.1143385	0.1041089	0.1022559	0.05110752
2734.922	1	0.3970867	0.2420757	2.699634	2.802193	0.2552872	0.2668143	0.1866699	0.1471752	2.364409	2.277776	1.347557	0.8632114	0.05438575	0.05246009	0.04098594	0.04032864	0.5062795	0.3627904	0.3942464	0.2690618	0.03096024	0.03878173	0.02832394	0.0334489
2734.923	1	0.02124041	0.02002868	0.01958168	0.02884493	0.7200187	1.274993	0.2578493	0.1981694	0.0529498	0.06991567	0.03341385	0.0293936	0.1195071	0.1082518	0.2487997	0.2333262	0.1807364	0.2787321	0.256295	0.2628601	1.514967	2.340135	1.977862	2.012378
2734.923	1	0.05048217	0.07523125	0.09328009	0.08463499	0.1197734	0.1319523	4.474397	3.680474	0.04499627	0.04630913	0.2092552	0.1095825	1.408256	1.386884	1.198896	0.9808315	0.07781291	0.1002485	0.05677296	0.0682622	0.3979651	0.5185363	0.1849516	0.3610836
2735.021	1	1.981586	1.965727	0.7094684	0.386308	0.04337633	0.05148224	0.08771102	0.08736097	0.2157269	0.1955859	0.5482749	0.4731109	0.04815947	0.04684541	0.07264778	0.06983502	2.405476	1.305004	3.685685	2.121756	0.104657	0.08503896	0.1008432	0.05076906
2735.022	1	0.3983414	0.2459573	2.706141	2.824758	0.2584702	0.2696511	0.1936666	0.1530794	2.373157	2.295818	1.406478	0.8905086	0.04723766	0.05577666	0.04900628	0.03989462	0.4884	0.3633172	0.392595	0.1815608	0.02925989	0.03463403	0.03650995	0.03472092
2735.023	1	0.02573135	0.02122167	0.01678657	0.02958141	0.7180588	1.273363	0.2541325	0.213528	0.05393176	0.06984195	0.03316223	0.03138312	0.1223974	0.1100395	0.2553923	0.2415004	0.1853023	0.2820889	0.2568806	0.2667209	1.515223	2.345661	1.973843	2.011865
2735.023	1	0.04998153	0.05069672	0.05306756	0.04362796	0.097288	0.1759264	4.479018	3.702815	0.02750447	0.05314715	0.2018307	0.1089128	1.449547	1.415817	1.135331	0.9725144	0.05404542	0.07942251	0.05328844	0.07386559	0.4206759	0.5269481	0.1729785	0.3580152
2735.121	1	1.977001	1.863339	0.7596335	0.3328723	0.03693313	0.05085438	0.1052291	0.07485819	0.2037635	0.189962	0.5797603	0.3996252	0.04643662	0.0666609	0.06784309	0.06661316	2.497449	1.397129	3.792995	2.249378	0.1009799	0.08774969	0.1084212	0.04901215
2735.122	1	0.4002393	0.248771	2.688918	2.811464	0.2540241	0.2668252	0.1887998	0.1495741	2.350852	2.288635	1.447728	0.9053882	0.04305001	0.05515241	0.04182074	0.03324973	0.4740073	0.3607516	0.3522868	0.07877493	0.03287213	0.03413853	0.03250796	0.03121333
2735.123	1	0.02735315	0.02089045	0.01466866	0.03255216	0.7104424	1.267484	0.2460692	0.2234137	0.04771508	0.07288658	0.03593274	0.03149265	0.1187301	0.1056515	0.2518015	0.2351831	0.186011	0.2825577	0.2580043	0.2649486	1.507371	2.330748	1.963825	1.998509
2735.123	1	0.03799005	0.06742613	0.06854614	0.05801477	0.1067449	0.2215247	4.507917	3.740328	0.03888237	0.04687187	0.2115072	0.1171714	1.505294	1.472015	1.046246	0.9632148	0.07584416	0.08171095	0.05173694	0.05987639	0.4036858	0.5309073	0.1567777	0.3311113
2735.221	1	1.932994	1.836785	0.7249763	0.2657789	0.03697846	0.06052503	0.09752751	0.07629312	0.1818409	0.2035119	0.5781283	0.2873759	0.06548483	0.04234072	0.06999499	0.05146985	2.578964	1.677609	3.882562	2.355304	0.1151948	0.08348129	0.1084573	0.05693341
2735.222	1	0.3892828	0.2665391	2.668473	2.796827	0.2474035	0.2666542	0.1889062	0.1427671	2.354074	2.293887	1.4741	0.9122995	0.04528935	0.05835039	0.03884918	0.03150816	0.4689884	0.3453125	0.3318738	0.1332272	0.035182	0.03512261	0.02964908	0.02860409
2735.222	1	0.02848137	0.01976715	0.01529998	0.03155533	0.7077181	1.265438	0.2419228	0.237151	0.04855614	0.07804041	0.04091735	0.03795433	0.1217746	0.1100256	0.2524822	0.2371541	0.1888081	0.284907	0.2584422	0.2664406	1.499151	2.321692	1.954448	1.989832
2735.223	1	0.04821103	0.03888698	0.05561542	0.04505494	0.1010033	0.2790057	4.542349	3.771088	0.03042971	0.06057885	0.2134579	0.1178313	1.572405	1.520562	0.9828451	0.9287151	0.0791594	0.07599861	0.07223169	0.05954342	0.3977503	0.5424162	0.2367481	0.2995937
2735.321	1	1.926125	1.767509	0.5964345	0.2235062	0.04013566	0.05610576	0.09510516	0.05788469	0.1538951	0.211341	0.5397494	0.1746975	0.04685205	0.03725875	0.06827375	0.04596246	2.653314	1.909311	3.932057	2.442389	0.1138595	0.09827639	0.109397	0.06296308
2735.322	1	0.3894804	0.2790799	2.653325	2.789665	0.2471789	0.2612242	0.19259	0.1418858	2.349884	2.283833	1.479822	0.9153992	0.04170504	0.06216715	0.0431069	0.02871405	0.4765189	0.3451201	0.3398593	0.1994694	0.03892834	0.02942189	0.03617399	0.02906401
2735.323	1	0.03321147	0.02155097	0.01601711	0.02896829	0.7034406	1.261809	0.2374466	0.2480444	0.04989892	0.0707495	0.03581059	0.04038233	0.1263609	0.1132577	0.251876	0.2386913	0.1881216	0.2811655	0.2527378	0.2597659	1.489579	2.314365	1.95042	1.978304
2735.323	1	0.05347657	0.05067186	0.06679522	0.05426906	0.1260937	0.3058216	4.562998	3.768094	0.03974008	0.0427501	0.2060295	0.1065793	1.601148	1.552375	0.9445573	0.8887704	0.08154691	0.08929029	0.0565922	0.0426624	0.4003695	0.5601731	0.3129185	0.2479849
2735.421	1	1.917071	1.693407	0.5186849	0.1961342	0.03198248	0.05191798	0.07889561	0.07020455	0.1265697	0.2335921	0.5196308	0.1179849	0.05278966	0.05558483	0.074619	0.02875539	2.707966	2.04398	3.990684	2.532422	0.1152371	0.1061829	0.1030312	0.06924637
2735.422	1	0.4067429	0.2740161	2.657939	2.765283	0.2542583	0.2623614	0.1913158	0.1371553	2.348861	2.269779	1.478327	0.9158025	0.04192875	0.05104121	0.04050141	0.02399001	0.4969765	0.3475446	0.3585927	0.2417606	0.0385424	0.03561264	0.03212665	0.02239942
2735.423	1	0.0336293	0.02335006	0.01841492	0.03319413	0.7005181	1.26037	0.2339723	0.2492103	0.04715666	0.07375886	0.03658534	0.03788178	0.1330302	0.1227618	0.2580261	0.2413086	0.1901465	0.2839686	0.2538216	0.2581752	1.487141	2.313497	1.945016	1.965829
2735.423	1	0.04972858	0.04539306	0.08103636	0.08602316	0.1343839	0.3409148	4.584113	3.747599	0.03472387	0.06855313	0.2024498	0.09699252	1.595063	1.551085	0.902557	0.8481522	0.07320593	0.08925167	0.08108883	0.05174834	0.4061463	0.5977244	0.3775956	0.1909984
2735.521	1	1.917484	1.678336	0.4632269	0.1945136	0.03047036	0.04379897	0.08669059	0.04910222	0.113946	0.2192572	0.4604827	0.1650241	0.04339374	0.04132814	0.07079541	0.05042233	2.666018	2.102325	4.074032	2.589191	0.1057219	0.1075804	0.1039774	0.07041628
2735.522	1	0.4126111	0.2757354	2.649989	2.738873	0.2600982	0.2665273	0.1917718	0.1436296	2.334704	2.247582	1.446186	0.9162758	0.03618082	0.04646806	0.04276533	0.03169168	0.5195722	0.3630278	0.386481	0.2660698	0.03997921	0.0428369	0.03739447	0.02673187
2735.523	1	0.04118589	0.02927612	0.02180714	0.03139238	0.7004935	1.261844	0.2350131	0.245989	0.04721136	0.0736945	0.03820343	0.04049754	0.1332868	0.124009	0.2521587	0.2456531	0.1865481	0.2788789	0.2478475	0.2644004	1.476035	2.297137	1.931633	1.976863
2735.523	1	0.04976231	0.04395129	0.06324119	0.07059474	0.1564421	0.3089917	4.59927	3.686573	0.05337123	0.04876607	0.1964737	0.1002037	1.541392	1.494803	0.8720278	0.8085334	0.08080713	0.09138362	0.06652997	0.04317212	0.3985097	0.6027713	0.4079296	0.1994512
2735.621	1	1.937903	1.686197	0.3938814	0.1832887	0.04650478	0.04203546	0.06035676	0.04299487	0.1530504	0.2114757	0.3904439	0.27403	0.03753851	0.04156554	0.06280757	0.043913	2.625347	2.192035	4.119156	2.626178	0.1126871	0.1068245	0.1122339	0.06537995
2735.622	1	0.4067854	0.2602344	2.631895	2.69573	0.2493342	0.260586	0.1867461	0.1510694	2.318866	2.215078	1.37969	0.9016956	0.04207702	0.04772117	0.03531962	0.02680155	0.5383905	0.3537659	0.3771465	0.2292095	0.0397327	0.035649	0.03250756	0.03019977
2735.623	1	0.04433295	0.03003247	0.02219019	0.03254862	0.6966653	1.253259	0.2237302	0.2163963	0.04503128	0.07273088	0.0379987	0.03947071	0.1361473	0.1269136	0.2514557	0.2455388	0.1895237	0.2796917	0.2462612	0.2560943	1.456964	2.275918	1.907078	1.964251
2735.623	1	0.048356	0.06380604	0.06179661	0.06750625	0.1491899	0.2836575	4.561719	3.612333	0.0713828	0.04241987	0.1892664	0.08929726	1.463703	1.416566	0.8429264	0.7804764	0.09729375	0.07650628	0.04355416	0.06256044	0.3958807	0.5782186	0.3867609	0.2553942
2735.721	1	1.929418	1.697681	0.4026522	0.1989186	0.04190429	0.05341299	0.05894571	0.04606285	0.197126	0.1914544	0.2978754	0.363747	0.02874328	0.04759898	0.05162344	0.04937349	2.592181	2.335538	4.095854	2.592895	0.1068883	0.1076986	0.111754	0.05624138
2735.722	1	0.406635	0.2552976	2.601958	2.655037	0.2494699	0.2626386	0.1786868	0.1445474	2.312959	2.184545	1.317151	0.880779	0.05236385	0.04922981	0.03844756	0.03383434	0.5606955	0.3613708	0.3483579	0.1534189	0.03717596	0.03918157	0.03130766	0.02954344
2735.723	1	0.04608581	0.03216652	0.02204699	0.03024222	0.7056075	1.259342	0.2213528	0.1888075	0.05587967	0.07314602	0.0400627	0.04550516	0.1346337	0.122962	0.2511749	0.2450487	0.1896649	0.2781769	0.2529141	0.2551678	1.42624	2.243178	1.915636	1.948911
2735.724	1	0.06981582	0.05206418	0.075512	0.06437273	0.1584578	0.2612272	4.522009	3.563177	0.07003874	0.05242134	0.1908028	0.1014015	1.383857	1.330867	0.8248416	0.7698067	0.1025415	0.09432629	0.07727587	0.04079454	0.3837129	0.5725761	0.3736102	0.3069438
2735.821	1	1.900328	1.691711	0.4118735	0.2272355	0.05026274	0.05440393	0.05172507	0.05468469	0.2156115	0.1653239	0.2053167	0.4478722	0.04611376	0.03439774	0.05249628	0.05701072	2.555967	2.481161	4.060111	2.505834	0.1123999	0.1115708	0.1004914	0.06128422
2735.822	1	0.4073192	0.2572548	2.542371	2.595956	0.2484288	0.2547154	0.1641492	0.1373432	2.307363	2.163755	1.265608	0.8747703	0.04754904	0.04145551	0.04534171	0.04093478	0.5746242	0.3773004	0.3191704	0.07484454	0.04309365	0.05531008	0.04757455	0.03424859
2735.823	1	0.04622543	0.03284297	0.02405361	0.03145379	0.7090463	1.268311	0.2193188	0.1751859	0.05216508	0.07756453	0.04185505	0.04794732	0.1290846	0.121239	0.2499406	0.2444799	0.1873252	0.2763553	0.2489238	0.2558557	1.412055	2.211963	1.903388	1.923901
2735.823	1	0.05191977	0.04991785	0.07740641	0.06590858	0.1223696	0.2826653	4.505055	3.555081	0.0822373	0.07575059	0.2271061	0.1087689	1.341555	1.258662	0.7974862	0.7922992	0.1061632	0.08166443	0.04888139	0.05401581	0.3683756	0.5238865	0.3490266	0.3851321
2735.921	1	1.887978	1.66924	0.4082928	0.2558704	0.06217576	0.04076524	0.06070286	0.06072715	0.2210311	0.1637636	0.1420418	0.4695163	0.0462453	0.02927722	0.03754711	0.05259644	2.481434	2.541662	3.975881	2.388688	0.1026553	0.1171745	0.09405103	0.05015836
2735.922	1	0.4147203	0.2497689	2.516523	2.56214	0.2515042	0.255177	0.1686539	0.135862	2.308457	2.151821	1.226747	0.8531043	0.05002745	0.04186144	0.0396048	0.03181443	0.5793459	0.3786719	0.2805566	0.1462417	0.0405259	0.05839796	0.05248564	0.0312696
2735.923	1	0.0465122	0.03032323	0.01744682	0.03057699	0.7193087	1.280649	0.21985	0.1648536	0.04995396	0.07721573	0.04468523	0.04491358	0.132578	0.1257217	0.2529977	0.241672	0.1853044	0.2779048	0.2510727	0.2563796	1.401897	2.210517	1.901794	1.920024
2735.923	1	0.06319617	0.0680442	0.0726787	0.07402462	0.1004601	0.2946177	4.453983	3.583311	0.09016129	0.07998031	0.2005796	0.08128485	1.299181	1.1972	0.771992	0.8194458	0.09287636	0.08449085	0.06869513	0.0592237	0.3693626	0.5038582	0.3303805	0.4100167
2736.021	1	1.863806	1.694259	0.3651524	0.2799785	0.05899995	0.04262017	0.06672096	0.05336248	0.1992573	0.1285669	0.1774763	0.4526104	0.05459384	0.05559384	0.03939469	0.05971293	2.374298	2.456819	3.86284	2.292171	0.09875021	0.1172207	0.1056838	0.04556126
2736.022	1	0.4152729	0.2381741	2.490311	2.546895	0.2481314	0.2512	0.1698663	0.1422265	2.303364	2.142357	1.208129	0.8586962	0.0494351	0.05047333	0.04577597	0.03930137	0.5865861	0.3674297	0.2497132	0.2362009	0.04648907	0.05078863	0.04723491	0.03286049
2736.022	1	0.05077771	0.03641893	0.02290904	0.03152944	0.7266685	1.289353	0.223353	0.1640951	0.05561804	0.07303932	0.04346419	0.04359157	0.1389648	0.1268603	0.2513287	0.2384924	0.1823291	0.2706969	0.2483336	0.2575388	1.402793	2.217313	1.921547	1.93113
2736.023	1	0.05876175	0.06489013	0.06388419	0.08005924	0.1371476	0.2865233	4.42358	3.637428	0.07526274	0.07826373	0.2212475	0.09011828	1.303048	1.17371	0.7624982	0.8403336	0.09031013	0.09733878	0.05450298	0.05680561	0.3748537	0.4915601	0.313013	0.4139411
2736.121	1	1.845361	1.700118	0.3603869	0.322648	0.05929834	0.05105859	0.05681951	0.06142289	0.2308813	0.08692861	0.2234466	0.4679846	0.06677005	0.05499509	0.0321375	0.05838292	2.273986	2.245407	3.729784	2.225851	0.09873034	0.113254	0.1092769	0.06282758
2736.122	1	0.4080088	0.2237533	2.461	2.537059	0.2463884	0.2507024	0.1660727	0.1456586	2.287441	2.140852	1.209353	0.8564938	0.04480732	0.04767906	0.04291012	0.04001213	0.5659127	0.3553627	0.2576828	0.2965508	0.0442106	0.03753466	0.03943249	0.03201873
2736.122	1	0.0461679	0.03253438	0.01749123	0.02934411	0.7274483	1.292071	0.216131	0.1700224	0.05353686	0.07247063	0.03309592	0.03764623	0.1340811	0.1223424	0.2453297	0.2313909	0.181492	0.2718379	0.2486894	0.2541198	1.398939	2.216021	1.926588	1.931066
2736.123	1	0.03592306	0.07101263	0.07786258	0.08973375	0.1652451	0.2571627	4.400752	3.713306	0.06490054	0.06323002	0.2131195	0.1089052	1.360705	1.179445	0.7838794	0.8609724	0.09139729	0.08668918	0.04618302	0.05133973	0.3705468	0.5007941	0.2806757	0.3884751
2736.221	1	1.81851	1.690798	0.4009982	0.4152232	0.05686982	0.03680126	0.07253897	0.07137935	0.2840404	0.09975717	0.3074343	0.5140826	0.06618068	0.0560875	0.05080656	0.07398607	2.219327	1.965767	3.608403	2.139292	0.08340419	0.09726813	0.1111219	0.06878664
2736.222	1	0.3988485	0.2082225	2.447962	2.532218	0.249651	0.2556467	0.1625643	0.1410257	2.290784	2.141181	1.214198	0.8437778	0.04870625	0.0412116	0.03583188	0.03600008	0.5402348	0.3595849	0.2972856	0.3223935	0.03483389	0.04508148	0.03957457	0.03229952
2736.222	1	0.04091015	0.02872465	0.01602067	0.02314456	0.734415	1.301521	0.220331	0.1981299	0.05237623	0.07837638	0.03285614	0.03732334	0.124782	0.1139073	0.2336611	0.2275585	0.1775633	0.2661759	0.2494496	0.2570523	1.40578	2.1921	1.932513	1.923358
2736.223	1	0.04501038	0.06469645	0.05694445	0.06593669	0.1617242	0.2292096	4.414158	3.779907	0.06722061	0.06686255	0.2087286	0.123888	1.435026	1.260869	0.8400397	0.8878667	0.07824976	0.0927005	0.0650116	0.05035636	0.381166	0.5119127	0.2799589	0.3497777
2736.321	1	1.805954	1.671493	0.4570298	0.460694	0.0507577	0.05360492	0.09373655	0.07156997	0.3004199	0.1393785	0.3672436	0.5371319	0.07346993	0.05634509	0.06012714	0.0691538	2.226503	1.667824	3.542586	2.051035	0.09012818	0.09806675	0.09035149	0.05511528
2736.322	1	0.3836987	0.1993707	2.453836	2.547385	0.2498458	0.2542028	0.1714869	0.1358675	2.303878	2.166162	1.239157	0.8491366	0.04750979	0.04237561	0.02575736	0.02424191	0.5288488	0.3533253	0.3358075	0.318929	0.03524386	0.04837445	0.04082392	0.02483999
2736.323	1	0.03865385	0.0256411	0.01830013	0.0278558	0.7424229	1.315778	0.2335985	0.219878	0.04965461	0.07250985	0.03179843	0.03478157	0.1201629	0.1067202	0.2289278	0.2229241	0.1797577	0.2656236	0.2505864	0.2549942	1.411519	2.183617	1.945997	1.93315
2736.323	1	0.05907896	0.06200159	0.073761	0.07637738	0.1625304	0.222731	4.461482	3.834729	0.05919001	0.05515024	0.1995094	0.09830303	1.514888	1.346517	0.8913586	0.9292542	0.06644231	0.0585946	0.06110779	0.05098078	0.3580709	0.5004425	0.2690097	0.2896298
2736.421	1	1.783854	1.632285	0.4912554	0.5182499	0.04113158	0.05037831	0.09277473	0.08637307	0.2586361	0.1409701	0.3916297	0.5599051	0.04652095	0.04419357	0.06224842	0.08207454	2.318652	1.349938	3.556644	1.998134	0.1016384	0.09186387	0.09679873	0.05640852
2736.422	1	0.3715194	0.1801375	2.478891	2.566675	0.246717	0.2523205	0.182284	0.1413709	2.313599	2.190071	1.30214	0.8523806	0.0503968	0.0448546	0.03526927	0.0236723	0.5156129	0.3422816	0.3650847	0.2937821	0.03704683	0.03989637	0.0386847	0.03076279
2736.423	1	0.03656219	0.02334231	0.01692754	0.02353875	0.757013	1.324077	0.2408624	0.2359867	0.05364106	0.06967435	0.03366423	0.03371506	0.1206409	0.1060877	0.2248511	0.2194807	0.1805537	0.2678597	0.2549521	0.2567505	1.420378	2.18942	1.960531	1.944564
2736.423	1	0.05027886	0.05355991	0.06326748	0.07675741	0.1744542	0.267338	4.532876	3.898136	0.05574476	0.06767094	0.2261391	0.1265915	1.552884	1.461132	0.9422039	0.9480371	0.05410204	0.07799061	0.05353925	0.05414267	0.3539098	0.5038136	0.2834774	0.2316798
2736.521	1	1.790658	1.559342	0.5436416	0.5520488	0.03560642	0.04457605	0.09518881	0.09234019	0.2055051	0.1540023	0.4168536	0.5792522	0.04707691	0.04984939	0.06298263	0.07797605	2.470769	1.196408	3.625752	1.993306	0.1062835	0.07770504	0.09281652	0.05442788
2736.522	1	0.366574	0.1573341	2.483551	2.584398	0.2434423	0.2558641	0.1792154	0.1478753	2.311047	2.216516	1.350299	0.8755322	0.04255603	0.03942553	0.03762493	0.0342803	0.488032	0.3375879	0.3890918	0.2247853	0.02946064	0.03081804	0.04163504	0.02941951
2736.523	1	0.03112847	0.02368287	0.01702034	0.02047746	0.7651537	1.335378	0.245993	0.2461147	0.04612231	0.07053217	0.02672259	0.03198557	0.1125285	0.101327	0.2217672	0.2185927	0.1753206	0.2643952	0.2541896	0.2587769	1.425099	2.194327	1.975853	1.952463
2736.523	1	0.06407545	0.04981702	0.05195996	0.05001235	0.1597716	0.3031363	4.585349	3.89185	0.03327521	0.08388849	0.1980033	0.1120337	1.567946	1.55701	0.9870537	0.9619139	0.06346054	0.07335705	0.05453527	0.0437445	0.3467996	0.4926251	0.2766247	0.2062945
2736.621	1	1.813232	1.488775	0.5726089	0.5102321	0.04093795	0.05002423	0.08904423	0.09932945	0.1928541	0.1798612	0.458261	0.5667659	0.04641793	0.04454829	0.06974365	0.07472921	2.613849	1.391239	3.74436	2.094866	0.1103226	0.0861272	0.09799032	0.0505744
2736.622	1	0.3717527	0.1504038	2.475558	2.579877	0.2473502	0.2578677	0.1845988	0.1428518	2.315942	2.233244	1.389913	0.8852164	0.04601793	0.04509587	0.03959147	0.02802295	0.4597903	0.3492863	0.3827585	0.124945	0.03461772	0.03810515	0.03260188	0.02863336
2736.622	1	0.0295602	0.02505819	0.0182964	0.01789408	0.7792242	1.345407	0.2578746	0.2441463	0.04513558	0.07139613	0.03101978	0.02919155	0.1105062	0.09964918	0.2203112	0.2140892	0.1735192	0.2651788	0.2584959	0.2607687	1.433234	2.203011	1.977437	1.955594
2736.623	1	0.05715391	0.02902324	0.05157894	0.04014761	0.1264513	0.3251052	4.634201	3.871311	0.02694181	0.07573548	0.2210315	0.1024091	1.533882	1.62414	1.046166	0.9534316	0.06926839	0.07899733	0.05171044	0.03251101	0.3360856	0.4974273	0.2724528	0.2077502
2736.721	1	1.825387	1.498921	0.5638015	0.5254624	0.03701357	0.06227465	0.08210714	0.08131537	0.1928458	0.25709	0.4365162	0.5349246	0.04413409	0.05547229	0.06807068	0.06412848	2.709161	1.735581	3.875844	2.217016	0.1099541	0.09304288	0.1009057	0.05274593
2736.722	1	0.3624472	0.1507749	2.47318	2.577603	0.2479568	0.2571568	0.1827552	0.1425626	2.321752	2.243143	1.410094	0.8806814	0.03967385	0.0475887	0.03905385	0.02394277	0.4353024	0.3465244	0.3632667	0.0671139	0.03638389	0.04102457	0.02867548	0.0321769
2736.722	1	0.02646326	0.02473905	0.02172194	0.02153924	0.781412	1.347358	0.2529386	0.232301	0.04681764	0.06926632	0.02701075	0.02645392	0.1102245	0.1013407	0.2181268	0.2115766	0.1706447	0.2624874	0.2555215	0.256634	1.437933	2.198976	1.980247	1.95438
2736.723	1	0.05078374	0.06113898	0.04378636	0.05485809	0.1210286	0.3308575	4.655738	3.827904	0.04336644	0.05781666	0.2100436	0.1077332	1.456593	1.627125	1.089532	0.957603	0.06825006	0.07238872	0.04963636	0.04085826	0.31204	0.4960376	0.2566669	0.2491756
2736.821	1	1.83526	1.505099	0.4738511	0.5334078	0.04648872	0.05926031	0.07163248	0.09430662	0.2042538	0.3214797	0.4256863	0.4975099	0.05279871	0.04573859	0.07111006	0.06731708	2.722998	2.026138	4.01374	2.295978	0.1263382	0.09099853	0.1130194	0.0533007
2736.822	1	0.3496883	0.1589428	2.473405	2.581858	0.2463612	0.2596255	0.1824793	0.1377704	2.331155	2.253304	1.410304	0.8814714	0.03598217	0.04232013	0.03708758	0.02536224	0.4231741	0.3387873	0.3492683	0.1506836	0.03437826	0.03861763	0.03825157	0.03376667
2736.823	1	0.02265937	0.02249431	0.01979904	0.01834771	0.7872602	1.354715	0.2546375	0.2203337	0.05053581	0.07167918	0.02483692	0.02117006	0.1129492	0.1023929	0.2180362	0.2126255	0.1668403	0.2589661	0.255993	0.258752	1.447481	2.20359	1.986904	1.962595
2736.823	1	0.06307756	0.05396814	0.05252404	0.04741859	0.1357909	0.3083438	4.635193	3.770358	0.05462612	0.06987097	0.2195185	0.1211754	1.359998	1.580446	1.124235	0.9710841	0.05493536	0.09026369	0.07060258	0.06362114	0.2984105	0.4888448	0.2632829	0.313402
2736.921	1	1.85062	1.521981	0.3614682	0.5267979	0.05049131	0.05235493	0.08280671	0.07630887	0.1649534	0.3039526	0.3494226	0.4523329	0.05372247	0.04637249	0.06493451	0.07155127	2.676681	2.172202	4.141568	2.345222	0.1234211	0.1039561	0.1229191	0.06037688
2736.922	1	0.341789	0.1725412	2.480907	2.578896	0.2456739	0.2589374	0.1837459	0.1364739	2.325774	2.26088	1.39143	0.8834731	0.03178663	0.04773173	0.03388091	0.02518716	0.422287	0.336107	0.320923	0.2302367	0.03043098	0.03043739	0.03598256	0.03898897
2736.923	1	0.02122312	0.01994896	0.0152061	0.01468791	0.7941397	1.360309	0.2563559	0.2069775	0.04760996	0.06939721	0.0222984	0.01985773	0.1113903	0.09911782	0.2222561	0.2076636	0.1646156	0.2595745	0.2563597	0.2582008	1.45254	2.20835	1.991058	1.967318
2736.923	1	0.06232266	0.0566402	0.05740205	0.05894144	0.1097757	0.2580004	4.580638	3.718652	0.05592064	0.08445701	0.2086307	0.08532974	1.286088	1.490842	1.156304	0.960193	0.07405063	0.08027247	0.06034766	0.05349905	0.2847576	0.4697951	0.2667996	0.3245595
2737.021	1	1.863326	1.566419	0.3418342	0.4546203	0.04274809	0.06487055	0.06525463	0.06498234	0.1402382	0.3048355	0.309831	0.3871295	0.0461577	0.04541858	0.06034763	0.05222753	2.598528	2.223952	4.209321	2.392436	0.1214302	0.1030674	0.1100694	0.06883895
2737.022	1	0.3345982	0.202148	2.477051	2.571671	0.24656	0.2583889	0.1800144	0.13434	2.319708	2.256672	1.365485	0.8756265	0.02859899	0.04433276	0.03159071	0.02451614	0.4161545	0.3405843	0.3050183	0.2699201	0.02877123	0.02165296	0.03661603	0.03591348
2737.023	1	0.01863034	0.01801855	0.01621949	0.01581491	0.7960471	1.369513	0.2661181	0.2043788	0.04553622	0.07159998	0.0232294	0.02051575	0.1070137	0.09738875	0.2199091	0.2069857	0.163993	0.2621933	0.2583802	0.2575732	1.457678	2.220627	2.005826	1.967573
2737.023	1	0.07229431	0.05017435	0.06553735	0.03750246	0.1032761	0.1972856	4.542298	3.673467	0.05573126	0.07489189	0.2081305	0.1017412	1.238077	1.385884	1.176398	0.95554	0.08261102	0.0940324	0.06905402	0.0676034	0.297869	0.4543729	0.2787734	0.3545128
2737.121	1	1.897943	1.596135	0.3040606	0.4325214	0.03075504	0.06111294	0.07203017	0.05128338	0.1382416	0.2712577	0.2914968	0.3657912	0.05457542	0.05339232	0.07205759	0.04945822	2.521535	2.280291	4.217991	2.387973	0.1165607	0.1107554	0.117892	0.0746322
2737.122	1	0.3267244	0.2329873	2.477303	2.561491	0.2440761	0.2599789	0.1794191	0.1390991	2.327265	2.242703	1.327919	0.8784808	0.03879796	0.03717587	0.02259575	0.02548048	0.4287978	0.3423282	0.3079402	0.2584363	0.02691696	0.02713865	0.03269146	0.02797026
2737.122	1	0.01658995	0.01764525	0.01568795	0.01355085	0.7967304	1.377201	0.269667	0.2048313	0.04433509	0.06836662	0.02095528	0.01676193	0.1029877	0.09059943	0.2163061	0.2045405	0.1630678	0.2645464	0.2587495	0.2588437	1.458658	2.241165	2.009793	1.977534
2737.123	1	0.05880125	0.05972261	0.07738289	0.05722469	0.1214448	0.1370064	4.501042	3.648162	0.06537592	0.08581144	0.2205492	0.1041983	1.232362	1.301094	1.162432	0.9674639	0.06746868	0.08656399	0.07488978	0.07752073	0.2875173	0.463707	0.2531108	0.3848867
2737.221	1	1.914069	1.625568	0.3276409	0.459449	0.03308218	0.0553498	0.1028597	0.04582321	0.1612292	0.2397022	0.2974243	0.3504707	0.0478228	0.06160175	0.05110074	0.07463834	2.420333	2.343933	4.148632	2.358442	0.1116056	0.1052888	0.1167436	0.07365317
2737.222	1	0.3284029	0.2513496	2.460402	2.531186	0.2437405	0.2554566	0.17076	0.1360718	2.307937	2.21503	1.291323	0.8747368	0.03877632	0.03691658	0.02145337	0.01928865	0.4416247	0.3367331	0.3104546	0.2240175	0.02736565	0.02918877	0.02301889	0.02888562
2737.223	1	0.011707	0.01770687	0.01595801	0.01487314	0.7953972	1.385096	0.2725606	0.2057252	0.04247068	0.06609664	0.01705273	0.01128115	0.09307187	0.08081735	0.2127799	0.1963813	0.1592036	0.2611936	0.2563788	0.2564127	1.457298	2.239639	2.00228	1.97412
2737.223	1	0.07415674	0.07636155	0.07075369	0.05947052	0.1172996	0.1258575	4.465839	3.644672	0.05641347	0.07887247	0.192477	0.1173672	1.267984	1.259166	1.12832	0.942943	0.06380171	0.09296131	0.07196734	0.06541059	0.3044382	0.4806542	0.2301357	0.3999537
2737.322	1	1.888629	1.577557	0.4747157	0.4431354	0.02565869	0.04600132	0.07192056	0.067048	0.166088	0.1695479	0.2252213	0.3423588	0.04191921	0.05252077	0.03643932	0.07736134	2.351967	2.400981	4.049142	2.276612	0.1091482	0.1084756	0.1068629	0.07475244
2737.322	1	0.3324962	0.2755467	2.447518	2.509137	0.2481255	0.2520473	0.171954	0.1405187	2.301117	2.192895	1.262995	0.8871877	0.03983959	0.0334151	0.0278732	0.02266948	0.4612494	0.3389666	0.3176039	0.171259	0.02889738	0.03422552	0.02305738	0.03412316
2737.323	1	0.00933643	0.01498601	0.01406118	0.01249074	0.7946769	1.387008	0.2722549	0.2038715	0.04236669	0.06471621	0.01521896	0.00763901	0.09043888	0.07808965	0.2078325	0.1916028	0.1558356	0.2588477	0.2541378	0.2544019	1.457275	2.243817	1.997114	1.977316
2737.324	1	0.05220043	0.03674778	0.0895143	0.05419884	0.1355647	0.1693012	4.482325	3.689237	0.04750479	0.07745817	0.2204324	0.1243306	1.335525	1.27503	1.053221	0.9291399	0.05746335	0.06954371	0.05483228	0.07455744	0.315019	0.4899607	0.1851746	0.4353122
2737.421	1	1.863961	1.5036	0.631899	0.4169021	0.03602923	0.04111788	0.05633195	0.07076344	0.1917544	0.1138103	0.1890534	0.3715248	0.05529149	0.04859167	0.04246072	0.06715858	2.274584	2.426141	3.923915	2.195456	0.09114649	0.1137713	0.1040383	0.0611681
2737.422	1	0.3230239	0.297195	2.441372	2.49626	0.2432686	0.2495071	0.1692665	0.1432407	2.278906	2.177049	1.233833	0.893372	0.0380769	0.03477298	0.02743478	0.02459737	0.4787571	0.3452555	0.3308924	0.1039263	0.02975337	0.03943457	0.03480855	0.03568599
2737.423	1	0.007373485	0.01256212	0.01234967	0.01805517	0.7930074	1.390725	0.2768322	0.2123697	0.04073544	0.06278704	0.0184996	0.01211514	0.0897203	0.07851274	0.2058274	0.1909882	0.1570892	0.2604805	0.2555221	0.2551478	1.456307	2.247628	1.998937	1.981145
2737.423	1	0.04333636	0.06722552	0.06457321	0.05624393	0.1392669	0.258025	4.472555	3.721262	0.04623531	0.06309052	0.2062843	0.121173	1.436358	1.346778	0.9617477	0.9082856	0.06707694	0.06865087	0.06074988	0.06785136	0.322733	0.4893887	0.1942497	0.4122795
2737.521	1	1.853628	1.481938	0.6984224	0.3812878	0.04392244	0.03824943	0.08357475	0.06425881	0.1988863	0.1178823	0.2217039	0.377029	0.06312929	0.05339534	0.0477089	0.06470655	2.201001	2.357409	3.778937	2.179846	0.10251	0.1179803	0.1060308	0.06973546
2737.522	1	0.3126631	0.3149741	2.431177	2.498141	0.2424488	0.252737	0.164352	0.1581837	2.287195	2.169227	1.21068	0.9173217	0.04084038	0.04285593	0.03225543	0.02537385	0.4952684	0.347762	0.3238765	0.08650677	0.03760386	0.03378443	0.03399109	0.03230813
2737.523	1	0.008439008	0.01446602	0.01408602	0.01969763	0.7884021	1.392365	0.2802085	0.213157	0.04151459	0.06802458	0.02421359	0.0174405	0.09350896	0.08341467	0.2098907	0.192907	0.1598871	0.2628469	0.2564501	0.2569857	1.453372	2.24799	1.997152	1.98129
2737.523	1	0.0520039	0.05650337	0.07455698	0.04316027	0.1264978	0.3148421	4.490042	3.744753	0.04174669	0.05796229	0.2169904	0.1084873	1.506887	1.399563	0.8914066	0.8675967	0.07424962	0.07145049	0.05634363	0.06352753	0.3076165	0.5154989	0.2186296	0.3654206
2737.621	1	1.835662	1.405357	0.7596581	0.299192	0.04590867	0.03689648	0.09597923	0.05958032	0.1916324	0.1285129	0.3261081	0.3743879	0.0486106	0.0553432	0.07501917	0.05177904	2.14572	2.112498	3.629451	2.21422	0.09627475	0.1135064	0.0969622	0.04538103
2737.622	1	0.3034064	0.3319116	2.432354	2.503381	0.2454709	0.2559347	0.167297	0.155028	2.287774	2.159781	1.201144	0.9335444	0.045342	0.0396406	0.02862568	0.02795513	0.4928013	0.3422457	0.2898438	0.1822529	0.026807	0.03412864	0.0316364	0.03203534
2737.622	1	0.01301112	0.0153103	0.01439472	0.0220295	0.7839472	1.386539	0.2824635	0.2112829	0.04136715	0.06923811	0.02410691	0.01930838	0.09816775	0.09089958	0.217163	0.2010523	0.1629157	0.264813	0.2585407	0.2562516	1.450472	2.244815	1.99192	1.983034
2737.623	1	0.04623075	0.05578554	0.06743084	0.06721158	0.09781622	0.3617789	4.518325	3.752055	0.04590866	0.06717083	0.2049278	0.1083487	1.544005	1.442422	0.8301333	0.8165146	0.07640624	0.08712815	0.07464947	0.06903544	0.289447	0.5280173	0.2628714	0.2762631
2737.721	1	1.803562	1.357725	0.7577833	0.2318266	0.06035055	0.04090031	0.06970685	0.06418214	0.1922697	0.09933442	0.3821558	0.3393711	0.05693296	0.04107443	0.06409593	0.05313365	2.133308	1.732816	3.543494	2.281638	0.09772921	0.09331945	0.09466166	0.05539339
2737.722	1	0.3003225	0.3396193	2.421733	2.50307	0.2409583	0.2525727	0.16585	0.1494674	2.293578	2.165149	1.215229	0.9288284	0.04312941	0.03736365	0.02832598	0.03065555	0.4764083	0.3267481	0.2614006	0.2499391	0.02327282	0.03439987	0.02892073	0.0379604
2737.723	1	0.02065493	0.02047456	0.01763852	0.02767275	0.7773903	1.376775	0.27767	0.2018396	0.04492579	0.06882844	0.02493127	0.02110209	0.1018884	0.1010807	0.219848	0.2038306	0.1672927	0.2646352	0.2585784	0.2580373	1.443562	2.226608	1.979358	1.971911
2737.723	1	0.05110826	0.04208794	0.09280302	0.09079705	0.08008116	0.369593	4.528051	3.727466	0.05736471	0.06487268	0.215776	0.1261781	1.522535	1.448791	0.7859732	0.758479	0.07503492	0.08343618	0.05520047	0.05711174	0.2957901	0.5424515	0.2838397	0.2200759
2737.821	1	1.805206	1.350835	0.7216	0.1498633	0.04750375	0.03568798	0.0878364	0.07049993	0.2039495	0.1017928	0.3812448	0.3257731	0.04865003	0.05459333	0.05473779	0.05751185	2.163604	1.371275	3.537788	2.32343	0.0909834	0.08528649	0.09568297	0.06852287
2737.822	1	0.2933552	0.3341969	2.433256	2.515181	0.2442008	0.2540733	0.1750782	0.1497239	2.294009	2.16076	1.22702	0.9201073	0.0435929	0.02918424	0.02599077	0.02674833	0.4641593	0.3168176	0.267829	0.2888703	0.02532755	0.0377952	0.03911814	0.02979301
2737.822	1	0.02484678	0.02010873	0.01904026	0.02725503	0.7715375	1.370377	0.2752531	0.1915598	0.04895845	0.07080948	0.02822926	0.02526277	0.1083359	0.106045	0.2201752	0.2094333	0.1724907	0.2656969	0.2573839	0.2584612	1.439146	2.218916	1.97052	1.965387
2737.823	1	0.034825	0.05125534	0.07416885	0.08124464	0.1080012	0.373082	4.520454	3.648834	0.06715886	0.05218128	0.1816932	0.1135718	1.46611	1.440633	0.7660268	0.6950554	0.08073108	0.08513779	0.06997455	0.05294197	0.286261	0.5917856	0.3581186	0.2204626
2737.921	1	1.865726	1.372468	0.6177908	0.1363222	0.03558255	0.03819213	0.09287583	0.06224036	0.2291137	0.1439252	0.3670002	0.2985665	0.04926256	0.06034224	0.06016734	0.04044375	2.26552	1.195358	3.591864	2.342575	0.1006005	0.08384506	0.0912461	0.05559259
2737.922	1	0.2900579	0.3231246	2.460874	2.532863	0.2430814	0.2600487	0.1714395	0.1460476	2.296026	2.182688	1.243906	0.9217799	0.04252267	0.0327811	0.02607158	0.0244024	0.4644059	0.3135421	0.2801832	0.2994667	0.0339176	0.04330528	0.03492078	0.02986415
2737.923	1	0.02375559	0.0197983	0.0201377	0.02376101	0.765589	1.363112	0.2788345	0.188442	0.05129242	0.06756504	0.03087701	0.02983796	0.1102481	0.1093229	0.2314306	0.2147354	0.1733372	0.2668483	0.2566501	0.256908	1.438162	2.216444	1.96492	1.962315
2737.923	1	0.03969889	0.0727335	0.06376034	0.0794687	0.1473329	0.3903111	4.517784	3.605655	0.07312619	0.06921821	0.1908582	0.08852169	1.40004	1.386852	0.7255358	0.6771201	0.08596967	0.09533614	0.06136895	0.04191377	0.3112158	0.6155915	0.4002492	0.2476336
2738.021	1	1.923997	1.37664	0.501993	0.1492301	0.04527768	0.04492896	0.06973491	0.05793648	0.2398581	0.1610938	0.359398	0.2796977	0.04667109	0.0453975	0.06642281	0.06305425	2.408384	1.283455	3.69178	2.362258	0.1031485	0.0789905	0.09069511	0.05042473
2738.022	1	0.2938482	0.3016207	2.470275	2.548927	0.240813	0.2611144	0.175267	0.1427893	2.307381	2.212967	1.274752	0.9269257	0.04232511	0.03367739	0.02647489	0.0258891	0.4488101	0.3203326	0.3012988	0.27456	0.0257653	0.0315802	0.03292871	0.0271507
2738.022	1	0.02382453	0.01931382	0.01964766	0.02329082	0.7637155	1.358055	0.2888858	0.1955271	0.05281162	0.06992593	0.03475202	0.03445692	0.1089712	0.1114218	0.2349072	0.2188634	0.174715	0.2645265	0.2545931	0.254725	1.434638	2.214293	1.957631	1.957132
2738.023	1	0.04556382	0.02803867	0.08900569	0.08924684	0.173206	0.3868863	4.481004	3.563674	0.0860316	0.0603132	0.2034175	0.1156133	1.327239	1.300429	0.6853346	0.6795027	0.1021047	0.08185191	0.07333352	0.05525259	0.311857	0.6160278	0.4207311	0.3600236
2738.121	1	1.973554	1.437012	0.4160579	0.1858237	0.04730873	0.04630141	0.08920176	0.05958219	0.2058818	0.1628328	0.341892	0.2626203	0.05097702	0.05112635	0.06196772	0.05535312	2.519775	1.534951	3.808338	2.362409	0.1064659	0.0904572	0.09181512	0.04985219
2738.122	1	0.2988278	0.2839294	2.486111	2.56786	0.2415445	0.2627593	0.176535	0.1415101	2.320509	2.241652	1.303463	0.9201909	0.04257784	0.03069903	0.02981564	0.02573736	0.4377219	0.3255483	0.3288901	0.2074881	0.03051522	0.03043972	0.02884059	0.0288318
2738.123	1	0.02468966	0.01798567	0.01985744	0.02633929	0.7589719	1.354329	0.3000653	0.2065657	0.05340487	0.06998493	0.0317474	0.03526062	0.1149929	0.1129805	0.2403918	0.2233172	0.1753326	0.2658573	0.2534663	0.2525943	1.426864	2.210372	1.945596	1.954786
2738.123	1	0.04709472	0.05337102	0.07675884	0.06761077	0.1900822	0.3839438	4.432677	3.545392	0.07358121	0.05662477	0.2093632	0.09052197	1.267441	1.199409	0.6534141	0.7163298	0.08175653	0.07610319	0.06052052	0.0674395	0.313251	0.5956684	0.4077942	0.4482045
2738.221	1	2.015409	1.531276	0.3179524	0.2613782	0.04579883	0.05203381	0.09162428	0.06778866	0.1323806	0.1702072	0.2940239	0.2951141	0.05131453	0.06139208	0.05347747	0.05420809	2.550841	1.851631	3.90553	2.392191	0.1083485	0.1120322	0.1124607	0.06111495
2738.222	1	0.3121361	0.2639932	2.488032	2.58018	0.2485471	0.2652847	0.1720708	0.1373306	2.323543	2.260127	1.325893	0.9010379	0.03914894	0.03161659	0.03553401	0.02072662	0.4304554	0.3306816	0.3281513	0.1330778	0.03688413	0.02859756	0.03103819	0.031662
2738.222	1	0.02609722	0.01970622	0.02118659	0.02656281	0.7528153	1.35203	0.3035642	0.218951	0.05521595	0.07445322	0.03496923	0.03951176	0.1163034	0.1119461	0.2360079	0.2283387	0.1819424	0.2670556	0.2515605	0.2525535	1.411291	2.20583	1.932662	1.948835
2738.223	1	0.06676429	0.06840131	0.06105585	0.08492162	0.2032146	0.3342459	4.382358	3.553673	0.08724912	0.06522638	0.1919241	0.08261878	1.220952	1.144276	0.6472662	0.7263538	0.09352293	0.09598979	0.0448925	0.05749975	0.3207868	0.5751951	0.3801468	0.4986644
2738.321	1	2.030412	1.573843	0.2842009	0.3328862	0.03191203	0.04831598	0.08429102	0.06421106	0.05614479	0.1839602	0.3066754	0.3026752	0.05100538	0.05938919	0.04950535	0.05086303	2.503182	2.072153	3.952957	2.416535	0.1125703	0.1114593	0.105296	0.06299563
2738.322	1	0.323103	0.2336956	2.48379	2.571099	0.2458837	0.265897	0.1729058	0.1410766	2.317822	2.26722	1.344162	0.8883216	0.02955953	0.03305615	0.03531834	0.02191424	0.4133386	0.3257857	0.3172523	0.09966581	0.02868668	0.03011905	0.03380586	0.03357896
2738.322	1	0.0247274	0.01536297	0.01760407	0.02358916	0.7471908	1.347525	0.2987723	0.2305294	0.05618596	0.07116824	0.03331479	0.03840155	0.115673	0.1051527	0.2347901	0.2236268	0.1818266	0.2684892	0.2511396	0.251042	1.396263	2.200054	1.921344	1.943262
2738.323	1	0.06094912	0.09839088	0.07916449	0.07729904	0.2055146	0.2832478	4.327316	3.589804	0.08117157	0.04829312	0.215348	0.1055609	1.231949	1.107873	0.6781568	0.7515779	0.07768947	0.09038093	0.05419112	0.06824643	0.3176993	0.538549	0.337735	0.4918806
2738.421	1	2.039147	1.651776	0.2966731	0.3415498	0.0434548	0.05541925	0.07556657	0.07628674	0.09106987	0.1761588	0.3182209	0.3141624	0.04481498	0.0491677	0.05244437	0.05355019	2.386253	2.157713	3.982084	2.41564	0.1053276	0.1098401	0.1068765	0.06788964
2738.422	1	0.3272613	0.2163682	2.477471	2.557966	0.2454074	0.2602123	0.1804976	0.1448704	2.316756	2.274416	1.354985	0.8877579	0.02100467	0.02931555	0.03002598	0.01944082	0.4119688	0.3238854	0.3010295	0.1506249	0.028743	0.03110853	0.03522589	0.03580617
2738.422	1	0.02532367	0.01544683	0.01962077	0.02395193	0.747065	1.348829	0.3006879	0.2512622	0.05874982	0.07311445	0.03933477	0.04491053	0.1158524	0.1042217	0.2316658	0.2296069	0.1819339	0.2700978	0.2505533	0.2527426	1.391517	2.203057	1.921937	1.944195
2738.423	1	0.05224169	0.07734429	0.08673883	0.06367097	0.2334043	0.2440276	4.301543	3.640925	0.08260916	0.06671181	0.2034354	0.0991436	1.28354	1.134052	0.7142683	0.8070725	0.08685202	0.0956864	0.05393512	0.06947605	0.319906	0.5312588	0.3015199	0.4553921
2738.521	1	2.023959	1.759464	0.3136799	0.3220906	0.03932832	0.05419421	0.0636629	0.06818614	0.1193902	0.1689677	0.4083936	0.3117003	0.04387757	0.04885454	0.05732662	0.0669772	2.288612	2.086415	4.010247	2.422482	0.1085317	0.1203017	0.1207825	0.06857824
2738.522	1	0.3259123	0.2074882	2.478801	2.565697	0.2506441	0.2620792	0.1793961	0.1465096	2.345659	2.279156	1.349979	0.8851519	0.03171459	0.02401651	0.01974024	0.02096111	0.4314765	0.3217083	0.2734884	0.205398	0.02274288	0.02594153	0.03344118	0.02953489
2738.522	1	0.02707698	0.01839699	0.01936427	0.02174568	0.7440299	1.344928	0.2989443	0.2517243	0.0511882	0.07147606	0.03659542	0.04478061	0.1145858	0.1029806	0.2362575	0.2294032	0.1788556	0.2669864	0.2469543	0.2523339	1.386569	2.201863	1.917053	1.940966
2738.523	1	0.05060848	0.07923332	0.09083898	0.0780233	0.2255404	0.2190786	4.328302	3.722222	0.06716873	0.05699657	0.1941519	0.09809011	1.37888	1.211609	0.7845546	0.8687719	0.07657165	0.08157075	0.05781039	0.06124176	0.3319088	0.5145547	0.2654614	0.3885015
2738.621	1	2.038149	1.787792	0.3218469	0.2712349	0.02798684	0.03684439	0.06729429	0.0710858	0.1029688	0.1503682	0.3818056	0.3132076	0.03633005	0.04619093	0.07271214	0.06105602	2.210504	1.983322	4.008992	2.440526	0.1132981	0.1160722	0.1117701	0.07832921
2738.622	1	0.3221649	0.1936315	2.470004	2.555308	0.2458843	0.2608672	0.1808776	0.1421761	2.346443	2.275618	1.331328	0.8830301	0.040023	0.02733439	0.02141061	0.02005334	0.4486033	0.3193583	0.2694776	0.257493	0.02410599	0.02350034	0.02556064	0.02832562
2738.622	1	0.03079409	0.01772914	0.0196962	0.01802399	0.7453654	1.344628	0.2992504	0.2459247	0.0541518	0.07189394	0.03672612	0.04382831	0.1152854	0.1036159	0.2412883	0.2319853	0.1797636	0.2628848	0.245508	0.2531606	1.380534	2.197425	1.908743	1.928958
2738.623	1	0.04257534	0.05777454	0.0458262	0.06756078	0.2245855	0.1960377	4.354021	3.77011	0.05612227	0.06413493	0.2110377	0.128375	1.459859	1.332002	0.8619822	0.9055059	0.06888633	0.06921072	0.0491018	0.07375215	0.3165975	0.4601948	0.2223069	0.3157899
2738.721	1	2.049872	1.7955	0.3437527	0.2642599	0.04821728	0.05480669	0.07407074	0.07311806	0.1158466	0.1735732	0.3467152	0.2426957	0.04323678	0.05050899	0.06617549	0.03507816	2.154115	1.932879	3.982518	2.432729	0.1084684	0.1072527	0.1069678	0.06779756
2738.722	1	0.313789	0.1793366	2.453393	2.539498	0.2443103	0.2628248	0.1773317	0.1380753	2.332917	2.263774	1.300239	0.8850362	0.03794629	0.03045095	0.02852345	0.02350616	0.4595152	0.3215919	0.2843864	0.278366	0.02585194	0.0288421	0.02345804	0.02905407
2738.722	1	0.03506569	0.02053968	0.020739	0.01995293	0.7478281	1.345423	0.3034077	0.236829	0.0564091	0.07688442	0.04061182	0.04829346	0.1159778	0.1087654	0.2421388	0.2362602	0.1789631	0.2666279	0.2437326	0.2531437	1.380994	2.200781	1.905198	1.921981
2738.723	1	0.03915687	0.04612914	0.04310752	0.06780154	0.180341	0.2386584	4.4082	3.813152	0.05335054	0.07851698	0.2198825	0.1147858	1.518625	1.441048	0.9652967	0.9137982	0.06382038	0.05581848	0.05609168	0.08573971	0.3427404	0.4553414	0.2165036	0.2441962
2738.821	1	2.065218	1.747166	0.3871922	0.2642944	0.04817502	0.04717938	0.07215343	0.05981592	0.1420045	0.142469	0.3272252	0.197754	0.06017445	0.04498634	0.0699731	0.04144515	2.143061	1.945115	3.934693	2.39906	0.1034778	0.1198628	0.09872601	0.05377272
2738.822	1	0.3038975	0.1633665	2.438947	2.519108	0.244523	0.2606993	0.1761442	0.148344	2.308725	2.238158	1.264663	0.8859936	0.02909562	0.02600604	0.02525091	0.02484521	0.4629421	0.3168002	0.3039525	0.2558883	0.02397698	0.03152382	0.02935626	0.02642248
2738.822	1	0.03784402	0.02037399	0.01931079	0.01819656	0.7463671	1.341794	0.300325	0.2144056	0.05208404	0.07942489	0.04489036	0.04619666	0.1144377	0.1073855	0.2410514	0.2266192	0.1787703	0.2657089	0.2435506	0.2487555	1.376133	2.200116	1.900218	1.908101
2738.823	1	0.0493751	0.05484856	0.04320787	0.06626876	0.1336787	0.2776162	4.470427	3.824853	0.044121	0.06552366	0.184712	0.105616	1.531646	1.527607	1.028116	0.9166099	0.06179817	0.08273404	0.05566449	0.04435411	0.3421506	0.4308627	0.1648597	0.1641278
2738.921	1	2.055361	1.726551	0.4417282	0.3178706	0.04843898	0.0335288	0.0611887	0.06294407	0.1584776	0.09580144	0.3050293	0.2308965	0.04990045	0.04579461	0.07301166	0.05439518	2.143055	1.972781	3.847434	2.379522	0.0969544	0.1085554	0.1032715	0.0432564
2738.922	1	0.3040536	0.1460726	2.423486	2.501695	0.242643	0.2570741	0.1726732	0.1493483	2.291565	2.213556	1.22987	0.8872982	0.03066708	0.02247004	0.02012921	0.02130738	0.4683899	0.3225483	0.3396992	0.1991486	0.02222707	0.0296178	0.02777767	0.02615284
2738.923	1	0.0425943	0.02730038	0.02266336	0.02096842	0.7556642	1.347924	0.3081779	0.1976586	0.05543879	0.08452413	0.05084601	0.05062288	0.1188297	0.1080147	0.2377187	0.2295568	0.1854629	0.2708783	0.2497595	0.2475551	1.382049	2.206792	1.912226	1.908216
2738.923	1	0.04221573	0.04663622	0.06943413	0.04928354	0.1057538	0.3460795	4.51096	3.809507	0.04678851	0.0702553	0.2106456	0.1130372	1.519764	1.600471	1.095178	0.9183506	0.07102147	0.07254854	0.05542641	0.04634958	0.3548432	0.4256582	0.1417866	0.1566621
2739.021	1	2.073006	1.716483	0.5014134	0.3622918	0.05438138	0.04021818	0.06055894	0.08126623	0.1921113	0.1064563	0.2902032	0.2757774	0.03857287	0.05839383	0.0637776	0.04901769	2.14018	1.968292	3.717773	2.381062	0.08877807	0.1013763	0.09627627	0.0469473
2739.022	1	0.3094582	0.1397656	2.410698	2.497006	0.2434644	0.2606168	0.1753912	0.1455244	2.298456	2.200165	1.208189	0.8797878	0.03581808	0.02472364	0.02713424	0.02339455	0.4836282	0.3245349	0.3744657	0.1248702	0.02774139	0.02413724	0.03018078	0.02763992
2739.023	1	0.03873401	0.02748244	0.02254151	0.02209476	0.7578752	1.345539	0.3126697	0.1773324	0.05161283	0.07787891	0.04021756	0.04034807	0.1286712	0.1112196	0.2302462	0.2305642	0.1811245	0.2709187	0.2483477	0.2516987	1.383627	2.212409	1.916748	1.911399
2739.023	1	0.05349222	0.05792854	0.05528638	0.04849852	0.1257919	0.3896839	4.538766	3.774509	0.0390444	0.06770448	0.1983943	0.106887	1.448926	1.597489	1.133148	0.9371085	0.06715452	0.07769894	0.04025699	0.04510936	0.3497858	0.4268951	0.08691959	0.2059171
2739.121	1	2.102225	1.686601	0.5981516	0.3429467	0.04997716	0.03911212	0.06896066	0.05641468	0.2458878	0.1020218	0.3003792	0.3203922	0.03568035	0.05186398	0.07145182	0.0646185	2.142564	1.846354	3.5846	2.442348	0.08449119	0.09815878	0.1013666	0.05396253
2739.122	1	0.3098027	0.1303193	2.39666	2.48479	0.2422029	0.2539225	0.1641356	0.1472992	2.285304	2.179821	1.183431	0.8765127	0.04272398	0.02680418	0.03038641	0.0243137	0.4881835	0.3365388	0.3959124	0.07137227	0.02802174	0.03014227	0.02988832	0.02612368
2739.123	1	0.0418754	0.02932897	0.02886256	0.02658572	0.7646844	1.352143	0.3213927	0.1736148	0.04943636	0.08099402	0.03638232	0.038272	0.1390028	0.117005	0.2326292	0.2312252	0.1791281	0.2715733	0.2486289	0.2567715	1.385457	2.212588	1.923365	1.933533
2739.123	1	0.0715135	0.06322531	0.05207878	0.06229223	0.1153369	0.385471	4.534806	3.718758	0.05286964	0.09624273	0.1976143	0.1062905	1.334588	1.544774	1.140147	0.9509506	0.04361737	0.07345358	0.05359124	0.05217751	0.3245032	0.440804	0.08038296	0.2890704
2739.221	1	2.132378	1.659384	0.6562597	0.3513897	0.06237366	0.03515437	0.06303213	0.06012028	0.2599918	0.1079601	0.29514	0.3394074	0.03668917	0.04753894	0.05373824	0.07308936	2.140801	1.605041	3.536494	2.515925	0.08767777	0.09360156	0.09982609	0.05159327
2739.222	1	0.3122987	0.1185426	2.392076	2.488552	0.2476829	0.2552934	0.1662517	0.1510939	2.282961	2.170169	1.173017	0.8668921	0.04676436	0.03671954	0.03397226	0.03042818	0.4885424	0.350965	0.3885086	0.1495229	0.02853759	0.03883863	0.03071897	0.02922206
2739.222	1	0.03557994	0.02763351	0.01981636	0.01949962	0.7665892	1.360781	0.3151068	0.1837482	0.04436848	0.07631267	0.03557897	0.04345978	0.1367979	0.113186	0.2292025	0.22563	0.1788749	0.2730548	0.2487307	0.2555579	1.385186	2.186187	1.897986	1.944545
2739.223	1	0.07087433	0.04186679	0.04403973	0.05859339	0.133285	0.3412942	4.498126	3.659029	0.07067671	0.06366124	0.2015885	0.09557458	1.238717	1.432499	1.147933	0.9499045	0.07784964	0.07660877	0.04703417	0.05262457	0.3160133	0.4287082	0.1273346	0.3270344
2739.321	1	2.11976	1.718465	0.6685928	0.2815581	0.0558241	0.03721121	0.0540012	0.06595412	0.297895	0.1215585	0.2888662	0.3012394	0.04465773	0.04601153	0.0649358	0.07407655	2.143557	1.41345	3.54549	2.57148	0.09197156	0.08901026	0.1008219	0.04799326
2739.322	1	0.3173402	0.1056124	2.36536	2.48903	0.2497115	0.2542854	0.1646828	0.1453241	2.269658	2.166988	1.161274	0.8519257	0.03972061	0.04376204	0.0380048	0.02693644	0.4864244	0.3693215	0.3529515	0.2164335	0.03739898	0.04074362	0.02895215	0.03132187
2739.323	1	0.03107126	0.02672953	0.01901148	0.0273651	0.7725608	1.36512	0.3112884	0.1880989	0.04396066	0.07707125	0.03688021	0.03837936	0.1306229	0.1026611	0.2146628	0.2187443	0.1746252	0.2687199	0.2486658	0.2588887	1.38449	2.14124	1.892838	1.947692
2739.323	1	0.0559682	0.05120283	0.05827058	0.0448563	0.1327138	0.2337605	4.447929	3.589383	0.05416559	0.08813902	0.1942697	0.09100381	1.172691	1.310426	1.131207	0.9386538	0.05085613	0.07292306	0.05561322	0.05217706	0.293827	0.4506884	0.1558026	0.3706386
2739.421	1	2.102258	1.818456	0.6272259	0.2199989	0.04878465	0.03474455	0.07255179	0.04299327	0.3046683	0.1591198	0.267175	0.2552392	0.05372252	0.04529994	0.05711977	0.06156083	2.214034	1.436987	3.624334	2.58192	0.09912088	0.0888282	0.08830086	0.05478341
2739.422	1	0.3252056	0.1065746	2.339478	2.491414	0.2444094	0.2525212	0.1648057	0.1381653	2.263013	2.158238	1.156974	0.8385267	0.03650753	0.03712325	0.03839954	0.02728235	0.4723143	0.3768969	0.327883	0.2523691	0.03664054	0.03584103	0.03023824	0.03043351
2739.422	1	0.02860122	0.02711771	0.018494	0.03043931	0.7828194	1.382465	0.3089512	0.2019837	0.0505406	0.07756166	0.04220951	0.03838641	0.1290989	0.1013127	0.2049566	0.2161237	0.1595066	0.2668884	0.2435911	0.2633093	1.310983	2.126255	1.889339	1.966877
2739.423	1	0.06542548	0.05604374	0.07096642	0.04166842	0.1668306	0.1860145	4.424026	3.563652	0.0718566	0.07196939	0.2063685	0.0875608	1.174229	1.211531	1.102495	0.945094	0.07466515	0.07298661	0.06530191	0.05275012	0.258973	0.4940128	0.2142346	0.3923897
2739.521	1	2.135951	1.900018	0.6144405	0.1664323	0.05157218	0.04598047	0.06932135	0.05977178	0.2904418	0.2172761	0.2289763	0.2524292	0.05021942	0.05474708	0.05102783	0.05399812	2.243504	1.627067	3.720947	2.538457	0.1104883	0.08658524	0.08702381	0.06438668
2739.522	1	0.3327397	0.1107049	2.361309	2.510009	0.2445477	0.2522555	0.1570769	0.1320662	2.268102	2.159856	1.145589	0.8156998	0.04126672	0.0314097	0.03657054	0.03422546	0.454092	0.3787259	0.309822	0.2741194	0.02443333	0.03465816	0.02517883	0.02877478
2739.523	1	0.0174548	0.02854997	0.02186005	0.02892199	0.7904696	1.399179	0.2992937	0.2085721	0.05069646	0.08255954	0.03525513	0.03539495	0.1263511	0.09659348	0.2017316	0.2119707	0.1595023	0.272987	0.2374195	0.2671085	1.26136	2.158296	1.849989	1.970094
2739.523	1	0.05485402	0.05333176	0.06153254	0.04216977	0.1927713	0.1489574	4.393517	3.555803	0.0699482	0.08959846	0.2041121	0.1088903	1.223085	1.167764	1.055758	0.9424191	0.0475632	0.09768467	0.05776101	0.07802286	0.2310015	0.5143229	0.2139642	0.4326359
2739.621	1	2.19698	1.956681	0.5796187	0.1093043	0.05778563	0.04657853	0.07665305	0.05437415	0.2877809	0.2526563	0.1781547	0.289566	0.05014478	0.05682864	0.03073921	0.05126633	2.262798	1.818933	3.71678	2.464227	0.1043035	0.09373829	0.08600935	0.0697719
2739.622	1	0.3499491	0.1269307	2.386719	2.535019	0.2455656	0.2552988	0.1530112	0.1345023	2.278587	2.178891	1.150253	0.7993958	0.04457227	0.03924874	0.03338534	0.02929931	0.4542966	0.3850544	0.3012968	0.2607945	0.03053298	0.0421979	0.02840382	0.03516377
2739.622	1	0.01058498	0.03175156	0.02154311	0.02485286	0.7982526	1.410298	0.2894024	0.2265275	0.05104848	0.07690849	0.03169215	0.03471591	0.1258429	0.09735264	0.2025278	0.2087651	0.1574308	0.2633641	0.2393491	0.2670987	1.267995	2.093548	1.867993	1.97934
2739.623	1	0.05095267	0.05690827	0.08516585	0.04945848	0.1953628	0.1803165	4.383492	3.572162	0.07284779	0.07378895	0.1978335	0.1134979	1.304385	1.199922	0.9792008	0.9425035	0.06080732	0.07314539	0.05275837	0.06635417	0.2449263	0.519497	0.2299106	0.4491187
2739.721	1	2.190994	1.991035	0.5152173	0.06161008	0.05106565	0.04218513	0.06274869	0.05847574	0.2892549	0.2511257	0.2172524	0.3432935	0.0590454	0.06717227	0.04401656	0.05627592	2.267856	1.932218	3.822862	2.360701	0.116222	0.08844384	0.1049034	0.06350826
2739.722	1	0.3673607	0.1592822	2.412502	2.546861	0.2412238	0.2561236	0.1592224	0.1302224	2.282966	2.202782	1.157726	0.7821998	0.04321544	0.03717653	0.0273514	0.02657238	0.4445036	0.3709624	0.3219144	0.2109286	0.03255901	0.03375647	0.03576094	0.02700129
2739.722	1	0.01061374	0.02704049	0.02159163	0.02375795	0.8079952	1.419331	0.280076	0.2385145	0.04887928	0.07866127	0.02884716	0.03430745	0.1191815	0.1004761	0.1990269	0.2132174	0.1555065	0.257947	0.2416397	0.2712125	1.282882	2.069589	1.87237	2.007805
2739.723	1	0.04444236	0.04363096	0.0826336	0.06597891	0.1578368	0.2239317	4.379301	3.627253	0.03622857	0.05942688	0.2080751	0.1211656	1.392404	1.270852	0.892297	0.9030773	0.05072591	0.07232577	0.04428768	0.05650011	0.2433655	0.4846479	0.2788863	0.4027939
2739.821	1	2.198113	2.051551	0.4550045	0.04316609	0.05189967	0.0515711	0.08540338	0.06019997	0.301068	0.2992586	0.3196798	0.3606789	0.05408913	0.0582769	0.04445529	0.05570806	2.20545	1.952389	3.828404	2.311581	0.1046439	0.09884163	0.09334389	0.05020969
2739.822	1	0.3671011	0.1864572	2.457653	2.583808	0.2435994	0.2626984	0.1591617	0.1274435	2.284009	2.228393	1.187069	0.7655668	0.03080437	0.03326626	0.03276401	0.03425298	0.4202837	0.34458	0.3202823	0.1399665	0.03199871	0.02412983	0.03326107	0.02148848
2739.822	1	0.01563898	0.02864485	0.02103455	0.02399702	0.8018138	1.412303	0.2703087	0.237425	0.04523962	0.07530849	0.02728171	0.03637007	0.1145102	0.09860397	0.2072913	0.2104397	0.1560475	0.2596779	0.2397379	0.2610787	1.262343	2.076768	1.838325	1.978375
2739.823	1	0.05473561	0.05413211	0.07563389	0.06694662	0.1634992	0.2699403	4.385689	3.674919	0.06728261	0.05211272	0.2205896	0.1087622	1.46441	1.343764	0.7928847	0.8392883	0.0720016	0.08345948	0.06851726	0.05881595	0.2234311	0.4812291	0.3323655	0.3375221
2739.921	1	2.202392	2.11136	0.4252446	0.1900209	0.04424206	0.06753988	0.08375333	0.07005295	0.3019132	0.3688558	0.4009462	0.3565499	0.07580758	0.07900711	0.06249904	0.0493158	2.081277	1.899887	3.767938	2.316111	0.09738309	0.09838624	0.09969846	0.06344227
2739.922	1	0.3747947	0.2322411	2.489972	2.596849	0.2448873	0.2651933	0.1600704	0.1252567	2.305536	2.240885	1.200257	0.7515942	0.03424938	0.03230167	0.03242467	0.02371524	0.4004938	0.3360404	0.3122698	0.089821	0.03124827	0.02883464	0.03448507	0.02620273
2739.922	1	0.01311973	0.01742622	0.01753875	0.01977601	0.8040676	1.418406	0.2584665	0.23324	0.04773682	0.07329073	0.02527345	0.03334387	0.1121345	0.09765693	0.2102828	0.2071169	0.1537097	0.2427389	0.2374292	0.2551488	1.275136	1.977465	1.818482	1.958519
2739.923	1	0.0580901	0.04932039	0.07067031	0.08307471	0.1437063	0.3441093	4.410198	3.67477	0.04031396	0.05574116	0.2109827	0.1179064	1.491161	1.39613	0.7249222	0.7783821	0.06585964	0.08253547	0.05380801	0.07023547	0.2074569	0.4397311	0.3722602	0.2553811
2740.021	1	2.161772	2.178776	0.4323314	0.3086613	0.04547599	0.06445075	0.06325791	0.0855097	0.2680707	0.3757752	0.4448097	0.3380633	0.07705102	0.07471675	0.07088149	0.05950567	1.982811	1.720983	3.722515	2.292821	0.08870873	0.08998101	0.09402666	0.05961631
2740.022	1	0.3874882	0.2740094	2.503718	2.611305	0.2452558	0.265229	0.1627442	0.1265652	2.321444	2.257104	1.205783	0.7409699	0.04194315	0.03516579	0.03374516	0.01956818	0.4008863	0.3301024	0.2967036	0.1181573	0.03232235	0.03609503	0.03739581	0.02994188
2740.022	1	0.01787656	0.01625573	0.01727737	0.02062436	0.8016628	1.418305	0.260518	0.2319546	0.04697316	0.07324225	0.03268257	0.03727675	0.1116682	0.09565248	0.2113897	0.2099895	0.1621819	0.2465657	0.2373055	0.2520147	1.296876	1.993402	1.806308	1.952033
2740.023	1	0.04775468	0.04395552	0.06087388	0.09347863	0.177061	0.4118432	4.433263	3.668113	0.05568027	0.05770082	0.2058628	0.1303105	1.500426	1.411118	0.6759985	0.7352429	0.07607837	0.08678915	0.08085052	0.0702218	0.1997275	0.4605115	0.4260186	0.2181372
2740.121	1	2.063933	2.15578	0.4869688	0.3527344	0.04401369	0.06304018	0.0619239	0.0807119	0.2121848	0.350662	0.4659064	0.3144099	0.06019876	0.06444625	0.08366047	0.06981856	1.957117	1.532983	3.747351	2.243245	0.09005375	0.09387995	0.1123509	0.05585596
2740.122	1	0.3817807	0.32149	2.497583	2.594655	0.2435832	0.2638929	0.1636885	0.1242602	2.318182	2.269184	1.213608	0.7461506	0.03956246	0.02893453	0.02571423	0.0183994	0.4269353	0.3218249	0.2701069	0.1866479	0.03364278	0.03646599	0.03243896	0.02119513
2740.122	1	0.01948005	0.01770648	0.0170394	0.02212568	0.7952692	1.423861	0.2561427	0.225452	0.04502599	0.07266781	0.03294074	0.03395145	0.1111365	0.09898994	0.2219673	0.2073642	0.1629108	0.2498757	0.2390399	0.2531292	1.299605	2.009944	1.809715	1.956887
2740.123	1	0.05013799	0.07506224	0.08497647	0.0972423	0.2242545	0.4678004	4.441009	3.61447	0.05893909	0.06183816	0.1860096	0.111049	1.458237	1.423584	0.6518784	0.7061196	0.06920822	0.07891622	0.07162775	0.06008715	0.2157496	0.4883845	0.4514485	0.2330055
2740.221	1	2.080895	2.097745	0.5158628	0.3255716	0.03822844	0.04634178	0.05809242	0.08698359	0.1639951	0.3019892	0.4864636	0.3203012	0.0474764	0.05733691	0.08810715	0.06787676	1.948481	1.417549	3.739905	2.204901	0.09515118	0.09925207	0.1048612	0.04836129
2740.222	1	0.3823276	0.3593521	2.494438	2.593373	0.2428195	0.2634636	0.1643263	0.12014	2.322931	2.283953	1.214035	0.7570891	0.03247342	0.03110041	0.02126492	0.02106535	0.452525	0.3309507	0.2335846	0.2428124	0.03908666	0.03791663	0.02560081	0.02304642
2740.222	1	0.02240791	0.01765967	0.02023699	0.02011943	0.7957036	1.420969	0.2575329	0.215502	0.04794585	0.07234378	0.03135553	0.03314668	0.1162908	0.1024362	0.2322003	0.2101487	0.1670428	0.2487362	0.2357156	0.2532849	1.304352	2.018987	1.799623	1.955998
2740.223	1	0.04824656	0.06823765	0.06818315	0.0895649	0.2255844	0.4880591	4.434116	3.558582	0.08302347	0.0660827	0.1987373	0.1127879	1.393269	1.387078	0.6289423	0.6829323	0.08145801	0.08484686	0.0988876	0.05813299	0.2091669	0.5011014	0.4682414	0.2966063
2740.321	1	2.09144	2.053342	0.4940629	0.3193689	0.0413468	0.07151559	0.08973333	0.08348734	0.1283506	0.2794633	0.5259151	0.363106	0.0471315	0.04655159	0.07846086	0.07001762	1.959004	1.435874	3.734253	2.170483	0.08939786	0.1059838	0.09508759	0.05137838
2740.322	1	0.3720642	0.3733448	2.466674	2.562546	0.2438309	0.2609611	0.1673671	0.1262233	2.315672	2.26788	1.19732	0.7645733	0.0327217	0.03334831	0.02785359	0.01239582	0.475661	0.3498339	0.2473221	0.2579475	0.03245096	0.04027969	0.02388627	0.02604215
2740.322	1	0.02703089	0.02076206	0.02241438	0.01966311	0.794117	1.42025	0.2555648	0.1999945	0.05196288	0.073638	0.03422584	0.03698941	0.1213244	0.1026816	0.2354991	0.2100741	0.1698664	0.2485801	0.234816	0.2545385	1.307469	2.018419	1.800752	1.959035
2740.323	1	0.04842455	0.06287728	0.0919266	0.06971508	0.212096	0.4696275	4.406399	3.519533	0.08668271	0.05465326	0.2108348	0.09982628	1.30222	1.301363	0.6194225	0.6703782	0.08156306	0.06645581	0.07729963	0.05647086	0.230592	0.5042587	0.451638	0.3614093
2740.421	1	2.08867	2.038785	0.4402574	0.3232349	0.04034622	0.06174424	0.06139723	0.05500035	0.1096851	0.2673036	0.5125868	0.3414529	0.05030305	0.03729264	0.08324514	0.0546512	2.015238	1.555436	3.691934	2.191763	0.09092286	0.089058	0.1062424	0.0520618
2740.422	1	0.3696922	0.3792392	2.43253	2.541341	0.2495643	0.2578597	0.1601944	0.1257756	2.330848	2.257518	1.153733	0.7601743	0.04395902	0.04098491	0.02419948	0.01610618	0.4878907	0.3706297	0.2861343	0.2397566	0.02803405	0.0337156	0.02358912	0.02210282
2740.422	1	0.03092676	0.02215783	0.01800202	0.02136797	0.7907765	1.415464	0.2463789	0.1817352	0.05253505	0.07331164	0.03658505	0.03979665	0.1165204	0.09997333	0.2258415	0.2134673	0.1733922	0.2507572	0.2376826	0.252149	1.308733	2.017405	1.798119	1.95274
2740.423	1	0.06095606	0.06419544	0.06077531	0.05764398	0.1742918	0.4347479	4.367227	3.496088	0.08171272	0.05443465	0.1836446	0.08526158	1.222923	1.221841	0.6088562	0.6704905	0.0760267	0.0723139	0.06469461	0.0544032	0.2300098	0.4929735	0.4037205	0.4362686
2740.521	1	2.150233	2.019291	0.3779817	0.3207898	0.04421506	0.07168392	0.06297272	0.08958017	0.1357466	0.2842468	0.4782355	0.277556	0.05062413	0.04322897	0.06383858	0.05806478	2.07711	1.67279	3.583351	2.255489	0.09897493	0.08602326	0.1100006	0.04855405
2740.522	1	0.3644632	0.3796468	2.429546	2.539814	0.2516842	0.2594329	0.1554307	0.1221438	2.328843	2.25137	1.122344	0.7489554	0.0498864	0.03590048	0.02759034	0.01325706	0.4942676	0.3781165	0.3188969	0.2100693	0.02567463	0.0309888	0.0207678	0.02797517
2740.522	1	0.02689622	0.02104056	0.02221167	0.01695396	0.7861834	1.410876	0.2485071	0.1756303	0.05403457	0.07642292	0.04064195	0.04176667	0.1168713	0.1006017	0.2268844	0.2151372	0.1736849	0.2490984	0.2332407	0.2547339	1.314266	2.02015	1.781351	1.940966
2740.523	1	0.06024316	0.06033305	0.05730084	0.07445492	0.1915437	0.3985427	4.309582	3.509416	0.1001005	0.05489525	0.2058888	0.0996856	1.191405	1.164431	0.6199426	0.6835635	0.06858704	0.09245737	0.05732216	0.0514563	0.2100523	0.4997146	0.3442555	0.4619943
2740.621	1	2.189838	1.990079	0.3217883	0.2800102	0.05528562	0.07566775	0.09833466	0.05409416	0.1399393	0.2721442	0.5091344	0.1907232	0.05312438	0.06924909	0.08828925	0.0513844	2.131684	1.705731	3.531871	2.332778	0.1021896	0.10486	0.1099751	0.05714901
2740.622	1	0.3674165	0.3827046	2.417801	2.525144	0.2470772	0.2571647	0.1473565	0.1251972	2.323626	2.236867	1.081645	0.7361119	0.05041019	0.03592485	0.02790846	0.01644593	0.4968578	0.3863714	0.3643343	0.15462	0.02842544	0.03035636	0.03231894	0.02982625
2740.622	1	0.02880421	0.02503492	0.02417552	0.02252414	0.7847531	1.411024	0.248009	0.1796672	0.05322155	0.07976174	0.03386614	0.0340707	0.115913	0.09884325	0.2269989	0.214883	0.1699904	0.249791	0.236764	0.2562515	1.325163	2.037167	1.783454	1.938964
2740.623	1	0.06907688	0.07441509	0.08735594	0.06524678	0.2071022	0.3825582	4.27105	3.542592	0.08780272	0.06601618	0.2103854	0.1118643	1.190054	1.138334	0.6687266	0.7053829	0.07489881	0.0932653	0.06347001	0.04461937	0.2036401	0.5026809	0.3087259	0.4472279
2740.721	1	2.228397	1.972116	0.2733404	0.2161595	0.04042716	0.0498568	0.09055631	0.05342685	0.1334458	0.2901205	0.4616476	0.1895648	0.03697663	0.0558198	0.06463288	0.05974254	2.137489	1.688221	3.519979	2.401032	0.0984672	0.09816665	0.1037817	0.06034339
2740.722	1	0.3739726	0.3758039	2.412806	2.511694	0.248951	0.2577317	0.1420228	0.122862	2.317948	2.226177	1.054727	0.7251786	0.04259746	0.03416117	0.0266485	0.02279157	0.4881314	0.3933396	0.3861769	0.1146874	0.02342129	0.03607027	0.04362941	0.03380519
2740.722	1	0.03315891	0.0239927	0.02490392	0.02582646	0.7901932	1.414053	0.2466322	0.194475	0.05885347	0.08534211	0.0315973	0.03561634	0.1163265	0.09666432	0.2206124	0.2119651	0.1693172	0.2490878	0.2374142	0.2595777	1.339031	2.050136	1.786931	1.95307
2740.723	1	0.05553549	0.07793206	0.07716251	0.05877067	0.2118408	0.3096542	4.234714	3.58766	0.08267113	0.07235331	0.1882702	0.1052795	1.25741	1.173738	0.7346668	0.747025	0.06647589	0.09552765	0.05736509	0.06090301	0.1902566	0.5186256	0.2949827	0.4312229
2740.821	1	2.25858	1.989468	0.2565893	0.1409962	0.03588184	0.04864335	0.06870445	0.07100601	0.1667474	0.281868	0.4303868	0.2472676	0.05403707	0.06073026	0.07354979	0.04644722	2.147113	1.726161	3.522552	2.414609	0.1250913	0.1018694	0.1123943	0.07531262
2740.822	1	0.3777523	0.3631049	2.417534	2.51792	0.2481205	0.2613314	0.1482446	0.1201138	2.31357	2.218053	1.040223	0.7215554	0.04108327	0.03859387	0.02466391	0.03084006	0.4769017	0.38671	0.3718089	0.1345688	0.02759807	0.03436657	0.0305566	0.0271539
2740.823	1	0.02894608	0.0180486	0.02724437	0.02304392	0.7887751	1.406412	0.2431428	0.2085273	0.05939813	0.07727816	0.02740002	0.03259775	0.1067262	0.09011036	0.2173299	0.2051584	0.1678591	0.2456905	0.2331259	0.2583609	1.342158	2.048085	1.777423	1.943087
2740.824	1	0.06850177	0.06725446	0.07968205	0.09242509	0.1929173	0.2374497	4.242842	3.657447	0.05016341	0.06747963	0.2034061	0.1022098	1.332594	1.226714	0.7963633	0.7840771	0.08002908	0.09053938	0.06935096	0.06261309	0.2094906	0.4986368	0.3080016	0.3773023
2740.921	1	2.217266	2.019973	0.2762327	0.1129661	0.06207454	0.03786822	0.06199617	0.07298702	0.2233382	0.2937624	0.3347116	0.3211104	0.05404826	0.06259156	0.06054588	0.04686958	2.198336	1.836572	3.510709	2.3703	0.123537	0.1051634	0.09962109	0.07937611
2740.922	1	0.3761006	0.3482131	2.434586	2.533529	0.2477897	0.2600364	0.1450697	0.1211654	2.319749	2.216067	1.038433	0.7204222	0.04328974	0.0377466	0.02638039	0.02591891	0.4668085	0.380384	0.3526763	0.186444	0.03265346	0.0317614	0.03050157	0.02573738
2740.922	1	0.02949014	0.01809258	0.0238761	0.02236272	0.7872387	1.405552	0.2445036	0.214042	0.06175734	0.08288882	0.02842134	0.02546177	0.1008791	0.08920156	0.2111645	0.1959054	0.1612894	0.2460923	0.2317472	0.2516796	1.345153	2.046034	1.782672	1.938867
2740.923	1	0.05602326	0.06884976	0.06952106	0.07816335	0.144209	0.1503556	4.278844	3.704681	0.04383134	0.06281979	0.2117662	0.1197382	1.406677	1.329523	0.8610776	0.8266765	0.06248531	0.08354118	0.05263859	0.06322466	0.2239669	0.4674706	0.2977451	0.2971967
2741.021	1	2.140326	2.039967	0.3078554	0.1366033	0.04519817	0.04589945	0.06291721	0.07699366	0.2298273	0.2882169	0.2303874	0.3923491	0.04454431	0.04559882	0.04806426	0.06001166	2.260281	1.979077	3.496331	2.323752	0.1160252	0.1066525	0.1063203	0.0680028
2741.022	1	0.3699071	0.32527	2.448401	2.541988	0.2460686	0.2614546	0.1424344	0.1171285	2.307664	2.218725	1.054758	0.722199	0.04621428	0.03707674	0.03289267	0.02783085	0.4570909	0.3758592	0.3379068	0.232266	0.0259689	0.0313856	0.03170674	0.02929871
2741.023	1	0.0282878	0.02096402	0.02498823	0.02275351	0.7876213	1.407051	0.2562865	0.2225292	0.0605353	0.08163361	0.03208338	0.02096914	0.09268433	0.08271951	0.2045883	0.1908159	0.1612363	0.2474061	0.2350921	0.2525059	1.355224	2.048545	1.787783	1.944263
2741.023	1	0.04500929	0.06328827	0.05990869	0.07943815	0.09241319	0.1873204	4.332635	3.743422	0.04250444	0.06557892	0.1824183	0.1098276	1.474658	1.434077	0.9387085	0.8451173	0.06930983	0.06716691	0.04682395	0.0725587	0.2415675	0.4430199	0.2930081	0.2505568
2741.121	1	2.085697	2.032961	0.4184679	0.1556929	0.04998179	0.05501881	0.0806657	0.05921411	0.2043124	0.2808359	0.1970032	0.4173879	0.04614129	0.05734392	0.03660229	0.08055451	2.296795	2.084797	3.495378	2.234059	0.1192424	0.1162985	0.1040948	0.06608767
2741.122	1	0.3699869	0.3065851	2.460984	2.558571	0.243314	0.2580127	0.1503599	0.1261847	2.317318	2.22883	1.088283	0.7383564	0.03653875	0.0378472	0.02309029	0.02436211	0.456892	0.3730934	0.3119231	0.2493136	0.0266789	0.03646666	0.03398224	0.03511887
2741.122	1	0.02417786	0.01663963	0.0181583	0.02822934	0.7852668	1.401153	0.2678959	0.2240858	0.05836234	0.07841926	0.03178852	0.02043578	0.09120076	0.07874409	0.1994567	0.1860822	0.1601623	0.2466278	0.2366928	0.2494849	1.362286	2.060942	1.799094	1.938385
2741.123	1	0.04390445	0.04143099	0.0496021	0.05666018	0.08464969	0.2744306	4.38345	3.769437	0.04314867	0.06400788	0.2118322	0.1187875	1.51467	1.544339	1.017996	0.8500456	0.05020562	0.06613636	0.056074	0.06482392	0.2546065	0.4311572	0.2745069	0.1882488
2741.221	1	2.057392	2.030922	0.5517305	0.1506642	0.03815827	0.07485379	0.07563902	0.06026122	0.1753341	0.2183788	0.2799945	0.4023996	0.05381018	0.05463769	0.05303787	0.06027646	2.287745	2.081712	3.492634	2.140149	0.1110155	0.1147876	0.09886757	0.07993226
2741.222	1	0.3785262	0.2917534	2.477785	2.574037	0.2427707	0.2630178	0.1611327	0.1297274	2.304101	2.2465	1.135312	0.7592311	0.03694545	0.04519777	0.02707369	0.02136272	0.4619878	0.3510653	0.2903705	0.2355553	0.02934211	0.03509497	0.02653111	0.03326851
2741.223	1	0.02276182	0.02402979	0.02374808	0.02383326	0.785312	1.395835	0.2725962	0.2159521	0.05565368	0.07557892	0.02469998	0.01906679	0.09653761	0.07804411	0.1969861	0.1922122	0.1546235	0.2438279	0.2346566	0.2528531	1.366727	2.076615	1.799461	1.930953
2741.223	1	0.05689068	0.04219296	0.06699643	0.05448132	0.09727674	0.3576316	4.431466	3.775785	0.04721685	0.07406447	0.2072653	0.1030899	1.510311	1.594865	1.097771	0.8699567	0.05258863	0.06025825	0.06138844	0.0480551	0.2557814	0.4019287	0.2323214	0.1712949
2741.321	1	2.009843	2.000127	0.6369187	0.1487818	0.06370359	0.05928071	0.0771445	0.06151825	0.1450424	0.1240315	0.3586177	0.3757879	0.04724397	0.05499647	0.06609516	0.06819061	2.249305	1.939208	3.489211	2.075885	0.1013296	0.0910753	0.09289102	0.08124128
2741.322	1	0.3810235	0.2744253	2.483611	2.569768	0.241648	0.259489	0.1671459	0.1314781	2.302477	2.244278	1.186304	0.7722595	0.03689871	0.03662881	0.01969604	0.02304596	0.4557875	0.321418	0.2774129	0.1850117	0.02708449	0.02815167	0.03009024	0.02052315
2741.322	1	0.02414002	0.02492393	0.02169751	0.0161502	0.7848786	1.386775	0.2729401	0.2041073	0.05178934	0.07250202	0.02137002	0.01669656	0.09313818	0.07367671	0.1939911	0.1885319	0.1520644	0.2440427	0.2337971	0.248733	1.361658	2.068858	1.790233	1.916365
2741.323	1	0.06003747	0.04915857	0.05429002	0.05374074	0.09383121	0.390224	4.452481	3.722654	0.04803059	0.06309157	0.1901324	0.1094948	1.441828	1.573608	1.128998	0.9166999	0.05711815	0.0683831	0.04997999	0.06070675	0.2727899	0.3584724	0.2234656	0.1931833
2741.421	1	1.994045	1.914666	0.7283266	0.2269565	0.04408601	0.05002266	0.09548217	0.06340016	0.1215731	0.1804196	0.3623514	0.3982481	0.04890224	0.06323209	0.06278112	0.05905226	2.148485	1.675457	3.49248	2.013935	0.09053844	0.08195835	0.09092888	0.06684268
2741.422	1	0.3882252	0.2582022	2.487086	2.575985	0.2448742	0.2574935	0.1633607	0.1359268	2.303991	2.255571	1.219514	0.7800663	0.04199258	0.02556213	0.01618173	0.02770716	0.4542914	0.308219	0.26327	0.1395259	0.02896036	0.02740557	0.02600978	0.01734729
2741.422	1	0.01905357	0.01904942	0.01542876	0.01744052	0.7815107	1.37942	0.27337	0.1985212	0.05000557	0.07447061	0.02545328	0.01847857	0.0889297	0.07207421	0.1955011	0.1875077	0.1548135	0.2414153	0.2343565	0.2509516	1.347269	2.053508	1.793325	1.924279
2741.423	1	0.06315937	0.06355727	0.05388367	0.05348625	0.09902147	0.3902908	4.450289	3.652185	0.06142741	0.08800099	0.1873984	0.1022428	1.322119	1.505795	1.12061	0.9133907	0.04569937	0.06999287	0.0622861	0.05448623	0.2745973	0.3289227	0.2352335	0.2401981
2741.521	1	1.959087	1.854273	0.8208269	0.3322361	0.03650123	0.06082709	0.08438629	0.08048272	0.1963833	0.2307696	0.3661582	0.4814062	0.05864019	0.04944786	0.04696106	0.06356218	2.132225	1.384212	3.490967	1.993534	0.08445859	0.08679281	0.08722816	0.08040684
2741.522	1	0.3963525	0.2531223	2.481475	2.562677	0.243271	0.2593287	0.1634215	0.1281982	2.300809	2.266582	1.249032	0.7864603	0.03728119	0.03549886	0.01542269	0.02212473	0.4534574	0.3060118	0.2669403	0.1321234	0.03458939	0.02385417	0.0251827	0.01435629
2741.522	1	0.01545893	0.02243362	0.01535754	0.01970518	0.7798639	1.378571	0.2697415	0.2002508	0.04943275	0.07572967	0.02584088	0.0207382	0.09759405	0.07453836	0.1955711	0.1899982	0.15825	0.2380661	0.2340482	0.2508105	1.348523	2.048229	1.798859	1.928507
2741.523	1	0.06412319	0.04238186	0.06152884	0.06877986	0.1425874	0.3376081	4.446697	3.581108	0.05795223	0.05707714	0.1877542	0.08406941	1.235116	1.393267	1.127681	0.9155023	0.06900722	0.05620763	0.05418137	0.04165027	0.2743896	0.324875	0.2580141	0.2767626
2741.621	1	1.940192	1.840608	0.841844	0.4285113	0.03750725	0.04179332	0.06677618	0.07343279	0.2157041	0.214653	0.3269509	0.5772255	0.06359839	0.03787805	0.05105672	0.07626724	2.188784	1.172562	3.508401	1.967444	0.095408	0.07492979	0.09379332	0.06557015
2741.622	1	0.3949959	0.2393883	2.466694	2.546467	0.2436513	0.264285	0.1723321	0.1296055	2.307515	2.289458	1.265996	0.8016022	0.03495825	0.03889698	0.02279438	0.02553588	0.4465433	0.3156231	0.266693	0.1713765	0.03826096	0.02709639	0.02071005	0.01428436
2741.622	1	0.01658762	0.02329277	0.0210944	0.01906882	0.7824902	1.376538	0.2747192	0.2035345	0.05208856	0.07479022	0.02481714	0.02365692	0.1006854	0.08193961	0.1995346	0.1921572	0.1590616	0.2433936	0.2341183	0.2511633	1.355975	2.084927	1.804285	1.925317
2741.623	1	0.06334853	0.07330008	0.06415154	0.05147017	0.186841	0.2981713	4.409962	3.510864	0.07309179	0.07288119	0.190878	0.09203217	1.159534	1.264895	1.133452	0.918969	0.04341625	0.07022889	0.07174182	0.05015288	0.2843431	0.3590488	0.2640388	0.356419
2741.721	1	1.908728	1.822809	0.8036175	0.5065316	0.03462695	0.04094086	0.0826869	0.08534765	0.2026883	0.2239822	0.3335077	0.6338045	0.05141293	0.04376863	0.06591621	0.07427063	2.236098	1.179407	3.54667	1.897703	0.1078241	0.08023905	0.1071172	0.05630459
2741.722	1	0.3908622	0.2276304	2.438707	2.531454	0.2446331	0.2663417	0.1721372	0.133705	2.31876	2.289642	1.274	0.8153944	0.03177765	0.03830052	0.0232597	0.02788598	0.4360421	0.3270533	0.2661246	0.2259581	0.03372787	0.02464102	0.02163464	0.01730527
2741.722	1	0.01427346	0.02265539	0.02175656	0.0199673	0.7814003	1.373338	0.2806199	0.2171058	0.05176061	0.07179875	0.02727389	0.02466959	0.1000487	0.08008215	0.2044463	0.1882431	0.1621569	0.2473714	0.2366197	0.2541671	1.370301	2.109891	1.826291	1.931866
2741.723	1	0.06342521	0.08280455	0.05555029	0.05569134	0.2145025	0.2833254	4.36599	3.482562	0.08782153	0.07168412	0.2165619	0.1005696	1.175128	1.143157	1.102251	0.9055287	0.07299107	0.08368281	0.08089276	0.04365576	0.2771178	0.4228663	0.2839787	0.4319285
2741.821	1	1.936775	1.802698	0.7046351	0.5650729	0.03969223	0.0485832	0.0834033	0.08236807	0.2086796	0.2393062	0.4132965	0.6308533	0.04374929	0.03709234	0.05687972	0.08309835	2.266774	1.326464	3.544246	1.876438	0.1055199	0.08711012	0.1060509	0.04887482
2741.822	1	0.3733269	0.220102	2.411882	2.514881	0.2460232	0.2642302	0.1710256	0.1370486	2.333526	2.285385	1.262944	0.8271339	0.03705339	0.03636443	0.03029685	0.03363881	0.4261539	0.3306696	0.2462481	0.2686067	0.02771619	0.02927206	0.02469328	0.02164012
2741.823	1	0.01067809	0.01849098	0.02413388	0.01519942	0.7737528	1.36283	0.2814505	0.2244992	0.04950257	0.07496676	0.02692501	0.02418457	0.09454202	0.08085308	0.2051318	0.1863283	0.1596655	0.2498896	0.2368332	0.25455	1.360524	2.099962	1.835111	1.935929
2741.823	1	0.04695583	0.07238369	0.07487289	0.05894024	0.1858948	0.2551171	4.331127	3.465189	0.08434012	0.1034921	0.2075799	0.09983716	1.216903	1.074156	1.023965	0.8832337	0.04760018	0.08579171	0.05837766	0.06896288	0.2718572	0.4802348	0.2300657	0.4850818
2741.921	1	1.932256	1.84027	0.5832066	0.5414089	0.05050799	0.06290653	0.06093532	0.05915091	0.2041666	0.2553162	0.4334564	0.5804318	0.03468276	0.03369763	0.06599484	0.07067311	2.318537	1.59765	3.516754	1.91328	0.1030854	0.09862064	0.08754159	0.05788047
2741.922	1	0.3597064	0.2235557	2.376473	2.496975	0.2449572	0.2604037	0.1687385	0.1310357	2.341807	2.282643	1.236836	0.83013	0.03992529	0.03885968	0.03226259	0.04003284	0.4131958	0.3263236	0.2296485	0.2983764	0.02714878	0.03467599	0.02427104	0.03126288
2741.922	1	0.01176304	0.02544454	0.02384869	0.01480654	0.7673781	1.355409	0.2785064	0.2236461	0.04298386	0.07838416	0.02736515	0.02940083	0.09947741	0.0851436	0.2036028	0.1885134	0.159543	0.2544643	0.2386087	0.2576798	1.342096	2.115352	1.834745	1.928796
2741.923	1	0.05442894	0.06009742	0.07283661	0.05500964	0.1573329	0.2050833	4.303956	3.498848	0.07564322	0.06991603	0.1892629	0.107933	1.308059	1.09235	0.9083245	0.8610023	0.06605427	0.08163878	0.05308968	0.06937026	0.2822904	0.5266363	0.2272848	0.4927003
2742.021	1	1.918665	1.852117	0.436047	0.5494392	0.05569918	0.06405777	0.07205846	0.06565576	0.2053609	0.2924579	0.4108189	0.5608556	0.04727738	0.0489962	0.06844576	0.07817652	2.359994	1.818884	3.495461	2.001407	0.1072072	0.09151672	0.1009087	0.04839461
2742.022	1	0.3594826	0.234234	2.364703	2.473361	0.2476819	0.2603715	0.1634918	0.1290212	2.330721	2.274063	1.204735	0.8287717	0.03511953	0.04114099	0.03317117	0.03565116	0.4146462	0.3220445	0.2313409	0.3042208	0.02763559	0.03302723	0.02253018	0.03302071
2742.023	1	0.01506	0.02662714	0.02054754	0.01926985	0.7644797	1.348477	0.2793027	0.2189368	0.04476963	0.07625162	0.03117956	0.03158399	0.1072577	0.09072956	0.2043674	0.1914123	0.1627148	0.2562766	0.2391172	0.2565946	1.330307	2.111206	1.834002	1.919869
2742.023	1	0.04365818	0.03934882	0.08611048	0.06885087	0.1264117	0.2026609	4.300498	3.524133	0.05794491	0.08348355	0.1964091	0.1049057	1.41646	1.155316	0.8129874	0.8645151	0.07251305	0.07901656	0.04145206	0.07487138	0.2823767	0.5094057	0.2043624	0.4638357
2742.121	1	1.949343	1.880254	0.2655229	0.5678307	0.05483633	0.07052755	0.0717281	0.06366733	0.2290234	0.271428	0.3844266	0.541383	0.04010684	0.07563077	0.0609321	0.07667702	2.375382	1.986753	3.495296	2.109685	0.1110468	0.1058823	0.1192419	0.05978497
2742.122	1	0.3675254	0.2372246	2.377262	2.467398	0.2479741	0.2593679	0.1612031	0.1361912	2.333149	2.255434	1.184689	0.8288013	0.03439226	0.04287751	0.03324723	0.0313767	0.4201865	0.3170009	0.2749047	0.2830521	0.02787669	0.03368107	0.02935649	0.03402817
2742.122	1	0.01675439	0.027282	0.02106673	0.01899104	0.7614934	1.338632	0.2748067	0.2103694	0.04985335	0.07317013	0.03348615	0.03472406	0.1111822	0.09668139	0.2111127	0.1975433	0.1638547	0.2576737	0.236899	0.2569355	1.320149	2.104814	1.827084	1.908805
2742.123	1	0.05055794	0.05646995	0.06276262	0.08220547	0.1485345	0.2486178	4.290313	3.562006	0.05212773	0.05935827	0.1897127	0.09965064	1.473681	1.253214	0.7256945	0.8478334	0.08372972	0.07542783	0.04837993	0.08391063	0.2700466	0.493236	0.2194123	0.4014853
2742.221	1	1.985576	1.865361	0.2313041	0.5043904	0.05684901	0.06230376	0.085756	0.06664496	0.2315398	0.2173456	0.3890209	0.5045942	0.03256298	0.04607233	0.06486628	0.05687386	2.365132	2.100205	3.456602	2.186942	0.123607	0.09940721	0.1050326	0.07160968
2742.222	1	0.3739074	0.2412051	2.3864	2.462126	0.2465435	0.2622817	0.1609248	0.1351107	2.330802	2.241383	1.173969	0.835464	0.03301001	0.03967424	0.03701259	0.03370797	0.4388872	0.3220433	0.3368495	0.240902	0.03382608	0.03445844	0.03456382	0.03590395
2742.223	1	0.02013642	0.03325538	0.02178894	0.0209696	0.7604214	1.333593	0.2656828	0.1919804	0.05100613	0.07530502	0.03136534	0.03012024	0.1158574	0.1025391	0.2204922	0.1989166	0.1599038	0.2572238	0.2371075	0.2554575	1.311289	2.094128	1.823202	1.895966
2742.223	1	0.04954185	0.05487993	0.07930772	0.07921465	0.1511045	0.3264249	4.31684	3.575918	0.05267246	0.05637093	0.2035605	0.0948447	1.519732	1.332424	0.6620177	0.7874524	0.06832619	0.07520986	0.04828675	0.08924187	0.2503765	0.4956908	0.2363305	0.3292171
2742.321	1	1.996769	1.847106	0.2788169	0.4413745	0.04451128	0.04686957	0.09009945	0.07697971	0.247624	0.195591	0.3654747	0.4761884	0.05086998	0.05027636	0.06623588	0.06546588	2.3637	2.200047	3.434566	2.209625	0.1230375	0.1032938	0.1077986	0.06039558
2742.322	1	0.3688169	0.2420211	2.386469	2.450886	0.2470271	0.2612182	0.1627153	0.1359523	2.322807	2.217065	1.174254	0.8400583	0.03700288	0.03138243	0.03316398	0.03569213	0.4455222	0.3127322	0.3749122	0.1818929	0.02912575	0.02690526	0.03028217	0.03204881
2742.322	1	0.02207411	0.03571568	0.02078718	0.02160274	0.7521434	1.318951	0.2580102	0.16927	0.05683124	0.07503401	0.03597609	0.03617289	0.121686	0.1177044	0.2248974	0.2009437	0.1626507	0.258026	0.2322543	0.2565877	1.291823	2.070891	1.806182	1.87774
2742.323	1	0.04465033	0.05415814	0.05138615	0.09519719	0.1776177	0.3991723	4.332347	3.551693	0.05491495	0.05451037	0.1994777	0.1151222	1.521882	1.371463	0.6081495	0.757063	0.07237235	0.07671595	0.07038672	0.0880691	0.2143743	0.4893041	0.3067627	0.2430963
2742.421	1	1.982098	1.802584	0.2987715	0.4359304	0.06641886	0.03954727	0.08923365	0.07619217	0.2711143	0.1770706	0.3348087	0.4540399	0.04736634	0.06580934	0.04639322	0.07540315	2.398775	2.335323	3.380879	2.171057	0.1129486	0.1229727	0.1136156	0.04566931
2742.422	1	0.3601198	0.2419076	2.400306	2.458926	0.2441103	0.2561226	0.1583706	0.1377858	2.314135	2.211503	1.179169	0.8408542	0.0404457	0.03413944	0.02684025	0.03207218	0.4547167	0.3074266	0.4083801	0.1265976	0.02687742	0.03217351	0.02986017	0.01800622
2742.422	1	0.02296763	0.03433823	0.01947462	0.02490278	0.7456383	1.313173	0.249924	0.1590015	0.05508703	0.0772931	0.03841221	0.03856991	0.11809	0.1208208	0.2234217	0.2028441	0.160375	0.2553968	0.2302355	0.2527313	1.273236	2.045162	1.788427	1.86196
2742.423	1	0.05134127	0.06621954	0.05157882	0.08177556	0.1631838	0.4549889	4.350899	3.519345	0.07206015	0.05886734	0.1905036	0.1162246	1.475078	1.400375	0.5593021	0.7129983	0.06924852	0.07522256	0.0517218	0.06445697	0.2031836	0.4928264	0.3411217	0.2207532
2742.521	1	1.915827	1.722395	0.2881371	0.4576571	0.06635981	0.04567588	0.0884507	0.06832466	0.2759575	0.180896	0.2956649	0.4255271	0.04881236	0.05365767	0.04131978	0.06560444	2.44	2.467028	3.28426	2.082888	0.1072908	0.1098578	0.09737052	0.07081177
2742.522	1	0.3559815	0.2524425	2.416277	2.485021	0.2473929	0.2629597	0.1636145	0.1317349	2.303592	2.223277	1.20939	0.8464987	0.04047818	0.0399221	0.02708437	0.02858173	0.4705759	0.3054907	0.4179495	0.1308551	0.03070413	0.03045724	0.03635271	0.01773
2742.522	1	0.0278259	0.0305422	0.01832571	0.02187645	0.7439652	1.306706	0.252642	0.1649116	0.0495614	0.07624443	0.04331042	0.04085587	0.1168519	0.122517	0.2308788	0.2100941	0.1591635	0.2521373	0.2335326	0.2495637	1.269215	2.035901	1.775878	1.85353
2742.523	1	0.03741431	0.06346985	0.08537931	0.09138103	0.1278221	0.4804305	4.356614	3.475103	0.08668066	0.05620928	0.2084918	0.1116335	1.400935	1.39129	0.5390389	0.6765585	0.08205863	0.0877971	0.07506455	0.07781093	0.1982264	0.5100881	0.3683716	0.2556051
2742.621	1	1.840469	1.633767	0.3205086	0.4513743	0.05533215	0.04566254	0.07644423	0.0970075	0.2830925	0.2083122	0.3328425	0.429618	0.0654839	0.06254001	0.03674331	0.0446041	2.414119	2.490187	3.193074	1.991794	0.1091589	0.1039974	0.100249	0.05717397
2742.622	1	0.3623409	0.2572259	2.43167	2.510562	0.2479559	0.2607444	0.1609996	0.1311607	2.296014	2.225267	1.240234	0.853419	0.03901007	0.03692485	0.02638175	0.02543526	0.4724907	0.3070285	0.39363	0.1589693	0.03092004	0.02691353	0.03389924	0.01160322
2742.622	1	0.03296945	0.02608127	0.01665255	0.01532251	0.740552	1.302414	0.255896	0.1806621	0.04829148	0.07655288	0.04411016	0.04500245	0.1072396	0.1220285	0.2350564	0.2120503	0.160615	0.251458	0.2346731	0.2433905	1.266272	2.02639	1.769503	1.848354
2742.623	1	0.04223781	0.06510627	0.08073711	0.06405622	0.1105315	0.5016406	4.340077	3.438656	0.07873296	0.06293916	0.2056328	0.08176023	1.304618	1.345833	0.5472275	0.6527046	0.09229775	0.08270384	0.04570312	0.06402989	0.2084952	0.5251941	0.355921	0.3285179
2742.721	1	1.800182	1.561549	0.4446988	0.4135774	0.06941893	0.03983158	0.0838225	0.07467612	0.2527922	0.1814656	0.346377	0.4634883	0.0711355	0.05910747	0.05431704	0.05598059	2.282594	2.360686	3.097742	1.973413	0.1129798	0.09629055	0.08996227	0.07511712
2742.722	1	0.3637174	0.2635991	2.447835	2.538564	0.2453545	0.2613605	0.1702371	0.138049	2.285651	2.237916	1.267552	0.8595434	0.04514442	0.03875443	0.02254397	0.02288992	0.4828808	0.3052527	0.3553596	0.1848707	0.03833864	0.0281011	0.03044139	0.01825623
2742.722	1	0.03927186	0.02741329	0.02010672	0.01393523	0.7399313	1.304621	0.2638057	0.2028994	0.05594164	0.08276989	0.03863164	0.04725188	0.1122324	0.1220051	0.2339679	0.2214099	0.1643972	0.2467909	0.2311513	0.2374717	1.261557	2.019513	1.761765	1.8455
2742.723	1	0.06378961	0.04919866	0.09520744	0.08535785	0.1533321	0.5174888	4.313851	3.438047	0.09024402	0.06507281	0.1978902	0.09855335	1.232568	1.280952	0.5657144	0.6303317	0.07865323	0.08049785	0.04750112	0.07130312	0.2090808	0.5449911	0.3378232	0.4139548
2742.821	1	1.815778	1.516971	0.5669901	0.4089338	0.04875498	0.06396872	0.07760617	0.09950125	0.2131408	0.1451831	0.275066	0.5430345	0.05715991	0.05866219	0.05241024	0.08162056	2.149924	2.067665	3.042122	1.91399	0.112724	0.09535227	0.08917677	0.0624458
2742.821	1	0.3655113	0.252216	2.460098	2.559756	0.2387226	0.259265	0.1697784	0.1370224	2.26326	2.245032	1.287584	0.8562335	0.03834205	0.03677178	0.02048306	0.02613332	0.4779297	0.3006082	0.3131277	0.1901621	0.03669197	0.03143426	0.02628207	0.01932558
2742.822	1	0.03540534	0.02152329	0.01498399	0.01499183	0.7282837	1.295785	0.2656579	0.2226248	0.05659917	0.08027363	0.03902988	0.04702257	0.1156019	0.1138647	0.2350971	0.2218795	0.166668	0.2422282	0.224834	0.2370396	1.251526	2.005125	1.74446	1.833595
2742.823	1	0.06530497	0.05092802	0.078281	0.08031861	0.1759955	0.5279228	4.258126	3.439566	0.07835512	0.08755129	0.2093562	0.1042419	1.163414	1.198866	0.6268068	0.6220976	0.05641913	0.09535286	0.05560207	0.03866867	0.219356	0.5606078	0.3074688	0.4502557
2742.921	1	1.822087	1.469254	0.6425232	0.3715158	0.04195001	0.05038654	0.07954233	0.09772754	0.1754418	0.1395371	0.2484879	0.6094458	0.05717657	0.06044109	0.05780278	0.07881168	2.028416	1.629218	3.054588	1.862318	0.0923031	0.09909727	0.08250039	0.06543959
2742.922	1	0.3650446	0.2575179	2.460636	2.567532	0.2371745	0.259631	0.1778472	0.1368374	2.256269	2.240945	1.29429	0.8597012	0.04014869	0.0349548	0.01636751	0.02764265	0.4651616	0.2997778	0.2835754	0.19158	0.03325012	0.03478148	0.02848996	0.01964763
2742.922	1	0.03979362	0.02436325	0.01788043	0.01797233	0.7211723	1.29128	0.2584807	0.240709	0.05191304	0.07783036	0.03910062	0.05064439	0.1116373	0.1153087	0.2359684	0.2229799	0.1689569	0.2404383	0.223268	0.2366963	1.246106	1.993919	1.729926	1.824781
2742.923	1	0.08458734	0.06690473	0.08778314	0.07019292	0.1579246	0.4622013	4.228669	3.484082	0.08085238	0.07499611	0.2039316	0.1018913	1.15048	1.162784	0.6825614	0.6179617	0.07181548	0.092787	0.05961258	0.04603842	0.2127513	0.5734947	0.2790711	0.4557049
2743.021	1	1.828	1.467778	0.6747238	0.2995224	0.03600761	0.04522298	0.06334702	0.07671619	0.1330335	0.1347225	0.1985703	0.5913699	0.04747802	0.04298338	0.04809501	0.05877675	1.979199	1.222584	3.170305	1.859448	0.09809089	0.08956893	0.08908491	0.06805521
2743.022	1	0.3564195	0.2556688	2.451982	2.55168	0.2403667	0.2571253	0.1709541	0.1417916	2.261725	2.234984	1.2919	0.8549008	0.03958038	0.03845901	0.01575978	0.02800114	0.4565639	0.3060128	0.2845132	0.1758369	0.0370793	0.03124808	0.02542076	0.01636514
2743.022	1	0.0332161	0.01548334	0.01428432	0.01686922	0.7082934	1.285962	0.2558608	0.2548525	0.04828596	0.07434056	0.04250095	0.05412889	0.1080034	0.111337	0.2329	0.2199607	0.1682328	0.2418312	0.222594	0.2368451	1.243935	1.98614	1.719965	1.819309
2743.023	1	0.06783359	0.06733849	0.05679769	0.0710125	0.1211722	0.3633799	4.186714	3.512778	0.04901114	0.08295494	0.1882931	0.1078657	1.210582	1.164651	0.7471134	0.6594339	0.06523232	0.1058753	0.04397615	0.05676295	0.217169	0.5580844	0.2364867	0.4295385
2743.121	1	1.878896	1.500989	0.7219584	0.2544321	0.03351594	0.04932746	0.08707498	0.08330134	0.1706759	0.1724685	0.189219	0.5159595	0.05494329	0.05666976	0.0391911	0.07089289	2.012541	1.120525	3.287845	1.910027	0.09421222	0.07961089	0.09434918	0.05853758
2743.122	1	0.3338766	0.2436648	2.452604	2.532971	0.2401775	0.2590091	0.1651441	0.1366814	2.273411	2.233202	1.277253	0.835814	0.03572064	0.03534148	0.02238725	0.02511614	0.4503906	0.3156233	0.303928	0.1610053	0.03017959	0.03213356	0.02254623	0.01531779
2743.122	1	0.03163878	0.01408405	0.01642795	0.01836282	0.7014735	1.280455	0.2565623	0.2597295	0.04697972	0.07246044	0.04229936	0.05377199	0.1124549	0.1075223	0.2365135	0.220444	0.1689253	0.2399359	0.2219032	0.2376154	1.241793	1.979892	1.70633	1.812698
2743.123	1	0.06171126	0.03981781	0.04413431	0.05056654	0.05851363	0.2439489	4.189516	3.563695	0.05233843	0.09359709	0.2022739	0.1101792	1.297505	1.231126	0.8369055	0.6921429	0.07967692	0.07744174	0.04854333	0.06506863	0.2134176	0.5498517	0.192643	0.3647773
2743.221	1	1.937208	1.522055	0.7190939	0.2269139	0.03747034	0.05915231	0.07314991	0.07085313	0.2088431	0.1872776	0.2339645	0.4898585	0.04704946	0.05202897	0.03880376	0.06789498	2.093983	1.263795	3.404993	1.961628	0.09201688	0.07573453	0.09633949	0.05561927
2743.221	1	0.3248028	0.2366404	2.430267	2.510938	0.2477792	0.2585345	0.1684107	0.1309737	2.300678	2.230477	1.248347	0.8169505	0.04413429	0.03878847	0.02446661	0.0232982	0.4418067	0.3172241	0.3318855	0.1620489	0.03028082	0.02826735	0.03261693	0.01865858
2743.222	1	0.03172842	0.01468344	0.02082188	0.01606489	0.7000385	1.276897	0.2550944	0.2541989	0.05291786	0.07836921	0.04547865	0.05745465	0.1118458	0.1095208	0.2390442	0.2316396	0.1716348	0.2392722	0.220421	0.235334	1.240008	1.973949	1.691351	1.808146
2743.223	1	0.05782364	0.06154019	0.07896463	0.07859329	0.07075039	0.1276377	4.225746	3.610524	0.04032745	0.06881651	0.1850082	0.1118746	1.388798	1.333476	0.9459652	0.7519188	0.05766181	0.09290388	0.04694749	0.06484958	0.2056399	0.5215589	0.150197	0.2957985
2743.321	1	1.950548	1.532146	0.5964372	0.2487887	0.03925179	0.04838515	0.08751026	0.09808804	0.2009679	0.1638154	0.2925868	0.5267036	0.04724438	0.04575079	0.03759429	0.06578815	2.220049	1.53774	3.511503	2.038007	0.09919464	0.08730384	0.1093336	0.05216945
2743.321	1	0.3049983	0.228035	2.400094	2.47955	0.2452172	0.2584647	0.1654064	0.1305247	2.304226	2.224083	1.215376	0.804555	0.05146928	0.03917224	0.03193999	0.02423765	0.4292533	0.3184063	0.3299082	0.185737	0.02730395	0.02625518	0.02902604	0.01470581
2743.322	1	0.03550661	0.02044124	0.02667903	0.02099389	0.6915733	1.266163	0.2580111	0.2334818	0.05415765	0.08169775	0.0456822	0.05180819	0.1110608	0.1167784	0.2367484	0.241183	0.1717073	0.2363796	0.2169576	0.2336065	1.233911	1.962787	1.671162	1.797116
2743.323	1	0.04468414	0.06798866	0.06612938	0.07990121	0.1133879	0.1682802	4.258069	3.650947	0.04367545	0.05777997	0.1938125	0.1195994	1.450873	1.433999	1.023029	0.7625293	0.05837904	0.06960456	0.04740993	0.07754663	0.1944302	0.4917018	0.1086253	0.2393499
2743.421	1	1.967956	1.61763	0.485958	0.3199011	0.0482669	0.05106249	0.0812365	0.08025149	0.1926566	0.2453887	0.3307917	0.5388052	0.05020514	0.05488411	0.04913737	0.08250844	2.315205	1.783804	3.583983	2.119801	0.1001647	0.08616222	0.1061506	0.0645239
2743.421	1	0.2794464	0.2192376	2.363356	2.459203	0.2449224	0.2586178	0.1630585	0.1306297	2.313728	2.212358	1.180206	0.792692	0.04315842	0.04153135	0.03282579	0.02337026	0.4285912	0.3156733	0.3029987	0.2075283	0.03115128	0.02641267	0.0216969	0.01822844
2743.422	1	0.0393389	0.02597436	0.02718353	0.01825805	0.6921204	1.263991	0.252344	0.2004898	0.05401444	0.07893513	0.04676287	0.05252951	0.1126805	0.1071694	0.2347385	0.2373838	0.1674696	0.2297256	0.21548	0.2329133	1.233738	1.948376	1.65922	1.785956
2743.423	1	0.05054514	0.05641009	0.06635392	0.07250967	0.1218236	0.2553965	4.304626	3.653787	0.03413516	0.04906515	0.223117	0.1158833	1.484454	1.527082	1.07459	0.8179059	0.04851767	0.06919868	0.07238718	0.05382775	0.1810519	0.4511629	0.07102375	0.1632534
2743.521	1	1.954667	1.668702	0.3927317	0.3448498	0.04167892	0.04756364	0.07259326	0.06302837	0.2237956	0.3020362	0.3367111	0.4808902	0.04578064	0.07263922	0.05047208	0.07577152	2.327139	1.942792	3.604183	2.200728	0.1070348	0.08375191	0.1039296	0.06615113
2743.522	1	0.2745355	0.2170375	2.319682	2.436037	0.2459883	0.2563904	0.160724	0.1324775	2.314247	2.205614	1.155725	0.7908622	0.0373684	0.04068198	0.04017255	0.032244	0.4306707	0.3070226	0.2535368	0.2302474	0.03573268	0.03084825	0.01746827	0.02680148
2743.522	1	0.03908492	0.0203745	0.0212661	0.02099652	0.6891538	1.261901	0.2575197	0.177169	0.05870929	0.08448358	0.04986525	0.05873866	0.1125627	0.1102961	0.2392321	0.2315638	0.1678501	0.2329745	0.2153919	0.2295332	1.229296	1.94026	1.654566	1.784134
2743.523	1	0.03909146	0.06071359	0.0717501	0.06373075	0.1081211	0.3123914	4.336178	3.655118	0.02795843	0.05611273	0.1790522	0.1057055	1.459413	1.564359	1.126283	0.8418954	0.05032978	0.07028525	0.04690182	0.05094203	0.2086594	0.4140224	0.06670541	0.1451074
2743.621	1	1.939652	1.695459	0.2502315	0.3784911	0.04468168	0.07317717	0.05429345	0.06586002	0.2351078	0.289142	0.3775458	0.468029	0.04354236	0.04612809	0.07569904	0.07539997	2.319006	2.03743	3.603689	2.309415	0.09951977	0.09623365	0.1247079	0.07093903
2743.622	1	0.2753689	0.2143509	2.301381	2.419989	0.2426293	0.254146	0.1539115	0.129284	2.298278	2.216303	1.144876	0.7887635	0.02827565	0.04591899	0.03700898	0.02639355	0.4102939	0.3048691	0.2172594	0.2203041	0.02559394	0.03083975	0.02104883	0.02251059
2743.622	1	0.04165054	0.02311149	0.02400428	0.02880577	0.6960339	1.266382	0.2667531	0.158627	0.05594917	0.07963755	0.04588608	0.05725073	0.1118418	0.1181488	0.234329	0.2288153	0.1682406	0.2346506	0.2179305	0.2296301	1.223126	1.937993	1.657164	1.779928
2743.623	1	0.05950545	0.05954706	0.05058015	0.06438306	0.1354709	0.365411	4.366621	3.630054	0.05552645	0.07257869	0.1910554	0.1113194	1.413243	1.566915	1.14676	0.898901	0.05174105	0.06770644	0.05479934	0.06195222	0.2359012	0.3764884	0.1576586	0.160874
2743.721	1	1.926574	1.706892	0.1285586	0.3073405	0.05820081	0.04618881	0.07766226	0.05657127	0.2796392	0.2473615	0.3928784	0.41694	0.0441961	0.052892	0.06926073	0.0758288	2.298156	2.074341	3.559423	2.378298	0.1163159	0.110261	0.09207068	0.06761909
2743.722	1	0.2797128	0.2268437	2.291345	2.413737	0.2471063	0.2566352	0.1568335	0.1280946	2.302921	2.210595	1.132555	0.7894492	0.02709632	0.04544062	0.03804516	0.01995212	0.3966663	0.3009337	0.2348216	0.2045137	0.02587027	0.02729988	0.01985119	0.01795377
2743.722	1	0.04233181	0.02394043	0.02427237	0.02926741	0.7027682	1.274967	0.2845842	0.1502775	0.04776078	0.07283191	0.04810064	0.05296174	0.1185872	0.1220595	0.2287016	0.2255785	0.1654921	0.2364175	0.2170793	0.2304853	1.227606	1.951726	1.665335	1.783168
2743.723	1	0.06357824	0.06048645	0.04400741	0.07321561	0.1715888	0.377272	4.364545	3.553555	0.07378901	0.06198175	0.1773648	0.1052287	1.308235	1.490996	1.125797	0.8906037	0.05980392	0.07390204	0.04287734	0.04889715	0.2603069	0.3469403	0.2162927	0.2215308
2743.821	1	1.936088	1.706857	0.1702167	0.2807332	0.03992675	0.05973657	0.07014736	0.07782604	0.235249	0.2550359	0.3764733	0.4063634	0.06356858	0.05653212	0.06872426	0.06895647	2.259053	2.068513	3.522622	2.433916	0.1092908	0.1211821	0.1131941	0.06618387
2743.822	1	0.2913216	0.2408633	2.304589	2.417903	0.2458071	0.2591954	0.15565	0.1305828	2.298861	2.209632	1.1314	0.8002483	0.02974364	0.04485599	0.03652172	0.02231703	0.3895181	0.3085051	0.2916233	0.1907682	0.02925983	0.03311004	0.02319156	0.02238196
2743.822	1	0.03766847	0.02305659	0.02436864	0.0297057	0.7070804	1.277654	0.2885998	0.1574446	0.0479434	0.0730592	0.04257882	0.05174944	0.1259697	0.1228292	0.2317058	0.2181697	0.1659623	0.2372988	0.2183384	0.2322024	1.233752	1.958391	1.679983	1.794392
2743.823	1	0.07801711	0.04881397	0.06849483	0.06366951	0.1934233	0.3736353	4.356865	3.494088	0.08065761	0.05278068	0.1770794	0.09139358	1.209414	1.35837	1.108619	0.9204302	0.05605899	0.08021884	0.05707847	0.0404562	0.2633094	0.3525828	0.2952345	0.2833264
2743.921	1	1.93244	1.672171	0.2460271	0.2367165	0.050733	0.04504133	0.07506854	0.05251668	0.1942964	0.2419523	0.3625617	0.3416229	0.04612223	0.06780541	0.06412633	0.05570635	2.255406	2.08422	3.458504	2.411503	0.1005507	0.1120117	0.09796504	0.05986167
2743.922	1	0.2911541	0.2469083	2.32189	2.418274	0.2466863	0.2540588	0.1575064	0.1266008	2.289529	2.207631	1.142561	0.8020685	0.02662608	0.04401756	0.03108818	0.02026127	0.3783103	0.3184637	0.3375283	0.1674153	0.03025181	0.04024255	0.02324263	0.0244341
2743.922	1	0.03532224	0.02226578	0.02587833	0.02021812	0.7165054	1.285557	0.2912323	0.1841304	0.05513082	0.07954952	0.0405498	0.04767596	0.1209496	0.1202742	0.2195238	0.209839	0.1652912	0.2367575	0.2204076	0.2326488	1.237335	1.958906	1.693026	1.803679
2743.923	1	0.06003511	0.06447022	0.0546016	0.05613838	0.1641472	0.3547795	4.327652	3.452454	0.08707666	0.06280156	0.1930972	0.1106466	1.139907	1.202919	1.054473	0.9068764	0.06619377	0.06830829	0.0598503	0.05353455	0.2994416	0.353638	0.3033544	0.3662083
2744.021	1	1.939848	1.623796	0.3385011	0.2747418	0.04896381	0.04600212	0.06754506	0.0660358	0.1733621	0.2343133	0.3807371	0.2865948	0.05152851	0.05717401	0.07257633	0.05611501	2.276843	2.084988	3.384987	2.326748	0.1054181	0.1025734	0.09355119	0.06887492
2744.022	1	0.2821653	0.2523722	2.360547	2.448951	0.2431641	0.2545075	0.1557194	0.1278919	2.277914	2.20353	1.15009	0.8038957	0.0284691	0.04776894	0.02995664	0.02334997	0.3606075	0.3283793	0.3552337	0.1348111	0.028876	0.04565513	0.0248722	0.02024257
2744.022	1	0.03101122	0.02427362	0.02187909	0.02271268	0.7252975	1.296796	0.289962	0.2153917	0.05344299	0.07855185	0.03956323	0.04808431	0.1143719	0.108825	0.2084104	0.2060361	0.1622213	0.2339447	0.2229316	0.2339935	1.231322	1.94715	1.701835	1.808312
2744.023	1	0.05731523	0.06618283	0.07733139	0.05316254	0.1262848	0.3404874	4.283506	3.408524	0.08530524	0.08244549	0.1993664	0.1153883	1.134792	1.069694	1.021935	0.8945191	0.0505509	0.07973217	0.0619343	0.04412949	0.2872006	0.3995352	0.3219978	0.4304625
2744.121	1	1.963162	1.587284	0.4435943	0.3398641	0.03921533	0.05266492	0.06777116	0.09029029	0.1298777	0.1706571	0.4133432	0.2491239	0.04621598	0.06405245	0.06842712	0.04790037	2.269903	2.089302	3.284288	2.217481	0.09663341	0.1015931	0.1020498	0.04867594
2744.122	1	0.271957	0.2526364	2.39835	2.47906	0.2403896	0.2557167	0.1571307	0.1295524	2.261235	2.206138	1.167612	0.8050924	0.02809695	0.0397869	0.02148922	0.02558426	0.3628325	0.3253221	0.3550792	0.1308572	0.02927282	0.04414089	0.03626031	0.02219119
2744.122	1	0.0294879	0.01944856	0.01777255	0.02282286	0.736741	1.312376	0.2887214	0.2321274	0.047429	0.07118262	0.03857253	0.04463	0.1093663	0.09729894	0.2124202	0.2099471	0.1598676	0.2317437	0.2204781	0.2360242	1.243495	1.952674	1.714078	1.823256
2744.123	1	0.04137692	0.04508546	0.07427115	0.04442695	0.09218217	0.2902303	4.258567	3.3901	0.09547913	0.0930519	0.1838126	0.08288968	1.187453	1.019937	0.9612085	0.8600023	0.06447521	0.06790786	0.06491503	0.0555989	0.2942467	0.4690961	0.3204683	0.4944461
2744.221	1	2.017428	1.570669	0.5233586	0.3910062	0.03392425	0.0317204	0.07452061	0.07023184	0.1090195	0.1234227	0.4207171	0.2601948	0.05021633	0.05597741	0.07144755	0.05588346	2.194697	2.036025	3.141776	2.135813	0.09994007	0.09907332	0.08559411	0.04504197
2744.222	1	0.2627676	0.2506417	2.409795	2.495685	0.2410398	0.2574847	0.1615762	0.1261074	2.247017	2.222934	1.190499	0.8044231	0.03403359	0.04148683	0.0277618	0.03186462	0.3923495	0.3133168	0.3349131	0.1479628	0.03290309	0.02821165	0.03531305	0.02306326
2744.222	1	0.02979196	0.01891261	0.01400431	0.02430309	0.7538688	1.332974	0.2894389	0.2432408	0.05579448	0.07553	0.03752133	0.04503172	0.1047353	0.09069692	0.2090675	0.2025729	0.1619561	0.2381108	0.2268993	0.2414586	1.257925	1.963801	1.733444	1.847739
2744.223	1	0.0515957	0.04218508	0.05513819	0.06236838	0.08012136	0.244932	4.229958	3.430768	0.08220584	0.0818481	0.1863894	0.1092524	1.266219	1.016684	0.8519889	0.8523431	0.04620829	0.0880505	0.04580103	0.03678944	0.2883652	0.5087361	0.3201234	0.481447
2744.320	1	2.127582	1.540368	0.525734	0.4298871	0.03724187	0.03813745	0.06657453	0.06212999	0.1358345	0.09782402	0.4090402	0.3374608	0.03481768	0.04581493	0.06825353	0.06304257	2.081035	1.854278	3.038345	2.058	0.08890501	0.1018431	0.08773053	0.06001116
2744.321	1	0.2550246	0.2433616	2.418787	2.528203	0.2394295	0.2558017	0.1628537	0.1236282	2.224694	2.234873	1.207674	0.7924969	0.04318914	0.04328512	0.03076184	0.01794699	0.4363649	0.3119073	0.3105191	0.1662269	0.03844591	0.02952983	0.0267854	0.02526327
2744.322	1	0.02163147	0.01581551	0.01556901	0.0265077	0.7608591	1.336925	0.2882151	0.2369387	0.05360741	0.07580775	0.03569043	0.03986455	0.1011128	0.08895615	0.2096885	0.1905889	0.1609929	0.2396165	0.2290124	0.2419819	1.271789	1.981885	1.753055	1.861958
2744.323	1	0.04183751	0.04940003	0.07794179	0.06450509	0.1056008	0.2084074	4.212454	3.468913	0.06851087	0.07815759	0.1868648	0.1015211	1.366551	1.083438	0.7426259	0.8464392	0.07049301	0.075881	0.04914116	0.06084337	0.2942018	0.5194064	0.337768	0.4654617
2744.421	1	2.247853	1.555896	0.4812297	0.4853141	0.03807631	0.04074291	0.05893948	0.07918154	0.1281259	0.1146478	0.3794522	0.4346718	0.03104899	0.05028306	0.08005166	0.07659849	2.02172	1.49234	3.001702	2.02655	0.103534	0.09962613	0.09302274	0.06491792
2744.422	1	0.2505634	0.2269314	2.422629	2.540152	0.2357478	0.2553546	0.1582737	0.1334864	2.218042	2.217261	1.20562	0.7807913	0.04158216	0.05043786	0.02687058	0.0206852	0.4524487	0.3003534	0.2995092	0.1851521	0.03920036	0.02455232	0.02535608	0.02346793
2744.422	1	0.02013691	0.01687925	0.01629326	0.02289494	0.7711613	1.348501	0.2821094	0.2299616	0.05098754	0.07346042	0.03363311	0.03162591	0.1001885	0.08771292	0.2106669	0.1854459	0.1582548	0.2409679	0.2281426	0.2449793	1.276427	1.992306	1.763981	1.863691
2744.423	1	0.05478945	0.06276038	0.05546864	0.05926782	0.1285879	0.2102952	4.206203	3.502634	0.05936738	0.06029466	0.1850433	0.1021721	1.422236	1.188535	0.6499458	0.8171088	0.07203039	0.07341895	0.06425608	0.06629043	0.2696614	0.4777206	0.3610793	0.3739222
2744.511	1	2.271285	1.607863	0.4197494	0.5073692	0.04229485	0.04190999	0.05097656	0.05478735	0.1575042	0.1879931	0.3169921	0.482975	0.0333918	0.05777433	0.06280981	0.0804012	1.983553	1.160078	3.066002	2.041435	0.08525072	0.08974901	0.08229946	0.07081025
2744.512	1	0.2448769	0.2106094	2.422042	2.544274	0.237512	0.2498478	0.1606796	0.1316967	2.20901	2.193895	1.187323	0.7751471	0.0443621	0.03841121	0.02660233	0.02565231	0.4577052	0.3061033	0.314995	0.1951875	0.03392746	0.03049486	0.02922722	0.02187596
2744.512	1	0.01910751	0.01698873	0.01731115	0.02367319	0.7806969	1.353765	0.2752949	0.2155259	0.0511755	0.07146149	0.03349587	0.03049833	0.1003881	0.08295072	0.2027686	0.1854219	0.1571556	0.2399308	0.2271695	0.2466454	1.284827	2.003464	1.775407	1.871737
2744.513	1	0.05237266	0.05808042	0.06857915	0.1090932	0.1117033	0.2444378	4.23993	3.525679	0.06474852	0.04521325	0.1924125	0.1170948	1.478233	1.267555	0.5966091	0.789381	0.07917504	0.08890956	0.06932795	0.0757257	0.2687833	0.4577195	0.3970441	0.3028888
2744.611	1	2.215898	1.685422	0.3381643	0.4723985	0.03353111	0.03986962	0.0502827	0.06465399	0.2515087	0.2189263	0.2372705	0.4554273	0.03915294	0.04567094	0.05093624	0.05599552	1.997894	1.104978	3.228961	2.100067	0.0790994	0.08307698	0.08468904	0.07041167
2744.612	1	0.2456157	0.1828973	2.414348	2.535841	0.2394908	0.2520394	0.1615782	0.1296236	2.205847	2.160081	1.18162	0.7661026	0.04902921	0.03317703	0.02636045	0.02737352	0.4654526	0.3088071	0.3324078	0.1930817	0.03012308	0.0259286	0.02636523	0.01934811
2744.612	1	0.01680066	0.01319288	0.01385551	0.02364468	0.7823378	1.35922	0.2713302	0.2005888	0.04936621	0.07246259	0.03062148	0.0278067	0.1018188	0.08920356	0.2081365	0.1855158	0.1587313	0.2424998	0.2292154	0.2455968	1.290415	2.011883	1.78667	1.872734
2744.613	1	0.04648558	0.05596052	0.07147245	0.08574619	0.07340826	0.3138493	4.233893	3.505613	0.04756423	0.05605024	0.18143	0.1026001	1.492753	1.338236	0.5475523	0.7551255	0.06071648	0.06862734	0.07162525	0.06805766	0.2365262	0.4367131	0.429849	0.238918
2744.711	1	2.15569	1.741088	0.2784684	0.4512092	0.04974349	0.04686864	0.06244212	0.07999821	0.3104672	0.2833827	0.1707506	0.4222532	0.05525337	0.05686509	0.05208524	0.06323277	2.060782	1.334196	3.378552	2.19142	0.097964	0.07872693	0.0944031	0.06395524
2744.712	1	0.232462	0.1551226	2.417143	2.529022	0.239366	0.257845	0.1615438	0.131245	2.20867	2.160268	1.18099	0.7640859	0.04641953	0.05220013	0.04059536	0.02523126	0.4722127	0.3213689	0.3579266	0.1719628	0.0310035	0.03155936	0.02820321	0.01989876
2744.712	1	0.01406018	0.01425865	0.01527871	0.01954522	0.7898957	1.363603	0.2714171	0.1876596	0.04675237	0.06791219	0.02672852	0.02127337	0.1035205	0.08900487	0.2124054	0.1832478	0.1536221	0.2383757	0.2306772	0.2456597	1.300012	2.027965	1.799804	1.877556
2744.713	1	0.05230233	0.04524121	0.06669121	0.0993722	0.1176193	0.4015	4.269412	3.481242	0.05944622	0.04682508	0.1963988	0.1005469	1.480965	1.391993	0.5173278	0.7413431	0.07847598	0.08318329	0.07883986	0.07972454	0.2168433	0.4356826	0.4369126	0.2151227
2744.811	1	2.106656	1.784913	0.3165787	0.4435361	0.06027265	0.05143467	0.06413325	0.07621366	0.2761981	0.2809601	0.2699717	0.4404187	0.04918123	0.07189519	0.04561525	0.06454407	2.132419	1.629397	3.469937	2.224256	0.1026857	0.1061163	0.1030667	0.06078156
2744.812	1	0.221515	0.1287864	2.410501	2.507068	0.2380136	0.2567253	0.1608976	0.1307918	2.2054	2.14248	1.166051	0.7695048	0.05037442	0.05322098	0.0440377	0.02803336	0.4701511	0.3235787	0.3847274	0.1315731	0.03049009	0.02998383	0.03518884	0.02818842
2744.812	1	0.01320871	0.01347385	0.014716	0.02068177	0.7950404	1.36572	0.2753429	0.1941473	0.0452865	0.06975537	0.02743077	0.01839791	0.09350229	0.08410285	0.2062203	0.176157	0.1493893	0.2392927	0.2320635	0.2418689	1.298511	2.029213	1.796462	1.8762
2744.813	1	0.06048946	0.05962684	0.07797883	0.08257703	0.167663	0.4884191	4.286323	3.468591	0.05714202	0.05627839	0.20917	0.1121262	1.410694	1.402089	0.5252293	0.7123687	0.08348806	0.08317648	0.07172342	0.09951284	0.2144841	0.4420965	0.4310453	0.2860782
2744.911	1	2.045441	1.784523	0.3369064	0.4260395	0.05205339	0.04244806	0.06815743	0.07447409	0.2541882	0.2897273	0.3691464	0.4807313	0.03968062	0.0717983	0.0540786	0.06590326	2.201188	1.82836	3.541712	2.258539	0.1091408	0.09127596	0.1082539	0.06997212
2744.912	1	0.2178161	0.1044463	2.389351	2.477116	0.2374618	0.2505475	0.1614685	0.1353655	2.197701	2.121756	1.16411	0.7929714	0.05194975	0.04880166	0.04019534	0.02808384	0.4664616	0.3289048	0.3774609	0.1179759	0.03062744	0.03567952	0.03485795	0.02561219
2744.912	1	0.01569515	0.01480836	0.01825221	0.0170797	0.7926398	1.361925	0.2769373	0.2021412	0.04151189	0.06573085	0.02495847	0.01554686	0.08362411	0.07948615	0.2013401	0.1684955	0.1457605	0.2380329	0.2303652	0.2410623	1.283457	2.0178	1.77953	1.864014
2744.913	1	0.06623297	0.06094023	0.05539541	0.08173756	0.1720088	0.5356283	4.280815	3.42599	0.07772548	0.06273375	0.1903933	0.101779	1.314262	1.339252	0.5544202	0.6647766	0.08504636	0.06521048	0.08191753	0.06666834	0.2002165	0.4625998	0.3895864	0.3355223
2745.011	1	2.000059	1.753917	0.3796053	0.3542112	0.05311663	0.05373213	0.0776772	0.06054587	0.231067	0.3233475	0.4589653	0.4385024	0.05473447	0.07754264	0.0778672	0.05692977	2.246423	1.907781	3.611541	2.31084	0.1004033	0.09022444	0.09588771	0.06519842
2745.012	1	0.2381781	0.09388067	2.357061	2.442824	0.2345082	0.2474115	0.1618464	0.1290107	2.193505	2.118916	1.165806	0.8087743	0.04917969	0.04690314	0.03308405	0.03421988	0.4605952	0.3290976	0.3342053	0.1880439	0.03411791	0.04254261	0.03508904	0.03516592
2745.012	1	0.01812396	0.01716266	0.01834844	0.01790538	0.7913918	1.356771	0.2829229	0.211839	0.04126085	0.06377834	0.02339795	0.01599	0.07585668	0.07709439	0.1927329	0.1659805	0.1445131	0.2391083	0.2278416	0.239865	1.276706	2.007889	1.767576	1.862792
2745.013	1	0.07184934	0.04149633	0.06867452	0.07668471	0.1346356	0.5574386	4.259264	3.417755	0.08855043	0.07268836	0.2026258	0.1007882	1.219353	1.290859	0.6098053	0.6386645	0.07327849	0.09179006	0.06660694	0.06109007	0.2033991	0.4819472	0.3027703	0.3886771
2745.110	1	1.981453	1.716455	0.4072645	0.2630163	0.05525913	0.07782565	0.1049144	0.06232135	0.2181069	0.3613967	0.5484662	0.3946123	0.05517775	0.05837393	0.06686429	0.0621464	2.236456	1.870597	3.630727	2.372072	0.1097878	0.09310458	0.1045903	0.05526752
2745.111	1	0.2642862	0.09949022	2.329276	2.416859	0.2389101	0.2467683	0.1610819	0.1373047	2.191043	2.113533	1.165024	0.8330913	0.04732304	0.04788021	0.03629922	0.03446686	0.4539271	0.3291068	0.2822178	0.2466063	0.03020034	0.03882946	0.03459794	0.03163585
2745.112	1	0.0208866	0.0211676	0.01865574	0.01787992	0.7868135	1.353197	0.2913667	0.2244787	0.04137393	0.06383326	0.02491183	0.0196507	0.07607299	0.07502189	0.1910937	0.1648381	0.1487861	0.2391545	0.228025	0.2422847	1.274787	2.007746	1.767421	1.859969
2745.113	1	0.07824274	0.02864116	0.08529527	0.07400121	0.10897	0.5517966	4.236638	3.41923	0.0933043	0.08730433	0.1922504	0.1094353	1.149849	1.20818	0.6870242	0.6470635	0.04321815	0.08626428	0.06549903	0.0450061	0.2039189	0.4949337	0.2428123	0.3947771
2745.210	1	1.949954	1.723731	0.3867185	0.1434255	0.06299388	0.04818486	0.07912357	0.07398364	0.2720331	0.4058193	0.59858	0.3879703	0.0557937	0.0575459	0.07870178	0.05917415	2.164734	1.817389	3.590859	2.443164	0.1073856	0.1045804	0.1036217	0.0676486
2745.211	1	0.2725195	0.0929454	2.31372	2.406803	0.2374231	0.2499467	0.1685168	0.1434265	2.19053	2.122561	1.18022	0.8616029	0.0496129	0.05100344	0.03498063	0.03116879	0.4547924	0.3337622	0.2246725	0.2957505	0.02590908	0.03181097	0.03246141	0.02636688
2745.212	1	0.02495614	0.02191888	0.02068505	0.02191821	0.7811857	1.352116	0.3054133	0.2292981	0.03857432	0.0648497	0.02830511	0.0261246	0.08007332	0.07063973	0.195163	0.1723555	0.1529324	0.242554	0.2263228	0.2408953	1.273073	2.006614	1.767003	1.852892
2745.213	1	0.06961747	0.06874031	0.08288932	0.06846824	0.133617	0.4921814	4.18507	3.427347	0.08413514	0.07493855	0.2073266	0.09170282	1.131625	1.172613	0.7592418	0.6380273	0.05226245	0.09445466	0.06223067	0.04791321	0.2275378	0.5289258	0.2415963	0.3883452
2745.311	1	1.93002	1.695617	0.4194956	0.1249828	0.0876399	0.06466879	0.07869258	0.07137344	0.2760245	0.4448286	0.6740131	0.3367446	0.05117956	0.06869673	0.09287182	0.05472958	2.140294	1.734884	3.543731	2.448702	0.09825139	0.09844396	0.1002788	0.0724626
2745.311	1	0.2795326	0.09322913	2.315331	2.402922	0.2427141	0.248443	0.1722351	0.1513971	2.212058	2.124642	1.2052	0.8926224	0.05657825	0.04687179	0.03310238	0.03260184	0.4733445	0.3483091	0.188784	0.319314	0.0313778	0.03193371	0.03622585	0.03457446
2745.312	1	0.03105806	0.02256756	0.02004459	0.02258669	0.7722597	1.339295	0.3158781	0.2215028	0.04080399	0.06350972	0.02668614	0.02661194	0.08209336	0.06507036	0.1936401	0.1784728	0.1547538	0.2426503	0.2272474	0.2463852	1.263417	2.005233	1.758774	1.840999
2745.313	1	0.05977905	0.05573947	0.08535699	0.07023092	0.1694248	0.4129119	4.172156	3.447264	0.07188944	0.08582666	0.209644	0.1079211	1.175672	1.167906	0.8286806	0.6691733	0.05964753	0.1071205	0.06027865	0.06523475	0.2423591	0.5409773	0.2196158	0.3554581
2745.410	1	1.959691	1.681567	0.4822748	0.1783666	0.05525559	0.07575275	0.07065107	0.07238459	0.2356737	0.4283217	0.6894155	0.2560046	0.0529112	0.06487842	0.09560502	0.04586111	2.126378	1.715913	3.475693	2.393235	0.09942915	0.1084604	0.1000782	0.05952532
2745.411	1	0.281361	0.09196417	2.307698	2.40062	0.2410554	0.2456074	0.1661845	0.1483401	2.214999	2.139013	1.238661	0.907052	0.04809791	0.0459943	0.02190649	0.02647639	0.4714433	0.3493541	0.1967382	0.2861307	0.02301807	0.03523141	0.03058978	0.03037861
2745.412	1	0.03579853	0.02599397	0.02121774	0.01950837	0.7672108	1.325928	0.3286197	0.2104777	0.04827528	0.07164884	0.03324511	0.03237414	0.08301254	0.06697498	0.1966276	0.1860965	0.153997	0.2361913	0.2244323	0.2427899	1.246954	1.976429	1.745079	1.822912
2745.413	1	0.0793963	0.05567203	0.06690271	0.07218338	0.2167259	0.2914346	4.18449	3.500864	0.0659411	0.09100675	0.2017024	0.1034375	1.24968	1.216964	0.9044222	0.6901069	0.04681387	0.08458215	0.07233958	0.07469291	0.2537839	0.5359574	0.2368969	0.3055476
2745.510	1	1.997079	1.703074	0.5026266	0.2680119	0.03596789	0.04962401	0.08585048	0.06031456	0.1779774	0.3843325	0.6593006	0.2200981	0.0546146	0.07944074	0.0967452	0.0450581	2.111571	1.769333	3.397453	2.320386	0.09920625	0.1139314	0.1018209	0.06080615
2745.511	1	0.2803343	0.1031734	2.315569	2.400262	0.2417442	0.2512522	0.1733179	0.1408363	2.216104	2.142772	1.281289	0.9161399	0.04638576	0.04368527	0.02584671	0.02839696	0.4726585	0.3362599	0.232757	0.2248185	0.02497643	0.03080219	0.02957086	0.02480759
2745.512	1	0.03870609	0.0262625	0.0245755	0.02816551	0.7586749	1.312223	0.3414511	0.1974039	0.04842917	0.0741711	0.03869106	0.03698046	0.08164498	0.06456598	0.197201	0.1882747	0.1598023	0.2386822	0.2238889	0.2395763	1.243224	1.96936	1.740058	1.817893
2745.513	1	0.05897289	0.04366632	0.06188025	0.05851462	0.2245261	0.1855487	4.185114	3.538327	0.04893133	0.05064932	0.1805143	0.1122631	1.346546	1.322653	0.9730868	0.6929609	0.0618939	0.07621583	0.06450574	0.05690438	0.2623896	0.5260464	0.23269	0.2678909
2745.611	1	2.05767	1.765738	0.5036701	0.3249138	0.03081422	0.04937478	0.05741082	0.08213709	0.1402583	0.3326432	0.5589959	0.2415356	0.03114879	0.07855955	0.08273268	0.05511936	2.078004	1.799645	3.326768	2.245622	0.0934519	0.08939015	0.09337287	0.05510723
2745.612	1	0.2739333	0.1267347	2.340953	2.412749	0.2375276	0.2506645	0.1796299	0.1478251	2.204548	2.158222	1.313573	0.9195091	0.04885541	0.04187004	0.02421301	0.02670086	0.4819472	0.313443	0.262079	0.1507283	0.03785616	0.0254758	0.02273189	0.02710085
2745.612	1	0.0448313	0.0283978	0.0215913	0.02362141	0.7473305	1.294978	0.3461086	0.1835151	0.04310843	0.0692429	0.04536444	0.03968866	0.09044492	0.07525425	0.2032243	0.1990704	0.1622798	0.2397937	0.2235193	0.2394776	1.237221	1.963593	1.729868	1.808525
2745.613	1	0.05627456	0.0665267	0.05518981	0.0663013	0.2083285	0.1534704	4.216476	3.576911	0.04862397	0.04879921	0.2130478	0.1059855	1.431114	1.427821	1.053753	0.7077255	0.0667576	0.07148972	0.07544734	0.06978041	0.2568019	0.5216103	0.20559	0.2363925
2745.710	1	2.128588	1.872342	0.5270891	0.3202012	0.03853459	0.05650939	0.07556841	0.07595584	0.1453533	0.2833224	0.41745	0.2119962	0.05029522	0.06590327	0.09012888	0.03937584	2.064498	1.798392	3.254372	2.156663	0.1009451	0.08557111	0.08082222	0.0440478
2745.711	1	0.2763107	0.1488554	2.370064	2.433459	0.2370246	0.2538192	0.1815501	0.1436607	2.186233	2.16517	1.345171	0.9084597	0.03209762	0.03097717	0.02451975	0.0205045	0.4673063	0.2843334	0.295278	0.07614542	0.0368918	0.02888711	0.02857948	0.02946786
2745.712	1	0.04542457	0.03012535	0.0181035	0.02215149	0.733637	1.281953	0.356117	0.1733015	0.04557298	0.07519416	0.05317074	0.04873029	0.09806581	0.08157137	0.2124717	0.2120855	0.1641129	0.2384563	0.2256414	0.2445514	1.232211	1.962936	1.730248	1.801719
2745.713	1	0.04461697	0.06119901	0.07617623	0.0709977	0.1532594	0.2068261	4.242597	3.605145	0.03176658	0.05673579	0.1873413	0.09749404	1.493283	1.516958	1.117699	0.7607813	0.05478539	0.06102651	0.09155663	0.05749361	0.2519255	0.4886262	0.2079544	0.1840066
2745.810	1	2.246327	1.963435	0.5159078	0.2713136	0.04343671	0.05552467	0.06000468	0.04624447	0.1602766	0.2777167	0.3037918	0.1316928	0.0295432	0.05797543	0.09095475	0.06238958	2.034463	1.703264	3.192407	2.110955	0.09116237	0.08704942	0.09227424	0.05641316
2745.811	1	0.2659401	0.1837164	2.393978	2.452531	0.2293822	0.2519997	0.1766862	0.1411805	2.168403	2.172463	1.363028	0.8967213	0.03190264	0.03392358	0.03042154	0.02361762	0.4440465	0.2657962	0.3055997	0.08363397	0.04459585	0.03349807	0.02657861	0.02342796
2745.812	1	0.04434716	0.03222433	0.01989524	0.02436242	0.7283407	1.277054	0.3686033	0.1746602	0.05310928	0.0800303	0.05439586	0.04844398	0.1039542	0.08583029	0.2190507	0.213737	0.1647956	0.2401521	0.228202	0.2445717	1.22805	1.959899	1.722206	1.793933
2745.813	1	0.04460984	0.04276858	0.04055571	0.0758108	0.1505393	0.2642664	4.265709	3.597243	0.03958475	0.05500732	0.197473	0.1062125	1.471743	1.540736	1.128052	0.8102216	0.05763452	0.06482368	0.08001212	0.06123245	0.2411799	0.4450724	0.2234475	0.1735507
2745.911	1	2.350149	2.022896	0.4675719	0.1975231	0.04558934	0.04262672	0.04656987	0.0397191	0.1648967	0.2244706	0.2574076	0.1106381	0.03289079	0.05570168	0.07551599	0.05358249	2.05032	1.528318	3.166208	2.123329	0.08857968	0.08629896	0.09295193	0.06203694
2745.912	1	0.2540382	0.2077313	2.410093	2.467288	0.2305962	0.2491985	0.172087	0.1405997	2.158837	2.162788	1.358502	0.8797001	0.02856335	0.04031943	0.03089557	0.03337119	0.4063753	0.2725004	0.2951443	0.1665023	0.04450697	0.03480409	0.02047657	0.02361288
2745.912	1	0.04653887	0.0335761	0.0208312	0.02699156	0.7171316	1.263513	0.360052	0.186458	0.04662054	0.07734053	0.04700108	0.04636487	0.0962818	0.08074035	0.217863	0.2197721	0.1629069	0.2346358	0.2213536	0.2374759	1.217918	1.941992	1.710191	1.784171
2745.913	1	0.04638627	0.07450635	0.0605028	0.08318221	0.1650545	0.3222906	4.292123	3.552462	0.038413	0.07818351	0.1876384	0.1056711	1.398145	1.512426	1.104565	0.8459355	0.05479543	0.06780201	0.0546419	0.07027623	0.2591373	0.3971559	0.2093005	0.1748389
2746.010	1	2.401592	2.057579	0.4345523	0.1049555	0.04574441	0.03552385	0.05847936	0.05334149	0.2187332	0.1885881	0.257864	0.1351512	0.04354969	0.04722591	0.05635454	0.07426105	2.06285	1.460429	3.162298	2.187475	0.09947458	0.1015297	0.08993002	0.07029975
2746.011	1	0.2416487	0.2257222	2.424908	2.476621	0.229252	0.2459411	0.1849135	0.1359817	2.15591	2.145017	1.356236	0.8720881	0.0294678	0.04604519	0.03084313	0.02763499	0.3701058	0.2981261	0.2814364	0.2177642	0.04053156	0.04458423	0.03452687	0.02162479
2746.012	1	0.04469838	0.02821439	0.01848222	0.02803559	0.7045443	1.25272	0.3481843	0.2001296	0.03776729	0.06701338	0.04180192	0.0470166	0.08961943	0.07713144	0.222528	0.2257313	0.1612883	0.2289829	0.2214673	0.2397811	1.206464	1.926241	1.699047	1.776181
2746.013	1	0.08219136	0.06543948	0.06025827	0.0826585	0.1581581	0.367757	4.299403	3.499274	0.06779979	0.04286191	0.1764365	0.09371396	1.304066	1.436178	1.083799	0.844005	0.06387372	0.07024268	0.06300341	0.05083253	0.2569706	0.3577441	0.2209978	0.2236697
2746.111	1	2.364883	2.064427	0.3758263	0.04742206	0.03748192	0.03864894	0.05181135	0.04163615	0.2828024	0.2170723	0.230992	0.156833	0.04872722	0.06120414	0.06628064	0.05808745	2.104582	1.546439	3.213855	2.198001	0.1089246	0.102888	0.09674578	0.08125378
2746.112	1	0.2423613	0.242467	2.428813	2.485615	0.2330769	0.2497533	0.1850743	0.1371529	2.145327	2.120998	1.34624	0.8581976	0.02658729	0.04095048	0.03391191	0.02779511	0.342597	0.3226211	0.2594586	0.2381608	0.03297328	0.03750572	0.03069166	0.0225254
2746.112	1	0.04424981	0.02749676	0.0210242	0.02482807	0.7034445	1.254312	0.3491475	0.2233805	0.04700549	0.07181153	0.04573403	0.05477285	0.08837212	0.07715463	0.2269109	0.2335287	0.1654687	0.2324391	0.2220398	0.2384687	1.204628	1.926852	1.694104	1.775836
2746.113	1	0.05401959	0.07059758	0.05592905	0.06927992	0.09890809	0.3750082	4.274433	3.429434	0.05966377	0.06196449	0.1792224	0.1008652	1.201057	1.307171	1.049887	0.869851	0.05168045	0.07699254	0.05746916	0.05976611	0.2747276	0.368076	0.2064534	0.2590218
2746.211	1	2.259664	2.049058	0.2689871	0.08460151	0.05051277	0.04709063	0.05270245	0.05019351	0.3100466	0.2724276	0.1537763	0.2400839	0.04614231	0.06516902	0.05741744	0.05251324	2.161965	1.698071	3.20601	2.146568	0.1038061	0.1052745	0.0928921	0.06353942
2746.211	1	0.2443184	0.2559032	2.437139	2.49527	0.2364197	0.2551307	0.1775337	0.1416715	2.151281	2.097815	1.342135	0.8610709	0.02909733	0.03444645	0.03390591	0.02587289	0.3383637	0.3377722	0.2475173	0.2282702	0.03021141	0.03335156	0.0267662	0.02824546
2746.212	1	0.04229609	0.02616457	0.01857552	0.02522775	0.6884714	1.246397	0.3519743	0.2398663	0.05012839	0.07387861	0.04730544	0.05729209	0.0987731	0.08646036	0.2364261	0.2430981	0.1653975	0.2378131	0.2249335	0.2373739	1.205415	1.945225	1.696434	1.777028
2746.213	1	0.08748951	0.06146164	0.06570375	0.0744878	0.09232475	0.3817661	4.259067	3.372729	0.09747143	0.0513544	0.2068549	0.1011429	1.137512	1.16875	1.021861	0.9194951	0.05127934	0.06890288	0.05792161	0.05846745	0.2986961	0.3529795	0.2125088	0.3490799
2746.310	1	2.138394	1.956006	0.1858692	0.1893282	0.05877928	0.0453454	0.06335365	0.07988817	0.3227427	0.2532059	0.2882253	0.3312946	0.05058382	0.07476238	0.08283184	0.05069289	2.213882	1.839954	3.246748	2.154273	0.1114325	0.0981259	0.09709632	0.07491046
2746.311	1	0.2586871	0.2729755	2.409857	2.460632	0.2276947	0.2490153	0.1789095	0.1447365	2.158468	2.075938	1.338342	0.8816258	0.03789191	0.03940902	0.02856786	0.02581902	0.3605013	0.3483208	0.2703437	0.1945591	0.02285695	0.03376985	0.02952788	0.03772816
2746.312	1	0.03669968	0.0193234	0.019372	0.01903986	0.6837841	1.248023	0.3512965	0.2515784	0.04972811	0.07469673	0.04913714	0.0544537	0.09957834	0.09016495	0.2401501	0.2424346	0.1645961	0.2328541	0.2242771	0.2343772	1.203418	1.948662	1.702427	1.779042
2746.313	1	0.06261847	0.06343369	0.07501833	0.04749693	0.1424919	0.3766383	4.227566	3.329928	0.08816387	0.0765078	0.1957953	0.0990438	1.136755	1.034943	0.9728302	0.9233779	0.05444984	0.06209123	0.05078439	0.05938557	0.3055149	0.3792344	0.1906128	0.4280833
2746.409	1	2.039093	1.858702	0.1319407	0.2680664	0.05089224	0.0423929	0.07066672	0.07784919	0.284744	0.2605427	0.429969	0.3953765	0.04224556	0.06408867	0.08092926	0.06915889	2.215608	1.890822	3.309527	2.175162	0.1078716	0.1071442	0.1001942	0.08388214
2746.410	1	0.265247	0.281343	2.408315	2.436905	0.2282703	0.2409171	0.1794545	0.153423	2.156821	2.047733	1.325259	0.9044764	0.0435755	0.03397195	0.02496502	0.02223051	0.3814211	0.3339614	0.3071936	0.1323999	0.02680961	0.03030313	0.02958604	0.03909352
2746.410	1	0.03742331	0.01915298	0.02622876	0.02284298	0.6769375	1.243942	0.3569282	0.2567151	0.04998286	0.07401557	0.05014189	0.05518618	0.09681952	0.0851882	0.2430762	0.2391084	0.1629806	0.2313004	0.2238527	0.2329215	1.200198	1.941604	1.69914	1.774701
2746.410	1	0.07260514	0.03871869	0.05583664	0.05370308	0.2081866	0.3718655	4.207947	3.321174	0.1042554	0.06150629	0.1941311	0.08700709	1.150432	0.9512253	0.8982684	0.9059397	0.06001224	0.07631413	0.04088277	0.07649616	0.3067209	0.4255286	0.172942	0.4929413
2746.511	1	1.934265	1.786576	0.2049982	0.271878	0.06226556	0.04149931	0.09267452	0.08201302	0.2724317	0.2411833	0.5151898	0.4679399	0.03755322	0.07532957	0.07139274	0.06933928	2.195585	1.794067	3.348392	2.214244	0.1060751	0.09613222	0.09687351	0.08802312
2746.512	1	0.2658242	0.2942492	2.399368	2.432968	0.2314946	0.2421039	0.1849214	0.1508075	2.155472	2.039133	1.312648	0.9098734	0.04122412	0.03152654	0.02200248	0.02203101	0.4027981	0.3299972	0.3140437	0.08243965	0.02792595	0.02923785	0.03262627	0.03603525
2746.512	1	0.03786479	0.01604977	0.02188541	0.01973825	0.6722707	1.240794	0.3551435	0.2432438	0.05851629	0.08046869	0.04931028	0.05022274	0.0988817	0.08013645	0.2408538	0.2348112	0.1649825	0.2321719	0.2279296	0.2367821	1.206197	1.956424	1.705489	1.773386
2746.513	1	0.04019144	0.04812431	0.06538469	0.05440529	0.2028659	0.3406074	4.190699	3.357615	0.08598491	0.0865143	0.201664	0.1051754	1.230384	0.9558944	0.8057479	0.8827765	0.05923137	0.08181899	0.03818686	0.06174443	0.2968076	0.4662009	0.1647251	0.5062746
2746.610	1	1.898386	1.720922	0.2767627	0.17218	0.06242162	0.04128674	0.08556056	0.08297859	0.2990527	0.2203035	0.5166339	0.492932	0.05076282	0.06357347	0.06379066	0.06655589	2.137124	1.631207	3.428317	2.249209	0.1026426	0.09580586	0.105367	0.0682977
2746.611	1	0.2730376	0.3099164	2.381493	2.419436	0.2379803	0.2463549	0.1771273	0.1495975	2.149515	2.037045	1.301743	0.91785	0.04154289	0.0375239	0.02311074	0.02225302	0.4198684	0.3244523	0.3060793	0.1389388	0.02807794	0.03076201	0.03199049	0.03796239
2746.612	1	0.04072026	0.01760589	0.02327246	0.02361828	0.6679223	1.239818	0.361924	0.2313901	0.0453831	0.07709163	0.05406088	0.05914175	0.09992417	0.08354454	0.2445201	0.2263342	0.169656	0.2356248	0.2297527	0.2360886	1.214832	1.971635	1.72421	1.786112
2746.613	1	0.04798982	0.04280808	0.06699135	0.06006258	0.2034758	0.2531785	4.16921	3.389396	0.0630878	0.07195075	0.1832997	0.1031837	1.319039	1.030423	0.6768562	0.8452112	0.07433436	0.07298915	0.03419016	0.06806112	0.310056	0.4859253	0.1770915	0.4666086
2746.711	1	1.91174	1.687846	0.3202426	0.09850657	0.04536877	0.05609921	0.07922438	0.04842554	0.3157629	0.2482871	0.5038653	0.5205836	0.06953072	0.05280753	0.07215879	0.07846831	2.103701	1.521901	3.527769	2.271089	0.1069803	0.09634875	0.09874161	0.0657136
2746.712	1	0.2787967	0.3229609	2.357536	2.400212	0.2381161	0.2449065	0.1782715	0.1522967	2.151477	2.04527	1.301183	0.9394484	0.04177484	0.03734013	0.02369739	0.01935354	0.4384395	0.3260417	0.3075578	0.2124	0.02489454	0.03379035	0.04187832	0.03841039
2746.712	1	0.0444194	0.02209608	0.02797469	0.0252299	0.6693021	1.238924	0.3612565	0.2023193	0.03878967	0.06874835	0.04835382	0.05323997	0.1063399	0.09590287	0.2510841	0.2379681	0.1672331	0.2363254	0.2327447	0.2422415	1.214903	1.980106	1.736365	1.793901
2746.713	1	0.051741	0.05706236	0.08119849	0.07666894	0.167746	0.1792676	4.144157	3.427062	0.07627913	0.04887372	0.1962822	0.1197125	1.409719	1.123184	0.6240668	0.8051738	0.07519441	0.06805865	0.06785894	0.06489897	0.3144844	0.5033664	0.2577068	0.4154924
2746.811	1	1.930488	1.695612	0.4339528	0.1715477	0.03699725	0.04890092	0.08055409	0.0575789	0.3105068	0.2492485	0.479789	0.5484934	0.06581062	0.06666122	0.0760904	0.07853788	2.074813	1.512911	3.593471	2.224755	0.09588699	0.1073749	0.1084974	0.06677239
2746.811	1	0.2848009	0.3365839	2.349083	2.40084	0.2384349	0.2480309	0.1749662	0.1420256	2.169901	2.054292	1.287344	0.9466731	0.0421162	0.02835137	0.02074483	0.02832193	0.4612992	0.3300518	0.2755185	0.2670942	0.02451289	0.03118584	0.03730458	0.03775349
2746.812	1	0.0455216	0.02590518	0.0248968	0.0256268	0.6721612	1.239467	0.3610026	0.1779514	0.04622432	0.07321021	0.04193621	0.05518886	0.1189951	0.1089282	0.2484307	0.2410421	0.1648643	0.2388679	0.2282181	0.2419206	1.21609	1.988106	1.75072	1.803146
2746.813	1	0.03543306	0.06522338	0.04879639	0.08540887	0.1362565	0.1732871	4.146363	3.441961	0.0479337	0.05999952	0.2024023	0.1075716	1.461657	1.224499	0.5535483	0.7584964	0.08380223	0.08204875	0.07136022	0.09786925	0.3069974	0.5087194	0.3308177	0.3649966
2746.911	1	1.968969	1.765109	0.5293345	0.2223977	0.04111914	0.04770474	0.06692521	0.06815529	0.2543296	0.2654515	0.4437698	0.5895893	0.04944585	0.07314295	0.06451516	0.07276534	2.06387	1.593183	3.602537	2.130513	0.1041483	0.1017895	0.0997639	0.07243672
2746.911	1	0.2904315	0.3457393	2.336711	2.388589	0.2359423	0.2474609	0.1777413	0.1454694	2.170289	2.053057	1.283814	0.9495746	0.04757055	0.02313572	0.02047428	0.03155309	0.4815564	0.3328304	0.2358776	0.288884	0.0325474	0.03201075	0.03145385	0.0427815
2746.912	1	0.04067675	0.02400844	0.02447801	0.03017324	0.676321	1.242151	0.3531945	0.1619262	0.05139086	0.08209992	0.04607468	0.0589732	0.1201807	0.106131	0.2402238	0.2327776	0.1655175	0.2379078	0.2309221	0.2377645	1.213592	1.983025	1.761857	1.807668
2746.913	1	0.05243705	0.06203473	0.07116837	0.09488865	0.1653928	0.2647905	4.170598	3.451781	0.05875331	0.04659856	0.1791331	0.1224539	1.489934	1.30489	0.5213738	0.7474041	0.05974622	0.07365448	0.07145564	0.08066948	0.2890719	0.5076511	0.3588942	0.2932889
2747.010	1	2.025088	1.861189	0.5702942	0.353245	0.03184833	0.05578161	0.06554067	0.0560299	0.1438814	0.2931713	0.4320838	0.6056246	0.04491784	0.06586604	0.05980033	0.08442136	2.025185	1.69214	3.521435	2.022641	0.1073605	0.1262232	0.1055511	0.07040763
2747.011	1	0.2912193	0.3542743	2.319848	2.383421	0.2343461	0.2472778	0.1767208	0.1422546	2.181982	2.075861	1.294993	0.9487926	0.03795295	0.02733911	0.02314086	0.02179563	0.4846096	0.3340477	0.2243984	0.2687191	0.03652029	0.02640628	0.02919146	0.03776077
2747.012	1	0.03914907	0.02870026	0.02612545	0.02745749	0.6824737	1.248267	0.3379059	0.1507195	0.05125718	0.0802184	0.04469045	0.05258133	0.1226489	0.1112672	0.2383381	0.2334249	0.1647714	0.238827	0.2316525	0.2388508	1.222123	1.99256	1.779551	1.817616
2747.013	1	0.03229207	0.05170416	0.06702451	0.1082781	0.1848687	0.3575635	4.200734	3.439142	0.06778084	0.05406302	0.1892971	0.1054385	1.463668	1.36833	0.5290983	0.7333022	0.07383137	0.08403055	0.06779497	0.08812258	0.2733897	0.5016942	0.3495566	0.2690761
2747.111	1	2.076056	1.92129	0.5454867	0.4348851	0.04219745	0.04513978	0.07523097	0.05881822	0.06584131	0.2829983	0.4267823	0.5579401	0.0355962	0.05025273	0.07186145	0.08039571	2.000502	1.780859	3.413523	1.925479	0.1065467	0.130513	0.1033309	0.08054374
2747.111	1	0.2969087	0.357962	2.325599	2.380169	0.238339	0.2480762	0.1844245	0.1485725	2.184456	2.103759	1.321795	0.947801	0.0361629	0.03032887	0.02670161	0.01921578	0.4846039	0.3366434	0.2293509	0.2194938	0.04116657	0.0239118	0.02178808	0.02730643
2747.112	1	0.03651953	0.02853721	0.0210858	0.02643012	0.6903844	1.257534	0.3325185	0.1617245	0.05245461	0.08067855	0.04439223	0.05380118	0.1257954	0.1150832	0.2411311	0.2359908	0.1670319	0.2433438	0.2343984	0.2458558	1.232019	2.013865	1.795923	1.83212
2747.113	1	0.05667467	0.05588877	0.06704365	0.08147267	0.1774677	0.4389105	4.209014	3.409448	0.05420267	0.05791507	0.1791151	0.09708286	1.403516	1.405162	0.5550946	0.7365184	0.07438072	0.08281718	0.05750493	0.0757263	0.2700193	0.5196019	0.337156	0.2737262
2747.210	1	2.074211	1.980289	0.505606	0.481756	0.03226857	0.05739095	0.07549778	0.06355385	0.070218	0.2593652	0.3829889	0.4721861	0.05022886	0.06130089	0.06696656	0.07489007	2.026104	1.774737	3.286858	1.898025	0.1052949	0.1177936	0.1090513	0.0685704
2747.211	1	0.2971989	0.3494704	2.337076	2.38878	0.2303428	0.2483409	0.183897	0.1503519	2.171855	2.114259	1.357588	0.9410101	0.03328881	0.03072179	0.03262491	0.017793	0.4582274	0.3456317	0.247594	0.149891	0.0386113	0.0297621	0.01933756	0.02549024
2747.212	1	0.03164083	0.02805759	0.02059367	0.02479704	0.6953849	1.265984	0.3255183	0.1738598	0.05744466	0.07607548	0.03678401	0.05069614	0.1276137	0.1114285	0.2335663	0.224983	0.1635638	0.2464363	0.2382008	0.24483	1.241657	2.031122	1.816991	1.842681
2747.213	1	0.05280699	0.04795204	0.06368882	0.0779788	0.1345208	0.499263	4.19937	3.383916	0.06637729	0.07333768	0.1780647	0.1065658	1.326172	1.372651	0.596744	0.6980894	0.06995829	0.07761769	0.06627433	0.0795203	0.2701458	0.541484	0.2950827	0.3244522
2747.311	1	2.09189	2.059313	0.4430305	0.5215819	0.05147398	0.05184382	0.07380974	0.04394611	0.09120994	0.2032609	0.3007331	0.4175544	0.05382919	0.06331012	0.05500514	0.06496218	2.083618	1.74536	3.19007	1.908056	0.1000437	0.1331981	0.1255121	0.06116608
2747.311	1	0.3070366	0.3201708	2.355583	2.398058	0.2322883	0.254068	0.1794065	0.142244	2.159768	2.137567	1.385913	0.934224	0.03035461	0.03545875	0.03757939	0.01923688	0.4176595	0.3540699	0.2740169	0.04680394	0.03898726	0.03902635	0.02422636	0.01602087
2747.312	1	0.03349064	0.03525661	0.02443571	0.03181233	0.7058284	1.279861	0.3163929	0.200184	0.05570311	0.07717852	0.03477631	0.0530935	0.1348447	0.1148042	0.2289231	0.223741	0.165105	0.2532151	0.2383139	0.2459946	1.255682	2.050042	1.82914	1.857329
2747.313	1	0.08936769	0.03475298	0.07885625	0.07571057	0.159313	0.5473959	4.176823	3.366459	0.07038381	0.08970382	0.1860866	0.1087077	1.23144	1.308736	0.6422694	0.6972551	0.06800569	0.08905084	0.05720307	0.06846336	0.2668183	0.5275618	0.2563974	0.3494943
2747.409	1	2.093908	2.061875	0.3272904	0.5164357	0.03837104	0.04667589	0.07040186	0.06236697	0.1102456	0.1414067	0.2726831	0.3554056	0.04012501	0.03195649	0.04322349	0.07089038	2.144667	1.68852	3.108402	1.947295	0.1129514	0.09762535	0.1049202	0.06773738
2747.410	1	0.3142839	0.2751888	2.373665	2.400586	0.2290149	0.2499009	0.1879981	0.14091	2.133132	2.135411	1.403655	0.9167242	0.03318173	0.0317586	0.03347922	0.01721136	0.3809668	0.3460404	0.2772705	0.08897516	0.03221319	0.03794712	0.02774896	0.0171307
2747.410	1	0.02237743	0.02860894	0.01657657	0.03309402	0.7130193	1.292642	0.297382	0.2175329	0.04900542	0.07601367	0.04146142	0.047688	0.119436	0.09696827	0.215596	0.2089121	0.1645677	0.2543168	0.2382109	0.2455819	1.258435	2.050772	1.832307	1.864375
2747.410	1	0.06556717	0.05392404	0.06693163	0.06913376	0.2182709	0.5329111	4.151693	3.36083	0.08375523	0.09108006	0.203362	0.09591568	1.165137	1.231824	0.7209929	0.6701728	0.05405012	0.08283648	0.05353832	0.06049662	0.2528359	0.5207188	0.2207204	0.3977366
2747.510	1	2.111282	2.035024	0.2993753	0.4648631	0.03614982	0.04585579	0.08255216	0.06602932	0.1608193	0.1112448	0.281652	0.3116841	0.04365193	0.03083949	0.0536968	0.04944971	2.215832	1.739841	3.101257	2.008444	0.1252499	0.1123557	0.1124588	0.08040519
2747.511	1	0.3110208	0.2312169	2.376152	2.406159	0.2223481	0.250288	0.1917605	0.1480247	2.103665	2.13434	1.417479	0.9096338	0.04037558	0.03302481	0.038118	0.0137695	0.3857472	0.3442054	0.2799168	0.1725164	0.02479529	0.0322622	0.03427909	0.02915741
2747.512	1	0.01699697	0.02526863	0.01888824	0.03031731	0.7208505	1.297309	0.2884371	0.2400223	0.0434126	0.07500244	0.03634717	0.04661529	0.1159481	0.09365269	0.2077338	0.2037706	0.1619327	0.2534063	0.2399324	0.2476129	1.26468	2.060728	1.8394	1.874498
2747.513	1	0.07540613	0.04194526	0.06450759	0.06303182	0.2677481	0.5003542	4.13357	3.379121	0.06956649	0.06527092	0.1952855	0.0876435	1.124391	1.162894	0.7956591	0.6906993	0.07421663	0.08432756	0.05984593	0.05944162	0.2694827	0.4965805	0.1787573	0.3942192
2747.610	1	2.048576	1.971564	0.335357	0.4346092	0.04637444	0.04357437	0.07201418	0.0742163	0.2036495	0.1427878	0.2777074	0.2604457	0.04662292	0.04053085	0.04099086	0.03798546	2.314362	1.893759	3.09286	2.000757	0.122767	0.1231421	0.09694053	0.0730363
2747.611	1	0.2978047	0.1917342	2.382375	2.410239	0.223895	0.2435529	0.1980415	0.1459259	2.084493	2.115525	1.424985	0.90859	0.0355746	0.02642027	0.0326136	0.01683848	0.4055544	0.3320217	0.2592523	0.2360647	0.03386568	0.03329553	0.02747752	0.03255717
2747.612	1	0.02073194	0.0243739	0.02204474	0.03037079	0.731761	1.309465	0.2865215	0.2483919	0.0435494	0.07309501	0.03134016	0.04230945	0.1071033	0.08944864	0.2006075	0.2036078	0.1620441	0.252941	0.2381508	0.2494774	1.285165	2.081127	1.853844	1.88736
2747.613	1	0.07673613	0.05122574	0.08899996	0.05848897	0.2869824	0.4285142	4.115668	3.404219	0.08062203	0.08379807	0.2081022	0.1066087	1.162631	1.164615	0.9002837	0.7288253	0.05186665	0.0816509	0.0679393	0.06264659	0.279501	0.4944396	0.1481228	0.3782721
2747.710	1	1.905239	1.837591	0.3942835	0.3819213	0.04513407	0.03985026	0.06667646	0.07663707	0.2514379	0.2334265	0.3274812	0.2026502	0.056328	0.04288396	0.05075901	0.03896419	2.388382	2.046641	3.084422	1.967054	0.107564	0.1044703	0.08728958	0.05112067
2747.711	1	0.2881859	0.1551616	2.360212	2.419043	0.2247511	0.2456672	0.1875271	0.144315	2.090845	2.093235	1.413313	0.9203436	0.04563238	0.03646015	0.03826681	0.02496851	0.4174531	0.3270712	0.2536158	0.2488051	0.03059591	0.03117811	0.03095901	0.02930118
2747.712	1	0.01909516	0.02565032	0.02401673	0.03298209	0.7447076	1.314798	0.2818285	0.2463575	0.04720518	0.07341417	0.03384178	0.04123252	0.1039846	0.08315147	0.2007545	0.1973575	0.1617149	0.2558396	0.2402243	0.2529989	1.302972	2.098678	1.862388	1.893732
2747.713	1	0.08066515	0.04765674	0.1123499	0.08742443	0.2817755	0.3229019	4.12394	3.461159	0.06528569	0.05472092	0.2041805	0.107011	1.250401	1.222115	0.9659648	0.73308	0.04774734	0.08708288	0.0509638	0.07958375	0.2815185	0.4853534	0.122757	0.3547155
2747.811	1	1.772888	1.699617	0.4339475	0.3630615	0.03672749	0.03568733	0.0653869	0.08803776	0.2780144	0.2870222	0.4160302	0.2450545	0.06644972	0.06655841	0.06658568	0.03169922	2.39839	2.150923	3.067304	1.921059	0.1012677	0.1064452	0.08901343	0.0684328
2747.811	1	0.2846758	0.131061	2.334571	2.407649	0.2229547	0.2439746	0.185855	0.1525614	2.08543	2.057249	1.400789	0.9383394	0.05020767	0.03280606	0.02811475	0.02235082	0.418755	0.3165635	0.258229	0.2426811	0.02550377	0.02735624	0.02546011	0.02993665
2747.812	1	0.01511498	0.02695203	0.02610911	0.03488036	0.757104	1.311794	0.2707754	0.2373506	0.04993945	0.07154753	0.03411	0.03697459	0.1034426	0.08889483	0.205177	0.192067	0.1617763	0.2613826	0.2423902	0.2500049	1.32196	2.108543	1.865726	1.894323
2747.813	1	0.06150681	0.05380488	0.04893395	0.07380071	0.2206025	0.1908482	4.132133	3.475342	0.05597456	0.04635515	0.1810011	0.1277346	1.327416	1.309836	1.028367	0.732326	0.0562283	0.07878002	0.05879165	0.05934399	0.2984457	0.4853759	0.107036	0.2927349
2747.910	1	1.696197	1.552126	0.4696356	0.3547977	0.04446347	0.05052311	0.0898649	0.09259222	0.2483331	0.3301194	0.4630625	0.3733758	0.06937459	0.07450596	0.05835836	0.05676024	2.315491	2.138793	3.118757	1.922497	0.1146292	0.1026658	0.1030052	0.0684134
2747.911	1	0.290144	0.1191303	2.318118	2.39936	0.2264947	0.2411378	0.1840646	0.1544016	2.079495	2.012074	1.365787	0.9498614	0.05331741	0.03237372	0.02565855	0.02514335	0.4361168	0.306388	0.2962041	0.1986891	0.03113329	0.03362157	0.02887057	0.03089
2747.912	1	0.01376443	0.02774287	0.02251354	0.03213358	0.7568247	1.308521	0.2475045	0.2115565	0.04748048	0.0677872	0.0309662	0.02894275	0.1001248	0.09410292	0.1992527	0.19789	0.1605751	0.2591936	0.2381711	0.2516192	1.333396	2.107618	1.854606	1.890834
2747.913	1	0.05881405	0.07509919	0.06194207	0.07207957	0.1340826	0.1279756	4.153225	3.52563	0.04506041	0.03684855	0.188794	0.104872	1.428539	1.393138	1.090036	0.7190936	0.07731441	0.06778905	0.05695129	0.06986951	0.3043231	0.4766676	0.08081734	0.2507719
2748.010	1	1.681483	1.464447	0.5017886	0.3607486	0.0451472	0.0660916	0.07252384	0.1039558	0.2241667	0.323125	0.4645282	0.5064306	0.04537188	0.07763142	0.0646551	0.08069554	2.151698	1.939677	3.184115	1.90541	0.1091481	0.1018622	0.1205623	0.05376198
2748.011	1	0.2898551	0.1209178	2.291538	2.367419	0.2240931	0.2387139	0.1872062	0.1500899	2.082896	1.984203	1.344063	0.9540176	0.06055667	0.03837764	0.02651141	0.02830024	0.458927	0.2904784	0.3286944	0.1187603	0.03089901	0.03029527	0.0335119	0.03073397
2748.012	1	0.01937365	0.03433887	0.02446359	0.02591613	0.7606952	1.303968	0.2378333	0.1901522	0.05320134	0.07178949	0.03023814	0.02658157	0.1105279	0.1003233	0.1947613	0.1969291	0.1651276	0.2585233	0.2372377	0.2528704	1.347861	2.111402	1.848449	1.89206
2748.013	1	0.0449771	0.05717205	0.05258293	0.05874711	0.08900508	0.1839368	4.177596	3.543154	0.02843754	0.04900693	0.1880602	0.09964356	1.460613	1.473496	1.140502	0.7568369	0.07773569	0.07675073	0.08724395	0.06614198	0.2922152	0.4638217	0.1378847	0.1927235
2748.111	1	1.685728	1.42543	0.5256275	0.3645702	0.06142679	0.07129104	0.09535685	0.09271085	0.2260972	0.2921416	0.4699754	0.6035042	0.06099039	0.05473465	0.05789027	0.07341889	2.015223	1.618612	3.258289	1.854234	0.1031407	0.08899929	0.09101799	0.06186438
2748.111	1	0.2933349	0.1338728	2.273953	2.336344	0.2256564	0.2388821	0.1909733	0.1440158	2.087558	1.964138	1.329056	0.9520527	0.05394721	0.0365832	0.03632986	0.01814838	0.4784882	0.2834725	0.358848	0.05095095	0.03174852	0.0395	0.03682191	0.03163482
2748.112	1	0.0232609	0.03252835	0.02494434	0.02291039	0.7610631	1.29147	0.2306296	0.1931884	0.05467229	0.06859009	0.02587944	0.02735128	0.111842	0.09800304	0.1912551	0.1978221	0.1658098	0.2555889	0.2352713	0.2530625	1.362442	2.114018	1.839053	1.894374
2748.113	1	0.04626173	0.05404661	0.05666873	0.08915165	0.08413098	0.2425839	4.217057	3.545228	0.02963242	0.0551694	0.1963081	0.1074228	1.453299	1.490644	1.125247	0.8037646	0.06086623	0.07372006	0.07124015	0.05945128	0.3008258	0.4215348	0.1965943	0.1619114
2748.210	1	1.682102	1.415107	0.4561103	0.3566581	0.05692347	0.04437423	0.1016157	0.08862813	0.2154036	0.2578174	0.431555	0.6443737	0.06200484	0.04913848	0.06461908	0.08099174	1.937703	1.390321	3.380296	1.805175	0.0994313	0.09888491	0.09812966	0.06292428
2748.211	1	0.2973863	0.1338096	2.248269	2.303872	0.2296457	0.2410206	0.1785773	0.1420196	2.086954	1.977177	1.309002	0.9652343	0.0479322	0.03725303	0.03669667	0.02067419	0.4938408	0.2740878	0.3662104	0.1306547	0.02859369	0.03002582	0.03197545	0.03352909
2748.212	1	0.02279439	0.0235037	0.02707532	0.02862677	0.7658362	1.28978	0.2328009	0.2067117	0.05536294	0.06888742	0.02377846	0.02753093	0.1077752	0.1005661	0.1902206	0.2053661	0.164135	0.2509025	0.2362	0.2502176	1.366584	2.11782	1.835751	1.894153
2748.213	1	0.05543861	0.06221297	0.07109983	0.1056756	0.07167364	0.2821205	4.243334	3.517513	0.05544793	0.06569596	0.1837284	0.1004205	1.401507	1.490735	1.101278	0.8473028	0.06326604	0.07393833	0.07924873	0.07417445	0.2974036	0.4247521	0.2524793	0.1541205
2748.310	1	1.70347	1.457281	0.38332	0.3591547	0.04407375	0.05417234	0.1031462	0.05045773	0.2003255	0.2229844	0.3748295	0.6233567	0.04218099	0.06110742	0.04121073	0.09427621	1.890188	1.363238	3.474752	1.77123	0.09122049	0.08312016	0.124675	0.05745974
2748.311	1	0.3039128	0.1431064	2.251473	2.302366	0.2291819	0.2444299	0.1686237	0.1444993	2.103594	1.984118	1.291548	0.9666484	0.04812002	0.03617184	0.04030776	0.03265485	0.5060874	0.2873692	0.3673281	0.2333731	0.03847771	0.03150811	0.03626028	0.03294631
2748.312	1	0.03076923	0.02034397	0.02586606	0.02193526	0.7622408	1.287857	0.2276939	0.2185693	0.05750028	0.06994935	0.02441862	0.02938821	0.1041545	0.114432	0.1958444	0.193373	0.1593776	0.2519907	0.2401234	0.252877	1.373582	2.117621	1.826143	1.89435
2748.313	1	0.0575825	0.06300278	0.05809103	0.08992002	0.07735133	0.3226949	4.248203	3.442166	0.05169802	0.04415349	0.168354	0.09717709	1.308075	1.402617	1.043262	0.8661337	0.05506713	0.08335709	0.06429626	0.04447478	0.2917427	0.430512	0.3213333	0.1967622
2748.410	1	1.756035	1.476599	0.3346391	0.3619865	0.04166291	0.06038231	0.1044396	0.05957987	0.1670653	0.2224735	0.334957	0.581875	0.04419128	0.06146652	0.04178614	0.09036789	1.892536	1.555514	3.504659	1.739299	0.07914494	0.08483694	0.1116906	0.05675235
2748.411	1	0.3037297	0.1636713	2.246247	2.291886	0.2313459	0.2407193	0.1724204	0.1387746	2.106559	1.989883	1.28349	0.9610917	0.04971307	0.03640389	0.03912484	0.03276162	0.5071982	0.3193643	0.3472681	0.3051513	0.0454093	0.03844368	0.03424279	0.03951369
2748.412	1	0.03433591	0.01978215	0.02026604	0.02495108	0.7581606	1.279753	0.2229567	0.2263687	0.06401006	0.06926871	0.03029262	0.03029895	0.1030502	0.1161196	0.2044356	0.1895835	0.1553561	0.2541579	0.2359963	0.2511864	1.369108	2.106706	1.807343	1.884882
2748.413	1	0.08558605	0.06438573	0.06338962	0.05820944	0.1764833	0.3505298	4.232965	3.362851	0.08687149	0.07093546	0.1922173	0.09881742	1.199749	1.264877	1.002091	0.8667538	0.05768361	0.07803354	0.07712694	0.06529987	0.2802618	0.4263358	0.3199334	0.2822325
2748.510	1	1.800824	1.54462	0.236696	0.3760397	0.0546231	0.06024085	0.09295331	0.06210178	0.1450291	0.195867	0.2999057	0.6168898	0.03956688	0.05461006	0.05408866	0.1024445	1.951598	1.751464	3.483914	1.742131	0.0791853	0.0808552	0.09872853	0.06703388
2748.511	1	0.2965466	0.1741572	2.230218	2.288631	0.2272826	0.2449075	0.1766932	0.1430327	2.109386	2.017459	1.284876	0.9446996	0.05240944	0.04276093	0.03632341	0.02900914	0.4827886	0.3518066	0.3104024	0.326406	0.03038502	0.03787747	0.02879229	0.0367247
2748.513	1	0.03808669	0.01881926	0.02433557	0.02300592	0.7470677	1.281403	0.2274084	0.2365375	0.05608474	0.07539813	0.03274734	0.03167768	0.09834617	0.1112458	0.2040534	0.1928975	0.1509879	0.2521545	0.2326593	0.2518231	1.364654	2.098369	1.791931	1.87738
2748.513	1	0.06425621	0.04506824	0.07403906	0.07038474	0.2014425	0.4088314	4.218873	3.318136	0.06118248	0.0811507	0.1909703	0.08579039	1.127866	1.128809	0.9522359	0.8782621	0.0638322	0.07324867	0.06195307	0.05106617	0.285348	0.4002904	0.3440137	0.3681205
2748.610	1	1.85693	1.617634	0.1654043	0.3752749	0.04631057	0.06234567	0.06086067	0.09686512	0.1423903	0.2027882	0.2801479	0.6547636	0.0588965	0.05705726	0.0525082	0.1021692	2.041618	1.891122	3.418436	1.795712	0.08862302	0.09081657	0.1193431	0.08432055
2748.611	1	0.2917636	0.1914535	2.222657	2.288242	0.2275975	0.2371583	0.1816425	0.143924	2.100012	2.032783	1.308909	0.9200731	0.04673202	0.04933108	0.04507249	0.02360978	0.4683809	0.3874277	0.2898235	0.3002945	0.03588943	0.03837422	0.03165625	0.02566599
2748.612	1	0.04100245	0.01703759	0.02143156	0.01937543	0.7404025	1.278038	0.2244633	0.2339171	0.05959989	0.07178084	0.03178671	0.02906086	0.09865198	0.1121297	0.2073428	0.1863087	0.1539926	0.2500743	0.2327026	0.2494292	1.360898	2.093884	1.783594	1.869922
2748.613	1	0.06871277	0.04847785	0.04710885	0.05556951	0.2604116	0.4585596	4.19827	3.285035	0.09783763	0.09742014	0.2022804	0.08810726	1.110385	0.9995101	0.9216544	0.9113861	0.06408064	0.06379397	0.07965516	0.06452652	0.2728987	0.4184701	0.341151	0.4542371
2748.710	1	1.881142	1.689916	0.2326624	0.3371672	0.05077426	0.06637752	0.06877725	0.08844809	0.1508798	0.2722605	0.2555803	0.6191442	0.03216434	0.06364376	0.05051674	0.09313324	2.118333	1.925995	3.306526	1.858355	0.09666828	0.09462585	0.1045993	0.06161935
2748.711	1	0.2867407	0.2034115	2.228051	2.294447	0.2266803	0.240142	0.1842094	0.1385767	2.105388	2.072976	1.350907	0.8986039	0.04040491	0.05833603	0.03565976	0.03109404	0.4536694	0.4323457	0.2826357	0.2460112	0.03401754	0.04044215	0.03058273	0.03364062
2748.712	1	0.04618472	0.02530659	0.03051869	0.01807013	0.7358153	1.278214	0.2308132	0.2171217	0.06619454	0.0748253	0.04383302	0.0349463	0.1016945	0.1171946	0.2192463	0.1969112	0.1594907	0.2506369	0.2316164	0.2465343	1.355067	2.089156	1.781536	1.867798
2748.713	1	0.05964869	0.03522721	0.06058466	0.06500069	0.2573146	0.4638122	4.178463	3.30074	0.08727857	0.0673426	0.206186	0.1034245	1.130356	0.9044148	0.8400793	0.9100925	0.05154125	0.07535123	0.0646252	0.06603388	0.2690875	0.4190778	0.3252349	0.5001215
2748.810	1	1.842186	1.72633	0.3040866	0.2882848	0.05003948	0.0604309	0.07656095	0.07706168	0.1741063	0.2975306	0.3053831	0.5788609	0.03788022	0.04883769	0.06786087	0.08127464	2.199304	1.908985	3.19363	1.977341	0.1018777	0.09898857	0.09688712	0.07175669
2748.811	1	0.2934641	0.2072995	2.240118	2.29348	0.2240547	0.244482	0.1790289	0.1316645	2.103441	2.097902	1.402668	0.8901639	0.04372816	0.06054931	0.03320622	0.03454246	0.4526949	0.4690581	0.2832689	0.1655779	0.02811354	0.03855833	0.02397478	0.03069372
2748.812	1	0.04508695	0.02466398	0.03427523	0.01921241	0.7294713	1.276683	0.2222956	0.1930717	0.06286199	0.07714185	0.03534418	0.04050247	0.1115848	0.1110118	0.2253065	0.2049175	0.1618208	0.2460158	0.229362	0.2495709	1.349917	2.06678	1.778882	1.8702
2748.813	1	0.06998752	0.04574185	0.08202712	0.05234637	0.2075966	0.387684	4.131932	3.310073	0.08584176	0.08357929	0.1945786	0.1092813	1.216512	0.9495978	0.7714814	0.906232	0.08208335	0.07442035	0.06513211	0.07235544	0.2928272	0.4194566	0.3062044	0.4839881
2748.910	1	1.811739	1.747921	0.3109696	0.2653592	0.04172998	0.052553	0.05788485	0.07356351	0.2009837	0.2538854	0.3166186	0.5239651	0.04836838	0.03913799	0.06618968	0.08150362	2.254158	1.888468	3.007588	2.089882	0.1045125	0.100385	0.1015363	0.07450732
2748.911	1	0.274119	0.2135224	2.264056	2.32648	0.2212637	0.2449488	0.1885854	0.1368968	2.089828	2.112721	1.435274	0.8856458	0.04636993	0.05407511	0.03313266	0.02728111	0.4592637	0.4728988	0.271442	0.08064958	0.02292886	0.03703698	0.02667857	0.02756434
2748.912	1	0.03588949	0.02702639	0.03614407	0.02469137	0.7122772	1.255483	0.2135843	0.1725338	0.06441604	0.08361419	0.03724274	0.04437961	0.1131704	0.1017419	0.2254533	0.211705	0.1647767	0.2381107	0.234068	0.2503847	1.343133	2.018443	1.793824	1.857913
2748.913	1	0.03953955	0.03031672	0.06405745	0.05000939	0.132401	0.2871373	4.088732	3.344428	0.0563878	0.06729126	0.1968679	0.09359323	1.285303	1.025302	0.6852031	0.8529596	0.05921902	0.08765321	0.06029585	0.06717638	0.3023085	0.4107649	0.3106596	0.42655
2749.010	1	1.771073	1.705214	0.2541122	0.2447466	0.03757237	0.05745396	0.06362898	0.07808485	0.1939002	0.2787154	0.3466902	0.4578922	0.04281714	0.05472954	0.04782822	0.07073252	2.340199	1.911553	2.902396	2.150722	0.1163562	0.1356621	0.1022801	0.07524173
2749.011	1	0.2641141	0.2217001	2.27643	2.333088	0.2206054	0.2438745	0.1960351	0.1477497	2.063997	2.100336	1.453414	0.8839806	0.04234986	0.04913818	0.03354274	0.02700124	0.4585342	0.4550278	0.2638352	0.09163117	0.02577349	0.03429073	0.0319106	0.02772071
2749.012	1	0.03983621	0.02817807	0.03176796	0.02912657	0.7065583	1.244995	0.2007343	0.163725	0.06790568	0.07736702	0.03851095	0.04116466	0.1115366	0.09422115	0.2268951	0.2211045	0.1768193	0.2391863	0.2355346	0.2467593	1.337265	2.005793	1.797352	1.82844
2749.013	1	0.04843467	0.06282672	0.06555283	0.0688652	0.1041734	0.2120354	4.085889	3.382822	0.06514556	0.06261461	0.1844078	0.1161925	1.375657	1.120025	0.6274361	0.8151394	0.0966545	0.06600573	0.06716077	0.08751179	0.3290119	0.404801	0.3433462	0.3431393
2749.110	1	1.742668	1.593392	0.1657702	0.2303662	0.06429307	0.04585469	0.06759129	0.07194257	0.2240309	0.2747397	0.3394873	0.4214882	0.03418586	0.05679317	0.05312439	0.06554325	2.437321	1.970757	2.876211	2.122611	0.1196704	0.1135083	0.1069309	0.0546589
2749.111	1	0.2748585	0.2397138	2.291731	2.333809	0.2230937	0.2478095	0.1972126	0.1386739	2.053234	2.112799	1.462199	0.8864748	0.03859349	0.04469366	0.0320162	0.02443209	0.4584472	0.4269558	0.2623542	0.1584428	0.02857035	0.03998561	0.03580069	0.02528269
2749.112	1	0.03751693	0.02654036	0.03028876	0.03654425	0.7060026	1.250385	0.2009002	0.1683852	0.0572578	0.0798317	0.03761085	0.04297157	0.1082996	0.09410166	0.2295723	0.2220654	0.1718981	0.2365025	0.2380159	0.2428992	1.320036	1.990234	1.798793	1.82526
2749.113	1	0.04925792	0.05818103	0.06320335	0.06766237	0.1639433	0.1660637	4.081673	3.398956	0.04392568	0.05476502	0.1858597	0.1057608	1.424678	1.239668	0.5977283	0.7703	0.07537208	0.0618369	0.06852286	0.09617111	0.3198164	0.4261824	0.3693078	0.2969583
2749.210	1	1.727812	1.470051	0.1548779	0.2672057	0.05697449	0.04925462	0.07025039	0.09398836	0.2305443	0.2546382	0.3453765	0.3925805	0.05938927	0.05621701	0.05643129	0.05908926	2.522865	2.056834	2.869522	2.067546	0.1081483	0.1001995	0.09732628	0.06307678
2749.211	1	0.2771599	0.2650733	2.294258	2.338358	0.2180629	0.2485208	0.1891702	0.1404428	2.052448	2.102453	1.470446	0.8991133	0.04593952	0.0496364	0.03756372	0.03644203	0.4491311	0.403211	0.2644691	0.2107032	0.02550575	0.03623912	0.02978859	0.02056147
2749.212	1	0.03213199	0.02429369	0.02457642	0.03461741	0.6972041	1.243316	0.1971852	0.1833574	0.04997494	0.07870387	0.04040279	0.0484427	0.1127931	0.09966444	0.2336524	0.2276344	0.1697271	0.2339884	0.2398195	0.2429244	1.306474	1.980684	1.800291	1.825874
2749.213	1	0.03700739	0.04647703	0.05663845	0.09997455	0.165409	0.2129492	4.109674	3.402202	0.04724073	0.04152974	0.1829686	0.09626458	1.471446	1.338447	0.6079965	0.7709661	0.08230666	0.0699349	0.07024286	0.08194711	0.2995096	0.4550314	0.3866911	0.2280639
2749.310	1	1.744399	1.366775	0.2797241	0.3271509	0.04185673	0.04900301	0.07384595	0.06198265	0.2733746	0.2185401	0.3633355	0.3088738	0.04827031	0.05417334	0.07183973	0.04765922	2.513314	2.118772	2.813871	1.970698	0.1114357	0.1002864	0.07423765	0.06934412
2749.311	1	0.2954591	0.3016351	2.287284	2.333039	0.2204716	0.2465432	0.1919717	0.1431934	2.042482	2.080912	1.447062	0.9095013	0.05357764	0.04863313	0.04009033	0.02948575	0.4488241	0.3856742	0.2779481	0.2364693	0.02295442	0.02833169	0.03313085	0.02767355
2749.312	1	0.03520972	0.02682028	0.02739352	0.02822366	0.6996669	1.248535	0.1995435	0.2138564	0.05084637	0.0693496	0.03272888	0.04500895	0.1190881	0.1078483	0.2332722	0.2248332	0.1745414	0.2408465	0.2378955	0.2432051	1.294136	1.980477	1.814864	1.833561
2749.313	1	0.05450355	0.05290651	0.06207387	0.1101272	0.1563494	0.2830502	4.128755	3.404136	0.04137622	0.05599181	0.175925	0.1214585	1.464432	1.415074	0.6181507	0.7585358	0.06962877	0.07621793	0.08538729	0.08830466	0.3147139	0.479669	0.4187337	0.2324587
2749.410	1	1.828728	1.315985	0.422446	0.3977824	0.05878349	0.04985707	0.0671546	0.05469658	0.3143728	0.181826	0.3426241	0.2619439	0.05473088	0.0505612	0.06682187	0.05575001	2.382566	2.098421	2.811538	1.856688	0.1190447	0.105275	0.07391298	0.06285798
2749.411	1	0.314385	0.3445724	2.27799	2.305898	0.2226569	0.2422668	0.1902003	0.1481194	2.03669	2.045144	1.429897	0.9158404	0.06030039	0.04876482	0.03984767	0.03121144	0.468292	0.3871821	0.2664638	0.2291931	0.03396493	0.03580151	0.02535113	0.03581476
2749.412	1	0.04112064	0.02793683	0.02470241	0.02472387	0.6985744	1.247019	0.2020919	0.2448047	0.05494587	0.07373826	0.03458428	0.05012559	0.1179908	0.1086445	0.2350888	0.2219539	0.1739141	0.2433377	0.2416062	0.2447059	1.27788	1.977727	1.825456	1.837602
2749.413	1	0.05850937	0.04421154	0.06196959	0.07891051	0.1108826	0.3495465	4.132537	3.371882	0.05172045	0.05749445	0.1920881	0.1237781	1.408625	1.423382	0.6573689	0.7278635	0.09057676	0.07561679	0.08289036	0.08097498	0.3060867	0.5102472	0.3862049	0.2669612
2749.510	1	1.933982	1.331037	0.5364509	0.4143533	0.05040813	0.03033407	0.0498061	0.05746765	0.3005466	0.1966185	0.2879692	0.3061638	0.04806848	0.05170725	0.0487387	0.0747597	2.191786	1.929182	2.856785	1.742817	0.1049188	0.1020254	0.07770831	0.04763134
2749.511	1	0.3300021	0.3893653	2.252504	2.282312	0.2299617	0.2340594	0.1860037	0.1473867	2.045308	2.010058	1.383761	0.9072078	0.05943362	0.04421987	0.03317377	0.02993916	0.4799243	0.3840533	0.2730596	0.1757978	0.03656354	0.04696633	0.03434893	0.03813673
2749.512	1	0.03229198	0.02944567	0.02855657	0.02231023	0.7005973	1.247349	0.2091754	0.2617951	0.05281975	0.07370525	0.03932212	0.05153783	0.1151398	0.09816711	0.2308915	0.2286723	0.1707822	0.2363827	0.2373176	0.2486684	1.264153	1.966191	1.832233	1.834512
2749.513	1	0.08355041	0.04451771	0.0654035	0.06854584	0.1459466	0.423954	4.123772	3.338042	0.06866165	0.0655103	0.1759539	0.1071703	1.311596	1.387004	0.7028172	0.6910576	0.07751644	0.0827996	0.0900247	0.07249567	0.2933209	0.5184824	0.3542419	0.3037238
2749.610	1	2.041659	1.3924	0.5678538	0.4416827	0.04525164	0.03531682	0.05989106	0.0572124	0.240268	0.197739	0.2772253	0.3967929	0.04330085	0.0640746	0.05896247	0.07803602	2.022495	1.652365	2.917412	1.643734	0.08666728	0.08881032	0.07670948	0.05859318
2749.611	1	0.3305337	0.4189765	2.236891	2.260165	0.22096	0.2270093	0.1756028	0.1515142	2.053836	1.97383	1.335046	0.8937029	0.06198985	0.04719944	0.0293112	0.03528503	0.4854156	0.3734515	0.3063167	0.09230531	0.03233297	0.04844412	0.04877277	0.03724281
2749.612	1	0.03159356	0.0303254	0.03170233	0.02097157	0.7066271	1.248797	0.2183655	0.2656458	0.05368155	0.07647879	0.03483597	0.05064673	0.1166523	0.1017858	0.2279378	0.2295295	0.1699451	0.2383588	0.2394319	0.2474156	1.256007	1.964736	1.836786	1.83358
2749.613	1	0.07775905	0.0338051	0.08576096	0.08164315	0.180475	0.4983124	4.123587	3.323326	0.06231239	0.09061241	0.1954038	0.08994769	1.226752	1.318152	0.7344904	0.6649791	0.0681	0.07247223	0.07422876	0.05126444	0.2801437	0.5354759	0.282776	0.3356535
2749.710	1	2.066213	1.456256	0.4936047	0.49734	0.05640877	0.05202021	0.06644658	0.04985394	0.2023963	0.2143559	0.2439188	0.4199223	0.04493555	0.07165479	0.04658799	0.07196256	1.916493	1.371708	3.009854	1.628687	0.08639258	0.07848662	0.09144198	0.07124383
2749.711	1	0.3441724	0.4265792	2.229014	2.2523	0.228379	0.2313429	0.1672132	0.1519214	2.047185	1.931488	1.288841	0.8786718	0.05692309	0.05176085	0.03532284	0.03731597	0.4963567	0.3653307	0.333404	0.07142658	0.03933998	0.04714284	0.04255724	0.03239298
2749.712	1	0.03346637	0.03814073	0.03370857	0.02615237	0.7048701	1.254033	0.2221885	0.2554539	0.05518083	0.07109233	0.02863334	0.05564379	0.1158026	0.1043143	0.220789	0.2313764	0.1674507	0.2363552	0.239618	0.2454988	1.241941	1.959343	1.842048	1.828461
2749.713	1	0.09761309	0.05531103	0.06211535	0.07216984	0.2194583	0.5320273	4.112059	3.312172	0.08513894	0.06457095	0.1984598	0.1005118	1.151279	1.254581	0.7573665	0.666663	0.05436136	0.0857461	0.08016058	0.08250321	0.2637564	0.5250288	0.2685186	0.3967219
2749.810	1	2.020315	1.518046	0.4046738	0.5372782	0.05472256	0.0454163	0.06364129	0.05825794	0.1497556	0.2292736	0.2300279	0.4308092	0.04054125	0.04537738	0.04712302	0.06147186	1.862426	1.292739	3.117184	1.672813	0.08792379	0.08898759	0.09471743	0.06192923
2749.811	1	0.3451362	0.4366415	2.237867	2.25537	0.2309437	0.2319258	0.1576121	0.1371434	2.066093	1.934514	1.249936	0.8767499	0.05438541	0.05234682	0.03931347	0.03625832	0.4963066	0.3704045	0.3575666	0.176481	0.04912489	0.05213532	0.04988326	0.04873143
2749.812	1	0.0274132	0.03765458	0.03400054	0.03417148	0.7031031	1.257582	0.2317749	0.2361852	0.05143524	0.07354217	0.03324653	0.05508129	0.1129353	0.1103244	0.2163098	0.2249804	0.1679935	0.2437482	0.2446841	0.2484156	1.233273	1.956212	1.849977	1.827487
2749.813	1	0.07980627	0.04239044	0.06290424	0.06186948	0.2268691	0.5133194	4.075604	3.319557	0.08075265	0.08020348	0.1954039	0.09006527	1.110028	1.195025	0.8218412	0.6681055	0.06440336	0.08225555	0.05834225	0.05836122	0.2724814	0.5285763	0.2364883	0.3740262
2749.910	1	1.962135	1.577955	0.3136635	0.6026153	0.04275232	0.04700088	0.05550792	0.06469281	0.1346648	0.2647297	0.2478769	0.4537923	0.0436199	0.04380513	0.05065038	0.05904325	1.848957	1.416884	3.223448	1.772446	0.08620399	0.09028923	0.1137079	0.0515821
2749.911	1	0.3365314	0.4074327	2.225926	2.242401	0.2230641	0.2203795	0.1553342	0.138832	2.049749	1.930587	1.218819	0.8605363	0.05594344	0.06055709	0.03467896	0.02898899	0.4855139	0.3839747	0.3602344	0.2653482	0.04411693	0.05144392	0.04700594	0.05542152
2749.912	1	0.03140477	0.04362251	0.03859611	0.04714038	0.7071472	1.260465	0.2408641	0.2095488	0.05281556	0.07657857	0.03869644	0.05728204	0.1164087	0.1201749	0.2118526	0.2198631	0.1663519	0.2505728	0.2436917	0.2467875	1.225031	1.95615	1.851901	1.82573
2749.913	1	0.08597451	0.05562873	0.07106369	0.06582964	0.1972271	0.4083216	4.065576	3.327381	0.07348509	0.04885105	0.2046068	0.1114212	1.129904	1.187558	0.8910876	0.6926227	0.04439606	0.07747597	0.07118331	0.06904204	0.2618087	0.5134233	0.2306687	0.3276342
2750.010	1	1.921062	1.588541	0.1996771	0.6299156	0.03811199	0.04362994	0.06141789	0.0673453	0.09934867	0.2620619	0.2847751	0.4564076	0.04546174	0.05003539	0.04513453	0.06534676	1.914733	1.640772	3.291475	1.901779	0.08016412	0.08393021	0.1158888	0.06435581
2750.011	1	0.3327621	0.3743341	2.217232	2.242951	0.2315526	0.2262488	0.1599084	0.1425312	2.046106	1.939442	1.222876	0.8510576	0.06033433	0.0722103	0.03916123	0.03441667	0.4850577	0.4041334	0.3402558	0.3155347	0.03418214	0.04578717	0.04999264	0.06095504
2750.012	1	0.03457884	0.0413186	0.02974976	0.03930382	0.7107529	1.259164	0.2431353	0.1799667	0.05130475	0.08023754	0.0378607	0.05899375	0.1051512	0.1160786	0.2103993	0.2119093	0.1706704	0.2477375	0.2435197	0.2473678	1.219871	1.943499	1.848154	1.816333
2750.013	1	0.05886512	0.06818172	0.09461199	0.07923246	0.1299164	0.312988	4.087207	3.371849	0.06887896	0.05538166	0.2012454	0.09810752	1.205687	1.213987	0.9517019	0.6918616	0.05767465	0.07695492	0.06824737	0.07132852	0.273019	0.5037473	0.2414653	0.3100656
2750.110	1	1.867006	1.566489	0.156501	0.6082475	0.04263075	0.05467848	0.07453617	0.05691211	0.1193792	0.2846165	0.3378906	0.5333301	0.043269	0.0522204	0.07082163	0.08391695	2.033003	1.827783	3.324741	2.024886	0.09753199	0.09456588	0.1043776	0.07661057
2750.111	1	0.3091754	0.3391182	2.195411	2.252182	0.2334852	0.2325005	0.1601864	0.1363626	2.034986	1.942096	1.243941	0.8428854	0.05414746	0.06566404	0.04038628	0.02976117	0.4897605	0.4270837	0.3035059	0.3140125	0.03161417	0.03739728	0.04273617	0.04294012
2750.112	1	0.03793959	0.05061239	0.0260321	0.04426474	0.7136143	1.257803	0.2479415	0.1494151	0.05107066	0.07658983	0.03112524	0.05172615	0.1039941	0.1248694	0.2057239	0.2153749	0.1662599	0.2501562	0.2424784	0.2504836	1.214897	1.940197	1.841535	1.807488
2750.113	1	0.07054155	0.05777349	0.06619486	0.06144595	0.1077872	0.2392045	4.075217	3.383754	0.05792114	0.06510179	0.1716788	0.1007529	1.297119	1.284168	1.010848	0.7106736	0.06050048	0.07205252	0.0619842	0.08126022	0.2927795	0.4816526	0.2191818	0.2961374
2750.210	1	1.824324	1.50027	0.1675898	0.5763688	0.03094504	0.055455	0.07564443	0.05852409	0.1286472	0.2918242	0.3995037	0.5546084	0.03957677	0.05916663	0.05534912	0.06980793	2.148483	1.880598	3.310674	2.168959	0.09505365	0.09577905	0.09938791	0.07572554
2750.211	1	0.2776255	0.3154506	2.188204	2.271561	0.2287823	0.2332573	0.1675652	0.1352251	2.037815	1.965625	1.290861	0.8431287	0.05299778	0.05726804	0.03964058	0.03067041	0.4923018	0.4490196	0.273552	0.3058474	0.03556688	0.03635549	0.04506098	0.03460732
2750.212	1	0.03297231	0.04847077	0.02579137	0.04196836	0.7156305	1.255922	0.2714766	0.1416526	0.04858289	0.07894915	0.03803294	0.05109197	0.110147	0.1288404	0.1995867	0.2093227	0.1650766	0.2558548	0.2393612	0.2440731	1.205403	1.933984	1.83437	1.798902
2750.213	1	0.04160671	0.07765725	0.06835678	0.07865495	0.1122917	0.1998918	4.103156	3.451057	0.04550849	0.04785917	0.1840156	0.1185856	1.380066	1.375342	1.075574	0.7307754	0.0791054	0.06451023	0.07602562	0.0815842	0.2828896	0.4864147	0.2071511	0.2639658
2750.310	1	1.781622	1.445858	0.2506499	0.4961544	0.05955729	0.05569057	0.06161954	0.06337769	0.1584717	0.3069568	0.4622415	0.551342	0.0383458	0.05246237	0.067577	0.07857434	2.213783	1.810442	3.281109	2.292188	0.1045165	0.09932823	0.0997176	0.05108692
2750.311	1	0.241252	0.2926581	2.18837	2.298106	0.2294983	0.236035	0.1748562	0.1331184	2.013908	1.997004	1.320139	0.8451979	0.05551618	0.06138339	0.03115521	0.03098033	0.489603	0.4769048	0.2438651	0.2797218	0.02880539	0.03350794	0.03908662	0.03369602
2750.312	1	0.03609029	0.04347107	0.02957779	0.05032451	0.7212845	1.255725	0.2910464	0.1530826	0.04515374	0.07666325	0.03828251	0.05185585	0.1105962	0.1260802	0.1964347	0.2071507	0.1659135	0.2555212	0.2415744	0.2389981	1.208815	1.931839	1.833308	1.79744
2750.313	1	0.04273166	0.05172188	0.04441926	0.06988566	0.108208	0.1646801	4.105345	3.453219	0.0350022	0.04431912	0.1939356	0.09278726	1.4418	1.42822	1.105942	0.7764187	0.06642021	0.07422958	0.06668217	0.08009973	0.2839463	0.451804	0.2381861	0.2342531
2750.410	1	1.753199	1.380835	0.322005	0.3863544	0.04067502	0.05499013	0.06067598	0.07912567	0.1265436	0.3193325	0.4957489	0.5492964	0.03292691	0.04668471	0.08223169	0.07477891	2.258544	1.741449	3.215856	2.374018	0.1098295	0.1062666	0.107493	0.05033318
2750.411	1	0.2165321	0.260663	2.18265	2.301411	0.2179163	0.2391162	0.1824498	0.1337065	2.007823	2.013958	1.355731	0.8332023	0.05466603	0.05996749	0.03201831	0.03729434	0.4775428	0.4884975	0.2295169	0.2147131	0.02871342	0.03906366	0.02957564	0.02356423
2750.412	1	0.02916882	0.03986306	0.03051093	0.0415352	0.7220727	1.250904	0.3084271	0.1666092	0.04497878	0.07747656	0.04836297	0.05238209	0.1055569	0.122016	0.1946487	0.2195779	0.1564293	0.2494865	0.240194	0.2481761	1.202656	1.926573	1.8228	1.794468
2750.413	1	0.04926637	0.05943116	0.04751718	0.09766452	0.117442	0.1595944	4.117539	3.446738	0.03910356	0.04848128	0.1851154	0.1080514	1.430331	1.442868	1.0854	0.8192631	0.05084484	0.06464994	0.07346389	0.08415704	0.2648026	0.3897385	0.2181102	0.1912933
2750.510	1	1.733765	1.34281	0.2941953	0.2656308	0.05228645	0.0428237	0.06599241	0.07212114	0.1648574	0.3151313	0.5224106	0.5178388	0.04995924	0.06050648	0.07892905	0.06332754	2.280756	1.727911	3.153866	2.37731	0.1090378	0.104471	0.0912492	0.05544656
2750.511	1	0.1916167	0.2410574	2.184554	2.304591	0.212275	0.2424829	0.1852127	0.1369027	1.99947	2.027911	1.388091	0.8335703	0.04718418	0.04682634	0.03274711	0.02807578	0.4662342	0.4691748	0.2526479	0.1252173	0.02843128	0.04384083	0.04169533	0.03161512
2750.512	1	0.03349261	0.03957856	0.02686337	0.04075988	0.7241338	1.252571	0.3113136	0.189281	0.04614509	0.08335573	0.04285305	0.04355908	0.1117383	0.1101182	0.1913312	0.2169555	0.1532524	0.2469945	0.2386629	0.2435581	1.206045	1.92174	1.806868	1.784071
2750.513	1	0.05142328	0.05284355	0.06755665	0.08370925	0.148004	0.2109285	4.148046	3.4109	0.05243468	0.08258764	0.1677124	0.1119042	1.367157	1.400957	1.013267	0.8451989	0.06030213	0.06369488	0.08123989	0.07276247	0.2495883	0.3705288	0.2262098	0.1992143
2750.610	1	1.739709	1.342582	0.2357374	0.2606243	0.07171607	0.04465311	0.09286753	0.07087091	0.219824	0.314171	0.5859877	0.4333769	0.04717402	0.04501209	0.09735105	0.04751069	2.29292	1.79736	3.129502	2.324642	0.105961	0.1107757	0.09413099	0.06235694
2750.611	1	0.1830419	0.2311931	2.198439	2.293451	0.2171286	0.2385515	0.1880918	0.1365349	1.997016	2.03487	1.419076	0.8441713	0.04591664	0.04747279	0.03986072	0.02640922	0.4616627	0.4484305	0.2726711	0.1395141	0.02953692	0.04475258	0.0492924	0.02620488
2750.612	1	0.04167796	0.03441723	0.02764091	0.03756979	0.7270224	1.254962	0.3148446	0.2171494	0.05461488	0.08103671	0.03698294	0.0417627	0.1067881	0.1014703	0.1909262	0.2133115	0.1571009	0.2437008	0.2362344	0.2387192	1.213716	1.918127	1.799864	1.784825
2750.613	1	0.05477176	0.05845459	0.04615131	0.08027782	0.1929281	0.2648227	4.139998	3.344791	0.04586855	0.04578413	0.1707032	0.09637467	1.299263	1.317102	0.9613963	0.8500948	0.05580222	0.07611917	0.05235363	0.0735722	0.2502849	0.3810315	0.1760332	0.2176559
2750.710	1	1.805657	1.410771	0.159872	0.2493411	0.0632063	0.05268296	0.07867733	0.07038184	0.2183307	0.3335933	0.5951467	0.3490283	0.06119972	0.05924275	0.09445618	0.02949968	2.293295	1.872133	3.094663	2.203724	0.09940993	0.106026	0.1046994	0.05938059
2750.711	1	0.1922012	0.2288211	2.215783	2.281005	0.2125252	0.2344072	0.1932579	0.1362727	1.993455	2.042435	1.445995	0.8654959	0.04616899	0.05273392	0.03335478	0.0332867	0.4605924	0.4207998	0.2691907	0.1911494	0.03322524	0.04568123	0.04060406	0.02789306
2750.712	1	0.04453536	0.03055225	0.02654494	0.03496582	0.7246913	1.257504	0.3120652	0.2384757	0.04918872	0.06700377	0.03325948	0.04154952	0.101823	0.09314348	0.1945478	0.2068918	0.1613992	0.240292	0.2349908	0.2382199	1.218209	1.909865	1.791512	1.785034
2750.713	1	0.05804681	0.06999699	0.06525139	0.0702714	0.2095833	0.3543969	4.146488	3.278885	0.06400191	0.06663128	0.1781816	0.09665315	1.22382	1.207647	0.9209942	0.8515927	0.0667981	0.07578467	0.05248658	0.05587081	0.2689921	0.3854426	0.183605	0.2901347
2750.810	1	1.904317	1.516368	0.1492944	0.2718492	0.05101078	0.04788122	0.08169496	0.09406137	0.1939116	0.3040774	0.5621553	0.2695812	0.04921085	0.05099623	0.06647509	0.04229242	2.237182	1.946192	3.014586	2.083599	0.1034443	0.1065507	0.08709449	0.06252835
2750.811	1	0.2095549	0.2398768	2.225301	2.279235	0.2173189	0.2334435	0.1903053	0.133313	2.000873	2.047692	1.433766	0.8736521	0.05442619	0.058633	0.03932041	0.03050319	0.4639219	0.3990317	0.2611851	0.2341068	0.0306596	0.03658442	0.04198373	0.02824935
2750.812	1	0.03714788	0.02832292	0.02589302	0.03075062	0.716861	1.255822	0.3210539	0.2432745	0.04111027	0.0715551	0.03366727	0.04434216	0.09434797	0.08386302	0.2052098	0.2086426	0.1605198	0.2387715	0.2351483	0.2367145	1.226349	1.910123	1.778122	1.789067
2750.813	1	0.0611636	0.0584539	0.06392873	0.05179922	0.1993081	0.4154366	4.141002	3.232545	0.08918245	0.07702749	0.1806926	0.07708866	1.166956	1.073939	0.8956901	0.871541	0.06512799	0.06233919	0.04054113	0.0628293	0.2867661	0.4116099	0.173721	0.3603703
2750.910	1	2.034226	1.622459	0.1144568	0.2656566	0.05586468	0.03231238	0.07281433	0.06148247	0.2036013	0.2556475	0.4854806	0.2615414	0.05073833	0.06104958	0.06749655	0.05789534	2.13272	1.908653	2.940888	1.994517	0.09546698	0.09956855	0.07295128	0.07122002
2750.911	1	0.2297081	0.283358	2.218892	2.272331	0.2222422	0.2332097	0.1784209	0.1389236	2.009768	2.031879	1.413775	0.8895906	0.06526966	0.05619718	0.03921026	0.0312995	0.4975398	0.3911223	0.2450502	0.2610202	0.04393946	0.04060415	0.04600321	0.03791065
2750.912	1	0.03625827	0.02768577	0.02658881	0.03602286	0.718017	1.256783	0.3259649	0.2439031	0.04764599	0.07151112	0.03712335	0.04633697	0.08975155	0.07882186	0.2137497	0.2123132	0.1584151	0.2356084	0.2395301	0.2373157	1.226071	1.90318	1.774753	1.788168
2750.913	1	0.06453782	0.04841613	0.05532896	0.05857087	0.1743929	0.4514991	4.122543	3.206691	0.1109295	0.06515218	0.1843932	0.08067661	1.119689	0.9492459	0.8433514	0.8846139	0.04251878	0.06781821	0.03639586	0.07097309	0.2886211	0.4273868	0.1676643	0.4183456
2751.010	1	2.200719	1.747552	0.1432057	0.2669047	0.06142724	0.04564881	0.08051449	0.05519803	0.2023018	0.2228327	0.3973196	0.3244765	0.03884869	0.05136432	0.08354504	0.07276266	2.026827	1.77661	2.931278	1.927932	0.07779712	0.09284036	0.08432669	0.07911737
2751.011	1	0.2553782	0.3399199	2.214579	2.261542	0.2173873	0.2337835	0.1766189	0.1324777	2.018499	1.99966	1.381114	0.8984083	0.06648414	0.05505334	0.04287734	0.0335346	0.5139187	0.3859117	0.2177248	0.2562284	0.04101964	0.05007078	0.04687575	0.03220491
2751.012	1	0.03570118	0.02522914	0.02068894	0.03274109	0.7072289	1.248585	0.3174626	0.2312704	0.0535194	0.0696163	0.03650333	0.04298599	0.08875151	0.07989792	0.2152584	0.2113565	0.1581427	0.2307717	0.2349776	0.2347914	1.230795	1.891877	1.764615	1.777643
2751.013	1	0.06757547	0.0410144	0.07732639	0.05198692	0.1214295	0.4529508	4.105404	3.213334	0.09905206	0.09012578	0.1950585	0.09692199	1.127803	0.8959909	0.7708979	0.8762607	0.06022393	0.08464707	0.03606211	0.06471669	0.2774257	0.4604696	0.1527212	0.4527565
2751.110	1	2.354635	1.835981	0.1036347	0.231542	0.0429353	0.04678763	0.0633709	0.05783183	0.1686652	0.1767003	0.3462696	0.3358735	0.03264632	0.04882422	0.06544506	0.05894795	1.946776	1.577074	2.944718	1.874107	0.08482491	0.09275515	0.0919298	0.05241001
2751.111	1	0.283129	0.3838204	2.193626	2.249497	0.2204924	0.238104	0.1743566	0.1418551	2.034437	1.965672	1.32922	0.9027362	0.06499158	0.0574858	0.03343673	0.03225152	0.5260068	0.3881061	0.2182045	0.2105393	0.03688575	0.05898468	0.0506384	0.02792484
2751.112	1	0.02566136	0.02023072	0.01923422	0.03350792	0.6962299	1.241287	0.3245065	0.2203879	0.0517658	0.06965311	0.04260293	0.04383661	0.09021223	0.07702575	0.2159982	0.2104245	0.158811	0.2294737	0.2330592	0.2385111	1.236199	1.883723	1.758879	1.773291
2751.113	1	0.04489102	0.05593114	0.08996231	0.0483284	0.1081456	0.4055273	4.077953	3.231375	0.1047435	0.06180661	0.1853787	0.0857733	1.17107	0.9114658	0.6996225	0.862888	0.06839246	0.06410287	0.03507377	0.07920808	0.2936243	0.4476401	0.1444358	0.4321309
2751.210	1	2.420225	1.881895	0.08753791	0.2375599	0.04529835	0.04044709	0.05568303	0.05279089	0.2092117	0.1253104	0.2985836	0.3699079	0.0367615	0.04676938	0.05363843	0.07131126	1.910706	1.422979	3.005679	1.864041	0.0814525	0.08624455	0.08262499	0.06422746
2751.211	1	0.2962703	0.4129921	2.177799	2.248737	0.2212311	0.2322077	0.169603	0.1497487	2.038116	1.91491	1.269982	0.9249573	0.06998638	0.06054542	0.03631334	0.03314442	0.5371575	0.3825417	0.2368461	0.1473771	0.03775086	0.05129815	0.0418472	0.03304868
2751.212	1	0.0263738	0.0232464	0.02422317	0.03100683	0.6938762	1.24318	0.3359529	0.2055377	0.04864923	0.07687204	0.04028239	0.0449851	0.08905514	0.07184211	0.218806	0.2099399	0.1615649	0.2290466	0.2322137	0.2372262	1.243181	1.885441	1.763831	1.778653
2751.213	1	0.05251036	0.05373336	0.05860343	0.04705178	0.1482431	0.3535364	4.043494	3.271554	0.0876957	0.06367622	0.1909062	0.09401709	1.243044	0.9974509	0.6293153	0.8723791	0.0669475	0.07341529	0.05012848	0.08100544	0.2710284	0.4317097	0.1861759	0.4010349
2751.310	1	2.327823	1.882649	0.1361708	0.2682026	0.03879126	0.03406951	0.06271806	0.05581539	0.2462676	0.1516134	0.2161786	0.4110286	0.04278209	0.05545642	0.04734591	0.06526726	1.942386	1.403598	3.087404	1.898621	0.09506261	0.08470015	0.1005682	0.07664368
2751.311	1	0.3029717	0.4323105	2.175377	2.246083	0.2204659	0.2246942	0.1648391	0.1421693	2.049029	1.897195	1.222841	0.9390865	0.06062497	0.05365625	0.03826846	0.03739841	0.5539884	0.3694036	0.2677249	0.1110197	0.0444668	0.0411979	0.03561505	0.03892028
2751.312	1	0.03054598	0.02477895	0.0262268	0.02568419	0.6871754	1.233697	0.3465359	0.1786719	0.04856856	0.0749202	0.0425821	0.0390583	0.09183697	0.07367302	0.2237937	0.2051241	0.1607224	0.2262137	0.2355265	0.2387713	1.250191	1.886611	1.768585	1.784509
2751.313	1	0.0469233	0.08529124	0.08003055	0.06782222	0.1806069	0.2959259	4.029148	3.300964	0.07551447	0.06999606	0.1797717	0.08771498	1.31398	1.115214	0.6138721	0.826312	0.07613763	0.06214908	0.05132819	0.1104142	0.2765911	0.408852	0.2589164	0.3457683
2751.410	1	2.175811	1.835278	0.1681261	0.2692996	0.0357242	0.03200783	0.06899929	0.05977361	0.2783726	0.2149904	0.2071513	0.4469639	0.04267215	0.07609652	0.06748651	0.07873468	1.992596	1.494198	3.188883	1.992412	0.1086076	0.09693512	0.1066911	0.07579069
2751.411	1	0.308135	0.4422533	2.185236	2.25608	0.2300519	0.2317116	0.1623866	0.1520152	2.055231	1.892621	1.198823	0.9605604	0.06501782	0.05302614	0.04288437	0.03828786	0.5509292	0.3746591	0.3169351	0.1768714	0.04557523	0.04776222	0.03912264	0.04020426
2751.412	1	0.03716322	0.02236585	0.02396345	0.02190843	0.69533	1.232908	0.3494541	0.1646501	0.04933064	0.06956592	0.04011057	0.0377812	0.09974429	0.08178394	0.2259025	0.2053338	0.1651308	0.2301362	0.2347556	0.2380024	1.255151	1.895637	1.775883	1.794657
2751.413	1	0.05008861	0.05781232	0.06397244	0.09116622	0.1597687	0.2145102	4.041077	3.33899	0.05329677	0.04945978	0.1697671	0.1063046	1.383198	1.235833	0.6274478	0.8086555	0.0680326	0.07104992	0.07549395	0.08791123	0.2628764	0.4339044	0.3111538	0.2739766
2751.510	1	2.040223	1.754625	0.2175067	0.2645789	0.03884473	0.03898302	0.05877395	0.06574999	0.2666154	0.2793526	0.2875795	0.4414352	0.0592858	0.0817461	0.09473317	0.08689075	2.021511	1.602963	3.270326	2.11017	0.1111924	0.09947209	0.100057	0.08588909
2751.511	1	0.3013268	0.4360265	2.189562	2.253525	0.2302947	0.2286584	0.1605931	0.149078	2.046295	1.898264	1.200574	0.9741699	0.06088219	0.04858385	0.04439374	0.04387681	0.5197792	0.369084	0.3457476	0.2507733	0.03388494	0.03618833	0.04283255	0.03884271
2751.511	1	0.03427238	0.02617	0.01916592	0.02264348	0.6879949	1.230129	0.343833	0.1621781	0.04688381	0.07075077	0.04147249	0.03797906	0.0920645	0.0804531	0.2271663	0.1990212	0.1620493	0.2283589	0.2293323	0.239108	1.256869	1.888035	1.777842	1.793058
2751.512	1	0.05418029	0.07324618	0.05305462	0.1259216	0.1243593	0.1717589	4.067163	3.332336	0.05645646	0.04419386	0.1807702	0.08028225	1.409552	1.336797	0.6367374	0.7628588	0.06915078	0.06258154	0.08221983	0.1065859	0.2673426	0.4384861	0.3468437	0.2236633
2751.610	1	1.928831	1.668978	0.2306255	0.2904323	0.04019167	0.03873169	0.06378335	0.06236758	0.2279107	0.3242957	0.3593821	0.4290129	0.03957547	0.08911458	0.08674779	0.07670619	2.057697	1.703076	3.314577	2.209245	0.1095827	0.09961189	0.08744764	0.1079424
2751.611	1	0.2918427	0.422915	2.186237	2.259092	0.2272696	0.226059	0.1549849	0.1495681	2.026462	1.90102	1.219974	0.9836202	0.05736973	0.03500387	0.03561419	0.04347521	0.4936525	0.3679529	0.3507074	0.2998173	0.03070938	0.03335024	0.03715616	0.03676815
2751.612	1	0.02772586	0.02103797	0.02062424	0.02253561	0.6916645	1.23192	0.331649	0.1692196	0.04751524	0.07819974	0.037911	0.03918266	0.08783945	0.07642301	0.2161507	0.1895881	0.1545984	0.2262446	0.2283178	0.239727	1.259631	1.891317	1.781381	1.797032
2751.613	1	0.05268647	0.05757298	0.06272264	0.09285554	0.07881813	0.2096938	4.082773	3.324187	0.05291181	0.03279774	0.1785885	0.1023036	1.410652	1.420575	0.6761924	0.7525438	0.07520683	0.07681181	0.06133304	0.09792561	0.2820365	0.4689165	0.3303141	0.2354042
2751.710	1	1.825741	1.562231	0.2135524	0.3124679	0.0613906	0.04943373	0.06501391	0.05959819	0.2455343	0.3655664	0.3940796	0.4047389	0.05277496	0.08052111	0.09127727	0.07855113	2.057917	1.693389	3.353527	2.343483	0.09961027	0.08891699	0.09252213	0.09816106
2751.711	1	0.2803787	0.4145176	2.205267	2.279888	0.2211918	0.2258807	0.1626394	0.1511874	2.029253	1.939445	1.268592	0.9813076	0.06292652	0.04863865	0.04199943	0.04039862	0.4922349	0.3824516	0.3529684	0.3242697	0.04059652	0.03001238	0.036304	0.03379279
2751.712	1	0.03172492	0.0222146	0.01965679	0.01477471	0.6952143	1.234162	0.321527	0.185236	0.05647446	0.07773117	0.03521798	0.03703431	0.08255948	0.08522014	0.213281	0.1874062	0.1549747	0.2290717	0.2310907	0.240609	1.269206	1.899923	1.78976	1.804747
2751.713	1	0.05745663	0.05078702	0.06243331	0.08382231	0.1032747	0.3025455	4.093973	3.3077	0.07336622	0.06529684	0.174833	0.09794098	1.372271	1.448504	0.7030541	0.6859658	0.07093661	0.0726401	0.08532904	0.08599256	0.2745952	0.5117596	0.3010992	0.2560257
2751.810	1	1.787666	1.487202	0.2461971	0.3123833	0.06399391	0.05192114	0.07474798	0.07581115	0.2693873	0.324529	0.4325234	0.4202937	0.05610143	0.07257697	0.08419448	0.08928587	2.059529	1.624118	3.405236	2.466455	0.0991721	0.07947583	0.09603466	0.09422639
2751.811	1	0.2654887	0.404545	2.216281	2.297849	0.2248521	0.2314556	0.1727467	0.1475254	2.02058	1.958742	1.321579	0.9649135	0.05850076	0.05300664	0.04962214	0.04283145	0.4831368	0.4070725	0.3488058	0.3197224	0.03486577	0.03111392	0.03329861	0.04062732
2751.812	1	0.03031668	0.0208641	0.02027384	0.01803303	0.6976921	1.235821	0.3235603	0.1925273	0.05722316	0.07743378	0.03935541	0.02261017	0.08568271	0.100549	0.2127883	0.181632	0.1473307	0.2278838	0.2311466	0.2454546	1.268392	1.904171	1.800323	1.814939
2751.813	1	0.0745673	0.04236362	0.07179086	0.08117746	0.1119364	0.3874685	4.078549	3.282199	0.05385648	0.06262772	0.184378	0.08195226	1.304214	1.41157	0.7131665	0.6257862	0.07166784	0.07399045	0.05048231	0.0517926	0.2669793	0.5432907	0.2601918	0.2410472
2751.910	1	1.79566	1.457396	0.2354648	0.2664589	0.06182465	0.04679071	0.0737781	0.08189831	0.2748763	0.3264898	0.4567601	0.4527817	0.05565496	0.0558041	0.06755693	0.09502965	2.047384	1.572759	3.421285	2.526655	0.105523	0.08568923	0.09950425	0.06935556
2751.911	1	0.2430225	0.387221	2.210661	2.310814	0.2241857	0.2341861	0.1765719	0.1526289	2.013514	1.994139	1.37789	0.973131	0.05629714	0.04199071	0.03148825	0.03456973	0.4708938	0.4234845	0.3193878	0.2682185	0.02409185	0.03229505	0.03089362	0.04027662
2751.912	1	0.03828368	0.02214229	0.02928922	0.02050318	0.7080114	1.244132	0.3165221	0.2030246	0.05491206	0.07363462	0.03946224	0.02823453	0.09149659	0.1023411	0.2099303	0.1733379	0.1452059	0.2270867	0.232635	0.2458433	1.273288	1.911264	1.809228	1.824409
2751.913	1	0.07246623	0.04997875	0.07268828	0.08805702	0.09860377	0.4587828	4.068532	3.277058	0.0638952	0.08794101	0.1866056	0.08090587	1.223122	1.357919	0.7414956	0.605595	0.04993071	0.08531317	0.07456437	0.03575567	0.2587213	0.546232	0.2331578	0.2695784
2752.010	1	1.836765	1.470892	0.2101948	0.2308762	0.045121	0.06180738	0.07584363	0.07954482	0.2809635	0.3291113	0.5027476	0.4542561	0.05201173	0.07012937	0.08797549	0.063713	2.065639	1.617789	3.424765	2.468578	0.09528485	0.08931619	0.09880522	0.05307639
2752.011	1	0.2346072	0.3672592	2.202414	2.305147	0.2214347	0.2308856	0.1856452	0.1586305	2.002104	2.014636	1.429891	0.9814165	0.04997565	0.05122256	0.03069634	0.03363641	0.4628436	0.424699	0.2946051	0.1834511	0.0287782	0.04370207	0.03686802	0.03089595
2752.012	1	0.04061554	0.02201211	0.03009651	0.0206614	0.7127591	1.240511	0.2916454	0.1962625	0.05871935	0.07215207	0.04101571	0.02845741	0.08687432	0.09966945	0.2036914	0.1660562	0.1428209	0.2291506	0.2347861	0.2425257	1.263904	1.908853	1.813312	1.816749
2752.013	1	0.07793453	0.03473329	0.05687368	0.07254202	0.07988388	0.4635558	4.050697	3.26777	0.05492824	0.0839794	0.1798385	0.08615762	1.120911	1.245478	0.7727659	0.6216288	0.062732	0.08401281	0.05752153	0.06720475	0.2474329	0.5339662	0.2081846	0.316254
2752.110	1	1.88482	1.537217	0.2089398	0.1915842	0.04819765	0.03830888	0.07231377	0.08437017	0.2907746	0.2992028	0.4728356	0.4619404	0.04915688	0.07484905	0.0748886	0.07705731	2.060715	1.719132	3.417469	2.358367	0.08969528	0.09450433	0.09668386	0.0636222
2752.111	1	0.235422	0.3294877	2.193994	2.311409	0.2227345	0.2364991	0.1868168	0.1599341	2.007599	2.046133	1.465798	0.9818304	0.04096984	0.05603841	0.03562268	0.02702207	0.4565472	0.4124922	0.2737042	0.08694044	0.02942311	0.04380693	0.03999356	0.02493625
2752.112	1	0.03178733	0.01710851	0.02396577	0.01767893	0.718333	1.235513	0.2792313	0.1938061	0.05580553	0.07244078	0.03663593	0.02248271	0.08369559	0.09592196	0.2004756	0.1635459	0.1386723	0.2253061	0.2339361	0.2399349	1.253064	1.903125	1.814552	1.81137
2752.113	1	0.06843516	0.03747604	0.07458662	0.05832189	0.1340421	0.4203063	4.031909	3.253666	0.082242	0.06739877	0.1830074	0.08962526	1.075646	1.176385	0.8262758	0.6350022	0.04775175	0.07352375	0.05682242	0.06490803	0.2351475	0.5201769	0.1934192	0.3169737
2752.210	1	1.957317	1.683842	0.1722782	0.1995293	0.05702103	0.04390329	0.07008659	0.08326452	0.2864273	0.3007317	0.4330923	0.4967951	0.06734127	0.08371039	0.08399701	0.09115685	2.026881	1.828526	3.356347	2.18769	0.1054709	0.1183581	0.09682014	0.07397393
2752.211	1	0.2421074	0.2915693	2.213786	2.312612	0.2188852	0.240668	0.1934797	0.1544857	2.013814	2.058458	1.483948	0.9864497	0.04138528	0.04296348	0.03309214	0.0240003	0.4572013	0.3861042	0.2537626	0.1322244	0.03321459	0.03693025	0.04405524	0.02450366
2752.212	1	0.02869038	0.02438654	0.0284489	0.02096196	0.7306537	1.243658	0.2649083	0.1896054	0.05632571	0.07469501	0.03239224	0.02343146	0.08841933	0.08942558	0.2040724	0.1720005	0.1431242	0.2266252	0.237782	0.2421806	1.247818	1.903871	1.823759	1.813516
2752.213	1	0.08866844	0.0571106	0.05866628	0.0559913	0.1868357	0.3801049	4.033109	3.259984	0.05185773	0.06398173	0.1974061	0.07623564	1.09615	1.151232	0.8716392	0.6619724	0.06129768	0.07913721	0.06874362	0.07675839	0.2292326	0.5102937	0.1814068	0.3275287
2752.310	1	2.02954	1.820985	0.08545046	0.220333	0.05072821	0.03529118	0.06619123	0.08032178	0.2900986	0.2922693	0.4019461	0.4800301	0.05116919	0.06988666	0.07633083	0.09421231	1.958533	1.880933	3.255148	1.988265	0.102865	0.1232016	0.09954169	0.0593145
2752.311	1	0.2455395	0.2512941	2.223968	2.312513	0.2226646	0.2423919	0.1953691	0.1543026	2.026724	2.079186	1.49473	0.9963107	0.04230688	0.03700381	0.02740593	0.03200528	0.4709424	0.3637822	0.2534082	0.1966213	0.0395575	0.03374662	0.04450255	0.02493197
2752.312	1	0.03005003	0.03106117	0.02457309	0.02148945	0.7399391	1.246894	0.2558102	0.175606	0.0555397	0.08257745	0.03253871	0.02066807	0.08828872	0.09348278	0.2016427	0.1819094	0.1459438	0.2238331	0.2390607	0.2412808	1.241923	1.899574	1.82671	1.815687
2752.313	1	0.05458124	0.05075108	0.05801419	0.05577056	0.2373932	0.3553333	4.036028	3.304316	0.07747208	0.07042533	0.1761666	0.0884966	1.173659	1.185331	0.9411926	0.6836293	0.05121374	0.07505371	0.04665546	0.07635444	0.2331461	0.494991	0.1850416	0.3305152
2752.410	1	2.084418	1.9578	0.1067101	0.2748335	0.05502312	0.04491599	0.08018617	0.05371251	0.2966525	0.2458784	0.371574	0.3783348	0.04253624	0.06418592	0.07091045	0.08409437	1.887867	1.804801	3.151654	1.838409	0.1068907	0.126106	0.102274	0.05233621
2752.411	1	0.2570868	0.2184729	2.218764	2.295371	0.2203063	0.2430053	0.1936593	0.1487176	2.060026	2.075236	1.496534	0.9966458	0.05147816	0.03966471	0.0270361	0.02968975	0.4723762	0.3498091	0.2538467	0.2413834	0.04180452	0.02645989	0.03804795	0.01724251
2752.412	1	0.03353448	0.02521402	0.02401987	0.02590049	0.7497234	1.247603	0.2548849	0.1684264	0.05209253	0.07891405	0.0368418	0.02667845	0.08885199	0.09834797	0.1980179	0.1968719	0.1406179	0.2244168	0.2390278	0.2458606	1.232638	1.896891	1.825924	1.812812
2752.413	1	0.07184834	0.07488287	0.0639502	0.06510585	0.2349352	0.2998866	4.04117	3.318851	0.03829026	0.05237466	0.1742008	0.1038492	1.267205	1.248844	1.003585	0.7071208	0.06775848	0.07553638	0.06586052	0.08442597	0.2450102	0.4649588	0.1777249	0.3098263
2752.510	1	2.139667	2.107044	0.1778739	0.2836512	0.05156566	0.05311127	0.05519647	0.04815357	0.2667337	0.1909452	0.3387886	0.2923173	0.06252371	0.04584448	0.06325348	0.06219657	1.859472	1.630542	3.034661	1.765882	0.1103575	0.1190282	0.09123327	0.0619208
2752.511	1	0.2641111	0.1780971	2.215347	2.282499	0.2190248	0.2393371	0.1904275	0.1477325	2.068185	2.053905	1.476532	0.9942535	0.04220043	0.04378211	0.02809717	0.03172214	0.4583749	0.3433279	0.2367467	0.2647408	0.04713918	0.03493893	0.02691993	0.02436039
2752.512	1	0.03805843	0.02356203	0.02760238	0.02699188	0.7601673	1.248875	0.2446328	0.1732303	0.05078557	0.07345706	0.03774273	0.03097216	0.08837764	0.09404369	0.2030052	0.1961517	0.1414351	0.2261531	0.2376648	0.2432736	1.22441	1.887623	1.824038	1.804784
2752.513	1	0.05074255	0.05579368	0.05471999	0.05371521	0.1941227	0.250346	4.038529	3.360884	0.04194851	0.04278042	0.1891759	0.1099611	1.342295	1.326377	1.033699	0.7469068	0.05980038	0.06774444	0.08192411	0.0914359	0.2312817	0.4486188	0.1654358	0.2826362
2752.610	1	2.187931	2.151901	0.2256673	0.2863798	0.04335452	0.03509243	0.06553928	0.04378097	0.1776335	0.1341388	0.3585234	0.2628139	0.0249533	0.03779372	0.06061464	0.05972055	1.908245	1.417748	2.97575	1.775547	0.1095524	0.09820041	0.07864884	0.067856
2752.611	1	0.2891058	0.154215	2.199509	2.259795	0.2249681	0.2413558	0.1844806	0.1510826	2.068316	2.013059	1.43401	0.9937502	0.04015699	0.04735478	0.02979209	0.02900456	0.4456453	0.3360025	0.2177127	0.2551405	0.04168597	0.03060981	0.02421663	0.02635816
2752.612	1	0.04137664	0.03021988	0.0281958	0.01979526	0.7684855	1.254455	0.2425989	0.1812251	0.04581065	0.07338081	0.04115803	0.0313047	0.08526657	0.09819141	0.2066034	0.1912329	0.1424519	0.222974	0.2353483	0.2398824	1.216218	1.882975	1.820422	1.800045
2752.613	1	0.05583231	0.04676283	0.0660635	0.07352281	0.1603327	0.1809959	4.057069	3.373203	0.02740225	0.03927132	0.1926165	0.09125959	1.391997	1.37409	1.043686	0.8041425	0.055225	0.06478696	0.05762091	0.08152659	0.213591	0.4255843	0.1979901	0.2339226
2752.710	1	2.199724	2.078671	0.2948467	0.2458349	0.03429015	0.03062383	0.06116378	0.05414425	0.128901	0.1199628	0.2940957	0.2060675	0.04974528	0.04516818	0.0525862	0.05975413	2.016853	1.345482	2.979061	1.779711	0.1242521	0.09123062	0.08986189	0.05022674
2752.711	1	0.3184354	0.138872	2.163674	2.245808	0.2251193	0.2386323	0.1811495	0.1514604	2.065311	1.975765	1.384703	1.007055	0.04600658	0.04302141	0.03666217	0.03129074	0.4450697	0.3322154	0.2058546	0.2103659	0.02789648	0.03115901	0.02389526	0.01507883
2752.712	1	0.03911195	0.02938227	0.02440193	0.02537957	0.7728434	1.25871	0.2426556	0.2083588	0.04852651	0.0709945	0.04306997	0.02906055	0.0865712	0.104911	0.2073084	0.1884507	0.1377948	0.2270273	0.2429832	0.2463641	1.203274	1.870364	1.816917	1.794934
2752.713	1	0.05156871	0.05642376	0.07008717	0.1014798	0.1552498	0.1416938	4.070554	3.376081	0.04548702	0.04219521	0.1824136	0.08643695	1.401478	1.402754	0.9963758	0.829901	0.05879067	0.06303606	0.09626932	0.07826801	0.2336254	0.3728667	0.2683524	0.1809587
2752.810	1	2.124838	1.93363	0.3223528	0.2109171	0.03588679	0.04063923	0.07254641	0.07705047	0.1202608	0.1546705	0.2164469	0.2673587	0.05033461	0.05680724	0.0536268	0.06122955	2.137308	1.458948	3.031926	1.8375	0.1248186	0.09778997	0.09524912	0.07248058
2752.811	1	0.3197802	0.1322093	2.138287	2.243949	0.2293722	0.2408724	0.186011	0.1478549	2.069987	1.940947	1.334304	1.024539	0.04756858	0.04510422	0.03368045	0.03729147	0.46405	0.3241038	0.1945698	0.1487068	0.02858593	0.02210313	0.02322861	0.01781334
2752.812	1	0.03412773	0.03596066	0.02540789	0.02660021	0.774846	1.264198	0.242421	0.2231583	0.04687082	0.07154934	0.0413004	0.02945801	0.0935666	0.1081871	0.2099669	0.1848546	0.1346366	0.2282479	0.2398927	0.243429	1.194214	1.864608	1.804466	1.794633
2752.813	1	0.04588469	0.03865629	0.04614168	0.08701553	0.1568397	0.1599331	4.083259	3.33661	0.05632701	0.04708958	0.1716686	0.1001434	1.36913	1.369843	0.9386971	0.8334839	0.06294536	0.08258768	0.06977426	0.09357676	0.230956	0.3723227	0.3252245	0.184688
2752.910	1	2.009595	1.799302	0.2733188	0.1921242	0.03141168	0.0499694	0.06918591	0.09105733	0.1400132	0.2259993	0.253434	0.3893206	0.05622607	0.06300708	0.05107824	0.08102712	2.25261	1.628365	3.077535	1.910943	0.1106999	0.1001135	0.09532717	0.08117005
2752.911	1	0.3223181	0.1312431	2.136686	2.256476	0.2339031	0.2376815	0.1779667	0.1586748	2.066511	1.913827	1.298653	1.049944	0.04925794	0.03922911	0.0302879	0.03696519	0.4796258	0.323737	0.2251741	0.1257584	0.03340444	0.02389806	0.02867086	0.03715974
2752.912	1	0.03742729	0.03489609	0.02658376	0.02495532	0.7781532	1.26079	0.2480326	0.2364256	0.04955261	0.0700551	0.03243661	0.03349352	0.09508067	0.1002875	0.206707	0.1797492	0.1351055	0.2246255	0.2419499	0.2344652	1.182289	1.847647	1.787238	1.776541
2752.913	1	0.0486281	0.08019191	0.0671505	0.09706791	0.1448384	0.2238853	4.081324	3.298574	0.06282647	0.05614389	0.1722153	0.0910015	1.320724	1.309946	0.8882161	0.8182356	0.05783471	0.07526819	0.08817484	0.06862577	0.2616567	0.380092	0.3894713	0.2144246
2753.010	1	1.854801	1.652945	0.2223556	0.1241715	0.02456549	0.0383112	0.06039822	0.08873632	0.1173298	0.2822113	0.3354434	0.4401654	0.04473244	0.05521007	0.07746456	0.08498639	2.308319	1.734968	3.159682	1.962796	0.1140433	0.09750214	0.1187021	0.04746087
2753.011	1	0.3189402	0.1120179	2.143149	2.255649	0.2308793	0.23445	0.1717175	0.1668088	2.065957	1.895206	1.28754	1.059858	0.04772799	0.03507889	0.03801936	0.03307191	0.4712403	0.3256738	0.2669443	0.1860079	0.03001375	0.02928958	0.03063518	0.03707477
2753.012	1	0.04367999	0.03357754	0.02371142	0.02508382	0.7743819	1.255251	0.2472577	0.2369676	0.04680206	0.07106351	0.03296087	0.03856732	0.08655157	0.1066631	0.2063269	0.1851322	0.1336801	0.2266959	0.2419856	0.2375433	1.170301	1.830026	1.76668	1.763073
2753.013	1	0.06884992	0.05152065	0.0552675	0.06719903	0.08769621	0.3090604	4.061934	3.224468	0.06248849	0.0595983	0.1840458	0.08759271	1.233362	1.175436	0.8472885	0.8301191	0.06050863	0.07283263	0.05248178	0.06694027	0.2699745	0.3939585	0.3724665	0.3068433
2753.110	1	1.740333	1.50811	0.2646369	0.1341663	0.02419891	0.04802492	0.06362278	0.08020211	0.1209369	0.3025134	0.4066894	0.4757003	0.04974894	0.06280284	0.09135954	0.08003987	2.292737	1.799941	3.278003	2.047547	0.1095183	0.09979169	0.1035733	0.05270262
2753.111	1	0.3133865	0.08838338	2.158779	2.262533	0.2254882	0.2289837	0.1783859	0.1614933	2.060541	1.880219	1.309017	1.049865	0.05593187	0.02680426	0.04264293	0.03641638	0.4633728	0.3248869	0.3192197	0.2469064	0.02868266	0.02903052	0.03552112	0.0404017
2753.112	1	0.05114402	0.0308074	0.02923216	0.02228616	0.7741263	1.253769	0.2554346	0.2316995	0.05076435	0.07369729	0.03471791	0.04023881	0.09101077	0.106646	0.2076107	0.1841472	0.1374428	0.2210103	0.2359134	0.2345152	1.160014	1.808639	1.746412	1.748708
2753.113	1	0.05569175	0.06973436	0.05251481	0.04710798	0.06832321	0.3674131	4.055562	3.180895	0.07860904	0.05865753	0.1792117	0.08138694	1.162376	1.05363	0.8150084	0.8396724	0.05834099	0.06778703	0.05824056	0.06500441	0.287003	0.3870467	0.3672762	0.368426
2753.210	1	1.662889	1.445773	0.2353935	0.2036777	0.03293834	0.05335877	0.05978758	0.08690683	0.1231859	0.3401003	0.4668326	0.5185208	0.05272522	0.06428801	0.08151476	0.07069085	2.168125	1.740489	3.404355	2.12077	0.100669	0.1027176	0.09537908	0.05447877
2753.211	1	0.3151989	0.08394054	2.17678	2.269416	0.2235604	0.2268826	0.186675	0.1578496	2.050725	1.879022	1.330088	1.031947	0.05097297	0.02921626	0.03982289	0.02722927	0.4625768	0.3456439	0.3539289	0.2752051	0.03451525	0.03538425	0.03348464	0.03414383
2753.212	1	0.05350424	0.024271	0.03147032	0.02485669	0.7755037	1.245063	0.2563671	0.2190029	0.05461087	0.07682558	0.03396981	0.04287455	0.1043351	0.1044358	0.2101382	0.1831902	0.138808	0.2162342	0.23211	0.2294111	1.149408	1.796001	1.731283	1.739442
2753.213	1	0.06293772	0.03609255	0.06091975	0.06069223	0.1394403	0.4366336	4.071324	3.172148	0.101174	0.06498449	0.1971221	0.08636009	1.125626	0.9437647	0.7796952	0.8710463	0.07164497	0.08225703	0.0562869	0.05916032	0.2821298	0.4233147	0.3227719	0.4492727
2753.310	1	1.661049	1.40124	0.3083012	0.2627699	0.05776162	0.0519994	0.06700229	0.07164794	0.1338842	0.3357691	0.4788585	0.5848034	0.04651369	0.05060794	0.05990958	0.07224133	2.059616	1.635167	3.499418	2.147108	0.105685	0.102729	0.09005707	0.04968618
2753.311	1	0.3130485	0.1041442	2.213855	2.303728	0.2220184	0.2336211	0.1910929	0.161281	2.051455	1.904939	1.364238	1.016574	0.0445277	0.03242692	0.0296618	0.02082672	0.4552695	0.3737066	0.3758425	0.2882757	0.03387757	0.04129438	0.03709532	0.04054097
2753.312	1	0.05705535	0.02562144	0.02281912	0.02158447	0.7712268	1.231297	0.2478044	0.1878576	0.05190862	0.0737068	0.04070946	0.04710026	0.1068002	0.1174776	0.2235337	0.1959947	0.1439985	0.2191907	0.2314935	0.2307935	1.144707	1.784985	1.716921	1.729506
2753.313	1	0.06341132	0.07353428	0.06221377	0.05856529	0.2097706	0.4837019	4.051995	3.187896	0.1045645	0.06607249	0.1841483	0.09083584	1.123205	0.8884124	0.7568442	0.8621976	0.05626501	0.05233809	0.0625212	0.05688505	0.2735265	0.4368982	0.321744	0.4743879
2753.410	1	1.685433	1.411412	0.3703321	0.324896	0.04426916	0.04450699	0.06784834	0.06613297	0.1317808	0.3361813	0.4531492	0.6659457	0.05061188	0.04506121	0.06543417	0.06849784	1.974798	1.642026	3.557361	2.125714	0.1090093	0.1021029	0.08947299	0.0612752
2753.411	1	0.3087797	0.139009	2.236956	2.323665	0.224041	0.233985	0.1868117	0.1607789	2.038846	1.931652	1.401042	1.018078	0.04041325	0.03973149	0.02431247	0.01679249	0.4515914	0.3839397	0.3740494	0.2527676	0.03194054	0.04427801	0.03227459	0.03907592
2753.412	1	0.0477754	0.02237158	0.02485463	0.02348085	0.7667675	1.225509	0.2460156	0.1563463	0.04623963	0.06952881	0.04081877	0.04482146	0.1103108	0.1089172	0.2236068	0.1971833	0.1463383	0.222446	0.2329921	0.228683	1.141879	1.777906	1.703951	1.72257
2753.413	1	0.04140801	0.04135415	0.06410493	0.04914177	0.2132888	0.4675521	4.012106	3.207018	0.08130562	0.05800224	0.1838563	0.0894799	1.16399	0.9000702	0.6958011	0.8870475	0.06158434	0.07373639	0.05586866	0.06266614	0.2492353	0.4198788	0.29218	0.4530338
2753.510	1	1.695291	1.46253	0.3962014	0.3721941	0.04134939	0.07241276	0.09228932	0.06696706	0.08963145	0.3422716	0.417425	0.6948033	0.03541665	0.06742298	0.05418878	0.08174437	1.912902	1.742063	3.596835	2.065297	0.0979931	0.1010944	0.09851981	0.05659921
2753.511	1	0.3181558	0.1570394	2.246382	2.338449	0.2222165	0.2321545	0.1929125	0.1569703	2.028214	1.957115	1.441912	1.030481	0.04609123	0.03508975	0.03253189	0.02838409	0.4531073	0.3616364	0.3497119	0.1827066	0.03762626	0.03695031	0.03907535	0.02799154
2753.512	1	0.0519531	0.02486976	0.02920528	0.02677789	0.7610074	1.220084	0.2425057	0.1386755	0.05368524	0.07889299	0.04266694	0.04350342	0.1185322	0.1027018	0.2213674	0.1924665	0.14147	0.2136372	0.2267099	0.2266901	1.126459	1.759872	1.686362	1.712229
2753.513	1	0.05140421	0.06930332	0.0653432	0.03593186	0.2013913	0.405394	3.99078	3.237787	0.09066121	0.08764792	0.1850995	0.09357182	1.220531	0.9957225	0.6650775	0.8556653	0.0760071	0.06634675	0.05515748	0.072484	0.2410107	0.3816589	0.2822002	0.395156
2753.610	1	1.742505	1.543081	0.4053325	0.4156381	0.03644576	0.05549808	0.09611481	0.06479624	0.07636073	0.2938499	0.3776195	0.6716786	0.03809414	0.04026923	0.04841427	0.09833319	1.887142	1.867655	3.582585	1.969769	0.08286828	0.09583613	0.1041851	0.08392637
2753.611	1	0.3251291	0.1628568	2.246855	2.349493	0.2241874	0.2357344	0.1961544	0.1587923	2.038209	1.98759	1.477399	1.029474	0.05172769	0.03149219	0.0417155	0.02652161	0.4421653	0.340779	0.2990789	0.09458128	0.03198554	0.0265282	0.04013881	0.01976272
2753.612	1	0.05101554	0.03223091	0.03665866	0.02739137	0.7517478	1.21049	0.2329307	0.1301127	0.05574396	0.085529	0.05100498	0.04687704	0.108998	0.09825572	0.2278586	0.2030561	0.1498272	0.212582	0.2246085	0.2300211	1.122086	1.752862	1.680004	1.707563
2753.613	1	0.03170555	0.05162115	0.06074561	0.05605827	0.1402788	0.3442819	3.965234	3.266396	0.04989032	0.08146747	0.1762197	0.1066854	1.275828	1.100755	0.6694856	0.844052	0.06991136	0.06393473	0.06970884	0.07766565	0.2417077	0.3768422	0.293176	0.3349935
2753.710	1	1.791372	1.679045	0.3650887	0.4220771	0.04369454	0.06418873	0.08718257	0.05744178	0.06952982	0.2867247	0.3003594	0.6744324	0.03975919	0.06445921	0.03411655	0.09201111	1.878149	1.986625	3.491683	1.81619	0.09298215	0.1052084	0.1017323	0.09103629
2753.711	1	0.3174409	0.183155	2.272594	2.354758	0.2210877	0.2383143	0.1946018	0.1465195	2.034255	2.015091	1.506007	1.015317	0.04411486	0.02818593	0.0386235	0.02122345	0.4416459	0.3221788	0.2688667	0.05566622	0.02628039	0.03290436	0.03491	0.02050041
2753.712	1	0.0448886	0.0284162	0.03613424	0.02638172	0.7355812	1.195531	0.223176	0.1427884	0.05657071	0.07866494	0.04454364	0.04337272	0.1106951	0.09248281	0.2315411	0.2084517	0.1485063	0.2126503	0.2211508	0.2268619	1.119435	1.745777	1.667763	1.700701
2753.713	1	0.04904265	0.07081271	0.05484434	0.08714665	0.1160379	0.2534648	3.990163	3.29663	0.06900974	0.0620925	0.1700812	0.1015087	1.349162	1.226252	0.6869642	0.8362063	0.08418681	0.05776453	0.06616919	0.08310885	0.2426066	0.3621861	0.2815583	0.2638427
2753.810	1	1.823601	1.772445	0.2349955	0.4615956	0.04079734	0.05623229	0.08689713	0.09772544	0.1206829	0.2993964	0.3220148	0.6739435	0.0487476	0.06902499	0.04666738	0.09777042	1.877826	1.999282	3.363196	1.695347	0.09824333	0.09983085	0.1089222	0.09685131
2753.811	1	0.3012869	0.20638	2.288311	2.366667	0.2168578	0.2422271	0.1910179	0.1459538	2.036451	2.046607	1.503808	1.00828	0.03716634	0.02423202	0.03180253	0.02747419	0.4432608	0.3004031	0.2604391	0.1325869	0.03324457	0.02887193	0.03642003	0.01803034
2753.812	1	0.04840808	0.02667202	0.03277566	0.02656165	0.7230499	1.194664	0.2219471	0.1792779	0.05897916	0.07943022	0.04590722	0.04874437	0.1133665	0.09446076	0.2460917	0.2241948	0.1503631	0.2119476	0.2265193	0.2295999	1.124095	1.751647	1.671859	1.709999
2753.813	1	0.04693181	0.06405832	0.05275618	0.0905457	0.09786143	0.1891406	4.023119	3.313996	0.03936711	0.0656868	0.1810099	0.1042011	1.386732	1.341992	0.7356338	0.8166812	0.05785496	0.06245912	0.07686619	0.1117305	0.225007	0.3615154	0.2747852	0.195803
2753.910	1	1.834767	1.851943	0.09601282	0.4585186	0.03770382	0.06089697	0.06501955	0.07942585	0.1610767	0.3147152	0.3388506	0.5965468	0.03858226	0.05215251	0.0622938	0.09154918	1.898299	1.871875	3.177812	1.615545	0.08672213	0.09476156	0.09938081	0.06308028
2753.911	1	0.2985538	0.2273817	2.298407	2.351173	0.2169076	0.2437318	0.1988963	0.1440715	2.063898	2.065759	1.492057	0.9986908	0.04239648	0.03749966	0.02430928	0.03255446	0.4210767	0.2708177	0.2563468	0.212398	0.02514885	0.02905258	0.02772016	0.03122574
2753.912	1	0.04824049	0.02544453	0.03353567	0.03110986	0.713316	1.19915	0.2308282	0.2171425	0.05641224	0.07967164	0.04849638	0.0525983	0.1176057	0.0895125	0.2434007	0.2285459	0.1533478	0.2117432	0.2277545	0.2347653	1.128849	1.756	1.679629	1.71639
2753.913	1	0.04884185	0.04481946	0.06664212	0.1023438	0.122704	0.1574418	4.029363	3.30114	0.0564052	0.03333567	0.1770081	0.08469925	1.407188	1.412586	0.7813292	0.7880745	0.07131692	0.06447654	0.07231374	0.08980641	0.2148128	0.4071703	0.2864367	0.190546
2754.010	1	1.814366	1.904913	0.178993	0.3813115	0.04143074	0.05204865	0.06243828	0.0709935	0.1699934	0.3143125	0.3681171	0.5662905	0.04033919	0.04494809	0.06874854	0.1031194	1.95575	1.662614	2.997057	1.623566	0.09465489	0.08102579	0.101021	0.05889012
2754.011	1	0.3132631	0.2559453	2.309811	2.351921	0.2269597	0.2439819	0.1924821	0.1495591	2.072598	2.078228	1.471001	0.9898907	0.0401448	0.03753509	0.02507414	0.0365279	0.3999602	0.2591536	0.2575023	0.2757391	0.0252246	0.04098864	0.02782696	0.03936463
2754.012	1	0.04518167	0.02117111	0.0271185	0.02450951	0.7025161	1.194673	0.2294414	0.2398289	0.05579478	0.07666058	0.0509258	0.05455709	0.1149364	0.09586725	0.2415425	0.2313561	0.150894	0.2105323	0.2299083	0.2318573	1.131777	1.759813	1.688038	1.727111
2754.013	1	0.07173645	0.04419926	0.07121088	0.07207133	0.1165182	0.2143462	4.029383	3.277603	0.0329524	0.05043682	0.1783556	0.1058281	1.379534	1.437228	0.812064	0.7114861	0.06414903	0.07769413	0.08316349	0.0777094	0.1992476	0.4800144	0.2879409	0.2056878
2754.110	1	1.786757	1.896707	0.3041253	0.2878485	0.03352674	0.05398372	0.06373817	0.06551969	0.1832838	0.2459895	0.4122552	0.5674019	0.05812253	0.04274178	0.07036991	0.08884238	2.065091	1.457083	2.828465	1.689324	0.1015195	0.1112803	0.09733718	0.06976572
2754.111	1	0.3223535	0.28724	2.30375	2.333383	0.2336623	0.2410274	0.1887585	0.1491788	2.079947	2.061926	1.441076	0.979599	0.03746619	0.03126504	0.01957424	0.02946544	0.387293	0.2656696	0.2610698	0.2931483	0.03112817	0.04254171	0.0382533	0.03627643
2754.112	1	0.04304897	0.02372646	0.02835176	0.02865732	0.6904723	1.186209	0.2248717	0.2551048	0.04501497	0.07289824	0.0542903	0.06388253	0.1110496	0.09468794	0.2357413	0.2313428	0.1611968	0.2153268	0.2351635	0.2343615	1.139755	1.765381	1.698502	1.734781
2754.113	1	0.06906094	0.04089157	0.06817475	0.07147122	0.1058589	0.2784161	4.028674	3.255301	0.06091448	0.06151641	0.1817328	0.08960191	1.298364	1.395275	0.8059764	0.6453374	0.06519928	0.08202758	0.07401988	0.0621824	0.181986	0.5143636	0.2708475	0.2228308
2754.210	1	1.740008	1.828608	0.4070896	0.217059	0.04127747	0.04060765	0.08353958	0.0812522	0.1933561	0.2056108	0.3885818	0.51132	0.04606877	0.04063255	0.05862315	0.08177352	2.204201	1.375253	2.765169	1.75927	0.1197103	0.10827	0.08280316	0.07228727
2754.211	1	0.3400556	0.3238819	2.272811	2.309301	0.2327861	0.2395741	0.1857789	0.1529217	2.097097	2.042402	1.404657	0.9863998	0.04417843	0.03260746	0.02974108	0.03191824	0.4052584	0.2843206	0.2651393	0.2678126	0.02644417	0.03678666	0.03709021	0.03725855
2754.212	1	0.03988815	0.02501139	0.024284	0.02593989	0.6759396	1.18523	0.2268987	0.2580706	0.04376249	0.07573606	0.05647873	0.06146564	0.1100565	0.08738306	0.2291506	0.2301681	0.1547251	0.2109864	0.2330201	0.2318342	1.144387	1.770377	1.713558	1.743847
2754.213	1	0.07074368	0.05221128	0.06328459	0.06141669	0.1373329	0.3526675	4.017405	3.244804	0.04493355	0.06135966	0.1679332	0.08911722	1.218551	1.323897	0.7974354	0.6029493	0.04689087	0.08200738	0.08430632	0.06311593	0.2015478	0.5201672	0.2606623	0.2553336
2754.310	1	1.705416	1.711354	0.427211	0.2072402	0.03966306	0.04754402	0.04440181	0.07703853	0.2217577	0.2039316	0.3283413	0.4102461	0.04259518	0.03721009	0.06812124	0.07187739	2.329643	1.447697	2.837538	1.80316	0.1235036	0.1021585	0.1081391	0.04873343
2754.311	1	0.338947	0.3576156	2.236618	2.299239	0.2345067	0.2370636	0.1813284	0.1484937	2.107903	2.015682	1.359402	0.9866648	0.04891378	0.03393613	0.03936452	0.03984653	0.4392948	0.3060614	0.2483073	0.202437	0.02971421	0.03746044	0.03811367	0.03213881
2754.312	1	0.03331246	0.02298067	0.02111083	0.02352956	0.6661087	1.180162	0.2272832	0.2477391	0.04995818	0.08421913	0.05902225	0.05744223	0.1107772	0.0911324	0.2397572	0.235467	0.1531833	0.2109732	0.2369641	0.2358749	1.150719	1.776871	1.726505	1.759295
2754.313	1	0.0823356	0.04609861	0.06646622	0.06049378	0.2298155	0.390997	4.020997	3.223022	0.06309142	0.08177356	0.1663362	0.09024037	1.126888	1.247411	0.8138987	0.606009	0.04433997	0.07032184	0.05646838	0.06537982	0.1916875	0.5604295	0.276948	0.308904
2754.410	1	1.676105	1.569727	0.4362275	0.2313954	0.04498758	0.03249317	0.06601177	0.07029216	0.2373022	0.1538352	0.3332433	0.2976817	0.04141063	0.03867345	0.06605224	0.06497533	2.428571	1.643447	2.941376	1.807728	0.1245402	0.09213585	0.09754986	0.06162355
2754.411	1	0.3334117	0.3828781	2.212603	2.301118	0.2334965	0.2333517	0.1807452	0.1477229	2.109392	1.991987	1.321302	0.9792177	0.04671421	0.03860801	0.03122195	0.03176728	0.4773825	0.3450164	0.2163068	0.125228	0.03900455	0.03997352	0.0395764	0.04345863
2754.412	1	0.03465756	0.02616101	0.02288102	0.02106123	0.6599678	1.181752	0.2325712	0.2312497	0.04962058	0.08313539	0.0580003	0.05239793	0.1118557	0.1030515	0.2413693	0.235152	0.1593494	0.2145345	0.2287699	0.2289598	1.160954	1.787079	1.74291	1.768353
2754.413	1	0.0787021	0.04800919	0.07768104	0.0662846	0.2640328	0.3998575	4.023165	3.223689	0.07088091	0.06013337	0.2022145	0.07664696	1.078785	1.178081	0.844533	0.618358	0.04904006	0.08311683	0.08534229	0.05036575	0.1950419	0.5589627	0.3017988	0.2907993
2754.510	1	1.659659	1.432645	0.4046052	0.2913943	0.06330187	0.03135223	0.07510246	0.08055299	0.2573608	0.1462508	0.359509	0.2621068	0.0474297	0.03813299	0.06057317	0.05573698	2.469095	1.806066	3.033868	1.827939	0.1261753	0.09351041	0.08358857	0.06105625
2754.511	1	0.3287314	0.3801402	2.18819	2.310104	0.2357288	0.2322	0.1692117	0.1635256	2.117889	1.974278	1.280455	0.9763931	0.04654637	0.04556309	0.03164533	0.0286411	0.4832777	0.3771697	0.1971433	0.1197318	0.03746631	0.04834695	0.04389148	0.04344545
2754.512	1	0.03308069	0.02812498	0.02190889	0.01723292	0.6524346	1.18241	0.2285327	0.1970534	0.04871729	0.07585319	0.05021903	0.04876984	0.1141224	0.09765841	0.2430061	0.2412316	0.1575589	0.2129081	0.2291685	0.2340052	1.166821	1.796172	1.759333	1.783251
2754.513	1	0.05608367	0.07647947	0.08827953	0.0485231	0.2806055	0.4063023	4.016531	3.221906	0.07192066	0.06127391	0.1750697	0.07829474	1.084241	1.155477	0.878258	0.6375305	0.04839873	0.07613011	0.06947535	0.06154511	0.1979272	0.5677085	0.2865382	0.2958054
2754.610	1	1.709016	1.343635	0.2984003	0.3703283	0.06656343	0.0511883	0.05972328	0.07244655	0.2779506	0.1512253	0.3653623	0.3082297	0.04608397	0.02767535	0.06251968	0.06453168	2.381429	1.908106	3.141876	1.837818	0.1158524	0.1036534	0.09604497	0.05815939
2754.611	1	0.3147957	0.3705082	2.18405	2.301801	0.2303654	0.2285533	0.1712281	0.1557387	2.117024	1.953807	1.259182	0.9648939	0.04774297	0.05217221	0.0340699	0.03177007	0.479943	0.3920783	0.242361	0.1854246	0.03644842	0.03622219	0.04268428	0.0399696
2754.612	1	0.04130374	0.03085714	0.02590855	0.01663068	0.6540875	1.187726	0.2220131	0.1715221	0.04518702	0.07368938	0.04838475	0.05143407	0.114057	0.1016628	0.2365312	0.2419455	0.1565441	0.2176888	0.2319999	0.2316657	1.169705	1.798883	1.774201	1.790036
2754.613	1	0.06614179	0.0574019	0.05346354	0.06846993	0.2373965	0.385064	4.012673	3.234908	0.05910051	0.07730139	0.1704051	0.08676344	1.144965	1.153619	0.9133416	0.6400815	0.0627241	0.08035336	0.06018588	0.05374925	0.2014788	0.5457646	0.2554526	0.2833152
2754.710	1	1.811639	1.310823	0.2775601	0.4214023	0.06154241	0.06620978	0.07190053	0.09193155	0.273475	0.2186309	0.3620185	0.3930023	0.04023644	0.03695295	0.06754879	0.05466548	2.232292	1.882581	3.267443	1.813513	0.09559439	0.10873	0.09411551	0.05444577
2754.711	1	0.2845245	0.3577162	2.193684	2.300703	0.23039	0.2332223	0.172438	0.1535096	2.100311	1.953296	1.236529	0.9378558	0.04615653	0.05284142	0.04122612	0.02557744	0.4877286	0.4123639	0.3037736	0.2349326	0.04494647	0.04097844	0.03577852	0.03758489
2754.712	1	0.03663894	0.02625718	0.02050521	0.01799647	0.656284	1.185786	0.2062069	0.1452782	0.04920188	0.07727783	0.04511433	0.05252694	0.1197746	0.115495	0.2320006	0.2319921	0.1608284	0.2210024	0.2319389	0.2390871	1.181771	1.812255	1.791351	1.802578
2754.713	1	0.05608919	0.08311395	0.0602959	0.05589259	0.1719707	0.3468737	4.007641	3.265062	0.05242979	0.05951301	0.1653776	0.09906333	1.242338	1.205647	0.9664642	0.6619515	0.05785755	0.07560563	0.08076854	0.0731584	0.198511	0.5056279	0.201731	0.3001097
2754.810	1	1.86013	1.333087	0.1888122	0.4005433	0.05988749	0.07019507	0.05888366	0.06659899	0.2512654	0.2348953	0.310333	0.4675594	0.04971201	0.05769625	0.07232124	0.07390494	2.068561	1.829457	3.353395	1.762943	0.09815636	0.1056609	0.1004406	0.07359626
2754.811	1	0.2594052	0.3411228	2.222081	2.315982	0.2223789	0.2271475	0.1723747	0.1458796	2.077199	1.949015	1.240951	0.9180335	0.04832808	0.04726314	0.04781871	0.03290624	0.4840956	0.4325853	0.338488	0.2644431	0.03865108	0.0506238	0.03887862	0.03169986
2754.812	1	0.04067307	0.02539331	0.01898869	0.01915961	0.6624554	1.193446	0.2006167	0.1376432	0.04324926	0.0734911	0.04191711	0.04371093	0.1224094	0.1234445	0.2374578	0.2229532	0.1572178	0.2239903	0.2379105	0.2407015	1.187414	1.82398	1.807918	1.819139
2754.813	1	0.05510515	0.03365681	0.06058644	0.06517821	0.1211456	0.3003537	4.018094	3.307013	0.05537367	0.06080161	0.1967912	0.09397012	1.325872	1.274667	1.002138	0.6986297	0.07483488	0.05982148	0.0509092	0.07113873	0.1843714	0.4856979	0.1726414	0.2848224
2754.910	1	1.860093	1.354445	0.0836369	0.4129129	0.05406233	0.06262726	0.07838618	0.0659302	0.2165994	0.1957214	0.2519742	0.4717331	0.04932932	0.05329068	0.05969766	0.06460116	1.942703	1.771094	3.411921	1.683069	0.0851666	0.1009641	0.09502882	0.06737643
2754.911	1	0.2488088	0.3322893	2.252985	2.342865	0.2205368	0.2273166	0.165244	0.144937	2.060242	1.978412	1.255907	0.9109809	0.04440593	0.05081331	0.04461755	0.02920528	0.473846	0.4327306	0.3564505	0.257616	0.03590003	0.04923562	0.04645331	0.03163617
2754.912	1	0.03871027	0.02882922	0.01958103	0.01667573	0.6691997	1.2049	0.2035554	0.1509974	0.04356505	0.07673728	0.04268337	0.04602572	0.1276271	0.1348635	0.2453336	0.2220295	0.1570142	0.2285432	0.2422576	0.2415828	1.195077	1.835205	1.825615	1.83599
2754.913	1	0.04376042	0.06889944	0.06607139	0.08016996	0.1100827	0.2587604	4.019883	3.331843	0.04695383	0.04835722	0.1831853	0.10772	1.389548	1.337723	1.013004	0.7734604	0.05995423	0.06884401	0.07772279	0.08535615	0.2142047	0.4345552	0.1900451	0.2453474
2755.010	1	1.859363	1.375624	0.1956975	0.4533086	0.04545607	0.07374717	0.08387168	0.04641251	0.1792219	0.2136577	0.2361674	0.4858571	0.02832141	0.05686605	0.05256889	0.0612756	1.849986	1.770728	3.421115	1.644553	0.08264918	0.09457976	0.1014101	0.07468931
2755.011	1	0.2395749	0.3186422	2.281984	2.371448	0.2181828	0.2351761	0.1664045	0.1464051	2.042918	2.000529	1.292979	0.9061993	0.04330034	0.05395411	0.0462734	0.03723441	0.4850888	0.4098353	0.3545374	0.2112616	0.04763821	0.04297538	0.05552817	0.03373194
2755.012	1	0.03340689	0.02096313	0.02064879	0.02351206	0.6790394	1.213861	0.2094037	0.1800042	0.04409606	0.07731434	0.04137714	0.03781682	0.1330522	0.1400206	0.2454013	0.2068346	0.1560861	0.2320451	0.2454077	0.2432569	1.200733	1.850961	1.843696	1.84994
2755.013	1	0.0469176	0.03749017	0.04737246	0.08647009	0.1135047	0.201343	4.037044	3.340478	0.04807133	0.04516723	0.1844969	0.09427127	1.397099	1.35602	0.9557087	0.8263698	0.06514926	0.06275252	0.06994578	0.09809001	0.2315053	0.3839938	0.2145668	0.202164
2755.110	1	1.857498	1.405421	0.3018027	0.4827054	0.06449089	0.05344414	0.08727061	0.06475056	0.1601564	0.1983097	0.2219507	0.4979887	0.02850669	0.04979055	0.03862842	0.07299563	1.796779	1.807317	3.390144	1.63298	0.08938539	0.09097114	0.1101617	0.05337481
2755.112	1	0.2278692	0.2747428	2.297565	2.38078	0.2158667	0.2381946	0.1754281	0.1431504	2.03554	2.015389	1.326711	0.8938128	0.04470215	0.04615676	0.03659102	0.03342687	0.4896708	0.3892789	0.3185194	0.1374463	0.04841002	0.04173243	0.04289757	0.03017457
2755.112	1	0.02632882	0.01987942	0.02368376	0.02361962	0.6892986	1.214854	0.2118933	0.204667	0.04467962	0.0738141	0.0425145	0.03897129	0.1261781	0.1334336	0.2341443	0.1916786	0.1552133	0.2321112	0.2455314	0.2432281	1.206686	1.858598	1.848721	1.857884
2755.113	1	0.03052473	0.06229622	0.06901818	0.1052984	0.09578456	0.1304018	4.02015	3.302904	0.04899415	0.05238535	0.1719444	0.1114562	1.361883	1.336524	0.8679016	0.8351801	0.06158366	0.07204537	0.05063436	0.09790462	0.2683457	0.3517293	0.2230269	0.2023921
2755.210	1	1.849313	1.451182	0.4135757	0.5430071	0.05486591	0.03903258	0.08739728	0.07445242	0.1503406	0.2243407	0.2199033	0.5077578	0.04831167	0.05431768	0.03720825	0.06320573	1.814147	1.863315	3.311068	1.669771	0.0942339	0.1088005	0.1053573	0.0586147
2755.211	1	0.2359004	0.2392562	2.311829	2.392457	0.2199631	0.2414089	0.1853169	0.1444911	2.026435	2.02427	1.365191	0.8780383	0.03624928	0.04094168	0.0397471	0.03872607	0.4659708	0.3801892	0.2804879	0.09223592	0.04610833	0.04696295	0.03286039	0.03254389
2755.212	1	0.02826598	0.0262614	0.02181722	0.02696069	0.7077909	1.226271	0.2172931	0.2121519	0.04673625	0.07598929	0.04542571	0.03493549	0.1195209	0.1315932	0.2292945	0.1793817	0.1544899	0.2324452	0.2462259	0.2456524	1.21561	1.864453	1.85668	1.860416
2755.213	1	0.06259092	0.05277923	0.06696583	0.09615064	0.07385962	0.1535264	4.017725	3.25264	0.07406952	0.04945494	0.1663152	0.09973439	1.31637	1.266305	0.8315931	0.8475587	0.07315165	0.08503831	0.05064525	0.09783461	0.2649706	0.3465629	0.2510302	0.2461695
2755.310	1	1.848935	1.452431	0.4913016	0.5509281	0.04536092	0.0515204	0.08356238	0.07794492	0.1551777	0.191795	0.2768438	0.5439869	0.04406352	0.04798162	0.04659107	0.08438142	1.929814	1.862991	3.206849	1.752668	0.1051862	0.1077378	0.0941636	0.07612063
2755.311	1	0.2381605	0.2060593	2.332031	2.403281	0.2218573	0.2412875	0.1841619	0.1374622	2.031548	2.045453	1.383438	0.8581146	0.03523689	0.03781482	0.03730411	0.03424201	0.4284984	0.3610002	0.2615618	0.1098837	0.0350225	0.04537916	0.03040629	0.02802811
2755.312	1	0.03186314	0.02040206	0.01919387	0.03405751	0.7277418	1.235633	0.2233189	0.2130917	0.04868664	0.08206688	0.04441949	0.0258231	0.1145025	0.1303727	0.2236552	0.1723612	0.1518328	0.2312501	0.2426593	0.2472473	1.215987	1.869604	1.857852	1.863743
2755.313	1	0.05185214	0.0651534	0.04891535	0.06251453	0.1266572	0.2504826	4.008538	3.207116	0.06756703	0.06220406	0.16646	0.10525	1.231773	1.192072	0.8150365	0.8246829	0.05753628	0.05247338	0.04069898	0.06222231	0.2843217	0.3328425	0.2852245	0.3133814
2755.410	1	1.839675	1.408985	0.5128469	0.547086	0.04109427	0.05773101	0.08641358	0.0536528	0.1906146	0.1752255	0.3395086	0.5434671	0.0400248	0.05847984	0.04724408	0.0810279	2.068096	1.804556	3.073483	1.852255	0.09548841	0.08991622	0.09343699	0.06435994
2755.411	1	0.2612236	0.1784659	2.338367	2.403552	0.2244194	0.2397116	0.1869573	0.1307086	2.028742	2.06715	1.393039	0.8481663	0.03942215	0.0395123	0.02801397	0.03027579	0.4002991	0.3525779	0.258114	0.1615293	0.03719477	0.04302405	0.0286763	0.03370519
2755.412	1	0.03348997	0.02797315	0.02245699	0.03258027	0.746171	1.244353	0.2328222	0.2074699	0.04345404	0.07848145	0.04530842	0.01846163	0.1119756	0.1295092	0.22814	0.1629988	0.1491388	0.2227312	0.2401991	0.2466561	1.21987	1.87129	1.856625	1.864904
2755.413	1	0.07839834	0.05103326	0.06946189	0.05299028	0.206623	0.366566	4.018058	3.163516	0.1061515	0.0517633	0.1900601	0.09328987	1.176556	1.088717	0.7857184	0.8639097	0.06493937	0.08592585	0.04093571	0.06744135	0.2685723	0.353665	0.2667237	0.374087
2755.510	1	1.811635	1.367536	0.4988254	0.4870851	0.04625891	0.0464597	0.05693089	0.0501406	0.2088215	0.1741721	0.3676835	0.5434113	0.04445041	0.03497164	0.06138429	0.07169219	2.195592	1.633387	2.969842	1.983312	0.09356837	0.09496104	0.09906336	0.07490206
2755.511	1	0.2835312	0.1435824	2.333444	2.404621	0.2283426	0.2392313	0.1840812	0.1320033	2.04891	2.085828	1.396477	0.8530901	0.04018948	0.04214977	0.0298578	0.03260365	0.3829947	0.3553018	0.2939899	0.2119382	0.03199346	0.03945336	0.03405699	0.0318284
2755.512	1	0.03090538	0.02482901	0.02261008	0.03097515	0.7663898	1.251092	0.2404297	0.1921269	0.04705178	0.08035358	0.03960062	0.02191579	0.1037674	0.1270221	0.2314362	0.1688964	0.1527718	0.2226992	0.2411534	0.2474491	1.230473	1.876443	1.851832	1.855124
2755.513	1	0.06273568	0.0466618	0.06902398	0.05355756	0.2338131	0.4659069	4.006878	3.162886	0.09701954	0.07241255	0.186469	0.08772362	1.131792	0.9961022	0.7752105	0.8804525	0.05516962	0.04974912	0.04010755	0.05231382	0.2815034	0.3780337	0.2485802	0.4185398
2755.609	1	1.775307	1.298681	0.4296247	0.4523899	0.03900202	0.05447853	0.0676167	0.06862807	0.1835212	0.2052237	0.39872	0.5296953	0.04431441	0.03280915	0.05947129	0.07270181	2.311436	1.454146	2.887004	2.068652	0.1100404	0.09203392	0.1014828	0.05909827
2755.610	1	0.3015013	0.113452	2.318326	2.391298	0.225431	0.2430295	0.188919	0.1350761	2.064714	2.092367	1.397039	0.8513786	0.0319074	0.04331874	0.02459118	0.02682266	0.3795872	0.3583896	0.3384171	0.2442757	0.03198917	0.04182394	0.04117625	0.03437929
2755.610	1	0.03306276	0.02772688	0.01920036	0.03159423	0.773571	1.254097	0.2444318	0.1798725	0.04793148	0.07857616	0.03961086	0.02838608	0.1022763	0.1145432	0.2272516	0.1772609	0.1477435	0.2233796	0.2410282	0.2447488	1.229066	1.869727	1.837599	1.837589
2755.610	1	0.05094886	0.04841851	0.05311361	0.03656329	0.2349024	0.5246573	4.006067	3.175013	0.104402	0.07971192	0.1848593	0.09344264	1.106266	0.9358457	0.7438007	0.8739388	0.04572796	0.06722018	0.05386871	0.06379675	0.254582	0.40272	0.2320315	0.4333666
2755.710	1	1.747173	1.25278	0.3664983	0.4040094	0.03853469	0.04347277	0.05178182	0.04479534	0.1231992	0.2284302	0.4589625	0.4508528	0.04088061	0.04229968	0.05621381	0.07743613	2.427214	1.387243	2.84868	2.08374	0.1291147	0.09618403	0.07849859	0.05713351
2755.711	1	0.3094367	0.1041962	2.297953	2.365838	0.2304961	0.2432279	0.1831612	0.1341405	2.088039	2.088556	1.363799	0.8486546	0.03109399	0.04677285	0.02697933	0.02595217	0.3902125	0.3813335	0.370992	0.2494668	0.02743386	0.0390975	0.03829846	0.02897447
2755.712	1	0.02930173	0.03105356	0.02005315	0.0377679	0.7736294	1.257469	0.249568	0.1739456	0.04224252	0.07189947	0.04136407	0.02976664	0.09175408	0.09718231	0.2171712	0.1806831	0.1466613	0.2183584	0.2374773	0.2455974	1.221473	1.853801	1.822669	1.822244
2755.713	1	0.05033807	0.05030341	0.04102843	0.05309638	0.1578435	0.482807	3.962114	3.186336	0.06992661	0.06289166	0.1859554	0.08296906	1.11789	0.9398385	0.7070555	0.8639407	0.06011797	0.06481478	0.05269702	0.05208521	0.2809629	0.3921986	0.2294004	0.4117349
2755.810	1	1.734824	1.217742	0.2510101	0.3350202	0.02762616	0.05663125	0.06980371	0.04133578	0.06322604	0.2758858	0.5279851	0.3645561	0.03681984	0.04175153	0.08378899	0.05518175	2.451328	1.479933	2.894863	2.066726	0.1291793	0.1071492	0.0747977	0.05678991
2755.811	1	0.3085074	0.1109185	2.257908	2.338078	0.2337062	0.2476097	0.1754816	0.1374868	2.135182	2.0872	1.341843	0.8721496	0.04576094	0.05445446	0.03655165	0.0304825	0.4170007	0.4040479	0.3865049	0.2272739	0.02849487	0.04206037	0.03623536	0.03182353
2755.812	1	0.02801169	0.03119733	0.02259451	0.03398227	0.782788	1.26204	0.2560479	0.1864094	0.04689628	0.07285462	0.03968012	0.0292588	0.0908667	0.09209595	0.2147266	0.181974	0.1510661	0.2181532	0.2422559	0.241225	1.214816	1.8279	1.808082	1.812601
2755.813	1	0.03274439	0.06551813	0.05551735	0.0549294	0.1096888	0.432432	3.938584	3.224142	0.06411454	0.08117618	0.1792356	0.08582136	1.171998	1.011946	0.6867422	0.8431396	0.05601523	0.06835505	0.04582138	0.08194424	0.2500034	0.399657	0.2656801	0.3966662
2755.910	1	1.779402	1.270154	0.1552527	0.3100552	0.04430212	0.05218024	0.07710871	0.05236701	0.06475555	0.3291741	0.531828	0.3290065	0.03472926	0.04988972	0.06952972	0.05113715	2.418616	1.638867	2.973648	2.004669	0.1199532	0.1049344	0.0931626	0.06577348
2755.911	1	0.2951631	0.1326052	2.237552	2.3437	0.2364216	0.2427802	0.171798	0.1312468	2.180123	2.068232	1.324736	0.8867597	0.04837665	0.05321685	0.04052289	0.03607317	0.4405756	0.4351275	0.3742001	0.1850398	0.03225716	0.04507722	0.03624525	0.03591279
2755.912	1	0.03794588	0.02523704	0.02086801	0.03505589	0.7818788	1.2616	0.2650881	0.1995931	0.05124565	0.06721536	0.03632379	0.02781003	0.09595841	0.08195649	0.2112567	0.1803316	0.1460232	0.2173246	0.2421237	0.2402954	1.201885	1.814493	1.790206	1.7952
2755.913	1	0.04769864	0.06113646	0.05354946	0.0642519	0.08330612	0.3668348	3.950668	3.260833	0.05515373	0.0819006	0.1709274	0.09624232	1.232116	1.112755	0.6889641	0.823942	0.06495238	0.06386365	0.05626142	0.06035073	0.2413958	0.4035614	0.2800013	0.3314189
2756.010	1	1.817194	1.386773	0.1687409	0.2881587	0.04015735	0.06053358	0.0588485	0.06787188	0.07469186	0.3652062	0.4544836	0.3415483	0.03950694	0.07289133	0.08065215	0.07614843	2.367491	1.773385	3.034788	1.909403	0.1017202	0.09631647	0.08635276	0.06401022
2756.011	1	0.2712646	0.164747	2.211255	2.365967	0.2360704	0.2521067	0.166387	0.1359817	2.211329	2.060539	1.305044	0.8944107	0.05358918	0.05643311	0.04642043	0.04249291	0.459685	0.4670621	0.334122	0.1379105	0.02642369	0.04657402	0.04385994	0.04429653
2756.012	1	0.04412227	0.03185054	0.0169713	0.0296756	0.7766514	1.261264	0.2632484	0.2153558	0.04893174	0.06487058	0.03492347	0.03510457	0.1008577	0.08607053	0.2130048	0.1871353	0.1482237	0.222387	0.2405317	0.2394356	1.203764	1.812522	1.769714	1.779164
2756.013	1	0.03883882	0.08043046	0.06447863	0.07554105	0.1161073	0.3101043	3.964565	3.287079	0.04889207	0.06101748	0.1848737	0.1009816	1.322191	1.237486	0.7371472	0.8182447	0.0521603	0.06089982	0.08254896	0.1059989	0.2218394	0.4053754	0.3279768	0.3136046
2756.110	1	1.903957	1.513151	0.274862	0.282346	0.03034389	0.06053669	0.05921722	0.05824569	0.09279258	0.295659	0.3785082	0.3412487	0.04310116	0.06324858	0.09343478	0.0790468	2.27408	1.86582	3.064556	1.806311	0.1020324	0.1069914	0.1076571	0.05537569
2756.111	1	0.2585602	0.1742741	2.206392	2.358587	0.2369377	0.2425984	0.1703169	0.1356694	2.226589	2.044509	1.270576	0.8857633	0.05331314	0.06140639	0.04951822	0.03866157	0.4825	0.4836921	0.2539436	0.104445	0.04061649	0.04444575	0.0346745	0.03725309
2756.112	1	0.0426072	0.02659702	0.01841519	0.02902899	0.7716685	1.259424	0.255018	0.2265975	0.05091297	0.06670492	0.03828194	0.03716921	0.09708053	0.09277396	0.2049093	0.1797007	0.1531965	0.2249455	0.2331569	0.2357419	1.184571	1.788454	1.750634	1.762573
2756.113	1	0.04825804	0.04821472	0.05490055	0.1044626	0.1385295	0.2268511	3.975787	3.287735	0.04534185	0.04473595	0.1643793	0.1019361	1.348254	1.324734	0.7736947	0.8297778	0.05072453	0.06422218	0.06880982	0.0855734	0.1823039	0.3718949	0.3182376	0.2252222
2756.210	1	2.005639	1.605756	0.3114476	0.3268719	0.04069668	0.05576515	0.06107068	0.06027876	0.1337719	0.1792032	0.3112513	0.3723327	0.0397861	0.04073785	0.0712813	0.09125376	2.127709	1.854716	3.087323	1.739964	0.09133702	0.09937645	0.09829142	0.05433666
2756.212	1	0.239432	0.1817759	2.207487	2.352063	0.2364714	0.2405597	0.1693164	0.1368411	2.225334	2.02889	1.23845	0.8778663	0.05943695	0.06046992	0.05399417	0.03495094	0.495055	0.4778146	0.1892764	0.1635764	0.04448976	0.03370734	0.0324248	0.03663033
2756.212	1	0.04297202	0.02719906	0.01643037	0.02756858	0.774618	1.265516	0.2443365	0.22623	0.05317482	0.06592921	0.0354359	0.03475193	0.09672372	0.09214145	0.2021925	0.179646	0.1456368	0.2168652	0.2313214	0.2314099	1.166351	1.762735	1.739934	1.758857
2756.213	1	0.0555018	0.03597049	0.05707276	0.08901466	0.1268937	0.1383767	3.984107	3.281556	0.04373831	0.03561795	0.1737842	0.08572459	1.366823	1.390859	0.8332555	0.7985775	0.04145458	0.06443308	0.08593453	0.1059509	0.1706169	0.4006662	0.265039	0.2139102
2756.310	1	2.134516	1.650428	0.3108694	0.329845	0.04862775	0.03973191	0.04410948	0.05481784	0.1489595	0.1280723	0.2500322	0.417651	0.03742859	0.05203972	0.06658487	0.09170533	1.976728	1.797209	3.145517	1.701232	0.08800883	0.1069695	0.09747525	0.05978207
2756.311	1	0.222376	0.1875521	2.222015	2.358956	0.2366148	0.2483565	0.1697704	0.1314703	2.212912	2.051083	1.222375	0.8596755	0.04998676	0.05705756	0.04887005	0.03440036	0.4875723	0.4763745	0.210658	0.2124799	0.036424	0.03103789	0.02585142	0.03614234
2756.312	1	0.05150211	0.02323467	0.01502657	0.02907277	0.763898	1.261369	0.2317314	0.2191323	0.04679558	0.06785512	0.04054477	0.04100621	0.09355915	0.09831064	0.2047771	0.1854727	0.1428409	0.2194478	0.2367512	0.2280763	1.15971	1.757779	1.730727	1.751352
2756.313	1	0.08035666	0.04233879	0.06254704	0.07394468	0.1255696	0.1249066	3.984921	3.251705	0.04593104	0.04017632	0.1790309	0.08538655	1.362751	1.41517	0.8583014	0.7532133	0.06672686	0.06484354	0.06211775	0.07843247	0.1629012	0.4225177	0.2328154	0.2120302
2756.410	1	2.203398	1.634616	0.2478961	0.3456386	0.03233338	0.03036543	0.0642535	0.05425563	0.1293091	0.08554258	0.2337029	0.4272161	0.03196767	0.04298426	0.06007591	0.06983625	1.874975	1.738931	3.207845	1.688242	0.09552586	0.08947189	0.1064668	0.05252284
2756.411	1	0.2178724	0.1930655	2.266127	2.377279	0.2347394	0.2444321	0.1635673	0.1296849	2.196409	2.082704	1.235313	0.8545035	0.05221358	0.06070257	0.04043719	0.04300683	0.4855084	0.4719894	0.2576419	0.2387445	0.04377128	0.04538604	0.03399961	0.03825964
2756.412	1	0.05011181	0.03005044	0.0189052	0.02606933	0.757421	1.255131	0.2279124	0.199909	0.04874914	0.07073568	0.04868984	0.04582146	0.09830775	0.1115083	0.2079037	0.1870894	0.1398231	0.2189397	0.2318298	0.22578	1.149535	1.752208	1.722999	1.744861
2756.413	1	0.06544518	0.045411	0.06544355	0.06937857	0.1514422	0.2035471	3.97105	3.238565	0.03568273	0.06342903	0.1692757	0.08642823	1.295626	1.391629	0.8400826	0.6916276	0.06430929	0.06327477	0.06868146	0.06367849	0.1717099	0.4430989	0.1696912	0.1999431
2756.510	1	2.171837	1.586283	0.2975837	0.3712581	0.03744086	0.03127035	0.07153174	0.06250907	0.208696	0.1542827	0.245472	0.498378	0.03669559	0.03969014	0.06188262	0.08599532	1.804491	1.706856	3.276749	1.743224	0.08382533	0.1089629	0.1122019	0.07692569
2756.511	1	0.2143592	0.189511	2.308255	2.395143	0.2424769	0.2487493	0.1732958	0.1375221	2.178901	2.118564	1.276759	0.86244	0.05154586	0.04697282	0.04386099	0.03865217	0.4984332	0.4403529	0.2942935	0.23069	0.04615833	0.04448507	0.04023446	0.03228862
2756.512	1	0.04832403	0.02445503	0.0209924	0.0337002	0.7545769	1.254676	0.2195207	0.1695152	0.05194684	0.07230904	0.04460317	0.04103046	0.09850748	0.1076784	0.2182751	0.2030873	0.1474227	0.2225842	0.2353814	0.2306376	1.144795	1.747628	1.720074	1.744967
2756.513	1	0.0825714	0.04227663	0.0636726	0.05908936	0.213125	0.2969886	3.9965	3.217255	0.04504756	0.06754426	0.1734384	0.09585749	1.208907	1.324127	0.8354609	0.6555073	0.03759099	0.08008784	0.06589096	0.08012682	0.1676423	0.4626666	0.1685944	0.2040506
2756.610	1	2.090097	1.555977	0.3846247	0.4064867	0.0433716	0.04428457	0.070565	0.07235467	0.2706263	0.2025155	0.2676539	0.5613981	0.04046043	0.04858078	0.06012649	0.09067843	1.790065	1.73037	3.287802	1.834658	0.0920209	0.1198363	0.1145093	0.07732065
2756.611	1	0.2141816	0.1798906	2.342105	2.404211	0.2345249	0.2484998	0.1754405	0.1403419	2.14857	2.136647	1.319119	0.8633312	0.04466807	0.04208031	0.03237526	0.0396608	0.5012969	0.4076202	0.2778754	0.1964157	0.0454287	0.04154085	0.03770376	0.027632
2756.612	1	0.04692074	0.02237423	0.02289035	0.0344932	0.7465791	1.243473	0.222506	0.1539755	0.0534112	0.07224023	0.04256677	0.04585253	0.09371853	0.1062276	0.2185995	0.2059692	0.1389992	0.2105295	0.228926	0.2269957	1.140224	1.743835	1.710044	1.736031
2756.613	1	0.0596639	0.04334907	0.05377623	0.07581824	0.248653	0.3447744	3.990487	3.199825	0.07321763	0.06739604	0.1904565	0.08887531	1.116021	1.224987	0.8418465	0.639745	0.03519398	0.05721171	0.05638182	0.06742037	0.1673656	0.4744126	0.1693421	0.2617266
2756.710	1	1.999187	1.507865	0.439447	0.3718909	0.04428346	0.05581343	0.07097526	0.06002069	0.3001905	0.3047468	0.3378678	0.5452483	0.04939781	0.05898122	0.06648299	0.08246402	1.824524	1.722866	3.259201	1.957263	0.09715223	0.116061	0.1084909	0.07124016
2756.711	1	0.2068981	0.182907	2.35874	2.424798	0.2283242	0.2504244	0.1817135	0.1380888	2.132161	2.138478	1.374291	0.8631878	0.05494941	0.04048722	0.02856209	0.03422264	0.501771	0.3852075	0.2545853	0.1662982	0.04783076	0.038437	0.03350758	0.02824706
2756.712	1	0.05161231	0.02983313	0.02366712	0.0333068	0.7350161	1.227955	0.2297359	0.1514475	0.05231882	0.07799394	0.04781023	0.05566541	0.08294562	0.1080192	0.2215454	0.2113089	0.1415117	0.2191646	0.2300773	0.2331222	1.146388	1.775198	1.717976	1.751578
2756.713	1	0.09615161	0.0533534	0.07560503	0.06980422	0.2201479	0.3778244	3.997486	3.190874	0.05623427	0.07450167	0.1972712	0.07968643	1.05972	1.147385	0.8622985	0.6342962	0.04839996	0.07715922	0.06353009	0.0660477	0.1777678	0.5051054	0.1920137	0.2656463
2756.810	1	1.910729	1.447543	0.4940238	0.3304217	0.03258911	0.06318785	0.07090742	0.05356723	0.2938794	0.3626511	0.3886398	0.4943255	0.03589555	0.07470702	0.06483159	0.07610335	1.885695	1.698417	3.244182	2.112525	0.1022629	0.1053828	0.1070044	0.07405447
2756.811	1	0.2193383	0.1990018	2.345574	2.411766	0.2292531	0.2522594	0.178336	0.1324402	2.133857	2.128448	1.406459	0.8615227	0.06136225	0.03518449	0.02285899	0.03525742	0.4830009	0.3868474	0.2475359	0.1543359	0.03974352	0.04329075	0.03751633	0.02860303
2756.812	1	0.04973858	0.02293672	0.02484524	0.03518412	0.729273	1.223045	0.2344913	0.1543169	0.04898312	0.08431569	0.04887041	0.06014476	0.08507485	0.111846	0.2211348	0.2200161	0.1436824	0.2195506	0.2311536	0.2376673	1.142593	1.764832	1.738129	1.780788
2756.813	1	0.05071396	0.05621827	0.06761276	0.06554666	0.1638715	0.4030195	3.976628	3.165587	0.07360766	0.09320292	0.1679268	0.06685016	1.072821	1.107832	0.9001842	0.644653	0.05693182	0.07404655	0.06898303	0.07203306	0.1929879	0.5099806	0.2428905	0.2947233
2756.910	1	1.868028	1.401067	0.5531514	0.2554044	0.0346411	0.06114042	0.07065893	0.0509533	0.2856568	0.3792299	0.3754393	0.4295168	0.05045202	0.08328025	0.06527606	0.07999243	1.959217	1.627679	3.206955	2.281367	0.1078713	0.1023575	0.09121441	0.0746616
2756.911	1	0.2159926	0.2086023	2.339654	2.396726	0.2293581	0.2493303	0.184505	0.1277803	2.133673	2.127924	1.423957	0.8581896	0.05232905	0.04061572	0.03068239	0.03748263	0.4568489	0.3996494	0.2530214	0.1452356	0.03919217	0.04358645	0.03916187	0.03691552
2756.912	1	0.04201687	0.02173201	0.02120211	0.03701948	0.7174563	1.224097	0.237009	0.172145	0.05028994	0.08211316	0.03897444	0.054448	0.09558339	0.1115116	0.2160369	0.2212611	0.1468088	0.2157312	0.2305529	0.2406558	1.144426	1.760734	1.749038	1.789005
2756.913	1	0.07621654	0.05336294	0.06394867	0.1006927	0.09983683	0.4162874	3.987965	3.21574	0.04987476	0.06772908	0.1815643	0.09412183	1.142065	1.111295	0.9229359	0.6367945	0.05839938	0.08113994	0.06410306	0.05593196	0.188776	0.5334152	0.2479922	0.3349293
2757.010	1	1.856009	1.402601	0.5611857	0.2366909	0.04744289	0.05854709	0.07948258	0.07767757	0.2780175	0.3796226	0.4040386	0.3710171	0.06761898	0.05187271	0.08175393	0.06615329	2.002509	1.504329	3.171463	2.43369	0.1014936	0.07946921	0.09310806	0.06539103
2757.011	1	0.2243962	0.2203344	2.32488	2.398062	0.2281636	0.2467308	0.1883555	0.133673	2.139004	2.122611	1.418025	0.8699632	0.0376827	0.03631297	0.0296914	0.04567305	0.4275374	0.4038618	0.2828737	0.1787631	0.03508535	0.03996153	0.02770227	0.03297136
2757.012	1	0.04612899	0.03170669	0.02158382	0.02842631	0.7103816	1.221478	0.2382153	0.2008881	0.05152728	0.08035886	0.04238862	0.05280826	0.09660552	0.1053205	0.2184808	0.2260583	0.1527691	0.2180038	0.2345631	0.2397181	1.162631	1.783129	1.76579	1.78939
2757.013	1	0.04602901	0.06338107	0.07093937	0.07191887	0.07595589	0.4148152	4.002453	3.236342	0.05008518	0.07146953	0.1819655	0.1087694	1.229533	1.153799	0.9629684	0.6502805	0.05788653	0.07431354	0.08203479	0.07779472	0.1897274	0.5451492	0.2652216	0.3723042
2757.110	1	1.840853	1.395735	0.5369243	0.2120973	0.04568152	0.05012637	0.0726626	0.06825428	0.2598752	0.3655845	0.3862768	0.3244003	0.06533095	0.05177645	0.06480614	0.06699001	2.063762	1.461002	3.162989	2.477315	0.1026085	0.1000457	0.08291718	0.05940479
2757.111	1	0.2372633	0.223918	2.284289	2.361861	0.2352143	0.2449347	0.187152	0.1331793	2.148815	2.117627	1.410043	0.8778152	0.0336099	0.03503986	0.03349645	0.05270602	0.4151115	0.4058098	0.3373469	0.2167069	0.03288479	0.03990102	0.03203183	0.02847517
2757.112	1	0.04597307	0.02974474	0.0272216	0.03027148	0.6985955	1.213528	0.2315214	0.2251713	0.04619661	0.06869627	0.03572871	0.04968757	0.09017132	0.09880632	0.2139894	0.2272757	0.1543921	0.217852	0.2370933	0.2406127	1.159548	1.786254	1.789342	1.806398
2757.113	1	0.05890615	0.05513984	0.06605609	0.06128152	0.09558498	0.3918582	3.990141	3.271013	0.03967668	0.05646976	0.1675321	0.09019462	1.30781	1.208253	0.9621421	0.6875253	0.0718108	0.0776521	0.05874214	0.07532927	0.1997158	0.5261158	0.2491338	0.335673
2757.210	1	1.890505	1.408407	0.4924294	0.2037524	0.03785192	0.04267044	0.05755996	0.07271746	0.2540112	0.3536029	0.4016407	0.2721573	0.0541973	0.06911326	0.06180607	0.06069248	2.164367	1.499718	3.155668	2.406706	0.115578	0.1023188	0.08907312	0.05943624
2757.211	1	0.2361101	0.2211087	2.259471	2.367968	0.2356231	0.2480928	0.1802445	0.1365576	2.166113	2.118812	1.382006	0.863692	0.03175709	0.03735997	0.02323419	0.04745507	0.4071337	0.417791	0.3714779	0.2473874	0.03402808	0.0386311	0.03854955	0.02561435
2757.212	1	0.0415838	0.02436169	0.02275043	0.02695	0.6967268	1.21114	0.227061	0.235045	0.05261602	0.07554815	0.04034837	0.05710113	0.096925	0.09156161	0.2261913	0.2317509	0.1594818	0.2217921	0.2396227	0.2453035	1.164128	1.816805	1.802457	1.821522
2757.213	1	0.04355748	0.05017083	0.06938816	0.0944593	0.1048828	0.3339177	4.000936	3.299504	0.06772247	0.031821	0.1893953	0.0839009	1.371877	1.264034	0.9373453	0.7374635	0.06833872	0.06993335	0.08262509	0.08818798	0.2184857	0.4773444	0.2910535	0.3087015
2757.310	1	1.948167	1.436965	0.4449432	0.223302	0.04715622	0.04704592	0.06327585	0.08231777	0.2788089	0.348889	0.3905438	0.2530661	0.05219687	0.07255519	0.09069486	0.05443067	2.233679	1.61117	3.115283	2.262595	0.1031065	0.1107658	0.08577072	0.06026226
2757.311	1	0.2268924	0.2192097	2.255347	2.388393	0.2370233	0.248189	0.1837883	0.1352666	2.191843	2.133856	1.351311	0.8593496	0.04167697	0.04470626	0.0295766	0.03771185	0.3936275	0.4330015	0.4030758	0.2691791	0.0303322	0.04315845	0.03838887	0.0268514
2757.312	1	0.03929342	0.02533088	0.02676288	0.03080876	0.6914875	1.207292	0.2273048	0.2448415	0.05544581	0.07231864	0.04115344	0.0542329	0.09469515	0.0903412	0.2278551	0.2310868	0.1620108	0.2261214	0.2351575	0.2411033	1.180299	1.876703	1.820523	1.825693
2757.313	1	0.0383685	0.06221274	0.05892008	0.09645042	0.08722067	0.2722235	3.99882	3.297353	0.04648381	0.05943249	0.1809969	0.09585138	1.393568	1.315245	0.8816363	0.7946964	0.05071617	0.08994768	0.05976437	0.09142281	0.2435504	0.4369216	0.3267967	0.2441266
2757.410	1	1.946322	1.538285	0.3521386	0.1856819	0.04617659	0.04294906	0.05856145	0.08684559	0.3064738	0.315601	0.3137822	0.2730457	0.05503622	0.06686812	0.08457884	0.06248941	2.211001	1.761341	3.13306	2.145762	0.1145158	0.1018876	0.09222318	0.06187339
2757.411	1	0.229663	0.2227231	2.2392	2.365943	0.2375774	0.2490355	0.1694648	0.1380541	2.207031	2.129333	1.295627	0.8780541	0.03010784	0.04815562	0.02993745	0.03752379	0.3695349	0.4463508	0.4055046	0.2754493	0.02736002	0.04272452	0.02891462	0.03095487
2757.412	1	0.03051964	0.02648236	0.03129181	0.02671373	0.6825541	1.206525	0.2251851	0.2500299	0.06205438	0.07314938	0.04321915	0.05723717	0.09574518	0.0852697	0.2270797	0.2428758	0.1653104	0.2207784	0.2418301	0.2403241	1.18852	1.887318	1.84565	1.836931
2757.413	1	0.03198499	0.05988735	0.07214127	0.113837	0.125408	0.1516854	3.988268	3.267951	0.07553229	0.04472312	0.1711031	0.09839574	1.398675	1.316376	0.825703	0.806093	0.07018392	0.07790868	0.08640632	0.1044339	0.2453984	0.4120305	0.3696315	0.2031375
2757.510	1	2.007151	1.698477	0.3145546	0.1467855	0.04755125	0.05393577	0.06967435	0.07234681	0.3254728	0.3452899	0.2261351	0.263759	0.04449328	0.08169136	0.08492811	0.0776981	2.127926	1.846971	3.104906	2.004342	0.1142631	0.09330156	0.1081192	0.05241547
2757.511	1	0.2314566	0.2204216	2.247403	2.356247	0.2378929	0.2450629	0.1639335	0.1303019	2.227307	2.124836	1.252794	0.8777082	0.03083657	0.04968744	0.0397097	0.04390451	0.3533704	0.4582159	0.4036797	0.2549826	0.02390722	0.04482822	0.03131981	0.02821969
2757.512	1	0.03202924	0.03006405	0.02991811	0.0219705	0.6828691	1.21268	0.2269824	0.2444981	0.06320955	0.07648256	0.0439746	0.05401883	0.1070841	0.09542661	0.229723	0.2429942	0.1672294	0.2257376	0.2459571	0.2405021	1.197387	1.904712	1.861849	1.841876
2757.513	1	0.03803071	0.07186585	0.07072442	0.07006523	0.1683654	0.1080477	3.98282	3.218371	0.06136186	0.05655138	0.1686804	0.09402389	1.335416	1.28696	0.8207117	0.8247853	0.05404013	0.07991172	0.08754591	0.07128139	0.2415696	0.4049906	0.3952081	0.242482
2757.610	1	2.069412	1.850143	0.2773238	0.1209551	0.05345866	0.06508539	0.05577415	0.06195114	0.3394134	0.310039	0.1832063	0.1976062	0.04203163	0.06790685	0.06400341	0.06667423	2.005757	1.793352	3.078841	1.854261	0.1045444	0.1195609	0.09811459	0.05494023
2757.611	1	0.2251914	0.2078825	2.244955	2.340532	0.2351618	0.2449209	0.1571288	0.130418	2.237196	2.111994	1.220708	0.8749167	0.03413707	0.04815284	0.03354647	0.03948311	0.3701528	0.458552	0.3735015	0.2121928	0.02759667	0.04467616	0.02915436	0.03319015
2757.612	1	0.02932577	0.03147495	0.03211926	0.02421257	0.6887007	1.20869	0.2248882	0.2231434	0.06698099	0.08140751	0.04070198	0.05249317	0.1094149	0.1088167	0.2288549	0.237546	0.1670567	0.2344558	0.2442018	0.2405094	1.206976	1.919879	1.871409	1.83998
2757.613	1	0.0596708	0.06303999	0.05640007	0.06898226	0.2064804	0.2302354	3.97567	3.172351	0.08388456	0.04887185	0.1882178	0.08494031	1.267606	1.221871	0.8153606	0.8225588	0.06394183	0.07009859	0.05774778	0.07351267	0.2582395	0.3746373	0.3605406	0.2887894
2757.710	1	2.154234	1.979459	0.2516232	0.1420135	0.05412219	0.03820329	0.07268639	0.05677827	0.313667	0.2077017	0.2287218	0.0910048	0.05703065	0.06266317	0.05772753	0.06272025	1.918031	1.622471	3.045152	1.736988	0.102939	0.1198799	0.09274931	0.05355153
2757.711	1	0.22552	0.2052009	2.237268	2.334299	0.2365561	0.2453532	0.1579587	0.138988	2.234154	2.102781	1.202342	0.8726161	0.03573959	0.04560779	0.03638127	0.04417881	0.4006123	0.4583428	0.3258106	0.1517398	0.03068054	0.04531338	0.02132119	0.03232462
2757.712	1	0.03911902	0.03221176	0.03067367	0.02997014	0.697162	1.20302	0.2311914	0.2036048	0.05783477	0.07749038	0.04351295	0.05267882	0.1043444	0.1178606	0.225472	0.2367263	0.1711347	0.2345436	0.246524	0.2436141	1.221517	1.928798	1.881397	1.840945
2757.713	1	0.05427377	0.06748294	0.05924046	0.06091455	0.1887203	0.3266735	3.970583	3.147762	0.08228283	0.05844693	0.191679	0.084114	1.195078	1.122566	0.8112528	0.8462978	0.05724547	0.0718325	0.08047611	0.05839429	0.2578317	0.3708135	0.3546588	0.3417917
2757.810	1	2.187704	2.097874	0.2770773	0.1950961	0.04099794	0.04698867	0.04976569	0.04465412	0.2760085	0.2153411	0.2974861	0.08008355	0.04358969	0.0565087	0.07282124	0.06437144	1.855424	1.421769	3.071848	1.708627	0.1123242	0.1051161	0.09819412	0.04522497
2757.811	1	0.2223158	0.2176413	2.239356	2.329146	0.2374182	0.2442247	0.1590529	0.1352352	2.232246	2.104936	1.210968	0.876692	0.03247461	0.04394577	0.03927205	0.03458868	0.4169519	0.4653139	0.2711196	0.07588425	0.02631215	0.04175438	0.02902425	0.02828639
2757.812	1	0.03921017	0.03659563	0.02742337	0.02901018	0.7064444	1.202555	0.241134	0.1784516	0.057089	0.07135887	0.04398008	0.05940308	0.109738	0.1293329	0.2199584	0.2369179	0.1645813	0.2391914	0.2481847	0.2509431	1.224548	1.938499	1.884191	1.844127
2757.813	1	0.05521765	0.04359673	0.06067755	0.04142147	0.170444	0.4161931	3.975445	3.144103	0.1034974	0.06255305	0.185271	0.08290684	1.136475	1.027169	0.8215625	0.8555701	0.04654859	0.05038441	0.04849167	0.06223599	0.2745959	0.3661936	0.3081837	0.4149706
2757.910	1	2.209989	2.033671	0.2815379	0.2619465	0.04409901	0.03167632	0.04922895	0.05295722	0.2629121	0.1757524	0.2986473	0.1377097	0.04737281	0.04317262	0.05790593	0.06136607	1.849321	1.28881	3.114504	1.756981	0.1037707	0.09044549	0.08411186	0.04823009
2757.911	1	0.2270514	0.2221771	2.265468	2.340673	0.2390898	0.244668	0.1624616	0.1346936	2.223462	2.12149	1.243207	0.8897088	0.02924764	0.04137553	0.02901669	0.03492778	0.4255455	0.4643796	0.1959759	0.1108083	0.03077329	0.03978826	0.02742505	0.02832331
2757.912	1	0.02779913	0.04259019	0.03091144	0.03006095	0.7107481	1.202243	0.2483203	0.1529349	0.05411534	0.06910869	0.02739978	0.06113028	0.1170577	0.126655	0.2154434	0.2281926	0.1665844	0.2482839	0.242772	0.250607	1.230569	1.944789	1.883238	1.841311
2757.913	1	0.04786251	0.03733844	0.05174989	0.044982	0.09121113	0.4836339	3.943209	3.158569	0.06880171	0.05342604	0.1923419	0.09148601	1.10489	0.9712395	0.8078982	0.877061	0.05240598	0.06066854	0.05319458	0.06882558	0.2881899	0.363445	0.2697996	0.4438435
2758.010	1	2.171163	1.927847	0.3335661	0.2696012	0.04226681	0.0354948	0.06828461	0.06780181	0.2460307	0.1460592	0.3065455	0.3049083	0.04421383	0.0359303	0.04845402	0.06662996	1.880911	1.349569	3.207551	1.829999	0.103481	0.07968613	0.0839336	0.05890867
2758.011	1	0.2366747	0.2136883	2.30555	2.378392	0.236625	0.2431493	0.1693251	0.1382415	2.199281	2.126731	1.29284	0.8986514	0.03568096	0.04880552	0.0315334	0.02721316	0.4285425	0.4640204	0.1583569	0.1576434	0.03180038	0.0375439	0.03584541	0.03360168
2758.012	1	0.02972292	0.03818881	0.0314131	0.03024509	0.7229197	1.204607	0.2578283	0.1344655	0.05168016	0.07219774	0.02948926	0.0495448	0.1196675	0.1295467	0.2184542	0.2282841	0.1594846	0.2428932	0.2453102	0.2487081	1.240425	1.955204	1.877233	1.84005
2758.013	1	0.05246548	0.0467278	0.05888818	0.05439485	0.1129722	0.4801738	3.931317	3.193475	0.08738749	0.08732315	0.189556	0.1075251	1.106619	0.9943696	0.7749258	0.8941865	0.06210585	0.06369767	0.05558232	0.07968567	0.3049063	0.3471939	0.2456094	0.4396351
2758.110	1	2.062548	1.823643	0.3235993	0.2756483	0.04419554	0.04569775	0.0626575	0.07320647	0.2168899	0.1579685	0.3305411	0.4095982	0.03553432	0.04492299	0.06017486	0.08566373	1.954467	1.490265	3.233038	1.94461	0.1182087	0.0887648	0.09407524	0.05707215
2758.111	1	0.2558489	0.2070236	2.325886	2.403059	0.2302348	0.2489009	0.1740729	0.1318663	2.162295	2.136119	1.334666	0.8955021	0.03606436	0.04265341	0.03225235	0.02979385	0.4390516	0.4565975	0.1830538	0.1816217	0.04201164	0.04023466	0.03172001	0.02717891
2758.112	1	0.02835252	0.03694201	0.0317054	0.03215224	0.7290084	1.207294	0.2568449	0.1455119	0.04864905	0.07626623	0.02842059	0.05785741	0.1174384	0.1271772	0.2062256	0.2341543	0.1523654	0.2481807	0.2463857	0.2476808	1.246738	1.957788	1.881353	1.846885
2758.113	1	0.04481228	0.05432648	0.06909186	0.05991587	0.1462878	0.4649963	3.897833	3.224278	0.06423018	0.0710376	0.1727535	0.07550207	1.157323	1.048885	0.7833907	0.8670973	0.06338945	0.05986668	0.05297482	0.06713269	0.310065	0.3519374	0.2233574	0.373631
2758.210	1	1.94849	1.730281	0.2862144	0.2568468	0.05059662	0.05162341	0.07088566	0.07046613	0.1879874	0.2065005	0.402617	0.4614955	0.05329451	0.04497731	0.06473709	0.08564485	2.031103	1.602653	3.234607	2.055535	0.1169121	0.1117008	0.09550282	0.05729817
2758.211	1	0.2808781	0.2003648	2.349891	2.419011	0.2286609	0.2461521	0.1748583	0.1344655	2.142921	2.137814	1.35307	0.8856181	0.03860462	0.04612193	0.0360784	0.02770676	0.4417092	0.4373423	0.2233692	0.1893927	0.03395883	0.04331684	0.02709394	0.02872875
2758.212	1	0.02700782	0.03767367	0.02194709	0.03177563	0.7343996	1.215697	0.2509971	0.1614293	0.04846122	0.06798287	0.02426956	0.05706352	0.1125904	0.1122886	0.1935066	0.2225364	0.1538516	0.2439629	0.2457725	0.2422714	1.259245	1.957298	1.881303	1.843593
2758.213	1	0.05193826	0.0749963	0.05015171	0.06908679	0.1824654	0.409156	3.911271	3.254881	0.05880255	0.09013481	0.167074	0.1062947	1.215078	1.164028	0.8095737	0.8422739	0.06472453	0.07954331	0.08128469	0.0739379	0.295314	0.3707324	0.2203801	0.3358105
2758.310	1	1.857115	1.61658	0.3082936	0.1696043	0.03353636	0.05018861	0.07140621	0.09091004	0.1394401	0.2361489	0.4632181	0.4963071	0.04503087	0.05980823	0.07779357	0.09569982	2.074069	1.610339	3.27291	2.159449	0.1095841	0.1082916	0.1118983	0.06714407
2758.311	1	0.2999475	0.1964792	2.367326	2.445726	0.2234895	0.2460583	0.1819563	0.141129	2.119603	2.133605	1.377523	0.881993	0.05169806	0.03999618	0.03466536	0.03504249	0.4322268	0.4279847	0.2425493	0.1793438	0.03050842	0.0445629	0.03239464	0.03239891
2758.312	1	0.02108229	0.03470143	0.02773419	0.03370335	0.7392466	1.225798	0.2529194	0.1820998	0.04914961	0.07245092	0.03266373	0.05043072	0.1145268	0.1017133	0.1981363	0.2241853	0.1532625	0.2432106	0.2428983	0.2493433	1.270215	1.972776	1.875799	1.852646
2758.313	1	0.05491571	0.04555818	0.06948077	0.1015919	0.1772395	0.3418059	3.935803	3.276058	0.04575765	0.05037027	0.1811955	0.09040594	1.308126	1.273583	0.8562676	0.8312958	0.05830803	0.07137176	0.07188885	0.09145869	0.272538	0.3938556	0.2114095	0.282053
2758.410	1	1.799109	1.529974	0.3419028	0.1640736	0.03765081	0.05416421	0.06724574	0.07893289	0.1637811	0.2684812	0.4273415	0.5169533	0.0628301	0.06718265	0.08872831	0.08692203	2.037839	1.56266	3.348847	2.297915	0.1027921	0.0991552	0.1071777	0.06659161
2758.411	1	0.3100549	0.1885932	2.383698	2.45095	0.2230319	0.2444376	0.1818812	0.1352075	2.097454	2.128924	1.388879	0.8897955	0.0480268	0.03320254	0.02750416	0.04187804	0.4375889	0.4162919	0.2464286	0.1452756	0.04237543	0.03996391	0.03513695	0.02885318
2758.412	1	0.02514251	0.02859199	0.02344378	0.03705908	0.7458461	1.235726	0.2539352	0.2106094	0.04897548	0.07510978	0.0377795	0.0475766	0.1189722	0.1030671	0.2050157	0.2209116	0.1538386	0.2430847	0.2439959	0.2506371	1.281999	1.978629	1.871601	1.86198
2758.413	1	0.04147244	0.05926562	0.08048924	0.109347	0.124551	0.2404895	3.956216	3.295623	0.04221572	0.04908054	0.163722	0.09736827	1.382287	1.38908	0.8907245	0.8205541	0.05295774	0.07855674	0.0731431	0.09204167	0.2771257	0.411049	0.2153877	0.244081
2758.510	1	1.768393	1.50233	0.2991549	0.2326437	0.04329002	0.06039509	0.06652361	0.07671025	0.170469	0.3153858	0.4008164	0.5507243	0.06880948	0.06597992	0.08975414	0.07119038	1.954223	1.52952	3.426122	2.39685	0.08873329	0.08625462	0.1024407	0.07490062
2758.511	1	0.306937	0.2010673	2.369284	2.451334	0.2282195	0.2470934	0.1752139	0.146063	2.104852	2.12265	1.382809	0.8972072	0.05011856	0.04739792	0.03415125	0.03562217	0.4429414	0.4185151	0.2591835	0.1214137	0.04628302	0.0344689	0.03875392	0.0367971
2758.512	1	0.02693572	0.0303955	0.02888645	0.04012251	0.7557086	1.237058	0.2621367	0.2272135	0.05277762	0.07227813	0.03247933	0.04683777	0.1240791	0.1034937	0.2003769	0.2190583	0.155524	0.2438659	0.2424674	0.2477331	1.294188	1.98853	1.87026	1.869132
2758.513	1	0.06113017	0.04791589	0.05745405	0.0863627	0.09764008	0.1462471	3.957852	3.281876	0.02688972	0.03660395	0.1768717	0.09566876	1.419263	1.453239	0.9028923	0.7928309	0.05307591	0.07225266	0.0856878	0.07685148	0.2630567	0.4490405	0.2644086	0.1942004
2758.610	1	1.767079	1.521903	0.2910108	0.2900209	0.04178025	0.04844973	0.09381227	0.06725884	0.2069984	0.3184321	0.4122481	0.5889663	0.05476356	0.0701067	0.08725701	0.0877592	1.932743	1.594276	3.450205	2.373553	0.09629388	0.09228359	0.1065651	0.07047262
2758.611	1	0.2928757	0.2133786	2.34379	2.431946	0.2243701	0.2440859	0.1833915	0.1395269	2.109134	2.105549	1.370388	0.9045938	0.05794822	0.03916634	0.04120634	0.03430906	0.4410459	0.4217099	0.2638331	0.1436913	0.03752016	0.03474428	0.03133813	0.03202424
2758.612	1	0.02315958	0.03483839	0.03064849	0.04265012	0.7553908	1.236466	0.2690878	0.2309934	0.05108455	0.07178735	0.0332421	0.03680335	0.1195429	0.1048875	0.2027372	0.2034299	0.1553665	0.2409986	0.246263	0.2465919	1.301206	1.98244	1.863386	1.866774
2758.613	1	0.06052001	0.04335302	0.04861579	0.08971039	0.1086793	0.104583	3.948513	3.261423	0.03671545	0.02830047	0.1758466	0.09122363	1.395936	1.479853	0.9017624	0.759204	0.07500583	0.07598772	0.07448382	0.07349203	0.2744591	0.4796649	0.2638014	0.1838083
2758.710	1	1.793126	1.5581	0.2920429	0.33832	0.04209176	0.04788057	0.09020048	0.06852921	0.1920358	0.3178018	0.3895231	0.6032893	0.0346636	0.0798269	0.0666547	0.102218	1.963127	1.727393	3.485844	2.285996	0.09965815	0.08474262	0.1166439	0.07642127
2758.711	1	0.2910755	0.2204479	2.323704	2.422497	0.2286526	0.2425889	0.178432	0.1384335	2.127566	2.094483	1.346744	0.8846071	0.05707264	0.03897314	0.039893	0.03002067	0.4478164	0.4234626	0.268545	0.182096	0.04726517	0.04681482	0.0276601	0.0272133
2758.712	1	0.02935525	0.03443595	0.02741114	0.0480119	0.754133	1.229238	0.2729712	0.2238711	0.04656797	0.07523162	0.03249428	0.03069088	0.1153576	0.1051591	0.2007943	0.1984389	0.1584918	0.2390043	0.2429496	0.248862	1.302181	1.971573	1.859332	1.861205
2758.713	1	0.07651473	0.06170477	0.07070004	0.0693617	0.1254563	0.1587584	3.941197	3.227028	0.03414097	0.0500196	0.1738218	0.09730695	1.336901	1.43323	0.8861579	0.7095987	0.06836732	0.0841912	0.091184	0.09040574	0.2686929	0.4959158	0.23863	0.2101687
2758.810	1	1.841565	1.614333	0.2976	0.351651	0.03787867	0.04466791	0.06009	0.06326602	0.1659652	0.3102659	0.3459506	0.599028	0.04362506	0.0615809	0.07993886	0.08944064	2.014374	1.841232	3.478463	2.152124	0.1125554	0.09642757	0.1014018	0.09241306
2758.811	1	0.2854457	0.2064231	2.312147	2.411088	0.2239587	0.2411587	0.1707631	0.1351908	2.134894	2.086879	1.314884	0.8699185	0.04683427	0.03228306	0.03439565	0.03570327	0.4390272	0.4096611	0.2930935	0.2294924	0.04025616	0.0562589	0.03700115	0.03474417
2758.812	1	0.03051952	0.02957419	0.0317095	0.0409717	0.751383	1.224964	0.2804425	0.2157159	0.05403056	0.07189466	0.02895006	0.02928127	0.1204084	0.1068912	0.2013328	0.1998837	0.157566	0.2417758	0.2425539	0.2512226	1.301973	1.968695	1.853126	1.864816
2758.813	1	0.08216197	0.05763562	0.06875628	0.07446696	0.1165828	0.213603	3.936046	3.188311	0.05121885	0.05017894	0.175128	0.09771126	1.239704	1.355299	0.8772123	0.6983807	0.04913627	0.07227711	0.07309389	0.1011951	0.2607229	0.4915779	0.2316718	0.2433929
2758.910	1	1.913599	1.725625	0.3278556	0.3495321	0.03500927	0.03710647	0.06438917	0.07518632	0.2005348	0.2721224	0.2681128	0.615312	0.04937512	0.06364999	0.07678234	0.07518808	2.004668	1.92794	3.426356	1.994851	0.1075378	0.1047278	0.09565173	0.08457643
2758.911	1	0.288648	0.1929172	2.291051	2.407001	0.2262973	0.2424138	0.1618903	0.1331442	2.145614	2.087005	1.290526	0.8742654	0.0446851	0.03101449	0.03998032	0.03421172	0.4259936	0.3800713	0.3281908	0.2587488	0.03709722	0.04544121	0.03816881	0.03735321
2758.912	1	0.03597591	0.03201993	0.04179832	0.03565406	0.7467424	1.218747	0.2874336	0.1947119	0.05335979	0.0738247	0.03078779	0.03054479	0.1191214	0.1005505	0.2056093	0.2029564	0.1543915	0.2399769	0.245569	0.2505159	1.303881	1.971499	1.849031	1.860339
2758.913	1	0.07885403	0.04403263	0.08292288	0.06337393	0.1102439	0.2933132	3.946561	3.152114	0.06455943	0.0587982	0.1976597	0.09771935	1.171569	1.255063	0.8671157	0.6758986	0.05665209	0.07109947	0.08975461	0.1016051	0.2408542	0.5104639	0.2790407	0.2987728
2759.010	1	1.970477	1.835651	0.3969947	0.3330506	0.03107996	0.04778442	0.06570013	0.08390981	0.2116663	0.2789615	0.2079764	0.6213213	0.05493254	0.07337203	0.05145726	0.08737459	1.943163	1.957335	3.318544	1.846358	0.1107301	0.09282732	0.1037616	0.07526935
2759.011	1	0.2904441	0.1899667	2.289137	2.399611	0.2267174	0.2450925	0.1572404	0.1331778	2.164734	2.086855	1.265533	0.8889066	0.05207982	0.03791828	0.04148954	0.03299877	0.4198901	0.3727078	0.3547051	0.2550501	0.03630884	0.04496661	0.0318696	0.03688859
2759.012	1	0.03380717	0.03465865	0.03231062	0.04072415	0.741221	1.216205	0.2890448	0.1728798	0.04838222	0.07568415	0.03312433	0.03045283	0.1136824	0.09551708	0.2127873	0.2075594	0.1537451	0.2346951	0.2451736	0.2486901	1.305316	1.963188	1.849781	1.862756
2759.013	1	0.08942265	0.06681525	0.0555652	0.05456813	0.1390488	0.3555001	3.926949	3.122849	0.07355449	0.07248489	0.1874845	0.09324383	1.109052	1.167126	0.9014016	0.672504	0.05482903	0.06750222	0.06682244	0.08769682	0.2335293	0.5167698	0.2640379	0.3080639
2759.110	1	1.995486	1.913011	0.492012	0.3389595	0.04814269	0.04301916	0.07740499	0.08440697	0.2235165	0.2637414	0.2991862	0.5259306	0.04602201	0.06665627	0.07010268	0.0797057	1.879403	1.853698	3.175221	1.713505	0.1023445	0.109848	0.1048655	0.05845254
2759.111	1	0.302004	0.1838357	2.288354	2.380227	0.2314927	0.2421095	0.1602612	0.1341474	2.173199	2.083482	1.27093	0.9082559	0.04786479	0.03917761	0.05144465	0.03270292	0.4299022	0.3745386	0.3884462	0.2250735	0.04033339	0.04641007	0.04890625	0.03522792
2759.112	1	0.02999736	0.04245928	0.03726351	0.0451797	0.7380208	1.220134	0.2885548	0.1710722	0.05569725	0.07245431	0.0379973	0.03499624	0.107253	0.09488477	0.2138848	0.2072017	0.1541186	0.2376868	0.2394629	0.2502847	1.304105	1.963852	1.846085	1.863412
2759.113	1	0.06295608	0.04649877	0.08246206	0.07071427	0.181909	0.4183761	3.918073	3.113509	0.07950881	0.07294898	0.1777923	0.08482164	1.10905	1.107611	0.9053975	0.680324	0.07185284	0.06758457	0.06045432	0.07075525	0.2540925	0.5364856	0.264632	0.2976603
2759.210	1	1.963401	1.957608	0.56789	0.3246612	0.04108757	0.03736281	0.07538953	0.06434944	0.1960358	0.2212162	0.4372227	0.4424202	0.05571598	0.05382485	0.07074164	0.0786095	1.885972	1.564359	3.008758	1.632785	0.08859918	0.1053855	0.09738129	0.06103503
2759.211	1	0.3133332	0.1670801	2.290229	2.353248	0.239674	0.2414976	0.1652086	0.1327848	2.169395	2.079543	1.281198	0.9083619	0.04366505	0.03148541	0.04300872	0.03116208	0.4401425	0.3614154	0.3940617	0.1883576	0.04003275	0.03698586	0.04259285	0.03613715
2759.212	1	0.031076	0.04331247	0.03365086	0.04938279	0.7297528	1.217724	0.2836513	0.1713819	0.05391629	0.07548358	0.03941586	0.03289507	0.100563	0.09273334	0.2055962	0.2031364	0.1513077	0.2371235	0.239294	0.2517854	1.30264	1.95203	1.844917	1.865326
2759.213	1	0.05617663	0.06415384	0.07035491	0.05868414	0.192381	0.452882	3.934462	3.135262	0.07119713	0.07334251	0.1863185	0.09987199	1.150711	1.086465	0.9345707	0.686807	0.06902995	0.07225114	0.06942267	0.07373186	0.2488075	0.5073708	0.240836	0.3265354
2759.310	1	1.938128	1.951312	0.602051	0.2536706	0.03386382	0.03856259	0.07323424	0.06524623	0.1597796	0.1682814	0.5057115	0.4294193	0.04791043	0.0409356	0.08319155	0.07644334	1.970874	1.201236	2.920089	1.591567	0.08727307	0.07790251	0.09497987	0.0578364
2759.311	1	0.316517	0.1389721	2.295894	2.354679	0.2431868	0.2404391	0.1702988	0.1372538	2.16829	2.07693	1.30824	0.913645	0.03664622	0.02900676	0.03801654	0.03019316	0.4339836	0.3692901	0.3661111	0.1460718	0.03313998	0.03643415	0.03458515	0.04289571
2759.312	1	0.03361532	0.03775784	0.03613725	0.04835847	0.7233343	1.218986	0.2786341	0.1830715	0.0507912	0.07378704	0.04438145	0.03226926	0.1006033	0.09462939	0.2088361	0.1923535	0.1554816	0.2299598	0.2429308	0.2531635	1.294778	1.949241	1.849546	1.864605
2759.313	1	0.06266774	0.05549306	0.07638041	0.06177688	0.1931168	0.4586524	3.910405	3.160669	0.0525715	0.06369358	0.1696253	0.07505992	1.23399	1.124474	0.9500284	0.696419	0.07153037	0.07441212	0.05348344	0.06402058	0.246901	0.5132242	0.2144444	0.3126693
2759.410	1	1.87841	1.883397	0.6102918	0.2331847	0.0500145	0.0324872	0.07666078	0.06240362	0.1992054	0.1040022	0.5528523	0.4137029	0.0329885	0.02640695	0.08781003	0.09454096	2.068729	1.008374	2.949873	1.601435	0.1053483	0.07983605	0.1032886	0.06378007
2759.411	1	0.3145172	0.1248051	2.304204	2.365027	0.2363218	0.247102	0.1754557	0.1341766	2.162521	2.070545	1.326651	0.9211558	0.04382021	0.03653071	0.0422132	0.03304721	0.4091868	0.3905011	0.3080013	0.07136082	0.0297179	0.03490397	0.03196675	0.03474268
2759.412	1	0.04369575	0.03572613	0.03943029	0.04526876	0.7171186	1.21687	0.2871497	0.1961295	0.05154243	0.06753954	0.04287916	0.02966911	0.1110248	0.1000944	0.2192809	0.1927699	0.160384	0.2297397	0.243209	0.255142	1.287721	1.950993	1.854946	1.868656
2759.413	1	0.04117627	0.05882743	0.06945418	0.05842205	0.1387793	0.4149768	3.919887	3.201094	0.05241527	0.04387097	0.1630384	0.1006674	1.314591	1.190782	0.9439858	0.7197251	0.08114829	0.08883458	0.05545166	0.06936901	0.2404518	0.498324	0.2191825	0.3230296
2759.510	1	1.823298	1.778969	0.5939042	0.1850433	0.04463808	0.026117	0.07813194	0.07488249	0.2322877	0.06848377	0.5640554	0.318805	0.06012584	0.03533782	0.09659945	0.08259551	2.134459	1.100989	3.028742	1.689924	0.0995903	0.09522383	0.115988	0.0550904
2759.511	1	0.3386093	0.1162916	2.333346	2.378057	0.2338059	0.2425711	0.1768263	0.1381638	2.150724	2.074663	1.344356	0.9166099	0.04112851	0.03681902	0.03975522	0.03114587	0.3958316	0.4076602	0.2352768	0.07598154	0.03243371	0.0342553	0.03830219	0.03028937
2759.512	1	0.04350772	0.04109999	0.03772745	0.04693354	0.7037216	1.212198	0.2872954	0.2188258	0.04806431	0.06618609	0.03757469	0.03560156	0.1153726	0.1034872	0.2081915	0.199609	0.1609433	0.2295055	0.2404515	0.2619502	1.277578	1.953547	1.85845	1.875604
2759.513	1	0.04878221	0.04055997	0.05924904	0.07116467	0.1145497	0.38017	3.908054	3.240037	0.03669193	0.05581648	0.185611	0.08920012	1.379753	1.237032	0.9043464	0.7908248	0.06537421	0.07617284	0.07115541	0.08732378	0.2386438	0.4513728	0.248008	0.2946913
2759.610	1	1.726069	1.7032	0.4991734	0.2174104	0.04390365	0.03473762	0.05881993	0.07424243	0.268911	0.05843642	0.5508962	0.2246406	0.05235159	0.03624013	0.07042544	0.06947806	2.197317	1.361504	3.118894	1.786015	0.1104662	0.1088659	0.1335543	0.05199526
2759.611	1	0.3713891	0.1207133	2.350784	2.416281	0.2304943	0.2464775	0.1817991	0.1437493	2.124907	2.095756	1.364375	0.8970549	0.03248117	0.05033761	0.03330594	0.02776078	0.3894431	0.4176745	0.1624228	0.1228627	0.02837369	0.04019675	0.04059408	0.02719965
2759.612	1	0.04688253	0.03321987	0.0400046	0.03980598	0.7044322	1.212026	0.2899271	0.2314462	0.04672396	0.0695301	0.04314713	0.03541602	0.115584	0.1062124	0.2141648	0.1987531	0.1631337	0.231356	0.2449506	0.2547674	1.272272	1.958669	1.85936	1.882899
2759.613	1	0.03488884	0.05880528	0.04385965	0.1059248	0.1443811	0.3190313	3.919191	3.256368	0.05156792	0.04568976	0.1703441	0.1102198	1.418431	1.283015	0.8476215	0.8184713	0.05613405	0.08980451	0.06613648	0.08981051	0.2312403	0.4171275	0.2694109	0.2702937
2759.710	1	1.683171	1.591354	0.3155665	0.2451835	0.04831353	0.03441873	0.06795334	0.0486047	0.2748359	0.09177947	0.5409124	0.1354978	0.04811761	0.03102642	0.08160712	0.05068662	2.263899	1.59864	3.159688	1.85788	0.1141857	0.08971068	0.1090959	0.06040078
2759.711	1	0.4024793	0.1402729	2.375754	2.446888	0.2268894	0.2435125	0.1851533	0.1445029	2.096112	2.106971	1.369535	0.8645772	0.02552794	0.05230426	0.02750074	0.02231985	0.3846799	0.417158	0.1698213	0.1600833	0.03217059	0.04099926	0.0407501	0.03051335
2759.712	1	0.0436262	0.03374294	0.03207802	0.0401614	0.7106442	1.204221	0.2835645	0.2209715	0.04682578	0.07057016	0.04096112	0.03721846	0.106423	0.1124773	0.2071551	0.2154074	0.1645052	0.2322175	0.245765	0.2561853	1.263112	1.95003	1.860816	1.879228
2759.713	1	0.04932969	0.04133426	0.0739119	0.1014026	0.1758718	0.1933554	3.908408	3.213215	0.06247286	0.06207612	0.1611044	0.101684	1.394035	1.263111	0.7918639	0.8239217	0.06055867	0.08769607	0.08285011	0.0720896	0.2364256	0.427102	0.3104512	0.2331799
2759.810	1	1.703365	1.464715	0.2102392	0.2728391	0.05235162	0.03901758	0.0513001	0.07533173	0.2331179	0.1606111	0.4730723	0.1505377	0.04407802	0.04521966	0.08201488	0.04476682	2.299495	1.754623	3.234857	1.929316	0.1247999	0.08898716	0.1139838	0.06037774
2759.811	1	0.4155788	0.1749378	2.396037	2.467987	0.2252484	0.2530608	0.187861	0.1393672	2.072152	2.111924	1.365433	0.8514083	0.02228406	0.04693001	0.02947972	0.02832382	0.3926346	0.3993781	0.227979	0.1796952	0.0350374	0.03083168	0.03011902	0.03491909
2759.812	1	0.04550878	0.03613264	0.02739677	0.02829226	0.7116904	1.201479	0.2829843	0.1966776	0.05368857	0.0741785	0.03966108	0.03900413	0.1054922	0.1209266	0.2145427	0.222111	0.1631703	0.2320622	0.2474802	0.2562521	1.2523	1.947142	1.859023	1.874284
2759.813	1	0.04530305	0.05510185	0.05020191	0.07916388	0.1605521	0.08142599	3.906844	3.166729	0.06008587	0.04226673	0.1557894	0.09619763	1.337046	1.240542	0.7547719	0.8211534	0.06033737	0.06684711	0.05836353	0.08330544	0.2429126	0.4158609	0.3168981	0.289512
2759.910	1	1.760452	1.424482	0.133122	0.3186679	0.04354098	0.05348794	0.07283979	0.04750542	0.2124092	0.2284497	0.4308743	0.2515335	0.04684817	0.04842493	0.07531973	0.04975348	2.225034	1.823842	3.330413	2.017899	0.1054387	0.1025333	0.1215839	0.06382398
2759.911	1	0.4062245	0.2087831	2.414389	2.47648	0.2267204	0.2594892	0.1894855	0.1348039	2.052007	2.110136	1.371694	0.8413519	0.03708294	0.04193811	0.04090864	0.02809205	0.408041	0.3951678	0.2712336	0.1699935	0.03633514	0.04463996	0.02245083	0.02322834
2759.912	1	0.04507891	0.04104685	0.02033547	0.02445096	0.709965	1.195549	0.286132	0.1797264	0.05301258	0.07304953	0.04168859	0.04325042	0.1041256	0.1230964	0.2190085	0.2236786	0.1602704	0.2349445	0.2436976	0.2494812	1.245879	1.942968	1.858926	1.872287
2759.913	1	0.04655861	0.04672198	0.07939962	0.07300459	0.1183012	0.1195499	3.914082	3.137857	0.06366486	0.04181959	0.1800337	0.08466107	1.290316	1.184347	0.7743655	0.8472621	0.06140648	0.09179	0.07232333	0.08124207	0.2610562	0.3980542	0.3104462	0.330985
2760.010	1	1.793388	1.426811	0.1167759	0.3596921	0.04901844	0.05846128	0.05545744	0.0527326	0.20277	0.3063624	0.3851316	0.3179651	0.03506322	0.07308902	0.07615019	0.05352321	2.117217	1.887361	3.381842	2.066207	0.09022888	0.1072218	0.1147587	0.0654796
2760.011	1	0.3811428	0.2383058	2.406969	2.496813	0.2197652	0.2509378	0.1892227	0.138881	2.052631	2.101732	1.364986	0.8416398	0.03976546	0.03979172	0.03537249	0.02223176	0.4351725	0.3796343	0.3065046	0.1584896	0.05200895	0.04760083	0.03036649	0.01857848
2760.012	1	0.04653801	0.04236476	0.02619479	0.02125855	0.7194741	1.203273	0.2861677	0.1546814	0.05873623	0.07699356	0.03764918	0.04916761	0.1069187	0.1280938	0.2284831	0.233553	0.1576058	0.2369085	0.2456231	0.2510389	1.239414	1.939891	1.855405	1.872725
2760.013	1	0.05449296	0.05199658	0.06440417	0.0494304	0.07526991	0.2472782	3.930554	3.109178	0.07716731	0.07241915	0.1712729	0.08645959	1.229913	1.136438	0.7846001	0.8691676	0.07206026	0.07244409	0.05080415	0.06088673	0.2789403	0.4092084	0.2773847	0.3580573
2760.110	1	1.789221	1.470102	0.1899059	0.3803191	0.06255464	0.0546834	0.07075203	0.06264319	0.1900921	0.3009015	0.3450796	0.40442	0.03846323	0.0627698	0.05923842	0.07070151	2.038479	1.986275	3.367061	2.037633	0.1036544	0.1004819	0.1026218	0.06181594
2760.111	1	0.3589112	0.2700802	2.392314	2.489897	0.2197987	0.244573	0.1829147	0.1434411	2.063186	2.083757	1.346866	0.8651316	0.04090442	0.05104626	0.03976913	0.0332533	0.4400138	0.3783393	0.3100239	0.1337121	0.04398872	0.03885129	0.0271974	0.01554339
2760.112	1	0.04291735	0.043239	0.02430847	0.02432027	0.7298768	1.202951	0.2865256	0.1384233	0.05475714	0.08146497	0.03662317	0.05845034	0.1046665	0.1286032	0.226793	0.2439315	0.1586879	0.2374978	0.2488322	0.2518587	1.22991	1.92894	1.860851	1.871142
2760.113	1	0.0554026	0.03804945	0.04578986	0.04637672	0.1170075	0.366906	3.923574	3.121873	0.0764052	0.06264013	0.1707134	0.09450864	1.166259	1.05918	0.8126959	0.885465	0.06284451	0.07048057	0.05107332	0.0706997	0.279722	0.4037074	0.2490608	0.4008236
2760.210	1	1.78151	1.477228	0.1969661	0.4554935	0.05569397	0.07316303	0.06477102	0.0765469	0.1648305	0.3073267	0.3168338	0.4687819	0.03863906	0.05678941	0.05069717	0.0763602	2.010974	2.071185	3.343994	1.943224	0.1138551	0.1045716	0.109407	0.05841844
2760.211	1	0.3391832	0.303797	2.370954	2.483516	0.2275988	0.2424011	0.1744349	0.1400005	2.070755	2.066088	1.326695	0.8777557	0.04242364	0.04976087	0.04066947	0.0398901	0.4393692	0.3756539	0.2734065	0.1126492	0.03594612	0.03997392	0.03930822	0.02582627
2760.212	1	0.04384401	0.0395676	0.02615832	0.02596191	0.7410952	1.203904	0.2861328	0.1532193	0.05605059	0.08623484	0.04151131	0.06537572	0.1019392	0.1232728	0.2286948	0.2421316	0.155384	0.2445038	0.2476114	0.2487442	1.218538	1.924256	1.846319	1.860265
2760.213	1	0.04879296	0.04135269	0.05676414	0.06244966	0.1865694	0.4415922	3.911052	3.1304	0.06798622	0.0652117	0.1935977	0.08483959	1.101668	1.022727	0.8135948	0.9045574	0.07145357	0.05438438	0.0517992	0.05582494	0.2880658	0.3643087	0.2254778	0.3669171
2760.310	1	1.771574	1.506253	0.1814667	0.5023918	0.05042361	0.06425851	0.05097528	0.08436454	0.1682878	0.3000001	0.2906039	0.4817551	0.05349252	0.05327353	0.06539586	0.07855556	1.979272	2.108622	3.319507	1.84678	0.09402262	0.1034361	0.1002015	0.07138572
2760.311	1	0.3262549	0.332237	2.338291	2.456706	0.2253826	0.2420579	0.162187	0.1360916	2.084902	2.040279	1.307712	0.8917007	0.04661095	0.05060895	0.04044163	0.03405965	0.4335526	0.3659341	0.2216756	0.1361678	0.05098293	0.03980721	0.03766193	0.02892997
2760.312	1	0.04617694	0.03512393	0.01917222	0.02468419	0.7400513	1.19967	0.2746005	0.1722862	0.05008184	0.07944468	0.03367082	0.06409916	0.09458564	0.1040081	0.221426	0.2302669	0.1491829	0.2468676	0.2429156	0.2420221	1.203805	1.911441	1.829491	1.842891
2760.313	1	0.0414064	0.05207184	0.05113487	0.04379714	0.199239	0.4553049	3.882991	3.134988	0.06817641	0.07885955	0.1786621	0.0835434	1.089174	1.035787	0.8221917	0.9066331	0.06963783	0.05690027	0.06255043	0.06756571	0.2976672	0.3512953	0.2188143	0.3473257
2760.410	1	1.784232	1.555672	0.2246965	0.5580607	0.04760645	0.06454039	0.05880678	0.06749039	0.1836121	0.2761827	0.2723533	0.4693918	0.05497059	0.05514521	0.0690167	0.06422953	1.977325	2.065941	3.260345	1.734511	0.1058089	0.0995627	0.1139495	0.05426454
2760.411	1	0.3211105	0.3480849	2.309339	2.445822	0.2306592	0.2386653	0.1671524	0.1389153	2.096717	2.016212	1.288716	0.9078677	0.04405926	0.04274871	0.0322151	0.03329561	0.4210302	0.3417945	0.2025448	0.1910919	0.04812259	0.04001601	0.04597899	0.03354176
2760.412	1	0.0509376	0.03539234	0.02068808	0.03021576	0.7553517	1.216417	0.282629	0.1987945	0.05353824	0.07671034	0.03498165	0.05858958	0.09219405	0.09825415	0.2231118	0.2295089	0.1514461	0.2447886	0.2424799	0.244986	1.204677	1.908116	1.826412	1.83758
2760.413	1	0.05563059	0.04656096	0.05903843	0.04440761	0.1927405	0.4464711	3.884212	3.182557	0.06897128	0.07935271	0.1825958	0.07918748	1.125785	1.097683	0.823901	0.8902771	0.06493538	0.05270028	0.05913525	0.06174353	0.3077947	0.331921	0.2583758	0.3250963
2760.510	1	1.813874	1.565053	0.3272719	0.5557372	0.04885566	0.0587445	0.05822174	0.07465737	0.2413743	0.1962395	0.1954824	0.5170266	0.05463105	0.05887507	0.03327478	0.07098816	1.984309	1.935176	3.114505	1.648285	0.08422361	0.09724912	0.1026176	0.06183943
2760.511	1	0.3088665	0.3468286	2.291285	2.435576	0.2321604	0.2412602	0.1771759	0.1429918	2.113519	2.025889	1.263226	0.928579	0.04699132	0.04149926	0.03330475	0.03497008	0.4262022	0.3162047	0.2015351	0.2454921	0.03730723	0.03720367	0.04477138	0.04114431
2760.512	1	0.0483099	0.03465537	0.02108096	0.0313952	0.7646046	1.228501	0.2799652	0.2239145	0.05802461	0.073712	0.0343248	0.05027485	0.09769184	0.09124844	0.2189795	0.2128422	0.1419615	0.2451975	0.2416415	0.2409031	1.195986	1.903779	1.809661	1.831469
2760.513	1	0.05152703	0.06519632	0.06771891	0.05855789	0.1498268	0.4013644	3.893563	3.213601	0.07234542	0.06077545	0.1869797	0.1011638	1.214299	1.212299	0.8549918	0.8727087	0.06905591	0.06495538	0.0606377	0.08201019	0.3111034	0.3609399	0.2670111	0.2871295
2760.610	1	1.847825	1.551727	0.5258978	0.5257471	0.05345805	0.04941164	0.06614362	0.06519492	0.3079322	0.1581616	0.1181763	0.521636	0.05436807	0.03513746	0.03285153	0.06861091	2.040749	1.734522	2.926502	1.637871	0.08936464	0.09885612	0.1034826	0.05878158
2760.611	1	0.3156593	0.3492218	2.284524	2.420866	0.2362996	0.2376863	0.1679412	0.144654	2.121703	2.018426	1.243894	0.9460612	0.04580752	0.04624388	0.03454344	0.03770689	0.4413907	0.2989356	0.2605844	0.2723569	0.05449069	0.04678172	0.0329918	0.03980699
2760.612	1	0.04996996	0.03190914	0.02206066	0.02653247	0.7708698	1.237331	0.2764693	0.2449424	0.05552566	0.08056579	0.0328646	0.0555647	0.09049901	0.09166105	0.2148809	0.2031086	0.1413408	0.2503536	0.2463877	0.2369818	1.192116	1.901775	1.797317	1.82323
2760.613	1	0.05406687	0.04717664	0.07601298	0.08967826	0.08302558	0.3597883	3.919033	3.258944	0.0322489	0.046368	0.1632092	0.09791602	1.300189	1.316729	0.8949659	0.8566732	0.05243831	0.06147112	0.08864829	0.0728217	0.32836	0.3732353	0.3097126	0.271583
2760.710	1	1.869243	1.544709	0.72527	0.4363768	0.0510991	0.04972306	0.06646989	0.06450344	0.343693	0.1826979	0.2076717	0.5587482	0.06699785	0.04875091	0.0469567	0.07184777	2.107774	1.447685	2.782095	1.661323	0.09343317	0.1089543	0.09546494	0.0679492
2760.710	1	0.3120177	0.3453996	2.275686	2.411179	0.2379528	0.2433913	0.1652195	0.1436729	2.132965	2.013572	1.248205	0.9599782	0.04404955	0.04200532	0.0408487	0.03867855	0.4464816	0.2746209	0.3354784	0.2731839	0.05361569	0.04147946	0.03815259	0.03383736
2760.711	1	0.04608619	0.03607549	0.02319543	0.02892789	0.7676454	1.236813	0.2662833	0.2520099	0.05785899	0.07762513	0.02891827	0.0537381	0.08933506	0.09036226	0.2096893	0.201484	0.1416099	0.2526027	0.2461626	0.2432715	1.188975	1.899479	1.778006	1.813466
2760.712	1	0.0484427	0.05080785	0.052239	0.09160444	0.09413125	0.2893608	3.923702	3.267573	0.04159283	0.04424144	0.1882564	0.09517747	1.385954	1.409302	0.9308232	0.8428361	0.05809267	0.07115399	0.0786218	0.07486041	0.3533484	0.4134447	0.2885224	0.2430346
2760.810	1	1.858968	1.517686	0.8116427	0.3868997	0.04904154	0.04241002	0.06586849	0.07425894	0.3278842	0.181217	0.2487244	0.5778045	0.05521248	0.04352747	0.05541355	0.07496152	2.245747	1.127976	2.742563	1.681647	0.1013271	0.07958727	0.08642435	0.05267617
2760.811	1	0.2998908	0.3342009	2.278745	2.405635	0.2379334	0.2413093	0.1640272	0.1474261	2.125272	2.02819	1.258207	0.970553	0.03893548	0.04519382	0.04184646	0.03575499	0.4315544	0.2723441	0.3790518	0.2607734	0.04691055	0.04100074	0.03509583	0.03320342
2760.812	1	0.04948729	0.03824426	0.02457956	0.03027154	0.7787658	1.241993	0.2526472	0.2448327	0.05679487	0.06703504	0.03149217	0.04688691	0.09812772	0.09611338	0.2082883	0.2013089	0.1398375	0.243896	0.2439449	0.2427059	1.186705	1.875838	1.766064	1.801745
2760.813	1	0.05929938	0.04952886	0.05826608	0.08343437	0.1031996	0.2360233	3.919005	3.237912	0.04732147	0.034391	0.1611781	0.09234145	1.408237	1.448227	0.9265646	0.7830721	0.07734866	0.0758468	0.06330528	0.06780989	0.3577594	0.4447026	0.2327629	0.200878
2760.910	1	1.799017	1.447478	0.8044717	0.3844111	0.03781603	0.03855599	0.04413975	0.06120323	0.2640906	0.1979097	0.2704133	0.5292826	0.04051788	0.05145073	0.05452288	0.06487438	2.42547	1.018234	2.81597	1.658383	0.1176435	0.08869238	0.07549133	0.05085912
2760.911	1	0.2951455	0.3149568	2.282393	2.422747	0.2378502	0.2409065	0.1704113	0.1421421	2.13095	2.054729	1.288855	0.9668877	0.04805112	0.05136829	0.03982992	0.0353733	0.4005691	0.278434	0.3795933	0.2087093	0.02684043	0.03519764	0.03567986	0.02978546
2760.912	1	0.04940601	0.03847988	0.02693481	0.03259355	0.7880637	1.24305	0.2461444	0.2278618	0.05473329	0.06911212	0.04104147	0.04653635	0.09990359	0.1053759	0.2077602	0.1958114	0.1415684	0.2431196	0.242408	0.2395494	1.185776	1.870934	1.752631	1.793973
2760.913	1	0.05340403	0.04075753	0.0570083	0.07504551	0.07844844	0.1564173	3.913806	3.222199	0.03629075	0.04218429	0.1690037	0.09169852	1.404986	1.462425	0.9326049	0.7260467	0.0763734	0.07595898	0.07738696	0.06229433	0.3446289	0.4764891	0.1597573	0.1694494
2761.010	1	1.759257	1.355875	0.761174	0.4035697	0.035648	0.0452539	0.06751547	0.06870002	0.2035222	0.1478408	0.3276859	0.4816434	0.04865582	0.04817664	0.06843254	0.06038049	2.533402	1.20258	2.926557	1.669957	0.1212036	0.08221758	0.08631033	0.06333673
2761.011	1	0.3124015	0.3058195	2.295077	2.439924	0.2372686	0.244825	0.1796489	0.1477789	2.116993	2.05894	1.31757	0.9585525	0.04581229	0.03406094	0.04377237	0.03054032	0.4008442	0.269475	0.3573847	0.119051	0.03495553	0.03158179	0.04081189	0.01517211
2761.012	1	0.04480404	0.02936223	0.02608652	0.03246389	0.7839564	1.230558	0.2330548	0.2025337	0.052386	0.07041264	0.03489746	0.04041106	0.1005614	0.1164911	0.2167382	0.2054236	0.1485558	0.2403217	0.2419755	0.2400338	1.186965	1.858665	1.738743	1.787682
2761.013	1	0.08040388	0.03840337	0.05013132	0.08099358	0.08129415	0.08723492	3.921926	3.189506	0.0382096	0.037301	0.1761799	0.08076063	1.35594	1.429591	0.9203631	0.7094795	0.06999139	0.08609464	0.06133775	0.08500756	0.3554957	0.4846047	0.1181779	0.1800384
2761.110	1	1.730738	1.334413	0.6666208	0.4351795	0.03460499	0.04503824	0.0797706	0.06502893	0.1865004	0.1985179	0.3169294	0.4759291	0.03546257	0.05147659	0.06530938	0.07068417	2.528137	1.476575	3.028641	1.724149	0.1158587	0.0892803	0.09427187	0.06048238
2761.111	1	0.3299172	0.2967244	2.299746	2.458801	0.2351237	0.2418736	0.1818817	0.146029	2.103726	2.061814	1.349368	0.9330256	0.03802132	0.03558768	0.03627657	0.02064324	0.3975485	0.2736184	0.3253448	0.05244388	0.03267424	0.04260861	0.04218454	0.01506875
2761.112	1	0.05229061	0.03427527	0.02480686	0.02659258	0.7857092	1.227235	0.2183966	0.1760242	0.05071649	0.07425833	0.03664493	0.03941798	0.107943	0.1252111	0.2237482	0.2106312	0.1496768	0.2380934	0.2445738	0.2422495	1.193082	1.85912	1.736732	1.791503
2761.113	1	0.06611446	0.05317884	0.05639362	0.07672863	0.1583618	0.1462499	3.908904	3.142785	0.05635397	0.04869645	0.1857396	0.1009565	1.26234	1.350863	0.8984024	0.7288114	0.05634655	0.08592962	0.0749485	0.07832639	0.3315448	0.4924652	0.1368654	0.2095487
2761.210	1	1.718942	1.339378	0.5099775	0.4311689	0.04387284	0.04941217	0.08135504	0.06155307	0.1552287	0.2858708	0.3284763	0.4580229	0.04013341	0.06652732	0.04593466	0.07025273	2.474392	1.696439	3.140729	1.770595	0.1161824	0.09105668	0.09688211	0.07126119
2761.211	1	0.3304331	0.280382	2.325357	2.479047	0.2331966	0.249363	0.1870023	0.1405661	2.092529	2.078785	1.368547	0.9139226	0.03987804	0.04256129	0.03907742	0.01567349	0.3937598	0.2700107	0.3136107	0.09566667	0.03121566	0.03472753	0.03649708	0.02276449
2761.212	1	0.05171015	0.0351873	0.03320434	0.02943039	0.7847995	1.227242	0.2187654	0.1498145	0.05024534	0.07845379	0.04151839	0.04176772	0.1082087	0.1278463	0.2303228	0.2154421	0.1481603	0.2355142	0.2398733	0.241105	1.190591	1.857111	1.730301	1.790485
2761.213	1	0.09178723	0.05049614	0.07585644	0.08367953	0.221356	0.2479936	3.906607	3.112055	0.05172572	0.0648157	0.1839845	0.08053434	1.182928	1.253851	0.8893517	0.7358797	0.06864153	0.07495237	0.07727214	0.09975141	0.3066451	0.4774929	0.1768252	0.2449379
2761.300	1	1.741674	1.375269	0.3184085	0.3851723	0.04800038	0.04170862	0.07551886	0.06469448	0.1548159	0.2916522	0.2985939	0.425737	0.03593946	0.0543721	0.06328642	0.07079954	2.387123	1.842666	3.250481	1.799331	0.1114369	0.1092016	0.1014333	0.07759285
2761.301	1	0.3229116	0.2481669	2.331114	2.476579	0.2238459	0.2436959	0.187929	0.1447124	2.045961	2.066225	1.374313	0.9081957	0.03693107	0.04545316	0.03680724	0.02191007	0.3722817	0.2833412	0.3051859	0.1539888	0.0344272	0.03708874	0.03084803	0.02650072
2761.302	1	0.04252933	0.03181628	0.04237856	0.0362151	0.7797373	1.22179	0.2236445	0.1356119	0.05604383	0.07754993	0.03824824	0.03735977	0.09694775	0.1199946	0.2233227	0.2048858	0.1434449	0.2302714	0.2381859	0.2382473	1.192409	1.857635	1.72971	1.791217
2761.303	1	0.05772454	0.04675862	0.05702564	0.05601179	0.2602857	0.3437402	3.893031	3.088052	0.07051518	0.07936173	0.1752306	0.08392669	1.117889	1.140284	0.8897566	0.7209508	0.07400278	0.07924492	0.06873902	0.07978156	0.3040281	0.4785823	0.1987439	0.2505312
2761.400	1	1.805109	1.466676	0.2410857	0.3345119	0.04502245	0.05745412	0.04823706	0.06406427	0.1445397	0.2434505	0.2741107	0.4085169	0.04632431	0.07036838	0.07888301	0.06761427	2.277514	1.928096	3.357733	1.821206	0.103803	0.1072962	0.1078174	0.05892196
2761.401	1	0.3252533	0.2127418	2.334542	2.48283	0.2213514	0.2476731	0.1857389	0.1541249	2.012495	2.060567	1.381642	0.9106578	0.03606201	0.0381517	0.03987985	0.02613539	0.3487657	0.2984624	0.322455	0.1963167	0.03124308	0.03997759	0.0416607	0.02957062
2761.402	1	0.04739778	0.03098942	0.03663923	0.03053453	0.770311	1.216545	0.2197499	0.1479826	0.0543364	0.07511239	0.04361734	0.04612638	0.09930924	0.1252661	0.2252742	0.2050877	0.1451694	0.2279039	0.2384723	0.2382152	1.200071	1.862914	1.735415	1.798125
2761.403	1	0.07576834	0.04725783	0.05734826	0.08285379	0.2721811	0.4091775	3.884548	3.079368	0.06815636	0.08059158	0.1840959	0.0816491	1.114487	1.076001	0.8674455	0.7069175	0.07983646	0.07690456	0.08830857	0.07024349	0.2789052	0.4731625	0.2485748	0.314553
2761.500	1	1.88338	1.485697	0.1371662	0.3184493	0.03832395	0.0554151	0.06389962	0.07673141	0.178011	0.1477528	0.2766868	0.4219875	0.04726696	0.05320439	0.07134845	0.07241617	2.168116	2.022319	3.395119	1.836576	0.1102851	0.09280568	0.1258295	0.0530391
2761.501	1	0.3137145	0.1913043	2.340164	2.490724	0.2144125	0.2408689	0.1920833	0.1541751	1.976182	2.039652	1.388523	0.9122934	0.03473101	0.03778837	0.03916404	0.03155727	0.3605061	0.3075749	0.340631	0.2150777	0.03708977	0.04793257	0.03814588	0.02627342
2761.502	1	0.04461447	0.02566886	0.02826041	0.02900291	0.760231	1.20725	0.2217638	0.1654182	0.05345608	0.07971034	0.04096844	0.03822193	0.09985387	0.1284814	0.2348463	0.2133177	0.1427305	0.2287185	0.2371048	0.2402877	1.206749	1.873704	1.743564	1.809734
2761.503	1	0.04969114	0.0635056	0.06290928	0.06475854	0.2361054	0.4524441	3.882539	3.103157	0.06116119	0.07833168	0.1783409	0.08495033	1.168297	1.05736	0.8832592	0.7069505	0.06830237	0.07544262	0.04965738	0.08328126	0.266193	0.4716375	0.2494898	0.3616686
2761.600	1	1.920469	1.488544	0.1849599	0.3065991	0.04463502	0.04550784	0.07188925	0.04691231	0.1804223	0.1196294	0.2512369	0.4028505	0.04805683	0.05006613	0.05939084	0.06115264	2.049355	2.116599	3.343465	1.806244	0.1039833	0.1069736	0.09195323	0.05101092
2761.601	1	0.2950942	0.1711354	2.334305	2.489772	0.2121139	0.2444186	0.1899335	0.148548	1.974342	2.030561	1.388669	0.9304884	0.03716884	0.03867464	0.03252934	0.03442139	0.3832626	0.3117756	0.3444498	0.1938747	0.03463089	0.04786713	0.04160793	0.023473
2761.602	1	0.03847746	0.0245127	0.03088121	0.02949427	0.7531061	1.214675	0.219985	0.2008092	0.05613824	0.082002	0.04086905	0.04237946	0.1057498	0.1192887	0.2354958	0.2137789	0.1508888	0.2310426	0.2351862	0.2444526	1.223454	1.887366	1.758993	1.828319
2761.603	1	0.0498967	0.06723523	0.06488661	0.05600385	0.1565175	0.4797294	3.886969	3.13765	0.04649719	0.0651251	0.1585974	0.09168751	1.24813	1.094536	0.8884401	0.7166692	0.08967714	0.07109023	0.06318119	0.07366543	0.2599103	0.5003449	0.2688988	0.3691648
2761.700	1	1.911686	1.470486	0.3047567	0.3404337	0.0392113	0.03405433	0.05304842	0.04984902	0.1784605	0.108783	0.2045868	0.3890673	0.05256494	0.03173295	0.06612443	0.06658826	1.948544	2.150311	3.279182	1.755585	0.09241977	0.1115639	0.1029729	0.05944539
2761.701	1	0.277696	0.1527203	2.312887	2.472412	0.2232409	0.2438892	0.181461	0.1557111	1.989551	2.005474	1.368222	0.9559108	0.04040954	0.04269885	0.02937499	0.03297217	0.39502	0.3095425	0.3267352	0.1445962	0.03339621	0.04146098	0.04108626	0.02436209
2761.702	1	0.04244407	0.02174151	0.03503079	0.02332349	0.7495674	1.214624	0.2236835	0.2323355	0.06366669	0.07704092	0.04330787	0.03726985	0.1080237	0.1105377	0.2410123	0.2145834	0.1495507	0.224745	0.2393744	0.2472388	1.230207	1.902872	1.777649	1.846052
2761.703	1	0.04061191	0.07022294	0.06413849	0.04426848	0.1140261	0.464001	3.880938	3.183095	0.05009783	0.05163662	0.1730725	0.09144037	1.327243	1.147545	0.8855768	0.7584306	0.06711337	0.07432035	0.06147775	0.08830911	0.2523012	0.4776547	0.291882	0.3601116
2761.800	1	1.877186	1.441031	0.4057808	0.3601248	0.03768205	0.04593803	0.06247681	0.06599551	0.1889053	0.1666319	0.2537244	0.3976456	0.04803967	0.05134734	0.06209441	0.07924171	1.879623	2.134102	3.236446	1.721925	0.0940159	0.1163057	0.1003312	0.05279985
2761.801	1	0.2548971	0.1399021	2.294971	2.445555	0.220549	0.2352005	0.1787799	0.1546887	2.008126	1.97036	1.32973	0.9717669	0.04707006	0.03609909	0.02874086	0.02458603	0.4085493	0.3041339	0.2891741	0.07621068	0.03341786	0.04679548	0.03677504	0.02408873
2761.802	1	0.04808145	0.01950055	0.03497605	0.02341734	0.7335782	1.209307	0.2230733	0.2463609	0.05100333	0.07226843	0.0434038	0.03958207	0.1030178	0.102839	0.2292493	0.215527	0.1535233	0.2273702	0.2376691	0.2426926	1.236581	1.90877	1.792044	1.850531
2761.803	1	0.03870865	0.06261347	0.06383306	0.08047577	0.1619618	0.4340871	3.8743	3.215006	0.05290262	0.0477094	0.1591127	0.08372919	1.368268	1.196566	0.8212065	0.784193	0.06293186	0.07568377	0.06416569	0.09124978	0.2484707	0.4406518	0.3312721	0.3089125
2761.900	1	1.843123	1.422148	0.4740939	0.336228	0.03754348	0.0480382	0.06153619	0.0580997	0.1711742	0.2381069	0.3203655	0.3785635	0.04670834	0.03949906	0.06326602	0.07240217	1.812314	2.04858	3.141161	1.739837	0.09214923	0.1139063	0.09895961	0.05473441
2761.901	1	0.2382541	0.1408881	2.2614	2.401351	0.2211925	0.2408835	0.1794536	0.1489611	2.0183	1.945737	1.309535	0.9831915	0.06136824	0.03938885	0.03175871	0.02023824	0.4155299	0.2895543	0.2520197	0.09603123	0.03301867	0.04052161	0.03168775	0.02752082
2761.902	1	0.0329611	0.0148053	0.02806228	0.02764403	0.7103253	1.201842	0.2208327	0.2406015	0.04260269	0.07902218	0.04601411	0.04022945	0.1012762	0.09586112	0.2317401	0.2156491	0.154991	0.2313057	0.2446316	0.2484961	1.242232	1.911699	1.810148	1.857008
2761.903	1	0.02473267	0.05770862	0.05355191	0.108611	0.1632159	0.380711	3.869903	3.215304	0.05746394	0.0449615	0.1845733	0.1046559	1.38434	1.231226	0.7606317	0.8043576	0.06762588	0.08839963	0.07185639	0.08848777	0.2540685	0.427955	0.3314422	0.2561672
2762.000	1	1.809257	1.403201	0.5428505	0.2891729	0.04567226	0.07384634	0.08720278	0.06891413	0.1798156	0.3234202	0.4350516	0.3640215	0.05142174	0.05623193	0.06757698	0.06709543	1.796207	1.878871	3.026745	1.845421	0.09440441	0.1077155	0.1028223	0.06702318
[truncated: 13,927 more rows]
