# Supplementary material for: Is infant neural sensitivity to vocal emotion associated with mother-infant relational experience?
Source: PLoS One. 2019 Feb 27;14(2):e0212205. doi: 10.1371/journal.pone.0212205 (PMC6392422; doi:10.1371/journal.pone.0212205)
Supplement: S1 File — (ZIP) [file pone.0212205.s001.zip › dataset/imed_26_2.txt]

18.638	0	0.001828529	0.00154344	0.00804041	0.006141493	0.001936895	0.004193919	0.01649066	0.01173377	0.006506415	0.006587056	0.003108059	0.001822619	0.005188316	0.004817983	0.002480267	0.001709885	0.001016287	0.001949671	0.001212533	0.001119418	0.002334117	0.002918008	0.002184526	0.002304433
18.639	0	0.3048526	0.3556875	2.647778	2.283615	0.2361108	0.2639982	0.1219214	0.1008117	2.207319	2.159468	0.9470669	0.6325433	0.04272899	0.06387003	0.06663452	0.05496934	0.2847911	0.3403776	0.4613319	0.2440625	0.05228217	0.03973773	0.0780882	0.02982808
18.640	0	0.1806303	0.08177243	0.08575286	0.1182802	0.9414379	1.187425	0.4357535	0.3719003	0.1504718	0.1466692	0.1803493	0.1401198	0.2513601	0.2710805	0.2788847	0.2446761	0.2746858	0.305568	0.2931402	0.3341011	1.692402	1.886002	1.555396	1.824678
18.640	0	0.0781201	0.06240665	0.09880467	0.1151237	0.06932858	0.4116882	2.822165	1.97572	0.07436742	0.05729655	0.1648635	0.1071291	0.9267773	0.9398461	0.5815041	0.4031989	0.08512042	0.05034917	0.06256392	0.07728228	0.1440736	0.2626802	0.2561868	0.1969369
18.720	0	0.001745195	0.001808502	0.007911841	0.0065119	0.001553183	0.003845699	0.01660646	0.01160902	0.00655801	0.006283546	0.00338242	0.001799574	0.004930209	0.004697129	0.00228382	0.001687053	0.000968115	0.001898159	0.001694863	0.001231901	0.002408724	0.002975994	0.002472511	0.002456673
18.721	0	0.2914665	0.3701705	2.668668	2.302857	0.2344309	0.2603919	0.1310425	0.09580319	2.16667	2.14334	1.019874	0.6227202	0.05088674	0.06900641	0.0616741	0.04760953	0.2904215	0.3210821	0.4275557	0.1787701	0.05425874	0.03051898	0.06549204	0.03935011
18.722	0	0.1948726	0.09672635	0.07029156	0.1068102	0.9619455	1.225277	0.4374485	0.3339328	0.1418317	0.1581152	0.1552767	0.1191018	0.2231521	0.2630027	0.2391785	0.2196763	0.2778423	0.3309807	0.2792822	0.3182102	1.710649	1.808742	1.512273	1.760938
18.723	0	0.09284461	0.0667431	0.06550894	0.09274331	0.1374342	0.4353741	2.865502	1.940802	0.08883434	0.08062239	0.1685979	0.08230572	0.9161775	0.931001	0.5573011	0.4055091	0.08478412	0.07280848	0.08213884	0.1047244	0.1258445	0.3095081	0.3375731	0.2488568
18.820	0	0.001919636	0.002439195	0.00770251	0.006647353	0.002008617	0.003409761	0.01699654	0.01156635	0.006612609	0.006307363	0.003607725	0.001816912	0.004577284	0.004463822	0.002169856	0.001721981	0.001163015	0.001998484	0.002023398	0.001244843	0.002522031	0.003003559	0.00255477	0.002011337
18.821	0	0.2719121	0.3706449	2.694486	2.307787	0.2281806	0.2561275	0.1453647	0.09820226	2.1383	2.137772	1.099729	0.6118762	0.05445428	0.06782407	0.04798253	0.04023673	0.2605027	0.3045274	0.3591318	0.1393416	0.03653583	0.03862629	0.06883623	0.04128974
18.822	0	0.210196	0.09736988	0.0801591	0.1203595	0.9830532	1.245993	0.4457676	0.2693237	0.1512927	0.1567444	0.1407389	0.09360498	0.2365521	0.2429208	0.190016	0.2139803	0.2931232	0.3337913	0.2515152	0.325702	1.723415	1.756533	1.478383	1.713849
18.822	0	0.09906872	0.08045757	0.09733415	0.08809224	0.2378671	0.4850266	2.928714	1.881955	0.1030745	0.07554522	0.1709196	0.1216121	0.838504	0.8840827	0.5150739	0.3873696	0.06341411	0.09323004	0.09644301	0.1077795	0.1283878	0.3450404	0.3420734	0.2295809
18.920	0	0.002209449	0.00241583	0.007386947	0.006713051	0.002548924	0.002879054	0.01767412	0.01169727	0.006725182	0.006284941	0.003933571	0.001711837	0.004274165	0.004483801	0.001963322	0.001775977	0.001127997	0.001961244	0.002085363	0.001253834	0.00248588	0.003203603	0.002508131	0.001930928
18.921	0	0.2563887	0.3730445	2.718762	2.311923	0.2250172	0.2584258	0.1488475	0.0972905	2.120644	2.137745	1.156023	0.6013684	0.04967825	0.05229209	0.04124437	0.04086167	0.2471833	0.2933302	0.2877902	0.1642905	0.03413423	0.03517735	0.0625316	0.0354459
18.922	0	0.2090983	0.1026881	0.1158952	0.1031231	1.009449	1.275513	0.4427101	0.1981094	0.121267	0.1573015	0.1236846	0.1102259	0.2492326	0.2501552	0.1698655	0.241884	0.284657	0.3407422	0.2550759	0.3382721	1.695708	1.75	1.477647	1.699306
18.923	0	0.1031826	0.1080819	0.09277371	0.1570948	0.2851126	0.5195639	3.030022	1.893671	0.08589144	0.0825853	0.1949633	0.1112217	0.7921327	0.8277528	0.4496388	0.3742441	0.06781003	0.09446281	0.06837885	0.08931491	0.1227715	0.3673167	0.3389088	0.2357983
19.020	0	0.003104102	0.003643782	0.007234124	0.006629408	0.00239022	0.002035857	0.01779328	0.01161452	0.006483915	0.006012642	0.004034675	0.002023137	0.004292259	0.004248081	0.001657219	0.001683488	0.001714907	0.002197438	0.002563136	0.001692277	0.002503264	0.003196468	0.002271308	0.002231875
19.021	0	0.2609255	0.3805317	2.735494	2.310534	0.2275893	0.2523899	0.1496107	0.1053208	2.100322	2.135569	1.196534	0.5809919	0.04860529	0.0571025	0.04231588	0.0300918	0.2489805	0.2829719	0.2259874	0.2064349	0.03139867	0.0315665	0.05703269	0.04350288
19.022	0	0.217715	0.09674577	0.1349068	0.1333708	1.018605	1.300607	0.4503517	0.2327623	0.1267522	0.1304568	0.1191041	0.1484781	0.2362466	0.24449	0.1700223	0.2875193	0.2740556	0.3557867	0.2756523	0.3116369	1.645595	1.717417	1.494784	1.626151
19.022	0	0.09988608	0.07766685	0.08030794	0.07852931	0.2656595	0.480011	3.038573	1.875253	0.07585389	0.08874827	0.1745678	0.1141011	0.7584897	0.6968542	0.3267468	0.3314553	0.07830122	0.07817596	0.06621205	0.08307804	0.1393105	0.3620658	0.3523274	0.2967075
19.120	0	0.004350371	0.004109051	0.006989298	0.006355356	0.001831947	0.001809187	0.0173619	0.01118832	0.006439341	0.00580977	0.004124422	0.002296136	0.004513558	0.003857734	0.001281684	0.00176002	0.002168132	0.002103138	0.002806034	0.001719233	0.002700298	0.002975335	0.002115419	0.002355081
19.121	0	0.2866427	0.3904369	2.729869	2.276488	0.2260246	0.2564571	0.1423959	0.09954244	2.115461	2.108821	1.188062	0.5766938	0.06306521	0.05143786	0.03160573	0.03450379	0.2328292	0.254383	0.1814305	0.2394145	0.03160492	0.03006407	0.04489122	0.0362813
19.122	0	0.2411099	0.109918	0.1752557	0.1404765	1.015249	1.292189	0.4920592	0.2975166	0.1349335	0.1158273	0.1347704	0.163876	0.208922	0.2305741	0.1841976	0.3060953	0.2813842	0.3908677	0.2917323	0.3016302	1.592555	1.722606	1.520648	1.544617
19.123	0	0.0900485	0.09399316	0.1252318	0.09346866	0.1986989	0.4505264	2.982821	1.798819	0.08674723	0.0993153	0.1824575	0.1429323	0.7419127	0.5487422	0.1981254	0.314323	0.07626525	0.087582	0.06514502	0.09268358	0.1770191	0.3019893	0.3089067	0.3589514
19.220	0	0.006343002	0.005606804	0.007199597	0.006189015	0.001417797	0.00250261	0.0168947	0.01082267	0.006715839	0.005678269	0.004188912	0.002554931	0.00454583	0.003355173	0.0009739551	0.001734091	0.002546464	0.001662832	0.004101283	0.002258747	0.002907273	0.002937873	0.002154459	0.002538643
19.221	0	0.3000867	0.384777	2.718217	2.223556	0.2340452	0.2586386	0.1564906	0.1023336	2.145479	2.078846	1.161301	0.5938796	0.07570299	0.05661035	0.03841161	0.0434948	0.2358318	0.2161746	0.1967459	0.2449414	0.03133241	0.03369489	0.04068257	0.03007178
19.222	0	0.2523757	0.1002628	0.208747	0.1624838	1.006972	1.293884	0.5178624	0.4051725	0.1368399	0.1289863	0.1464007	0.1901849	0.1763987	0.2048947	0.1974086	0.3193782	0.2833636	0.4123115	0.3202207	0.3108052	1.537843	1.729877	1.58744	1.511837
19.222	0	0.09385158	0.1069583	0.0717768	0.07251348	0.1809644	0.4460555	2.90209	1.752234	0.06013427	0.09491219	0.181345	0.1462409	0.693296	0.4087048	0.1505984	0.3234735	0.08350495	0.09292441	0.1030451	0.1044819	0.2225815	0.3005954	0.2745117	0.3868174
19.320	0	0.007401666	0.006393657	0.006620746	0.005823754	0.001961504	0.003196568	0.01608721	0.01045685	0.006916921	0.005563714	0.004557466	0.002863255	0.004849336	0.003100132	0.001121972	0.001516563	0.002735122	0.001367535	0.004992665	0.002636745	0.002988513	0.002746363	0.001843658	0.002446209
19.321	0	0.3087931	0.3878763	2.70746	2.162016	0.2291586	0.2562484	0.1411204	0.1047746	2.173096	2.062111	1.110924	0.6097062	0.07419947	0.04900837	0.04029067	0.04122976	0.2494021	0.1829702	0.250298	0.2373848	0.03667253	0.04284106	0.03783719	0.03143455
19.322	0	0.2766023	0.1223289	0.2024403	0.1739473	0.9950723	1.273847	0.5255939	0.4453039	0.1215196	0.1304413	0.1494799	0.1914608	0.1307235	0.1744024	0.2194291	0.3178309	0.2815061	0.4128211	0.3389982	0.3069748	1.475827	1.705664	1.635795	1.439079
19.323	0	0.08540675	0.09871556	0.08947863	0.05408712	0.2118915	0.4047143	2.765545	1.700511	0.052164	0.07472665	0.1581443	0.1282771	0.6969363	0.3906669	0.1805499	0.2493389	0.08818401	0.09149479	0.07744651	0.08118822	0.2580702	0.2923169	0.1680502	0.3230994
19.420	0	0.007431792	0.005961351	0.006382959	0.005535278	0.002376427	0.003844001	0.01582854	0.01042564	0.006986644	0.005742331	0.004807816	0.002894181	0.0051631	0.003176223	0.001267323	0.001306136	0.002632527	0.00205195	0.005256269	0.002676595	0.003017477	0.002983013	0.002078872	0.002463578
19.421	0	0.3245722	0.3958407	2.713162	2.086535	0.2348682	0.2489678	0.1310677	0.1336135	2.186604	2.04337	1.053188	0.6497596	0.0676436	0.04418999	0.04603287	0.0500377	0.281967	0.1710283	0.3082621	0.2132861	0.03309215	0.04621142	0.03169406	0.03515823
19.422	0	0.2821744	0.139131	0.2068875	0.1837962	0.9715808	1.252631	0.5353068	0.4842146	0.1107897	0.1452987	0.1041292	0.1925466	0.114811	0.1349512	0.2197241	0.3152382	0.260129	0.4392063	0.3577261	0.3172346	1.397195	1.724258	1.68455	1.439047
19.423	0	0.1215597	0.1133961	0.07744554	0.05660132	0.2424673	0.4069701	2.694477	1.710323	0.08214622	0.08962953	0.1461666	0.1299116	0.7548944	0.5172115	0.2123929	0.1871647	0.0722498	0.07756066	0.06580424	0.06902169	0.2909661	0.3460203	0.1418737	0.262965
19.519	0	0.007075336	0.006177254	0.005916742	0.005229225	0.002347692	0.00424843	0.01527361	0.01030927	0.007347396	0.005683295	0.0048042	0.002936818	0.00527462	0.003423181	0.001040019	0.001332305	0.002602629	0.002687724	0.005370018	0.002338909	0.002743096	0.003152828	0.002173675	0.002188623
19.519	0	0.3323718	0.3963954	2.687731	2.044743	0.2426377	0.2511496	0.1408512	0.1365143	2.197237	2.045143	0.9894533	0.6816421	0.06649	0.05371132	0.03741328	0.06021182	0.3184964	0.1577642	0.3463307	0.1975573	0.05239278	0.03858552	0.03640778	0.02755645
19.520	0	0.2730599	0.1667481	0.2204678	0.2094707	0.9256305	1.209771	0.5366585	0.5056189	0.09645131	0.150262	0.1251349	0.2139844	0.1316904	0.1411169	0.218063	0.3007977	0.2696191	0.4405579	0.335362	0.3279358	1.36903	1.712044	1.677841	1.428735
19.520	0	0.1402063	0.1041464	0.09731726	0.1249429	0.2229114	0.4016545	2.629784	1.73293	0.1034913	0.1188864	0.1767094	0.1085685	0.8048712	0.6551994	0.2180277	0.2059572	0.09056802	0.1122761	0.08787253	0.09851182	0.2764643	0.3566944	0.2417335	0.185561
19.622	0	0.008292726	0.00652339	0.005572751	0.005361806	0.001972335	0.004425291	0.01569956	0.01096494	0.007732875	0.005765855	0.004779607	0.002982975	0.005522597	0.003824574	0.0009905812	0.001308662	0.003162084	0.003533669	0.006051452	0.002520112	0.002559062	0.003167611	0.002518419	0.002387816
19.623	0	0.3367547	0.3817016	2.656405	2.002028	0.2431295	0.2446524	0.1321447	0.1407824	2.224249	2.036279	0.9363354	0.7028931	0.06616097	0.05651225	0.03669366	0.0619476	0.3195121	0.1546352	0.3423719	0.2252691	0.03552415	0.03497959	0.03081648	0.02704611
19.624	0	0.2661671	0.1805391	0.2433853	0.2028064	0.8914358	1.186726	0.5582306	0.5072264	0.1020861	0.1583407	0.1038374	0.2141203	0.1797022	0.1553068	0.2032386	0.3255417	0.2838637	0.4205749	0.3251509	0.3284866	1.346211	1.744353	1.723193	1.466446
19.625	0	0.09888908	0.1196534	0.1014362	0.1371698	0.1654057	0.4504831	2.713424	1.839245	0.1023834	0.09366577	0.1688384	0.1482541	0.9044433	0.7743198	0.2237093	0.2572493	0.1312896	0.09210044	0.0875868	0.08845642	0.2697415	0.3308066	0.3431054	0.164933
19.720	0	0.009429723	0.007466262	0.005484267	0.005738532	0.001378515	0.004283099	0.01533016	0.0106491	0.007914805	0.00607556	0.004883339	0.003211872	0.005357633	0.004067775	0.0008862735	0.001398092	0.003733492	0.003951904	0.00627599	0.002185222	0.002204512	0.003041819	0.002702462	0.00213054
19.721	0	0.3412104	0.3655531	2.608925	1.986878	0.2455646	0.2513523	0.115042	0.1210459	2.231702	2.050326	0.8897776	0.7025835	0.07312415	0.06314863	0.03486381	0.04775019	0.3250157	0.1664989	0.3095587	0.2831615	0.04352943	0.04566996	0.04462952	0.03507933
19.722	0	0.2726455	0.1854308	0.2610409	0.1902161	0.8524478	1.140286	0.5585966	0.4432654	0.1031	0.1308529	0.109224	0.194325	0.1907075	0.1664322	0.2173409	0.3107164	0.2813442	0.3876721	0.3270907	0.3322372	1.33374	1.724066	1.762083	1.461125
19.723	0	0.07647525	0.07513109	0.08671634	0.1229087	0.098283	0.4137426	2.660274	1.812365	0.1444221	0.1175492	0.1751141	0.09846375	0.9215997	0.8349615	0.2030673	0.2729775	0.1211129	0.1029543	0.08441037	0.07309598	0.2277976	0.265677	0.3794746	0.117288
19.820	0	0.009205483	0.006740179	0.005914079	0.005650504	0.00138376	0.003976955	0.01505295	0.01034905	0.007902182	0.00610601	0.00466878	0.003227579	0.005065359	0.004363116	0.0008214895	0.001493461	0.003930234	0.004162312	0.005470586	0.001753309	0.002113773	0.002868624	0.002641629	0.001837204
19.821	0	0.3352656	0.3457588	2.588565	1.999142	0.2564264	0.2444004	0.1129413	0.1207501	2.217891	2.057653	0.8791013	0.709985	0.07245394	0.06525885	0.04307912	0.04672377	0.324503	0.1800113	0.2726445	0.3517633	0.04051822	0.04504766	0.04724231	0.03941498
19.822	0	0.2721809	0.1964347	0.2457584	0.1908469	0.7946557	1.068914	0.5171042	0.3751003	0.08074412	0.1158436	0.1071536	0.1927194	0.1741644	0.1662567	0.227026	0.2783496	0.2701657	0.3599709	0.3294778	0.2961463	1.285691	1.723088	1.776653	1.453762
19.823	0	0.0743727	0.06393227	0.1030612	0.132337	0.1368977	0.4034084	2.616535	1.760066	0.124567	0.07555905	0.1566016	0.09853937	0.9061402	0.8623792	0.1682665	0.2731462	0.1180606	0.1018864	0.06630786	0.1015322	0.2089114	0.2465213	0.3263308	0.1316698
19.920	0	0.007685212	0.005903129	0.006222232	0.005547812	0.00207529	0.003458428	0.01506894	0.01035447	0.007594326	0.006101512	0.004617497	0.003149007	0.00476036	0.004320731	0.0009769871	0.001382395	0.004105226	0.003502991	0.004277309	0.001556669	0.00220681	0.002716504	0.002473743	0.001812173
19.921	0	0.3269688	0.3222405	2.598035	2.047629	0.2442625	0.2530829	0.1206479	0.1316935	2.16234	2.059111	0.8996335	0.7384808	0.05360301	0.06439957	0.05013409	0.04679635	0.301852	0.1852675	0.2309271	0.4105403	0.03124115	0.03197517	0.04256334	0.04168268
19.922	0	0.2522419	0.2204577	0.224211	0.1908264	0.7487866	1.029942	0.4533986	0.2878739	0.08703219	0.1327921	0.105856	0.1748854	0.1688518	0.162688	0.2358656	0.2762016	0.2663077	0.3381244	0.308415	0.2596985	1.251893	1.729386	1.776985	1.435932
19.923	0	0.08119766	0.07306761	0.08577857	0.1087637	0.2206404	0.4281616	2.633255	1.727249	0.1381227	0.09082515	0.1697756	0.09690794	0.8954405	0.8727633	0.1788807	0.2397861	0.1158166	0.08369278	0.04184731	0.07105383	0.2265689	0.2587691	0.2706837	0.1468345
20.020	0	0.008458754	0.006720632	0.006460393	0.005167735	0.002234897	0.00281084	0.01532718	0.01066331	0.007472922	0.005979366	0.004342794	0.002890605	0.004518461	0.004710852	0.001267294	0.001400659	0.004943607	0.003298412	0.004021977	0.001829922	0.00236781	0.002863992	0.002366588	0.002105183
20.021	0	0.3243332	0.2776165	2.598262	2.092522	0.2319983	0.2412634	0.1364469	0.1420555	2.114357	2.049632	0.9445108	0.7442639	0.05014916	0.06106052	0.04141356	0.04872276	0.2697748	0.1874069	0.21964	0.4288193	0.03747442	0.03149646	0.03902678	0.03874005
20.022	0	0.2319153	0.2187575	0.2306416	0.1774221	0.7320108	0.9856033	0.4123002	0.1818936	0.09991657	0.1437607	0.1214121	0.1584929	0.1731672	0.2121923	0.2377085	0.2758909	0.2602572	0.3200246	0.3167538	0.2404869	1.236537	1.779675	1.828157	1.478242
20.022	0	0.102116	0.07738855	0.1126357	0.1015323	0.2240012	0.3936945	2.682721	1.746332	0.1066229	0.07681707	0.1608595	0.1010688	0.8559004	0.869276	0.2632073	0.2001422	0.09971392	0.0813279	0.06425535	0.0953622	0.2296155	0.2735181	0.2284336	0.2337627
20.120	0	0.008690369	0.006263701	0.006703986	0.004975259	0.002115977	0.002266007	0.01586216	0.01089552	0.007234329	0.005974277	0.004349564	0.002792457	0.004379302	0.004968689	0.001763166	0.001342028	0.005059123	0.003170928	0.003691301	0.001862584	0.002368987	0.003081419	0.002437154	0.002199097
20.121	0	0.3261205	0.2410928	2.61687	2.155535	0.2310605	0.2469848	0.1366801	0.1291809	2.086924	2.038567	1.013252	0.7290456	0.04365877	0.05841194	0.03290858	0.04433353	0.2269761	0.183975	0.2254575	0.4113308	0.0441633	0.03724543	0.04403796	0.02903226
20.122	0	0.2198099	0.2479268	0.2477463	0.1756255	0.715876	0.9517241	0.3687869	0.1203839	0.1226528	0.1613168	0.1367737	0.13767	0.1883137	0.2246106	0.2548577	0.2814538	0.2674794	0.2932954	0.3333302	0.2308256	1.265177	1.844536	1.866865	1.539686
20.123	0	0.08494047	0.09564307	0.09319248	0.105595	0.177636	0.3906338	2.754206	1.754482	0.07144445	0.0681767	0.1629483	0.1089045	0.823475	0.8414866	0.3559203	0.1189401	0.1174773	0.1013148	0.08583756	0.09717045	0.1995827	0.3291205	0.2241518	0.2496104
20.220	0	0.006886859	0.005320839	0.006711632	0.004936299	0.001298917	0.001921585	0.01657878	0.0110933	0.006585173	0.006004555	0.004238638	0.002428785	0.004337603	0.004942472	0.00220333	0.001406849	0.004175024	0.001992606	0.002540847	0.00176977	0.002432559	0.003272072	0.002348477	0.002513584
20.221	0	0.3323132	0.19636	2.656022	2.214591	0.2231362	0.2356889	0.1289976	0.12168	2.065882	2.015064	1.076873	0.7200275	0.0404547	0.05310935	0.02601986	0.03734899	0.1801659	0.1797706	0.2419274	0.3676662	0.04296717	0.03863193	0.05419424	0.03232108
20.222	0	0.199681	0.2678659	0.2454159	0.1788411	0.6729222	0.9223234	0.3343499	0.1522189	0.1317545	0.1936482	0.1356865	0.1599255	0.2108792	0.2451976	0.2689715	0.2930593	0.2765953	0.2849609	0.3402498	0.244701	1.294811	1.919693	1.908691	1.600989
20.223	0	0.091956	0.06268699	0.06097629	0.06018787	0.1312979	0.3997271	2.85448	1.795612	0.07016086	0.0829131	0.178504	0.1188475	0.7705653	0.7989548	0.4408266	0.1357517	0.116768	0.0892694	0.09626677	0.07905958	0.1847266	0.3687026	0.2259588	0.3643215
20.320	0	0.005740471	0.004033	0.006782682	0.00504413	0.001462765	0.002047937	0.01668194	0.01121818	0.006142886	0.005910646	0.004103953	0.002326924	0.004274312	0.004581026	0.002387114	0.00140733	0.003293796	0.001068856	0.00199958	0.001606372	0.002219959	0.003078404	0.002647844	0.002916261
20.321	0	0.3480967	0.1636621	2.688965	2.22074	0.2252924	0.2436645	0.1455661	0.1245581	2.035326	2.018468	1.148846	0.7184685	0.03715769	0.0591726	0.02563609	0.02937481	0.1205797	0.1748556	0.2642579	0.304782	0.03328737	0.03580991	0.05876128	0.03569149
20.322	0	0.1944698	0.2544708	0.26547	0.1639388	0.6482681	0.8796166	0.2916012	0.1941345	0.1240582	0.1710666	0.1325248	0.1396307	0.2172284	0.2634612	0.2972909	0.2788654	0.2670702	0.2864187	0.3440402	0.2391348	1.34348	1.990996	1.893825	1.61366
20.323	0	0.07391533	0.08039473	0.08241689	0.09431459	0.1860664	0.4210633	2.882801	1.79923	0.0586305	0.09311254	0.1748901	0.1442905	0.6808621	0.6812636	0.4819753	0.1861095	0.07107302	0.0885428	0.0793742	0.07420451	0.1550731	0.3281392	0.2484273	0.4726707
20.420	0	0.005224542	0.00334383	0.006737373	0.005390918	0.002242276	0.002529037	0.01696311	0.01129054	0.005674526	0.005537045	0.00444672	0.002143594	0.00460431	0.004159334	0.002393467	0.001398713	0.002868802	0.001083234	0.001803111	0.001115497	0.00219134	0.002705114	0.002724066	0.002969001
20.421	0	0.3625467	0.1714164	2.718732	2.220476	0.2146348	0.245894	0.1504058	0.1096601	1.99633	2.013394	1.213848	0.720782	0.04446648	0.05723815	0.0302031	0.02925277	0.08938489	0.1743805	0.2688198	0.2493666	0.02657086	0.03358954	0.04870722	0.03880467
20.422	0	0.1742269	0.2406285	0.2857667	0.1508654	0.6350561	0.8641276	0.2718775	0.2564568	0.135152	0.1504207	0.1426542	0.1355746	0.2238084	0.271103	0.3221121	0.278658	0.2734602	0.2899443	0.3631271	0.2626569	1.388149	2.071281	1.890108	1.631504
20.423	0	0.0986153	0.1016256	0.08229217	0.06964736	0.271306	0.4526642	2.929667	1.835896	0.0882164	0.1170629	0.1821098	0.1491125	0.6204812	0.5607504	0.4605823	0.2046201	0.06957966	0.07107063	0.07614348	0.0758538	0.1502388	0.278784	0.2909546	0.4724835
20.520	0	0.00602514	0.003981364	0.006753819	0.005450222	0.002427964	0.002937724	0.01725613	0.01169577	0.005426188	0.005690414	0.004845468	0.002525161	0.005062295	0.004072725	0.002611671	0.001401561	0.003072679	0.001652564	0.002360088	0.001032453	0.002162103	0.002951332	0.002710027	0.003003258
20.521	0	0.3731291	0.1866102	2.701472	2.208116	0.2115623	0.2402765	0.1539573	0.09887542	1.971585	1.986629	1.250462	0.7032985	0.03935208	0.05371145	0.04028484	0.02933745	0.1228867	0.166297	0.2495863	0.2246895	0.02495094	0.02853378	0.03887932	0.03709924
20.522	0	0.1689356	0.2288691	0.2377515	0.1538139	0.6215848	0.8781396	0.2501301	0.3068343	0.1523955	0.1509111	0.1715735	0.1458393	0.2196337	0.2795122	0.364582	0.2856806	0.2733716	0.3341002	0.3659303	0.2689638	1.450087	2.170209	1.940797	1.66741
20.523	0	0.1123933	0.09729988	0.08762445	0.08733741	0.2909834	0.4329174	2.949926	1.92883	0.08515994	0.09472341	0.1657938	0.1412567	0.6828434	0.5977602	0.4904755	0.2278182	0.04683301	0.08537291	0.1000622	0.06869825	0.1631949	0.2503981	0.2869835	0.4339907
20.620	0	0.007159491	0.004117146	0.006255815	0.005955314	0.002349088	0.00347531	0.01678021	0.01139051	0.005317673	0.006107756	0.005238931	0.002484032	0.005537418	0.004177759	0.002585566	0.001401284	0.003508165	0.002509054	0.002828834	0.001176701	0.002182313	0.003118368	0.002464506	0.002794605
20.621	0	0.383627	0.2191192	2.707911	2.219595	0.215653	0.2419373	0.1661202	0.09746029	1.986258	1.976082	1.285594	0.6975245	0.05187411	0.05053247	0.04396177	0.04244329	0.1724797	0.1647041	0.2178326	0.2468896	0.02438682	0.03545372	0.0499048	0.04516054
20.622	0	0.151425	0.2150688	0.2070823	0.1744913	0.6146503	0.8841009	0.1940764	0.3274589	0.1548051	0.1562969	0.1744429	0.1320312	0.206311	0.2761708	0.3929125	0.2563298	0.2695921	0.3373434	0.3673796	0.2555677	1.4786	2.204441	1.905608	1.637718
20.623	0	0.1227053	0.134158	0.106561	0.08730349	0.2203233	0.3696822	2.853349	1.926572	0.0615447	0.07435854	0.178833	0.1472866	0.7932372	0.7037213	0.4938659	0.247464	0.05110286	0.07231146	0.08001542	0.07738391	0.1637523	0.2443625	0.2172746	0.3493041
20.720	0	0.006647912	0.004065779	0.006524444	0.006356641	0.001821834	0.00403298	0.01679805	0.01173257	0.005372053	0.006016078	0.005403189	0.002965755	0.005887382	0.004537357	0.00263693	0.00180608	0.003093994	0.003263519	0.002580098	0.001392499	0.002110917	0.003055554	0.002090733	0.002527347
20.728	0	0.402192	0.264792	2.730188	2.215	0.2116569	0.2368633	0.1746914	0.09947268	1.963329	1.930455	1.316186	0.6937786	0.04312756	0.05259985	0.04717024	0.04002608	0.2286154	0.1644213	0.1542661	0.270248	0.02590258	0.03990076	0.03564149	0.03830564
20.729	0	0.1553987	0.2035583	0.1682782	0.1827098	0.6425075	0.8847111	0.1740159	0.3409562	0.1450238	0.1603656	0.1910043	0.1487773	0.1870726	0.2782984	0.3999315	0.2704885	0.2703354	0.3227774	0.3882641	0.2664922	1.53172	2.214585	1.901875	1.623869
20.729	0	0.1064331	0.1230335	0.08533673	0.07081822	0.1519426	0.3730839	2.837047	1.993944	0.05721896	0.05595472	0.1423243	0.1531307	0.913477	0.8659474	0.5465039	0.3360236	0.09719929	0.08518389	0.07811541	0.09322143	0.1942751	0.2367343	0.1313419	0.2336659
20.820	0	0.005904321	0.003697237	0.006361371	0.006418534	0.001366908	0.004351812	0.01646603	0.01191571	0.00551284	0.005815723	0.005058063	0.003070667	0.005836332	0.004841452	0.002741516	0.001855227	0.002452029	0.003528288	0.002802925	0.001772842	0.002254808	0.00304633	0.001807352	0.002251382
20.821	0	0.4083047	0.310998	2.715285	2.193192	0.2188866	0.2303909	0.1666232	0.1019485	1.968557	1.87955	1.298322	0.7136115	0.0488905	0.04891821	0.04748313	0.03538638	0.2768665	0.1824284	0.1707545	0.2883699	0.03764905	0.04744936	0.03952485	0.04442314
20.822	0	0.1555524	0.1614786	0.1689792	0.1622645	0.650171	0.8741837	0.1416072	0.3177751	0.1528081	0.1429102	0.2032499	0.1335122	0.1933997	0.288421	0.3843345	0.2430184	0.2862974	0.3347251	0.3706534	0.2622984	1.580418	2.22896	1.851907	1.604621
20.823	0	0.08217784	0.06460537	0.1183394	0.1074521	0.07475932	0.4033984	2.825186	2.030311	0.0707539	0.05205554	0.1697929	0.1315086	0.9603621	0.9552587	0.6003206	0.3720017	0.08865466	0.08036674	0.05971218	0.05212076	0.2230658	0.2571038	0.149827	0.163072
20.920	0	0.007527553	0.005534127	0.005947387	0.006723043	0.001495718	0.004373959	0.01645446	0.01177298	0.005665661	0.005365881	0.005380786	0.003101757	0.00567135	0.004985696	0.002646489	0.00179159	0.002649898	0.004372302	0.003716005	0.002289584	0.002419023	0.003297864	0.001761188	0.00236557
20.921	0	0.3911395	0.3484984	2.673457	2.122739	0.2144526	0.2214658	0.1596965	0.1099341	1.982224	1.828072	1.243478	0.7481036	0.04772167	0.0433369	0.041695	0.02819618	0.2836414	0.1697606	0.2129467	0.2702472	0.03254627	0.03057842	0.02842729	0.04881815
20.922	0	0.1399525	0.1381094	0.1672822	0.1590498	0.6472216	0.8857002	0.08447517	0.2613857	0.1516872	0.1660846	0.176196	0.1147479	0.199389	0.3225891	0.3525272	0.2169507	0.2715339	0.3324356	0.3448113	0.2464011	1.622375	2.253944	1.819397	1.591713
20.922	0	0.08821	0.1022549	0.103579	0.1274382	0.1624411	0.4639707	2.821841	1.996238	0.09642637	0.08057435	0.1722807	0.1085791	0.9812097	0.9837822	0.6122172	0.3802266	0.1118078	0.07039703	0.08023686	0.07795429	0.2756555	0.3008106	0.2135343	0.2112163
21.020	0	0.00975601	0.006783649	0.005679892	0.006517812	0.002109358	0.004054594	0.01639797	0.01161953	0.005775578	0.004822173	0.005357811	0.003404867	0.005123986	0.004702711	0.00236729	0.001685969	0.002812589	0.005291049	0.005187318	0.002798209	0.002420287	0.00347261	0.002036098	0.002168789
21.021	0	0.3851667	0.3868902	2.626024	2.053766	0.2214664	0.2172828	0.1542494	0.127205	2.035928	1.806854	1.186915	0.784292	0.04703892	0.03888712	0.03901915	0.03368408	0.2913069	0.1614627	0.2675473	0.2218643	0.03210119	0.0360641	0.0325213	0.0493879
21.022	0	0.1204555	0.1170948	0.1612632	0.1634801	0.6603419	0.8726658	0.08408745	0.190884	0.1669159	0.1793046	0.1734552	0.1036059	0.2096102	0.356314	0.3496271	0.1883405	0.2716395	0.324478	0.3454104	0.257494	1.653956	2.274993	1.784108	1.558494
21.022	0	0.09396925	0.09144919	0.0937003	0.0950311	0.2349083	0.4816756	2.845444	1.909513	0.1292789	0.08596924	0.1751244	0.07410305	0.937751	0.9541688	0.5674461	0.3463026	0.09516963	0.08024176	0.09178349	0.104977	0.2985593	0.3297438	0.265572	0.2091219
21.120	0	0.01077738	0.007488873	0.005866727	0.006370094	0.002227628	0.003580452	0.01574771	0.01094616	0.006195552	0.004708708	0.00479308	0.003446195	0.004661625	0.004363153	0.001947516	0.001464686	0.002520346	0.005311892	0.005836391	0.002639069	0.00236476	0.003516437	0.002250437	0.00178136
21.121	0	0.3827193	0.4350992	2.596822	1.986157	0.2293348	0.2195926	0.1398511	0.1194226	2.101233	1.818879	1.130096	0.810765	0.0477445	0.04577464	0.03946742	0.0329424	0.2888135	0.1428655	0.306845	0.1836514	0.03514178	0.03672628	0.02791298	0.04759549
21.122	0	0.1419446	0.107571	0.1804063	0.1759049	0.6593015	0.8944748	0.1414613	0.1213791	0.1642112	0.212914	0.1802062	0.07694501	0.239004	0.3912917	0.3278727	0.1565939	0.2810313	0.3258324	0.3391674	0.2770322	1.642043	2.22676	1.740927	1.504832
21.122	0	0.1494014	0.1148371	0.07196469	0.1233749	0.2404791	0.4889611	2.758493	1.78506	0.1176286	0.07967772	0.1874804	0.1056904	0.8561986	0.8821617	0.4385322	0.2869277	0.1071359	0.1313256	0.1127317	0.1130458	0.2893547	0.3472835	0.2917469	0.1772401
21.220	0	0.01205865	0.008540015	0.006186367	0.006101027	0.00203474	0.002595281	0.01333649	0.009308784	0.006371932	0.004719521	0.004263548	0.002982693	0.004089158	0.003359456	0.001385301	0.001165254	0.002752515	0.005204022	0.006992128	0.002953841	0.002280698	0.002960165	0.002230358	0.001577233
21.221	0	0.3658414	0.4731171	2.547711	1.92936	0.2346804	0.2234604	0.139321	0.1217057	2.16953	1.861701	1.082147	0.8271725	0.04950087	0.0359273	0.0493816	0.04049441	0.2817425	0.1252359	0.3431086	0.2063623	0.03669076	0.04387463	0.03778206	0.0608978
21.222	0	0.1655766	0.1130178	0.1770491	0.2072767	0.6266726	0.8690048	0.1810955	0.08520574	0.1487722	0.2172905	0.1760699	0.05287614	0.2303845	0.3954275	0.2847787	0.1379674	0.2609622	0.2950667	0.30681	0.2810072	1.565629	2.090754	1.636603	1.378422
21.222	0	0.1701481	0.1082698	0.05177527	0.05624115	0.1415764	0.3767573	2.38311	1.547283	0.1276435	0.06172913	0.1551452	0.1020666	0.7493057	0.6265907	0.255355	0.2182093	0.1366569	0.08290886	0.07084554	0.08225812	0.2258864	0.2418804	0.2313773	0.1806059
21.320	0	0.01193235	0.008027082	0.007019357	0.006015976	0.001542338	0.002153944	0.01330667	0.009227229	0.005958917	0.00484116	0.003859997	0.00284713	0.004023078	0.003107307	0.001231006	0.001262189	0.00275088	0.004448098	0.007214953	0.003263746	0.002151359	0.002964376	0.002341344	0.001794345
21.321	0	0.3392718	0.5011235	2.528458	1.920733	0.2353687	0.2351128	0.1396192	0.1221902	2.186615	1.905011	1.053053	0.8356018	0.05162761	0.03779231	0.04922605	0.04136849	0.2649465	0.1338448	0.3224231	0.2596585	0.03067784	0.04239175	0.03470384	0.06203406
21.322	0	0.1632061	0.1133295	0.1653302	0.1976635	0.6445376	0.8758398	0.2170149	0.145158	0.147462	0.2197478	0.1530451	0.07052165	0.2469124	0.3882184	0.2603967	0.1536224	0.2509103	0.2835909	0.2768919	0.28005	1.597782	2.034573	1.627817	1.385972
21.322	0	0.1521408	0.09244051	0.0836921	0.07041461	0.1259059	0.3448264	2.348943	1.498619	0.06485839	0.07751639	0.1625638	0.1141988	0.72128	0.5113983	0.1615799	0.2517424	0.08373139	0.08589784	0.05638118	0.06646481	0.1744819	0.2467577	0.2683098	0.214388
21.421	0	0.01321547	0.009333214	0.00794137	0.006475214	0.001507799	0.002159575	0.01354457	0.009152135	0.005681931	0.004906545	0.00358683	0.002896265	0.004177357	0.003100838	0.001242978	0.001264588	0.003192966	0.003709894	0.007873692	0.003930318	0.002286306	0.002799021	0.002344845	0.00207772
21.421	0	0.3231246	0.4911564	2.503042	1.939419	0.2304777	0.2416481	0.1425441	0.1269932	2.16001	1.951994	1.054482	0.8468361	0.04069885	0.03648388	0.04893853	0.0388449	0.2403996	0.1457244	0.2778377	0.3140013	0.02613293	0.04295071	0.03820659	0.05370112
21.422	0	0.1342752	0.1102649	0.156424	0.1987398	0.6626286	0.8842687	0.2284007	0.2153535	0.1279135	0.2246625	0.136685	0.1075817	0.2726589	0.353202	0.2509024	0.17599	0.2580134	0.2757488	0.2844719	0.2952529	1.650166	2.014875	1.676435	1.409224
21.423	0	0.1454543	0.1278087	0.07653021	0.09776993	0.1742027	0.3456333	2.395714	1.454264	0.07251586	0.08469181	0.1508383	0.1104013	0.6960994	0.4591091	0.1549048	0.2726103	0.06485822	0.05248973	0.05188364	0.07624913	0.1743519	0.2214807	0.2873156	0.247139
21.520	0	0.01381499	0.009400081	0.008640659	0.006391426	0.001787152	0.002541185	0.01279655	0.008634532	0.005652824	0.005929909	0.00340376	0.002826503	0.004083463	0.003120086	0.0009398466	0.001065984	0.00326803	0.002921521	0.008078398	0.004539983	0.002465224	0.00264265	0.002090927	0.002259193
21.521	0	0.3374733	0.4796895	2.500351	1.968604	0.2395349	0.2503989	0.1250022	0.1304076	2.168105	2.018651	1.062764	0.8361071	0.04225076	0.03776354	0.04194644	0.03375406	0.2133941	0.1422589	0.2256968	0.3631158	0.02570949	0.04511046	0.02496221	0.05010725
21.522	0	0.1205982	0.1071357	0.1408634	0.175455	0.6736043	0.8681773	0.2281696	0.2715616	0.1441614	0.2072867	0.1468285	0.1469464	0.2771153	0.3507383	0.2521149	0.2174194	0.2703299	0.2889242	0.2725946	0.3273053	1.656455	1.973777	1.664688	1.409312
21.522	0	0.1013854	0.1206685	0.07179474	0.06440114	0.1793112	0.2953246	2.253626	1.359818	0.06373585	0.08208594	0.1337764	0.1186469	0.6402278	0.4030083	0.1446219	0.2081796	0.06515028	0.1019302	0.09297722	0.07578705	0.1909481	0.1786617	0.2686583	0.2363642
21.620	0	0.0129042	0.008938574	0.008903232	0.006479932	0.001780091	0.003174757	0.01200095	0.008152814	0.005406482	0.006619803	0.003579504	0.002759428	0.004121773	0.003055853	0.0007246248	0.001079119	0.003314067	0.002133979	0.00724428	0.005044062	0.002467247	0.00231872	0.001851444	0.002382589
21.621	0	0.3535565	0.4720095	2.502447	1.998759	0.239051	0.2463145	0.1472065	0.1261906	2.154666	2.046071	1.111515	0.8238064	0.05040789	0.03835404	0.04464199	0.03618232	0.1921241	0.1482268	0.1908313	0.3811433	0.02751383	0.04356679	0.03504806	0.04997549
21.622	0	0.1307532	0.1300422	0.1448084	0.1875929	0.6692022	0.8522731	0.2402803	0.3012379	0.1539225	0.1887312	0.1637793	0.1706072	0.2571468	0.3269917	0.2495222	0.2912718	0.2498617	0.2822825	0.2802249	0.3470964	1.640163	1.916051	1.654812	1.401422
21.622	0	0.09842937	0.1354634	0.05824793	0.07388179	0.1325885	0.2231444	2.105548	1.311811	0.04845817	0.08737077	0.1369955	0.1041001	0.6087339	0.3902706	0.1043155	0.1546639	0.07303526	0.08209439	0.05150409	0.06465787	0.166495	0.1611689	0.2020974	0.2118897
21.720	0	0.01205575	0.008739916	0.008959789	0.006719631	0.00165474	0.00377674	0.01140693	0.007868391	0.005412051	0.007341384	0.003714804	0.002469344	0.004227132	0.003019138	0.0006906139	0.001159415	0.00302649	0.002700482	0.006553782	0.005413053	0.002417436	0.002339855	0.001883238	0.002416002
21.721	0	0.3628661	0.455831	2.506075	2.032393	0.2371698	0.2422362	0.1553165	0.1263469	2.142863	2.068982	1.182694	0.8080437	0.0413938	0.04710879	0.04553663	0.03459907	0.1608281	0.1588009	0.1708729	0.3728018	0.02962557	0.04822937	0.04215012	0.05735429
21.722	0	0.1463097	0.139036	0.152493	0.209968	0.6555623	0.8400662	0.2304646	0.3038124	0.1469486	0.1840173	0.1543033	0.1728928	0.2531699	0.3081498	0.2637512	0.3065884	0.2639646	0.2778323	0.2916377	0.3559855	1.644379	1.852661	1.648863	1.372313
21.723	0	0.09917137	0.1252508	0.06764884	0.05982454	0.07510906	0.2156706	1.992744	1.295677	0.0804074	0.09506605	0.1211003	0.08394562	0.6019412	0.4123148	0.06527584	0.2016712	0.06240279	0.06543727	0.06009497	0.05983316	0.1638301	0.1963556	0.1542823	0.1751362
21.820	0	0.01381332	0.009673059	0.009640084	0.006899458	0.001419197	0.00410952	0.01196787	0.007987037	0.005523461	0.008029709	0.004080177	0.00248376	0.004347819	0.003050518	0.000834653	0.001216201	0.003598533	0.004103782	0.007713117	0.005815748	0.002481901	0.002351265	0.001908003	0.002124119
21.821	0	0.3662857	0.4211012	2.51284	2.051811	0.2321802	0.258621	0.161207	0.1289228	2.101115	2.065541	1.249066	0.7962052	0.03872308	0.04506061	0.06328361	0.03117191	0.1322383	0.1625025	0.1875317	0.3069819	0.03560613	0.03978148	0.03841874	0.05529001
21.822	0	0.1719654	0.1610329	0.1511428	0.1989492	0.6498604	0.8322958	0.2292472	0.2735724	0.161104	0.2019121	0.1685666	0.1803271	0.2448017	0.3010005	0.2770871	0.3229999	0.2686122	0.3008401	0.2985266	0.3676383	1.658323	1.827775	1.674148	1.377714
21.822	0	0.09789486	0.1111394	0.04300122	0.09305059	0.09374049	0.230741	2.081269	1.358931	0.1032809	0.09596552	0.1430014	0.08494192	0.6510716	0.4799673	0.06388581	0.2173988	0.09025722	0.0699426	0.0464278	0.04373347	0.1751876	0.2043064	0.1212632	0.1599507
21.920	0	0.01783393	0.01423287	0.01366461	0.01050152	0.004340803	0.00704599	0.01393984	0.01020802	0.008548237	0.01185301	0.007515856	0.003931792	0.006057346	0.006229161	0.004428827	0.003227013	0.007352595	0.008409321	0.01200818	0.008519422	0.004575801	0.004138648	0.004399093	0.003914327
21.921	0	0.3771784	0.3788594	2.521668	2.077653	0.2350655	0.250332	0.1612472	0.1234381	2.108635	2.057353	1.303644	0.7854651	0.04504793	0.03993894	0.05578422	0.04253589	0.1302182	0.1541855	0.2040244	0.2385449	0.04510757	0.03313351	0.03926493	0.05424554
21.922	0	0.1790311	0.1904856	0.1546634	0.2104048	0.6501654	0.8359403	0.2175172	0.2191666	0.1651585	0.2070136	0.1907551	0.1944596	0.2293062	0.2746867	0.291572	0.3320353	0.2874988	0.3178677	0.2854513	0.3596907	1.616156	1.790795	1.6694	1.35774
21.923	0	0.08539465	0.074899	0.05311879	0.1001055	0.1503678	0.2988357	2.074353	1.397219	0.1318091	0.1090217	0.1439597	0.0903634	0.6797085	0.5465496	0.1067919	0.2039205	0.07894998	0.07541424	0.07118836	0.06553693	0.1358689	0.1682683	0.1518359	0.1073672
22.020	0	0.02643356	0.02288098	0.02317238	0.01906957	0.007604702	0.01094149	0.01763373	0.01325135	0.01691187	0.02151493	0.01661077	0.01176959	0.01080565	0.009223068	0.007704371	0.006680387	0.01634552	0.01868097	0.02096587	0.01505637	0.007751547	0.00914005	0.007568944	0.005853607
22.021	0	0.3895721	0.3451959	2.547005	2.077912	0.2349332	0.2492686	0.1634338	0.1188172	2.115692	2.058964	1.344387	0.7797318	0.05092949	0.05217161	0.0543128	0.04301601	0.1543501	0.1464489	0.206153	0.2035606	0.03514271	0.04386313	0.04181991	0.06062962
22.022	0	0.183596	0.1918999	0.1867834	0.2211939	0.6702146	0.8362696	0.2344026	0.1561778	0.1846187	0.2122372	0.1922036	0.2023698	0.2200215	0.2766478	0.3043487	0.3259232	0.2706737	0.3245289	0.2709956	0.350319	1.557105	1.745534	1.643602	1.322749
22.022	0	0.04495461	0.106422	0.05845729	0.08811799	0.1520351	0.3245132	1.97347	1.349091	0.1592109	0.06156325	0.1214389	0.08202057	0.6676268	0.5852104	0.1526864	0.1423659	0.07351324	0.07730153	0.07512901	0.05910648	0.09324988	0.1517756	0.1746244	0.07238758
22.120	0	0.04737569	0.04488425	0.04511269	0.03925449	0.01731903	0.02067471	0.02582807	0.01935177	0.03901111	0.04224875	0.03752017	0.03040724	0.0196728	0.01674383	0.01675453	0.01461336	0.03808067	0.0403121	0.04228536	0.03178501	0.01895292	0.01994944	0.0180117	0.01380531
22.121	0	0.391088	0.3320627	2.552392	2.057594	0.2319842	0.2437022	0.1659161	0.1247008	2.118286	2.053413	1.36363	0.7905284	0.05413276	0.05394169	0.03996361	0.0417524	0.2043775	0.1499009	0.181354	0.2262617	0.04320566	0.04040457	0.0476891	0.06939448
22.122	0	0.1837098	0.2041131	0.1972033	0.2264032	0.6818117	0.8314173	0.247883	0.1006289	0.1821204	0.1975466	0.2075828	0.1983591	0.1986452	0.2803688	0.3227478	0.3410548	0.2559865	0.3442833	0.2785156	0.3150774	1.494955	1.695276	1.603362	1.26444
22.122	0	0.07420859	0.07352793	0.0455744	0.07421062	0.128049	0.3444848	1.797656	1.24702	0.1085115	0.07029096	0.101246	0.08881742	0.6150994	0.5605245	0.1693666	0.06621708	0.05638085	0.08882916	0.0659588	0.05524611	0.1251222	0.1872954	0.1738212	0.08272958
22.220	0	0.08240696	0.07967293	0.0791169	0.07099031	0.0212894	0.01796067	0.02492026	0.02322555	0.07240209	0.0720282	0.06896401	0.05820889	0.01769085	0.01965489	0.0175339	0.01415198	0.07205235	0.07382181	0.07503019	0.05824102	0.02254107	0.02128568	0.0225036	0.01704488
22.221	0	0.4074933	0.3079991	2.566681	1.99973	0.2348423	0.2468302	0.175726	0.1190087	2.100021	2.016874	1.386366	0.7930321	0.05584413	0.04249973	0.04432419	0.05469286	0.2418256	0.1536491	0.1383164	0.273035	0.03636531	0.04589371	0.05308437	0.05761164
22.222	0	0.1896792	0.2331944	0.1713208	0.2320956	0.6748722	0.8279429	0.246284	0.1157267	0.1638348	0.1925414	0.2108953	0.1831036	0.171163	0.2725571	0.3564496	0.3453215	0.2767882	0.3310359	0.2717164	0.2969022	1.46124	1.690452	1.599412	1.245843
22.223	0	0.06217827	0.09904223	0.03909367	0.08374727	0.09467171	0.356157	1.853614	1.270957	0.1199441	0.06006758	0.0999445	0.08727545	0.6121803	0.5459231	0.124075	0.1606645	0.06889473	0.09213667	0.03524998	0.04924184	0.1099834	0.2178699	0.1522201	0.07504197
22.320	0	0.1048378	0.1015548	0.100686	0.09126975	0.01934913	0.01663394	0.02539399	0.02357316	0.09674519	0.09355651	0.09225257	0.07813026	0.02127194	0.02294646	0.0197249	0.01612868	0.09462435	0.09668882	0.09611606	0.07554242	0.01680576	0.01856978	0.01705441	0.012804
22.321	0	0.414344	0.279519	2.565804	1.957093	0.2232372	0.2392522	0.1992745	0.1219514	2.06451	1.971476	1.388792	0.8078528	0.04983066	0.04732172	0.04265669	0.05134	0.2815381	0.1516588	0.07582806	0.3145123	0.05147901	0.04324858	0.04233388	0.05359939
22.322	0	0.2160003	0.2508603	0.14187	0.2193199	0.6805684	0.8382176	0.2634905	0.173711	0.1521369	0.1849398	0.2140673	0.2055221	0.1423624	0.2666438	0.3768097	0.3579178	0.2939839	0.3349681	0.2564936	0.284989	1.438272	1.68096	1.612531	1.2385
22.323	0	0.09351882	0.08723188	0.04550987	0.1064458	0.04656311	0.3462526	1.909166	1.312079	0.09556534	0.05164999	0.1185708	0.08883544	0.6002225	0.5126896	0.1114871	0.2084235	0.05985298	0.1085136	0.0373872	0.07308922	0.08668551	0.2388845	0.1768538	0.1245713
22.420	0	0.1118933	0.1090695	0.1074516	0.09857663	0.0223586	0.02234333	0.02901932	0.02164248	0.1013553	0.09524522	0.09484367	0.08052509	0.02009143	0.01821626	0.01866437	0.01714906	0.100796	0.1024274	0.1014263	0.08005585	0.02677791	0.02798878	0.02551542	0.02001167
22.421	0	0.4198378	0.2812513	2.555264	1.891739	0.2220302	0.246645	0.1904576	0.1132233	2.085818	1.939444	1.37965	0.8151255	0.06442564	0.03928071	0.04745995	0.04887384	0.3058334	0.1407965	0.1353793	0.3539959	0.05313811	0.03668944	0.03454718	0.06011226
22.422	0	0.2378199	0.2625299	0.1076572	0.2254001	0.6813144	0.8374098	0.2726861	0.2163528	0.1319644	0.1793576	0.1958156	0.1955499	0.1370851	0.2356193	0.3675431	0.3324242	0.2873002	0.3265362	0.2424868	0.2560712	1.379434	1.671696	1.58856	1.216991
22.422	0	0.08799746	0.08831372	0.03888727	0.09908965	0.0989585	0.3385126	1.824426	1.247734	0.09404188	0.0505352	0.1068838	0.07807179	0.5422453	0.41801	0.07355825	0.2356313	0.06854285	0.06598617	0.04413109	0.06119342	0.1068983	0.177848	0.1837921	0.1310868
22.520	0	0.1066266	0.1037458	0.1023716	0.09500282	0.02341031	0.02288028	0.02725448	0.02320601	0.09703093	0.08938611	0.09033504	0.07716028	0.01966441	0.02175265	0.01985929	0.01723256	0.09611722	0.09703898	0.09668208	0.07767643	0.02789906	0.02752018	0.02647064	0.02134176
22.521	0	0.4306297	0.2786493	2.541678	1.840797	0.2335525	0.232631	0.17897	0.129744	2.114244	1.896499	1.343672	0.8295836	0.06754394	0.03226098	0.05099373	0.05197856	0.2988981	0.1370602	0.2325811	0.3639691	0.04651552	0.05524312	0.03957139	0.06334562
22.522	0	0.254028	0.2667587	0.08578206	0.2277498	0.6729488	0.8507383	0.2867107	0.2553398	0.1395034	0.1798314	0.1971094	0.2013232	0.1471532	0.2045412	0.3621986	0.2969412	0.2956756	0.3245149	0.2383954	0.2439368	1.328835	1.637128	1.497931	1.174238
22.523	0	0.09108631	0.06191493	0.04966545	0.08287018	0.1341835	0.360534	1.455413	1.060559	0.08359124	0.05664306	0.09382484	0.07946585	0.4490421	0.3262878	0.06619795	0.2103853	0.07290805	0.05065918	0.03697145	0.04521056	0.1205266	0.09342348	0.1298341	0.08963783
22.620	0	0.09408585	0.09108673	0.08883832	0.08386811	0.02463129	0.02374385	0.02130244	0.02536632	0.0854653	0.07627937	0.07922172	0.06788637	0.0162434	0.01919012	0.01719206	0.01444967	0.08378031	0.08432404	0.08473205	0.06827074	0.02870182	0.02578446	0.0276505	0.0205937
22.621	0	0.4215815	0.289441	2.510466	1.799179	0.2313643	0.2265233	0.154277	0.144697	2.130583	1.869719	1.273982	0.8413335	0.06675694	0.04269864	0.06259462	0.05959222	0.2884888	0.1281564	0.3195777	0.3499487	0.04255229	0.05220969	0.03851952	0.05915383
22.622	0	0.2565506	0.2557062	0.09025903	0.1842467	0.6594501	0.8516651	0.2943798	0.2870806	0.1660687	0.1724743	0.2173983	0.1931564	0.130786	0.1852883	0.3490973	0.2567086	0.2917018	0.3113964	0.2380311	0.2473812	1.273101	1.623316	1.415958	1.165229
22.623	0	0.1617013	0.05217462	0.06151801	0.06741702	0.1233812	0.3969924	1.16147	0.9233441	0.06583858	0.09618389	0.08482989	0.05360819	0.4316713	0.3387432	0.1084557	0.1834163	0.07981789	0.05352276	0.04137429	0.03452392	0.1445987	0.1203132	0.09260753	0.1029636
22.720	0	0.1052104	0.1019379	0.09743884	0.09254097	0.02277081	0.02412001	0.02509374	0.01600916	0.09602303	0.08555887	0.08916538	0.07701149	0.02155729	0.01776012	0.01957115	0.01660577	0.09385645	0.09464915	0.09514105	0.07660598	0.02655122	0.02878737	0.02754971	0.01997077
22.721	0	0.4129161	0.2859823	2.466587	1.775989	0.2333487	0.2415409	0.1695221	0.1363442	2.133072	1.84796	1.228027	0.8253688	0.06926347	0.04212217	0.05691281	0.05366749	0.2692982	0.1375584	0.3825816	0.3326867	0.05038793	0.04590358	0.04660141	0.06027322
22.722	0	0.2546097	0.2532969	0.09368487	0.148308	0.68194	0.8846422	0.3122982	0.3072007	0.1411902	0.167423	0.2263813	0.1866092	0.1324772	0.1605488	0.3424722	0.2636842	0.2910336	0.2909567	0.2219468	0.2577078	1.244759	1.634471	1.401447	1.183646
22.722	0	0.1573186	0.07993276	0.07632758	0.03998887	0.08883609	0.4260346	1.1957	0.939393	0.08051924	0.0682696	0.09592707	0.06657443	0.4911733	0.3721122	0.1655701	0.1816736	0.08284724	0.08676276	0.05840474	0.04180627	0.1417441	0.1851025	0.09232303	0.1179887
22.820	0	0.09055325	0.08734401	0.08183457	0.07964146	0.02502922	0.02315498	0.02764517	0.02539377	0.08370652	0.07371263	0.07806353	0.06773066	0.024778	0.02475286	0.02275317	0.01953892	0.08040027	0.08052891	0.08199756	0.06618009	0.0274292	0.02596205	0.02646047	0.02082501
22.821	0	0.4000748	0.2548008	2.418597	1.762396	0.2414996	0.2254137	0.1548009	0.115935	2.145468	1.82428	1.165041	0.78286	0.04986009	0.0403077	0.06474834	0.04520763	0.2330019	0.1419292	0.4136648	0.3499802	0.04280386	0.03423683	0.04050045	0.07353914
22.822	0	0.265605	0.2395753	0.1206984	0.1335244	0.6670274	0.8633419	0.2851571	0.2815735	0.1131426	0.1539825	0.2022283	0.1779797	0.1458118	0.1350533	0.3332137	0.2424057	0.2728411	0.273398	0.1931605	0.2658725	1.212012	1.572653	1.321726	1.166914
22.823	0	0.1393926	0.08263801	0.07512085	0.04644578	0.08852089	0.4576195	1.152297	0.8734732	0.1319245	0.08954965	0.1143656	0.04687132	0.4897524	0.3811378	0.141924	0.1624803	0.09887457	0.09652556	0.04140756	0.04312121	0.1256257	0.214437	0.1012232	0.1478577
22.920	0	0.07283055	0.0696037	0.06328078	0.06405477	0.02630603	0.02746514	0.02864055	0.02375473	0.06681824	0.05768499	0.06264543	0.05438345	0.02521436	0.02392669	0.02460158	0.02046136	0.06273219	0.0624875	0.0649337	0.05197572	0.02617659	0.02762827	0.02634595	0.01892081
22.921	0	0.3955585	0.2094947	2.406887	1.770875	0.238922	0.2267873	0.1442641	0.1149024	2.174726	1.848407	1.108032	0.7505772	0.05684585	0.0414978	0.05828485	0.039434	0.2088067	0.1721815	0.421574	0.392827	0.03600465	0.04029534	0.0477788	0.07222321
22.922	0	0.2724682	0.2343024	0.1275055	0.117765	0.6454808	0.8404076	0.2725009	0.2564771	0.09284571	0.1250592	0.1862697	0.180628	0.1376272	0.1201773	0.3060693	0.2143006	0.2531674	0.2751652	0.1817605	0.255781	1.163209	1.564873	1.278215	1.178798
22.923	0	0.09650854	0.05569138	0.05871656	0.04496188	0.09518417	0.4397603	1.184141	0.8768042	0.1185076	0.09439947	0.1045231	0.07152026	0.4711545	0.3409006	0.1705052	0.1279544	0.07064573	0.08723489	0.04540235	0.04628688	0.108283	0.2312296	0.1020003	0.1509327
23.020	0	0.04505365	0.04237804	0.03584343	0.03952246	0.0147941	0.0160123	0.01937437	0.01647068	0.0395604	0.03306375	0.03752832	0.0317746	0.01519899	0.014509	0.01341515	0.0115244	0.03619577	0.03651611	0.0393378	0.03159113	0.01539167	0.01624058	0.01432075	0.01225194
23.021	0	0.4029133	0.1553064	2.371772	1.801987	0.2378187	0.2397383	0.1478162	0.1226165	2.190775	1.900607	1.093215	0.7408926	0.06467515	0.0609166	0.05065652	0.0372758	0.1869765	0.2141721	0.3993303	0.4469247	0.02761532	0.05384462	0.04958185	0.06836792
23.022	0	0.297902	0.2417208	0.1247954	0.09986816	0.6532554	0.8047367	0.2500155	0.2156425	0.08439086	0.120433	0.18732	0.1771429	0.1653933	0.12517	0.2818847	0.2157656	0.2542699	0.3019308	0.1861874	0.2466954	1.132288	1.557421	1.252202	1.179426
23.023	0	0.08272163	0.0513079	0.08894332	0.05341553	0.1352311	0.4579708	1.209173	0.8548096	0.1127481	0.08139501	0.1122958	0.04985438	0.4364767	0.3047119	0.1668887	0.1098236	0.08934351	0.08840584	0.05335941	0.05275317	0.1036094	0.1950524	0.09276232	0.1471483
23.119	0	0.05614929	0.05357688	0.04509509	0.04918884	0.02076506	0.01891727	0.02170839	0.0188494	0.04697797	0.04618029	0.04759308	0.04103104	0.02024922	0.01933197	0.02012394	0.01683749	0.04706194	0.04680831	0.05030084	0.03981624	0.02263454	0.02089776	0.02232508	0.01658662
23.119	0	0.399857	0.1039206	2.334726	1.846885	0.2377679	0.2456364	0.1555377	0.1086886	2.180404	1.977057	1.111395	0.7146005	0.04973051	0.07064239	0.04948099	0.0407586	0.1767927	0.2404329	0.3610394	0.48048	0.02537515	0.05855181	0.04548747	0.07061703
23.119	0	0.3017787	0.2103588	0.1511599	0.09874604	0.6511582	0.8021816	0.2490576	0.1686884	0.09348316	0.1228293	0.1819345	0.1473355	0.1987335	0.1547843	0.2810155	0.2282404	0.2632907	0.3093211	0.2070115	0.2553687	1.120889	1.579435	1.244429	1.198413
23.120	0	0.05573018	0.03349722	0.06885284	0.06819487	0.1366212	0.4775901	1.241727	0.8370384	0.0830431	0.08341637	0.08973669	0.04856448	0.378605	0.2637725	0.1147588	0.06899977	0.07632913	0.047115	0.0398441	0.01893741	0.0714125	0.1399165	0.09545718	0.102829
23.220	0	0.08329265	0.0798187	0.06928005	0.0729948	0.02463213	0.02744803	0.02971478	0.02636839	0.06993565	0.07396926	0.0731734	0.06352049	0.02571519	0.0256587	0.0244167	0.02057492	0.07273832	0.07288163	0.07574638	0.06018026	0.02667664	0.02874691	0.02613433	0.02056003
23.221	0	0.3822755	0.08634915	2.299112	1.889733	0.2291469	0.2454935	0.1492163	0.1044237	2.135503	2.025298	1.156012	0.700358	0.0449188	0.0593666	0.04442205	0.04906022	0.1774787	0.2689291	0.3104375	0.5045518	0.02567204	0.04320776	0.02934085	0.07070547
23.222	0	0.313812	0.1965642	0.161655	0.08389065	0.6633455	0.8093191	0.2435509	0.1135947	0.1000836	0.1431065	0.1817908	0.114087	0.2106945	0.1989342	0.2713997	0.2168115	0.2882633	0.3385688	0.2084097	0.2687852	1.122346	1.582046	1.227042	1.208691
23.222	0	0.06380405	0.04015311	0.05960106	0.05652334	0.1154499	0.4845533	1.304241	0.8873748	0.07415846	0.06656178	0.09227541	0.08551178	0.3443535	0.2472375	0.1016169	0.05197208	0.08543503	0.05364809	0.06102787	0.05398505	0.04289725	0.1107457	0.06223952	0.07106464
23.320	0	0.07972533	0.07722426	0.066339	0.07102502	0.02762052	0.02900662	0.03087776	0.02492664	0.06635779	0.07363526	0.07122734	0.06250676	0.02594737	0.0248854	0.02515798	0.02126049	0.07082327	0.07122363	0.07394682	0.05843452	0.02992087	0.02974355	0.02869208	0.0226835
23.321	0	0.3779863	0.1320573	2.287068	1.933776	0.2285962	0.2516015	0.1476015	0.09812087	2.11658	2.073012	1.204424	0.688436	0.05361907	0.06916457	0.05043145	0.04734315	0.2021795	0.2979071	0.2590893	0.4948586	0.03068645	0.03029041	0.02872525	0.07688392
23.322	0	0.3306145	0.2068891	0.1745896	0.0741461	0.6565128	0.7942024	0.2102049	0.08924335	0.09510562	0.1683798	0.1768013	0.08811422	0.2024222	0.2314887	0.2584125	0.2010888	0.2967353	0.3399174	0.2174422	0.279049	1.121133	1.568906	1.186815	1.210084
23.323	0	0.0543682	0.04091285	0.06534023	0.04972645	0.1059762	0.4752593	1.355994	0.9684315	0.07563483	0.07637119	0.09390615	0.1066571	0.3466207	0.2701503	0.1429831	0.08862358	0.08164965	0.05337389	0.08778923	0.04617111	0.0635115	0.08343144	0.07316076	0.05954004
23.420	0	0.07710546	0.07518265	0.06358365	0.06887613	0.02674039	0.02831739	0.03085312	0.02606567	0.06313381	0.07305189	0.06905946	0.06087888	0.02487103	0.02579471	0.02437052	0.02111074	0.06893379	0.06949373	0.07225887	0.05663994	0.02914354	0.02739684	0.02907262	0.02095771
23.421	0	0.3703668	0.2042461	2.296244	1.953218	0.227216	0.2586039	0.1474827	0.09421437	2.124088	2.116198	1.271224	0.6796409	0.06080031	0.07466873	0.04115492	0.05057138	0.2491615	0.3232472	0.1948359	0.4346351	0.04096312	0.03216805	0.0265487	0.05573493
23.422	0	0.3520302	0.1957134	0.1542999	0.08414211	0.6658036	0.7925616	0.1693836	0.1007389	0.1110495	0.1750665	0.1503987	0.09345237	0.1894406	0.2115346	0.241952	0.1914426	0.2912391	0.3476597	0.2318205	0.2838108	1.115924	1.543496	1.137125	1.186274
23.423	0	0.09650109	0.07961163	0.0474759	0.069066	0.1419137	0.4386016	1.357017	1.006717	0.07319747	0.05722903	0.08904018	0.08639327	0.3688799	0.2739785	0.1784233	0.1099371	0.08263324	0.03795213	0.05849059	0.03256284	0.134674	0.08196436	0.0935449	0.06331533
23.520	0	0.06672154	0.06449898	0.05319458	0.05914239	0.0268845	0.02669734	0.02718477	0.02935777	0.05343124	0.06427737	0.05995383	0.05290394	0.02786396	0.02666783	0.02603708	0.02240801	0.0582147	0.05962791	0.06204609	0.04857432	0.0278087	0.02872078	0.02827657	0.02108297
23.521	0	0.3673133	0.2573179	2.299564	1.965373	0.2329276	0.247338	0.169907	0.09730077	2.11438	2.123077	1.345657	0.677582	0.0666999	0.08098571	0.04542689	0.0666505	0.2994443	0.3354684	0.152662	0.3699039	0.0404797	0.03273252	0.02776521	0.04931695
23.522	0	0.3539392	0.1986723	0.1393015	0.09087697	0.6737345	0.8054164	0.1667968	0.1381722	0.127264	0.1837863	0.1337509	0.1037304	0.2037281	0.2037348	0.2313015	0.1814762	0.2948084	0.3328255	0.2417207	0.2723376	1.100438	1.513169	1.084379	1.161427
23.522	0	0.1098001	0.06510424	0.05260568	0.1044614	0.1517008	0.3993351	1.346947	1.019965	0.07110722	0.06862271	0.07524239	0.07166189	0.4050609	0.247303	0.1854937	0.1393954	0.07703242	0.03741343	0.08300324	0.04610671	0.1370298	0.08961857	0.1488367	0.08075982
23.620	0	0.07466087	0.07290585	0.05983101	0.06541636	0.02659131	0.02599806	0.03331034	0.02705383	0.06031116	0.07041575	0.06661879	0.05839009	0.02685879	0.02569324	0.02644045	0.02201966	0.06519333	0.06741907	0.0698683	0.05405123	0.02907331	0.03046639	0.02693321	0.0229048
23.621	0	0.3596891	0.3163201	2.323781	1.967189	0.226217	0.2541102	0.170187	0.11326	2.093277	2.110584	1.391554	0.6818477	0.06342011	0.08151364	0.05469269	0.06372914	0.3337191	0.3405178	0.1319362	0.3104745	0.03997764	0.03927264	0.03248313	0.05201841
23.622	0	0.3371604	0.1976269	0.11695	0.1142356	0.7092658	0.8647736	0.2008987	0.1761936	0.15991	0.1931271	0.1267473	0.113178	0.2089456	0.1972935	0.2117841	0.1970936	0.3008138	0.3322614	0.2654121	0.2434346	1.118385	1.557788	1.085788	1.164582
23.622	0	0.1038933	0.0539729	0.05567206	0.06593571	0.1509327	0.3798138	1.44961	1.062652	0.06078167	0.07170506	0.08121469	0.05174465	0.4617935	0.266151	0.1823892	0.1781269	0.07378587	0.05233004	0.07959649	0.04404869	0.1515744	0.1019258	0.1665167	0.07733232
23.720	0	0.06037103	0.0588354	0.04552517	0.05085322	0.02413207	0.02236347	0.03057153	0.02256728	0.04692835	0.05574852	0.05228357	0.04601551	0.02229429	0.02391191	0.02317315	0.0192923	0.05020061	0.05293716	0.0557618	0.04231015	0.02557285	0.02621327	0.02310377	0.01975694
23.721	0	0.3399668	0.3986877	2.357987	1.946227	0.2197465	0.2528245	0.1745149	0.1219245	2.057147	2.06834	1.410042	0.6746408	0.05610202	0.0711444	0.04669469	0.0580049	0.3437521	0.3187401	0.1116918	0.3170408	0.02121539	0.04228556	0.03983158	0.05001088
23.722	0	0.3249817	0.1769458	0.1010229	0.09820761	0.7391138	0.8870132	0.2152787	0.2104268	0.18448	0.1827382	0.1407644	0.1117101	0.1677595	0.1835978	0.1769738	0.2084084	0.2943486	0.3135322	0.2479492	0.2322692	1.109389	1.547844	1.056731	1.169868
23.723	0	0.1026765	0.05910975	0.05166918	0.05224475	0.1498458	0.3887836	1.409583	1.039989	0.07537881	0.05676831	0.07794681	0.06484195	0.459411	0.2955191	0.1473479	0.1457545	0.07588339	0.05035988	0.04414862	0.04668486	0.1527774	0.08937684	0.1452989	0.0523151
23.820	0	0.01999628	0.01838956	0.009646349	0.01302501	0.004557138	0.006557039	0.01060384	0.009477444	0.009616377	0.01499995	0.01264135	0.01052916	0.007023996	0.00581598	0.004338631	0.003865273	0.01011734	0.01319656	0.01706096	0.01130696	0.004918105	0.004880335	0.006030654	0.003232131
23.821	0	0.3347106	0.4938232	2.396563	1.925074	0.2191366	0.2459212	0.1759165	0.1263969	2.078362	2.02091	1.411934	0.6589909	0.06816055	0.06669057	0.02991352	0.04822079	0.3504311	0.3076064	0.0652817	0.3825916	0.03412651	0.05366471	0.04061188	0.06342481
23.822	0	0.2988636	0.1704374	0.109529	0.09819985	0.7476295	0.8913231	0.1703727	0.2227965	0.1948949	0.1706667	0.1505087	0.1145727	0.1750137	0.1734609	0.1516604	0.1788491	0.2950905	0.2780132	0.2536589	0.2046518	1.089553	1.516234	1.06409	1.148395
23.822	0	0.1448834	0.06396436	0.0441517	0.06004744	0.1727494	0.4114731	1.327693	1.003581	0.08047921	0.06029703	0.1051941	0.07607114	0.4590609	0.3281623	0.119136	0.1402785	0.05233828	0.05843793	0.0578677	0.05945109	0.1114353	0.1143842	0.1161518	0.08826704
23.920	0	0.01051161	0.009946873	0.006701511	0.005749884	0.001460656	0.003552841	0.007208519	0.005607498	0.005033373	0.006992836	0.005188577	0.004046321	0.003170283	0.002736249	0.0007423908	0.0008063298	0.003649055	0.005633191	0.008274464	0.005243101	0.001499401	0.002059116	0.001811211	0.00227693
23.921	0	0.3346248	0.590549	2.415981	1.877011	0.2210394	0.2294145	0.1796346	0.1175725	2.097966	1.952186	1.399052	0.6315416	0.0709343	0.06103737	0.02997676	0.04889873	0.3500339	0.2761975	0.06728897	0.4292728	0.0312611	0.05270429	0.03136504	0.06659447
23.922	0	0.2684657	0.1464981	0.1028707	0.1026672	0.7280569	0.8866011	0.1507446	0.1984896	0.1892551	0.1566023	0.1405366	0.1048743	0.1941926	0.1958944	0.1308112	0.1688663	0.295565	0.2565775	0.2614789	0.1748238	1.067892	1.470917	1.086911	1.120065
23.922	0	0.1258277	0.07436157	0.05844574	0.0499264	0.137541	0.425427	1.215652	0.9354289	0.05051096	0.07031786	0.09394788	0.06113919	0.4556175	0.3689345	0.08134214	0.134628	0.07283141	0.07731437	0.0486592	0.05942119	0.1347424	0.1304425	0.07870158	0.1217225
24.020	0	0.01078938	0.01027517	0.007703995	0.005387391	0.001054136	0.003858767	0.007564325	0.005690396	0.005245928	0.006460233	0.005043838	0.003632428	0.003141754	0.002821765	0.0008873422	0.0009011727	0.004204363	0.005214569	0.008009858	0.005649267	0.001646531	0.001972134	0.001765693	0.002329634
24.021	0	0.3554949	0.6726272	2.428984	1.85621	0.2277044	0.2223662	0.171748	0.1157337	2.101488	1.876802	1.33802	0.6045431	0.07900195	0.06403185	0.03614417	0.04628837	0.3416181	0.270911	0.1471309	0.4397191	0.03149148	0.0528634	0.03807043	0.06098938
24.022	0	0.2664268	0.1116424	0.1254521	0.1226791	0.7243164	0.8983467	0.142061	0.183843	0.192309	0.1614016	0.1616765	0.1063706	0.2018209	0.1855072	0.1522838	0.1644864	0.2900979	0.2633105	0.3010549	0.1805253	1.082866	1.492	1.153199	1.135799
24.022	0	0.1131298	0.06763844	0.06787482	0.04558818	0.1374015	0.4225442	1.290326	0.9483934	0.07124846	0.08862637	0.09770527	0.06986517	0.4450238	0.3832058	0.06816071	0.1285779	0.08136243	0.06926902	0.03993579	0.07234675	0.1607925	0.1210205	0.07295709	0.1372736
24.119	0	0.01171365	0.01074108	0.00792085	0.005238311	0.00127608	0.00406086	0.007755923	0.00558166	0.005316754	0.005692205	0.004671233	0.003285374	0.003047066	0.002813391	0.0009912492	0.000851153	0.00459249	0.004641384	0.007828868	0.006170858	0.001922156	0.001940569	0.001686036	0.002165811
24.119	0	0.3855324	0.7457139	2.43617	1.842835	0.2248022	0.2140428	0.1621947	0.1076007	2.096594	1.799056	1.275765	0.5829898	0.07946444	0.06750984	0.05079533	0.04279427	0.3252715	0.2915721	0.2396538	0.4163478	0.03536452	0.05366926	0.04770485	0.05306195
24.120	0	0.243802	0.08724815	0.1560166	0.1065856	0.6859895	0.8875103	0.1659577	0.1413413	0.197915	0.1868703	0.1674108	0.1015061	0.2243105	0.2053332	0.1579749	0.1663314	0.3013104	0.2728155	0.3231551	0.19831	1.118966	1.484145	1.234827	1.187797
24.120	0	0.0758251	0.06306922	0.05936567	0.03346677	0.1652292	0.4373288	1.340063	0.9362908	0.1061629	0.1133693	0.1060407	0.06207375	0.4375336	0.3886473	0.160358	0.09469106	0.06073366	0.06192556	0.04732241	0.05733222	0.1702214	0.1396495	0.06895186	0.1087643
24.220	0	0.01069662	0.009751948	0.007888338	0.005105206	0.00171889	0.004166488	0.007576361	0.005328102	0.005636819	0.005385679	0.004347382	0.002824794	0.002845699	0.002535876	0.001448989	0.0007490501	0.004140069	0.003392457	0.007103761	0.005894968	0.002027791	0.001957427	0.001790565	0.001982002
24.221	0	0.4163087	0.816692	2.430194	1.839755	0.2280858	0.2141416	0.1566282	0.1102415	2.107757	1.751557	1.193897	0.5538626	0.06872821	0.06673474	0.05185326	0.04402086	0.3058433	0.2986581	0.3109579	0.3909852	0.02803509	0.04866225	0.04821136	0.05752718
24.222	0	0.2233412	0.07562044	0.1571578	0.0982182	0.647303	0.8343303	0.166954	0.09844078	0.1847023	0.1963061	0.1798089	0.1032706	0.2296375	0.2232732	0.1489387	0.1340567	0.3017555	0.2717306	0.3223871	0.2257806	1.146361	1.447495	1.314458	1.207839
24.223	0	0.08361662	0.06253708	0.07962923	0.04849137	0.1522691	0.4646134	1.321405	0.915333	0.1121975	0.07947928	0.103921	0.07241072	0.4226401	0.3648005	0.258296	0.09501773	0.06532226	0.06933151	0.05179041	0.05780901	0.207109	0.160768	0.08763964	0.09949797
24.320	0	0.009561312	0.008943885	0.007880359	0.005462716	0.001915853	0.004114103	0.007543276	0.005232944	0.005859683	0.005286248	0.004087522	0.002627509	0.002651228	0.00194246	0.001531493	0.0006373038	0.003395079	0.002243354	0.006575106	0.005056901	0.001861559	0.001939934	0.001940531	0.001738568
24.321	0	0.445671	0.856242	2.41369	1.833558	0.2364461	0.2142662	0.1404655	0.08749019	2.145254	1.720016	1.096546	0.5263195	0.07775682	0.06542341	0.06082033	0.04601835	0.2966886	0.3133763	0.3594292	0.3497779	0.03070783	0.04642925	0.06015121	0.06877588
24.322	0	0.2235657	0.07313466	0.1251542	0.1147488	0.6148705	0.7867681	0.1714431	0.08624757	0.167879	0.190858	0.1818568	0.1172471	0.2244908	0.2169044	0.1716064	0.1135726	0.3080198	0.264575	0.3322524	0.2563093	1.167563	1.371559	1.363786	1.231642
24.323	0	0.07577329	0.06966825	0.08105156	0.05897043	0.1300154	0.4669236	1.348649	0.9311813	0.1027155	0.08555858	0.1007432	0.05547456	0.4348989	0.3488587	0.2781328	0.06957281	0.08150931	0.09124485	0.0423798	0.05071695	0.1886562	0.1710099	0.1379125	0.08534622
24.420	0	0.009668093	0.008802681	0.007860376	0.005434195	0.001696596	0.004028347	0.007938366	0.005512328	0.005851351	0.005693925	0.004111995	0.002310025	0.002537376	0.001929215	0.001340724	0.0008512616	0.003077917	0.001781715	0.006890334	0.004701621	0.001828027	0.002079112	0.001883528	0.00157324
24.421	0	0.475008	0.8454412	2.397172	1.841655	0.2273434	0.2048221	0.1197037	0.09104053	2.145459	1.722769	0.9942221	0.5171215	0.07910124	0.06732692	0.05999877	0.03950883	0.3092554	0.3151322	0.3842508	0.3314348	0.02765865	0.03782125	0.05207289	0.07323453
24.422	0	0.1998084	0.07210172	0.1132009	0.1106393	0.5909179	0.7898484	0.1543895	0.1382361	0.1472554	0.218309	0.1682727	0.1356118	0.2426474	0.2508089	0.1701656	0.1154572	0.3277457	0.2768456	0.3347749	0.2805319	1.226473	1.353982	1.398411	1.287768
24.422	0	0.09291397	0.05734741	0.05198883	0.04501739	0.09573277	0.44228	1.447131	0.9990994	0.09922272	0.08709636	0.1214935	0.08439075	0.45315	0.3826068	0.2145376	0.07658334	0.08850637	0.09964353	0.04456743	0.03875158	0.1755983	0.1841761	0.1493892	0.05085395
24.520	0	0.01106294	0.009710721	0.007926931	0.005414158	0.001191876	0.003645169	0.00853641	0.005919154	0.006023276	0.005761251	0.004645711	0.002194734	0.002488762	0.002012677	0.001264227	0.001159869	0.003570069	0.002172078	0.008042854	0.004652073	0.001802969	0.002177935	0.001920272	0.001401636
24.521	0	0.4947174	0.8215087	2.384496	1.867698	0.2289494	0.2145405	0.1111119	0.09511777	2.117207	1.736671	0.9306471	0.5072505	0.07305792	0.06872542	0.05479193	0.03941294	0.3257052	0.3212133	0.365493	0.3394041	0.03885702	0.04337103	0.04364099	0.064069
24.522	0	0.1706342	0.09707133	0.1162347	0.1239495	0.5655914	0.7763907	0.1538761	0.1890633	0.1267958	0.2032498	0.175632	0.1283839	0.2368861	0.2604741	0.1891114	0.1258788	0.349034	0.2950579	0.3346378	0.2889934	1.291213	1.361363	1.458429	1.334902
24.522	0	0.07933218	0.06486378	0.07307845	0.06244838	0.0332702	0.4013771	1.581037	1.089224	0.08820587	0.07661042	0.1029654	0.08830661	0.4521561	0.399383	0.1375777	0.1538623	0.07668598	0.08674613	0.05801519	0.06203568	0.1393533	0.213765	0.1807663	0.07421644
24.620	0	0.01086709	0.01004538	0.008479659	0.00550381	0.0008465082	0.003175675	0.008707447	0.006098473	0.005991299	0.00612925	0.005047868	0.001834644	0.00262796	0.002099959	0.0008956888	0.001377268	0.003366819	0.002868011	0.008314051	0.00436754	0.001716379	0.002084003	0.001718155	0.001505463
24.621	0	0.5031449	0.7757433	2.381055	1.90741	0.2263714	0.2190655	0.108176	0.09380444	2.09242	1.774266	0.8960141	0.4888802	0.07462663	0.06429393	0.06294434	0.03702986	0.3505031	0.3206362	0.3498298	0.3836903	0.04012458	0.035734	0.03061309	0.04921555
24.622	0	0.1733343	0.08573483	0.1163985	0.1402191	0.5538492	0.7207623	0.1493314	0.2217272	0.1102132	0.1960888	0.1647541	0.1166791	0.2328544	0.267744	0.2049955	0.1283813	0.3574143	0.3086292	0.3341666	0.2797347	1.323799	1.338167	1.472415	1.335842
24.622	0	0.05711995	0.07490072	0.05322977	0.08592885	0.04586851	0.3865023	1.616381	1.113138	0.08230308	0.06744923	0.07980275	0.09049042	0.456038	0.3863903	0.07991446	0.2189025	0.04839646	0.06585088	0.06536471	0.06967372	0.1052216	0.1939174	0.1647737	0.1093393
24.720	0	0.009970263	0.009213994	0.008599082	0.005762087	0.001291733	0.002758113	0.008767999	0.006457677	0.006120739	0.006770735	0.005243907	0.001885883	0.002741756	0.002259756	0.0006629967	0.001301363	0.003013075	0.003264634	0.008264324	0.003816693	0.001877245	0.001704592	0.001705404	0.001526024
24.721	0	0.4879704	0.7366966	2.380149	1.942187	0.2246903	0.2170702	0.1040408	0.08636969	2.05512	1.801684	0.8913909	0.4872412	0.07998376	0.07052567	0.05994008	0.03546244	0.3635184	0.3192742	0.3346928	0.4253763	0.03398838	0.03342687	0.03083069	0.05578705
24.722	0	0.1991596	0.09666074	0.1206713	0.1354366	0.5489951	0.6872167	0.1420528	0.2467013	0.1015141	0.1856263	0.1664624	0.1293399	0.22605	0.2598911	0.2264984	0.1284722	0.363602	0.3010189	0.3224744	0.2663324	1.331543	1.296986	1.470692	1.323199
24.722	0	0.06659615	0.07056249	0.05496016	0.06120772	0.0684129	0.363158	1.614085	1.141299	0.07120326	0.06572207	0.09504135	0.08446535	0.4554768	0.3615642	0.05427595	0.2235267	0.06316561	0.05724654	0.05633256	0.06364031	0.1226964	0.1350962	0.123501	0.1213016
24.820	0	0.008971916	0.00847887	0.008834194	0.005795556	0.001577778	0.002638737	0.008796327	0.006503799	0.006131717	0.007124223	0.00519615	0.001884633	0.002988476	0.002479393	0.0005263226	0.001027379	0.002787837	0.003654186	0.007341734	0.003582368	0.001824252	0.001670978	0.001692439	0.001594867
24.821	0	0.4670653	0.6897189	2.382329	1.970253	0.2251002	0.2275107	0.1088832	0.08523534	2.076182	1.853064	0.9367094	0.481187	0.06958406	0.0706184	0.05647953	0.0288837	0.3803739	0.3140767	0.308057	0.4285109	0.03977895	0.04064029	0.0317996	0.05453751
24.822	0	0.2201586	0.1044287	0.1255849	0.1358061	0.5300033	0.6452849	0.1119021	0.240282	0.1021326	0.1782579	0.1499516	0.1170578	0.2076483	0.2327096	0.2469119	0.1254046	0.3675405	0.3102631	0.2993419	0.2802956	1.31116	1.255497	1.446521	1.309515
24.822	0	0.05611163	0.0481055	0.03716754	0.07564787	0.07618995	0.3458627	1.583018	1.120058	0.0783591	0.05947414	0.1084764	0.05364035	0.4667124	0.3254534	0.1109829	0.1964129	0.06171938	0.05438352	0.05569009	0.05453363	0.1323641	0.09412144	0.1134543	0.09632294
24.920	0	0.009835652	0.009303995	0.008992988	0.0057175	0.001500478	0.002672465	0.009577493	0.006898085	0.006295879	0.007130012	0.005371673	0.002303466	0.00344288	0.002566709	0.0007489374	0.0009884922	0.003560899	0.00419618	0.007838103	0.004506368	0.001950876	0.001841423	0.001753186	0.001822018
24.921	0	0.4426211	0.6222268	2.38143	2.001693	0.2163044	0.229248	0.1230893	0.09114642	2.063236	1.880792	1.011377	0.4996355	0.07193299	0.07446467	0.04451155	0.0362619	0.3778844	0.3178774	0.2575861	0.4002832	0.03548004	0.03951251	0.04238138	0.06877632
24.922	0	0.221661	0.09497183	0.1351611	0.1152555	0.5128534	0.6324105	0.1153328	0.2426976	0.1112037	0.182609	0.1717397	0.1124974	0.2082054	0.2481974	0.2861887	0.1385927	0.3973122	0.319218	0.3026171	0.2900593	1.333006	1.261763	1.491379	1.34411
24.922	0	0.07210772	0.08708987	0.04216074	0.06860574	0.1069854	0.3264097	1.687367	1.176862	0.06112688	0.0596991	0.1061774	0.05959159	0.4999324	0.3168593	0.1795213	0.1408097	0.05610619	0.0505446	0.07578536	0.06896421	0.147864	0.1107617	0.1135275	0.1452815
25.020	0	0.01110772	0.009463772	0.009180867	0.005969377	0.001445951	0.002800506	0.009589045	0.006979297	0.0066222	0.0069216	0.005405516	0.002598068	0.003706879	0.002719223	0.0009615308	0.0009241296	0.004315518	0.004529645	0.008098902	0.004878545	0.002107665	0.001885423	0.001740397	0.002090408
25.021	0	0.4130048	0.5404529	2.394684	2.009295	0.2273038	0.235241	0.1390332	0.08480033	2.072659	1.922212	1.103706	0.5028803	0.07698709	0.07019562	0.04965444	0.03627715	0.3776492	0.312726	0.2026912	0.3362494	0.03728178	0.04620924	0.02969737	0.0498762
25.022	0	0.2305227	0.06923359	0.138864	0.1074892	0.491085	0.6242436	0.1001453	0.2250049	0.1207629	0.1962981	0.1630523	0.1143679	0.1980433	0.2440888	0.2870955	0.130891	0.3782334	0.3340826	0.2961425	0.2739173	1.298592	1.268549	1.494456	1.355081
25.022	0	0.09492896	0.114568	0.06869329	0.07042095	0.1390497	0.3148111	1.664296	1.194671	0.07956424	0.08694893	0.1248094	0.08794903	0.524408	0.3327745	0.2248819	0.1049435	0.07472579	0.05793261	0.06874068	0.04371634	0.1874378	0.1330392	0.1269286	0.163246
25.120	0	0.01047053	0.008910065	0.008342199	0.00597503	0.001438628	0.003203634	0.009198253	0.006795198	0.006971338	0.00684851	0.005295038	0.002863344	0.003795418	0.002700903	0.0009576505	0.001017719	0.004479614	0.004076891	0.007032701	0.004512677	0.002205949	0.002001994	0.001589312	0.002235332
25.121	0	0.4004046	0.4613922	2.403161	2.004591	0.2347069	0.2360957	0.1500389	0.07490714	2.069579	1.929772	1.186131	0.5022924	0.07869699	0.07058574	0.04875775	0.04035584	0.3673805	0.3297686	0.1742247	0.2951809	0.03971346	0.03581683	0.02884518	0.04781391
25.122	0	0.2383889	0.0640343	0.1647063	0.1024128	0.4724965	0.6179645	0.09592622	0.1760585	0.1237888	0.1723371	0.1501758	0.1000288	0.1973381	0.2417226	0.2759404	0.1350416	0.355991	0.3548848	0.267554	0.2557226	1.247182	1.264435	1.465735	1.329166
25.122	0	0.1032817	0.1307224	0.04856557	0.06132204	0.1442336	0.32329	1.606714	1.165926	0.06026282	0.07919063	0.1004278	0.0888424	0.5470466	0.3572685	0.2694858	0.1046432	0.06614483	0.07788794	0.0715214	0.05568909	0.1879432	0.2036544	0.1241171	0.1549965
25.220	0	0.008942113	0.007563616	0.007964669	0.005860221	0.001697235	0.003752852	0.008925232	0.006443375	0.007206633	0.006493323	0.004868358	0.002936408	0.003703689	0.002509177	0.001088773	0.001103495	0.004344746	0.003196228	0.005986912	0.003932736	0.002058011	0.002017164	0.001450215	0.002216287
25.221	0	0.380865	0.3943879	2.410655	1.9815	0.2319499	0.2351231	0.1563009	0.07530009	2.089913	1.916112	1.266974	0.5132098	0.06782147	0.07357708	0.04224165	0.03026421	0.3403384	0.3318061	0.1482358	0.2761462	0.03185451	0.03515989	0.03011918	0.05229727
25.222	0	0.2374819	0.0719919	0.1674329	0.07857086	0.4530615	0.5879436	0.103745	0.1273032	0.1311091	0.1334553	0.1450126	0.08839607	0.1856588	0.2140048	0.2749692	0.1568251	0.3514191	0.3366151	0.2654943	0.2450387	1.210833	1.240407	1.428195	1.287251
25.222	0	0.08266292	0.1058424	0.06649306	0.05194306	0.1601517	0.3681915	1.573976	1.107748	0.09427824	0.1196418	0.1145497	0.0775592	0.5476281	0.3549896	0.2674957	0.1471487	0.08049847	0.06462205	0.06334368	0.06092866	0.1672803	0.2229285	0.1203591	0.1420332
25.320	0	0.008916484	0.007341284	0.0076202	0.005546948	0.002135732	0.003990256	0.009390479	0.006402331	0.007747456	0.006120938	0.004630646	0.003196997	0.003549592	0.002401746	0.0008730656	0.001072312	0.004527349	0.002513457	0.005442327	0.003382508	0.002056556	0.002139387	0.001523172	0.002163616
25.321	0	0.363362	0.3308024	2.420773	1.97419	0.2290341	0.2235436	0.1748991	0.07860345	2.100008	1.866195	1.306446	0.516394	0.07131937	0.08094759	0.03039116	0.03901857	0.3016271	0.3332421	0.1432752	0.3223504	0.02972317	0.03479415	0.03215017	0.05965331
25.322	0	0.2502568	0.07579336	0.1493301	0.08933406	0.4497502	0.5834284	0.1203467	0.07943154	0.1353339	0.1451365	0.1238923	0.08132895	0.1763659	0.1891861	0.2840146	0.1613486	0.3731201	0.3203551	0.2652697	0.2424959	1.202619	1.246755	1.427641	1.292177
25.322	0	0.07449301	0.09213907	0.07138709	0.06020161	0.1505676	0.3528073	1.660066	1.106369	0.1029431	0.09921221	0.114645	0.08382872	0.5358484	0.403719	0.2556553	0.1712852	0.06554935	0.07500095	0.05033408	0.05676607	0.1556966	0.2324064	0.1473047	0.1545748
25.420	0	0.009910047	0.007772022	0.007618179	0.004809265	0.002372188	0.004013028	0.009829983	0.006828632	0.008199796	0.005610896	0.004172548	0.00340604	0.00334351	0.002429938	0.0007208956	0.0009105742	0.004818693	0.001877081	0.005389337	0.003239829	0.002110794	0.002158314	0.001744737	0.002015812
25.421	0	0.3495831	0.3084204	2.430841	1.971319	0.2234269	0.2190552	0.163699	0.09417837	2.093886	1.812364	1.290228	0.5291278	0.07085558	0.08141584	0.04043102	0.03648422	0.2759497	0.3300398	0.147804	0.3655292	0.02596588	0.04137535	0.02513571	0.05567416
25.422	0	0.2635479	0.07804401	0.1298694	0.1102212	0.4629524	0.588212	0.1501081	0.03378747	0.1454194	0.1415482	0.1303276	0.08399583	0.1521324	0.1921336	0.2912154	0.1572748	0.3832527	0.3289458	0.2778937	0.2467135	1.201188	1.274815	1.438696	1.29551
25.423	0	0.1176436	0.0765947	0.0743904	0.06582847	0.1109806	0.3294724	1.771086	1.170541	0.09881283	0.07176648	0.1173264	0.06973494	0.5243338	0.4551233	0.1897382	0.1369139	0.05671382	0.0850432	0.05785541	0.06020047	0.1364556	0.1848248	0.1546671	0.120899
25.520	0	0.009360954	0.00638448	0.007799925	0.00421757	0.001911869	0.004086235	0.01013405	0.006899387	0.008165678	0.0049362	0.004206444	0.003356604	0.003160631	0.002477577	0.0008281578	0.0007610786	0.004889608	0.001191367	0.004811123	0.002855747	0.001848005	0.001918619	0.001814874	0.001564376
25.521	0	0.3610341	0.305597	2.423593	1.962159	0.232957	0.215841	0.1583856	0.089856	2.102404	1.747227	1.248657	0.5335453	0.05948599	0.08601643	0.04190639	0.03879315	0.2766475	0.3393571	0.1428776	0.4137332	0.04035777	0.03693949	0.03444961	0.05336081
25.522	0	0.2694079	0.07872678	0.1159247	0.1115069	0.4592536	0.615235	0.1897851	0.06917608	0.1383769	0.1506582	0.1564916	0.09357374	0.1218005	0.1960838	0.2942319	0.1521938	0.3820016	0.3191987	0.2680192	0.2469035	1.197042	1.286006	1.408554	1.279859
25.522	0	0.063137	0.08191535	0.05448711	0.06731399	0.08516889	0.3867477	1.850346	1.223115	0.1177866	0.06110941	0.1175992	0.1051318	0.5102017	0.5099903	0.1605547	0.08523538	0.07705977	0.07707803	0.05531865	0.05404941	0.1235608	0.1457675	0.1155763	0.07453716
25.620	0	0.0086468	0.005845998	0.008057124	0.003891662	0.00142336	0.003948241	0.01013806	0.007131742	0.00806249	0.004445045	0.004167756	0.003324073	0.002880791	0.002350532	0.001145842	0.0008384857	0.004736339	0.00170413	0.003982651	0.002765968	0.001871269	0.001871582	0.001755378	0.001491372
25.621	0	0.3746017	0.347157	2.418898	1.966321	0.2307477	0.2062145	0.1548406	0.09191312	2.098842	1.673537	1.167113	0.5514157	0.06506966	0.08715456	0.04327817	0.03802683	0.277344	0.3409702	0.155157	0.4187449	0.03765961	0.02888379	0.03408679	0.05258836
25.622	0	0.2719359	0.05804998	0.08935266	0.09389474	0.4701746	0.6372133	0.2231313	0.1158676	0.1204947	0.1353396	0.152645	0.08113051	0.1449668	0.1909994	0.3006218	0.1384109	0.3627821	0.3093341	0.2616018	0.2389458	1.166088	1.283997	1.343534	1.242851
25.622	0	0.09775596	0.04977793	0.05073186	0.08028999	0.1280491	0.4016329	1.852326	1.265374	0.1072198	0.05221309	0.1095502	0.1127261	0.5109197	0.4826843	0.1728307	0.08438618	0.062433	0.07318485	0.06149454	0.04503145	0.1272227	0.1372428	0.1235498	0.06421144
25.720	0	0.007884173	0.004812704	0.007962562	0.003953744	0.001596831	0.00363831	0.01037589	0.007435967	0.007747804	0.004262377	0.004056155	0.003180917	0.002990311	0.002314857	0.00123831	0.001026592	0.004247971	0.002309333	0.003443237	0.002462816	0.001867569	0.001975289	0.001689329	0.001269233
25.721	0	0.3990582	0.3942686	2.41609	1.959834	0.2237957	0.2006146	0.1434094	0.09166023	2.128204	1.600703	1.080751	0.5806489	0.06849188	0.08169202	0.04829235	0.03340287	0.2917741	0.3379092	0.1899679	0.4171505	0.02746948	0.03582742	0.04137103	0.07073484
25.722	0	0.3132087	0.06233484	0.07470672	0.08545336	0.4986959	0.6604247	0.2652336	0.1664439	0.09915895	0.140611	0.15156	0.08168901	0.1638883	0.2150358	0.3100341	0.1271614	0.3525218	0.2758821	0.2472716	0.2250982	1.178181	1.243478	1.261133	1.216246
25.723	0	0.128427	0.06577025	0.04212655	0.06746364	0.1571947	0.3916394	1.901115	1.279477	0.1124312	0.05789804	0.1141453	0.09099528	0.56669	0.4867129	0.1853725	0.1551731	0.07893761	0.07821932	0.05369222	0.05320455	0.1341747	0.1666321	0.1490889	0.08348873
25.820	0	0.008532404	0.005410321	0.007936885	0.003865133	0.00203822	0.003211992	0.01174912	0.008301189	0.007625671	0.004260617	0.004535576	0.003432467	0.003462725	0.002664656	0.001399322	0.001190956	0.004497085	0.003104057	0.003847526	0.002456198	0.001873258	0.002304922	0.002017808	0.001274707
25.821	0	0.4244988	0.436251	2.427234	1.975313	0.2295929	0.1910415	0.1222967	0.09729374	2.12105	1.539858	0.981617	0.5918885	0.07396561	0.07402898	0.04599471	0.0279943	0.3066476	0.3195426	0.234636	0.3947147	0.03324184	0.05030368	0.04280185	0.07196886
25.822	0	0.3349498	0.08642194	0.07330951	0.09480949	0.5447126	0.7268542	0.3092949	0.2056345	0.1012306	0.1289838	0.1617364	0.07243627	0.1925498	0.2567101	0.3241761	0.09328185	0.3544987	0.2821611	0.257376	0.2168093	1.214756	1.263548	1.244743	1.281679
25.822	0	0.1484905	0.08277533	0.06128926	0.09029774	0.160049	0.3679107	2.106137	1.378099	0.07402123	0.05377224	0.1243824	0.08958136	0.6439007	0.5054116	0.1802797	0.2231052	0.06584968	0.09196855	0.04321946	0.06525693	0.102814	0.2517144	0.2181414	0.1064613
25.920	0	0.00855653	0.005284069	0.007811979	0.003827917	0.00212858	0.002785046	0.01236086	0.008558763	0.007199053	0.004397511	0.004518156	0.003254291	0.003671081	0.002874439	0.001450518	0.001254339	0.004259696	0.003602902	0.003847838	0.00231902	0.001793823	0.002596607	0.002147449	0.001486263
25.921	0	0.4478144	0.4699096	2.420474	1.983599	0.2256856	0.1895092	0.1180175	0.09153173	2.122204	1.542799	0.8847576	0.6004273	0.0756543	0.06054655	0.03755881	0.0237505	0.3235468	0.2842347	0.2920671	0.3529135	0.0397559	0.04164495	0.04354065	0.06722274
25.922	0	0.3585419	0.1241053	0.05929984	0.1110791	0.5982295	0.8039113	0.3207947	0.2159792	0.1122524	0.1284333	0.1664304	0.08118751	0.2088165	0.2815446	0.340553	0.08568344	0.3540916	0.2894952	0.2661202	0.2177908	1.242132	1.264655	1.187364	1.309275
25.922	0	0.1609782	0.09228006	0.07781384	0.09753647	0.1449249	0.3471816	2.194739	1.375314	0.08623646	0.0716167	0.16887	0.0815442	0.6678499	0.4887156	0.1807843	0.2497591	0.07079648	0.05626365	0.06904525	0.06573	0.1289527	0.2878839	0.2825905	0.1495016
26.020	0	0.00703223	0.003809488	0.007411531	0.004540461	0.001846344	0.002394132	0.01292256	0.008721296	0.006690723	0.004817215	0.004541933	0.003213179	0.003801644	0.003055917	0.001443688	0.001214882	0.003660396	0.003815845	0.003181196	0.001733329	0.001927325	0.0026425	0.001966169	0.001789854
26.021	0	0.4813981	0.5058886	2.426045	2.016081	0.2253633	0.1940882	0.1094084	0.103518	2.097336	1.547451	0.8097476	0.6409741	0.07159262	0.04628039	0.05448281	0.02051991	0.341537	0.2465674	0.3416344	0.318909	0.04110684	0.03879519	0.03406241	0.06353553
26.022	0	0.3735198	0.1473178	0.05934342	0.1158891	0.6497747	0.8687994	0.3193953	0.2053418	0.1193289	0.1536113	0.1659715	0.1170079	0.2190906	0.2605612	0.3236581	0.08804172	0.366802	0.2824061	0.272003	0.2227223	1.269536	1.245557	1.100498	1.321001
26.022	0	0.1137624	0.08337375	0.05560356	0.06406758	0.08235283	0.3390136	2.291626	1.361912	0.08865762	0.07697441	0.1243953	0.08772695	0.6358106	0.4721696	0.1459172	0.2450208	0.09113166	0.1066574	0.06854359	0.06975066	0.1622423	0.3243501	0.3099135	0.2099352
26.120	0	0.005461144	0.003303292	0.007146337	0.004900307	0.001705304	0.002125594	0.01369032	0.008983586	0.006336001	0.005014725	0.004350622	0.003149955	0.003992855	0.003198086	0.00105213	0.001177438	0.002638315	0.003229205	0.002317393	0.001078054	0.002040259	0.00264089	0.001715008	0.002125126
26.121	0	0.5152822	0.5374174	2.429535	2.058269	0.2174939	0.201189	0.1082239	0.1114794	2.061127	1.593894	0.7706679	0.697651	0.07435176	0.03581317	0.04619026	0.02379944	0.3329536	0.2055111	0.3728529	0.3420169	0.03523119	0.04635695	0.03825492	0.06382317
26.122	0	0.3726756	0.1252759	0.1005292	0.1128894	0.6884112	0.9335849	0.3157089	0.1930652	0.1065165	0.1616739	0.1757251	0.1253025	0.2073672	0.2258273	0.3249812	0.09367604	0.3760009	0.2638209	0.2951704	0.2359647	1.291967	1.199145	1.045701	1.318317
26.122	0	0.09131257	0.07903877	0.07701599	0.05537429	0.1502925	0.3438004	2.426097	1.393911	0.07369606	0.07904403	0.1406633	0.1110307	0.6314562	0.404415	0.1185904	0.2182673	0.0784346	0.1037483	0.07945053	0.06131293	0.17554	0.3065897	0.2703009	0.279963
26.220	0	0.005519525	0.002910815	0.006950152	0.005254589	0.002039599	0.00192795	0.01423836	0.00922315	0.006122411	0.005413746	0.004265769	0.003205787	0.004288018	0.003438405	0.001019794	0.001311251	0.002428013	0.003584281	0.002618525	0.0009226405	0.002164077	0.002552137	0.001717706	0.002303879
26.221	0	0.5350733	0.5347969	2.431553	2.087367	0.2184792	0.2045877	0.1076199	0.1147938	2.047305	1.669613	0.7878724	0.7404001	0.07939062	0.03560272	0.05122361	0.02352181	0.3182411	0.1686002	0.3690086	0.3697596	0.03428461	0.04061082	0.02473477	0.05901488
26.222	0	0.3944717	0.09126646	0.1509127	0.1155877	0.7564882	0.9537292	0.2810787	0.1673071	0.1150746	0.1416458	0.1694248	0.1038785	0.1942829	0.2133472	0.3126107	0.110473	0.3826439	0.2587035	0.3192171	0.2601795	1.343619	1.194726	1.011063	1.322533
26.222	0	0.1189305	0.1510615	0.07104296	0.04679542	0.2114483	0.3335947	2.503909	1.445551	0.07759023	0.1161429	0.1501218	0.1129672	0.6247072	0.4014617	0.1870652	0.2444847	0.06374955	0.1077692	0.08611594	0.08040882	0.2033617	0.2866544	0.1743527	0.3121171
26.320	0	0.005766282	0.003398156	0.007041952	0.005363783	0.002296662	0.002119651	0.01440525	0.00925483	0.006153751	0.005270326	0.004227108	0.003190962	0.004635432	0.003362071	0.000895877	0.00136284	0.002080839	0.003528247	0.002966767	0.0005103191	0.002119054	0.002540547	0.001784637	0.00232011
26.321	0	0.5332744	0.5183228	2.436819	2.120888	0.2135604	0.2111787	0.1157141	0.1190699	2.037285	1.752003	0.8655952	0.7730159	0.07308373	0.03466762	0.04119193	0.03562524	0.2986917	0.1290098	0.3364091	0.408372	0.03951178	0.03068007	0.02987276	0.06821331
26.322	0	0.3922173	0.08955891	0.1891046	0.09503925	0.8021828	0.955513	0.2391406	0.1372553	0.11697	0.1344922	0.1295174	0.1021308	0.2038391	0.2304625	0.2828837	0.1103917	0.3678831	0.2317306	0.3074889	0.2591986	1.358665	1.165606	0.9656349	1.301976
26.322	0	0.1442734	0.1349751	0.1123598	0.08041141	0.2096088	0.2902598	2.517768	1.497218	0.07163022	0.07514228	0.1286946	0.1369297	0.6539974	0.4063633	0.1822929	0.26154	0.05577408	0.08862017	0.06582745	0.08854246	0.2058929	0.28546	0.1262305	0.28577
26.420	0	0.004891247	0.003282074	0.006617064	0.005433382	0.002248613	0.002736543	0.01421777	0.009348712	0.006051094	0.005196914	0.004081733	0.002839917	0.0048601	0.003457731	0.0009735663	0.001241658	0.001701505	0.002894481	0.002453572	0.000937243	0.002056804	0.002482699	0.001637501	0.002125494
26.421	0	0.5301039	0.4939117	2.462596	2.168873	0.209114	0.2181448	0.1210237	0.1092128	2.03388	1.820877	0.9568741	0.7856076	0.06656742	0.0459167	0.0363037	0.04454182	0.2788448	0.1039677	0.2994698	0.4160658	0.0301645	0.02852155	0.03571651	0.06546303
26.422	0	0.401865	0.07471299	0.2033055	0.09280369	0.8041703	0.9420121	0.186385	0.1583256	0.1281512	0.1346069	0.08088788	0.1285617	0.1774738	0.2274528	0.2294852	0.1373958	0.3562107	0.1949485	0.3196976	0.2563601	1.346992	1.138127	0.9324486	1.277629
26.422	0	0.1435414	0.1210726	0.07666419	0.09277089	0.1595793	0.234763	2.480673	1.56723	0.08734047	0.09693307	0.1474795	0.1521789	0.7196792	0.5146882	0.2212129	0.2819468	0.08831145	0.08153049	0.06976287	0.0882157	0.1951443	0.2375099	0.1111855	0.2366376
26.520	0	0.004412439	0.002610467	0.006571956	0.005624882	0.001910988	0.003461548	0.01361356	0.009100414	0.005970605	0.005248701	0.004119486	0.002713912	0.004824619	0.003437303	0.001016661	0.001081884	0.001426901	0.002249885	0.002261418	0.0009915127	0.002118414	0.002291232	0.001554972	0.002060438
26.521	0	0.5126133	0.4712237	2.486572	2.19499	0.2171119	0.2232956	0.1269515	0.1325436	2.031728	1.847428	1.055167	0.7994725	0.07138929	0.04180073	0.03150642	0.05098744	0.2725056	0.1011067	0.2563882	0.3887456	0.02098905	0.03060618	0.03682763	0.06600609
26.522	0	0.3904077	0.05311791	0.2195123	0.1038827	0.7959328	0.9490525	0.1668821	0.1724476	0.1528059	0.1447129	0.07296424	0.1419275	0.1609866	0.2100279	0.2019431	0.1814199	0.342076	0.2231054	0.3095121	0.2946267	1.3119	1.139036	0.9377454	1.255533
26.522	0	0.1092872	0.05624847	0.08661311	0.1093881	0.1199549	0.195686	2.378023	1.543671	0.09226908	0.07517838	0.1243282	0.1078363	0.7623532	0.614495	0.223642	0.2558221	0.1103933	0.0641537	0.07316483	0.07284355	0.1897801	0.1649888	0.1404574	0.1763999
26.620	0	0.00474119	0.003184791	0.006077078	0.00584685	0.001418745	0.00393273	0.01325865	0.009049395	0.005984039	0.005374297	0.003988675	0.00280983	0.004696124	0.003656999	0.001263808	0.001043416	0.001541074	0.001720766	0.002613438	0.0009900804	0.0023662	0.001904604	0.001806707	0.001900292
26.621	0	0.4856236	0.4345857	2.490583	2.198238	0.2155608	0.2170049	0.1409439	0.1309627	2.061256	1.857453	1.128411	0.7848945	0.067039	0.03594856	0.02745896	0.04868842	0.2637917	0.1219692	0.1966223	0.341066	0.01752671	0.02977572	0.02902034	0.04969704
26.622	0	0.3879992	0.06830383	0.2280761	0.1034532	0.7946235	0.9666184	0.1601214	0.1534556	0.1576872	0.1741259	0.07993591	0.1589991	0.1477236	0.2107964	0.1572527	0.2109867	0.3141902	0.276118	0.2952705	0.2985423	1.268706	1.159466	0.9418558	1.233325
26.622	0	0.1028883	0.1003424	0.06719968	0.09557825	0.1057568	0.2605387	2.313829	1.548799	0.1188383	0.06954537	0.1206626	0.1186854	0.8010074	0.737451	0.2540108	0.2248856	0.1423259	0.06767237	0.06236735	0.07275902	0.2267112	0.08421201	0.1733303	0.1172683
26.720	0	0.005695788	0.003550084	0.005759401	0.006274665	0.001386487	0.00421499	0.01305544	0.009045575	0.006044159	0.00565866	0.004141272	0.002879339	0.004458418	0.003704406	0.00127228	0.001073606	0.00172813	0.001432049	0.003168519	0.001288266	0.002574636	0.001886478	0.001856278	0.001836592
26.721	0	0.456313	0.4130809	2.485514	2.187912	0.2170639	0.2203459	0.1480603	0.116033	2.108005	1.855674	1.179313	0.7706753	0.06733984	0.03331493	0.03075368	0.06226761	0.2661311	0.1321166	0.1530512	0.2833029	0.02858051	0.03338195	0.03266956	0.04592352
26.722	0	0.3645531	0.1145643	0.2166473	0.08703217	0.7971914	1.005034	0.1495297	0.1272066	0.1712699	0.2032799	0.08921776	0.1675406	0.137663	0.233289	0.1365569	0.2532823	0.2791287	0.3289738	0.3025913	0.2838296	1.224568	1.20094	0.9845152	1.207568
26.722	0	0.09567733	0.1122822	0.07110197	0.1207429	0.1692874	0.3201347	2.303161	1.542843	0.1223892	0.0758235	0.1239711	0.08857455	0.8208093	0.8056971	0.2678188	0.1834254	0.1197009	0.07285193	0.06653591	0.05702992	0.2415264	0.1433534	0.1734653	0.126576
26.820	0	0.005568203	0.003514241	0.005333933	0.006156362	0.001935029	0.004261637	0.01306393	0.009051013	0.006130622	0.005892751	0.004155062	0.002927237	0.004143137	0.003841628	0.00127386	0.001177225	0.001682757	0.0012976	0.003012731	0.001106192	0.002524687	0.002118635	0.001787917	0.001760906
26.821	0	0.4483249	0.4033018	2.510945	2.183665	0.2272034	0.2156622	0.145971	0.1044191	2.133595	1.855357	1.23875	0.7614611	0.06477671	0.04027663	0.02478762	0.05634928	0.2634191	0.136945	0.1370054	0.2761657	0.03585043	0.02813759	0.03112317	0.04755615
26.822	0	0.342033	0.1321244	0.2110591	0.08222011	0.8152501	1.031514	0.1560905	0.124254	0.1924801	0.1903576	0.1319753	0.1604426	0.1542447	0.245497	0.1530854	0.2786904	0.2450919	0.3465094	0.3083355	0.2519448	1.150722	1.222474	1.047119	1.165516
26.822	0	0.1325958	0.09681573	0.06371409	0.09881916	0.2098431	0.3648829	2.310741	1.546805	0.1358356	0.05931019	0.1242955	0.07581224	0.8127593	0.791605	0.2723284	0.1616966	0.1218154	0.06952233	0.05908679	0.09245242	0.2694778	0.2056261	0.1532427	0.1653451
26.920	0	0.005284723	0.003309673	0.005249131	0.006175758	0.002301265	0.003976987	0.01315192	0.009089791	0.00614915	0.006200019	0.004457781	0.002782304	0.003936306	0.003720434	0.001598131	0.001274942	0.001823365	0.001526989	0.002870517	0.001318313	0.002540714	0.002467425	0.001768329	0.001630309
26.921	0	0.4595235	0.3985461	2.525126	2.164357	0.2252753	0.2206292	0.1450814	0.1118079	2.14509	1.827057	1.268139	0.7653542	0.05645782	0.03656005	0.02986944	0.04761185	0.2489971	0.1509343	0.1432887	0.3077287	0.03294236	0.02199652	0.02646648	0.04583952
26.922	0	0.3276798	0.1198432	0.1899238	0.08927225	0.8125368	1.017076	0.1639977	0.1062056	0.2001504	0.1844834	0.1563446	0.1677512	0.1627794	0.2567975	0.1694192	0.2925882	0.2287718	0.355278	0.3214555	0.2254254	1.085609	1.251865	1.117386	1.132148
26.922	0	0.1401604	0.1178282	0.06580584	0.08908775	0.2045342	0.3977925	2.325914	1.540435	0.1242218	0.06612415	0.1473617	0.09107957	0.75935	0.7606679	0.3227333	0.1641888	0.1130427	0.1015554	0.09186827	0.07888833	0.3006957	0.2839857	0.1625511	0.1827632
27.020	0	0.004549415	0.003165884	0.005253598	0.006457259	0.002172075	0.003636566	0.01382492	0.009431994	0.005798151	0.006315954	0.004401538	0.002906706	0.003829957	0.003895682	0.00176443	0.001318528	0.001897793	0.002295413	0.002483593	0.001484607	0.002445904	0.002763417	0.001753884	0.001763246
27.021	0	0.4676844	0.3671166	2.558157	2.149149	0.2319786	0.2058254	0.1612655	0.119364	2.144926	1.777355	1.263261	0.7559579	0.05933475	0.04241712	0.0439423	0.043919	0.2274555	0.1773936	0.1707529	0.361008	0.02061832	0.03145791	0.03212593	0.04649342
27.022	0	0.304975	0.1202305	0.1514688	0.08441589	0.8259543	1.033716	0.164792	0.1330827	0.1993791	0.1794101	0.1654351	0.1721088	0.1583464	0.2317803	0.2045292	0.2848535	0.20173	0.3489312	0.3322238	0.2400725	1.064744	1.293774	1.197465	1.148141
27.022	0	0.1162089	0.09110765	0.06029787	0.04406377	0.1681736	0.4123708	2.429988	1.573687	0.09314448	0.07605055	0.1503236	0.1157875	0.7409891	0.747361	0.3666444	0.1445512	0.1202625	0.09990352	0.07615945	0.07206424	0.3124461	0.3578752	0.1761386	0.2688265
27.120	0	0.006248184	0.004649797	0.005131531	0.00652648	0.001635578	0.003155078	0.01447435	0.009635731	0.005440352	0.006965193	0.004415102	0.002883932	0.003870918	0.003924016	0.001821915	0.001243778	0.002231588	0.003115907	0.003406518	0.002192787	0.002265833	0.002953671	0.001716319	0.002137576
27.121	0	0.4498338	0.3380262	2.542241	2.109754	0.2306351	0.205817	0.1560975	0.1155415	2.168073	1.743456	1.212164	0.7404176	0.04391541	0.04700208	0.0437845	0.04519209	0.2057262	0.186101	0.1869276	0.3688008	0.02206847	0.0315235	0.03885747	0.04157554
27.122	0	0.2974034	0.1299634	0.1385968	0.07985617	0.8454208	1.05024	0.1821696	0.1638073	0.177572	0.1655657	0.1704479	0.1486058	0.1509625	0.2051924	0.2328336	0.2365613	0.1932338	0.3643682	0.3535665	0.2649135	1.100438	1.383786	1.317069	1.203475
27.122	0	0.0876859	0.08393954	0.07331405	0.07988712	0.1087704	0.4317773	2.525727	1.583522	0.08420981	0.07538347	0.1627117	0.1162836	0.7216649	0.6723272	0.41195	0.1429734	0.1153412	0.07083619	0.06820368	0.08067676	0.2882374	0.3962597	0.1945128	0.3459002
27.219	0	0.006820362	0.004883621	0.004886823	0.006641623	0.001435607	0.002618519	0.01509818	0.009953509	0.005261192	0.007080087	0.004461068	0.003026948	0.004045379	0.003814288	0.002024074	0.001369237	0.002496408	0.00342715	0.003851621	0.002705883	0.001989877	0.002779007	0.002082501	0.002333803
27.219	0	0.4599551	0.3399354	2.545664	2.121264	0.2356109	0.2027556	0.147535	0.109315	2.197396	1.702279	1.15169	0.7350759	0.04823499	0.05264486	0.0465785	0.04693248	0.1782974	0.1970564	0.1896306	0.3770268	0.02946707	0.02679682	0.03673568	0.04922724
27.219	0	0.2874961	0.1425417	0.1354252	0.09805019	0.8333081	1.079492	0.1798474	0.1925553	0.1587279	0.1714229	0.1749336	0.1275448	0.1450751	0.1657911	0.2623384	0.1959362	0.1983386	0.3454867	0.3443083	0.2820387	1.145646	1.470394	1.467333	1.257025
27.220	0	0.09118676	0.1208503	0.07160034	0.05739337	0.1721432	0.4397546	2.630846	1.596469	0.06533555	0.113459	0.1635675	0.1060686	0.6662947	0.6060578	0.4159997	0.1695181	0.06653807	0.1041662	0.06960643	0.07449448	0.250757	0.3760597	0.2317882	0.3599408
27.320	0	0.007654733	0.006270688	0.004788721	0.006952268	0.002096577	0.002093302	0.01566174	0.0102274	0.005021642	0.006881893	0.004840912	0.003216063	0.004474868	0.003650257	0.00221271	0.001198088	0.003062255	0.004311593	0.004338972	0.003055186	0.002064647	0.002673085	0.002481056	0.002482818
27.321	0	0.460399	0.3356832	2.531177	2.113983	0.2380786	0.2035821	0.1397096	0.1087795	2.193843	1.663798	1.084421	0.7470391	0.04386047	0.05429387	0.05830804	0.04168392	0.1442853	0.1982082	0.1735407	0.3611243	0.02660976	0.02653014	0.02695428	0.04605105
27.322	0	0.2617045	0.1318726	0.1196879	0.1128631	0.8412983	1.067253	0.1684992	0.1941957	0.1669981	0.169668	0.1900938	0.09762217	0.1381371	0.1408328	0.2965784	0.153566	0.2059269	0.3594148	0.3678553	0.2837767	1.190231	1.545586	1.604811	1.328115
27.323	0	0.1390582	0.1563521	0.08107871	0.09620472	0.2610709	0.4331784	2.713729	1.627823	0.08146276	0.07055056	0.157477	0.1220562	0.6458298	0.5323649	0.4290318	0.1795139	0.07594292	0.08541421	0.07165671	0.05941743	0.2255293	0.308438	0.2490635	0.3723769
27.420	1	0.01542468	0.01366302	0.009592379	0.01285132	0.007780448	0.005901053	0.02065126	0.01323512	0.008706627	0.01151248	0.01018613	0.008197117	0.01060453	0.007533227	0.006607771	0.006061664	0.009847639	0.01125918	0.01078796	0.007759215	0.007087939	0.008364515	0.00787985	0.005882134
27.421	1	0.4453385	0.3338404	2.501382	2.112062	0.2420559	0.2091154	0.1339872	0.1085783	2.192026	1.630674	1.032147	0.7693323	0.03580944	0.03189308	0.05588281	0.04703745	0.1286068	0.1741814	0.1630457	0.3423843	0.0332759	0.02481996	0.03187827	0.05344534
27.422	1	0.2298565	0.1230415	0.1015959	0.1286634	0.8202578	1.033361	0.1687778	0.197918	0.1709988	0.1676714	0.2035291	0.06665848	0.1559851	0.1490926	0.3398643	0.1254695	0.1956639	0.3611777	0.3798523	0.2932642	1.230798	1.605703	1.722625	1.403938
27.422	1	0.1749591	0.1520269	0.09115924	0.09960412	0.271835	0.4205283	2.783387	1.698793	0.09901764	0.1054663	0.1692002	0.1492714	0.6803323	0.5323095	0.4698521	0.2389409	0.05969627	0.08922173	0.0866761	0.08878612	0.2241759	0.3105041	0.272609	0.3546479
27.520	1	0.05971084	0.05701867	0.048788	0.05036818	0.02036006	0.0198466	0.03432229	0.02627323	0.04637556	0.04929627	0.05025309	0.04277776	0.0249978	0.02129748	0.01995459	0.01776952	0.05206156	0.05382741	0.05259191	0.03967936	0.02056281	0.02199132	0.02142927	0.01627362
27.521	1	0.4217985	0.3093724	2.458956	2.108915	0.2330477	0.2049655	0.1205412	0.1043398	2.160693	1.628896	0.9874807	0.7961296	0.0379205	0.03284104	0.05517292	0.04792582	0.1324456	0.1388716	0.2087818	0.2925706	0.03815202	0.02831575	0.03888094	0.05223243
27.522	1	0.1971224	0.1386998	0.07390917	0.1427984	0.7875596	1.008361	0.1429298	0.2034465	0.1558408	0.1689131	0.201229	0.05482645	0.156952	0.1547922	0.3647095	0.1408376	0.1856363	0.3585028	0.3971638	0.3209886	1.295878	1.70495	1.86851	1.519553
27.522	1	0.1227458	0.1202058	0.09230755	0.07010928	0.2206609	0.3690224	2.877443	1.848699	0.08727586	0.09128231	0.1791881	0.1434312	0.7768054	0.6227396	0.5498571	0.3172822	0.07993802	0.08761109	0.09301171	0.06636645	0.2461646	0.275837	0.2049624	0.2807126
27.620	1	0.09310094	0.08918845	0.08001703	0.07830148	0.02481652	0.02302874	0.03604181	0.03202585	0.07423899	0.0762551	0.07722211	0.06684767	0.02135205	0.02438376	0.02201705	0.01604858	0.08097786	0.08229011	0.08149768	0.06333342	0.02525927	0.02536542	0.0251329	0.01656894
27.621	1	0.4080376	0.2755338	2.431772	2.124076	0.235289	0.2050901	0.1217087	0.1157557	2.166186	1.659175	0.9944289	0.8168519	0.04748223	0.02851367	0.05967308	0.04696109	0.1655535	0.09320699	0.2675707	0.2457158	0.02704131	0.02272292	0.04194971	0.05320497
27.622	1	0.2029604	0.1754924	0.07656527	0.1655516	0.753882	0.9575362	0.1179773	0.176816	0.1477678	0.1573844	0.200638	0.06670803	0.1586051	0.1469188	0.3657129	0.1453277	0.1961839	0.3282042	0.4069558	0.3224212	1.346528	1.791675	1.982718	1.604563
27.622	1	0.1079682	0.08326583	0.1031727	0.09151693	0.1316942	0.2961024	2.895578	1.927875	0.0933631	0.1028252	0.2012973	0.1379519	0.8822498	0.7662144	0.6308269	0.3987498	0.08246782	0.07695737	0.08939387	0.09146725	0.2004772	0.1883857	0.1915379	0.1996638
27.720	1	0.09888788	0.09400984	0.08537334	0.0830216	0.01718325	0.01834679	0.03313028	0.02672135	0.08523601	0.08554802	0.08860209	0.07610458	0.03018011	0.02575564	0.02482114	0.02144578	0.08863886	0.08893677	0.08783123	0.06859784	0.01365521	0.013106	0.01293806	0.008312253
27.721	1	0.4231747	0.246321	2.404939	2.146368	0.2326754	0.208578	0.1317749	0.1290926	2.16895	1.716484	1.02588	0.8116682	0.05204711	0.03231715	0.0544927	0.03654856	0.1768984	0.08003398	0.3102735	0.2425594	0.01933593	0.02734999	0.0451151	0.04979106
27.722	1	0.2055765	0.1941068	0.07183627	0.1729996	0.7249739	0.8985261	0.1257768	0.1766297	0.1404814	0.1683687	0.2044624	0.0876349	0.1492632	0.1502662	0.3815089	0.1709856	0.2019022	0.3268944	0.4012942	0.3316197	1.380767	1.812442	1.949558	1.611869
27.722	1	0.06701017	0.07834463	0.08848488	0.113205	0.0726599	0.2997999	2.803469	1.89417	0.0765575	0.07179383	0.1511186	0.1275568	0.9519015	0.8697751	0.6032496	0.4073892	0.1074405	0.07496766	0.079642	0.06331751	0.1598702	0.2227788	0.2882128	0.2060903
27.820	1	0.09400762	0.08928618	0.08113302	0.07906077	0.01862095	0.02180853	0.03317366	0.02533964	0.0873418	0.08562699	0.0902572	0.07776029	0.03226504	0.02528095	0.02645415	0.02327646	0.08942554	0.08913178	0.08774114	0.06936754	0.01279807	0.01253427	0.01207193	0.008127566
27.821	1	0.4335274	0.2239888	2.41807	2.175696	0.2361091	0.2226636	0.1360594	0.1364621	2.16607	1.790825	1.082966	0.8174617	0.05452099	0.03897656	0.0511206	0.03872642	0.1999254	0.08971671	0.3438191	0.2616814	0.02476993	0.02812545	0.04562229	0.0562482
27.822	1	0.2178363	0.199278	0.06121694	0.1690629	0.7002805	0.8522408	0.142384	0.1691617	0.1276237	0.1737389	0.2191712	0.08456668	0.1405098	0.1606858	0.3741996	0.1757137	0.2032721	0.3336065	0.4014287	0.3120308	1.376433	1.828919	1.87616	1.590315
27.822	1	0.06135596	0.1061644	0.1213747	0.1414065	0.1457203	0.3479804	2.72309	1.814011	0.1097423	0.08123428	0.1662929	0.09116506	0.9363659	0.8932227	0.4986499	0.3687844	0.1002897	0.0797822	0.06236717	0.06784998	0.1157315	0.2894649	0.3915411	0.1955343
27.920	1	0.1119847	0.1054604	0.09644863	0.09209772	0.02234738	0.01994698	0.03585095	0.03119073	0.1082002	0.1032876	0.1087581	0.09436305	0.02909074	0.03767614	0.03342889	0.02712207	0.1077618	0.105542	0.1056014	0.08410659	0.01610346	0.01464859	0.01455116	0.01063895
27.921	1	0.4225939	0.2106192	2.423103	2.215797	0.2287493	0.2235407	0.1437332	0.1257703	2.121247	1.829321	1.143327	0.8074745	0.0484838	0.04170742	0.04399535	0.0352388	0.2171358	0.09790014	0.3316358	0.2697368	0.02760201	0.02648565	0.05727724	0.0553923
27.922	1	0.2245736	0.2133585	0.1055144	0.1640677	0.6506575	0.8151735	0.1622842	0.1466708	0.1230483	0.1679094	0.2056694	0.09734681	0.1449121	0.1957841	0.3821725	0.1751104	0.2064132	0.3238739	0.3795655	0.304845	1.40125	1.894651	1.860753	1.607596
27.922	1	0.09468188	0.08947152	0.0879038	0.1415814	0.2112309	0.4005203	2.656614	1.746059	0.1279192	0.05931079	0.165659	0.09115069	0.9139639	0.8929733	0.3770723	0.2937841	0.0766978	0.1161714	0.1009219	0.115925	0.08405059	0.3196925	0.3604479	0.1823447
28.020	1	0.1216402	0.1140328	0.1030303	0.09758557	0.01976465	0.02146188	0.03164832	0.02605994	0.1208137	0.1134357	0.1187899	0.1021903	0.0316581	0.02731553	0.02659776	0.02245764	0.1178811	0.1137471	0.1143103	0.09050032	0.0118987	0.01193778	0.009822776	0.008903631
28.021	1	0.3963574	0.2028908	2.449982	2.254947	0.2262142	0.2311054	0.1494778	0.1199225	2.115925	1.872027	1.217675	0.7948931	0.04652146	0.04068583	0.05062481	0.03205462	0.2250276	0.09752328	0.2866849	0.2607861	0.03549009	0.04018411	0.05244982	0.05014118
28.022	1	0.2210346	0.2122642	0.1190676	0.1800367	0.6030258	0.8034666	0.1802388	0.08551754	0.1135055	0.1671221	0.208265	0.09390693	0.1588377	0.2285105	0.3962866	0.1632973	0.2218443	0.3310711	0.3677141	0.3190677	1.468579	2.019315	1.927846	1.708486
28.022	1	0.1250308	0.09884053	0.0892285	0.08574294	0.2154637	0.4372559	2.646822	1.699041	0.1338958	0.1005533	0.1790033	0.0992743	0.9149825	0.8812898	0.2666391	0.2536639	0.08133544	0.09686762	0.05950946	0.08418915	0.05226313	0.3325779	0.328513	0.1544434
28.120	1	0.1180513	0.1110011	0.1011011	0.09582745	0.01812769	0.01737809	0.02955247	0.02318572	0.1007572	0.09238935	0.09819937	0.0844282	0.0301183	0.02613496	0.02596371	0.02274315	0.103	0.09883655	0.1023469	0.08307757	0.01936958	0.01964927	0.01879389	0.0153329
28.121	1	0.3836265	0.196162	2.477806	2.287054	0.2357377	0.2375143	0.1653616	0.1268423	2.139334	1.918867	1.257071	0.7821582	0.04651088	0.04049738	0.05185636	0.03989465	0.2230636	0.09614143	0.2306541	0.2488653	0.03906685	0.04911337	0.05117183	0.04823845
28.122	1	0.2393069	0.1938298	0.1431434	0.1866086	0.5704041	0.7666732	0.1755237	0.07633075	0.1056748	0.1447474	0.1995732	0.08319603	0.1542528	0.2238442	0.4133095	0.1435168	0.2369708	0.3409508	0.3475977	0.3290669	1.470774	2.034118	1.862745	1.687404
28.122	1	0.1256689	0.101468	0.1301554	0.1186076	0.133042	0.445815	2.611215	1.667279	0.08813678	0.07042177	0.1749424	0.1165692	0.8850911	0.8159944	0.1500201	0.2420241	0.1105486	0.0917745	0.07372028	0.1112318	0.08444129	0.3810331	0.3199929	0.186657
28.220	1	0.063148	0.05808749	0.05385141	0.05167543	0.02189477	0.0205464	0.03048476	0.02677057	0.05259374	0.04334199	0.04890345	0.04043156	0.02563659	0.01971685	0.0207125	0.01795632	0.05027177	0.0469731	0.0522141	0.04342076	0.0211132	0.02234256	0.02186097	0.01735185
28.221	1	0.3823091	0.1877983	2.512541	2.324689	0.2357465	0.2381229	0.1758698	0.1202118	2.131693	1.933561	1.2848	0.7590022	0.04414946	0.04166915	0.04945414	0.03829132	0.2220915	0.0838786	0.1898627	0.2276083	0.0474527	0.04715396	0.05139221	0.04077518
28.222	1	0.2252979	0.1878922	0.1698683	0.1860026	0.5384189	0.7391728	0.1891682	0.1116031	0.09566913	0.1402321	0.1934411	0.09258583	0.1528219	0.2233853	0.3940321	0.1450369	0.2438773	0.3309574	0.3250792	0.332741	1.436637	2.008693	1.817504	1.696573
28.222	1	0.1422244	0.1014274	0.07329017	0.1017142	0.1632214	0.5310061	2.859895	1.774542	0.09110943	0.09755429	0.1780279	0.09610544	0.9052909	0.7947479	0.07934844	0.2561226	0.1217726	0.081452	0.07874348	0.09665216	0.1687257	0.3628531	0.3099328	0.2792615
28.320	1	0.04877963	0.04420386	0.04068465	0.03895216	0.01534552	0.0160986	0.02860707	0.02172314	0.03927932	0.03270411	0.03597295	0.02785331	0.009417989	0.01590118	0.01243215	0.01080325	0.03547349	0.03317629	0.03901457	0.03179407	0.01565129	0.01593795	0.01427343	0.009120049
28.321	1	0.3674055	0.1793544	2.501859	2.31791	0.2355701	0.2470088	0.1687502	0.1276327	2.136477	1.941904	1.303692	0.7365332	0.04410692	0.04129874	0.06259868	0.03857881	0.2046991	0.06840946	0.1538275	0.2146273	0.04108956	0.04182315	0.05560404	0.03223314
28.322	1	0.2413881	0.1713973	0.2094473	0.2021451	0.5018371	0.7271017	0.2259886	0.1530471	0.09481468	0.1401648	0.2212931	0.1076961	0.166671	0.2208668	0.3865403	0.1426037	0.286901	0.3511819	0.3361237	0.3402583	1.455571	2.022705	1.759623	1.659811
28.322	1	0.08656595	0.0709867	0.09197304	0.06280861	0.2286023	0.5707172	2.834564	1.734259	0.09172004	0.1097735	0.163954	0.113956	0.8389995	0.6454994	0.2045261	0.3143231	0.08567378	0.1009722	0.07213563	0.1116759	0.2165285	0.3584363	0.2728536	0.3381512
28.420	1	0.05057455	0.04583643	0.04381396	0.04156108	0.01195812	0.01344804	0.02476988	0.01577188	0.0409675	0.03629314	0.03672013	0.02833094	0.01278439	0.007379947	0.008132679	0.006737472	0.03659948	0.03590751	0.0412116	0.03343589	0.01184739	0.01108864	0.01180722	0.01062364
28.421	1	0.3737137	0.1859372	2.504574	2.295352	0.243257	0.2480262	0.1595574	0.1106161	2.143593	1.949266	1.307474	0.7105592	0.03535081	0.02745196	0.05253763	0.03224108	0.2048064	0.06204038	0.1732062	0.2449948	0.03626446	0.03089338	0.04880232	0.02973467
28.422	1	0.2535217	0.1621136	0.2266021	0.1906529	0.4957394	0.6964539	0.2518619	0.1680106	0.09777602	0.1514568	0.2157366	0.1003667	0.1361115	0.232318	0.3735297	0.1470515	0.2854006	0.3277897	0.3205818	0.3035863	1.38491	1.89966	1.580798	1.487093
28.422	1	0.06931178	0.08316272	0.04587509	0.06268381	0.264047	0.548391	2.791891	1.685195	0.06721018	0.09123202	0.1473141	0.1354061	0.7329061	0.5498747	0.2641027	0.3201165	0.0924988	0.1142291	0.09540344	0.09348411	0.2305888	0.3184778	0.212575	0.3657799
28.520	1	0.05205788	0.04820794	0.04696304	0.04386188	0.01034635	0.01082635	0.02250735	0.01765868	0.04293919	0.04068975	0.03883871	0.03089029	0.0102707	0.009612676	0.00775819	0.006735849	0.03929779	0.03991648	0.04405323	0.0352615	0.009957622	0.01096458	0.009724313	0.008747698
28.521	1	0.3904154	0.1987567	2.515246	2.27171	0.2415041	0.2416357	0.1790081	0.1087543	2.186968	1.924771	1.317624	0.7043533	0.04481587	0.03613562	0.05879893	0.04482554	0.2136749	0.08271062	0.2473998	0.2975879	0.04179539	0.04143576	0.06409092	0.02863401
28.522	1	0.2523371	0.1661901	0.2198087	0.1643436	0.5076799	0.6890373	0.3049648	0.15043	0.1028926	0.1717625	0.2228284	0.07905028	0.1420922	0.239439	0.3606097	0.1189816	0.2982391	0.3045567	0.3051903	0.2673314	1.34029	1.820981	1.471699	1.398482
28.522	1	0.1156256	0.1189787	0.06877447	0.05822429	0.2575976	0.4716641	2.744884	1.637576	0.07174115	0.1226184	0.1373877	0.1351889	0.6940935	0.4699498	0.2592558	0.3005385	0.08309113	0.1002734	0.08861298	0.08239569	0.2554098	0.3071887	0.1516629	0.3089706
28.620	1	0.02790511	0.02528123	0.02611385	0.02386278	0.007822809	0.007551055	0.01938531	0.01443105	0.02294128	0.02304493	0.02036949	0.01487807	0.01029424	0.008990975	0.007345691	0.006630352	0.01978999	0.02068471	0.02397926	0.01814899	0.008195218	0.008470164	0.007647641	0.006420929
28.621	1	0.3955881	0.2309879	2.527823	2.262298	0.2339884	0.2394914	0.1674973	0.1161208	2.202333	1.892563	1.298267	0.6887174	0.04858718	0.03428409	0.04567683	0.0428608	0.211632	0.1062891	0.3119361	0.3423243	0.03595624	0.05252406	0.05420451	0.03721209
28.622	1	0.2600345	0.1291554	0.1978302	0.1211081	0.5584599	0.6668011	0.3604803	0.1151629	0.152843	0.1477673	0.1953972	0.07132946	0.1421192	0.1784413	0.2794097	0.08636743	0.2981137	0.2403897	0.2037983	0.2437436	1.155689	1.569125	1.250202	1.150518
28.622	1	0.1636044	0.1679438	0.1025235	0.07447086	0.1872146	0.3033374	2.559519	1.534237	0.09476482	0.08630495	0.1389338	0.1317483	0.6844368	0.4381819	0.2068285	0.2656708	0.08392603	0.1013457	0.06961837	0.0884186	0.2616611	0.2851255	0.1647876	0.2699308
28.720	1	0.04194862	0.03904641	0.04016734	0.03705768	0.01085582	0.01068492	0.02483643	0.0163738	0.03497523	0.03726131	0.03311993	0.02729273	0.01466481	0.01183646	0.009486573	0.007861253	0.0333081	0.03440275	0.03709415	0.02897984	0.01202656	0.0119613	0.0122941	0.01004039
28.721	1	0.3877336	0.265999	2.53451	2.25288	0.2307626	0.2301705	0.1595128	0.1194614	2.191802	1.865342	1.255497	0.6839571	0.05882266	0.03981105	0.05217286	0.04668186	0.2069758	0.1282988	0.3537611	0.3557893	0.02624463	0.04970728	0.05876857	0.03834917
28.722	1	0.2638385	0.1480674	0.2253975	0.1539153	0.5834494	0.7126606	0.4155985	0.1239143	0.1749161	0.1469897	0.214016	0.07765425	0.1707001	0.2084648	0.3016212	0.07054279	0.309059	0.2568331	0.2281057	0.2385071	1.214182	1.549129	1.273283	1.170021
28.722	1	0.1466451	0.1049166	0.06840298	0.07630656	0.1000117	0.2631135	2.600191	1.629564	0.0601625	0.08145652	0.1539283	0.13306	0.752195	0.5370107	0.254109	0.3331977	0.09080516	0.09004772	0.07876511	0.07274727	0.2859135	0.3001449	0.228008	0.2473042
28.820	1	0.05847612	0.05591994	0.05600116	0.05172877	0.02345402	0.0251873	0.0335393	0.02723871	0.04882698	0.05313603	0.04796591	0.04115106	0.02609283	0.02383487	0.02278849	0.01953886	0.04943441	0.05077318	0.05335987	0.04151291	0.02507279	0.02567229	0.02337237	0.01696744
28.821	1	0.3746878	0.2876431	2.53852	2.244318	0.2376649	0.2171492	0.1536073	0.1338816	2.198317	1.833368	1.191732	0.6957424	0.0512648	0.04387946	0.05233034	0.04118978	0.2065458	0.1414379	0.3702946	0.3140541	0.03876515	0.03762554	0.04872596	0.04161482
28.822	1	0.2572558	0.1604432	0.2319422	0.1763724	0.6316258	0.7515746	0.4366308	0.1074489	0.1943717	0.15181	0.202824	0.09567119	0.1901604	0.2439092	0.3008035	0.09675235	0.3349281	0.2514958	0.2572297	0.2281797	1.232071	1.459259	1.245322	1.138644
28.823	1	0.1058596	0.08618039	0.1178931	0.10658	0.1290511	0.2298987	2.597104	1.692245	0.1236541	0.09416317	0.1661919	0.1420574	0.8012322	0.6791299	0.2720021	0.3371105	0.1229394	0.0888723	0.07245947	0.07604492	0.2670495	0.2188136	0.2593893	0.2288555
28.920	1	0.04815131	0.04554406	0.04491469	0.04142427	0.01657018	0.01776406	0.02903307	0.02086664	0.03735162	0.04219637	0.03743505	0.03222976	0.02020493	0.01835648	0.01578652	0.01299799	0.03911569	0.04055594	0.04332788	0.03342197	0.01829785	0.01853417	0.0173571	0.01328926
28.922	1	0.3584324	0.3143581	2.511053	2.242986	0.2375719	0.216459	0.1386686	0.1285311	2.212506	1.819744	1.119942	0.6805895	0.05043418	0.03845787	0.05256657	0.04902647	0.188772	0.1557916	0.3666856	0.2897463	0.03583935	0.03853837	0.05035356	0.03706432
28.922	1	0.2608763	0.1362891	0.2030612	0.1545758	0.6419517	0.6978328	0.3692641	0.0833531	0.2149024	0.1560494	0.1599829	0.1100057	0.1493829	0.2131372	0.2263417	0.1172276	0.3184553	0.2403339	0.2105285	0.2131829	1.134202	1.288639	1.072536	0.9596752
28.923	1	0.09187498	0.1108662	0.07863341	0.1135416	0.2004296	0.2402072	2.410548	1.61897	0.1413561	0.08601797	0.1432209	0.1048914	0.8080213	0.7779858	0.3119079	0.2731235	0.1396968	0.08609347	0.08163276	0.07481672	0.2705088	0.1570707	0.2126978	0.1549937
29.020	1	0.02585906	0.02366044	0.02244858	0.02023435	0.009710814	0.009622507	0.01916201	0.01653715	0.01605346	0.01940514	0.01642364	0.01409774	0.0113692	0.01111303	0.01015251	0.008493988	0.01676399	0.01826374	0.02217338	0.01674432	0.008823582	0.009210641	0.009484548	0.008297569
29.021	1	0.3515971	0.3444311	2.483841	2.234755	0.2420495	0.2182486	0.1298517	0.1223265	2.237679	1.81319	1.056956	0.6622501	0.05262431	0.04399935	0.05453684	0.04205927	0.2001157	0.177159	0.3352185	0.2502359	0.03421955	0.0513309	0.04869202	0.05078032
29.022	1	0.2573035	0.1586706	0.2116192	0.1696687	0.6221698	0.6874053	0.3309226	0.1095536	0.1995536	0.164707	0.166222	0.1202764	0.1438878	0.2473343	0.2113502	0.1032926	0.3214529	0.2484796	0.21399	0.2092422	1.153025	1.235278	1.046792	0.9211387
29.022	1	0.10699	0.1265042	0.08651787	0.1361214	0.1980772	0.2799909	2.37129	1.599188	0.139991	0.06997598	0.1461005	0.08863713	0.8483335	0.863314	0.3550151	0.2335207	0.1141695	0.06343733	0.06886259	0.08610244	0.2583216	0.1574565	0.1771716	0.1561797
29.120	1	0.01123355	0.009392765	0.008128709	0.00710168	0.002181675	0.004025088	0.01426031	0.009798735	0.006225063	0.006781027	0.004034322	0.003523505	0.004560133	0.004341687	0.001695652	0.001299968	0.004169432	0.004476691	0.008421202	0.005690668	0.002471771	0.002137717	0.001658367	0.001755451
29.121	1	0.3454653	0.3903059	2.466399	2.248297	0.2415509	0.2229323	0.1305044	0.1151269	2.230397	1.8268	1.002052	0.6388422	0.05541275	0.05115971	0.04722734	0.0350479	0.2206856	0.1879132	0.2894119	0.1918379	0.03172405	0.0419785	0.0508676	0.05972805
29.122	1	0.2721212	0.190009	0.1918134	0.1773654	0.6301635	0.7106252	0.3067324	0.1527022	0.1889807	0.1755414	0.1626492	0.1123287	0.1904607	0.2603417	0.176018	0.1254724	0.3168774	0.2749987	0.2324343	0.2169413	1.195991	1.230336	1.064956	0.928339
29.122	1	0.09793221	0.09281673	0.08663357	0.1154163	0.1631233	0.3258026	2.463187	1.662255	0.1123446	0.0638476	0.1367426	0.101503	0.8860138	0.881646	0.399467	0.1847377	0.1162414	0.07530006	0.07634519	0.08743347	0.2559162	0.2269163	0.1505266	0.205629
29.220	1	0.009159717	0.007418972	0.006826663	0.006567901	0.001745863	0.003911023	0.01377304	0.009408688	0.005711505	0.006158366	0.003636843	0.003128751	0.004044429	0.003992502	0.001770203	0.001134592	0.003544633	0.003189092	0.006604226	0.004541374	0.002539243	0.002123185	0.00148068	0.001379194
29.221	1	0.3284742	0.4170143	2.481002	2.277155	0.2439341	0.226653	0.1275482	0.1234967	2.209922	1.837709	0.9654323	0.6416536	0.07328617	0.05593571	0.04346913	0.03903929	0.2249142	0.2062953	0.2245786	0.1661408	0.03954604	0.05089251	0.03625773	0.05921271
29.222	1	0.2790406	0.1750987	0.1568097	0.1467089	0.5669892	0.6884685	0.256172	0.1496779	0.1535985	0.1735716	0.1678232	0.09870254	0.1686945	0.2284883	0.1651536	0.1465313	0.2905045	0.271018	0.2277073	0.1837766	1.089127	1.141098	0.9569252	0.8443279
29.222	1	0.1286737	0.1063483	0.0767185	0.07656872	0.1031085	0.3950101	2.415187	1.593244	0.1184988	0.05701527	0.1238245	0.09909989	0.8103102	0.8247233	0.3715716	0.1168386	0.1240419	0.09724696	0.06646202	0.05994351	0.2581952	0.2904285	0.1000166	0.1866853
29.320	1	0.0076104	0.006455893	0.006463893	0.005826687	0.001385347	0.003632876	0.01344646	0.009164842	0.00552145	0.005446832	0.003419113	0.003182488	0.003657718	0.003859384	0.001565889	0.00119037	0.002787034	0.002229737	0.0055995	0.003684365	0.002301977	0.002284767	0.001211599	0.001510816
29.321	1	0.2878678	0.432334	2.502509	2.303837	0.2445061	0.2271742	0.1321813	0.1069651	2.177358	1.863441	0.9635322	0.6209759	0.05511791	0.05085601	0.0462679	0.05157174	0.2295389	0.2055358	0.1833507	0.1780843	0.04112432	0.04594993	0.03844884	0.04928804
29.322	1	0.2599612	0.1895254	0.1524151	0.1653102	0.5729843	0.7060289	0.2262332	0.1976318	0.1382675	0.1990983	0.1801221	0.09432755	0.1878862	0.2403546	0.1840475	0.1698282	0.3110247	0.2767253	0.2489424	0.1813588	1.128746	1.145055	0.9916971	0.8556767
29.322	1	0.12982	0.08176359	0.05746682	0.06141987	0.1488477	0.4333984	2.3813	1.529671	0.09458425	0.0773836	0.140509	0.127476	0.7107919	0.7256767	0.3458735	0.1411288	0.1150624	0.08836498	0.06970647	0.0603612	0.2327603	0.287857	0.1063876	0.2217085
29.420	1	0.007426278	0.005559163	0.006444718	0.005805372	0.001404011	0.003235054	0.01261676	0.008560727	0.005421978	0.005251264	0.003217744	0.003153354	0.003569961	0.003271578	0.00148978	0.001130738	0.002574401	0.001731175	0.005543568	0.003485364	0.001901567	0.002103502	0.001181567	0.001545286
29.421	1	0.2723467	0.4352143	2.533809	2.319966	0.243777	0.2304042	0.1413275	0.100519	2.159581	1.887417	0.9886403	0.5988313	0.04945314	0.04498114	0.0477342	0.04774294	0.2266565	0.2011488	0.1794788	0.1931366	0.02819337	0.04556189	0.04433204	0.04293088
29.422	1	0.2318703	0.1784858	0.1631506	0.1839563	0.5553621	0.6972407	0.1960272	0.2257123	0.1460713	0.2204337	0.1821519	0.09885319	0.2030173	0.2514953	0.2140749	0.1764773	0.3002172	0.2839705	0.278516	0.1911771	1.133205	1.125042	0.9918483	0.836172
29.422	1	0.1117299	0.1005123	0.06989488	0.05811858	0.1728265	0.4117326	2.251693	1.418795	0.07695788	0.06918566	0.1467973	0.0782969	0.6229989	0.5543193	0.3057655	0.142215	0.05672366	0.06576297	0.05136424	0.05690216	0.1536492	0.2524077	0.06110176	0.2570734
29.520	1	0.008110467	0.006526091	0.006682083	0.005739506	0.00156119	0.00265118	0.01216045	0.008286748	0.005660592	0.005180825	0.00262618	0.003152801	0.00360779	0.00311485	0.001500753	0.0009903088	0.002736436	0.001273191	0.0059048	0.003800344	0.00174904	0.001940605	0.001355438	0.001641857
29.521	1	0.2598187	0.4421439	2.572466	2.339681	0.2488604	0.2497985	0.148466	0.08693501	2.162915	1.950548	1.03361	0.5846074	0.05559896	0.05633854	0.05377009	0.0602904	0.2303795	0.2116026	0.1948663	0.2179261	0.03502883	0.05147776	0.05160058	0.04676359
29.522	1	0.202878	0.1627104	0.1520016	0.1871774	0.5482289	0.715132	0.1768687	0.2296445	0.1471234	0.2085098	0.1635687	0.1099495	0.2204044	0.281507	0.2030251	0.1904948	0.2872288	0.2971322	0.2683019	0.2207461	1.121274	1.103958	1.011981	0.8442714
29.522	1	0.1143389	0.1072502	0.06643014	0.06024553	0.1528413	0.3701256	2.162087	1.351309	0.07386072	0.06181376	0.1362023	0.09124308	0.5988783	0.4275414	0.2975919	0.0935978	0.05576903	0.07238987	0.03939841	0.05796592	0.1206093	0.2204381	0.06680731	0.2088146
29.620	1	0.01075769	0.008522894	0.006796639	0.006159853	0.001488104	0.002265832	0.01155201	0.008077556	0.00608944	0.00588103	0.002147089	0.003363772	0.003808195	0.003224511	0.001454379	0.0009257298	0.003361168	0.001261235	0.008034778	0.004925123	0.001638903	0.001774816	0.001441998	0.001803806
29.621	1	0.2573691	0.4221761	2.593845	2.342454	0.2470745	0.2495626	0.1383597	0.09069619	2.176528	1.99813	1.081347	0.5762216	0.05802952	0.05323625	0.05534376	0.04747282	0.2236034	0.2207499	0.2042306	0.2196172	0.03625204	0.04826099	0.05002638	0.0503679
29.622	1	0.1982388	0.1525632	0.136904	0.1620553	0.5459569	0.7128329	0.1847017	0.221018	0.1440289	0.1990199	0.1496702	0.1101745	0.2237084	0.3125693	0.1876098	0.2277921	0.291581	0.3030213	0.2749146	0.2521254	1.074326	1.048829	1.046007	0.850618
29.622	1	0.1156343	0.1231474	0.06106588	0.0587569	0.0801959	0.2884472	2.060564	1.323934	0.0508695	0.06945933	0.1241998	0.08306818	0.577104	0.3887879	0.3184283	0.07726473	0.07019825	0.06467434	0.05544463	0.05799118	0.1036839	0.2060722	0.1134053	0.1986234
29.720	1	0.01068673	0.00870652	0.006516184	0.006384226	0.001500412	0.002032067	0.01220565	0.008382146	0.00668423	0.006394976	0.001964048	0.003548779	0.003952838	0.003028577	0.001540648	0.0010687	0.002786889	0.001811611	0.00838984	0.005026663	0.00148956	0.001608258	0.001440423	0.001956448
29.721	1	0.2544462	0.3921058	2.625364	2.380359	0.2463783	0.2458385	0.1534618	0.09336624	2.178401	2.007061	1.154632	0.569595	0.04419611	0.05835512	0.0527973	0.04227434	0.2292051	0.2474452	0.1860546	0.1947559	0.04812197	0.05379571	0.05694591	0.03771742
29.722	1	0.1838707	0.1375152	0.07920548	0.129694	0.5505344	0.6697748	0.1716621	0.2327264	0.153259	0.1774348	0.1252988	0.122174	0.2014295	0.299374	0.1605505	0.2256073	0.271826	0.2799152	0.2584152	0.2407944	0.9840583	0.9569431	1.029487	0.8485769
29.722	1	0.1249862	0.1367922	0.05112362	0.06390429	0.04313253	0.1742901	2.166285	1.357731	0.05514254	0.07277779	0.1299103	0.07799143	0.5649261	0.4109258	0.3288211	0.1325888	0.05380688	0.08130992	0.07716201	0.04843623	0.08877582	0.1718704	0.1260847	0.2141914
29.820	1	0.01013505	0.008870291	0.006065407	0.006609893	0.001285697	0.002479755	0.01261269	0.008637168	0.007138708	0.007167014	0.002404493	0.003595356	0.004444731	0.002958409	0.001487021	0.001172545	0.002686864	0.002135828	0.00818476	0.00475985	0.001318707	0.001640097	0.001489945	0.001994551
29.821	1	0.2662677	0.3564606	2.642059	2.373506	0.2436031	0.2472468	0.1724741	0.08881373	2.16143	1.997077	1.207523	0.5577302	0.03496633	0.05150774	0.0430376	0.03071643	0.2267993	0.2574598	0.1562915	0.1510237	0.05280683	0.05885904	0.05661	0.03041839
29.821	1	0.1807221	0.1547836	0.06249704	0.1215416	0.5448073	0.6709633	0.1580078	0.2299373	0.151736	0.1789905	0.1207573	0.1226921	0.2071024	0.2880154	0.1410326	0.2291895	0.2711925	0.2639221	0.2388304	0.2391355	0.9591693	0.9088151	1.027418	0.8514491
29.822	1	0.09591819	0.1037144	0.08938763	0.07590319	0.07258729	0.1456206	2.237625	1.399926	0.05766714	0.08960405	0.126585	0.1067913	0.6010742	0.4615555	0.3198234	0.1866023	0.06982154	0.06618035	0.04991265	0.06254693	0.09939269	0.1749999	0.1043111	0.2285378
29.920	1	0.01213515	0.01022606	0.005244443	0.006949607	0.001546439	0.003230203	0.01360669	0.009288745	0.007368476	0.008143706	0.002823734	0.003465198	0.004827739	0.003207209	0.001657925	0.001381705	0.00283315	0.00362286	0.009826459	0.005789519	0.001701068	0.002142957	0.001414713	0.00202319
29.921	1	0.2781905	0.3342248	2.626606	2.338512	0.2361132	0.2376839	0.1739668	0.08780707	2.168755	1.977211	1.218622	0.5628056	0.03946764	0.0435177	0.0354022	0.02657461	0.2166024	0.2540904	0.1307613	0.118862	0.04293998	0.051254	0.04619512	0.03065041
29.922	1	0.2490604	0.1041828	0.0822214	0.1495303	0.5993631	0.7881416	0.1392766	0.2187844	0.1953171	0.1744314	0.1588365	0.136731	0.2425317	0.2883079	0.2225654	0.2415053	0.2744052	0.3195646	0.2694174	0.2861812	1.000877	1.039023	1.217673	0.939207
29.922	1	0.0711541	0.08148184	0.07349017	0.08260806	0.1119826	0.2085688	2.378064	1.529285	0.08846035	0.1033819	0.1625076	0.1032002	0.6781783	0.587065	0.3467189	0.2449974	0.1021241	0.09720198	0.04952593	0.05593674	0.1664173	0.218778	0.1435342	0.1966824
30.020	1	0.02638402	0.02456988	0.009783072	0.01499354	0.008298553	0.009614951	0.01896005	0.01562859	0.01921705	0.01907873	0.01195904	0.01183058	0.01136811	0.009339533	0.007268729	0.005844539	0.01070059	0.01635459	0.02294476	0.01574155	0.007684588	0.008553629	0.005989794	0.004735865
30.021	1	0.2930089	0.320762	2.619925	2.304062	0.2402079	0.2482295	0.1566792	0.08602803	2.19398	1.990688	1.235249	0.57406	0.0384951	0.04987603	0.04043621	0.03108516	0.2132679	0.285609	0.1843645	0.1566098	0.04981069	0.06035622	0.04371755	0.03838649
30.022	1	0.2534201	0.1046736	0.1080685	0.1466637	0.657778	0.8362944	0.1211626	0.1909099	0.2119564	0.1586883	0.1576664	0.1495123	0.2509428	0.2746103	0.2601094	0.2344971	0.2728221	0.3449523	0.2713193	0.325232	1.024275	1.170671	1.345199	1.027405
30.022	1	0.06652	0.07015907	0.1035109	0.1208159	0.1594565	0.2724312	2.561613	1.655542	0.1000271	0.07077723	0.1612993	0.1111802	0.7838162	0.7199832	0.3905138	0.3047018	0.09046699	0.07437491	0.06717325	0.08585042	0.1929929	0.2529786	0.2219071	0.2033637
30.120	1	0.02168632	0.02003466	0.006917301	0.01163182	0.008489127	0.01008198	0.01706322	0.01495078	0.01402311	0.01509024	0.007666586	0.007828698	0.01184196	0.007790037	0.006018611	0.005293053	0.007429066	0.01198486	0.01838714	0.01215926	0.007866934	0.008907914	0.00654706	0.005289698
30.121	1	0.2820814	0.3047967	2.605259	2.310596	0.2500046	0.2439853	0.1502649	0.08862172	2.209426	1.986497	1.221288	0.5909834	0.03471538	0.07218371	0.03936366	0.04326011	0.1898575	0.2991488	0.2306833	0.2365791	0.04102648	0.04728446	0.04564356	0.0471236
30.122	1	0.2361674	0.1051727	0.09330098	0.1390615	0.6792062	0.8618819	0.1332775	0.1829436	0.2161899	0.1676346	0.1594833	0.1491309	0.2346197	0.2387111	0.2635665	0.2488853	0.2795015	0.3405885	0.2774625	0.3171653	1.013266	1.230402	1.392353	1.082004
30.122	1	0.08251886	0.1068792	0.1005924	0.1087173	0.1774017	0.3180113	2.641302	1.731596	0.1063845	0.07460467	0.1695938	0.110169	0.8739575	0.8192421	0.3710152	0.3162026	0.1068531	0.07274471	0.06705945	0.098306	0.1912643	0.2901114	0.3144625	0.1979783
30.220	1	0.01407012	0.01247567	0.005450512	0.007037062	0.001820987	0.0043696	0.01543012	0.01041411	0.00664771	0.008327207	0.003606451	0.003253093	0.005157962	0.004516033	0.001421844	0.001356779	0.004161217	0.005229336	0.01088336	0.00673146	0.00204832	0.002718264	0.002569467	0.001913685
30.221	1	0.2684039	0.2918844	2.575023	2.303465	0.2436614	0.2471469	0.16073	0.1070174	2.221492	1.973681	1.186858	0.6118108	0.03426388	0.06660221	0.04674052	0.04418169	0.1644931	0.3085781	0.2929832	0.3027864	0.02769119	0.03406868	0.0442287	0.05355967
30.221	1	0.2307996	0.132061	0.08136834	0.1451252	0.7024741	0.870914	0.1533219	0.186654	0.2042007	0.1737052	0.1546427	0.1323534	0.1926997	0.2178119	0.2734054	0.2552538	0.2683601	0.3360351	0.282681	0.3167633	0.9993172	1.302105	1.420558	1.120838
30.222	1	0.09345759	0.1036881	0.08202114	0.09037181	0.1453819	0.3871775	2.679811	1.764918	0.1005383	0.1041242	0.1614725	0.07302502	0.9032489	0.8859695	0.3063921	0.281979	0.1020864	0.08681236	0.08914463	0.08529288	0.1837692	0.3199246	0.3813444	0.1769834
30.320	1	0.01543596	0.01366008	0.006430929	0.007329357	0.001395236	0.004739549	0.01660477	0.01116971	0.006062082	0.008497155	0.004311345	0.003088273	0.005111876	0.005095489	0.001504633	0.001518309	0.004756279	0.005172224	0.01134661	0.007496994	0.001927875	0.003137235	0.003326369	0.00170268
30.321	1	0.2645648	0.2746972	2.556544	2.283213	0.2410235	0.236711	0.1438865	0.1133609	2.219011	1.935335	1.115483	0.6233218	0.0377797	0.0588096	0.04844066	0.05675016	0.1394783	0.3095897	0.3511443	0.332154	0.02538891	0.03482419	0.05208554	0.05471477
30.321	1	0.2043928	0.1542085	0.08052798	0.1639303	0.7380197	0.8897459	0.2101472	0.2238055	0.1802715	0.1563908	0.1435538	0.1280721	0.148869	0.2042812	0.2674795	0.2482267	0.2774872	0.363361	0.3207142	0.3383184	1.003837	1.448443	1.536912	1.229891
30.322	1	0.09909668	0.08987419	0.09301711	0.12	0.1392519	0.4785816	2.848985	1.846547	0.1253889	0.1123449	0.2078542	0.1105838	0.9586176	0.9310384	0.2629032	0.3186314	0.08651756	0.09195163	0.06770158	0.08730595	0.1544718	0.3853437	0.4517994	0.1482354
30.420	1	0.01708733	0.0141381	0.00716615	0.007219104	0.001651577	0.004816509	0.01728926	0.01173512	0.005458453	0.007948615	0.0041822	0.003185241	0.005086058	0.005391973	0.001278982	0.001613085	0.005679882	0.00455999	0.0118812	0.008232113	0.002012503	0.003304478	0.003265	0.002066237
30.421	1	0.2640377	0.255866	2.528678	2.258786	0.2462116	0.2351057	0.1367355	0.1165333	2.252071	1.925404	1.036101	0.6412812	0.04859383	0.0650773	0.04734062	0.06725698	0.1205445	0.3100673	0.3727812	0.3481383	0.02358548	0.03475424	0.04584843	0.0577007
30.422	1	0.171483	0.2186531	0.09745362	0.1469249	0.7734412	0.9492064	0.2621233	0.2665903	0.1728607	0.1519049	0.1266767	0.1459812	0.1295556	0.1812682	0.2389356	0.2592985	0.3180768	0.3579997	0.3808374	0.3462438	1.082423	1.671304	1.692212	1.357751
30.423	1	0.09144284	0.1023407	0.1188708	0.1381484	0.190687	0.5701251	2.958785	1.885793	0.09849852	0.1046045	0.168264	0.1134171	0.9501242	0.9266187	0.1510235	0.2714156	0.1129063	0.08783584	0.1046668	0.08506985	0.1798793	0.3319066	0.4345446	0.2114237
30.520	1	0.01715154	0.0140733	0.007260203	0.00699981	0.002057105	0.004562211	0.01706378	0.01163246	0.004936174	0.006825037	0.003723769	0.002874305	0.004803109	0.00498367	0.001298359	0.001765277	0.006342097	0.00349686	0.01111391	0.007994126	0.002325733	0.003114835	0.002993524	0.002294299
30.521	1	0.2705087	0.2391482	2.524028	2.279672	0.2476777	0.2347815	0.1247428	0.1225436	2.28143	1.932629	0.9654301	0.6424429	0.05153178	0.06034319	0.05026194	0.06084505	0.1788683	0.3177986	0.3759723	0.3283627	0.0263276	0.04452859	0.06031131	0.05771858
30.521	1	0.15979	0.2336099	0.110697	0.1514804	0.7726434	0.9694229	0.2761826	0.2778034	0.1871934	0.158273	0.132327	0.1430796	0.1363433	0.1828102	0.2497035	0.2420657	0.330873	0.3389807	0.3790688	0.3272286	1.123771	1.736847	1.706135	1.40374
30.522	1	0.102518	0.07457331	0.09247039	0.08023089	0.2521965	0.6077919	2.95871	1.868202	0.0857124	0.08336171	0.1416426	0.1112231	0.8988205	0.839568	0.1936233	0.2976443	0.1028095	0.0786642	0.08293633	0.09172577	0.2313267	0.3006949	0.3870804	0.2796133
30.620	1	0.01794098	0.01434125	0.006850153	0.006625413	0.002336278	0.004175862	0.01722991	0.01170328	0.0050038	0.005761796	0.003256096	0.002792643	0.004665086	0.004859926	0.001665904	0.002095915	0.0073254	0.002185973	0.01115233	0.008526193	0.002457164	0.002975036	0.002854788	0.002577535
30.621	1	0.2579591	0.2136464	2.522387	2.310233	0.2487741	0.2366928	0.1268647	0.1185218	2.298128	1.926925	0.9104516	0.6340006	0.06141601	0.05621626	0.05919001	0.06265146	0.2543532	0.3140723	0.3375996	0.2890008	0.03741446	0.0447746	0.04613982	0.04504591
30.621	1	0.1467229	0.2487551	0.1338805	0.1213788	0.7586161	0.9539153	0.290349	0.2417309	0.1704423	0.1717149	0.144331	0.1315683	0.1391871	0.1856821	0.2704215	0.2446293	0.3374598	0.3465416	0.3855963	0.3496184	1.179806	1.801841	1.709698	1.43153
30.622	1	0.06216585	0.06523632	0.09343512	0.07778995	0.263852	0.6212373	2.998489	1.883899	0.08951198	0.08771625	0.1747899	0.1253822	0.8379458	0.737822	0.3228665	0.369504	0.09007418	0.09345186	0.1228368	0.09802413	0.2343421	0.3036989	0.3603726	0.3895498
30.710	1	0.05059751	0.04574363	0.0303506	0.02808675	0.01406609	0.01233306	0.02643318	0.01870106	0.02702491	0.02965501	0.03076538	0.02769194	0.01298857	0.01549504	0.01280277	0.009093355	0.03557657	0.03178582	0.03940854	0.03182178	0.01525687	0.015556	0.01177255	0.009867867
30.711	1	0.2442247	0.1985189	2.511286	2.301303	0.2460993	0.2348852	0.106326	0.1063014	2.305641	1.93793	0.8829136	0.6269375	0.07144809	0.05538838	0.06308463	0.05240417	0.3058874	0.3034112	0.2969454	0.2387819	0.03566711	0.04837186	0.04215841	0.04029289
30.711	1	0.133	0.2497012	0.1435478	0.09165343	0.747061	0.9536727	0.2766245	0.2137045	0.1690681	0.189546	0.1455631	0.1240302	0.1387423	0.1930628	0.2748483	0.2643045	0.3419031	0.3382704	0.3742716	0.3539865	1.21423	1.826267	1.651309	1.432218
30.712	1	0.05599355	0.06328384	0.04468857	0.06403557	0.2371466	0.6221254	3.02086	1.855973	0.07660585	0.08409159	0.1767804	0.1186184	0.7463332	0.6285071	0.3652672	0.4002779	0.09251177	0.09033006	0.08987421	0.1066673	0.2075792	0.2784993	0.2746848	0.4747456
30.810	1	0.07327672	0.06752727	0.05210718	0.04740374	0.01404053	0.01628106	0.0301491	0.02501296	0.05638655	0.05725146	0.05898327	0.05330976	0.02491026	0.0228405	0.02100035	0.01880656	0.06308867	0.06042032	0.06693529	0.05303012	0.0118509	0.0119958	0.01325975	0.01073686
30.811	1	0.250956	0.1758594	2.52295	2.327246	0.2558324	0.2357682	0.108548	0.1036854	2.303157	1.965729	0.8616229	0.6249911	0.07037786	0.05442382	0.06281655	0.04952307	0.3546233	0.2897369	0.2519986	0.2236136	0.0491163	0.04672258	0.05026393	0.03862666
30.811	1	0.1607066	0.2514534	0.1674537	0.0883005	0.7373347	0.9248332	0.2569939	0.1915492	0.154278	0.1883008	0.1740539	0.1295557	0.1376427	0.1950054	0.274303	0.2574172	0.3334151	0.3219308	0.36294	0.3733577	1.262568	1.880674	1.634037	1.444363
30.812	1	0.0848999	0.09667304	0.08657627	0.05828193	0.2015145	0.599094	3.095206	1.883938	0.0725642	0.1139777	0.1787357	0.1384051	0.6706236	0.5810709	0.3847538	0.3779738	0.08426767	0.09724001	0.08811948	0.07092676	0.2024508	0.287188	0.2378916	0.4392662
30.910	1	0.08610185	0.07998496	0.0662846	0.059419	0.01933315	0.01924572	0.03092086	0.02571808	0.08028458	0.07834402	0.08178254	0.07276424	0.0287814	0.02969147	0.02977688	0.02394456	0.08602852	0.08414911	0.08768079	0.06890425	0.01766862	0.01767083	0.01375838	0.01136588
30.911	1	0.252389	0.1428327	2.523374	2.349865	0.2446246	0.2388411	0.1181899	0.10268	2.310497	1.991895	0.8743878	0.612851	0.08461347	0.05139764	0.04566212	0.05779622	0.3673654	0.2876283	0.2068981	0.2275865	0.03640875	0.04893494	0.0450786	0.03816169
30.911	1	0.1753877	0.2323669	0.1690214	0.1089879	0.7146826	0.8981853	0.2575843	0.150294	0.1425415	0.1964297	0.2058734	0.123627	0.1433571	0.2313299	0.2966797	0.2466578	0.3342458	0.3273901	0.3379475	0.3377019	1.323206	1.894384	1.543266	1.413617
30.912	1	0.146701	0.1359364	0.1007508	0.1064978	0.2076263	0.4984962	2.968578	1.843738	0.09180404	0.09748841	0.1800826	0.1426051	0.7134791	0.5704593	0.3793523	0.3335649	0.07749722	0.1023319	0.08969319	0.07638765	0.2342563	0.2681402	0.1962715	0.3848115
31.010	1	0.09041577	0.08504596	0.07242548	0.06354136	0.01734845	0.01776578	0.02930828	0.02523785	0.08812798	0.08503659	0.08792484	0.07832659	0.02673026	0.02287426	0.0229847	0.01870726	0.09230451	0.09176212	0.09405741	0.07318579	0.01760752	0.01832348	0.01468869	0.01392794
31.011	1	0.2542086	0.1225215	2.537132	2.378111	0.2517893	0.2506362	0.1247897	0.09476001	2.288048	2.012792	0.9131429	0.5895125	0.07147059	0.04978857	0.04886277	0.05727457	0.3638541	0.2770369	0.180837	0.2614583	0.03342124	0.04831047	0.03730965	0.03028625
31.011	1	0.1841062	0.2274419	0.1484632	0.1012207	0.7062313	0.8821364	0.2351622	0.1281712	0.1261073	0.1659176	0.2259684	0.1380738	0.1526207	0.2663521	0.3201937	0.2546319	0.3246921	0.2995398	0.3422984	0.3433811	1.384139	1.950311	1.518989	1.42705
31.012	1	0.1379579	0.1270707	0.08728614	0.09049577	0.2406062	0.4092618	2.86018	1.840173	0.08717932	0.09563376	0.2047807	0.1332373	0.8142601	0.6479096	0.3568821	0.3466561	0.06250366	0.1002376	0.07896977	0.04898515	0.2757128	0.254118	0.163248	0.3226147
31.110	1	0.1064526	0.09998307	0.08781174	0.07676928	0.02518674	0.02677155	0.03696521	0.03276113	0.1038491	0.1005134	0.1017728	0.09142225	0.04501484	0.04523097	0.04079601	0.03523912	0.1051353	0.105387	0.1073526	0.08143492	0.01858941	0.01748009	0.01902681	0.0140398
31.111	1	0.2495152	0.1256615	2.5618	2.402036	0.2462405	0.2374189	0.1294422	0.09796827	2.241901	2.043385	0.9820373	0.5960308	0.06610303	0.05644593	0.04834751	0.05265451	0.3456076	0.2742531	0.1848215	0.2775784	0.04263714	0.0413808	0.03248913	0.02493108
31.111	1	0.2133797	0.1825767	0.147619	0.1339591	0.6981165	0.8872733	0.2172658	0.08569429	0.1163711	0.1793434	0.237593	0.1239419	0.1628431	0.2793699	0.3055871	0.219738	0.2984074	0.2983423	0.3493885	0.333071	1.427563	1.985813	1.540683	1.445931
31.112	1	0.09462689	0.1091868	0.1017987	0.09865156	0.2733685	0.3717165	2.893899	1.96211	0.1037771	0.09449491	0.1656207	0.163979	0.9151959	0.761038	0.398424	0.3878965	0.1054104	0.09672117	0.07581145	0.07989063	0.291249	0.2664513	0.1845956	0.2754823
31.210	1	0.1084847	0.102167	0.09085918	0.07836569	0.01760274	0.02084965	0.029032	0.02818939	0.0926459	0.08885397	0.09009334	0.08076289	0.03195534	0.03356243	0.02879764	0.02476817	0.09509926	0.09679521	0.0988204	0.0733447	0.01536279	0.01572944	0.01458148	0.01253565
31.211	1	0.2644869	0.1617225	2.602545	2.42185	0.2421073	0.2455815	0.1382223	0.1033253	2.212309	2.048262	1.046311	0.5997083	0.06229232	0.06084417	0.05060672	0.05965675	0.3134579	0.292099	0.1933093	0.2786019	0.03883113	0.03829085	0.03537448	0.02405111
31.211	1	0.2321343	0.1623288	0.1513772	0.1434536	0.696837	0.8939015	0.1979033	0.1207573	0.1273449	0.1808894	0.2257915	0.1423723	0.1918837	0.2761662	0.3132964	0.2209833	0.2889354	0.300021	0.3406775	0.3144913	1.455678	1.978882	1.501561	1.442674
31.212	1	0.0631344	0.08483835	0.09264325	0.1000048	0.2022051	0.3061661	2.931655	2.033582	0.0916782	0.09125278	0.1670383	0.1452104	0.9905654	0.9145216	0.4462517	0.425054	0.09178489	0.06507002	0.0848646	0.08056214	0.2767177	0.2604088	0.2215688	0.2067312
31.310	1	0.0877932	0.08241088	0.0737893	0.06072025	0.02883053	0.02666575	0.04006022	0.03614232	0.06946451	0.0654884	0.06555345	0.05871857	0.03086507	0.02349228	0.02743702	0.02274055	0.07167057	0.07457112	0.07657295	0.05572856	0.02855399	0.02992197	0.02493383	0.0222303
31.311	1	0.2727562	0.2001736	2.614364	2.421976	0.2360304	0.2494694	0.1471738	0.1005796	2.212693	2.065481	1.106683	0.5996009	0.0484707	0.04880274	0.05062775	0.05434835	0.2803347	0.3077228	0.1723529	0.2601847	0.03812177	0.02839881	0.03796431	0.03059606
31.311	1	0.2617579	0.128121	0.1321934	0.1450184	0.7173877	0.8870887	0.1593065	0.1614619	0.1283219	0.2040997	0.2068689	0.1461532	0.1854923	0.2597439	0.3141809	0.2182592	0.2717791	0.2862912	0.3092058	0.2975427	1.484982	1.910475	1.423105	1.406006
31.312	1	0.05525549	0.1028034	0.1165229	0.1498127	0.1200519	0.2769947	2.885315	2.00596	0.1047004	0.07369737	0.1698555	0.1335606	1.047521	1.018133	0.4860108	0.387208	0.1106906	0.0563143	0.05498968	0.0759711	0.2254887	0.2899009	0.2093931	0.1742464
31.410	1	0.04777061	0.04296045	0.03782292	0.02587084	0.01484961	0.01843998	0.02649938	0.0202526	0.03307336	0.02985126	0.02902316	0.02698935	0.0179416	0.02032921	0.01443249	0.01278108	0.03439568	0.03693497	0.03928891	0.02635861	0.01651334	0.01632969	0.01647077	0.01257656
31.411	1	0.2785551	0.2462851	2.630474	2.414822	0.2399566	0.2499563	0.162746	0.1063708	2.217755	2.069952	1.154164	0.5908148	0.0499044	0.04911372	0.05024839	0.04483569	0.2488489	0.3283347	0.1188819	0.2224451	0.04005182	0.03886631	0.03913939	0.03921412
31.411	1	0.25572	0.1136106	0.1407081	0.1593864	0.7295593	0.8928593	0.1382786	0.1918998	0.1502767	0.2095054	0.1842788	0.1181851	0.2010761	0.2683017	0.2946377	0.2257585	0.2754342	0.2978305	0.3172559	0.2913468	1.534799	1.902156	1.411499	1.405105
31.412	1	0.05905235	0.07680856	0.1153028	0.1211671	0.06630626	0.336513	2.864239	1.975773	0.09064304	0.09441248	0.1734021	0.1251201	1.028852	1.070486	0.5505917	0.2838008	0.1003536	0.0592947	0.05471944	0.06396994	0.1651285	0.324441	0.187878	0.2235948
31.510	1	0.03220583	0.0271699	0.02261023	0.0113261	0.008721128	0.009742419	0.02433599	0.01746967	0.01970679	0.01636689	0.01336445	0.01257025	0.01181785	0.0104079	0.009537798	0.007330642	0.01876627	0.02026152	0.02397243	0.01396671	0.008988896	0.008787256	0.00989268	0.006410546
31.511	1	0.2731859	0.2795432	2.615347	2.38358	0.2433806	0.2491457	0.1565286	0.1105998	2.229461	2.074873	1.172086	0.6045333	0.04207146	0.05342119	0.042152	0.04763498	0.1892993	0.3312803	0.06390288	0.1851098	0.03675216	0.03525019	0.04310889	0.04038734
31.511	1	0.2467563	0.08002538	0.1606857	0.173943	0.7560911	0.9035082	0.1280504	0.205325	0.162224	0.2034331	0.1648698	0.0941057	0.2091154	0.2812535	0.2442354	0.1964346	0.251376	0.3062077	0.3374499	0.2733926	1.546014	1.918829	1.448595	1.417068
31.512	1	0.06866981	0.08408932	0.1052157	0.0759716	0.1713121	0.4496626	2.946332	1.98711	0.08407163	0.1203514	0.1880327	0.1229361	0.9815207	1.071621	0.5729428	0.1774941	0.09796592	0.08184065	0.06551435	0.05268193	0.174166	0.3894895	0.1663749	0.2359491
31.610	1	0.02296015	0.01784119	0.01403404	0.00639174	0.006202449	0.007764629	0.02124419	0.01521149	0.01265053	0.01075286	0.006037605	0.00584699	0.009034974	0.007383619	0.00699045	0.004753962	0.0103943	0.01094633	0.01497346	0.00784107	0.005498102	0.00584244	0.00610773	0.004253478
31.611	1	0.2717315	0.3047448	2.632076	2.360585	0.247272	0.2451853	0.1582481	0.1227727	2.240691	2.067927	1.174411	0.6220985	0.04611286	0.05832147	0.05057482	0.04545804	0.1633708	0.3257007	0.0937621	0.1780024	0.03975413	0.04210324	0.04448857	0.03444081
31.611	1	0.2353617	0.04994403	0.1867261	0.1676286	0.7659243	0.9096533	0.1107299	0.205103	0.1801224	0.2001783	0.1305529	0.08813487	0.2081425	0.283457	0.2015631	0.1692001	0.2337696	0.3171817	0.3447635	0.2673252	1.512832	1.859829	1.469279	1.416734
31.612	1	0.06863014	0.06777121	0.08121941	0.105111	0.2372549	0.5200132	2.921467	1.923488	0.1012495	0.08782727	0.1754746	0.141629	0.9242742	1.011674	0.5689277	0.1455476	0.08059084	0.08545399	0.08490504	0.07470211	0.1598775	0.4109106	0.2788962	0.3203317
31.710	1	0.01625479	0.01118799	0.009634227	0.00433632	0.002383018	0.004060945	0.01655766	0.01143133	0.008208688	0.007344032	0.003798847	0.003029975	0.004317969	0.004842208	0.002473128	0.001483202	0.005094921	0.00477366	0.008898951	0.004451698	0.002125887	0.003178612	0.002478886	0.002476428
31.711	1	0.2617881	0.3180302	2.620641	2.333433	0.2467601	0.2471633	0.1544437	0.09689067	2.244113	2.047745	1.171096	0.6278736	0.0421768	0.05295443	0.04477833	0.0499271	0.1592838	0.3304093	0.1944532	0.2203583	0.0518916	0.04278315	0.0526422	0.04543906
31.711	1	0.2398301	0.04020125	0.1884459	0.191811	0.7624192	0.9007637	0.09011949	0.1852569	0.1921232	0.18036	0.1087179	0.07592075	0.2021814	0.2588924	0.1549604	0.1384749	0.2145226	0.3160987	0.351332	0.2836186	1.475553	1.764724	1.489862	1.372835
31.712	1	0.09136274	0.09049752	0.08254756	0.06370336	0.2376546	0.5296555	2.869663	1.814881	0.09168626	0.09669348	0.1681559	0.1160224	0.8001594	0.8498052	0.5069626	0.221075	0.08152131	0.08612187	0.09641318	0.09106497	0.1512204	0.3837687	0.3453965	0.3979415
31.810	1	0.01474009	0.0100249	0.00975851	0.004554393	0.001775752	0.003698544	0.01621465	0.01089386	0.007538422	0.007184449	0.00363864	0.003049061	0.004315758	0.004348993	0.002378379	0.001592776	0.004787326	0.002924186	0.008016931	0.003925566	0.002154859	0.002691424	0.002645245	0.002434548
31.811	1	0.2631426	0.3131642	2.594515	2.294629	0.2530197	0.2420743	0.1460027	0.09178094	2.258329	2.033014	1.134277	0.6351374	0.04334555	0.05588035	0.04523828	0.04816438	0.1855496	0.3141638	0.2723184	0.2640515	0.04834266	0.04194133	0.05468017	0.05277673
31.811	1	0.234546	0.06993646	0.1883619	0.1777058	0.721634	0.878791	0.06538542	0.1524064	0.1942465	0.1908085	0.09374982	0.0946083	0.1942475	0.259376	0.164764	0.1360365	0.2295746	0.3285789	0.361811	0.3179217	1.462578	1.685051	1.523888	1.366319
31.812	1	0.0787784	0.09275988	0.08040066	0.07045224	0.1953964	0.5234399	2.83575	1.725956	0.09974464	0.110097	0.1524118	0.1212198	0.7189258	0.6951994	0.4916433	0.2494014	0.06962219	0.08091945	0.07819553	0.08523684	0.1417724	0.2944596	0.3512145	0.4192754
31.910	1	0.01424711	0.009225707	0.0105415	0.004827812	0.001221403	0.003470155	0.0176979	0.011731	0.007169731	0.007178533	0.003446416	0.003325358	0.004742642	0.003981618	0.002478332	0.00171264	0.004988619	0.001647243	0.00766054	0.003755775	0.002445481	0.00257264	0.002871859	0.002707648
31.911	1	0.2652602	0.3284996	2.592341	2.293293	0.2460049	0.2382328	0.1352894	0.09979182	2.259117	2.029986	1.0865	0.6604596	0.03670894	0.05998923	0.04461554	0.0579516	0.1922644	0.2875699	0.3470151	0.2988641	0.04301019	0.03206933	0.06530181	0.04781114
31.911	1	0.2190457	0.1142465	0.1773423	0.1644004	0.7283234	0.8880799	0.06924188	0.1245799	0.1786333	0.190045	0.09319199	0.1084211	0.2000838	0.2934943	0.1888269	0.1611601	0.2522425	0.3356122	0.3962191	0.3272579	1.537131	1.719772	1.654547	1.426426
31.912	1	0.09559858	0.1027923	0.08329122	0.1174361	0.193848	0.597938	3.026936	1.852722	0.08375601	0.09581583	0.2079349	0.1356308	0.6633309	0.5995373	0.4726982	0.2628784	0.08023337	0.1005722	0.09006964	0.09687787	0.2038313	0.2725243	0.3708311	0.4901915
32.010	1	0.01871455	0.01229884	0.01091854	0.005162128	0.00183369	0.002904877	0.01777693	0.01180638	0.00717938	0.007664502	0.003257199	0.003323877	0.005276023	0.003744115	0.002360491	0.001569422	0.006513155	0.001138231	0.009939983	0.004737087	0.002634702	0.002756602	0.002858346	0.002655177
32.011	1	0.2769521	0.3409291	2.533306	2.246973	0.2502622	0.2486383	0.1238174	0.1083765	2.29861	2.064473	1.0291	0.6783568	0.02994859	0.04843595	0.04551709	0.05688256	0.1864235	0.2461793	0.3787493	0.3127958	0.04716446	0.02878719	0.05968264	0.05957614
32.011	1	0.1948834	0.1443767	0.1603063	0.1604764	0.7198464	0.8927177	0.08125313	0.1634591	0.1804496	0.1733831	0.1190903	0.1273487	0.2005578	0.3146963	0.2256198	0.2250749	0.2982353	0.3956471	0.4156995	0.3449451	1.601791	1.745663	1.742865	1.465739
32.012	1	0.08745734	0.09456162	0.08106044	0.071495	0.2141414	0.5762672	3.071293	1.940498	0.06083189	0.09597357	0.1603408	0.157705	0.7146012	0.5609926	0.4674047	0.2585578	0.05252216	0.06700432	0.08769744	0.07513753	0.2439092	0.2922394	0.335613	0.4370558
32.110	1	0.01768303	0.01158422	0.01107675	0.005463535	0.002226629	0.002125363	0.01572093	0.01035384	0.007067666	0.007710713	0.003111207	0.003457187	0.005378619	0.003643258	0.002140758	0.001517068	0.006224387	0.002649289	0.009898523	0.004413581	0.002398927	0.002473035	0.002543803	0.002303866
32.111	1	0.3062055	0.3461458	2.523785	2.221533	0.2642268	0.2517317	0.1311322	0.1005904	2.36404	2.11628	0.9743682	0.6660373	0.03698729	0.04731739	0.049821	0.05906525	0.1876761	0.2211336	0.4067392	0.2966585	0.0380605	0.04216094	0.05335171	0.05083986
32.112	1	0.1824562	0.1395795	0.1906553	0.1551644	0.6773845	0.8196498	0.1003863	0.1914821	0.1615955	0.183733	0.1075661	0.1291686	0.1625829	0.3148328	0.2065628	0.2098234	0.2873555	0.3941206	0.3824443	0.3440058	1.466382	1.568201	1.598947	1.341344
32.112	1	0.1190348	0.1369765	0.120249	0.1138507	0.1788841	0.3918366	2.761598	1.73694	0.05754061	0.08882731	0.1775507	0.116138	0.7401287	0.5821892	0.4205826	0.2770177	0.07256699	0.09179866	0.0931001	0.09484401	0.2331784	0.274855	0.24555	0.3126272
32.210	1	0.01440394	0.009680103	0.01026048	0.005773589	0.002307224	0.002157973	0.01661211	0.01120614	0.006689163	0.006916075	0.003067418	0.003383173	0.005776218	0.003967008	0.002286461	0.001896064	0.005314715	0.00390675	0.008192333	0.002978051	0.002485654	0.002426374	0.00238715	0.002063792
32.211	1	0.3396447	0.3619609	2.540956	2.241097	0.2611648	0.2580501	0.1168843	0.09808997	2.352534	2.102501	0.9424544	0.6552587	0.05253864	0.04590332	0.05005614	0.05773989	0.2140027	0.2175135	0.4045998	0.2549167	0.03263523	0.04623308	0.05598091	0.04341346
32.211	1	0.1493363	0.1251533	0.1892615	0.1370732	0.6897886	0.8440336	0.09355622	0.2422758	0.1445544	0.1799412	0.1356741	0.1330853	0.1614917	0.3200179	0.2617349	0.2734913	0.2942681	0.3972131	0.4131304	0.3642464	1.493555	1.609741	1.704781	1.396698
32.212	1	0.08887599	0.09327645	0.08958398	0.1232759	0.1795784	0.3722148	2.90045	1.90811	0.08686616	0.09790916	0.1629118	0.1520612	0.853227	0.7516774	0.5152854	0.3445516	0.07003232	0.09131488	0.07492054	0.05224239	0.2468607	0.2823267	0.2407994	0.222243
32.310	1	0.01853405	0.01241375	0.01031164	0.006199571	0.002055561	0.002673996	0.01657959	0.01135116	0.006965959	0.007283641	0.003204723	0.003954525	0.005919841	0.004284676	0.002335541	0.001968862	0.006666848	0.0062406	0.01038414	0.003675269	0.002596052	0.002584515	0.002649727	0.002333217
32.311	1	0.3683198	0.3453758	2.535674	2.239549	0.2614232	0.2513448	0.1169968	0.0976218	2.345101	2.136765	0.945726	0.668042	0.05912759	0.06228219	0.0509413	0.05357816	0.2507572	0.2098762	0.3675759	0.2254597	0.03254787	0.04792925	0.05883534	0.05925017
32.311	1	0.1623078	0.1302174	0.1401999	0.1387989	0.6874514	0.8651149	0.09894892	0.2783364	0.1327303	0.1407107	0.1669443	0.1456989	0.1628886	0.3103133	0.3154302	0.2774047	0.3081992	0.4163708	0.4345196	0.3850726	1.521273	1.652465	1.791718	1.452789
32.312	1	0.071431	0.08794182	0.1312425	0.1504974	0.1384356	0.3342535	2.891273	1.915646	0.09447133	0.07259752	0.2024573	0.1523756	0.9446091	0.838741	0.5224064	0.4089746	0.09398558	0.0868046	0.08767985	0.0700393	0.274516	0.2612198	0.3173926	0.2326729
32.411	1	0.02357091	0.01740269	0.01386531	0.009158053	0.005298779	0.004945274	0.0192198	0.01234046	0.01031486	0.01086628	0.005565446	0.007753966	0.007558556	0.007610539	0.004284999	0.004558716	0.01112034	0.01170007	0.01478345	0.004708557	0.006085141	0.006233681	0.005530979	0.004814958
32.411	1	0.3813854	0.3451975	2.553503	2.268637	0.2565625	0.253381	0.1301774	0.1028959	2.350615	2.17243	0.9630376	0.673936	0.06375345	0.06403901	0.04569741	0.05161979	0.2784654	0.2023517	0.3195234	0.1882192	0.04012933	0.04528487	0.05744378	0.04774503
32.412	1	0.1520482	0.133493	0.1338926	0.1486963	0.6676706	0.8685906	0.1539864	0.2982243	0.1122797	0.1474123	0.1841873	0.1544211	0.1663878	0.3057063	0.3690692	0.2621245	0.3256724	0.4110204	0.4318713	0.3823572	1.494165	1.644262	1.788719	1.468674
32.413	1	0.1223718	0.1126764	0.07466512	0.0948513	0.10691	0.3174768	2.782296	1.849981	0.1050065	0.08231762	0.1742625	0.1168947	0.9672448	0.9070415	0.4645204	0.3365069	0.1242273	0.09829539	0.09958904	0.08610249	0.2834695	0.3013423	0.34396	0.2117991
32.510	1	0.02732356	0.02259864	0.01829618	0.01332539	0.01009615	0.01005117	0.023278	0.0143021	0.01456018	0.01520253	0.009659004	0.01261777	0.009372753	0.01168898	0.009057328	0.008804156	0.01615137	0.01765739	0.01900707	0.006842845	0.01131446	0.01137219	0.01010865	0.00807797
32.511	1	0.3738905	0.3461124	2.570273	2.308788	0.2570519	0.2603742	0.1305519	0.1043575	2.31476	2.182692	0.9883559	0.6740257	0.06408869	0.04507229	0.05528444	0.04294246	0.2801367	0.1973799	0.256634	0.1426885	0.02808971	0.03142369	0.06569835	0.03849738
32.511	1	0.1535499	0.1370086	0.1229394	0.1398698	0.6766391	0.8882998	0.2017532	0.3222698	0.1144949	0.1640292	0.1850883	0.1543143	0.1734559	0.2997913	0.3812601	0.2756768	0.3452456	0.4229504	0.4290956	0.3739391	1.463409	1.662555	1.809171	1.51769
32.512	1	0.1193504	0.14018	0.09847151	0.122559	0.1785237	0.3671281	2.775666	1.841822	0.1323791	0.1229394	0.1940856	0.1094656	0.9875305	0.9581034	0.3673254	0.2804289	0.1124387	0.09593698	0.06815566	0.08269128	0.2662584	0.3235728	0.3356494	0.1741265
32.610	1	0.02564979	0.02130303	0.01710387	0.01321223	0.005435765	0.007425357	0.0202584	0.01580232	0.0127105	0.01359492	0.009954499	0.01275283	0.01039819	0.009362932	0.00611201	0.004979539	0.01540767	0.01746617	0.01750067	0.007203505	0.007778836	0.007974426	0.006187214	0.005309801
32.611	1	0.3763281	0.3376221	2.596342	2.335886	0.2517594	0.267838	0.1264898	0.1005565	2.296251	2.187533	1.011031	0.6762894	0.05531934	0.04577067	0.04031651	0.03287083	0.2796224	0.1941558	0.1880021	0.1215192	0.03375604	0.04162608	0.0671651	0.04925687
32.611	1	0.1596003	0.1551381	0.1029976	0.1226356	0.6646095	0.8821563	0.2259762	0.3291363	0.0914312	0.148804	0.1932438	0.1534413	0.1870818	0.2768586	0.3784632	0.3018964	0.3486488	0.4240392	0.4169191	0.3764832	1.434845	1.68047	1.829571	1.557209
32.612	1	0.1465261	0.1008083	0.09233246	0.1488547	0.2540368	0.4181735	2.703919	1.799601	0.1290336	0.1002483	0.1876166	0.1430689	0.9849092	0.9423996	0.1869336	0.2467866	0.09927666	0.09169692	0.07190633	0.1186182	0.2698894	0.3469066	0.3137267	0.1673944
32.710	1	0.04542552	0.04030693	0.03338257	0.02845949	0.01460266	0.0153553	0.03003447	0.02433382	0.02836174	0.0292033	0.02764713	0.0286244	0.01907916	0.01784467	0.01471648	0.01191275	0.03358931	0.03572529	0.03528651	0.02137877	0.01783713	0.01840195	0.01480376	0.01298389
32.711	1	0.3874719	0.3209829	2.6086	2.347378	0.2554107	0.2623354	0.1311723	0.09178239	2.283633	2.174546	1.068022	0.6883136	0.05511466	0.03715529	0.0404945	0.03482539	0.2675108	0.1864	0.1299302	0.1349328	0.03272964	0.03527083	0.06152994	0.04822407
32.711	1	0.1725371	0.1797906	0.08265298	0.1434258	0.6575975	0.8992315	0.2394811	0.3280828	0.07127461	0.1487797	0.1698126	0.1633715	0.1896449	0.292758	0.3630771	0.3249898	0.3386497	0.4216672	0.4068046	0.3901942	1.410348	1.738071	1.887378	1.630778
32.712	1	0.1485626	0.1402307	0.1350572	0.1203432	0.260023	0.4584337	2.758113	1.785126	0.1005499	0.08999208	0.1551096	0.1052831	0.9429207	0.8990177	0.08299513	0.258415	0.1291506	0.08934242	0.08772465	0.1129512	0.2792432	0.3116182	0.3221613	0.2318199
32.810	1	0.04951978	0.04395751	0.0358614	0.03309085	0.01684783	0.01806685	0.03182837	0.02581671	0.03192123	0.03222306	0.03132435	0.03216236	0.01978003	0.01946495	0.01594205	0.01377491	0.03787707	0.03895032	0.03848916	0.02552913	0.01928004	0.02011974	0.01679404	0.0141681
32.811	1	0.4004354	0.3264004	2.628534	2.358908	0.2452767	0.2639953	0.146536	0.1046763	2.279131	2.194085	1.115618	0.6961938	0.05826334	0.0278959	0.0358691	0.02659306	0.2596704	0.1797136	0.1212243	0.1512892	0.0367939	0.03118816	0.0595867	0.04796083
32.811	1	0.1674927	0.1861327	0.06982823	0.1335237	0.6538069	0.9051535	0.2612444	0.3121124	0.08085112	0.1607596	0.1418356	0.172009	0.2014586	0.3075753	0.356008	0.3445394	0.3350983	0.4284468	0.3946482	0.4090702	1.356235	1.739094	1.87403	1.671093
32.812	1	0.1247422	0.07407041	0.08754823	0.07319269	0.1866781	0.4591475	2.74338	1.745395	0.07287512	0.06949338	0.1567978	0.1103525	0.9048788	0.8502231	0.2192613	0.3181853	0.1147337	0.09689973	0.07301644	0.09214703	0.2539837	0.2622853	0.2639	0.2444841
32.910	1	0.02100755	0.01645516	0.0117974	0.0112616	0.00432213	0.006297931	0.02037968	0.01501229	0.008672612	0.008359373	0.007229177	0.009475449	0.008449532	0.008439515	0.005499883	0.003715364	0.01208239	0.01225106	0.01290269	0.007467119	0.005759837	0.00637106	0.003940988	0.004805397
32.911	1	0.4180008	0.3261626	2.675605	2.405007	0.2417096	0.2597275	0.163793	0.1070258	2.249084	2.195302	1.161489	0.674639	0.05399187	0.02701127	0.03301045	0.02446189	0.2436748	0.1780118	0.1217135	0.1450853	0.03218006	0.03813803	0.06154108	0.02597505
32.911	1	0.1733814	0.1911215	0.101125	0.1221351	0.6403412	0.9069554	0.3166548	0.2646198	0.0879578	0.1772455	0.1371219	0.178962	0.1912657	0.3307594	0.3446664	0.3637868	0.3369114	0.408461	0.4224331	0.4175693	1.313131	1.758209	1.867531	1.752737
32.912	1	0.08466374	0.06930839	0.08267942	0.07687248	0.1199738	0.5351079	2.879064	1.824283	0.07445373	0.08605073	0.1718322	0.1159904	0.8539142	0.7993466	0.337569	0.396759	0.0907683	0.07798947	0.08504755	0.08356338	0.2074228	0.2351842	0.2052139	0.3683308
33.010	1	0.01513584	0.0106467	0.006612252	0.007445744	0.001413061	0.00375669	0.01690245	0.01142962	0.004585701	0.00480617	0.003546255	0.004505005	0.004542744	0.004738184	0.001935452	0.002261498	0.006653612	0.006048881	0.007865401	0.004701432	0.002369104	0.002899035	0.002000678	0.002832691
33.011	1	0.4420183	0.3321926	2.66579	2.370032	0.2414168	0.2569069	0.1618678	0.1076072	2.222573	2.169235	1.182054	0.6642307	0.05459013	0.03412769	0.0389406	0.02641948	0.2413639	0.1806012	0.1460869	0.1371341	0.0406641	0.03114556	0.05970195	0.04391383
33.011	1	0.176333	0.1886041	0.1077042	0.09434365	0.646648	0.9018319	0.377931	0.1954085	0.08572815	0.171138	0.1235459	0.187042	0.1962305	0.3422052	0.3220978	0.3868087	0.364064	0.4052875	0.411391	0.4099933	1.292041	1.783452	1.846839	1.788367
33.012	1	0.07511126	0.07737649	0.06898649	0.085912	0.1937048	0.5817882	2.925428	1.819699	0.08692453	0.1138755	0.1911859	0.1351761	0.7683105	0.6991223	0.3946496	0.4198533	0.10284	0.08562893	0.07110759	0.07843735	0.1625205	0.2168462	0.1724584	0.4169407
33.110	1	0.0178979	0.01210483	0.005858332	0.008250312	0.00213565	0.003256687	0.01746833	0.01151077	0.003893583	0.004024799	0.003855006	0.00495749	0.00485668	0.004485193	0.002177533	0.002275112	0.007410473	0.005567732	0.009296285	0.005903085	0.002574215	0.003020005	0.002552209	0.002827525
33.111	1	0.4300342	0.3498526	2.636211	2.309117	0.2394577	0.2604862	0.1555579	0.1159884	2.243204	2.155411	1.1813	0.6587695	0.05172477	0.03073745	0.04731782	0.02638746	0.2225613	0.1590423	0.1622031	0.1165285	0.03426885	0.03107086	0.04849723	0.04293482
33.111	1	0.1975947	0.1698322	0.117385	0.0747604	0.6696855	0.8973822	0.4374671	0.1311673	0.09316536	0.1462063	0.1284671	0.2097485	0.1981297	0.3025932	0.2834823	0.3967501	0.3666447	0.3702928	0.3881285	0.3964266	1.253802	1.796727	1.827886	1.806897
33.112	1	0.08694012	0.10487	0.08232182	0.07728986	0.2850996	0.6062323	2.992879	1.859051	0.06259285	0.101829	0.1931551	0.1657421	0.6843466	0.5929337	0.3802014	0.4058625	0.06903037	0.07035428	0.06481952	0.08241542	0.1382534	0.2333533	0.1845631	0.4304183
33.210	1	0.01672435	0.01121654	0.005304841	0.008464797	0.002507273	0.002584265	0.01751951	0.01160297	0.003331354	0.004167241	0.003738801	0.004302082	0.00527397	0.004233519	0.001844677	0.002029435	0.006453573	0.003495697	0.008439155	0.005697473	0.002485148	0.002892722	0.002772842	0.002571302
33.211	1	0.4352437	0.3656726	2.647279	2.2746	0.2431112	0.2551599	0.1458985	0.1114247	2.259936	2.132894	1.16912	0.6614279	0.06544756	0.03295608	0.0548319	0.03313859	0.2130015	0.1492176	0.1581264	0.1127204	0.02511008	0.03868174	0.0545575	0.04424356
33.211	1	0.2135405	0.1427039	0.1046095	0.06352972	0.6844228	0.90807	0.5222115	0.1437046	0.09283593	0.1532955	0.1100825	0.2113167	0.2002582	0.2980072	0.2688316	0.3997155	0.3651375	0.363441	0.3884793	0.3732697	1.22523	1.788253	1.793443	1.805598
33.212	1	0.1363181	0.1234354	0.1012859	0.08860053	0.3508229	0.5928046	3.019758	1.913547	0.08792096	0.1017786	0.1836225	0.1668852	0.7333829	0.5676046	0.3424784	0.3787082	0.0429101	0.109407	0.07126578	0.05658451	0.1641578	0.2767783	0.2647854	0.3598394
33.310	1	0.01592179	0.01046525	0.005257369	0.008659695	0.002499868	0.001637272	0.01608271	0.01069348	0.003517517	0.005010531	0.003912402	0.004449037	0.005494858	0.004019587	0.001621447	0.001900321	0.005914844	0.001923018	0.008124584	0.005481489	0.002427392	0.002629385	0.002631979	0.002475864
33.311	1	0.4398891	0.3642079	2.625327	2.205923	0.2516992	0.271226	0.1407804	0.114529	2.285219	2.149087	1.115642	0.6537696	0.06640279	0.03978118	0.053377	0.03800051	0.2269536	0.1511792	0.2102973	0.1263695	0.03376883	0.0396905	0.05036724	0.04420852
33.311	1	0.2554656	0.138435	0.1144014	0.07878944	0.7180415	0.888163	0.5820945	0.2186189	0.0982541	0.1558289	0.09885688	0.2283233	0.2371665	0.2778889	0.2723003	0.3676981	0.3990378	0.353247	0.3692421	0.3556993	1.225471	1.725165	1.67355	1.733339
33.312	1	0.1376324	0.1189991	0.0793032	0.06885126	0.283214	0.4037954	2.802873	1.820769	0.109533	0.08564461	0.1785684	0.1684145	0.7962336	0.6028542	0.3240194	0.3387384	0.07260028	0.1012201	0.06553127	0.06044169	0.2083266	0.2372768	0.2387412	0.2963264
33.409	1	0.01713956	0.01153802	0.005166656	0.009117546	0.002040197	0.001594729	0.01551881	0.01080625	0.003989889	0.00565972	0.003892123	0.004119559	0.005711855	0.003954668	0.00176824	0.001730435	0.00639495	0.001380414	0.00879844	0.006013559	0.002520266	0.00268461	0.002467844	0.00248529
33.409	1	0.4310307	0.3545927	2.613122	2.176076	0.2503878	0.2652521	0.1398954	0.1075949	2.283032	2.146116	1.068414	0.6654439	0.06265018	0.05374439	0.06646571	0.04177009	0.2428061	0.1564875	0.2910276	0.1939934	0.02712585	0.03773555	0.05180629	0.04954432
33.409	1	0.2641047	0.1351296	0.1214832	0.075789	0.7607433	0.9712097	0.6485376	0.2788135	0.09789006	0.1640497	0.1055302	0.2287784	0.2363219	0.2202274	0.2272028	0.3550267	0.4199312	0.3091309	0.3421751	0.3338814	1.232213	1.702423	1.604275	1.759362
33.409	1	0.1130887	0.128183	0.09801799	0.09146396	0.2098168	0.2791169	2.689155	1.820853	0.09716679	0.09793175	0.1633212	0.1549106	0.8538357	0.7050028	0.3631731	0.3536133	0.1117072	0.1058767	0.07045616	0.08441965	0.2210257	0.2404942	0.2139314	0.2299274
33.510	1	0.02046716	0.0140137	0.005236826	0.009361864	0.001549149	0.002683151	0.014616	0.01021716	0.005078659	0.006994233	0.004260405	0.004243749	0.005477086	0.004162357	0.001974271	0.001653045	0.007040172	0.003265465	0.0110226	0.007386699	0.002374146	0.002489159	0.002263536	0.002332461
33.511	1	0.4278251	0.3405109	2.583264	2.132597	0.2573735	0.2658445	0.1218119	0.09842872	2.30572	2.16116	0.9931176	0.6626975	0.05667488	0.06796722	0.04733819	0.05147971	0.2612215	0.1601288	0.3475173	0.2567848	0.02494726	0.02877052	0.05126322	0.04523814
33.511	1	0.287445	0.1568248	0.130537	0.06594425	0.7645347	0.9815045	0.6793877	0.2945216	0.1123059	0.159114	0.1095184	0.2077264	0.2315107	0.1848049	0.2266735	0.3185588	0.4331956	0.2618512	0.3242844	0.2938275	1.230739	1.622865	1.451839	1.665452
33.512	1	0.08272507	0.0603778	0.08382399	0.1246908	0.1231955	0.1537539	2.494504	1.731571	0.1197522	0.07014865	0.1536619	0.1292226	0.8774867	0.8290494	0.4257537	0.330194	0.1236978	0.09903225	0.05905274	0.0606864	0.166602	0.2269086	0.1597011	0.1824826
33.610	1	0.02101947	0.01434767	0.005268555	0.009381351	0.001504021	0.003557923	0.01466767	0.01021672	0.006377919	0.008314127	0.00459943	0.00396412	0.005463911	0.004774229	0.00209438	0.001404157	0.006597313	0.005370819	0.01189495	0.007537084	0.002226334	0.002734515	0.002415968	0.002402478
33.611	1	0.420051	0.3312224	2.572944	2.133548	0.2592838	0.2606579	0.1128306	0.1061392	2.318365	2.151624	0.9524026	0.6721116	0.05147462	0.07547725	0.05562666	0.05341838	0.2650179	0.1786884	0.4095866	0.304692	0.04336296	0.03526157	0.06509398	0.04384439
33.611	1	0.2941909	0.1467588	0.1336766	0.07719249	0.7975022	1.056988	0.7202998	0.314909	0.105156	0.1461219	0.1230661	0.1979318	0.198431	0.1492274	0.2125729	0.3048779	0.3950062	0.2596282	0.3226992	0.296947	1.266907	1.665617	1.398954	1.694933
33.612	1	0.06771151	0.08644238	0.118033	0.1244447	0.1148089	0.2124976	2.494522	1.720052	0.1101949	0.0587194	0.1579763	0.1308822	0.9441351	0.9273738	0.4437869	0.2536668	0.1213738	0.06515138	0.06004313	0.08048254	0.1650348	0.2572685	0.1606477	0.1888185
33.710	1	0.02045524	0.01518469	0.005531421	0.00996235	0.00268053	0.00458501	0.01466458	0.01067325	0.007555146	0.009280471	0.004552864	0.004425349	0.005466987	0.005139988	0.002444812	0.001507394	0.006779384	0.006571094	0.01220703	0.008107592	0.002206944	0.003044186	0.002381463	0.002226747
33.711	1	0.4234161	0.3198014	2.573537	2.143396	0.2661391	0.2536971	0.1160509	0.118358	2.321599	2.138588	0.927221	0.683842	0.04981112	0.07515918	0.05185969	0.05504137	0.2318196	0.1958911	0.4332014	0.3285511	0.04830946	0.03490685	0.06300956	0.04762763
33.711	1	0.3077107	0.1174864	0.1201335	0.08434775	0.8067716	1.074293	0.7054813	0.2581329	0.1061392	0.1277902	0.1076351	0.1979619	0.1589165	0.129946	0.2087345	0.2808184	0.3937574	0.2752429	0.2976052	0.2702261	1.277015	1.640543	1.303439	1.656056
33.712	1	0.07854953	0.0858147	0.09569536	0.1059554	0.1655371	0.2938678	2.452051	1.694654	0.1244754	0.06170508	0.1632317	0.0867611	0.9390603	0.9626663	0.4580246	0.1679425	0.1088772	0.07377624	0.08344438	0.08052633	0.2091223	0.3009163	0.1585632	0.1878134
33.810	1	0.0318603	0.02662327	0.01071247	0.02129327	0.005699434	0.007874385	0.01877178	0.01342898	0.02050892	0.0214321	0.01410923	0.01470916	0.009655205	0.009400652	0.006836991	0.004802401	0.01983073	0.01932298	0.02427506	0.01819236	0.005044238	0.006100139	0.005898452	0.004440977
33.811	1	0.4153301	0.3118543	2.611432	2.176539	0.2510568	0.2532833	0.1291276	0.1148182	2.273188	2.117046	0.9544532	0.6977056	0.03453269	0.06169125	0.05705008	0.05841233	0.2010345	0.2268719	0.4383562	0.3143455	0.05124708	0.04535038	0.06257229	0.04672424
33.811	1	0.3059298	0.09364441	0.1219934	0.0904899	0.8214625	1.122927	0.6964348	0.2030616	0.1174216	0.1375633	0.1241422	0.1762642	0.1566795	0.1158637	0.1982887	0.2905805	0.408618	0.2645924	0.2828245	0.2708518	1.305147	1.634248	1.250704	1.66658
33.812	1	0.06186249	0.07822109	0.08851316	0.06746641	0.1809604	0.3763725	2.662613	1.789219	0.1068457	0.1009159	0.1913173	0.07749131	0.9343545	1.006907	0.5110464	0.1036146	0.06528717	0.08400991	0.07666139	0.04934696	0.191596	0.3753524	0.1715478	0.2299396
33.910	1	0.05304411	0.0474346	0.03057726	0.04051478	0.01298361	0.01488002	0.0219422	0.01841867	0.04830557	0.04842004	0.04043127	0.03724224	0.01752808	0.02152412	0.01900044	0.01522428	0.04477061	0.04547987	0.04940899	0.03834322	0.009885288	0.01058739	0.01033864	0.008492749
33.911	1	0.4156445	0.2855196	2.641968	2.222054	0.2413295	0.2520818	0.1363185	0.1171007	2.22804	2.102369	1.004049	0.6967806	0.03147478	0.08280755	0.07013363	0.05274414	0.1857875	0.2433049	0.3982316	0.2997261	0.05147165	0.04455549	0.05555169	0.04417435
33.911	1	0.3105117	0.08971291	0.1245675	0.09215727	0.8480632	1.174019	0.6550991	0.1493642	0.1366754	0.1551326	0.1296869	0.15134	0.1849227	0.1000032	0.1800072	0.2905168	0.3984856	0.2604812	0.2840122	0.2610555	1.305985	1.607687	1.226227	1.646667
33.912	1	0.06611832	0.07678965	0.08923799	0.09518805	0.1398852	0.4554532	2.824586	1.851724	0.09681219	0.07589319	0.1620677	0.1017066	0.9158485	0.986883	0.5675907	0.1151782	0.08859279	0.07685349	0.06860957	0.07333104	0.1794502	0.4074366	0.2098486	0.2864764
34.010	1	0.01756671	0.01481031	0.008737403	0.01356935	0.004582613	0.007165385	0.0213073	0.01568486	0.01237417	0.0121389	0.006603627	0.007187356	0.008792853	0.007951211	0.005964077	0.004033375	0.0102883	0.009118075	0.01248713	0.008829309	0.00516997	0.006288549	0.005016521	0.00408339
34.011	1	0.4182842	0.2715572	2.752422	2.305461	0.2361596	0.2565111	0.1358597	0.1066481	2.176388	2.077249	1.052111	0.7036483	0.02643215	0.09242342	0.05927349	0.05501811	0.171394	0.2631714	0.3621548	0.2827083	0.03501318	0.0409899	0.05662342	0.02691998
34.011	1	0.3357037	0.1221473	0.1438392	0.07628552	0.8364438	1.151912	0.5710274	0.140246	0.1434443	0.1808271	0.1359849	0.184857	0.2015477	0.09236453	0.1937167	0.2705167	0.3858909	0.2378557	0.2661484	0.2515584	1.243771	1.468858	1.187682	1.561682
34.012	1	0.04677869	0.06264623	0.07591018	0.07224316	0.1569941	0.5444533	2.9788	1.902481	0.1004399	0.08893282	0.1875658	0.1173256	0.8451712	0.8954875	0.5849907	0.2182459	0.07605505	0.08345167	0.06722458	0.06897249	0.1771923	0.3562061	0.2380028	0.3506338
34.110	1	0.00396406	0.003148096	0.006937123	0.008193861	0.002075317	0.004946885	0.0195498	0.01374691	0.007448305	0.006887558	0.003085581	0.002668767	0.004394113	0.004883448	0.003071679	0.001580901	0.002591915	0.002233929	0.003302332	0.002210531	0.001720029	0.002869844	0.002082821	0.002624214
34.111	1	0.4239885	0.2607703	2.872121	2.427035	0.2295067	0.2558658	0.1385295	0.1279084	2.107929	2.021499	1.089182	0.7028369	0.04571796	0.09214883	0.07075846	0.06335701	0.188743	0.2849513	0.3325119	0.3242	0.03257419	0.06254205	0.06258059	0.03180821
34.111	1	0.3330039	0.1602897	0.1173385	0.06297343	0.8383742	1.155328	0.5395405	0.2031318	0.1438973	0.1909437	0.1425628	0.181054	0.1843197	0.1191689	0.2041487	0.2594769	0.3377592	0.2213452	0.2806546	0.2831883	1.220775	1.463699	1.251162	1.544733
34.112	1	0.04801913	0.07657033	0.08921107	0.1030825	0.2528093	0.6983871	3.322585	2.158189	0.08207993	0.1015654	0.1890437	0.1263351	0.7053615	0.7722547	0.5557328	0.2638083	0.05235622	0.06936	0.04485906	0.06549857	0.1486934	0.2662603	0.2307157	0.41251
34.210	1	0.003723388	0.003104345	0.007516198	0.008324957	0.002605538	0.004629979	0.0200381	0.01411677	0.007125323	0.006649901	0.003152606	0.00278326	0.004490033	0.003979569	0.002723395	0.001638173	0.002341052	0.002063844	0.002656412	0.001812559	0.001911131	0.002693305	0.002351855	0.002518247
34.211	1	0.429667	0.2217671	2.869932	2.443366	0.2236876	0.2434872	0.1469795	0.1230915	2.052394	2.007169	1.137329	0.6765419	0.05482174	0.08037977	0.05509613	0.06112817	0.1855044	0.2777442	0.2161876	0.3110079	0.03623424	0.04556444	0.06324271	0.03417779
34.211	1	0.3247097	0.1848977	0.1174249	0.04362222	0.8418225	1.174096	0.5389802	0.2250069	0.1419478	0.1968639	0.1517448	0.1755138	0.1406233	0.1662685	0.2184594	0.2729256	0.3198391	0.240523	0.3009756	0.3349112	1.21737	1.489908	1.30504	1.550137
34.212	1	0.06467185	0.08674994	0.06611265	0.07950388	0.3399227	0.7639526	3.407073	2.21926	0.06918763	0.09414618	0.1911376	0.1347516	0.6244962	0.5896971	0.4557192	0.2767751	0.06412726	0.06084324	0.07852358	0.0887693	0.1502941	0.2425159	0.277212	0.4103874
34.310	1	0.003718805	0.002986471	0.007758602	0.007952785	0.002867488	0.003877615	0.02010115	0.01396566	0.007031766	0.006360718	0.003217039	0.002700963	0.00491249	0.00339283	0.002501942	0.001603578	0.002270214	0.001971934	0.00277922	0.001737676	0.002073317	0.002711844	0.002447785	0.002687999
34.311	1	0.4507986	0.2119487	2.898098	2.470169	0.2242894	0.2599926	0.1632955	0.1248051	2.030046	2.022395	1.194891	0.659029	0.0655467	0.07581037	0.05047516	0.05051374	0.1906358	0.2836498	0.1261839	0.316881	0.03321508	0.04450028	0.06711429	0.03401824
34.311	1	0.3253449	0.165451	0.1301439	0.07517793	0.8501414	1.181105	0.5315312	0.2336328	0.1528737	0.1943194	0.1786659	0.2021836	0.1350554	0.1788527	0.2095463	0.2704429	0.2782498	0.2619166	0.3247633	0.3453854	1.190741	1.49404	1.360748	1.524831
34.312	1	0.08437792	0.09109395	0.1079648	0.06370898	0.3628792	0.7560629	3.42763	2.216209	0.07005411	0.1115879	0.1950659	0.1542693	0.6747856	0.4892746	0.4266341	0.2643343	0.04315885	0.04140856	0.04549384	0.06819562	0.1790724	0.2424471	0.2490427	0.3994757
34.410	1	0.002554397	0.001958468	0.008220745	0.007362157	0.002348743	0.002940035	0.01985839	0.01353988	0.006539889	0.005880468	0.003501951	0.002709128	0.005376061	0.003340763	0.002601922	0.00175731	0.001660696	0.00150442	0.001849049	0.001397713	0.002078349	0.002510947	0.002259101	0.002788139
34.411	1	0.4583259	0.2179213	2.891215	2.481525	0.2199419	0.2590572	0.1532519	0.113063	1.998288	2.024704	1.203136	0.6472141	0.0622622	0.06372335	0.04154266	0.05246187	0.2004708	0.2767889	0.154652	0.3310142	0.04341275	0.04145593	0.07041168	0.04309095
34.411	1	0.3044459	0.1651592	0.1150504	0.09800684	0.8390084	1.175835	0.5110566	0.2125355	0.1489623	0.2143788	0.2002052	0.2265545	0.1219423	0.1668449	0.2165804	0.256049	0.2406839	0.291936	0.3294744	0.319949	1.1537	1.438316	1.383048	1.471834
34.412	1	0.08362947	0.09320095	0.0793729	0.09492321	0.2824276	0.6547513	3.363734	2.19034	0.08040349	0.07859437	0.2129736	0.1351258	0.7617321	0.5327061	0.4626906	0.3101456	0.06071221	0.06692781	0.04736747	0.07148159	0.2192106	0.2425364	0.2082763	0.3669817
34.510	1	0.00118313	0.0007293112	0.008210492	0.006876469	0.001474125	0.002053644	0.02106865	0.01475753	0.005344776	0.005406981	0.003505106	0.001947513	0.005920898	0.003600345	0.002804699	0.002040135	0.0006734351	0.001075187	0.0009510439	0.000867746	0.002182125	0.002458789	0.0020966	0.002557665
34.511	1	0.5072452	0.241012	3.015767	2.504261	0.2419811	0.2901796	0.1835346	0.11979	1.958068	2.001194	1.166388	0.5991195	0.06246808	0.08426809	0.05881055	0.06504849	0.1866137	0.30443	0.2642634	0.3371394	0.04144928	0.06184347	0.0538805	0.04598437
34.511	1	0.2776933	0.1473457	0.1014927	0.08488197	0.8244567	1.156624	0.4722589	0.1617363	0.1492048	0.2347293	0.229174	0.2030483	0.1309236	0.1824134	0.1919965	0.2398205	0.2169761	0.3002457	0.3429791	0.2946389	1.060495	1.364563	1.364524	1.41845
34.512	1	0.06297249	0.05047426	0.08678915	0.09408852	0.1600075	0.5383126	3.471787	2.3536	0.05912705	0.09231	0.2236679	0.1400556	0.8777987	0.6479524	0.5432602	0.3770518	0.07368385	0.05714849	0.0606676	0.04856893	0.2807942	0.2564524	0.2382942	0.3074497
34.610	1	0.001418111	0.0009330421	0.007825757	0.006238235	0.001335818	0.00136228	0.02204618	0.01587715	0.004817805	0.004813375	0.003335613	0.001441574	0.006324775	0.004081422	0.002933685	0.002450518	0.0008367492	0.000802541	0.0009607013	0.0009849924	0.002451457	0.002592114	0.002540827	0.002581855
34.611	1	0.4836952	0.1902865	2.805843	2.22621	0.2032687	0.223848	0.150566	0.09765854	1.80875	1.794373	1.028064	0.466049	0.07355527	0.08146493	0.07174195	0.05686711	0.1892307	0.2751906	0.3152165	0.2623959	0.0416156	0.07206056	0.06696198	0.04223575
34.611	1	0.2382781	0.127555	0.1267165	0.0794381	0.8187841	1.153192	0.4781063	0.1486847	0.1557526	0.2189535	0.2464562	0.1697828	0.1118143	0.18524	0.2013547	0.2010108	0.217801	0.3153062	0.3443365	0.3173257	1.124053	1.436869	1.497842	1.467775
34.612	1	0.04133996	0.08176948	0.07855872	0.1026105	0.1071917	0.4645539	3.61352	2.54798	0.06473805	0.07630139	0.2155679	0.1516824	0.9940055	0.7599416	0.5538536	0.444075	0.08185052	0.08468851	0.05741143	0.06453051	0.3104042	0.2894888	0.3575177	0.3218978
34.710	1	0.001225266	0.001138119	0.008005459	0.006779333	0.001943595	0.002305288	0.02131564	0.01512234	0.005533061	0.005285244	0.003918047	0.001886792	0.006244201	0.00453887	0.002461886	0.002510754	0.001098641	0.0009806228	0.0009300359	0.0009443963	0.002310178	0.002549278	0.002720981	0.002500496
34.711	1	0.4925688	0.2635598	2.944863	2.356747	0.2138359	0.2392577	0.1636908	0.1210933	1.936579	1.889952	1.119788	0.6266248	0.08329644	0.07063311	0.04285206	0.05699899	0.2049369	0.2361158	0.26897	0.2618104	0.04375825	0.0559449	0.05636895	0.05000581
34.711	1	0.2374449	0.1542309	0.1237031	0.08552627	0.7952001	1.14939	0.4393288	0.1297359	0.1488217	0.2351805	0.2621136	0.1539249	0.118876	0.1736641	0.1906174	0.1567598	0.2109479	0.3013297	0.2987728	0.2736517	1.092043	1.316726	1.418495	1.384125
34.712	1	0.05310537	0.08303699	0.07163235	0.1137579	0.2064815	0.4517761	3.49367	2.448876	0.07220171	0.08821949	0.1813042	0.1302356	1.034674	0.8563679	0.4575749	0.4670497	0.1107014	0.06683382	0.04405553	0.04906092	0.3095541	0.3945552	0.4501231	0.3116866
34.810	1	0.001146237	0.001226433	0.007938864	0.006185017	0.00208331	0.002843047	0.02224677	0.01614579	0.00510078	0.004828403	0.003689055	0.001587297	0.006293116	0.005405706	0.002225198	0.002472918	0.001211382	0.0008011368	0.0009157776	0.000640756	0.002471724	0.003069629	0.0029205	0.002479645
34.811	1	0.4786545	0.2820661	2.891912	2.221224	0.2118209	0.2444465	0.151599	0.1098979	1.902396	1.811935	0.9721805	0.5673093	0.06920661	0.08236099	0.09296387	0.06884172	0.271281	0.2098322	0.353559	0.1878691	0.0516461	0.07485529	0.0674545	0.02942367
34.811	1	0.1960131	0.1293922	0.1473626	0.07875131	0.8108998	1.150851	0.4138959	0.1093535	0.1527786	0.2197201	0.2651358	0.09779275	0.1176509	0.1904011	0.2100411	0.137261	0.2547442	0.3454245	0.3250399	0.2852701	1.232102	1.482252	1.653757	1.493202
34.812	1	0.0726228	0.07848391	0.1193237	0.1273837	0.231525	0.4225169	3.614184	2.55552	0.08444967	0.0624322	0.2039045	0.1159248	1.042204	0.9158701	0.3467932	0.4343127	0.06824216	0.09585809	0.08401018	0.06439888	0.309844	0.4371787	0.4521795	0.2785567
34.910	1	0.001384924	0.001281609	0.007701562	0.006106243	0.001939491	0.003641863	0.0219627	0.01616986	0.00498303	0.004564288	0.003343946	0.001558254	0.006013528	0.005922289	0.001739825	0.002257387	0.001007471	0.0008560815	0.0007816807	0.0003942637	0.002381614	0.003408361	0.002978542	0.002296511
34.911	1	0.4558563	0.3626581	2.766978	2.11192	0.2149264	0.2242866	0.1148443	0.09681611	1.896822	1.748675	0.8245442	0.5734904	0.07048531	0.09127011	0.07063542	0.06301832	0.3269215	0.1626148	0.3507013	0.1592554	0.04660358	0.07954147	0.0595038	0.04218555
34.911	1	0.1631196	0.1440586	0.1353068	0.1026105	0.8037546	1.143997	0.3768901	0.1224916	0.1471704	0.2367269	0.2726184	0.1061281	0.1258651	0.1989435	0.240417	0.141907	0.2532032	0.3559941	0.3328254	0.2805352	1.275172	1.531383	1.770337	1.527623
34.912	1	0.1052087	0.06760236	0.1166242	0.1326806	0.1941426	0.4573369	3.609096	2.590154	0.06740037	0.08411164	0.2151005	0.1404485	1.046245	0.9841009	0.2044219	0.3975972	0.09068758	0.07290983	0.1002632	0.08451656	0.3159245	0.4482113	0.4541465	0.2422602
35.009	1	0.001357792	0.001440771	0.007392318	0.006124239	0.001528411	0.004055285	0.02208521	0.01647198	0.004816117	0.004597982	0.002998961	0.001503527	0.005630489	0.006169558	0.001780537	0.002299055	0.001204277	0.0009074499	0.0009340597	0.0004871396	0.00238205	0.003344439	0.003195585	0.002183783
35.009	1	0.4393497	0.4684781	2.687582	2.119148	0.2152772	0.2284746	0.09037659	0.1088613	1.953784	1.704222	0.6690849	0.6065663	0.07447179	0.07607921	0.05934287	0.03647913	0.3820802	0.180938	0.3520497	0.1647132	0.06668099	0.07534315	0.07001966	0.05301212
35.009	1	0.1602203	0.1405636	0.1413653	0.1005231	0.8149317	1.149408	0.3652237	0.1018488	0.1505544	0.245266	0.2820173	0.1060794	0.1302962	0.183033	0.2913142	0.1463468	0.2415523	0.3721258	0.3331678	0.2791228	1.294118	1.524842	1.819933	1.539703
35.010	1	0.0802994	0.04353859	0.05981524	0.09716624	0.1182762	0.5036185	3.617324	2.631203	0.05861029	0.1089253	0.1888495	0.1313534	0.9944373	0.9883316	0.2717966	0.417402	0.09311276	0.08284386	0.09832804	0.06705191	0.295346	0.4229105	0.4106569	0.2462547
35.110	1	0.001104173	0.001676672	0.007341338	0.006123168	0.001454577	0.00448776	0.02213917	0.01657485	0.004930169	0.004834131	0.002523441	0.001594593	0.005209979	0.006128732	0.001997159	0.002455656	0.001481841	0.0007161686	0.0008210233	0.00074639	0.002373401	0.003137316	0.003125338	0.002310718
35.111	1	0.4340256	0.5457279	2.609548	2.14711	0.2327057	0.2235585	0.08518963	0.1066632	1.996211	1.732164	0.5493298	0.6581965	0.07945571	0.08980454	0.05777487	0.03677775	0.4191895	0.2349352	0.3620525	0.2318407	0.06625225	0.0776809	0.1056979	0.06848317
35.111	1	0.160783	0.1342349	0.1098494	0.09115817	0.7988798	1.11741	0.3443046	0.1114655	0.1351642	0.2361202	0.2704731	0.1157702	0.1177214	0.1628354	0.2931885	0.1530631	0.2247422	0.3735505	0.3258782	0.2875871	1.296212	1.500555	1.83361	1.527939
35.112	1	0.09156611	0.06644604	0.07649864	0.09352286	0.1095667	0.5972552	3.651995	2.665688	0.06044372	0.09226222	0.208676	0.1381928	0.9366786	0.9734476	0.4197638	0.4718611	0.09253418	0.0640899	0.08232072	0.06371112	0.2569134	0.3674155	0.374684	0.3298834
35.210	1	0.0009353264	0.001496368	0.005808662	0.004858824	0.001888287	0.004277566	0.02269386	0.0170068	0.003827759	0.003604569	0.001885239	0.001134666	0.004758187	0.006061079	0.002629487	0.00286652	0.0008900791	0.00107308	0.0006874906	0.0006751364	0.002361176	0.00309904	0.002877321	0.00270231
35.211	1	0.3481904	0.5811064	2.176311	1.872296	0.2893057	0.2378418	0.06448827	0.1624239	1.716288	1.419713	0.3716743	0.5177645	0.06976127	0.09913574	0.1140825	0.08452268	0.245505	0.3951854	0.3282163	0.2616104	0.1009087	0.1083081	0.1005677	0.08074805
35.211	1	0.1425343	0.1130757	0.1014224	0.08771861	0.7647969	1.071963	0.3217882	0.1564142	0.1175604	0.2263244	0.2442402	0.1288325	0.1022636	0.1456417	0.3005091	0.167333	0.2200436	0.350546	0.3165699	0.266477	1.318632	1.550135	1.911332	1.581593
35.212	1	0.0672778	0.0714495	0.05672743	0.06576355	0.2104281	0.6428183	3.697641	2.694971	0.07397781	0.08969442	0.2280987	0.1144158	0.832261	0.9146852	0.5208895	0.5608395	0.07232925	0.06657633	0.1011082	0.07713844	0.2317006	0.3034436	0.3051608	0.3959028
35.310	1	0.0004276667	0.0004821862	0.0004798836	0.000410235	0.00146932	0.003412622	0.02318712	0.01739545	0.0003888731	0.0004884023	0.0012632	0.0007054915	0.004893786	0.005779783	0.003075937	0.003552355	0.0004343031	0.0005326902	0.0005412224	0.0004724005	0.002453103	0.003372352	0.002855546	0.002998026
35.311	1	0.05457011	0.09933877	0.1463392	0.1334761	0.05629298	0.05376502	0.05616493	0.03120039	0.1116861	0.1000575	0.07557676	0.0319299	0.02672116	0.01578448	0.01150726	0.01968528	0.03278844	0.02597383	0.04359114	0.05233588	0.01589129	0.02036083	0.0322412	0.02569688
35.311	1	0.1309121	0.07887971	0.07742411	0.09011142	0.7478312	1.052482	0.3293681	0.1880334	0.1037227	0.1942142	0.230725	0.1237806	0.07463451	0.1470895	0.3122443	0.2108029	0.2263791	0.3329081	0.3579649	0.2856084	1.417537	1.778358	2.132844	1.798453
35.312	1	0.0821248	0.07387642	0.05777804	0.07351269	0.2367101	0.6300843	3.777856	2.754427	0.06773274	0.1144533	0.2180005	0.1310815	0.7523924	0.8840077	0.6000236	0.6641866	0.06605031	0.07626984	0.09732543	0.09433179	0.226568	0.2966121	0.2340052	0.4226428
35.410	1	0.0003093922	0.0003651278	0.0002726124	0.0002832806	0.001370457	0.002764904	0.02298208	0.01746131	0.0002011491	0.00034203	0.001249365	0.0007195377	0.005379169	0.00558956	0.003778826	0.004112766	0.0004420285	0.0005341289	0.0006111291	0.0004654488	0.002831282	0.003803684	0.003025651	0.00307387
35.411	1	0.000284119	0.0003747564	0.0002918699	0.000374811	0.00133739	0.002738506	0.02309173	0.01751775	0.0002385701	0.000377693	0.001286668	0.0006907801	0.005423939	0.005639243	0.003772154	0.004131879	0.0004224385	0.0005858697	0.0005783424	0.000472698	0.00285508	0.00384859	0.003053119	0.003177453
35.411	1	0.1250415	0.06326466	0.06829782	0.1208245	0.7299845	1.065359	0.3584931	0.1875031	0.1041274	0.173234	0.1948509	0.11917	0.07424308	0.1491711	0.2968833	0.2459975	0.2536558	0.3119216	0.3837851	0.3351843	1.568421	2.044743	2.344862	2.049925
35.412	1	0.05908172	0.08531504	0.06901704	0.09157479	0.1947203	0.5615386	3.772539	2.772279	0.06304136	0.09099315	0.2319908	0.1299199	0.7455734	0.8725367	0.6985028	0.783141	0.09099401	0.0871651	0.0777391	0.08655788	0.2334222	0.3299651	0.2202828	0.4259219
35.510	1	0.0002754073	0.0003061044	0.000343967	0.0002589238	0.001346482	0.002214861	0.02283059	0.01725472	0.0002231706	0.0002519929	0.001258179	0.0006894545	0.005929901	0.005378962	0.004011208	0.004260215	0.0004616068	0.000523941	0.0005187329	0.0004744643	0.003075678	0.003882913	0.002987519	0.00316289
35.511	1	0.0002348635	0.0002235155	0.0003676519	0.0003440718	0.00137229	0.002284002	0.0228795	0.01734517	0.000265848	0.0002957292	0.0012787	0.0005972193	0.005931117	0.005422528	0.004115572	0.004187505	0.0004655354	0.0006276027	0.0005095184	0.0005152269	0.003070687	0.004017929	0.003090953	0.003090455
35.511	1	0.1290717	0.04753426	0.05355677	0.1026105	0.7303818	1.081421	0.3620555	0.2022711	0.09580394	0.1592962	0.1758013	0.1477369	0.09735066	0.1391848	0.3059652	0.2417103	0.2748991	0.3050364	0.3829969	0.3735367	1.661441	2.166121	2.374359	2.178865
35.512	1	0.07507091	0.04409065	0.04513893	0.06999795	0.1306337	0.4818763	3.757273	2.761629	0.06516223	0.08550579	0.2108001	0.1075654	0.7986165	0.8755984	0.7263053	0.8033098	0.07074046	0.09072963	0.08855835	0.08765349	0.2425591	0.3361302	0.2394417	0.4034858
35.609	1	0.0003115204	0.0002464387	0.0003477341	0.0003203604	0.001295919	0.001666919	0.02275242	0.0172131	0.0002806773	0.0002569379	0.001169308	0.0006789724	0.006355852	0.005490406	0.004238633	0.004208059	0.0004789933	0.0005672632	0.0004650962	0.0005902443	0.003253691	0.003998208	0.002779985	0.002725681
35.609	1	0.0002996241	0.0001777458	0.0002956027	0.0003212286	0.001297942	0.001706015	0.02276805	0.01724666	0.0003003241	0.0002064971	0.001173084	0.0006275093	0.006355093	0.00542398	0.00424028	0.004114444	0.0004532326	0.0005904612	0.0004349385	0.0004735062	0.003296605	0.004100545	0.002887946	0.002865907
35.609	1	0.108141	0.05191683	0.03873057	0.1007938	0.7175477	1.063537	0.3473424	0.2025975	0.104882	0.1605783	0.1719281	0.1475225	0.1084046	0.1399814	0.3217632	0.2642544	0.2881264	0.3035484	0.380553	0.3702477	1.675657	2.154344	2.291552	2.18788
35.609	1	0.07552153	0.05205879	0.07716119	0.1001485	0.06031903	0.398946	3.722144	2.768694	0.06978498	0.07603602	0.2221414	0.1141864	0.9147353	0.8904044	0.7448373	0.7875417	0.05555311	0.08276859	0.07996328	0.08734764	0.2778778	0.3216518	0.2592648	0.3507998
35.710	1	0.0003387922	0.000349191	0.0002595461	0.0002047642	0.001335376	0.001364411	0.02241032	0.01733198	0.0002595761	0.0002046845	0.001145633	0.0006167564	0.006591536	0.005722898	0.004258827	0.004282678	0.0004232097	0.000552873	0.0004575972	0.0005261041	0.003439913	0.004242017	0.002763202	0.002563989
35.711	1	0.0003097577	0.0002714279	0.0002681131	0.0002321895	0.001368147	0.001413514	0.02253462	0.0174725	0.0002687905	0.0002106628	0.001178304	0.0006221246	0.006704512	0.005776723	0.004292387	0.004265628	0.0004305213	0.0005968899	0.0004855073	0.0004573897	0.003469073	0.004316853	0.002828463	0.00261255
35.711	1	0.1067885	0.05864903	0.07247005	0.09538866	0.6819772	1.050018	0.3587397	0.1849175	0.1241062	0.1491114	0.1928146	0.1216396	0.1156839	0.1695993	0.3450427	0.2507683	0.2984118	0.2849248	0.3754465	0.3910326	1.685426	2.156046	2.167147	2.204803
35.712	1	0.09100996	0.06531528	0.07346377	0.09093066	0.1224486	0.311722	3.646011	2.822298	0.06167991	0.08273703	0.2173923	0.1346834	1.026882	0.988481	0.7563703	0.7737781	0.05340903	0.08331717	0.0732606	0.1038496	0.3434012	0.361382	0.2493907	0.2876348
35.810	1	0.0003620545	0.0003455375	0.0002819492	0.0002509601	0.001402315	0.001199463	0.02241321	0.01747512	0.0003025993	0.0002715302	0.001109121	0.0005785227	0.006812087	0.006303609	0.004289957	0.00408653	0.0004726982	0.0006570215	0.0004101152	0.0004362884	0.003540267	0.004487798	0.002620967	0.002421075
35.811	1	0.0002738231	0.0002510783	0.0003559694	0.0002472013	0.001447527	0.001214053	0.02250228	0.01760492	0.0003747552	0.0002962565	0.001230221	0.0005556048	0.006882595	0.006222304	0.004290596	0.004160863	0.0005536052	0.0006595942	0.0004269649	0.00053077	0.003617622	0.004659896	0.002735579	0.002488795
35.811	1	0.1126577	0.07728712	0.1094021	0.06434763	0.642378	1.052241	0.4018665	0.2029888	0.1275875	0.1540824	0.1810129	0.1222475	0.1551835	0.1877049	0.3497566	0.2459469	0.3034102	0.2931633	0.3632977	0.424388	1.716375	2.188209	2.073961	2.272236
35.812	1	0.07121758	0.07426094	0.05369751	0.1240933	0.1480338	0.228783	3.634865	2.866615	0.08424513	0.09102438	0.1814653	0.1198128	1.1087	1.083329	0.7658605	0.7159287	0.07334753	0.0794687	0.09275175	0.07652922	0.385965	0.4020589	0.212517	0.2006116
35.910	1	0.0002755934	0.0003051646	0.0004191125	0.0002683073	0.001268925	0.001282453	0.02251542	0.01759049	0.0001753424	0.000260267	0.001104827	0.0006070045	0.006742293	0.006652883	0.004411469	0.003990587	0.0005528796	0.0006974099	0.0004737034	0.0004350005	0.003613169	0.004823932	0.00260409	0.002260138
35.911	1	0.000239976	0.0002830248	0.0003518593	0.0002648848	0.001366643	0.001247922	0.02255698	0.01765416	0.0002550476	0.0002907269	0.001144963	0.000702887	0.006760313	0.006673367	0.004406201	0.00404417	0.0004703631	0.0006774222	0.0004497336	0.0005217878	0.003640408	0.004914366	0.002630283	0.002366687
35.911	1	0.149675	0.08084258	0.1163779	0.06389142	0.6180375	1.055097	0.4217918	0.2556994	0.134199	0.1557604	0.1867343	0.1341837	0.1757804	0.185071	0.3630073	0.2447576	0.3130144	0.3145499	0.3755354	0.4354129	1.724062	2.175964	1.976216	2.297924
35.912	1	0.07282248	0.06973719	0.06919734	0.104808	0.1213416	0.2013309	3.635978	2.844264	0.05346586	0.0803272	0.1760672	0.1067268	1.162311	1.184069	0.7875044	0.643021	0.06139067	0.08807095	0.08951916	0.09254028	0.3933559	0.4876478	0.1819556	0.1822985
36.010	1	0.0002216082	0.0002778841	0.0003699348	0.0002920517	0.001319859	0.001609284	0.02258881	0.01764359	0.0002087642	0.000225035	0.001129162	0.0007000033	0.006573216	0.00699744	0.004398478	0.003716015	0.0005395761	0.0006470251	0.0006217197	0.0004813024	0.003578526	0.004912342	0.002711013	0.002130775
36.011	1	0.0003662803	0.0001567401	0.0003960754	0.0002311743	0.001327368	0.001612185	0.02263206	0.01760203	0.0002374124	0.00024783	0.001209658	0.0006561619	0.006631773	0.006990452	0.004483156	0.003774896	0.000553514	0.0006465542	0.0005524913	0.0004641556	0.003566314	0.004986311	0.002728181	0.002228558
36.012	1	0.1752434	0.0836024	0.1144157	0.06222547	0.5838575	1.027938	0.4750286	0.2764573	0.1215876	0.1444125	0.2030964	0.09538579	0.1814987	0.1702732	0.3449768	0.2536958	0.3223091	0.3030409	0.3457178	0.4289502	1.734502	2.126148	1.852681	2.288644
36.012	1	0.07906605	0.07470129	0.07774829	0.09435654	0.08908243	0.180306	3.663458	2.832309	0.06236245	0.07896049	0.2011611	0.1237059	1.154453	1.259356	0.8090846	0.5354599	0.06157875	0.08988355	0.09638092	0.07082895	0.4095984	0.5489554	0.174623	0.16825
36.110	1	0.0002605175	0.0003192384	0.0004317793	0.0003492602	0.001393623	0.002168556	0.02265547	0.01753937	0.0002626653	0.0003576682	0.001205079	0.0006990435	0.006286886	0.007053958	0.004676186	0.003421832	0.000488019	0.0006472986	0.0004306056	0.0003900708	0.003400473	0.004874506	0.002672564	0.002211035
36.111	1	0.0002869297	0.0003338085	0.0004678448	0.0003709323	0.001368705	0.002164673	0.02262398	0.01752407	0.0002422754	0.0003352404	0.001198013	0.0007203644	0.006209499	0.006989394	0.004691476	0.003428085	0.0005011391	0.0006591608	0.0004741754	0.0004059614	0.003472026	0.004937409	0.00281958	0.002230865
36.111	1	0.1830569	0.07287225	0.0946849	0.06073103	0.5517241	1.052115	0.5053035	0.2807	0.1057653	0.1436345	0.1747625	0.1008216	0.1663112	0.1701574	0.3805971	0.2536851	0.3411929	0.2832564	0.3325835	0.3865314	1.757089	2.071606	1.75084	2.251399
36.112	1	0.06382248	0.06933517	0.08724586	0.08057801	0.1395909	0.2683861	3.667789	2.784038	0.06241481	0.07972107	0.1649443	0.1143255	1.127856	1.239857	0.8178999	0.4534139	0.08788915	0.09755585	0.1001249	0.06958148	0.4034226	0.6066582	0.2765109	0.2074129
36.210	1	0.0003077021	0.0003470962	0.00038598	0.0002873024	0.001515188	0.002454169	0.0225848	0.01731742	0.0002557571	0.0003013898	0.001208552	0.0006037557	0.005986564	0.006678227	0.004896916	0.003325587	0.0005699589	0.0005522556	0.0004058672	0.0005039832	0.003299541	0.004743815	0.002937054	0.002559949
36.211	1	0.0002388637	0.000341609	0.0004607551	0.0002841718	0.001543984	0.002512964	0.02264716	0.0174111	0.0002951189	0.0003352409	0.00118258	0.0006309856	0.005999018	0.006692453	0.00486597	0.003249295	0.0005364265	0.0006020878	0.0004769688	0.0004834934	0.003363457	0.004823584	0.00304407	0.002570097
36.211	1	0.1624177	0.06406206	0.08404272	0.07118459	0.5426119	1.048925	0.5801018	0.2587124	0.1015528	0.1502747	0.1689532	0.09502914	0.170275	0.1749634	0.4123636	0.2740434	0.3429185	0.2615464	0.3171173	0.3601946	1.8067	2.044647	1.683885	2.222363
36.212	1	0.08171608	0.07526026	0.09115755	0.1125416	0.2226356	0.3333878	3.676866	2.7507	0.08973227	0.09027768	0.2187492	0.1030311	1.061753	1.186379	0.8189014	0.4556163	0.0834551	0.08252616	0.1211862	0.1001393	0.3754114	0.614174	0.3601566	0.3194425
36.310	1	0.000376642	0.0003331617	0.0004994097	0.0003145087	0.001616881	0.002723094	0.02255943	0.01710626	0.0003398044	0.0002311362	0.001127518	0.0006368359	0.005787846	0.006281698	0.005314733	0.003245627	0.0005224289	0.0006337671	0.0005051498	0.0005125805	0.00308768	0.004687446	0.003022202	0.002882001
36.311	1	0.0003325233	0.0003854073	0.0005235976	0.0002936531	0.001578077	0.002813129	0.02256584	0.01718351	0.0002465353	0.000346458	0.001108924	0.000637326	0.005791176	0.006305923	0.005262801	0.00321955	0.0005948906	0.0006488465	0.0006561211	0.0005966724	0.003228279	0.004713332	0.003135018	0.002981826
36.311	1	0.1548291	0.06998904	0.08449819	0.07747135	0.5575831	1.039256	0.6267038	0.2511707	0.1213683	0.1271688	0.1554411	0.1235003	0.1937059	0.19599	0.4265513	0.305623	0.3279517	0.2632647	0.331907	0.3494422	1.808277	2.009737	1.632105	2.171621
36.312	1	0.1019542	0.06454557	0.08581986	0.08437806	0.2841222	0.4428052	3.691739	2.705595	0.07894591	0.078672	0.2071577	0.1020655	0.9448516	1.050859	0.8237486	0.480221	0.06688094	0.1037751	0.1091468	0.1288067	0.3399226	0.5781404	0.3998642	0.4013922
36.410	1	0.0003315595	0.0002146726	0.000377435	0.0003235766	0.001668953	0.003024778	0.02240236	0.01698219	0.0002106862	0.0002614244	0.001082489	0.000575023	0.005616911	0.005706401	0.005275411	0.003172668	0.0004972817	0.0005631793	0.0004976983	0.000535881	0.002965348	0.004458874	0.003026698	0.003178424
36.411	1	0.0003110838	0.0002525363	0.0003652126	0.0002852129	0.001685539	0.003067877	0.02249006	0.01696969	0.0001835598	0.0003956708	0.001132291	0.0006853638	0.005611819	0.005713478	0.005368479	0.003261219	0.0005517691	0.0005396872	0.0004946576	0.0005898197	0.003062418	0.004477005	0.003100689	0.003214623
36.412	1	0.166846	0.06962656	0.07773284	0.09791654	0.555823	1.037625	0.659267	0.2054251	0.1207804	0.1332749	0.1494249	0.1362961	0.2121784	0.1902925	0.4310001	0.2996378	0.3232314	0.2651375	0.3408097	0.3382686	1.793191	1.952732	1.602088	2.125877
36.412	1	0.09715082	0.04113321	0.1027012	0.09118495	0.2946352	0.5348785	3.702603	2.674321	0.07117713	0.0741475	0.1922801	0.09681254	0.8370111	0.9149403	0.8197609	0.4768246	0.0829337	0.08076985	0.07112024	0.1165847	0.2878477	0.5036502	0.4095919	0.4665208
36.510	1	0.0003694285	0.0002817298	0.0003959416	0.0002220113	0.00154945	0.003094317	0.02240917	0.01685399	0.0002263143	0.0003491299	0.001093262	0.0007239165	0.005639728	0.005123395	0.005336716	0.003225351	0.0005129701	0.0004946531	0.0005376517	0.0006130603	0.00293565	0.004258667	0.003034874	0.00338635
36.511	1	0.0003678816	0.0002061944	0.0003518029	0.0002774397	0.001692459	0.003081296	0.02243311	0.01681426	0.0003341789	0.0003141048	0.001119537	0.0006382813	0.005635229	0.005162983	0.005374551	0.003291703	0.0005657692	0.0004992343	0.0005031421	0.0005493903	0.002979307	0.004289771	0.003017236	0.003487396
36.511	1	0.1703485	0.07391552	0.06869709	0.07850724	0.5747295	1.044226	0.6671095	0.146492	0.1275155	0.1253882	0.1267487	0.1105754	0.2407481	0.1729842	0.3987394	0.2920462	0.3405319	0.2684009	0.3190528	0.3354422	1.789983	1.862558	1.580587	2.078096
36.512	1	0.08087345	0.04336819	0.1019496	0.09222025	0.2281552	0.5825325	3.708554	2.672048	0.07902379	0.08931626	0.1925538	0.1307949	0.7987132	0.7751711	0.8270473	0.5037105	0.05312826	0.08905345	0.0691829	0.114663	0.255318	0.4474202	0.3471674	0.4808627
36.610	1	0.0003989376	0.0002563354	0.0004261133	0.0003829059	0.00141487	0.002828999	0.02243845	0.01680875	0.0003597304	0.0002860535	0.001104083	0.0006425579	0.005892827	0.004702115	0.005243073	0.00321047	0.0004720916	0.0005478015	0.0006542017	0.0006045247	0.002710425	0.004038062	0.002950443	0.003392336
36.610	1	0.0003997342	0.000270941	0.0004150767	0.000340224	0.001545538	0.002860547	0.02248552	0.01691992	0.0002857331	0.0002722898	0.001134947	0.0006886866	0.005933506	0.004636393	0.005258359	0.003225871	0.0005076031	0.0005146259	0.0006881508	0.0006557927	0.00284839	0.004105369	0.003076644	0.003532424
36.611	1	0.1780461	0.1021071	0.0924951	0.07354578	0.5718744	1.06431	0.6583803	0.08219906	0.117635	0.1163561	0.1232942	0.1091713	0.2288022	0.1589334	0.3656144	0.3264936	0.3392123	0.2522454	0.3232677	0.3269144	1.771296	1.797976	1.619526	2.044098
36.612	1	0.09423039	0.04999457	0.1031655	0.0870828	0.1287978	0.5818384	3.70863	2.697485	0.07067585	0.09972793	0.2059443	0.1421689	0.8640755	0.6782578	0.8348	0.5227143	0.07680268	0.07266882	0.0583294	0.1199387	0.2318103	0.3974189	0.3022423	0.4765678
36.710	1	0.0002920554	0.0002562337	0.0003529231	0.0003899713	0.001304404	0.002637961	0.022487	0.01701016	0.000168106	0.0002623494	0.001166791	0.0008626133	0.006145555	0.004428776	0.005055295	0.003411794	0.0003995035	0.0006285221	0.0005456647	0.0005545325	0.002746884	0.003788681	0.002954275	0.003378006
36.711	1	0.0003107438	0.0002203595	0.0003687008	0.0003847729	0.001330196	0.002592994	0.02250477	0.01702815	0.0002013898	0.0002449974	0.001056748	0.0007963642	0.0061033	0.004415129	0.005076884	0.003355237	0.000394531	0.0006266679	0.0005776671	0.0005903243	0.002744599	0.00385984	0.002982855	0.003440196
36.711	1	0.1773859	0.08721628	0.1087518	0.07260273	0.5754237	1.078647	0.6368778	0.1746348	0.1098699	0.1011048	0.1146536	0.1507877	0.2414857	0.1524677	0.3207407	0.3209279	0.3239485	0.2450827	0.3331648	0.317117	1.707559	1.756437	1.68296	1.967968
36.712	1	0.07858735	0.06673231	0.07724599	0.07756748	0.08334221	0.5627939	3.714568	2.751763	0.06741557	0.07288544	0.2076398	0.1139689	0.9473974	0.6593446	0.8382818	0.5781625	0.07567578	0.06293367	0.06923131	0.07650234	0.2435746	0.3518205	0.3128652	0.4092282
36.810	1	0.0002911491	0.0003114212	0.0003553432	0.0003457849	0.001245143	0.002151019	0.02244612	0.01711848	0.0001518024	0.0002118243	0.001094431	0.0007161694	0.006559009	0.00436789	0.004775355	0.003425643	0.0005066798	0.0005703363	0.0004402578	0.0005353828	0.002797071	0.003482775	0.002714737	0.003159932
36.811	1	0.0002617773	0.0002394154	0.0003165664	0.0004266508	0.001285953	0.002300387	0.02249651	0.0172071	0.0002041876	0.0002269708	0.00121496	0.0007427515	0.006538713	0.00431547	0.004800039	0.003438695	0.0004610146	0.0005205371	0.0004803719	0.0005225772	0.002794409	0.003597291	0.002866796	0.003235964
36.811	1	0.1876751	0.07488007	0.1209647	0.07507171	0.6094191	1.097167	0.5764901	0.2964763	0.1091901	0.1042314	0.08541572	0.1636031	0.2375421	0.1501204	0.2859924	0.3443717	0.3214134	0.2600312	0.3606343	0.3190248	1.638005	1.751837	1.731372	1.929209
36.812	1	0.06298833	0.05987695	0.08152689	0.08499911	0.1804379	0.504052	3.695142	2.777359	0.06779272	0.06610619	0.2148213	0.1293068	1.014987	0.6740799	0.7833444	0.5985598	0.08167371	0.08947988	0.07329632	0.09900519	0.2529168	0.3223444	0.3439445	0.3531648
36.910	1	0.0003325255	0.0003261167	0.0002533466	0.0003390834	0.001432333	0.001755944	0.0225703	0.01734704	0.0002125501	0.0002051087	0.001184178	0.0005790151	0.006765558	0.004537561	0.004644593	0.003607453	0.0004888862	0.0005104433	0.0004868643	0.0005420289	0.002950611	0.003461702	0.002879658	0.002930789
36.911	1	0.0003457934	0.0003550359	0.0002553116	0.0003752568	0.00138794	0.001781765	0.02256184	0.0174604	0.0002391621	0.0002402251	0.001216836	0.0006107516	0.006876591	0.004557312	0.004694545	0.003662777	0.0005304553	0.0005348265	0.0005320878	0.0006237566	0.002987543	0.003561787	0.003000952	0.003003932
36.911	1	0.1860835	0.07847973	0.1287672	0.09484924	0.6327039	1.10408	0.4847355	0.4355249	0.1125309	0.09950728	0.08040308	0.181918	0.2018256	0.1444825	0.2503301	0.3419582	0.3426477	0.2853934	0.3872955	0.3061285	1.58069	1.780567	1.81144	1.894644
36.912	1	0.08004101	0.08344297	0.06497349	0.1125036	0.2080938	0.4524378	3.697368	2.794093	0.05737767	0.07638222	0.2090901	0.1325937	1.058634	0.7430129	0.7200209	0.6131454	0.06619757	0.07467133	0.06566435	0.08981053	0.2688474	0.3119759	0.3865796	0.3296922
37.010	1	0.0002007129	0.0004131204	0.0003678914	0.0003098531	0.001412874	0.001368319	0.02263264	0.01757783	0.0002484727	0.0002660061	0.001231871	0.0006137506	0.00690172	0.00499729	0.004434755	0.00380548	0.0005161551	0.0005652904	0.0004720358	0.0006300979	0.003070038	0.003559012	0.003011579	0.002754699
37.011	1	0.0003483837	0.0004586366	0.0003440649	0.000375906	0.001481271	0.001409046	0.022659	0.01763866	0.0002477729	0.0003014358	0.001178225	0.0006131066	0.006907185	0.005059472	0.004461367	0.003807356	0.000504642	0.0004862435	0.0004930954	0.0005202343	0.003090928	0.003595877	0.003083442	0.002767924
37.011	1	0.1801925	0.08246571	0.1422793	0.09049667	0.651329	1.13266	0.430421	0.5368214	0.1233233	0.109092	0.0801355	0.190994	0.1877403	0.09749696	0.220746	0.3435111	0.3342706	0.2840798	0.388873	0.3139513	1.512562	1.812063	1.902721	1.874079
37.012	1	0.06165626	0.06832174	0.07673104	0.1085933	0.203362	0.368532	3.703824	2.79811	0.06598254	0.08376554	0.1953611	0.1250127	1.111687	0.8231903	0.6551854	0.6288837	0.08450392	0.07949589	0.05228781	0.0733345	0.2620475	0.3785382	0.3829022	0.3243331
37.110	1	0.0002211428	0.000227289	0.000354708	0.0003597946	0.001338023	0.001179656	0.0226572	0.0176879	0.0002333156	0.0002329012	0.001115352	0.0006832544	0.006787322	0.005648997	0.004269025	0.004097758	0.0004474637	0.000449045	0.0004848424	0.000467074	0.003220545	0.003658949	0.00305941	0.002576843
37.111	1	0.0002219966	0.0002508976	0.0003920291	0.0003264322	0.001401147	0.001332705	0.02269349	0.01772076	0.0002594122	0.000216644	0.001137231	0.0006608975	0.006751028	0.00565521	0.004261999	0.004073389	0.0004569551	0.0004898752	0.0004414216	0.0005368291	0.003299297	0.00374255	0.003082907	0.002671158
37.111	1	0.200063	0.08723816	0.1436989	0.08387278	0.6583902	1.158332	0.4028411	0.6008201	0.1073056	0.1159946	0.08655657	0.192873	0.1643087	0.07092376	0.2059541	0.3512676	0.317577	0.2796937	0.380201	0.3203885	1.42459	1.852511	1.98862	1.847276
37.112	1	0.05180349	0.05369065	0.08372668	0.133258	0.113205	0.2364982	3.69397	2.791529	0.08050422	0.06743882	0.1915386	0.1306799	1.115399	0.9303486	0.5735079	0.6322015	0.06443059	0.08507553	0.05603707	0.07667774	0.2855988	0.4347509	0.3685792	0.2735982
37.210	1	0.0003782688	0.0003142741	0.0004412423	0.000354446	0.001228271	0.001681777	0.02262172	0.01767434	0.0002337032	0.0002757735	0.00114537	0.000814559	0.00657447	0.006202929	0.003986145	0.004107316	0.0004923617	0.0005318106	0.000525336	0.0005315513	0.003241073	0.003896408	0.002998945	0.002554409
37.210	1	0.0003494749	0.0002050552	0.000404989	0.0003880052	0.00122092	0.001809314	0.02270264	0.01780988	0.0001933193	0.0004483464	0.001185	0.0007506629	0.006540794	0.006331848	0.004014734	0.0041358	0.000504326	0.0005585296	0.0005016672	0.0005497469	0.003251106	0.004023304	0.003063753	0.002678212
37.211	1	0.1897383	0.09338703	0.1514667	0.0886837	0.6638549	1.160713	0.3858398	0.6389936	0.0852463	0.1149196	0.08195811	0.1941658	0.1370386	0.0639392	0.2051242	0.3158402	0.2790211	0.2949069	0.3946447	0.3078277	1.327684	1.920181	2.069158	1.777375
37.212	1	0.07927874	0.04498318	0.127092	0.1205995	0.04205508	0.2234238	3.701222	2.794598	0.05948929	0.07487142	0.2049161	0.1591613	1.129757	1.027351	0.5520009	0.662645	0.08799841	0.08117462	0.05520765	0.07153896	0.313548	0.4730478	0.3017644	0.2572812
37.310	1	0.0003633707	0.0003433868	0.0003473639	0.0003655988	0.001103433	0.002243329	0.0226618	0.01788496	0.0001874535	0.0002858377	0.00117967	0.0007015237	0.006202272	0.006597012	0.00376959	0.003988102	0.00051235	0.0006175803	0.0004987289	0.0004800085	0.003256326	0.004118099	0.002905998	0.002673581
37.310	1	0.000392939	0.0002615297	0.0003421866	0.0002813753	0.001192693	0.0023191	0.02270344	0.01788194	0.0002308926	0.0002450073	0.001192692	0.0005983857	0.006252499	0.006565988	0.003826424	0.00402998	0.0005833724	0.0006494223	0.0004900714	0.0004396377	0.003331085	0.004159959	0.002911764	0.002747608
37.311	1	0.1922095	0.1068303	0.1294847	0.08398004	0.6817796	1.159406	0.3687069	0.6027094	0.08162809	0.1249642	0.06938884	0.1831442	0.1153557	0.08161569	0.2003476	0.3489206	0.2432075	0.2939279	0.4078592	0.2955205	1.253382	1.968596	2.160421	1.736594
37.312	1	0.06695142	0.04303908	0.070786	0.08892755	0.1170115	0.3026128	3.677939	2.826346	0.07028664	0.07792779	0.1966896	0.1437664	1.069569	1.061297	0.6115066	0.6840673	0.07431685	0.09227986	0.06565145	0.07329381	0.3299935	0.4956189	0.3055625	0.3181185
37.410	1	0.0002609545	0.0003358164	0.0002994007	0.0003852381	0.001218533	0.002740676	0.02263013	0.01784828	0.0002036528	0.0003183958	0.001146842	0.0007087775	0.005811422	0.006750621	0.003928692	0.004003098	0.0005890034	0.0006184514	0.0004630746	0.0005071989	0.00321102	0.004263264	0.002687035	0.00286754
37.411	1	0.0003764125	0.0003636789	0.0003491727	0.0003376794	0.00126957	0.002766817	0.02259617	0.01786931	0.0002904796	0.0003585518	0.001187159	0.0006807596	0.00573298	0.006828988	0.003872503	0.004084264	0.0005269752	0.0006081725	0.0004701237	0.0005394214	0.00327469	0.004347371	0.002732032	0.002907871
37.411	1	0.1912818	0.1256119	0.1534673	0.0948837	0.6915624	1.145271	0.3433717	0.5532389	0.08416606	0.122501	0.07727549	0.1948119	0.1197506	0.08969642	0.1855262	0.3719778	0.2382027	0.3181757	0.4169712	0.2955181	1.241048	2.051353	2.258845	1.720073
37.412	1	0.08027151	0.05040327	0.06264012	0.1114702	0.1455455	0.3893236	3.679042	2.872579	0.07707296	0.071453	0.2141011	0.1463933	1.014799	1.054154	0.6947996	0.7226906	0.08826027	0.07355932	0.05696648	0.05934031	0.3638003	0.4914084	0.2870669	0.3684148
37.508	1	0.0001872711	0.0002878868	0.0001856663	0.000283192	0.00131447	0.002970601	0.02266051	0.01757539	0.0002719754	0.0004028302	0.00115281	0.0007678307	0.00539642	0.006625729	0.003914304	0.004103299	0.0005433345	0.0006714497	0.0004292291	0.0004850912	0.003094103	0.004347882	0.002640095	0.00295936
37.509	1	0.0002489408	0.0002274828	0.0002353265	0.0003472865	0.001400081	0.003017893	0.02272862	0.01759267	0.0002877415	0.0003753735	0.001133015	0.0006901563	0.005492547	0.006636501	0.00401372	0.004086957	0.000517558	0.0006489566	0.0005131363	0.0004694107	0.003088164	0.004442786	0.002820419	0.002969507
37.509	1	0.1851039	0.1342815	0.1584534	0.1076119	0.7003123	1.113403	0.3090672	0.4388259	0.07744405	0.1060174	0.07210484	0.1723272	0.1158552	0.1005255	0.1828812	0.3735202	0.2324651	0.3367319	0.4001813	0.2824716	1.221645	2.110596	2.330454	1.697229
37.509	1	0.06459443	0.05869098	0.07631689	0.07340893	0.1527203	0.4669027	3.698748	2.819595	0.08142568	0.09130777	0.2110443	0.1147084	0.9158495	1.052502	0.7413708	0.7402145	0.08488604	0.08432267	0.08018579	0.05070664	0.3639604	0.4914895	0.28325	0.4113869
37.610	1	0.0001958605	0.0002136168	0.0003787155	0.0003463986	0.001316243	0.0029859	0.02267607	0.01728502	0.0003465483	0.0003183659	0.001147208	0.0006538737	0.005184368	0.006237584	0.004097411	0.004175913	0.0005184972	0.0006451312	0.0005208648	0.0004366462	0.002883646	0.004425211	0.002691659	0.002913672
37.611	1	0.0002488157	0.0003545995	0.0003632916	0.0003356543	0.001384598	0.003053971	0.0226944	0.01729031	0.0002955276	0.0003560627	0.00114346	0.0005858468	0.005179241	0.006258225	0.004137547	0.004200265	0.0005087313	0.000579825	0.0004858221	0.0004724392	0.002934078	0.004476147	0.002713464	0.003051116
37.611	1	0.1877282	0.1352451	0.1642885	0.1096126	0.6984352	1.07703	0.2364052	0.3562253	0.08272397	0.1050449	0.07641536	0.1867092	0.1278955	0.1154714	0.1894547	0.3696956	0.2239639	0.3704364	0.3800616	0.2916269	1.228098	2.182724	2.371442	1.707584
37.612	1	0.07666402	0.06516924	0.06917075	0.08718246	0.08908059	0.5153286	3.734212	2.792427	0.06503666	0.08790871	0.2218879	0.1071826	0.812004	1.006709	0.789053	0.7707161	0.09035514	0.08963556	0.09025763	0.06262661	0.3551295	0.4720324	0.2566038	0.4193191
37.710	1	0.000288666	0.0003293007	0.0003415593	0.0002911573	0.001267244	0.002785191	0.02271162	0.01728627	0.0003046645	0.0002589982	0.001142772	0.0006522853	0.005314069	0.005786559	0.004349441	0.004086774	0.0003797244	0.0005728903	0.0005009095	0.0004739032	0.002681231	0.004373737	0.002882589	0.002906869
37.711	1	0.0001948123	0.0002900291	0.0003625021	0.0003521048	0.001292972	0.002857378	0.02277876	0.01728724	0.0002389704	0.0003965628	0.001132548	0.0006318871	0.005392497	0.005845617	0.004351119	0.004154066	0.0003922916	0.0005955529	0.0004762826	0.0004315044	0.002731022	0.004384449	0.002969723	0.002915854
37.711	1	0.1817774	0.139375	0.1446085	0.1238631	0.7020874	1.061528	0.1991722	0.2655211	0.1076746	0.1203243	0.1043065	0.1585629	0.1443111	0.1444827	0.2041825	0.3407781	0.2211111	0.3680255	0.3668479	0.2768926	1.260165	2.231524	2.40475	1.754579
37.712	1	0.07532344	0.09411528	0.0543339	0.09621585	0.07357343	0.5116674	3.719262	2.775723	0.05073672	0.09387602	0.2278921	0.1314522	0.7471125	0.9455802	0.7985111	0.7838481	0.07872553	0.1091909	0.067291	0.06373844	0.3214856	0.4399559	0.2416551	0.3746622
37.810	1	0.0003199224	0.0003046406	0.0003301785	0.0002776808	0.00127948	0.002524239	0.02274925	0.01725355	0.0003079284	0.000239057	0.001203549	0.0007465831	0.005733139	0.00538249	0.004395548	0.004229242	0.0003568933	0.0005924839	0.0005853375	0.0004817979	0.002631786	0.004179713	0.003147096	0.002827939
37.810	1	0.0003152155	0.0003732386	0.0003301375	0.0004288268	0.001355772	0.002502475	0.02281007	0.01729559	0.0003428048	0.0002805387	0.00121684	0.0006925334	0.005766335	0.005375594	0.004385761	0.00427791	0.0003786036	0.0005989369	0.0005288282	0.0005021863	0.002681849	0.004329633	0.003194775	0.002899671
37.811	1	0.1584598	0.1631658	0.1360833	0.1410258	0.7006936	1.050037	0.1719332	0.2357668	0.1025156	0.1517963	0.1462635	0.1295525	0.1412156	0.1835592	0.217293	0.3065542	0.2192051	0.386633	0.389529	0.2931938	1.310329	2.281201	2.420052	1.797745
37.812	1	0.08073354	0.05451539	0.05127034	0.06362742	0.1506026	0.5010023	3.751137	2.811145	0.07279074	0.07647005	0.2125345	0.1229702	0.7813051	0.8699082	0.8045292	0.8030263	0.08584735	0.08886884	0.09408683	0.1060386	0.286905	0.3858042	0.25298	0.3660383
37.910	1	0.0002361014	0.0002941869	0.0002841878	0.0002729927	0.001412223	0.002097085	0.02273552	0.01730976	0.0002616186	0.0003225709	0.001202106	0.0007576841	0.006203531	0.005255459	0.00434718	0.004220508	0.000375836	0.0005843282	0.0004912572	0.0004586367	0.00260425	0.004034127	0.003206486	0.002609881
37.910	1	0.0003006601	0.0003091071	0.0003064991	0.0002733241	0.001358766	0.002125289	0.02273151	0.01732025	0.0002404179	0.0003546096	0.001134516	0.0006940788	0.006265035	0.005269467	0.004433623	0.004046489	0.0003666142	0.0005274483	0.0005075929	0.0004940567	0.002698152	0.00415271	0.003366057	0.002819229
37.911	1	0.1614291	0.1699183	0.117636	0.1233987	0.704439	1.019983	0.1682497	0.2616877	0.1308583	0.1474871	0.1435509	0.1076984	0.1625662	0.2082938	0.2343505	0.2712655	0.2145885	0.3766277	0.3750762	0.3009587	1.364457	2.291446	2.395326	1.834663
37.912	1	0.06526177	0.05726663	0.06759325	0.1294914	0.185178	0.4727004	3.731617	2.811398	0.07630381	0.09791972	0.2391175	0.1312787	0.8982208	0.8629162	0.7921453	0.7640737	0.05726379	0.08060727	0.09438387	0.1050895	0.2658389	0.3379942	0.2642079	0.3734813
38.010	1	0.0002519422	0.0003567454	0.000374349	0.0002837058	0.001512923	0.001638811	0.02275469	0.01735031	0.0002364861	0.0003370198	0.001216367	0.000677857	0.006647754	0.005431116	0.004254464	0.00411463	0.000427964	0.0005970296	0.0005823272	0.0005223177	0.002781861	0.004031666	0.003345662	0.002704223
38.011	1	0.0002656587	0.0002524562	0.0004403325	0.0003121373	0.00147787	0.001631559	0.02282107	0.01750569	0.0002679595	0.0002463523	0.001119679	0.000766075	0.006631807	0.005439957	0.004235683	0.004041838	0.0003889579	0.0005469947	0.0004955266	0.0004578678	0.002844138	0.004166084	0.003379755	0.002744956
38.011	1	0.1514914	0.1680553	0.1220635	0.1156723	0.6967976	1.008579	0.1848005	0.2974996	0.1218479	0.1377872	0.1370259	0.09313324	0.1513666	0.2348959	0.2437694	0.2179039	0.2084781	0.3787051	0.3850111	0.3089992	1.413193	2.317949	2.358581	1.860262
38.012	1	0.07571045	0.06247452	0.05453481	0.1003554	0.1755562	0.3981083	3.709257	2.833626	0.06527892	0.06503722	0.2036056	0.121535	1.011564	0.9388101	0.7780607	0.7347809	0.06364173	0.09687127	0.1072506	0.1068231	0.3082503	0.3132979	0.2826544	0.2978554
38.110	1	0.0003219053	0.0003722978	0.0003761487	0.0002491402	0.001457568	0.001150643	0.02287836	0.01756157	0.0002935658	0.0003183565	0.001177799	0.0006673342	0.006858423	0.005715496	0.004121536	0.003944219	0.000414201	0.0005642865	0.000536941	0.000493421	0.002970491	0.004280262	0.003115126	0.002723997
38.111	1	0.0002933031	0.0003653807	0.0004071084	0.0003175674	0.00141642	0.00118259	0.0229901	0.01762729	0.0003114446	0.0002660847	0.001198313	0.000645278	0.006937976	0.005747587	0.004104017	0.00396726	0.0003996063	0.0005818234	0.0004874703	0.0005428077	0.002995226	0.004402994	0.003185048	0.002758235
38.111	1	0.14448	0.1822667	0.1224154	0.07990807	0.6957209	1.034312	0.1943326	0.3288133	0.1259755	0.1394934	0.122191	0.08318869	0.1586509	0.2117515	0.2561384	0.210069	0.2058388	0.3842229	0.3721373	0.3166817	1.476631	2.34979	2.320831	1.902948
38.112	1	0.05442297	0.07050119	0.07279864	0.112163	0.1340252	0.3383426	3.714128	2.842114	0.07378133	0.08102305	0.1933075	0.1063976	1.095739	1.021576	0.7539242	0.6995411	0.04618607	0.08297326	0.09568148	0.1193161	0.3245441	0.3535063	0.2488115	0.2737604
38.210	1	0.0003131177	0.0003834658	0.0003273448	0.0002796206	0.001197549	0.0008788265	0.02288101	0.01768671	0.0001866715	0.0003173437	0.001144888	0.0007568317	0.006887438	0.006222178	0.004241827	0.003819983	0.0004294844	0.0005156204	0.0006546384	0.0004792492	0.003231656	0.004341142	0.002712273	0.002413649
38.211	1	0.0002086253	0.0004188636	0.0003045422	0.0002710485	0.001222495	0.0009243031	0.02293884	0.01774905	0.0001511841	0.0002896387	0.001265521	0.000727927	0.006868608	0.00630283	0.004201849	0.003802407	0.0004576957	0.000525128	0.0005885022	0.0005461614	0.003296334	0.004470063	0.002783735	0.002565544
38.211	1	0.1209124	0.1783374	0.111608	0.0848229	0.7037179	1.03268	0.1941814	0.356656	0.1282366	0.1357957	0.130865	0.07899015	0.1740509	0.1937169	0.262944	0.1695371	0.210793	0.3859712	0.3724642	0.3083826	1.549369	2.379646	2.285038	1.927344
38.212	1	0.05956247	0.06918563	0.06458048	0.1259197	0.09364142	0.2695317	3.715821	2.86106	0.04702457	0.0832925	0.2259531	0.1228458	1.173988	1.126884	0.7550199	0.6196232	0.06540562	0.06846557	0.09624344	0.09719276	0.366123	0.396016	0.189186	0.2483975
38.310	1	0.0002434297	0.0002181412	0.0003792057	0.0002926457	0.001122486	0.001360948	0.02279238	0.01755809	0.0001713422	0.0002635595	0.001120695	0.0006799996	0.006642936	0.006587008	0.004263474	0.003486835	0.0004273912	0.0005667783	0.0004836541	0.0004552221	0.003279868	0.004344911	0.002385059	0.002343171
38.310	1	0.0002098806	0.0002810927	0.000308411	0.0002391737	0.001156876	0.001361074	0.0228716	0.01760883	0.0001780043	0.0002473158	0.001106245	0.0007649238	0.006652336	0.006554526	0.004212783	0.003515452	0.0004652647	0.0005969586	0.0005160943	0.0005628431	0.003348712	0.004444928	0.002414447	0.002386922
38.311	1	0.08549678	0.1769603	0.1193266	0.07499459	0.6961561	1.005836	0.2051029	0.3753734	0.1377647	0.1352379	0.1323175	0.08173462	0.177828	0.1873006	0.2776168	0.1552752	0.2380804	0.3758876	0.3902371	0.304905	1.636114	2.388254	2.235523	1.911701
38.312	1	0.07102433	0.06977011	0.07100632	0.06968813	0.1324158	0.2353253	3.713121	2.801766	0.05148296	0.08340828	0.1703515	0.1099248	1.185603	1.208861	0.79568	0.536381	0.0813601	0.07369437	0.0925498	0.09364878	0.3856176	0.4401304	0.1621622	0.2065064
38.408	1	0.0003589878	0.0003729926	0.0002996866	0.0003410189	0.001298234	0.002009812	0.0227191	0.01757472	0.0002603895	0.0003027174	0.001198278	0.0006920281	0.006292986	0.006648657	0.004446704	0.003106918	0.0005634454	0.000601084	0.0005401491	0.0004569844	0.003460679	0.004376495	0.002372196	0.00226036
38.409	1	0.000439917	0.0005239338	0.0006965857	0.0006276467	0.001387472	0.002065462	0.02285879	0.01760629	0.0006730013	0.0007216742	0.001399274	0.0006564176	0.006348076	0.006697267	0.004510318	0.003136547	0.0006865823	0.0007770494	0.0006093566	0.0006560511	0.003468543	0.004461558	0.002525262	0.002321852
38.409	1	0.07370855	0.1758408	0.1272521	0.07686243	0.6808637	0.9771738	0.2054579	0.3731516	0.1284639	0.139655	0.1311658	0.08507694	0.1572249	0.1706623	0.2727771	0.1557286	0.2411956	0.3597524	0.4022977	0.3117099	1.707955	2.387628	2.170052	1.871944
38.409	1	0.07639201	0.07518131	0.08594558	0.1206569	0.2015059	0.3015365	3.709927	2.790214	0.07648102	0.08363151	0.2016265	0.115026	1.137187	1.207443	0.7870402	0.4310645	0.07278191	0.08182349	0.09049488	0.09129076	0.3901787	0.475973	0.1481899	0.2159461
38.510	1	0.0002741231	0.0004856197	0.0003125701	0.0003269489	0.001305844	0.002718891	0.02271557	0.01760606	0.0002503499	0.000417627	0.001097583	0.0006383952	0.005903077	0.006487359	0.004469812	0.002769942	0.0005251902	0.0005203688	0.0005511619	0.0005932243	0.003544295	0.004411194	0.002532154	0.002474803
38.511	1	0.0004597991	0.00089592	0.001171777	0.0009843963	0.001436332	0.002788166	0.02281613	0.01760143	0.001297857	0.00110999	0.001536754	0.0005350738	0.006061672	0.006549149	0.004575798	0.002715028	0.0007324033	0.0007509829	0.0008360921	0.0008953057	0.003536433	0.004430184	0.002728249	0.002545435
38.511	1	0.08136952	0.1637544	0.1205954	0.08856237	0.6648729	0.9867091	0.1990833	0.3238944	0.1260775	0.1469328	0.1277939	0.08409219	0.1604368	0.164586	0.2604783	0.1233903	0.2615316	0.3588059	0.3871848	0.3243647	1.78573	2.424064	2.11226	1.917957
38.512	1	0.08545429	0.1136302	0.0717081	0.09742385	0.2204381	0.3927362	3.714412	2.769629	0.0771327	0.09379037	0.2138684	0.1030446	1.049561	1.144506	0.7621208	0.3711743	0.07765703	0.09297023	0.1028257	0.08773754	0.4053038	0.477814	0.2622892	0.2961067
38.610	1	0.0002898531	0.000366574	0.000419473	0.0003858862	0.001391604	0.003043149	0.02254429	0.01733582	0.0003301477	0.0003849025	0.001210791	0.0005615109	0.005587364	0.006103411	0.004527858	0.002577744	0.0005253609	0.0005249291	0.0005145328	0.000459475	0.003559297	0.004533491	0.002647588	0.002560616
38.611	1	0.0008810112	0.001125448	0.001466578	0.001588665	0.001418862	0.003207793	0.02261263	0.01739399	0.001569203	0.001615669	0.001862523	0.000549739	0.005682013	0.006145547	0.004499553	0.002591147	0.0007725096	0.001042076	0.000828397	0.001001837	0.003535854	0.004613071	0.002745605	0.002764783
38.611	1	0.09080858	0.1106491	0.1215964	0.0995565	0.6537994	0.9659899	0.191518	0.2895472	0.1284165	0.1618081	0.1069541	0.070823	0.1476686	0.1459186	0.2576097	0.159156	0.2472038	0.3241642	0.3631901	0.3342903	1.850374	2.431413	2.039367	1.920082
38.612	1	0.08913171	0.05787449	0.06594187	0.09119858	0.237826	0.4592063	3.731613	2.739898	0.09415876	0.08592669	0.1948771	0.09747909	0.9368862	1.015043	0.7202144	0.3973445	0.09238499	0.07222058	0.07295529	0.1128078	0.3957344	0.4619917	0.3198579	0.3854151
38.710	1	0.0003189359	0.0002243644	0.0003776031	0.0003265836	0.001174801	0.003282841	0.02254245	0.01724933	0.0002608162	0.0004072294	0.001215387	0.0007172195	0.005408272	0.005595961	0.004439126	0.002482438	0.0005223421	0.0005287334	0.000530822	0.0005463207	0.003367065	0.004598496	0.002923552	0.002922296
38.711	1	0.0009462177	0.001256069	0.001956492	0.001850839	0.001348165	0.003499475	0.02260721	0.0172334	0.001730108	0.001910369	0.001886103	0.0005862473	0.005509114	0.005691898	0.004475405	0.002595997	0.0007719344	0.0009047105	0.000954965	0.001189029	0.003550133	0.004689216	0.003072946	0.003009992
38.711	1	0.1146216	0.102429	0.1366362	0.112763	0.636874	0.9464043	0.205728	0.2657903	0.1379448	0.1832815	0.1012691	0.05559523	0.1601001	0.164229	0.2508334	0.1661808	0.257456	0.3213555	0.3570124	0.3175861	1.901056	2.422557	1.970151	1.897785
38.712	1	0.07565394	0.06612544	0.08990553	0.09383029	0.1494538	0.5448071	3.744465	2.727274	0.07004435	0.0892038	0.2110895	0.1227666	0.8190141	0.8916921	0.6756698	0.4039088	0.09445046	0.089213	0.07408745	0.1051606	0.3684349	0.4760965	0.3390142	0.4378982
38.810	1	0.0003059334	0.000314192	0.0003226772	0.0003413475	0.001144908	0.00335094	0.02245459	0.01723767	0.0003489572	0.0003931933	0.001101443	0.0006882913	0.005416736	0.005085369	0.004200946	0.00253466	0.0005503101	0.0006257376	0.0005281875	0.0004395004	0.003201675	0.004619575	0.002935783	0.002980974
38.811	1	0.001183426	0.001324846	0.002596654	0.002612925	0.001433111	0.003575038	0.02259996	0.01723351	0.002409421	0.002017645	0.001889406	0.0005974358	0.005630836	0.005094314	0.004284051	0.002588561	0.0009406499	0.0009678491	0.0009410016	0.001298818	0.003288186	0.004753742	0.003161867	0.003078321
38.811	1	0.09762821	0.09998827	0.1298487	0.1031219	0.6004249	0.9200207	0.2237687	0.2084713	0.13086	0.172835	0.1128968	0.05055321	0.1630564	0.1885968	0.2435614	0.1599685	0.2372328	0.327899	0.3445219	0.3014096	1.915645	2.401351	1.896537	1.864276
38.812	1	0.07026981	0.04295796	0.09701542	0.08041116	0.1217997	0.6227987	3.741193	2.726743	0.06917197	0.09546744	0.2401168	0.1252641	0.7889936	0.757003	0.6412198	0.406282	0.08937741	0.09348358	0.0547869	0.1057906	0.3328984	0.4716103	0.3406716	0.430626
38.910	1	0.0002755361	0.0003507298	0.0003867317	0.0004908618	0.001125681	0.00331562	0.0225019	0.01737609	0.0002693921	0.0003634332	0.001151909	0.000689374	0.005545889	0.004440577	0.004025578	0.002599913	0.0005046622	0.0005135883	0.000557166	0.0004703826	0.003082186	0.00440271	0.00311535	0.003253964
38.910	1	0.001370107	0.002486829	0.004606712	0.004524741	0.001478323	0.003604455	0.02257968	0.01746476	0.003886732	0.003272902	0.001628039	0.0008758086	0.005705741	0.004600703	0.004065452	0.002736538	0.0008704692	0.001307271	0.001309205	0.001930155	0.003150003	0.004669776	0.003283858	0.003414089
38.912	1	0.1155547	0.09586745	0.1025786	0.1049796	0.5807475	0.90017	0.2354145	0.1579953	0.1526203	0.1482515	0.1233556	0.04036076	0.2053987	0.2212217	0.2533323	0.1457432	0.2560285	0.3295919	0.3392794	0.2797509	1.980131	2.36259	1.839025	1.856317
38.912	1	0.07348409	0.08788484	0.08377921	0.0876027	0.1861804	0.6664817	3.738353	2.7848	0.07623509	0.08923234	0.2138589	0.12219	0.825475	0.6349587	0.6252181	0.4306796	0.08639104	0.08254191	0.07205922	0.08174486	0.3045465	0.4470748	0.3351696	0.4161625
39.010	1	0.0003974149	0.0003123336	0.0003645589	0.0003136629	0.001199043	0.003012615	0.02260322	0.0175031	0.0002217974	0.0002746972	0.001207129	0.0007726633	0.006028299	0.004059444	0.00376813	0.002779162	0.000451311	0.0005553182	0.0004693757	0.0004673864	0.002826868	0.004186961	0.003300652	0.003239889
39.010	1	0.001827215	0.003204734	0.006763403	0.005873628	0.001682419	0.003383003	0.02264313	0.01750293	0.005505432	0.004144476	0.001203165	0.0008743228	0.006134463	0.004211939	0.003819653	0.002774602	0.001105106	0.001424424	0.001579569	0.002276114	0.00289408	0.004469824	0.003619069	0.003503999
39.011	1	0.1197362	0.09177306	0.09930557	0.1180742	0.5663775	0.8899139	0.2297772	0.17116	0.141364	0.1300639	0.1216622	0.04421116	0.2411306	0.215809	0.3021511	0.1196956	0.2838315	0.3389356	0.3362894	0.2852693	2.039811	2.355955	1.817886	1.851706
39.012	1	0.05875278	0.05213563	0.07847783	0.06135632	0.214005	0.6288054	3.744277	2.81086	0.05450062	0.06561091	0.2210593	0.1443401	0.8985412	0.5737548	0.6140381	0.4900057	0.0980161	0.1109762	0.06273018	0.0962533	0.2579209	0.3790745	0.3427522	0.4180451
39.110	1	0.0001936151	0.0002340803	0.000438723	0.0004285025	0.001230792	0.002515876	0.02259694	0.0174599	0.0001595238	0.0002478916	0.001171485	0.0007344113	0.006487997	0.004087148	0.003673023	0.002956826	0.0004615418	0.000530105	0.000505919	0.0005600834	0.002753552	0.004006417	0.003527186	0.003349651
39.110	1	0.002373799	0.00413396	0.009158925	0.007990903	0.001948804	0.003225702	0.02278689	0.01759341	0.007119787	0.005419687	0.001720044	0.001220518	0.006626403	0.004219374	0.003708904	0.002970047	0.001769726	0.001563593	0.001963301	0.002739903	0.002932547	0.004177951	0.003655375	0.003386187
39.111	1	0.1369076	0.1017524	0.09133173	0.1015901	0.5862136	0.8870409	0.2326969	0.2117416	0.1338701	0.1198795	0.1244827	0.0528336	0.2380496	0.1976478	0.2955522	0.1388812	0.2844318	0.3523479	0.3337737	0.3035606	2.083074	2.333512	1.788346	1.84103
39.112	1	0.08609738	0.06558809	0.09435681	0.1018959	0.2275132	0.5977801	3.73849	2.806039	0.06271804	0.08157927	0.2141452	0.1356564	0.9655983	0.6263119	0.5924506	0.5208716	0.0782798	0.06866642	0.07467122	0.07683932	0.2153235	0.3122342	0.3954716	0.3940587
39.210	1	0.0002738682	0.0003358917	0.0003384382	0.0002820416	0.001223556	0.001928096	0.02268161	0.01735331	0.0002075216	0.0002971069	0.001197573	0.0006806965	0.006743875	0.004515419	0.003553215	0.003197025	0.0004705881	0.0005501644	0.0005243641	0.0005378813	0.002788052	0.003651059	0.003478677	0.003098993
39.211	1	0.004049426	0.006622184	0.01584187	0.01365017	0.002195305	0.002930022	0.02302263	0.01760906	0.01130857	0.008486592	0.002846211	0.002304321	0.007124913	0.00477548	0.003719359	0.003380596	0.002476762	0.001968309	0.002514161	0.004003477	0.003010224	0.003994508	0.004011685	0.003514363
39.211	1	0.1338306	0.09269951	0.08164778	0.0999109	0.5959268	0.914193	0.2149697	0.246697	0.1233717	0.1281693	0.1177089	0.08265956	0.2414425	0.1836966	0.2989562	0.1829504	0.2936021	0.3552129	0.3471258	0.3035898	2.077188	2.292003	1.803007	1.80702
39.212	1	0.08202577	0.05971006	0.08277298	0.1302416	0.1668293	0.5111574	3.738118	2.781037	0.06474124	0.07354423	0.2113413	0.1195174	1.059842	0.7214063	0.5358788	0.5612233	0.07876589	0.0887941	0.08364035	0.07976983	0.1722592	0.2995247	0.4548875	0.400988
39.310	1	0.0003792422	0.000473483	0.0004353341	0.0005644553	0.001035068	0.001245862	0.02280848	0.0175047	0.0002696782	0.0003282874	0.001097123	0.0006277843	0.006868014	0.005134862	0.003396821	0.00343647	0.0004857025	0.000484511	0.0006394075	0.0005766341	0.002776748	0.003556249	0.00346318	0.002947282
39.311	1	0.07063323	0.1009309	0.1422833	0.1334566	0.03480369	0.03650501	0.05361061	0.04302477	0.1374037	0.1214147	0.07567943	0.05450609	0.03607108	0.023841	0.01770389	0.01941152	0.06038952	0.05800587	0.07532803	0.08519143	0.01611481	0.02281504	0.02802833	0.02781678
39.311	1	0.138966	0.0727121	0.07888345	0.07879437	0.6040693	0.9351787	0.1853128	0.2339992	0.1095076	0.133403	0.1032479	0.06912542	0.1982647	0.19311	0.2821883	0.1966476	0.3044646	0.3447083	0.34468	0.3082328	2.065067	2.256794	1.863813	1.816132
39.312	1	0.08841995	0.0599684	0.08645549	0.1079788	0.1037188	0.3788272	3.751764	2.789952	0.08140343	0.08094007	0.1674107	0.1235769	1.104314	0.8520812	0.4504853	0.5665987	0.06019244	0.05979351	0.08088001	0.07481818	0.1582735	0.3309279	0.4672901	0.3440374
39.410	1	0.0003481672	0.0005349422	0.0008738037	0.0008656248	0.001137052	0.0007959959	0.02267486	0.01756233	0.0007800331	0.0006333414	0.001342409	0.0007603195	0.006867608	0.006008189	0.003144874	0.003477003	0.0005730159	0.0006068783	0.0006899467	0.0007429321	0.002912365	0.003477346	0.003419736	0.002674218
39.411	1	0.1271667	0.2349776	0.3512205	0.3210505	0.05870271	0.05133243	0.04763532	0.03716374	0.3032863	0.2532647	0.1333982	0.04746838	0.0370418	0.02231843	0.0231282	0.02500611	0.08871561	0.0788773	0.1285687	0.1636894	0.03783723	0.03929365	0.03079723	0.02404513
39.411	1	0.1248846	0.06152211	0.1011183	0.06179464	0.5864583	0.9573662	0.1724027	0.2094434	0.1032507	0.1349649	0.1068632	0.09152869	0.1904849	0.2124868	0.2728729	0.181053	0.3054353	0.3365055	0.3453433	0.3488271	2.034495	2.202004	1.928041	1.815837
39.412	1	0.07930212	0.06932043	0.1034786	0.1433809	0.09129474	0.2821227	3.735545	2.805776	0.04813264	0.07512517	0.2018943	0.1582335	1.144877	0.9911379	0.4074752	0.5312346	0.07783975	0.05925044	0.07020576	0.06951922	0.1876973	0.346093	0.4620026	0.2993351
39.510	1	0.0005183667	0.001051684	0.001545702	0.001553255	0.001296047	0.0015094	0.02261625	0.01747517	0.00118571	0.001162826	0.001689602	0.0008598583	0.006605632	0.006631367	0.00293967	0.003331071	0.0005455952	0.0007663624	0.0006668188	0.0007609598	0.00307249	0.003521863	0.003416277	0.002519569
39.511	1	0.2073325	0.336996	0.6111858	0.5492109	0.08398083	0.06408241	0.06476274	0.03464216	0.3961261	0.3665708	0.1869452	0.1073474	0.04907406	0.03579084	0.04693965	0.0325783	0.1361618	0.09038313	0.1002825	0.1649994	0.05674556	0.03586301	0.04004569	0.02656663
39.511	1	0.131771	0.06176652	0.08689743	0.04306053	0.607385	0.9581241	0.1867903	0.1920979	0.123916	0.1466272	0.1050198	0.07556844	0.1863851	0.1880297	0.2392049	0.1903501	0.3027821	0.3410131	0.3430238	0.3484122	1.986196	2.158339	1.991734	1.796145
39.512	1	0.07733872	0.0416254	0.09231986	0.1011001	0.1357157	0.2765568	3.723497	2.804646	0.06846192	0.08037597	0.2187541	0.1539114	1.144745	1.098684	0.4651249	0.5463435	0.0662249	0.06429286	0.07148994	0.07183374	0.2133839	0.3637074	0.4205948	0.2818709
39.610	1	0.0008534451	0.001276188	0.002356364	0.002128176	0.001517943	0.002204332	0.02251393	0.01735293	0.001622234	0.00141646	0.001833706	0.0008610743	0.006323302	0.007094555	0.002841852	0.003290446	0.0008050058	0.0006633521	0.0005395496	0.0008590187	0.003229104	0.003569298	0.003272414	0.002414065
39.611	1	0.2713051	0.3561657	0.8615911	0.7456493	0.09022889	0.07259722	0.05244072	0.05753696	0.5508581	0.4269698	0.188701	0.1713728	0.05523278	0.04340555	0.03245559	0.03477165	0.1907728	0.116762	0.09000369	0.1497322	0.05746368	0.05215646	0.03955173	0.03785825
39.611	1	0.1399259	0.0832799	0.1197371	0.05290414	0.6318919	0.9537285	0.1897981	0.1796825	0.1196559	0.1354899	0.08596526	0.08313498	0.1892336	0.1927515	0.2212728	0.1926589	0.3215149	0.3242178	0.3758359	0.3556221	1.901997	2.087521	2.023562	1.788043
39.612	1	0.06414014	0.05766452	0.09783326	0.1162315	0.1335745	0.353292	3.695382	2.815115	0.06920477	0.09139287	0.1901951	0.1439107	1.110263	1.174699	0.537442	0.5540947	0.07258733	0.06395438	0.0817843	0.05458352	0.2749651	0.3671565	0.3734764	0.2778833
39.710	1	0.0007405878	0.001450358	0.002368607	0.002379032	0.001430918	0.002721189	0.02274322	0.01753103	0.001731551	0.001626165	0.001765118	0.0008839649	0.005812777	0.007064456	0.003435695	0.003373886	0.0006755605	0.0006799837	0.0006402344	0.0009018126	0.003336034	0.003644215	0.003063104	0.002548107
39.710	1	0.2666936	0.346703	0.8840372	0.7506803	0.08283486	0.07201693	0.04980881	0.05531275	0.5415339	0.4569972	0.1953322	0.1595222	0.04623948	0.05054376	0.03602234	0.04238599	0.1956121	0.1071769	0.1086184	0.1455431	0.06269629	0.05420312	0.04177581	0.03503012
39.711	1	0.1248412	0.09432477	0.1214432	0.0506906	0.6532288	0.9606326	0.2163104	0.1978259	0.1169598	0.1119898	0.06940697	0.1065259	0.1539546	0.1691389	0.2118554	0.2440361	0.3201775	0.3259346	0.3757172	0.3367787	1.838873	2.05743	2.081886	1.796753
39.712	1	0.05253525	0.05495313	0.07388	0.09485026	0.0704406	0.39493	3.706306	2.824429	0.05958039	0.07111462	0.2438371	0.1295515	1.02814	1.149462	0.6827946	0.605921	0.08742029	0.0724022	0.09566931	0.06712117	0.3094698	0.3942071	0.324834	0.3271175
39.810	1	0.0007745877	0.001380028	0.00251799	0.002293139	0.001281727	0.003045414	0.02280557	0.0175352	0.001663	0.001588693	0.001514345	0.0009624473	0.005262893	0.006814229	0.003970523	0.003523899	0.0007624179	0.0007752435	0.0006467596	0.0008246962	0.003355511	0.003799116	0.002900064	0.002567113
39.810	1	0.2927376	0.3379293	0.9138331	0.7662229	0.07732473	0.06709689	0.06579499	0.05645828	0.5642573	0.4694876	0.2001954	0.149366	0.04853524	0.05623699	0.0487116	0.05230353	0.2057678	0.1003144	0.138041	0.1432622	0.05665158	0.0500556	0.05671416	0.03103851
39.811	1	0.1123521	0.09975588	0.1273977	0.07720164	0.6789432	0.9737358	0.2198907	0.2464202	0.1220967	0.1119166	0.05652985	0.1390946	0.1702769	0.1496028	0.2176986	0.3032033	0.3245905	0.3187462	0.3914763	0.3183899	1.786382	2.06111	2.163784	1.817007
39.812	1	0.05848304	0.06892734	0.07409504	0.09721204	0.04913877	0.4665317	3.721206	2.825512	0.07429417	0.120724	0.1958583	0.1357835	0.9310329	1.105702	0.766414	0.6348276	0.07818479	0.07047678	0.07751899	0.06972895	0.3328258	0.3974225	0.2638556	0.4030039
39.910	1	0.0008619261	0.001290338	0.00281452	0.002352856	0.001283296	0.003211616	0.02273233	0.01751003	0.001941728	0.0016347	0.001355547	0.001007919	0.005089518	0.006362981	0.004245121	0.003409833	0.000906116	0.0007507624	0.0006569768	0.0008933959	0.003255064	0.003808791	0.00268391	0.002733745
39.910	1	0.3161407	0.3336356	1.001842	0.7972301	0.08406557	0.07986062	0.05887361	0.05103312	0.6391816	0.4882593	0.169434	0.1555827	0.04430763	0.04705573	0.04929289	0.05010015	0.2163875	0.09965656	0.173877	0.1328936	0.05232287	0.03927973	0.06435981	0.03017613
39.911	1	0.09957047	0.09466958	0.09752299	0.06158013	0.6884759	0.974995	0.2149687	0.311362	0.1177461	0.1179676	0.09429727	0.1578353	0.1581627	0.1494239	0.1905324	0.3268749	0.3118829	0.3259652	0.3715656	0.3013577	1.713881	2.054784	2.185058	1.808557
39.912	1	0.05454988	0.05358432	0.08167356	0.08236099	0.1232111	0.5185242	3.743221	2.813914	0.06229713	0.07926561	0.2447379	0.1385024	0.7905844	1.030442	0.8421924	0.6639811	0.09187824	0.08117117	0.08251352	0.07099117	0.3530887	0.4053373	0.178166	0.4137744
40.010	1	0.0007998463	0.001286423	0.002937931	0.002364581	0.001370537	0.003304513	0.02279603	0.01736336	0.001990355	0.001765262	0.001209664	0.001020638	0.005306837	0.005666748	0.00437072	0.003455547	0.0007419738	0.0008244005	0.0007169651	0.0008646073	0.003124205	0.003968601	0.00260654	0.002801163
40.010	1	0.3288553	0.3135776	1.039683	0.8048974	0.09607244	0.08879619	0.0529618	0.05662105	0.6991545	0.5012536	0.1640154	0.1619002	0.06511279	0.05512412	0.04344823	0.04585239	0.2164553	0.09564857	0.1841769	0.1144949	0.03865462	0.02852732	0.0632303	0.03666674
40.011	1	0.1259914	0.1061562	0.08922463	0.04281613	0.7015641	0.9705897	0.2149154	0.3496509	0.1235856	0.0996446	0.09183271	0.1710237	0.1267208	0.1481893	0.1979042	0.3250811	0.3191145	0.3423957	0.38242	0.3025234	1.65501	2.071467	2.20388	1.804166
40.012	1	0.08346487	0.04570104	0.05402842	0.07518932	0.1931166	0.5624205	3.748859	2.793645	0.05910848	0.1167346	0.2085181	0.1486803	0.7142438	0.9296128	0.8355307	0.6602123	0.07661989	0.07533789	0.06509711	0.07400504	0.354311	0.3923646	0.1278935	0.4060343
40.110	1	0.0009134513	0.001184274	0.003028704	0.002405294	0.001489028	0.003230024	0.02287205	0.01748775	0.002082866	0.001847289	0.001269053	0.001000081	0.005589653	0.005175825	0.004123707	0.003594687	0.0007367656	0.0006897864	0.0006602891	0.0009082526	0.002836376	0.0040224	0.002489543	0.002884229
40.110	1	0.3217841	0.3279813	1.094823	0.8642322	0.1057627	0.09363311	0.05236972	0.05186721	0.7640371	0.4846202	0.2048147	0.1553802	0.06731988	0.04892419	0.04232752	0.04073996	0.2206912	0.06972964	0.1652009	0.08576542	0.04221814	0.02383821	0.0619256	0.03997665
40.111	1	0.1091784	0.09859749	0.06829789	0.0379097	0.6826686	0.9847571	0.2174979	0.4242726	0.1156428	0.09979629	0.07921968	0.1815137	0.1218797	0.1405401	0.2181375	0.3231928	0.3078265	0.3366344	0.3729305	0.313433	1.568967	2.082679	2.20803	1.816221
40.112	1	0.0855321	0.05463439	0.07122873	0.114817	0.2454212	0.5718378	3.745785	2.828062	0.08547399	0.1010332	0.247599	0.1633167	0.7991478	0.8296561	0.761703	0.680918	0.07780943	0.0730653	0.05699911	0.0765222	0.3432034	0.3756578	0.1751182	0.4178243
40.210	1	0.001053889	0.001333596	0.003474101	0.002828012	0.001430599	0.002808069	0.02304234	0.01784775	0.00227895	0.001842352	0.001509484	0.00108633	0.00614307	0.004896899	0.004040288	0.003628604	0.0008960343	0.0006960499	0.0007016092	0.0007554389	0.002752881	0.004022201	0.00259559	0.002873009
40.210	1	0.3202601	0.3493925	1.276784	0.9795101	0.1128401	0.09529633	0.07112842	0.06527218	0.8514199	0.4933946	0.2709149	0.2024014	0.05939214	0.04516958	0.04140331	0.02963916	0.2515482	0.09171593	0.1127533	0.1333542	0.05790697	0.0272461	0.05379805	0.04048176
40.211	1	0.1203714	0.107692	0.07090422	0.04581671	0.6931731	1.013611	0.2345215	0.4746691	0.1145054	0.1159239	0.07113519	0.1755339	0.1227139	0.1097151	0.2170684	0.3283665	0.2956055	0.3459595	0.3687729	0.3003869	1.48565	2.126526	2.220243	1.839176
40.212	1	0.07474064	0.0479652	0.06050034	0.1057732	0.1892605	0.5406776	3.772443	2.855194	0.06595322	0.0979687	0.2298952	0.148061	0.9034542	0.7853275	0.7444143	0.6790162	0.06472264	0.06665102	0.07665676	0.09949523	0.3210884	0.3523046	0.2148511	0.4185888
40.310	1	0.0009870941	0.001103173	0.003706509	0.002961857	0.001269821	0.002324578	0.02318158	0.01784652	0.002504619	0.001735638	0.001733577	0.001055014	0.006613037	0.005032856	0.003903442	0.003543466	0.0008330526	0.0007073992	0.0006345852	0.0008055464	0.002597336	0.004071277	0.002617616	0.002881854
40.311	1	0.3194966	0.3702475	1.376405	1.054932	0.1185467	0.09602161	0.07806396	0.07729924	0.9105567	0.5108931	0.3202966	0.2298375	0.06011565	0.04639178	0.03815999	0.04518062	0.2860746	0.1282483	0.102223	0.1994399	0.05830117	0.0379491	0.0618158	0.0452683
40.311	1	0.1044257	0.1028755	0.0976442	0.052145	0.6822701	1.039236	0.2603131	0.5093721	0.1034598	0.1028616	0.06159996	0.1881634	0.1307627	0.1094934	0.2005163	0.3280624	0.2734623	0.3624874	0.3788126	0.3010865	1.381703	2.155455	2.206385	1.82683
40.312	1	0.0554062	0.05756975	0.06962278	0.1154242	0.1184702	0.4705135	3.757659	2.835813	0.07460376	0.1035522	0.2123488	0.108088	1.014771	0.8716687	0.7157283	0.661762	0.05914675	0.06768334	0.08583451	0.07821784	0.2888812	0.3643714	0.1833435	0.3619779
40.410	1	0.001013089	0.001254267	0.003845956	0.003024262	0.001049712	0.00165194	0.02317905	0.01781955	0.002508206	0.001737156	0.001971062	0.001112772	0.006912368	0.005404269	0.003674236	0.003553685	0.0006369897	0.000717533	0.0006269652	0.0008552979	0.002560115	0.004121656	0.002613643	0.00268789
40.411	1	0.3193547	0.3748278	1.433271	1.126884	0.120635	0.09974792	0.08821729	0.08164654	0.9544955	0.5228711	0.3788241	0.2419146	0.0605578	0.03955366	0.05075306	0.05267344	0.2861159	0.1343995	0.1252171	0.2408327	0.05385792	0.03978129	0.07339555	0.04891138
40.411	1	0.09246364	0.07451185	0.08728629	0.05189483	0.6475589	1.045135	0.2920386	0.5364132	0.1116943	0.104104	0.08984557	0.1992471	0.1282497	0.1034911	0.1854726	0.3464293	0.2684238	0.3712313	0.3632008	0.3095512	1.283874	2.15296	2.173823	1.804925
40.412	1	0.03721602	0.06195581	0.08313485	0.1013111	0.04177357	0.3990437	3.747671	2.835551	0.05851366	0.08368614	0.2349138	0.1473141	1.100653	0.9782596	0.6844356	0.6266547	0.05115452	0.06522522	0.05703976	0.104785	0.2711763	0.3791774	0.1149535	0.3052365
40.510	1	0.001036174	0.001320811	0.004102775	0.002938921	0.001259768	0.000879194	0.02331464	0.01779572	0.002626412	0.001874034	0.00210386	0.001083471	0.006821815	0.005942078	0.003663006	0.003258391	0.0006664076	0.0007916929	0.0004915656	0.0009252717	0.002714388	0.004303412	0.002442245	0.002449242
40.511	1	0.2996424	0.3821609	1.484526	1.1578	0.1292212	0.1074543	0.08940392	0.07772764	0.9933639	0.5221957	0.4133713	0.2545981	0.05334623	0.04573207	0.03851455	0.04163154	0.2793283	0.1370824	0.127656	0.2287123	0.05124629	0.03727101	0.08165828	0.04587471
40.511	1	0.09662477	0.06955069	0.0747774	0.05388531	0.6311474	1.038448	0.3285868	0.4950914	0.09683932	0.1126277	0.08870102	0.1897922	0.1175155	0.09470039	0.1777437	0.3646299	0.2556977	0.3770259	0.3450896	0.309397	1.196642	2.14829	2.123702	1.777953
40.512	1	0.06158427	0.07328209	0.07957107	0.09800949	0.09630253	0.3521967	3.739536	2.833136	0.07083665	0.09636396	0.1947923	0.1354672	1.142481	1.064277	0.6865092	0.5312192	0.0683762	0.07648152	0.07140118	0.09483132	0.2814642	0.3997654	0.1384999	0.2645345
40.608	1	0.001052784	0.001169784	0.004692836	0.003239275	0.001466879	0.0007933661	0.02334131	0.01784054	0.002964586	0.001826897	0.00210624	0.001154321	0.006744667	0.006336613	0.003754802	0.003030613	0.0008088511	0.0007952882	0.0005921442	0.0008936748	0.002907226	0.004123689	0.002766963	0.002286441
40.609	1	0.3506506	0.4799167	1.710004	1.246783	0.1225962	0.1288523	0.1070535	0.07590291	1.078639	0.5499196	0.4512586	0.3169568	0.06389545	0.04860019	0.04310803	0.03499936	0.309458	0.09004421	0.09612946	0.2388346	0.05752803	0.04563222	0.102128	0.04795396
40.609	1	0.08841508	0.08525089	0.06060766	0.06974764	0.6310291	1.031414	0.3649872	0.4137955	0.08189341	0.1069885	0.08982087	0.1940106	0.1497646	0.1017971	0.1918652	0.4225633	0.2499429	0.3820966	0.3398147	0.3313631	1.134223	2.192878	2.114003	1.788688
40.609	1	0.06581444	0.06270335	0.09065817	0.110006	0.1405257	0.3226922	3.759231	2.824438	0.08003154	0.0865185	0.195593	0.1403707	1.141624	1.139523	0.6648252	0.4392073	0.06190483	0.06375055	0.07729403	0.0676312	0.2694152	0.4440264	0.2187612	0.1890614
40.710	1	0.001253798	0.001525585	0.00511321	0.003736989	0.001478835	0.001729289	0.02308132	0.0176539	0.003386893	0.001940964	0.002247355	0.0009828616	0.006472378	0.006351619	0.003742135	0.002583655	0.0007897036	0.0006744407	0.000687466	0.0009741776	0.002904657	0.003890414	0.003137432	0.002318907
40.711	1	0.4478852	0.6286594	1.964608	1.409191	0.136932	0.1509856	0.1022468	0.08601341	1.159524	0.6129827	0.5246379	0.3506576	0.07965386	0.05686802	0.04099775	0.0360975	0.3174155	0.08419829	0.1434074	0.2515195	0.06264353	0.05998025	0.1109322	0.04582349
40.711	1	0.1110036	0.1025222	0.06412894	0.09529027	0.652029	1.001007	0.4003767	0.3599457	0.09341639	0.1091302	0.08228197	0.2042948	0.1553963	0.1297205	0.2181085	0.4597286	0.2779957	0.3881853	0.3481005	0.3265273	1.095799	2.213421	2.109824	1.763367
40.712	1	0.05570418	0.08105042	0.09283678	0.115534	0.1525221	0.3365597	3.748125	2.795972	0.09190664	0.08720111	0.2154136	0.1250318	1.108843	1.166593	0.637639	0.3151065	0.06041821	0.07417057	0.08578774	0.08270879	0.2612868	0.45725	0.3345328	0.2289613
40.810	1	0.001561878	0.001557187	0.005717845	0.004145796	0.001458151	0.002344408	0.02302702	0.01746523	0.003461154	0.002086136	0.002275522	0.001036132	0.005867957	0.006360792	0.00365375	0.002323809	0.0005659474	0.0008110022	0.0009424659	0.0009727383	0.002995548	0.003814272	0.00342353	0.002452372
40.811	1	0.5089114	0.7287797	2.160806	1.542937	0.1524965	0.1484732	0.1024785	0.08301414	1.186196	0.6614257	0.5722741	0.3648985	0.07643193	0.04568069	0.04699844	0.04177982	0.2452348	0.1149859	0.2275292	0.3224042	0.05071517	0.07882421	0.09840001	0.04925612
40.811	1	0.1330255	0.1264515	0.07953154	0.09542249	0.6872999	0.9738848	0.4521435	0.2524381	0.1089341	0.1378089	0.0866155	0.1817805	0.1545741	0.1692382	0.2242087	0.4670998	0.2920286	0.3940289	0.3521933	0.3430588	1.085327	2.211957	2.085739	1.73718
40.812	1	0.05585458	0.05843556	0.07419202	0.09293446	0.1224731	0.3718653	3.736707	2.773627	0.1000801	0.1075004	0.1796509	0.1063248	1.02945	1.116918	0.6039193	0.2981267	0.06881839	0.06982679	0.07708672	0.09363898	0.2990306	0.4231389	0.4205739	0.2982663
40.910	1	0.001546133	0.001608646	0.006073821	0.004541988	0.001295309	0.003107456	0.02284496	0.01725633	0.003475965	0.002141436	0.002314091	0.001062857	0.005525859	0.005976802	0.003603478	0.00207324	0.0005678698	0.0008413548	0.0009534186	0.0009942888	0.002893063	0.003783813	0.003435423	0.002670972
40.911	1	0.5699317	0.7884852	2.310027	1.661239	0.1469781	0.1488576	0.1064638	0.07288472	1.189997	0.7101854	0.6027048	0.3749316	0.08066704	0.04361466	0.05422755	0.05528296	0.23873	0.1644822	0.3172595	0.3797608	0.0593122	0.08880067	0.1049424	0.04338311
40.911	1	0.1229723	0.1204169	0.09231048	0.1046761	0.6791153	0.9451609	0.5105034	0.1509002	0.1106939	0.1404598	0.09013491	0.1743253	0.1711389	0.22438	0.2366184	0.4535872	0.3238343	0.3808893	0.3746586	0.358715	1.113406	2.168894	2.054361	1.697768
40.912	1	0.06580613	0.07030778	0.07418086	0.09581319	0.1161714	0.4612114	3.720723	2.73028	0.09961325	0.06920897	0.239363	0.09708661	0.9280006	0.9811851	0.5506699	0.3078142	0.09038506	0.08235336	0.07047258	0.1141411	0.3022242	0.3830638	0.4519391	0.4025546
41.010	1	0.001734946	0.001621637	0.00698004	0.005376829	0.001413915	0.00367821	0.02285218	0.01723117	0.003802133	0.002597007	0.002480163	0.001020564	0.00519279	0.005475268	0.003308703	0.00213872	0.0007048267	0.0009847602	0.001178338	0.001218904	0.00284001	0.003907662	0.003523834	0.002852806
41.011	1	0.6503388	0.8597891	2.59261	1.914451	0.1296367	0.1260426	0.1130084	0.07723076	1.212337	0.7828033	0.6809408	0.4106498	0.05477856	0.04240491	0.05609041	0.05229934	0.257986	0.2518959	0.3905499	0.4443988	0.06090152	0.0664169	0.09319148	0.05191906
41.011	1	0.1254156	0.1164651	0.0836835	0.1029295	0.6834584	0.9364607	0.5468754	0.1202918	0.1053027	0.127314	0.1062855	0.1638033	0.1953704	0.2407585	0.2408832	0.4181092	0.3408927	0.3520447	0.3799265	0.3745515	1.153137	2.136425	2.002559	1.70514
41.012	1	0.08168789	0.0449101	0.05777848	0.1053385	0.1929077	0.5699167	3.731862	2.740717	0.08623708	0.1082927	0.2115895	0.1132409	0.8143359	0.8304883	0.4751418	0.3224667	0.06248353	0.07873281	0.07051764	0.1052545	0.3104603	0.3763405	0.4259607	0.4633419
41.110	1	0.002061826	0.001783045	0.00745803	0.005907989	0.001625911	0.004088073	0.02286267	0.01723114	0.004252838	0.002696398	0.002422538	0.001127909	0.005201975	0.00487201	0.003087875	0.002034373	0.001113737	0.001243219	0.001106295	0.001310574	0.002883747	0.003986454	0.003317406	0.003097586
41.110	1	0.6635117	0.8698881	2.7753	2.087296	0.1462039	0.1319525	0.1094792	0.09585863	1.323515	0.8246911	0.7043469	0.4765818	0.0474971	0.04928375	0.05455767	0.0611432	0.2829497	0.2885209	0.3997139	0.4357005	0.04843996	0.05694045	0.09106752	0.05722944
41.111	1	0.1441255	0.1068567	0.06630302	0.09961622	0.7006222	0.936246	0.5831952	0.1551971	0.1284508	0.1299887	0.1150509	0.1434191	0.2109864	0.239201	0.2087438	0.3617369	0.337296	0.3556093	0.3644593	0.3909667	1.197049	2.10224	1.906584	1.712807
41.112	1	0.0853452	0.05636453	0.0922244	0.08162155	0.2685222	0.6676961	3.766325	2.735588	0.08412954	0.08097807	0.2437579	0.1165385	0.7572521	0.6897962	0.4491568	0.317472	0.09445267	0.07513758	0.05412305	0.08491916	0.2950815	0.4113476	0.3527531	0.4726359
41.210	1	0.001841516	0.001959975	0.007824887	0.005922857	0.001535341	0.004164947	0.02273444	0.01724016	0.004347762	0.002640689	0.00249484	0.001360882	0.005348691	0.004289359	0.002907902	0.002087466	0.001069567	0.0011211	0.001042115	0.001237424	0.002698807	0.003774162	0.002812036	0.003269902
41.210	1	0.6351307	0.8496815	2.832201	2.127074	0.1420368	0.1237636	0.09256573	0.09551752	1.394345	0.8068058	0.691582	0.5219714	0.0544408	0.05544965	0.06140286	0.06208812	0.2878562	0.2938883	0.3832666	0.3931931	0.05565965	0.05020177	0.08034458	0.05108767
41.211	1	0.1823464	0.08856562	0.08274485	0.1325629	0.6922411	0.9520307	0.6111707	0.1871785	0.1280181	0.1561723	0.1124891	0.1193946	0.2261198	0.2256176	0.1913074	0.3232524	0.341662	0.3480978	0.3846059	0.3893404	1.259934	2.07843	1.802946	1.690716
41.212	1	0.06673949	0.06279639	0.0782676	0.08124849	0.2606677	0.7128255	3.766196	2.746939	0.09901769	0.08991781	0.2328873	0.1251045	0.760053	0.5667538	0.4587301	0.3229759	0.08037086	0.09630022	0.05238642	0.0940525	0.2948988	0.3906847	0.2485396	0.4740948
41.310	1	0.001761434	0.001470379	0.007957007	0.006758609	0.001511241	0.004133357	0.02229096	0.01664208	0.004994567	0.003669823	0.00277198	0.001893728	0.005775361	0.003750445	0.002656363	0.002031493	0.00102904	0.00121758	0.00103894	0.001268441	0.002412377	0.003404838	0.002321078	0.003171434
41.310	1	0.5465482	0.6559418	2.803354	2.305685	0.1780884	0.1347277	0.1167043	0.1030659	1.643685	1.104822	0.8485476	0.6712156	0.04996121	0.04499897	0.04784867	0.04372391	0.2853135	0.3200666	0.3889054	0.3537214	0.0301249	0.04284505	0.04906171	0.06156577
41.311	1	0.2156969	0.08185621	0.06291801	0.1199012	0.7102012	0.9667577	0.5994423	0.2161161	0.1593208	0.1709153	0.1392647	0.1452149	0.2405281	0.2200787	0.2208349	0.2808977	0.3619612	0.3498179	0.3877482	0.3547879	1.306623	2.007178	1.665211	1.604234
41.312	1	0.08136222	0.06371302	0.09530014	0.07332505	0.2424389	0.7379247	3.706641	2.675304	0.06937944	0.09583399	0.2220076	0.1318557	0.8243445	0.5066323	0.447498	0.3462603	0.09572323	0.07418939	0.08093915	0.06592164	0.2990448	0.3382471	0.1967791	0.4256423
41.410	1	0.001811996	0.001313309	0.007790615	0.006460751	0.00107016	0.003548644	0.02154222	0.0155094	0.005545375	0.004083445	0.003006055	0.001995802	0.0060282	0.003695843	0.002400656	0.002069847	0.0009653057	0.001106456	0.001189203	0.0006941031	0.001928583	0.00301392	0.001878696	0.002924748
41.410	1	0.5082456	0.5234467	2.669343	2.256919	0.2016851	0.1620255	0.118429	0.1191649	1.839753	1.336368	0.8576058	0.7323849	0.03759171	0.03909106	0.04469444	0.03710598	0.3099108	0.3114948	0.3510772	0.2815258	0.03219893	0.03424712	0.03636209	0.05818184
41.412	1	0.2330984	0.08067093	0.04663639	0.1158713	0.695862	0.9216144	0.5112697	0.2066305	0.190593	0.2136359	0.1670182	0.1392633	0.245938	0.2197657	0.2437439	0.2057575	0.392639	0.3389015	0.3857436	0.3068084	1.228336	1.726505	1.447885	1.449852
41.412	1	0.06299499	0.06453155	0.05996151	0.09832082	0.1851715	0.707266	3.615873	2.515995	0.06728155	0.08894454	0.2157485	0.1418698	0.870128	0.5439757	0.3846581	0.3809252	0.07425386	0.08016647	0.05852508	0.06868225	0.2503091	0.2605537	0.2130812	0.3919152
41.510	1	0.001533542	0.001445667	0.008126363	0.006648094	0.001508723	0.002808453	0.02061726	0.01464101	0.006117697	0.004892963	0.003359678	0.002802305	0.006389066	0.00408842	0.001971188	0.002152519	0.001359668	0.001450928	0.001737618	0.0006733657	0.00168583	0.002865634	0.002131646	0.002673492
41.510	1	0.4724153	0.4648854	2.589037	2.231887	0.2105351	0.1750665	0.1185757	0.1235068	1.945843	1.456334	0.8320142	0.7780339	0.04862161	0.04005958	0.04649172	0.03056165	0.3322283	0.2956364	0.3058529	0.3035547	0.03827191	0.03863362	0.03746778	0.05532573
41.511	1	0.2419362	0.06906294	0.09112584	0.09679411	0.6968653	0.9180763	0.5068509	0.2113531	0.1838237	0.2009149	0.1998625	0.1139839	0.2292282	0.2220202	0.2478944	0.1835836	0.4008428	0.3016266	0.3543407	0.2978727	1.246334	1.646731	1.364033	1.437243
41.512	1	0.05346646	0.05469318	0.07708904	0.1033018	0.1875279	0.6101672	3.47671	2.382676	0.05890178	0.07085947	0.1600392	0.1636648	0.9438934	0.6560055	0.3029137	0.4048072	0.08336943	0.07750341	0.05348193	0.05703756	0.2109726	0.2985112	0.2643066	0.3399539
41.608	1	0.002184593	0.002312622	0.008669846	0.00632241	0.002192738	0.001961534	0.01954731	0.01356147	0.006528716	0.005554575	0.004029228	0.003173094	0.006536208	0.004693653	0.00150579	0.001832036	0.002200371	0.002118695	0.002268236	0.00122017	0.001748367	0.002905184	0.002377221	0.002445972
41.609	1	0.4403562	0.4209536	2.537314	2.207539	0.2144217	0.187152	0.1154785	0.1302162	1.998769	1.564873	0.8509513	0.8353581	0.05923299	0.04064974	0.05671103	0.02532406	0.3294271	0.2711054	0.2644087	0.327707	0.04481767	0.04354301	0.03180893	0.05467761
41.609	1	0.258413	0.08513475	0.1459247	0.0762387	0.7013746	0.9480435	0.4967276	0.2214222	0.2003277	0.1977004	0.1936635	0.1419921	0.2252139	0.2010343	0.2523259	0.1767223	0.4006209	0.2861571	0.36814	0.2965187	1.284983	1.630931	1.34966	1.452789
41.609	1	0.07368937	0.1077307	0.1126609	0.1332419	0.2421357	0.5241749	3.287152	2.227718	0.07963184	0.05781621	0.1865369	0.1452869	1.010803	0.8317085	0.1693463	0.3581995	0.06521581	0.0672172	0.07096007	0.06698067	0.1821415	0.3334775	0.3025966	0.2615308
41.710	1	0.002471466	0.002157901	0.009104297	0.006498374	0.002546816	0.001439152	0.01873983	0.01305229	0.006375931	0.005982817	0.004396363	0.003119579	0.006494809	0.005330896	0.001218127	0.001528481	0.002577273	0.002309003	0.002426237	0.001389042	0.001713315	0.003105119	0.002828718	0.002165939
41.710	1	0.4215406	0.3804138	2.501821	2.22584	0.2164056	0.2022226	0.1239475	0.134019	2.006737	1.669674	0.9328108	0.8754425	0.06066227	0.04725098	0.05735021	0.0320433	0.3186094	0.2521029	0.2173748	0.3530489	0.03654827	0.04420697	0.0327472	0.05602483
41.711	1	0.2753044	0.1132671	0.167289	0.06444743	0.7052308	0.9645884	0.4889115	0.2095202	0.2182269	0.1952444	0.2015475	0.1194457	0.2204505	0.172398	0.2379585	0.1811091	0.3638461	0.2948124	0.3670104	0.2859345	1.314992	1.610392	1.314217	1.45164
41.712	1	0.08581063	0.1024922	0.1035988	0.1277778	0.259255	0.406809	3.151904	2.146615	0.09618508	0.08457631	0.1726579	0.1261652	1.052531	0.9582314	0.1327473	0.2761727	0.07073921	0.07181204	0.05661603	0.07837555	0.2055682	0.363447	0.3576664	0.2104049
41.810	1	0.002223138	0.002180637	0.008992421	0.006230448	0.002410261	0.001985542	0.01918481	0.0135995	0.005941682	0.005795662	0.004746378	0.00338271	0.006494088	0.005947628	0.0017164	0.001654339	0.002392328	0.002344087	0.001971853	0.00162442	0.001758228	0.003234444	0.00276087	0.002456099
41.810	1	0.3994066	0.3134321	2.534852	2.264885	0.2115619	0.2040189	0.1331418	0.136633	1.954914	1.709355	1.036148	0.896019	0.06301598	0.04254763	0.04287747	0.04176572	0.3042787	0.2300645	0.1549941	0.3592505	0.03194495	0.04884964	0.03106558	0.0585164
41.811	1	0.2482323	0.09781672	0.1597697	0.06365818	0.7050511	0.9808606	0.5336909	0.1927133	0.2180498	0.1512086	0.1969293	0.09639283	0.2140757	0.1687522	0.2447978	0.1874742	0.3324535	0.3130968	0.3904893	0.2636339	1.377801	1.657826	1.363705	1.506719
41.812	1	0.09674045	0.07471944	0.1094649	0.107601	0.2472243	0.3529923	3.171195	2.220765	0.08463249	0.06237879	0.2076178	0.148649	1.09187	1.069851	0.3290332	0.2438691	0.06652975	0.06380896	0.06864699	0.07279621	0.2296413	0.3525034	0.352924	0.2679571
41.910	1	0.002413996	0.002326493	0.00888299	0.006293153	0.001821667	0.002906123	0.01923018	0.01391297	0.005497934	0.00630373	0.004682889	0.003055413	0.006025847	0.006490799	0.002524176	0.001934058	0.002096939	0.002472491	0.002191358	0.001646067	0.001956957	0.002939366	0.002634173	0.002433644
41.910	1	0.3743382	0.2722165	2.548667	2.295536	0.2132931	0.2137698	0.1512838	0.1401292	1.938711	1.753195	1.139829	0.9086835	0.06056744	0.03285972	0.04718139	0.05190648	0.2846443	0.2112441	0.0774499	0.3247713	0.03141179	0.03006527	0.02877505	0.06101581
41.911	1	0.2440889	0.0727515	0.1442645	0.07229852	0.7154734	0.9813653	0.528541	0.1926543	0.2030571	0.14455	0.2059116	0.0894247	0.1991229	0.15769	0.2684798	0.2010065	0.2966993	0.2956051	0.3854264	0.2668797	1.400063	1.658337	1.405645	1.518074
41.912	1	0.1030468	0.07112409	0.0997766	0.0965397	0.140557	0.3299453	3.186446	2.24747	0.08906504	0.08566467	0.1851585	0.1206487	1.094774	1.135052	0.4992519	0.3491331	0.09133673	0.05666484	0.09861303	0.06539934	0.2385072	0.2497363	0.2892623	0.2918359
42.010	1	0.002151829	0.001951907	0.008601918	0.006102413	0.001394521	0.003921618	0.01898609	0.01362838	0.00542837	0.006542427	0.004663907	0.002963281	0.005556077	0.006449503	0.003173556	0.002313863	0.001573386	0.001979621	0.001762758	0.00145088	0.002284589	0.002632964	0.002175953	0.002453544
42.010	1	0.3521765	0.2412091	2.572596	2.301644	0.2141291	0.218088	0.1599033	0.1448723	1.962723	1.773999	1.216962	0.9140309	0.06242898	0.0296185	0.05210302	0.04094846	0.2648076	0.2214554	0.05207967	0.2637717	0.0348148	0.04573638	0.03294992	0.06330598
42.011	1	0.2322124	0.0786844	0.160348	0.06400934	0.7110525	0.9730299	0.482796	0.1656413	0.1838079	0.1555517	0.192705	0.09973637	0.1867393	0.1595829	0.2711296	0.1923232	0.2713454	0.3052278	0.3808793	0.2620222	1.375312	1.56859	1.399147	1.489332
42.012	1	0.09011714	0.0822193	0.1071614	0.07855772	0.09244761	0.3800615	3.149756	2.215748	0.09100344	0.08641983	0.180083	0.1355282	1.054841	1.147759	0.6574528	0.4313121	0.1059263	0.08055113	0.05697145	0.04862336	0.2736057	0.2759709	0.2141751	0.3471971
42.110	1	0.00191449	0.001955076	0.008394617	0.005860641	0.001739805	0.004473898	0.01884608	0.0134704	0.005536442	0.00620777	0.004456541	0.002608774	0.005013292	0.006033736	0.003470731	0.00255927	0.001450909	0.001724688	0.001483939	0.001428551	0.002370852	0.002567627	0.001999891	0.002766739
42.111	1	0.3431479	0.2221797	2.603331	2.332118	0.2189586	0.2103225	0.1650337	0.1500791	1.957795	1.760345	1.299216	0.9131757	0.06330209	0.05056054	0.06591573	0.04126533	0.2562449	0.2486181	0.09974287	0.23137	0.03356171	0.043631	0.04028142	0.06401225
42.111	1	0.2300181	0.09348568	0.1373545	0.08228852	0.7299028	0.9432206	0.4156209	0.1619181	0.1726411	0.1721925	0.1874745	0.09879816	0.1491763	0.1582535	0.2887612	0.1945918	0.2509061	0.3308918	0.4010005	0.2562047	1.3829	1.525824	1.407645	1.466604
42.112	1	0.08563442	0.09748926	0.06710864	0.08286165	0.1693422	0.504094	3.152944	2.198753	0.08887289	0.07010951	0.1904658	0.173358	0.9435084	1.032212	0.7025368	0.5236668	0.08857215	0.0820871	0.07170584	0.1126385	0.2951792	0.3205085	0.2215025	0.4901957
42.210	1	0.001678021	0.001300364	0.007951223	0.006043807	0.002129079	0.004727872	0.01832542	0.0128183	0.005564282	0.0058665	0.004290355	0.002535649	0.004542958	0.005332813	0.003264677	0.002533704	0.001589823	0.00176273	0.001315968	0.001139934	0.002179745	0.002225828	0.002063381	0.0027719
42.211	1	0.336631	0.2408326	2.597682	2.329307	0.2116692	0.2156223	0.1578541	0.1332931	1.971623	1.759923	1.324152	0.8804543	0.05828702	0.03884604	0.06866568	0.0378775	0.2543517	0.2495808	0.1441035	0.2557755	0.03217808	0.03950961	0.04111973	0.05882473
42.211	1	0.2649629	0.1016952	0.140225	0.07263255	0.7002522	0.9098985	0.2827131	0.1903221	0.1756428	0.2092757	0.1618601	0.1266738	0.1369342	0.1775249	0.2739907	0.1745006	0.2062715	0.3567886	0.3735213	0.2810615	1.21356	1.317664	1.275532	1.339957
42.212	1	0.06968296	0.07993062	0.0778023	0.07775872	0.263099	0.6098159	3.148636	2.079834	0.08432258	0.07885423	0.1654233	0.1531361	0.7540377	0.9111876	0.6714933	0.5267233	0.08881157	0.09405528	0.07139485	0.09488171	0.2821205	0.3212714	0.271115	0.4938625
42.310	1	0.001443478	0.00107885	0.008131563	0.005846351	0.002009428	0.004591167	0.01891929	0.01328648	0.005586779	0.005348783	0.004013924	0.002378387	0.004578512	0.004690525	0.00306878	0.00244505	0.001482601	0.001326435	0.001130379	0.0008470034	0.0022439	0.002258386	0.002331983	0.002485636
42.311	1	0.3419077	0.2678937	2.632044	2.347137	0.2198519	0.2080723	0.1598677	0.13386	1.938648	1.71805	1.34779	0.9000564	0.04491722	0.04598802	0.06044137	0.04431021	0.2504234	0.2591774	0.1524282	0.3314964	0.0317033	0.03506662	0.03870349	0.04928727
42.311	1	0.2288783	0.09865093	0.1487467	0.07003223	0.6860281	0.8851072	0.2437725	0.2133779	0.1766923	0.1928786	0.1557826	0.1006977	0.1314312	0.1969316	0.2666788	0.1400582	0.2021177	0.3423205	0.3714167	0.2521457	1.197911	1.250221	1.265179	1.315333
42.312	1	0.09463268	0.104636	0.08492735	0.1428199	0.287624	0.6526273	3.233543	2.140442	0.07171565	0.08532433	0.2106693	0.1559845	0.6324678	0.7588394	0.6115286	0.497508	0.06335327	0.09127494	0.0663832	0.09763625	0.2938211	0.3197289	0.3113594	0.4520639
42.410	1	0.001408554	0.001314334	0.007798786	0.006026287	0.001458431	0.004201541	0.0199698	0.01418249	0.005566255	0.004955903	0.004059049	0.002404571	0.005144416	0.0043172	0.002932004	0.002382369	0.001270636	0.00102182	0.001095898	0.0007849111	0.00244313	0.002432188	0.002470919	0.002459643
42.411	1	0.3396173	0.3271808	2.684598	2.36641	0.218784	0.2024597	0.1808579	0.1227617	1.94335	1.651482	1.347214	0.9175953	0.05140638	0.04547565	0.05423728	0.04137883	0.2470848	0.2656369	0.1385748	0.3994017	0.02806482	0.04707955	0.0423796	0.04723108
42.411	1	0.1859097	0.1133854	0.1408697	0.08393364	0.7173049	0.918421	0.2560006	0.2502938	0.1884604	0.1818784	0.1447079	0.1132883	0.1473548	0.1905829	0.2981191	0.1734488	0.2452961	0.3789368	0.4184871	0.2880419	1.346874	1.384118	1.481481	1.392781
42.412	1	0.07855629	0.1025969	0.07656881	0.09867674	0.2282001	0.6762834	3.361148	2.275788	0.07003998	0.09286158	0.2006446	0.1260368	0.6769237	0.6628594	0.5992754	0.4676193	0.08018759	0.08754218	0.09499251	0.06333393	0.3150073	0.3163865	0.3268597	0.395369
42.510	1	0.00166701	0.001194902	0.007754365	0.006023614	0.001081158	0.003939976	0.0202505	0.01436791	0.005689275	0.004867444	0.003662967	0.002477065	0.005769723	0.004049664	0.002955928	0.00233718	0.00119459	0.0008262757	0.0009048834	0.0007493322	0.00237392	0.002629108	0.002465445	0.002596596
42.511	1	0.3494614	0.3800617	2.706101	2.37395	0.2131275	0.195471	0.178058	0.1320043	1.960898	1.60261	1.293468	0.9130045	0.05502177	0.0516632	0.05084788	0.04710111	0.2326317	0.272929	0.1529271	0.4431102	0.03021431	0.06033121	0.04781835	0.04141089
42.511	1	0.1618477	0.1011914	0.141675	0.08737128	0.7291179	0.9435136	0.2580604	0.280944	0.1873808	0.1947145	0.1447515	0.1220457	0.1607164	0.1937895	0.2958967	0.2135063	0.2644622	0.3825169	0.4463017	0.3023407	1.377383	1.384305	1.537843	1.402742
42.512	1	0.08804166	0.06352357	0.07610135	0.085555	0.1944117	0.6692906	3.375348	2.331869	0.07936554	0.0937722	0.1833523	0.1479378	0.801093	0.6365769	0.6060701	0.4890755	0.07158215	0.0726987	0.07243742	0.0654752	0.3236529	0.3366115	0.2673287	0.3875388
42.610	1	0.001746058	0.001559517	0.007685199	0.005848686	0.001805583	0.003387694	0.02063428	0.01480723	0.005803078	0.004558959	0.003702567	0.002343095	0.006096365	0.004276062	0.003084502	0.002305973	0.001088964	0.0008629176	0.001077725	0.0008182328	0.002491688	0.00282856	0.002145223	0.002501237
42.611	1	0.3469047	0.4241033	2.692257	2.364557	0.2096499	0.1983155	0.1631412	0.1300081	1.967875	1.576247	1.223805	0.8951631	0.04856295	0.0447875	0.03908912	0.04235173	0.2039469	0.266314	0.207291	0.4470626	0.02525099	0.05411997	0.04877491	0.04029101
42.611	1	0.1450478	0.08829878	0.1517899	0.0890487	0.7379074	0.9668247	0.2421463	0.2545477	0.1959478	0.1904447	0.1347305	0.1255083	0.1818939	0.2107986	0.2845501	0.2228152	0.2827134	0.4006708	0.4537488	0.306341	1.383722	1.38751	1.591706	1.41021
42.612	1	0.06020603	0.08035826	0.08598233	0.1211803	0.1895834	0.6271246	3.42946	2.398969	0.06742419	0.08693126	0.2320295	0.1367544	0.8955661	0.7241989	0.6143239	0.5238725	0.06141184	0.07124005	0.0875938	0.0661572	0.2954958	0.3492409	0.1723509	0.3606759
42.710	1	0.001442191	0.001486775	0.007551468	0.006001667	0.002243195	0.002760135	0.02115311	0.01516051	0.005815597	0.004274573	0.003774774	0.002618793	0.006357487	0.004671816	0.003199759	0.002516039	0.001198948	0.0009809059	0.0009261545	0.001178245	0.002482778	0.002928471	0.001991066	0.002465204
42.711	1	0.3725551	0.4541697	2.698621	2.369834	0.2111145	0.1966125	0.147035	0.1341707	1.970642	1.545361	1.151173	0.8854721	0.0342251	0.04244189	0.04789171	0.040578	0.1978096	0.2461859	0.2782895	0.4244643	0.01867481	0.05709393	0.03852895	0.0393106
42.711	1	0.1491967	0.0916769	0.153979	0.0857659	0.7586735	0.9950608	0.2500072	0.2064216	0.181585	0.2015036	0.1528151	0.1304351	0.1870625	0.1990991	0.2931435	0.2315407	0.2850939	0.4243849	0.4643415	0.3397465	1.385287	1.428079	1.659136	1.466445
42.712	1	0.06302661	0.06716355	0.05865686	0.0582621	0.2342829	0.5749532	3.484074	2.453441	0.06481857	0.0881386	0.188611	0.1323047	1.001945	0.829536	0.6191877	0.4893795	0.07789444	0.05019952	0.07602764	0.07981109	0.2757752	0.3581923	0.1207372	0.3114565
42.810	1	0.001474322	0.00158064	0.007315572	0.00591505	0.002359106	0.001863182	0.02110495	0.01504129	0.006073183	0.004291667	0.003851132	0.002650994	0.006379135	0.005127582	0.003164167	0.002063667	0.001388653	0.0008641776	0.001168176	0.001175711	0.002480579	0.00295183	0.002024694	0.002269725
42.811	1	0.3908715	0.4751683	2.662247	2.357831	0.2109236	0.1969693	0.1405817	0.128554	1.974976	1.550231	1.065624	0.8830795	0.03555974	0.04322908	0.05626204	0.04346824	0.2105671	0.218566	0.3396264	0.3838185	0.02670926	0.04003889	0.04488795	0.04322469
42.811	1	0.1744116	0.09448317	0.1219439	0.07518042	0.7710144	0.9891917	0.2318475	0.1610612	0.1719146	0.1900514	0.1689302	0.1212914	0.1837969	0.1950284	0.2732706	0.227021	0.262729	0.4133616	0.4297534	0.3721807	1.333182	1.392625	1.638523	1.463091
42.812	1	0.0582092	0.09077559	0.1232366	0.1170102	0.2153044	0.5001043	3.481422	2.43921	0.07649552	0.08042784	0.2146331	0.1194904	1.048774	0.9596162	0.631507	0.4270127	0.05858859	0.05825588	0.09678864	0.06237202	0.2357407	0.3636814	0.2396025	0.295446
42.910	1	0.00153752	0.001879719	0.00742624	0.00632479	0.001985792	0.001533216	0.02062272	0.01466532	0.005953319	0.004375949	0.003886805	0.002629379	0.00625209	0.005579741	0.003093549	0.001553891	0.001226592	0.0008885994	0.001192275	0.0009551032	0.002182512	0.002926187	0.002260279	0.002248216
42.910	1	0.409517	0.4994427	2.656799	2.354341	0.2206516	0.1963537	0.133679	0.1263215	2.002915	1.539221	0.9781371	0.8785136	0.05309322	0.03143412	0.05401739	0.0351117	0.2461254	0.1884998	0.3931525	0.3352085	0.04388672	0.03492754	0.04426367	0.04939677
42.911	1	0.1821137	0.1234306	0.09612659	0.08030844	0.8010996	0.9728671	0.2032273	0.1242086	0.1754879	0.1826633	0.1865352	0.1167905	0.1759033	0.2040708	0.2596455	0.2084598	0.2495171	0.4074598	0.3892181	0.3660851	1.275443	1.344882	1.603577	1.422864
42.912	1	0.07059676	0.09167742	0.1185439	0.1188813	0.165034	0.4109534	3.409251	2.373473	0.0854812	0.07693352	0.1847629	0.1489609	1.073007	1.067989	0.6171762	0.2919771	0.06493116	0.06360444	0.0776005	0.06293738	0.1820124	0.382631	0.2665742	0.2827662
43.010	1	0.001293519	0.001221222	0.007045769	0.00640419	0.001348489	0.002125604	0.02035713	0.01456506	0.006095276	0.004384535	0.003785608	0.002576381	0.006072926	0.005802841	0.002803365	0.001099882	0.0009681374	0.0009964359	0.001188984	0.000999753	0.002117796	0.002905809	0.00232579	0.00221965
43.011	1	0.4117203	0.5284359	2.636664	2.339135	0.2149333	0.1935962	0.1260208	0.1218765	2.003213	1.554667	0.9165644	0.8534514	0.06171696	0.03462296	0.04788154	0.0453754	0.2660826	0.1810509	0.4198337	0.2883753	0.04017608	0.04290935	0.04472689	0.05207913
43.011	1	0.1799515	0.1233264	0.09900238	0.08961915	0.8070973	0.9524763	0.2024966	0.1161643	0.1576704	0.1919469	0.1930566	0.09830618	0.154102	0.1925623	0.2386777	0.1883798	0.2399657	0.3984787	0.3582104	0.3535789	1.233169	1.342634	1.592581	1.405384
43.012	1	0.04524475	0.08253782	0.1161811	0.1178983	0.07877684	0.3475223	3.365425	2.342697	0.1001978	0.08570387	0.1733891	0.1237574	1.083511	1.088479	0.5931542	0.1325601	0.06099683	0.06093781	0.07373076	0.06591128	0.1235458	0.3922481	0.3229397	0.2849449
43.110	1	0.001378094	0.001814818	0.006723605	0.006243982	0.001393173	0.00305812	0.0197357	0.01412487	0.00614945	0.004504942	0.003640599	0.002747018	0.005517081	0.005664817	0.002486909	0.001281918	0.0009030006	0.001115799	0.001409328	0.000923467	0.001983899	0.002923705	0.002325607	0.002137929
43.110	1	0.4186605	0.5299135	2.608482	2.31952	0.217622	0.1988487	0.1175788	0.1257536	2.008782	1.6219	0.9302474	0.830762	0.05981372	0.03068678	0.04214783	0.04163914	0.276015	0.1828649	0.403993	0.2724369	0.02771337	0.03061306	0.03974109	0.05103425
43.111	1	0.1913932	0.1242268	0.08316221	0.1163397	0.8082719	0.9340202	0.1934852	0.1304538	0.1479856	0.1948883	0.1822518	0.08931742	0.149892	0.2052353	0.2261332	0.1867908	0.2288219	0.3977325	0.3534093	0.342955	1.188304	1.327831	1.548717	1.364786
43.112	1	0.06459219	0.07600586	0.07433494	0.1074889	0.1376004	0.411096	3.30279	2.275173	0.102013	0.07359944	0.1988939	0.1295972	1.041142	1.047942	0.5292021	0.1817303	0.0888091	0.05495775	0.07730732	0.06770783	0.09735463	0.3839093	0.4108713	0.3467058
43.210	1	0.001699271	0.001906219	0.006402246	0.006453638	0.001944046	0.003834183	0.01816607	0.01259529	0.006458337	0.004761271	0.003705542	0.00254367	0.004890619	0.005088345	0.001893569	0.001434326	0.0008876968	0.00168438	0.001704814	0.0006647046	0.001837879	0.002577256	0.002245634	0.001907949
43.210	1	0.4126778	0.5342063	2.608866	2.304166	0.2176607	0.20367	0.135346	0.1270947	2.041629	1.709286	0.9761368	0.7992727	0.0593829	0.0314903	0.04206016	0.04079956	0.2815912	0.1780801	0.3659275	0.2950512	0.03494655	0.03165679	0.02994031	0.05843505
43.211	1	0.2102671	0.1570832	0.09134498	0.1119845	0.7748842	0.8513726	0.1367081	0.1519167	0.1647067	0.1761104	0.1628497	0.08292151	0.1766463	0.1880745	0.1940345	0.1664625	0.1883155	0.3735451	0.3129693	0.2911887	1.026763	1.208058	1.368946	1.19055
43.212	1	0.05787365	0.05779663	0.06277156	0.1030274	0.2224425	0.4515573	3.106481	2.031941	0.09731362	0.09946508	0.1617954	0.1128125	0.9148926	0.9190851	0.4121156	0.2593765	0.06945804	0.07538423	0.08043185	0.08092343	0.120263	0.2941532	0.3833426	0.342893
43.309	1	0.001471332	0.001820126	0.006755932	0.006461625	0.002248893	0.004234079	0.01744764	0.01191028	0.006353571	0.005251409	0.003540461	0.002618399	0.004461854	0.004427905	0.001495616	0.001426265	0.0006928814	0.0014725	0.001512645	0.0003727008	0.001875441	0.00207497	0.002232773	0.001876181
43.310	1	0.4158276	0.5313976	2.635975	2.338554	0.2219028	0.2099665	0.1434987	0.1231647	2.019749	1.7554	1.034813	0.7863264	0.05891923	0.0375921	0.04292115	0.04318227	0.2707049	0.1765701	0.3205689	0.3089018	0.03611872	0.03304623	0.02085995	0.0416105
43.311	1	0.2060877	0.1831675	0.1097474	0.1081864	0.7304386	0.8082083	0.1013378	0.1742328	0.1542438	0.1985917	0.1410812	0.09067462	0.159622	0.2017859	0.1693481	0.1516206	0.1687925	0.3434208	0.291849	0.2662476	0.9523177	1.156919	1.325356	1.115185
43.312	1	0.07538498	0.07795864	0.04280718	0.1212925	0.2777927	0.5291439	3.005672	1.917231	0.1008765	0.1003268	0.1946542	0.1210797	0.8068918	0.7308647	0.3000803	0.2687485	0.07268245	0.06646068	0.06056427	0.07446202	0.1608276	0.1740143	0.3199135	0.3339364
43.410	1	0.001400112	0.00182893	0.007092853	0.006628118	0.001980787	0.004481926	0.01804154	0.01223738	0.006190723	0.005216927	0.00346764	0.002491706	0.004483809	0.00404716	0.00122303	0.001466198	0.0007029779	0.001173789	0.001194843	0.0005717613	0.002171247	0.002294754	0.002251909	0.002097085
43.410	1	0.4035199	0.5009425	2.678615	2.391946	0.2192965	0.2163109	0.1481906	0.1416798	1.990277	1.762848	1.094799	0.807434	0.05254275	0.031103	0.03720773	0.0410074	0.2622123	0.1738198	0.251982	0.2845613	0.0467337	0.04290415	0.03708628	0.04813405
43.411	1	0.226877	0.1745351	0.08500578	0.09977397	0.6969758	0.8386934	0.09518704	0.2174644	0.1252792	0.2092445	0.1359079	0.1097718	0.1451551	0.2075242	0.1774672	0.187461	0.186418	0.3480699	0.3208599	0.2690554	0.9949843	1.250615	1.38491	1.17443
43.412	1	0.07137078	0.07724109	0.05736001	0.06846597	0.2670406	0.6264472	3.103668	1.96033	0.07169716	0.09437535	0.2069116	0.1327186	0.7362596	0.6030302	0.1862138	0.2490561	0.07829472	0.09404765	0.07388931	0.07686773	0.1913289	0.2643457	0.2975877	0.3659321
43.509	1	0.001683375	0.00168693	0.007510083	0.006471737	0.001331684	0.004731051	0.01898016	0.01319105	0.006123639	0.005079279	0.0034731	0.002579001	0.004879523	0.003729136	0.001372966	0.001534314	0.000792395	0.001133779	0.0008215329	0.0006502818	0.002473324	0.002687576	0.002373816	0.002251778
43.510	1	0.3734514	0.4644048	2.69932	2.430459	0.2104736	0.2220692	0.165568	0.1414665	1.97559	1.77751	1.157621	0.8092148	0.0530727	0.02833679	0.03582853	0.03468983	0.2538942	0.1668582	0.1543335	0.2351694	0.03111344	0.03544115	0.03866568	0.04804293
43.511	1	0.2551479	0.1555583	0.04868293	0.07123951	0.6650627	0.8645544	0.1269783	0.2614599	0.09618975	0.1917007	0.1385196	0.1380586	0.1528791	0.2014712	0.1886234	0.2189299	0.1987063	0.346448	0.3643884	0.2704215	1.036131	1.33538	1.420826	1.268386
43.512	1	0.07426346	0.07102178	0.08707866	0.05973637	0.2190956	0.7114604	3.272583	2.116808	0.05741156	0.113131	0.186485	0.1549163	0.7055947	0.4936114	0.180482	0.2159729	0.07328852	0.08470136	0.07057794	0.06489034	0.2446305	0.3270831	0.267217	0.3733675
43.609	1	0.001329946	0.001695428	0.007284569	0.006692691	0.001504649	0.004481911	0.01943161	0.01348187	0.005981984	0.005135076	0.003415319	0.00263079	0.005367235	0.003404177	0.001465227	0.001511948	0.000747046	0.001010872	0.0009214533	0.0006499539	0.002331726	0.002702659	0.002502859	0.002488922
43.610	1	0.3611395	0.4299425	2.725941	2.461497	0.2194143	0.226371	0.1786504	0.1344165	1.983111	1.814868	1.227655	0.8120682	0.06665663	0.04292909	0.03320248	0.04338911	0.2442403	0.1583835	0.1024351	0.179779	0.03878729	0.03806438	0.04798006	0.05768804
43.611	1	0.2774958	0.1666235	0.07839613	0.07188201	0.638567	0.8452774	0.1607427	0.2942403	0.09695651	0.1794312	0.1339974	0.1623904	0.1620096	0.2168801	0.1826248	0.2568594	0.2105837	0.3400787	0.369688	0.2633244	1.039356	1.336238	1.368867	1.282368
43.612	1	0.05982074	0.09266743	0.09329957	0.05910457	0.2201992	0.7183727	3.326584	2.181156	0.06438369	0.08499482	0.1900234	0.1500885	0.7729646	0.4519573	0.2133837	0.2674823	0.07190984	0.08733037	0.07286976	0.06060253	0.2662963	0.341038	0.2941295	0.402243
43.710	1	0.00132945	0.001525202	0.007519785	0.006652515	0.002148271	0.003946594	0.01955829	0.01343754	0.005911173	0.005099364	0.003520951	0.00265397	0.005696925	0.003589288	0.001365553	0.001758899	0.0007497081	0.001007945	0.000729173	0.0006195923	0.00231891	0.002553075	0.002873252	0.002716351
43.710	1	0.3672101	0.3875011	2.728092	2.45789	0.2190675	0.2174726	0.1831926	0.1238239	1.983701	1.823836	1.262454	0.7928049	0.0393576	0.0385203	0.03822475	0.04405511	0.2176739	0.1507733	0.06344685	0.1579707	0.05102957	0.02455041	0.04856032	0.04616252
43.711	1	0.2981172	0.1681445	0.09593968	0.07107354	0.6170878	0.8201983	0.181106	0.3008041	0.1026022	0.1765271	0.122948	0.1520336	0.1704367	0.199599	0.1933702	0.272026	0.2461919	0.315462	0.3712738	0.2870631	1.065827	1.293817	1.312571	1.305354
43.712	1	0.05560665	0.07268656	0.06286353	0.0737707	0.3006211	0.7195376	3.328523	2.19412	0.06868915	0.09590748	0.1933691	0.1433491	0.8414785	0.5127807	0.2204407	0.3316478	0.08762864	0.0668571	0.06366781	0.07008891	0.2727137	0.3294404	0.3857558	0.4242994
43.810	1	0.001626239	0.001488942	0.007451319	0.006557579	0.002419317	0.003257228	0.01894226	0.01307977	0.005964432	0.005204417	0.003540774	0.002857212	0.005993859	0.003867199	0.001280218	0.001686798	0.0006588768	0.0007171861	0.0009466658	0.0004492968	0.002166912	0.002679543	0.002963336	0.002568384
43.810	1	0.3660541	0.3528931	2.718637	2.410294	0.2192306	0.2208062	0.1725297	0.1298455	2.019853	1.816071	1.248262	0.7864566	0.03565707	0.03502192	0.03933384	0.05754011	0.176515	0.1455578	0.130773	0.2019781	0.04927261	0.03029426	0.05837877	0.04505148
43.811	1	0.3105719	0.1789011	0.1274749	0.08432242	0.610384	0.731129	0.1827086	0.269115	0.1288075	0.1656609	0.1316783	0.1576117	0.1578493	0.1870664	0.2163949	0.2570122	0.2771678	0.2701532	0.3983357	0.2720333	1.08897	1.201185	1.246893	1.278963
43.812	1	0.04883337	0.07461451	0.1288859	0.1048687	0.3243683	0.6746585	3.279483	2.143838	0.08051581	0.08674541	0.1925567	0.1595406	0.9160502	0.663906	0.1969306	0.3486145	0.06749875	0.1013138	0.07532302	0.09055821	0.255384	0.3863024	0.4404294	0.391807
43.909	1	0.001619763	0.00167224	0.007614608	0.006791718	0.002129076	0.002496616	0.01907756	0.01323483	0.006163809	0.005255688	0.003830517	0.002826906	0.006084092	0.004514687	0.001189926	0.001640067	0.0006720398	0.0005781508	0.00122405	0.0005997574	0.002010678	0.002703525	0.002952897	0.002361537
43.910	1	0.3600887	0.3160471	2.707107	2.375202	0.225761	0.2184996	0.1627113	0.1265899	2.072152	1.828659	1.239495	0.7755551	0.03304874	0.03612032	0.04902436	0.05280071	0.1389817	0.1688137	0.1655248	0.2672812	0.02972422	0.03644224	0.04744415	0.03527224
43.911	1	0.3045404	0.184544	0.1519759	0.1054839	0.5800763	0.6918093	0.1900864	0.2313606	0.1231817	0.1570672	0.1401519	0.1574854	0.147147	0.1578359	0.2482722	0.2403523	0.3015989	0.2075482	0.3714905	0.2541378	1.103308	1.096019	1.163758	1.247313
43.912	1	0.08349358	0.112242	0.07015103	0.1145328	0.3034179	0.5648964	3.247616	2.154375	0.0934992	0.08831987	0.1842287	0.1447041	0.9746783	0.8164879	0.1407066	0.2938766	0.08132713	0.09861933	0.08423966	0.08634507	0.2558838	0.3751071	0.4142527	0.3105519
44.009	1	0.001743851	0.001506932	0.007721786	0.006569823	0.001643978	0.001703461	0.01868515	0.01295297	0.006208667	0.00502789	0.003871537	0.002738985	0.006162675	0.00524215	0.001438438	0.001443061	0.0009774976	0.0006202389	0.001160836	0.0005895186	0.002072739	0.00271545	0.002549654	0.00220452
44.010	1	0.37206	0.2815774	2.686899	2.353275	0.2187492	0.2221756	0.158188	0.1192513	2.075503	1.813496	1.239968	0.7793228	0.03714809	0.05030797	0.04275211	0.05518308	0.1453693	0.1920076	0.1625679	0.3323453	0.033042	0.04283033	0.05521001	0.04153043
44.011	1	0.3235569	0.1979419	0.1830893	0.0979456	0.5577922	0.7024818	0.2136986	0.2037945	0.1116387	0.1313193	0.1648514	0.1491785	0.14291	0.1661882	0.2794977	0.2233526	0.3549088	0.2032298	0.3803512	0.2529279	1.174309	1.058691	1.073623	1.308272
44.012	1	0.08873436	0.1057226	0.08371502	0.0969672	0.2297166	0.4287947	3.181202	2.139455	0.1027695	0.07836047	0.1519681	0.1465464	1.039384	0.9807928	0.2859131	0.2281267	0.07968787	0.06835822	0.08165399	0.09571231	0.2598051	0.3352108	0.3540412	0.2417713
44.110	1	0.002169107	0.001874325	0.007836666	0.006332252	0.001126345	0.001948492	0.01652897	0.011457	0.006500868	0.005182459	0.003998832	0.002641714	0.005576852	0.005194497	0.001853416	0.001393652	0.001330384	0.0008075674	0.001234346	0.0007174958	0.002028126	0.002577172	0.001914343	0.001892645
44.110	1	0.3839501	0.2690638	2.651906	2.312246	0.2266662	0.2193012	0.1513526	0.1142432	2.127435	1.827755	1.212803	0.7735909	0.03743338	0.05345675	0.04376176	0.04866657	0.1733363	0.2024872	0.1316782	0.3629031	0.02217037	0.03694058	0.04528063	0.04252504
44.111	1	0.3623652	0.2086471	0.2134619	0.107762	0.4782726	0.5525675	0.1648776	0.1163973	0.09038984	0.1205228	0.1548123	0.08496179	0.1498657	0.2147604	0.287631	0.1384844	0.3409628	0.2338737	0.3052738	0.2340579	1.045493	0.9455541	0.9582397	1.092519
44.112	1	0.1142544	0.05441521	0.08690222	0.1397128	0.1297855	0.2367178	2.831405	1.921388	0.1068663	0.07682817	0.1625317	0.113045	1.028156	1.017784	0.3837548	0.2160834	0.1018504	0.06364462	0.06997466	0.08929217	0.2398565	0.2669549	0.260305	0.1994514
44.209	1	0.001797437	0.001868106	0.007722661	0.00632276	0.001219893	0.002709968	0.01628736	0.01136086	0.00628592	0.005121894	0.004081054	0.002572057	0.005155693	0.005237884	0.002257277	0.001544353	0.00130531	0.0009861627	0.001151331	0.0007851162	0.002111052	0.002315724	0.001637995	0.00175248
44.210	1	0.3971942	0.2662677	2.607082	2.289663	0.2272843	0.2128641	0.1501579	0.1281655	2.162186	1.814015	1.16201	0.7755284	0.0408938	0.06378164	0.04873887	0.04545461	0.2193455	0.2103176	0.1794213	0.3646227	0.03559057	0.03361573	0.04874759	0.04936881
44.211	1	0.3835173	0.1854055	0.1919917	0.1080143	0.4366794	0.5224312	0.1758663	0.06775639	0.08299177	0.1217453	0.1450016	0.06186089	0.1357943	0.1954166	0.2704462	0.1398989	0.3617765	0.2454589	0.2974889	0.2207653	1.018213	0.9052814	0.9167609	1.090441
44.212	1	0.09061675	0.07846823	0.1083091	0.09336823	0.08505198	0.249539	2.77015	1.868423	0.1038824	0.08905075	0.1732065	0.1001629	1.005122	1.030723	0.4868801	0.2921098	0.1228805	0.06903444	0.08222656	0.08227748	0.2640833	0.2004055	0.2041024	0.2140172
44.309	1	0.002606422	0.002647286	0.007753894	0.006199167	0.001851712	0.003430365	0.01552378	0.01071174	0.006421045	0.005404546	0.00400919	0.002379414	0.00449788	0.004771797	0.002309297	0.001521445	0.001715331	0.001545618	0.001256081	0.0009838895	0.002196455	0.002243542	0.001361722	0.001834796
44.310	1	0.3952894	0.2580506	2.573938	2.27918	0.2438238	0.2165532	0.1491277	0.1205246	2.221052	1.798092	1.096222	0.7728597	0.06363963	0.06555427	0.05166183	0.04968021	0.2598467	0.1980699	0.243829	0.3383357	0.03794272	0.03446622	0.03993194	0.05620406
44.311	1	0.4010058	0.1647294	0.1974587	0.1044187	0.4655372	0.5659094	0.2053871	0.09566313	0.1094811	0.1187181	0.1506551	0.0794215	0.1694146	0.1860311	0.2403783	0.14753	0.4054689	0.2443481	0.3193839	0.2125679	1.039778	0.8820784	0.9140683	1.12319
44.312	1	0.06513476	0.07157677	0.07274405	0.09612963	0.1554287	0.3159266	2.680268	1.771999	0.07625317	0.05227536	0.1698419	0.1111449	0.9098546	0.9502591	0.5025863	0.3322455	0.1057017	0.07466282	0.05618394	0.07647299	0.243815	0.2226871	0.164315	0.2761621
44.409	1	0.003061825	0.002389476	0.007494368	0.006265908	0.001888447	0.0038878	0.01457201	0.009931489	0.006377559	0.005497109	0.004041502	0.00225323	0.003921627	0.004146799	0.001976308	0.001370956	0.002038204	0.001632559	0.001196866	0.0008461502	0.001873656	0.002094771	0.001067783	0.001959205
44.410	1	0.3934208	0.2471272	2.54258	2.286206	0.2390134	0.2181815	0.138186	0.1048357	2.25808	1.804346	1.042181	0.7504892	0.06916634	0.05852122	0.06371679	0.04643172	0.2950812	0.1833526	0.3140385	0.2904343	0.03963349	0.03092058	0.03380109	0.05752967
44.411	1	0.3298229	0.1476065	0.1672508	0.1206704	0.423154	0.5056177	0.2081015	0.1211675	0.08861548	0.09164022	0.1282904	0.07667887	0.1710644	0.1755221	0.2129949	0.1360137	0.3627937	0.2603449	0.2793601	0.2274192	0.9154271	0.8386413	0.9047358	0.9725494
44.412	1	0.06769953	0.08440909	0.07764611	0.05431515	0.1653166	0.3635951	2.559876	1.626475	0.09597081	0.08029563	0.1579534	0.08700524	0.7728227	0.7810605	0.463069	0.3020149	0.09572724	0.08506169	0.06895361	0.0837486	0.1881062	0.2165224	0.1040215	0.3274073
44.509	1	0.002739362	0.002265155	0.007381071	0.006321013	0.00167051	0.00406578	0.0150264	0.00999083	0.006126247	0.005502034	0.003904011	0.002101969	0.003865374	0.00397879	0.002239047	0.001418432	0.001913447	0.001504792	0.0007289086	0.0008889441	0.001652567	0.00198479	0.001325282	0.002177845
44.510	1	0.400026	0.2362399	2.530153	2.323931	0.2404928	0.2157102	0.1238164	0.1054922	2.263376	1.791222	0.9903965	0.7425303	0.06248725	0.04885522	0.05010244	0.0528518	0.3106842	0.1826249	0.3608244	0.243034	0.04159138	0.0347279	0.04019964	0.05885753
44.511	1	0.3598432	0.1155952	0.1610511	0.1528164	0.4786998	0.5629048	0.2582248	0.1522522	0.1001933	0.1107096	0.1344652	0.09970268	0.1591232	0.2425438	0.2376298	0.155839	0.4011361	0.2846094	0.312809	0.2493534	0.9493528	0.847183	0.924019	1.050434
44.512	1	0.1063569	0.09164488	0.08589848	0.09283461	0.1211626	0.4042029	2.619801	1.635431	0.1002504	0.08507998	0.1576118	0.1244251	0.6808194	0.6861335	0.5089801	0.3272655	0.07701258	0.06289295	0.05314885	0.0680727	0.1302267	0.2133468	0.1058208	0.3334743
44.610	1	0.002572182	0.002125825	0.007527215	0.006755052	0.001230758	0.004048251	0.01457769	0.009655972	0.005960162	0.005155663	0.003464025	0.002110374	0.004030642	0.003531213	0.001935349	0.001599714	0.001676439	0.001294061	0.000748139	0.0007140906	0.001379919	0.002061571	0.001655645	0.001991579
44.611	1	0.4117608	0.211496	2.539376	2.352731	0.2467621	0.2242919	0.1253863	0.1128141	2.250281	1.800979	0.9601548	0.7218203	0.04928407	0.03671918	0.04270191	0.03940523	0.3036632	0.1750028	0.3791885	0.2169201	0.04258926	0.03955085	0.04760245	0.06699678
44.611	1	0.2993945	0.1010363	0.1298693	0.1970944	0.4857787	0.5807038	0.2623192	0.1879074	0.1070584	0.1045638	0.144578	0.1164165	0.1468391	0.2598864	0.2553897	0.1536006	0.3759301	0.2814942	0.3115073	0.2452729	0.8839341	0.811483	0.9164506	1.008076
44.612	1	0.1586251	0.1390585	0.1073743	0.09533927	0.1030285	0.4143749	2.564928	1.564708	0.06490031	0.1098501	0.1635264	0.1198818	0.6351336	0.5463993	0.4249392	0.3122516	0.0479377	0.09167467	0.05330889	0.08325502	0.08203013	0.2459033	0.1482114	0.3270795
44.709	1	0.002926822	0.002122599	0.007213202	0.007014252	0.001387918	0.003891382	0.01463808	0.00912302	0.005628514	0.005665937	0.003561643	0.001869504	0.004399818	0.003202915	0.001835794	0.001651078	0.00194401	0.0009482239	0.001035026	0.0006323766	0.001452332	0.001952983	0.001771292	0.002109461
44.710	1	0.4310197	0.1770893	2.547391	2.367135	0.2419944	0.2308177	0.1200365	0.103787	2.212305	1.822595	0.9458864	0.686752	0.05246022	0.027871	0.03622607	0.04482647	0.2709958	0.1656381	0.3672715	0.2088447	0.02811301	0.03037685	0.04944367	0.06457455
44.711	1	0.2457962	0.1175629	0.09487564	0.1893099	0.4796486	0.6095378	0.2743054	0.1810624	0.1116487	0.1142727	0.1482755	0.1212376	0.1540532	0.2221993	0.2566126	0.1669614	0.3708003	0.2700558	0.3129656	0.2519754	0.8375103	0.8111783	0.9015876	1.003691
44.712	1	0.1408545	0.1354436	0.1177031	0.08032405	0.1654509	0.436738	2.55752	1.534728	0.08873518	0.0790714	0.141926	0.1564225	0.6492817	0.4377067	0.3943048	0.3478019	0.05516433	0.0861677	0.06315306	0.05803415	0.1051357	0.2685962	0.1939175	0.3188106
44.809	1	0.002911441	0.00247961	0.00746345	0.00722168	0.001791102	0.003761898	0.01481053	0.009403039	0.005539057	0.005680162	0.00339478	0.00177266	0.004612603	0.003053782	0.001797084	0.001617816	0.001882512	0.0005775883	0.001112604	0.0009608644	0.001611811	0.0019396	0.001614042	0.002172697
44.810	1	0.4606287	0.1498108	2.567942	2.403463	0.2425698	0.2273145	0.1268007	0.1041934	2.209811	1.857942	0.964722	0.6496209	0.05326175	0.03327042	0.04904059	0.04218741	0.2383987	0.1597679	0.3428423	0.235114	0.03395398	0.02806522	0.04636029	0.05158963
44.811	1	0.2150023	0.1133274	0.08476041	0.1597456	0.5237732	0.6380497	0.2828565	0.1669175	0.1403022	0.1269113	0.1436631	0.114832	0.1920035	0.1990208	0.216365	0.1729521	0.3824086	0.2395427	0.2782133	0.2677332	0.8112715	0.8335617	0.8806738	1.029062
44.812	1	0.1307846	0.1395813	0.07801254	0.1131795	0.2245302	0.4902615	2.615059	1.610637	0.09345434	0.1190178	0.1718274	0.1265851	0.6466908	0.4513072	0.3726937	0.3482298	0.05567771	0.06354419	0.04329985	0.07025682	0.1580639	0.2620757	0.1833323	0.3234592
44.909	1	0.002981472	0.001521238	0.007171797	0.007547613	0.001954058	0.002949413	0.01389675	0.00899176	0.006069285	0.005335815	0.003557589	0.001826594	0.004641251	0.003043098	0.001551552	0.001416398	0.001744769	0.0007323777	0.001235763	0.001033633	0.001603851	0.0016824	0.001372127	0.002097782
44.910	1	0.4854629	0.1512641	2.588134	2.451419	0.2433356	0.2308517	0.127314	0.1093926	2.204663	1.905377	1.00192	0.6271145	0.06164238	0.04315764	0.04150999	0.04923024	0.214224	0.1588146	0.2797215	0.24733	0.04150785	0.03142954	0.04589745	0.04575296
44.911	1	0.2070451	0.1478153	0.08574583	0.1417162	0.5221047	0.6236075	0.2410077	0.1425271	0.1261249	0.106949	0.1309204	0.1275857	0.1897503	0.1629905	0.2028098	0.152061	0.3405962	0.2226062	0.2553598	0.215991	0.7736275	0.72582	0.8379994	0.9088587
44.912	1	0.09249725	0.07134083	0.06377297	0.09268523	0.2033589	0.3784268	2.474039	1.562523	0.08814258	0.09487436	0.1573946	0.09860951	0.6611073	0.507036	0.3420843	0.279826	0.0708211	0.08054247	0.0461328	0.07992647	0.1814478	0.2527651	0.1594395	0.2598887
45.009	1	0.00310086	0.001749594	0.007368554	0.007541963	0.00181479	0.002281962	0.01292013	0.008460004	0.006004745	0.005520802	0.003289361	0.00185435	0.004435608	0.003147731	0.00133017	0.001191619	0.001633244	0.001344975	0.001493842	0.001221978	0.001484679	0.001533229	0.00137927	0.002093955
45.010	1	0.5040709	0.1708613	2.613303	2.498862	0.2335989	0.2356718	0.1316335	0.1093108	2.183151	1.930635	1.069602	0.6195277	0.05718156	0.05067072	0.04230836	0.04602311	0.2001736	0.1713938	0.1912534	0.2540955	0.04169528	0.03305842	0.05215292	0.03750567
45.011	1	0.1996713	0.1240018	0.09480977	0.1261092	0.5379262	0.643074	0.2171773	0.145112	0.1417206	0.1025735	0.1248483	0.1343644	0.1979277	0.1563166	0.189463	0.1452834	0.3100698	0.2205899	0.2513466	0.2127789	0.7614725	0.6970647	0.8202876	0.9035836
45.012	1	0.08048474	0.06667442	0.07984175	0.07033271	0.1479016	0.2388478	2.316462	1.501584	0.09627044	0.05636663	0.1450112	0.1369291	0.6846818	0.6174931	0.2998247	0.2413245	0.06586226	0.0771616	0.04698208	0.06132502	0.2086682	0.2539177	0.116321	0.2280812
45.109	1	0.004052326	0.002326666	0.00725418	0.007821937	0.00130434	0.001927625	0.01276858	0.008843876	0.005890686	0.005538807	0.003510895	0.001953336	0.004442875	0.00329134	0.001122393	0.001114502	0.002100897	0.002222781	0.002181283	0.001653046	0.001708813	0.001722589	0.001293667	0.001901357
45.110	1	0.4970211	0.2282729	2.61277	2.497825	0.2336478	0.2501248	0.1397829	0.1073145	2.155148	1.951985	1.132317	0.6106248	0.04517842	0.04678128	0.04047499	0.04114605	0.2166979	0.1855703	0.09625264	0.2377625	0.05418311	0.0453469	0.04561863	0.04454204
45.111	1	0.2249811	0.1116651	0.1252772	0.1185389	0.5542943	0.6591027	0.2145823	0.184493	0.1419871	0.1118125	0.1234797	0.14907	0.2098242	0.154398	0.167472	0.1512673	0.2820915	0.2392729	0.2626722	0.2214053	0.7734145	0.727899	0.8151288	0.9170732
45.112	1	0.08943796	0.09487945	0.0708669	0.09422535	0.07324902	0.1937591	2.293944	1.539993	0.1277858	0.07383888	0.139771	0.103904	0.7435281	0.7043335	0.2565249	0.1957089	0.0872917	0.06742697	0.04889586	0.07732272	0.2143052	0.2737909	0.143805	0.1902458
45.209	1	0.004956217	0.003164571	0.007526713	0.00755028	0.001193388	0.002209074	0.01295772	0.008802661	0.006089917	0.005967571	0.003687622	0.002124348	0.004398219	0.003625261	0.001178273	0.001162374	0.002217258	0.002919777	0.002833176	0.001822306	0.001689565	0.001930975	0.001296935	0.001671648
45.210	1	0.4860728	0.256102	2.618109	2.496124	0.2306274	0.25291	0.1577612	0.0949114	2.167006	1.960286	1.196802	0.6087119	0.04867937	0.05399762	0.04572991	0.05677743	0.2035656	0.180214	0.1070294	0.2020198	0.0374392	0.0300786	0.0446774	0.03262703
45.211	1	0.2495819	0.1199087	0.1315983	0.1169925	0.5704084	0.6898535	0.1903742	0.2229617	0.1463188	0.1308222	0.1377488	0.1589157	0.2106065	0.1634423	0.1597661	0.1569288	0.2634591	0.2678115	0.2872345	0.2325754	0.8153328	0.8161601	0.8696679	0.9680297
45.212	1	0.1132844	0.1235875	0.09585485	0.1133439	0.1083878	0.2138259	2.299403	1.538887	0.1367007	0.07346137	0.1424689	0.1046731	0.800983	0.7828495	0.2517014	0.1817931	0.1209843	0.07667409	0.06693079	0.06320186	0.2122827	0.2665388	0.1465647	0.1390739
45.309	1	0.005120525	0.003338676	0.007608645	0.00720531	0.001641312	0.002938093	0.01236392	0.008554847	0.006582345	0.006213455	0.003770715	0.002311759	0.004036605	0.003319983	0.001137416	0.00118601	0.002253745	0.003114655	0.002851979	0.001866342	0.001532288	0.00165596	0.001213147	0.00139885
45.310	1	0.4888477	0.2936483	2.612925	2.476408	0.2515792	0.2573315	0.1547178	0.09371653	2.197683	1.966783	1.23294	0.601657	0.05085703	0.04565847	0.03386061	0.03417499	0.1997929	0.1878934	0.1668907	0.1746315	0.04699272	0.04413597	0.05338736	0.03850984
45.311	1	0.2217327	0.1118721	0.1357968	0.1081586	0.5518291	0.6811924	0.17389	0.2147102	0.1491531	0.1097679	0.1296797	0.1475558	0.2101786	0.1767417	0.1363572	0.1539651	0.2352604	0.2638796	0.2608729	0.2231052	0.7983732	0.7959035	0.8391427	0.9216505
45.312	1	0.09237455	0.08811023	0.06579338	0.1265264	0.1736209	0.2690897	2.185852	1.482018	0.1460391	0.05683768	0.1328993	0.1041179	0.7736972	0.7287234	0.1689485	0.1867499	0.1059347	0.08917232	0.06197465	0.07725167	0.1678014	0.2052487	0.135355	0.132482
45.409	1	0.004860505	0.003013959	0.008023504	0.007316826	0.002011397	0.003361267	0.01255747	0.008863384	0.006958859	0.006136514	0.003654694	0.002427828	0.003907084	0.003371883	0.0009864796	0.00105852	0.0017676	0.003203895	0.0029946	0.0015902	0.001477198	0.001720553	0.001359421	0.001245794
45.410	1	0.4885492	0.3324299	2.624802	2.461058	0.2441218	0.2436908	0.1594651	0.101689	2.197683	1.969348	1.263691	0.620551	0.05119452	0.05339528	0.03774861	0.03454376	0.1973772	0.1952174	0.2202755	0.171094	0.04019831	0.04729197	0.04801106	0.04219577
45.411	1	0.2103971	0.08273186	0.1460103	0.09772627	0.5416578	0.7018365	0.1525503	0.2048479	0.1521919	0.1212896	0.1226294	0.1369889	0.1990863	0.186591	0.1437926	0.1640979	0.2172078	0.2914526	0.2827273	0.2295647	0.8556247	0.9239588	0.9145147	0.9647207
45.412	1	0.08797119	0.07809658	0.07655875	0.1006007	0.1699347	0.3066889	2.224644	1.479454	0.1472216	0.05284899	0.1327814	0.08159404	0.768421	0.6943223	0.1640936	0.1702539	0.08803458	0.06518464	0.06921551	0.06967395	0.1649875	0.1855169	0.1929836	0.1532169
45.509	1	0.004796681	0.003213342	0.008421415	0.007500304	0.002150549	0.003714603	0.01453375	0.01000791	0.00683069	0.006389893	0.003567216	0.002471615	0.004277281	0.003818036	0.001087236	0.001157993	0.001165687	0.002864233	0.003053848	0.001430568	0.001566097	0.001898862	0.001728706	0.001512367
45.510	1	0.4995067	0.3779227	2.632306	2.435261	0.2422769	0.2414838	0.1580948	0.1099386	2.186733	1.959343	1.271221	0.6327993	0.04627602	0.05456843	0.02896322	0.04132847	0.1786187	0.2125233	0.2457417	0.227053	0.04723974	0.05190117	0.05651251	0.04083896
45.511	1	0.1941573	0.07138973	0.1377443	0.1008896	0.5707518	0.7322412	0.157144	0.2017894	0.1402809	0.1615996	0.1423762	0.1509277	0.1839843	0.2083825	0.1566113	0.1783514	0.2241672	0.324651	0.3258192	0.2385623	0.9298113	1.116679	1.110746	1.043884
45.512	1	0.08370219	0.05156168	0.06174729	0.07747026	0.1780839	0.3223963	2.536696	1.616885	0.1059023	0.0734529	0.1702496	0.1074593	0.8227987	0.7293214	0.2358641	0.1752454	0.1045636	0.1049842	0.06874	0.07847047	0.1953157	0.1999425	0.2877278	0.2067833
45.610	1	0.004443042	0.002853884	0.008649557	0.007449486	0.001702348	0.004095163	0.01515021	0.0100263	0.006862492	0.006819137	0.003374032	0.002270704	0.004216027	0.003783555	0.0008354644	0.001086505	0.0006011202	0.002656908	0.002818738	0.001631223	0.001602788	0.00169472	0.001836334	0.001705819
45.610	1	0.514429	0.4130066	2.636792	2.39972	0.2370119	0.2396709	0.1555179	0.1010555	2.178676	1.94676	1.251193	0.6411362	0.03985406	0.05650157	0.0294137	0.03538586	0.1628491	0.2238312	0.2378835	0.2825537	0.04573194	0.03295533	0.04768778	0.04110513
45.611	1	0.1817444	0.08522937	0.1385226	0.1239448	0.6134172	0.7210809	0.1756901	0.1790475	0.1339388	0.1560363	0.1480708	0.1452062	0.1866591	0.2161714	0.1619973	0.162345	0.2334574	0.3343889	0.3352739	0.2404472	0.9593815	1.187617	1.194015	1.053103
45.612	1	0.09210245	0.05776222	0.03497873	0.08852175	0.1071227	0.3708616	2.63066	1.596996	0.08846596	0.09186014	0.178093	0.1062806	0.8042354	0.667136	0.1787555	0.1866067	0.101363	0.05843673	0.0696006	0.08641459	0.1706284	0.0707035	0.3032259	0.294712
45.709	1	0.003916308	0.002620252	0.008571827	0.007256963	0.001418275	0.004406105	0.01375359	0.009001607	0.006638005	0.007008066	0.002940103	0.001886077	0.004158459	0.003179346	0.0007797516	0.0009051252	0.0005483122	0.002568403	0.002614721	0.001813043	0.001753526	0.001535694	0.00164463	0.001802044
45.710	1	0.507948	0.4487916	2.62389	2.365304	0.2412641	0.2359773	0.153724	0.1187475	2.222434	1.94031	1.206359	0.6695808	0.03398075	0.04781052	0.03783055	0.04923348	0.1516543	0.2287403	0.2248069	0.3352911	0.03874098	0.03040147	0.05371474	0.05481429
45.711	1	0.1545568	0.1082687	0.138829	0.1452067	0.6035622	0.7034193	0.1624795	0.134574	0.1256304	0.1438986	0.1354285	0.1092596	0.1858297	0.2083946	0.1388078	0.1381146	0.2119173	0.3322271	0.2882699	0.2328437	0.9255747	1.172791	1.13291	1.000914
45.712	1	0.124117	0.105566	0.06406693	0.07438218	0.1424232	0.4262637	2.42304	1.46359	0.08069332	0.09550606	0.1563612	0.1138163	0.7083689	0.4823625	0.1020015	0.1244479	0.09359778	0.08272635	0.09182258	0.0847243	0.1609697	0.08978375	0.2512829	0.2923932
45.809	1	0.003392874	0.00235988	0.008315111	0.007134985	0.001397996	0.00412824	0.0109496	0.007499424	0.006442389	0.006635735	0.002618377	0.001853095	0.003661543	0.002805039	0.0006867056	0.0009432173	0.0003653049	0.002230716	0.002119104	0.001788081	0.001450932	0.001463614	0.001152306	0.001753682
45.810	1	0.502996	0.4799993	2.598311	2.32586	0.2498896	0.2354371	0.1422949	0.1174553	2.260147	1.96011	1.151115	0.6806016	0.04776904	0.05675278	0.04910673	0.06019012	0.1733287	0.2253452	0.1939814	0.3409871	0.03388558	0.03803984	0.04906661	0.04844497
45.811	1	0.1398317	0.0910097	0.1229447	0.1238905	0.5461181	0.633756	0.1102337	0.1009396	0.08770949	0.0990324	0.1085188	0.08609215	0.1428508	0.1714083	0.07986555	0.1202341	0.1674974	0.3079114	0.1953171	0.2256318	0.8106372	0.9649527	0.9297697	0.8455266
45.812	1	0.1186525	0.1096965	0.063131	0.07186841	0.1890578	0.4247409	1.961781	1.252862	0.08937051	0.07849652	0.1111357	0.09278106	0.5691802	0.3377588	0.09252001	0.1197877	0.09929222	0.04544888	0.03175121	0.04746693	0.1364261	0.1176211	0.1631346	0.1811836
45.909	1	0.003425831	0.002324235	0.008078439	0.007317642	0.001449508	0.003732844	0.01126526	0.007627819	0.006153638	0.006316112	0.002609874	0.001899356	0.003798349	0.002901844	0.0008535543	0.0009098953	0.0004337853	0.002044868	0.002296147	0.001891959	0.001477351	0.001547983	0.001299673	0.001918335
45.910	1	0.4950238	0.4942304	2.573749	2.294257	0.2479165	0.2318493	0.1323403	0.1071356	2.279396	1.959743	1.095537	0.6686508	0.05361695	0.05626509	0.0570125	0.05039912	0.2119644	0.2146941	0.1606688	0.3239065	0.03739558	0.03907601	0.04286281	0.04682461
45.911	1	0.1351187	0.0963893	0.1379586	0.1366451	0.559802	0.6479551	0.1107177	0.1057832	0.1127409	0.1149904	0.1157218	0.07905779	0.1284435	0.1548747	0.08335816	0.09638992	0.1591752	0.2959319	0.1886115	0.2291989	0.8058879	1.019962	0.9931353	0.8474843
45.912	1	0.08808358	0.1096524	0.05332761	0.06212993	0.1601577	0.3623388	2.028733	1.269121	0.04821814	0.06215384	0.1046719	0.09844915	0.5748509	0.3235635	0.09958981	0.1441043	0.0843801	0.04787564	0.06485053	0.05630372	0.1558306	0.1428732	0.1770956	0.2113053
46.009	1	0.003359548	0.002847578	0.007851362	0.007061241	0.001428447	0.00332581	0.01122063	0.007571119	0.005922583	0.006148806	0.002652897	0.001925524	0.00397808	0.003000857	0.0009500422	0.0008175586	0.0006925771	0.00173137	0.002245347	0.002165333	0.0014409	0.00159933	0.001304139	0.001899693
46.010	1	0.487318	0.5038253	2.561423	2.294103	0.2462052	0.2336374	0.1185271	0.1029897	2.292919	1.991413	1.04879	0.6623958	0.05809522	0.05667728	0.04259966	0.05139145	0.2476999	0.1988413	0.1704203	0.3023011	0.04129165	0.03964122	0.05345432	0.04700691
46.011	1	0.1390334	0.09997412	0.1194762	0.1312147	0.5641657	0.6607255	0.111972	0.1161497	0.1360395	0.1174571	0.1300267	0.08239624	0.1317246	0.1390924	0.08948501	0.07706339	0.1472289	0.2708082	0.1649991	0.2281173	0.7789566	1.034956	1.008582	0.8449936
46.012	1	0.07175322	0.108296	0.07948993	0.0635198	0.09977754	0.2945803	2.010101	1.28868	0.05626919	0.07426704	0.1107928	0.1117878	0.5559432	0.3437611	0.1085671	0.1345574	0.07520436	0.06035665	0.05709823	0.06636673	0.1598912	0.170925	0.1414117	0.2203363
46.109	1	0.00308611	0.002249883	0.00761401	0.007226685	0.001272288	0.002809037	0.01132084	0.007573775	0.005881734	0.005525533	0.002631246	0.001926021	0.003884674	0.002784883	0.001256034	0.000841709	0.0007597096	0.001426208	0.001912519	0.001885258	0.001235777	0.001522635	0.0015112	0.00177566
46.110	1	0.4804881	0.5095275	2.560275	2.31448	0.2496707	0.237569	0.1167529	0.1036826	2.301767	2.006551	0.9853949	0.6790664	0.06393807	0.05428426	0.04425915	0.05509346	0.2839391	0.1999808	0.2203474	0.2597302	0.04367512	0.05143971	0.06565561	0.05475874
46.111	1	0.1554946	0.1192567	0.09843168	0.1069337	0.5467546	0.6675632	0.1165956	0.09003895	0.1267956	0.1301885	0.1400874	0.08575367	0.1209465	0.1303298	0.09556163	0.08122668	0.1541868	0.2662801	0.1585109	0.2236143	0.7683357	1.052512	1.008345	0.8294477
46.112	1	0.05691035	0.1004811	0.04092305	0.06110204	0.08172712	0.239148	2.027061	1.323598	0.09193988	0.09153289	0.1329723	0.08964381	0.5568199	0.4167194	0.1728829	0.09623482	0.06766884	0.07222355	0.04266589	0.06288306	0.131212	0.1490216	0.1192074	0.1924454
46.209	1	0.003054946	0.00246184	0.007569794	0.007303407	0.001036726	0.002189232	0.01180315	0.007935807	0.006087437	0.004967585	0.002611211	0.001912453	0.004104507	0.002922558	0.001184758	0.0009114718	0.0009579497	0.001229026	0.001731952	0.001532469	0.001373872	0.001814007	0.001783248	0.001856919
46.210	1	0.4600967	0.4934287	2.570984	2.349498	0.250739	0.245225	0.1173414	0.1095683	2.307539	2.009429	0.9411577	0.6863869	0.06699436	0.03677834	0.03280759	0.0488759	0.3105369	0.2040164	0.2643861	0.2043657	0.03756534	0.05393868	0.07014588	0.04668032
46.211	1	0.1768722	0.1354364	0.09567854	0.09940575	0.5825605	0.7292395	0.1793525	0.05041459	0.1271363	0.1659973	0.1543186	0.1065908	0.1076377	0.1613066	0.1044859	0.1064347	0.1640143	0.2727522	0.2132116	0.250633	0.8801467	1.229709	1.125089	0.9343837
46.212	1	0.09613423	0.1133339	0.0482258	0.1072047	0.05768521	0.200591	2.134992	1.423245	0.1019866	0.05187988	0.1437783	0.1014264	0.62495	0.5322039	0.1712046	0.1135476	0.06911313	0.0589729	0.06156868	0.06233916	0.0878209	0.1856152	0.1629114	0.1630179
46.309	1	0.003625996	0.003074124	0.007460157	0.007384322	0.001379577	0.001892167	0.01147993	0.007856178	0.00664204	0.004653562	0.00261661	0.00198398	0.003958253	0.003032544	0.001353968	0.0009846275	0.001065243	0.001575254	0.00238351	0.001735825	0.001272158	0.002112395	0.001897257	0.001793051
46.310	1	0.4512264	0.4682603	2.580328	2.360622	0.2490244	0.2412662	0.1189573	0.1127519	2.284269	2.036015	0.9481053	0.6857703	0.06791354	0.03048931	0.03593251	0.05237077	0.3162302	0.2030762	0.2809777	0.1762465	0.03608793	0.04500928	0.06792696	0.04874865
46.311	1	0.1857917	0.1198783	0.1097982	0.09465699	0.6084958	0.7642935	0.240838	0.08528755	0.1339251	0.1740673	0.1531192	0.1103663	0.1057255	0.1679428	0.1064441	0.1249786	0.1815389	0.2656835	0.2382704	0.2651579	0.947943	1.313645	1.165897	0.9859809
46.312	1	0.09308463	0.09363108	0.07627159	0.09548164	0.09544019	0.1700462	2.094645	1.434239	0.1059594	0.04480412	0.1361992	0.0928024	0.6628936	0.6068943	0.1920606	0.1728243	0.04077021	0.06580496	0.05666775	0.06823373	0.08928449	0.2198008	0.1971913	0.122444
46.409	1	0.00387007	0.003196884	0.007566063	0.00752467	0.001970004	0.002234011	0.01184568	0.008354723	0.00716141	0.004853444	0.002565629	0.002225056	0.004026744	0.003341595	0.001315011	0.001282575	0.001303828	0.002358313	0.002928907	0.002261424	0.00114956	0.002508131	0.002014003	0.0017083
46.410	1	0.44915	0.4540221	2.613037	2.390291	0.2491573	0.2439795	0.126527	0.1018988	2.26039	2.070725	0.9803985	0.671982	0.06610304	0.03969918	0.03410718	0.0620506	0.3004437	0.2204361	0.2726659	0.190954	0.03909097	0.04095934	0.05641581	0.04539709
46.411	1	0.1987087	0.1287876	0.08594657	0.06705105	0.6299042	0.7772558	0.290799	0.1165044	0.1535047	0.1767377	0.1396579	0.1105502	0.1258442	0.1719986	0.09177278	0.1555084	0.2039223	0.2751479	0.2265292	0.2674972	0.9892652	1.340613	1.155865	1.012539
46.412	1	0.07041656	0.07196691	0.08259988	0.1304507	0.1304364	0.1896757	2.144399	1.472882	0.1465442	0.04889963	0.1179138	0.07982538	0.7420858	0.6931334	0.2514689	0.2128878	0.04850838	0.06478729	0.06948698	0.04771211	0.1003193	0.2682951	0.2442475	0.08416723
46.509	1	0.003989918	0.00353405	0.006887598	0.007907628	0.002340794	0.002790358	0.01148758	0.008117878	0.007467318	0.005230684	0.002740608	0.002354895	0.003732036	0.003061566	0.001158797	0.001115562	0.001700861	0.00266751	0.003251504	0.002442239	0.001231169	0.002411656	0.002001197	0.001451323
46.510	1	0.4408708	0.4377817	2.62375	2.429788	0.2418867	0.2553137	0.1352497	0.1034046	2.23603	2.097043	1.025732	0.6552015	0.05947704	0.044143	0.03017831	0.0626674	0.2708295	0.2287765	0.2359736	0.2103366	0.04170419	0.03480836	0.05849433	0.03834851
46.511	1	0.2412928	0.1184398	0.05681884	0.05112998	0.5887092	0.7267257	0.2980224	0.1254717	0.128871	0.1644639	0.1197043	0.1051771	0.1179142	0.1667172	0.07590145	0.1767145	0.1965678	0.2484439	0.2048348	0.2597394	0.9364725	1.237476	1.091192	0.959183
46.512	1	0.08767771	0.07312031	0.06506773	0.1017165	0.1695757	0.2035913	2.072336	1.423444	0.1337812	0.04815955	0.1342697	0.08860772	0.7130411	0.6957854	0.2677959	0.2259091	0.05990059	0.09371035	0.06035219	0.05644837	0.1034437	0.2684466	0.2531847	0.1528881
46.609	1	0.00366603	0.003294563	0.006358192	0.008360369	0.002366606	0.00356462	0.01068722	0.007722889	0.007909637	0.005837345	0.00299555	0.002637441	0.003291594	0.002627008	0.0008524349	0.0008211423	0.002522825	0.002874335	0.003573189	0.00279778	0.001306858	0.002190696	0.002078566	0.001279582
46.610	1	0.4391573	0.3945259	2.632006	2.457075	0.2406441	0.251739	0.1309805	0.1050178	2.21914	2.111539	1.078044	0.6280382	0.05941949	0.03584962	0.04098424	0.05215351	0.2426697	0.2311353	0.1769158	0.2378297	0.03928129	0.0397946	0.07010861	0.04170993
46.611	1	0.2559569	0.1359529	0.04684971	0.06525176	0.5240118	0.6428334	0.268877	0.1527776	0.1173386	0.155698	0.09433578	0.09742711	0.1241584	0.1475146	0.07189635	0.159113	0.1959564	0.2126026	0.2159878	0.2258718	0.8846795	1.139336	1.035059	0.8768066
46.612	1	0.09505589	0.0993357	0.04795089	0.0963476	0.121584	0.3029145	1.948977	1.320494	0.09980652	0.04689723	0.1006933	0.1011751	0.6237395	0.5789694	0.192176	0.1686095	0.1107423	0.09646645	0.06014642	0.0656466	0.1318342	0.2360402	0.2513903	0.1541797
46.709	1	0.004341943	0.004241306	0.005280911	0.008870447	0.001843593	0.004035749	0.01055475	0.007530815	0.008526841	0.006697745	0.003295859	0.002685247	0.003066413	0.002547486	0.0007188386	0.0005791388	0.00328974	0.003923422	0.003916677	0.003323061	0.001440989	0.001833467	0.001659347	0.001137505
46.710	1	0.445231	0.3579092	2.638305	2.464083	0.2427303	0.2479014	0.1404791	0.1115291	2.206179	2.107257	1.131921	0.6157769	0.05439555	0.03257213	0.04202082	0.04429931	0.2076518	0.238807	0.1566257	0.2250714	0.04070227	0.03725814	0.07960496	0.04129314
46.711	1	0.261735	0.1571254	0.04753053	0.07965109	0.4589772	0.5800348	0.2409225	0.1678478	0.1197459	0.1599035	0.08703898	0.09195352	0.1179126	0.1453943	0.09080806	0.1108848	0.1800122	0.190724	0.2188101	0.199374	0.8533294	1.053947	0.9738822	0.8343797
46.712	1	0.08113265	0.05141827	0.05640402	0.07226288	0.1035816	0.3883735	1.91048	1.264471	0.09188451	0.07935341	0.100501	0.08399799	0.5611098	0.4599137	0.1530199	0.09595116	0.08304103	0.06907048	0.04566722	0.05639844	0.1074189	0.1734498	0.1962582	0.1434378
46.809	1	0.004737912	0.004741253	0.004624505	0.008976845	0.001280226	0.004244078	0.01113534	0.007775256	0.009342378	0.007607188	0.003602473	0.003185061	0.003387393	0.002666616	0.0008917825	0.0006796921	0.003813925	0.00456245	0.00445425	0.003824103	0.001705825	0.001732871	0.001302963	0.001406867
46.810	1	0.4417599	0.3225143	2.650946	2.452512	0.2415771	0.2504025	0.1541526	0.1026493	2.217875	2.125811	1.181534	0.601505	0.05268404	0.04092636	0.0459043	0.04757621	0.198184	0.2456114	0.1716727	0.1883286	0.04012652	0.04210086	0.08142014	0.03874273
46.811	1	0.2513158	0.1375441	0.06364028	0.07331908	0.4110187	0.503157	0.2086755	0.1821723	0.1254315	0.1533895	0.08117436	0.07491604	0.1282333	0.1572951	0.09869958	0.07972706	0.1878711	0.1586138	0.1971992	0.1741615	0.8191189	0.9943367	0.9050086	0.8079922
46.812	1	0.09308421	0.05309048	0.06676076	0.07617416	0.1410851	0.4255871	1.971584	1.256476	0.06535386	0.07685928	0.1210951	0.06696555	0.5334216	0.3955033	0.1899511	0.09658357	0.06145646	0.04001286	0.05626562	0.05693625	0.1360105	0.1088067	0.1128779	0.1668795
46.909	1	0.004491845	0.004564701	0.004132522	0.008289711	0.001378721	0.004164448	0.01107422	0.007578564	0.009339151	0.007800246	0.003509378	0.003215829	0.003643969	0.002569021	0.000987717	0.0007663783	0.003794209	0.004326843	0.003923993	0.003480737	0.001776091	0.001671857	0.001260266	0.001564724
46.910	1	0.4580334	0.3080157	2.659781	2.434406	0.2387843	0.2536324	0.1503508	0.08797216	2.222189	2.120901	1.201641	0.5807012	0.04585345	0.04320634	0.04716922	0.03626141	0.1885497	0.2582189	0.2492174	0.1530422	0.04348413	0.03778778	0.08480909	0.04079343
46.911	1	0.2547365	0.1603702	0.06769937	0.08322376	0.3793462	0.4551827	0.200465	0.1785406	0.1135694	0.1566585	0.08053102	0.07483618	0.1459007	0.1581416	0.1041773	0.08925869	0.1994806	0.1437854	0.1904018	0.1573558	0.8031446	0.9616737	0.8509426	0.7656364
46.912	1	0.08688766	0.07472245	0.0510706	0.05559837	0.1322433	0.4243786	1.955439	1.273549	0.06137371	0.1145513	0.1261969	0.08158552	0.5503708	0.3532784	0.2349058	0.1388827	0.09164601	0.05282178	0.04772987	0.05224481	0.1515342	0.1087721	0.1244781	0.1770565
47.009	1	0.004099155	0.004316213	0.004230096	0.007787156	0.001483519	0.00407064	0.01033825	0.007266268	0.009072648	0.008105409	0.003238474	0.003219737	0.003763079	0.002651035	0.0009003368	0.000908495	0.003405624	0.003995175	0.003669348	0.002960692	0.001625375	0.001497295	0.001189079	0.001525984
47.010	1	0.4774338	0.2951618	2.664961	2.398202	0.248861	0.2482088	0.1621875	0.08699035	2.247121	2.113704	1.220602	0.5649521	0.04208952	0.04440654	0.0565798	0.04234785	0.1740383	0.2571363	0.3393509	0.1672976	0.03668549	0.03142777	0.07591337	0.04453092
47.011	1	0.241196	0.1624424	0.06386898	0.05907256	0.3325364	0.3753934	0.1714021	0.1272914	0.09457201	0.1441429	0.07555469	0.06860452	0.1572479	0.1655225	0.100225	0.08509796	0.1846067	0.1535997	0.1826373	0.1401164	0.7201021	0.8720828	0.7669869	0.6874828
47.012	1	0.05865893	0.08386698	0.03871502	0.0660896	0.09214191	0.3866703	1.82364	1.224692	0.06498023	0.0770744	0.117943	0.08073957	0.5391789	0.3181811	0.258354	0.1263383	0.09251247	0.04373304	0.04515006	0.03393144	0.1697204	0.1222014	0.1473929	0.145553
47.109	1	0.004515532	0.00427536	0.004400352	0.007643835	0.001633371	0.003809764	0.01082443	0.007361757	0.008938187	0.008379502	0.003456084	0.003363203	0.003822545	0.002582062	0.001138356	0.001056473	0.003370531	0.003941061	0.004111943	0.003099534	0.001795042	0.001452965	0.001413598	0.001782639
47.110	1	0.492135	0.306324	2.664918	2.348078	0.2474478	0.2517435	0.1603938	0.09134828	2.252336	2.086228	1.217103	0.5628654	0.04404339	0.0448428	0.06448815	0.04563873	0.1942013	0.2470106	0.4056262	0.2136452	0.04193117	0.02077351	0.08619964	0.05543433
47.111	1	0.237628	0.1475972	0.06832092	0.08297088	0.3156354	0.3567744	0.1694027	0.09953849	0.09373436	0.1314781	0.08860667	0.06775045	0.1524177	0.163725	0.1183123	0.09314368	0.1728314	0.1558015	0.1815008	0.1465083	0.710572	0.8540036	0.7059129	0.6845027
47.112	1	0.05035333	0.09386164	0.05166187	0.05604342	0.05373106	0.3189715	1.927023	1.22302	0.04598091	0.07463645	0.1285076	0.08027434	0.5483407	0.3620028	0.2862539	0.160136	0.07641453	0.07242328	0.04573526	0.06153375	0.2024393	0.1326223	0.1513527	0.1676603
47.209	1	0.004296934	0.004485298	0.005114429	0.007088395	0.001546623	0.003400123	0.01157962	0.007773637	0.008375471	0.008319417	0.003715885	0.003317805	0.00384901	0.002543637	0.0009154625	0.0009907971	0.003237943	0.003519576	0.004062604	0.002943107	0.001758815	0.001623835	0.001552836	0.001983967
47.210	1	0.4839359	0.3116012	2.67956	2.322798	0.2478073	0.2452999	0.1460901	0.08441522	2.260229	2.087493	1.177097	0.5782419	0.04237072	0.06146842	0.07265476	0.05378525	0.2152233	0.2499446	0.4374255	0.2611879	0.04221703	0.03130813	0.08806515	0.03948071
47.211	1	0.2402184	0.1298103	0.07839743	0.09291465	0.3133442	0.3818488	0.1687088	0.06766816	0.1042151	0.1262072	0.1025149	0.06363127	0.1790299	0.1522965	0.1514273	0.1059647	0.1937068	0.1585137	0.1871716	0.1617479	0.7583482	0.8686757	0.6751971	0.7013677
47.212	1	0.07342331	0.09570297	0.05126381	0.07256023	0.05048694	0.2561754	2.068839	1.304057	0.06054019	0.05890591	0.150055	0.08708748	0.5350138	0.4056047	0.2617576	0.162548	0.07607996	0.06828975	0.05807517	0.05374862	0.19014	0.1426177	0.117132	0.1942787
47.299	1	0.003715759	0.003491984	0.005748953	0.006762482	0.001276092	0.0029878	0.01106493	0.007368112	0.007744595	0.007973285	0.003610879	0.003335735	0.003691155	0.002440269	0.0007420102	0.001120698	0.002882278	0.002909233	0.003519535	0.002503103	0.001569694	0.00154478	0.001354115	0.00181397
47.300	1	0.4814631	0.2960804	2.669568	2.314338	0.2539904	0.2425789	0.1433656	0.09248569	2.289718	2.079489	1.100349	0.5857231	0.03947945	0.06135184	0.05752339	0.05698532	0.2166792	0.2572934	0.4243711	0.3177076	0.03013852	0.0384893	0.08689764	0.04886297
47.301	1	0.2137619	0.1006423	0.08596075	0.08407657	0.2736468	0.3980047	0.1791498	0.04081494	0.1052496	0.1293049	0.1212316	0.06159554	0.1619059	0.1555985	0.1541739	0.1007691	0.1623423	0.1614314	0.1762778	0.1593782	0.7181566	0.8138103	0.6274585	0.6720825
47.302	1	0.07957299	0.08422759	0.06162623	0.06240168	0.1117567	0.2293536	1.993678	1.277521	0.06660363	0.05746872	0.1030557	0.08025973	0.5144724	0.4523853	0.1554154	0.1711983	0.08468915	0.06934347	0.03311001	0.05247975	0.1656719	0.1749708	0.06672692	0.1635707
47.399	1	0.0031181	0.002895047	0.006336254	0.006122173	0.001451735	0.002779966	0.01051342	0.007101272	0.006841791	0.007394782	0.003721639	0.003337563	0.003224138	0.002355331	0.0007537279	0.00130082	0.002498283	0.002298172	0.003116187	0.002196219	0.001653709	0.001494669	0.001329784	0.001727379
47.400	1	0.4810773	0.2996359	2.640746	2.298615	0.2581932	0.240858	0.1331014	0.1027874	2.316844	2.057187	1.005089	0.5907237	0.04377433	0.05807984	0.06351661	0.06209773	0.2039958	0.2757294	0.4045124	0.3682966	0.03003894	0.0417031	0.08119716	0.0500295
47.401	1	0.2006171	0.0848279	0.09369198	0.09663593	0.2537209	0.4086489	0.1772448	0.06396333	0.1053778	0.1356459	0.1344509	0.04374923	0.1540327	0.1533047	0.167796	0.09406113	0.1395519	0.1382876	0.1678652	0.1495519	0.6958658	0.7468219	0.5848288	0.6267349
47.402	1	0.1455081	0.09040548	0.04637302	0.04399578	0.1598406	0.2484016	1.925686	1.255111	0.09038115	0.05575698	0.1015887	0.08189131	0.4981227	0.4735852	0.07865327	0.2197296	0.07920318	0.06953166	0.04657751	0.05136465	0.1905916	0.1856491	0.08235979	0.1252181
47.499	1	0.00345901	0.00340411	0.006466463	0.005739166	0.001846967	0.002551025	0.01139297	0.008048073	0.006123893	0.007258281	0.003686006	0.003480335	0.003433586	0.002917569	0.001110642	0.001268519	0.002568369	0.002508401	0.002904173	0.002567627	0.001967736	0.001689585	0.001407014	0.001740429
47.500	1	0.4433625	0.2977423	2.606327	2.293678	0.2535768	0.2470972	0.1132024	0.09536912	2.330841	2.037488	0.9306004	0.5784703	0.04593252	0.06058745	0.06443887	0.06669054	0.2030073	0.2983555	0.3758259	0.3719241	0.03448435	0.04655972	0.07287564	0.05428726
47.501	1	0.1646065	0.07129514	0.104948	0.1143074	0.28244	0.458564	0.1943438	0.09779582	0.145692	0.1083676	0.1301767	0.06910736	0.160683	0.1758787	0.1750942	0.1111322	0.2051295	0.1419092	0.1610785	0.1500527	0.8091677	0.7978656	0.6767702	0.7242342
47.502	1	0.1734594	0.1185287	0.07793218	0.1046372	0.1913913	0.2337203	2.076412	1.390975	0.128917	0.04368564	0.1288376	0.09327573	0.5954958	0.6014804	0.1248957	0.2269256	0.06929191	0.06378212	0.07467183	0.05587583	0.2335383	0.2194418	0.1476129	0.1546078
47.609	1	0.003622034	0.003508038	0.006671482	0.005727858	0.002088478	0.002483326	0.01301795	0.009244577	0.005853076	0.006726129	0.003958095	0.003603581	0.00399563	0.003581292	0.001244033	0.001161982	0.002787415	0.002642024	0.003180086	0.002883839	0.002179189	0.002148951	0.001632854	0.001665991
47.610	1	0.4165936	0.2961942	2.588898	2.29051	0.2544646	0.2418414	0.1013739	0.09844674	2.334835	2.04892	0.8835024	0.5928363	0.05402628	0.05990018	0.05182703	0.05196319	0.2197705	0.3329665	0.3445543	0.353686	0.03256219	0.04722608	0.06912561	0.03949732
47.611	1	0.1188521	0.1799127	0.1376085	0.1013228	0.3905471	0.5796006	0.2623507	0.09279854	0.1543909	0.1386871	0.1009073	0.1062306	0.176098	0.184935	0.224938	0.1893997	0.2640292	0.15206	0.2020869	0.2225483	0.9464525	1.0236	0.9928046	0.8929253
47.612	1	0.1377265	0.08745035	0.06342265	0.1230261	0.1963244	0.2488284	2.287802	1.554884	0.1298603	0.05101165	0.1427643	0.1004709	0.7554421	0.735481	0.1981938	0.1753039	0.1102718	0.08801358	0.08744163	0.07669933	0.2984275	0.2757006	0.2188771	0.1705357
47.699	1	0.003927434	0.003969849	0.007212612	0.005335675	0.001934397	0.002700045	0.01440653	0.009893844	0.005442826	0.006115474	0.003950307	0.003657519	0.004270123	0.004048956	0.001048607	0.001223668	0.002981649	0.002911126	0.003007155	0.002939478	0.002029339	0.002379498	0.001815185	0.001669753
47.700	1	0.3894538	0.2977296	2.576689	2.307097	0.2544485	0.2462266	0.1026284	0.09732544	2.343899	2.092803	0.86658	0.6068567	0.05685003	0.07445299	0.0572928	0.05722517	0.2442017	0.3700149	0.330783	0.3359591	0.05161685	0.05242187	0.07719478	0.0378107
47.701	1	0.1608111	0.2113892	0.1495165	0.1257944	0.495724	0.7143117	0.349553	0.04315257	0.1176535	0.1682053	0.1167292	0.09793052	0.1568029	0.1963869	0.2719995	0.225943	0.3225439	0.2297934	0.2953572	0.272783	1.083255	1.241725	1.277615	1.047895
47.702	1	0.09442398	0.06410708	0.090401	0.09305928	0.1717099	0.2700482	2.501135	1.657578	0.1483186	0.05615622	0.1464009	0.1414902	0.8503188	0.7798738	0.2183242	0.1904261	0.1201068	0.08186323	0.05910714	0.05619813	0.2575824	0.2798414	0.259193	0.1952555
47.799	1	0.003785676	0.003617372	0.007694772	0.005138647	0.001372274	0.003246479	0.01438008	0.009787153	0.005315942	0.005536126	0.003673163	0.003543792	0.004193588	0.003740074	0.0007855675	0.001219631	0.002972016	0.002997567	0.002734963	0.002884942	0.001818066	0.002170456	0.001840096	0.001548255
47.800	1	0.3741019	0.2952109	2.594296	2.32027	0.2533717	0.2528602	0.1120872	0.09672431	2.333932	2.115714	0.8868169	0.6320382	0.05071063	0.08071417	0.05338325	0.06731769	0.2444107	0.3941495	0.3186301	0.326089	0.07873904	0.05027251	0.06938535	0.04864324
47.801	1	0.1723128	0.2092205	0.1339623	0.1111082	0.5189381	0.7196185	0.3453777	0.07044813	0.1102649	0.1625419	0.1191529	0.1097893	0.1678171	0.1925391	0.2546352	0.2360922	0.3163236	0.2454131	0.2997763	0.2745731	1.042174	1.273334	1.310425	1.070119
47.802	1	0.09157257	0.07380119	0.07698837	0.09231955	0.09090401	0.2945884	2.496152	1.595223	0.1130591	0.07482087	0.1575934	0.1071363	0.8053228	0.7246597	0.1588195	0.1952595	0.1487944	0.1136243	0.05665322	0.06574841	0.2246912	0.2364833	0.2604088	0.2093514
47.899	1	0.004303057	0.004394657	0.008785134	0.004837631	0.001163813	0.00372692	0.01466556	0.009821624	0.005393521	0.005462933	0.00354538	0.00395782	0.004071932	0.003776812	0.0006018839	0.00131748	0.002915701	0.003639996	0.00340734	0.003168209	0.001844567	0.002074734	0.001746155	0.001718673
47.900	1	0.3457513	0.2712973	2.629292	2.33155	0.244119	0.2590929	0.1140666	0.09316492	2.300717	2.117544	0.9479362	0.627538	0.04952003	0.07714098	0.05712079	0.05070917	0.2342696	0.3886176	0.3104428	0.2912788	0.05528782	0.04743057	0.08003652	0.03989046
47.901	1	0.1848461	0.1820166	0.1414977	0.09408381	0.5448907	0.709216	0.3247176	0.141468	0.09835469	0.1344553	0.1212207	0.1482152	0.1686157	0.1719852	0.2496097	0.266528	0.3082244	0.2670926	0.317777	0.2798096	0.9964455	1.347663	1.364757	1.122926
47.902	1	0.1156531	0.07269142	0.06090758	0.0621004	0.1576061	0.344304	2.550906	1.556292	0.0928936	0.1036502	0.1690818	0.1115481	0.7565996	0.6841459	0.1237269	0.1962734	0.0958901	0.07855402	0.07368916	0.08052611	0.1752551	0.1711043	0.2546415	0.2415364
47.999	1	0.004394145	0.004837905	0.009439499	0.004865818	0.001616307	0.003950445	0.01501079	0.009727548	0.005593905	0.005303309	0.003462364	0.003795016	0.004166891	0.003656826	0.0008229825	0.001084658	0.002788283	0.003842695	0.003867738	0.002985019	0.001807591	0.002232242	0.001744342	0.001967865
48.000	1	0.3259944	0.2547794	2.670656	2.371291	0.253075	0.2649464	0.1288718	0.0890791	2.289771	2.124861	1.008177	0.6258557	0.06268693	0.07203716	0.04723651	0.05129258	0.2425925	0.3942184	0.3066894	0.2620561	0.04798028	0.05765794	0.09187122	0.03015539
48.001	1	0.1786983	0.1605887	0.1424498	0.08776551	0.5446371	0.7065121	0.2763703	0.211556	0.1063764	0.1400526	0.1134147	0.1441416	0.1691463	0.1882157	0.2704594	0.2630781	0.3156251	0.2690085	0.3542844	0.285607	0.9757601	1.419859	1.432263	1.188343
48.002	1	0.1319407	0.08870353	0.07995319	0.05143307	0.2266014	0.4264954	2.613085	1.536965	0.08339434	0.09209714	0.1547892	0.1239075	0.7184873	0.599564	0.1000712	0.1843941	0.07525199	0.07746907	0.06866656	0.07930085	0.1495047	0.1970012	0.1956873	0.2698474
48.099	1	0.00375615	0.004016705	0.009542674	0.004865533	0.001808324	0.004221138	0.01470733	0.009505516	0.005940278	0.005367612	0.003165071	0.003453649	0.004250581	0.003490017	0.0009722642	0.001215103	0.002493355	0.003794777	0.003609993	0.002491497	0.001660807	0.00229473	0.001810055	0.002139779
48.100	1	0.3307264	0.2463148	2.689093	2.397023	0.2408325	0.2571552	0.1381399	0.1008324	2.249609	2.137771	1.058147	0.6357207	0.06642158	0.06082938	0.03211728	0.05224018	0.2568107	0.4053666	0.2928983	0.2681969	0.03523078	0.06291115	0.09174556	0.0265916
48.101	1	0.166231	0.1589484	0.1044914	0.1400201	0.5201768	0.6780727	0.2314255	0.2434964	0.121184	0.1369616	0.1112566	0.1489079	0.1636383	0.2443941	0.2734243	0.2644204	0.3123153	0.280239	0.3338345	0.2747894	0.9590075	1.395504	1.397194	1.174308
48.102	1	0.1534532	0.1237511	0.08049816	0.07845299	0.2343058	0.4748359	2.595723	1.508376	0.05554848	0.07851845	0.1531036	0.1262263	0.6839153	0.4813592	0.06135363	0.1833706	0.07826511	0.08829282	0.06201004	0.1088017	0.09927561	0.2433131	0.1831498	0.3016611
48.199	1	0.003274075	0.004075762	0.00948993	0.005400139	0.001491569	0.004093073	0.0140758	0.008967005	0.006231409	0.005630411	0.003159743	0.003044777	0.004397967	0.003227866	0.00104273	0.001316188	0.001964382	0.003269358	0.003197308	0.002043976	0.00154994	0.002209263	0.001973544	0.002156186
48.200	1	0.3183553	0.2608377	2.708222	2.414601	0.2463422	0.2543776	0.1520084	0.1035046	2.224546	2.166823	1.130493	0.6341841	0.06939708	0.07760266	0.05199516	0.06473684	0.2875137	0.4098366	0.2927256	0.2914452	0.05452334	0.06140289	0.08399098	0.0353233
48.201	1	0.1463945	0.1593016	0.0914283	0.1720581	0.4897431	0.626444	0.1920828	0.2381662	0.1232097	0.1240525	0.1056801	0.1267526	0.1719592	0.2581073	0.2505832	0.2566579	0.2911706	0.2577837	0.3119618	0.2452889	0.9094211	1.340429	1.312212	1.13505
48.202	1	0.1018026	0.1250277	0.0861992	0.05205482	0.1536367	0.4356655	2.46937	1.471259	0.03806973	0.0672401	0.1351518	0.1224358	0.6551463	0.3665578	0.1055788	0.2140741	0.04963439	0.07402489	0.08935309	0.09015934	0.06560374	0.2404694	0.1873104	0.2831847
48.299	1	0.003806097	0.004044295	0.009733985	0.005678346	0.001212898	0.004014432	0.01440625	0.009340436	0.006362295	0.005860388	0.003242302	0.003211967	0.004737777	0.003039538	0.001111797	0.001406113	0.00159538	0.003342126	0.003399273	0.00217956	0.001664998	0.002070546	0.002201144	0.002167964
48.300	1	0.290576	0.2764675	2.72879	2.400992	0.234311	0.2561697	0.1539988	0.1141061	2.180022	2.152561	1.197013	0.6208276	0.06548774	0.07698943	0.05499119	0.05132622	0.3232775	0.3709338	0.2661744	0.2837994	0.05710474	0.04344695	0.07534029	0.03154335
48.301	1	0.1318732	0.1652402	0.08801048	0.1572732	0.4977444	0.6054863	0.1611537	0.2547502	0.1336744	0.1129592	0.09102668	0.1369801	0.1720798	0.228653	0.2422825	0.2549133	0.2859265	0.2616648	0.3070611	0.2283871	0.8956523	1.4155	1.32594	1.148729
48.302	1	0.09781053	0.1186032	0.0823192	0.08738731	0.1263244	0.4462738	2.552279	1.54383	0.09548098	0.1163887	0.1757956	0.09802638	0.6736913	0.3944191	0.1134256	0.2012775	0.07320667	0.07600966	0.07229315	0.07833058	0.09259236	0.2330582	0.2465702	0.2970619
48.399	1	0.003455974	0.003544757	0.009039552	0.00585475	0.001612132	0.003642323	0.01438136	0.009289953	0.006476526	0.006336818	0.003807788	0.002629508	0.005011327	0.003182055	0.00115802	0.001241477	0.001409955	0.003030556	0.003081832	0.002103017	0.001826811	0.002130732	0.002358466	0.002297552
48.400	1	0.2968503	0.3005661	2.746962	2.387612	0.2383639	0.2468066	0.1618975	0.1014466	2.190963	2.134735	1.232158	0.5835973	0.06110715	0.06032483	0.06125335	0.06529825	0.3524179	0.3427294	0.2355207	0.2757268	0.05647831	0.04663832	0.05298449	0.03528874
48.401	1	0.1325119	0.1810108	0.1006635	0.1472889	0.4891303	0.5923154	0.1474891	0.2443724	0.1523571	0.1126243	0.08605871	0.1248805	0.1768213	0.2286942	0.2196853	0.2293415	0.2657568	0.2601632	0.2736254	0.2169602	0.8806621	1.427484	1.297512	1.158064
48.402	1	0.09406745	0.1044227	0.06905031	0.1170483	0.1680792	0.4340218	2.542193	1.59128	0.08161629	0.09112277	0.1536622	0.1353155	0.7149244	0.47313	0.1199426	0.1824534	0.1000838	0.09892397	0.06143101	0.08357328	0.1210892	0.2601859	0.2810018	0.2809169
48.499	1	0.002657797	0.003206636	0.008524935	0.006304778	0.002072826	0.002840051	0.01406927	0.009330959	0.006476098	0.006469546	0.00401996	0.002124979	0.004892748	0.003506548	0.001353674	0.001168979	0.001319328	0.00261044	0.002639802	0.001863484	0.001788612	0.002314708	0.002181356	0.002137189
48.500	1	0.3024106	0.3394037	2.741341	2.343257	0.2464136	0.2555851	0.1644645	0.1013594	2.212388	2.102999	1.224995	0.5511242	0.08012816	0.06079074	0.06051074	0.05832765	0.3746365	0.3133896	0.2291586	0.2519142	0.05482596	0.05712531	0.05419116	0.03081721
48.501	1	0.1134545	0.196317	0.1148716	0.1360198	0.471927	0.5735798	0.1498238	0.2184505	0.1426599	0.1137177	0.09353549	0.1222721	0.1921725	0.2225489	0.2046252	0.211928	0.2553107	0.2605209	0.2501841	0.2154422	0.8585113	1.429167	1.2732	1.154174
48.502	1	0.1152725	0.1439103	0.09828042	0.1208334	0.208755	0.3618098	2.477477	1.610943	0.1223626	0.07479738	0.1390466	0.1139754	0.7279916	0.6324184	0.1879876	0.1499332	0.06423931	0.06700324	0.09475484	0.1018739	0.1424584	0.2642745	0.2897927	0.2349939
48.599	1	0.002345253	0.002206553	0.008023421	0.006216973	0.002076833	0.002133767	0.01342563	0.009076698	0.006349665	0.006757854	0.00414026	0.001802207	0.004846194	0.00379274	0.001450867	0.001110194	0.001077139	0.002174871	0.002222452	0.001646802	0.00143022	0.002421293	0.001853967	0.001975159
48.600	1	0.3085905	0.3586247	2.729005	2.300928	0.2515362	0.2541605	0.158191	0.1074853	2.237487	2.092067	1.194118	0.5295828	0.0806704	0.04322661	0.06959661	0.06763838	0.382506	0.2836633	0.27967	0.2136318	0.04700214	0.06003134	0.0380967	0.03054587
48.601	1	0.09866286	0.1954143	0.1036431	0.1320225	0.4781406	0.5619325	0.1185534	0.1875113	0.1358333	0.1250277	0.09119413	0.114818	0.1936078	0.2191487	0.191654	0.2011984	0.2373076	0.2785153	0.2415175	0.1883244	0.8361966	1.420277	1.273356	1.137996
48.602	1	0.1205447	0.09476318	0.09509188	0.1083054	0.1732366	0.2287418	2.361521	1.596839	0.09937463	0.06099959	0.1268538	0.1278961	0.790268	0.7265404	0.2835974	0.1624224	0.03906191	0.05225673	0.07952484	0.1032755	0.1166067	0.2603495	0.2513491	0.1818391
48.699	1	0.002732123	0.002723143	0.008069036	0.006350816	0.002111005	0.001964095	0.01375525	0.009581838	0.00643931	0.006711373	0.004437761	0.001906134	0.004804699	0.004112172	0.001516508	0.001276716	0.001237857	0.001719528	0.002488661	0.001761527	0.00155478	0.002474971	0.001876259	0.001881205
48.700	1	0.3157804	0.381264	2.72913	2.237646	0.2433591	0.2604095	0.1395371	0.1014188	2.252468	2.099446	1.109167	0.5368243	0.06932763	0.04837378	0.07065636	0.06637192	0.3666711	0.2493677	0.3657127	0.1913385	0.0323538	0.0600558	0.05291085	0.03270355
48.701	1	0.1140174	0.1820145	0.1219254	0.127409	0.5090985	0.5808538	0.125093	0.1588525	0.1123286	0.1323972	0.1131221	0.112149	0.187643	0.2226422	0.2291212	0.1917431	0.2813515	0.2892338	0.2661253	0.2095149	0.8975531	1.508293	1.34553	1.16523
48.702	1	0.1058975	0.09094601	0.1236437	0.1274576	0.1623475	0.1909513	2.404088	1.653248	0.1087221	0.05668729	0.1547528	0.1037526	0.8787194	0.8080607	0.3657936	0.1863098	0.09137629	0.0674011	0.07053622	0.08685551	0.1336514	0.2820376	0.171365	0.1528113
48.798	1	0.002518297	0.002690034	0.007858275	0.006034246	0.001690017	0.002378377	0.01361722	0.00952115	0.006295275	0.006706912	0.004674244	0.001928201	0.004652806	0.004146281	0.00171948	0.001216375	0.001168758	0.001596013	0.00285778	0.001647954	0.001496764	0.002508262	0.001617863	0.001757736
48.799	1	0.3330873	0.4163305	2.712001	2.190873	0.24631	0.2578787	0.1326649	0.1096028	2.272971	2.129385	1.011142	0.5597165	0.06352971	0.06262336	0.06442282	0.06575211	0.3417191	0.252101	0.4241092	0.222004	0.04111737	0.04702541	0.04838539	0.0452785
48.799	1	0.1313022	0.1554831	0.141947	0.1116717	0.5170827	0.5766602	0.1284517	0.1217624	0.09426487	0.1217498	0.1088165	0.09588009	0.162476	0.230268	0.2324467	0.1728504	0.2936904	0.2789137	0.2777916	0.2031071	0.94065	1.530568	1.336609	1.167705
48.799	1	0.08417052	0.04983501	0.1018926	0.1166593	0.1097786	0.1949319	2.37752	1.624439	0.1126017	0.05340237	0.1548323	0.08740165	0.8903178	0.8616929	0.3950621	0.2175188	0.1168539	0.08226524	0.04162451	0.0408324	0.1540625	0.2843468	0.1232567	0.1633228
48.899	1	0.002474996	0.002402595	0.00779614	0.005651121	0.001132045	0.003120332	0.01317385	0.009235965	0.006356627	0.006590336	0.004536882	0.001913045	0.004205428	0.003837023	0.00160377	0.001041492	0.00113062	0.001245787	0.002947427	0.0012306	0.00138752	0.002507766	0.001380751	0.001635045
48.900	1	0.3426496	0.4507817	2.685301	2.138685	0.255804	0.2634003	0.1202071	0.09845568	2.324127	2.145697	0.9081522	0.5763672	0.05875939	0.05778085	0.06012638	0.06702968	0.3057038	0.27525	0.4237418	0.2434602	0.03559433	0.05111332	0.05086173	0.03655796
48.901	1	0.143771	0.1518729	0.1524272	0.1102926	0.5131228	0.5678038	0.1026638	0.0874591	0.1060586	0.1224256	0.1007401	0.08648535	0.1393033	0.2479821	0.2188337	0.1496682	0.2859791	0.2845601	0.2636701	0.198275	0.9610783	1.518754	1.307758	1.148665
48.902	1	0.05345421	0.06456393	0.07022452	0.09981092	0.09357642	0.2709647	2.323591	1.555283	0.1075036	0.06138395	0.1492611	0.08668116	0.8233437	0.7822786	0.3895108	0.2145157	0.1216416	0.0790888	0.07347908	0.08192195	0.1665873	0.2635225	0.1357187	0.2228024
48.999	1	0.002430252	0.002393029	0.007404368	0.005722827	0.001295937	0.003543005	0.01283973	0.008705605	0.006286287	0.006138323	0.004204429	0.001938963	0.003909908	0.003287713	0.001366591	0.0009536595	0.001275966	0.001164801	0.002739133	0.001121514	0.001359676	0.002338063	0.001346458	0.001478956
49.000	1	0.3341864	0.4902586	2.656467	2.117673	0.2495674	0.2616374	0.1073197	0.1000383	2.355541	2.152929	0.8009161	0.5876091	0.06425029	0.06565653	0.04598987	0.05992733	0.2453175	0.3232842	0.396117	0.267136	0.04346387	0.05611612	0.04909496	0.03622385
49.001	1	0.1701647	0.1379268	0.1857085	0.09932931	0.5153034	0.5643862	0.09995847	0.0527523	0.1132012	0.1213154	0.09496817	0.08734777	0.1167263	0.2281108	0.2056767	0.1430978	0.2544242	0.2813465	0.256945	0.197965	0.9609342	1.494789	1.251348	1.135254
49.002	1	0.1105043	0.08652225	0.0501178	0.08251146	0.1419571	0.3397938	2.2733	1.469989	0.1176434	0.07278177	0.1420827	0.07732001	0.7080923	0.6232745	0.3643538	0.1858439	0.09815908	0.06753018	0.0839907	0.09079095	0.1681901	0.2198644	0.1270284	0.206342
49.099	1	0.002809099	0.002305468	0.007298538	0.00573425	0.001749981	0.003693796	0.01355694	0.009050348	0.006460101	0.006046395	0.004231838	0.001932911	0.003973722	0.00339996	0.001669414	0.001087496	0.001276026	0.00142446	0.003049273	0.001330095	0.001597999	0.00232023	0.001596595	0.001731294
49.100	1	0.3420713	0.5076208	2.631165	2.114119	0.2597238	0.2659517	0.1013382	0.1183865	2.359941	2.150732	0.7480271	0.5897802	0.05875629	0.06965831	0.04314241	0.0511782	0.1753516	0.3572631	0.3476799	0.2964175	0.03264345	0.05067203	0.05066392	0.04440172
49.101	1	0.1893421	0.1281102	0.2025493	0.104437	0.5241038	0.6047529	0.09566824	0.07596962	0.109593	0.1362735	0.09673028	0.06356581	0.09250342	0.2083586	0.1919991	0.1129871	0.2520117	0.2932387	0.2719048	0.2044474	1.048026	1.512739	1.27499	1.141491
49.102	1	0.130986	0.1197221	0.09322783	0.07866494	0.1879524	0.3824466	2.391612	1.481748	0.1349347	0.1165114	0.1705924	0.07337928	0.6820138	0.595543	0.4138018	0.2370049	0.09111721	0.09274266	0.07048	0.08102934	0.2196524	0.2282128	0.1518271	0.236796
49.199	1	0.00302867	0.003445326	0.006894823	0.005432202	0.001809837	0.003835069	0.01383086	0.009091042	0.006660282	0.006151408	0.004047503	0.002330827	0.004198051	0.003119882	0.001718869	0.001154054	0.001408803	0.001980963	0.003172606	0.001700264	0.001740352	0.002283991	0.001755355	0.001910701
49.200	1	0.3351164	0.5114201	2.632838	2.137867	0.2564504	0.2552914	0.1085597	0.1044214	2.335731	2.15361	0.7478506	0.5991603	0.04605925	0.07703499	0.0429182	0.06209219	0.1387855	0.3801305	0.3114835	0.3118866	0.03132889	0.04812387	0.05230189	0.05562805
49.201	1	0.2162134	0.1316531	0.1889968	0.1237248	0.5316347	0.6266823	0.08559377	0.1078228	0.1119517	0.1286539	0.0873651	0.05786321	0.08413358	0.2020202	0.2040695	0.08028224	0.2407125	0.2874659	0.2867988	0.2058074	1.096396	1.498138	1.262974	1.168306
49.202	1	0.1493498	0.1234327	0.06881983	0.05185456	0.1576864	0.3608955	2.424483	1.492438	0.1019334	0.07271337	0.1299957	0.1336252	0.6713042	0.4716478	0.370876	0.2715739	0.07166671	0.08174835	0.07202246	0.06791925	0.2210646	0.2323194	0.2096685	0.2385832
49.299	1	0.002712402	0.003402378	0.006434705	0.005784237	0.001593568	0.003961831	0.01351788	0.008780844	0.006673324	0.006062747	0.003950092	0.00216514	0.004451974	0.002880199	0.001564833	0.001272819	0.001310896	0.002436387	0.002636729	0.001776695	0.00188049	0.002214274	0.001881381	0.002032251
49.300	1	0.3295592	0.5150105	2.643158	2.158361	0.2518816	0.262822	0.1228063	0.1146314	2.305364	2.166962	0.7866801	0.6124057	0.03518345	0.07679312	0.04963992	0.04836358	0.1550265	0.3994694	0.2957242	0.2853151	0.02545313	0.03854272	0.04610934	0.04821672
49.301	1	0.258962	0.1179143	0.1858259	0.1277957	0.531439	0.6240763	0.1030423	0.1194494	0.1165974	0.142929	0.09144611	0.05807818	0.09417984	0.1952269	0.1781109	0.07217036	0.2178433	0.2609742	0.2848692	0.2189823	1.065912	1.441812	1.227516	1.153703
49.302	1	0.1592755	0.1530441	0.1006646	0.1018573	0.1173844	0.3468094	2.36717	1.457096	0.08205421	0.07850053	0.1445893	0.1012534	0.6687734	0.3762094	0.3502581	0.3117432	0.08096623	0.06156922	0.05846862	0.06899348	0.2210657	0.2304592	0.2120297	0.2535609
49.399	1	0.002217934	0.003171837	0.006404423	0.005849245	0.001250484	0.00387485	0.01311024	0.008413859	0.006726167	0.006195364	0.00382285	0.002260694	0.004232751	0.002933998	0.001510941	0.001257769	0.001253871	0.0023834	0.002061336	0.001794593	0.002011427	0.002074996	0.001734212	0.002098702
49.400	1	0.3299532	0.4989684	2.634365	2.19541	0.24281	0.264174	0.1146705	0.1108177	2.301063	2.166903	0.8414555	0.6004962	0.04136242	0.07895405	0.05067855	0.03995756	0.1918151	0.4081342	0.3028155	0.2416104	0.03525492	0.03909616	0.04239307	0.04795945
49.401	1	0.2967731	0.1216714	0.1619222	0.1295358	0.540189	0.619317	0.1338493	0.1162881	0.1291427	0.1440669	0.1031607	0.07022878	0.1032447	0.214436	0.1451239	0.1003749	0.2144431	0.2566092	0.2885219	0.2287331	1.060733	1.345307	1.186036	1.139749
49.402	1	0.07613981	0.1047181	0.04684832	0.07521037	0.06651926	0.3553956	2.296822	1.397137	0.0480188	0.08990919	0.1382198	0.07802174	0.6281891	0.3827193	0.3435504	0.288968	0.09175824	0.06744857	0.06398176	0.06298677	0.2487486	0.1663547	0.203682	0.2443495
49.499	1	0.00235219	0.003217231	0.0064597	0.005816715	0.001404975	0.003646318	0.01303359	0.008557132	0.006931572	0.006305007	0.00381933	0.002653428	0.004267498	0.00312071	0.001352964	0.001408307	0.001584749	0.002556509	0.001858523	0.001986318	0.002271792	0.001857017	0.001519889	0.002188804
49.500	1	0.3330217	0.466845	2.666578	2.225538	0.238207	0.2616961	0.1268925	0.1117749	2.267776	2.156742	0.927822	0.6019427	0.04662605	0.07885052	0.0441602	0.0520579	0.2256757	0.4085244	0.3163856	0.199904	0.03678461	0.03481876	0.04836659	0.03656733
49.501	1	0.3153746	0.1165852	0.1473946	0.0918856	0.5555856	0.639234	0.1491569	0.09218681	0.1374275	0.1444902	0.1031298	0.0704338	0.09868167	0.20069	0.1432716	0.1151395	0.1837478	0.2650579	0.2915968	0.2460237	1.113484	1.351755	1.185352	1.140384
49.502	1	0.07030238	0.1088768	0.073331	0.07432711	0.1218161	0.3529877	2.309067	1.425363	0.07232824	0.06073116	0.1318749	0.09631462	0.6192329	0.4846047	0.3349666	0.281439	0.0873677	0.07627597	0.05592658	0.07122173	0.2488972	0.1785381	0.1696843	0.2461065
49.599	1	0.002802004	0.002934565	0.006548216	0.005717289	0.001685502	0.003311319	0.01329702	0.008879587	0.007175531	0.006458795	0.003836629	0.002802117	0.00445883	0.003293459	0.001183942	0.001451657	0.002112554	0.002614503	0.002018812	0.001876655	0.002363648	0.002024165	0.001781049	0.002357364
49.600	1	0.3270828	0.4305967	2.711663	2.251894	0.2455597	0.2801779	0.1477501	0.107997	2.227675	2.138308	1.017061	0.5935313	0.04338739	0.0711539	0.04606984	0.037393	0.2674408	0.4008281	0.319476	0.1740577	0.05736723	0.03953089	0.06348587	0.03701782
49.601	1	0.3066277	0.1126408	0.1263997	0.1002468	0.5847228	0.6702509	0.167554	0.07881818	0.1458741	0.1483214	0.1194192	0.09865295	0.08482569	0.1653586	0.1870707	0.1207995	0.182248	0.272527	0.2963857	0.2396516	1.191307	1.357823	1.222148	1.160233
49.602	1	0.09342321	0.1025289	0.05772324	0.07112757	0.1703721	0.3545561	2.381126	1.53717	0.1177003	0.1007818	0.1739658	0.09229976	0.6717085	0.6016726	0.3052004	0.2458202	0.08870042	0.07536417	0.06186729	0.08781974	0.2576109	0.2377502	0.1949221	0.2557246
49.699	1	0.002529566	0.003274361	0.006939425	0.005999489	0.002045778	0.002811315	0.01333303	0.008822527	0.007404263	0.006543436	0.004140108	0.00292188	0.004390487	0.003352375	0.00110974	0.001350628	0.002110095	0.00214174	0.00182868	0.001458739	0.002388072	0.002017777	0.001702667	0.00213181
49.700	1	0.3193592	0.3949391	2.762776	2.280006	0.239139	0.2794337	0.1503715	0.1033938	2.166246	2.133484	1.07892	0.5819494	0.04233603	0.07465313	0.04291855	0.03946906	0.2936551	0.3865218	0.3112595	0.1852742	0.0651945	0.05575125	0.06848215	0.03630024
49.701	1	0.303319	0.1315454	0.1540202	0.1163854	0.5848296	0.6997224	0.2076966	0.1044556	0.1588405	0.165048	0.1272803	0.1305998	0.08442999	0.1694592	0.2089255	0.1382337	0.2092409	0.2822916	0.2981614	0.2424158	1.248804	1.331553	1.225476	1.153645
49.702	1	0.1269492	0.1153846	0.07616735	0.1214774	0.1863837	0.3141392	2.3425	1.545473	0.1257272	0.0776133	0.1404987	0.09008313	0.7169199	0.6769484	0.2488847	0.22686	0.09154971	0.1000456	0.06670772	0.08683869	0.2418408	0.2904806	0.2015962	0.1768976
49.799	1	0.002234261	0.002382598	0.007266142	0.00632928	0.001917679	0.002402339	0.01271971	0.008758391	0.007222277	0.006620141	0.004228141	0.002935169	0.004133555	0.003409119	0.0009358449	0.001268	0.001649739	0.001457137	0.001414121	0.001001313	0.002099722	0.001983501	0.001756319	0.001913618
49.800	1	0.3127169	0.344188	2.807451	2.299604	0.2409558	0.2734633	0.146232	0.103143	2.160047	2.113274	1.119425	0.5749578	0.05464051	0.07929726	0.05030015	0.0435481	0.2952113	0.367399	0.2888656	0.2222193	0.05200094	0.05074972	0.06103551	0.04321267
49.801	1	0.2756065	0.1411028	0.118064	0.117263	0.5851473	0.7167549	0.2274229	0.1263002	0.159753	0.1599356	0.1504529	0.1197979	0.102405	0.191659	0.2193411	0.145254	0.2257105	0.2776877	0.2587461	0.2488259	1.271298	1.256288	1.185235	1.124494
49.802	1	0.1443495	0.1126348	0.07462432	0.1159228	0.1410335	0.2447883	2.254764	1.520206	0.1279922	0.05241895	0.1580674	0.08987535	0.7236558	0.6994076	0.1587082	0.203252	0.07477407	0.08453352	0.05038865	0.05607392	0.1941812	0.263888	0.187553	0.1326442
49.899	1	0.001973852	0.00206575	0.007538939	0.006336061	0.001565886	0.002404175	0.01222181	0.008560332	0.007135784	0.006384634	0.004021658	0.00270176	0.003883963	0.003291142	0.0007283467	0.001246052	0.001603443	0.001191782	0.00124283	0.0007975207	0.00194942	0.001869294	0.001724292	0.001724542
49.900	1	0.3154176	0.303782	2.831814	2.312261	0.2351137	0.2601153	0.1470293	0.117033	2.139816	2.076003	1.13427	0.5793474	0.06030037	0.07927443	0.06009216	0.04659919	0.2841266	0.3646907	0.2654436	0.2531315	0.04503531	0.0546227	0.0642576	0.05971785
49.901	1	0.2265667	0.1365689	0.09906423	0.09429685	0.5879939	0.726635	0.2392639	0.1524783	0.1470601	0.1487738	0.1666287	0.1147521	0.1032372	0.1969404	0.214485	0.1384505	0.2179737	0.2703977	0.2204797	0.2583464	1.25869	1.181522	1.14536	1.104869
49.902	1	0.1077929	0.08270749	0.07613571	0.1028225	0.09170617	0.2607261	2.166091	1.481728	0.1149427	0.04160603	0.1217533	0.0971369	0.7231991	0.6800598	0.08608304	0.2053103	0.09611454	0.07253109	0.05898811	0.05644686	0.1758074	0.2158014	0.182662	0.1234061
49.999	1	0.002313055	0.001908714	0.007577917	0.00628108	0.001228478	0.002741738	0.01235954	0.008635905	0.006946825	0.006386632	0.004259125	0.00277891	0.003735618	0.00318507	0.0009552335	0.001021516	0.001961978	0.0007410274	0.001363542	0.0009025379	0.001975249	0.001933577	0.001908028	0.001412993
50.000	1	0.3076011	0.2636702	2.847004	2.269778	0.2425231	0.2522488	0.1509602	0.1047248	2.125513	2.031841	1.130273	0.5700983	0.07230495	0.08296828	0.06180065	0.03968393	0.2838816	0.3350915	0.2433789	0.2380799	0.03487024	0.05181145	0.07294784	0.06784875
50.001	1	0.2037243	0.1763821	0.1118102	0.09324308	0.602945	0.7395225	0.2483242	0.1904123	0.1339706	0.141413	0.1952872	0.1102865	0.09725971	0.1979303	0.2205331	0.1243826	0.2289154	0.2873625	0.2196439	0.2889569	1.293537	1.197725	1.170646	1.093088
50.002	1	0.0865231	0.08863567	0.06405369	0.120973	0.1483657	0.2802834	2.176051	1.464155	0.1181294	0.05539005	0.1182606	0.102839	0.7368832	0.6509952	0.07984845	0.1672763	0.1278812	0.1021909	0.06016894	0.05545026	0.1944541	0.2049855	0.226597	0.1122796
50.099	1	0.002682003	0.001807944	0.007282998	0.006140277	0.001672803	0.003135173	0.01221202	0.008351555	0.007127417	0.006224167	0.004710836	0.002845501	0.003453836	0.003023564	0.001072202	0.0007804296	0.001979977	0.001184025	0.001760526	0.001070854	0.001797073	0.001760233	0.001916444	0.001226635
50.100	1	0.2966723	0.2347911	2.826216	2.209557	0.2310932	0.2527913	0.1460163	0.1105762	2.117275	1.991242	1.102974	0.582869	0.0759668	0.07664443	0.05874714	0.04156092	0.2682128	0.3087554	0.2409765	0.1971445	0.03152978	0.04289142	0.05641574	0.05484191
50.101	1	0.1814808	0.1957787	0.1156111	0.07925809	0.5908605	0.7400967	0.2604212	0.2147443	0.1176965	0.1562204	0.1983866	0.08617351	0.08836656	0.1882263	0.2481382	0.1153391	0.2385963	0.2838372	0.2139578	0.2920151	1.299787	1.202027	1.190898	1.089331
50.102	1	0.1010961	0.08068167	0.06746563	0.1139005	0.1690747	0.2933689	2.130619	1.376573	0.1068915	0.07388016	0.1571469	0.09369909	0.6842253	0.5666612	0.08813691	0.1134166	0.1133032	0.0695359	0.06418982	0.04950716	0.1718904	0.1631664	0.2279834	0.1241105
50.199	1	0.002565797	0.001941682	0.007364299	0.006418615	0.002009865	0.0036636	0.01196611	0.008324996	0.006867913	0.006298679	0.004563665	0.002843177	0.003508077	0.00286262	0.0009884979	0.0007636912	0.00182942	0.001831634	0.001606447	0.0008641808	0.001723034	0.00176571	0.001635498	0.001385402
50.200	1	0.2954616	0.2011822	2.816841	2.152557	0.2470945	0.2356046	0.1364929	0.1119336	2.150127	1.949023	1.037607	0.603988	0.08301674	0.07620796	0.05670453	0.04224216	0.273306	0.2871782	0.3001656	0.156468	0.03539784	0.04503534	0.05429269	0.05964183
50.201	1	0.1652437	0.2099587	0.1221943	0.05979541	0.6037647	0.744946	0.2676951	0.2168683	0.1227104	0.1715887	0.1895646	0.06620394	0.1026518	0.1914684	0.2566371	0.1066621	0.2369012	0.2852822	0.1951023	0.279359	1.262353	1.166984	1.179038	1.052564
50.202	1	0.1221108	0.08180987	0.06513048	0.08171207	0.1643077	0.3164977	2.097924	1.341447	0.1154	0.0569645	0.1179569	0.07202972	0.6432127	0.4802857	0.1000927	0.07569869	0.08079319	0.09174334	0.06683596	0.06049885	0.1588289	0.1517233	0.2192008	0.1575048
50.299	1	0.002475547	0.001442936	0.007433424	0.006616338	0.00184081	0.00401393	0.01187264	0.008191222	0.00643354	0.006146346	0.004452399	0.002711689	0.003653223	0.0028442	0.0008324481	0.001086897	0.001700527	0.001976044	0.001743031	0.0007555247	0.001837668	0.001779839	0.001572297	0.001622717
50.300	1	0.3246938	0.2017862	2.784868	2.089254	0.2396543	0.2465984	0.1216481	0.1165489	2.179978	1.945765	0.9703698	0.6295451	0.08479837	0.08094623	0.06155259	0.04438515	0.2856589	0.2704268	0.3717926	0.1619401	0.0379832	0.03740144	0.04077873	0.06023281
50.301	1	0.1964555	0.2227328	0.1322958	0.06702222	0.6154281	0.749233	0.2465767	0.2157242	0.1293085	0.1844269	0.1639359	0.08097868	0.1227159	0.1869376	0.2538887	0.1026265	0.2357889	0.2833775	0.1854665	0.2685533	1.228762	1.150351	1.167835	1.019821
50.302	1	0.1403786	0.1100709	0.06610207	0.07100628	0.1097138	0.3633056	2.066395	1.300326	0.06583428	0.05943196	0.151612	0.0678648	0.6182003	0.3974939	0.1007525	0.1481851	0.07062802	0.04850902	0.05384044	0.04513756	0.169698	0.1711121	0.1970077	0.1659174
50.399	1	0.002540755	0.001687689	0.007443719	0.006411669	0.001534852	0.004213456	0.01177754	0.008051593	0.006235308	0.006031229	0.003920133	0.002863117	0.003746269	0.002992858	0.0007076396	0.0009864449	0.001594401	0.001883965	0.001784213	0.0006324193	0.001695334	0.001714721	0.001461113	0.001876046
50.400	1	0.345856	0.1853844	2.759123	2.039305	0.2435375	0.2321716	0.1103255	0.1188433	2.213385	1.940622	0.8951487	0.6679106	0.07724642	0.07995529	0.06569649	0.04253394	0.2930001	0.2685674	0.4396477	0.2089024	0.03019802	0.04789836	0.04887713	0.05604043
50.401	1	0.2066662	0.2172051	0.1150731	0.07913331	0.6185263	0.7264009	0.2331106	0.2159555	0.1548625	0.1933183	0.1543088	0.0823533	0.1565866	0.2065935	0.2559135	0.1298716	0.2380935	0.2602768	0.1795088	0.258324	1.201595	1.136831	1.16021	1.002956
50.402	1	0.1238915	0.07879503	0.05374921	0.03996948	0.118304	0.3789857	2.059769	1.279445	0.07333628	0.07626608	0.1292279	0.07070884	0.5771152	0.3758115	0.08131724	0.1504559	0.08706937	0.06109271	0.04958541	0.04960995	0.135424	0.1687477	0.1716784	0.1879945
50.499	1	0.002693244	0.001625011	0.007277205	0.006330317	0.001618803	0.004165779	0.0123635	0.008247832	0.006215473	0.005885341	0.004014333	0.002902046	0.003992988	0.003076687	0.0009914972	0.00107928	0.001723408	0.002206671	0.001923029	0.0007866634	0.001682384	0.001768684	0.001399777	0.001866475
50.500	1	0.3761235	0.1535037	2.721148	2.004881	0.2412171	0.2405531	0.1182339	0.1308176	2.231532	1.963597	0.8404247	0.6996847	0.07549091	0.07301756	0.07841768	0.0379504	0.299981	0.263701	0.4887399	0.2602608	0.03865435	0.05241562	0.04910307	0.05099521
50.501	1	0.2070846	0.2410556	0.1400054	0.09814052	0.6367138	0.7519089	0.226371	0.2120431	0.1767932	0.2121067	0.1649432	0.08890798	0.1870386	0.2283171	0.248967	0.1385684	0.2608909	0.2514875	0.2183607	0.2597522	1.202928	1.169643	1.189612	1.011825
50.502	1	0.1117786	0.08781331	0.08216347	0.06134836	0.1707568	0.3688184	2.143604	1.322468	0.0566092	0.05770881	0.1257292	0.1169918	0.5828269	0.3379797	0.1026146	0.1819152	0.09489995	0.06961653	0.05610377	0.05751477	0.1491007	0.1746517	0.1419432	0.2315409
50.599	1	0.002785179	0.001886315	0.007193545	0.006127908	0.00167862	0.004095813	0.01245758	0.008223886	0.00620983	0.006089346	0.003662257	0.002879529	0.004217817	0.002953278	0.001181286	0.001057829	0.001515011	0.00204365	0.00206726	0.0009702757	0.001769983	0.001800053	0.001678707	0.00192912
50.600	1	0.3973397	0.1250445	2.696119	2.016824	0.2448146	0.2570317	0.09782269	0.1347189	2.241021	2.010469	0.8226129	0.7014738	0.06998744	0.07026084	0.09630077	0.03617631	0.2744768	0.2460354	0.4927211	0.2951332	0.02354975	0.04256728	0.04172416	0.04816789
50.601	1	0.2210171	0.2257786	0.1345561	0.08611291	0.6583756	0.7665409	0.2062612	0.1933119	0.1970796	0.2256967	0.1372544	0.09141855	0.1989026	0.2505645	0.2276344	0.1316757	0.2648917	0.265304	0.209893	0.2347698	1.163134	1.187202	1.211578	1.00625
50.602	1	0.09914347	0.124463	0.06634125	0.07398055	0.2078858	0.3476351	2.175402	1.332463	0.0715188	0.08546913	0.1399123	0.09310266	0.6081906	0.3602652	0.1814815	0.179831	0.1023283	0.07656927	0.09278114	0.08350666	0.1851985	0.1600464	0.1600402	0.2607584
50.699	1	0.002427381	0.001661736	0.007024127	0.006424121	0.001958559	0.00364282	0.0123426	0.008276396	0.006415243	0.006168416	0.003479167	0.002750924	0.004307987	0.002964614	0.001397922	0.0009837149	0.001144934	0.001912768	0.002067427	0.001209514	0.002058715	0.001856917	0.00185405	0.001951534
50.700	1	0.4141314	0.1049142	2.677412	2.029167	0.247341	0.2560238	0.1014975	0.1251307	2.224998	2.02415	0.8395671	0.7059988	0.0628876	0.06210616	0.07648124	0.0311701	0.2525547	0.2417237	0.4491771	0.3707191	0.02763522	0.04363046	0.0485088	0.05572188
50.701	1	0.2386258	0.1779949	0.1077342	0.06915151	0.6371496	0.7256853	0.1709129	0.1479088	0.1846996	0.1915684	0.1219466	0.09915671	0.1919558	0.2379485	0.1935249	0.1180682	0.240099	0.2667593	0.1959871	0.19751	1.100157	1.190938	1.207441	0.9988628
50.702	1	0.1165676	0.1049299	0.03705186	0.09671624	0.2230271	0.3199914	2.168149	1.382526	0.08199265	0.06243167	0.1224997	0.1001896	0.6096352	0.4156544	0.2044883	0.1321827	0.09215563	0.05321813	0.06348137	0.07634936	0.2197523	0.1460136	0.1668313	0.2335759
50.799	1	0.002072925	0.0009617457	0.007237341	0.006421341	0.001903523	0.003081265	0.01170487	0.00815269	0.006320665	0.006096268	0.003133762	0.002627217	0.004158293	0.003078212	0.00129193	0.001148265	0.0008638097	0.001572462	0.001596899	0.001506331	0.002074314	0.001892963	0.001936538	0.001940067
50.800	1	0.4453513	0.1081043	2.671841	2.060857	0.2486027	0.259921	0.1155441	0.1237155	2.231497	2.049429	0.8992763	0.7072632	0.06264751	0.05764175	0.06932356	0.04709804	0.2338189	0.2413412	0.3794165	0.4293767	0.03065338	0.0501452	0.05584213	0.05814124
50.801	1	0.2598893	0.1334942	0.09206346	0.07271059	0.6044109	0.6702882	0.1397459	0.1041682	0.1645022	0.1674009	0.1157876	0.09667205	0.1837522	0.2170467	0.1636466	0.1176697	0.2509298	0.2563795	0.2074386	0.173165	1.04275	1.170023	1.18593	0.9668932
50.802	1	0.117976	0.1287053	0.07283568	0.06326757	0.1999982	0.2525636	2.09335	1.411569	0.1081262	0.07435735	0.132274	0.1065579	0.6375217	0.5349031	0.232641	0.137398	0.06584179	0.07035405	0.05787106	0.0767042	0.2272968	0.1654111	0.1788555	0.2119354
50.899	1	0.001891392	0.001265335	0.007080466	0.006552382	0.001693685	0.002600589	0.01179367	0.008132984	0.006355805	0.006150659	0.00332914	0.002387362	0.004308012	0.003318679	0.00147716	0.001270099	0.0006960185	0.001583287	0.001266999	0.001401642	0.002057523	0.00206096	0.00211644	0.001845911
50.900	1	0.4654216	0.1397542	2.678502	2.080045	0.2381727	0.247758	0.1488247	0.1239375	2.193598	2.050237	1.01099	0.7066466	0.05203532	0.06095538	0.05723868	0.05592412	0.2363991	0.2301587	0.3027094	0.4368842	0.03659574	0.06171329	0.06269945	0.0353795
50.901	1	0.3046701	0.1313705	0.07241742	0.09135451	0.6088017	0.6540356	0.1281916	0.09930335	0.1847544	0.1672211	0.1188885	0.0950116	0.1844357	0.2337609	0.168606	0.1162463	0.2496866	0.2882486	0.2044019	0.1570996	1.019116	1.205707	1.187613	0.9730342
50.902	1	0.1256529	0.07484801	0.08108986	0.08193281	0.1362409	0.2041846	2.100449	1.4482	0.09784917	0.0648774	0.107415	0.1023108	0.6963528	0.654384	0.2714418	0.1762356	0.07058791	0.06713542	0.0618294	0.06028869	0.23628	0.2146692	0.1974425	0.1315342
50.999	1	0.001925683	0.001243131	0.007135793	0.006613231	0.001083865	0.002293325	0.01205623	0.008245486	0.006196852	0.005964188	0.003747737	0.0022311	0.004088265	0.003418275	0.001557984	0.001340787	0.0008856937	0.001675527	0.001083564	0.001198193	0.002221348	0.002275384	0.002159158	0.001714262
51.000	1	0.4712031	0.1674946	2.696115	2.106365	0.2335542	0.2622235	0.1709196	0.1263744	2.155348	2.065439	1.121932	0.726235	0.04536547	0.05853512	0.05429444	0.0522864	0.2334814	0.2218477	0.2487204	0.4147394	0.04539972	0.06325537	0.0567439	0.03098728
51.001	1	0.3158242	0.1388984	0.06556556	0.1117701	0.5900281	0.6598415	0.1187036	0.1211022	0.1789426	0.1901162	0.1194889	0.09948486	0.166964	0.2352453	0.1486522	0.1226488	0.240232	0.2907836	0.2126257	0.1682704	1.005982	1.234021	1.208541	1.019259
51.002	1	0.09973845	0.08279748	0.08946255	0.1269467	0.07806134	0.2233935	2.160344	1.488395	0.1216376	0.06000847	0.1263143	0.1035185	0.7392266	0.7222871	0.3241777	0.21815	0.1229154	0.0724602	0.06461747	0.06286361	0.2395767	0.2595566	0.2243528	0.1178944
51.099	1	0.002097966	0.001097577	0.007282842	0.006378076	0.001362038	0.002520201	0.01177945	0.008218887	0.006328903	0.005997199	0.003763825	0.002224469	0.003736052	0.003196386	0.001373206	0.001075168	0.0008559958	0.001387925	0.0008755639	0.0008712967	0.002071389	0.002391683	0.002059891	0.001617465
51.100	1	0.4715307	0.1939766	2.701648	2.140208	0.2320835	0.2756198	0.1703754	0.1266646	2.1119	2.075957	1.205216	0.7357581	0.04313465	0.05649216	0.05622881	0.04932139	0.205794	0.185626	0.2489238	0.3830705	0.0442989	0.05610869	0.05288617	0.04264926
51.101	1	0.3328785	0.1411666	0.08328215	0.1086508	0.5756508	0.6599697	0.1276891	0.1492807	0.176947	0.2093669	0.1331784	0.1219878	0.1516968	0.2348041	0.1289491	0.126311	0.2108504	0.2995652	0.2274514	0.1993368	0.9797581	1.254325	1.184186	1.043352
51.102	1	0.07953345	0.07451221	0.07035801	0.1010069	0.1356522	0.2521434	2.149813	1.441926	0.1330552	0.05596338	0.1177669	0.07836476	0.7372773	0.7300186	0.3339879	0.2108523	0.1042532	0.0852685	0.09473747	0.05644072	0.2103739	0.2700047	0.2384986	0.1584412
51.199	1	0.00203811	0.001195443	0.007506407	0.006470961	0.001799636	0.002885295	0.01116283	0.007787223	0.006402738	0.005830728	0.003917794	0.002017086	0.003433067	0.002907655	0.0009466287	0.000771904	0.0006374321	0.001152486	0.0007572156	0.0004831471	0.001835102	0.00212743	0.001607452	0.001360506
51.200	1	0.4616962	0.1961383	2.720598	2.164754	0.2298138	0.2638268	0.1677064	0.1086831	2.11401	2.086243	1.261346	0.729248	0.04130425	0.05138351	0.05088375	0.0598735	0.1722901	0.1603014	0.2711217	0.361202	0.03321236	0.0529557	0.05359652	0.05528451
51.201	1	0.3471181	0.1400198	0.09247829	0.1249901	0.5509951	0.6047441	0.122347	0.1571708	0.1819019	0.1948907	0.1207707	0.1316329	0.168929	0.2335276	0.1130428	0.1248569	0.1758419	0.2926759	0.2306758	0.228385	0.9284669	1.217913	1.115277	1.030096
51.202	1	0.1010521	0.08243907	0.06715629	0.07588143	0.1360291	0.2847226	2.02947	1.366031	0.1210229	0.06994117	0.1086995	0.08552126	0.6674854	0.6171365	0.2596734	0.152265	0.09178901	0.09371779	0.06944124	0.0740922	0.2039297	0.2295683	0.1672405	0.1795288
51.299	1	0.001925157	0.0007985279	0.007508838	0.006418344	0.002002938	0.003293345	0.01058292	0.007429841	0.006258769	0.005577917	0.004232604	0.002134192	0.003100193	0.002299118	0.0007684224	0.0005298519	0.0008763349	0.001043867	0.0009867516	0.000798989	0.001488374	0.001833627	0.001241749	0.001342991
51.300	1	0.4537133	0.2207044	2.740627	2.159464	0.2243812	0.2660675	0.1801844	0.1160875	2.104528	2.093253	1.302586	0.7429028	0.04824537	0.04474028	0.04803601	0.06577973	0.1703761	0.1348789	0.2681209	0.3513834	0.04167852	0.07480013	0.05290463	0.06301755
51.301	1	0.3148544	0.1363448	0.08824013	0.1294011	0.4968112	0.5489016	0.1115358	0.143474	0.1607977	0.1906759	0.0904949	0.1080677	0.1522775	0.2287284	0.1111421	0.1314827	0.180291	0.2718062	0.2406076	0.2285864	0.9006403	1.177811	1.055992	1.010639
51.302	1	0.08292345	0.0444707	0.03949026	0.08512191	0.09734697	0.3219028	1.8861	1.293979	0.09217524	0.05550597	0.1215178	0.09035938	0.5638214	0.4408515	0.1930015	0.07392211	0.07378677	0.04207127	0.05408563	0.0422901	0.177951	0.1548122	0.07965999	0.1426179
51.399	1	0.002429376	0.001331326	0.007628683	0.006697153	0.001807238	0.003737083	0.01065788	0.007469073	0.006049152	0.005400582	0.004504456	0.002088437	0.003226748	0.002194121	0.0009016368	0.0005923314	0.0008785496	0.001162256	0.001467402	0.00129909	0.001398776	0.001907253	0.001253324	0.001579155
51.400	1	0.4599039	0.2471872	2.73125	2.134188	0.2341614	0.2603428	0.1714732	0.1258791	2.096408	2.073926	1.318088	0.749374	0.04594529	0.05555669	0.04469566	0.05384819	0.1729345	0.1221396	0.2343651	0.3467231	0.03542108	0.06120498	0.05471097	0.06008379
51.401	1	0.3057966	0.1396315	0.0866484	0.1126534	0.4727121	0.5579068	0.1491695	0.1855447	0.1487614	0.1864101	0.1055808	0.1074055	0.1437797	0.240849	0.1019279	0.1143865	0.1631047	0.2787927	0.2320209	0.2319723	0.8962329	1.176171	1.025936	1.021941
51.402	1	0.08293144	0.05736552	0.02713847	0.06236781	0.09456404	0.3746689	1.877344	1.272913	0.09029686	0.07083536	0.1258512	0.06870266	0.5478594	0.3402941	0.2077132	0.1009899	0.05789391	0.06687334	0.04839695	0.03658289	0.1479977	0.1546579	0.06889914	0.1432003
51.499	1	0.003058773	0.001596077	0.00780226	0.006986997	0.001503554	0.003953522	0.01101752	0.007526857	0.005849161	0.005320584	0.004553547	0.002093653	0.003485218	0.002284174	0.000915222	0.0006443091	0.0009353916	0.001587577	0.002063846	0.001661724	0.001413419	0.001925887	0.001427452	0.00179819
51.500	1	0.4698341	0.2903919	2.726272	2.113991	0.2224374	0.2639993	0.1752691	0.1307297	2.075332	2.033926	1.355235	0.7480167	0.04297011	0.05614304	0.0270091	0.03750769	0.1929095	0.1190383	0.182872	0.348704	0.02470561	0.04661611	0.0616408	0.06085683
51.501	1	0.3022083	0.1409851	0.09137077	0.09411139	0.4909668	0.5889036	0.1823565	0.2183764	0.1551865	0.1631277	0.1319149	0.09381088	0.1645075	0.2347603	0.0968122	0.1012107	0.1637541	0.2931075	0.2201651	0.2219747	0.8888861	1.182113	1.005901	1.03251
51.502	1	0.08651819	0.06360364	0.04637526	0.05350497	0.1267373	0.3760109	1.920386	1.273425	0.04952732	0.05457639	0.1274587	0.0962487	0.5475347	0.284595	0.2479497	0.149523	0.044592	0.03847106	0.05565595	0.04249558	0.1479636	0.1613281	0.1275159	0.1657789
51.599	1	0.003130034	0.002283564	0.008181039	0.006861398	0.001185152	0.00393706	0.01082559	0.007259352	0.005893232	0.005503943	0.0047047	0.001827593	0.003673559	0.002517599	0.0007708834	0.0007606896	0.001161614	0.001951577	0.002304113	0.001925697	0.001544755	0.001910177	0.001312238	0.001921281
51.601	1	0.5069777	0.3493097	2.729478	2.070468	0.234888	0.2632844	0.1859739	0.1266536	2.068448	2.004377	1.387466	0.7551365	0.0369509	0.06156558	0.02919238	0.03750381	0.2358641	0.1127587	0.1421241	0.3362247	0.04224439	0.05046958	0.0524149	0.06046318
51.601	1	0.2897303	0.1475403	0.0852197	0.1054608	0.4890642	0.5595552	0.1922468	0.2216358	0.1545453	0.1461481	0.1246013	0.0865813	0.1615497	0.2651829	0.1089109	0.0970167	0.1492556	0.2853975	0.2131613	0.2044355	0.8447027	1.15878	0.9742173	1.020808
51.602	1	0.07590803	0.1165637	0.04542243	0.07516049	0.1370506	0.3731187	1.875232	1.225551	0.03681528	0.06009694	0.1350021	0.1011761	0.5633899	0.2866807	0.234973	0.1400996	0.07622783	0.05421166	0.0509914	0.03603116	0.1876379	0.1565427	0.1604985	0.1392467
51.699	1	0.003030816	0.002256009	0.008459973	0.007045615	0.001067882	0.003958735	0.01062576	0.007094645	0.006002842	0.005827385	0.004796814	0.001967517	0.003645104	0.002746817	0.0006572014	0.0007524899	0.001449533	0.002024815	0.002347822	0.002158677	0.001570475	0.001967928	0.001270236	0.001988294
51.700	1	0.5246412	0.3920461	2.711164	2.008264	0.2308779	0.2531799	0.1914776	0.1276382	2.111579	1.942622	1.383397	0.7804268	0.05463167	0.05869098	0.0386937	0.03699279	0.2631757	0.1248717	0.1039002	0.3120997	0.02795064	0.04557457	0.03291794	0.04961621
51.701	1	0.274354	0.1501851	0.09950353	0.1113009	0.4648032	0.5554131	0.2228761	0.2079611	0.1111798	0.1615978	0.12931	0.1000127	0.1498477	0.2806465	0.1324588	0.1008759	0.1612725	0.2516701	0.216599	0.1884733	0.8423399	1.11861	0.9479384	0.9967564
51.702	1	0.05962814	0.107558	0.04963512	0.09171098	0.1149779	0.3679498	1.820495	1.181687	0.04129802	0.08952874	0.1187271	0.09904115	0.5372999	0.3400799	0.2494152	0.1296732	0.06715694	0.03926554	0.04616262	0.0337059	0.1662396	0.1570859	0.1370411	0.1289419
51.799	1	0.002933832	0.001893383	0.008714342	0.006952703	0.001206379	0.003800242	0.01041798	0.006900473	0.005880138	0.006170314	0.005106438	0.002075754	0.003534649	0.002678447	0.0005816258	0.0008235299	0.001561881	0.002089658	0.002077263	0.002035985	0.001440109	0.002017535	0.001300768	0.002159002
51.800	1	0.5173639	0.4522574	2.696176	1.950362	0.2244003	0.2344503	0.1861843	0.1310085	2.147673	1.884676	1.340149	0.7937217	0.06001918	0.04350902	0.0480642	0.04023452	0.2786583	0.1375664	0.1598957	0.295489	0.02770962	0.04539437	0.02517492	0.06027695
51.801	1	0.2737578	0.1117354	0.08638515	0.101305	0.4374526	0.5566309	0.2360674	0.170106	0.08077966	0.1453946	0.1151595	0.09363193	0.1173754	0.2447859	0.1614846	0.1167668	0.1719684	0.2114757	0.2203811	0.1654192	0.8223337	1.07018	0.9290665	0.9683572
51.802	1	0.06687973	0.1251887	0.06555807	0.06087969	0.1009817	0.3514695	1.788986	1.140562	0.03713566	0.08814186	0.1152482	0.07714556	0.5224154	0.3954226	0.2085178	0.1567434	0.1015194	0.06005232	0.05097047	0.04057048	0.1329831	0.1776683	0.1286484	0.1475753
51.899	1	0.003238302	0.002960426	0.009277596	0.007618323	0.001460168	0.003541708	0.01069347	0.007209243	0.006193359	0.006677915	0.005390388	0.002186076	0.00366983	0.002584724	0.000579516	0.001141147	0.002336389	0.002542319	0.002302804	0.002082973	0.001481873	0.00201148	0.001470342	0.001960199
51.900	1	0.4913768	0.5035524	2.647552	1.903076	0.2268629	0.2284425	0.1737438	0.1307028	2.187705	1.84737	1.274318	0.7943319	0.0582283	0.04170958	0.04013187	0.045053	0.2887853	0.161246	0.2354399	0.259576	0.02866623	0.0439653	0.02607364	0.06779208
51.901	1	0.2956956	0.07303093	0.07852196	0.1284818	0.4511541	0.6012671	0.2612538	0.126101	0.08549139	0.1103677	0.1388546	0.09131851	0.1163591	0.2082101	0.2257867	0.1205745	0.2331293	0.1964047	0.2100482	0.1942899	0.8290578	1.07277	0.9678107	0.9962907
51.902	1	0.07575033	0.08951527	0.04991123	0.0572048	0.05113839	0.2826644	1.867329	1.242061	0.07205862	0.07333151	0.1334324	0.08134729	0.5077854	0.4346215	0.1259462	0.2145763	0.06797755	0.07013456	0.04184442	0.05010793	0.08245528	0.1627255	0.07919457	0.1332742
51.999	1	0.003502002	0.002903336	0.009820569	0.007746302	0.001364666	0.0032923	0.01094522	0.007370255	0.006649362	0.007268315	0.00556283	0.002183836	0.00365996	0.002681966	0.0008476916	0.001252214	0.002552209	0.002779978	0.002461789	0.001945212	0.001512789	0.002023253	0.001710832	0.001945394
52.000	1	0.4642839	0.5389965	2.608107	1.88348	0.2377975	0.2335188	0.1739037	0.1167769	2.207495	1.852207	1.212089	0.790513	0.05783731	0.03119014	0.03499903	0.03602473	0.2983618	0.160428	0.3049838	0.2503358	0.04260747	0.03369474	0.03941877	0.0610287
52.001	1	0.299844	0.05869239	0.1062758	0.1053247	0.4653788	0.6146482	0.2882434	0.0993442	0.1041772	0.1077549	0.1562513	0.09685776	0.132133	0.1891425	0.2632004	0.1152543	0.2510402	0.186273	0.2234874	0.2044697	0.8381132	1.049969	0.9920455	1.006852
52.001	1	0.09356142	0.1148081	0.04453325	0.07517971	0.08488517	0.2689747	1.93561	1.292568	0.1076223	0.0593771	0.1256886	0.08683329	0.5380035	0.4909857	0.06794444	0.2475843	0.06878429	0.0657008	0.07049039	0.06874062	0.08596195	0.1599782	0.1118276	0.1430658
52.099	1	0.003221498	0.00309979	0.009686441	0.007514195	0.001070362	0.002883135	0.01081008	0.007236422	0.006864292	0.007368262	0.00553204	0.002242821	0.003403581	0.002588725	0.001104083	0.001258853	0.002709359	0.002924264	0.002192726	0.001823005	0.001589772	0.001889159	0.001734545	0.001840169
52.100	1	0.4443894	0.5608476	2.567764	1.887255	0.2379233	0.2389621	0.1502202	0.1211653	2.226991	1.863238	1.131826	0.8069463	0.05947008	0.04158033	0.04010582	0.03346016	0.2721101	0.1853198	0.345803	0.3064881	0.03439468	0.03789498	0.03961053	0.06240253
52.101	1	0.3002725	0.05917503	0.1204608	0.1103268	0.4748781	0.5763159	0.319295	0.06403244	0.1118974	0.1009829	0.1521878	0.07578414	0.1036619	0.1857571	0.2851011	0.1444256	0.2549849	0.1897413	0.2269457	0.2111829	0.8232446	1.000343	1.015582	0.9999334
52.102	1	0.09790424	0.106727	0.04367864	0.07387937	0.1206707	0.2621305	1.918849	1.290406	0.1175971	0.05762783	0.1232467	0.08306843	0.5513453	0.5181299	0.1186114	0.2505634	0.07441623	0.07846525	0.05155668	0.07306321	0.1114311	0.137549	0.142791	0.1175855
52.199	1	0.002956906	0.002693851	0.00940229	0.007150696	0.001340023	0.002639592	0.01037167	0.006992001	0.006946687	0.007453295	0.005192597	0.001958471	0.003194187	0.002452819	0.001232859	0.001023424	0.002546001	0.002712548	0.001944902	0.001698263	0.001521013	0.001712961	0.001537871	0.001495126
52.200	1	0.4391905	0.5679023	2.531547	1.919319	0.2427929	0.2381406	0.1495975	0.1204323	2.27613	1.908897	1.089126	0.7985855	0.05677042	0.04417354	0.04704977	0.04018707	0.247126	0.1969965	0.3520261	0.3909935	0.03282117	0.04189261	0.04153027	0.06576394
52.201	1	0.2766696	0.06462491	0.1234271	0.1192102	0.4731078	0.5525076	0.3248261	0.09636341	0.1195899	0.09754901	0.1319175	0.07333646	0.09496162	0.1555982	0.2910755	0.1534869	0.2819149	0.1829087	0.2582049	0.2407145	0.8564634	0.9704672	1.02649	1.007138
52.202	1	0.07754762	0.08033669	0.06025425	0.06043244	0.1399321	0.2963097	1.845137	1.250234	0.1376371	0.07245078	0.1165022	0.1013812	0.5600219	0.4945233	0.1391056	0.2024554	0.06211145	0.06696674	0.05119527	0.06786852	0.1248011	0.1610404	0.1313476	0.08579639
52.299	1	0.002558373	0.0023155	0.008839233	0.006658536	0.001777261	0.002804144	0.01014498	0.006942357	0.007067055	0.00752117	0.004736047	0.001899502	0.002973972	0.002371293	0.001279378	0.0007904721	0.002154241	0.002483279	0.001753099	0.001673616	0.001560161	0.001803066	0.001421882	0.001287865
52.300	1	0.4431625	0.5580028	2.524665	1.952136	0.2472733	0.2382295	0.1423107	0.1194024	2.285929	1.949261	1.081518	0.7686876	0.0620587	0.05419514	0.04539843	0.04830076	0.2370244	0.1910469	0.3202406	0.4484605	0.04410014	0.03782959	0.04018345	0.05916741
52.301	1	0.2856835	0.09151806	0.1317948	0.1465226	0.4911035	0.5477083	0.3267949	0.1251125	0.1151517	0.08677045	0.1114097	0.06900566	0.09291119	0.1389653	0.289559	0.1423966	0.2845568	0.1935558	0.2527181	0.2559585	0.8973373	0.9499784	1.036332	1.020676
52.302	1	0.06460965	0.0668445	0.06249197	0.1044475	0.1318765	0.2912594	1.824305	1.224878	0.1116128	0.05950224	0.09776065	0.09682757	0.5738492	0.4721646	0.1464933	0.1442185	0.04822876	0.05768131	0.03443961	0.04597992	0.1279528	0.1879571	0.1674112	0.08922614
52.399	1	0.002986996	0.002918687	0.008561182	0.006987506	0.001917558	0.002954742	0.01072519	0.007381221	0.007388645	0.007567315	0.004875659	0.001999574	0.003062509	0.002546235	0.001396727	0.0006719532	0.002100487	0.002274818	0.002240301	0.00230085	0.001538242	0.00177179	0.001527295	0.00123259
52.400	1	0.4342054	0.5134932	2.538958	1.981268	0.2483922	0.2448066	0.1542946	0.1101467	2.24523	1.982311	1.106847	0.7057748	0.04970664	0.04779034	0.04593974	0.04551005	0.2050482	0.1806158	0.2837907	0.4702472	0.03579817	0.04148078	0.03684691	0.05989594
52.401	1	0.2986053	0.07674587	0.1522403	0.1354439	0.5101708	0.5788156	0.3387984	0.1892329	0.1053444	0.1041701	0.1056369	0.07957047	0.1077122	0.1383908	0.293172	0.1197656	0.2970418	0.2199817	0.2607862	0.2928158	0.9925159	0.9955799	1.08509	1.088299
52.401	1	0.07335546	0.07698855	0.05196772	0.09877394	0.1032763	0.2863123	1.900927	1.250098	0.1031563	0.06132397	0.1125483	0.06820498	0.6039573	0.4579754	0.128394	0.07294548	0.04875895	0.06795916	0.04972503	0.04368641	0.1284421	0.2094444	0.2101885	0.107715
52.499	1	0.00329064	0.002473749	0.008403167	0.006768862	0.00176859	0.003459014	0.01090141	0.007323756	0.007533781	0.007338406	0.00522138	0.002197539	0.00309043	0.002498971	0.001213615	0.0008756329	0.001838781	0.002053966	0.002435497	0.002570794	0.001425222	0.001841663	0.001459478	0.00134984
52.500	1	0.423158	0.481715	2.55047	2.029914	0.2484927	0.255459	0.1710307	0.1034843	2.199265	2.007547	1.160215	0.6851704	0.03843937	0.03389537	0.04984511	0.04946862	0.1871332	0.1702195	0.2483288	0.459473	0.0554194	0.04007969	0.03160321	0.05615312
52.501	1	0.2926933	0.06255599	0.1773773	0.1418957	0.5336618	0.614997	0.3331597	0.195874	0.1058078	0.1027856	0.1195341	0.07505894	0.1063479	0.13195	0.289211	0.0907853	0.2952173	0.2153867	0.2741353	0.3151812	1.059239	1.010814	1.103925	1.112835
52.502	1	0.09844937	0.08004849	0.03658051	0.08289036	0.09033081	0.3270038	1.906813	1.245766	0.09957819	0.04408747	0.1079921	0.08065892	0.5610141	0.4073017	0.07248315	0.08701141	0.06637968	0.06864579	0.03601938	0.05731434	0.134432	0.1783407	0.1997561	0.1011229
52.599	1	0.003001634	0.002675901	0.008221704	0.006186991	0.001502071	0.003870298	0.0104166	0.007007321	0.007707386	0.006845452	0.005140841	0.002073471	0.003202679	0.00246566	0.0008417085	0.0009802159	0.001660428	0.001499988	0.002364924	0.00251877	0.001567031	0.001500292	0.00137474	0.001652165
52.600	1	0.4121628	0.4502504	2.559227	2.046708	0.2396657	0.2665416	0.1598837	0.1001065	2.164047	2.061297	1.225926	0.6902425	0.04505114	0.04592133	0.04082925	0.05218765	0.153894	0.168231	0.2218037	0.4352646	0.04795278	0.05306101	0.02581681	0.05752382
52.601	1	0.2832113	0.09560553	0.1942678	0.1338652	0.5533129	0.6261264	0.2990958	0.1759762	0.125586	0.08465402	0.1129032	0.05248127	0.1011813	0.1128058	0.2702693	0.08761035	0.2843349	0.2020506	0.2733335	0.3152129	1.079234	0.9889358	1.047567	1.084294
52.602	1	0.09478382	0.07951174	0.05322677	0.08482221	0.1662489	0.4025611	1.817595	1.201563	0.09219044	0.06070847	0.1079193	0.06015427	0.5115294	0.3342904	0.05096048	0.1403416	0.07532246	0.04514924	0.03932688	0.05151298	0.1284512	0.1369986	0.1889536	0.1299337
52.699	1	0.003154766	0.002336545	0.007870012	0.005947086	0.001243643	0.004156091	0.009733449	0.006614035	0.007451505	0.006501679	0.00528682	0.002004681	0.003298463	0.002591829	0.0008544358	0.0009069286	0.001503506	0.00121888	0.002252973	0.002284377	0.001595494	0.001250122	0.001284578	0.001727883
52.700	1	0.3993151	0.3938576	2.567274	2.057214	0.231689	0.2657763	0.179515	0.09871806	2.153331	2.072628	1.310679	0.7092562	0.05802633	0.04516348	0.04646359	0.05946786	0.143765	0.1682303	0.220672	0.4006226	0.04176468	0.0490672	0.03971639	0.06514896
52.701	1	0.264321	0.1068499	0.174451	0.1125269	0.5329384	0.6336398	0.2656051	0.1606515	0.114075	0.09493009	0.1004299	0.0545448	0.1174761	0.1302353	0.2277782	0.08512469	0.2806217	0.2137942	0.2625043	0.2983265	1.098485	0.958002	0.9996094	1.043824
52.702	1	0.09396265	0.0621086	0.06416278	0.06338964	0.1682881	0.4193945	1.693376	1.123192	0.07108035	0.06410683	0.1191348	0.04223286	0.497845	0.3143403	0.09084031	0.1539488	0.05857832	0.05929427	0.0363559	0.04659353	0.1178471	0.1028575	0.1726717	0.1308196
52.799	1	0.002867497	0.002687942	0.007953625	0.005646423	0.001241197	0.004289714	0.009120843	0.006360682	0.007164608	0.006022689	0.005485102	0.002136369	0.003374108	0.002637564	0.00094499	0.0009221088	0.001582455	0.00147741	0.002169138	0.001879482	0.001596061	0.001231539	0.001310069	0.00194153
52.800	1	0.3962118	0.3474167	2.573194	2.061567	0.23894	0.2522778	0.1816889	0.1191917	2.130508	2.051432	1.386135	0.7289945	0.06503665	0.07050495	0.05288723	0.05063428	0.1656696	0.1841484	0.2477039	0.3598367	0.03959666	0.06601795	0.03632221	0.06367146
52.801	1	0.2761811	0.09949209	0.1658664	0.1116073	0.5185716	0.6364503	0.2379277	0.1539285	0.1144684	0.1055015	0.1002535	0.06462438	0.1297955	0.1279275	0.2120262	0.0967477	0.2885435	0.2214001	0.2482797	0.278279	1.102472	0.9533011	0.9629035	0.9888081
52.802	1	0.1067089	0.101058	0.05897726	0.06325415	0.1173364	0.427866	1.575481	1.072977	0.05410787	0.07250245	0.1091307	0.06189334	0.5019575	0.3466417	0.1394547	0.1318609	0.08731729	0.05090715	0.05467927	0.032757	0.1415295	0.07308271	0.156185	0.1211837
52.899	1	0.003508849	0.003004841	0.007549567	0.005667015	0.00157974	0.004122795	0.009295238	0.006433736	0.007114132	0.005563519	0.005612996	0.002192745	0.00351876	0.002849705	0.001135802	0.0009559401	0.002164367	0.002102379	0.00284014	0.001929035	0.001737598	0.001307177	0.001432452	0.001801254
52.900	1	0.3996659	0.2914841	2.569675	2.054612	0.2426138	0.2438689	0.1788695	0.1417064	2.099311	2.028538	1.446073	0.7364063	0.07241396	0.06670686	0.05652596	0.03685476	0.2097872	0.1942945	0.2416045	0.3371753	0.03601488	0.05770731	0.03174407	0.05891716
52.901	1	0.2918872	0.1250103	0.16546	0.1248845	0.502201	0.643968	0.2347834	0.1476935	0.1169711	0.1021619	0.1322498	0.0612865	0.1187948	0.1297612	0.2421146	0.1083374	0.2890703	0.2282218	0.2446972	0.2864258	1.150323	0.9829404	0.9734004	0.9943244
52.901	1	0.111611	0.1097098	0.0553001	0.0528302	0.1135703	0.4286336	1.573013	1.101607	0.09259003	0.07643102	0.1336208	0.08356758	0.5405557	0.3511102	0.2346494	0.1079714	0.09771425	0.04984517	0.04459336	0.02994907	0.1916498	0.07032025	0.1329882	0.1289498
52.999	1	0.004383031	0.003272892	0.007133908	0.005340333	0.001527773	0.003717163	0.009241095	0.006424736	0.00704058	0.005119874	0.006114343	0.002691994	0.003464188	0.002707675	0.001383592	0.001169118	0.002588589	0.002649457	0.003586829	0.002320662	0.00188229	0.001506955	0.001445199	0.001897623
53.000	1	0.3892814	0.2316188	2.569553	2.032426	0.2301604	0.2492751	0.1895615	0.1352995	2.059004	1.992956	1.481786	0.7397484	0.06182472	0.07182358	0.03524835	0.03438755	0.2766917	0.1892041	0.2168904	0.3704248	0.04260262	0.06472036	0.02911294	0.07067551
53.001	1	0.3163823	0.1367888	0.1247559	0.1317581	0.4918768	0.6546329	0.2226878	0.1169311	0.113986	0.08937608	0.1554602	0.0713229	0.1290748	0.1215583	0.2550025	0.1118212	0.3007013	0.2236422	0.2480657	0.2844709	1.172841	1.001343	0.996902	0.9899333
53.002	1	0.1204429	0.1048615	0.05573869	0.03874707	0.1076686	0.3803988	1.580556	1.111843	0.0785396	0.07326103	0.1016853	0.08515523	0.5167185	0.3522538	0.282208	0.1164991	0.09986889	0.07053203	0.07514359	0.07140198	0.2250324	0.1006776	0.09235972	0.153011
53.099	1	0.003871385	0.003664086	0.006628612	0.005371482	0.001282963	0.003221779	0.00899503	0.006138601	0.00678849	0.004683135	0.006183791	0.002724923	0.003215165	0.002440508	0.001408772	0.001139819	0.002976546	0.003026764	0.003606438	0.002326757	0.001849485	0.001681978	0.001208737	0.001814133
53.100	1	0.4106298	0.1550208	2.56137	1.99705	0.227758	0.2347629	0.1888467	0.1159447	2.065393	1.961668	1.523972	0.7355135	0.07765319	0.06226661	0.02869234	0.05007685	0.3344295	0.1888201	0.1730555	0.3973099	0.03911983	0.04179052	0.04576418	0.05831157
53.101	1	0.3106069	0.1396412	0.09101892	0.1243117	0.4779429	0.6456635	0.2133033	0.09938036	0.1051308	0.0848872	0.1533914	0.08690316	0.1576492	0.1223785	0.229864	0.1150579	0.3099479	0.2082053	0.2251177	0.2620423	1.136134	1.000688	0.984539	0.9414727
53.102	1	0.1287432	0.09783579	0.0737264	0.05498907	0.1366658	0.3686209	1.568365	1.085217	0.08760522	0.1046249	0.1339511	0.07023041	0.4877262	0.3614731	0.2914396	0.1530672	0.07052239	0.07574037	0.06035194	0.06570502	0.2025628	0.1447458	0.09612669	0.1322881
53.199	1	0.003422219	0.003143153	0.006125054	0.005168345	0.001347147	0.002798398	0.008602503	0.005878719	0.006370668	0.004589277	0.006004216	0.002900439	0.002986158	0.002153669	0.001266836	0.001321132	0.003208439	0.003218892	0.003358098	0.002495304	0.00167094	0.001901724	0.001200737	0.001646266
53.200	1	0.4277343	0.08647486	2.551904	1.945781	0.2215939	0.2205842	0.1850649	0.1127402	2.054902	1.904656	1.530281	0.72714	0.08162975	0.07082298	0.04433682	0.05141369	0.3665331	0.1846699	0.1906487	0.4058689	0.03803093	0.04585198	0.043078	0.06604158
53.201	1	0.2791861	0.1594316	0.1049052	0.0920017	0.4674066	0.6509671	0.2080123	0.09159489	0.09877521	0.08409506	0.1500543	0.07758279	0.168526	0.1154025	0.210212	0.104075	0.2953737	0.2257696	0.1948569	0.2440449	1.080877	1.017079	0.9446363	0.8842307
53.202	1	0.0911932	0.06221506	0.08335198	0.03509999	0.148625	0.3630409	1.551826	1.057736	0.1106291	0.09739554	0.1176348	0.05474854	0.4591398	0.3762803	0.2569425	0.2073574	0.05717395	0.08383587	0.05152379	0.06318632	0.1645797	0.1915072	0.110284	0.1193581
53.300	1	0.003274965	0.003045219	0.005610111	0.00481556	0.001683627	0.002511728	0.008541764	0.005877114	0.006046285	0.004589484	0.005719854	0.002765551	0.002757443	0.001907121	0.0009974802	0.001208727	0.002929247	0.002875937	0.002994385	0.002534354	0.001589877	0.00188064	0.001263344	0.001457505
53.301	1	0.44354	0.0964783	2.533	1.905172	0.2206962	0.2186139	0.1894174	0.1078426	2.051924	1.840881	1.479031	0.7066336	0.08686716	0.0647822	0.06805516	0.05037361	0.3872806	0.1941028	0.2427902	0.3884874	0.04100135	0.04150227	0.03664961	0.0645021
53.302	1	0.2543316	0.1843603	0.1243245	0.08906617	0.4628554	0.6496362	0.2043828	0.09300815	0.07176911	0.09100478	0.1445977	0.07720256	0.1674799	0.1084762	0.1932008	0.1049483	0.2841695	0.2317124	0.1882884	0.2389695	1.041303	1.037114	0.937877	0.847955
53.302	1	0.08133575	0.06131842	0.06625238	0.05182504	0.1539559	0.360626	1.559195	1.070416	0.1082056	0.07996439	0.08962065	0.08494265	0.4624541	0.4226947	0.1805292	0.2062373	0.05457657	0.08900573	0.05232707	0.04179009	0.1383126	0.2106222	0.1705626	0.1152916
53.399	1	0.003564266	0.003567199	0.005138839	0.004660926	0.002019357	0.002548966	0.009117865	0.006422811	0.005775892	0.00502448	0.005343077	0.003080731	0.002626843	0.001922552	0.000685617	0.0009842433	0.002398272	0.002763292	0.003300318	0.002783489	0.001616094	0.001976993	0.001475026	0.001179032
53.400	1	0.45614	0.1393835	2.521991	1.885278	0.2259024	0.2100617	0.1888434	0.09995243	2.048105	1.773246	1.396057	0.6794062	0.07823183	0.06380129	0.07777562	0.04989869	0.3744244	0.2079522	0.3125569	0.3534545	0.04037702	0.05049243	0.03392854	0.06855791
53.401	1	0.2443619	0.1817049	0.1481285	0.09087883	0.4848468	0.6675983	0.2180988	0.1124616	0.06635877	0.1218933	0.1380879	0.08655203	0.1671713	0.1234857	0.1511987	0.1067299	0.2576021	0.2473679	0.1927636	0.2526571	1.012431	1.102125	0.9665374	0.8735844
53.402	1	0.07667624	0.08117546	0.05642285	0.05642807	0.1435741	0.3066439	1.669396	1.144263	0.08761271	0.0807182	0.1006566	0.09100992	0.4893352	0.4784448	0.1309918	0.1663204	0.09665947	0.09563237	0.03931353	0.04223372	0.1604122	0.1881344	0.1757897	0.1350289
53.499	1	0.003848132	0.003073641	0.005400902	0.00463084	0.002165748	0.002735821	0.009389845	0.006702673	0.00539662	0.005350811	0.004586218	0.002787346	0.00258876	0.001875399	0.0006984905	0.0007286024	0.002280831	0.002584982	0.003083379	0.002521623	0.001682664	0.001853475	0.001447054	0.0009153358
53.500	1	0.4498335	0.1948111	2.498327	1.876706	0.2155856	0.2066844	0.1638063	0.09757308	2.048321	1.711608	1.275189	0.6492111	0.07453987	0.06473977	0.0887457	0.04297732	0.3595133	0.2426122	0.410763	0.3199194	0.02852182	0.05133366	0.05508075	0.05788749
53.501	1	0.2384963	0.1626602	0.1695934	0.08233415	0.5091209	0.6836342	0.2268088	0.1217605	0.08216782	0.1272743	0.1417059	0.08426941	0.1651673	0.1275933	0.1421221	0.109044	0.2268885	0.267135	0.2092336	0.2505247	0.9615824	1.142777	0.9694249	0.8650658
53.501	1	0.09710609	0.07976125	0.09145832	0.09786203	0.1368378	0.3095052	1.713733	1.195475	0.07866798	0.09061895	0.09216133	0.1025126	0.4849955	0.441427	0.1397654	0.1073315	0.09381671	0.07110042	0.05699135	0.04800921	0.1722168	0.1773413	0.1822605	0.1127305
53.599	1	0.00333073	0.002867626	0.005756254	0.00512053	0.001761426	0.003276613	0.009249154	0.006796336	0.005248424	0.006091861	0.004320828	0.002528803	0.002728227	0.001852224	0.0008234011	0.0006323459	0.00194947	0.002033535	0.002399992	0.001979189	0.001623858	0.001669062	0.001418201	0.001068611
53.600	1	0.4606597	0.2345555	2.477762	1.878775	0.2165205	0.2080583	0.1469517	0.1251523	2.092015	1.685841	1.150267	0.6052228	0.0847427	0.07759467	0.08733764	0.03047853	0.3421768	0.2832497	0.4971006	0.3331343	0.03074376	0.05703125	0.06558546	0.06327544
53.601	1	0.2315681	0.1419677	0.1602759	0.06622628	0.5113722	0.6897986	0.2158144	0.1271494	0.0896875	0.1336835	0.1310892	0.0795481	0.1541028	0.1079655	0.1444783	0.1142535	0.2059817	0.2634139	0.2169061	0.2427461	0.9155893	1.136658	0.9323511	0.8425103
53.602	1	0.08957099	0.05895303	0.04853473	0.08592293	0.1578978	0.3774895	1.680529	1.168279	0.07475703	0.06398189	0.1052623	0.07202876	0.4768113	0.3475673	0.1696041	0.07562964	0.0841977	0.04263645	0.03853343	0.03961426	0.1561046	0.1131399	0.1430353	0.07222798
53.699	1	0.002671987	0.001957351	0.006323612	0.005189662	0.001346689	0.003635006	0.00929782	0.006814851	0.005195289	0.00639685	0.003975656	0.002359491	0.002978829	0.001890694	0.001097916	0.0006011063	0.001456945	0.001635379	0.001947098	0.001180474	0.001450119	0.001636876	0.001140952	0.00134874
53.700	1	0.4420859	0.2620174	2.4445	1.889564	0.224589	0.2001937	0.1310268	0.115421	2.117565	1.705221	1.020461	0.575539	0.07953625	0.07812438	0.07997224	0.0368516	0.3263546	0.3077113	0.5353497	0.3544776	0.02595769	0.05284036	0.06932757	0.06495235
53.701	1	0.2341125	0.1289072	0.1355826	0.06213355	0.4945106	0.6503016	0.1955622	0.1175059	0.09166522	0.1147462	0.09830493	0.06980197	0.1141102	0.08334073	0.1347635	0.1121578	0.1812831	0.2547335	0.1956356	0.2108972	0.8874449	1.095333	0.8989042	0.7909943
53.701	1	0.101479	0.06224526	0.05581292	0.08053746	0.1737134	0.4047383	1.65665	1.162809	0.06170506	0.06137388	0.1019635	0.06227168	0.4897735	0.2739239	0.2080367	0.1166414	0.05978281	0.03772956	0.0567588	0.03652083	0.1538603	0.126449	0.1375878	0.1043841
53.799	1	0.002291854	0.001914016	0.006542584	0.005195222	0.001000609	0.003785675	0.009972192	0.007288027	0.005253242	0.006442682	0.003563052	0.002436495	0.003405324	0.002107401	0.001140339	0.0007150621	0.001273327	0.001192041	0.002149677	0.0009913635	0.001376664	0.001856816	0.001227305	0.001601937
53.800	1	0.424271	0.2400641	2.431051	1.925853	0.2245523	0.2058092	0.1314955	0.1069943	2.117751	1.738886	0.9296434	0.5243324	0.07902176	0.08962943	0.08129912	0.03057048	0.3221687	0.3257074	0.530832	0.3959978	0.02814009	0.05023281	0.05521159	0.06515668
53.801	1	0.2522777	0.1161325	0.121464	0.06789986	0.4866077	0.6498301	0.1900254	0.1104471	0.08479725	0.1191288	0.09283359	0.06677267	0.0981627	0.08060435	0.1316816	0.100997	0.1726648	0.2486233	0.1941083	0.1902087	0.8848262	1.080583	0.8969813	0.7871807
53.801	1	0.09747004	0.06827514	0.05693663	0.09179723	0.1357034	0.3756647	1.766635	1.202147	0.0436475	0.06169451	0.1323558	0.06851953	0.5405862	0.2842012	0.2336615	0.1531658	0.05554638	0.04456952	0.04101612	0.04321426	0.1326984	0.1860906	0.1558445	0.1439468
53.899	1	0.002889981	0.002010198	0.006668658	0.005466162	0.001272701	0.003932054	0.01075254	0.007458691	0.005478382	0.006798598	0.003449846	0.002369342	0.003596853	0.002474235	0.001000394	0.0008391546	0.001226687	0.001186275	0.002739518	0.001278785	0.001456031	0.001993013	0.001388654	0.001765445
53.900	1	0.4068336	0.2040458	2.423273	1.963338	0.2296464	0.2215306	0.1211733	0.09244735	2.073215	1.785306	0.9007695	0.4897238	0.07324955	0.08182072	0.0640178	0.02827068	0.314531	0.3113623	0.5141839	0.438072	0.03281574	0.05007309	0.05481977	0.06541243
53.901	1	0.2629734	0.1164423	0.1173727	0.06442009	0.4897177	0.6482505	0.2165581	0.09588837	0.08290168	0.1344959	0.09977311	0.06218279	0.1034172	0.1113237	0.1172233	0.08460255	0.1775317	0.2422935	0.2020347	0.1895417	0.9119029	1.090869	0.9076349	0.807019
53.901	1	0.121051	0.08399339	0.05981106	0.06135043	0.1140033	0.3415309	1.907623	1.245808	0.06504723	0.05738053	0.1434112	0.07466777	0.5745153	0.3098987	0.2571756	0.1568138	0.07559887	0.06422103	0.07798804	0.02734562	0.1464972	0.2321331	0.174902	0.1578211
53.999	1	0.002329958	0.001734543	0.006522359	0.005465429	0.001440202	0.004063342	0.01113022	0.007576246	0.005859082	0.006659676	0.003368317	0.002335384	0.003584345	0.002773407	0.001002242	0.0009127869	0.0009042847	0.001181445	0.002620802	0.001567626	0.001511001	0.001973923	0.001358053	0.001779038
54.000	1	0.3712873	0.199734	2.424976	2.004309	0.2274141	0.2219161	0.1105287	0.09662432	2.084062	1.82163	0.9126939	0.4873242	0.07389652	0.07496093	0.06324938	0.05177771	0.297814	0.285628	0.4900558	0.4522087	0.03652654	0.05297023	0.05976103	0.05494066
54.001	1	0.2644944	0.1258755	0.1207065	0.06440041	0.4794351	0.6338295	0.2346116	0.09831139	0.08917074	0.1384132	0.1044798	0.07619611	0.1215718	0.1442902	0.1051065	0.08336621	0.1852068	0.2211829	0.1869731	0.187128	0.9118753	1.075255	0.8736294	0.8095666
54.002	1	0.09740552	0.08031572	0.06921117	0.06860083	0.08146851	0.3316933	1.963051	1.231327	0.04301172	0.09314802	0.1260841	0.07824049	0.5351125	0.3649093	0.2533064	0.1767182	0.05401618	0.07529977	0.05693995	0.04441276	0.1227257	0.2302757	0.1892318	0.183624
54.099	1	0.001991675	0.002026713	0.006482406	0.005517373	0.001323615	0.004045823	0.01133222	0.007483924	0.00592788	0.006357986	0.003241215	0.002146502	0.003675689	0.002858561	0.0008993741	0.0009261065	0.0006055022	0.001379658	0.002364468	0.001659828	0.001564946	0.001846137	0.001542237	0.001885446
54.100	1	0.3266855	0.2049451	2.418701	2.02386	0.2277499	0.2317025	0.124336	0.09770253	2.06684	1.901182	1.000491	0.4896087	0.08746242	0.07757512	0.06265517	0.04417634	0.275515	0.2522069	0.4250823	0.4313913	0.04366827	0.05806273	0.06048067	0.05754858
54.101	1	0.2645618	0.1200374	0.1210684	0.07089598	0.4461218	0.6151227	0.2393418	0.07558997	0.08579847	0.1271102	0.1058284	0.08402788	0.09937643	0.1657804	0.1156575	0.1091214	0.1754187	0.1929948	0.2025811	0.1727446	0.9065737	1.050929	0.8650582	0.8092454
54.102	1	0.0826469	0.1237863	0.06188211	0.05801277	0.08642061	0.3433853	1.981431	1.228103	0.06477419	0.07926665	0.1099682	0.06793324	0.5321883	0.403518	0.2165314	0.1868275	0.08487201	0.07659595	0.05863631	0.0329032	0.1166641	0.2376382	0.2073597	0.1889069
54.199	1	0.001860386	0.001555136	0.006625572	0.005421392	0.001154288	0.003604638	0.01137461	0.00757302	0.006292844	0.005844861	0.003355762	0.002031127	0.003688585	0.00280497	0.0007446978	0.001127727	0.0005854769	0.001339845	0.002134268	0.001751392	0.001718141	0.002002027	0.001776085	0.001905428
54.200	1	0.2966771	0.2424115	2.399734	2.048612	0.2183414	0.2392309	0.139859	0.09429405	2.047358	1.972741	1.110049	0.4945341	0.08398517	0.07387626	0.06515205	0.05010305	0.264138	0.2526225	0.3423499	0.4116623	0.04051785	0.05483373	0.04994593	0.06777419
54.201	1	0.2787208	0.1508385	0.1045175	0.05260917	0.4144924	0.6021633	0.230862	0.0623485	0.08959283	0.1302453	0.09689027	0.10218	0.09329449	0.1803007	0.1205611	0.1501937	0.1809042	0.1798346	0.2024587	0.1603657	0.9185616	1.00282	0.8461871	0.8017786
54.202	1	0.1160158	0.09456459	0.04062555	0.07987619	0.1200132	0.3054753	2.015191	1.302083	0.110929	0.0863726	0.1585877	0.07917555	0.5307043	0.4526598	0.14681	0.2192275	0.09426057	0.07016646	0.06422241	0.06923276	0.1713506	0.21484	0.1494562	0.1867801
54.299	1	0.00241542	0.002372892	0.006951248	0.00517947	0.001491784	0.003412617	0.0119295	0.008010877	0.006485769	0.005860775	0.003947279	0.002002992	0.003856088	0.002947965	0.000931385	0.001097921	0.0007701503	0.001663107	0.002749744	0.00216701	0.001991101	0.002237016	0.001812832	0.001853063
54.300	1	0.2681673	0.2898646	2.406438	2.064059	0.2205181	0.2455453	0.1506038	0.08251174	2.024775	1.998038	1.207878	0.4740654	0.07472961	0.0750828	0.06279078	0.05075011	0.2961584	0.2434396	0.2881823	0.3759961	0.04034451	0.05541317	0.04044945	0.06754421
54.301	1	0.2832184	0.183362	0.1074755	0.05345975	0.4477051	0.619705	0.2392078	0.07591478	0.1076727	0.1197433	0.0821434	0.1102762	0.1348714	0.1890696	0.1076025	0.1730834	0.2028987	0.1896913	0.2159512	0.1581579	1.001887	1.028075	0.8515856	0.8830101
54.302	1	0.1183117	0.144153	0.05425768	0.0935948	0.1943408	0.3299621	2.129366	1.393064	0.1066039	0.05107804	0.139033	0.1128352	0.5928405	0.5369677	0.1222035	0.2387945	0.09385868	0.07827541	0.07522223	0.07447402	0.1985626	0.2372548	0.1697521	0.1836802
54.399	1	0.002722365	0.003103532	0.007342337	0.005288061	0.001695965	0.003007989	0.01200421	0.008188899	0.006502789	0.005731796	0.004531634	0.001890062	0.003875048	0.003158623	0.001054243	0.001044709	0.0004873413	0.001645433	0.002963291	0.00201882	0.001989721	0.002225322	0.001732643	0.001698449
54.400	1	0.2623708	0.3465627	2.426108	2.074425	0.2198978	0.2488627	0.1611419	0.07507944	2.021484	2.000736	1.282462	0.4590861	0.07822553	0.07155529	0.06221334	0.049805	0.3603313	0.2387579	0.2410365	0.3633915	0.04778671	0.04550735	0.03973486	0.07106366
54.401	1	0.2841674	0.198941	0.1372642	0.07889162	0.4663428	0.6282716	0.2680897	0.08976683	0.1162231	0.1224105	0.0823888	0.09683903	0.146287	0.1865626	0.09148591	0.1585959	0.2299768	0.189262	0.2073556	0.1639873	1.055524	1.051517	0.8362945	0.9314219
54.402	1	0.1292685	0.1112788	0.04731992	0.08583308	0.1860948	0.304427	2.147285	1.445231	0.1111644	0.05433883	0.112653	0.1037144	0.6522744	0.6129289	0.1013127	0.2139817	0.06551103	0.07529288	0.06489713	0.05595465	0.1861022	0.2052403	0.1945972	0.1400203
54.499	1	0.002582788	0.002854964	0.007771914	0.005583852	0.001728316	0.002666168	0.01203144	0.008174164	0.006450886	0.005512297	0.004789113	0.0016532	0.003865262	0.003294036	0.001179491	0.001110748	0.0007182597	0.001941966	0.003006503	0.001678258	0.002008558	0.002210139	0.00197562	0.001472549
54.500	1	0.276184	0.3965731	2.455678	2.065128	0.2221935	0.2456681	0.169202	0.07104738	2.033967	1.985538	1.32435	0.4443559	0.08326803	0.07582665	0.04335102	0.04864384	0.4181319	0.2507813	0.2095812	0.3703864	0.04636091	0.05499305	0.04880191	0.06561902
54.501	1	0.3226311	0.2014315	0.1669102	0.0933863	0.5132997	0.6676445	0.2929319	0.08711651	0.1302715	0.1210921	0.1112367	0.08207854	0.1648668	0.2054011	0.1376504	0.1402505	0.2752703	0.1959468	0.1928136	0.1735512	1.120672	1.095942	0.8242245	0.9823126
54.502	1	0.06746542	0.08718802	0.08654572	0.09560853	0.1236169	0.2441453	2.141801	1.440606	0.1163856	0.04381829	0.1340604	0.0979366	0.7055788	0.6490638	0.1364968	0.1845852	0.07690459	0.06061769	0.07143058	0.04793634	0.1476577	0.1703188	0.2237577	0.09649054
54.599	1	0.001978307	0.003125509	0.007895282	0.005653939	0.001672364	0.002464293	0.0120455	0.00816094	0.006210162	0.005394261	0.00460728	0.001411173	0.00366959	0.003237415	0.00120508	0.0009462719	0.001241365	0.002056875	0.002725142	0.001362861	0.001907732	0.002113935	0.001818954	0.001341555
54.600	1	0.2932234	0.4438963	2.487914	2.040034	0.2227703	0.2335337	0.173144	0.07471493	2.034686	1.946175	1.357475	0.4401923	0.07909539	0.07394786	0.06211745	0.05055643	0.452607	0.2576653	0.1932485	0.4070282	0.03894886	0.04705647	0.04252271	0.06767462
54.601	1	0.343046	0.170504	0.1836023	0.1076512	0.5295991	0.7004369	0.3146376	0.09178368	0.129186	0.140182	0.1231755	0.0835556	0.1749909	0.2171366	0.1819373	0.1402625	0.3155893	0.2164152	0.1936269	0.1578087	1.145692	1.136512	0.8424084	0.9896632
54.602	1	0.0385755	0.07576647	0.05761877	0.1034943	0.08928982	0.2482901	2.132768	1.421571	0.1293975	0.05005718	0.1234852	0.08595262	0.7066381	0.6228438	0.1446603	0.1627305	0.1073947	0.07249073	0.07422178	0.03344852	0.1316095	0.1874463	0.2331445	0.09901012
54.699	1	0.001898233	0.002939244	0.007955794	0.005547466	0.001230291	0.002427891	0.0122862	0.008345798	0.005977797	0.005604863	0.004582717	0.001408602	0.003515474	0.003245951	0.001086276	0.0008907557	0.001587982	0.002128729	0.002546509	0.00150033	0.002107948	0.002134359	0.001745142	0.001376386
54.700	1	0.3151774	0.5196776	2.531814	2.018153	0.2136712	0.2295848	0.166097	0.08260988	2.037431	1.883424	1.337703	0.4327471	0.08195832	0.07478719	0.05898904	0.05329126	0.4663256	0.2673469	0.1827856	0.4262195	0.03251281	0.05574841	0.05929652	0.06775338
54.701	1	0.3645093	0.1723385	0.1874581	0.1367074	0.5562482	0.750385	0.3430888	0.1097312	0.140565	0.1632018	0.1325478	0.06939218	0.1647337	0.2139667	0.2394627	0.1101446	0.349123	0.2447909	0.1939193	0.166866	1.198423	1.180727	0.8852736	1.017971
54.702	1	0.04923152	0.09106228	0.07468334	0.1134156	0.07197544	0.2613604	2.171504	1.408396	0.1372699	0.04169208	0.1413919	0.08212502	0.6872059	0.5887091	0.1510096	0.1293556	0.0987003	0.1051856	0.06825787	0.07664241	0.1470889	0.1916087	0.2210277	0.1658036
54.799	1	0.002408647	0.003557325	0.007936426	0.0053925	0.001226014	0.002644611	0.01326493	0.008807308	0.005718323	0.005968133	0.004653077	0.001363834	0.003600835	0.003557114	0.001131993	0.0009344945	0.00170193	0.001759493	0.002613465	0.002037385	0.002188578	0.002180099	0.001616905	0.001654198
54.800	1	0.3381365	0.5967205	2.541251	1.993605	0.2206618	0.2236823	0.1838911	0.09587299	2.045607	1.822526	1.293115	0.4409984	0.0874884	0.07870056	0.04939636	0.04611778	0.4429743	0.278417	0.1594831	0.4304769	0.01769558	0.05146037	0.06155558	0.08509805
54.801	1	0.3985104	0.1830411	0.2033479	0.1510056	0.6017471	0.8049092	0.3702239	0.1335102	0.1205176	0.1652171	0.1446614	0.07491675	0.1588147	0.2058472	0.2698253	0.1153892	0.3652453	0.2502306	0.2128908	0.1756177	1.235248	1.222217	0.9488097	1.04999
54.801	1	0.1025246	0.09075631	0.08110825	0.1057032	0.1408798	0.2861643	2.322455	1.472015	0.09968349	0.06105213	0.1563063	0.09386406	0.6803578	0.5972668	0.1856237	0.1497846	0.1112654	0.08820066	0.09128721	0.07632601	0.1647602	0.1744819	0.2026709	0.2061825
54.899	1	0.002611988	0.003806829	0.007898104	0.005156063	0.001522806	0.003017158	0.01325935	0.008714699	0.005772082	0.006025257	0.004181154	0.001439066	0.003692885	0.003379354	0.0011231	0.001214044	0.002120259	0.001608083	0.002393793	0.002355678	0.002308541	0.002268887	0.001538515	0.001729274
54.900	1	0.356746	0.6980047	2.5476	1.971416	0.2210956	0.2164371	0.1810862	0.09605632	2.061234	1.736302	1.214858	0.4417273	0.07201439	0.06793078	0.03985103	0.03338539	0.4187057	0.2830062	0.1500938	0.3983386	0.03098114	0.05198271	0.05391443	0.09157014
54.901	1	0.4075115	0.1755697	0.2146359	0.1504229	0.5840078	0.7828774	0.3702185	0.1628009	0.1127145	0.1702056	0.1445196	0.08733574	0.1450154	0.1852367	0.2595018	0.1220816	0.3767432	0.2334018	0.2357364	0.1995784	1.211045	1.213006	0.9856433	1.031308
54.902	1	0.1161148	0.1081407	0.06443141	0.04650319	0.1681767	0.32384	2.337066	1.453897	0.09387075	0.0768522	0.1512129	0.1058615	0.6414253	0.5409058	0.1951002	0.163089	0.092275	0.0532952	0.07262015	0.08151795	0.2129014	0.225721	0.1632593	0.2262796
54.998	1	0.002608725	0.003258469	0.007856591	0.005119693	0.001655028	0.003443884	0.01285088	0.008526505	0.005641525	0.005992928	0.003666107	0.001244022	0.003761531	0.003147688	0.001217152	0.001107587	0.001946044	0.0008576072	0.001968627	0.002313892	0.0023487	0.002290828	0.001528914	0.001836614
54.998	1	0.3729919	0.781671	2.548329	1.967481	0.2233156	0.2023064	0.1596176	0.1002224	2.097582	1.668388	1.133077	0.4329766	0.07921299	0.06231243	0.03989172	0.02575384	0.3901724	0.294245	0.1752524	0.3634209	0.03099429	0.05117839	0.05663042	0.08666003
54.999	1	0.3972413	0.1710865	0.2135953	0.1434795	0.5703552	0.7787157	0.3869603	0.1825427	0.1080624	0.1667599	0.1468754	0.09127114	0.1314572	0.188002	0.2301218	0.1346823	0.3895632	0.2514315	0.2491035	0.1926556	1.207651	1.236985	1.035118	1.025875
54.999	1	0.125701	0.09399894	0.09118468	0.07133569	0.1555937	0.3144437	2.253219	1.421918	0.07501474	0.08528546	0.1641545	0.1309361	0.6115752	0.444375	0.2157971	0.1779106	0.06289881	0.07357253	0.05310512	0.07234736	0.2403096	0.263876	0.1762764	0.2421582
55.099	1	0.002157519	0.003562018	0.007701135	0.005025791	0.00152012	0.003786281	0.01274095	0.008533382	0.005915008	0.005870609	0.003079241	0.001558447	0.004074617	0.003065741	0.001328977	0.00110755	0.001703357	0.0007967532	0.001328496	0.002022977	0.002255909	0.002431956	0.001475756	0.001962293
55.100	1	0.3706135	0.853934	2.534913	1.958999	0.2180959	0.1994806	0.1409795	0.1123778	2.109175	1.616436	1.027588	0.4517639	0.08630793	0.06787665	0.04355436	0.03058827	0.3575803	0.2985883	0.2052841	0.3393906	0.034317	0.05593661	0.06076962	0.07852712
55.101	1	0.3712949	0.1878451	0.2119344	0.1352727	0.5384939	0.7797956	0.3903497	0.1860446	0.09868407	0.169835	0.1419822	0.08995596	0.1349967	0.1875895	0.2087888	0.1453652	0.3688426	0.2379653	0.2545571	0.2010084	1.179634	1.232197	1.055422	1.015189
55.102	1	0.1197902	0.159735	0.07734358	0.05740401	0.09210854	0.3020475	2.223372	1.398188	0.06945594	0.0717094	0.1207335	0.1186249	0.6251447	0.3973687	0.2363562	0.1737922	0.09018962	0.08350941	0.05423452	0.06238725	0.2635745	0.285045	0.1521671	0.2697735
55.199	1	0.002605954	0.003422956	0.008098047	0.004545438	0.001286947	0.003894766	0.01338415	0.008790401	0.006054371	0.0061084	0.002730134	0.001924235	0.004127298	0.003087148	0.001570527	0.0008442825	0.00179382	0.001181984	0.001658827	0.001963174	0.002298241	0.002483688	0.001689018	0.002161209
55.200	1	0.3602165	0.8886145	2.511602	1.942089	0.2283472	0.1989259	0.1369998	0.1092817	2.114285	1.59398	0.9359219	0.4844914	0.07667426	0.07047605	0.03767709	0.03370428	0.344885	0.2965828	0.2212834	0.3414279	0.03818781	0.06586716	0.04426017	0.06999265
55.201	1	0.3541401	0.1559139	0.2271886	0.1394591	0.5651222	0.8157425	0.4541425	0.200835	0.09790832	0.1624437	0.15067	0.103866	0.1275402	0.1773023	0.1969342	0.1769611	0.3566948	0.2241664	0.2686989	0.2074236	1.152877	1.310506	1.175262	1.101272
55.201	1	0.09600141	0.1204638	0.08146966	0.09624715	0.1083296	0.3156172	2.328139	1.447794	0.09418596	0.05913603	0.1414961	0.08962572	0.6101158	0.3847283	0.2745402	0.1348066	0.09046419	0.08704161	0.06335899	0.05411589	0.2795784	0.3130875	0.152314	0.262696
55.299	1	0.00279974	0.003597747	0.008006585	0.005018264	0.00139632	0.004104213	0.0136442	0.009242287	0.006263745	0.006302476	0.002458096	0.002205449	0.004459157	0.003163035	0.001460115	0.0008573046	0.001671449	0.001698825	0.001876163	0.00150432	0.002122154	0.002505312	0.002046968	0.002314185
55.300	1	0.371868	0.8747438	2.514088	1.962015	0.2349535	0.2063277	0.1368722	0.1177484	2.110505	1.633865	0.8439285	0.5027513	0.07908283	0.07497673	0.04127458	0.03886582	0.3427188	0.2861095	0.2462459	0.3917493	0.04146316	0.06847419	0.0467285	0.07603169
55.301	1	0.33422	0.1478459	0.2374024	0.1340556	0.577668	0.8101015	0.4610822	0.1572658	0.0818278	0.179957	0.1425968	0.1205502	0.1280356	0.1662251	0.1781362	0.1678036	0.3612977	0.2279709	0.290736	0.2256074	1.131921	1.400971	1.315999	1.187463
55.302	1	0.1013288	0.1367389	0.08898593	0.08521929	0.1612597	0.3475641	2.396507	1.560699	0.1065295	0.1048135	0.1614177	0.09765858	0.6388361	0.4742961	0.2852642	0.1290429	0.08709583	0.08912003	0.07525289	0.06697039	0.2553414	0.3113743	0.2098587	0.27423
55.399	1	0.002686335	0.003617471	0.008329772	0.005300013	0.001802722	0.003846703	0.012918	0.00891226	0.006667047	0.006266806	0.002568997	0.002262206	0.004373325	0.003330795	0.001522327	0.0009561648	0.001457809	0.002150033	0.002059737	0.001232332	0.002081949	0.002378611	0.002100237	0.002298277
55.400	1	0.3957734	0.8316669	2.511304	1.97819	0.2329073	0.2025363	0.1138672	0.1101121	2.113055	1.656866	0.7735188	0.527175	0.06869029	0.07076021	0.03923811	0.03107888	0.3470994	0.265154	0.2647698	0.4279126	0.03179318	0.06082136	0.04313746	0.07639593
55.401	1	0.3013938	0.1279637	0.2401189	0.1116014	0.5497121	0.7756852	0.4286093	0.1214089	0.09616909	0.2122108	0.1313746	0.1243306	0.1164497	0.1777413	0.1863577	0.1733491	0.3649159	0.2024648	0.3162632	0.2573255	1.107506	1.410619	1.317959	1.171654
55.401	1	0.1219442	0.09163292	0.05469097	0.07701898	0.153361	0.309121	2.277376	1.529517	0.09207896	0.07667312	0.1303626	0.08601357	0.6676189	0.5874973	0.3064051	0.1270732	0.07891926	0.09123381	0.05612369	0.09157256	0.2161915	0.2604441	0.1806393	0.1947906
55.499	1	0.002428418	0.002954328	0.008010087	0.005600257	0.002067313	0.003384191	0.01203199	0.008419981	0.006996479	0.006085876	0.002689863	0.002398024	0.004115048	0.003313274	0.001401735	0.001147665	0.001537743	0.002404807	0.00230256	0.0009059679	0.001801748	0.00227748	0.002071348	0.002081284
55.500	1	0.3934383	0.7778875	2.523707	2.004304	0.2322652	0.2071592	0.1051684	0.1296445	2.123109	1.713956	0.7820101	0.5692995	0.08391524	0.06686129	0.04267741	0.03413695	0.3672291	0.2410311	0.2749227	0.4439803	0.03823187	0.0744701	0.05289725	0.06181135
55.501	1	0.2637124	0.1254843	0.1848687	0.09311837	0.5462187	0.7573861	0.3867648	0.07489361	0.1235342	0.2103046	0.1343087	0.09623614	0.1209083	0.2152464	0.181756	0.1867081	0.3689294	0.2205553	0.3318307	0.2633784	1.110821	1.415315	1.312202	1.181843
55.501	1	0.1104799	0.09636383	0.08732033	0.1159748	0.150944	0.2720032	2.178502	1.489824	0.0905511	0.06194074	0.1180738	0.08405267	0.6808064	0.6595875	0.3179425	0.2041755	0.05515114	0.05810482	0.07972464	0.09903155	0.1822409	0.2189546	0.1840843	0.1293594
55.599	1	0.002441772	0.003211233	0.008021649	0.005895297	0.002245309	0.002970812	0.0127515	0.008973753	0.00711109	0.005729704	0.003266769	0.00261809	0.004418978	0.003511195	0.001615218	0.00127193	0.001426976	0.002161027	0.00207164	0.000850912	0.001928995	0.002417615	0.001996668	0.001913589
55.600	1	0.3749296	0.6981873	2.535581	2.016166	0.226725	0.2155225	0.1228057	0.1267397	2.101175	1.761455	0.8496795	0.6054177	0.09213255	0.06632065	0.03759078	0.04949908	0.3962296	0.2151386	0.2682114	0.4519953	0.03081095	0.0730217	0.04452485	0.05568167
55.601	1	0.2339991	0.1655745	0.152964	0.09254471	0.5456219	0.7772621	0.354171	0.1056061	0.1309418	0.1695222	0.1261929	0.1069497	0.111425	0.2173463	0.192388	0.2043541	0.3436451	0.2648917	0.3634797	0.2873878	1.148084	1.54967	1.479874	1.292332
55.601	1	0.09918868	0.06271047	0.09700216	0.114107	0.1616821	0.2594104	2.286649	1.56105	0.1262363	0.05350286	0.1360721	0.09657219	0.7807811	0.7595707	0.3895489	0.2199464	0.1104704	0.06852341	0.06110998	0.06281342	0.1796644	0.1958109	0.1581654	0.07123636
55.699	1	0.002761594	0.002794658	0.00796784	0.005865317	0.001954902	0.002706659	0.01314518	0.009213077	0.007219057	0.005781435	0.00362636	0.002584639	0.004112141	0.003698328	0.001766688	0.001240566	0.001316359	0.002460599	0.002251805	0.001150748	0.001987209	0.002473311	0.00189543	0.00177823
55.700	1	0.3529298	0.5973658	2.529527	2.05484	0.2238232	0.2311318	0.1348869	0.1329141	2.085236	1.825654	0.9765216	0.6359719	0.09023116	0.06276291	0.03185161	0.05659374	0.4206677	0.2107446	0.259971	0.4532477	0.03257197	0.06622532	0.05068948	0.07513905
55.701	1	0.2015773	0.1621112	0.1496215	0.07970613	0.5296679	0.7672645	0.3033944	0.1517707	0.1325222	0.1503142	0.1438017	0.1078236	0.123659	0.2209517	0.2138472	0.213517	0.3305169	0.2727454	0.3489994	0.3158482	1.16929	1.639175	1.539656	1.351299
55.702	1	0.0777669	0.06209414	0.07959109	0.09420364	0.101049	0.2760705	2.358189	1.585139	0.1061885	0.06092554	0.1218072	0.1009916	0.8017871	0.8059764	0.433916	0.251145	0.1278433	0.08376124	0.08135691	0.06184599	0.1838942	0.1974751	0.1765942	0.1313938
55.799	1	0.002848921	0.002890499	0.007466257	0.005959056	0.00151218	0.002419355	0.0125057	0.008755817	0.007052808	0.005553706	0.003996857	0.00263581	0.003584366	0.003125006	0.001282028	0.001158558	0.001499476	0.00261617	0.002198568	0.001516991	0.001932255	0.002420376	0.001600955	0.001604595
55.800	1	0.3433753	0.4873693	2.497991	2.054901	0.2215595	0.2331375	0.139276	0.1180928	2.053099	1.876079	1.117808	0.6523392	0.07763432	0.06529794	0.03779305	0.04889116	0.4366449	0.210981	0.2452099	0.4387329	0.03341737	0.06747313	0.0394315	0.08400275
55.801	1	0.1866628	0.1471924	0.1285262	0.09642697	0.5090004	0.7282893	0.2383857	0.1943548	0.1462559	0.1421226	0.1372078	0.1278442	0.1470272	0.2183231	0.2119274	0.2076967	0.3439278	0.2849059	0.3199543	0.3143919	1.143309	1.639941	1.45569	1.329914
55.801	1	0.08654486	0.07551214	0.05131886	0.1102754	0.1209919	0.2955194	2.255223	1.492243	0.1014561	0.06329166	0.1262652	0.1128751	0.7016741	0.6820092	0.3257844	0.1888647	0.1438509	0.1006083	0.07505545	0.0705633	0.1765574	0.1648824	0.1529964	0.1642462
55.899	1	0.002325313	0.002344947	0.007258254	0.006081521	0.001360093	0.00259105	0.01164668	0.008161215	0.006926854	0.005445085	0.004025766	0.002698958	0.003231567	0.002559045	0.001195519	0.0008493932	0.001306096	0.00200242	0.001793705	0.001410536	0.001744489	0.002079902	0.00121633	0.001354779
55.900	1	0.3338516	0.3844059	2.485326	2.062833	0.2199209	0.2352734	0.1690289	0.1141224	2.068512	1.898051	1.264047	0.6546129	0.07962069	0.06343688	0.03724317	0.06409275	0.4317799	0.2334277	0.2137942	0.4349843	0.04115639	0.06873071	0.0349856	0.08036867
55.901	1	0.1903504	0.147188	0.1046764	0.1369936	0.482137	0.6410091	0.1720811	0.1713343	0.1878472	0.1262219	0.09600116	0.09626357	0.1936484	0.2109219	0.1916836	0.1813342	0.3204525	0.2462483	0.2648091	0.2789257	1.027022	1.446433	1.174819	1.145217
55.902	1	0.1183046	0.05990817	0.04708081	0.06885124	0.1807034	0.3062147	2.105694	1.352206	0.1290951	0.06648296	0.145963	0.08174003	0.6084391	0.4909848	0.2654506	0.1392863	0.090866	0.08215398	0.05430516	0.06076654	0.1341921	0.1309707	0.1186874	0.1380143
55.999	1	0.002118387	0.001821234	0.007121449	0.006138399	0.001709718	0.002772235	0.01156149	0.008054339	0.006749922	0.005196866	0.004187063	0.002300458	0.00344194	0.002374653	0.001271524	0.0009422242	0.001295992	0.001650919	0.001607048	0.001262632	0.001818608	0.002137183	0.001282254	0.001467578
56.000	1	0.3258565	0.3010888	2.469498	2.057714	0.2193111	0.22577	0.1732953	0.09560868	2.079393	1.888	1.340333	0.6400383	0.08054118	0.07231168	0.03340731	0.06555755	0.4108277	0.2484439	0.176444	0.4337018	0.05041618	0.07460151	0.02873577	0.06726676
56.001	1	0.1780288	0.1359456	0.103602	0.1408719	0.4671881	0.5948863	0.1552068	0.1623387	0.1697736	0.1049936	0.07772155	0.07710557	0.1883805	0.2107984	0.1901493	0.1741592	0.2942959	0.2470004	0.2611085	0.2320654	0.9769358	1.417388	1.130064	1.08893
56.001	1	0.123975	0.08019467	0.05765445	0.06995858	0.1608718	0.3063103	2.082728	1.33428	0.08728784	0.06545892	0.1548255	0.07663936	0.6150326	0.400526	0.2815294	0.1881347	0.05097056	0.05341967	0.03673644	0.05582031	0.1228345	0.1576952	0.1264454	0.1401331
56.099	1	0.002854807	0.00224613	0.007021839	0.006234533	0.001661395	0.003417855	0.01021436	0.007327384	0.006508754	0.005026681	0.004292843	0.002394917	0.003375961	0.002316198	0.00132574	0.0008832782	0.001408828	0.001666569	0.001948445	0.001112432	0.001600564	0.002093735	0.001223302	0.001666674
56.100	1	0.3195757	0.2302573	2.447693	2.056929	0.2251419	0.2209544	0.1717407	0.1030899	2.102369	1.876007	1.370546	0.6569138	0.07364737	0.07209968	0.03560617	0.06987654	0.3564241	0.2823088	0.1536759	0.4450394	0.04282188	0.07168743	0.03037027	0.05199649
56.101	1	0.1570473	0.1656712	0.0861425	0.1472442	0.468423	0.6172914	0.1412778	0.1737247	0.1544502	0.09863052	0.08986792	0.08834102	0.210368	0.2082999	0.2046837	0.1680958	0.2838066	0.2568178	0.2841385	0.2292212	0.96727	1.457439	1.163025	1.089952
56.102	1	0.08465406	0.05344795	0.0548722	0.0720955	0.08974056	0.3591444	1.81243	1.230408	0.08139367	0.06398425	0.141811	0.06267659	0.5710643	0.299572	0.2477531	0.1970802	0.04491678	0.05981108	0.05429856	0.04520243	0.1067641	0.1723376	0.1688917	0.1272414
56.199	1	0.002163583	0.00159932	0.00700485	0.00634628	0.001829552	0.003845976	0.008122746	0.006045806	0.006442502	0.004950264	0.003999503	0.002319937	0.0030828	0.002267446	0.0007924913	0.0006974668	0.001367993	0.001203597	0.001677784	0.0008212392	0.00142538	0.001737101	0.001252882	0.001742268
56.200	1	0.326734	0.2239809	2.450105	2.053253	0.2275447	0.2177501	0.1735515	0.1014261	2.105799	1.846661	1.406883	0.6557534	0.06156883	0.07829734	0.04871597	0.06050293	0.2881873	0.3153061	0.1741628	0.476462	0.03506189	0.06880102	0.03791535	0.05624247
56.201	1	0.1553467	0.154675	0.06644631	0.132162	0.4889562	0.6003953	0.1297548	0.1638134	0.1532645	0.1083243	0.09889475	0.09455861	0.2080765	0.2012536	0.1942317	0.1492808	0.2492819	0.2737416	0.2991856	0.2213225	0.9123097	1.425637	1.130949	1.076076
56.201	1	0.1216286	0.05267343	0.04569873	0.04233426	0.1471892	0.4431585	1.423887	1.037275	0.09322964	0.06595932	0.1048057	0.05235395	0.4866477	0.3058986	0.1639012	0.1196533	0.05180796	0.05427173	0.04860423	0.05095987	0.1026408	0.1207695	0.1579872	0.09765524
56.299	1	0.001456555	0.001077776	0.006726411	0.006048562	0.001421024	0.003484839	0.005076589	0.004098919	0.006256715	0.00499402	0.003537191	0.002167382	0.002378063	0.002114116	0.0008966474	0.0004355049	0.001066163	0.0007357336	0.0009157657	0.0008002848	0.0009744248	0.001116657	0.001293338	0.001492606
56.300	1	0.3354067	0.296075	2.44226	2.022261	0.2323246	0.2232774	0.1689616	0.09132004	2.141039	1.803052	1.387058	0.6417928	0.05801439	0.07884805	0.05527909	0.0425441	0.2219368	0.3372712	0.2239529	0.4736139	0.03270692	0.05135959	0.04101767	0.06282095
56.301	1	0.0924976	0.1027217	0.09856966	0.09645106	0.4187461	0.469394	0.1525659	0.1574646	0.1168545	0.1435534	0.1109484	0.117118	0.1624611	0.1786695	0.1541027	0.225204	0.1444956	0.1984875	0.2468046	0.190818	0.6278909	0.929575	0.7666286	0.7682701
56.302	1	0.1108277	0.1116174	0.06596235	0.05540136	0.1442111	0.4294663	0.9169181	0.7407592	0.07062378	0.06866896	0.074054	0.06553364	0.3884464	0.3273974	0.07178456	0.1092037	0.1167979	0.05942774	0.06388053	0.03759677	0.1393985	0.1453391	0.1176395	0.1379142
56.399	1	0.001369198	0.001355933	0.006618824	0.005872879	0.001305721	0.002436184	0.002955618	0.002465048	0.006294335	0.004894991	0.003304224	0.002076575	0.001806612	0.001667882	0.001046343	0.0003298775	0.0007852762	0.0007777676	0.0009272988	0.0008583423	0.000459393	0.0008784737	0.001175859	0.001172243
56.400	1	0.3475217	0.3613628	2.431899	2.001501	0.2449744	0.2158625	0.1609612	0.09707458	2.210778	1.748531	1.340617	0.656476	0.06542795	0.08287349	0.0553753	0.04467248	0.1835297	0.3655948	0.2783771	0.4654194	0.04189345	0.0489173	0.05825423	0.07513031
[truncated: 14,146 more rows]
