# Supplementary material for: Is infant neural sensitivity to vocal emotion associated with mother-infant relational experience?
Source: PLoS One. 2019 Feb 27;14(2):e0212205. doi: 10.1371/journal.pone.0212205 (PMC6392422; doi:10.1371/journal.pone.0212205)
Supplement: S1 File — (ZIP) [file pone.0212205.s001.zip › dataset/imed_29_2.txt]

2055.101	0	2.428006	1.752913	0.3721984	0.2507652	0.05258349	0.06394271	0.06488675	0.07995872	0.3748261	0.6237877	0.4324234	0.3976369	0.06419335	0.08295451	0.06935338	0.04678913	1.744338	1.589226	2.221606	1.672166	0.09456206	0.1036529	0.0894374	0.05641275
2055.102	0	0.2285584	0.4419553	1.136994	1.005079	0.207455	0.1969494	0.1146093	0.06425114	1.683112	1.243431	0.4133306	0.2453864	0.06681993	0.06183975	0.06788178	0.06499864	0.2444194	0.2354127	0.2386115	0.2245734	0.0569581	0.06514858	0.09762669	0.05523706
2055.102	0	0.1049719	0.0951064	0.07787731	0.1490107	1.157244	1.88338	0.3966028	0.3434941	0.1073491	0.1441946	0.1181092	0.2375156	0.2810756	0.4028402	0.399425	0.6537349	0.2641872	0.3966761	0.4176841	0.4424235	1.687432	2.783673	2.437088	2.217702
2055.103	0	0.09657833	0.05480293	0.1522549	0.07113181	0.2353856	0.4421116	1.970142	1.378666	0.1227131	0.1404774	0.1746784	0.1765748	1.551563	1.128578	0.526766	0.4292525	0.09214501	0.107429	0.1043271	0.06355741	0.3151705	0.2635702	0.2259045	0.2844087
2055.171	0	2.5803	1.82943	0.2574302	0.2208478	0.04624503	0.06989464	0.05898437	0.07261393	0.3272304	0.6032006	0.3536956	0.3513092	0.0620332	0.05893034	0.06701519	0.04184268	1.72067	1.709697	2.232169	1.612783	0.08685524	0.105661	0.07453632	0.0428639
2055.172	0	0.257435	0.4340284	1.1574	1.027281	0.2199347	0.1946438	0.07833531	0.06641109	1.741073	1.280806	0.4315023	0.2434191	0.05676586	0.07090447	0.07029648	0.070594	0.252839	0.2523758	0.246734	0.2639283	0.05781208	0.0748457	0.102109	0.04319491
2055.173	0	0.09693541	0.1054195	0.07622528	0.1332317	1.180473	1.85142	0.4597844	0.2402283	0.1072607	0.1671261	0.120652	0.227804	0.3069337	0.4521389	0.4162867	0.6729553	0.268307	0.3860528	0.4191885	0.4371182	1.717446	2.87755	2.493356	2.273819
2055.174	0	0.1324837	0.09495213	0.1417808	0.1041159	0.1765765	0.3592885	2.163198	1.536183	0.1192411	0.1199348	0.2026077	0.2107449	1.600182	1.213828	0.5606548	0.4567669	0.108699	0.1217754	0.1206186	0.07852742	0.3052125	0.2954307	0.1809151	0.2448456
2055.270	0	2.583432	1.860494	0.2069158	0.194659	0.05018091	0.06361857	0.05503628	0.0585263	0.3140714	0.5552346	0.1695029	0.2502289	0.0676418	0.0736665	0.04584229	0.03434141	1.557671	1.679597	2.039651	1.483261	0.07980319	0.1000112	0.05444625	0.03609371
2055.270	0	0.2654386	0.3707387	1.100083	0.9932284	0.216672	0.1841639	0.08507323	0.05759466	1.692958	1.212286	0.436432	0.2048494	0.05028891	0.09247856	0.05836144	0.06228271	0.2868052	0.2708556	0.242118	0.3117246	0.05850463	0.05976411	0.09392653	0.03923456
2055.271	0	0.09180288	0.1087459	0.08616991	0.1314787	1.186976	1.792665	0.4864403	0.2875053	0.1107966	0.1759272	0.1101453	0.2216056	0.3306037	0.4861889	0.4185566	0.6762994	0.2635478	0.4123075	0.4332409	0.4508938	1.716768	2.93629	2.533046	2.357276
2055.271	0	0.1402518	0.07412018	0.1332574	0.08992936	0.287108	0.283776	2.305141	1.738224	0.1183325	0.1293392	0.1980511	0.1854228	1.623736	1.299833	0.5939824	0.4653645	0.07458365	0.09941685	0.1044661	0.06124245	0.2684821	0.3075429	0.2024116	0.2119817
2055.371	0	2.37898	1.880212	0.1596425	0.1835693	0.04641747	0.08562426	0.03601031	0.04482449	0.2546952	0.5044142	0.1647681	0.1999736	0.05517596	0.06066765	0.03337688	0.05131585	1.339506	1.46676	1.827579	1.334986	0.06219575	0.07346022	0.06663879	0.04726309
2055.372	0	0.2498501	0.3099174	0.9899328	0.8561299	0.1983152	0.1567929	0.1188902	0.05084922	1.491958	1.040163	0.4184178	0.2001827	0.0750996	0.09670844	0.05626891	0.06176943	0.3261846	0.2621527	0.2329333	0.3297809	0.05303182	0.07124057	0.09042235	0.05394922
2055.373	0	0.07763597	0.1025046	0.09608913	0.140749	1.17391	1.720608	0.5057694	0.4057862	0.1094658	0.1823316	0.1148178	0.1906629	0.349728	0.4888659	0.4128129	0.6708746	0.2654263	0.4306076	0.4335545	0.4750272	1.693976	2.936986	2.48347	2.373288
2055.374	0	0.1343679	0.06136563	0.09894374	0.06693354	0.3799351	0.193655	2.288905	1.770764	0.1331581	0.1192459	0.2311283	0.1557009	1.526262	1.290817	0.5629638	0.4688503	0.08115971	0.1130621	0.159827	0.08650405	0.2433901	0.300938	0.2122031	0.1927728
2055.471	0	2.283814	1.952822	0.1243043	0.1963846	0.04329872	0.0714771	0.03078603	0.055175	0.2306962	0.4520846	0.1274286	0.2082154	0.0503757	0.07310562	0.05174015	0.04672946	1.36284	1.362591	1.850995	1.263969	0.08686628	0.08104251	0.05810436	0.051794
2055.472	0	0.2404504	0.280127	0.9386204	0.8275209	0.1954418	0.1659995	0.1244112	0.06805742	1.427579	0.9917887	0.3928716	0.2394364	0.06913687	0.08055424	0.05642968	0.06281822	0.314253	0.2317203	0.2195319	0.3644392	0.0613348	0.05438291	0.077214	0.06264157
2055.473	0	0.05666053	0.08666689	0.09397273	0.1161695	1.1535	1.706771	0.5217131	0.4965565	0.1189607	0.1717361	0.1089525	0.1625678	0.3736713	0.4789223	0.4347247	0.6526376	0.2766577	0.4384991	0.4368654	0.4872532	1.667961	2.940131	2.418007	2.36171
2055.474	0	0.1472569	0.09492942	0.09194878	0.08085472	0.401425	0.1482579	2.130543	1.743227	0.1368143	0.09564537	0.1974702	0.135058	1.413721	1.191818	0.5079234	0.4695343	0.1177985	0.08868672	0.08979845	0.08894766	0.2154883	0.2227921	0.1878315	0.1837946
2055.571	0	2.395431	2.152862	0.1184803	0.2526658	0.04781726	0.06784421	0.0536055	0.04913771	0.1726917	0.3992157	0.145241	0.1849203	0.04488766	0.05324643	0.05063085	0.02843266	1.50089	1.307027	2.053554	1.31344	0.09654442	0.08972937	0.06506106	0.0333858
2055.572	0	0.2511501	0.2191892	1.05166	0.9999511	0.2098615	0.1737467	0.08545976	0.09131755	1.584107	1.132209	0.3795367	0.3009905	0.06539422	0.0887333	0.06821072	0.0594148	0.2905086	0.2155702	0.184354	0.3704912	0.04406633	0.04921572	0.07790528	0.06515748
2055.573	0	0.05467377	0.0742357	0.08994678	0.08262389	1.160714	1.724862	0.515863	0.5744839	0.1298652	0.161459	0.09173306	0.1441364	0.378033	0.4361908	0.4508808	0.585049	0.2703762	0.4332684	0.4417667	0.4798013	1.675532	2.991341	2.405311	2.400071
2055.574	0	0.177419	0.08940503	0.1009276	0.0727305	0.347294	0.2020197	2.222326	1.876377	0.09864721	0.1040582	0.2114322	0.1584666	1.421023	1.199897	0.4623779	0.5183981	0.108913	0.07411061	0.06790986	0.108227	0.2122613	0.2875603	0.2233034	0.1742402
2055.671	0	2.39908	2.361843	0.1417808	0.3305645	0.03145576	0.06530954	0.05902151	0.06594803	0.1804756	0.3559257	0.1188262	0.1929801	0.04543068	0.03898545	0.04753381	0.02962751	1.585956	1.243116	2.307387	1.393396	0.08616989	0.07554029	0.07221379	0.03065666
2055.672	0	0.259854	0.1833375	1.129309	1.119945	0.220087	0.18225	0.06820254	0.09541259	1.714597	1.237002	0.3619371	0.3554008	0.05390147	0.1188638	0.05053614	0.08187604	0.2852748	0.1842324	0.1713079	0.3314133	0.05437735	0.04052912	0.1157473	0.0577544
2055.673	0	0.07252218	0.06098728	0.08724621	0.08745778	1.162488	1.733378	0.4917959	0.6297562	0.1186271	0.173021	0.08738326	0.1298654	0.3538547	0.3917452	0.4541494	0.4999017	0.2777559	0.4355859	0.4287791	0.4460006	1.65408	2.995152	2.396986	2.394896
2055.673	0	0.2566248	0.144739	0.1369213	0.1060218	0.3070158	0.3075594	2.281514	1.887933	0.07911594	0.09308933	0.2179811	0.1145425	1.460955	1.213948	0.4394441	0.5327014	0.1254275	0.09755496	0.07802531	0.06951026	0.2008811	0.351897	0.2215271	0.1651691
2055.771	0	2.352408	2.364961	0.1551023	0.3099002	0.03535265	0.06640706	0.05268794	0.06725252	0.2103361	0.3210466	0.1543504	0.2132021	0.04256576	0.05613694	0.06346935	0.03436833	1.654179	1.138388	2.486073	1.477326	0.08651739	0.08025907	0.07835268	0.04543284
2055.772	0	0.2381576	0.1372365	1.128499	1.126425	0.223046	0.1772352	0.07915915	0.07939079	1.7192	1.246859	0.3219215	0.3803781	0.07548231	0.1066011	0.0432597	0.07417076	0.294128	0.164791	0.1894762	0.3122078	0.06875137	0.05372985	0.1162298	0.06480249
2055.773	0	0.09201784	0.06604539	0.08664345	0.09563577	1.14584	1.735084	0.4807876	0.6536086	0.1260261	0.1784733	0.07674225	0.113883	0.3488652	0.3629135	0.4746687	0.4376054	0.2778647	0.417954	0.4506677	0.4038657	1.623648	2.93913	2.358295	2.342371
2055.773	0	0.2131841	0.1150956	0.1087019	0.08833842	0.30259	0.4175495	2.169107	1.763655	0.09071451	0.1053544	0.230238	0.134598	1.468244	1.118418	0.4600334	0.5200237	0.1398948	0.1164286	0.09430072	0.07213524	0.1944266	0.3657528	0.1941728	0.2163044
2055.871	0	2.368504	2.281251	0.1701037	0.2656158	0.04948708	0.06376551	0.06228307	0.05919825	0.2026278	0.2489529	0.2983886	0.226487	0.03631493	0.04305893	0.06568258	0.04209638	1.733678	1.131623	2.556766	1.591176	0.07517964	0.0689512	0.088866	0.06206631
2055.872	0	0.2648838	0.1286349	1.102704	1.092713	0.208469	0.1857624	0.08470801	0.09276334	1.651567	1.207163	0.2872089	0.3994097	0.0523443	0.09792866	0.0525702	0.06475807	0.2945003	0.1509473	0.2267274	0.2877757	0.07762755	0.07891338	0.1181011	0.06631759
2055.873	0	0.09131752	0.08115369	0.1012958	0.08731592	1.116878	1.739842	0.5287627	0.6512796	0.154059	0.1844453	0.09556267	0.121864	0.3693703	0.3433707	0.5004038	0.3990668	0.2588864	0.3973943	0.4782773	0.3884609	1.616747	2.866126	2.317385	2.313888
2055.874	0	0.2258199	0.1588583	0.08007586	0.05613654	0.2747696	0.4587226	2.069175	1.590568	0.1042496	0.1262317	0.1821449	0.1718291	1.46124	1.10283	0.4006676	0.446489	0.1335805	0.09440558	0.09540837	0.06085977	0.2484133	0.2987621	0.2153351	0.3090502
2055.970	0	2.419023	2.211266	0.2660254	0.2423801	0.04778359	0.05139261	0.06497247	0.03699719	0.2364721	0.2057853	0.4864458	0.2802668	0.04895906	0.04722621	0.07745717	0.04935403	1.902174	1.244675	2.618319	1.745512	0.0805748	0.06670046	0.09279356	0.06998752
2055.970	0	0.270409	0.1739305	1.175276	1.181571	0.2241993	0.1919506	0.0700692	0.0912775	1.750744	1.296281	0.2745887	0.4128058	0.06041309	0.09821853	0.0571156	0.06212073	0.2826011	0.1445418	0.2409925	0.2857489	0.09349459	0.06935992	0.1101684	0.0541369
2055.971	0	0.09835376	0.09880297	0.1292369	0.07280644	1.110686	1.772728	0.6035606	0.6327822	0.1579962	0.1866422	0.1148164	0.1371013	0.3852877	0.3817584	0.5214541	0.3847598	0.2666757	0.3904178	0.4824366	0.3940689	1.678062	2.897604	2.35812	2.373655
2055.971	0	0.2157311	0.2189227	0.07722236	0.08651523	0.2963165	0.4970438	2.167383	1.520285	0.1083879	0.159128	0.2061685	0.1389957	1.584236	1.176824	0.3960141	0.5273465	0.08610352	0.1220494	0.129461	0.06747853	0.3196761	0.3312924	0.2954467	0.3412877
2056.070	0	2.454132	2.138261	0.3400265	0.204492	0.04358132	0.0471983	0.05047711	0.05401459	0.2879713	0.2216533	0.5550073	0.2750031	0.03884458	0.04030428	0.09014113	0.04948275	2.032699	1.301682	2.663077	1.888007	0.09532342	0.07054881	0.0933594	0.07039727
2056.070	0	0.259013	0.2261254	1.247534	1.244003	0.2416863	0.203507	0.06638346	0.08964965	1.834646	1.3635	0.2849725	0.4217257	0.08513768	0.08158028	0.04583628	0.06308795	0.2614231	0.1660174	0.229942	0.2922678	0.0915236	0.06857628	0.1192866	0.05061204
2056.071	0	0.1179449	0.130697	0.1347718	0.06736108	1.089801	1.783905	0.6892067	0.568906	0.1310495	0.1808867	0.117892	0.1199792	0.3743293	0.4282851	0.5419191	0.35767	0.2738683	0.3919035	0.4875626	0.4059431	1.738672	2.902873	2.439417	2.417193
2056.071	0	0.1892473	0.2233899	0.07109958	0.06625808	0.2658237	0.4576391	2.264173	1.546335	0.1627328	0.119763	0.1834147	0.1772341	1.721648	1.232581	0.3336404	0.5513991	0.09796676	0.1531667	0.1551495	0.108198	0.3410307	0.3207913	0.3228089	0.3161011
2056.170	0	2.446627	2.044543	0.4328397	0.150817	0.04869993	0.04780329	0.05198998	0.07110864	0.3096387	0.2338682	0.5867744	0.2575929	0.03378081	0.06130547	0.08404559	0.04935531	2.083061	1.269011	2.631513	1.952923	0.09235985	0.07030364	0.07545774	0.06849457
2056.170	0	0.2432857	0.2185811	1.187412	1.190348	0.2282113	0.1899245	0.08136095	0.08750159	1.741261	1.294973	0.27393	0.4257456	0.06848096	0.07346411	0.0503027	0.07557417	0.2147096	0.2053022	0.229402	0.2936689	0.09088207	0.06904479	0.1180577	0.05576942
2056.171	0	0.1275464	0.1411135	0.1394967	0.07386689	1.050819	1.725537	0.7197779	0.4943041	0.1302295	0.17511	0.1286155	0.113413	0.3829114	0.4696714	0.5530514	0.3327678	0.2919537	0.3906978	0.4972523	0.4112509	1.760727	2.845875	2.467309	2.39026
2056.171	0	0.138355	0.1017906	0.1179805	0.06842084	0.164773	0.3835565	2.171002	1.475476	0.1923951	0.110089	0.1948117	0.1607594	1.702491	1.258334	0.3612608	0.5322545	0.1219221	0.1044401	0.1475433	0.07287356	0.3058666	0.2723909	0.2586461	0.2826352
2056.271	0	2.482658	1.966202	0.5245893	0.1471369	0.04867446	0.05122468	0.07803622	0.05635077	0.3130843	0.2234861	0.559707	0.2822957	0.03212082	0.05520986	0.0595219	0.0479607	2.064175	1.278634	2.620642	1.976223	0.09090461	0.07545924	0.08660315	0.05655503
2056.272	0	0.233327	0.1642435	1.105454	1.121375	0.2129229	0.1821113	0.09291365	0.09641898	1.603743	1.231043	0.309635	0.4502192	0.06790965	0.09659332	0.05555235	0.05932178	0.1653288	0.2684882	0.2028256	0.2727324	0.06393864	0.0837443	0.1175815	0.05339851
2056.273	0	0.1164213	0.1404512	0.1411844	0.1119071	1.015199	1.673688	0.7136559	0.4388376	0.130751	0.1696897	0.1566127	0.1278993	0.365598	0.4858408	0.5541627	0.3426977	0.3307435	0.3819106	0.4965084	0.4086547	1.782397	2.734383	2.490027	2.36962
2056.273	0	0.128024	0.1015947	0.08997207	0.08761213	0.2094001	0.3252224	2.061946	1.407398	0.1782919	0.1025558	0.1628229	0.1612904	1.639692	1.269012	0.3613285	0.4964551	0.1281059	0.08533324	0.111959	0.08668759	0.2479623	0.2547402	0.2027355	0.2600505
2056.371	0	2.477932	1.985835	0.5007975	0.2775077	0.0507782	0.05605149	0.08279883	0.06859574	0.3192149	0.2856484	0.5592435	0.2890852	0.04124578	0.06096938	0.07070396	0.0521717	2.009137	1.44385	2.634506	2.03368	0.08124289	0.1036222	0.08575077	0.05399547
2056.372	0	0.2511201	0.1569024	1.109281	1.154503	0.2140807	0.1814155	0.08210275	0.1046847	1.62993	1.275916	0.3411557	0.4786144	0.05919851	0.087319	0.0517054	0.07128762	0.1365796	0.3056762	0.1558053	0.2453816	0.07203511	0.07411508	0.1136414	0.0359489
2056.373	0	0.1060479	0.1228907	0.1140526	0.1279419	0.9710055	1.643719	0.6882766	0.4026573	0.1119895	0.1739445	0.1820461	0.1267591	0.3357257	0.4706398	0.5567334	0.3537894	0.3679121	0.3608125	0.4992086	0.3915881	1.821315	2.66237	2.54772	2.387295
2056.373	0	0.1225675	0.1107573	0.1042387	0.0958374	0.3054119	0.3126004	2.090936	1.506909	0.1499319	0.1191407	0.1590233	0.1740456	1.577648	1.327552	0.3582498	0.4951723	0.07405107	0.1177435	0.06203023	0.07085493	0.2425414	0.2902224	0.1985569	0.2575968
2056.471	0	2.448456	2.077238	0.4287868	0.4102521	0.05136938	0.04674822	0.0709932	0.0741901	0.391328	0.2832909	0.5542605	0.2752616	0.04675211	0.06376033	0.07259329	0.05147669	1.983062	1.662071	2.667293	2.116638	0.09798947	0.08786336	0.08253588	0.06100505
2056.472	0	0.2879941	0.2357817	1.166621	1.253367	0.2489298	0.2014991	0.07564954	0.09445473	1.780076	1.419667	0.3761151	0.4824442	0.05779045	0.09575045	0.06841998	0.06537415	0.1629467	0.3271959	0.09154091	0.2240723	0.05865185	0.06682409	0.09934082	0.03790336
2056.473	0	0.08971603	0.111809	0.08685711	0.124084	0.9628721	1.640158	0.6483987	0.4049238	0.1226784	0.1875424	0.2003906	0.1118053	0.3090957	0.4617662	0.5535753	0.3492353	0.3819573	0.3633124	0.5179661	0.3921409	1.93011	2.689032	2.642342	2.467812
2056.473	0	0.1880815	0.08162913	0.09015736	0.1111137	0.3797817	0.2406615	2.256533	1.699492	0.140661	0.1291425	0.2131865	0.1656506	1.620137	1.446462	0.3864878	0.5400917	0.07016693	0.08786168	0.07231808	0.0872408	0.2263799	0.254385	0.2427359	0.2420265
2056.571	0	2.460047	2.169935	0.4286187	0.4626481	0.05060823	0.0412313	0.06143776	0.06123932	0.4027744	0.2903433	0.5332419	0.2021482	0.04636219	0.06387031	0.0696126	0.0490573	1.923452	1.803318	2.65906	2.10135	0.09291206	0.0876586	0.07287819	0.06330011
2056.572	0	0.3028037	0.277872	1.161305	1.234185	0.2403337	0.1805427	0.0871421	0.0959257	1.757395	1.390147	0.402059	0.480697	0.0426488	0.08235278	0.06061262	0.06876925	0.1951006	0.3554514	0.1291196	0.1882592	0.08253851	0.07223074	0.1270416	0.03388033
2056.573	0	0.08949071	0.1303637	0.07488998	0.1416568	0.9489592	1.595692	0.5685049	0.4683775	0.137709	0.1747441	0.2237257	0.1056602	0.3413621	0.474238	0.5928944	0.3436594	0.384358	0.365903	0.5249755	0.404506	1.992878	2.648933	2.642885	2.470146
2056.573	0	0.1353587	0.09656117	0.1005812	0.07462918	0.378859	0.1872727	2.185759	1.693571	0.1037659	0.1319304	0.198487	0.153558	1.467127	1.361033	0.3707297	0.5125106	0.09228406	0.07327847	0.06808318	0.07418013	0.2104956	0.2759399	0.2628609	0.1895222
2056.671	0	2.538444	2.250358	0.4672949	0.487739	0.05832734	0.03979936	0.06250491	0.05276438	0.4352161	0.2960793	0.5134968	0.1225708	0.03156163	0.08201815	0.06077137	0.0386332	1.816534	1.853121	2.721184	2.054009	0.09490869	0.08711542	0.09344837	0.05579067
2056.672	0	0.3233553	0.3096421	1.109873	1.182864	0.2132068	0.1686467	0.1085367	0.08929605	1.657044	1.313749	0.4057669	0.453582	0.04546216	0.1063988	0.06058638	0.0719987	0.2003538	0.3512171	0.1538062	0.1913911	0.06993403	0.04780297	0.1301786	0.02889036
2056.673	0	0.1188944	0.1618193	0.0885211	0.1512788	0.9597201	1.596421	0.519524	0.5353761	0.1547221	0.1832726	0.2319251	0.1097028	0.4016159	0.4877282	0.6081288	0.3277929	0.388714	0.3747164	0.5548831	0.382572	2.015924	2.571723	2.655705	2.434195
2056.674	0	0.08831586	0.13246	0.07771511	0.07931177	0.2950925	0.1473415	2.056681	1.654217	0.08582132	0.1034798	0.1806027	0.1456924	1.32237	1.258068	0.3526267	0.4947937	0.09158771	0.089993	0.07004583	0.0901084	0.2055268	0.2999977	0.2655911	0.1297793
2056.771	0	2.590081	2.36863	0.4726035	0.4649357	0.05957166	0.03542916	0.07325605	0.04100485	0.4639817	0.2470352	0.4821865	0.1049927	0.04469965	0.07085625	0.0728404	0.04182763	1.776129	1.835343	2.759589	2.029494	0.07451198	0.09787556	0.09631064	0.05777711
2056.772	0	0.3473934	0.3142113	1.069624	1.133819	0.1877771	0.1643724	0.09723486	0.09144771	1.581772	1.242094	0.4134791	0.4248864	0.05250937	0.1024504	0.05201464	0.06492538	0.2089721	0.3497032	0.1674116	0.2373252	0.07043538	0.05837093	0.1394723	0.0455121
2056.773	0	0.13579	0.179583	0.1323761	0.1661224	0.9837617	1.605375	0.4979424	0.5848879	0.151983	0.1947239	0.2125721	0.09686521	0.4186571	0.4901547	0.6213761	0.3148136	0.3558384	0.386383	0.5638758	0.3764544	1.988939	2.518024	2.644665	2.426819
2056.773	0	0.1330057	0.1089915	0.1116441	0.09307745	0.2284315	0.2272096	2.000482	1.635007	0.07219714	0.0679239	0.1896661	0.1368615	1.254923	1.191529	0.3836154	0.472159	0.1154119	0.08523722	0.07656313	0.07528142	0.2449334	0.2639032	0.2530039	0.1312712
2056.871	0	2.583055	2.490839	0.4124221	0.3456907	0.06051617	0.04695934	0.05588254	0.05739112	0.4552339	0.209604	0.3808026	0.1883834	0.05292772	0.05222377	0.04589833	0.03952925	1.858303	1.800933	2.756362	2.013277	0.07620481	0.1055245	0.1002198	0.05516254
2056.872	0	0.3901821	0.3637327	1.166299	1.251153	0.2115901	0.1641342	0.095657	0.07671756	1.715367	1.332785	0.4479395	0.3894179	0.03742184	0.09066605	0.03864463	0.0713712	0.2183228	0.3135249	0.151207	0.2668522	0.06538478	0.04876214	0.1358524	0.03282221
2056.873	0	0.1038394	0.1698337	0.155678	0.1634512	1.014878	1.641695	0.5063227	0.6005532	0.1549055	0.2000166	0.1972647	0.08284781	0.4207382	0.509352	0.6253278	0.312086	0.3478753	0.4062115	0.5678133	0.4423146	2.02535	2.591838	2.729385	2.569246
2056.873	0	0.127842	0.119871	0.0767995	0.0979847	0.2839592	0.3080729	2.240526	1.772707	0.09586065	0.0607527	0.2230171	0.1276869	1.339396	1.303053	0.4858713	0.462777	0.05669898	0.1196348	0.06436964	0.06792228	0.2783839	0.3211418	0.2301978	0.2286958
2056.971	0	2.542311	2.554119	0.3954957	0.2313463	0.05892231	0.06978049	0.05082853	0.06246186	0.4056693	0.1674283	0.3303711	0.2563046	0.05139172	0.0495814	0.04172015	0.03291139	1.993488	1.788396	2.712928	1.935851	0.08959025	0.1223126	0.08993764	0.05135697
2056.972	0	0.3941173	0.3999644	1.168581	1.26202	0.2144907	0.1643304	0.1161583	0.0814331	1.695086	1.304093	0.4706129	0.3589501	0.05046134	0.0869009	0.04926876	0.05976048	0.2296756	0.2846207	0.1430103	0.280742	0.06760895	0.06183752	0.1401532	0.03839606
2056.973	0	0.1186679	0.1364041	0.1490991	0.1515034	1.049299	1.621753	0.5313283	0.5567481	0.1488303	0.1835233	0.1881328	0.1108828	0.4150662	0.5223261	0.5981144	0.3558026	0.3423946	0.4007342	0.5603243	0.5061542	2.020494	2.560066	2.710307	2.618737
2056.973	0	0.07659288	0.2018747	0.075368	0.06577131	0.3211164	0.4007394	2.242109	1.740415	0.07991211	0.1317892	0.1952671	0.1392596	1.438107	1.293454	0.537008	0.4688958	0.05963513	0.1272071	0.1146601	0.08049471	0.342512	0.3305246	0.2618339	0.3173878
2057.071	0	2.485977	2.521401	0.3632054	0.1496373	0.06056361	0.06613484	0.05460408	0.06488823	0.3153801	0.1347356	0.2697168	0.299687	0.05415977	0.03316109	0.05359983	0.03877295	2.12537	1.725992	2.632534	1.885764	0.08886414	0.1296497	0.07292924	0.05683363
2057.072	0	0.3848805	0.3980047	1.126846	1.217124	0.2081139	0.1601364	0.1141714	0.07589902	1.611696	1.25443	0.4676661	0.3251579	0.06718282	0.09318248	0.05026596	0.07328645	0.2230501	0.2599095	0.1452145	0.2938035	0.07136517	0.04903535	0.1355718	0.04906287
2057.073	0	0.1648501	0.1135906	0.121857	0.1574017	1.072603	1.597787	0.5567544	0.471327	0.1326726	0.1732694	0.1812887	0.09687743	0.4031926	0.5329426	0.5832609	0.3768475	0.3210903	0.3852552	0.5272058	0.5061042	1.99541	2.470658	2.637363	2.57658
2057.073	0	0.1168226	0.2441034	0.07186699	0.1014846	0.2829755	0.4500302	2.068812	1.579593	0.06332191	0.1111723	0.1832247	0.1289757	1.506217	1.194159	0.5713732	0.4503563	0.08974412	0.08158269	0.1006473	0.06827629	0.3724477	0.3174756	0.2558642	0.3670239
2057.171	1	2.404703	2.499539	0.3133492	0.1043258	0.02868946	0.04141923	0.04198206	0.04628039	0.1995305	0.1558962	0.2096903	0.2771216	0.03780674	0.03095277	0.04914669	0.04392103	2.220843	1.590614	2.592777	1.920215	0.1057446	0.1032494	0.08415524	0.06347398
2057.172	1	0.3641025	0.3967818	1.064668	1.183199	0.2019808	0.1485778	0.1124631	0.06235461	1.508334	1.184839	0.4667083	0.2954975	0.06352562	0.08570651	0.06141372	0.07623341	0.2084419	0.2500791	0.1379796	0.2717693	0.06616067	0.0598548	0.1307143	0.04497911
2057.173	1	0.1951202	0.1216134	0.1300627	0.1336816	1.105796	1.601027	0.568751	0.3710618	0.1341589	0.2051453	0.1733368	0.08651291	0.4002056	0.538244	0.5773298	0.3789424	0.3367725	0.3845187	0.4865687	0.4760365	1.991121	2.410186	2.549708	2.501238
2057.173	1	0.1431867	0.1846054	0.08994196	0.09750672	0.2393039	0.4848634	1.906856	1.423771	0.1234241	0.1289211	0.17778	0.1448343	1.554197	1.15106	0.592832	0.4464758	0.1056807	0.1248718	0.1081707	0.09376826	0.3504033	0.3040665	0.2170129	0.3757358
2057.271	1	2.330089	2.488367	0.2343986	0.1007604	0.02741364	0.04033201	0.0351917	0.05013872	0.1433134	0.2385094	0.1582626	0.2314169	0.04782467	0.04470486	0.05005745	0.04800021	2.301458	1.473807	2.673712	1.953213	0.1089818	0.07492497	0.08718985	0.05898974
2057.272	1	0.3240246	0.3715143	1.106167	1.262984	0.1951992	0.1550142	0.09645883	0.05697483	1.58584	1.266456	0.4806298	0.2953452	0.05099598	0.09318793	0.06756544	0.07028001	0.1847535	0.236542	0.1705834	0.2636983	0.05876703	0.06099727	0.1322709	0.04850171
2057.273	1	0.1754776	0.1124877	0.1369142	0.1061382	1.157662	1.619405	0.5742229	0.3160515	0.1383158	0.2295135	0.1772899	0.08966225	0.3963168	0.5546912	0.5692381	0.3874038	0.3267204	0.3842114	0.4623344	0.4733051	2.035373	2.463229	2.589848	2.531415
2057.273	1	0.1145454	0.1056555	0.09997901	0.1340475	0.2110469	0.5310486	2.113966	1.517903	0.1112008	0.09967615	0.1829157	0.1667447	1.646801	1.231675	0.6476055	0.4653409	0.1533532	0.1236691	0.1227863	0.07820193	0.3819291	0.3398301	0.1597145	0.3573614
2057.371	1	2.277456	2.413413	0.2023887	0.1288975	0.03239207	0.05438586	0.04748241	0.05980345	0.06445174	0.2955486	0.3060933	0.214797	0.03188473	0.04883961	0.05719525	0.03983449	2.332127	1.437623	2.798319	1.992874	0.1051716	0.08379301	0.07473542	0.05621269
2057.372	1	0.3048878	0.3394424	1.101981	1.297775	0.2162668	0.1505849	0.1238722	0.04915348	1.631565	1.291353	0.4863486	0.2844743	0.06468639	0.09627543	0.07190992	0.07237555	0.1927483	0.2133429	0.2182087	0.2726394	0.0727575	0.04584964	0.1248354	0.0479087
2057.373	1	0.179845	0.1292616	0.1315747	0.1223271	1.18784	1.650022	0.6081206	0.3118492	0.1186552	0.208851	0.2064068	0.07224773	0.3798897	0.5464178	0.5842842	0.370529	0.3220763	0.3898391	0.4697774	0.4874919	2.052126	2.519103	2.585445	2.552232
2057.373	1	0.09321669	0.08018365	0.153492	0.1218176	0.2742847	0.5442267	2.215277	1.572293	0.1138858	0.1814721	0.1974823	0.1845457	1.66247	1.235147	0.621347	0.4503109	0.1125838	0.1173983	0.08733293	0.06931943	0.3960329	0.3419682	0.1689359	0.3143128
2057.471	1	2.219059	2.322664	0.1478639	0.2039624	0.03156862	0.05796508	0.05407081	0.06202281	0.08936636	0.2719921	0.4523962	0.3022492	0.03448929	0.06209363	0.06531856	0.03664872	2.268666	1.430018	2.855088	2.057605	0.1042013	0.08294352	0.09588059	0.04944112
2057.472	1	0.2466529	0.3105015	1.024002	1.215675	0.1967207	0.1520414	0.1280845	0.04630644	1.515293	1.176984	0.4448395	0.2541306	0.08443192	0.09821341	0.0773775	0.07386278	0.2422522	0.1976384	0.2653553	0.2805559	0.06297774	0.05417803	0.1348626	0.05156335
2057.473	1	0.163037	0.1413394	0.1452035	0.1362687	1.184194	1.660121	0.6226519	0.3657179	0.126706	0.1953875	0.2415265	0.06077084	0.3793971	0.5270582	0.5841467	0.3500758	0.3204015	0.3949724	0.4616053	0.5018726	2.015308	2.490502	2.497073	2.47925
2057.474	1	0.1348096	0.116329	0.1353395	0.09555464	0.3552326	0.465192	2.144708	1.518999	0.154984	0.1469701	0.2197622	0.1624583	1.567925	1.19351	0.5347227	0.4251588	0.07659262	0.1046523	0.1065683	0.08435505	0.3343283	0.3154585	0.2002268	0.2759376
2057.571	1	2.187773	2.288073	0.1242367	0.2128417	0.02018695	0.04951595	0.05535443	0.07181116	0.1160236	0.237241	0.5073352	0.4060769	0.03579309	0.06463596	0.05907172	0.0501831	2.200215	1.428255	2.872721	2.178074	0.1086773	0.08806631	0.09757796	0.04688333
2057.572	1	0.219264	0.2872082	0.9615829	1.144473	0.2003658	0.1386805	0.1154918	0.04533551	1.416651	1.092811	0.4145801	0.2185255	0.08191341	0.09059206	0.1052282	0.08385731	0.3000814	0.191765	0.2849875	0.2782664	0.07219453	0.05256407	0.1270392	0.03998607
2057.573	1	0.1205	0.1533629	0.1474718	0.1212562	1.179167	1.67838	0.6197714	0.4554439	0.1446021	0.2097118	0.2528264	0.06555081	0.3912307	0.4973954	0.5868655	0.3303353	0.3093673	0.3856329	0.4356198	0.4933532	1.966203	2.460034	2.387298	2.392654
2057.573	1	0.1823883	0.07855561	0.1244112	0.08771611	0.3752902	0.3983	2.031302	1.503399	0.1111569	0.1229712	0.1755813	0.1951459	1.451812	1.132927	0.5064688	0.3963409	0.1145404	0.08422526	0.1019352	0.0621075	0.2811434	0.2673796	0.2312753	0.2322272
2057.671	1	2.256731	2.249775	0.1773691	0.2516158	0.02921194	0.03922026	0.05409786	0.06324732	0.1659729	0.2152423	0.5331189	0.5159393	0.03887181	0.04514932	0.06317047	0.05979844	2.178674	1.523177	2.867919	2.250789	0.09184262	0.08415367	0.0916589	0.06049235
2057.672	1	0.206793	0.2743977	1.012199	1.182636	0.1824602	0.1691359	0.09727836	0.03977031	1.453361	1.143842	0.398154	0.2143083	0.07196822	0.09647326	0.08012708	0.08057254	0.3441699	0.1804537	0.2694489	0.2782214	0.07438203	0.06261617	0.1427431	0.03774687
2057.673	1	0.1462851	0.1647028	0.1409486	0.1174437	1.209755	1.731466	0.6119192	0.5335445	0.1599069	0.2043996	0.2290002	0.07175981	0.439684	0.4676924	0.589334	0.3331634	0.2947778	0.3633831	0.4358841	0.4674218	1.949259	2.498106	2.354444	2.381272
2057.674	1	0.1623739	0.05232963	0.07182169	0.08543696	0.3186086	0.3313274	2.123486	1.657935	0.130443	0.1416969	0.1980147	0.1828066	1.404288	1.191744	0.5106141	0.4044753	0.09920096	0.09851462	0.1095565	0.05596096	0.2470602	0.2351979	0.2854153	0.2074216
2057.771	1	2.334099	2.202188	0.2019137	0.2635567	0.0530395	0.04503323	0.06699845	0.06663431	0.1500854	0.2438528	0.5283852	0.5639649	0.04494267	0.04853953	0.06042521	0.06664618	2.166648	1.725378	2.908932	2.24988	0.1008548	0.08798699	0.07667477	0.05935747
2057.772	1	0.2171471	0.2559649	1.081566	1.265866	0.231178	0.1635578	0.103138	0.04752952	1.576195	1.233802	0.3968635	0.2317902	0.0747551	0.1139753	0.08635137	0.07319083	0.3551785	0.1937445	0.2238145	0.2656056	0.06748183	0.06358295	0.1326736	0.03807915
2057.773	1	0.1628726	0.1646515	0.1243371	0.1158019	1.245177	1.80482	0.6189751	0.5952278	0.173589	0.1918824	0.1937931	0.09190275	0.4597142	0.4619173	0.5814629	0.3631659	0.3031154	0.37983	0.4535527	0.4490331	1.958427	2.564802	2.346836	2.4098
2057.773	1	0.1488703	0.1159077	0.0931296	0.09604798	0.2493848	0.2588375	2.322241	1.844824	0.1164346	0.09803532	0.2312519	0.1521966	1.430607	1.278786	0.5043536	0.4565787	0.1384437	0.10291	0.09558299	0.08236203	0.2658273	0.2952686	0.3454181	0.210708
2057.870	1	2.333284	2.171047	0.1504998	0.2151937	0.05090266	0.06067716	0.07114809	0.06175402	0.1488473	0.3403129	0.5063879	0.5624818	0.03834725	0.05343921	0.05495703	0.05210232	2.070141	1.921087	2.938555	2.223146	0.08281748	0.09660559	0.0796888	0.05825005
2057.870	1	0.1956448	0.2384426	1.066844	1.239259	0.2120374	0.1622188	0.1026613	0.06143479	1.527498	1.1839	0.3639348	0.2443261	0.07534823	0.1162409	0.05829192	0.07563745	0.3760621	0.2238237	0.1922884	0.2446381	0.06980617	0.0730835	0.1358891	0.05107566
2057.871	1	0.1615282	0.1404675	0.1410044	0.1280913	1.255849	1.840797	0.6483703	0.6232449	0.1621542	0.1707554	0.1677511	0.113917	0.4548661	0.4592637	0.5610784	0.3919575	0.309567	0.3696806	0.427285	0.4229102	1.90475	2.545277	2.244724	2.376414
2057.871	1	0.1794031	0.106847	0.08138649	0.1031862	0.2586746	0.1421082	2.250033	1.848216	0.1191125	0.09394026	0.2429014	0.1637426	1.378031	1.23496	0.4845504	0.5298729	0.09199428	0.1001971	0.09422302	0.1079878	0.238575	0.3078371	0.3449596	0.2088098
2057.971	1	2.25429	2.233745	0.1048935	0.1881827	0.02478815	0.06819144	0.05607909	0.07140733	0.1470317	0.3844366	0.4342806	0.5667668	0.04857377	0.05804289	0.06380748	0.04542245	1.946577	2.04242	2.890376	2.159357	0.0941468	0.09628063	0.08366999	0.06642287
2057.972	1	0.172411	0.2444238	0.9923436	1.123678	0.2021282	0.1476559	0.09698576	0.05836096	1.406024	1.071498	0.3470765	0.2537811	0.06102888	0.1200412	0.07575304	0.08016694	0.3877616	0.2363405	0.181764	0.2068267	0.06536809	0.08633157	0.1333439	0.04667365
2057.973	1	0.141301	0.1201856	0.1480712	0.1388155	1.258353	1.870511	0.6623874	0.5960904	0.1349204	0.1719661	0.156829	0.1359309	0.4211967	0.4621367	0.4845731	0.4126927	0.3013951	0.3444566	0.3980268	0.4043098	1.861138	2.498383	2.136219	2.319426
2057.973	1	0.2464344	0.1157023	0.12579	0.09981933	0.3151204	0.2113418	2.095338	1.780257	0.08646993	0.08344647	0.1967614	0.1350425	1.350828	1.134663	0.4795717	0.5318082	0.1140302	0.07251276	0.07565045	0.07800343	0.2209446	0.3282693	0.256912	0.1739732
2058.071	1	2.194734	2.314866	0.1802248	0.2483523	0.02713016	0.05838828	0.0627262	0.07512516	0.1736759	0.4538949	0.3146826	0.5643776	0.04607204	0.06241424	0.06447524	0.05492597	1.888619	2.072824	2.887817	2.048768	0.08679441	0.1028679	0.09319326	0.06845737
2058.072	1	0.1492119	0.2595221	0.9194403	1.067252	0.1784149	0.1450413	0.09207478	0.05497314	1.34648	1.027545	0.3435899	0.2784438	0.07237645	0.09924161	0.04347817	0.07915623	0.3623129	0.2515703	0.1588945	0.1760939	0.04039975	0.05834112	0.1249666	0.03427716
2058.073	1	0.1209227	0.1136464	0.1312558	0.1197621	1.276324	1.90545	0.645943	0.5279795	0.1220038	0.1783704	0.137615	0.1477351	0.3797974	0.481115	0.3909008	0.4224716	0.2648722	0.3557414	0.3969175	0.3711945	1.848147	2.453194	2.055842	2.26547
2058.073	1	0.2206383	0.1324283	0.1409755	0.1048218	0.2868606	0.3380444	2.010636	1.670854	0.06994945	0.1021135	0.2149602	0.130459	1.35763	1.083028	0.4741229	0.5606486	0.1195338	0.1009046	0.06958626	0.0676916	0.1872536	0.3260281	0.1614366	0.1888919
2058.171	1	2.232238	2.388874	0.3312611	0.3258917	0.03440931	0.06072177	0.05310357	0.06443024	0.1790965	0.4919186	0.1752527	0.505457	0.04028068	0.07521932	0.0511297	0.062537	1.828615	2.027168	2.941638	1.915051	0.09158813	0.1025627	0.08969862	0.04645837
2058.172	1	0.1327558	0.260828	0.9858139	1.213765	0.1915808	0.1708085	0.08835965	0.06237395	1.528978	1.198693	0.365025	0.3268346	0.08678234	0.1100245	0.05925151	0.07093942	0.3440533	0.2991192	0.1241019	0.1513417	0.05254422	0.07447602	0.1222113	0.03959875
2058.173	1	0.1025967	0.1179161	0.1046328	0.09775946	1.31698	2.00718	0.6006081	0.4266908	0.1164436	0.1611418	0.09128492	0.1438285	0.3371183	0.4476948	0.3551559	0.4404316	0.2568376	0.3607387	0.4124999	0.3555226	1.90926	2.506163	2.071956	2.345025
2058.173	1	0.1954934	0.1315425	0.09856189	0.04186257	0.2703268	0.3631469	2.262001	1.719062	0.1331115	0.1480181	0.2080471	0.1865156	1.468839	1.234377	0.484721	0.6215432	0.1529802	0.1480863	0.08378201	0.0756418	0.1926689	0.3665667	0.1818322	0.2931291
2058.271	1	2.2449	2.484822	0.495508	0.3856864	0.03091709	0.06666691	0.0527958	0.04204395	0.187978	0.5235295	0.1274342	0.4203256	0.04125557	0.06437206	0.04320365	0.06533886	1.759914	1.852396	2.873585	1.805538	0.07466635	0.1009592	0.09375075	0.04711241
2058.272	1	0.1282971	0.2603459	0.9675714	1.245994	0.1956124	0.1708039	0.09321556	0.08006732	1.570354	1.212612	0.3767972	0.3687669	0.06584787	0.09836218	0.03528511	0.0620225	0.3062669	0.3243515	0.08937349	0.1349986	0.04306192	0.05325256	0.1214635	0.0426638
2058.273	1	0.1172907	0.1325519	0.09966346	0.1036564	1.304835	2.018745	0.5328036	0.3251634	0.101306	0.1577789	0.1012006	0.1410363	0.3327631	0.4255591	0.4011176	0.4418881	0.2813221	0.3680407	0.4135994	0.344839	1.90997	2.488892	2.05014	2.36956
2058.274	1	0.2056899	0.2490876	0.1509546	0.07490006	0.2120859	0.4550792	2.318921	1.664101	0.1675512	0.1316983	0.234248	0.1763594	1.593165	1.272248	0.5118736	0.6699995	0.127966	0.1651721	0.09876613	0.04119094	0.2003672	0.4074011	0.1702983	0.3295418
2058.371	1	2.251368	2.534133	0.587988	0.4236734	0.04114832	0.06356047	0.0362147	0.0489455	0.1938758	0.5708757	0.174479	0.3471898	0.05314397	0.0672587	0.03794318	0.05132659	1.841616	1.662015	2.709935	1.771554	0.08670346	0.08471703	0.08003388	0.03865809
2058.372	1	0.1286821	0.2698028	0.9282442	1.187108	0.1863593	0.1697144	0.0923724	0.08600459	1.4978	1.128435	0.3807381	0.3852625	0.05810583	0.1086008	0.03037492	0.05819256	0.2783491	0.3270508	0.08457425	0.116178	0.0353738	0.04494296	0.126278	0.03369612
2058.373	1	0.1221075	0.1434134	0.1141368	0.1350142	1.283365	2.001323	0.470276	0.2587037	0.09855844	0.1590998	0.1155978	0.1426468	0.3458061	0.4310892	0.4460533	0.4494488	0.2993412	0.388897	0.3951531	0.355832	1.886525	2.456285	2.007785	2.329754
2058.373	1	0.2081535	0.247925	0.1476349	0.1390441	0.2595231	0.5116831	2.227511	1.516591	0.1443203	0.09568022	0.1981044	0.1901667	1.639753	1.251485	0.4357643	0.6171331	0.1142575	0.1635301	0.1225909	0.0418764	0.2040606	0.3721329	0.2290837	0.2667896
2058.471	1	2.23423	2.556733	0.6826239	0.4235715	0.03606102	0.05985026	0.04608404	0.03426035	0.1734611	0.5349734	0.2306226	0.3255319	0.03919255	0.04866956	0.055062	0.05545836	2.04436	1.516419	2.60359	1.818655	0.08725378	0.08241132	0.07085775	0.04652015
2058.472	1	0.1180948	0.269949	0.8996044	1.12786	0.1862305	0.162338	0.09311757	0.08560923	1.42199	1.058815	0.3826852	0.378406	0.06667537	0.1090896	0.03994255	0.04726121	0.2735009	0.3281264	0.1096019	0.1197606	0.04086382	0.05526383	0.1213155	0.03403731
2058.473	1	0.1345919	0.1318826	0.12228	0.1363814	1.26991	1.957518	0.4234269	0.2446002	0.1062157	0.1452786	0.1135025	0.1612095	0.3496909	0.4470026	0.4436726	0.4663206	0.2967278	0.4055605	0.3726516	0.361496	1.849919	2.434697	1.973338	2.292775
2058.473	1	0.1798869	0.1494666	0.1326813	0.06634166	0.3046957	0.4894699	2.099174	1.437965	0.1978496	0.1108973	0.2006258	0.1768546	1.639039	1.239558	0.4187337	0.547855	0.08830411	0.1010986	0.1136829	0.04484116	0.2047812	0.3087164	0.2535262	0.2447036
2058.571	1	2.22532	2.485403	0.7706925	0.4220667	0.03575495	0.0572999	0.0484003	0.03786194	0.2173122	0.5564627	0.191061	0.3023966	0.04220069	0.06218226	0.04735015	0.04790373	2.288056	1.427419	2.632224	1.916628	0.09752582	0.09129942	0.0851379	0.05052361
2058.572	1	0.1377931	0.2976817	0.9385375	1.189122	0.1889023	0.1631816	0.11632	0.08848881	1.462379	1.075938	0.4062328	0.3881188	0.08242865	0.1113464	0.02726874	0.05410533	0.2544073	0.3134565	0.1472874	0.138228	0.04954029	0.05582029	0.1308725	0.03926145
2058.573	1	0.1351178	0.1066247	0.1096784	0.1445807	1.261911	1.929798	0.3976177	0.3292032	0.1211476	0.1419425	0.1299805	0.1486076	0.355784	0.4592818	0.4317634	0.4902914	0.3083342	0.4087485	0.3559123	0.3693463	1.825949	2.456261	1.985264	2.304693
2058.573	1	0.1680282	0.06746156	0.1287337	0.0981629	0.38865	0.4707597	2.100506	1.490948	0.1925821	0.09149367	0.214796	0.1586239	1.628686	1.270244	0.4175006	0.523066	0.07436008	0.1062888	0.1338857	0.05950666	0.2261195	0.2799724	0.2467078	0.2341338
2058.671	1	2.304408	2.425336	0.7093083	0.4894366	0.04530661	0.07505317	0.05929236	0.05346605	0.2424577	0.5578333	0.1523849	0.2579675	0.04882502	0.05321425	0.03895248	0.03768858	2.46876	1.437863	2.667432	1.95329	0.1161419	0.08888434	0.09325657	0.05168742
2058.672	1	0.1654732	0.3180382	1.041964	1.312354	0.1985661	0.1652164	0.1302934	0.07203844	1.547903	1.146303	0.4435094	0.3602099	0.06506739	0.09694536	0.0591558	0.05413812	0.20784	0.2927874	0.1766664	0.1423549	0.04681706	0.06275061	0.1375818	0.03917758
2058.673	1	0.1252822	0.08181417	0.07927354	0.1275573	1.236885	1.936675	0.3758578	0.4460034	0.1356443	0.1455035	0.138896	0.1241535	0.342409	0.4240086	0.4321785	0.4963661	0.2842226	0.4308293	0.3767349	0.3913207	1.786829	2.519758	2.102994	2.371697
2058.673	1	0.1966254	0.1104087	0.09258413	0.08748126	0.4029859	0.4380958	2.361981	1.748517	0.1237127	0.1054975	0.1908722	0.1727836	1.692923	1.441805	0.4248415	0.5535174	0.1225916	0.1110705	0.1029975	0.05605825	0.2977233	0.2737563	0.3084368	0.2460942
2058.771	1	2.424641	2.354334	0.5815123	0.5844932	0.04387562	0.06664974	0.06016466	0.06203952	0.2384566	0.5133231	0.1441109	0.1558492	0.04905056	0.04696309	0.04738654	0.03481487	2.544239	1.591748	2.616108	1.912941	0.1276896	0.07758819	0.1102376	0.05363553
2058.772	1	0.2035318	0.3343578	1.031208	1.308809	0.192047	0.162485	0.1194558	0.08433364	1.471126	1.089194	0.4423472	0.3477142	0.07986728	0.08593156	0.06326243	0.05355393	0.1825474	0.262036	0.174509	0.1237206	0.0528433	0.05731808	0.1309102	0.02938368
2058.773	1	0.119207	0.0712871	0.05206451	0.08954465	1.196526	1.923402	0.4205679	0.516374	0.1475171	0.1457856	0.14609	0.1156387	0.350095	0.3845144	0.4425854	0.456642	0.2587932	0.4503348	0.4000804	0.386903	1.735187	2.52836	2.171015	2.362103
2058.773	1	0.2010896	0.06197219	0.1101322	0.09850088	0.3856356	0.3490906	2.381994	1.795892	0.1266563	0.110055	0.1756738	0.1892711	1.651525	1.437395	0.4688886	0.54259	0.1430145	0.09141869	0.09567843	0.07520142	0.3698591	0.2490584	0.3091297	0.2499528
2058.871	1	2.537824	2.197137	0.5194705	0.5742737	0.0341274	0.05469707	0.04837938	0.04411081	0.2678748	0.4194631	0.1647859	0.2367731	0.0444932	0.05042408	0.04102615	0.04868576	2.528697	1.739207	2.556795	1.808337	0.1265944	0.09076156	0.08465124	0.04243606
2058.872	1	0.2637635	0.3266669	0.9686479	1.226182	0.1892891	0.1475266	0.101196	0.07805475	1.333242	0.9755374	0.4034544	0.3340852	0.06909542	0.09449716	0.06580404	0.06004508	0.1632465	0.2418051	0.1493218	0.1302764	0.07938129	0.0723219	0.1170152	0.03561168
2058.873	1	0.1158295	0.08081519	0.05262597	0.07235659	1.158292	1.878548	0.4626555	0.5567672	0.1664822	0.1509329	0.1581289	0.09731553	0.3955275	0.3779665	0.4641656	0.4072646	0.2514213	0.453766	0.4102827	0.379941	1.673773	2.494657	2.18649	2.322411
2058.873	1	0.1613558	0.1131997	0.1200393	0.0645791	0.2392184	0.2598684	2.268735	1.767722	0.07530042	0.1068789	0.1731539	0.1752918	1.491827	1.355603	0.4666983	0.5388099	0.1236834	0.07904518	0.08371101	0.08230365	0.3779312	0.2534079	0.3115127	0.2056907
2058.971	1	2.604059	2.10669	0.4365452	0.5888288	0.04583254	0.05380435	0.05890592	0.0617424	0.3314847	0.2822004	0.2525871	0.3675503	0.03851037	0.04427508	0.02649442	0.03733681	2.370473	1.737238	2.500586	1.753462	0.1112385	0.08776255	0.06645959	0.05375394
2058.972	1	0.2924171	0.2914428	0.8870962	1.116643	0.1594122	0.1354865	0.1230444	0.06424489	1.173609	0.8614271	0.3622153	0.2993502	0.07153812	0.08311667	0.04062159	0.06013089	0.1140098	0.2154412	0.1146105	0.1672338	0.05899786	0.06787177	0.1060083	0.03802964
2058.973	1	0.1288266	0.1398967	0.07288111	0.1120005	1.110996	1.851547	0.4813826	0.5722876	0.1685327	0.1477858	0.171866	0.07061467	0.4488354	0.369846	0.4866107	0.3705756	0.2582232	0.4274125	0.4303597	0.3868407	1.622826	2.454992	2.236286	2.307226
2058.973	1	0.1023673	0.1113004	0.09554141	0.05428287	0.2135946	0.1428124	2.174384	1.760605	0.06896586	0.08958509	0.1903449	0.1576855	1.352122	1.281398	0.4719304	0.5207264	0.1142135	0.1023715	0.09247685	0.08607315	0.3732564	0.307782	0.2850757	0.1573766
2059.071	1	2.64452	2.195424	0.2336919	0.6039591	0.05882634	0.05353577	0.06047956	0.05166384	0.3591979	0.3377835	0.3022615	0.3981908	0.03519571	0.06552098	0.03857792	0.05454682	2.282427	1.727781	2.545713	1.743648	0.0943136	0.09744678	0.07380203	0.04748984
2059.072	1	0.3203722	0.2841461	0.9248725	1.175693	0.1603092	0.1482147	0.1273669	0.06399346	1.201102	0.899287	0.3724539	0.3107699	0.07193456	0.07438326	0.0634339	0.06771831	0.1220503	0.2197721	0.09276953	0.1961246	0.0633555	0.06464517	0.1086222	0.05052492
2059.073	1	0.1206764	0.1523192	0.08115814	0.1037095	1.079657	1.85653	0.4720061	0.5957943	0.1581629	0.1511995	0.1672654	0.06756488	0.4538411	0.3724093	0.5123914	0.3678253	0.2695452	0.4189177	0.4418973	0.4029928	1.636053	2.524693	2.446489	2.414649
2059.074	1	0.1064923	0.08343203	0.1028781	0.09123419	0.3093149	0.1377688	2.404988	1.92153	0.1158673	0.06335769	0.2149468	0.1555355	1.382909	1.404755	0.5552536	0.5195931	0.08848879	0.09699714	0.1087677	0.09934933	0.3537023	0.3805991	0.3206836	0.1952509
2059.171	1	2.635295	2.305003	0.1917435	0.5355344	0.04708721	0.0780769	0.06762281	0.04699778	0.3486532	0.3558736	0.318499	0.4422327	0.03643047	0.06811111	0.05939599	0.05810641	2.254623	1.797899	2.567325	1.745059	0.1019977	0.09530146	0.07542112	0.06249539
2059.172	1	0.3326121	0.2548283	0.9265437	1.158197	0.1553185	0.1591607	0.1261885	0.08262239	1.165322	0.8747191	0.3619951	0.316971	0.07629841	0.05965317	0.05480458	0.07249764	0.1742319	0.223721	0.09237893	0.2015039	0.05005042	0.05479977	0.113743	0.037042
2059.174	1	0.1056254	0.1436727	0.09977254	0.07578226	1.0349	1.836151	0.4481008	0.6077813	0.1562107	0.1635638	0.1612207	0.07690544	0.4375498	0.3482644	0.5508544	0.3727869	0.2694968	0.4073759	0.4414716	0.4262991	1.656622	2.533606	2.589607	2.473065
2059.176	1	0.1476386	0.1389103	0.1037727	0.09850073	0.317076	0.2278368	2.469776	1.946071	0.1047457	0.07713109	0.2322658	0.1396653	1.40356	1.366886	0.579715	0.4984992	0.0740194	0.1325527	0.1070743	0.09589817	0.3104144	0.4416621	0.3285674	0.2443088
2059.271	1	2.614126	2.34785	0.2920727	0.4625173	0.05652869	0.06127119	0.06482559	0.05587464	0.3382524	0.305434	0.2684454	0.5021599	0.04395844	0.05995297	0.04442635	0.05885652	2.223798	1.895602	2.572074	1.695912	0.09688654	0.1034664	0.07908353	0.05798484
2059.272	1	0.3140502	0.2116365	0.8595363	1.07348	0.1424994	0.158578	0.1157021	0.09415853	1.061855	0.8333684	0.3352564	0.3026997	0.07157843	0.05473593	0.05085311	0.06305522	0.2285665	0.2222342	0.08659567	0.1889621	0.05124208	0.04940445	0.1174003	0.03748868
2059.273	1	0.1168518	0.1315563	0.112583	0.1069282	0.9862805	1.801343	0.4281767	0.5718455	0.1444035	0.1737477	0.1820136	0.09775388	0.4186035	0.3151049	0.5934483	0.395359	0.3015374	0.4049583	0.4689285	0.4531736	1.661276	2.495543	2.629342	2.47261
2059.273	1	0.1026676	0.1854757	0.08297455	0.1110943	0.2458406	0.3142399	2.329646	1.831609	0.1065227	0.06457487	0.2169944	0.1410465	1.447374	1.247886	0.5501762	0.4553007	0.107778	0.1357937	0.09839747	0.0844508	0.3109197	0.3976444	0.3271338	0.3014654
2059.371	1	2.527914	2.23992	0.2990037	0.4464334	0.05557365	0.04196879	0.06217829	0.04758112	0.4096183	0.2290311	0.2779394	0.4807156	0.05076989	0.04122126	0.06694637	0.06044282	2.12807	1.946787	2.643177	1.681312	0.1010912	0.1205138	0.07562147	0.04631567
2059.372	1	0.2929129	0.1909097	0.8193428	1.000478	0.1397031	0.1532935	0.1048074	0.0755684	0.9842635	0.8152229	0.3074171	0.2713822	0.06267701	0.07402153	0.04992286	0.06520536	0.2757675	0.2323852	0.0854483	0.1741295	0.04697741	0.0669501	0.1259844	0.03872442
2059.373	1	0.1366304	0.1215246	0.1523486	0.1324212	0.9407983	1.736502	0.4131298	0.5107485	0.1338984	0.1747291	0.2020437	0.124755	0.419369	0.29474	0.5832646	0.4323587	0.3152126	0.4052733	0.4915098	0.4562128	1.645444	2.460329	2.627384	2.439723
2059.373	1	0.07762659	0.2511474	0.08861707	0.1155957	0.1524009	0.4240359	2.183879	1.664107	0.0882496	0.08571328	0.1901983	0.1358898	1.527148	1.139786	0.5492197	0.4276607	0.07975976	0.1006484	0.1174827	0.06797286	0.3218742	0.304452	0.310496	0.3557367
2059.471	1	2.468412	2.187781	0.2306053	0.4403785	0.05461683	0.04840747	0.05393075	0.04332304	0.4928414	0.2163745	0.2660986	0.4170524	0.05006816	0.05301704	0.05390258	0.06765359	2.03794	1.969398	2.699283	1.679148	0.1210362	0.1093053	0.08835271	0.03520949
2059.472	1	0.2533082	0.1653865	0.825188	1.01356	0.135756	0.1532184	0.1081056	0.07632084	0.9755804	0.8213343	0.2803817	0.2512503	0.07104606	0.06587219	0.0391535	0.05914792	0.2964152	0.2298593	0.07512639	0.2000117	0.03862431	0.07731398	0.1201812	0.04120515
2059.473	1	0.1368289	0.07895224	0.1640057	0.1395737	0.9253299	1.655646	0.4055263	0.4611054	0.1377263	0.1594219	0.2086027	0.1378354	0.4159062	0.2961654	0.5829378	0.4643494	0.3413701	0.393035	0.5092009	0.4453929	1.696912	2.468419	2.674667	2.431291
2059.473	1	0.08225309	0.1659349	0.09837232	0.1055444	0.2418227	0.5318613	2.126238	1.585051	0.1075371	0.1315673	0.1887863	0.1564109	1.61936	1.140016	0.598043	0.4205627	0.09944346	0.1258832	0.1033564	0.05715305	0.3419153	0.2678873	0.249786	0.3889756
2059.571	1	2.450737	2.165274	0.1580685	0.4464099	0.06489019	0.03628926	0.05931251	0.03863166	0.5191656	0.1567237	0.2682079	0.3931089	0.06432816	0.05741884	0.03078198	0.05299466	1.979509	1.970859	2.718178	1.648582	0.09415412	0.1092994	0.1042713	0.04436022
2059.572	1	0.2450671	0.1910919	0.9101112	1.152996	0.1487929	0.1778838	0.1030082	0.08207672	1.113878	0.9264776	0.2486993	0.2407256	0.08093656	0.04161572	0.05811238	0.06844954	0.2998709	0.2097865	0.1065058	0.199651	0.05388908	0.1003809	0.1330917	0.03940917
2059.573	1	0.1239469	0.06052191	0.1459054	0.1701648	0.9276083	1.603021	0.4235982	0.3867326	0.1225669	0.1360068	0.2143503	0.1584182	0.4013232	0.3154897	0.5813607	0.4636219	0.3525513	0.3842555	0.5441298	0.4434935	1.801609	2.549955	2.822663	2.509185
2059.573	1	0.08447497	0.08989342	0.1132603	0.1257214	0.3424865	0.5806907	2.338838	1.731419	0.1198939	0.1443048	0.2018529	0.1860033	1.724119	1.209021	0.6282355	0.4468302	0.1020795	0.148354	0.1186573	0.09803847	0.30591	0.2969835	0.2096644	0.3839673
2059.671	1	2.442696	2.065098	0.3267788	0.4357283	0.0698893	0.0321859	0.0603026	0.06282288	0.4942979	0.1186156	0.2585847	0.4543563	0.04866108	0.04370356	0.05664791	0.04685474	1.943603	1.868576	2.654211	1.57286	0.08213818	0.107145	0.1029001	0.03607389
2059.672	1	0.2140615	0.1893714	0.929974	1.183975	0.1487987	0.1579645	0.114401	0.0738394	1.15662	0.9278782	0.210938	0.2278082	0.07975274	0.04053642	0.04758136	0.0757027	0.2961245	0.199435	0.1060414	0.2300433	0.06693686	0.09544214	0.1288678	0.0412718
2059.673	1	0.1177427	0.07182201	0.1239027	0.1881253	0.9190513	1.577795	0.4526951	0.331836	0.09039892	0.1442399	0.1976586	0.1686295	0.3939044	0.3525538	0.5491786	0.4649622	0.3580108	0.381729	0.5403327	0.4495539	1.833976	2.55833	2.814045	2.524451
2059.673	1	0.08053586	0.07576555	0.1112789	0.1174872	0.3610997	0.5903642	2.348992	1.678203	0.1131257	0.1365639	0.1852129	0.1867755	1.669811	1.207864	0.5606123	0.4332149	0.07632188	0.122095	0.09086457	0.07239004	0.2693967	0.313227	0.2372601	0.3409891
2059.771	1	2.404527	2.028206	0.5107487	0.4336982	0.06096069	0.0429393	0.07115105	0.06164106	0.4531162	0.2395785	0.2844716	0.5037121	0.05293721	0.05421703	0.07890945	0.06061847	1.960158	1.654083	2.524146	1.566067	0.08561715	0.08993626	0.09259052	0.0494958
2059.772	1	0.1642186	0.1808381	0.9065654	1.119055	0.1467298	0.1453441	0.09880635	0.07149686	1.136817	0.8810606	0.1500669	0.2030329	0.09217281	0.05305497	0.0345791	0.0813527	0.2673863	0.1756786	0.1076168	0.2537159	0.05810151	0.09670557	0.1152645	0.05307396
2059.773	1	0.1280671	0.08165764	0.1155503	0.1852321	0.9280062	1.521926	0.4975653	0.3162252	0.1030048	0.1516165	0.1924933	0.1560707	0.3863275	0.3954064	0.5098426	0.4495064	0.3681943	0.3958689	0.5090154	0.4667374	1.840911	2.564196	2.728539	2.493886
2059.773	1	0.1100505	0.1423987	0.09933277	0.09096234	0.3575203	0.5425805	2.249676	1.596772	0.164457	0.1092012	0.2058396	0.1819714	1.57468	1.17827	0.4944738	0.4027234	0.1153661	0.1141497	0.1049992	0.09849365	0.2626682	0.2958012	0.2059233	0.3076755
2059.871	1	2.402825	2.037236	0.6605657	0.471283	0.05429132	0.05521714	0.05967994	0.06721775	0.3720277	0.3195947	0.3081699	0.5266542	0.04203485	0.05389948	0.09268351	0.05763696	1.984121	1.394363	2.377528	1.605455	0.09412658	0.08926413	0.08473107	0.05573889
2059.872	1	0.1557957	0.1890208	0.8546125	1.046853	0.1342447	0.1529389	0.1009883	0.06759817	1.097547	0.8328622	0.1671591	0.1738227	0.1119488	0.03985968	0.04040739	0.08190207	0.2509053	0.1517197	0.1069437	0.2516697	0.07058939	0.0963617	0.1093923	0.04813211
2059.873	1	0.1447291	0.0669187	0.09777857	0.1698894	0.9315464	1.458197	0.5233091	0.3254507	0.1176201	0.1482482	0.1950389	0.1346805	0.3693335	0.4054558	0.4644366	0.4241773	0.3654493	0.3969477	0.4977265	0.4612145	1.818762	2.579065	2.636416	2.445302
2059.874	1	0.1341637	0.1069451	0.1056577	0.06387185	0.236347	0.4910647	2.180683	1.585617	0.1070298	0.07801277	0.1828043	0.1969289	1.453287	1.155835	0.4414305	0.3785591	0.110869	0.08521468	0.07503736	0.07158258	0.2315655	0.2604368	0.1807076	0.2707709
2059.971	1	2.42129	2.017887	0.7375244	0.4243565	0.04818319	0.06553365	0.05486993	0.08582499	0.2668442	0.3505275	0.3814253	0.5437451	0.03422915	0.0366628	0.07423522	0.05309246	2.02639	1.205259	2.238446	1.652881	0.124227	0.09094781	0.06935035	0.04665637
2059.972	1	0.1562531	0.2010224	0.8833608	1.080524	0.1524505	0.151542	0.132813	0.08106914	1.177691	0.8493461	0.2318244	0.1573446	0.1056897	0.04271834	0.05903092	0.07370628	0.2554083	0.1445709	0.1068135	0.2190189	0.06186209	0.09030315	0.1132337	0.04709232
2059.973	1	0.143107	0.07660047	0.09359975	0.1436996	0.9663454	1.455224	0.539716	0.3633593	0.1433084	0.1521933	0.1900681	0.1111553	0.3819343	0.4365225	0.4613971	0.4035886	0.3272991	0.3957348	0.5100895	0.4639489	1.861031	2.696062	2.674935	2.521051
2059.973	1	0.1949102	0.07486852	0.07857827	0.07806999	0.2203038	0.4518712	2.382421	1.808413	0.09263138	0.1201659	0.2321223	0.1825317	1.486816	1.293489	0.4664753	0.4105661	0.115235	0.1540135	0.06980303	0.07830714	0.2769339	0.2909688	0.2339257	0.2590348
2060.070	1	2.419748	1.9636	0.8325209	0.288963	0.04559322	0.06280297	0.08312041	0.08331237	0.2191288	0.4601234	0.4158715	0.5429716	0.03573273	0.05813662	0.06110601	0.05659518	2.054622	1.17323	2.1677	1.642228	0.1200448	0.08456892	0.07174271	0.03880218
2060.070	1	0.1502657	0.2185306	0.8970775	1.096831	0.1530427	0.1472823	0.1350911	0.08222758	1.196625	0.8643972	0.3157368	0.1468204	0.09041476	0.05397163	0.05523173	0.0708623	0.2697633	0.1499615	0.1062495	0.1784482	0.06506293	0.08469338	0.1030768	0.04634776
2060.071	1	0.1472254	0.05763119	0.1234633	0.1126817	0.998945	1.436814	0.5695567	0.4117866	0.1613534	0.150731	0.1771016	0.1094923	0.4054742	0.4586354	0.4626845	0.3734983	0.2991718	0.4292562	0.5082535	0.4919558	1.902839	2.74254	2.649083	2.561135
2060.071	1	0.1420576	0.09145254	0.07732583	0.07737718	0.3118917	0.3646004	2.468778	1.906181	0.111757	0.1334575	0.2336359	0.1587496	1.452049	1.318444	0.4582724	0.4544566	0.08048794	0.1260031	0.07302493	0.08939385	0.2609419	0.3895454	0.2772803	0.2365287
2060.171	1	2.451803	1.908005	0.849049	0.1486794	0.05722332	0.07093611	0.07622143	0.05101131	0.2613684	0.612453	0.3757577	0.4838452	0.06045831	0.06040385	0.05703627	0.06072374	2.071586	1.302279	2.185322	1.664783	0.1084669	0.09277599	0.05374168	0.0486636
2060.172	1	0.1534296	0.2294783	0.8677316	1.04968	0.1482166	0.1429396	0.1269364	0.05402648	1.106526	0.8305413	0.3760675	0.1101045	0.09928733	0.06239389	0.07612248	0.06950881	0.2434609	0.1393863	0.1357773	0.1460249	0.0342893	0.08333338	0.1103396	0.04381373
2060.173	1	0.1614728	0.0492695	0.1319573	0.09401138	1.014519	1.398383	0.5916021	0.4407842	0.1615399	0.1413095	0.1749154	0.104855	0.4015341	0.4704904	0.4742592	0.3396791	0.3115242	0.4505221	0.4980541	0.4889174	1.92974	2.708319	2.556035	2.500842
2060.174	1	0.1779897	0.1171234	0.1069299	0.101807	0.3709625	0.209598	2.316164	1.859624	0.1019723	0.1075385	0.2160608	0.1574725	1.387735	1.250468	0.4708131	0.515957	0.1161704	0.1103241	0.09118956	0.1186311	0.2969311	0.4176967	0.2971723	0.2151277
2060.271	1	2.527738	1.969303	0.7429576	0.0756779	0.05641192	0.09298094	0.0742585	0.04879868	0.3288001	0.6301489	0.3229985	0.441267	0.0711751	0.08036352	0.05270311	0.05507202	2.029514	1.572802	2.232124	1.656257	0.1101545	0.1104425	0.06690273	0.06050418
2060.272	1	0.1566391	0.2376565	0.8522147	0.960652	0.1250166	0.1340252	0.1150247	0.05108171	1.020587	0.8079859	0.4290253	0.09104772	0.1079947	0.06616756	0.07178392	0.05777984	0.2181366	0.1346098	0.1596096	0.1634949	0.02303052	0.09617414	0.09479461	0.03626113
2060.273	1	0.171297	0.07667193	0.1410133	0.07383403	1.027726	1.415319	0.6145601	0.4555849	0.1562124	0.1478607	0.1884109	0.08952439	0.3724507	0.4712354	0.4919596	0.2997392	0.3188064	0.4363539	0.4679382	0.4661056	1.934023	2.649987	2.445839	2.410768
2060.273	1	0.1988511	0.08312908	0.0987754	0.06655772	0.3276814	0.1126659	2.175909	1.781484	0.09549617	0.07987269	0.2185575	0.1402237	1.356534	1.166843	0.4950465	0.5273565	0.1383923	0.1017366	0.07921686	0.0880941	0.2846599	0.386176	0.2586832	0.1740868
2060.371	1	2.606244	1.979715	0.6385278	0.1524442	0.05439967	0.08051213	0.05535351	0.05941367	0.3358264	0.5838741	0.3036583	0.3933059	0.06393995	0.07294838	0.0545908	0.04909691	2.024999	1.784396	2.297122	1.631042	0.1105239	0.1132258	0.09214953	0.05495875
2060.374	1	0.2030185	0.2653444	0.8736043	0.972387	0.1331494	0.1466279	0.1245317	0.07555695	1.012225	0.8428409	0.4593706	0.1264821	0.0994412	0.06055323	0.06351594	0.06034052	0.2402	0.1437817	0.2023722	0.1840381	0.03586144	0.07818568	0.1132878	0.04064136
2060.375	1	0.1572467	0.08692169	0.1596304	0.06152942	1.058897	1.469926	0.6412643	0.5004167	0.1312623	0.1581098	0.1995336	0.07522948	0.3482073	0.4591399	0.5017236	0.300303	0.3158969	0.3883357	0.4478224	0.472812	2.002603	2.638821	2.434402	2.410661
2060.376	1	0.2557378	0.1473998	0.1650448	0.0936727	0.2749919	0.2331879	2.259453	1.767165	0.08380894	0.1379627	0.2439184	0.1465854	1.409534	1.186857	0.5239582	0.5730389	0.1357766	0.1470791	0.08628377	0.0612361	0.2744542	0.4032244	0.2293197	0.2184548
2060.490	1	2.690319	2.015542	0.5166434	0.1820531	0.04920434	0.07034266	0.05099426	0.06492773	0.3230467	0.5080056	0.2761817	0.3627794	0.06565298	0.06229519	0.03730711	0.04795941	2.007638	1.872633	2.43191	1.630038	0.09685447	0.09991084	0.08597837	0.05846304
2060.490	1	0.2057423	0.2702615	0.9570757	1.125039	0.1573673	0.1750877	0.1401793	0.07627897	1.135236	0.9243149	0.5235654	0.1679839	0.08626607	0.03789091	0.06977258	0.07592613	0.2445582	0.1697311	0.2355399	0.1808662	0.04276443	0.0827715	0.1182562	0.04643939
2060.490	1	0.1454522	0.06559269	0.1384461	0.04969419	1.13914	1.552509	0.6635526	0.5233039	0.1302225	0.159985	0.2155963	0.06228719	0.3569511	0.420188	0.5196193	0.2922181	0.3241537	0.3584836	0.4494444	0.483914	2.105287	2.671303	2.507813	2.486687
2060.491	1	0.2176239	0.1591269	0.1270484	0.08580007	0.2745737	0.3336452	2.490417	1.823098	0.1039787	0.1461572	0.2345817	0.166836	1.51896	1.256635	0.5777113	0.5892064	0.1773388	0.1326449	0.09346106	0.06436503	0.343573	0.454599	0.2702976	0.2989782
2060.571	1	2.723413	2.112417	0.4583612	0.2025144	0.04439116	0.09915689	0.04411837	0.05863678	0.2682307	0.39805	0.2203627	0.3455302	0.06588653	0.03643411	0.04433358	0.03973331	1.924219	1.865557	2.474785	1.589832	0.09550386	0.09357822	0.08760692	0.04753172
2060.572	1	0.2228585	0.3065031	0.9553834	1.109508	0.1690207	0.1814919	0.1271793	0.06348697	1.142707	0.9165023	0.5102747	0.1879411	0.08067094	0.05389765	0.08269877	0.06440793	0.2400793	0.173826	0.234239	0.1960379	0.04550278	0.07144206	0.1049399	0.04310064
2060.573	1	0.1261026	0.07453592	0.103737	0.0700452	1.16424	1.585744	0.6877711	0.5196594	0.1326307	0.1710694	0.2188088	0.07029078	0.3744006	0.3985679	0.5474399	0.2664057	0.325368	0.3545297	0.4389047	0.4749077	2.133349	2.619403	2.468026	2.421609
2060.573	1	0.2054472	0.1574272	0.1050777	0.05940131	0.3637904	0.3800988	2.411601	1.687887	0.1438377	0.131603	0.1816839	0.1591447	1.549198	1.25233	0.5435334	0.5310256	0.1419524	0.1792384	0.08592783	0.05796775	0.3472767	0.4051969	0.2378494	0.3663236
2060.680	1	2.774624	2.147822	0.4112994	0.2340204	0.04366507	0.09018155	0.06619185	0.05468398	0.2749662	0.3879329	0.2117607	0.3451596	0.05690263	0.04260716	0.04086109	0.04238631	1.860318	1.769346	2.46161	1.529774	0.09666537	0.08056257	0.08745261	0.0450336
2060.680	1	0.2582553	0.3484252	0.9090064	1.028416	0.1555254	0.1565292	0.1218662	0.05720125	1.06003	0.8871535	0.4711014	0.2091702	0.068195	0.06785552	0.08120619	0.0800334	0.2520531	0.213878	0.2158661	0.2167842	0.03980995	0.08259004	0.1038245	0.04225907
2060.680	1	0.1368317	0.07479766	0.1154366	0.07529512	1.173758	1.592517	0.7221615	0.4657605	0.1399236	0.1647406	0.2063297	0.0940481	0.4203515	0.4421054	0.5522605	0.250459	0.3233685	0.3576424	0.426338	0.4640132	2.147779	2.557923	2.402918	2.330835
2060.681	1	0.2377514	0.2312031	0.1474395	0.1171928	0.3696142	0.4805535	2.258089	1.554986	0.1677803	0.09857478	0.188068	0.1609317	1.580321	1.264108	0.5445305	0.5606072	0.08548679	0.1339167	0.1553499	0.08304657	0.2944824	0.3585361	0.2593114	0.3412939
2060.760	1	2.646465	2.125003	0.4816089	0.201167	0.03769352	0.08418207	0.05876012	0.06786435	0.2378539	0.371437	0.1746305	0.333779	0.06967897	0.03685466	0.05164616	0.06051427	1.659286	1.46571	2.242766	1.361553	0.1031214	0.08263805	0.08292838	0.03551357
2060.760	1	0.3267464	0.3971337	0.807802	0.8382124	0.1240222	0.126995	0.09646821	0.06416541	0.8630216	0.7626531	0.3933099	0.2203705	0.05055262	0.0654734	0.06819288	0.07556903	0.2713981	0.2622149	0.1820588	0.2698782	0.05497274	0.08822614	0.08689488	0.04438363
2060.760	1	0.1542058	0.08902034	0.1390304	0.07925149	1.159665	1.584541	0.7469657	0.3743209	0.1385531	0.1528148	0.1684038	0.09255765	0.43921	0.472855	0.4946637	0.266563	0.3362126	0.3514362	0.3995265	0.4483042	2.123564	2.460663	2.30001	2.19252
2060.761	1	0.2235766	0.1448067	0.1246188	0.07476921	0.3732579	0.5041108	2.209297	1.477273	0.1950226	0.09095807	0.1918042	0.1525225	1.601591	1.234705	0.4885902	0.5190528	0.07509629	0.1578511	0.1339155	0.09545578	0.2698988	0.3124498	0.2215404	0.3005373
2060.861	1	2.450378	2.014204	0.4526492	0.1684159	0.04639628	0.0833867	0.03866157	0.06294548	0.1640952	0.3413315	0.1583741	0.2890722	0.04496053	0.03374479	0.05441618	0.03382537	1.45533	1.089682	2.021925	1.280625	0.08051656	0.05735438	0.08995356	0.04818029
2060.862	1	0.3053576	0.3611409	0.7288283	0.7249037	0.1028844	0.1242389	0.09907437	0.06153282	0.7546805	0.6604306	0.3240561	0.221024	0.0559353	0.05569451	0.0484036	0.06118333	0.2288207	0.259883	0.1785617	0.2759698	0.05294281	0.08166368	0.07985819	0.04970717
2060.863	1	0.1427478	0.107471	0.1325028	0.08784765	1.165359	1.671908	0.7837602	0.2663881	0.1230371	0.1518473	0.1417479	0.05968218	0.4118741	0.4734797	0.4572236	0.2821266	0.3237965	0.3598812	0.4077927	0.4225439	2.193695	2.478931	2.350806	2.227049
2060.864	1	0.1609769	0.1023786	0.1319904	0.1013869	0.3127955	0.5567928	2.436432	1.714515	0.1636076	0.07932792	0.2203272	0.1725028	1.657895	1.362812	0.5398178	0.5558176	0.1099409	0.1275091	0.1381053	0.07779042	0.314771	0.2585213	0.2062446	0.2845629
2060.960	1	2.420887	1.954118	0.4460772	0.1645882	0.05821121	0.05957298	0.06658387	0.0736204	0.2574653	0.3124659	0.2506661	0.2579578	0.04918388	0.04153585	0.06192861	0.03712546	1.412528	0.9804794	1.983261	1.298482	0.0791771	0.07267908	0.08251831	0.05514781
2060.960	1	0.3145242	0.33454	0.7552681	0.7588725	0.09927056	0.1181402	0.08462992	0.07119353	0.7785502	0.6519711	0.2727891	0.2240166	0.06325341	0.0726979	0.06952602	0.06642005	0.2297085	0.2522942	0.1703715	0.2794564	0.05313317	0.0867554	0.1005639	0.05118646
2060.960	1	0.1499765	0.1187179	0.09277905	0.08893693	1.191712	1.717727	0.7801173	0.24265	0.1243765	0.1475054	0.1342047	0.06612557	0.4133005	0.4622313	0.3918068	0.3082444	0.2877797	0.3513614	0.4182636	0.3952513	2.187683	2.45951	2.325178	2.201762
2060.961	1	0.1699777	0.1302686	0.1049534	0.1106566	0.2272839	0.5407386	2.514036	1.794884	0.1272994	0.110643	0.2230479	0.1843483	1.651703	1.389269	0.4941669	0.5641555	0.1310446	0.1146556	0.1381406	0.1027331	0.3758017	0.2034824	0.2252161	0.2677277
2061.061	1	2.400455	1.895903	0.4893438	0.1702175	0.04888678	0.05243793	0.07344165	0.05881705	0.3076348	0.2592683	0.2783808	0.2266169	0.05473745	0.04087812	0.07201764	0.03389786	1.459649	0.9387076	1.946294	1.302459	0.0620031	0.06211915	0.06096979	0.05930744
2061.062	1	0.307397	0.3091232	0.7729815	0.7851173	0.1025433	0.1092324	0.07117688	0.05950299	0.8100456	0.6447349	0.2171115	0.2169855	0.06465847	0.05452279	0.06104979	0.05663587	0.2117854	0.2302479	0.1603923	0.2746413	0.05755743	0.09149737	0.1054326	0.0553595
2061.063	1	0.1496593	0.1459698	0.09073881	0.09146805	1.205162	1.754757	0.7525345	0.3256586	0.1542713	0.1489706	0.1345402	0.08115962	0.4123514	0.4769725	0.3112526	0.3365595	0.2817119	0.3481862	0.4123832	0.3827376	2.190595	2.397796	2.260907	2.132106
2061.064	1	0.1482246	0.1188034	0.08435577	0.08399852	0.2171338	0.4773591	2.41206	1.775155	0.07196174	0.139423	0.1798541	0.1784406	1.539036	1.335748	0.4704599	0.5240627	0.1234799	0.08697367	0.0979728	0.06847271	0.401738	0.2188357	0.2408048	0.2319694
2061.180	1	2.442176	1.843583	0.4776445	0.1915119	0.04645143	0.07025753	0.06171919	0.02830393	0.2221125	0.2339305	0.3502647	0.2475108	0.04732182	0.05252726	0.06330671	0.04099687	1.620238	1.049231	1.942288	1.327015	0.08129709	0.07664922	0.06288113	0.05681536
2061.180	1	0.3093279	0.2877856	0.8281866	0.8528002	0.1088417	0.1278031	0.06525692	0.0662268	0.8980824	0.698045	0.1585717	0.2299105	0.07241186	0.05706252	0.06179202	0.06083098	0.2473676	0.2071125	0.1681876	0.2877912	0.05197207	0.09523054	0.1117357	0.05828637
2061.181	1	0.1516594	0.1344263	0.08752747	0.09659707	1.227747	1.79902	0.6923258	0.4726339	0.1855233	0.1454185	0.1334934	0.09682546	0.4422127	0.4711554	0.2844624	0.3455566	0.3009522	0.3780566	0.4071208	0.3898798	2.225892	2.394269	2.2434	2.109339
2061.181	1	0.1542697	0.08609313	0.09276553	0.08109267	0.3231597	0.3855284	2.30465	1.781779	0.06320776	0.1244289	0.1563238	0.1671796	1.415463	1.285759	0.4453404	0.5035006	0.09594537	0.0958482	0.09926205	0.08064254	0.401984	0.2838274	0.2462414	0.1929661
2061.290	1	2.499075	1.843902	0.4333188	0.2328073	0.05236607	0.0694343	0.06123222	0.0458167	0.1608535	0.2173096	0.4347659	0.3058968	0.0376198	0.03996159	0.08023112	0.06070188	1.771719	1.132287	1.96534	1.392565	0.09123807	0.09214198	0.05930155	0.04938708
2061.290	1	0.3177523	0.2995853	0.9220361	0.9486712	0.1384491	0.1503826	0.08057125	0.07377693	1.015962	0.8081957	0.1087551	0.2697539	0.07787363	0.06238709	0.06543528	0.06590773	0.3112199	0.1944671	0.168935	0.2985066	0.06350608	0.09421153	0.1024128	0.05633292
2061.291	1	0.1170719	0.08057312	0.07618741	0.07353218	1.251972	1.874531	0.6501999	0.6098506	0.1747526	0.1414415	0.1325319	0.1221341	0.432404	0.4120192	0.3174818	0.3681455	0.3038345	0.388034	0.430849	0.3918084	2.239907	2.422974	2.298838	2.187301
2061.291	1	0.146094	0.1077795	0.1110226	0.05669418	0.3750666	0.2892204	2.411112	1.915904	0.06867683	0.1037669	0.2099974	0.1550922	1.357327	1.353513	0.4634097	0.5221784	0.1171485	0.119195	0.09564958	0.06430068	0.4260579	0.3304473	0.2656558	0.1539084
2061.400	1	2.551283	1.874974	0.4466021	0.2805235	0.02610058	0.08231949	0.06091323	0.06149615	0.1306668	0.2485258	0.4633332	0.3014857	0.05524179	0.05184138	0.07537871	0.07214324	1.855804	1.107442	1.978421	1.443444	0.112759	0.08895235	0.06606344	0.04974225
2061.400	1	0.309264	0.2952046	1.003562	1.027037	0.143412	0.149477	0.07954107	0.06521903	1.093369	0.873264	0.07752561	0.2988047	0.08575344	0.04977727	0.05771421	0.06439732	0.346608	0.1802116	0.178161	0.2949048	0.07618853	0.08633404	0.1019683	0.05743259
2061.401	1	0.1088013	0.08207059	0.08784687	0.08347962	1.259141	1.903832	0.6397719	0.6696907	0.1609073	0.1363233	0.127169	0.1220647	0.4052948	0.364988	0.3465041	0.3708345	0.316282	0.4008327	0.4693346	0.3919866	2.239107	2.429282	2.367224	2.260388
2061.401	1	0.123725	0.1180572	0.09556439	0.07451712	0.3451635	0.2000692	2.603391	2.065585	0.1120709	0.07585088	0.2170658	0.1550142	1.381913	1.446446	0.5014993	0.5091986	0.1271875	0.1246531	0.08863193	0.0760334	0.4397969	0.398444	0.2576058	0.1978994
2061.510	1	2.582757	1.866196	0.4421917	0.2913655	0.06105059	0.08283345	0.05527817	0.06743233	0.2044021	0.3046639	0.3985455	0.2791636	0.06378061	0.04386777	0.06702595	0.0752482	1.83192	1.075324	1.890596	1.398976	0.1023896	0.09955025	0.06741763	0.03966666
2061.510	1	0.2757927	0.2716781	0.9901257	1.037263	0.1359089	0.1553071	0.07840726	0.07252006	1.080826	0.8335021	0.122895	0.2913046	0.08635895	0.07467112	0.0553599	0.0631403	0.3320894	0.1593891	0.1632054	0.2891675	0.07524298	0.09271545	0.100353	0.05953097
2061.511	1	0.129791	0.1118529	0.1108507	0.1133157	1.254746	1.90724	0.6719683	0.6784762	0.1385203	0.1302023	0.1100897	0.1383557	0.4002468	0.348842	0.3506093	0.3794719	0.3129863	0.4300015	0.4745972	0.4032238	2.164809	2.378102	2.384894	2.229512
2061.511	1	0.1908004	0.1286473	0.08936104	0.06417373	0.2907077	0.1912418	2.573244	1.994122	0.09819907	0.1091426	0.2287317	0.1362688	1.34519	1.374062	0.5240613	0.4996875	0.1047899	0.1234941	0.07946209	0.08383349	0.3933951	0.4551449	0.2306488	0.2346484
2061.620	1	2.620118	1.871348	0.4003783	0.2912232	0.06359471	0.06836523	0.06351798	0.05980091	0.2389555	0.3499651	0.3308065	0.2613286	0.04172441	0.04637985	0.05850973	0.05868902	1.735174	1.067969	1.802851	1.363912	0.09203322	0.09053973	0.05404056	0.04983888
2061.620	1	0.2433487	0.2386892	0.9468096	1.022368	0.1262301	0.1468491	0.08676206	0.07491136	1.076737	0.8149659	0.1642337	0.2612829	0.0905699	0.07857574	0.05297527	0.06481924	0.3102058	0.1568004	0.1418808	0.2559203	0.07167153	0.09257633	0.08952076	0.05362757
2061.621	1	0.1231109	0.1126975	0.1342454	0.1149058	1.260679	1.906482	0.706099	0.6381679	0.1258029	0.1531062	0.1019016	0.1437882	0.3840309	0.3774576	0.3431484	0.4192254	0.3154729	0.4483112	0.4496165	0.39881	2.099729	2.348468	2.387687	2.189916
2061.621	1	0.1642661	0.1552114	0.06940465	0.08181512	0.3338925	0.2566672	2.444812	1.879051	0.09510788	0.1151757	0.2147407	0.1421536	1.40846	1.281103	0.4859636	0.4606734	0.07395448	0.1664071	0.0791743	0.07301029	0.2837519	0.4331876	0.2750754	0.3124328
2061.710	1	2.608939	1.972783	0.2795622	0.2760573	0.048928	0.0682157	0.05408982	0.04222761	0.3317069	0.4089315	0.3112524	0.2586201	0.04069195	0.06008609	0.07137984	0.05175563	1.631688	1.194058	1.910252	1.439802	0.08766262	0.07763064	0.05430545	0.06047667
2061.710	1	0.2444289	0.2335379	0.9602996	1.079003	0.1450663	0.1542935	0.1073986	0.07690019	1.168594	0.8907084	0.2295282	0.2489645	0.1113704	0.08996882	0.05467404	0.07285897	0.2791624	0.159272	0.1366565	0.2317417	0.07253271	0.07812669	0.09536441	0.06362366
2061.710	1	0.1091323	0.0954697	0.1234193	0.07920105	1.283004	1.914484	0.7176192	0.5286511	0.1219909	0.1636232	0.1113403	0.128098	0.3707633	0.3682888	0.3457018	0.4578346	0.3129452	0.4238654	0.4488325	0.4018694	2.051837	2.375158	2.460542	2.206864
2061.711	1	0.1158882	0.2513188	0.07887649	0.09732702	0.3911249	0.3438413	2.379897	1.780096	0.1236718	0.1561007	0.2123135	0.1411351	1.507949	1.203754	0.4920757	0.388805	0.08582134	0.1392603	0.1063708	0.08229172	0.2489414	0.3710879	0.3705648	0.4153887
2061.761	1	2.629619	2.141516	0.198971	0.239708	0.0684136	0.06242208	0.06595425	0.05672086	0.4318173	0.401362	0.3472892	0.2214379	0.05272858	0.06960565	0.05899712	0.05705214	1.570342	1.386148	2.095047	1.534651	0.09938825	0.08899286	0.06402401	0.06625768
2061.762	1	0.2618898	0.2434714	1.030066	1.23312	0.1836294	0.1713929	0.1163013	0.07625173	1.319634	1.037053	0.3172461	0.2484609	0.1016541	0.08344117	0.05802834	0.07198942	0.2628615	0.166873	0.130183	0.2011189	0.04340337	0.0445516	0.1013308	0.06118004
2061.763	1	0.08705076	0.092392	0.1031378	0.07304983	1.294497	1.911615	0.7063543	0.3657773	0.1250932	0.1607754	0.1199562	0.1111176	0.3532876	0.3360813	0.384858	0.5027617	0.2852867	0.4240884	0.469645	0.4476676	1.995606	2.439501	2.609087	2.320228
2061.764	1	0.1031149	0.1524198	0.05566741	0.07219998	0.4051848	0.4101009	2.505756	1.83696	0.1476986	0.1431599	0.1707431	0.1966264	1.699447	1.166102	0.6303199	0.3746906	0.104234	0.1168806	0.1040257	0.05313057	0.2911612	0.4161243	0.3669615	0.4194172
2061.861	1	2.602185	2.161489	0.2031488	0.2083724	0.07936889	0.04752859	0.07472473	0.04866797	0.5353658	0.332049	0.3474719	0.1976715	0.06662156	0.07946738	0.05771725	0.04744366	1.432354	1.413307	2.104987	1.462652	0.09418991	0.07285914	0.09360151	0.04899368
2061.862	1	0.240176	0.2015843	1.038621	1.255156	0.1816668	0.1789699	0.1013932	0.06433605	1.307502	1.068097	0.3479777	0.230286	0.09352121	0.06350889	0.04351993	0.06457067	0.2821762	0.1832439	0.1275971	0.2079164	0.04106798	0.05883961	0.1109125	0.04508656
2061.863	1	0.1078651	0.07820699	0.1164741	0.07048589	1.304544	1.868717	0.7016487	0.172718	0.1184152	0.1530557	0.1295979	0.09370609	0.3359013	0.3151707	0.4286096	0.5383941	0.2616079	0.4266956	0.4742211	0.4795885	1.925064	2.468864	2.676999	2.357289
2061.864	1	0.1064232	0.1130635	0.115733	0.08430505	0.3987734	0.5103526	2.510283	1.84062	0.1826532	0.1516905	0.1983822	0.1940421	1.787469	1.193598	0.663193	0.4428646	0.07392735	0.1454937	0.1403946	0.09505291	0.2288781	0.3863952	0.2752554	0.3701025
2061.960	1	2.531203	2.051037	0.2484554	0.1593843	0.06551929	0.05130602	0.0758615	0.056223	0.5247613	0.2604474	0.3308957	0.2239421	0.06409205	0.06624307	0.06404288	0.04295616	1.420187	1.438782	2.162967	1.429659	0.08157756	0.07922127	0.1164569	0.03696607
2061.961	1	0.2185415	0.1880957	1.034076	1.257093	0.1760934	0.1766378	0.09310562	0.06942039	1.292712	1.086411	0.3664031	0.2095364	0.1118939	0.06277383	0.05448149	0.05660113	0.3013051	0.1981645	0.1392667	0.2027981	0.06482187	0.05430065	0.09027301	0.03761179
2061.962	1	0.1519213	0.08760366	0.1333289	0.09982852	1.30036	1.834507	0.6790871	0.164248	0.1119986	0.1508472	0.1410674	0.1060833	0.3370735	0.2882851	0.4680449	0.5450315	0.2484932	0.4550624	0.4682579	0.4884909	1.829478	2.441244	2.646617	2.302296
2061.962	1	0.153999	0.07350811	0.1233422	0.1039112	0.3051822	0.5947087	2.409718	1.704176	0.1259003	0.118551	0.1881512	0.20491	1.750631	1.187334	0.594161	0.4592972	0.1109993	0.1254404	0.1347278	0.09148665	0.1798875	0.3980043	0.2805235	0.2961173
2062.061	1	2.500658	2.258675	0.3710462	0.2192005	0.06705148	0.04921264	0.08741058	0.04691168	0.5340546	0.1780808	0.3206822	0.2663269	0.04194141	0.05680925	0.04657118	0.04460454	1.738371	1.655799	2.66035	1.774613	0.1012349	0.09402753	0.1134072	0.06518265
2062.062	1	0.176949	0.1877453	1.184574	1.365987	0.1813419	0.1937928	0.07006629	0.05335937	1.488878	1.270714	0.4163168	0.2007017	0.06923706	0.06343616	0.04115266	0.04322658	0.3177029	0.1974905	0.1768472	0.1655592	0.05462177	0.06276953	0.09684571	0.04031144
2062.063	1	0.1776068	0.1272148	0.1709987	0.1568045	1.248958	1.736154	0.6425326	0.288712	0.1315672	0.1477867	0.1266356	0.1474375	0.3405525	0.2815831	0.4527005	0.4901158	0.2643548	0.4635646	0.4434813	0.4369723	1.709076	2.34056	2.424739	2.100535
2062.064	1	0.1243166	0.1190324	0.08831912	0.0723121	0.2110031	0.6420051	2.122446	1.508214	0.1189902	0.1145841	0.1469402	0.1824586	1.488682	1.064492	0.4807217	0.397613	0.09638039	0.08956495	0.1003605	0.06455757	0.150306	0.3688781	0.2695545	0.2511437
2062.180	1	2.65922	2.458085	0.4728321	0.270788	0.05244736	0.05908103	0.07627961	0.05647205	0.4613379	0.1416278	0.3186007	0.2999837	0.05136148	0.05695826	0.05891721	0.04725106	1.943169	1.791824	2.994716	1.986843	0.09654642	0.09817959	0.1092848	0.07112812
2062.180	1	0.1136248	0.2059378	1.301072	1.4093	0.1842876	0.1970398	0.07736184	0.04845413	1.61517	1.371847	0.4297787	0.1773788	0.07916913	0.07048704	0.02311375	0.03696032	0.327762	0.186488	0.2035104	0.1280675	0.04492111	0.06663936	0.08764272	0.03785612
2062.180	1	0.1223588	0.1023645	0.1867225	0.1366463	1.261037	1.787888	0.6441128	0.4610269	0.1377881	0.166026	0.125136	0.1339124	0.333141	0.3494309	0.4855479	0.4956613	0.2392902	0.4395407	0.4590666	0.4454751	1.740885	2.571044	2.641495	2.277348
2062.181	1	0.159906	0.1003886	0.1156636	0.08893854	0.2563659	0.6391553	2.327994	1.684927	0.1396167	0.08204662	0.2017102	0.1804144	1.535709	1.189573	0.4970859	0.4135538	0.08767732	0.1077927	0.1306802	0.09191758	0.1526187	0.3748984	0.3612568	0.2323772
2062.290	1	2.674146	2.323579	0.4714897	0.1929967	0.07423804	0.05554546	0.06386248	0.06411835	0.4168859	0.1719787	0.2900704	0.3253065	0.06022421	0.05039131	0.06016024	0.04385177	2.038996	1.760643	2.837196	1.897972	0.09112551	0.09898926	0.07836737	0.07329473
2062.290	1	0.1072009	0.1813991	1.306962	1.414868	0.1929002	0.1946992	0.09596326	0.04812051	1.617792	1.389283	0.4086617	0.1615077	0.1001163	0.0552458	0.04639531	0.04961063	0.3245249	0.1886175	0.2120109	0.1021693	0.07090313	0.07005459	0.0853817	0.04304654
2062.290	1	0.08646231	0.0660049	0.1762567	0.1140083	1.241731	1.80011	0.6274704	0.5546724	0.147626	0.1636337	0.1235924	0.1317196	0.3563361	0.3962091	0.4603223	0.4875752	0.2601386	0.422243	0.4769888	0.4539133	1.746368	2.679739	2.753012	2.376738
2062.291	1	0.1574079	0.067064	0.07302979	0.06791966	0.3494658	0.6039735	2.503299	1.869022	0.1355353	0.1069101	0.2331345	0.1776447	1.569564	1.342076	0.5012719	0.4715767	0.07243121	0.1304377	0.108888	0.07593458	0.1600285	0.3669302	0.4376317	0.244982
2062.400	1	2.506822	2.080215	0.5324969	0.1288164	0.06668524	0.04333255	0.06642998	0.05059042	0.3500337	0.1931238	0.220089	0.3047926	0.0461631	0.06037373	0.05518363	0.04689631	2.041677	1.597518	2.53772	1.745701	0.09034857	0.09720947	0.06986945	0.06741854
2062.400	1	0.1248579	0.1645638	1.220462	1.368908	0.1888012	0.1901539	0.08663142	0.06161475	1.477731	1.297	0.3640176	0.175875	0.07271103	0.03856877	0.03690535	0.05101981	0.2785703	0.2234561	0.1936861	0.1101362	0.057552	0.07678726	0.09441733	0.03071086
2062.401	1	0.1092994	0.1082129	0.1664189	0.1075414	1.198425	1.737904	0.5798881	0.5721285	0.1653284	0.1457567	0.1060592	0.1472807	0.3558606	0.400039	0.4391274	0.4624731	0.321598	0.3919868	0.4651544	0.4515764	1.765594	2.637151	2.592653	2.290572
2062.401	1	0.1732841	0.09185057	0.07005815	0.07381225	0.3491861	0.4877897	2.416843	1.851269	0.1257819	0.1375965	0.2262433	0.1589058	1.433341	1.256377	0.47743	0.4862989	0.07875744	0.1278368	0.1155487	0.1071201	0.2299464	0.3404943	0.4102457	0.2268735
2062.460	1	2.423708	2.008964	0.6116243	0.1182538	0.06415357	0.03153313	0.07350906	0.05024965	0.2985328	0.1984253	0.2654078	0.2753938	0.05069519	0.05817233	0.05624738	0.04198032	1.996388	1.457211	2.395198	1.728371	0.08299284	0.08975182	0.08185391	0.03848093
2062.460	1	0.1729573	0.1895858	1.202377	1.345048	0.2071823	0.1992581	0.09342552	0.07698548	1.442648	1.279934	0.3615781	0.2160383	0.06217185	0.06044194	0.05014682	0.07121732	0.2743102	0.2157212	0.1720916	0.1281155	0.05235049	0.08807903	0.09978545	0.03797905
2062.460	1	0.1177989	0.1208929	0.1528812	0.09834468	1.187343	1.754809	0.5754321	0.5942012	0.1721016	0.1320106	0.1159014	0.1473448	0.3552824	0.3732992	0.4181342	0.4771363	0.3305798	0.3950014	0.453403	0.4428192	1.78543	2.66417	2.52089	2.295147
2062.461	1	0.1483327	0.1235671	0.1076299	0.09550818	0.2716852	0.3246594	2.269614	1.758379	0.123366	0.1542064	0.1843252	0.1474803	1.319208	1.191808	0.5315459	0.4906324	0.1139522	0.08601471	0.09047808	0.09842906	0.2944374	0.2983472	0.3408737	0.2041451
2062.561	1	2.201318	1.860881	0.5265953	0.09544797	0.04111953	0.05903282	0.0545212	0.0684169	0.2826137	0.2603761	0.2310209	0.271845	0.05165782	0.05885686	0.05221757	0.04544154	1.773043	1.137129	2.173786	1.584013	0.08495321	0.07265827	0.1071788	0.03014715
2062.562	1	0.2261681	0.1577208	1.236262	1.371797	0.2073702	0.2009234	0.06819888	0.06430682	1.540149	1.343381	0.3292696	0.2273579	0.07549187	0.05611526	0.04003048	0.04490261	0.3137022	0.1854674	0.1357222	0.1326477	0.05123668	0.07701698	0.1023564	0.02883522
2062.563	1	0.1009386	0.1113164	0.1325309	0.09557085	1.188018	1.813214	0.5959097	0.5597923	0.1339357	0.1352117	0.120814	0.1345532	0.3602053	0.3497364	0.3967225	0.5083755	0.3138891	0.3937328	0.4722638	0.4435003	1.838877	2.768721	2.576469	2.388871
2062.564	1	0.1726121	0.06515694	0.1342242	0.08239452	0.2646829	0.1792174	2.413288	1.871506	0.0992849	0.1109098	0.2317961	0.1407901	1.391144	1.2741	0.5560486	0.5020472	0.1558557	0.1179652	0.08849766	0.1000317	0.313323	0.3036416	0.3366079	0.2298401
2062.661	1	1.913905	1.715823	0.3343504	0.1320292	0.04707775	0.05630485	0.05707023	0.06827037	0.2575902	0.2246961	0.2164649	0.3399892	0.04876949	0.06505445	0.04813133	0.03551532	1.568649	0.93656	1.937939	1.428202	0.07734511	0.06788787	0.08474878	0.02620027
2062.662	1	0.2471707	0.1281823	1.329722	1.457874	0.2139805	0.2093549	0.07143199	0.07763394	1.676907	1.485434	0.331629	0.2672972	0.0774729	0.06635417	0.05115096	0.05705594	0.3828469	0.2084687	0.1178051	0.1466084	0.06961688	0.08426017	0.08944182	0.0389342
2062.663	1	0.0763131	0.1171658	0.08693249	0.1142862	1.184578	1.811168	0.596599	0.4637851	0.1156348	0.1476701	0.1237986	0.1508982	0.3740899	0.3495496	0.4254616	0.5208507	0.3128018	0.3950581	0.4775169	0.4311321	1.889095	2.920926	2.64549	2.464185
2062.664	1	0.1878235	0.101043	0.09860436	0.08815292	0.3134278	0.1483639	2.579853	1.91654	0.115847	0.1261978	0.2328876	0.1434022	1.419835	1.325203	0.6003068	0.549078	0.1379836	0.1210958	0.08695852	0.07783881	0.3223918	0.3258085	0.3081956	0.2778645
2062.761	1	1.779968	1.62898	0.2590044	0.1771814	0.03368701	0.046177	0.07253971	0.06805964	0.2312349	0.2112163	0.1938581	0.353393	0.05812182	0.04972056	0.0574436	0.03565251	1.525784	0.9281276	1.82082	1.396713	0.08880008	0.07337682	0.06259644	0.03957991
2062.763	1	0.2725826	0.1319604	1.346275	1.459668	0.2039952	0.1956451	0.07906964	0.07804833	1.662864	1.455653	0.3244431	0.2594904	0.07994665	0.06748295	0.06252313	0.03346988	0.37957	0.2271234	0.1412999	0.1401988	0.06408573	0.09220138	0.08783104	0.03577029
2062.764	1	0.07933711	0.1383979	0.06646475	0.1316875	1.171232	1.749067	0.5726912	0.3446924	0.1239175	0.174306	0.1191022	0.1733826	0.393678	0.3528141	0.4342928	0.5369596	0.3152772	0.4021852	0.4721197	0.4263035	1.897966	2.98862	2.61621	2.44128
2062.764	1	0.1705047	0.166394	0.09703845	0.09617939	0.4007546	0.222681	2.493954	1.822649	0.1555865	0.1731747	0.2028025	0.1180962	1.436217	1.245747	0.5807348	0.5312628	0.1276711	0.09453467	0.09146358	0.07204453	0.4083716	0.3072969	0.2137375	0.2844639
2062.861	1	1.652134	1.436313	0.2496429	0.2677981	0.03630919	0.04604258	0.0773571	0.06731329	0.1624098	0.1867924	0.2155822	0.337441	0.05316731	0.05350596	0.0452326	0.04865484	1.397218	0.9902994	1.559759	1.23412	0.08103649	0.08022426	0.0603606	0.04669813
2062.862	1	0.3079904	0.1617643	1.329048	1.427932	0.1929081	0.2086918	0.08171791	0.07855938	1.615277	1.397125	0.2931927	0.2351092	0.07557534	0.08083428	0.07710556	0.04033017	0.3436052	0.2217771	0.2009219	0.1488175	0.05974009	0.1063789	0.09772821	0.03743264
2062.863	1	0.06809997	0.125085	0.07528469	0.1272578	1.164223	1.667389	0.5438069	0.215195	0.130778	0.1896342	0.110706	0.1784273	0.4114237	0.3424743	0.404877	0.549196	0.3141752	0.4126761	0.4698684	0.4072871	1.902046	2.99547	2.549901	2.390467
2062.864	1	0.1743608	0.171938	0.06484838	0.08952212	0.4176416	0.2841385	2.35427	1.711775	0.1287131	0.1237443	0.1901966	0.1576989	1.501528	1.217587	0.5875684	0.5466385	0.1562423	0.1616616	0.09200791	0.08528227	0.4629049	0.3234326	0.1821039	0.3234748
2062.961	1	1.727493	1.408711	0.342738	0.3173299	0.02485846	0.03715131	0.0543971	0.07802932	0.1162896	0.1462152	0.2450335	0.3541731	0.0482112	0.05452541	0.05135998	0.03430992	1.413315	1.133676	1.595309	1.27328	0.07619005	0.06922018	0.07013112	0.05871444
2062.962	1	0.3239181	0.16498	1.351723	1.459206	0.2040834	0.2138592	0.07248944	0.09255147	1.654615	1.411511	0.290136	0.2384852	0.07910193	0.07588152	0.067462	0.037231	0.3428428	0.2101899	0.2329456	0.1417139	0.06150761	0.1165807	0.07269589	0.03739924
2062.963	1	0.05729756	0.09388492	0.1189396	0.1098661	1.183035	1.578597	0.5332708	0.1872067	0.155532	0.1889006	0.0942132	0.1548808	0.4356341	0.3435711	0.3927022	0.5435162	0.3012966	0.4068706	0.4769605	0.373981	1.932664	3.07472	2.550167	2.394817
2062.964	1	0.204581	0.19478	0.1593967	0.1508246	0.3393485	0.3781907	2.360874	1.663677	0.1042125	0.09436164	0.1781674	0.133896	1.58317	1.228752	0.6481245	0.6110192	0.08941229	0.1590819	0.126117	0.08368646	0.4265675	0.3740851	0.2109329	0.3167306
2063.061	1	1.92817	1.53987	0.4067462	0.2953946	0.03334573	0.05655565	0.06249646	0.07735732	0.1605657	0.2274897	0.3025645	0.3153853	0.06622788	0.04066359	0.05256296	0.0255212	1.527522	1.322216	1.913728	1.446815	0.07604028	0.07077329	0.1019546	0.06962717
2063.062	1	0.3440541	0.1605381	1.405128	1.505304	0.2322463	0.2163664	0.08585654	0.09609123	1.778898	1.477321	0.3356133	0.256854	0.0897874	0.06775832	0.05857545	0.04002642	0.3560022	0.2091111	0.2623446	0.14127	0.07356956	0.1178522	0.07469626	0.02926371
2063.063	1	0.0430565	0.0643575	0.1397	0.1164714	1.232203	1.578357	0.5339952	0.3408404	0.1532931	0.1872166	0.08171657	0.152426	0.4556394	0.3643937	0.4121944	0.5431256	0.2912088	0.4272658	0.488632	0.381776	1.988716	3.19069	2.60495	2.510438
2063.064	1	0.1948889	0.1308414	0.1234916	0.163422	0.2084396	0.4839035	2.530185	1.765712	0.1582676	0.1058597	0.1948128	0.1869685	1.732041	1.306547	0.6541188	0.6302254	0.1278721	0.138625	0.1261995	0.08942307	0.4087696	0.3385937	0.1929998	0.3284489
2063.161	1	1.932989	1.584777	0.3283888	0.2462299	0.02989257	0.07243552	0.06291426	0.06255386	0.09097302	0.2966534	0.293475	0.3711873	0.06214089	0.04434893	0.06193153	0.04361493	1.392405	1.311346	1.904574	1.42679	0.06978343	0.07538016	0.09953089	0.05463986
2063.163	1	0.3591535	0.139292	1.291739	1.336102	0.207658	0.1852331	0.06230907	0.08207956	1.548609	1.311123	0.2075102	0.2428979	0.08024342	0.05468188	0.0650217	0.04984598	0.2712808	0.1233381	0.2367801	0.1954913	0.06460109	0.09727203	0.1052843	0.04617954
2063.163	1	0.04316427	0.07820374	0.1517354	0.1250438	1.250362	1.531284	0.5332183	0.4706784	0.1454634	0.1744753	0.08839465	0.1437452	0.4487142	0.3593398	0.4032857	0.5012807	0.3069855	0.4278072	0.4812502	0.3949582	2.008473	3.168347	2.573238	2.543191
2063.164	1	0.163935	0.1171928	0.1275317	0.1185815	0.219563	0.5485848	2.611038	1.8288	0.1391767	0.1272785	0.2288231	0.1867746	1.749838	1.405118	0.6030305	0.6402032	0.1072266	0.1562697	0.1229651	0.0775349	0.3914655	0.2574932	0.1942631	0.3188581
2063.261	1	2.015115	1.908936	0.3400245	0.2556412	0.04651794	0.07390752	0.08417758	0.0696489	0.161894	0.3854648	0.2548288	0.4605234	0.06860746	0.07367067	0.07611689	0.06261788	1.585751	1.596099	2.29033	1.656725	0.09254132	0.09660424	0.1293868	0.08661365
2063.262	1	0.2858778	0.2515282	0.8621184	0.9573323	0.1275741	0.1480189	0.09260041	0.07068271	1.063835	0.8642975	0.2567183	0.2437498	0.06640808	0.06199473	0.05856106	0.07160761	0.2103348	0.1675465	0.1214104	0.2635858	0.03616297	0.05199145	0.1091183	0.06552025
2063.263	1	0.05282059	0.102842	0.1639476	0.1123257	1.216317	1.473068	0.5353653	0.5602877	0.1377916	0.1826063	0.1009291	0.148144	0.4424769	0.3419811	0.4104695	0.4559041	0.3355348	0.4115823	0.4471933	0.383407	2.017746	3.104929	2.446259	2.438185
2063.264	1	0.1247691	0.1370011	0.1293041	0.13024	0.3343277	0.5828956	2.579079	1.806942	0.1253449	0.1219323	0.2292553	0.1763291	1.664782	1.391682	0.5216385	0.5829904	0.1003684	0.1305423	0.1217427	0.07712224	0.3658708	0.2073789	0.2053648	0.2940299
2063.361	1	1.934916	1.953756	0.2836644	0.2508169	0.03559697	0.06072044	0.05323658	0.08128918	0.1568871	0.3980663	0.1627469	0.4231051	0.07052311	0.06218008	0.05196486	0.04971699	1.497403	1.546519	2.239532	1.623241	0.08743595	0.07257339	0.08796564	0.04556034
2063.362	1	0.287626	0.2823311	0.9833299	1.073862	0.1769394	0.1665802	0.1077375	0.066097	1.198106	0.9755408	0.2785558	0.2343444	0.09830138	0.05164024	0.06022648	0.07904644	0.2805185	0.1639076	0.1216317	0.2742226	0.06692923	0.06803128	0.09732529	0.06124319
2063.363	1	0.06153958	0.1032547	0.1742696	0.09616332	1.210908	1.494266	0.5337164	0.6291527	0.1458276	0.1927087	0.1040118	0.1335091	0.4169615	0.3438019	0.4348239	0.4133519	0.3444954	0.3992963	0.4164954	0.3798593	2.105429	3.126338	2.456141	2.443774
2063.363	1	0.1232719	0.1117482	0.1191631	0.07416576	0.4110085	0.5214932	2.505051	1.81355	0.09258228	0.137485	0.2043045	0.1637373	1.516813	1.340342	0.4931936	0.5421375	0.0846463	0.1022946	0.08255552	0.05883981	0.3537002	0.2299552	0.2071687	0.2616588
2063.461	1	1.542431	1.428718	0.1567498	0.3595013	0.03106041	0.03994836	0.07291656	0.05517977	0.2147572	0.2315858	0.2060574	0.2247604	0.0548434	0.04770318	0.03421457	0.03858945	1.043569	1.150157	1.63873	1.299372	0.06410787	0.09305151	0.06557882	0.04276432
2063.462	1	0.282057	0.2801023	1.235564	1.256053	0.2156889	0.1889156	0.08037466	0.07133217	1.42238	1.236207	0.2588371	0.2365839	0.0906597	0.05594047	0.04583641	0.07102361	0.3487159	0.1073661	0.1100692	0.2531103	0.07613015	0.08642982	0.1005153	0.04241758
2063.463	1	0.07782005	0.07955883	0.1718772	0.09682573	1.161867	1.458616	0.5424783	0.6632135	0.1244848	0.1834118	0.1133231	0.1030807	0.3948738	0.3218259	0.4569759	0.3703089	0.3623886	0.4156195	0.4106486	0.3973434	2.214064	3.205798	2.520414	2.471333
2063.464	1	0.1435338	0.05596976	0.1104048	0.088955	0.3865631	0.4815777	2.571542	1.925482	0.1022473	0.1243271	0.1802302	0.1624815	1.423394	1.342454	0.5174931	0.4766349	0.09352103	0.09321269	0.09818796	0.06662428	0.3518619	0.2526376	0.1992299	0.201082
2063.580	1	1.624572	1.575387	0.1519416	0.3725624	0.05510007	0.03615704	0.07734604	0.04157891	0.2713212	0.2926849	0.1573411	0.2093561	0.07294739	0.06046819	0.04587531	0.03676334	1.166989	1.081738	1.769422	1.34032	0.0952836	0.07382295	0.08868817	0.06253135
2063.580	1	0.2545019	0.3391597	1.156916	1.206516	0.2078902	0.1756789	0.09115606	0.0670694	1.334569	1.176277	0.312078	0.2081833	0.09263239	0.06301269	0.05525582	0.06213882	0.3514912	0.1313454	0.1297065	0.2687049	0.06219494	0.06199521	0.1125814	0.04501199
2063.580	1	0.09462993	0.05206178	0.1631902	0.1065173	1.123302	1.454699	0.5402973	0.6370476	0.1191846	0.1794498	0.1157342	0.07940875	0.3793249	0.3063618	0.4632931	0.3243044	0.3666588	0.4047648	0.4013926	0.4116185	2.232633	3.178555	2.499042	2.442253
2063.581	1	0.1531038	0.07899563	0.09420063	0.07388529	0.3197962	0.3996497	2.641626	2.00014	0.06695361	0.0908109	0.2327822	0.1546506	1.322652	1.33746	0.5238498	0.4335858	0.1131647	0.0920577	0.08345812	0.06116038	0.354883	0.2905823	0.2002012	0.1647967
2063.680	1	1.175552	1.007119	0.2571095	0.4548891	0.05008178	0.03843965	0.06270838	0.02682785	0.2258306	0.1937371	0.1828547	0.1721359	0.04963099	0.06104966	0.04221484	0.06564252	0.9916082	0.9406014	1.224323	0.9605461	0.0785567	0.07002757	0.05474909	0.03449041
2063.681	1	0.2238387	0.3954131	1.068904	1.108546	0.1626817	0.1617182	0.09010232	0.06982433	1.209382	1.090203	0.3613116	0.2026074	0.107058	0.06109038	0.05281634	0.07004718	0.3439762	0.1555735	0.1749811	0.3090548	0.05551502	0.0538672	0.1066585	0.05397794
2063.681	1	0.1232664	0.0429053	0.1842791	0.09531281	1.093483	1.471445	0.51443	0.5579466	0.1194366	0.1718559	0.1141765	0.06293756	0.3573585	0.3219544	0.4416552	0.2635508	0.3655312	0.4216298	0.4035086	0.4010226	2.199249	3.056583	2.468781	2.364337
2063.681	1	0.1419408	0.1047528	0.09238773	0.06880125	0.2566544	0.2847163	2.455503	1.882726	0.08600467	0.08334785	0.2096499	0.1558623	1.205524	1.166949	0.4698395	0.435479	0.1233057	0.09606276	0.08361191	0.07974309	0.3484994	0.318536	0.1874197	0.1549004
2063.761	1	1.158739	0.9749973	0.3222179	0.509908	0.03603222	0.04525867	0.07704171	0.0763328	0.154756	0.1508487	0.2464181	0.1826574	0.04205716	0.05777339	0.03886502	0.05073612	0.9926871	0.9189247	1.132081	0.8734716	0.06530536	0.0540665	0.06516339	0.04256875
2063.762	1	0.2111838	0.4076695	1.134805	1.139628	0.180813	0.1713806	0.09489872	0.07510747	1.273812	1.19067	0.3822453	0.1964518	0.1006615	0.05762737	0.06144841	0.05566327	0.3582208	0.1375997	0.1945092	0.2754676	0.05823247	0.04867952	0.1016937	0.0426694
2063.763	1	0.1338159	0.04407923	0.1795972	0.06999484	1.066732	1.443527	0.4850558	0.4383047	0.130062	0.1603197	0.1010327	0.06369961	0.380609	0.3424595	0.4114938	0.2771895	0.3696566	0.4045599	0.4051836	0.3949054	2.182294	2.978833	2.436609	2.253333
2063.763	1	0.1750314	0.1127	0.0797862	0.05225279	0.2649699	0.216065	2.348155	1.805396	0.09093366	0.07240288	0.1804566	0.1269555	1.220692	1.084756	0.4312613	0.4290947	0.08858657	0.08886347	0.07759867	0.07354563	0.3306276	0.3649736	0.1513227	0.1925869
2063.861	1	1.466675	1.103817	0.2437075	0.4541352	0.05084086	0.05443948	0.07369487	0.06648155	0.2639145	0.1865323	0.2908051	0.1310718	0.06278522	0.0644589	0.06641603	0.03676361	1.176461	0.9765933	1.251242	1.003424	0.06925169	0.06744397	0.0572562	0.04385604
2063.862	1	0.1733268	0.3293422	1.329547	1.297407	0.2140232	0.2069546	0.07713417	0.05578368	1.563558	1.420415	0.3455799	0.2143017	0.09629375	0.07840336	0.06636654	0.04351941	0.3785491	0.1571169	0.2120514	0.1678599	0.0841615	0.06386981	0.07819454	0.04947128
2063.863	1	0.121604	0.053419	0.1474955	0.07826657	1.061102	1.463077	0.471663	0.2877683	0.1340317	0.174221	0.0987893	0.07178083	0.3827922	0.3122456	0.3998288	0.3409054	0.3781039	0.3849228	0.4383967	0.4079125	2.289388	2.996673	2.573492	2.282732
2063.864	1	0.1844352	0.1389111	0.08563956	0.09966113	0.3220069	0.1969369	2.526348	1.864916	0.08155682	0.06944116	0.2270219	0.1551996	1.325981	1.122492	0.4629937	0.4517785	0.08844129	0.1359555	0.08782001	0.08046002	0.324928	0.3990536	0.2019708	0.2942582
2063.961	1	1.756259	1.292348	0.1624075	0.38624	0.03829915	0.05386165	0.08116092	0.05667715	0.293092	0.2441884	0.3282474	0.1114509	0.07442221	0.0805854	0.06873688	0.05352451	1.368436	1.068731	1.388567	1.131008	0.07273961	0.06542052	0.05395011	0.0460863
2063.962	1	0.1636964	0.275699	1.439725	1.384911	0.2237986	0.2032082	0.09862608	0.06397449	1.69586	1.508862	0.3294536	0.2417902	0.09763237	0.06330692	0.08249283	0.05336659	0.3386904	0.1897689	0.2590792	0.1385953	0.08231068	0.06745388	0.06799069	0.05380931
2063.963	1	0.1212808	0.06051299	0.09362559	0.07227131	1.052046	1.43829	0.4705385	0.1330531	0.1407537	0.1739288	0.1375476	0.1093221	0.3807402	0.2778132	0.4359721	0.3993741	0.3730867	0.3880313	0.4589979	0.4033431	2.324659	2.915185	2.648797	2.27006
2063.963	1	0.1315936	0.2084913	0.08911679	0.0903969	0.3302231	0.2084631	2.596726	1.828907	0.1296577	0.1242603	0.1770848	0.1541557	1.42394	1.155082	0.49796	0.3935495	0.0980026	0.136858	0.08387053	0.06880262	0.3231225	0.3772811	0.2945025	0.3666159
2064.061	1	1.848957	1.457763	0.1582947	0.3634339	0.04158888	0.04589254	0.06149517	0.04552249	0.3585914	0.1664842	0.3355421	0.1505249	0.08148142	0.05131897	0.07735225	0.06092415	1.424406	1.10956	1.3616	1.139504	0.1032384	0.08043211	0.05091981	0.046873
2064.062	1	0.1217636	0.3506731	1.288311	1.277328	0.195968	0.1808946	0.08963597	0.05906996	1.540325	1.360453	0.3589335	0.1989908	0.09076696	0.08202693	0.09267102	0.05554638	0.2867218	0.2173207	0.251748	0.1878868	0.07458476	0.05730979	0.08193638	0.0364745
2064.063	1	0.118079	0.0941077	0.07634858	0.06744482	1.02542	1.430403	0.4625842	0.2088108	0.1307684	0.1823249	0.1471284	0.1315896	0.3707768	0.2662968	0.4682352	0.4412761	0.3630775	0.3780466	0.4460469	0.38473	2.332454	2.802281	2.68452	2.249543
2064.063	1	0.1001693	0.1577476	0.08016203	0.1102397	0.267494	0.3643745	2.512169	1.736295	0.1086794	0.1271173	0.1537553	0.1663841	1.536449	1.09971	0.5170885	0.3959294	0.08320626	0.12097	0.06751881	0.07249483	0.3152966	0.3718514	0.2519061	0.3780209
2064.161	1	1.946171	1.602021	0.0976496	0.3364247	0.05498286	0.04150786	0.05198498	0.05941929	0.4163285	0.1546921	0.301126	0.2496905	0.08471618	0.04652213	0.06241579	0.06851736	1.571273	1.186827	1.452033	1.225064	0.1066867	0.07911862	0.06361546	0.04496368
2064.162	1	0.1113149	0.3472798	1.262072	1.251157	0.1882452	0.1844805	0.06247944	0.05239182	1.498397	1.307259	0.333698	0.1798972	0.09063536	0.09994745	0.07268868	0.05558673	0.2583726	0.2457875	0.2482373	0.2276787	0.0627255	0.07125255	0.08615715	0.03363474
2064.163	1	0.1348987	0.1059077	0.06342563	0.06594113	0.9858062	1.389941	0.459682	0.3608765	0.09909069	0.1791869	0.1530796	0.1553224	0.3463635	0.3040614	0.5165234	0.4769667	0.3606762	0.3803795	0.4080528	0.370423	2.345253	2.732491	2.639239	2.177271
2064.163	1	0.09222294	0.1354978	0.1213613	0.07988627	0.2072034	0.5379621	2.352689	1.599833	0.12626	0.1512215	0.1347296	0.1980819	1.536753	1.021177	0.4887648	0.4369319	0.09158938	0.1000919	0.1064103	0.05142707	0.2606764	0.4158935	0.1695706	0.3360018
2064.261	1	1.905214	1.597046	0.1246528	0.293632	0.04578219	0.05446881	0.05976654	0.04576631	0.3711409	0.2132139	0.2563652	0.2962784	0.06960037	0.07653792	0.05797939	0.08141393	1.55909	1.168823	1.417127	1.241027	0.09988895	0.1052805	0.05271051	0.04788826
2064.262	1	0.1186581	0.2814518	1.378149	1.346704	0.2339659	0.199025	0.08624965	0.0357402	1.646662	1.424807	0.3574435	0.1596588	0.08953225	0.08931253	0.06534958	0.04941249	0.2675678	0.2731887	0.2480109	0.249365	0.07464464	0.07308322	0.06081541	0.03755731
2064.263	1	0.1207745	0.09990514	0.07027943	0.0693467	0.9774863	1.40562	0.5108327	0.5192207	0.08432942	0.1712631	0.1642809	0.1836092	0.3303393	0.3480427	0.5559527	0.4832597	0.3679733	0.3849155	0.4351603	0.3838671	2.380937	2.788899	2.727736	2.257353
2064.263	1	0.1515243	0.09869094	0.1365704	0.1135435	0.2859963	0.620836	2.538292	1.757908	0.1507804	0.1189207	0.1844484	0.1803482	1.625517	1.079447	0.475961	0.4549879	0.1234689	0.1122257	0.08428966	0.07875421	0.2510126	0.4452103	0.1648943	0.3197005
2064.361	1	1.893849	1.663853	0.1709336	0.3312312	0.04547215	0.04728246	0.07001818	0.04413926	0.3074601	0.2570334	0.2141662	0.329293	0.05502656	0.06626666	0.06658643	0.06529051	1.550217	1.111052	1.476032	1.271384	0.07592462	0.09827062	0.05939176	0.05735801
2064.362	1	0.1476386	0.2545561	1.428417	1.386067	0.2408937	0.1926974	0.07531264	0.0496278	1.710553	1.430391	0.3299434	0.1493553	0.07885926	0.09630014	0.07990921	0.07061181	0.283745	0.2649525	0.2808901	0.2697501	0.08360456	0.06946954	0.08222439	0.03216224
2064.363	1	0.1066828	0.08302813	0.1146849	0.07581171	0.9576821	1.422473	0.5892676	0.6274959	0.08287827	0.1550757	0.1601828	0.195309	0.3347442	0.3766486	0.5716795	0.4790193	0.3616983	0.3809726	0.4540093	0.3808066	2.364755	2.813666	2.745953	2.295763
2064.363	1	0.1581932	0.1243044	0.09679259	0.08956552	0.3108095	0.6856005	2.639792	1.874255	0.1433492	0.08583396	0.1869025	0.1918892	1.641139	1.18614	0.4724574	0.4644612	0.08585027	0.1243576	0.07767206	0.07337966	0.2585967	0.4955499	0.1972657	0.2856577
2064.461	1	1.87211	1.627405	0.1374407	0.3355554	0.05205683	0.04158235	0.08265083	0.05014087	0.214636	0.1316493	0.223955	0.322198	0.06218549	0.05554958	0.05749632	0.05529894	1.501872	1.019243	1.490095	1.186429	0.0909798	0.08005622	0.08091113	0.03983528
2064.462	1	0.1503245	0.2404673	1.407127	1.347678	0.2526805	0.1982857	0.07009189	0.04387315	1.676863	1.387756	0.2869667	0.1130903	0.0972585	0.0910548	0.06854405	0.06058828	0.2773119	0.2445172	0.2900176	0.2664672	0.06960943	0.0720166	0.07551767	0.03487353
2064.463	1	0.1132654	0.08005955	0.1397801	0.06807559	0.9741003	1.440214	0.6540524	0.6603835	0.09322824	0.1354224	0.157353	0.2021979	0.3720437	0.4172846	0.5627956	0.4813443	0.3439453	0.402026	0.4581291	0.3892577	2.290684	2.780005	2.70785	2.28743
2064.463	1	0.1715331	0.1406617	0.08210409	0.0837324	0.3415853	0.710653	2.579333	1.851458	0.1536684	0.08360053	0.2153452	0.1685509	1.588176	1.229584	0.4379785	0.4213012	0.09398692	0.1352402	0.1043753	0.09151531	0.2396135	0.4515465	0.2626481	0.2621907
2064.561	1	1.862973	1.546618	0.142052	0.3066131	0.0372702	0.040423	0.06409679	0.05339995	0.2538132	0.1439315	0.2322517	0.336753	0.07338859	0.06772161	0.05854336	0.0613703	1.493644	1.024268	1.557069	1.173349	0.1098305	0.07528653	0.0764712	0.05122831
2064.562	1	0.162916	0.2324457	1.361506	1.306783	0.2367841	0.1830611	0.06426405	0.0353156	1.624711	1.312079	0.2313018	0.08445145	0.08321267	0.1011368	0.07235286	0.06084086	0.2736076	0.2422931	0.3025189	0.2521074	0.07380423	0.09157573	0.07575312	0.02565107
2064.563	1	0.1421188	0.07589597	0.1381175	0.06630177	1.003172	1.463108	0.7185297	0.6493626	0.1087544	0.1450596	0.1648046	0.1997964	0.3971714	0.4586721	0.5388644	0.5006882	0.3414034	0.4276297	0.4354818	0.3892962	2.221303	2.738851	2.657958	2.271152
2064.563	1	0.1340678	0.09461775	0.06199404	0.05072583	0.2971712	0.6402263	2.463595	1.820645	0.1599754	0.06232698	0.1949309	0.1655888	1.460424	1.252462	0.4213781	0.4260562	0.1200848	0.1323738	0.08852777	0.05717743	0.2448968	0.382355	0.3046495	0.243004
2064.661	1	1.892281	1.550076	0.1483526	0.2559065	0.05369259	0.05099727	0.07271563	0.05171357	0.329416	0.2048482	0.2763732	0.3460465	0.06863094	0.07495517	0.06085392	0.06295309	1.521884	1.106656	1.659273	1.22925	0.0844549	0.07745467	0.0708842	0.05553997
2064.662	1	0.1728384	0.218942	1.415844	1.353247	0.213925	0.1946135	0.05321358	0.06001924	1.686901	1.353194	0.2297528	0.09904025	0.07797309	0.08747262	0.0750419	0.06553423	0.2898794	0.2304253	0.3157963	0.2431822	0.07164114	0.1071615	0.07484484	0.04020127
2064.663	1	0.1395291	0.08701854	0.1269713	0.06302851	1.022584	1.513325	0.744709	0.6127536	0.09531437	0.1565396	0.1540048	0.176689	0.4150081	0.4515007	0.5125344	0.4916779	0.3368329	0.4238002	0.436002	0.4047473	2.209966	2.785944	2.713453	2.366413
2064.663	1	0.1518396	0.08829	0.06042999	0.08080183	0.2216311	0.5382671	2.640314	1.984268	0.1414892	0.1295183	0.2382772	0.1607011	1.443729	1.343865	0.4079773	0.4704771	0.1191512	0.149806	0.1033302	0.1032916	0.2677454	0.393782	0.3383662	0.2265957
2064.770	1	1.88802	1.518731	0.1953417	0.2304692	0.05014517	0.0496666	0.08056441	0.0577036	0.3722019	0.2420801	0.3312619	0.36128	0.06916559	0.08287289	0.05413619	0.04514773	1.559091	1.142691	1.721709	1.240881	0.08266639	0.0769468	0.07517379	0.05105491
2064.770	1	0.1751493	0.2060312	1.438609	1.376501	0.2257885	0.2043395	0.04723491	0.0720746	1.812625	1.388946	0.2367276	0.1262521	0.08604147	0.06701757	0.06724876	0.07831485	0.2973178	0.1964625	0.3381985	0.2545415	0.07939734	0.08276522	0.06036715	0.03994322
2064.770	1	0.1250629	0.09750094	0.1074285	0.0608387	1.050693	1.549477	0.7526076	0.5186988	0.09365088	0.176884	0.1200178	0.1672756	0.428111	0.4646766	0.4509544	0.469295	0.3452041	0.4054384	0.4320874	0.4150822	2.203285	2.811052	2.723045	2.417183
2064.771	1	0.1498238	0.1083834	0.09124255	0.1066997	0.2269171	0.4119049	2.727562	2.072621	0.1081159	0.1145603	0.2206395	0.1549838	1.412498	1.403281	0.4750401	0.4993092	0.1308324	0.1116508	0.08698083	0.08827893	0.3416751	0.4096511	0.3290636	0.2452742
2064.860	1	1.86192	1.45541	0.2183657	0.1738715	0.073351	0.04968486	0.06619492	0.06269383	0.3400626	0.1816312	0.3322546	0.3725311	0.06639069	0.06717036	0.05382153	0.04852154	1.585648	1.098762	1.752393	1.195687	0.09911023	0.07033737	0.06235391	0.05547524
2064.860	1	0.2295058	0.1881346	1.439236	1.371898	0.2277285	0.2071229	0.07492356	0.07183488	1.844124	1.415589	0.232324	0.137754	0.1052003	0.07809404	0.06696232	0.09045832	0.2878385	0.1811555	0.3196895	0.2611658	0.06625353	0.1024818	0.05130886	0.04089909
2064.860	1	0.1453597	0.1211864	0.09646935	0.05998365	1.06999	1.541902	0.7946263	0.4032118	0.1060541	0.1971063	0.08986567	0.1657393	0.4134031	0.4619434	0.4077158	0.4768653	0.3566495	0.3863067	0.4067455	0.4097025	2.161985	2.740056	2.627324	2.358305
2064.861	1	0.1657933	0.06329744	0.1388347	0.08532674	0.2383001	0.2618525	2.592037	1.983653	0.1051872	0.07175915	0.2138771	0.1324071	1.347816	1.3132	0.5474788	0.5019497	0.1485923	0.1187858	0.0835197	0.07967696	0.3683151	0.4004821	0.2864629	0.2747714
2064.961	1	1.780552	1.419847	0.1879935	0.129344	0.05956604	0.0765697	0.05994124	0.07363502	0.2827635	0.1168285	0.2645551	0.3470261	0.05195416	0.05711874	0.06055127	0.04223937	1.484336	1.009421	1.745978	1.072216	0.09787087	0.06706478	0.07085117	0.05186841
2064.962	1	0.299269	0.1313204	1.378852	1.314434	0.2093558	0.1904287	0.0465147	0.06543434	1.701568	1.388167	0.1924316	0.1784247	0.08704552	0.06866146	0.05597333	0.0752594	0.2911863	0.1923632	0.244241	0.2638854	0.05914142	0.1051198	0.05807778	0.04972334
2064.963	1	0.165406	0.1068473	0.0984648	0.1130029	1.070563	1.479437	0.8400411	0.2960932	0.09086193	0.1963833	0.08330047	0.1709402	0.4167531	0.4132339	0.410556	0.4925566	0.3570619	0.3641475	0.3956183	0.3896452	2.074189	2.688629	2.562439	2.294428
2064.964	1	0.1648007	0.0939396	0.07100223	0.05928373	0.2610227	0.1581138	2.477212	1.884567	0.09210875	0.1048982	0.1941567	0.1479499	1.28356	1.222795	0.581722	0.5132475	0.1515057	0.1096053	0.1083845	0.07328668	0.3504911	0.3584116	0.278732	0.2861584
2065.061	1	1.646404	1.345205	0.1995798	0.1135925	0.06968119	0.07218305	0.078976	0.0769287	0.3587154	0.1535292	0.2509402	0.2671335	0.05126551	0.03180316	0.05848559	0.06156975	1.430863	0.9684476	1.638838	1.000567	0.08970597	0.0731131	0.07555105	0.05775853
2065.062	1	0.3366787	0.1171268	1.382396	1.293446	0.1961167	0.1749766	0.05781585	0.06216073	1.664281	1.392528	0.216224	0.1857586	0.09121928	0.05715346	0.07153469	0.08235496	0.3103444	0.1949948	0.211205	0.2571932	0.05110679	0.1040979	0.0706726	0.04858167
2065.063	1	0.1681314	0.07246794	0.1075093	0.1526243	1.085252	1.454067	0.8903723	0.2744912	0.09551906	0.1855328	0.1138039	0.1702982	0.4198193	0.3714642	0.4385838	0.4864086	0.3528617	0.3680042	0.3993696	0.3573957	2.006402	2.673978	2.503255	2.228032
2065.063	1	0.135795	0.1315253	0.08340589	0.06691557	0.225932	0.1471072	2.363722	1.785021	0.128173	0.1572457	0.1884635	0.1092516	1.307722	1.158322	0.5854014	0.50883	0.1372593	0.1264013	0.1159813	0.0555283	0.338285	0.3195077	0.2788906	0.2820232
2065.161	1	1.841282	1.587256	0.4107204	0.1987877	0.08836917	0.05698528	0.05884063	0.06232497	0.5337545	0.1537705	0.2235773	0.2987458	0.07228568	0.02433775	0.06672201	0.05869306	1.729484	0.9674882	1.7892	1.018742	0.08895799	0.07735238	0.07419316	0.05185941
2065.163	1	0.344604	0.1372153	1.557163	1.394575	0.2529953	0.2073325	0.05718838	0.08354986	2.014441	1.548806	0.2723223	0.2270054	0.0996101	0.05113879	0.06674751	0.07058387	0.3690436	0.1705783	0.2404367	0.2742397	0.03512244	0.09184255	0.06127572	0.05623161
2065.164	1	0.1652384	0.05069034	0.1194931	0.1639654	1.109662	1.465522	0.9406278	0.375191	0.1089265	0.1634301	0.1198264	0.1469583	0.3803695	0.3493512	0.4353988	0.4849661	0.3430511	0.3708517	0.4231424	0.3702031	2.024877	2.794877	2.515869	2.259125
2065.165	1	0.180959	0.1904295	0.07104802	0.1211284	0.1741452	0.2212367	2.505321	1.845263	0.1155782	0.1241023	0.2153888	0.1143176	1.41056	1.199313	0.6469186	0.5514826	0.1495452	0.1191294	0.08962813	0.06463489	0.3844309	0.3386347	0.2903268	0.3758303
2065.271	1	1.905947	1.550374	0.4040515	0.1709071	0.1053782	0.08262477	0.05391428	0.04913633	0.553494	0.1778584	0.2631201	0.1878421	0.07634821	0.04145927	0.07781044	0.04883593	1.666535	0.9884186	1.677739	0.9811022	0.0692956	0.08473117	0.06568939	0.05614853
2065.272	1	0.3681241	0.2005793	1.348867	1.280073	0.2110023	0.2232644	0.1121141	0.06582236	1.549567	1.382143	0.2932842	0.2107648	0.09035575	0.06516472	0.0874042	0.05366028	0.326808	0.2061774	0.1520765	0.2629709	0.05482887	0.0874959	0.09449656	0.05790748
2065.273	1	0.1742553	0.08613261	0.1287558	0.1587131	1.108304	1.488126	0.9584762	0.4708291	0.1062805	0.1418498	0.1261884	0.1418522	0.373268	0.3429607	0.4033695	0.4651104	0.3357787	0.3672654	0.4396708	0.3847183	1.951541	2.756403	2.506804	2.298702
2065.274	1	0.1643791	0.1518747	0.1242361	0.1283627	0.1863457	0.3234295	2.652041	1.881255	0.1218816	0.1234609	0.2063943	0.1577329	1.56755	1.217994	0.7578314	0.6414881	0.1433262	0.1567738	0.1329047	0.07953566	0.4006728	0.4010192	0.2954792	0.394752
2065.361	1	2.036027	1.584336	0.5120881	0.1114976	0.09131143	0.05485982	0.0770945	0.04601973	0.5260627	0.2792205	0.3000456	0.1986288	0.07051178	0.06595484	0.09171699	0.04789124	1.832042	1.095879	1.784386	1.049843	0.1147233	0.09438336	0.08041603	0.06729531
2065.362	1	0.3280056	0.2818072	1.117802	1.036751	0.168449	0.18649	0.1166405	0.06364884	1.172306	1.18869	0.3696502	0.2061213	0.08502286	0.05678986	0.06625021	0.06901949	0.2273856	0.2317402	0.1077413	0.3173873	0.03716669	0.08792907	0.09232707	0.05265707
2065.363	1	0.1809679	0.1124826	0.1306991	0.1527323	1.109625	1.498672	0.9617723	0.5720938	0.1054511	0.1209505	0.1273783	0.157007	0.3870146	0.3300524	0.3563063	0.4558411	0.3292063	0.3622854	0.4261379	0.3793301	1.885084	2.742733	2.436991	2.266523
2065.363	1	0.1566451	0.1150013	0.1506552	0.1180942	0.31504	0.4835088	2.614246	1.898027	0.1578778	0.1011466	0.2151314	0.1708212	1.624477	1.222608	0.7487578	0.6284741	0.1332369	0.1191783	0.08856009	0.08358	0.3722158	0.3529155	0.2318923	0.3809554
2065.461	1	2.185098	1.723338	0.4962829	0.1738673	0.05780474	0.08654676	0.05413249	0.07505497	0.4690081	0.4349465	0.3419456	0.2668964	0.08061145	0.08057542	0.06728828	0.05962479	2.030268	1.433927	1.96549	1.243579	0.1095362	0.09856366	0.07731921	0.06579669
2065.462	1	0.3503453	0.1583941	1.379502	1.247661	0.1990427	0.2140771	0.05546131	0.07683953	1.655364	1.51202	0.3005084	0.2459273	0.08994017	0.04774294	0.08049073	0.05746742	0.329692	0.1940212	0.1579929	0.1842934	0.0622173	0.08364381	0.05789821	0.06068349
2065.463	1	0.1936087	0.1196523	0.1186264	0.1455633	1.140582	1.561578	0.9846111	0.6326915	0.1214387	0.1143067	0.1326996	0.170638	0.4061703	0.3073847	0.3501583	0.4540891	0.321679	0.3502133	0.4033313	0.3869251	1.850254	2.781623	2.327869	2.251767
2065.463	1	0.1876172	0.08745206	0.09966231	0.09789972	0.4116342	0.5529604	2.408365	1.717211	0.1661109	0.1379022	0.1889377	0.1591354	1.570128	1.185414	0.6213881	0.5676967	0.06042716	0.1097361	0.0990488	0.06828143	0.2961944	0.262452	0.2195865	0.3665956
2065.561	1	1.979059	1.508152	0.1923713	0.2201309	0.0623897	0.08608052	0.06747493	0.05375358	0.4809469	0.3461412	0.3270163	0.2867845	0.08224032	0.100335	0.08090044	0.05247017	1.540543	1.417339	1.615689	1.043517	0.08840441	0.1003914	0.1088094	0.03775742
2065.562	1	0.32927	0.1555441	1.363428	1.208455	0.2028608	0.2011785	0.09287681	0.07771807	1.616363	1.489267	0.3339682	0.2662167	0.08078884	0.05276955	0.06429918	0.04215369	0.2877093	0.1981525	0.1495036	0.1819439	0.04529427	0.08024515	0.0521031	0.04595929
2065.563	1	0.1445172	0.1018738	0.1022352	0.1692345	1.154934	1.661374	1.02267	0.6496413	0.105613	0.128196	0.1208535	0.1731395	0.3823596	0.3010809	0.3530077	0.458224	0.3033635	0.3606504	0.3752113	0.4000973	1.859426	2.904284	2.299599	2.31937
2065.563	1	0.1286914	0.1572737	0.1147918	0.1314064	0.4168297	0.5803904	2.630809	1.900623	0.1425284	0.09339277	0.2482765	0.1888784	1.615255	1.3013	0.5949599	0.5480498	0.08865931	0.1314664	0.1273416	0.08209615	0.2704261	0.2559188	0.2612645	0.3302677
2065.661	1	1.640041	1.197295	0.1386834	0.2483592	0.05576021	0.06900179	0.06915199	0.0561896	0.3137057	0.1243716	0.2676385	0.3581053	0.07081968	0.07302361	0.05581826	0.04198976	1.157252	1.129516	1.228235	0.865978	0.06628043	0.07643473	0.09074402	0.04801997
2065.662	1	0.2980269	0.1966223	1.285529	1.140901	0.1896799	0.1888297	0.1233407	0.08510885	1.470162	1.386407	0.362965	0.254149	0.07951516	0.07226708	0.07428479	0.0488875	0.198792	0.1641026	0.1382807	0.201441	0.04443258	0.07758616	0.07181959	0.0447762
2065.663	1	0.08856391	0.08654639	0.1086145	0.1593677	1.153033	1.702415	1.010554	0.5759087	0.09788484	0.1143608	0.1110206	0.1408689	0.3435117	0.2960329	0.3625792	0.4244122	0.2717642	0.3826512	0.3649233	0.4057501	1.824542	2.963862	2.267755	2.373817
2065.663	1	0.1255103	0.09584307	0.1503849	0.08095261	0.338857	0.5862743	2.851934	2.100709	0.08293605	0.1154633	0.2489438	0.1654841	1.583725	1.402795	0.6216489	0.5334903	0.08607512	0.1124805	0.108387	0.06615691	0.2519026	0.3050061	0.2976872	0.2943921
2065.761	1	1.664789	1.230617	0.1385218	0.2136174	0.05725057	0.06123258	0.05289024	0.04272655	0.2705616	0.1653466	0.2063025	0.3473852	0.06449555	0.07598022	0.07258655	0.05346219	1.095576	1.055301	1.305921	0.9036264	0.08788207	0.06791407	0.1050286	0.06757811
2065.762	1	0.2664804	0.2246558	1.240987	1.129301	0.2019534	0.1888513	0.113266	0.07553679	1.42823	1.307822	0.3670557	0.2585479	0.06602246	0.06318407	0.07951994	0.04580613	0.1753369	0.1500244	0.1204557	0.2082416	0.06452595	0.07710234	0.0790987	0.03463759
2065.763	1	0.08468686	0.09134555	0.0968869	0.134942	1.158239	1.728056	0.9739405	0.4733147	0.1177787	0.115915	0.1294314	0.1226712	0.3505593	0.3514611	0.3668877	0.3916291	0.2778553	0.395643	0.3393276	0.3972962	1.794997	2.948411	2.148839	2.327738
2065.763	1	0.1166677	0.08140053	0.1191404	0.07449638	0.2621478	0.6075593	2.712045	2.055837	0.0882697	0.1410729	0.1971586	0.1731992	1.444031	1.371385	0.5599032	0.4763807	0.08634553	0.1089755	0.1010822	0.08423235	0.1914546	0.3176509	0.2846211	0.2204818
2065.861	1	1.554107	1.12369	0.2326828	0.1955634	0.0570306	0.03714249	0.07111676	0.04284629	0.1867243	0.2042457	0.1821307	0.3747609	0.07071204	0.06086249	0.04064047	0.04383447	0.9821481	0.8489769	1.27119	0.8245712	0.06919675	0.05411841	0.0812194	0.03167705
2065.862	1	0.2429851	0.2199744	1.23369	1.148829	0.1968144	0.1947805	0.09696475	0.08522091	1.461589	1.271625	0.3500533	0.2871419	0.05694129	0.04986521	0.07271808	0.04079476	0.181288	0.1289389	0.1433865	0.2326664	0.06487564	0.08196025	0.09045264	0.040325
2065.863	1	0.09389418	0.1279798	0.09355759	0.1230402	1.147288	1.733228	0.8982392	0.3857171	0.1144716	0.1488828	0.1391388	0.1263297	0.3479293	0.408987	0.3459632	0.3660392	0.2780174	0.385171	0.3302194	0.4028111	1.74693	2.857562	2.051942	2.241251
2065.863	1	0.1332601	0.07812836	0.09630215	0.07832102	0.2245052	0.5069633	2.506004	1.937949	0.08934055	0.1059752	0.2120778	0.1685348	1.283553	1.243425	0.4896681	0.4538566	0.05623965	0.129748	0.05723333	0.08396922	0.1445306	0.3334254	0.2260619	0.1623075
2065.961	1	1.452041	1.090816	0.2351039	0.2144009	0.03493323	0.04311073	0.05278524	0.05926735	0.1612459	0.1932583	0.1381421	0.3575679	0.05755654	0.05780597	0.03986756	0.04128428	1.005045	0.7820455	1.304288	0.8607955	0.08172858	0.0514869	0.07506411	0.03905443
2065.962	1	0.2712797	0.1670343	1.345162	1.209958	0.2150491	0.1799643	0.1076931	0.07080959	1.646068	1.309674	0.3681844	0.324345	0.07399489	0.07213487	0.07307291	0.05886485	0.2275902	0.1499815	0.1411984	0.2703227	0.05647897	0.08125836	0.06406006	0.06090401
2065.963	1	0.09424315	0.1393029	0.1067585	0.1297774	1.142828	1.731647	0.8369227	0.2988581	0.1144764	0.1644219	0.1272321	0.1202661	0.3407415	0.4386395	0.3457154	0.339679	0.2532155	0.4025415	0.3342615	0.4094214	1.758186	2.905309	2.060338	2.213495
2065.963	1	0.1506384	0.08068304	0.08841599	0.04581484	0.2958038	0.4097639	2.633438	1.990531	0.09474804	0.1001091	0.2180243	0.1736042	1.303228	1.235859	0.5363848	0.4336055	0.07747896	0.1077196	0.07441589	0.09495284	0.1678112	0.429674	0.193387	0.1872579
2066.061	1	1.536954	1.19039	0.2123868	0.2052444	0.04051907	0.07237815	0.05138636	0.05769529	0.1766801	0.286684	0.1499567	0.2617866	0.04862185	0.05858345	0.05811593	0.04673342	1.088179	0.8757993	1.359961	0.9781953	0.08499771	0.06293996	0.08292608	0.03181439
2066.062	1	0.282175	0.1713038	1.401258	1.239561	0.2047365	0.1950162	0.1150494	0.07930082	1.742194	1.366822	0.3681775	0.3527088	0.07081462	0.0810178	0.06293482	0.06800466	0.2175233	0.1704528	0.1657452	0.2747819	0.05444737	0.1040006	0.05530599	0.05924241
2066.063	1	0.09694064	0.1298394	0.1232652	0.1539746	1.145899	1.717568	0.7951168	0.2810488	0.118314	0.1518866	0.1187084	0.1304494	0.3477978	0.4298214	0.3740916	0.3292088	0.2276418	0.3941094	0.3602496	0.4066311	1.739217	2.926618	2.150853	2.240071
2066.063	1	0.1306894	0.09234765	0.07481081	0.06362281	0.2766142	0.3101772	2.775835	2.089559	0.1207861	0.09084484	0.2439084	0.1614679	1.374254	1.293027	0.5202682	0.459105	0.1015515	0.1020891	0.09021014	0.1115103	0.2273385	0.5151064	0.2341476	0.2547304
2066.161	1	1.378823	1.027879	0.2861463	0.227506	0.07163626	0.06520786	0.05067943	0.0465245	0.2768194	0.2225289	0.2273155	0.1769896	0.0576545	0.06470215	0.04331031	0.0384538	0.9067113	0.7428385	1.15429	0.8795942	0.05102269	0.05867686	0.05135472	0.03618108
2066.162	1	0.2038137	0.3040871	1.184738	1.111689	0.2178273	0.1975341	0.1066271	0.0963163	1.418738	1.113428	0.1820932	0.2803812	0.06823674	0.07734721	0.04398249	0.04136961	0.1841215	0.1851989	0.2022872	0.2858932	0.06790333	0.06611242	0.08947246	0.04364486
2066.163	1	0.09263944	0.1179327	0.1369171	0.1554454	1.163636	1.688035	0.7958922	0.3490662	0.130755	0.1314706	0.1393336	0.1357655	0.3331483	0.4136112	0.4266758	0.3483706	0.2095028	0.3828158	0.3961205	0.3921713	1.679974	2.882176	2.230413	2.2332
2066.163	1	0.1371365	0.1061423	0.1225569	0.06900081	0.2249782	0.2178411	2.822033	2.066142	0.1290231	0.08655329	0.2367868	0.1746615	1.414108	1.257123	0.4455892	0.5279018	0.0884157	0.1455769	0.09551538	0.07655307	0.2707694	0.5400654	0.3740397	0.3379273
2066.261	1	1.068881	0.833298	0.3618701	0.2477929	0.03201253	0.02863706	0.04464395	0.045538	0.2342363	0.1577651	0.2750064	0.174256	0.05110239	0.04807555	0.04328037	0.03536502	0.6698699	0.5881449	0.8529546	0.7090291	0.03656214	0.04918651	0.02828738	0.0393922
2066.262	1	0.1478675	0.3547518	0.9982936	0.9896052	0.1745826	0.1724314	0.08932738	0.0628736	1.182716	0.9338282	0.1374845	0.2393794	0.08142101	0.06293308	0.05197214	0.06301408	0.2115113	0.1677738	0.2473865	0.327671	0.07248472	0.06074983	0.1051111	0.05618116
2066.263	1	0.1061945	0.1205177	0.1467826	0.1633302	1.156751	1.683645	0.7984431	0.4239871	0.1095264	0.1179522	0.1588735	0.1486769	0.3036779	0.3930222	0.4788142	0.3725818	0.1901816	0.3815731	0.4368893	0.3882542	1.613657	2.78297	2.32043	2.228596
2066.263	1	0.1011794	0.1995838	0.1026448	0.07883308	0.1627328	0.1120402	2.690678	1.885018	0.1384365	0.1294201	0.1990506	0.171525	1.5075	1.186675	0.4039995	0.458119	0.07948048	0.1706523	0.1200692	0.08037446	0.3392711	0.4594497	0.4207204	0.4118453
2066.361	1	1.216507	0.8963816	0.3264119	0.1744417	0.03327321	0.04147686	0.05521176	0.05184475	0.2349391	0.1395151	0.2835002	0.1867332	0.0561581	0.04060907	0.03645302	0.03975419	0.7589504	0.68648	0.9567733	0.6891397	0.05838023	0.08142802	0.04219594	0.03738057
2066.362	1	0.1330341	0.3217141	1.10619	1.091806	0.1958499	0.1895712	0.07576888	0.06650147	1.374284	1.05265	0.08471028	0.2551051	0.07658253	0.06490934	0.05141301	0.06043247	0.2057574	0.2093574	0.210958	0.2617795	0.05486158	0.06777129	0.09153407	0.03513919
2066.363	1	0.1277924	0.1346376	0.152698	0.1455241	1.137921	1.657115	0.7924896	0.4519589	0.1037585	0.138512	0.1651279	0.1521294	0.2870261	0.375224	0.5147777	0.4038558	0.2151497	0.3800648	0.4486176	0.3914163	1.661236	2.830917	2.418825	2.238037
2066.363	1	0.08896698	0.189523	0.1399494	0.09333723	0.2170514	0.2071193	2.702699	1.768898	0.1440772	0.141158	0.1886483	0.1668201	1.578325	1.12406	0.4009332	0.4400601	0.09255523	0.1435694	0.0927884	0.0928392	0.3801948	0.5152208	0.4166293	0.4074751
2066.461	1	1.276235	0.9345029	0.2632469	0.1356292	0.05149017	0.03985285	0.06241552	0.06386754	0.212635	0.1013221	0.2257667	0.2007245	0.0589062	0.03760802	0.04130169	0.05564234	0.801879	0.7318207	0.9560473	0.6088139	0.05432194	0.08033385	0.04127665	0.02597675
2066.462	1	0.1415588	0.3353778	1.129744	1.091696	0.1884659	0.1896856	0.09279129	0.05993002	1.393514	1.092897	0.1401775	0.2355112	0.07050627	0.06890534	0.05725939	0.04697286	0.2337333	0.2032995	0.1960111	0.2560142	0.08387181	0.08966283	0.07798286	0.03578094
2066.463	1	0.1325712	0.1195076	0.1408242	0.117609	1.131226	1.646704	0.7805644	0.4627073	0.1019085	0.1701683	0.15138	0.1279935	0.2834851	0.3757451	0.5036864	0.4348603	0.244994	0.4045321	0.4612346	0.3805628	1.731057	2.868134	2.556124	2.2993
2066.463	1	0.1240014	0.1124274	0.1157719	0.08903877	0.243013	0.3698469	2.739937	1.858664	0.1362045	0.1399818	0.1605099	0.2269491	1.714339	1.155924	0.4587277	0.4709277	0.1014642	0.1263608	0.1172244	0.06768028	0.3373491	0.5069181	0.4300754	0.3638771
2066.561	1	1.377743	0.9983759	0.185406	0.1561241	0.05721441	0.03574396	0.04865474	0.05188019	0.212892	0.117422	0.1975701	0.1868086	0.05046059	0.02372527	0.04300324	0.04493007	0.8660118	0.848068	0.9569902	0.6091292	0.06236648	0.09629648	0.05107445	0.02955136
2066.562	1	0.1561569	0.3477619	1.132916	1.074864	0.1777625	0.1954894	0.06761688	0.06806068	1.357325	1.131356	0.1965883	0.2153705	0.07421994	0.05922364	0.04271559	0.05795987	0.2481788	0.2057182	0.1706465	0.2716545	0.07649591	0.09181595	0.07061107	0.04444285
2066.563	1	0.1263746	0.1028683	0.1509458	0.09556963	1.109164	1.65178	0.7350443	0.4604502	0.1051085	0.1857974	0.1465362	0.1136078	0.2887075	0.3724358	0.4879646	0.4356168	0.2617289	0.4160934	0.4576055	0.3715315	1.728555	2.853264	2.58473	2.290386
2066.563	1	0.1334456	0.1355418	0.1556163	0.1376397	0.2612888	0.4908078	2.670122	1.811695	0.1599456	0.1368509	0.2374154	0.1982502	1.757406	1.189334	0.4051203	0.4745013	0.09897413	0.1405616	0.1618662	0.09291004	0.3025868	0.4878609	0.4177206	0.3176023
2066.661	1	1.47019	1.062596	0.100679	0.196389	0.0476579	0.02943852	0.05494332	0.04448199	0.2221149	0.1570631	0.2383357	0.1896878	0.05520319	0.02976875	0.05509421	0.05404102	0.9446818	0.9512132	0.9886614	0.6759926	0.0774283	0.08397541	0.05943338	0.04378379
2066.662	1	0.1826496	0.3637885	1.165717	1.036641	0.1793461	0.210539	0.07831924	0.0449254	1.36065	1.177644	0.2632691	0.1821547	0.06063141	0.04970479	0.05193383	0.04969794	0.2579168	0.2079855	0.1482759	0.2780342	0.09853649	0.1003561	0.06107945	0.03958073
2066.663	1	0.1053357	0.08514907	0.1829697	0.09424624	1.078403	1.648076	0.7066905	0.4577574	0.1098547	0.1804633	0.1474023	0.1042655	0.3096228	0.3628875	0.4865153	0.4497862	0.24746	0.3938825	0.4868859	0.3913683	1.722308	2.79515	2.619064	2.262286
2066.663	1	0.1710977	0.12054	0.1124457	0.08900978	0.2563019	0.5884428	2.550553	1.754334	0.162064	0.08502394	0.1988775	0.1942654	1.696116	1.242914	0.3505026	0.4247153	0.0904905	0.1319223	0.1079861	0.07964229	0.2783123	0.4178364	0.3889856	0.2643088
2066.761	1	1.567168	1.192294	0.09299272	0.1519648	0.06449321	0.03816684	0.03131288	0.05278148	0.1968948	0.1921813	0.1942742	0.2364672	0.04110658	0.02428717	0.04267549	0.04936403	0.9948709	0.994267	0.9876084	0.6798653	0.08769929	0.06017581	0.04580156	0.03211581
2066.762	1	0.2194992	0.3672611	1.192141	1.025316	0.1754997	0.2156382	0.109759	0.05447867	1.389611	1.231057	0.3053932	0.1818361	0.04677784	0.06550062	0.04822055	0.054092	0.2583429	0.1946109	0.1049164	0.2878428	0.09206969	0.08107347	0.04699643	0.04525637
2066.763	1	0.1049777	0.05593273	0.165395	0.09411316	1.058685	1.64146	0.6782857	0.470184	0.116931	0.1693456	0.1536753	0.1183639	0.3252955	0.3786768	0.499361	0.4718926	0.2594434	0.3763205	0.503469	0.4139788	1.785646	2.79745	2.741499	2.305558
2066.763	1	0.1764856	0.1441072	0.1099307	0.1031585	0.2229403	0.659367	2.673897	1.867416	0.13983	0.08081876	0.2083162	0.1789819	1.694251	1.348526	0.3281424	0.4331808	0.1136381	0.1318555	0.1376044	0.0972894	0.2873525	0.4164607	0.4466025	0.2277451
2066.861	1	1.549983	1.264546	0.1348554	0.1351625	0.05241955	0.05613573	0.06772434	0.04599353	0.2547874	0.1965417	0.1557498	0.2202867	0.05300711	0.04560021	0.05223536	0.03961004	0.9626674	0.9138511	0.9576304	0.6410256	0.0681918	0.05405559	0.03637183	0.04095263
2066.862	1	0.2334434	0.3580955	1.208682	0.9892624	0.1832073	0.2021879	0.119262	0.05361053	1.398519	1.247615	0.3476666	0.1717943	0.06440805	0.06940832	0.05423711	0.04423875	0.274229	0.2038026	0.08185019	0.2873146	0.09372846	0.0855763	0.03686401	0.05853177
2066.863	1	0.09815146	0.04158528	0.146012	0.08165245	1.038488	1.624103	0.6479566	0.4295882	0.1168409	0.1719319	0.1587886	0.1464552	0.3384126	0.3868627	0.5017892	0.5038461	0.2830024	0.392582	0.5104862	0.4341975	1.886932	2.835735	2.884799	2.403557
2066.863	1	0.1288806	0.09694737	0.1279453	0.09709511	0.2527203	0.6697982	2.767952	2.012106	0.1302783	0.09192456	0.230122	0.167124	1.660092	1.472365	0.3363944	0.4755979	0.1146991	0.1367647	0.1169139	0.08652355	0.3285459	0.4078566	0.4570627	0.2259573
2066.961	1	1.320044	1.120977	0.141587	0.1599625	0.04096848	0.05482886	0.05652056	0.04990364	0.2897255	0.1924757	0.1552227	0.1763905	0.06587476	0.05146701	0.04719497	0.0469956	0.8750972	0.7327213	0.8577508	0.5907822	0.05395424	0.06225932	0.05426162	0.03906465
2066.962	1	0.235282	0.3519217	1.15346	0.9493982	0.1688349	0.1928707	0.1184009	0.05463531	1.32925	1.237258	0.4120773	0.1755176	0.06470895	0.07329342	0.04289631	0.04961964	0.2596747	0.1935507	0.09667897	0.2683191	0.07065574	0.06214776	0.0433725	0.0521491
2066.963	1	0.1038806	0.04568276	0.1560521	0.08282519	0.9867661	1.597617	0.6112079	0.3714695	0.1171728	0.1786172	0.1571046	0.1734601	0.3554404	0.3855838	0.488471	0.5026509	0.3013874	0.3930047	0.4948756	0.4282746	1.919246	2.766362	2.903147	2.421196
2066.963	1	0.1444927	0.07909743	0.08614165	0.09610258	0.3179933	0.5756532	2.609444	2.013033	0.1330147	0.1276579	0.244243	0.1620647	1.520347	1.476096	0.4122673	0.4804054	0.1216392	0.1507597	0.1144088	0.09556717	0.3526396	0.3999607	0.386715	0.2306301
2067.061	1	1.826696	1.398249	0.1844467	0.1964992	0.06215337	0.04281837	0.05959819	0.04434249	0.2816064	0.1970389	0.202233	0.1887992	0.05405953	0.07048808	0.04948642	0.0405241	1.177986	0.7923626	1.250038	0.8528528	0.1062391	0.06273624	0.07080502	0.05656054
2067.062	1	0.2585983	0.3307835	1.160486	0.9278231	0.18002	0.1967207	0.1160951	0.05266382	1.350618	1.263444	0.4293771	0.2054592	0.06770208	0.06441749	0.05232223	0.05468314	0.2777196	0.1931106	0.1055734	0.2607288	0.07306429	0.07287364	0.05273765	0.04947944
2067.063	1	0.09972399	0.0642961	0.180383	0.1291643	0.9302244	1.543995	0.5876078	0.3274588	0.103479	0.1721568	0.1582001	0.1913458	0.3548824	0.3835288	0.4806153	0.4796348	0.3234687	0.3883684	0.4791971	0.4060782	1.940111	2.67367	2.849639	2.374072
2067.063	1	0.1377245	0.09621833	0.08478377	0.06238204	0.3310774	0.472506	2.358668	1.9013	0.1046577	0.1340297	0.213926	0.144841	1.338012	1.363477	0.4724075	0.4890414	0.1445635	0.1055624	0.08863344	0.07269765	0.3633443	0.3318789	0.2995503	0.2305193
2067.161	1	2.088859	1.508107	0.2655367	0.1238302	0.05663635	0.04126246	0.07519739	0.05100167	0.282332	0.2430571	0.2448823	0.2123336	0.05770001	0.04597905	0.03966067	0.06150369	1.374414	1.002102	1.565271	0.9742273	0.10779	0.07762325	0.07322595	0.04259696
2067.162	1	0.2777326	0.2993102	1.165815	0.9324287	0.1914121	0.1958766	0.1152321	0.06813439	1.38239	1.278604	0.4161838	0.2547686	0.05815954	0.07000614	0.0328418	0.06402617	0.2704869	0.1895007	0.103878	0.2656038	0.07205387	0.06514366	0.06940021	0.04493839
2067.163	1	0.1001135	0.06632499	0.1697676	0.1511093	0.9088031	1.492111	0.5689175	0.2880193	0.117499	0.1673146	0.1642319	0.1709432	0.3454917	0.3354052	0.4712025	0.4526544	0.3578277	0.3938671	0.4655768	0.418667	1.98369	2.632629	2.816588	2.375318
2067.163	1	0.1966895	0.0963687	0.1485238	0.07849045	0.2821001	0.3475498	2.373892	1.913477	0.09439636	0.104928	0.2181688	0.1600622	1.278688	1.308395	0.5097423	0.5311811	0.1649935	0.08885567	0.1015843	0.08637478	0.3271703	0.3711242	0.2534217	0.2315817
2067.261	1	2.223853	1.564792	0.2943228	0.1298186	0.06043756	0.0549254	0.06188886	0.03042219	0.2488555	0.2602257	0.2447215	0.1909887	0.03658153	0.02872682	0.05509121	0.04966502	1.495331	1.204326	1.795574	1.06993	0.1065699	0.09516931	0.09189822	0.05998286
2067.262	1	0.2978316	0.2474338	1.205866	0.9633523	0.1944942	0.1928795	0.09687072	0.06229162	1.479431	1.300094	0.3784922	0.2883641	0.05283637	0.08479048	0.04001133	0.0568976	0.2620839	0.1782301	0.09146452	0.2594374	0.05015375	0.07079367	0.06334385	0.05889042
2067.263	1	0.1122614	0.08023507	0.1455794	0.1391836	0.8888596	1.490843	0.5696083	0.3115832	0.116218	0.17351	0.1850713	0.1780145	0.325808	0.3062958	0.4897514	0.450541	0.4007256	0.4026105	0.4785197	0.4420009	2.050392	2.636069	2.853193	2.42439
2067.264	1	0.1766275	0.09369006	0.08137052	0.06703909	0.1702981	0.24497	2.462828	1.90516	0.1011577	0.1397882	0.2301528	0.1110313	1.2944	1.292011	0.5224993	0.5533965	0.158494	0.1315755	0.1108504	0.09154158	0.2512883	0.3572217	0.2204285	0.2655512
2067.361	1	2.159172	1.528273	0.1761751	0.1601593	0.03661146	0.06465992	0.06178454	0.04606311	0.2187568	0.3492265	0.1948348	0.2171883	0.05246517	0.05462069	0.06213205	0.04833592	1.517537	1.296774	1.83169	1.109017	0.07457663	0.09910981	0.0638779	0.07873804
2067.362	1	0.2959555	0.2132639	1.237223	0.9972677	0.2059049	0.1845106	0.09282519	0.06457473	1.572947	1.304702	0.3638498	0.3143102	0.06450558	0.07210026	0.0454127	0.07734646	0.2408449	0.1473317	0.0853233	0.2673085	0.05938513	0.05333993	0.07083604	0.05782026
2067.363	1	0.1414077	0.09062213	0.1335489	0.1417697	0.8687179	1.436306	0.5828509	0.3404205	0.1077256	0.1795617	0.2046511	0.1715851	0.2929156	0.2994766	0.5058798	0.4280959	0.4046292	0.4125792	0.4684742	0.4349103	2.051969	2.600348	2.788978	2.397803
2067.363	1	0.1461557	0.119934	0.09497949	0.04694572	0.2257537	0.1486564	2.358431	1.816175	0.1086476	0.1886799	0.1976574	0.1109452	1.347733	1.206356	0.5223645	0.5212239	0.1224673	0.146274	0.09311503	0.07011861	0.1898963	0.3540298	0.1776798	0.2782007
2067.461	1	2.045152	1.540106	0.1275102	0.1289477	0.04333976	0.08137712	0.05635728	0.02907765	0.2553448	0.3238391	0.1364985	0.2079148	0.06095133	0.06147944	0.06296945	0.04645474	1.482686	1.330294	1.825519	1.090926	0.06393123	0.0921888	0.08001287	0.06901065
2067.462	1	0.3144761	0.1884859	1.221366	0.9922487	0.1880812	0.1849794	0.09058681	0.07240799	1.561447	1.284347	0.360025	0.3401781	0.05071856	0.07486376	0.03330098	0.07097195	0.1994188	0.09795852	0.09114351	0.2889742	0.05771412	0.06234759	0.07272274	0.06438852
2067.463	1	0.1381004	0.07152774	0.1343154	0.151236	0.8507772	1.370707	0.5972432	0.3731024	0.1224837	0.1895163	0.2010559	0.1629548	0.2921608	0.3037641	0.5160257	0.4093126	0.3931447	0.4264459	0.4632868	0.4371886	2.026162	2.564642	2.662672	2.343478
2067.463	1	0.157338	0.216735	0.09024972	0.07378301	0.3562233	0.1527946	2.196298	1.67882	0.1055789	0.2033222	0.2036171	0.1090564	1.37776	1.13613	0.5327543	0.4892143	0.07729254	0.09453709	0.09393671	0.04926464	0.2099409	0.3260812	0.2340787	0.3158937
2067.561	1	2.02092	1.523589	0.1032878	0.1197016	0.05847792	0.05886362	0.04792801	0.03767129	0.3345922	0.2873178	0.140624	0.1698035	0.07023719	0.05842401	0.03976727	0.04090412	1.534286	1.352044	1.805265	1.110062	0.07697078	0.06256529	0.08637398	0.05259581
2067.562	1	0.3516054	0.138362	1.305408	1.101501	0.2183421	0.1603461	0.07809161	0.07057441	1.754236	1.306319	0.3783014	0.3545986	0.04290174	0.06543842	0.04646518	0.09278453	0.1870614	0.1425518	0.0842917	0.3255356	0.07866962	0.07364914	0.06451345	0.06390708
2067.563	1	0.1667559	0.09134903	0.1129472	0.1507747	0.8513941	1.350436	0.5965379	0.4148449	0.1290995	0.1888499	0.2046259	0.1561129	0.308769	0.3045002	0.5379525	0.396357	0.3796408	0.4343824	0.4605347	0.4359898	2.058785	2.625596	2.61377	2.371169
2067.563	1	0.1675487	0.1389102	0.07354044	0.1031871	0.4208146	0.2922404	2.238362	1.621897	0.1451508	0.1292561	0.1708104	0.1636927	1.506715	1.133843	0.5963197	0.5201035	0.09636311	0.1257055	0.0711483	0.05361299	0.2450754	0.3440898	0.2408713	0.3222174
2067.661	1	2.126154	1.58035	0.1368796	0.1439201	0.03954256	0.05068768	0.0511277	0.04651454	0.3635108	0.2602324	0.2019865	0.13841	0.07960784	0.05512495	0.03948219	0.03281091	1.625574	1.379738	1.796584	1.204053	0.08679952	0.07713237	0.08400157	0.05194305
2067.662	1	0.3876904	0.1052723	1.345603	1.170039	0.2242153	0.1678658	0.07462891	0.09214548	1.86551	1.309806	0.3698631	0.3545304	0.05680801	0.07062509	0.02208448	0.09194164	0.2240733	0.1857522	0.09067051	0.3352769	0.0811955	0.06182005	0.06977164	0.06646583
2067.663	1	0.174289	0.1006432	0.1025673	0.119912	0.8841316	1.335984	0.5705706	0.4712515	0.1379167	0.1894548	0.2162383	0.1479985	0.33707	0.319263	0.5479794	0.4160939	0.3674784	0.4360286	0.4621175	0.4273604	2.095594	2.681909	2.59759	2.424452
2067.663	1	0.1975679	0.1165826	0.1591902	0.1267552	0.4357642	0.4149607	2.360134	1.663453	0.1767705	0.1366199	0.2048826	0.1403985	1.584118	1.174178	0.6763843	0.5606569	0.1007436	0.1182413	0.0891604	0.0865769	0.2698237	0.3151147	0.1900528	0.3357838
2067.761	1	2.204887	1.720104	0.2055141	0.132199	0.04791026	0.03722472	0.06299455	0.04611084	0.3361466	0.2506495	0.3152559	0.1665215	0.08688918	0.08555872	0.06615798	0.02996613	1.631972	1.350376	1.69627	1.201703	0.08655155	0.06966186	0.09108099	0.05322667
2067.762	1	0.3811507	0.1350267	1.291913	1.115344	0.2159819	0.166843	0.0687616	0.100107	1.773964	1.238089	0.3155329	0.3411647	0.06007881	0.07661269	0.04348132	0.08996077	0.2293464	0.2028471	0.1305113	0.3295665	0.07888309	0.06853867	0.0639911	0.05102469
2067.763	1	0.1812833	0.09603923	0.1323816	0.1304833	0.8888747	1.269497	0.5461032	0.5098539	0.1576254	0.1726868	0.2274375	0.1307119	0.3586668	0.3387021	0.5678016	0.3980792	0.377625	0.4393092	0.4425793	0.429289	2.076811	2.648142	2.479221	2.387756
2067.763	1	0.2228085	0.1081955	0.1275503	0.09845846	0.3509718	0.5471406	2.316027	1.616305	0.1789459	0.1261	0.1740894	0.1590821	1.543741	1.157481	0.5460849	0.5204895	0.1022698	0.1217984	0.1069369	0.0604751	0.2985698	0.2464168	0.1433447	0.3058102
2067.861	1	2.289238	1.943229	0.2055238	0.1778951	0.0547964	0.05853816	0.05976784	0.06391501	0.3503194	0.2120379	0.399478	0.2216904	0.07422437	0.08329388	0.09055167	0.04387974	1.75897	1.273908	1.725153	1.32471	0.1051694	0.06664661	0.09744569	0.06271158
2067.862	1	0.3833185	0.2006269	1.22371	1.014016	0.2080723	0.1617157	0.07175702	0.09390799	1.584437	1.152987	0.2473677	0.3081123	0.06680207	0.09500654	0.04277849	0.08825157	0.2284642	0.2250848	0.1798006	0.3293139	0.0754172	0.07584399	0.06612587	0.05443956
2067.863	1	0.189259	0.09716516	0.1386293	0.1623672	0.8602882	1.212636	0.5509163	0.5387615	0.1612878	0.1608063	0.2172528	0.1374509	0.3643151	0.3455083	0.5683927	0.3711962	0.3902363	0.4473134	0.4222263	0.426132	2.040545	2.607718	2.34439	2.328137
2067.864	1	0.1962179	0.1245676	0.08845755	0.1142543	0.2141203	0.609548	2.255437	1.598632	0.1450046	0.08370867	0.1835362	0.1909488	1.431863	1.130951	0.4810943	0.4983915	0.1017343	0.13556	0.08570791	0.08040097	0.3151743	0.2461322	0.1327631	0.2925388
2067.961	1	2.257573	1.964879	0.1909179	0.2207757	0.04397711	0.05868489	0.06829302	0.05451739	0.3933436	0.2119441	0.3350898	0.2586489	0.06415527	0.05393948	0.0735464	0.03622657	1.773692	1.107817	1.735228	1.411577	0.1002855	0.05718909	0.09361275	0.05461714
2067.962	1	0.3761698	0.2219872	1.234224	1.049782	0.2097584	0.1755365	0.06367156	0.08591409	1.619162	1.161498	0.239669	0.2943879	0.03852663	0.08313544	0.05789767	0.08343581	0.2417798	0.2482012	0.1766047	0.3048997	0.07570992	0.08212261	0.08590872	0.0393116
2067.963	1	0.1728476	0.08611557	0.116293	0.1489526	0.8801208	1.226077	0.5500986	0.5934704	0.1577911	0.1695271	0.2129486	0.1661564	0.3576595	0.3704768	0.5666862	0.3669541	0.3605739	0.4477292	0.4345735	0.4241478	2.036804	2.602947	2.280526	2.35548
2067.963	1	0.1701307	0.1055914	0.1324892	0.09448973	0.1829024	0.6310043	2.404439	1.765349	0.11046	0.0931236	0.2285268	0.1793205	1.419214	1.1997	0.5193709	0.4633539	0.06649974	0.121295	0.0954367	0.07763191	0.3164789	0.2806909	0.2044028	0.2594251
2068.061	1	2.290009	1.96459	0.1568832	0.32027	0.05432677	0.05638597	0.07283623	0.07793269	0.4190143	0.2916213	0.2756667	0.2566208	0.04782817	0.07399244	0.04263946	0.03267974	1.756374	1.066609	1.743032	1.490904	0.1196437	0.06487448	0.0889146	0.04810671
2068.062	1	0.3335857	0.2499181	1.24785	1.068272	0.2137635	0.1942522	0.06795182	0.09226988	1.660512	1.171602	0.2411322	0.2892237	0.05448606	0.09269022	0.03977288	0.0775063	0.2518669	0.2589032	0.1445663	0.2856669	0.0831966	0.09352379	0.07303353	0.0406713
2068.063	1	0.1680955	0.08637501	0.1060647	0.1265893	0.9245812	1.244417	0.5747045	0.6038017	0.1694012	0.1742345	0.2246109	0.1672891	0.3348745	0.3707612	0.5360082	0.3533513	0.3521628	0.4487199	0.4385757	0.4149744	2.049854	2.591234	2.222662	2.351779
2068.063	1	0.111727	0.06740392	0.1102406	0.07109971	0.3233699	0.6212587	2.497406	1.911606	0.1095449	0.1454091	0.1924317	0.1834462	1.386524	1.25783	0.4872514	0.4490281	0.078774	0.1126013	0.0950192	0.06589708	0.3048345	0.3042806	0.2443452	0.2136371
2068.161	1	2.179339	1.826805	0.1375834	0.4154437	0.04305158	0.04045436	0.06058106	0.06575062	0.4168524	0.2221614	0.2807136	0.2255758	0.06002441	0.04565765	0.05336143	0.04495434	1.682161	1.126527	1.675522	1.358226	0.1096319	0.07856675	0.0728049	0.05337833
2068.162	1	0.2728718	0.314916	1.176856	0.9712368	0.1757161	0.1950255	0.0864099	0.0795879	1.510379	1.119657	0.2179041	0.2719694	0.06718832	0.07990987	0.06295985	0.08020573	0.2157921	0.2523338	0.1632453	0.2749719	0.08707316	0.0975319	0.05160343	0.0554914
2068.163	1	0.2202958	0.107667	0.09800887	0.1044257	0.9456432	1.247612	0.6012429	0.5582633	0.1742419	0.1736307	0.2422964	0.1569026	0.3267819	0.3722911	0.5124324	0.3402632	0.3447804	0.4529581	0.4482505	0.4046348	2.025913	2.513958	2.129059	2.276083
2068.163	1	0.1309761	0.08894548	0.09678465	0.08042293	0.3638762	0.5633759	2.399551	1.854812	0.1345888	0.1311427	0.1937765	0.1624199	1.285503	1.184792	0.4125871	0.4381501	0.1007005	0.113881	0.09098276	0.08348413	0.2605242	0.290927	0.235572	0.1820803
2068.261	1	1.989679	1.555224	0.1393453	0.4057319	0.04029247	0.03299469	0.05234682	0.077503	0.3836705	0.09272124	0.250568	0.3091911	0.06437286	0.04217176	0.03785097	0.0544888	1.501007	1.116276	1.459779	1.023082	0.1097201	0.07787389	0.06258166	0.04584892
2068.262	1	0.2151155	0.3783437	1.017075	0.8577808	0.150452	0.1940506	0.1082416	0.08235678	1.205383	1.008043	0.2663366	0.2300015	0.06834534	0.07784006	0.0879869	0.0495236	0.1994967	0.2237458	0.2064602	0.2594022	0.05828597	0.08361026	0.05702637	0.06828753
2068.262	1	0.2516768	0.1269954	0.09353193	0.07751397	0.952967	1.211732	0.6017433	0.4502262	0.1548064	0.1640049	0.2353756	0.1366979	0.3253211	0.3830474	0.4903724	0.3328469	0.3551827	0.4430065	0.4548015	0.4014639	2.023962	2.4164	2.028053	2.192038
2068.263	1	0.1426371	0.09902767	0.09329147	0.06287277	0.3523936	0.467711	2.298567	1.780285	0.1088885	0.1095047	0.2006782	0.1477751	1.205948	1.067315	0.3516309	0.4249918	0.09318382	0.07327412	0.070758	0.08041364	0.2361258	0.2844294	0.193488	0.1607663
2068.361	1	1.951433	1.489264	0.1009489	0.3308877	0.05107138	0.04488131	0.05258297	0.06013732	0.3414782	0.1292686	0.2990894	0.3498267	0.07545842	0.0444385	0.04607218	0.05820736	1.427717	1.020301	1.447422	0.9486671	0.1205391	0.07027255	0.0852599	0.05008464
2068.362	1	0.2016464	0.4186045	0.9468621	0.8369779	0.1491496	0.211303	0.1398005	0.07436026	1.059403	0.9767951	0.3708865	0.1964902	0.05629989	0.06317613	0.06947873	0.04890192	0.188582	0.185949	0.2209431	0.2341544	0.05186678	0.06421284	0.06202963	0.07359265
2068.363	1	0.2363409	0.1403571	0.0878351	0.08968015	0.9849834	1.25547	0.6266666	0.3365814	0.1433653	0.1573387	0.2248159	0.1304176	0.2810217	0.3907267	0.4719281	0.3221923	0.3472683	0.4245527	0.4624406	0.4160195	2.064313	2.403716	1.985428	2.242139
2068.363	1	0.1538601	0.1027833	0.08137281	0.04749315	0.2755769	0.4787558	2.550118	1.908383	0.09978063	0.1072218	0.2283947	0.1353999	1.262403	1.107873	0.3411977	0.3901409	0.1042714	0.08817212	0.07017202	0.09925523	0.1919427	0.354017	0.1441629	0.2354959
2068.461	1	1.987508	1.642927	0.2559693	0.2548406	0.06901674	0.06144375	0.0487191	0.05343821	0.3302076	0.2822153	0.2623032	0.35841	0.07506112	0.05223254	0.04038442	0.04721434	1.436511	1.04712	1.693289	1.143176	0.1067217	0.06896381	0.09057208	0.03609769
2068.462	1	0.1772307	0.4323527	0.9012353	0.8060938	0.1350684	0.1911351	0.1536951	0.07992725	0.975628	0.9581153	0.422332	0.1805933	0.05957481	0.04593996	0.06468402	0.03108576	0.1805412	0.1636069	0.2421805	0.2081974	0.04481913	0.05876028	0.06719196	0.07448116
2068.463	1	0.2318758	0.1345418	0.07780664	0.09130521	1.032914	1.287019	0.6120698	0.2120066	0.1225591	0.1776065	0.2176411	0.1102463	0.2364979	0.3345129	0.4601589	0.313264	0.3441747	0.4074356	0.4389383	0.4421959	2.029038	2.335079	1.905474	2.215434
2068.463	1	0.1430601	0.0921735	0.06541192	0.02963051	0.279095	0.3688175	2.46819	1.810295	0.07345722	0.08556859	0.1770291	0.1313546	1.290062	1.03673	0.2987266	0.364781	0.1140684	0.1309618	0.08391135	0.09065828	0.2337192	0.3294895	0.1626941	0.261526
2068.561	1	2.122762	1.946192	0.4039945	0.31372	0.08269768	0.06911772	0.06843179	0.07089102	0.3520286	0.4356998	0.1920811	0.3022414	0.0751751	0.05792098	0.03886813	0.03710849	1.553682	1.221376	2.052672	1.412606	0.0869358	0.07754792	0.09392061	0.05254776
2068.562	1	0.1465491	0.4514121	1.047515	0.8228182	0.1708481	0.2004642	0.1483572	0.09102689	1.29469	1.126297	0.4318446	0.1979961	0.08631522	0.05479567	0.0595894	0.06553939	0.1924128	0.1379141	0.226604	0.2322079	0.05905892	0.06073701	0.05117592	0.06724305
2068.563	1	0.2437098	0.1421501	0.07211242	0.08387154	1.022957	1.238974	0.5420543	0.1717491	0.0981233	0.1679603	0.1849215	0.09953133	0.2212153	0.2574639	0.4585917	0.2625095	0.3466159	0.3752974	0.3921986	0.4161166	1.979474	2.223012	1.726054	2.030182
2068.563	1	0.1336895	0.1470908	0.05444346	0.06011364	0.297488	0.2269766	2.214377	1.588422	0.1405763	0.1383408	0.17563	0.1144171	1.285505	0.9141284	0.2812704	0.3159678	0.1144066	0.1414457	0.08103351	0.0957747	0.2714975	0.2809607	0.1586813	0.283086
2068.661	1	2.064453	1.941778	0.4817868	0.2756109	0.06278487	0.0713224	0.04091495	0.06397799	0.3641073	0.4674913	0.184131	0.2285635	0.07290245	0.05790945	0.04611822	0.04075665	1.475116	1.134113	2.072043	1.411987	0.06830577	0.0792201	0.08302445	0.05271098
2068.662	1	0.131717	0.4469439	1.124039	0.9122963	0.1834567	0.1976808	0.1408926	0.07699735	1.4542	1.162531	0.4504188	0.1960289	0.08450074	0.05514039	0.05472154	0.06346383	0.232374	0.1213129	0.2117049	0.2393201	0.05130429	0.0925724	0.06383964	0.07382951
2068.663	1	0.2947084	0.1405714	0.06588002	0.09996295	1.025221	1.234075	0.4580133	0.2058238	0.101192	0.1413185	0.1587485	0.1165693	0.2137135	0.2011833	0.4119882	0.2407217	0.3557143	0.3249802	0.3687653	0.3866414	1.967145	2.116224	1.617904	1.917288
2068.663	1	0.1510606	0.1370502	0.07989153	0.05083279	0.2641493	0.2705406	2.079171	1.507355	0.1615727	0.1386012	0.1584041	0.113342	1.316245	0.8798422	0.2246473	0.3353063	0.1549108	0.09448424	0.08839361	0.0798227	0.3328831	0.284404	0.15886	0.3167627
2068.761	1	1.970245	1.81048	0.509426	0.2101887	0.05342044	0.06858585	0.05272331	0.05256247	0.3335031	0.403579	0.2286873	0.1990017	0.07928108	0.05302081	0.04748165	0.05207235	1.397971	1.012875	1.911781	1.310384	0.087816	0.07867028	0.08563043	0.05839717
2068.762	1	0.1029657	0.4642309	0.9751841	0.7098025	0.1585825	0.1673707	0.1430435	0.04123873	1.144203	0.9853807	0.502677	0.1605506	0.09633855	0.04645124	0.06603669	0.05128203	0.2278683	0.1122256	0.2087457	0.2187204	0.04211566	0.05431606	0.05135465	0.06610449
2068.763	1	0.2969332	0.1483703	0.08204571	0.1127604	1.034915	1.217349	0.4137645	0.3190932	0.1212301	0.1214486	0.1314629	0.1238257	0.196217	0.1773753	0.3673753	0.2772223	0.365228	0.2953096	0.3826689	0.362501	1.99043	2.088204	1.59032	1.888166
2068.763	1	0.1716858	0.1240225	0.08910416	0.07665087	0.2371869	0.3321097	2.341533	1.566419	0.1481416	0.1022612	0.1574554	0.1683412	1.353849	0.8817176	0.2089197	0.3167492	0.107551	0.1242079	0.09542675	0.06743923	0.3666087	0.3576184	0.1127253	0.3181792
2068.861	1	1.893474	1.71091	0.4728497	0.2308103	0.07757381	0.06850903	0.07026963	0.05882982	0.276205	0.4134998	0.2296137	0.1841192	0.06233126	0.07505888	0.05439611	0.05917592	1.350047	0.9730808	1.597791	1.201723	0.09604473	0.08329308	0.06407861	0.06197205
2068.862	1	0.1024715	0.4202778	0.778813	0.6029051	0.1097264	0.1547283	0.1256251	0.04957802	0.8522687	0.7998104	0.4200614	0.1829882	0.08093576	0.03720245	0.03298728	0.05182	0.195963	0.1041479	0.1687762	0.2807139	0.0476019	0.02897558	0.07538915	0.05521117
2068.863	1	0.3017065	0.1345279	0.1010379	0.09939974	1.024382	1.208447	0.415281	0.4257543	0.1319432	0.1174839	0.1155527	0.1320759	0.20155	0.1585929	0.3128534	0.3043417	0.3827712	0.2920676	0.3794345	0.3047282	1.937078	2.022361	1.56116	1.79681
2068.863	1	0.1513671	0.0976992	0.09583159	0.09896118	0.1896483	0.5281554	2.319075	1.536527	0.1923799	0.1332316	0.1735689	0.1635285	1.366803	0.8599037	0.1998054	0.350985	0.1447519	0.0966229	0.1110571	0.08971678	0.2651206	0.3558622	0.1437448	0.2985945
2068.961	1	1.854695	1.545074	0.394695	0.2587771	0.0577549	0.06794552	0.07645453	0.06162957	0.1953219	0.3514696	0.137459	0.1444406	0.05238987	0.06231321	0.05224594	0.05285848	1.384984	1.081506	1.331888	1.0425	0.09679499	0.07340759	0.04854511	0.06802068
2068.962	1	0.1130928	0.3954123	0.6771338	0.5348636	0.1097047	0.1467573	0.105901	0.04865637	0.7521494	0.6829294	0.3576695	0.1813404	0.05832021	0.04943105	0.03069198	0.03832912	0.1762734	0.1117857	0.1374361	0.2920469	0.03438399	0.02075241	0.0633096	0.05465314
2068.963	1	0.318386	0.1184061	0.09828866	0.07430626	1.003103	1.187726	0.4269605	0.4877172	0.1297851	0.1316742	0.1412155	0.1415581	0.2326196	0.2020272	0.2783042	0.3019919	0.3858801	0.2959954	0.3572206	0.2773964	1.844407	1.928386	1.497237	1.683611
2068.963	1	0.1506061	0.1079331	0.07496833	0.07997901	0.1639676	0.6405255	2.140101	1.444142	0.1574326	0.09438467	0.1553676	0.1520218	1.242528	0.8604009	0.280607	0.3303396	0.1253615	0.07904667	0.09664628	0.06960326	0.2168939	0.2971514	0.1929839	0.278261
2069.061	1	1.958407	1.481389	0.3938021	0.2727242	0.08056152	0.05703599	0.06643898	0.04473575	0.2316175	0.3033578	0.1733627	0.1538342	0.04994445	0.05490167	0.06076149	0.04824947	1.428806	1.252839	1.280217	1.025571	0.104049	0.06441951	0.06933506	0.05274872
2069.062	1	0.1321564	0.3519241	0.5957107	0.4842251	0.1242778	0.1401241	0.08486862	0.03962007	0.6832449	0.5842398	0.3012261	0.1719512	0.073489	0.06113618	0.04294774	0.04245536	0.1877405	0.1492022	0.1347168	0.302464	0.03443523	0.02415338	0.0676752	0.06139122
2069.063	1	0.31701	0.09511409	0.09683213	0.0996522	0.9718978	1.163473	0.465927	0.5327426	0.1611483	0.1237904	0.1889596	0.1614281	0.2458575	0.2750883	0.2901616	0.3111906	0.3441601	0.3195013	0.3475878	0.2750065	1.782959	1.890329	1.454991	1.627953
2069.063	1	0.117817	0.1446178	0.07719999	0.09205296	0.2169804	0.6945634	2.025082	1.412031	0.1527558	0.09520505	0.1589449	0.1613721	1.164951	0.8834457	0.3516141	0.3232023	0.0599027	0.1005207	0.07635236	0.06295205	0.1800217	0.2979638	0.2234647	0.2794954
2069.161	1	2.081622	1.4839	0.3618735	0.3219475	0.09532158	0.07855565	0.0581078	0.06003419	0.3019494	0.3339426	0.2290949	0.156605	0.04444054	0.05186788	0.05665283	0.03600767	1.440449	1.310559	1.260351	1.033844	0.1000639	0.087702	0.07377753	0.04769058
2069.162	1	0.15303	0.3201635	0.6247811	0.5206937	0.1135225	0.1306633	0.07941115	0.04586071	0.7452097	0.5908443	0.2605519	0.1957766	0.07615684	0.05308964	0.03879685	0.04487714	0.2032432	0.1423253	0.1352692	0.2993541	0.03456222	0.02524506	0.06219128	0.05618006
2069.163	1	0.3024572	0.1211882	0.1199825	0.1219947	1.011429	1.219358	0.5355475	0.5974357	0.1787375	0.1171395	0.1753719	0.1673196	0.2633263	0.2910565	0.288848	0.3527908	0.3275958	0.3222605	0.3622797	0.2949652	1.773538	1.958151	1.590649	1.673617
2069.163	1	0.08793366	0.108565	0.06647691	0.09215555	0.3163732	0.7153338	2.221873	1.622122	0.1673516	0.1043752	0.1704915	0.1681654	1.193822	0.9742255	0.3472899	0.3686397	0.08880768	0.1167476	0.08903913	0.06444489	0.1928683	0.3775444	0.2997146	0.2539218
2069.261	1	2.094436	1.501924	0.2709591	0.3611425	0.07339384	0.05883222	0.04704467	0.06845605	0.3159874	0.2181591	0.243668	0.177981	0.06022032	0.04658372	0.05504346	0.03571411	1.414368	1.293724	1.217825	1.031738	0.07851724	0.0702464	0.08903222	0.06017634
2069.262	1	0.1980144	0.2919135	0.6195673	0.5218135	0.1197658	0.1338461	0.09243182	0.07362271	0.7368117	0.5720714	0.213999	0.2164999	0.06613283	0.05593497	0.0396424	0.04596213	0.22659	0.1666851	0.1467424	0.2957129	0.03621955	0.02610018	0.05717067	0.06552391
2069.263	1	0.3155193	0.1363505	0.1210429	0.1363177	1.012966	1.239759	0.5549726	0.6100092	0.1621462	0.1428797	0.1649188	0.1739772	0.2716161	0.2999949	0.2990562	0.3729193	0.3313707	0.3202741	0.3736644	0.293905	1.734341	1.956221	1.660631	1.648765
2069.263	1	0.05821225	0.09748531	0.07433039	0.0566588	0.3243363	0.6171447	2.170783	1.651895	0.1508499	0.07955295	0.1631138	0.1406957	1.129503	0.9933361	0.3716528	0.395688	0.1172365	0.1105145	0.05977088	0.06094398	0.2105734	0.3966975	0.2857138	0.2266107
2069.361	1	1.995502	1.45014	0.3155407	0.2791877	0.07730544	0.05206557	0.03599541	0.07311651	0.3164038	0.1169235	0.2118753	0.2327837	0.06733981	0.03232846	0.06101246	0.04048807	1.416964	1.249398	1.137842	0.9976309	0.08390307	0.07790429	0.05977022	0.06016437
2069.362	1	0.2128181	0.2548068	0.5708805	0.4803424	0.1134467	0.1180349	0.07820112	0.08079294	0.6570023	0.520777	0.1563407	0.2109812	0.06208005	0.06907479	0.04260477	0.03637756	0.2206575	0.197656	0.1732335	0.2692129	0.03107137	0.03265923	0.04302926	0.04689858
2069.363	1	0.3117543	0.1037728	0.1543579	0.1211749	1.005835	1.19631	0.5211202	0.5678094	0.1884308	0.1685624	0.1533481	0.1500902	0.2830985	0.3052352	0.2914309	0.3653739	0.341636	0.3260611	0.3575241	0.2783762	1.640977	1.913755	1.642324	1.585971
2069.363	1	0.08715741	0.1078415	0.05989609	0.06137181	0.2623185	0.515342	2.005162	1.550703	0.132908	0.09066016	0.136601	0.1212476	1.033874	0.9205263	0.3643351	0.4056552	0.1049844	0.1037699	0.06496195	0.08647529	0.1812661	0.3642372	0.2224882	0.1394329
2069.461	1	1.814071	1.357425	0.3917729	0.2485346	0.08104921	0.056233	0.05697975	0.05411896	0.2741324	0.0932353	0.1734521	0.2590078	0.03948951	0.03440207	0.04367968	0.04237644	1.424238	1.10659	1.066854	0.9303811	0.0859054	0.06899185	0.04756521	0.05875428
2069.462	1	0.2289374	0.2454916	0.5522447	0.4548277	0.1162652	0.1207865	0.0723439	0.07821285	0.6132325	0.5032008	0.119099	0.1845836	0.05473672	0.06319138	0.04218802	0.04206868	0.2179546	0.2217085	0.1909285	0.2535621	0.04203835	0.06048568	0.06317127	0.05850961
2069.463	1	0.2715034	0.115121	0.1614968	0.1177102	0.9884036	1.152722	0.4717169	0.5140552	0.1916636	0.1721714	0.1266931	0.1320762	0.2706949	0.316182	0.2570185	0.353005	0.3262032	0.3297941	0.3575344	0.2878416	1.555089	1.843752	1.616086	1.539655
2069.463	1	0.1447576	0.08194287	0.09580265	0.07916873	0.1693506	0.3923189	1.867323	1.473947	0.08148976	0.06658527	0.1563739	0.1059604	0.9557145	0.8411527	0.3012613	0.3726135	0.1034277	0.1049748	0.08807056	0.07694121	0.2051989	0.3040417	0.1996785	0.1047213
2069.561	1	1.671595	1.354266	0.3403641	0.2493327	0.07067748	0.06579244	0.04335808	0.05871746	0.2842595	0.1453015	0.1997358	0.2622728	0.0627919	0.0601362	0.03727415	0.05426344	1.39327	0.9981138	1.058587	0.8782911	0.1005262	0.08188167	0.04279856	0.03904403
2069.562	1	0.2769688	0.2866148	0.6678531	0.519652	0.1311282	0.1469084	0.09930791	0.05638228	0.7476454	0.6048721	0.1025511	0.1485012	0.04801411	0.05287783	0.03949936	0.03260692	0.2248452	0.1821496	0.1876347	0.244715	0.0384886	0.04865154	0.0402529	0.05405583
2069.563	1	0.2539889	0.155184	0.1436012	0.1426505	1.018694	1.211568	0.472769	0.4775327	0.1765328	0.1752492	0.1220791	0.1390818	0.2906957	0.3010496	0.3048234	0.3222257	0.3169217	0.343534	0.3645958	0.3002144	1.576119	1.949002	1.804603	1.652478
2069.563	1	0.1393631	0.08199776	0.08560497	0.07309932	0.2474504	0.3147763	2.012508	1.588728	0.07780709	0.1098013	0.1929575	0.1083094	1.048034	0.919655	0.3295605	0.3619008	0.08917366	0.08599575	0.07091811	0.0735661	0.224928	0.305856	0.1688787	0.1756609
2069.661	1	1.647874	1.29618	0.2890056	0.2568351	0.05407949	0.0438787	0.04515074	0.03862275	0.2652331	0.1141748	0.1562729	0.2525866	0.05487272	0.04024255	0.03326813	0.04725725	1.317761	0.8561812	1.092687	0.8711442	0.08509665	0.06807322	0.05347633	0.05091314
2069.662	1	0.2964694	0.2892813	0.7111205	0.5398822	0.1395985	0.1481341	0.1024709	0.04453428	0.7961899	0.6508421	0.1271122	0.124252	0.05926831	0.05137223	0.02715194	0.02531579	0.2182602	0.1783624	0.1891866	0.2271516	0.04986044	0.06408736	0.04151482	0.05596212
2069.663	1	0.238591	0.1506375	0.1432364	0.1395267	1.024463	1.210412	0.4297604	0.4168447	0.1755796	0.1565013	0.09459325	0.1183144	0.2888176	0.2821153	0.326978	0.3056937	0.3044201	0.3636374	0.3916825	0.3224035	1.551505	2.015088	1.907373	1.713758
2069.663	1	0.128124	0.1187449	0.08106015	0.05035566	0.321354	0.1963025	1.921279	1.539206	0.1095578	0.1161133	0.1631884	0.1091799	1.125876	0.9075391	0.3389863	0.3396858	0.09173527	0.08348718	0.0683798	0.06791043	0.2266951	0.2358602	0.1706143	0.249717
2069.761	1	1.608067	1.259987	0.306633	0.2437876	0.05919922	0.05312246	0.06293986	0.03208833	0.2717633	0.1580632	0.1502641	0.2274567	0.05072501	0.03997396	0.03852743	0.03968411	1.22939	0.7250989	1.102169	0.8589553	0.07928898	0.05664122	0.05622752	0.05260379
2069.762	1	0.2472848	0.2666556	0.6473362	0.5003363	0.1161503	0.1326116	0.08684717	0.04855474	0.7009266	0.5849633	0.1583847	0.1119693	0.05944615	0.04636111	0.03320187	0.02708262	0.1757886	0.1609482	0.1896777	0.1975153	0.04321864	0.05692873	0.04512069	0.05240599
2069.763	1	0.220719	0.1373085	0.1495111	0.1410921	0.9893831	1.156802	0.3959563	0.3528767	0.1819524	0.1336018	0.0998424	0.0978271	0.2763694	0.2599034	0.3180771	0.271017	0.2809191	0.3871892	0.4143699	0.3205402	1.51971	1.979756	1.840871	1.692827
2069.763	1	0.1347272	0.1804284	0.06363307	0.05336543	0.3253154	0.2223334	1.733179	1.415788	0.1000133	0.1538482	0.1630093	0.09364911	1.151232	0.9118194	0.3385163	0.3455866	0.115158	0.06922483	0.08198359	0.07671623	0.2425703	0.2009463	0.1975388	0.3049573
2069.861	1	1.583595	1.215477	0.2886163	0.2394999	0.04537955	0.04729518	0.05964036	0.04276094	0.2710868	0.2029751	0.211051	0.2245014	0.04443475	0.05482146	0.04728901	0.05420535	1.160211	0.649349	1.130376	0.8725182	0.07963274	0.04713303	0.04697771	0.05851639
2069.862	1	0.2141716	0.2602688	0.5990226	0.4844854	0.1201318	0.1254771	0.09963452	0.06930343	0.629916	0.5352354	0.1862747	0.1057241	0.04697869	0.04885261	0.03608852	0.03524496	0.1376628	0.1587849	0.1930906	0.1761675	0.04098759	0.06976642	0.05972959	0.05451379
2069.863	1	0.1941502	0.1317084	0.1187609	0.1277037	0.9338997	1.111426	0.3735059	0.2784294	0.1662561	0.124328	0.1063726	0.08435733	0.2503516	0.2576603	0.3161222	0.2405349	0.2554161	0.3912921	0.4191504	0.3274061	1.488325	1.947598	1.788646	1.66971
2069.863	1	0.1217196	0.1129773	0.08392241	0.07408163	0.2179156	0.3167859	1.678129	1.305732	0.1140105	0.1294557	0.144504	0.08700645	1.142074	0.8679983	0.2998162	0.3119	0.1515035	0.08290117	0.07668382	0.07233199	0.262585	0.225135	0.2174117	0.3238499
2069.961	1	1.700061	1.268554	0.3201014	0.1993814	0.04733623	0.05231552	0.05085485	0.05364109	0.2380276	0.245618	0.3056814	0.2287418	0.043469	0.06098663	0.0951173	0.06045398	1.184663	0.6958846	1.203551	0.9632592	0.07090487	0.07305872	0.04794145	0.06296445
2069.962	1	0.2167291	0.2924217	0.6793867	0.5388007	0.1167322	0.1445013	0.1193512	0.05984767	0.7081414	0.6101941	0.2261184	0.1394107	0.03988649	0.06056987	0.04579497	0.0318536	0.1343809	0.1486479	0.2260365	0.1806941	0.04341717	0.0746515	0.05906896	0.07123227
2069.963	1	0.1775269	0.1451265	0.1138761	0.119376	0.9310382	1.112155	0.3797709	0.2147053	0.177007	0.1539071	0.1208272	0.0641847	0.2583386	0.261568	0.3475355	0.2025838	0.2391664	0.3982433	0.4359731	0.3430931	1.538444	2.1284	1.948218	1.797683
2069.963	1	0.1497778	0.1288284	0.1185563	0.09343706	0.1547714	0.4214919	1.929532	1.376283	0.1136388	0.1052509	0.1613037	0.1037536	1.241525	0.8970305	0.3642611	0.3591178	0.1016868	0.08672118	0.08559518	0.06767792	0.2828295	0.2569711	0.2264652	0.3331637
2070.061	1	1.765279	1.294686	0.3875606	0.1570188	0.04498842	0.07433476	0.05265598	0.0689727	0.2278106	0.242478	0.3242891	0.2678093	0.05768683	0.05887094	0.07732507	0.05181861	1.225667	0.7303106	1.240944	1.020517	0.08146468	0.07790822	0.04945596	0.06901202
2070.062	1	0.2385022	0.3022196	0.7201519	0.5617964	0.1138246	0.1449909	0.119232	0.07882613	0.7351324	0.6393816	0.2683253	0.1489349	0.04950458	0.04125404	0.04426308	0.02676914	0.1411823	0.1455259	0.2551679	0.1712661	0.04704187	0.07102934	0.06948111	0.0685816
2070.063	1	0.172829	0.175361	0.097749	0.1214024	0.9216318	1.10946	0.3975194	0.2103486	0.1814467	0.1661993	0.1454162	0.08474264	0.2818992	0.259249	0.3641964	0.1803964	0.2439272	0.4146906	0.4403981	0.3446696	1.559766	2.193299	1.96607	1.831163
2070.063	1	0.160283	0.1218331	0.1132045	0.10765	0.185379	0.5580075	1.985969	1.337415	0.1139274	0.1232422	0.1506878	0.1095784	1.1969	0.884344	0.3287648	0.3952863	0.1102796	0.08682686	0.102607	0.07708591	0.3115187	0.2264055	0.1980148	0.3144485
2070.161	1	1.71748	1.279916	0.3968349	0.1170588	0.04794658	0.06841335	0.04605989	0.06987129	0.2068481	0.2038629	0.2768797	0.2301988	0.05809529	0.04271883	0.05129547	0.05316494	1.168298	0.7817577	1.18107	0.9439953	0.0582563	0.07137903	0.04981348	0.03237421
2070.162	1	0.2089508	0.3080593	0.6553989	0.5371981	0.09935967	0.1280256	0.1027529	0.06873993	0.6521317	0.5834355	0.2754991	0.1374051	0.05151585	0.04362692	0.05142696	0.04339668	0.143407	0.1452142	0.2649979	0.1734164	0.05741046	0.06360072	0.06157864	0.06618593
2070.163	1	0.1449541	0.1878154	0.06227676	0.1296966	0.8821373	1.076425	0.4088449	0.1958627	0.1846722	0.1605312	0.1534053	0.0845301	0.26907	0.2272879	0.3499113	0.1933884	0.246088	0.3973293	0.410392	0.3431011	1.538195	2.162828	1.853594	1.77077
2070.163	1	0.169924	0.1059876	0.09325179	0.08733403	0.3464189	0.6278114	1.85608	1.269938	0.1009887	0.08262831	0.1667634	0.1200305	1.072848	0.7920365	0.2491074	0.3868908	0.09457637	0.08243223	0.07718827	0.07841607	0.3319867	0.2395942	0.1519842	0.2900558
2070.261	1	1.672749	1.327496	0.438575	0.1062736	0.05015903	0.05161786	0.05707545	0.06350161	0.2978217	0.2273479	0.222872	0.1661248	0.07134075	0.04005651	0.03981518	0.04679477	1.181547	0.8830534	1.187584	0.8811512	0.07592255	0.08491731	0.05284069	0.0341973
2070.262	1	0.2050904	0.3093245	0.6528479	0.5411035	0.1033462	0.1335301	0.1250076	0.06495949	0.6218718	0.5707914	0.2852088	0.1288262	0.05823099	0.04702463	0.04671508	0.04766436	0.1822538	0.1441274	0.2813445	0.1734907	0.06634835	0.06791747	0.0722982	0.06088117
2070.263	1	0.1448915	0.1639702	0.07459854	0.1237068	0.843776	1.041449	0.4156158	0.1996094	0.170894	0.1661494	0.141362	0.09635364	0.2571925	0.2150332	0.3409609	0.230892	0.223503	0.3652307	0.3683416	0.3369374	1.504573	2.134616	1.731105	1.683183
2070.263	1	0.1599359	0.08095877	0.04817911	0.07280273	0.3989085	0.6397509	1.695353	1.210878	0.131133	0.09066108	0.1387226	0.1178964	0.9323211	0.6862057	0.2207292	0.3652287	0.06408502	0.07642857	0.07095173	0.06859209	0.2979047	0.2321357	0.1710982	0.2366797
2070.360	1	1.681344	1.365784	0.4336005	0.1398007	0.06521174	0.07425128	0.0578667	0.05347904	0.4196946	0.2423673	0.1487843	0.1907158	0.05551045	0.06437284	0.02353097	0.03688026	1.229064	0.9365046	1.206461	0.862983	0.08318005	0.08170807	0.05081218	0.0400275
2070.360	1	0.1901512	0.3047878	0.7603867	0.5646443	0.1163019	0.1583466	0.1465433	0.06861748	0.7763407	0.6645962	0.3384221	0.1507733	0.06021572	0.05560579	0.06461164	0.03383456	0.2180407	0.1506338	0.3361644	0.1617233	0.04898912	0.07193793	0.07399715	0.06593937
2070.360	1	0.1406623	0.159486	0.09890842	0.1239936	0.8169954	1.084533	0.4357338	0.257759	0.1601362	0.1955131	0.1359641	0.1045747	0.2712023	0.2464808	0.3499757	0.2684986	0.2380619	0.3747222	0.3665797	0.3379394	1.584473	2.281951	1.818815	1.748865
2070.361	1	0.1291462	0.0866249	0.05974771	0.09840757	0.3928054	0.6469464	1.901442	1.413742	0.1282246	0.09082578	0.1587239	0.1313823	0.9483165	0.7577669	0.2340529	0.395346	0.09164736	0.07778777	0.07243784	0.06621931	0.316644	0.2188619	0.1912547	0.1916608
2070.461	1	1.744616	1.393405	0.4592466	0.2112228	0.07048276	0.06692317	0.06013628	0.07515474	0.470402	0.2258002	0.1849038	0.1649791	0.06107989	0.04214988	0.07083578	0.04272606	1.289078	0.983869	1.256782	0.8650576	0.08426535	0.08244095	0.04953226	0.04561606
2070.462	1	0.1647494	0.2846015	0.8073341	0.5828884	0.129927	0.1461156	0.1364987	0.05178267	0.9227993	0.7095188	0.355111	0.1349111	0.06493358	0.05406987	0.06279635	0.02330941	0.2593069	0.1685972	0.33085	0.1805455	0.03461752	0.0664499	0.05846255	0.06198346
2070.463	1	0.1597471	0.1780139	0.09837284	0.1250778	0.8075966	1.084852	0.4194289	0.3061012	0.1651528	0.1873291	0.1564196	0.1057848	0.2953613	0.2678647	0.3524606	0.2978868	0.2802077	0.3764382	0.3621637	0.34295	1.630362	2.333953	1.821732	1.745422
2070.463	1	0.07664701	0.09104556	0.07732159	0.08553629	0.303442	0.5940837	1.943517	1.470747	0.1339836	0.09981515	0.1285155	0.1145437	0.91912	0.7564835	0.2242622	0.4087898	0.0902571	0.05657822	0.07309028	0.08278592	0.2880962	0.2007512	0.1827574	0.1570664
2070.561	1	1.956913	1.656155	0.666978	0.2839205	0.08910986	0.06260277	0.06288838	0.04804386	0.4562926	0.2397574	0.3011255	0.1421908	0.0504647	0.06027044	0.06798103	0.04245826	1.568316	1.161177	1.547312	0.9795743	0.09811048	0.09774453	0.06917776	0.05627682
2070.562	1	0.1549216	0.2660138	0.8952314	0.7107737	0.1594469	0.1348916	0.1110532	0.06357192	1.143265	0.8063362	0.3638091	0.1389576	0.06292607	0.07440317	0.05076861	0.04388059	0.3105823	0.1971008	0.29286	0.2377641	0.03997101	0.05945358	0.07475863	0.05158445
2070.562	1	0.1715585	0.1782093	0.08425982	0.1413256	0.7763394	1.026494	0.3522376	0.3286964	0.158356	0.1672811	0.147858	0.1104364	0.2986706	0.2643916	0.3237588	0.2901015	0.2817741	0.3586138	0.3292133	0.3491066	1.577968	2.247465	1.657756	1.621704
2070.563	1	0.09537769	0.1203898	0.07006607	0.06670291	0.1895495	0.4478263	1.706673	1.349903	0.1025175	0.0954475	0.103574	0.1244887	0.8038336	0.6042404	0.2624081	0.3751115	0.08468527	0.07857752	0.0637995	0.07171416	0.2317516	0.2302974	0.11937	0.1183705
2070.661	1	2.159837	1.832051	0.8790908	0.2458325	0.05476094	0.0475984	0.05232445	0.06748971	0.3964236	0.2998297	0.3755789	0.2702092	0.05616459	0.04858376	0.08080143	0.03988577	1.825981	1.487417	1.863524	1.163703	0.1130191	0.1175706	0.07283871	0.075886
2070.662	1	0.1537644	0.2451833	1.125906	1.033644	0.1993185	0.1749142	0.06769274	0.05907529	1.525343	1.115093	0.3714081	0.2082015	0.04705052	0.08525525	0.04584668	0.06192568	0.3068803	0.2433138	0.2022336	0.3223093	0.04227908	0.06688214	0.1072321	0.04613152
2070.663	1	0.1693573	0.1212295	0.1029158	0.1697131	0.7657876	0.9950611	0.3117974	0.3571143	0.1758297	0.1578134	0.1360197	0.1271409	0.3195343	0.2922117	0.3003219	0.2849801	0.2748598	0.3367059	0.3263812	0.3592547	1.548017	2.227634	1.57753	1.554489
2070.663	1	0.1255081	0.1156408	0.0915491	0.05660244	0.1162389	0.3000751	1.54995	1.280531	0.06539089	0.06938587	0.1154909	0.1160568	0.8416867	0.5926814	0.2954411	0.3098588	0.1087917	0.05543392	0.07193913	0.05923608	0.2038225	0.2648679	0.112746	0.1808483
2070.761	1	2.237431	1.881216	0.7988686	0.1931205	0.0532886	0.06915561	0.06981441	0.06915587	0.4314043	0.3905651	0.4031552	0.3005657	0.06883186	0.04702191	0.06501841	0.03315049	1.929344	1.754567	1.939068	1.250453	0.09896539	0.1168981	0.07236941	0.07172778
2070.762	1	0.09560632	0.2570038	1.209571	1.146706	0.2247913	0.1736082	0.06871118	0.06648486	1.633484	1.209424	0.3821438	0.2141119	0.04616796	0.08521687	0.05747179	0.06416507	0.271352	0.2443042	0.138569	0.3451046	0.04795068	0.06554054	0.1067747	0.04657324
2070.763	1	0.2135922	0.1349501	0.1642883	0.1728819	0.7895986	0.9961449	0.3217976	0.3765	0.180303	0.156741	0.1359883	0.1348303	0.3350029	0.3183951	0.3057613	0.2914076	0.275709	0.3548334	0.3530618	0.3627986	1.626295	2.34701	1.673278	1.610432
2070.763	1	0.1179375	0.12787	0.06735935	0.06459006	0.09963042	0.2793293	1.713593	1.416716	0.05957542	0.07996653	0.1364844	0.1000347	0.9555461	0.6861091	0.2795783	0.2812954	0.1136994	0.08279795	0.05227402	0.04896776	0.2025432	0.303423	0.1129665	0.2333711
2070.861	1	2.317505	2.020273	0.5870236	0.167808	0.04772255	0.06078625	0.0737116	0.06135398	0.4143424	0.3577231	0.4298364	0.4041651	0.06641152	0.0511904	0.06334356	0.03929948	2.136943	2.074399	2.037027	1.37671	0.1034329	0.1079816	0.07606815	0.06566559
2070.862	1	0.1123563	0.3189598	1.279532	1.264979	0.2356133	0.1780174	0.06575278	0.04229416	1.755063	1.295542	0.4107496	0.2335356	0.08605479	0.1033979	0.05693117	0.07089773	0.2583945	0.2512822	0.130721	0.3504875	0.05498848	0.08344842	0.1138715	0.04576403
2070.863	1	0.2391967	0.1493695	0.195335	0.1531985	0.7837119	0.9582571	0.3313148	0.3525101	0.1505386	0.1434932	0.1332391	0.1079716	0.3319416	0.3100254	0.3026329	0.2886662	0.2749989	0.3616271	0.3331929	0.3456742	1.657043	2.363421	1.672507	1.597052
2070.863	1	0.1126095	0.101422	0.06340878	0.04440285	0.123959	0.2618022	1.73926	1.425705	0.1145293	0.09341311	0.1381433	0.09823023	1.06957	0.7448766	0.2646689	0.258432	0.113686	0.07539098	0.07772557	0.05730669	0.2219883	0.2802283	0.1537083	0.2765545
2070.961	1	2.37526	2.135903	0.3707065	0.1581893	0.05096835	0.04804934	0.05766151	0.05472652	0.4216128	0.2600772	0.3434556	0.4569224	0.06728674	0.04502545	0.05123436	0.06305521	2.314881	2.227202	2.108061	1.442515	0.1054607	0.1085619	0.08954427	0.03675317
2070.962	1	0.1407109	0.361285	1.228996	1.246243	0.221601	0.1768606	0.064144	0.06026834	1.698414	1.272351	0.4034919	0.2503626	0.07380303	0.09719183	0.05558263	0.07517237	0.2664136	0.2477662	0.165474	0.3325029	0.06163127	0.05884896	0.102056	0.04267542
2070.962	1	0.2512025	0.173682	0.1919558	0.1560577	0.773334	0.9281624	0.3477717	0.3442359	0.1405695	0.1309546	0.1326116	0.0883303	0.3394528	0.3085705	0.2900866	0.2698816	0.2790474	0.343981	0.3264343	0.3208389	1.611431	2.283255	1.620593	1.513944
2070.963	1	0.1115351	0.09908157	0.09570698	0.03424467	0.1572743	0.2808648	1.639261	1.30854	0.1197086	0.1066363	0.137708	0.09717816	1.109555	0.7890375	0.2286375	0.2552133	0.0959378	0.07637598	0.1008397	0.0471061	0.2661947	0.2771566	0.1536214	0.2842301
2071.061	1	2.347199	2.211508	0.2997521	0.1931922	0.06120291	0.0551966	0.05397437	0.0688493	0.4498408	0.3237494	0.2686197	0.4934281	0.09010215	0.05467143	0.04331769	0.06767151	2.389672	2.245555	2.099541	1.436936	0.1060792	0.1243512	0.06843749	0.04528216
2071.062	1	0.1612866	0.3788718	1.139632	1.175087	0.1838313	0.156158	0.08765244	0.05356434	1.566733	1.190446	0.3741858	0.251214	0.07518897	0.1027747	0.06589954	0.07502625	0.2711136	0.2356504	0.2105571	0.3184998	0.06274123	0.0561907	0.1076862	0.04368811
2071.063	1	0.2715439	0.19507	0.1920975	0.1383782	0.7796735	0.9317069	0.3537802	0.3370683	0.1215365	0.1219391	0.1278446	0.08823307	0.3215039	0.3025841	0.2966844	0.2555001	0.2811758	0.3125615	0.3032092	0.2951662	1.579181	2.167638	1.559317	1.430511
2071.063	1	0.09520741	0.1320679	0.07073199	0.03139841	0.1322379	0.3841911	1.561764	1.181438	0.1232335	0.1389305	0.1243641	0.09518383	1.091002	0.8327621	0.2337355	0.2742455	0.09839936	0.09264835	0.08488892	0.04399958	0.2728193	0.2976802	0.1358641	0.2578779
2071.161	1	2.345981	2.245259	0.2679797	0.1796648	0.06389376	0.06446046	0.04827897	0.08751712	0.4451071	0.413726	0.1949199	0.5344264	0.05899995	0.06755579	0.04699791	0.06337087	2.438603	2.308338	2.110129	1.447963	0.1341271	0.114314	0.06651367	0.0572987
2071.162	1	0.1771295	0.4047035	1.204163	1.270476	0.1889408	0.1517289	0.09132941	0.05932737	1.640477	1.28617	0.3539999	0.2906146	0.07310073	0.1045066	0.05315264	0.06917059	0.3007573	0.2020732	0.2038696	0.3070656	0.07861292	0.04565925	0.1154522	0.05210713
2071.162	1	0.2731055	0.17285	0.173595	0.1408316	0.8201921	0.982123	0.3705107	0.3453607	0.1131184	0.147852	0.1225539	0.09671307	0.3212892	0.3149495	0.3150954	0.2670398	0.3017419	0.2969621	0.3183571	0.276805	1.699587	2.179457	1.647541	1.491299
2071.163	1	0.0983557	0.061495	0.07099309	0.05723058	0.2107482	0.4845677	1.793427	1.244442	0.1606744	0.1208461	0.1415438	0.1076138	1.165325	0.8329692	0.2755786	0.2815672	0.05109074	0.09162771	0.07578248	0.0416816	0.2309681	0.3335148	0.1501763	0.2570684
2071.261	1	2.287334	2.182661	0.3472391	0.199154	0.0631296	0.04101436	0.04479563	0.07173779	0.3292482	0.4098517	0.2454785	0.5402108	0.03176959	0.06452918	0.05138492	0.06517598	2.478254	2.303748	2.074146	1.468545	0.132416	0.1016993	0.08061063	0.05305166
2071.262	1	0.1829438	0.4111402	1.255803	1.338637	0.207267	0.1710566	0.08482981	0.06935511	1.703671	1.327646	0.3397118	0.306379	0.07798857	0.103115	0.05586074	0.06259041	0.3198698	0.1868487	0.1777289	0.3120526	0.08120178	0.04127438	0.1164341	0.05496063
2071.263	1	0.2731359	0.140231	0.1634146	0.1204625	0.8489673	1.016714	0.3837115	0.3473319	0.1109537	0.142399	0.1285967	0.1174015	0.311979	0.3220428	0.3197355	0.3139022	0.3172483	0.3308489	0.3292036	0.2778332	1.828462	2.142264	1.677969	1.516318
2071.263	1	0.08024904	0.103019	0.06696507	0.0690126	0.285112	0.612256	1.879782	1.290129	0.1773438	0.1342765	0.1527263	0.1165597	1.169746	0.8317642	0.3423185	0.2878693	0.06845934	0.07145531	0.07784918	0.03133419	0.2350065	0.3079901	0.1841533	0.2589944
2071.361	1	2.230636	2.085916	0.4954701	0.2189836	0.05627651	0.05519818	0.06393086	0.08202725	0.2763658	0.3799724	0.3514128	0.5495771	0.03714043	0.06934602	0.06180404	0.07252205	2.480768	2.228822	2.012266	1.532037	0.1299726	0.1116295	0.0657055	0.07302622
2071.362	1	0.1894819	0.3997814	1.235238	1.314222	0.2119617	0.1833525	0.07098592	0.07760021	1.661727	1.306483	0.2947691	0.3064515	0.08222239	0.08595905	0.05033514	0.04922148	0.3055048	0.1865271	0.1409416	0.3099262	0.07947228	0.04577793	0.1109124	0.06362633
2071.362	1	0.2896028	0.126681	0.1613157	0.1072927	0.8560833	1.016389	0.3719786	0.3333253	0.1283009	0.1446204	0.1471761	0.1329909	0.2836057	0.3353854	0.3074871	0.3170209	0.3305745	0.3499911	0.3020372	0.2800832	1.820042	2.027237	1.605988	1.43053
2071.363	1	0.1066239	0.1137679	0.08315262	0.04565099	0.2776476	0.6605282	1.727851	1.23573	0.1782015	0.06071691	0.1365112	0.125868	1.037121	0.7942814	0.4244804	0.3099316	0.07743474	0.09399415	0.07095659	0.05338898	0.2617816	0.2766509	0.1987262	0.2471492
2071.461	1	2.25082	1.980039	0.595745	0.2512304	0.07307072	0.0443502	0.065448	0.08188943	0.2780962	0.3053221	0.4721423	0.4697323	0.05101553	0.06438141	0.07042093	0.05447311	2.440851	2.13136	2.010268	1.563402	0.1153224	0.1085154	0.06783427	0.06300829
2071.462	1	0.1725928	0.380713	1.205543	1.265514	0.2205482	0.180801	0.1043713	0.08160868	1.613722	1.274523	0.2888639	0.3022773	0.07835037	0.0687019	0.05260179	0.06455202	0.2692543	0.191832	0.1369195	0.3000646	0.05807682	0.03854864	0.1418414	0.06261905
2071.462	1	0.254485	0.1555408	0.1514271	0.07693864	0.8328091	1.004982	0.3311837	0.3036744	0.1481814	0.1510743	0.1382698	0.1391869	0.2956335	0.3461067	0.2923905	0.313032	0.3347537	0.3619189	0.2799046	0.2807314	1.795462	1.932881	1.557076	1.338005
2071.463	1	0.1070085	0.06989041	0.06732361	0.05836974	0.2202613	0.6263684	1.623289	1.166523	0.1589511	0.1026303	0.1213984	0.1227835	0.8779433	0.7084877	0.4149227	0.3402697	0.1278563	0.1035373	0.05955442	0.03800689	0.3180959	0.2972129	0.1909381	0.2072224
2071.561	1	2.325187	1.959667	0.6532562	0.2627669	0.06911912	0.05873184	0.06538741	0.08202881	0.3313895	0.3199898	0.5710431	0.4742422	0.0603474	0.07295653	0.08712005	0.044739	2.410849	2.010286	1.998837	1.566204	0.1083305	0.1058447	0.07805475	0.05044535
2071.562	1	0.191257	0.3583769	1.296818	1.366589	0.2246209	0.1819316	0.09666034	0.07190112	1.691066	1.368557	0.3064151	0.3251786	0.07256414	0.08450898	0.05325019	0.05370578	0.2137531	0.2191943	0.1504045	0.2908811	0.0408568	0.0532881	0.1329148	0.06492271
2071.563	1	0.2167497	0.1703574	0.1327042	0.0917444	0.8700666	1.068911	0.3669494	0.2708911	0.1773425	0.1790837	0.1499443	0.1530538	0.3138536	0.3904571	0.2944915	0.3523223	0.3350754	0.3765627	0.3198609	0.2908428	1.888524	1.958782	1.673641	1.407866
2071.563	1	0.0679714	0.09442194	0.06564359	0.04921887	0.1119892	0.5997607	1.814824	1.338667	0.1292864	0.09102857	0.1186947	0.1357691	0.9268246	0.7965713	0.3558584	0.3718037	0.1262405	0.08413656	0.06460949	0.05698954	0.3017086	0.3230039	0.172542	0.1673169
2071.661	1	2.407682	1.975785	0.6931677	0.265106	0.05030819	0.05800179	0.07004437	0.04825226	0.2751163	0.2986979	0.6588662	0.5894939	0.04196724	0.07518263	0.0993417	0.06111861	2.404422	1.807003	1.920795	1.607848	0.09946381	0.1101148	0.07834843	0.07438181
2071.662	1	0.209641	0.3174037	1.363557	1.46313	0.2397833	0.2050522	0.0823791	0.1007626	1.784008	1.478768	0.3120717	0.3580247	0.0644915	0.09276331	0.06005096	0.05932499	0.1768262	0.2473701	0.1785973	0.2680911	0.0443637	0.05508333	0.1497111	0.0446138
2071.662	1	0.2034645	0.1649554	0.1120033	0.1322089	0.8929543	1.112059	0.4072576	0.2453064	0.1952876	0.1988634	0.154259	0.1805448	0.3348987	0.4166972	0.2823592	0.3981741	0.3371623	0.3803905	0.339121	0.288357	1.948813	1.984413	1.761101	1.453146
2071.663	1	0.0687374	0.08066965	0.08228377	0.07904043	0.09792329	0.5675983	1.947025	1.497696	0.1284598	0.08602683	0.126353	0.1372539	0.9757156	0.8680856	0.3224565	0.373284	0.1096458	0.1088699	0.0660501	0.07440262	0.2534741	0.3488261	0.1530765	0.1294722
2071.761	1	2.44435	1.932989	0.5842244	0.4197791	0.04082673	0.06484898	0.06316482	0.05089988	0.267407	0.2508598	0.6805922	0.5984186	0.06921921	0.05282012	0.09564719	0.08933699	2.443668	1.541102	1.883055	1.640791	0.1122725	0.1005333	0.1023165	0.05745925
2071.762	1	0.2505769	0.2663982	1.322523	1.417999	0.2607065	0.1954188	0.07102298	0.1014287	1.759467	1.44803	0.3102477	0.3866599	0.06491036	0.07899261	0.07030293	0.05601955	0.1630599	0.2822283	0.2128825	0.2402636	0.03190272	0.05824275	0.1410004	0.0491982
2071.763	1	0.1655692	0.1954572	0.08544403	0.165937	0.9051252	1.103912	0.4065128	0.2156704	0.2087611	0.1902764	0.1162442	0.1746038	0.3454792	0.4098101	0.2734865	0.4102035	0.3571201	0.3967681	0.3401906	0.2899839	1.921546	1.928742	1.747755	1.408974
2071.763	1	0.07872869	0.07489722	0.09078305	0.07635023	0.2165467	0.473477	1.880755	1.476578	0.1123929	0.07832785	0.1369272	0.1247647	0.9524498	0.8535429	0.2874518	0.3608284	0.05786587	0.1044646	0.05669845	0.07158343	0.2241737	0.3232299	0.1496007	0.1287379
2071.861	1	2.459029	1.925754	0.4697657	0.5726153	0.04465796	0.05218542	0.08844155	0.05639482	0.3211769	0.2283228	0.6581199	0.5970725	0.05873837	0.04358084	0.06375502	0.07169475	2.426226	1.380616	2.006125	1.576517	0.1041494	0.09792035	0.09997249	0.04544081
2071.862	1	0.2951079	0.2469492	1.321399	1.429322	0.2411135	0.1935707	0.06877045	0.106147	1.830592	1.512373	0.3244308	0.4062752	0.06781757	0.08205732	0.04851323	0.06376219	0.1721225	0.3045119	0.2164056	0.2099027	0.0601034	0.06517104	0.1313027	0.03611131
2071.863	1	0.1196858	0.1645683	0.08598026	0.2025398	0.9051125	1.098658	0.4369364	0.2468985	0.2109043	0.1890541	0.09531811	0.1722093	0.3722489	0.3694934	0.2703578	0.4136065	0.3729223	0.4088396	0.3429187	0.2926959	1.889619	1.951482	1.779686	1.39273
2071.863	1	0.06818819	0.07668957	0.09629836	0.08166513	0.24045	0.3694765	1.764352	1.438321	0.07790361	0.08252092	0.1468894	0.09980677	0.9711715	0.8356608	0.2632495	0.3393418	0.09876289	0.07241463	0.07814914	0.07558888	0.252817	0.2739896	0.1466669	0.1922039
2071.961	1	2.46824	1.868407	0.2572044	0.636441	0.05182843	0.04420069	0.0844181	0.05568867	0.3577483	0.2052053	0.5515662	0.5966658	0.06823982	0.05827716	0.05704255	0.08162071	2.420137	1.329447	2.125507	1.441715	0.1077605	0.09245473	0.08534447	0.04221093
2071.962	1	0.3221836	0.2797182	1.457756	1.590836	0.2677255	0.2205464	0.08318109	0.09816868	2.000854	1.730206	0.3649573	0.4132075	0.07053465	0.09777762	0.04760642	0.06947431	0.2104327	0.3092988	0.2061172	0.2118721	0.05991029	0.05898371	0.1189721	0.03755812
2071.963	1	0.09777981	0.1264346	0.07451544	0.2208053	0.9406479	1.134317	0.4521477	0.3218544	0.21337	0.1792166	0.1063555	0.1671997	0.3789101	0.3175083	0.2875555	0.404336	0.3631039	0.4025989	0.3459221	0.3251139	1.853907	1.94014	1.853431	1.436467
2071.963	1	0.07276334	0.1128048	0.09360375	0.08124396	0.2050951	0.2914151	1.816177	1.494749	0.1103713	0.06527894	0.1530716	0.09738479	1.097029	0.8701428	0.3035336	0.3383444	0.0813108	0.08622079	0.04671793	0.05622731	0.2751499	0.2517503	0.1531625	0.248394
2072.061	1	2.496875	1.932771	0.2843058	0.6883279	0.0579759	0.04189765	0.07294114	0.06294773	0.3322157	0.27916	0.4162041	0.6450987	0.05910193	0.06294267	0.06645581	0.08587305	2.454101	1.504263	2.309852	1.379036	0.1100967	0.09779259	0.09100273	0.05526247
2072.062	1	0.3872452	0.2686279	1.418749	1.571952	0.2434543	0.2111049	0.07236006	0.09274443	1.941944	1.652773	0.3973324	0.3947186	0.0537882	0.09309761	0.04426738	0.06816875	0.2224178	0.3341973	0.1813403	0.2144967	0.04593225	0.07588102	0.1455004	0.03068071
2072.063	1	0.109597	0.1189007	0.1012325	0.218241	0.9390823	1.17215	0.4999056	0.4420302	0.1939762	0.1746399	0.1430686	0.1867807	0.339751	0.2786639	0.3142981	0.4151289	0.3386591	0.4077343	0.3500974	0.361686	1.824012	2.036946	1.976303	1.538193
2072.063	1	0.1207295	0.2043085	0.1171013	0.06761795	0.117709	0.1676571	2.112144	1.642997	0.1107978	0.1391966	0.1604674	0.1129092	1.23325	0.9361993	0.382414	0.3759604	0.09738798	0.09845656	0.07432528	0.0668827	0.3423513	0.3203816	0.2093979	0.2744143
2072.161	1	2.540369	2.100206	0.4238255	0.6746037	0.0577833	0.05575145	0.08267741	0.04833658	0.3472194	0.3921255	0.3352581	0.6141582	0.05538223	0.05882455	0.04017079	0.09094224	2.427143	1.712539	2.536429	1.495121	0.1099197	0.09749554	0.0913431	0.0633727
2072.162	1	0.3943567	0.2419406	1.516569	1.642027	0.2550837	0.2277527	0.08332094	0.08370199	2.036813	1.734782	0.4645782	0.3859895	0.03481822	0.1039654	0.03938177	0.06279135	0.2471141	0.3276949	0.1605232	0.2469719	0.05737403	0.08386488	0.1451445	0.04264452
2072.163	1	0.1205137	0.1110187	0.1303969	0.2042055	0.9803991	1.255412	0.5441354	0.5221535	0.1809151	0.1783572	0.163434	0.197234	0.3189465	0.2999132	0.364012	0.4505913	0.3055583	0.4248892	0.3762396	0.3704774	1.773313	2.130042	2.052109	1.584531
2072.163	1	0.1323252	0.1805578	0.118676	0.04148182	0.1246821	0.1520463	2.004779	1.482615	0.1643416	0.09756789	0.1544089	0.1324847	1.324142	0.9274604	0.4110047	0.3958508	0.09250614	0.09085119	0.07512502	0.09818165	0.3460637	0.3125814	0.1799792	0.2951987
2072.261	1	2.51694	2.058758	0.5192085	0.6136136	0.05619033	0.07570703	0.07295553	0.04591236	0.3125838	0.4346979	0.308727	0.6159145	0.04629822	0.0703076	0.04600469	0.08467256	2.295952	1.790749	2.483358	1.458693	0.1140782	0.09097428	0.07466819	0.0563223
2072.262	1	0.3673745	0.206297	1.37478	1.499735	0.2373412	0.2034296	0.09545136	0.09080525	1.86016	1.51001	0.4642935	0.348701	0.05207175	0.07933101	0.0513158	0.06976085	0.2374912	0.2843652	0.1622394	0.2461574	0.0463059	0.06282965	0.1580159	0.03430677
2072.262	1	0.1253317	0.09390791	0.1207117	0.2109402	0.965042	1.249195	0.50573	0.529805	0.193473	0.177474	0.1728129	0.2074745	0.3162486	0.3439857	0.3934647	0.4769321	0.2906882	0.4413092	0.4067846	0.3541435	1.671331	2.066212	1.994193	1.534176
2072.263	1	0.1269645	0.1160758	0.1150811	0.06303155	0.2351079	0.3048901	1.928355	1.35721	0.1789378	0.1412129	0.1659721	0.1169162	1.323508	0.9609013	0.3993507	0.4123987	0.09984359	0.09227861	0.06430526	0.0745728	0.3617593	0.2645523	0.1319455	0.3118443
2072.361	1	2.509942	2.177641	0.5065173	0.5665094	0.07630812	0.06228816	0.0790026	0.04381422	0.3534715	0.4376617	0.3099576	0.6185111	0.04330434	0.06912106	0.04876391	0.0785482	2.311182	1.995748	2.524573	1.595515	0.1132486	0.1136748	0.08735514	0.05306018
2072.362	1	0.3244751	0.1733492	1.485528	1.566475	0.2238878	0.2027104	0.105103	0.0852381	1.957653	1.581007	0.5070883	0.3563782	0.04760903	0.09381364	0.03849292	0.06704865	0.2457558	0.2754258	0.1189548	0.2643602	0.03354425	0.07878245	0.1375753	0.04215636
2072.363	1	0.1490805	0.1022286	0.09036993	0.2248951	0.9670565	1.301773	0.4966651	0.585431	0.1585842	0.1812724	0.1444886	0.2399407	0.2964281	0.3513003	0.3818138	0.522174	0.3038469	0.4581973	0.4192034	0.3626914	1.649276	2.215527	2.099221	1.623633
2072.363	1	0.1125962	0.1279315	0.1248349	0.0810094	0.341597	0.4217969	2.050933	1.386419	0.1537136	0.1429577	0.1737696	0.1222362	1.296761	0.9953697	0.3983334	0.4572967	0.1080693	0.1232442	0.09432842	0.07446573	0.3944507	0.2302305	0.1697448	0.3333299
2072.461	1	2.498499	2.273007	0.4374794	0.4501014	0.06314026	0.05677691	0.07089547	0.03916098	0.4114372	0.423559	0.2909231	0.5817334	0.04059514	0.07372972	0.05819711	0.07796308	2.391926	2.111948	2.513731	1.71539	0.1077119	0.100824	0.09384192	0.06115166
2072.462	1	0.262138	0.1980195	1.606171	1.676187	0.240403	0.2226335	0.1232652	0.1093491	2.023236	1.664786	0.5383769	0.3733103	0.03896626	0.1137863	0.04958427	0.06255952	0.2474384	0.2711183	0.1246522	0.2387032	0.05277215	0.07185642	0.1538555	0.05941026
2072.463	1	0.1668955	0.09625591	0.07148141	0.2316176	0.9728768	1.337232	0.4877233	0.5882459	0.1310133	0.1630332	0.1312123	0.2570824	0.3324304	0.3499117	0.367462	0.5603269	0.3191532	0.4852418	0.433108	0.3704298	1.605608	2.332065	2.180358	1.704717
2072.463	1	0.1218019	0.1088355	0.1218258	0.06444099	0.3456633	0.5052764	2.215448	1.518477	0.138739	0.098284	0.1547519	0.1601214	1.291758	1.057705	0.3988892	0.4887217	0.09936315	0.1065409	0.08989692	0.06354351	0.3976976	0.1800232	0.1482657	0.2989362
2072.561	1	2.474711	2.243057	0.3308357	0.374353	0.06282384	0.0372972	0.05118915	0.04843953	0.482241	0.3113119	0.2951712	0.4950784	0.06030723	0.07368751	0.07322996	0.06426808	2.4145	2.103368	2.488973	1.76938	0.1126273	0.1031215	0.07686475	0.05580548
2072.562	1	0.2418168	0.2317429	1.629999	1.713184	0.2449617	0.2254836	0.1271465	0.1076043	2.046309	1.688081	0.541552	0.3982758	0.0756657	0.1099902	0.0589544	0.06846993	0.2386584	0.2853823	0.1671854	0.2106516	0.05025175	0.08482689	0.1466227	0.04963295
2072.563	1	0.1822102	0.08284623	0.06414688	0.1990125	0.9850835	1.344116	0.4616807	0.5194506	0.1434075	0.1618525	0.1135299	0.2558809	0.3467995	0.3873595	0.3848909	0.597099	0.3104022	0.4895264	0.4287178	0.3758964	1.548447	2.360317	2.16764	1.714306
2072.563	1	0.1086424	0.1148102	0.1162361	0.06741401	0.3077929	0.6247058	2.137787	1.50759	0.1307431	0.08525104	0.1722128	0.1515287	1.208297	0.9965611	0.3683548	0.4611694	0.1052332	0.08179327	0.06130095	0.06561157	0.3606792	0.1684507	0.18805	0.2523293
2072.661	1	2.448243	2.151664	0.2404124	0.3477952	0.05875356	0.03856906	0.04891201	0.06422365	0.4844377	0.2331145	0.3353509	0.3954642	0.05987997	0.05325298	0.05973006	0.06420059	2.416201	2.124477	2.363218	1.735279	0.1144564	0.1095748	0.08016723	0.04446622
2072.662	1	0.2167768	0.2436555	1.602917	1.682432	0.2553666	0.2246508	0.1127084	0.09293549	2.023961	1.658445	0.5264549	0.3845604	0.076706	0.1260913	0.04529602	0.07666273	0.2367653	0.278772	0.1857881	0.1883581	0.06380751	0.07728499	0.1452825	0.04128884
2072.663	1	0.1880321	0.09090012	0.06716112	0.1592378	0.9953669	1.3162	0.4478964	0.4324457	0.1499207	0.1580675	0.1046312	0.2653684	0.3558815	0.4279711	0.4036121	0.603229	0.3185384	0.4792981	0.4092535	0.3746164	1.475131	2.316235	2.073739	1.700879
2072.663	1	0.08274812	0.06509236	0.0673155	0.09210436	0.1529247	0.6561694	1.966488	1.464057	0.0930233	0.09388287	0.1566755	0.1448186	1.073599	0.9232924	0.3291828	0.438072	0.08809777	0.08493735	0.06287672	0.05068198	0.2830985	0.1789645	0.1956373	0.2314539
2072.761	1	2.412119	2.053477	0.3128771	0.2909774	0.0449412	0.0262646	0.04524794	0.06474092	0.4620032	0.1588035	0.3845552	0.2830483	0.05292732	0.04546767	0.07932188	0.05808562	2.446525	2.201884	2.229536	1.679401	0.1177176	0.1051766	0.07851588	0.05434682
2072.762	1	0.2223154	0.2444901	1.495785	1.603029	0.2252021	0.1905887	0.1029179	0.07294676	1.933329	1.566167	0.4798737	0.3611268	0.06222893	0.1097948	0.0404168	0.08073761	0.2341266	0.239732	0.172064	0.2057568	0.06289532	0.06606753	0.1285112	0.04574745
2072.763	1	0.1848682	0.1128024	0.07695046	0.1271919	0.9941335	1.250891	0.4660589	0.3590747	0.1440049	0.1622854	0.1018479	0.2582798	0.3697495	0.4291355	0.3950487	0.5530216	0.3484337	0.4482842	0.3973998	0.3817916	1.458167	2.320907	2.03393	1.732662
2072.763	1	0.08398263	0.06797143	0.0818988	0.07421655	0.1270363	0.6354772	1.971124	1.546848	0.1247227	0.130268	0.14211	0.1376719	1.016766	0.8931431	0.3186422	0.4146054	0.06695923	0.08335092	0.06497727	0.08180177	0.2730586	0.2169409	0.1738348	0.2070445
2072.861	1	2.458835	2.017141	0.4929559	0.2013382	0.05741254	0.03485463	0.05742792	0.04823345	0.4247595	0.1143977	0.3804545	0.1578088	0.05607858	0.02884458	0.07027482	0.0361202	2.407727	2.190051	2.124712	1.669237	0.1150181	0.0940095	0.06306647	0.04643993
2072.862	1	0.2581143	0.3126517	1.59215	1.674048	0.2513547	0.2344936	0.1052231	0.09175811	2.042287	1.721855	0.4870247	0.3543703	0.06004573	0.1134048	0.04882115	0.0711336	0.2255668	0.2522534	0.15922	0.226741	0.0704238	0.07529858	0.1251662	0.05674988
2072.863	1	0.1693165	0.1355003	0.1163709	0.144001	0.9958358	1.220754	0.5310728	0.3000105	0.1380438	0.1605146	0.08231796	0.2375632	0.3672773	0.453051	0.3939141	0.531303	0.376236	0.4465864	0.4482887	0.3925865	1.476611	2.458586	2.122573	1.852594
2072.863	1	0.1184377	0.1147621	0.08232058	0.05861305	0.2310886	0.6303859	2.204023	1.746539	0.09635464	0.1267792	0.1642156	0.1431484	1.127667	1.016337	0.3809823	0.4086766	0.1347464	0.07031778	0.0801087	0.08516955	0.3178735	0.320477	0.1545493	0.1770257
2072.961	1	2.496869	2.028512	0.6791381	0.1775085	0.05372197	0.04034231	0.04491514	0.05898758	0.3368465	0.216924	0.3490321	0.1331562	0.05060237	0.05215341	0.08956288	0.04336244	2.262181	2.09228	2.024651	1.716012	0.104938	0.1026013	0.0707446	0.04290597
2072.962	1	0.2614016	0.344305	1.582255	1.691244	0.2353713	0.2502298	0.09147511	0.1050577	2.033499	1.753377	0.457249	0.3408296	0.07365263	0.1106421	0.05944464	0.0938557	0.2265192	0.2480525	0.1167497	0.2585117	0.05774747	0.09385071	0.1074347	0.06686216
2072.963	1	0.1931584	0.1738244	0.1230547	0.1325853	0.9858044	1.197107	0.5528049	0.2572327	0.1546317	0.1752445	0.114533	0.208518	0.3695598	0.474757	0.4103702	0.492952	0.3658754	0.4545793	0.4549238	0.3926196	1.482885	2.500264	2.076587	1.855607
2072.964	1	0.1775993	0.1029985	0.1032003	0.08293773	0.2460836	0.5727268	2.154986	1.734482	0.05355067	0.1103684	0.1843245	0.1400282	1.142048	0.9944258	0.3793976	0.4298862	0.1283225	0.1087398	0.1070537	0.06927958	0.3262081	0.375631	0.189788	0.1716406
2073.061	1	2.542782	2.102963	0.823908	0.1532526	0.05606161	0.05245025	0.06763678	0.05587836	0.2902831	0.3223435	0.360062	0.2664246	0.05359289	0.05415287	0.104546	0.06403892	2.143319	1.93071	1.955783	1.713581	0.1294036	0.1135927	0.07099994	0.0497029
2073.062	1	0.2866613	0.3519434	1.52535	1.685991	0.2476169	0.2317541	0.09857639	0.1107725	1.991277	1.720861	0.4299536	0.3191525	0.08165428	0.1016779	0.0790462	0.08976507	0.2545437	0.2266879	0.1131341	0.2543058	0.07634109	0.07266143	0.1055318	0.06156663
2073.063	1	0.2288395	0.1734446	0.09013492	0.1307813	0.9749853	1.168292	0.5348616	0.2160015	0.1714475	0.1762787	0.1504494	0.1749327	0.3383517	0.4564707	0.4332967	0.4119225	0.372567	0.4279355	0.4293067	0.3930815	1.45375	2.451202	1.979052	1.825814
2073.063	1	0.1642254	0.1075782	0.1011921	0.03883314	0.2263987	0.4382648	2.003991	1.571357	0.08273183	0.1076472	0.1848764	0.08826711	1.131486	0.9285455	0.3517171	0.39414	0.07876673	0.1105508	0.07509944	0.05978703	0.2555326	0.3898908	0.1815898	0.1981589
2073.161	1	2.582436	2.20289	0.8524602	0.1300246	0.04770103	0.04677618	0.06538548	0.06313294	0.2703248	0.3489837	0.3561263	0.3626044	0.04925995	0.05306294	0.0577254	0.05722895	2.092885	1.721633	1.942724	1.689157	0.09557785	0.09715746	0.07532885	0.04256445
2073.162	1	0.2981708	0.3488292	1.449082	1.653716	0.2389137	0.2303359	0.1043318	0.108586	1.906842	1.615927	0.37873	0.2881748	0.07509293	0.0703709	0.06182483	0.0904095	0.2786273	0.2326043	0.08996552	0.2370032	0.06167536	0.07878378	0.1112142	0.06303098
2073.163	1	0.2404233	0.1579745	0.08475504	0.1361557	0.928238	1.160835	0.513081	0.2004242	0.174444	0.1831127	0.1446546	0.1445476	0.3287164	0.3933926	0.4485132	0.3113216	0.3475596	0.3854282	0.3976438	0.3875683	1.402218	2.384531	1.850439	1.789995
2073.163	1	0.1892951	0.09233118	0.06015344	0.05267852	0.2478338	0.3060545	1.878957	1.45541	0.1117086	0.09554761	0.1401038	0.1029243	1.192428	0.9227174	0.3204873	0.354314	0.07903838	0.1448624	0.06383498	0.05331704	0.1904611	0.3760096	0.1772703	0.2098948
2073.261	1	2.611169	2.365061	0.8059047	0.2168644	0.04108188	0.06522567	0.08967492	0.05419597	0.2421311	0.3398854	0.3835887	0.3591358	0.04224633	0.0461684	0.06214912	0.05235585	2.074581	1.581383	2.064787	1.793549	0.09118093	0.09866368	0.07224232	0.04836941
2073.262	1	0.3277784	0.3423328	1.549428	1.722218	0.2395629	0.2257032	0.09818759	0.09842283	2.023476	1.793334	0.3852648	0.2872845	0.06801695	0.08302671	0.06007527	0.07564312	0.2700739	0.2943747	0.07933079	0.2191765	0.06482386	0.09260503	0.09615912	0.06679304
2073.263	1	0.2152779	0.1651189	0.1166954	0.1160053	0.9091673	1.243828	0.558106	0.2666163	0.1538614	0.1996628	0.1611604	0.1315617	0.3097917	0.3553603	0.4604354	0.2902387	0.3169906	0.4073191	0.3865021	0.4147095	1.477756	2.570658	1.914039	1.88082
2073.263	1	0.1996876	0.1525677	0.07713393	0.06543595	0.3170683	0.2015921	2.129497	1.495002	0.1528913	0.1237042	0.1812841	0.1062932	1.350386	1.002553	0.2784604	0.3556331	0.09350084	0.137691	0.09538312	0.08106869	0.1872243	0.3584516	0.2403758	0.2650024
2073.361	1	2.600837	2.425565	0.672718	0.4200108	0.05655749	0.07795006	0.06279139	0.06256337	0.3597601	0.3964891	0.3468437	0.2805947	0.04990581	0.06917461	0.05995641	0.05244567	2.105906	1.5613	2.296964	1.866048	0.09681613	0.09854408	0.08335573	0.05180367
2073.362	1	0.3317874	0.3305302	1.578949	1.739936	0.2412254	0.2638379	0.09388778	0.08765549	2.063994	1.893842	0.3822663	0.3075843	0.05220802	0.1109107	0.05025145	0.07928638	0.2724543	0.3259415	0.09650198	0.203321	0.041719	0.08602792	0.1063377	0.07390743
2073.363	1	0.2016117	0.1549092	0.09856616	0.0816442	0.9172357	1.292616	0.5520422	0.3010857	0.1566025	0.2099317	0.1880621	0.1447041	0.3046324	0.3212877	0.453615	0.2899374	0.3221518	0.4107563	0.3625292	0.422515	1.503214	2.615513	1.884267	1.897229
2073.363	1	0.1820791	0.08427226	0.1037213	0.06705546	0.2877002	0.08654212	2.174959	1.486061	0.1702194	0.1327775	0.155677	0.1498208	1.444744	0.9763651	0.2702664	0.3695686	0.1084119	0.1434658	0.08651174	0.06256093	0.1635845	0.4189654	0.214393	0.2631334
2073.461	1	2.5741	2.340935	0.5029874	0.493828	0.05785187	0.06523179	0.06010544	0.05827031	0.4753912	0.4613037	0.2882728	0.233055	0.05569173	0.07556793	0.0469004	0.04106992	2.140347	1.643228	2.509043	1.878146	0.09433219	0.1040589	0.07267315	0.06366081
2073.462	1	0.3145852	0.3263311	1.52647	1.72843	0.2291473	0.2381243	0.08451634	0.09961587	2.031446	1.858987	0.3504901	0.3159425	0.05989131	0.09224216	0.04029358	0.06783181	0.2778265	0.3492234	0.09758511	0.1886778	0.04574343	0.08463044	0.1021636	0.05277327
2073.463	1	0.2030336	0.1419352	0.08307764	0.07590319	0.9166405	1.296487	0.5260257	0.3366178	0.182316	0.196844	0.2141708	0.1542374	0.3192453	0.3030708	0.4419834	0.2884286	0.3454866	0.3852938	0.3353422	0.4053168	1.503615	2.555871	1.786852	1.870966
2073.463	1	0.173518	0.1148608	0.1276486	0.06223176	0.228967	0.2928747	2.032764	1.38626	0.1764945	0.1586261	0.1691291	0.1872226	1.434645	0.9677382	0.2892877	0.3817428	0.09670553	0.09549715	0.08798304	0.06653287	0.1848741	0.3933507	0.1813375	0.2597661
2073.561	1	2.516273	2.232675	0.3085999	0.5681525	0.06508299	0.06618358	0.04064585	0.04481249	0.5099744	0.506622	0.2474278	0.2372895	0.05582878	0.06719272	0.04719577	0.04493725	2.155316	1.753976	2.668288	1.88032	0.09147841	0.09237817	0.08627928	0.06573312
2073.562	1	0.3002684	0.3207332	1.464822	1.707337	0.2281832	0.2354301	0.1130723	0.08798807	1.988615	1.785437	0.3582985	0.311546	0.06762758	0.08972014	0.04220648	0.09361858	0.2728927	0.3508387	0.08781572	0.2011329	0.04996499	0.09065534	0.1126024	0.05545886
2073.563	1	0.2128979	0.1441742	0.1129724	0.07912953	0.9069889	1.301135	0.486148	0.3485414	0.1678063	0.2122712	0.2113437	0.1435713	0.3220706	0.2946346	0.4105683	0.2791037	0.3516945	0.3666128	0.3194288	0.3707332	1.499177	2.471101	1.725767	1.806092
2073.563	1	0.1657662	0.1056248	0.1161951	0.05198136	0.1813374	0.4572452	1.922688	1.309285	0.1870863	0.1073527	0.1673139	0.1518249	1.380874	0.965616	0.3669493	0.3069197	0.1156828	0.08612223	0.09984533	0.03102278	0.2481776	0.3335036	0.2048579	0.2654278
2073.661	1	2.422707	2.222602	0.2025522	0.6543755	0.05960429	0.06839106	0.07330408	0.0650063	0.5159742	0.5585253	0.3980853	0.3360008	0.05433669	0.05476665	0.05518229	0.0652177	2.174607	1.831318	2.796546	1.929575	0.1027852	0.08704105	0.08633848	0.06808581
2073.662	1	0.299359	0.3793051	1.516472	1.736864	0.2193208	0.235742	0.08870446	0.08286678	2.067774	1.829001	0.3871659	0.3204709	0.06696638	0.0876967	0.03883178	0.07471603	0.2611734	0.3378053	0.08016183	0.2255848	0.06473311	0.07884441	0.08241064	0.05416311
2073.663	1	0.2102074	0.1575928	0.1657756	0.0649886	0.927194	1.324289	0.5148519	0.3736829	0.1710321	0.1982463	0.1947707	0.127713	0.3420914	0.3030671	0.3813219	0.279635	0.3457472	0.3711885	0.326334	0.3691411	1.582488	2.531816	1.797016	1.863187
2073.663	1	0.1461483	0.1216225	0.1002856	0.08935162	0.117949	0.5683365	2.126944	1.48066	0.1780549	0.08719893	0.1598045	0.1828414	1.395788	1.070409	0.3876818	0.3280262	0.1057443	0.08889823	0.08128507	0.06943894	0.2877818	0.3012903	0.2579266	0.2583347
2073.761	1	2.361075	2.217278	0.2295236	0.7073193	0.06337618	0.07495955	0.07432381	0.07637473	0.4992865	0.6106337	0.546486	0.3716513	0.050238	0.07114031	0.0800692	0.05079123	2.191097	1.829853	2.867015	1.990751	0.1020552	0.07920624	0.09462181	0.0604304
2073.762	1	0.3178309	0.4311714	1.629003	1.798813	0.2492793	0.2714468	0.0931379	0.08267189	2.17025	1.935635	0.4425204	0.3194052	0.05377875	0.08769384	0.03785686	0.07096969	0.2480287	0.3000278	0.1073524	0.250705	0.06967178	0.08559457	0.06883099	0.049373
2073.763	1	0.1962773	0.139776	0.1943305	0.05596686	0.9690263	1.324727	0.5410346	0.377215	0.1942454	0.1741416	0.1780243	0.1336786	0.3445889	0.3015548	0.3276148	0.3113052	0.3379207	0.3774715	0.3430165	0.3817561	1.656263	2.564642	1.882826	1.903431
2073.763	1	0.1868842	0.1306609	0.0931359	0.07732874	0.1553522	0.6381771	2.23664	1.655815	0.1477517	0.137526	0.1422157	0.1815338	1.408844	1.192817	0.4186104	0.3752399	0.1137585	0.1286823	0.1100973	0.07202785	0.3568176	0.3286886	0.2908279	0.2490268
2073.861	1	2.281125	2.190657	0.3380921	0.6668608	0.05641093	0.07031344	0.0817036	0.08954171	0.4336111	0.5993394	0.6359868	0.4159883	0.04746508	0.07384976	0.09209238	0.05366331	2.170023	1.767623	2.860022	2.066796	0.1102375	0.08881914	0.1062177	0.05000051
2073.862	1	0.3291769	0.4222841	1.622926	1.789123	0.2404223	0.26309	0.0970603	0.07904399	2.125618	1.87833	0.4651899	0.305894	0.05787376	0.07988038	0.04268891	0.06412453	0.250539	0.2765812	0.1177836	0.2363646	0.0581555	0.105753	0.07111912	0.05675947
2073.863	1	0.1890449	0.118746	0.1756564	0.06335002	0.9952491	1.293864	0.5316814	0.3539322	0.1950222	0.1686568	0.1411276	0.122208	0.3402965	0.3060102	0.2677554	0.3264222	0.3305761	0.3693299	0.3753237	0.3654248	1.634962	2.454333	1.874814	1.851669
2073.863	1	0.1534595	0.05772369	0.07064744	0.09708972	0.2814116	0.640572	2.105806	1.64796	0.1763072	0.13987	0.1486707	0.1551372	1.26201	1.149006	0.4527693	0.3971368	0.07687717	0.1099061	0.06839088	0.06848928	0.3485032	0.3545648	0.2280899	0.2204529
2073.961	1	2.248346	2.187244	0.3487941	0.5453626	0.05497278	0.0595848	0.07686319	0.07831495	0.4208799	0.5929426	0.6553111	0.3950342	0.05730112	0.0758405	0.09906896	0.04699553	2.072471	1.661193	2.832711	2.118631	0.1096889	0.08845632	0.1026848	0.06373444
2073.962	1	0.342295	0.4184276	1.599977	1.811602	0.2439188	0.2457163	0.09540813	0.09335216	2.1131	1.815082	0.48532	0.2991137	0.06484853	0.09588181	0.03700847	0.05480629	0.2657896	0.240096	0.1070806	0.2234791	0.05481071	0.09721984	0.07476877	0.0567228
2073.962	1	0.1945251	0.1069344	0.1508369	0.06430322	1.001835	1.228744	0.5087695	0.3533904	0.1697331	0.1620198	0.113528	0.1091022	0.3367872	0.3030785	0.2858926	0.3346742	0.330251	0.3476853	0.3808093	0.3445782	1.656379	2.363127	1.875114	1.8184
2073.963	1	0.1620072	0.07957659	0.08264301	0.07529464	0.325378	0.599191	1.978586	1.607572	0.1292606	0.08448801	0.1616364	0.1628311	1.132662	1.070787	0.4262668	0.4092755	0.1000833	0.09679509	0.07544163	0.07786705	0.3268804	0.3406795	0.1893691	0.1939207
2074.061	1	2.226034	2.166567	0.362063	0.4060838	0.05318932	0.06096325	0.06121943	0.08762547	0.345519	0.5733749	0.5935336	0.3228945	0.05229052	0.06879802	0.08087296	0.0584307	2.048152	1.535686	2.786074	2.101237	0.09161149	0.0936456	0.07695888	0.0710767
2074.062	1	0.3500273	0.4305865	1.600021	1.817405	0.2603227	0.2495838	0.08779936	0.09036476	2.104767	1.740667	0.5143906	0.3017229	0.07463764	0.09255393	0.0493764	0.05110757	0.2835658	0.2051231	0.1018193	0.1760158	0.0496379	0.08549909	0.09053839	0.0586227
2074.062	1	0.175937	0.1016191	0.1466362	0.06186408	1.024122	1.207739	0.4798798	0.3628536	0.1452533	0.1547422	0.1016477	0.1166775	0.3307055	0.3298259	0.3170617	0.3274266	0.2890935	0.3154613	0.3694524	0.3268316	1.688947	2.341645	1.933082	1.830066
2074.063	1	0.1570682	0.09738539	0.07553908	0.08856962	0.2954683	0.5770644	2.034111	1.643351	0.1247317	0.06127759	0.1712659	0.1433591	1.122806	1.025101	0.3977659	0.4085068	0.1065531	0.0770552	0.08192049	0.0902841	0.3131331	0.3338603	0.2029266	0.1703912
2074.161	1	2.312391	2.207496	0.3297333	0.3226149	0.05519867	0.06226729	0.06614859	0.07396159	0.2861886	0.5182007	0.606695	0.2753468	0.06275301	0.06567084	0.0901528	0.06003424	2.128683	1.545816	2.785418	2.069334	0.0951315	0.09013302	0.08014361	0.08602084
2074.162	1	0.3355194	0.4469475	1.701514	1.862498	0.2558499	0.2418355	0.08239777	0.1176092	2.165531	1.778272	0.556705	0.3611019	0.06620275	0.08410874	0.04201915	0.04452725	0.3243811	0.209992	0.103377	0.166223	0.08599548	0.1098716	0.09481717	0.05727669
2074.162	1	0.1877517	0.09895991	0.1577209	0.06896705	1.046556	1.25551	0.5189029	0.3945887	0.1348978	0.1597615	0.1189716	0.1118264	0.3157818	0.3528851	0.3839499	0.3344143	0.2633156	0.3447429	0.4115368	0.3500763	1.822596	2.447928	2.117843	1.939706
2074.163	1	0.1313745	0.07668713	0.1170209	0.07889457	0.1995861	0.5638121	2.292391	1.786626	0.1328849	0.07428304	0.193309	0.1262846	1.223879	1.110624	0.46574	0.4663265	0.1077902	0.0863682	0.07096574	0.0902213	0.2707766	0.3672148	0.2154486	0.2192496
2074.261	1	2.423262	2.248553	0.3196607	0.320411	0.05338853	0.04771597	0.07197776	0.06491441	0.2303442	0.4257304	0.5771487	0.2598788	0.04687408	0.06648864	0.08147928	0.05366608	2.160152	1.676712	2.730165	1.976075	0.09382756	0.09509539	0.08326109	0.07759909
2074.262	1	0.3195622	0.4220276	1.69994	1.867456	0.2719663	0.2574409	0.1101213	0.1345658	2.153885	1.794736	0.5759564	0.4104687	0.06530167	0.07960341	0.05131205	0.04677466	0.3500393	0.2034639	0.1357425	0.1731558	0.09107709	0.1189102	0.1177139	0.07305365
2074.262	1	0.1821565	0.07329438	0.1388474	0.08900454	1.030993	1.257714	0.4926783	0.4229202	0.1613682	0.1581381	0.1221206	0.1126369	0.3395829	0.3576933	0.3960346	0.3053126	0.2739954	0.36641	0.4272051	0.3523959	1.861303	2.387724	2.154917	1.917495
2074.263	1	0.1386209	0.1264154	0.1211773	0.08666735	0.1824488	0.4695748	2.243615	1.729911	0.1273351	0.09004426	0.1879439	0.1271066	1.244847	1.040336	0.4842703	0.4599804	0.1015372	0.1176522	0.08009351	0.06887538	0.260365	0.3252903	0.2024594	0.2413695
2074.361	1	2.526396	2.323227	0.3171694	0.3859314	0.05174948	0.04390979	0.04296244	0.06325744	0.1869745	0.3452735	0.4951989	0.2311306	0.03542978	0.04216507	0.09169997	0.0579005	2.163526	1.855	2.640018	1.88111	0.09281692	0.1058351	0.08941742	0.0540468
2074.362	1	0.2750198	0.3717624	1.630941	1.840834	0.2506496	0.2371514	0.1031549	0.1530879	2.096798	1.746929	0.5667807	0.478571	0.06524625	0.1078948	0.05367297	0.05704941	0.3373471	0.2016617	0.1551131	0.1951903	0.09663304	0.1111428	0.1179481	0.06562109
2074.362	1	0.1488689	0.1043331	0.1072414	0.0976746	0.9871497	1.249991	0.439519	0.4884076	0.1930984	0.1486193	0.1314373	0.1324912	0.3558917	0.3575457	0.3613901	0.2730083	0.2651331	0.3660732	0.4018201	0.3262234	1.848072	2.263279	2.102429	1.839352
2074.363	1	0.1446494	0.1448058	0.1142915	0.08809476	0.2444531	0.3041549	2.066115	1.596969	0.1507822	0.1593424	0.1767885	0.1139608	1.287486	0.9735817	0.4502446	0.4327845	0.1082739	0.09645705	0.07047103	0.08745421	0.2844893	0.2562441	0.2510205	0.2735459
2074.461	1	2.643173	2.447769	0.3989636	0.4448252	0.05318244	0.04855279	0.05058328	0.0577887	0.2152995	0.2892267	0.4112757	0.1778797	0.04616479	0.05664475	0.07480915	0.0575912	2.147797	1.988063	2.452358	1.797218	0.1078754	0.1123461	0.08117556	0.06345117
2074.462	1	0.2273762	0.3212106	1.521017	1.802741	0.2478638	0.2279526	0.1213981	0.1446981	2.024821	1.681022	0.5473278	0.4985309	0.0609574	0.09781948	0.0563583	0.05387531	0.3043868	0.1843976	0.1468358	0.2055581	0.069376	0.1052682	0.1128328	0.05028316
2074.462	1	0.1273314	0.1203377	0.1009721	0.105111	0.9634868	1.233387	0.4064191	0.4935338	0.2047528	0.164065	0.1261017	0.1234434	0.3651629	0.3624083	0.3158984	0.2690983	0.2820032	0.3689025	0.394203	0.3259623	1.836735	2.151196	2.073972	1.783172
2074.463	1	0.1383638	0.1390185	0.1294329	0.07071553	0.2958936	0.1349086	1.947267	1.456335	0.186017	0.1166341	0.1806255	0.1122181	1.340765	0.9641086	0.487219	0.4003168	0.1475962	0.08966325	0.09411829	0.08477135	0.3277514	0.2681116	0.2603947	0.3170671
2074.561	1	2.769579	2.548293	0.4309541	0.5203208	0.04432749	0.04840159	0.04827979	0.03204891	0.2631761	0.2191621	0.3727093	0.09697219	0.05498254	0.04735684	0.04708127	0.03039567	2.140642	2.030378	2.368392	1.688228	0.100922	0.09787759	0.07656197	0.04688815
2074.562	1	0.1622164	0.2763515	1.562473	1.796034	0.2275246	0.2438561	0.1341335	0.1512015	2.045005	1.737866	0.5181764	0.5312908	0.08257355	0.1047974	0.05305606	0.06380682	0.3142273	0.1964103	0.1600104	0.245968	0.07324295	0.1209187	0.1080504	0.05885972
2074.563	1	0.125581	0.0897111	0.1049221	0.1026508	0.9677493	1.264809	0.4121274	0.4797554	0.2039322	0.1799627	0.1436342	0.1377338	0.3790355	0.3846857	0.3164567	0.3188187	0.3149453	0.3972157	0.3930469	0.349941	1.926187	2.212423	2.178005	1.833269
2074.563	1	0.177923	0.1055077	0.1168029	0.06099322	0.3161768	0.178939	2.140256	1.480056	0.2029742	0.1241156	0.1660201	0.1487246	1.432132	0.974026	0.5880791	0.4524462	0.1154575	0.1143615	0.087368	0.09230609	0.3421239	0.3088948	0.2192901	0.3127595
2074.661	1	2.839183	2.640492	0.3704012	0.5993387	0.03666093	0.04591029	0.05283453	0.03584276	0.2432823	0.2359992	0.3866112	0.1131095	0.04664219	0.04465935	0.05271973	0.05310397	2.128069	1.939632	2.401725	1.676137	0.1007012	0.1110762	0.07735708	0.0579313
2074.662	1	0.1318429	0.2455524	1.619898	1.836143	0.2356466	0.2550465	0.1313835	0.1611987	2.09342	1.828626	0.4722773	0.5352961	0.07040626	0.1071391	0.05647627	0.04727895	0.3039514	0.2182665	0.1580309	0.27394	0.07240362	0.09433141	0.1005954	0.06680916
2074.662	1	0.1280565	0.0664682	0.1341393	0.102961	0.9746638	1.281413	0.4347424	0.4341582	0.2041854	0.1849417	0.1628993	0.1429222	0.4007708	0.4271217	0.3302127	0.3461844	0.353161	0.425654	0.4172425	0.3514341	1.963081	2.266814	2.265298	1.879597
2074.663	1	0.1453364	0.1127747	0.09819216	0.1080469	0.2460136	0.3027103	2.290866	1.588301	0.1669387	0.1163762	0.2048301	0.1942426	1.448024	1.067029	0.5904642	0.5023154	0.1030286	0.1447644	0.1130011	0.1029518	0.3339095	0.2473125	0.204411	0.3390674
2074.761	1	2.817783	2.710634	0.300145	0.6056435	0.04977353	0.03652053	0.05806061	0.04437457	0.2368352	0.2831869	0.3388003	0.2029672	0.05065362	0.04936739	0.06375483	0.04836583	2.161948	1.79423	2.414703	1.66199	0.1060563	0.09861595	0.08504899	0.05419145
2074.762	1	0.1076327	0.1796271	1.596009	1.808597	0.2186118	0.2573388	0.1162091	0.1706182	2.028029	1.832312	0.4279867	0.5268822	0.06527506	0.1038163	0.06567971	0.05668861	0.2986684	0.2661879	0.1398577	0.2618109	0.06277822	0.1202422	0.110197	0.06471316
2074.763	1	0.1227961	0.07591853	0.1610363	0.1020178	0.962595	1.256875	0.4104422	0.353417	0.194616	0.1980277	0.1505051	0.1512452	0.3989404	0.4579371	0.3184432	0.3659274	0.3706964	0.421715	0.4535538	0.352652	1.924976	2.179264	2.215643	1.820782
2074.763	1	0.1227412	0.1229647	0.1021468	0.08673734	0.1402713	0.4269973	2.209405	1.538695	0.1140703	0.1053462	0.1674265	0.1566459	1.36163	1.062421	0.457017	0.4981743	0.08501401	0.1466763	0.09873357	0.0769447	0.3221987	0.2153588	0.1702589	0.3153289
2074.861	1	2.710037	2.738518	0.3243934	0.5407019	0.04317877	0.04999098	0.06725713	0.04757332	0.2600574	0.2857576	0.2647435	0.2740854	0.03974897	0.0698824	0.05130046	0.05113107	2.203095	1.793514	2.440871	1.710435	0.104553	0.1178929	0.1079153	0.06876978
2074.862	1	0.08926269	0.1447166	1.535796	1.76215	0.2132269	0.2701082	0.08589971	0.1493426	1.985384	1.772064	0.4087114	0.4742164	0.07808812	0.08483135	0.03736464	0.0567827	0.3085537	0.2898835	0.1052415	0.2479217	0.07424615	0.08830337	0.1019148	0.06777329
2074.863	1	0.1420452	0.1029315	0.13423	0.09557779	0.9497959	1.213002	0.3692457	0.26354	0.1807162	0.1919935	0.1402124	0.1437743	0.3817317	0.4606037	0.3420668	0.390879	0.3874767	0.4088647	0.4576507	0.3640624	1.886462	2.042873	2.142832	1.751184
2074.863	1	0.07845517	0.1274781	0.1285121	0.08103208	0.1857997	0.5417631	2.075903	1.482248	0.143984	0.08795016	0.1778517	0.170731	1.251327	1.028224	0.4096356	0.4780434	0.07935565	0.1142236	0.08079284	0.05510854	0.2845994	0.2560122	0.190382	0.2689081
2074.961	1	2.56453	2.661809	0.3669713	0.416723	0.0402627	0.0497824	0.06280976	0.0459012	0.2781056	0.244227	0.2413447	0.2288434	0.04230282	0.06861672	0.05022285	0.05444528	2.288448	1.870593	2.501861	1.741954	0.1055806	0.1161587	0.107745	0.06226886
2074.962	1	0.1148488	0.1296653	1.507289	1.737714	0.2113414	0.260087	0.09486757	0.1452994	1.933467	1.720584	0.4006651	0.430558	0.08482752	0.09224473	0.05638569	0.04054248	0.3229967	0.3323625	0.1030299	0.2015883	0.06545438	0.07406199	0.0768682	0.05015304
2074.963	1	0.1670109	0.107496	0.08710461	0.09740247	0.8825434	1.136093	0.311181	0.1949235	0.1477896	0.1709729	0.1506558	0.1285167	0.3769159	0.4372897	0.3470011	0.3670783	0.3825795	0.4049107	0.4268107	0.3567755	1.791294	1.8912	2.013093	1.638627
2074.963	1	0.1076125	0.08296861	0.0750614	0.06870991	0.294707	0.6245414	1.917185	1.466158	0.1360005	0.1152175	0.15707	0.146342	1.128995	0.9635288	0.3425697	0.4185258	0.1101399	0.08624973	0.06830712	0.05001953	0.2514615	0.2377495	0.1578278	0.2544383
2075.061	1	2.432741	2.515312	0.3447496	0.3376836	0.0417266	0.05938358	0.064584	0.03701562	0.3132126	0.2533704	0.3777489	0.1831626	0.05465453	0.07757255	0.05180537	0.05779579	2.411589	2.067174	2.582631	1.800547	0.1126076	0.1101624	0.1054978	0.0566384
2075.062	1	0.1353067	0.2220225	1.533838	1.778174	0.226973	0.2657114	0.09941456	0.1435707	1.932652	1.729169	0.4209468	0.4093877	0.06461953	0.1128718	0.04099028	0.04917456	0.3206181	0.3717354	0.1426306	0.1980734	0.07108924	0.08420762	0.08080888	0.05375354
2075.063	1	0.1962386	0.09116609	0.07324052	0.1012127	0.8308045	1.058169	0.2545149	0.1223606	0.1261971	0.1472322	0.155567	0.1200899	0.3369362	0.3937936	0.3401628	0.3423023	0.3784376	0.3791619	0.3622304	0.3291429	1.732874	1.82901	1.963034	1.582908
2075.063	1	0.1287145	0.1046734	0.0560048	0.06117521	0.331343	0.6669707	2.090028	1.633862	0.1416362	0.09208766	0.1355683	0.1461581	1.087025	0.967761	0.342268	0.3951548	0.119832	0.07017622	0.04539255	0.07116327	0.2182458	0.2534742	0.1377088	0.223601
2075.161	1	2.386496	2.383552	0.3154758	0.3514322	0.05103831	0.05786346	0.05815635	0.04977577	0.3685534	0.2853956	0.4996879	0.2184586	0.05808751	0.06989175	0.07099921	0.04507048	2.480452	2.060899	2.540797	1.860323	0.1106449	0.1004062	0.09450005	0.06841255
2075.162	1	0.1836941	0.258244	1.367468	1.64178	0.1856111	0.2231036	0.1066216	0.1260903	1.673523	1.412893	0.3573739	0.3661408	0.08410248	0.09091058	0.05327898	0.06249342	0.2993717	0.3247775	0.132582	0.1389218	0.07684156	0.101304	0.08808922	0.05724455
2075.162	1	0.2204246	0.08870404	0.08276522	0.100364	0.7966953	1.022912	0.2510014	0.1829272	0.1074068	0.1668075	0.1723833	0.1134674	0.2923354	0.370842	0.3825326	0.3283761	0.3535724	0.3953013	0.3751484	0.3400789	1.703851	1.897393	1.990445	1.59994
2075.163	1	0.1102319	0.07957186	0.07359987	0.07567101	0.3073568	0.6858686	2.214398	1.72354	0.1204136	0.1027563	0.171513	0.1709	1.076403	0.9274761	0.3328999	0.3926449	0.1519676	0.0719658	0.06372444	0.09096813	0.2595748	0.3092193	0.1304823	0.1815722
2075.261	1	2.342467	2.291997	0.3157826	0.3450126	0.07454832	0.03581511	0.05663267	0.0541971	0.4341937	0.2925448	0.5500854	0.3193391	0.06603887	0.06360162	0.08482109	0.06938587	2.443612	1.842546	2.481237	1.927209	0.1298669	0.1117509	0.07847628	0.06532342
2075.262	1	0.2397886	0.2913557	1.354438	1.629734	0.2053676	0.2136755	0.08792487	0.1349618	1.668556	1.410798	0.3463841	0.3657179	0.1000515	0.09922929	0.03622485	0.0584527	0.2476267	0.3572463	0.1749299	0.1380952	0.04941914	0.09277896	0.085817	0.05900959
2075.263	1	0.2383067	0.08410292	0.08145327	0.1177204	0.7451268	0.9398545	0.2212253	0.2063314	0.08335658	0.1695251	0.1684628	0.1140149	0.2968777	0.3514463	0.3696567	0.3146243	0.3318093	0.3799366	0.3514784	0.2963921	1.577368	1.776068	1.844447	1.451751
2075.263	1	0.1459103	0.08200829	0.07401478	0.08566861	0.2247709	0.6278108	1.962949	1.49986	0.07144429	0.1004961	0.1663683	0.1451826	0.9916149	0.775781	0.366031	0.3542653	0.1120391	0.08413567	0.08071266	0.07125985	0.2985749	0.3002991	0.1367793	0.1470305
2075.361	1	2.311123	2.016641	0.245576	0.450677	0.08089391	0.04541943	0.06655477	0.08361139	0.530067	0.2707912	0.444367	0.3511461	0.08380819	0.06759656	0.06789982	0.05827411	2.302756	1.341958	2.19226	1.72551	0.0910478	0.08142938	0.05801558	0.06901362
2075.362	1	0.3474669	0.3124559	1.034002	1.24836	0.1933853	0.1608618	0.08803969	0.08634181	1.222065	0.8997752	0.2136279	0.2787154	0.08026154	0.05967091	0.04473853	0.08127209	0.2107029	0.2197112	0.14365	0.2211994	0.04129829	0.07132042	0.1132326	0.04915134
2075.362	1	0.2467649	0.08527283	0.09830383	0.1251814	0.6897233	0.8487937	0.2373472	0.2374745	0.09605735	0.1685542	0.1696254	0.0975431	0.2982645	0.3459476	0.350315	0.2829738	0.3253986	0.3732683	0.3236414	0.2686687	1.489178	1.686086	1.700612	1.340707
2075.363	1	0.1573807	0.0746251	0.07764855	0.06396573	0.1767013	0.4326263	1.713472	1.328344	0.08149819	0.1130729	0.1517943	0.08067654	0.9606703	0.7381923	0.3584855	0.2674004	0.05858259	0.08817465	0.06520237	0.04159453	0.262013	0.2952492	0.1284839	0.2022401
2075.461	1	2.221625	1.932641	0.337297	0.4953244	0.06457685	0.06286703	0.07027134	0.06887226	0.4877807	0.3764326	0.5073138	0.3261566	0.06473521	0.07724993	0.08727088	0.05007846	2.262133	1.292605	2.264752	1.856733	0.106344	0.1034513	0.07723443	0.07609861
2075.462	1	0.3652478	0.3161679	1.062499	1.301192	0.1753336	0.1721236	0.1113569	0.0902783	1.284869	0.9507102	0.2795818	0.2699356	0.08052993	0.06342554	0.05495332	0.06390482	0.2141605	0.247452	0.1983598	0.1869913	0.05644467	0.08585142	0.1071406	0.04408494
2075.463	1	0.2211516	0.07403599	0.1280209	0.09023263	0.6757352	0.811586	0.2471981	0.2701031	0.1350232	0.1691287	0.1686126	0.09598301	0.2826182	0.3190686	0.3419242	0.2551071	0.3335256	0.3334332	0.2738458	0.2467365	1.402688	1.632755	1.596718	1.25561
2075.463	1	0.1760467	0.09037329	0.04528644	0.05631064	0.1273227	0.282807	1.555817	1.241356	0.08583034	0.1045013	0.1475143	0.05857307	1.020306	0.7685439	0.2988768	0.2683447	0.07907863	0.08321457	0.0523284	0.05005736	0.2034313	0.2721669	0.1360437	0.2423721
2075.561	1	2.192915	1.976466	0.4705791	0.6331001	0.07217371	0.03459272	0.0672268	0.07530363	0.457443	0.344362	0.5607805	0.3099371	0.0558535	0.06803002	0.1019377	0.05901702	2.227731	1.390483	2.376704	1.916104	0.100562	0.09867627	0.06669719	0.08424132
2075.562	1	0.3555722	0.3474269	1.230378	1.502248	0.1799978	0.1759456	0.1103526	0.07174102	1.492205	1.148765	0.3707771	0.2597197	0.05670932	0.05902367	0.05553649	0.05834152	0.2057586	0.3055863	0.2541936	0.1363975	0.0523722	0.1192962	0.1019487	0.04262624
2075.563	1	0.2354524	0.05718376	0.08153591	0.0842841	0.7073545	0.9392588	0.2240528	0.4322763	0.1441763	0.1685387	0.1533284	0.1384804	0.2873378	0.3237424	0.4139081	0.3041323	0.3853046	0.3717949	0.3102845	0.2966473	1.539091	1.868539	1.695633	1.481683
2075.563	1	0.1717197	0.1141154	0.05974023	0.0773045	0.1681589	0.2199268	1.853035	1.38929	0.1262549	0.1027613	0.1449084	0.08056944	1.15342	0.8581803	0.1823543	0.2860741	0.1062674	0.08776234	0.05703883	0.09114853	0.2117273	0.2712247	0.2112339	0.2484934
2075.661	1	2.213897	2.062897	0.4904616	0.7129012	0.04784548	0.04651546	0.05455327	0.07387952	0.3874317	0.3234717	0.5797248	0.3704144	0.06089836	0.05904497	0.07329565	0.05100384	2.172834	1.569918	2.371988	1.789993	0.09751933	0.08896565	0.07570094	0.06655244
2075.662	1	0.3473677	0.410385	1.294097	1.574066	0.190208	0.1790525	0.09373796	0.06843152	1.529594	1.213868	0.4015238	0.2480169	0.05929738	0.06236203	0.06667221	0.05461146	0.1934021	0.3216551	0.2629382	0.1263323	0.06669315	0.1272862	0.09844845	0.03598009
2075.662	1	0.2513718	0.07858948	0.07902278	0.1022108	0.7051867	0.9913981	0.2621241	0.483546	0.1472997	0.1581219	0.1345762	0.1725039	0.2857495	0.3550296	0.4077048	0.3364552	0.3860017	0.3725663	0.3324685	0.3153479	1.54309	1.903487	1.639823	1.540668
2075.663	1	0.1697097	0.1247263	0.06205257	0.08095942	0.1580442	0.1582142	1.884039	1.375428	0.1473852	0.09897673	0.1339755	0.1087016	1.204569	0.8601905	0.2219679	0.2530235	0.09231242	0.07121858	0.07705853	0.0801654	0.2388715	0.3174675	0.1709077	0.2499195
2075.761	1	2.220033	2.083545	0.408039	0.6949404	0.04283596	0.04389669	0.03997002	0.05637806	0.3318774	0.3279508	0.5145908	0.3928321	0.05404023	0.06658427	0.08033533	0.06391115	2.08319	1.733865	2.30026	1.598394	0.08168891	0.1041056	0.08777488	0.05529018
2075.762	1	0.3331005	0.4242733	1.240757	1.515709	0.1905019	0.1762333	0.09406081	0.08186328	1.473359	1.146538	0.436251	0.2398115	0.07360722	0.06754287	0.06955407	0.05416572	0.2111366	0.3002338	0.2508108	0.1303939	0.0704844	0.1149777	0.09329326	0.03077571
2075.763	1	0.2801568	0.09626623	0.09457952	0.09500251	0.6619566	0.9558067	0.3165959	0.4492259	0.1349455	0.1740464	0.1285689	0.1833916	0.2874869	0.3563362	0.4085932	0.3296636	0.399782	0.3300995	0.3177352	0.2954064	1.497689	1.796202	1.513874	1.472488
2075.763	1	0.1663932	0.09727579	0.08803856	0.05663757	0.1517915	0.3166683	1.739692	1.245636	0.1360726	0.1005458	0.1418022	0.1005671	1.134046	0.8375858	0.3364464	0.2463741	0.1052524	0.08951131	0.04322508	0.05643263	0.2494238	0.3119673	0.08879711	0.254444
2075.861	1	2.252762	2.111129	0.3443903	0.5913147	0.04953557	0.04490881	0.05443061	0.05204784	0.2879952	0.3297507	0.4591711	0.3503408	0.04907286	0.05864326	0.07661171	0.05251475	2.009332	1.819472	2.227703	1.452172	0.09309838	0.1017247	0.09311309	0.07296261
2075.862	1	0.2953462	0.3949648	1.164566	1.478705	0.1931785	0.1798756	0.1161426	0.08448109	1.393533	1.072326	0.4628723	0.2299939	0.07401744	0.07037391	0.06392403	0.03709363	0.2025835	0.2571305	0.240254	0.1348491	0.06992089	0.09576399	0.1081131	0.02234779
2075.862	1	0.2992082	0.1064588	0.1094035	0.07156046	0.6441385	0.93531	0.3408908	0.3649366	0.152203	0.1956568	0.1407268	0.1612841	0.2847926	0.3502994	0.4175315	0.3169582	0.4110564	0.2610565	0.3119437	0.2766241	1.477735	1.679247	1.40918	1.395853
2075.863	1	0.1519744	0.08695521	0.108556	0.048491	0.2030542	0.4350816	1.626783	1.119773	0.1445008	0.107834	0.1305646	0.1115713	1.024211	0.7797012	0.4385683	0.2269151	0.1081812	0.1352504	0.07604953	0.06051221	0.2432378	0.3050207	0.1403528	0.2815876
2075.963	1	2.313975	2.189098	0.2966163	0.431814	0.04097241	0.07123633	0.04796362	0.05192045	0.2974701	0.4084196	0.3524311	0.348103	0.06552764	0.05750211	0.06902678	0.05212409	1.987845	1.916707	2.175939	1.350113	0.1060294	0.1152004	0.08523527	0.06126945
2075.963	1	0.2321892	0.3727923	1.185346	1.490852	0.1898309	0.1738143	0.1116455	0.09184986	1.42263	1.083922	0.4779236	0.2539716	0.07718211	0.07500746	0.05877065	0.04893143	0.2058889	0.235465	0.201201	0.1262367	0.07509578	0.08399256	0.1043977	0.03097722
2075.964	1	0.3176862	0.112277	0.1150408	0.07272075	0.6904706	0.9838203	0.3281673	0.3201904	0.177671	0.2027699	0.1472162	0.1771951	0.2929984	0.3736358	0.4605413	0.3538746	0.4298475	0.2209895	0.3109005	0.2640744	1.52324	1.693308	1.356837	1.466597
2075.965	1	0.09584886	0.07810396	0.07635924	0.04549256	0.2933206	0.5032162	1.711418	1.172975	0.1628005	0.08783495	0.1501888	0.1178093	0.9983402	0.7726941	0.4429689	0.2815691	0.08205896	0.07407549	0.04822089	0.05894223	0.2611107	0.2831873	0.126581	0.2585753
2076.061	1	2.451901	2.294631	0.1649986	0.2795127	0.04235915	0.0641124	0.05482482	0.05396398	0.2819077	0.3984869	0.3478557	0.4090902	0.06155458	0.04184197	0.05412154	0.05759636	2.085846	2.082107	2.088959	1.326151	0.1280885	0.1250751	0.06766429	0.04633213
2076.062	1	0.2473443	0.3648991	1.267618	1.570114	0.2223319	0.1747107	0.1024437	0.08633022	1.523309	1.19973	0.4647178	0.2903275	0.08370156	0.064916	0.06970929	0.03605203	0.2343655	0.2418401	0.1691139	0.1401189	0.07309465	0.09263532	0.110798	0.04790796
2076.063	1	0.3485192	0.1062426	0.1214284	0.09522707	0.7543817	0.9750032	0.3052131	0.2740909	0.1652584	0.1821024	0.1625718	0.2509191	0.3071513	0.3576945	0.4935578	0.3725453	0.4328883	0.2370303	0.3146766	0.2774943	1.536203	1.777943	1.334465	1.583563
2076.063	1	0.1115312	0.07367582	0.08422011	0.04360784	0.3568507	0.6067436	1.913951	1.394898	0.1683987	0.1042895	0.1286575	0.143136	1.056232	0.8803734	0.43989	0.3251726	0.06058089	0.09601042	0.05025453	0.07584118	0.3239679	0.3142206	0.1028262	0.2305121
2076.161	1	2.438087	2.317808	0.2650829	0.1115207	0.03393658	0.06125966	0.05851338	0.05461852	0.2602623	0.3150632	0.3022752	0.4353827	0.04767492	0.05330181	0.0407409	0.06597317	2.225957	2.189096	1.996964	1.381093	0.1084812	0.1180567	0.07683725	0.04690334
2076.162	1	0.2328907	0.3167105	1.279661	1.55797	0.1954037	0.188248	0.08897728	0.1021784	1.485931	1.233857	0.4499994	0.3120915	0.08329165	0.06649395	0.05653188	0.03649064	0.2591755	0.2123591	0.127733	0.1479696	0.07032113	0.07442965	0.0967743	0.05714184
2076.163	1	0.376575	0.09967566	0.1742994	0.1246693	0.7957486	0.9496793	0.3279168	0.1892289	0.1352665	0.1783123	0.1786073	0.2287556	0.294315	0.3344715	0.4620136	0.3269965	0.4386028	0.2369855	0.2817952	0.2684663	1.506707	1.750731	1.279997	1.562716
2076.163	1	0.1202876	0.08646684	0.04872579	0.05902227	0.3401045	0.620082	1.856874	1.396193	0.1441223	0.1034329	0.1137733	0.1430801	0.9695995	0.842344	0.4096171	0.3578636	0.0816972	0.1179436	0.08163492	0.06882432	0.3173792	0.3342109	0.1424682	0.186359
2076.261	1	2.421045	2.303221	0.3650299	0.1074176	0.04931799	0.08154418	0.07202981	0.05671659	0.3106049	0.4156051	0.2930554	0.4207759	0.04783809	0.04803388	0.02870237	0.05933939	2.355695	2.253202	1.923263	1.408617	0.1220073	0.1226016	0.06771538	0.05544736
2076.262	1	0.2201082	0.2805232	1.269995	1.523026	0.1989762	0.1888138	0.07469279	0.1081881	1.483147	1.244513	0.4154031	0.3260157	0.08146165	0.05751682	0.05436737	0.05018382	0.2911844	0.1738536	0.1146886	0.1644551	0.05713532	0.0637888	0.1034742	0.06459558
2076.262	1	0.3799721	0.06903963	0.1874603	0.1268448	0.804116	0.9317872	0.3763213	0.1780961	0.122438	0.1924296	0.1979323	0.1871826	0.3037854	0.3651655	0.4347758	0.2990857	0.4185959	0.2577625	0.2665741	0.2825081	1.467318	1.7023	1.234438	1.513199
2076.263	1	0.1025949	0.1141486	0.08272023	0.05063938	0.2613372	0.5989973	1.738177	1.320802	0.108862	0.1099379	0.117316	0.1498383	0.8392213	0.7283568	0.331425	0.3653386	0.1124172	0.1178728	0.07771299	0.06126285	0.3002611	0.3188277	0.1746867	0.1155873
2076.361	1	2.321034	2.283499	0.3503596	0.1793941	0.04880093	0.05421342	0.07505018	0.0620674	0.3389786	0.4695852	0.31248	0.3979661	0.04961436	0.06176863	0.06356903	0.05059628	2.429005	2.241567	1.882664	1.39383	0.1144488	0.1046597	0.0547834	0.0428678
2076.362	1	0.1821269	0.2537814	1.251376	1.475685	0.1839007	0.1713235	0.08126943	0.1013735	1.462357	1.240371	0.38843	0.3238312	0.06924127	0.05294104	0.05091513	0.04359796	0.3062154	0.1296543	0.1238569	0.1446562	0.04827507	0.06036495	0.08204258	0.05236189
2076.362	1	0.3738324	0.06554682	0.1633716	0.1469613	0.8045614	0.9395908	0.4121119	0.2209996	0.1115536	0.2031728	0.2083237	0.1831821	0.3183386	0.359516	0.4001441	0.2591236	0.3842574	0.265218	0.2846447	0.2607559	1.388463	1.63286	1.226017	1.436891
2076.363	1	0.09565053	0.1320768	0.09033737	0.05285038	0.1197709	0.5408014	1.641683	1.265424	0.09357725	0.08963628	0.08706188	0.1467691	0.7675714	0.6436483	0.2529662	0.3324967	0.08827966	0.08595845	0.0522762	0.05796396	0.2754622	0.2983179	0.1944769	0.1504853
2076.463	1	2.179464	2.214352	0.2699541	0.2143722	0.05649468	0.05444846	0.06915473	0.05483444	0.3086423	0.4469825	0.4048594	0.3783832	0.05110606	0.06140566	0.07889807	0.0530803	2.538859	2.21583	1.860022	1.353959	0.1149138	0.1053992	0.06113313	0.06061669
2076.463	1	0.1840834	0.2640945	1.27069	1.507573	0.2019826	0.1811386	0.06905076	0.1068249	1.526389	1.288843	0.340102	0.3703293	0.08003613	0.04399919	0.05212951	0.0587	0.3160303	0.1145936	0.1445379	0.1206326	0.04860392	0.04918602	0.08440551	0.06441961
2076.464	1	0.3695496	0.1152981	0.1553157	0.1371312	0.8612918	1.036795	0.4416579	0.2886204	0.1202756	0.1953523	0.2013194	0.1913238	0.3311691	0.3349656	0.3868379	0.2538355	0.3351193	0.2692508	0.2811426	0.2597351	1.369592	1.755303	1.239734	1.540237
2076.465	1	0.1114427	0.1168012	0.09160014	0.08794268	0.1389505	0.5288872	1.841985	1.442495	0.1037347	0.07976702	0.1371347	0.1266761	0.8790534	0.7289739	0.3365822	0.3212329	0.07229686	0.112598	0.09165419	0.08045396	0.2507171	0.3612801	0.233682	0.2141752
2076.561	1	2.053464	2.136429	0.1328804	0.2342278	0.05811021	0.05349898	0.06654553	0.07487012	0.29045	0.3525936	0.5535217	0.3746275	0.06607568	0.0706667	0.08327176	0.04763298	2.625423	2.191582	1.881804	1.371774	0.1313593	0.1056352	0.05510007	0.06390336
2076.562	1	0.1777356	0.2384538	1.312342	1.542324	0.1942732	0.1883675	0.06202343	0.1036918	1.57408	1.379528	0.3079786	0.4054505	0.0712509	0.0551699	0.04549364	0.06569715	0.2996255	0.1109093	0.1529166	0.1090419	0.05221458	0.0489406	0.07213089	0.05844877
2076.562	1	0.3364923	0.1498172	0.1578709	0.1106504	0.9044686	1.113547	0.4631224	0.3394375	0.1490558	0.1795102	0.2035696	0.1882951	0.3137294	0.2875358	0.3652505	0.3006937	0.3345059	0.2937397	0.2909698	0.2686755	1.361858	1.853101	1.300692	1.592775
2076.563	1	0.1052201	0.1083061	0.0923698	0.1324574	0.2057331	0.4453698	1.945078	1.499284	0.08994789	0.08915237	0.1687275	0.07600784	1.008722	0.7723837	0.4298372	0.3333847	0.07943682	0.09570562	0.09588421	0.07991473	0.2034149	0.3553419	0.2405091	0.2687915
2076.661	1	2.02148	1.997602	0.2058855	0.2379314	0.05227761	0.05156523	0.05901378	0.06843499	0.2937608	0.2721491	0.6013965	0.3492737	0.04649724	0.06992029	0.08185713	0.03654703	2.571542	2.105479	1.905312	1.451229	0.1225067	0.1016758	0.06990284	0.06803422
2076.662	1	0.18163	0.1798257	1.315611	1.538383	0.2019503	0.1869874	0.05704278	0.1123848	1.572974	1.371432	0.2786593	0.4024671	0.07401931	0.0584675	0.04775262	0.06699123	0.2696967	0.132838	0.154416	0.07827353	0.04825235	0.06684279	0.07691925	0.06220495
2076.662	1	0.3115659	0.113663	0.1321513	0.1367884	0.9151923	1.113819	0.4851535	0.3916572	0.1658693	0.1677347	0.2007744	0.1937558	0.2921272	0.2246059	0.3181651	0.3137254	0.3333601	0.2921475	0.2942654	0.2759118	1.286895	1.812218	1.287311	1.566355
2076.663	1	0.103194	0.1000034	0.07084489	0.09676256	0.2227572	0.3127782	1.790928	1.416992	0.1498314	0.1073185	0.1476992	0.07940143	1.068236	0.7868803	0.4138134	0.3056166	0.0916142	0.1232853	0.07290429	0.06897685	0.1969611	0.2772576	0.2274324	0.2980426
2076.761	1	2.072509	1.934135	0.3925233	0.2683018	0.04785992	0.05722779	0.05714948	0.06055855	0.2933288	0.2369968	0.6176582	0.4234253	0.06684366	0.05550677	0.08309768	0.06220395	2.435056	1.878821	1.975225	1.511858	0.1051643	0.1069271	0.06903595	0.05035554
2076.762	1	0.1756942	0.1410014	1.290072	1.530258	0.1908956	0.1804946	0.06107446	0.1182347	1.571666	1.340546	0.2592356	0.3924077	0.07938391	0.04868323	0.05235012	0.05471694	0.2415594	0.1573428	0.1561516	0.1054458	0.0532568	0.08258877	0.0846629	0.05914426
2076.762	1	0.2771907	0.08326431	0.0854529	0.163481	0.9203434	1.121253	0.4851339	0.4020611	0.1969368	0.1589577	0.188396	0.1845092	0.2995067	0.2104294	0.2912358	0.3355619	0.3104434	0.2871271	0.3175124	0.2705849	1.227653	1.756331	1.287875	1.534172
2076.763	1	0.07351015	0.1049793	0.06775613	0.06274602	0.2092709	0.1638463	1.665139	1.298462	0.1408799	0.1035465	0.1361233	0.09277084	1.112894	0.7859052	0.3697234	0.238863	0.116352	0.0962313	0.07972436	0.0545519	0.1652996	0.1763854	0.1769352	0.3179249
2076.861	1	2.109238	1.929292	0.5588249	0.2544749	0.05391565	0.06629601	0.05406203	0.05941833	0.2848931	0.2130347	0.6576338	0.5656542	0.06613711	0.03971603	0.08085625	0.06703083	2.300367	1.656375	2.067715	1.530666	0.09947131	0.1030883	0.07627318	0.06705219
2076.862	1	0.1558751	0.1372826	1.262712	1.521875	0.1764052	0.1988794	0.07024349	0.1166259	1.576682	1.331153	0.2696424	0.3747455	0.09919933	0.06438542	0.04147286	0.0522649	0.2284693	0.1732654	0.1255704	0.1242828	0.04681623	0.06556309	0.08043883	0.06690334
2076.862	1	0.2615133	0.07251623	0.1177751	0.1606579	0.9268092	1.124843	0.5046387	0.4073802	0.2063258	0.1591147	0.1910095	0.170254	0.2661669	0.2246232	0.2968164	0.3602795	0.2806181	0.292114	0.3153241	0.2900143	1.21749	1.737881	1.313076	1.510893
2076.863	1	0.1025391	0.1431856	0.07134477	0.06622666	0.1325772	0.2175421	1.644966	1.206642	0.1560752	0.1628178	0.1548244	0.09498292	1.115252	0.8026067	0.2907061	0.214841	0.1032086	0.1072951	0.06668531	0.05021753	0.1692947	0.2058144	0.1969529	0.3269004
2076.961	1	2.203848	1.941551	0.6219823	0.3098898	0.05634745	0.0547963	0.05189309	0.05956211	0.2672944	0.3513062	0.6584925	0.7086179	0.05193964	0.05572634	0.07405165	0.08265831	2.217483	1.590745	2.229755	1.560361	0.09367889	0.0977704	0.06984793	0.05574431
2076.962	1	0.1814104	0.1947862	1.397968	1.551899	0.2012921	0.2078849	0.07338891	0.1190994	1.725015	1.437282	0.3394765	0.3886329	0.1077047	0.08268577	0.03976645	0.05134731	0.234198	0.2081418	0.07296807	0.1533815	0.05001538	0.0804939	0.0716937	0.06682883
2076.963	1	0.241486	0.05861632	0.1274378	0.1391108	0.9537882	1.175453	0.4873795	0.4553697	0.1863264	0.1418344	0.2069314	0.1621553	0.2661938	0.1921924	0.3335481	0.3639073	0.2934536	0.3272404	0.3251516	0.31395	1.340567	1.905498	1.513215	1.653307
2076.963	1	0.1140644	0.09103777	0.08803445	0.07034914	0.1724109	0.3234382	1.930478	1.342327	0.1477875	0.1116819	0.1505402	0.1297027	1.186809	0.8896303	0.3365927	0.3355135	0.1028914	0.1157351	0.06663635	0.05736007	0.2375991	0.2307959	0.1819577	0.3016451
2077.061	1	2.201732	1.95908	0.6595865	0.4824349	0.05352152	0.06308463	0.07220817	0.05506961	0.3056098	0.3652901	0.557897	0.7391831	0.05894844	0.05399232	0.06948873	0.08852711	2.173788	1.630117	2.33908	1.577224	0.09068134	0.096516	0.09192439	0.04988806
2077.062	1	0.1686846	0.1982924	1.459408	1.572997	0.1969822	0.2056727	0.09163161	0.1181993	1.773305	1.464355	0.3667339	0.3848793	0.1036919	0.08467264	0.03795848	0.05841255	0.2967523	0.2341176	0.08964286	0.1526928	0.04913452	0.09990491	0.06830168	0.06197589
2077.062	1	0.2161634	0.06541515	0.1386945	0.1271148	0.9417632	1.190878	0.4751243	0.4450254	0.1457773	0.1358356	0.2186522	0.1498935	0.2406106	0.1553016	0.3570376	0.335961	0.295498	0.3446847	0.3286874	0.3073551	1.376054	1.941046	1.622992	1.683818
2077.063	1	0.1033164	0.08847328	0.07241495	0.06060896	0.2610362	0.4183094	1.993448	1.383037	0.1517938	0.115077	0.1392311	0.1266642	1.172488	0.8984389	0.3309297	0.3815545	0.08660702	0.1188785	0.08254165	0.05209322	0.2789383	0.2641729	0.1707135	0.2573747
2077.161	1	2.193694	1.99054	0.6160581	0.6394363	0.06132664	0.05408892	0.07642688	0.06268286	0.3553388	0.3510672	0.4641067	0.7799753	0.07691592	0.05172705	0.03946273	0.1117152	2.161226	1.710972	2.346315	1.518654	0.1065922	0.09857299	0.09356062	0.05482463
2077.162	1	0.1615019	0.1809482	1.421065	1.576099	0.2064398	0.2055903	0.08470123	0.1135712	1.788705	1.463534	0.368999	0.3984567	0.09111173	0.06442114	0.0599705	0.0524036	0.3407524	0.2385259	0.1419543	0.122666	0.06077339	0.09595217	0.08043561	0.06586554
2077.162	1	0.1931775	0.06876493	0.1652698	0.1259124	0.9236048	1.173668	0.4727874	0.4228299	0.125714	0.1467777	0.2168283	0.1514214	0.2461332	0.172332	0.330158	0.3112124	0.2878192	0.3264253	0.3104701	0.2977088	1.375548	1.871868	1.600844	1.62728
2077.163	1	0.04530213	0.1453229	0.05883149	0.08805789	0.3107252	0.5160767	1.89548	1.339471	0.1711528	0.111804	0.1335421	0.1322803	1.043276	0.8311937	0.3183591	0.3690079	0.08446051	0.1114275	0.07690773	0.039975	0.2776587	0.265919	0.2153259	0.2262492
2077.261	1	2.228431	2.023914	0.4317468	0.7406097	0.04403051	0.04978529	0.09146067	0.05161215	0.3683633	0.3893451	0.3971909	0.7624362	0.071373	0.06521865	0.03650009	0.1013487	2.134363	1.741617	2.338494	1.342557	0.0865654	0.09018859	0.07447754	0.05063736
2077.262	1	0.1697086	0.1918148	1.374167	1.546039	0.1963775	0.2162333	0.06001866	0.1056549	1.745794	1.409263	0.3430245	0.3703462	0.07706862	0.06041391	0.04270417	0.04633757	0.3734229	0.2195714	0.1736709	0.08386888	0.05442042	0.09797426	0.08777626	0.05367631
2077.262	1	0.2055011	0.06319572	0.1660963	0.1321282	0.8835381	1.144892	0.466571	0.4171859	0.1129234	0.1476002	0.2193327	0.1562553	0.2788424	0.1921839	0.28616	0.3219248	0.2833377	0.3203786	0.288968	0.2998617	1.358035	1.800118	1.573366	1.57564
2077.263	1	0.1100679	0.09426873	0.0687592	0.06642157	0.2682556	0.5903577	1.810942	1.335811	0.1858388	0.09577088	0.1410256	0.1365906	0.9228978	0.7665251	0.3508986	0.3392366	0.08832204	0.07429103	0.1041599	0.03524539	0.2923253	0.1939427	0.2610029	0.2044787
2077.361	1	2.280274	2.106684	0.2232449	0.8479228	0.05668622	0.04968508	0.1001483	0.0589691	0.3386172	0.4643174	0.4453503	0.7091221	0.06417978	0.04532719	0.04479508	0.09328354	2.131087	1.700963	2.268654	1.265289	0.08625078	0.08813722	0.08390183	0.04993672
2077.362	1	0.1630872	0.2117427	1.378436	1.54645	0.1906559	0.1945036	0.08420921	0.09752416	1.745394	1.391936	0.3732705	0.3345062	0.09045122	0.08324275	0.0536933	0.03455241	0.3825249	0.2115254	0.1982415	0.07114331	0.07469751	0.1020931	0.08220609	0.06895084
2077.362	1	0.2203385	0.07930797	0.1664861	0.1391685	0.8839486	1.167825	0.4619279	0.4085465	0.1177727	0.1550589	0.2255468	0.1419684	0.3040564	0.2083738	0.3097381	0.3190805	0.26916	0.343765	0.2916793	0.3118471	1.450654	1.872624	1.664126	1.622084
2077.363	1	0.1135886	0.09529157	0.07324029	0.05765841	0.1792169	0.632694	1.915875	1.439952	0.1551996	0.08526598	0.1416032	0.1425912	0.9244973	0.7606355	0.3724872	0.3549548	0.115714	0.0953077	0.08838205	0.06353167	0.2710337	0.2276032	0.2609499	0.2030438
2077.461	1	2.320618	2.229772	0.1335313	0.8933967	0.05706215	0.06502675	0.08226347	0.05941188	0.344031	0.5524188	0.4508145	0.6743249	0.06121687	0.07970464	0.05938273	0.09839873	2.141252	1.698417	2.22486	1.34428	0.08785336	0.08669835	0.07625384	0.0697138
2077.462	1	0.1643842	0.2222913	1.473829	1.630882	0.2185989	0.1832561	0.09925212	0.1303833	1.822948	1.405657	0.3946329	0.3358722	0.08157228	0.07125988	0.03998145	0.02858719	0.3735427	0.2135706	0.1808903	0.0699966	0.06277898	0.1175322	0.06505592	0.05964455
2077.463	1	0.1974259	0.09380679	0.16125	0.1318129	0.9119	1.180559	0.4750817	0.3764388	0.1598625	0.1522712	0.2225029	0.1277565	0.3045407	0.2276253	0.3291117	0.2851972	0.2760843	0.3751002	0.3151801	0.3221427	1.584038	2.025693	1.851663	1.736413
2077.463	1	0.09357042	0.08316862	0.06151634	0.08216521	0.102009	0.6809951	2.146093	1.629752	0.1315856	0.06879691	0.1743607	0.1310046	1.03027	0.8565607	0.3166499	0.3445905	0.1116394	0.08829855	0.08936515	0.09870755	0.230166	0.2626318	0.1922448	0.1807819
2077.561	1	2.318928	2.299894	0.2280705	0.848524	0.06423611	0.083066	0.07436022	0.05883676	0.3785628	0.5961025	0.3808307	0.6526408	0.0544169	0.08226419	0.09019144	0.08714943	2.201417	1.747577	2.144451	1.480978	0.1016923	0.09188201	0.1074293	0.05965858
2077.562	1	0.1855695	0.2471761	1.492838	1.592568	0.2105744	0.1934135	0.1206506	0.1204602	1.799931	1.40515	0.4013208	0.2929352	0.07442088	0.06192754	0.06345633	0.03588959	0.3787683	0.2096032	0.1605032	0.1094518	0.05813961	0.1347134	0.05973597	0.06810175
2077.562	1	0.2081269	0.0935492	0.1510129	0.1031081	0.8744281	1.147922	0.490484	0.3228143	0.1552156	0.1505193	0.2040846	0.1190763	0.2973292	0.2261813	0.32588	0.2619598	0.2665559	0.3710327	0.2987874	0.3298364	1.586435	2.036938	1.842725	1.721915
2077.563	1	0.1124664	0.07726408	0.06985392	0.06284547	0.1276295	0.6488787	2.106863	1.592546	0.1273294	0.09120456	0.1774923	0.1149698	1.019513	0.8070001	0.2683243	0.3203362	0.09078427	0.08296543	0.08023695	0.08308139	0.2398308	0.2551183	0.1414744	0.1810465
2077.651	1	2.349829	2.315479	0.4362142	0.6989213	0.06520872	0.07751901	0.06648235	0.06071791	0.4235519	0.5632278	0.2798081	0.6030996	0.04381513	0.05590081	0.0636886	0.0863722	2.292672	1.872132	1.971355	1.574405	0.1051539	0.1021388	0.09482299	0.06449926
2077.652	1	0.2316936	0.2573062	1.463856	1.536588	0.2361029	0.1922654	0.07012007	0.1056672	1.780698	1.380223	0.3593906	0.2520307	0.0858054	0.05931306	0.03637055	0.03997346	0.3690768	0.2035941	0.147901	0.1217042	0.05784629	0.1149427	0.06856863	0.06168992
2077.652	1	0.2282424	0.08678425	0.1588114	0.101334	0.8583068	1.117269	0.4998224	0.2668677	0.149665	0.1595054	0.1815216	0.1053066	0.2809338	0.2190603	0.3306942	0.2476964	0.2503029	0.3621417	0.29474	0.3269129	1.557158	2.019136	1.785507	1.666244
2077.653	1	0.1070671	0.1031711	0.08861576	0.06553111	0.1632822	0.5685664	1.954038	1.468139	0.1025867	0.1229163	0.1582367	0.09632281	1.033989	0.7761057	0.2396424	0.2779388	0.08822602	0.0767732	0.0732788	0.08798916	0.2540825	0.269816	0.1082298	0.1912972
2077.751	1	2.353136	2.28086	0.570375	0.587554	0.07104639	0.07886251	0.06177716	0.06344112	0.4953486	0.514618	0.2231963	0.5195828	0.05594743	0.05634673	0.0289934	0.07345754	2.373871	1.978454	1.888137	1.653709	0.1168399	0.1030941	0.07382113	0.05296513
2077.752	1	0.2455753	0.2606602	1.434051	1.501579	0.2102709	0.1887285	0.09229139	0.08967614	1.740738	1.358931	0.3388034	0.2174845	0.09497418	0.07187767	0.04782083	0.05390905	0.3573427	0.2058904	0.1354147	0.1296826	0.07050388	0.09462351	0.07135387	0.05906945
2077.753	1	0.2282918	0.07055994	0.1683126	0.1079698	0.8519188	1.099991	0.5102178	0.1969766	0.153403	0.164127	0.1725351	0.1004836	0.2693283	0.2161526	0.3230545	0.239192	0.2521511	0.3533415	0.2965391	0.3228207	1.529257	2.019594	1.729081	1.614422
2077.753	1	0.1605205	0.1092376	0.08554719	0.05769447	0.1850038	0.4498414	1.817932	1.369501	0.07911146	0.08282307	0.1585079	0.07285727	1.091036	0.8095272	0.2253529	0.2770222	0.07391511	0.08872134	0.07872253	0.06622012	0.2507917	0.2678657	0.1702565	0.2359975
2077.851	1	2.353881	2.192302	0.5493046	0.5277428	0.08408197	0.06841444	0.07118307	0.07728212	0.5623043	0.4236889	0.2754952	0.4647239	0.06694118	0.05587075	0.05351862	0.07700259	2.465885	2.106508	1.86303	1.652036	0.112976	0.1199529	0.06777993	0.0493399
2077.852	1	0.2518478	0.3319791	1.51227	1.584423	0.224129	0.2093544	0.1064055	0.08517625	1.84319	1.43098	0.3283589	0.2499184	0.09224963	0.08781662	0.04746721	0.06269287	0.3581139	0.1889857	0.1415507	0.1508868	0.06996229	0.07322509	0.04930484	0.05974827
2077.852	1	0.1921583	0.06614172	0.1630199	0.1032827	0.8436756	1.144358	0.5456055	0.1711219	0.1461291	0.1811011	0.1853356	0.1039361	0.2702904	0.2326033	0.3399345	0.2622343	0.261084	0.3722396	0.329781	0.3286702	1.63686	2.20756	1.891134	1.737973
2077.853	1	0.164269	0.1557254	0.06819398	0.0663014	0.1704104	0.3436527	2.072544	1.489714	0.1051179	0.08058183	0.15561	0.1147113	1.190585	0.8657102	0.1758863	0.3060094	0.08854595	0.07559512	0.07229953	0.08634236	0.3400457	0.2850448	0.2126872	0.2473952
2077.951	1	2.32752	2.117806	0.4556202	0.4343522	0.0718081	0.0584741	0.05423103	0.07010578	0.5990884	0.3255413	0.3322945	0.3283602	0.06188178	0.07226485	0.04101205	0.04526469	2.525775	2.250526	1.842559	1.557841	0.1237574	0.1113311	0.07593412	0.03747826
2077.952	1	0.2571941	0.3907435	1.568668	1.648858	0.2271534	0.1935972	0.08242038	0.1095706	1.90448	1.502842	0.3463775	0.2766861	0.1154926	0.08394021	0.05146561	0.05747373	0.3853513	0.1985863	0.1758415	0.1542454	0.1034681	0.09181549	0.04352684	0.07537743
2077.952	1	0.1873577	0.08719266	0.1726323	0.1033295	0.7957805	1.163424	0.5806973	0.1846007	0.1238264	0.180477	0.1959979	0.1016803	0.2714125	0.2334996	0.3537318	0.2743458	0.2782747	0.3883852	0.3524495	0.3319371	1.71227	2.336564	1.97398	1.801059
2077.953	1	0.1616174	0.1523983	0.09870071	0.05542464	0.2628868	0.2452641	2.233053	1.498242	0.1312961	0.07002353	0.1357126	0.1461667	1.277055	0.8612724	0.2407836	0.3036706	0.0802004	0.1028458	0.07327283	0.08796482	0.3519824	0.3957695	0.1852428	0.2755399
2078.051	1	2.329433	2.03269	0.4371356	0.338455	0.07184221	0.03561082	0.06898877	0.04718166	0.6215157	0.1782756	0.3784737	0.1506604	0.06039301	0.04962764	0.05803744	0.03202251	2.520504	2.280454	1.812539	1.464871	0.1174221	0.1093605	0.05322312	0.05881272
2078.052	1	0.24262	0.3774326	1.570231	1.625393	0.233724	0.2061188	0.1057209	0.1097962	1.910774	1.516214	0.3866699	0.2753926	0.1135566	0.07757867	0.07413362	0.06650433	0.3759288	0.212668	0.2286207	0.1303857	0.07872718	0.08665907	0.0566879	0.08781905
2078.053	1	0.210364	0.08516796	0.1636652	0.1128756	0.7679384	1.150041	0.5855734	0.2289855	0.1154318	0.1804293	0.1908087	0.09091759	0.2725066	0.2182769	0.3553959	0.282086	0.2889071	0.3814852	0.3469148	0.3291094	1.682001	2.301657	1.906681	1.706285
2078.053	1	0.1628462	0.1332477	0.1059196	0.06597052	0.303591	0.1365665	2.099978	1.378607	0.1628652	0.1013348	0.1304949	0.1534303	1.28651	0.9154947	0.3589002	0.3039183	0.1084427	0.1500067	0.1094589	0.08545611	0.3462776	0.4566331	0.2005255	0.2658558
2078.151	1	2.394033	1.993208	0.3478102	0.3232718	0.07049186	0.03653778	0.06031667	0.04262906	0.5586712	0.1110579	0.4049013	0.1410656	0.04788625	0.04398259	0.0895008	0.05032641	2.424286	2.201253	1.826035	1.406	0.1084891	0.1175497	0.05605138	0.04622758
2078.152	1	0.207242	0.3537449	1.545218	1.585782	0.2345477	0.2089031	0.1101888	0.1053749	1.931577	1.502999	0.4435074	0.2710633	0.1454581	0.0760396	0.06293302	0.06188563	0.3634695	0.216275	0.2575013	0.09441442	0.09009534	0.08868962	0.05948448	0.06957863
2078.153	1	0.2174283	0.08557152	0.1683767	0.09400138	0.7400803	1.125264	0.5888151	0.2803113	0.1143561	0.2082547	0.2053568	0.1095462	0.2817224	0.2148213	0.3432464	0.2915153	0.2875034	0.3714644	0.34551	0.3123251	1.640452	2.245096	1.815917	1.597862
2078.153	1	0.1367069	0.1044088	0.1190704	0.06241118	0.3294648	0.2967244	1.992344	1.303735	0.1917471	0.087819	0.1519373	0.1408832	1.230517	0.9396603	0.4509684	0.3003693	0.0930855	0.1122716	0.1048646	0.07805535	0.2859572	0.4379069	0.206857	0.2953064
2078.251	1	2.521222	2.072017	0.2042441	0.3439467	0.07072863	0.05157925	0.05437388	0.06900027	0.4680862	0.1867191	0.3857091	0.3047825	0.05413786	0.05609723	0.06100064	0.04516071	2.305963	2.071889	1.853314	1.341493	0.1035218	0.09766844	0.07478817	0.03602733
2078.252	1	0.1881213	0.321155	1.505971	1.537733	0.2275902	0.2037194	0.08400796	0.09853115	1.913444	1.463077	0.4708565	0.2501377	0.119507	0.06167301	0.0801638	0.03897404	0.3347764	0.2330924	0.2857886	0.06850074	0.07603524	0.09414013	0.06085483	0.0954267
2078.253	1	0.2232857	0.0577319	0.18837	0.08143159	0.6878283	1.088725	0.6248469	0.3170565	0.1152415	0.2329173	0.208747	0.1248031	0.2877486	0.2258008	0.3472666	0.300119	0.2852921	0.3827403	0.3207796	0.3093129	1.601507	2.180188	1.723586	1.528586
2078.253	1	0.1165654	0.1057754	0.06996797	0.04704526	0.3078695	0.436019	1.880545	1.301562	0.1932808	0.07848978	0.1265067	0.1310343	1.141602	0.9240124	0.4524631	0.3221586	0.06950522	0.09258086	0.08437729	0.07123762	0.2132282	0.3453078	0.2084252	0.2880435
2078.351	1	2.640059	2.149013	0.1975216	0.3149549	0.05350535	0.05268743	0.05298339	0.0686744	0.3682712	0.2967983	0.3183674	0.445672	0.06487896	0.05701998	0.04446691	0.0641823	2.223951	1.908658	1.95858	1.319865	0.1013737	0.1191805	0.0842277	0.05166994
2078.352	1	0.1607249	0.353637	1.600078	1.604648	0.2411237	0.2255152	0.1061085	0.1338935	2.02118	1.489917	0.5505695	0.3185585	0.1225671	0.05486268	0.07771309	0.0521164	0.3282177	0.2015559	0.2855009	0.07390789	0.07097605	0.1063669	0.07959972	0.09971361
2078.352	1	0.2277239	0.0463389	0.1669364	0.08086256	0.6759057	1.111506	0.7275527	0.3401021	0.1576423	0.2420232	0.2437106	0.1253854	0.3118961	0.2777481	0.3908259	0.3292878	0.2980061	0.3835437	0.3354355	0.3141831	1.72411	2.286102	1.784993	1.662927
2078.353	1	0.06711157	0.09707377	0.0704758	0.07668901	0.2732734	0.5308288	2.151768	1.535933	0.1758878	0.09869024	0.1593031	0.1457214	1.235557	1.056863	0.4914732	0.3810228	0.07957204	0.07516953	0.08618335	0.07399489	0.2580906	0.3355769	0.2320012	0.2493664
2078.451	1	2.684367	2.212879	0.2859135	0.2860689	0.04086288	0.05598505	0.06556269	0.03933445	0.2694137	0.3574846	0.231777	0.4952026	0.05483364	0.06813711	0.04735804	0.08099209	2.138787	1.747995	2.083809	1.351906	0.09725193	0.1000517	0.08779705	0.05429722
2078.451	1	0.1771157	0.3801327	1.646222	1.632731	0.240191	0.2196188	0.1254412	0.1302074	2.071313	1.524532	0.5738714	0.331261	0.1279826	0.06412093	0.06224771	0.04585778	0.2942965	0.2079766	0.2922479	0.1015425	0.07793788	0.09865133	0.100393	0.1186111
2078.452	1	0.2290825	0.08739721	0.1332262	0.05377312	0.6557898	1.126813	0.8037834	0.327165	0.1588084	0.2344042	0.2363829	0.1370981	0.3223331	0.3187649	0.4212436	0.3436618	0.3409561	0.3841614	0.3232125	0.2954543	1.809166	2.275173	1.739569	1.712053
2078.453	1	0.1357541	0.08282967	0.06602652	0.07471104	0.1664799	0.5916978	2.259542	1.677268	0.1212958	0.1000481	0.1482541	0.143922	1.196359	1.110944	0.5251621	0.3961225	0.0661514	0.108802	0.06161962	0.07321625	0.2837796	0.3785482	0.2056397	0.2245411
2078.551	1	2.624609	2.241821	0.335851	0.3335166	0.03577084	0.05682531	0.05626362	0.05619635	0.2145435	0.4277252	0.1708816	0.4807434	0.03443942	0.05532967	0.05230004	0.06502533	2.065706	1.685275	2.229436	1.384829	0.1052737	0.1082963	0.09729534	0.04016181
2078.551	1	0.1789238	0.3914191	1.62228	1.600772	0.2441572	0.243034	0.09678371	0.1118936	2.092151	1.487695	0.5528989	0.3308788	0.1191949	0.05299319	0.06792235	0.06634582	0.2826153	0.2140365	0.2672991	0.1279343	0.07904137	0.1090483	0.1067766	0.0988482
2078.552	1	0.2443835	0.1127438	0.1301412	0.05213001	0.6598271	1.101682	0.83855	0.3245249	0.1487352	0.2183081	0.2095856	0.1652111	0.3144969	0.3132759	0.4107996	0.3937958	0.378185	0.3700828	0.2788075	0.2805127	1.809528	2.159747	1.608614	1.635901
2078.553	1	0.1753311	0.07552365	0.06463369	0.06571681	0.1326963	0.6224057	2.155035	1.623354	0.1236012	0.09652742	0.154345	0.1265847	1.086739	1.02554	0.4989769	0.3861605	0.08009566	0.1176535	0.1049527	0.08255004	0.2888338	0.3900799	0.1927041	0.1613554
2078.651	1	2.591432	2.184005	0.3592178	0.3717008	0.04330573	0.05644536	0.05813866	0.08216319	0.2063023	0.4992659	0.1683871	0.4998343	0.03151404	0.06827495	0.06587931	0.05623902	2.02108	1.760768	2.460691	1.500415	0.09645032	0.09128214	0.08441501	0.06067057
2078.652	1	0.2019482	0.4528322	1.702293	1.668685	0.2705212	0.2380791	0.1310674	0.1012461	2.234996	1.602881	0.5821635	0.3700862	0.1030632	0.05869081	0.07575728	0.0732033	0.3031724	0.2509662	0.2413868	0.2034394	0.07343277	0.1216654	0.1019939	0.1348315
2078.653	1	0.2625447	0.1271603	0.1110882	0.07726871	0.6691329	1.0753	0.840075	0.3205056	0.1824202	0.1917194	0.2085154	0.1557627	0.304827	0.3007299	0.4067049	0.4031351	0.3957749	0.3591933	0.2604706	0.2737518	1.812872	2.069506	1.48221	1.586034
2078.653	1	0.1211957	0.1216001	0.06626995	0.08452452	0.2204943	0.6367377	1.965253	1.555956	0.1337719	0.08231624	0.1666323	0.1272199	0.9681194	0.8676322	0.4354039	0.3467697	0.08996832	0.08287399	0.06791955	0.06573735	0.2847124	0.3603147	0.1737954	0.1357741
2078.751	1	2.51746	2.108069	0.4084122	0.3594954	0.0471971	0.0917439	0.06574648	0.08300839	0.2512256	0.5354211	0.1701881	0.5234228	0.03999935	0.07801421	0.04346879	0.06977019	2.044377	1.785112	2.575531	1.589072	0.09826863	0.09075853	0.09344799	0.08505823
2078.752	1	0.1974195	0.4714611	1.65968	1.650671	0.2724755	0.2424052	0.1380715	0.09188239	2.218535	1.546762	0.4992222	0.3605716	0.1183231	0.04528626	0.04002179	0.06996402	0.3485409	0.2602424	0.2358945	0.2126503	0.06244098	0.10146	0.1067525	0.1212408
2078.753	1	0.2857165	0.12524	0.1055898	0.1264857	0.6890865	1.084694	0.8132248	0.3114068	0.2232563	0.2083081	0.1970233	0.1445912	0.3094653	0.2839589	0.4111481	0.4040093	0.4004358	0.3199022	0.279752	0.2936891	1.800282	1.979166	1.389074	1.572543
2078.753	1	0.07403864	0.07200156	0.08982364	0.106897	0.2677921	0.613157	1.920284	1.523583	0.1260793	0.08997044	0.1648795	0.1295601	0.9519936	0.7987229	0.4399751	0.3207559	0.1028248	0.07969383	0.09099025	0.06188813	0.2710351	0.369465	0.1597977	0.1829258
2078.851	1	2.415431	2.024375	0.4436022	0.4683285	0.0424135	0.05604824	0.07075441	0.06509882	0.246023	0.5559345	0.3163233	0.5747102	0.042929	0.08049943	0.06500667	0.06795078	2.102203	1.81264	2.661274	1.708827	0.1077106	0.1133918	0.1044701	0.08636495
2078.852	1	0.1748581	0.4599888	1.634197	1.603039	0.2576472	0.2227989	0.09926593	0.08323131	2.159698	1.486098	0.4280874	0.3505136	0.1237986	0.07161354	0.05082427	0.07271425	0.3902147	0.2560756	0.2583516	0.1923436	0.07258113	0.1064454	0.1206211	0.1188309
2078.852	1	0.2584386	0.07139463	0.08604272	0.1138126	0.6873198	1.142432	0.8206909	0.3561054	0.2280768	0.2194626	0.1665824	0.1574739	0.3006561	0.3109615	0.4174518	0.4064391	0.4461922	0.3175504	0.2757589	0.3083708	1.909555	2.005751	1.401374	1.684035
2078.853	1	0.1041211	0.1155483	0.1164675	0.112308	0.2267622	0.5700909	2.182828	1.646653	0.1112691	0.1263019	0.2057822	0.09169309	1.097933	0.8944961	0.486957	0.3810555	0.09840905	0.1212466	0.09331949	0.07697953	0.2472711	0.4021261	0.221534	0.2396342
2078.951	1	2.363314	2.019034	0.5048253	0.5795174	0.03999388	0.05970427	0.07948041	0.06438562	0.2403627	0.5728764	0.4628821	0.6002977	0.04435854	0.08162354	0.07104132	0.07724445	2.165914	1.818631	2.705273	1.889435	0.1138768	0.1040434	0.09769257	0.09478773
2078.952	1	0.1958183	0.5246997	1.725458	1.72494	0.2591295	0.2396518	0.1099461	0.1266226	2.317639	1.625452	0.4501844	0.4150864	0.1195794	0.07081386	0.0694773	0.07620152	0.4626962	0.2777695	0.2991493	0.198208	0.075478	0.09343951	0.1417978	0.1276158
2078.952	1	0.2240395	0.1017737	0.07274515	0.1078928	0.6767872	1.195983	0.7903122	0.4516549	0.2025641	0.1993919	0.1559357	0.1772733	0.2803267	0.3648518	0.4588149	0.3931726	0.4691997	0.3199451	0.2811946	0.3231665	2.013305	2.020945	1.473774	1.740937
2078.953	1	0.1541058	0.1473581	0.1087209	0.05666392	0.156813	0.4803638	2.321638	1.665603	0.1104707	0.1050053	0.1799822	0.1083744	1.212701	0.9124965	0.5078088	0.4025343	0.0866417	0.1317842	0.0654321	0.06077985	0.2543015	0.3719491	0.2522857	0.293013
2079.051	1	2.308351	1.966495	0.5358067	0.6845071	0.0488417	0.05830246	0.05360799	0.07667988	0.2448084	0.549599	0.5943958	0.5922252	0.05028221	0.06721747	0.08747483	0.06455335	2.180632	1.661121	2.634109	1.989652	0.1081071	0.1015016	0.1076267	0.07787131
2079.052	1	0.1338464	0.4254757	1.606248	1.605062	0.2769591	0.2065439	0.0908515	0.1137766	2.204844	1.556864	0.3620821	0.368052	0.1354357	0.07800477	0.0711711	0.06997297	0.4308929	0.268807	0.2832968	0.1631228	0.06044647	0.08581169	0.1008507	0.118952
2079.053	1	0.2432247	0.1220236	0.1052604	0.1134842	0.6851285	1.198183	0.7445926	0.4733261	0.1897419	0.1761216	0.1425142	0.1716381	0.2982856	0.3544746	0.4657628	0.4025483	0.4917641	0.2883875	0.2875441	0.3156201	1.977686	1.973741	1.488929	1.676069
2079.053	1	0.1442865	0.1520954	0.1174126	0.1045396	0.1690266	0.3302883	2.245273	1.559303	0.1637332	0.1282346	0.1900582	0.09707271	1.325155	0.8542696	0.482661	0.4387252	0.0932002	0.1162691	0.1092573	0.07729936	0.2658598	0.3428085	0.291618	0.3141015
2079.151	1	2.221761	1.813959	0.4820036	0.6959079	0.05548642	0.05378887	0.06706334	0.1011464	0.2857208	0.5480302	0.6329376	0.5147906	0.07677107	0.07120998	0.1022326	0.06192053	2.114059	1.49148	2.453418	1.967418	0.102011	0.08423404	0.1297684	0.07554498
2079.152	1	0.1385817	0.2673536	1.445746	1.392202	0.2405965	0.1978662	0.05119647	0.1111718	1.888686	1.439741	0.2695161	0.3130661	0.1069421	0.1048408	0.06319587	0.06035433	0.3541749	0.2726181	0.2486916	0.08875017	0.0944279	0.08296719	0.05536605	0.08666365
2079.153	1	0.2694102	0.1283978	0.1411643	0.1391297	0.6754189	1.145329	0.7000109	0.456842	0.1962728	0.1761615	0.1653283	0.1698911	0.3267827	0.3364345	0.4517462	0.4089024	0.5076044	0.2590305	0.2917406	0.3123299	1.879428	1.874121	1.493525	1.552408
2079.153	1	0.1651278	0.1298167	0.1150448	0.0732768	0.2225659	0.1314956	2.166977	1.454172	0.1792864	0.1357513	0.1472652	0.1223848	1.327624	0.8430592	0.4340285	0.4474709	0.1047294	0.08896138	0.08444383	0.05784846	0.2639977	0.3497156	0.2578025	0.3467456
2079.251	1	2.183779	1.751642	0.3685513	0.6439916	0.0677476	0.04848341	0.07824521	0.09000572	0.3249683	0.5903335	0.5953412	0.3911296	0.05850698	0.09250399	0.07749807	0.06666299	1.981608	1.467082	2.159147	1.862722	0.09326543	0.1149522	0.09758278	0.05860867
2079.252	1	0.2532517	0.1389839	1.265957	1.244598	0.2167846	0.1987716	0.0932893	0.0775159	1.577791	1.306301	0.2967392	0.3020597	0.09943035	0.06827052	0.04788491	0.06187384	0.3260066	0.2490532	0.1832431	0.1336505	0.07963355	0.06804836	0.07621092	0.07602318
2079.253	1	0.2707531	0.1204744	0.1891485	0.1514686	0.6354966	1.073441	0.6740148	0.4284392	0.1541311	0.150856	0.1664725	0.1716652	0.3186374	0.3084698	0.4255596	0.383481	0.5003376	0.2644637	0.3074842	0.2989587	1.760707	1.80427	1.477769	1.46528
2079.253	1	0.2162183	0.1009864	0.09536835	0.06850198	0.2774791	0.1492208	2.076555	1.39965	0.1663263	0.1036225	0.1475402	0.1077265	1.273079	0.8769256	0.3576612	0.433225	0.1028398	0.12988	0.09970573	0.04113141	0.2901612	0.2930392	0.2139051	0.3404875
2079.351	1	2.060238	1.657109	0.2581992	0.453772	0.0711874	0.06399623	0.08632912	0.07377192	0.3405423	0.5807114	0.428966	0.2420133	0.06622041	0.1004204	0.07494703	0.0509965	1.752996	1.454399	1.811202	1.509159	0.1010865	0.1248432	0.1011295	0.09076281
2079.352	1	0.2753196	0.1285128	1.306195	1.247863	0.2139597	0.19367	0.07510319	0.06736815	1.589164	1.326468	0.2751929	0.2935365	0.06275758	0.07300566	0.06468333	0.05029784	0.2696443	0.2812199	0.1944384	0.12822	0.08493908	0.08874832	0.08124933	0.07989712
2079.353	1	0.2613612	0.124181	0.2273219	0.1342704	0.614876	1.106528	0.7294782	0.4241189	0.1288922	0.1582881	0.1460131	0.1705772	0.3161153	0.2943725	0.3826877	0.3757132	0.4903849	0.2726264	0.287035	0.302528	1.721684	1.858748	1.541656	1.515368
2079.353	1	0.171037	0.1079382	0.09848449	0.07468231	0.2565342	0.2349815	2.344743	1.648603	0.1224353	0.1037992	0.1822304	0.1508219	1.303331	1.002901	0.3720473	0.4860805	0.1011285	0.1124342	0.1008769	0.04769744	0.347018	0.2890268	0.1995127	0.2995075
2079.451	1	1.94269	1.443621	0.195941	0.2372762	0.06268357	0.04230096	0.09860966	0.09299895	0.2874271	0.3945803	0.33506	0.2854579	0.05405861	0.08843255	0.07999309	0.04947807	1.410845	1.416482	1.438149	1.127794	0.0949624	0.1119308	0.08057414	0.07315217
2079.452	1	0.2867193	0.1307701	1.338633	1.253629	0.1882308	0.186605	0.09211873	0.07580619	1.583937	1.328263	0.2859705	0.2935495	0.08216536	0.09651072	0.06519937	0.06271294	0.2288023	0.3163026	0.1785816	0.1544141	0.06582492	0.0825677	0.07473275	0.07379678
2079.453	1	0.2650856	0.1449386	0.2324937	0.1512303	0.6115445	1.111935	0.7419927	0.3443667	0.1430407	0.1839815	0.1333839	0.1529656	0.3380641	0.3152949	0.318448	0.3742429	0.4600147	0.3014114	0.2712833	0.287134	1.696323	1.900143	1.56804	1.490765
2079.453	1	0.1393835	0.1423551	0.09863185	0.08705703	0.2085148	0.3573948	2.545875	1.805911	0.2145191	0.1260761	0.1703219	0.1783596	1.3752	1.134019	0.346484	0.4584035	0.09819488	0.09608367	0.09282093	0.06403347	0.3417956	0.3089187	0.1741435	0.2540228
2079.551	1	2.046499	1.437845	0.1475661	0.1470377	0.06068924	0.04531468	0.0588878	0.05861775	0.2474718	0.3688123	0.2653453	0.286507	0.03916911	0.0516489	0.0587317	0.04387854	1.321224	1.412866	1.377052	1.037565	0.08681165	0.0769835	0.0638248	0.03650186
2079.552	1	0.2757574	0.1695691	1.294741	1.185753	0.2027617	0.2019926	0.08996996	0.07362378	1.50473	1.276494	0.2871599	0.2576861	0.08321407	0.08120141	0.07223219	0.04515954	0.2312494	0.2980288	0.1979575	0.1650912	0.06541168	0.0834349	0.07579798	0.06123632
2079.553	1	0.2478407	0.1444129	0.2377706	0.1457636	0.6453762	1.145884	0.7084197	0.2502897	0.1453879	0.1830275	0.108847	0.1728171	0.354341	0.3446591	0.2665875	0.4116248	0.436734	0.3009105	0.2880983	0.2849972	1.668703	1.957124	1.646214	1.460284
2079.553	1	0.1145077	0.1142211	0.09854185	0.06921356	0.1267071	0.5369207	2.358101	1.736587	0.1900277	0.1266727	0.1694903	0.1497537	1.262039	1.117189	0.2896716	0.4155962	0.07949745	0.08493713	0.1151054	0.07531325	0.2744359	0.2885254	0.1706044	0.2108305
2079.651	1	1.939433	1.385955	0.2527844	0.1501627	0.06689946	0.04875178	0.04946763	0.03851017	0.1324074	0.2501615	0.1364522	0.2501764	0.04230323	0.05065619	0.06645594	0.05475851	1.076036	1.233034	1.190132	0.950352	0.08584686	0.08628536	0.06864187	0.04459421
2079.652	1	0.2199165	0.1970288	1.163584	1.085098	0.1784547	0.2013498	0.08989889	0.05192482	1.323247	1.144919	0.2612342	0.1971018	0.06409485	0.08565262	0.06927103	0.03799451	0.2350221	0.2671865	0.1756288	0.1883602	0.06524644	0.07592592	0.07133899	0.06981158
2079.652	1	0.2192835	0.1407883	0.2342941	0.1010408	0.6706504	1.194362	0.720519	0.1360295	0.1361708	0.1671705	0.1030767	0.1757479	0.3512334	0.3501386	0.2622134	0.4484421	0.4130071	0.3446418	0.3500723	0.2914002	1.626499	2.120992	1.852967	1.514582
2079.653	1	0.1468908	0.06719624	0.09605302	0.06316468	0.2078738	0.6348666	2.277604	1.741169	0.1539067	0.08878611	0.1602714	0.1392215	1.188534	1.097462	0.2535618	0.3691943	0.08277581	0.08487545	0.08750131	0.05612058	0.2685217	0.2680947	0.2004686	0.2045255
2079.751	1	2.055091	1.515483	0.2082503	0.2333024	0.05193038	0.0473427	0.04911136	0.04410365	0.1656199	0.3265361	0.1144662	0.2384013	0.04991001	0.0396589	0.05823528	0.05021137	1.233345	1.340921	1.36399	1.040073	0.08404151	0.09055431	0.07531655	0.03730937
2079.752	1	0.2402018	0.1489712	1.36281	1.262567	0.2276517	0.1958547	0.08454211	0.07673361	1.721047	1.338285	0.3466593	0.2740622	0.08288244	0.07925166	0.0534586	0.06489875	0.2445191	0.3212687	0.2414831	0.2287493	0.05745797	0.0577099	0.05262932	0.0775308
2079.753	1	0.1970198	0.1420218	0.2379282	0.09188299	0.6846203	1.176794	0.657939	0.2108812	0.1230461	0.1485981	0.1268448	0.1698833	0.352531	0.3143833	0.2692795	0.4323633	0.3934929	0.3598105	0.3801791	0.2663377	1.552404	2.164914	1.932998	1.513902
2079.753	1	0.1934487	0.09847874	0.08246786	0.07693954	0.3012365	0.6627659	2.129006	1.682327	0.1305089	0.08721124	0.1946541	0.1361666	1.109322	1.022973	0.3144053	0.3776331	0.09264641	0.1039137	0.09869444	0.07113112	0.2738423	0.2753609	0.1712254	0.2059224
2079.851	1	2.373281	1.933425	0.1808873	0.3331425	0.06884779	0.05225834	0.06187197	0.04523967	0.2627541	0.3438248	0.1763722	0.2098685	0.0588587	0.0471392	0.05373556	0.0490792	1.495669	1.491663	1.583119	1.09652	0.08211745	0.09468306	0.06437245	0.0522203
2079.852	1	0.271637	0.189159	1.460512	1.419827	0.2550682	0.2105229	0.0818152	0.09224204	1.950703	1.438116	0.4476766	0.3342327	0.08768599	0.09698379	0.07433749	0.1087531	0.2799523	0.3466796	0.3063182	0.2754774	0.0705591	0.08892713	0.1148561	0.1029135
2079.853	1	0.1754148	0.1258198	0.2170682	0.1079026	0.7190714	1.23261	0.5938512	0.4253506	0.1226916	0.1463212	0.1124023	0.1670733	0.3389587	0.2661271	0.2970807	0.4209365	0.375695	0.3693132	0.4011981	0.2851418	1.516608	2.394905	2.165198	1.635184
2079.853	1	0.2193682	0.05002558	0.08268899	0.07212639	0.3293339	0.7013776	2.390765	1.803233	0.1175334	0.09223279	0.2146141	0.1277504	1.162144	1.084889	0.2045005	0.4028085	0.1571571	0.09056302	0.1013994	0.08617635	0.2949197	0.2432404	0.1894246	0.2203462
2079.951	1	2.489734	2.164254	0.2431968	0.4473846	0.05439687	0.06873052	0.07494448	0.04288488	0.2068828	0.3117265	0.2153567	0.3083561	0.05796668	0.05569562	0.06244799	0.05171327	1.609722	1.432574	1.702345	1.09593	0.09626223	0.09101356	0.06322211	0.07793435
2079.952	1	0.2787693	0.2294712	1.597732	1.620427	0.259136	0.2648302	0.1173221	0.1137214	2.246652	1.622283	0.6743792	0.454283	0.1007723	0.09975095	0.07499808	0.1062941	0.3341366	0.3838611	0.3737067	0.3263406	0.0907496	0.08516077	0.1445973	0.1147191
2079.953	1	0.1497958	0.1313008	0.1864888	0.115199	0.7506989	1.287831	0.5282709	0.5680873	0.1141733	0.1613097	0.09806339	0.1549506	0.3337749	0.2708105	0.290399	0.3807985	0.380392	0.3771841	0.395789	0.3180981	1.518663	2.515978	2.256017	1.706496
2079.953	1	0.1665669	0.08360748	0.05524493	0.05810341	0.2918739	0.685492	2.394991	1.742363	0.135574	0.09589524	0.2206832	0.1094656	1.164855	1.034758	0.2146331	0.3907378	0.1376967	0.09024236	0.09956679	0.0692755	0.241403	0.2216552	0.2162589	0.2264345
2080.051	1	2.442254	2.323845	0.2889306	0.4902824	0.03763953	0.05379195	0.04145027	0.05662524	0.1895727	0.3021436	0.1755374	0.3606118	0.04737633	0.05129802	0.06630832	0.04442266	1.692145	1.339024	1.809634	1.133968	0.09726529	0.08643599	0.06760041	0.06277114
2080.052	1	0.29549	0.2656167	1.697013	1.63714	0.2900506	0.2663935	0.1680842	0.1312342	2.37015	1.662108	0.7514696	0.4972993	0.11795	0.08060872	0.06698372	0.09830129	0.3483505	0.387204	0.3996036	0.3256287	0.09314937	0.1132242	0.1482161	0.1234636
2080.053	1	0.1330589	0.1462231	0.1840553	0.1136103	0.7943658	1.340866	0.4738775	0.6381103	0.1325577	0.1730899	0.09581315	0.1628769	0.34418	0.2701201	0.3010071	0.3531205	0.3839752	0.4162761	0.3929486	0.3340359	1.508152	2.523112	2.247282	1.763694
2080.053	1	0.1821099	0.126299	0.06475538	0.05147775	0.2771214	0.6154785	2.289119	1.600706	0.1154684	0.1290626	0.1900552	0.1328108	1.196224	0.9290661	0.2395443	0.3351638	0.09772382	0.1019311	0.106601	0.06984087	0.227689	0.2224059	0.2234476	0.2248951
2080.151	1	2.40434	2.338099	0.3703656	0.4945376	0.03803422	0.05672638	0.05039626	0.08768815	0.178446	0.2799394	0.211304	0.3474391	0.05729506	0.05521226	0.08088268	0.06289864	1.747205	1.247287	1.907807	1.226671	0.09059413	0.09931168	0.08230518	0.06698869
2080.152	1	0.2871721	0.2937109	1.634852	1.563778	0.2849765	0.2609803	0.1272128	0.1270287	2.332678	1.567898	0.6705473	0.4346002	0.1109343	0.1212018	0.07434519	0.1221407	0.327438	0.3417572	0.3873342	0.3001376	0.08363921	0.08324765	0.1562766	0.1212153
2080.152	1	0.1244743	0.1546526	0.1861397	0.1220821	0.8076804	1.34803	0.4351602	0.68052	0.1502112	0.1630642	0.09179859	0.1680321	0.3452996	0.2446263	0.304922	0.3613324	0.3587601	0.4245176	0.3924006	0.3252405	1.510491	2.527581	2.212077	1.815913
2080.153	1	0.1915637	0.1659089	0.1035339	0.04820329	0.2809841	0.4682491	2.20145	1.500509	0.1194907	0.1356611	0.1525024	0.1155073	1.249077	0.9109977	0.2835384	0.2871202	0.06407359	0.07225883	0.09974982	0.05659589	0.2411628	0.2797778	0.1901055	0.2710912
2080.251	1	2.455401	2.277554	0.4653429	0.3874839	0.04596859	0.05737185	0.0760886	0.07000098	0.2132339	0.2489325	0.3014835	0.309996	0.06992736	0.06483958	0.0705758	0.05350637	1.822606	1.248813	1.964431	1.345675	0.1168118	0.0863009	0.09704638	0.04838294
2080.252	1	0.2230136	0.1913488	1.479189	1.395336	0.255712	0.2044867	0.08142141	0.08374595	2.027411	1.340242	0.4299587	0.279461	0.08187394	0.09245955	0.07008717	0.09621328	0.2443946	0.2370719	0.2800557	0.2319089	0.06140314	0.08637091	0.1351916	0.0652161
2080.253	1	0.1045167	0.167627	0.1547494	0.123363	0.8205952	1.351842	0.4156346	0.6883359	0.157899	0.151014	0.07967427	0.1757406	0.3250837	0.2113097	0.2862772	0.3740599	0.316774	0.433783	0.3980593	0.3372891	1.548192	2.581635	2.250593	1.880865
2080.253	1	0.1603829	0.1619886	0.1270332	0.07183208	0.3096096	0.3953406	2.359515	1.534321	0.1564135	0.09801107	0.1644293	0.1441961	1.319158	0.9377263	0.3323792	0.3401896	0.06549476	0.08835801	0.08127501	0.100343	0.2950888	0.3712795	0.1655247	0.3480811
2080.351	1	2.52427	2.21931	0.5062278	0.3125025	0.05126692	0.0641641	0.08051326	0.05528621	0.3403758	0.2671787	0.4407209	0.3447028	0.06615603	0.06387762	0.08239103	0.06271197	1.965742	1.301601	2.02712	1.498779	0.1249227	0.09319463	0.0946922	0.07822072
2080.352	1	0.171106	0.1124684	1.300355	1.181419	0.2113244	0.1829827	0.05520455	0.06729589	1.665157	1.20337	0.2140242	0.1387583	0.08540014	0.051309	0.05744659	0.070781	0.2100388	0.1719983	0.1788776	0.2444706	0.05798581	0.09437671	0.07974416	0.07114915
2080.353	1	0.08326353	0.1703349	0.1169002	0.136002	0.8211434	1.333143	0.4116445	0.6431898	0.1613795	0.1400428	0.08120463	0.1740171	0.2853398	0.1846944	0.2796514	0.3859228	0.2895403	0.4441962	0.4016156	0.3449389	1.581577	2.643619	2.307448	1.951625
2080.353	1	0.1249955	0.1335307	0.1669092	0.1004372	0.321174	0.334896	2.599557	1.655149	0.1728139	0.09967871	0.1901001	0.153614	1.439101	0.9831721	0.3756768	0.3571191	0.08898376	0.1465173	0.09003105	0.09153877	0.2943907	0.3936767	0.2050561	0.3700545
2080.451	1	2.45353	1.979425	0.5075054	0.3747732	0.05966643	0.05939264	0.06060358	0.05452508	0.4392537	0.341524	0.4840925	0.3202179	0.0637154	0.07655931	0.06732748	0.06053803	2.043747	1.171276	1.875671	1.503109	0.0953576	0.09434253	0.07741037	0.0894195
2080.452	1	0.196492	0.1374355	1.336604	1.196462	0.2136111	0.2038585	0.05482632	0.06915424	1.697318	1.23967	0.1972733	0.1470145	0.07785337	0.06611002	0.06810269	0.09023729	0.2403753	0.1704938	0.2016264	0.2728241	0.06245743	0.109548	0.07861963	0.08609904
2080.453	1	0.08461983	0.1930618	0.09072255	0.1305619	0.7996193	1.239769	0.3907353	0.5033759	0.1569988	0.130445	0.08541229	0.1471835	0.261245	0.1830472	0.2850821	0.3631092	0.3221103	0.4542584	0.3571293	0.3425018	1.565063	2.552917	2.161092	1.898819
2080.453	1	0.07982506	0.140615	0.1197879	0.1156798	0.2785253	0.1904944	2.555887	1.718488	0.157621	0.08102809	0.1938118	0.1695035	1.493118	1.11005	0.3913823	0.3610423	0.09947049	0.1308587	0.06252098	0.09353906	0.3157838	0.3856134	0.1595642	0.321204
2080.551	1	2.251919	1.715566	0.434024	0.4162247	0.06966461	0.04876571	0.05683613	0.07478413	0.4405082	0.3886427	0.3887388	0.2725917	0.06846221	0.09193382	0.06334524	0.05915204	1.909497	0.8491704	1.62536	1.352503	0.1085372	0.07077755	0.08145626	0.06908106
2080.552	1	0.1777674	0.1662767	1.296395	1.149357	0.1946735	0.2117995	0.05450387	0.06173515	1.584859	1.255552	0.1395353	0.1395637	0.09545859	0.06804512	0.05922756	0.05468199	0.250601	0.1462921	0.1696363	0.2467069	0.05935018	0.09979379	0.0672286	0.08239304
2080.553	1	0.09611239	0.2185071	0.1040963	0.1252341	0.785939	1.164606	0.3555013	0.3774626	0.1570183	0.1463606	0.07218679	0.1248282	0.247976	0.2023481	0.2623913	0.3379017	0.3356794	0.4295679	0.3358973	0.3289046	1.557096	2.467064	2.014971	1.839318
2080.553	1	0.07353977	0.1281367	0.07263869	0.1000319	0.154613	0.2715722	2.498435	1.750274	0.1807266	0.05813206	0.1744618	0.2288235	1.485603	1.208992	0.4318684	0.3851877	0.1126412	0.1503407	0.08915814	0.1139104	0.2680918	0.4184961	0.1976825	0.3252906
2080.651	1	2.419074	1.793429	0.6182941	0.5046136	0.07935276	0.07032952	0.09389018	0.08063666	0.4644659	0.4162282	0.4554532	0.2872005	0.07525989	0.08297622	0.07045254	0.0422993	1.979609	0.8429615	1.8263	1.446591	0.09814767	0.06480296	0.07880903	0.05773258
2080.652	1	0.1808477	0.1767404	1.431861	1.28118	0.2238564	0.2146699	0.05751219	0.07067547	1.828069	1.36368	0.1763119	0.1916966	0.09659849	0.07921143	0.06693961	0.07440078	0.276103	0.1662593	0.2279739	0.2203997	0.06363588	0.09634253	0.09265839	0.08039703
2080.653	1	0.09190955	0.2156344	0.1292415	0.104772	0.8128749	1.210846	0.3749513	0.2658679	0.1302718	0.1586525	0.06215989	0.1137022	0.231764	0.2176795	0.2717578	0.3498177	0.3324196	0.4244695	0.3775192	0.346797	1.726249	2.698288	2.173089	1.968278
2080.654	1	0.06779494	0.1419985	0.09091676	0.1193254	0.1270714	0.4368529	2.461973	1.777534	0.1727762	0.09662444	0.1931913	0.1861239	1.481355	1.316975	0.4818344	0.3893425	0.09151879	0.09383293	0.06159396	0.08217907	0.2260045	0.4044878	0.1832219	0.2620099
2080.751	1	2.295017	1.681118	0.5674539	0.49233	0.07357982	0.05510147	0.09503347	0.0709394	0.4326241	0.4316916	0.3718056	0.2753897	0.07802063	0.08729394	0.08356595	0.0431363	1.805153	1.034602	1.677207	1.393734	0.09780199	0.07648342	0.06755604	0.06209133
2080.752	1	0.2061476	0.3083578	1.552972	1.471403	0.25789	0.196311	0.08343806	0.08376193	2.106837	1.404718	0.2277896	0.2772427	0.08028105	0.0744883	0.0618876	0.0936673	0.3228428	0.1809136	0.2841193	0.2444321	0.06913714	0.09262582	0.1253381	0.1129819
2080.753	1	0.1125425	0.170433	0.144874	0.1284667	0.8258838	1.232409	0.3957701	0.1353258	0.1237255	0.1716639	0.08305187	0.1074742	0.2553095	0.2574368	0.2788873	0.3676502	0.3347928	0.4256836	0.4152228	0.3619782	1.890469	2.907155	2.278518	2.0646
2080.753	1	0.09072875	0.09947737	0.1092737	0.1003316	0.234736	0.5360383	2.508128	1.855776	0.1254865	0.1105891	0.1858023	0.1448785	1.453671	1.411674	0.5439982	0.3935144	0.07170812	0.1139771	0.06639703	0.05055964	0.1811934	0.4017665	0.1406904	0.2144706
2080.851	1	2.365515	1.884106	0.6400142	0.7017796	0.06466045	0.04611185	0.08476953	0.07052524	0.4801514	0.3675535	0.4523586	0.3008154	0.07425526	0.07733109	0.08310197	0.06538192	1.978559	1.362109	1.924882	1.646834	0.1114901	0.08178756	0.08888131	0.0920062
2080.852	1	0.2837973	0.4515555	1.665996	1.64202	0.2893317	0.2477212	0.1142918	0.1014536	2.451513	1.532371	0.2533206	0.3931228	0.1343531	0.08694876	0.06681819	0.1007691	0.3757687	0.1837458	0.3533009	0.4095121	0.05776062	0.07084193	0.1642627	0.1222749
2080.853	1	0.1214626	0.165053	0.1367105	0.1295772	0.8145119	1.202434	0.3807672	0.1208245	0.143404	0.1754624	0.09988964	0.09769215	0.2625387	0.276058	0.2860693	0.3400642	0.3499412	0.4269555	0.4007063	0.3415803	1.960004	2.96385	2.221257	2.056569
2080.853	1	0.1541745	0.08014492	0.1285835	0.1257129	0.3071097	0.5880353	2.600734	1.968155	0.1606229	0.1357334	0.1894336	0.1410079	1.427114	1.417888	0.5879407	0.4372698	0.08059124	0.1002532	0.06320501	0.09590018	0.1350179	0.4514438	0.1287995	0.2245072
2080.951	1	2.358884	1.950253	0.5995514	0.6953613	0.06520251	0.05677223	0.05550049	0.07267124	0.5273908	0.3459011	0.3746412	0.2211085	0.08134796	0.07925619	0.06531413	0.05217603	1.873458	1.482858	1.857371	1.584107	0.1206276	0.0834643	0.06914809	0.08281447
2080.952	1	0.2991852	0.4456697	1.643211	1.649188	0.2995274	0.2679991	0.1025485	0.1095172	2.459284	1.565924	0.2806386	0.386071	0.1190753	0.06153469	0.06349358	0.09638333	0.3825134	0.1896354	0.3310347	0.4156855	0.05929618	0.07304848	0.1680252	0.121955
2080.953	1	0.1381501	0.1443175	0.1425807	0.1075449	0.7869956	1.179572	0.3646544	0.2139206	0.1710097	0.1841478	0.09377164	0.08705489	0.286536	0.3103192	0.309158	0.2823857	0.3623955	0.4329836	0.3772005	0.3316936	1.98079	2.928215	2.118099	2.006823
2080.953	1	0.1582455	0.09549287	0.1045991	0.06319754	0.3104391	0.6622421	2.541073	1.895685	0.1324015	0.127556	0.2029355	0.1325738	1.300652	1.26262	0.597217	0.4474567	0.1238044	0.07938666	0.05315818	0.09144786	0.135052	0.4412853	0.1525235	0.2041296
2081.051	1	2.360214	1.955118	0.5320222	0.6075596	0.06523263	0.04867097	0.05622762	0.05095621	0.5281531	0.3486406	0.3426387	0.1725054	0.07248088	0.06142295	0.06238153	0.06706655	1.706967	1.487426	1.84445	1.466171	0.09435187	0.09020209	0.07423025	0.06389873
2081.052	1	0.2932938	0.4175275	1.597823	1.614159	0.291843	0.2678036	0.08203372	0.1204522	2.374827	1.547719	0.4051246	0.3888543	0.09340621	0.0653367	0.07750404	0.09438774	0.3842068	0.1885618	0.277754	0.398983	0.04842685	0.07551513	0.1639713	0.1195467
2081.053	1	0.1726085	0.1123822	0.1320876	0.09402885	0.7710896	1.196449	0.3787837	0.3248941	0.1908631	0.1719624	0.11939	0.08449811	0.3076804	0.3270562	0.3402074	0.254553	0.349737	0.4211859	0.3894805	0.333629	1.991067	2.884427	2.058351	1.976116
2081.053	1	0.145193	0.05743399	0.117712	0.1044318	0.2258163	0.7073781	2.452573	1.844631	0.1483666	0.0789456	0.1786786	0.1329731	1.225892	1.145033	0.618679	0.4468953	0.1415618	0.07409168	0.100221	0.09607369	0.18272	0.4295709	0.2289192	0.1959048
2081.151	1	2.169684	1.702687	0.3885101	0.417911	0.07366884	0.04017436	0.09554177	0.08392581	0.498736	0.2206761	0.2702609	0.2613617	0.04370824	0.03639733	0.0607149	0.05681965	1.365352	1.331717	1.561512	1.171567	0.0675129	0.0658655	0.05807364	0.04378556
2081.152	1	0.2361616	0.2221969	1.437487	1.375958	0.2581996	0.2012943	0.105206	0.1136197	1.914292	1.419269	0.4526142	0.3393523	0.08469837	0.06794329	0.07980118	0.07922799	0.3138547	0.1654359	0.1460933	0.2694856	0.05380785	0.09446264	0.07605123	0.09213321
2081.153	1	0.1779652	0.09680394	0.1300145	0.09710127	0.7262074	1.217737	0.4086389	0.4205145	0.1879496	0.1634322	0.158431	0.06608955	0.305268	0.3216903	0.365126	0.2310323	0.3353618	0.427863	0.3962188	0.3397513	2.117595	2.958095	2.100354	2.04694
2081.153	1	0.1487973	0.1572555	0.07158909	0.1213739	0.2252382	0.7616848	2.738707	1.987973	0.1784875	0.1341692	0.200217	0.1348064	1.241542	1.173105	0.7199636	0.5321611	0.09718199	0.0864984	0.1191423	0.08184234	0.2449519	0.4365336	0.3543648	0.2956445
2081.251	1	1.856364	1.439827	0.1414533	0.356758	0.06531164	0.03146887	0.05305661	0.04454523	0.4566434	0.1361432	0.1966068	0.2724597	0.0619657	0.05238007	0.06220778	0.04233964	1.271253	1.295937	1.413822	1.088001	0.07416983	0.08690624	0.06029997	0.05687296
2081.252	1	0.2256736	0.1291332	1.306026	1.224109	0.2219024	0.1749497	0.09817754	0.08667627	1.643131	1.315504	0.4193689	0.2939597	0.04882162	0.05591779	0.06504222	0.04949827	0.2467556	0.1680975	0.08116588	0.2396131	0.05382628	0.05116096	0.05879332	0.07277096
2081.252	1	0.2016981	0.1094043	0.1294245	0.1087338	0.7236328	1.220846	0.4251443	0.4524042	0.1879723	0.172266	0.1612084	0.05974966	0.2959022	0.3116098	0.3731985	0.2012282	0.3210334	0.4153348	0.3980779	0.3402957	2.166314	2.907492	2.074506	2.03024
2081.253	1	0.1638032	0.1552876	0.07092459	0.08535341	0.2714493	0.7395681	2.80941	1.94746	0.1842394	0.1105551	0.1828477	0.1432788	1.344354	1.09534	0.7099458	0.6192803	0.1368118	0.08743674	0.08070767	0.09589591	0.3125921	0.4237198	0.4319146	0.3940062
2081.351	1	1.468329	1.178044	0.1431278	0.2746899	0.05028102	0.04755939	0.0687298	0.03851635	0.2809985	0.09061954	0.1625169	0.3097951	0.07840024	0.04182397	0.04929024	0.05123206	1.170111	1.06732	1.168948	0.9316376	0.08092373	0.05000187	0.04286394	0.02164662
2081.352	1	0.2687227	0.1551747	1.168136	1.113329	0.1822241	0.1980162	0.1014132	0.08368026	1.415019	1.223512	0.3207722	0.2842744	0.05410892	0.09071182	0.04515807	0.05324209	0.1890351	0.2146282	0.1029197	0.23034	0.05443794	0.07114861	0.05630661	0.05819081
2081.353	1	0.204131	0.1040119	0.1397783	0.1056651	0.7284057	1.190966	0.4653309	0.4200205	0.1976846	0.1835969	0.1716111	0.05692374	0.275851	0.3032051	0.3596174	0.2086934	0.3206052	0.4143189	0.3945497	0.3070766	2.179409	2.811961	2.010244	1.928504
2081.353	1	0.1914847	0.1999124	0.1055405	0.1323613	0.3280602	0.6132474	2.783255	1.861875	0.1911835	0.1429889	0.2162714	0.1324567	1.431486	1.004257	0.687238	0.6175598	0.1302304	0.09065176	0.08388296	0.08672516	0.3683299	0.3384332	0.3921324	0.410158
2081.451	1	1.48723	1.145474	0.2252388	0.2715031	0.06658988	0.04404538	0.05718372	0.06371215	0.2064139	0.08933396	0.1894227	0.3199158	0.07609626	0.0363228	0.06488026	0.05278974	1.302837	1.048106	1.228218	0.9243321	0.08396786	0.0599097	0.06754919	0.03281822
2081.452	1	0.3034519	0.1490287	1.199486	1.121537	0.1774698	0.2012489	0.1035936	0.07400479	1.435447	1.208043	0.3049454	0.304037	0.04218314	0.07962669	0.05773796	0.05874015	0.199973	0.2308216	0.1073174	0.2407948	0.06532981	0.06144231	0.05095187	0.0570785
2081.453	1	0.2214985	0.09276754	0.1532108	0.09410456	0.7481168	1.145904	0.4816429	0.3506649	0.2255062	0.192381	0.1619523	0.06861855	0.2633113	0.296701	0.3274089	0.2205668	0.3126665	0.413012	0.403397	0.3133303	2.175143	2.688341	1.968827	1.830667
2081.453	1	0.168492	0.1077724	0.09705464	0.1149477	0.2749848	0.4291311	2.69969	1.823192	0.153116	0.1061425	0.1969548	0.16505	1.477675	0.9920642	0.6509609	0.620427	0.1030508	0.1106977	0.1007486	0.08960547	0.3768479	0.3124398	0.3481118	0.3987682
2081.551	1	1.772046	1.344674	0.3099937	0.2496758	0.06137493	0.0393703	0.04865278	0.04939764	0.2684886	0.1304315	0.1473161	0.2605472	0.06049196	0.04889515	0.05274686	0.03166447	1.505576	1.214618	1.492068	0.97696	0.1073644	0.07632642	0.09833522	0.0506981
2081.552	1	0.2618868	0.2501378	1.423738	1.39876	0.2230769	0.2056125	0.1129163	0.066425	1.964972	1.395618	0.4584188	0.2917355	0.09392887	0.05825096	0.05089276	0.06059585	0.2770319	0.1929541	0.2016361	0.2622147	0.09249653	0.07365189	0.1106766	0.08455494
2081.552	1	0.2005077	0.08837465	0.1272268	0.1096869	0.7690487	1.140604	0.4978408	0.2990781	0.2277854	0.188538	0.1614782	0.06458891	0.2637033	0.2830171	0.2934042	0.2423539	0.2905785	0.3964229	0.4222392	0.3134084	2.275073	2.664686	2.049556	1.846336
2081.553	1	0.1768431	0.09861737	0.1122984	0.09889707	0.2483998	0.2813569	2.833791	1.911943	0.1726305	0.125683	0.2090307	0.1685401	1.558784	1.078037	0.6492125	0.6154079	0.1206036	0.1010677	0.09171037	0.0553055	0.3931596	0.2766771	0.3134912	0.3959845
2081.651	1	1.781914	1.351288	0.3303012	0.2106385	0.07403531	0.02717136	0.0462284	0.06540301	0.2691893	0.1477424	0.1694398	0.2919938	0.04844188	0.06078593	0.05155476	0.05510657	1.552229	1.147829	1.501272	0.9243143	0.1089617	0.06095159	0.08510296	0.03035821
2081.652	1	0.2645907	0.3639841	1.637348	1.57707	0.2642462	0.2347122	0.1323844	0.0987319	2.366537	1.550171	0.5819914	0.3156125	0.1208736	0.05271482	0.05912135	0.06801163	0.4329214	0.1928272	0.221288	0.3593844	0.1017948	0.07983306	0.1360057	0.1369545
2081.652	1	0.1634734	0.06585272	0.0885342	0.07680541	0.7790323	1.127978	0.5237824	0.2690315	0.1983192	0.1871945	0.1701875	0.0817051	0.294416	0.2779195	0.2578347	0.3194205	0.3069692	0.3977013	0.4507713	0.3005855	2.382607	2.711735	2.123684	1.884927
2081.653	1	0.1708773	0.1285789	0.09072147	0.1680018	0.2219321	0.1535163	2.907961	1.987591	0.1355879	0.0957861	0.2178247	0.159834	1.607628	1.202157	0.6026768	0.6106741	0.1541404	0.09545021	0.0979339	0.1155412	0.4008576	0.3020232	0.2983713	0.3691471
2081.751	1	1.70352	1.420141	0.3471242	0.2742875	0.0641027	0.04679553	0.04854013	0.08568029	0.1700582	0.2118472	0.2368588	0.3933485	0.03252697	0.07961273	0.05888964	0.03284576	1.541434	1.083299	1.475191	0.8659796	0.1105146	0.08874559	0.07683492	0.03948374
2081.752	1	0.2884188	0.3441106	1.665482	1.600087	0.2906982	0.2618906	0.1290085	0.0813324	2.425775	1.570573	0.5546499	0.3140031	0.1058578	0.07083225	0.08231157	0.07440458	0.4438005	0.1852326	0.2147415	0.3933218	0.08655601	0.06679851	0.1456306	0.1449251
2081.753	1	0.1928064	0.07282754	0.06713911	0.08334098	0.8366724	1.153876	0.5150837	0.2960085	0.1837551	0.1976017	0.1750085	0.1061292	0.3216319	0.3023303	0.3086118	0.3605677	0.3285102	0.4174314	0.4364129	0.3241893	2.379576	2.624074	2.135311	1.864644
2081.753	1	0.1785366	0.1575847	0.09752612	0.1137526	0.3075832	0.2036644	2.685042	1.892006	0.1663349	0.08909234	0.212165	0.1722499	1.556747	1.30351	0.4531438	0.5264361	0.130449	0.1447353	0.09391427	0.1243362	0.3741305	0.3407387	0.2871964	0.2738317
2081.851	1	1.443471	1.170328	0.230032	0.2671741	0.04288878	0.04993242	0.0655666	0.07878889	0.1228757	0.2416596	0.2286941	0.3573416	0.03325608	0.06151616	0.04797737	0.05009068	1.186884	0.6858696	1.337899	0.7650579	0.06565118	0.06005048	0.06653475	0.05494382
2081.852	1	0.2953168	0.275894	1.57386	1.50112	0.2610081	0.2387236	0.1171781	0.07147017	2.336802	1.49105	0.5189964	0.3112623	0.09287057	0.07414053	0.06705905	0.06354103	0.3772895	0.2014565	0.2213462	0.3515115	0.08988975	0.08383992	0.1450822	0.1220525
2081.852	1	0.1970924	0.07696844	0.06798283	0.07001905	0.8725631	1.145418	0.4520395	0.3516094	0.1779081	0.1760285	0.1804833	0.1056386	0.2901151	0.2865546	0.3472189	0.345591	0.3604768	0.4138208	0.4085685	0.3546658	2.35514	2.534138	2.150139	1.862279
2081.853	1	0.1514724	0.1012632	0.1038984	0.09545951	0.3433152	0.3866576	2.578642	1.901402	0.1678249	0.1070054	0.2000746	0.1685567	1.488479	1.335959	0.3458303	0.4816017	0.1118117	0.1419932	0.1011361	0.08861317	0.3345225	0.3738761	0.2629376	0.2019001
2081.951	1	1.287573	1.015754	0.1183095	0.2544348	0.051107	0.03964961	0.04643723	0.04829575	0.09128618	0.2858701	0.1689523	0.2067685	0.02763029	0.06457126	0.03556259	0.0367452	0.9548082	0.5159183	1.127038	0.7074085	0.07587502	0.0399302	0.05196138	0.06699102
2081.952	1	0.2951354	0.2559989	1.564184	1.482808	0.2695657	0.2298824	0.12318	0.1051499	2.328898	1.458368	0.5098787	0.3496947	0.09316382	0.08020629	0.06614234	0.07049314	0.3233014	0.2020502	0.231919	0.3499537	0.06362323	0.08417627	0.1511136	0.1139793
2081.952	1	0.1890465	0.09053716	0.06648025	0.07641823	0.8962103	1.181214	0.4147267	0.491583	0.1477977	0.1865625	0.1560138	0.1037976	0.282247	0.3126521	0.3706666	0.3529137	0.3786908	0.3855611	0.4293295	0.3806442	2.347619	2.519026	2.199108	1.878239
2081.953	1	0.1800348	0.05831032	0.08888385	0.08411996	0.380483	0.5176485	2.538957	1.939283	0.1559584	0.07459598	0.1863996	0.1604559	1.460595	1.363575	0.2975521	0.4580597	0.1280804	0.110929	0.07868341	0.06319955	0.3287688	0.3421046	0.2413812	0.2018179
2082.051	1	1.257256	0.9314533	0.1603194	0.2418451	0.04796941	0.03796897	0.06712573	0.04730242	0.1058747	0.223788	0.1970096	0.1231049	0.03068731	0.05833826	0.05111751	0.04144373	0.8914907	0.4833674	0.9744755	0.6613323	0.08592028	0.05251607	0.0508509	0.04048011
2082.052	1	0.2795499	0.2534579	1.610165	1.524365	0.2718867	0.2110933	0.1440348	0.1241433	2.43025	1.483261	0.5003046	0.402588	0.100794	0.08602088	0.04199671	0.07741846	0.3076279	0.1756066	0.2521721	0.3818044	0.05112767	0.08110004	0.1408109	0.1254767
2082.052	1	0.1952951	0.1167614	0.08629603	0.08106569	0.9125308	1.273573	0.4089365	0.6096016	0.1377742	0.1967814	0.1212539	0.08643388	0.301712	0.3450311	0.3817754	0.3206503	0.3680967	0.3871002	0.4474438	0.3831106	2.357788	2.558851	2.335837	1.965003
2082.053	1	0.2359074	0.1082382	0.1071665	0.1411198	0.37208	0.5916367	2.772658	2.085575	0.15211	0.08368262	0.2414297	0.1400483	1.480077	1.481689	0.2388671	0.4661389	0.1609625	0.1018098	0.09745275	0.09138099	0.3614275	0.3285964	0.2846039	0.2683621
2082.151	1	1.300219	0.917228	0.1835723	0.2440516	0.03160075	0.03901577	0.05491925	0.06382221	0.1302294	0.1624386	0.2245345	0.1618646	0.06063893	0.06147198	0.04845335	0.02760253	0.982836	0.5212873	0.9152915	0.7078404	0.06936022	0.06577898	0.04405152	0.0361151
2082.152	1	0.2779244	0.2535143	1.623972	1.558972	0.2693522	0.2395169	0.1578489	0.1254376	2.446283	1.507917	0.4629238	0.4358334	0.07530292	0.09224863	0.04317961	0.09427048	0.3006933	0.1614648	0.2699176	0.3822509	0.06098436	0.09133493	0.1460984	0.135385
2082.153	1	0.1824832	0.1279353	0.1149026	0.07464951	0.8972905	1.344188	0.4124507	0.6482319	0.157119	0.2062871	0.116809	0.08240524	0.3190971	0.3714134	0.37264	0.2740744	0.3360189	0.3952494	0.4535062	0.3683096	2.276411	2.519956	2.383024	1.965274
2082.153	1	0.2344043	0.09238123	0.09777045	0.1236628	0.3278518	0.67023	2.782506	2.08035	0.1338532	0.1063947	0.2217245	0.1480187	1.404228	1.418884	0.2129679	0.5235895	0.1500425	0.09026724	0.1076407	0.1182678	0.3240364	0.2893941	0.3120338	0.3375495
2082.251	1	1.090996	0.819344	0.1288854	0.2376355	0.04596382	0.04476637	0.04455031	0.04353663	0.1776501	0.1452453	0.1718135	0.2107177	0.05270294	0.05492576	0.03796555	0.04471823	0.8248109	0.4075107	0.7608237	0.5642677	0.06205937	0.04462963	0.06636337	0.0486693
2082.252	1	0.2833365	0.2072536	1.467533	1.362706	0.2594711	0.2108412	0.09196227	0.1041719	2.203318	1.372584	0.3123203	0.3826883	0.05999752	0.07613011	0.05045304	0.1120099	0.3007465	0.1591085	0.2548984	0.3364503	0.04722722	0.09041678	0.1427986	0.110111
2082.253	1	0.1797682	0.1191884	0.1209256	0.04168336	0.8764834	1.362647	0.4520721	0.6462568	0.163698	0.2023033	0.1147582	0.1041857	0.3248777	0.38287	0.3553289	0.2783137	0.3293594	0.4144726	0.4583052	0.3584654	2.149421	2.457638	2.402159	1.964161
2082.253	1	0.1792188	0.1115664	0.05328029	0.09547116	0.2585189	0.7321283	2.782198	1.999651	0.1532169	0.08169256	0.2233981	0.1799207	1.330069	1.324896	0.2554587	0.4835031	0.109155	0.07007348	0.07270632	0.09590068	0.24445	0.25103	0.2845198	0.3264692
2082.351	1	0.4586375	0.3781032	0.1849953	0.197516	0.03126636	0.03966071	0.05617829	0.03851549	0.276695	0.2018127	0.1722355	0.2607527	0.05074642	0.03454922	0.02260035	0.03597993	0.3696523	0.2383193	0.2398155	0.2669727	0.03251211	0.03485911	0.04586387	0.03321405
2082.352	1	0.2802261	0.2621833	1.282222	1.092078	0.1920691	0.1536915	0.06697776	0.08155034	1.744475	1.241565	0.2412565	0.2887086	0.0590602	0.08287336	0.05928183	0.08930342	0.2849918	0.1943778	0.1884464	0.2924379	0.05637203	0.09579664	0.09804452	0.07844152
2082.352	1	0.1768942	0.1527002	0.1257757	0.07003481	0.8890276	1.390415	0.4899377	0.6197128	0.1766218	0.2016122	0.1005257	0.127521	0.3341398	0.372165	0.3484078	0.3030595	0.334501	0.3990807	0.4555262	0.3508474	2.044862	2.4377	2.428787	1.979436
2082.353	1	0.1840528	0.0973089	0.05669732	0.1038171	0.2933087	0.7627066	2.808111	1.922645	0.1783463	0.1410544	0.2174787	0.140691	1.333243	1.246759	0.2938529	0.447993	0.0920398	0.08384463	0.07692747	0.09767234	0.1824127	0.3420072	0.2168146	0.372227
2082.451	1	0.1494425	0.1320679	0.07776995	0.08342884	0.02271154	0.03933984	0.05916272	0.04035384	0.114291	0.1032421	0.09311932	0.09607214	0.04539779	0.04299527	0.04081868	0.03056076	0.1360125	0.1072916	0.08766043	0.09911685	0.02955586	0.03181699	0.02401487	0.01914789
2082.452	1	0.2972181	0.2254157	1.380945	1.260172	0.2212387	0.177385	0.07624202	0.07735487	1.983409	1.307267	0.2280499	0.313354	0.09306496	0.0750361	0.04296939	0.1067911	0.2796397	0.1805327	0.2025885	0.2836105	0.04635691	0.09043293	0.1013043	0.09920428
2082.452	1	0.1575442	0.1483558	0.1232841	0.08257777	0.8667559	1.410485	0.5493877	0.5271848	0.1664674	0.1975214	0.09851308	0.1353513	0.3240072	0.3493502	0.3093558	0.349195	0.3286431	0.4075514	0.4695849	0.369194	2.000297	2.531928	2.547152	2.087221
2082.453	1	0.1752622	0.1547026	0.07404336	0.08002994	0.2769336	0.8023609	3.030019	1.939749	0.178799	0.1431389	0.2168649	0.1428712	1.370307	1.124709	0.3183531	0.4253314	0.07017024	0.08728282	0.05873562	0.1013414	0.1246586	0.3986544	0.1898018	0.4811085
2082.551	1	0.7676729	0.5869249	0.1082063	0.2706145	0.04724837	0.04672505	0.05340858	0.05618886	0.213107	0.1570318	0.1408118	0.2910567	0.03812253	0.04191776	0.03265604	0.03949044	0.5803169	0.2921747	0.4858531	0.4985648	0.05650713	0.03621719	0.05115646	0.0447329
2082.552	1	0.2748423	0.2348696	1.343221	1.20869	0.2108828	0.1524456	0.07203592	0.06077771	1.912397	1.266067	0.2545502	0.2782728	0.09810383	0.08210183	0.06253593	0.1060414	0.2497926	0.1815482	0.1764429	0.2833826	0.05960191	0.08276514	0.09307249	0.09683356
2082.552	1	0.1677332	0.1541457	0.1241697	0.08530065	0.8407306	1.38675	0.5666858	0.3790507	0.1557647	0.200332	0.1040844	0.1444443	0.3147449	0.3620347	0.2801077	0.3746694	0.3585912	0.4222597	0.4675536	0.3658381	1.952537	2.508613	2.544303	2.042228
2082.553	1	0.1353408	0.1630984	0.09710947	0.1367615	0.1604893	0.6885515	3.015874	1.890918	0.1528247	0.1109457	0.2108428	0.1383495	1.445607	1.024154	0.3124028	0.4285531	0.1040654	0.1041405	0.09482336	0.07066783	0.1763379	0.3986687	0.2718179	0.477302
2082.651	1	1.069298	0.9290833	0.1873144	0.3019848	0.04088596	0.04335842	0.05013316	0.04507749	0.1622564	0.2002304	0.07775049	0.1265292	0.05733035	0.05565286	0.03839981	0.05326408	0.7437243	0.5767059	0.833255	0.7261332	0.05086098	0.04914893	0.0626697	0.03922242
2082.652	1	0.3201708	0.234274	1.506831	1.489247	0.2465713	0.2301239	0.09639625	0.07333822	2.302125	1.442683	0.2629069	0.3650883	0.07393556	0.07697787	0.05437777	0.1337072	0.1671668	0.1652553	0.2714939	0.3949087	0.063432	0.08363159	0.1346086	0.1074724
2082.652	1	0.1720183	0.1618115	0.1169333	0.08096346	0.8101034	1.336302	0.5368826	0.234492	0.1404328	0.2024136	0.1065798	0.1656417	0.2945341	0.3637993	0.2538157	0.4333027	0.3768444	0.4315876	0.4446725	0.3663692	1.897299	2.451134	2.458415	1.94168
2082.653	1	0.1030621	0.1314526	0.127207	0.1162149	0.0765743	0.4276361	2.837648	1.810887	0.1245356	0.07369145	0.2033897	0.1934089	1.50068	1.056024	0.3210238	0.4182174	0.09426552	0.133148	0.08589265	0.04508725	0.2065266	0.4003294	0.288454	0.3953129
2082.751	1	0.9888782	0.8312862	0.172236	0.2588849	0.02869387	0.03680891	0.06242113	0.03975661	0.1584034	0.1473249	0.09242345	0.1053882	0.05212824	0.05281655	0.03985989	0.04268484	0.7220975	0.5953402	0.9080177	0.6951461	0.0544674	0.03803063	0.06068614	0.0501547
2082.752	1	0.3515973	0.2390344	1.603218	1.623196	0.2669053	0.2519493	0.1013042	0.1049466	2.409322	1.522154	0.3516312	0.381334	0.07491904	0.06646373	0.06418703	0.1346825	0.1470085	0.1498827	0.278532	0.4354186	0.07646762	0.05395258	0.133969	0.1193663
2082.753	1	0.1823092	0.1662558	0.1083949	0.07900621	0.7735702	1.2931	0.5088139	0.1901739	0.1422927	0.2010596	0.1158583	0.1760259	0.2817218	0.3423517	0.274979	0.4780594	0.3904199	0.4356954	0.4621824	0.3803402	1.849936	2.448382	2.400382	1.878941
2082.753	1	0.1063586	0.1702983	0.1437298	0.1287184	0.2056309	0.222636	2.670296	1.750948	0.1356819	0.08896052	0.1910307	0.1964517	1.534463	1.155751	0.3865936	0.3877247	0.1552775	0.116692	0.1065819	0.06162814	0.2458234	0.4084732	0.2863409	0.3170967
2082.851	1	0.9150839	0.7134111	0.1171587	0.2143702	0.03833742	0.05404824	0.07010157	0.04312124	0.1605663	0.1407007	0.09362751	0.1734666	0.03498199	0.03730387	0.03712075	0.03148945	0.6106957	0.5921279	0.8663061	0.5901228	0.05620069	0.054222	0.05088695	0.04389874
2082.852	1	0.3451356	0.233199	1.696416	1.739435	0.274933	0.2617776	0.151345	0.1054292	2.523874	1.553357	0.4576689	0.3701141	0.08683532	0.05381224	0.07217916	0.1174985	0.2517823	0.1466249	0.2448001	0.4370101	0.09358131	0.06018051	0.1439247	0.1203541
2082.853	1	0.1699894	0.1386728	0.09173357	0.08795237	0.7579124	1.253847	0.5340562	0.3535513	0.1250181	0.2041373	0.1349057	0.1828708	0.2586672	0.3272826	0.3299597	0.4997036	0.3757198	0.4593619	0.461417	0.3902025	1.816426	2.542943	2.420931	1.936641
2082.853	1	0.08333543	0.1388562	0.1155372	0.09713303	0.300967	0.1133806	2.754721	1.880574	0.1522343	0.08053798	0.1928211	0.1929503	1.597102	1.289575	0.4518701	0.3831963	0.1416966	0.1231619	0.09272087	0.108051	0.2394462	0.4146181	0.2619953	0.3046889
2082.951	1	0.8816901	0.7026568	0.1286773	0.2120699	0.04199011	0.05079098	0.06367252	0.05361944	0.2125253	0.1720698	0.1439215	0.2064608	0.04593637	0.02532895	0.04515221	0.03552628	0.5547556	0.6344546	0.9514336	0.543907	0.04191335	0.0587206	0.05999214	0.04919802
2082.952	1	0.3358588	0.2369725	1.82832	1.823596	0.2788553	0.2621562	0.1809429	0.111164	2.608382	1.639784	0.6048344	0.3594088	0.1072861	0.0592619	0.0913661	0.1164983	0.3505382	0.1332207	0.2011621	0.4228325	0.0907996	0.03951332	0.1567391	0.1248486
2082.953	1	0.1690264	0.1298845	0.08786333	0.08996698	0.7382383	1.210783	0.6002111	0.5022191	0.1120175	0.1875367	0.1303422	0.190202	0.2519039	0.3299681	0.3465621	0.4964719	0.3529795	0.4726598	0.431723	0.3777021	1.738146	2.565847	2.351863	1.943295
2082.953	1	0.1552203	0.152052	0.1390516	0.1037879	0.3522196	0.2516093	2.869468	2.041982	0.1522479	0.1001754	0.2322894	0.2010782	1.634327	1.447056	0.5605402	0.3520719	0.1336024	0.09958313	0.06886008	0.09796648	0.2401452	0.419196	0.1821817	0.2292556
2083.051	1	0.8666742	0.717968	0.2012122	0.1870442	0.04288427	0.04248699	0.07169524	0.06289913	0.2206405	0.2272464	0.217387	0.1859801	0.03471785	0.04798203	0.03731732	0.04014122	0.4976778	0.6421986	0.9517789	0.4921372	0.05283036	0.07275341	0.04950756	0.05403629
2083.052	1	0.3091057	0.2449699	1.876332	1.851322	0.2812138	0.2724836	0.170414	0.08743771	2.647897	1.69509	0.6764181	0.3298337	0.09729383	0.06179454	0.0902452	0.1052284	0.394618	0.1295885	0.1607361	0.4091677	0.08234354	0.05040518	0.1466562	0.1099172
2083.053	1	0.1643739	0.1203802	0.108652	0.08708459	0.7343838	1.206396	0.6722151	0.6114139	0.1164066	0.1729631	0.1275706	0.177937	0.2522619	0.3229825	0.3497994	0.5097612	0.341265	0.4841267	0.4186046	0.3744362	1.637625	2.56495	2.257466	1.906748
2083.053	1	0.1060087	0.07327542	0.1188161	0.1053852	0.321785	0.4531749	2.78104	2.016975	0.1328916	0.1360759	0.2113947	0.1879228	1.548263	1.504349	0.5785482	0.3767931	0.09204166	0.0671887	0.08183465	0.07382503	0.2180972	0.3721238	0.1445975	0.2034006
2083.151	1	0.8328259	0.6958523	0.2466097	0.1395003	0.02773851	0.02731386	0.07744169	0.06436887	0.2090055	0.2288253	0.2271194	0.1668799	0.04896882	0.04141562	0.03762338	0.0314445	0.4189267	0.5573879	0.8900184	0.3957491	0.04993386	0.05551569	0.04107711	0.03788666
2083.152	1	0.3075434	0.2286606	1.880184	1.807294	0.2891875	0.2916856	0.160381	0.08974389	2.586619	1.683877	0.6822536	0.3180092	0.105414	0.07164249	0.09025679	0.1151108	0.3956694	0.1710518	0.1516907	0.3882525	0.07659901	0.06123788	0.1573987	0.1145505
2083.153	1	0.1562707	0.1342993	0.1095832	0.1010429	0.7277378	1.230731	0.7278021	0.6989639	0.1499007	0.1816577	0.1491779	0.1429554	0.2883604	0.3100344	0.3393669	0.5207371	0.3545711	0.4630205	0.3999912	0.3835106	1.546413	2.506308	2.139914	1.858322
2083.153	1	0.1381753	0.07461748	0.1005865	0.1202203	0.2714905	0.5735788	2.646339	1.962317	0.1390414	0.1298194	0.169012	0.1763339	1.420641	1.377391	0.6165178	0.4531548	0.07745167	0.07417038	0.08176889	0.1119609	0.2189522	0.3833468	0.1277313	0.2306799
2083.251	1	0.9106741	0.7458845	0.2295615	0.1355752	0.03093207	0.03432197	0.06864196	0.04931061	0.1927973	0.2562859	0.2410188	0.1633263	0.05900533	0.05458947	0.05716161	0.03454732	0.4635157	0.4966988	0.9444027	0.4380758	0.0347689	0.04778767	0.03883387	0.04029733
2083.252	1	0.3160186	0.2443373	1.995139	1.920285	0.3023035	0.3081728	0.1954087	0.1108428	2.671669	1.80762	0.7668253	0.3068101	0.08524408	0.08141991	0.09520856	0.1161516	0.4177815	0.2077151	0.2142679	0.4296028	0.1204295	0.08216617	0.1657632	0.115391
2083.253	1	0.1506996	0.1349056	0.08494817	0.07362968	0.7242915	1.293432	0.7380855	0.7767361	0.1572258	0.1709979	0.1436793	0.141675	0.2863878	0.2840965	0.3593345	0.4957141	0.3328848	0.4582603	0.3902175	0.3811032	1.529448	2.57908	2.095553	1.926095
2083.253	1	0.1136371	0.09250703	0.1431714	0.108707	0.2092886	0.6743251	2.843773	2.054494	0.1290104	0.1414091	0.2330925	0.1321131	1.391494	1.336268	0.686695	0.4770852	0.06539537	0.09589098	0.06696923	0.0969187	0.2114137	0.4555341	0.1432183	0.2482961
2083.351	1	0.9917002	0.8035446	0.2171745	0.2087715	0.02203683	0.03805476	0.06167934	0.05287696	0.1568916	0.2663906	0.2394504	0.1939595	0.05229413	0.05520442	0.05167258	0.03213439	0.5662033	0.4461977	0.9319272	0.5137898	0.04623013	0.04168915	0.04388921	0.02277105
2083.352	1	0.3059796	0.2413737	2.047539	1.946279	0.3099587	0.2999313	0.2149302	0.1004748	2.725024	1.867993	0.8113663	0.3117882	0.07665889	0.09404584	0.08182963	0.1102982	0.4094717	0.2297117	0.233607	0.4306469	0.1210102	0.08736161	0.1781294	0.1158487
2083.352	1	0.1543261	0.1061846	0.06058777	0.09907569	0.7168245	1.326433	0.736601	0.7454804	0.1507043	0.153484	0.1366227	0.1433121	0.2973033	0.2617751	0.3717879	0.4763352	0.3242603	0.4595299	0.3802456	0.3856472	1.484274	2.592173	2.006265	1.975322
2083.353	1	0.1107957	0.09944283	0.1112904	0.1219371	0.2053568	0.7559921	2.917937	2.057626	0.1575099	0.09466741	0.2471072	0.1174612	1.312832	1.239841	0.7469627	0.4887789	0.08461032	0.08815699	0.07381754	0.09783215	0.2430845	0.44898	0.1643462	0.2539227
2083.451	1	0.9484319	0.8497656	0.2127187	0.2070196	0.02817406	0.03245374	0.05107242	0.05576928	0.1735428	0.2269111	0.2185654	0.2624799	0.05513682	0.05244432	0.04589605	0.04169764	0.5546692	0.369399	0.871477	0.5461092	0.0357515	0.04287385	0.03097765	0.0225354
2083.452	1	0.2805672	0.2078352	2.009188	1.889394	0.3168089	0.2929364	0.2076287	0.09440734	2.634555	1.799988	0.7925329	0.2852991	0.09545246	0.1180829	0.08933856	0.105742	0.3837227	0.2162483	0.2403016	0.4119509	0.1262563	0.1048096	0.1720063	0.1219197
2083.453	1	0.1872392	0.08968594	0.05884885	0.116296	0.7101782	1.285905	0.7211682	0.6432039	0.1500904	0.1684826	0.1471753	0.1509414	0.3226324	0.2326669	0.3758434	0.4253683	0.3473662	0.4357565	0.3477611	0.4020896	1.399781	2.525876	1.879887	1.919444
2083.453	1	0.1352835	0.1387821	0.0845796	0.1080636	0.2441206	0.769827	2.806128	1.971248	0.1905337	0.1382977	0.1832103	0.1232789	1.23476	1.049319	0.7031901	0.5005377	0.1195276	0.1102767	0.0573267	0.07529306	0.295071	0.4221187	0.1643873	0.2705666
2083.551	1	0.8484125	0.8284033	0.2446883	0.185254	0.02926529	0.04346377	0.06226336	0.057	0.1327354	0.18931	0.2170971	0.3142361	0.04160423	0.04577298	0.05012967	0.03593145	0.4919395	0.2825611	0.7920959	0.5222991	0.04549924	0.04679184	0.05278571	0.01960431
2083.552	1	0.2678144	0.1639667	1.80857	1.688113	0.2634247	0.2673826	0.1556838	0.08479663	2.436785	1.593584	0.6398609	0.2678942	0.1057845	0.1231883	0.07639542	0.08835445	0.3588988	0.1673705	0.2130561	0.3531066	0.111	0.09123459	0.1717612	0.125825
2083.552	1	0.2148964	0.07732897	0.06523531	0.1203337	0.725916	1.230793	0.6971881	0.5427231	0.1645513	0.1845004	0.1711223	0.1593974	0.3453872	0.2209679	0.4008388	0.3775183	0.3895846	0.4128242	0.3431515	0.3715768	1.390307	2.447337	1.788204	1.824371
2083.553	1	0.1454738	0.1511681	0.07328363	0.1283919	0.2268105	0.7004213	2.730507	1.872593	0.1491698	0.1128971	0.2169173	0.1293794	1.260462	0.9191948	0.6811262	0.5253479	0.1376182	0.1037992	0.07611533	0.09437233	0.2787167	0.4308204	0.2119859	0.3051513
2083.651	1	0.9280963	0.8658977	0.2331735	0.1931796	0.03183124	0.03209524	0.05390489	0.04905347	0.08840858	0.1629193	0.2299669	0.2993918	0.03403121	0.0463083	0.04993776	0.04151865	0.5297667	0.284545	0.7408747	0.5717118	0.04694923	0.03507124	0.04883826	0.0363701
2083.652	1	0.2939987	0.1749542	1.940794	1.811605	0.2875591	0.2656253	0.1803535	0.1066896	2.538755	1.723973	0.6683691	0.2965217	0.1036492	0.1016812	0.1095658	0.1065426	0.32458	0.1306444	0.283309	0.3804077	0.1257278	0.1002441	0.1821297	0.1209978
2083.652	1	0.2142516	0.06911886	0.08328476	0.09527571	0.7560108	1.234436	0.6935149	0.4589485	0.1643478	0.1665034	0.183482	0.1510035	0.343595	0.2205412	0.4866619	0.3894856	0.4080556	0.4098151	0.353452	0.3810729	1.451272	2.512279	1.811793	1.877313
2083.653	1	0.1520691	0.1818464	0.09063979	0.09863733	0.1712886	0.642405	2.851095	1.847518	0.141377	0.09866756	0.1725294	0.1692531	1.34486	0.8586224	0.7160598	0.6172113	0.09228897	0.1208277	0.07887617	0.08434005	0.2942353	0.4330572	0.2431983	0.3494617
2083.751	1	1.003494	0.8910417	0.1640304	0.1804798	0.04929234	0.03316291	0.06358519	0.04804404	0.0914285	0.1693002	0.2193551	0.3173188	0.03756029	0.0567114	0.03984116	0.0487689	0.6589956	0.3548158	0.7148337	0.6374115	0.05933312	0.04761358	0.04426954	0.03211251
2083.752	1	0.2922109	0.245502	2.051936	1.929328	0.3074172	0.2856074	0.195143	0.07143013	2.714984	1.870696	0.6476802	0.3168468	0.09853249	0.08147694	0.1144902	0.1128874	0.2929476	0.1220495	0.3178541	0.4001338	0.1080542	0.1112879	0.1651801	0.1163408
2083.752	1	0.2016131	0.08793396	0.1099729	0.09064551	0.7766414	1.219239	0.703072	0.3619479	0.1566554	0.1563925	0.1765935	0.1500876	0.3352257	0.2606325	0.5492839	0.3863359	0.3946617	0.4295303	0.3638181	0.4199678	1.490531	2.545955	1.800096	1.921432
2083.753	1	0.1304311	0.1281384	0.07709866	0.1286095	0.1751527	0.5664319	2.88192	1.845172	0.1305869	0.07216191	0.2187424	0.1416152	1.420149	0.8637565	0.6845828	0.6484552	0.1406814	0.1114197	0.09460386	0.1059658	0.3540447	0.4265468	0.3077575	0.3699654
2083.851	1	0.999406	0.833485	0.1314667	0.1775671	0.03292861	0.02952741	0.07132964	0.04590158	0.06413495	0.1782032	0.2070633	0.3437142	0.03735285	0.04541742	0.03502198	0.05027172	0.7471531	0.4401742	0.6866	0.651614	0.04807579	0.03117851	0.04349558	0.04049025
2083.852	1	0.3039573	0.2746327	2.050664	1.904445	0.3022727	0.2829791	0.1883704	0.08094534	2.737742	1.868574	0.5658207	0.3322482	0.1048477	0.08807923	0.1108495	0.09821216	0.3036378	0.1322396	0.3142498	0.3896461	0.1088538	0.0964146	0.1637342	0.1361019
2083.852	1	0.2118865	0.09232313	0.1299075	0.08462756	0.7757753	1.172905	0.7303374	0.3139289	0.1423731	0.140726	0.1630282	0.1509782	0.3388121	0.2872054	0.5761857	0.353095	0.3662194	0.3982161	0.3769429	0.4407356	1.480854	2.491868	1.737956	1.926625
2083.853	1	0.1257828	0.1191269	0.09705138	0.1261153	0.2628253	0.4287282	2.781278	1.780207	0.1196314	0.1287869	0.1966419	0.1346398	1.410394	0.9358572	0.5731675	0.6083003	0.1396595	0.1393058	0.09346295	0.123406	0.37524	0.3839436	0.2779684	0.3759511
2083.951	1	0.9821582	0.8183593	0.2076414	0.1757198	0.03141136	0.03648625	0.05978642	0.04075139	0.06265827	0.1546751	0.1600364	0.3089018	0.03430328	0.05940002	0.03100732	0.04532228	0.7455388	0.5069231	0.6676978	0.6059652	0.06875407	0.04960263	0.05088534	0.04108994
2083.951	1	0.341228	0.2666224	1.969554	1.822897	0.2919381	0.2498581	0.1479249	0.06451149	2.702763	1.829596	0.4078152	0.3149736	0.09963315	0.09207995	0.09313709	0.08949621	0.3188482	0.1760041	0.2947224	0.3955312	0.1008366	0.08913703	0.1466605	0.134324
2083.952	1	0.2348845	0.1366167	0.1536489	0.0741113	0.7851016	1.151026	0.7874832	0.3034627	0.1174824	0.1435339	0.174694	0.1598167	0.3314452	0.2785685	0.5946625	0.3237736	0.3672701	0.3610256	0.3801976	0.4150704	1.481824	2.423204	1.690969	1.902315
2083.953	1	0.136577	0.1085607	0.1191008	0.1295543	0.31808	0.2651027	2.690549	1.737226	0.1345334	0.07424737	0.1894295	0.1656639	1.424237	0.9913944	0.4515938	0.5771247	0.1509046	0.1318224	0.07931673	0.1124519	0.4051851	0.382145	0.2679523	0.3201037
2084.051	1	0.9989109	0.8468708	0.2813714	0.1712741	0.03141641	0.03975904	0.06051311	0.04391973	0.06639492	0.1358853	0.1270675	0.247916	0.04076368	0.04273829	0.03164711	0.04523108	0.7154316	0.5788245	0.7257839	0.5526656	0.06494095	0.05914455	0.06140598	0.03527895
2084.052	1	0.3775901	0.2739311	2.055748	1.903728	0.2983288	0.2871518	0.1439293	0.09460076	2.726784	1.917917	0.2997525	0.3168704	0.1029527	0.08804553	0.08560752	0.09989094	0.3539374	0.1813302	0.2635941	0.4157611	0.09141765	0.07787208	0.1459322	0.1240989
2084.052	1	0.2158388	0.1568204	0.1756164	0.091904	0.7869404	1.186038	0.8347212	0.3502283	0.1128265	0.1513393	0.1843491	0.147765	0.3235655	0.254857	0.6124809	0.2862777	0.3874009	0.3450469	0.4071333	0.4015142	1.568739	2.486219	1.772161	1.931263
2084.053	1	0.1210228	0.135566	0.1057638	0.121645	0.3421642	0.1498242	2.820685	1.921699	0.1546607	0.09668057	0.1803275	0.1764647	1.469264	1.191302	0.3302708	0.5403051	0.1339027	0.1621081	0.07097567	0.1331751	0.4058858	0.4007562	0.3256085	0.2793827
2084.151	1	0.939515	0.8094075	0.3464563	0.1459932	0.03771954	0.04491644	0.05965389	0.04621538	0.07866652	0.157436	0.09931984	0.2140128	0.03216653	0.0338488	0.02489815	0.04661053	0.6462628	0.6427715	0.741792	0.4637798	0.05403166	0.05511774	0.0426846	0.03802769
2084.152	1	0.413887	0.2555526	2.002285	1.844986	0.2931464	0.2918177	0.1284534	0.07872409	2.579186	1.819831	0.2132029	0.284178	0.1188506	0.08716964	0.06193221	0.10374	0.3924664	0.1978574	0.2446675	0.4231726	0.07337441	0.0754246	0.1558032	0.1138577
2084.152	1	0.2200709	0.1487739	0.1680789	0.09549809	0.7732741	1.200665	0.8281016	0.390892	0.1116405	0.1647787	0.1755356	0.1219509	0.3072218	0.2538795	0.5934856	0.2569742	0.4018639	0.3299132	0.4371199	0.3733026	1.623918	2.501125	1.838225	1.938151
2084.153	1	0.1062527	0.1210957	0.07543909	0.1241268	0.2847288	0.2665319	2.87544	2.05324	0.1907784	0.09559497	0.2151267	0.1883279	1.503997	1.339148	0.2507573	0.4910059	0.09685559	0.1313672	0.07800852	0.1126965	0.4025734	0.4437005	0.3750334	0.2460148
2084.251	1	0.8597821	0.7737063	0.3701595	0.1419198	0.03153041	0.05773214	0.04715581	0.03941164	0.1241924	0.1948058	0.1108962	0.1736769	0.04455742	0.03514667	0.0314242	0.05467559	0.6150501	0.7089578	0.7436536	0.3862334	0.06810791	0.0636052	0.05356874	0.05099818
2084.252	1	0.4145246	0.2861561	1.922713	1.791031	0.2773316	0.2975918	0.1150665	0.08396921	2.489557	1.753268	0.2626138	0.284981	0.1063502	0.07574948	0.03957727	0.09119654	0.4029614	0.1871947	0.1941805	0.4023855	0.072317	0.06501585	0.1576681	0.09489051
2084.252	1	0.2354989	0.1334019	0.1416685	0.07358858	0.7956733	1.189002	0.7857489	0.4132311	0.1341042	0.1600122	0.2062929	0.126207	0.3109753	0.2729262	0.5723605	0.2566001	0.3755113	0.3128856	0.4259812	0.3450742	1.61058	2.445402	1.843637	1.898792
2084.253	1	0.132101	0.08071223	0.1212978	0.1139456	0.1980051	0.4219135	2.739389	2.014936	0.1587884	0.08164573	0.2061478	0.1620666	1.460222	1.342145	0.2541859	0.4560971	0.1367759	0.08767568	0.07900239	0.08717337	0.3332155	0.3908711	0.3497581	0.2596139
2084.351	1	0.809925	0.7526515	0.3224407	0.1131531	0.04940565	0.05725306	0.05291265	0.04477469	0.1725797	0.1920668	0.1594774	0.1538929	0.05314013	0.03601557	0.03685907	0.05024822	0.6338326	0.763195	0.7394123	0.3444591	0.08759413	0.07015993	0.04716707	0.05055845
2084.352	1	0.4059052	0.3151032	1.763219	1.652926	0.2678884	0.2676187	0.09129556	0.07971613	2.350309	1.620279	0.3458224	0.2653587	0.1039615	0.0744621	0.03432347	0.09848379	0.3907068	0.1771542	0.1552145	0.3676011	0.09183543	0.07531269	0.1599107	0.08268919
2084.352	1	0.2248772	0.1089978	0.1417874	0.05721943	0.8320842	1.177391	0.7374676	0.4205638	0.1565756	0.1546073	0.2179311	0.1431186	0.2964169	0.2517858	0.5030218	0.2517195	0.340669	0.29784	0.3864092	0.3321435	1.587752	2.345742	1.827192	1.861867
2084.353	1	0.1486016	0.05964823	0.06889605	0.1055075	0.1096441	0.5597967	2.588927	1.932296	0.1141831	0.06513973	0.1856551	0.1494385	1.344877	1.286842	0.2515786	0.4406655	0.1337168	0.1090445	0.08525407	0.08884074	0.2873788	0.3339771	0.2919132	0.2765781
2084.451	1	0.930649	0.7552034	0.2265816	0.08478429	0.04847638	0.04763836	0.05012794	0.04787375	0.2566584	0.1926472	0.19376	0.1680009	0.06164837	0.03690811	0.04930409	0.04302366	0.6612404	0.8650669	0.784893	0.3579364	0.06597882	0.07690994	0.06356427	0.03692858
2084.452	1	0.392252	0.3390091	1.827655	1.728318	0.2638598	0.2749768	0.1145318	0.09059812	2.384113	1.723522	0.4296973	0.292043	0.09901132	0.08914462	0.04641228	0.09851054	0.4390693	0.1882587	0.1753283	0.37405	0.09209824	0.07046568	0.1668582	0.08055008
2084.452	1	0.2297133	0.08253113	0.1406762	0.08356494	0.8254474	1.19026	0.6676385	0.4104491	0.1503138	0.1380656	0.2151274	0.1332312	0.2666099	0.2105423	0.452199	0.2546492	0.3143284	0.3076653	0.3903581	0.33294	1.678342	2.378165	1.970042	1.926787
2084.453	1	0.2158361	0.09928415	0.1089776	0.1048869	0.1619745	0.6388557	2.72697	1.992679	0.1412458	0.1470348	0.216021	0.1378259	1.337851	1.292936	0.269013	0.4356783	0.133495	0.1129437	0.09588597	0.1177728	0.308933	0.2997452	0.3174126	0.3397918
2084.551	1	1.107194	0.8212311	0.1822796	0.1412556	0.06397459	0.04093607	0.0684384	0.06736448	0.3237025	0.1567354	0.1611762	0.239678	0.06616841	0.05141267	0.06504027	0.04134644	0.6899238	0.9400873	0.8567403	0.4454657	0.04137167	0.05950481	0.07255985	0.04253199
2084.552	1	0.3848079	0.3547405	2.040015	1.990359	0.2878916	0.3022805	0.1759447	0.1022793	2.537295	1.964862	0.5604878	0.3927646	0.1132377	0.1104904	0.04362595	0.09584745	0.4873446	0.2187774	0.1949346	0.3557395	0.08181755	0.08918013	0.1741628	0.08619053
2084.552	1	0.253696	0.09301062	0.151095	0.09009974	0.8357593	1.199395	0.5887562	0.3801218	0.132248	0.1408363	0.1885889	0.1131992	0.2772506	0.2202906	0.4331209	0.2440427	0.3201646	0.3427897	0.4249442	0.3574051	1.778703	2.408891	2.099259	1.978835
2084.553	1	0.2001111	0.1028982	0.1073918	0.08720574	0.1921112	0.7065132	2.812908	1.981881	0.1312365	0.1321421	0.1857101	0.1417416	1.241197	1.237865	0.3238349	0.4010101	0.1084608	0.1012191	0.08528415	0.08321387	0.318877	0.3258799	0.2752606	0.3095194
2084.649	1	1.179543	0.8606837	0.1846551	0.1762786	0.05668456	0.04868467	0.06056355	0.06210471	0.2753663	0.172238	0.1277742	0.299973	0.05184289	0.04456196	0.03406151	0.04965864	0.6844438	0.9690783	0.820338	0.5064769	0.04929963	0.06975209	0.06858185	0.04244638
2084.650	1	0.347345	0.3572747	2.034048	1.99809	0.2847859	0.3256575	0.1656461	0.1193659	2.552771	1.970659	0.5956363	0.4155008	0.1065623	0.08325433	0.07025404	0.1047532	0.4457354	0.2458198	0.2095154	0.3270646	0.0825572	0.07408675	0.169084	0.0892911
2084.650	1	0.262162	0.1257829	0.17412	0.08338609	0.8659251	1.189651	0.539542	0.3463614	0.1408797	0.1732146	0.164431	0.07866302	0.2838253	0.2568076	0.3929913	0.2380771	0.3078502	0.3860689	0.4412872	0.3414872	1.83343	2.338163	2.084625	1.952548
2084.650	1	0.1513849	0.1204631	0.1137344	0.08862404	0.1918184	0.7206168	2.732307	1.842094	0.1353934	0.1167738	0.2114389	0.1526835	1.17058	1.106664	0.3564258	0.3604393	0.1171015	0.1090401	0.06622274	0.06421381	0.3400467	0.3357466	0.2209298	0.2753321
2084.751	1	1.158042	0.8187437	0.1314204	0.1889096	0.03617806	0.04468615	0.04589118	0.0511915	0.1633198	0.1883765	0.1042941	0.3259288	0.04310605	0.04102436	0.03580713	0.05999571	0.5880897	0.8768359	0.7466377	0.5286587	0.04005365	0.05054024	0.03949915	0.0327609
2084.751	1	0.3014111	0.3729297	1.93327	1.894962	0.2734814	0.3170171	0.1577261	0.1165348	2.488683	1.899616	0.5888474	0.4180651	0.0925434	0.119161	0.0585546	0.09673001	0.3778063	0.2881578	0.2257691	0.31909	0.104366	0.09217046	0.1504404	0.06995831
2084.752	1	0.237122	0.112711	0.1720151	0.09937753	0.873204	1.178252	0.5082924	0.3232634	0.1416701	0.180269	0.1694426	0.06285912	0.2674342	0.2612345	0.3755277	0.2202892	0.2827709	0.4070653	0.4431845	0.332372	1.856552	2.24377	2.070767	1.90317
2084.753	1	0.1420469	0.1279578	0.09229275	0.07381886	0.2149716	0.7020216	2.653394	1.739354	0.1467571	0.1147351	0.1803356	0.1469974	1.196321	0.9606032	0.3744497	0.2954682	0.1224649	0.09086102	0.09245133	0.06166631	0.3598379	0.3473656	0.1913034	0.3194448
2084.851	1	1.212777	0.806322	0.1343733	0.1676739	0.0445258	0.0427392	0.05782274	0.05586383	0.1068727	0.1551079	0.08068414	0.3575576	0.03321858	0.04105463	0.03962705	0.05231683	0.5986114	0.8087077	0.7962495	0.5445959	0.03809049	0.06909042	0.05456361	0.0300839
2084.852	1	0.285355	0.3568022	1.992382	1.947205	0.2858561	0.2961874	0.1821918	0.1262493	2.530877	1.961825	0.6346168	0.4358802	0.08623673	0.1146177	0.08959312	0.09742364	0.3411691	0.332736	0.2793388	0.3397977	0.09122098	0.08452485	0.1618983	0.07804775
2084.852	1	0.1959589	0.06092265	0.1529951	0.1188956	0.856207	1.167594	0.5105505	0.3169265	0.1249549	0.170641	0.1774092	0.05406972	0.2587034	0.2482107	0.3745739	0.1990335	0.2785315	0.4141369	0.4738456	0.3294393	1.932221	2.296934	2.233583	1.958113
2084.853	1	0.1625141	0.1641865	0.1138304	0.1185798	0.3399573	0.673225	2.815393	1.737623	0.1350455	0.1086383	0.1991357	0.1368951	1.277837	0.9456321	0.426537	0.3857573	0.06904995	0.1040252	0.09949956	0.06373853	0.367844	0.3407124	0.1990122	0.4034113
2084.951	1	1.203416	0.8031189	0.07657366	0.1123748	0.04352222	0.03285514	0.05072124	0.04607624	0.1332671	0.143519	0.0622066	0.3633479	0.0429517	0.04907849	0.02875823	0.0592185	0.7146218	0.717843	0.81869	0.5609322	0.05100831	0.06395873	0.0526638	0.03323244
2084.952	1	0.2649292	0.3472315	2.004723	1.951171	0.2865162	0.2843342	0.1897539	0.1147833	2.534393	1.974014	0.6065983	0.4294331	0.08650854	0.1177487	0.07772485	0.1025769	0.3270289	0.3346057	0.303815	0.3641148	0.08577471	0.07994425	0.1628504	0.07055948
2084.952	1	0.1732876	0.05191278	0.1569717	0.1185027	0.8582765	1.180467	0.5107086	0.3365372	0.1279454	0.1708469	0.178734	0.042758	0.2430057	0.2547866	0.3846304	0.1962401	0.2722908	0.4251818	0.4939991	0.3439293	1.954793	2.297567	2.284765	1.955776
2084.953	1	0.1197145	0.1197064	0.1146959	0.1085202	0.4317005	0.5649047	2.84102	1.773767	0.156267	0.08994154	0.1879599	0.1538898	1.360214	1.008673	0.4644156	0.4133801	0.08635404	0.1306333	0.06990993	0.08484104	0.3589187	0.3703074	0.1713605	0.4048898
2085.051	1	1.06503	0.7597809	0.1219112	0.1229987	0.04516975	0.04038161	0.05323009	0.05641613	0.1600203	0.1475781	0.0862678	0.359228	0.03982088	0.03897585	0.03851465	0.05339342	0.8080879	0.6156383	0.8569011	0.5550677	0.06059325	0.04685357	0.05408163	0.04113734
2085.052	1	0.2418591	0.3315084	1.99165	1.933715	0.2806168	0.3131614	0.2172889	0.1004735	2.448572	1.92768	0.5599648	0.3941733	0.07102474	0.09962213	0.0733633	0.09482353	0.252474	0.3154276	0.2944976	0.382799	0.07263121	0.07812105	0.1722995	0.08629075
2085.052	1	0.2011087	0.06481745	0.1467056	0.1041757	0.8791715	1.210712	0.4923786	0.3683425	0.1344825	0.1678288	0.185158	0.04078818	0.2245528	0.2385336	0.4263713	0.2033744	0.2587658	0.434875	0.5306977	0.3464661	1.912312	2.25857	2.226492	1.889087
2085.053	1	0.1165979	0.1134866	0.1288599	0.09621514	0.4373535	0.3584285	2.660347	1.749333	0.1436641	0.08579771	0.1512209	0.1670785	1.388236	1.088246	0.4395447	0.3781677	0.1269288	0.1121994	0.08267452	0.1014106	0.3658094	0.3604201	0.1852569	0.3611184
2085.151	1	0.9547408	0.6971811	0.178485	0.1513557	0.04077099	0.03588428	0.04011678	0.05058597	0.2098419	0.1523095	0.1026832	0.325023	0.052135	0.03967728	0.04250441	0.05684927	0.9090055	0.5704125	0.9018841	0.5825559	0.08135924	0.03925955	0.04483998	0.02546931
2085.152	1	0.2247484	0.349199	1.918577	1.861159	0.2637807	0.2970316	0.1850592	0.07734681	2.43811	1.868138	0.4979229	0.37603	0.09008631	0.1109191	0.06900086	0.09705002	0.2121963	0.2882162	0.2490053	0.3877483	0.07638585	0.0786103	0.1457592	0.07774435
2085.152	1	0.2081914	0.07666543	0.1427342	0.08449202	0.8852642	1.217475	0.4968169	0.3862976	0.1323797	0.1538444	0.1954512	0.04926177	0.2264455	0.2297507	0.4542153	0.2017165	0.2564875	0.4392762	0.5286834	0.3593867	1.878933	2.229421	2.144834	1.84004
2085.153	1	0.122933	0.1076173	0.1122604	0.08438827	0.3800076	0.1509093	2.540594	1.73428	0.1794964	0.08973602	0.1478585	0.1743943	1.42129	1.157042	0.4660049	0.3440931	0.1201066	0.1200594	0.0836789	0.09317971	0.357567	0.3334678	0.2187974	0.3271969
2085.251	1	0.9508	0.7120902	0.2510943	0.2303835	0.03201355	0.02076989	0.05456977	0.04525186	0.2151979	0.1261431	0.1739756	0.2556429	0.06185733	0.04433414	0.03775441	0.04923365	0.9845371	0.5641642	0.9196821	0.669612	0.09476819	0.03357484	0.04993087	0.02682263
2085.252	1	0.2272057	0.4124085	2.00651	1.92718	0.2855916	0.2962815	0.1788618	0.08705007	2.588467	1.964952	0.5032132	0.3412027	0.0929174	0.1067207	0.08342257	0.1022517	0.1974758	0.2552526	0.2532632	0.398699	0.07395644	0.08118708	0.1418467	0.1008882
2085.252	1	0.2133106	0.08479538	0.1427375	0.08920116	0.9077921	1.228347	0.5222871	0.4160907	0.1486567	0.1276706	0.18126	0.06685732	0.2432961	0.2386506	0.4549027	0.2117057	0.255025	0.4565347	0.5168807	0.378632	1.903874	2.354292	2.213618	1.921878
2085.253	1	0.1458163	0.120145	0.1134893	0.09630068	0.2871557	0.1772449	2.6682	1.857539	0.1717436	0.08541929	0.1913733	0.1804932	1.495626	1.267767	0.5345604	0.3723024	0.1015639	0.08491103	0.06971651	0.09066761	0.3487986	0.3433853	0.2074843	0.2484089
2085.351	1	1.095893	0.7855492	0.2729229	0.2065738	0.03117289	0.02082151	0.04880497	0.04283316	0.1625569	0.1181426	0.2645143	0.1496996	0.04140159	0.05379193	0.04672356	0.02989617	1.045321	0.6326851	0.9324721	0.7136612	0.06304597	0.05269901	0.04572371	0.04568754
2085.352	1	0.2455212	0.4523208	2.110031	2.0232	0.3080411	0.2758436	0.1859808	0.09618507	2.736917	2.105593	0.4973626	0.3330762	0.08480675	0.1120802	0.09645141	0.09980471	0.2162658	0.2362545	0.2824083	0.3891816	0.08812816	0.1000764	0.150841	0.1133552
2085.352	1	0.1722856	0.08360021	0.1684714	0.122818	0.9226377	1.263771	0.5483188	0.3977843	0.1378975	0.1296296	0.1817726	0.0790722	0.2545165	0.2385332	0.4329591	0.2574182	0.2644684	0.4708591	0.5055683	0.3851525	1.918728	2.443688	2.237717	1.972033
2085.353	1	0.1296308	0.0547514	0.1039075	0.1122112	0.1882404	0.3623119	2.755899	1.954836	0.1623536	0.09487045	0.2012005	0.2013963	1.496035	1.373279	0.5900612	0.4114811	0.1030894	0.06615006	0.08050256	0.07793442	0.3185248	0.3711363	0.172025	0.1992607
2085.451	1	1.140181	0.7328778	0.2845134	0.1794274	0.03471988	0.02734158	0.05787137	0.04946451	0.1553481	0.1758826	0.2657384	0.1499701	0.03627958	0.04152977	0.04555359	0.02283806	0.9640671	0.6003627	0.9067434	0.6276148	0.0711323	0.05829389	0.039362	0.04243264
2085.452	1	0.2275521	0.4516125	2.079748	2.048824	0.2925391	0.29541	0.1777396	0.1052638	2.693026	2.1137	0.4340438	0.33378	0.06584797	0.1060925	0.07958989	0.0952814	0.2170542	0.2058291	0.2485805	0.3359152	0.07410191	0.1014356	0.1402638	0.09956782
2085.452	1	0.1557333	0.1012688	0.1821602	0.147218	0.9178057	1.246852	0.5670427	0.3789069	0.1182513	0.1479759	0.1781718	0.1171352	0.2490645	0.285419	0.3900458	0.2970612	0.2577956	0.4771613	0.4833378	0.3920845	1.856205	2.424571	2.149625	1.918049
2085.453	1	0.1539097	0.08228827	0.07173846	0.06527118	0.1882403	0.4772459	2.625346	1.908831	0.1264069	0.1212022	0.1829752	0.1351636	1.365812	1.294219	0.6197246	0.4247666	0.08671751	0.08884809	0.07474614	0.08391488	0.3634311	0.40742	0.1524074	0.1989674
2085.551	1	1.134131	0.6988273	0.3123756	0.19078	0.03585116	0.03588644	0.04704932	0.05806712	0.1417167	0.1302378	0.2015086	0.1245178	0.03417262	0.04392934	0.04790504	0.03139869	0.886029	0.5803946	0.8564485	0.5340525	0.0742984	0.06326001	0.03588368	0.0599203
2085.552	1	0.2085033	0.4446604	1.962696	1.959533	0.2878414	0.2758804	0.1337747	0.1036177	2.563187	2.011025	0.3114606	0.3299209	0.07214355	0.1116466	0.07167167	0.1169022	0.2692916	0.1410166	0.2060716	0.3061724	0.09306671	0.07796261	0.1453881	0.09187775
2085.552	1	0.1836236	0.1257491	0.1745893	0.1492364	0.8718531	1.238081	0.5708779	0.3446486	0.1252868	0.1447039	0.1699593	0.1383964	0.2366879	0.3052523	0.3435415	0.2971396	0.2458196	0.490565	0.4590865	0.398149	1.776122	2.365021	2.023152	1.845264
2085.553	1	0.1391545	0.1100725	0.09034947	0.07505804	0.2758432	0.5592699	2.5711	1.885311	0.1423757	0.115162	0.2057411	0.1021524	1.258816	1.160113	0.6262563	0.4158756	0.1268129	0.1019445	0.09858695	0.09465854	0.386884	0.4274181	0.1644222	0.1948744
2085.650	1	1.328972	0.8086451	0.2569396	0.313364	0.0345715	0.0347562	0.04819626	0.0771596	0.1203205	0.1286335	0.1843817	0.09932178	0.05180053	0.05334131	0.04217009	0.02842629	1.030722	0.6703974	0.8951047	0.5854651	0.0917722	0.04901427	0.03985717	0.07544277
2085.651	1	0.2223063	0.3776905	2.043755	2.028466	0.2826214	0.2704188	0.136089	0.09325225	2.613622	2.046791	0.300063	0.3495307	0.08702514	0.09406418	0.06899308	0.1086961	0.2915306	0.1379833	0.241196	0.3022801	0.09300398	0.08173701	0.1383207	0.08005032
2085.652	1	0.2234469	0.1527592	0.170342	0.1193097	0.8670544	1.273364	0.5857185	0.3351434	0.1526895	0.1542419	0.1563377	0.1409049	0.2719035	0.2839935	0.3308593	0.3230407	0.276599	0.4852759	0.4333656	0.4225589	1.778296	2.404123	1.961544	1.853521
2085.653	1	0.1865337	0.09332465	0.08733687	0.1016883	0.3134286	0.5985967	2.587827	1.892675	0.163487	0.1296226	0.2048654	0.1010553	1.205948	1.043558	0.6386533	0.4086466	0.1452819	0.08164194	0.09353029	0.0837989	0.3583751	0.3909586	0.2225569	0.2224643
2085.751	1	1.527468	0.9352837	0.1807611	0.3699072	0.03523379	0.03820586	0.05189165	0.0622985	0.1163733	0.1451048	0.1879546	0.09275693	0.05403004	0.05468574	0.0373805	0.0422375	1.211857	0.8386455	0.9275217	0.6919883	0.09388658	0.04150644	0.04645693	0.05743423
2085.752	1	0.249335	0.264132	2.20155	2.167293	0.3259385	0.2843085	0.1465441	0.1000816	2.698513	2.155848	0.3288293	0.3746143	0.08831309	0.1203491	0.06272779	0.09999479	0.3391696	0.1771271	0.3115248	0.2969979	0.09446932	0.0992252	0.1633891	0.07003714
2085.753	1	0.2396508	0.1642134	0.1527674	0.1011993	0.8482587	1.261574	0.6138197	0.2984881	0.1498413	0.1508713	0.1305806	0.1354429	0.2666503	0.2766372	0.3108343	0.3411213	0.322283	0.4761837	0.4354846	0.4318595	1.825771	2.434658	1.949815	1.895712
2085.753	1	0.1631605	0.08778432	0.08389208	0.07286988	0.3027964	0.653254	2.72854	1.909644	0.1713301	0.09363318	0.1817396	0.09653863	1.208707	1.031507	0.653386	0.4443859	0.0947397	0.1262063	0.09768695	0.08306694	0.3229315	0.4427838	0.295586	0.2805388
2085.851	1	1.606027	1.032734	0.1212147	0.3506048	0.06252973	0.0418217	0.05433019	0.05428111	0.1620918	0.1571196	0.152236	0.1279946	0.05358922	0.05525416	0.0457137	0.04647983	1.269877	0.9832812	0.8896115	0.7042234	0.1045844	0.06536068	0.05345779	0.0464138
2085.852	1	0.28318	0.2096856	2.220543	2.155165	0.3002001	0.261041	0.1473098	0.09394933	2.651563	2.174362	0.364002	0.3723537	0.07658679	0.1225211	0.06887767	0.1034035	0.3274855	0.2037719	0.3339206	0.2847266	0.08036218	0.08654724	0.1622876	0.05577823
2085.852	1	0.2708133	0.1753365	0.1437481	0.150736	0.8336088	1.212812	0.6303364	0.285956	0.1324584	0.1551783	0.1313592	0.1699528	0.2567081	0.2980233	0.3076306	0.3303014	0.3342361	0.4478184	0.4140439	0.404942	1.838108	2.325298	1.831261	1.821165
2085.853	1	0.20411	0.1641327	0.1075278	0.1073323	0.2705368	0.6783864	2.594121	1.812436	0.1174858	0.07752158	0.1873651	0.1428624	1.193463	0.8770482	0.6239403	0.4947991	0.1250392	0.1377036	0.1054977	0.1002697	0.2852992	0.4116187	0.3123296	0.3202478
2085.951	1	1.639953	1.087557	0.1340942	0.2978963	0.05134634	0.02732603	0.07640659	0.05111075	0.2079331	0.2010586	0.2111759	0.2012159	0.06695746	0.071464	0.04819321	0.05465075	1.232807	1.045027	0.8551152	0.6874764	0.09424289	0.06263619	0.04854321	0.03252166
2085.952	1	0.3181852	0.1835493	2.270618	2.165874	0.3273469	0.2842131	0.1478452	0.09431227	2.588068	2.193863	0.4031932	0.3900658	0.08475416	0.1373248	0.07463643	0.09914319	0.3044805	0.2491238	0.3323353	0.2828813	0.07406347	0.09565357	0.1807383	0.05832846
2085.952	1	0.2849294	0.1482205	0.09838236	0.1545184	0.8146572	1.15544	0.6652431	0.2632325	0.1282991	0.1420767	0.1450622	0.1823037	0.2700289	0.3097364	0.3268572	0.3068081	0.3233388	0.4337373	0.3835949	0.3994018	1.814104	2.222386	1.708527	1.728463
2085.953	1	0.14647	0.1499139	0.08125719	0.07154003	0.2354177	0.6240499	2.484386	1.656576	0.1434259	0.09951672	0.1807756	0.1363478	1.225253	0.844503	0.564406	0.4870787	0.1009249	0.1307389	0.1042728	0.06990425	0.2528894	0.3593702	0.2983803	0.3315678
2086.051	1	1.634536	1.168529	0.1950806	0.2460842	0.04057024	0.04068737	0.05132466	0.04066551	0.2665708	0.1965962	0.2978263	0.247721	0.06509512	0.04087674	0.06387604	0.05115566	1.156388	1.057151	0.8564996	0.6946832	0.08880788	0.07735354	0.05433192	0.02445865
2086.052	1	0.3525561	0.1661283	2.329182	2.191288	0.3193992	0.287359	0.1468066	0.1090147	2.598823	2.194332	0.4510684	0.3761654	0.0854548	0.1197183	0.06780835	0.08261848	0.282497	0.2858733	0.3074424	0.2593274	0.06874568	0.100913	0.1704789	0.04246459
2086.052	1	0.2809916	0.1261431	0.06790377	0.1347694	0.7775676	1.144854	0.7279989	0.2223297	0.1283407	0.1507263	0.1542878	0.1388756	0.2933759	0.3083206	0.3323601	0.3157321	0.3383068	0.4173979	0.3531501	0.4012123	1.831432	2.150905	1.612546	1.71578
2086.053	1	0.1479	0.1475048	0.1111638	0.1019685	0.2305739	0.5316586	2.451391	1.597915	0.1612484	0.1112657	0.1685517	0.1449622	1.257305	0.8262928	0.4996361	0.5275528	0.09601859	0.1379306	0.08234724	0.04798443	0.3033805	0.3280198	0.2471248	0.3384606
2086.151	1	1.719961	1.222446	0.2577485	0.2813734	0.04576579	0.04354222	0.06045561	0.04987534	0.3504938	0.2019942	0.4076256	0.2669081	0.07965689	0.03508678	0.06923404	0.04668058	1.194343	1.116746	0.9480927	0.7856159	0.06841926	0.06521905	0.06217789	0.03501934
2086.152	1	0.3778369	0.185724	2.467302	2.318032	0.3297823	0.2931538	0.1354257	0.1175379	2.648413	2.259168	0.4997859	0.3922888	0.08150432	0.098074	0.09045472	0.06167933	0.3283974	0.3353419	0.2930419	0.25058	0.07429269	0.1133227	0.1794438	0.04866511
2086.152	1	0.2802334	0.1243597	0.1146568	0.1222402	0.7582533	1.177023	0.7867547	0.2228059	0.1189895	0.1738746	0.1491546	0.1156743	0.3339822	0.3127105	0.33997	0.363618	0.3975167	0.4024387	0.3593162	0.4044158	1.883916	2.211432	1.561786	1.793796
2086.153	1	0.1132628	0.1253098	0.1015542	0.1275486	0.2459701	0.4935292	2.643026	1.721689	0.1769983	0.1438622	0.182348	0.1498984	1.337283	0.8620842	0.4852591	0.5698877	0.1052143	0.1030866	0.09586526	0.1118606	0.351454	0.348982	0.2928961	0.3705718
2086.251	1	1.730398	1.23932	0.3025081	0.2987709	0.04755702	0.05948525	0.08909017	0.05053494	0.3902838	0.2140344	0.4319343	0.268632	0.07808557	0.03968665	0.06972134	0.05052281	1.158871	1.134628	1.001617	0.8662679	0.08274687	0.06012711	0.05295478	0.06020139
2086.252	1	0.4243769	0.2466235	2.490257	2.341874	0.3122403	0.3020297	0.1321577	0.1172471	2.650933	2.299555	0.5289649	0.4166957	0.1117304	0.1104096	0.07775207	0.06546523	0.3721919	0.3742915	0.2734287	0.2227351	0.09623304	0.1242284	0.1692222	0.04000035
2086.252	1	0.3007823	0.14627	0.1343928	0.129012	0.7287122	1.157273	0.7590401	0.2604377	0.1429212	0.1820321	0.1310206	0.1192882	0.3664934	0.32518	0.3047457	0.4047965	0.432264	0.3889129	0.3420817	0.3818603	1.850258	2.146082	1.467923	1.772901
2086.253	1	0.09871635	0.1230852	0.09149443	0.1300969	0.1790522	0.3185217	2.598393	1.729775	0.1710727	0.07850852	0.1639985	0.1886785	1.378076	0.9305242	0.3810697	0.5416151	0.1038451	0.1396562	0.08484965	0.09565277	0.3574437	0.3466379	0.3115433	0.3143668
2086.351	1	1.681276	1.168963	0.3485693	0.2940676	0.04998851	0.04979196	0.08858214	0.0539239	0.3709202	0.1980436	0.3997624	0.2823724	0.07332556	0.05094115	0.0700231	0.05365303	1.119306	1.143452	1.057805	0.893051	0.08990025	0.1017607	0.05048852	0.07040344
2086.352	1	0.4260537	0.3133786	2.439832	2.235353	0.3000271	0.3022566	0.1299732	0.07695318	2.595753	2.311662	0.5421335	0.4425426	0.0919477	0.1028809	0.08829451	0.0555025	0.4034186	0.3763566	0.2703141	0.2274361	0.1096074	0.1238702	0.1400437	0.04445827
2086.352	1	0.2982117	0.1461191	0.1264066	0.1340159	0.7026069	1.105677	0.7090575	0.3206412	0.1746802	0.1518398	0.1381302	0.117814	0.3941375	0.351756	0.3276312	0.4051773	0.4472472	0.3636581	0.3558401	0.3692609	1.77998	2.026709	1.360124	1.740289
2086.353	1	0.1194795	0.14393	0.08728457	0.1338643	0.1206882	0.08656224	2.436532	1.681602	0.1643233	0.0631641	0.1309259	0.2041919	1.374682	1.046419	0.2964381	0.4892666	0.1001843	0.1107184	0.1120002	0.09502593	0.3139516	0.330498	0.2820906	0.2622362
2086.451	1	1.584766	1.098772	0.3143068	0.2753621	0.0568033	0.05027496	0.0715094	0.04187035	0.3531149	0.1588446	0.2909309	0.3287707	0.09704312	0.04057285	0.0624675	0.04789867	1.156052	1.090221	1.123128	0.8694079	0.08776967	0.1227137	0.04294481	0.06777769
2086.452	1	0.4129552	0.3591752	2.403651	2.153064	0.2960653	0.3156476	0.1311857	0.07574805	2.563931	2.287854	0.5221685	0.4399943	0.08312106	0.09714676	0.0608942	0.08011657	0.400699	0.3959068	0.2772025	0.2470326	0.1200502	0.1364768	0.1276153	0.03882907
2086.452	1	0.3059587	0.1253343	0.1246015	0.1382591	0.6775311	1.036547	0.6691442	0.3698355	0.1744977	0.1335013	0.1385295	0.1445308	0.3818369	0.3113268	0.3551708	0.4141683	0.4765197	0.317924	0.3508238	0.3529552	1.74084	1.946143	1.282326	1.701861
2086.453	1	0.1430487	0.1112773	0.1073916	0.09265751	0.1519087	0.23227	2.330282	1.671579	0.194379	0.06901303	0.1597797	0.1841993	1.361732	1.108876	0.3426821	0.466732	0.08233713	0.0962747	0.08449577	0.09334752	0.2421307	0.3342607	0.2474324	0.2258891
2086.551	1	1.559768	1.185197	0.2494401	0.3104808	0.04448911	0.0683935	0.06702445	0.05990374	0.2856322	0.1499465	0.2118168	0.3516209	0.05922405	0.04330093	0.05363274	0.05575319	1.264554	1.079373	1.21065	0.8377087	0.08194828	0.0919891	0.05906621	0.04823131
2086.552	1	0.389944	0.4038534	2.420703	2.186991	0.2992856	0.3242131	0.1330446	0.09321621	2.645215	2.313707	0.5338052	0.4406444	0.08795395	0.1107768	0.07775398	0.09559907	0.4042099	0.4336324	0.3143393	0.2889374	0.1115873	0.1370234	0.1411148	0.05600428
2086.552	1	0.30677	0.1069121	0.1300657	0.1218098	0.6724165	1.084046	0.6513197	0.4401131	0.1526661	0.134251	0.1107745	0.159606	0.3380094	0.2430479	0.4020502	0.4593674	0.4617951	0.285079	0.3468286	0.3484821	1.744943	1.945407	1.288775	1.773968
2086.553	1	0.1432463	0.1219424	0.130933	0.1276863	0.2466866	0.34974	2.484379	1.803356	0.1819672	0.08695459	0.2336287	0.1586034	1.404158	1.204179	0.3454354	0.4363133	0.09557947	0.1076224	0.06900749	0.06818287	0.2105433	0.3375361	0.2525123	0.2396937
2086.651	1	1.565787	1.211661	0.2235623	0.2960964	0.0772771	0.062809	0.06678703	0.05705422	0.2536921	0.1361241	0.1865813	0.3223548	0.04104979	0.06019123	0.05274033	0.04041987	1.388041	1.079343	1.25833	0.8158121	0.09012877	0.08722622	0.05250584	0.03955215
2086.652	1	0.3312552	0.4454331	2.407962	2.191634	0.287841	0.3119583	0.1182737	0.09708634	2.697737	2.316842	0.5191305	0.4253388	0.0907768	0.113735	0.06418837	0.0817969	0.3999311	0.4649314	0.3055502	0.3080459	0.1145046	0.1576454	0.1272135	0.06349762
2086.652	1	0.3148638	0.102124	0.1633655	0.0775215	0.6587325	1.125448	0.6841956	0.4992454	0.1275813	0.11365	0.1253078	0.1706646	0.3542288	0.2086455	0.4558636	0.4759084	0.4787146	0.2836522	0.3370868	0.33168	1.75834	1.934418	1.309765	1.798228
2086.653	1	0.1074977	0.08475971	0.1014382	0.119975	0.2758835	0.4496377	2.525108	1.873723	0.1693735	0.08781975	0.1674652	0.1473668	1.372676	1.269791	0.3150377	0.4467273	0.0670039	0.07771009	0.08063386	0.07422468	0.2107366	0.3496433	0.2842873	0.2753361
2086.751	1	1.561861	1.18999	0.1727875	0.252565	0.07370629	0.04104912	0.04600278	0.06271652	0.2347632	0.1283944	0.1908228	0.2829582	0.04220022	0.04316866	0.04405397	0.03281922	1.383793	1.036285	1.272357	0.8025114	0.0861443	0.0787431	0.06101126	0.03926022
2086.752	1	0.2892144	0.465838	2.317829	2.132303	0.2905911	0.2959472	0.1294259	0.07874765	2.688244	2.305087	0.4847507	0.406649	0.07490022	0.148631	0.05825027	0.09227418	0.3912363	0.4663847	0.2764696	0.3262852	0.104782	0.1299158	0.1281463	0.07448338
2086.752	1	0.3210143	0.1128064	0.1758118	0.0482808	0.6325024	1.14043	0.6710031	0.5248129	0.1141627	0.1206604	0.1520875	0.1925743	0.3491916	0.2491104	0.5145616	0.4509492	0.487204	0.2913772	0.3415739	0.3117106	1.716518	1.876053	1.326639	1.755815
2086.753	1	0.140503	0.08977855	0.07367386	0.09747493	0.3129902	0.548722	2.391626	1.801656	0.1601145	0.1057222	0.1859283	0.1613127	1.237944	1.165646	0.278269	0.4284648	0.08913695	0.08075723	0.06233813	0.1079316	0.2350236	0.3015177	0.2525616	0.2731722
2086.851	1	1.528303	1.227047	0.1469702	0.2177588	0.04400093	0.04879825	0.06384367	0.06312269	0.2508953	0.21521	0.2541307	0.2559255	0.04998373	0.06923352	0.06942956	0.03923267	1.342384	1.002613	1.280923	0.7928624	0.08455904	0.06204092	0.07862899	0.03103273
2086.852	1	0.2393864	0.470346	2.28823	2.089014	0.3068717	0.300246	0.1199632	0.07445877	2.642643	2.313411	0.4288577	0.3795178	0.07302931	0.1279477	0.04723056	0.07862958	0.3855153	0.4369496	0.2586376	0.3292428	0.1108157	0.1280642	0.1087972	0.08706269
2086.852	1	0.2981128	0.1055239	0.1701203	0.05548449	0.5945918	1.111841	0.6375769	0.4898146	0.1252204	0.1245455	0.1507742	0.181504	0.3441522	0.2889048	0.4966009	0.4420101	0.4570953	0.2767641	0.3554943	0.3189688	1.641992	1.83288	1.356934	1.715986
2086.853	1	0.1665084	0.0956038	0.07683525	0.1142145	0.2774984	0.6313377	2.315678	1.696745	0.1552616	0.1247761	0.1808958	0.1116226	1.129845	1.042966	0.2985349	0.3687625	0.1185746	0.07644365	0.06231212	0.09873518	0.3037502	0.2998501	0.2004347	0.2235894
2086.951	1	1.511578	1.304972	0.1776461	0.2494057	0.05949654	0.0554418	0.06911582	0.06963092	0.2642031	0.2532908	0.2231328	0.2757206	0.05355689	0.06858265	0.07234619	0.03695697	1.321881	0.9551837	1.308905	0.778003	0.1021068	0.07866218	0.07686561	0.02751768
2086.952	1	0.2012183	0.4844294	2.291649	2.123687	0.3028683	0.3137949	0.1237365	0.07312534	2.659718	2.326111	0.367912	0.3326974	0.07144656	0.1243564	0.04217154	0.08129316	0.3750938	0.4186941	0.2526718	0.3268515	0.08717212	0.1370937	0.1135901	0.08989112
2086.952	1	0.3288216	0.1435797	0.1561011	0.05862093	0.597603	1.126345	0.660916	0.4701498	0.1571243	0.1410687	0.1537868	0.18284	0.3626485	0.2996978	0.4676843	0.4288474	0.4199108	0.2709235	0.3825549	0.3300658	1.577695	1.847877	1.422349	1.73181
2086.953	1	0.1143852	0.0958635	0.09032352	0.119762	0.2109414	0.6562121	2.340841	1.637155	0.1307072	0.108213	0.1877742	0.1136829	1.098746	0.9305098	0.3290919	0.3069702	0.1048155	0.104047	0.0549751	0.07271425	0.3311939	0.3219333	0.2020539	0.2189098
2087.051	1	1.493824	1.36023	0.202034	0.2892985	0.05097376	0.07863132	0.07107109	0.05907369	0.2721543	0.2450911	0.2260387	0.3349953	0.06910141	0.05280396	0.05579696	0.05018009	1.31766	0.8814437	1.383026	0.7842883	0.08845295	0.06972922	0.08628592	0.03920591
2087.052	1	0.1712924	0.5212233	2.361381	2.21968	0.3222763	0.314571	0.1274809	0.06217768	2.727466	2.401646	0.3475875	0.3206539	0.09951583	0.1139406	0.05222125	0.07731264	0.3669753	0.3937146	0.2418849	0.3169117	0.09487368	0.1522531	0.1255445	0.09446818
2087.052	1	0.3304774	0.1511113	0.1436566	0.0639727	0.5982903	1.129403	0.6937688	0.4453437	0.154139	0.1451291	0.1463619	0.1973025	0.3587856	0.3168061	0.471642	0.4077331	0.3904503	0.2881351	0.4013861	0.3329573	1.512248	1.945788	1.611162	1.814205
2087.053	1	0.1337871	0.1392598	0.08185839	0.06444443	0.2826599	0.6799729	2.556477	1.706028	0.161078	0.1092335	0.1786458	0.1516249	1.201889	0.9504477	0.423712	0.3013558	0.1385171	0.08532328	0.1039861	0.0903297	0.4228502	0.4192172	0.2480617	0.3095239
2087.151	1	1.464134	1.334175	0.2710868	0.3170366	0.03807302	0.0876213	0.07361715	0.06269013	0.2153024	0.2752546	0.248975	0.3442412	0.06401796	0.05340781	0.06133215	0.0501646	1.361208	0.8230817	1.302884	0.7926585	0.07957348	0.08717522	0.06553162	0.05987793
2087.152	1	0.1365223	0.5418959	2.329294	2.238013	0.3108605	0.2960111	0.1263875	0.0708291	2.720534	2.398745	0.3094115	0.3246739	0.07163997	0.1010654	0.04958906	0.08964826	0.3269277	0.3304482	0.1967946	0.2999844	0.08957076	0.1369882	0.1351425	0.07181019
2087.153	1	0.320295	0.1602488	0.124488	0.08686703	0.5818639	1.087483	0.6484135	0.3469481	0.1254426	0.1231233	0.1260696	0.1956112	0.3543454	0.3369661	0.4671054	0.4001714	0.3872454	0.3008664	0.4062247	0.326276	1.442406	1.990249	1.671724	1.816032
2087.153	1	0.1695916	0.1674127	0.110063	0.1015853	0.3162734	0.6072527	2.507225	1.647239	0.1308172	0.1016644	0.1735493	0.1404241	1.2379	0.9388889	0.4833356	0.3516315	0.1257915	0.1272713	0.0798737	0.09159757	0.4073507	0.4255528	0.2167934	0.3467458
2087.251	1	1.482853	1.246131	0.3487933	0.3851506	0.04295088	0.06718893	0.06849246	0.09377744	0.1719085	0.2491259	0.2623133	0.3267971	0.05373206	0.05431303	0.05360586	0.04057964	1.35543	0.8113985	1.151291	0.8213888	0.0887565	0.07881014	0.04933364	0.07057802
2087.252	1	0.1265147	0.5714628	2.284557	2.222321	0.3113197	0.2938592	0.1226041	0.07350873	2.658675	2.415468	0.3242749	0.3217294	0.09432123	0.09914756	0.05670081	0.07552655	0.2980343	0.2673146	0.1875369	0.3121151	0.06818529	0.1483096	0.1425654	0.0854697
2087.252	1	0.2780187	0.1572584	0.1261054	0.1213311	0.568021	1.043091	0.5517741	0.2335764	0.09444379	0.1303003	0.1020542	0.168972	0.3460555	0.3303725	0.4208314	0.3850632	0.3854711	0.311109	0.4111181	0.3068682	1.367656	1.991623	1.701154	1.755409
2087.253	1	0.1868332	0.1362112	0.1091724	0.1113557	0.275613	0.4318374	2.372279	1.530476	0.1568614	0.06646844	0.1710104	0.1255237	1.258008	0.9290444	0.4928124	0.3576494	0.09785348	0.1261358	0.06929352	0.09272745	0.3848152	0.3989179	0.2050102	0.3322882
2087.351	1	1.531192	1.172274	0.4144274	0.4149052	0.04875565	0.05329675	0.0544346	0.07728918	0.09127777	0.1373664	0.2389616	0.337558	0.04612761	0.03625437	0.03236546	0.04678582	1.343703	0.8460678	1.071827	0.8226288	0.09374211	0.07722126	0.06611788	0.0696844
2087.352	1	0.09596951	0.6000841	2.255882	2.218603	0.2921887	0.2950603	0.1173988	0.089199	2.588866	2.39444	0.3573781	0.3317	0.09093495	0.08624738	0.05818637	0.08104935	0.2692436	0.2341199	0.1922305	0.2960999	0.04466955	0.1340021	0.1415522	0.04415971
2087.352	1	0.2699391	0.1312803	0.1166484	0.1348711	0.595223	1.006166	0.4653377	0.1749223	0.1058594	0.1528289	0.1245631	0.1440721	0.3494937	0.3321773	0.3650026	0.3727091	0.3710954	0.3216441	0.3976047	0.2944315	1.332087	1.996971	1.707072	1.719611
2087.353	1	0.1824841	0.1079816	0.07342445	0.0691515	0.2224085	0.2590305	2.23112	1.479182	0.1620808	0.05580657	0.1503056	0.1235055	1.251787	0.9642311	0.4991859	0.3313838	0.111853	0.1243984	0.0824264	0.1022038	0.3715585	0.3212026	0.1667807	0.3592415
2087.451	1	1.585524	1.039495	0.2966012	0.3644526	0.04403732	0.03595159	0.05345665	0.06215995	0.1828469	0.1543952	0.2839921	0.3234108	0.04784946	0.03426014	0.05526586	0.0460569	1.339589	0.9214352	1.112002	0.8585778	0.06965338	0.06985695	0.06764453	0.07469551
2087.452	1	0.0942727	0.586912	2.310526	2.265792	0.2994388	0.2754536	0.1436533	0.1015975	2.623545	2.436903	0.4109619	0.3512389	0.07811807	0.09923837	0.0513255	0.0746956	0.3185494	0.2186114	0.217975	0.2851235	0.04371685	0.1192451	0.1400029	0.03897139
2087.452	1	0.2591613	0.1401705	0.1107497	0.1149319	0.6187683	1.023703	0.4071937	0.1827564	0.09839208	0.1763868	0.1003111	0.1385908	0.3420822	0.3542913	0.3526312	0.3482824	0.3522233	0.3348433	0.4112381	0.2907339	1.363126	2.059369	1.82867	1.773263
2087.453	1	0.149758	0.06359329	0.0724895	0.08567931	0.1402637	0.1279619	2.319193	1.565622	0.1279561	0.05035606	0.1492496	0.1491176	1.287557	1.048439	0.5126255	0.3634404	0.09996148	0.09562483	0.0962738	0.08914344	0.363386	0.2831311	0.1617831	0.2893651
2087.551	1	1.630562	1.087135	0.2404191	0.2726651	0.0617878	0.04430991	0.05866791	0.05231772	0.2038504	0.2149385	0.263159	0.3190164	0.06318879	0.04947935	0.06109678	0.04229085	1.254712	1.054046	1.185321	0.9298058	0.05636891	0.07733324	0.0661373	0.06871581
2087.552	1	0.09713505	0.5602927	2.403392	2.325928	0.2998583	0.2831752	0.1380571	0.09696203	2.650205	2.488554	0.4551127	0.3726265	0.06395893	0.108793	0.06256675	0.07138596	0.3750929	0.2458626	0.2409316	0.2712663	0.04059801	0.1161276	0.1261844	0.0434449
2087.553	1	0.2483882	0.1328477	0.1498097	0.1384694	0.6334357	1.039975	0.3548763	0.2443116	0.09064314	0.1947087	0.1103665	0.1421032	0.3305066	0.3843665	0.3240134	0.3067086	0.3735543	0.3772592	0.4385627	0.3023072	1.432215	2.164128	1.987204	1.851789
2087.553	1	0.1197036	0.09248397	0.08504453	0.08337269	0.1519069	0.1172825	2.482084	1.743553	0.1218946	0.09236932	0.1858672	0.1719654	1.348562	1.184909	0.5638963	0.3541492	0.1186454	0.08597836	0.08987257	0.09615231	0.3867571	0.3102777	0.1351446	0.2460578
2087.651	1	1.581154	1.179079	0.2429443	0.2980255	0.03866742	0.04691434	0.04911516	0.06179311	0.1941443	0.2011241	0.2154615	0.2866698	0.06600844	0.05410865	0.0590262	0.04178006	1.150095	1.109742	1.210437	0.9577862	0.06996035	0.07150982	0.07450059	0.0350451
2087.652	1	0.1393958	0.5353451	2.388403	2.319271	0.3049926	0.2902075	0.1422	0.106147	2.646121	2.463734	0.5123096	0.385611	0.08720661	0.1040402	0.06435211	0.06136813	0.427735	0.2451857	0.2423798	0.2555075	0.0577565	0.1050909	0.1311133	0.05038979
2087.652	1	0.2246254	0.1032388	0.1589947	0.1591148	0.645285	1.053912	0.2853568	0.2871201	0.1018214	0.1890871	0.1055769	0.1294407	0.3195897	0.3924001	0.3103789	0.28555	0.3945698	0.3925117	0.4328048	0.2951129	1.4675	2.157937	1.965521	1.839469
2087.653	1	0.1266784	0.08033613	0.08583154	0.09607783	0.2547011	0.2868382	2.405705	1.739833	0.1371664	0.1021241	0.1775262	0.1566936	1.293233	1.190553	0.4912346	0.3657179	0.06962947	0.1315158	0.06558833	0.06901203	0.3618034	0.3142553	0.1475507	0.212392
2087.751	1	1.514564	1.249555	0.2441033	0.416475	0.04751647	0.0489943	0.04748424	0.05650333	0.2075606	0.2438174	0.1847564	0.222039	0.04107559	0.04735779	0.05626784	0.04898348	1.024887	1.120457	1.206125	0.9657169	0.07628863	0.06987978	0.0753134	0.03647874
2087.752	1	0.2054056	0.50995	2.352464	2.291245	0.2999912	0.2757238	0.1368173	0.1049543	2.577096	2.415558	0.5234753	0.3923898	0.07618838	0.1014421	0.05888046	0.05491135	0.4575113	0.2322429	0.1985675	0.2177473	0.09513512	0.1026087	0.1172892	0.06134901
2087.752	1	0.187518	0.119754	0.1447317	0.1292627	0.6601387	1.090062	0.2581474	0.327185	0.1265974	0.153202	0.1198129	0.1096989	0.3038259	0.3776582	0.3096779	0.2775371	0.39145	0.3861122	0.4194003	0.3063196	1.489367	2.128496	1.904935	1.808238
2087.753	1	0.1645268	0.09423529	0.07517194	0.07542478	0.355267	0.4224893	2.291483	1.705551	0.1272725	0.1078333	0.1666685	0.1411145	1.195854	1.122139	0.4330118	0.3916571	0.1020763	0.1108558	0.05700622	0.05825941	0.3314153	0.3055021	0.1245787	0.1813773
2087.851	1	1.485828	1.249038	0.2915952	0.4668241	0.04598975	0.04084465	0.0723833	0.05985084	0.2721299	0.244977	0.1604301	0.1468023	0.06644681	0.05316692	0.04614926	0.04095632	0.9546088	1.087114	1.186014	0.9355034	0.0865418	0.07107658	0.04973034	0.04373861
2087.851	1	0.2556319	0.4810002	2.340377	2.252938	0.2980221	0.2674162	0.1476071	0.1292116	2.551545	2.34422	0.5374026	0.4093761	0.06903265	0.08587848	0.05961218	0.06334282	0.455461	0.2301026	0.1567356	0.165445	0.06708171	0.09875258	0.1309376	0.04544433
2087.852	1	0.1978231	0.1396813	0.1347778	0.1057023	0.667917	1.097427	0.2761509	0.3401483	0.1497998	0.1320034	0.1450112	0.09665074	0.2813608	0.3580477	0.3355755	0.2809138	0.3716505	0.3974385	0.3981273	0.2976026	1.496803	2.110778	1.862976	1.773554
2087.853	1	0.1825661	0.1074786	0.06226757	0.08827808	0.3611129	0.5117941	2.224028	1.681115	0.1190653	0.08726965	0.1727691	0.1414345	1.110853	0.9786627	0.4514869	0.3907401	0.1251755	0.09126176	0.060766	0.07978694	0.3281567	0.3029471	0.1270448	0.1670181
2087.951	1	1.45336	1.298388	0.4272256	0.4782082	0.05684707	0.03655668	0.07591416	0.05693872	0.3032069	0.3039611	0.1669595	0.1542014	0.06389637	0.05606777	0.04886309	0.05718449	1.039193	1.03334	1.213011	0.9118362	0.09349392	0.06713844	0.0690585	0.03886012
2087.952	1	0.2842757	0.4644483	2.411929	2.243427	0.309642	0.2810511	0.1310183	0.1014264	2.594038	2.35811	0.5287684	0.4002039	0.09649314	0.08995504	0.06620895	0.07945461	0.4469355	0.2185503	0.1203159	0.1564275	0.1143511	0.127843	0.1235968	0.05338363
2087.952	1	0.2089761	0.1377974	0.1361435	0.08624851	0.6994615	1.136831	0.3067291	0.3875268	0.1833933	0.1256225	0.1582904	0.1085688	0.2849768	0.3397553	0.3555673	0.2853803	0.3497784	0.4004493	0.429024	0.3038342	1.548365	2.233099	1.973185	1.814811
2087.953	1	0.2292207	0.07611766	0.09072241	0.1037793	0.3060534	0.5703649	2.318102	1.736267	0.1234349	0.1035541	0.1972246	0.1202207	1.084052	0.940798	0.5068513	0.418713	0.150126	0.1185038	0.1024964	0.08509945	0.3484673	0.3111025	0.1782922	0.1934627
2088.051	1	1.433277	1.356895	0.4128948	0.4409241	0.0529571	0.04376859	0.06941699	0.04837413	0.2879153	0.3110299	0.1650668	0.1522529	0.05562254	0.07253456	0.04616781	0.04971896	1.180443	1.020741	1.174551	0.8956353	0.08197437	0.07505862	0.06936429	0.04577396
2088.052	1	0.3040776	0.4233402	2.45413	2.252365	0.3027935	0.2816921	0.1479562	0.09906637	2.626952	2.371218	0.5369344	0.3639362	0.08973363	0.08261487	0.03662739	0.04739594	0.4060025	0.1953317	0.1459424	0.1802152	0.07728028	0.1166902	0.1212678	0.04239487
2088.052	1	0.2206514	0.1166967	0.1188284	0.08550767	0.7384386	1.156519	0.3164899	0.4077632	0.1774571	0.125791	0.1767091	0.1066169	0.2638303	0.3071764	0.3626605	0.285091	0.3454853	0.3960436	0.4603257	0.3175962	1.628686	2.368319	2.081327	1.854841
2088.053	1	0.2284969	0.0778411	0.0756614	0.08916525	0.2566841	0.5858217	2.478947	1.765486	0.1207631	0.08273738	0.1894877	0.1082871	1.12143	0.9294466	0.5219882	0.4822188	0.1079488	0.1077456	0.1028867	0.0785968	0.368479	0.3456796	0.2632045	0.2412999
2088.151	1	1.529664	1.326783	0.3835124	0.3684399	0.04013898	0.07301299	0.06374164	0.05007983	0.1979318	0.2564297	0.1871926	0.1464209	0.05524661	0.05356209	0.05446319	0.05611738	1.291041	1.016755	1.091134	0.9588467	0.08491317	0.08294604	0.05477372	0.04894588
2088.151	1	0.3448533	0.3616105	2.374332	2.215343	0.3154926	0.280795	0.1520007	0.1024099	2.586404	2.371695	0.5055485	0.342095	0.06571535	0.08032588	0.04471558	0.06660269	0.3466677	0.1736635	0.1873448	0.2201092	0.07652836	0.124988	0.1201471	0.05730769
2088.152	1	0.2172783	0.1171033	0.1055247	0.07047354	0.7684221	1.146888	0.307869	0.3850302	0.1716194	0.1360306	0.1770081	0.1147356	0.2197201	0.2998708	0.3478901	0.2818762	0.3281959	0.4065243	0.4515314	0.2964647	1.627891	2.364167	2.022195	1.784574
2088.153	1	0.2529219	0.1392347	0.1267984	0.1353165	0.2231568	0.5997076	2.393464	1.65043	0.1022926	0.07664751	0.1825978	0.113576	1.14361	0.7907888	0.4612541	0.499687	0.08703187	0.09164081	0.0995701	0.08427192	0.3718733	0.3999977	0.2579085	0.2655491
2088.251	1	1.668983	1.237089	0.4382089	0.3122808	0.0602726	0.08067382	0.05079191	0.04337789	0.2491472	0.2805775	0.2314504	0.1218783	0.05111715	0.05695578	0.04944094	0.03631927	1.340955	1.026421	1.047939	0.9997205	0.07598349	0.07681242	0.06376242	0.06454319
2088.252	1	0.3756311	0.3053114	2.298171	2.165935	0.3019424	0.2748291	0.1441527	0.1070908	2.517984	2.32126	0.4726164	0.3587893	0.07826109	0.07841651	0.04217668	0.06177459	0.2993528	0.2021509	0.2203818	0.2459834	0.07616638	0.1198332	0.120201	0.06251808
2088.252	1	0.1948762	0.1039955	0.1007842	0.0796686	0.7732508	1.134536	0.2776702	0.3426019	0.1565428	0.1393827	0.1624534	0.1017438	0.207321	0.2940393	0.3249382	0.2878613	0.300473	0.4051437	0.4318153	0.2847481	1.609364	2.335838	1.94874	1.716114
2088.253	1	0.2016798	0.1017112	0.1282241	0.07289374	0.1625822	0.5465292	2.273513	1.545042	0.142186	0.1160299	0.1583788	0.140707	1.178375	0.7495834	0.4088726	0.4909551	0.08735901	0.1100266	0.06577184	0.06850319	0.3313174	0.3970699	0.2028484	0.2910671
2088.351	1	1.719414	1.228772	0.3592256	0.2434254	0.05668068	0.06766449	0.06626981	0.06107086	0.2810835	0.2654123	0.3078634	0.1162766	0.05622023	0.05115705	0.04177007	0.04664259	1.32824	1.039727	1.070172	1.007016	0.06868634	0.05864172	0.04761329	0.06172418
2088.351	1	0.3933022	0.2662872	2.244461	2.140343	0.2936497	0.269338	0.1581365	0.1121793	2.496307	2.271763	0.4482893	0.3629907	0.07689882	0.08623389	0.04352817	0.06908337	0.2517332	0.2410466	0.2660503	0.2665522	0.07138599	0.1329058	0.1315125	0.06926082
2088.353	1	0.1593069	0.1505262	0.08817212	0.08761255	0.7918029	1.127256	0.2378932	0.3011536	0.1449519	0.1494389	0.1582876	0.08882929	0.2191692	0.3078319	0.3162491	0.2773829	0.2633382	0.4041663	0.4104993	0.3080023	1.593933	2.290531	1.869446	1.661452
2088.353	1	0.196689	0.1591559	0.1117267	0.08925611	0.1530973	0.4743588	2.154665	1.461495	0.1290166	0.1187732	0.1598464	0.110718	1.200579	0.7611789	0.3928081	0.4917053	0.1089958	0.1385527	0.0849718	0.07186294	0.3126541	0.3801409	0.1553998	0.3053721
2088.451	1	1.804719	1.299216	0.3084278	0.1782931	0.04116466	0.06881323	0.06246439	0.06513618	0.3329066	0.2478905	0.3497144	0.1819478	0.0763198	0.05654828	0.06377578	0.05607831	1.420547	1.126081	1.093309	1.039507	0.08317223	0.07303685	0.04007618	0.06210896
2088.451	1	0.4015706	0.2047844	2.294273	2.168534	0.2949203	0.2686433	0.1612149	0.1207585	2.569029	2.315406	0.4206568	0.3604658	0.1058888	0.08752423	0.05528152	0.06614135	0.2939251	0.2635301	0.3229074	0.2710289	0.03681034	0.1300064	0.1114538	0.07075408
2088.452	1	0.1498085	0.1900247	0.1206996	0.06989082	0.8190137	1.163194	0.2044513	0.2871875	0.1403571	0.1749149	0.1287116	0.08487304	0.238776	0.3494808	0.3239862	0.2590306	0.2512841	0.4423707	0.4132656	0.3288812	1.686417	2.394716	1.91742	1.718824
2088.453	1	0.1729454	0.1529924	0.07785294	0.1272288	0.1601443	0.4414705	2.305248	1.53168	0.1234396	0.09074126	0.1882977	0.1293788	1.228818	0.81555	0.3818027	0.5038421	0.1454873	0.1376888	0.05886846	0.05333302	0.3594019	0.3687281	0.1644782	0.2974732
2088.551	1	1.881565	1.413421	0.2889579	0.1610152	0.04621754	0.0545279	0.08358811	0.05433678	0.4175857	0.1921987	0.3945289	0.2586121	0.07896529	0.0439866	0.0687005	0.05677516	1.563022	1.177343	1.131803	1.04871	0.09798488	0.06292101	0.04429772	0.05341011
2088.552	1	0.4032069	0.1662921	2.329413	2.197034	0.2998848	0.2849108	0.1471667	0.1334899	2.620744	2.378378	0.4243049	0.3476363	0.1021829	0.06177848	0.06141698	0.04605364	0.3439283	0.2594267	0.3667288	0.2798924	0.03608644	0.1381942	0.09270712	0.07814776
2088.552	1	0.1904621	0.1638972	0.1475869	0.0704629	0.8036951	1.172138	0.2130522	0.2763886	0.1290318	0.1851342	0.1112291	0.08988351	0.2744381	0.3177322	0.2948088	0.2501456	0.280143	0.4337506	0.4203107	0.3594457	1.775453	2.4721	1.929356	1.780641
2088.553	1	0.1428812	0.1553315	0.1000239	0.1084388	0.2112879	0.3882619	2.479116	1.595908	0.1688922	0.09472852	0.1732289	0.1897082	1.291318	0.9247342	0.3234512	0.4837981	0.1219929	0.1320115	0.0733786	0.07728973	0.3575977	0.445065	0.226307	0.2770373
2088.651	1	1.87852	1.498331	0.2531278	0.1309643	0.05529109	0.0448619	0.07391756	0.06454961	0.3884786	0.1970801	0.3737982	0.2943577	0.09083126	0.06210367	0.05322401	0.07998699	1.583626	1.124028	1.147097	1.054963	0.09829578	0.07809811	0.05196489	0.06379856
2088.651	1	0.3951853	0.1731839	2.271806	2.178649	0.3023577	0.2769528	0.1362108	0.126749	2.577044	2.392948	0.4471428	0.3340949	0.08538969	0.075298	0.06627143	0.05147228	0.3672879	0.2742886	0.3588207	0.2676233	0.04188458	0.1345884	0.09183743	0.06239431
2088.652	1	0.238103	0.1226068	0.1811694	0.09150685	0.7954497	1.170228	0.2342269	0.3051896	0.1414449	0.2078433	0.1042613	0.1030296	0.2668305	0.2837636	0.2405542	0.2429114	0.2848111	0.401199	0.420152	0.3598104	1.789619	2.420389	1.832645	1.743044
2088.653	1	0.120362	0.1253705	0.106154	0.1042703	0.2718857	0.1824101	2.392157	1.621301	0.1877084	0.09947444	0.1781985	0.1762136	1.329676	1.059414	0.3321642	0.4010007	0.1336126	0.0930198	0.1174506	0.08970269	0.2841207	0.4138516	0.2836486	0.2487104
2088.751	1	1.81709	1.565742	0.2801407	0.1177971	0.04147841	0.06590683	0.09203676	0.04480353	0.3460682	0.2663044	0.3414138	0.3240581	0.05614962	0.05106623	0.05413446	0.06945551	1.530182	1.020234	1.199835	1.032323	0.08996872	0.09703238	0.04473276	0.0667106
2088.752	1	0.3779903	0.2094247	2.246346	2.182548	0.2929947	0.3049392	0.1656115	0.1143157	2.569107	2.398931	0.4989912	0.3199996	0.1061118	0.08850222	0.05482693	0.05865993	0.3861925	0.2556476	0.3275712	0.2918876	0.05813395	0.1428688	0.09275856	0.07887388
2088.752	1	0.2717858	0.09086776	0.2121459	0.1058754	0.8055158	1.155826	0.2379117	0.3384801	0.1363806	0.2331917	0.09041895	0.1177464	0.247805	0.2683765	0.2512231	0.2490428	0.2975097	0.3619458	0.4104059	0.3507293	1.803031	2.355466	1.719711	1.691377
2088.753	1	0.1281956	0.0983959	0.1274583	0.06972409	0.3151524	0.1607401	2.268529	1.607142	0.1970618	0.08399773	0.1458253	0.1800588	1.322485	1.092524	0.4038035	0.4111515	0.09819002	0.1025334	0.09000654	0.06926954	0.2378319	0.3627815	0.2610403	0.2091772
2088.850	1	1.806382	1.534716	0.3330552	0.1709882	0.05260173	0.0450712	0.0903498	0.06730703	0.2589794	0.2318471	0.3734945	0.2609722	0.05256488	0.05902479	0.06898545	0.07240671	1.452544	0.9544385	1.282949	0.9778933	0.09065288	0.08118317	0.06383869	0.06119149
2088.851	1	0.3344929	0.2607236	2.235855	2.179848	0.3003263	0.2972195	0.1596127	0.1050116	2.541525	2.384637	0.5504097	0.3294469	0.1024777	0.0950723	0.0664874	0.06805202	0.3938891	0.256274	0.257141	0.292937	0.09241042	0.1607262	0.08287132	0.05521537
2088.852	1	0.2642125	0.1076882	0.1817115	0.1064966	0.7831215	1.145225	0.2267573	0.3630699	0.1311268	0.245185	0.1044006	0.134468	0.2334167	0.2780156	0.2592269	0.2879281	0.304114	0.316796	0.3693467	0.3631163	1.819822	2.265146	1.638227	1.640838
2088.853	1	0.1538057	0.104989	0.1027342	0.1035707	0.3410438	0.3167959	2.209503	1.582853	0.1867367	0.1178509	0.1588816	0.1699183	1.249698	1.095673	0.420145	0.4003847	0.1297058	0.1136781	0.09266414	0.06827411	0.2483593	0.3152763	0.2595329	0.2133419
2088.951	1	1.874439	1.457689	0.3682607	0.2163942	0.07634674	0.05862266	0.09044152	0.06487836	0.2651509	0.2589908	0.3782237	0.2832025	0.05565823	0.06926132	0.06543075	0.07015327	1.51533	0.9875832	1.40193	0.9577456	0.1241976	0.09120793	0.07673127	0.04112589
2088.951	1	0.3019253	0.3224556	2.338505	2.239794	0.2781426	0.2918899	0.1719533	0.09247414	2.556561	2.433708	0.6096995	0.3689565	0.102078	0.07341056	0.04906877	0.06076298	0.4145537	0.2072864	0.2263123	0.3016048	0.1111888	0.149426	0.0874909	0.05166158
2088.952	1	0.2447987	0.1174805	0.1589801	0.1330444	0.7833131	1.207917	0.2111275	0.3916119	0.1259679	0.2208612	0.159509	0.1516453	0.2314985	0.2842782	0.2991706	0.3201808	0.3044171	0.3017633	0.3530379	0.3709724	1.975264	2.313662	1.639861	1.697638
2088.953	1	0.1476841	0.1003855	0.08803588	0.1168684	0.2974005	0.438569	2.379857	1.732633	0.1691847	0.1360889	0.1891024	0.1555279	1.279438	1.170973	0.4004117	0.3864447	0.1259955	0.07301777	0.1077873	0.08084186	0.2339457	0.2867781	0.2652111	0.2200566
2089.051	1	1.89228	1.423456	0.3044542	0.1902063	0.0695376	0.04217654	0.09711386	0.04864411	0.3920118	0.2734294	0.3846795	0.3092451	0.07943899	0.070916	0.06821403	0.05743792	1.560752	1.066674	1.495795	1.006668	0.105875	0.073861	0.07935016	0.04182892
2089.052	1	0.2641327	0.362403	2.402062	2.264369	0.2938978	0.3034125	0.1680112	0.1008648	2.568585	2.448683	0.6751467	0.4113124	0.0835515	0.05902089	0.05089613	0.05193551	0.4108687	0.1794959	0.2344885	0.3216984	0.105366	0.1545663	0.1021295	0.04283641
2089.052	1	0.2344228	0.1289665	0.1551079	0.1379079	0.7615722	1.244336	0.1745109	0.370158	0.1211193	0.2002467	0.1675195	0.1572043	0.2401352	0.2867394	0.3232052	0.3508179	0.3203501	0.320762	0.3712125	0.3597181	2.07472	2.34087	1.6851	1.71228
2089.053	1	0.1329666	0.09397601	0.05833859	0.09903923	0.2385421	0.5214607	2.506034	1.802136	0.1271972	0.08853019	0.2032644	0.1259565	1.236741	1.149404	0.409188	0.3716197	0.1161984	0.06187447	0.08217923	0.1139324	0.2822466	0.2707816	0.2488562	0.2557426
2089.151	1	1.850206	1.382722	0.226363	0.1545581	0.07157424	0.04921481	0.08931932	0.06947454	0.4566756	0.2767927	0.33556	0.3669177	0.07533516	0.08183462	0.06528491	0.06423379	1.530626	1.097374	1.514175	1.03797	0.1082446	0.06866958	0.09536639	0.04257931
2089.152	1	0.2005127	0.3919236	2.41868	2.239631	0.2807998	0.305569	0.180584	0.1063914	2.521674	2.455742	0.7164557	0.4409233	0.07332259	0.08275922	0.06999812	0.06524275	0.3561356	0.1759894	0.2349358	0.3286615	0.09989638	0.1497763	0.07389116	0.04954308
2089.152	1	0.2365959	0.1441152	0.1331018	0.1432749	0.735877	1.205653	0.1056575	0.3049651	0.1199621	0.1626805	0.131601	0.1571475	0.2346646	0.2695788	0.3273837	0.3748865	0.3353778	0.3213829	0.3651754	0.333292	2.057339	2.23868	1.666645	1.643305
2089.153	1	0.1778067	0.1081162	0.07956971	0.1245769	0.1780891	0.596671	2.425737	1.72591	0.1297374	0.0897098	0.2030215	0.1187837	1.132508	1.021712	0.4227121	0.3432508	0.08697438	0.07310796	0.09146688	0.1163288	0.3000024	0.3124682	0.2489884	0.2296464
2089.251	1	1.833646	1.269589	0.174135	0.1319194	0.08587798	0.03038896	0.08125499	0.06774984	0.4376654	0.1805327	0.2753955	0.4171684	0.06292567	0.08455266	0.04830896	0.07378198	1.509199	1.056358	1.439205	1.008317	0.1213597	0.0720347	0.06363324	0.04563772
2089.252	1	0.1492993	0.4247242	2.390735	2.22569	0.2897376	0.2963354	0.1844225	0.1083602	2.503973	2.394727	0.7045193	0.4516848	0.05928917	0.09206765	0.06441239	0.05625498	0.3132199	0.1851532	0.2169229	0.3090989	0.09859323	0.1480718	0.07370962	0.05060636
2089.252	1	0.2765824	0.1091184	0.108951	0.1300985	0.7170438	1.171964	0.08789129	0.2374617	0.1285545	0.1620961	0.1358059	0.1482842	0.2544196	0.285508	0.3338499	0.3818464	0.3510836	0.3117487	0.320078	0.3254165	2.02416	2.143789	1.597999	1.559074
2089.253	1	0.1420925	0.1024524	0.06772024	0.1436272	0.1660961	0.61063	2.285935	1.637034	0.1238933	0.1207874	0.1797591	0.09293225	1.063642	0.8985846	0.430166	0.2816349	0.07664615	0.09475566	0.08192889	0.07090637	0.2595159	0.3861292	0.2069824	0.193621
2089.351	1	1.778516	1.237782	0.2450844	0.1911021	0.07405314	0.04877522	0.09127795	0.06852859	0.3921162	0.1551698	0.2455458	0.4399974	0.0620298	0.07364727	0.05207658	0.08811257	1.452273	0.9338305	1.415991	0.8847552	0.1126985	0.06237269	0.08183576	0.05326001
2089.352	1	0.1156107	0.4744609	2.372921	2.210897	0.2812823	0.2808146	0.1611625	0.1171845	2.502959	2.328972	0.694963	0.4473735	0.0780861	0.1104206	0.08790639	0.07095246	0.2769966	0.2002252	0.2069806	0.2715217	0.1045151	0.1478807	0.07540107	0.05921321
2089.352	1	0.2948473	0.108923	0.1191887	0.1168682	0.7042431	1.140154	0.09722383	0.1876608	0.1650409	0.1415679	0.1168029	0.1199501	0.2924364	0.2935759	0.3281335	0.3811479	0.3580119	0.2946173	0.3014125	0.3350484	1.990134	2.025134	1.545376	1.498203
2089.353	1	0.07939069	0.1611519	0.09346045	0.06437885	0.2038971	0.570566	2.184619	1.537118	0.1086025	0.06674857	0.1665252	0.1042378	1.070976	0.8229575	0.4100712	0.239664	0.06849831	0.09237349	0.054328	0.07901187	0.251931	0.4087687	0.1327804	0.2261177
2089.451	1	1.722459	1.292519	0.3550365	0.1971401	0.09256663	0.07186755	0.08088945	0.06144728	0.4588445	0.1609775	0.3459369	0.4044085	0.05942495	0.06674452	0.07408817	0.09331327	1.451399	0.9051307	1.424087	0.8251858	0.1012725	0.09262392	0.08356044	0.0732642
2089.452	1	0.1306514	0.5055729	2.443525	2.242634	0.2699967	0.2780946	0.1635751	0.1173582	2.552401	2.307246	0.68682	0.4538117	0.100215	0.1067123	0.08704496	0.05477559	0.2916927	0.205217	0.2127359	0.2359804	0.09292375	0.1430111	0.08927999	0.0721548
2089.452	1	0.2607224	0.1411107	0.1096991	0.1419775	0.7169757	1.156839	0.1050957	0.244488	0.1898811	0.1264692	0.1116621	0.131447	0.3387097	0.2786794	0.3558786	0.397338	0.3699473	0.3072279	0.3264327	0.3538603	2.058201	2.053671	1.64944	1.563633
2089.453	1	0.1050391	0.1851615	0.110093	0.1128521	0.195507	0.5445022	2.386563	1.592133	0.148554	0.05969181	0.1699029	0.1036553	1.176432	0.8435956	0.501795	0.2915437	0.08216338	0.1136227	0.06129517	0.09846819	0.3125986	0.4844997	0.1095917	0.3170298
2089.551	1	1.746094	1.285931	0.4085796	0.2386206	0.09113026	0.06758952	0.05173139	0.05005123	0.5256968	0.1438532	0.3856474	0.2761016	0.06428248	0.04633267	0.061511	0.0693619	1.463162	0.9178164	1.377374	0.7602073	0.101083	0.08844171	0.08004197	0.04444957
2089.552	1	0.1648676	0.5513652	2.473984	2.261452	0.2935124	0.2883796	0.184448	0.1132829	2.60125	2.330144	0.6640486	0.4282545	0.08682427	0.09788679	0.08479987	0.06106268	0.3129557	0.2146869	0.1796793	0.192028	0.08306955	0.1291578	0.06857103	0.07142443
2089.552	1	0.2188987	0.1484976	0.1068897	0.1513466	0.7237808	1.189172	0.1082648	0.3642412	0.1961823	0.1369128	0.1142496	0.1471874	0.3523775	0.2223953	0.3907993	0.4048724	0.3865664	0.3148452	0.3200836	0.3470119	2.060384	2.07471	1.740098	1.604205
2089.553	1	0.1323319	0.1582045	0.1235462	0.1162489	0.1691071	0.5287226	2.509646	1.635166	0.1411759	0.09630708	0.181646	0.1297972	1.271877	0.8953313	0.5472193	0.3601428	0.0876777	0.133964	0.07297277	0.0741985	0.3515635	0.4953389	0.1129981	0.3489417
2089.651	1	1.697311	1.257309	0.4781344	0.2763799	0.07544899	0.0785482	0.06758424	0.05178349	0.4903921	0.1380109	0.3681706	0.1629879	0.08213984	0.06270296	0.08784501	0.03876077	1.483007	0.9647095	1.336486	0.696573	0.1002932	0.08232056	0.07397563	0.05739655
2089.652	1	0.1938644	0.5974403	2.424682	2.202567	0.2851355	0.3111209	0.1843938	0.1073376	2.590717	2.331518	0.6129668	0.3689171	0.09092777	0.08758271	0.08622644	0.04593296	0.3424734	0.2384778	0.1540226	0.1979795	0.07749701	0.1390742	0.06879882	0.07072408
2089.652	1	0.1850259	0.1634706	0.1499059	0.1036285	0.7398849	1.197294	0.1418504	0.4384252	0.226765	0.1577464	0.1395909	0.1545163	0.3459538	0.1696311	0.4245101	0.421454	0.4063755	0.3163971	0.3132173	0.3426843	1.993295	2.035714	1.733479	1.55985
2089.653	1	0.1201777	0.1270328	0.08111971	0.07051477	0.2339052	0.4224198	2.418994	1.611474	0.1418785	0.08862016	0.1665718	0.1275433	1.295981	0.9457616	0.5140005	0.3255292	0.1328552	0.1234288	0.07554219	0.1033606	0.3485015	0.4014404	0.1589274	0.3650117
2089.750	1	1.706468	1.222007	0.5440029	0.2947479	0.07442792	0.06752274	0.05476647	0.05314581	0.4852387	0.1945782	0.2937173	0.1464216	0.07640429	0.08105352	0.08612589	0.05389841	1.472905	1.066552	1.280886	0.6860475	0.1106681	0.07118479	0.08437703	0.06564231
2089.751	1	0.2253085	0.6242728	2.336515	2.129249	0.287282	0.3016685	0.1464816	0.115656	2.596392	2.300769	0.5297135	0.3670207	0.09513523	0.07279387	0.07586001	0.05643372	0.3666972	0.2726886	0.2079399	0.2578759	0.06572498	0.1357922	0.05598471	0.07957641
2089.752	1	0.1923514	0.2005439	0.1857443	0.082889	0.743673	1.206826	0.1787153	0.511515	0.2390166	0.1863471	0.1352369	0.1744948	0.3367104	0.1428365	0.4201001	0.4140002	0.4247227	0.3089346	0.321777	0.3401296	1.9003	2.014164	1.731803	1.490503
2089.753	1	0.1016187	0.09898798	0.1023688	0.09169917	0.3107109	0.263446	2.296616	1.571595	0.1534889	0.080198	0.1684401	0.1557991	1.290142	1.004056	0.4713391	0.3376919	0.1425963	0.1146922	0.0527463	0.1106037	0.3000267	0.3263849	0.1699618	0.3294548
2089.851	1	1.725693	1.22935	0.5720954	0.2901673	0.05741608	0.06691257	0.05145296	0.06660512	0.4675041	0.2493467	0.2835447	0.2299846	0.06713774	0.08571501	0.07735509	0.07865158	1.427509	1.255633	1.222943	0.7373523	0.09794633	0.09346426	0.09875366	0.05906472
2089.852	1	0.2611885	0.6015023	2.255403	2.10297	0.2888415	0.3008581	0.1481254	0.1375534	2.57432	2.249218	0.5069405	0.3913308	0.09647489	0.07962028	0.0877497	0.05224989	0.3646683	0.2939952	0.2498917	0.2929682	0.06054827	0.1439825	0.06523438	0.0826751
2089.852	1	0.2243738	0.2188228	0.2014301	0.08114672	0.7325969	1.191819	0.2165491	0.5936034	0.2270486	0.2107072	0.119073	0.1723758	0.3177864	0.1804552	0.3933686	0.395972	0.4382709	0.3119348	0.3186004	0.3649062	1.783603	1.993204	1.734749	1.45818
2089.853	1	0.1224904	0.0687274	0.07953692	0.08168993	0.3294094	0.1381433	2.209477	1.571969	0.1608715	0.1140026	0.1764843	0.1521456	1.258261	1.040932	0.4233299	0.3370813	0.1134184	0.1159502	0.04540217	0.09157731	0.2815435	0.3105326	0.160674	0.2918999
2089.951	1	1.790565	1.269102	0.5010099	0.2253818	0.06614537	0.07253745	0.06020003	0.06004959	0.4790617	0.3034412	0.3492327	0.2589391	0.07627721	0.08355013	0.0831143	0.05811734	1.479686	1.459187	1.251307	0.8370639	0.08408428	0.1198829	0.1097559	0.06140566
2089.952	1	0.3187547	0.5989651	2.276162	2.131297	0.2822618	0.2834376	0.1525723	0.1506172	2.594986	2.277609	0.4802237	0.3971157	0.08458396	0.05857207	0.09331406	0.06781166	0.372523	0.3060966	0.2936948	0.3056981	0.05626306	0.1463773	0.07329315	0.0843495
2089.952	1	0.2146107	0.2188651	0.2139575	0.1031579	0.7116312	1.247563	0.2166912	0.6813946	0.2081472	0.2201261	0.1071544	0.1741646	0.282219	0.242048	0.3894843	0.4235925	0.425332	0.3167734	0.342903	0.3870258	1.724305	2.108776	1.865493	1.521759
2089.953	1	0.1373956	0.07545193	0.09293557	0.1037479	0.2926303	0.1870125	2.362996	1.722371	0.1299921	0.09957083	0.1778813	0.1522261	1.277409	1.134158	0.4626397	0.3638618	0.09280789	0.1011748	0.09567569	0.08887745	0.2827368	0.3209774	0.1424137	0.2239153
2090.051	1	1.829564	1.280583	0.3955568	0.1384804	0.06170893	0.07600803	0.08379624	0.06930165	0.4673722	0.3094794	0.4143387	0.2998827	0.08937517	0.09446146	0.0669723	0.04553077	1.548681	1.584624	1.27115	0.9560321	0.08269532	0.1155849	0.0961869	0.05131628
2090.052	1	0.3637409	0.6105096	2.293166	2.160174	0.3018769	0.3047798	0.1448327	0.1543217	2.633429	2.395465	0.4591366	0.3976012	0.08655189	0.06211232	0.1034489	0.05465603	0.381919	0.3207332	0.3254295	0.3187738	0.08462991	0.1590685	0.05427261	0.08758235
2090.052	1	0.2128549	0.2284186	0.2170555	0.1307021	0.6957289	1.285331	0.2340083	0.7005729	0.1618558	0.2050109	0.1126459	0.1778902	0.2451849	0.2933795	0.3793566	0.4392853	0.3860955	0.3287546	0.3601629	0.4122839	1.664802	2.203081	1.990978	1.601257
2090.053	1	0.1831426	0.0703053	0.09710374	0.09335559	0.2524919	0.3072092	2.563593	1.879284	0.1108231	0.07321564	0.1984124	0.16172	1.292517	1.189758	0.5104532	0.401356	0.1136204	0.07244858	0.07239072	0.07938291	0.2838499	0.3293693	0.1745828	0.1791524
2090.151	1	1.794186	1.338574	0.3665375	0.1333583	0.05750349	0.07017689	0.06506635	0.06186409	0.412286	0.2041812	0.392991	0.2772692	0.08220503	0.08419361	0.08033013	0.05303266	1.514797	1.526468	1.350805	0.9992989	0.09640957	0.1108562	0.09419687	0.05137485
2090.152	1	0.4088283	0.605309	2.255685	2.161078	0.2938056	0.2973327	0.1216808	0.1852574	2.588367	2.406783	0.463573	0.3965967	0.07019143	0.04631798	0.1065669	0.05330983	0.3703147	0.3069962	0.3091732	0.3049472	0.09334246	0.1491678	0.05784431	0.08116935
2090.152	1	0.205684	0.205374	0.2200651	0.1284849	0.6718508	1.265935	0.1981278	0.635747	0.1232987	0.1983513	0.1026233	0.1875291	0.2316364	0.3323943	0.3840488	0.4166175	0.3808403	0.3442263	0.3785152	0.3841103	1.544896	2.201176	1.982115	1.576158
2090.153	1	0.1863664	0.08187197	0.05401307	0.1030889	0.2063381	0.4388212	2.473877	1.856196	0.1136755	0.08043252	0.1865616	0.1505799	1.22322	1.08974	0.4765559	0.412709	0.1304926	0.06288194	0.0883758	0.09358324	0.2603993	0.2905819	0.2268137	0.1751746
2090.251	1	1.820823	1.346531	0.3723314	0.1962032	0.06077187	0.04664389	0.08646559	0.059408	0.283766	0.3119694	0.2956946	0.2674064	0.05559524	0.07118587	0.05039004	0.05453315	1.454498	1.402718	1.408907	1.000652	0.1002363	0.08505478	0.0972769	0.0477853
2090.252	1	0.4299219	0.5815455	2.184048	2.127545	0.2912548	0.2864885	0.1317213	0.1866658	2.556022	2.390206	0.4933408	0.3990008	0.1002286	0.04658551	0.1009145	0.05615538	0.3771489	0.2758802	0.3011669	0.2964325	0.1014139	0.1276321	0.066375	0.07157163
2090.252	1	0.2011004	0.1976061	0.2254716	0.1419675	0.6590809	1.210445	0.1837925	0.5251001	0.09724496	0.1733721	0.105169	0.1892694	0.2427002	0.3559948	0.3713749	0.4326708	0.3868901	0.3609137	0.3885115	0.3716828	1.443741	2.19638	1.964434	1.557445
2090.253	1	0.1503657	0.05742667	0.08962758	0.133443	0.2021395	0.5329741	2.323003	1.786311	0.1332469	0.09694122	0.2001984	0.1341502	1.126727	0.9303187	0.474811	0.4147193	0.1017699	0.0715981	0.0672145	0.07687317	0.2810723	0.2768497	0.247193	0.1625052
2090.351	1	1.793924	1.36029	0.3768898	0.2793909	0.06088852	0.05241944	0.08548852	0.06572471	0.168336	0.3525399	0.2006619	0.2620955	0.0587603	0.05027816	0.05199898	0.05445678	1.385911	1.277961	1.441406	0.9637577	0.1001325	0.07917098	0.08586472	0.04941603
2090.352	1	0.4457557	0.5711294	2.155408	2.08172	0.2843539	0.2798151	0.1571424	0.1836227	2.50269	2.354294	0.5439044	0.3797521	0.1062755	0.06242348	0.08451186	0.05095709	0.4017071	0.255251	0.277753	0.2913499	0.1089869	0.1262235	0.07100005	0.08528004
2090.352	1	0.2044064	0.2025203	0.236335	0.1229194	0.6706084	1.164522	0.2250867	0.4094919	0.1044732	0.1490876	0.1227758	0.2111281	0.2897745	0.3584223	0.3609252	0.4436164	0.3852539	0.3574313	0.3950441	0.3458217	1.347901	2.222073	1.929508	1.544125
2090.353	1	0.168867	0.08720242	0.1143326	0.1490714	0.2667523	0.5574667	2.219362	1.688384	0.1421428	0.09072371	0.1817421	0.1188794	1.098713	0.8232971	0.4344865	0.4180916	0.1084109	0.08466251	0.09148935	0.1029741	0.3288223	0.3328959	0.2868468	0.1613102
2090.451	1	1.761556	1.387509	0.4135391	0.3535221	0.05322006	0.06453964	0.05157566	0.06896913	0.1977284	0.3628467	0.1408619	0.2817743	0.05274591	0.05602487	0.06305239	0.04335941	1.403908	1.17085	1.472058	1.016933	0.09650207	0.07200711	0.09992185	0.04951372
2090.452	1	0.4416658	0.5526339	2.212408	2.108217	0.2803899	0.2825068	0.1552804	0.1555352	2.527155	2.426307	0.6269781	0.3657904	0.09844802	0.05693235	0.0774302	0.06179799	0.4432552	0.2401814	0.2700429	0.2770254	0.101821	0.1234912	0.05963921	0.06346444
2090.452	1	0.1969263	0.2196064	0.1995488	0.1246334	0.6825496	1.15027	0.260727	0.2798775	0.08662137	0.1500425	0.1212033	0.2306125	0.3176964	0.3725242	0.3850819	0.4506034	0.3585554	0.3608773	0.4000785	0.3566918	1.325043	2.359901	2.033559	1.621042
2090.453	1	0.2131886	0.1757995	0.1526232	0.1577281	0.2461307	0.577346	2.393982	1.687408	0.125287	0.08125867	0.1809955	0.1350523	1.145615	0.7999285	0.4112482	0.5013151	0.1069849	0.1264331	0.1086553	0.109372	0.3506238	0.3499757	0.3240313	0.2729091
2090.551	1	1.796933	1.427984	0.476063	0.4348595	0.05586113	0.06056636	0.05605938	0.07168074	0.2967678	0.3227247	0.2687428	0.2721041	0.05920077	0.04551536	0.07731208	0.04955733	1.424437	1.137223	1.450893	1.079202	0.08364939	0.08982505	0.08528977	0.05224423
2090.552	1	0.4237093	0.5342154	2.302544	2.141892	0.2926024	0.3003976	0.1648097	0.1444774	2.54189	2.493273	0.7192908	0.3676625	0.09429613	0.07841382	0.08397056	0.04697515	0.457195	0.2341349	0.2660077	0.2725752	0.09529562	0.1089627	0.06915547	0.05953015
2090.552	1	0.1615918	0.2322007	0.1764776	0.1205805	0.6863393	1.107168	0.3385975	0.124451	0.07013715	0.1685427	0.1242146	0.2260846	0.3190672	0.3841419	0.3877918	0.4409748	0.3499312	0.398074	0.4218289	0.3697993	1.362539	2.451917	2.131393	1.726919
2090.553	1	0.1609538	0.1408251	0.1172529	0.08946081	0.2049294	0.5827837	2.569862	1.688573	0.1217114	0.09208105	0.1736369	0.187692	1.243453	0.7639598	0.4567772	0.5385118	0.1405959	0.125466	0.07230029	0.09284496	0.3877688	0.3748143	0.3159291	0.3643953
2090.651	1	1.840448	1.422578	0.5371889	0.4841105	0.07572796	0.05418342	0.05308597	0.0765842	0.394941	0.3117203	0.3636726	0.2279567	0.07098161	0.06444596	0.07238222	0.03763016	1.453582	1.09433	1.398936	1.109449	0.08204798	0.0990053	0.06772168	0.06692479
2090.652	1	0.3913934	0.4895424	2.32171	2.136477	0.2933356	0.2966519	0.1825748	0.1176587	2.532035	2.457346	0.7629267	0.3762737	0.1138293	0.0722912	0.06535161	0.06020702	0.4736535	0.2105866	0.2399259	0.297066	0.08987324	0.1133929	0.06806858	0.06566732
2090.652	1	0.1431336	0.2554473	0.163073	0.1191926	0.6941338	1.068093	0.4234407	0.1998171	0.09343375	0.177886	0.1347088	0.2253031	0.314458	0.3723262	0.3548665	0.4393734	0.3379098	0.4246213	0.4269769	0.3769566	1.391543	2.460941	2.119874	1.775476
2090.653	1	0.1498556	0.1361886	0.08971066	0.1011154	0.2702478	0.5947639	2.518208	1.607562	0.1640325	0.1065999	0.1914125	0.1332908	1.263543	0.7816461	0.4125937	0.4843283	0.1684564	0.1659528	0.08837544	0.07548943	0.4029549	0.3251512	0.2633341	0.3395884
2090.751	1	1.947804	1.306793	0.539581	0.4409283	0.0730199	0.06211827	0.05145553	0.05708176	0.4156858	0.303723	0.385379	0.2297208	0.04900506	0.07597045	0.06882801	0.04345252	1.469194	1.009518	1.344507	1.099309	0.07589097	0.06969921	0.06204368	0.0645101
2090.752	1	0.3747769	0.4271211	2.332227	2.125698	0.3153624	0.2777885	0.2010319	0.1085285	2.488257	2.367593	0.7600042	0.3864102	0.1108538	0.08146603	0.07590042	0.05583767	0.4545617	0.1825724	0.2107659	0.3000316	0.07908945	0.1269852	0.07402798	0.06481846
2090.752	1	0.1445819	0.2213548	0.1809498	0.1130762	0.6972094	1.03521	0.4663729	0.313481	0.1131087	0.1859222	0.1349262	0.2454258	0.2965061	0.3945546	0.3213747	0.4204142	0.3205358	0.4486644	0.3931001	0.3789469	1.405577	2.471988	2.039662	1.776151
2090.753	1	0.1669342	0.1555585	0.1131027	0.1123851	0.343588	0.5548247	2.39905	1.546997	0.1296996	0.1165115	0.1932864	0.1519363	1.24622	0.8427009	0.34593	0.4483896	0.1733298	0.1289567	0.08602241	0.07413833	0.4529644	0.3590717	0.2348124	0.310751
2090.851	1	1.983214	1.212589	0.5202945	0.4496116	0.08263753	0.08451627	0.05893235	0.03896221	0.3440906	0.387688	0.3946582	0.2372055	0.05945878	0.06138959	0.06912902	0.05737292	1.577815	1.004293	1.323471	1.081806	0.1016653	0.08269074	0.06221011	0.05908224
2090.852	1	0.3621388	0.3785022	2.313524	2.091302	0.304501	0.2771562	0.1828114	0.1106582	2.437013	2.271543	0.7391828	0.3822315	0.09666738	0.06427071	0.07162057	0.07020377	0.4382452	0.1726362	0.185098	0.2854387	0.08141112	0.1356274	0.05922468	0.05917297
2090.852	1	0.1074709	0.1955472	0.1848818	0.1000862	0.6968331	1.001103	0.4950012	0.3617513	0.1161609	0.1550083	0.1335313	0.2071766	0.2717565	0.4152864	0.3152885	0.377426	0.2720617	0.456045	0.3730419	0.3611576	1.406344	2.467539	1.981628	1.760882
2090.853	1	0.1637059	0.1339228	0.07630774	0.09395856	0.3560511	0.4698095	2.28155	1.488282	0.1678968	0.09529057	0.1341324	0.1735155	1.248001	0.9446991	0.3448413	0.4339956	0.1566871	0.1348656	0.07779082	0.0939837	0.4310268	0.3694183	0.2400948	0.2709631
2090.951	1	2.003719	1.201134	0.5191024	0.4335261	0.07816125	0.06106653	0.05060779	0.05053919	0.2858865	0.4089784	0.3875175	0.2180435	0.07190553	0.0487598	0.07128011	0.05239189	1.746496	1.001916	1.364954	1.140931	0.1070171	0.08008209	0.05401136	0.06539577
2090.952	1	0.4160661	0.3608712	2.378377	2.160769	0.3093433	0.2774484	0.1713871	0.09353954	2.45325	2.328883	0.7361451	0.3908767	0.08464616	0.07735207	0.08717389	0.07253857	0.4455002	0.1807354	0.1787908	0.297887	0.05663584	0.1242118	0.0606814	0.06927253
2090.952	1	0.08972476	0.1696809	0.1377429	0.06710853	0.7172462	1.082203	0.5129521	0.4744195	0.1251671	0.1486685	0.1471826	0.1926129	0.2827619	0.4216646	0.356136	0.3917458	0.2627819	0.4740758	0.3637597	0.3571273	1.465665	2.600522	2.048205	1.860301
2090.953	1	0.1437007	0.1090218	0.08928394	0.09643783	0.3233361	0.3513566	2.505932	1.716277	0.1563425	0.08565058	0.1825072	0.1627491	1.365121	1.125622	0.3767263	0.415223	0.1216073	0.1275627	0.1180973	0.1036292	0.4153161	0.4104936	0.2321657	0.2565521
2091.051	1	1.999077	1.217726	0.4509543	0.3850968	0.05503114	0.07492519	0.0412944	0.07361469	0.2787373	0.3989812	0.3668366	0.2225946	0.07042475	0.04530297	0.08440502	0.04405631	1.815277	0.9963683	1.367142	1.141903	0.1119519	0.09831884	0.06432914	0.04913973
2091.052	1	0.4363959	0.3628547	2.420826	2.208999	0.3021551	0.2852359	0.1527848	0.1117455	2.474784	2.315933	0.7107372	0.4051778	0.08606569	0.07533742	0.1013632	0.08565363	0.4470299	0.2024335	0.2204425	0.2699296	0.05031653	0.1509479	0.07755351	0.07771303
2091.052	1	0.08986371	0.1159221	0.1461954	0.06326873	0.7477928	1.146913	0.5038677	0.5329151	0.1221902	0.1693191	0.1598926	0.1971152	0.2958178	0.4220215	0.4208003	0.3783313	0.2943699	0.4663601	0.3727924	0.3528806	1.497668	2.65254	2.076959	1.889517
2091.053	1	0.1435976	0.1104846	0.1312306	0.1230947	0.2624805	0.170555	2.6068	1.8738	0.1499961	0.05740165	0.1661	0.1849668	1.440679	1.254728	0.4465477	0.4498399	0.1200566	0.120203	0.1244756	0.1169247	0.3255982	0.3983784	0.2267819	0.2176301
2091.151	1	2.018014	1.244493	0.3602226	0.3646727	0.06352704	0.07737867	0.0394733	0.08236195	0.2349816	0.4028093	0.2840653	0.2410657	0.03968674	0.04486282	0.07292863	0.03722104	1.771054	0.9982031	1.318487	1.004765	0.1106122	0.1049497	0.05145084	0.05057577
2091.152	1	0.42606	0.3747013	2.358296	2.183066	0.3358464	0.2736415	0.156876	0.1027512	2.501688	2.22951	0.651676	0.3902748	0.109577	0.08546093	0.1106025	0.09283109	0.455252	0.243156	0.2107107	0.2161035	0.06820785	0.1412596	0.06368194	0.06988604
2091.152	1	0.1083991	0.0835776	0.1769119	0.09170088	0.7653645	1.147264	0.4937395	0.5388914	0.1253958	0.1850812	0.1630853	0.1913189	0.2980287	0.4252967	0.4592171	0.3453605	0.3052071	0.4483377	0.3735861	0.3323433	1.495029	2.640146	2.03898	1.817217
2091.153	1	0.1758621	0.07767765	0.09296298	0.1367549	0.1209292	0.1950346	2.516863	1.864304	0.1188644	0.08354763	0.1988543	0.1820487	1.421834	1.307811	0.4954346	0.457733	0.1534669	0.120262	0.1107658	0.0771187	0.2754302	0.3455626	0.207919	0.222257
2091.251	1	2.050135	1.291186	0.2346044	0.4095305	0.06908921	0.06206301	0.05222605	0.06412248	0.2701619	0.4000994	0.2670008	0.2594058	0.04970747	0.05156662	0.07672294	0.04287178	1.70846	1.031874	1.307119	0.9225966	0.1075054	0.09324563	0.04982348	0.07004514
2091.252	1	0.405885	0.3928864	2.270432	2.124585	0.3220945	0.2695467	0.1413686	0.1104669	2.469305	2.142631	0.555503	0.3690628	0.1023214	0.07802208	0.1108251	0.08096326	0.4474116	0.2999531	0.2010786	0.176371	0.08171067	0.1419652	0.05239513	0.06483969
2091.252	1	0.1365997	0.08942697	0.1785941	0.1113438	0.7927593	1.149201	0.5005181	0.5114742	0.147971	0.179731	0.1581912	0.1608337	0.2981636	0.4113771	0.4512792	0.3425209	0.3130307	0.4306957	0.3827544	0.2843315	1.500043	2.598322	2.005051	1.760936
2091.253	1	0.202676	0.07694712	0.07309907	0.09178655	0.1085137	0.2884906	2.383413	1.780998	0.1211579	0.1020337	0.1887589	0.1715633	1.274117	1.210621	0.4480998	0.4508126	0.123864	0.09379425	0.08007534	0.07516692	0.2491495	0.294636	0.1906888	0.2442038
2091.351	1	2.07084	1.451106	0.1796813	0.4568099	0.04993995	0.04975309	0.06365167	0.0533393	0.3236155	0.3153583	0.2789231	0.3256215	0.05676296	0.06554883	0.08241886	0.07274527	1.570779	1.102937	1.334537	0.9322044	0.09932426	0.08825804	0.07609184	0.08459075
2091.352	1	0.392987	0.3851809	2.184964	2.089722	0.3065297	0.2719052	0.1252151	0.09841512	2.478223	2.086221	0.4142624	0.3389765	0.1048669	0.09876502	0.1111108	0.1004374	0.459769	0.3717031	0.1903238	0.2160234	0.1122826	0.1407348	0.0552913	0.07188612
2091.352	1	0.1512766	0.0901366	0.1801094	0.1141044	0.8044169	1.141081	0.523635	0.4800847	0.1504935	0.1637549	0.1435479	0.1463153	0.2907703	0.3842129	0.4221588	0.3162166	0.3062127	0.424997	0.3808401	0.2452914	1.521866	2.549753	1.984007	1.744701
2091.353	1	0.1800673	0.06082922	0.07274411	0.1083718	0.2424316	0.375027	2.339259	1.752986	0.1063487	0.08204669	0.2119728	0.1358071	1.169506	1.100981	0.3932461	0.4007446	0.08463164	0.0668653	0.05072369	0.06864582	0.2784907	0.3085164	0.2337404	0.2497826
2091.451	1	2.170353	1.61102	0.1873943	0.4354629	0.06663602	0.05143789	0.07190021	0.06906895	0.3661002	0.3021823	0.3098024	0.3187036	0.05824437	0.07745463	0.05292533	0.06321469	1.535958	1.213335	1.436922	0.9840229	0.1128227	0.0876629	0.08196214	0.08868267
2091.452	1	0.3902003	0.3944088	2.229677	2.147557	0.3092702	0.2757492	0.09405341	0.1115471	2.542938	2.148809	0.308443	0.3411855	0.1056335	0.08764375	0.08959496	0.1062578	0.4926882	0.4349195	0.2153252	0.2836256	0.08366929	0.1330646	0.07334452	0.07909929
2091.452	1	0.1552962	0.06194318	0.1844534	0.1320469	0.8123671	1.178211	0.5842694	0.424156	0.1473088	0.1772734	0.1450977	0.1207935	0.2978124	0.3853057	0.4520896	0.2806264	0.3009089	0.44536	0.4084007	0.2621552	1.657613	2.650473	2.076588	1.811654
2091.453	1	0.1700432	0.08701541	0.06104682	0.1208722	0.2726824	0.3912971	2.568985	1.87691	0.158328	0.1138629	0.2387792	0.1135755	1.168139	1.14887	0.5148044	0.3774042	0.1185487	0.08983764	0.09709265	0.08726052	0.3205188	0.3457437	0.3041215	0.2860583
2091.551	1	2.195666	1.639431	0.236302	0.3621443	0.07772813	0.0346295	0.07115882	0.0561679	0.3636781	0.2348544	0.3104965	0.295725	0.05454235	0.06714135	0.07062284	0.08744674	1.54181	1.293193	1.546011	1.00595	0.1209172	0.09217292	0.08361194	0.06824802
2091.552	1	0.3801915	0.3908444	2.260916	2.185833	0.3297934	0.2746582	0.07122409	0.1406277	2.600019	2.168366	0.2264781	0.3389094	0.09819667	0.1152799	0.1038019	0.1186225	0.5024878	0.4831801	0.2402666	0.3589516	0.09678712	0.1445167	0.08633143	0.08685286
2091.552	1	0.1597364	0.09688154	0.2115154	0.159121	0.7938053	1.178285	0.6517952	0.3866414	0.1599536	0.1699088	0.1493887	0.09328997	0.2953862	0.3881317	0.4667256	0.2390142	0.3035946	0.4321963	0.4232328	0.2720487	1.742243	2.640554	2.0836	1.816943
2091.553	1	0.1559446	0.1290536	0.09835775	0.1217556	0.2688025	0.504978	2.627592	1.843626	0.1743648	0.1188053	0.1738403	0.09286514	1.106135	1.053544	0.557271	0.3270492	0.1129568	0.0857324	0.0876738	0.06834266	0.2925226	0.4198077	0.2875658	0.3057004
2091.651	1	2.127396	1.547857	0.270743	0.3153162	0.05940271	0.03659409	0.07432352	0.04062091	0.3124187	0.176676	0.2654626	0.244469	0.04950844	0.04960997	0.06309994	0.05824263	1.542745	1.338738	1.604777	0.9724341	0.1114342	0.1082419	0.09148826	0.05420852
2091.652	1	0.3670692	0.3850016	2.205128	2.144389	0.3262347	0.2817256	0.07569611	0.1513519	2.58435	2.164139	0.270683	0.3643996	0.09907086	0.1067208	0.07760535	0.09797642	0.4842496	0.5023236	0.2726455	0.3664713	0.1059462	0.1367982	0.1032027	0.08428035
2091.652	1	0.1797631	0.1340591	0.2138948	0.1676519	0.7732839	1.163929	0.6507068	0.3411285	0.1958156	0.1535445	0.1588774	0.09074583	0.2870298	0.3401481	0.4681343	0.2390102	0.2948496	0.4062056	0.413684	0.2813919	1.75891	2.526916	2.054738	1.786768
2091.653	1	0.1150791	0.1744611	0.111321	0.09656724	0.2201719	0.5752811	2.546491	1.725443	0.126631	0.0696545	0.221572	0.1026631	1.123461	0.9503463	0.5497244	0.2985029	0.1191267	0.122235	0.09534301	0.06666716	0.249501	0.4486316	0.2800944	0.3252094
2091.751	1	2.047724	1.493036	0.320634	0.2930678	0.04738638	0.04752621	0.09118054	0.05029256	0.2787971	0.2981361	0.176519	0.2204611	0.06713563	0.06210512	0.04723498	0.04959646	1.572866	1.370765	1.612791	0.9442341	0.08845051	0.09185546	0.06724558	0.08124811
2091.752	1	0.3643126	0.3570331	2.151659	2.089967	0.3242441	0.2639272	0.09721429	0.1643885	2.553681	2.161079	0.385578	0.3866386	0.1023985	0.117637	0.07675235	0.1110405	0.4561862	0.495098	0.2868555	0.3722442	0.1104896	0.1368333	0.1279337	0.09226112
2091.752	1	0.2218434	0.131699	0.1851507	0.158361	0.7570308	1.158684	0.6184379	0.308352	0.2150193	0.1392225	0.1746613	0.07698744	0.2914373	0.291136	0.450161	0.2405147	0.3000601	0.3955443	0.3958485	0.3185274	1.800098	2.414681	2.009123	1.793605
2091.753	1	0.1149452	0.2078255	0.1038197	0.09080807	0.2665278	0.6252163	2.431881	1.583244	0.1212938	0.08104816	0.1936563	0.1141352	1.178875	0.8547571	0.4932381	0.3158902	0.09531447	0.08715751	0.08776354	0.05816563	0.210533	0.367483	0.2641767	0.335233
2091.851	1	2.055791	1.526671	0.3167434	0.2891529	0.05963455	0.06886808	0.07175368	0.04172366	0.3396392	0.3465582	0.1683489	0.1734337	0.0591776	0.05201513	0.06617699	0.04577661	1.618087	1.402154	1.661265	0.9317139	0.08099816	0.08218277	0.09431155	0.07616559
2091.852	1	0.3346002	0.3495026	2.164842	2.091294	0.3008577	0.2811275	0.1058276	0.1493862	2.533434	2.194495	0.4885077	0.3953785	0.08168947	0.1129604	0.07714164	0.1204483	0.4162123	0.4702517	0.284239	0.3645728	0.08427021	0.1190396	0.1018306	0.07749836
2091.852	1	0.2278656	0.08771168	0.1789444	0.1497477	0.7097612	1.136844	0.5809004	0.3267734	0.1974279	0.1407197	0.1931011	0.08906909	0.2902527	0.2673781	0.4820933	0.2163388	0.3021466	0.3635661	0.4016528	0.3402294	1.874938	2.433282	2.04141	1.849525
2091.853	1	0.09374864	0.1567671	0.09268363	0.08600818	0.3307254	0.6227807	2.465626	1.597224	0.1548129	0.09541371	0.1804824	0.143079	1.262878	0.8889352	0.5251466	0.364558	0.08793685	0.1296668	0.1005041	0.05955342	0.2270968	0.4047612	0.2365558	0.3531208
2091.950	1	2.11767	1.562504	0.3489927	0.2831482	0.06749254	0.04926126	0.03954878	0.04414261	0.4112929	0.2626129	0.1293772	0.1159893	0.05274873	0.05395035	0.05468091	0.03297831	1.672168	1.450554	1.648891	0.994151	0.09150844	0.074649	0.09415407	0.03757134
2091.951	1	0.3117099	0.3671632	2.263691	2.171271	0.3216293	0.3003826	0.1469803	0.1502738	2.577378	2.291597	0.6186683	0.3844931	0.07724335	0.1145689	0.09490723	0.1124753	0.3400663	0.4693368	0.2784968	0.3614133	0.07084619	0.1507013	0.1192773	0.08260369
2091.952	1	0.2214342	0.08774679	0.1542234	0.1247353	0.7005158	1.161363	0.5541649	0.3539598	0.1930168	0.1606903	0.223398	0.1037069	0.3309087	0.2992489	0.5117584	0.2042237	0.2888039	0.3609164	0.4215512	0.3580018	1.966717	2.508945	2.112189	1.949834
2091.953	1	0.07735217	0.1693774	0.101865	0.1012535	0.3599047	0.5894849	2.629478	1.794004	0.1597686	0.1028103	0.1859874	0.1528112	1.336768	0.9538941	0.5395842	0.3565555	0.07394644	0.1622041	0.06733471	0.09373013	0.2954737	0.444789	0.1554781	0.3620573
2092.051	1	2.100295	1.539513	0.46043	0.3273273	0.04146572	0.06874144	0.04274815	0.05553172	0.3925449	0.2564894	0.1988822	0.1528452	0.06326196	0.04296337	0.04798876	0.04383364	1.688679	1.40897	1.561817	1.070599	0.08857658	0.07153186	0.08584672	0.03873049
2092.052	1	0.2921342	0.3922501	2.283814	2.17618	0.291762	0.318676	0.1518808	0.1254287	2.577077	2.32629	0.7113134	0.3483666	0.08169155	0.09476347	0.09670921	0.09331621	0.245915	0.4350911	0.242313	0.3635944	0.05981544	0.121931	0.1076648	0.07544543
2092.052	1	0.2027891	0.1268399	0.1340418	0.09394343	0.6900912	1.18541	0.5310635	0.3454657	0.1712857	0.1896087	0.2442991	0.1040872	0.3311472	0.3248765	0.5610165	0.2267992	0.2819316	0.357881	0.4498047	0.3854988	1.997623	2.441086	2.12598	1.981008
2092.053	1	0.1004353	0.1254724	0.1124846	0.1173241	0.3066308	0.4217	2.637894	1.840919	0.1477009	0.0648788	0.1793579	0.1714798	1.415172	1.057039	0.5694366	0.337196	0.09486656	0.1356497	0.07917436	0.1255351	0.2967307	0.41361	0.1366303	0.3051202
2092.151	1	2.078426	1.574028	0.5384862	0.3362046	0.05228649	0.06423147	0.05954233	0.0725849	0.3689487	0.3002793	0.2400802	0.183142	0.06988982	0.07445428	0.07780917	0.0381206	1.659043	1.35978	1.466436	1.049256	0.1011103	0.07697742	0.09549723	0.04367962
2092.152	1	0.2858618	0.4378483	2.247153	2.115042	0.2993932	0.3177485	0.1696542	0.1222857	2.545072	2.311216	0.742189	0.2890501	0.09319518	0.1231835	0.08551541	0.07555704	0.1624085	0.4350861	0.1703485	0.3732093	0.06885753	0.1207861	0.07454102	0.08518425
2092.152	1	0.2216908	0.1765051	0.1312796	0.1000893	0.7167967	1.176642	0.5088819	0.3399136	0.1653823	0.1901704	0.244087	0.1036085	0.3390649	0.3367479	0.593464	0.2634639	0.2671766	0.3525758	0.4739085	0.3982405	1.999427	2.341072	2.139447	1.969533
2092.153	1	0.09537295	0.08843606	0.09935202	0.09991294	0.254805	0.2511948	2.55364	1.847214	0.1333328	0.1123975	0.1553965	0.1953025	1.397791	1.173246	0.5273518	0.3523944	0.09570243	0.1065271	0.06724092	0.09667431	0.24686	0.3493012	0.1434873	0.230213
2092.251	1	1.934712	1.61581	0.4483543	0.3784524	0.05364721	0.06655056	0.07216937	0.05545274	0.3735986	0.3208164	0.2888697	0.2039041	0.07431812	0.0905972	0.09386808	0.03739848	1.628153	1.208619	1.416556	1.029011	0.1029012	0.07894824	0.08318021	0.0462812
2092.252	1	0.2913992	0.4908575	2.23632	2.082218	0.2626451	0.3030613	0.1783034	0.1140286	2.461892	2.259764	0.7514269	0.2328527	0.07700771	0.1309614	0.08449056	0.0778231	0.1546461	0.4245017	0.1163357	0.3718503	0.06432561	0.1179133	0.08345566	0.08456815
2092.252	1	0.2550464	0.2086022	0.1097341	0.1110302	0.7667083	1.17782	0.47963	0.3254904	0.1790272	0.1776835	0.2231841	0.09638585	0.3449704	0.3628399	0.5692451	0.2948842	0.2554792	0.3727906	0.4692813	0.4051664	1.985659	2.245182	2.125526	1.936836
2092.253	1	0.1078438	0.0782933	0.1090774	0.1016808	0.1700086	0.1601132	2.49628	1.811514	0.1290839	0.08671342	0.173962	0.1860192	1.347615	1.160928	0.4502993	0.3984209	0.09042253	0.09212252	0.07908834	0.09926602	0.1541044	0.3347819	0.1515077	0.1994741
2092.351	1	1.791137	1.624609	0.3273426	0.3909385	0.04493675	0.05582843	0.05275309	0.06216936	0.3884999	0.2720452	0.2853478	0.2437927	0.07874949	0.08150585	0.05898915	0.04712355	1.560399	1.007856	1.393109	1.08711	0.09660572	0.07672238	0.0795288	0.05716322
2092.352	1	0.3421102	0.5502669	2.287775	2.080091	0.2931189	0.3188223	0.1658129	0.1061894	2.453095	2.297221	0.7586851	0.2292689	0.07065637	0.1300623	0.0795061	0.07172508	0.2142408	0.4136804	0.08671706	0.3654918	0.07082996	0.1032517	0.08486197	0.06329899
2092.352	1	0.2326244	0.2124979	0.1036892	0.1251656	0.7923894	1.198358	0.4763245	0.2924264	0.184555	0.1963275	0.221808	0.07401353	0.3495819	0.3827058	0.574857	0.2828282	0.2587538	0.4000206	0.4776867	0.4277121	2.014076	2.317536	2.241678	2.031277
2092.353	1	0.1568743	0.04117533	0.1325967	0.1063053	0.2224419	0.1713441	2.734986	1.982433	0.1298731	0.08634558	0.2220774	0.1563109	1.419628	1.258084	0.5408856	0.4247892	0.07303493	0.1017244	0.08832239	0.1026771	0.1215683	0.4023716	0.2089631	0.2035186
2092.451	1	1.676349	1.468574	0.2425329	0.4576499	0.05277092	0.05655369	0.05274629	0.07765944	0.3968644	0.2902472	0.2004523	0.2460347	0.08585937	0.08479752	0.05914952	0.04976953	1.434919	0.8662309	1.229984	0.9845739	0.1044431	0.07658837	0.05744131	0.06013054
2092.452	1	0.3848655	0.6063678	2.186744	1.978416	0.2765344	0.2927902	0.1618455	0.1022423	2.382296	2.165724	0.6745913	0.2757656	0.07965687	0.1183598	0.07759918	0.06534887	0.2699921	0.3873566	0.1340197	0.3281246	0.07878253	0.1047059	0.06953227	0.08347765
2092.452	1	0.2093411	0.1937347	0.1085912	0.139073	0.8042134	1.204753	0.4764724	0.2750361	0.1659347	0.2213144	0.2191567	0.05984754	0.3557627	0.3808357	0.5763985	0.2610894	0.2786958	0.393017	0.4712673	0.4224965	2.021064	2.298193	2.294666	2.038435
2092.453	1	0.1359765	0.07702127	0.08579569	0.09263734	0.2845905	0.2267191	2.764215	2.024473	0.125378	0.1029885	0.2078478	0.118953	1.391489	1.215497	0.5475156	0.4291687	0.06734994	0.09595065	0.0692926	0.06776148	0.1444892	0.4074483	0.2573831	0.2247359
2092.551	1	1.693904	1.411106	0.2706942	0.4653024	0.06708117	0.05170883	0.05680647	0.08722891	0.3722545	0.2235633	0.2305936	0.2634392	0.07266592	0.06626737	0.04763728	0.04590631	1.400022	0.91728	1.223413	0.9722559	0.114294	0.07497785	0.06551785	0.05554857
2092.552	1	0.436216	0.6649667	2.149605	1.90944	0.2827627	0.2898703	0.1732001	0.1186562	2.36588	2.093519	0.6301016	0.3309512	0.09100873	0.1083208	0.07335735	0.07328969	0.3097904	0.3650132	0.1842178	0.2997443	0.07478405	0.1203555	0.07287737	0.07814452
2092.552	1	0.1926304	0.1573676	0.1264507	0.1180578	0.8521248	1.222853	0.4849743	0.3023873	0.1810203	0.2336105	0.2061154	0.06905581	0.3373187	0.4110709	0.5622424	0.2623117	0.2734284	0.3697818	0.4328067	0.4218776	1.996096	2.248232	2.290136	2.04031
2092.553	1	0.09787307	0.06196524	0.04639861	0.1042251	0.3063563	0.3446001	2.661561	1.974533	0.1777904	0.1071829	0.2013575	0.1172359	1.322229	1.127636	0.5290333	0.4457438	0.1120563	0.09778712	0.09181173	0.08164868	0.1253311	0.37808	0.3354838	0.2327546
2092.651	1	1.856093	1.428043	0.3525316	0.4317125	0.04554995	0.02925525	0.05206594	0.07085886	0.4276221	0.1649212	0.2646691	0.2740581	0.06074284	0.06477444	0.05704117	0.04219746	1.445476	1.104077	1.512322	1.07151	0.1044798	0.07285334	0.06258413	0.06064922
2092.652	1	0.465167	0.7299	2.138415	1.901067	0.2754933	0.2882548	0.1675603	0.136008	2.410243	2.061156	0.5839395	0.3833799	0.09583847	0.1009788	0.08277924	0.07637201	0.3459136	0.3528864	0.2217629	0.2549331	0.09584143	0.1262372	0.0775432	0.07935132
2092.652	1	0.1913364	0.1688626	0.1498344	0.1213805	0.8928257	1.267222	0.4852676	0.3763258	0.179928	0.2597024	0.221132	0.09370697	0.3179768	0.4394613	0.5800364	0.2444378	0.2940964	0.4004313	0.4357452	0.416275	2.005599	2.284142	2.342767	2.061344
2092.653	1	0.1629073	0.09489136	0.0720672	0.1427625	0.3070648	0.4215131	2.559667	1.886886	0.1943805	0.121197	0.2242197	0.1135727	1.252993	0.9979078	0.4567687	0.4699038	0.1393388	0.07898682	0.1063883	0.1074594	0.1414295	0.3495915	0.4095608	0.2577782
2092.751	1	1.918684	1.422051	0.3664582	0.3297301	0.06093049	0.03812788	0.07059362	0.07539965	0.4029803	0.2201378	0.2594629	0.2823184	0.06028628	0.07404622	0.05897868	0.05017375	1.435301	1.201083	1.693474	1.091282	0.1157458	0.07836676	0.07373834	0.05517053
2092.752	1	0.498782	0.7915968	2.16457	1.908768	0.2952445	0.2835953	0.1468872	0.1526838	2.462575	2.09213	0.5152745	0.4213807	0.09019977	0.1199767	0.07073655	0.08224623	0.360022	0.3561136	0.2269246	0.2343399	0.09567761	0.1344515	0.08255806	0.08449114
2092.752	1	0.1958429	0.1450875	0.1590465	0.1079966	0.946759	1.265799	0.480075	0.4677438	0.1746558	0.2613403	0.2256667	0.09816761	0.282312	0.4214517	0.5870923	0.2052132	0.3139625	0.3884191	0.4486668	0.4349815	2.020825	2.386373	2.44583	2.127832
2092.753	1	0.2027466	0.167335	0.1097973	0.1247933	0.2685577	0.4979658	2.60507	1.801298	0.1239301	0.08582019	0.2033447	0.1482972	1.277171	0.9009174	0.3548097	0.5208529	0.07410741	0.1113386	0.09349201	0.10884	0.2145437	0.3841792	0.3940772	0.3312779
2092.850	1	1.929644	1.511787	0.2926031	0.2260708	0.0637506	0.03834388	0.0796223	0.07057174	0.3576548	0.2888642	0.2339882	0.3101988	0.05527731	0.0568489	0.05316153	0.05347682	1.38146	1.230248	1.836145	1.157117	0.07535975	0.06750142	0.08192658	0.0453395
2092.851	1	0.5270182	0.8468718	2.175153	1.928682	0.2953715	0.2733298	0.138417	0.1540903	2.508449	2.132968	0.4210919	0.4606922	0.07686019	0.1070602	0.06941875	0.07971174	0.3723333	0.3656917	0.2382757	0.2348835	0.09439581	0.1366853	0.08561872	0.09092835
2092.852	1	0.1633549	0.1182591	0.1606271	0.08361004	0.9822136	1.287854	0.4657549	0.5247781	0.1724238	0.23557	0.2372719	0.09216748	0.270514	0.3682474	0.5848606	0.1854934	0.2964427	0.4024713	0.4429011	0.4320195	2.005247	2.47584	2.482644	2.141486
2092.853	1	0.1805339	0.1908818	0.1126914	0.0925388	0.3349988	0.6301103	2.752876	1.807977	0.1582163	0.1078237	0.1950149	0.1608721	1.338949	0.8278863	0.3688333	0.6208302	0.09277448	0.08804732	0.1090109	0.1132469	0.3074065	0.364283	0.3712685	0.4004053
2092.951	1	1.887265	1.582049	0.2461628	0.2763702	0.05914234	0.04931389	0.07611088	0.06331024	0.3234561	0.3191017	0.1746396	0.3214428	0.05475963	0.05775984	0.04582742	0.04214049	1.318739	1.196673	1.857405	1.201284	0.07085336	0.06934617	0.09528263	0.046969
2092.952	1	0.5570741	0.9076475	2.191491	1.928065	0.3298705	0.2797399	0.1153357	0.1461783	2.55743	2.147656	0.3653786	0.463545	0.07651652	0.1297972	0.07558987	0.08000922	0.3978714	0.3810996	0.2341732	0.2569793	0.1026951	0.1376514	0.08184579	0.0991367
2092.952	1	0.1490612	0.1054611	0.1234477	0.05937239	1.015266	1.341853	0.4550824	0.5736308	0.1740644	0.2039836	0.2359783	0.09957422	0.2965229	0.3402075	0.5740834	0.1892525	0.2918261	0.4099539	0.4117884	0.4127713	1.975793	2.509288	2.452247	2.117653
2092.953	1	0.1291297	0.14548	0.0780239	0.1036758	0.3740529	0.6310104	2.678447	1.751959	0.1508928	0.09869077	0.1872148	0.1443393	1.341972	0.7936088	0.3336178	0.5898128	0.1134219	0.1062023	0.0754195	0.09484689	0.3495683	0.325318	0.3265412	0.3411134
2093.051	1	1.821693	1.6233	0.2405573	0.2892202	0.05443292	0.03986494	0.06567454	0.07663846	0.3183227	0.3263724	0.2255628	0.2937076	0.06878357	0.0650009	0.03770139	0.03594711	1.232868	1.094536	1.808081	1.221117	0.06720549	0.0911397	0.07175961	0.03896585
2093.052	1	0.5350446	0.9311129	2.133443	1.914103	0.3307076	0.2890874	0.08110297	0.1587059	2.570673	2.128855	0.2955912	0.4579096	0.07602312	0.1110588	0.07056018	0.06847965	0.4153059	0.3723483	0.2458037	0.2653217	0.1044673	0.116522	0.09555678	0.0945405
2093.052	1	0.1539574	0.116631	0.09771558	0.07105339	1.032787	1.392251	0.4368365	0.6030581	0.1467276	0.1872975	0.2347139	0.1057137	0.317608	0.3289885	0.5572526	0.2310399	0.2785818	0.4012696	0.3792277	0.3936908	1.913112	2.474445	2.366756	2.072855
2093.053	1	0.1559659	0.1356653	0.0554475	0.08604159	0.3173809	0.5767026	2.523487	1.669343	0.1197567	0.07509057	0.1906034	0.1540071	1.369154	0.846339	0.2948895	0.5344293	0.1037308	0.1499678	0.1041415	0.1102151	0.3924623	0.2524625	0.2903853	0.322854
2093.151	1	1.793336	1.645018	0.2638634	0.3210017	0.04475147	0.03844703	0.06706545	0.05160433	0.3058301	0.2543385	0.2804946	0.2072719	0.06772417	0.06418559	0.04788922	0.03909295	1.180287	0.9383682	1.759231	1.206211	0.07288294	0.07541797	0.07629222	0.04093401
2093.152	1	0.487712	0.9579059	2.108242	1.920801	0.3143844	0.311651	0.1102975	0.1634209	2.563057	2.110037	0.3355643	0.4610471	0.1087238	0.1237412	0.08949423	0.06211297	0.4424597	0.3791127	0.2884081	0.2886046	0.1116966	0.09883967	0.1082609	0.0948396
2093.152	1	0.1564456	0.1560499	0.1114683	0.09412982	1.03478	1.461612	0.4398505	0.6428434	0.1540371	0.1804461	0.2314303	0.1139709	0.3452608	0.3426452	0.5421883	0.3063855	0.2731751	0.3994346	0.36514	0.4074135	1.865717	2.502416	2.287574	2.064167
2093.153	1	0.1760475	0.1491715	0.07235241	0.1277614	0.2350842	0.4856131	2.516907	1.688621	0.1398898	0.1062232	0.1802341	0.1632986	1.445845	0.9924522	0.2842694	0.5095344	0.09276215	0.1009603	0.1018562	0.1133585	0.4225162	0.296265	0.3526436	0.2642187
2093.251	1	1.768054	1.700324	0.2619894	0.3771862	0.05980318	0.05803689	0.06922017	0.05327514	0.2458916	0.3208946	0.3134231	0.1750255	0.06564153	0.1041591	0.04619749	0.05537898	1.208	0.8059273	1.680951	1.177077	0.07897654	0.06566961	0.05972879	0.04474484
2093.252	1	0.4393667	0.9280576	2.155345	1.939277	0.3078296	0.3393135	0.1120641	0.1490136	2.574689	2.173146	0.4233179	0.4668606	0.1092026	0.1365945	0.07642956	0.07401412	0.4612727	0.3741599	0.291153	0.3094925	0.1145574	0.09467827	0.09800455	0.09154806
2093.252	1	0.1545949	0.1517079	0.09385645	0.07791946	1.037036	1.550503	0.4190993	0.6422184	0.1422247	0.1585087	0.2043522	0.1360792	0.3377625	0.3574949	0.4953802	0.3996129	0.2872888	0.4243968	0.3555484	0.4252842	1.803453	2.561737	2.273891	2.126559
2093.253	1	0.1470718	0.1278801	0.09389405	0.1440697	0.1300709	0.35752	2.660738	1.888726	0.1373019	0.1010971	0.2044061	0.1942931	1.530396	1.181638	0.3704423	0.4832703	0.08913309	0.1355566	0.1205597	0.1173661	0.4006026	0.363753	0.3787114	0.2436428
2093.350	1	1.785818	1.658861	0.2081314	0.3707044	0.05703289	0.05017018	0.07445607	0.0571065	0.225846	0.3237853	0.2262583	0.1591521	0.06761971	0.0840343	0.04729894	0.02881301	1.277413	0.8680149	1.537976	1.106954	0.09484537	0.07026506	0.05591215	0.05235019
2093.351	1	0.4067382	0.8616359	2.122091	1.917673	0.2979228	0.3100666	0.1169514	0.1530409	2.519445	2.143372	0.5132905	0.4784654	0.1104836	0.1420373	0.07495771	0.07357665	0.4504511	0.3579566	0.316783	0.3148868	0.1021509	0.113018	0.115066	0.1160148
2093.352	1	0.1556638	0.1348531	0.09016058	0.08308858	1.041194	1.599382	0.4175674	0.5922643	0.1276529	0.148247	0.1670125	0.1618142	0.3117644	0.3789377	0.4414821	0.4596842	0.2569451	0.4305491	0.3278883	0.3996553	1.706339	2.516292	2.182573	2.126491
2093.353	1	0.1376276	0.1381395	0.1352374	0.1506759	0.1468229	0.2314426	2.665929	1.982913	0.1642982	0.08655361	0.1782824	0.2120705	1.550371	1.309236	0.4441379	0.4666344	0.1221101	0.155198	0.1074749	0.1050973	0.3421766	0.4001984	0.3374711	0.2170855
2093.451	1	1.84371	1.462145	0.2164225	0.2838708	0.04469126	0.06003135	0.05660792	0.05876409	0.2278633	0.2852147	0.2431963	0.2292364	0.05611799	0.05842252	0.05297192	0.03545733	1.322107	1.079704	1.37348	0.9817825	0.1074221	0.09539508	0.06232235	0.04169214
2093.452	1	0.3838489	0.7622193	1.974902	1.844957	0.2938378	0.3005418	0.1216039	0.1397013	2.424458	1.984787	0.5679389	0.4055577	0.1291826	0.1123905	0.08701688	0.08371721	0.4355026	0.2953468	0.3129287	0.2866423	0.08770714	0.1200428	0.1277663	0.1286672
2093.452	1	0.1566376	0.1269733	0.07628831	0.08777953	1.040541	1.602384	0.4263603	0.5333064	0.1253208	0.1714603	0.1481185	0.1711142	0.2918577	0.426386	0.3834925	0.4770801	0.2192969	0.4315585	0.3173772	0.3996467	1.636082	2.437384	2.044329	2.103638
2093.453	1	0.1487534	0.08682883	0.1102223	0.1430242	0.2423242	0.1526422	2.622172	1.980911	0.1578768	0.09985361	0.215808	0.1869073	1.538099	1.41521	0.508312	0.450821	0.109168	0.1173756	0.1087759	0.06024454	0.2877186	0.3552193	0.2892375	0.2466882
2093.551	1	2.137155	1.510357	0.2665937	0.2415646	0.05243092	0.06542573	0.08011094	0.05549524	0.295035	0.3049755	0.3728783	0.2517549	0.07542536	0.06661763	0.06342984	0.05351403	1.541435	1.307475	1.495339	1.058556	0.09701269	0.1048519	0.08482387	0.03938074
2093.552	1	0.3711886	0.6608536	1.853716	1.802098	0.263554	0.279145	0.1291722	0.1308461	2.34848	1.907871	0.6646033	0.3806162	0.1335953	0.1087092	0.06206362	0.07991184	0.4179133	0.2704713	0.2810952	0.2665536	0.08477567	0.1093907	0.1232216	0.1151035
2093.552	1	0.168771	0.1292581	0.08921828	0.09264067	1.049149	1.527156	0.3971989	0.4290133	0.1261271	0.1810912	0.1318488	0.1805028	0.2727	0.4673927	0.3227859	0.4692681	0.2286965	0.4191573	0.2919376	0.3855574	1.589015	2.355427	1.89908	2.047244
2093.553	1	0.2068332	0.0899758	0.1516176	0.1258962	0.3277397	0.2117724	2.543184	1.92022	0.1081127	0.150221	0.2195811	0.1706564	1.424767	1.383546	0.5228145	0.4473362	0.1039442	0.1330498	0.09157326	0.09131808	0.2319733	0.3174665	0.2809996	0.3128212
2093.651	1	2.29475	1.617817	0.2485807	0.2591688	0.06341083	0.05579675	0.05143473	0.05628816	0.3508891	0.2801118	0.4035727	0.222224	0.06624615	0.06136994	0.06006579	0.03816282	1.698182	1.441186	1.55993	1.121877	0.09471673	0.08051295	0.08628128	0.04675006
2093.652	1	0.3842266	0.6032271	1.926816	1.863853	0.2583893	0.3163513	0.1625607	0.1391284	2.414725	1.963883	0.8263151	0.4163966	0.1217506	0.1282972	0.0721058	0.07888107	0.4002289	0.3052188	0.2475956	0.282372	0.07608217	0.106639	0.1287431	0.1198288
2093.652	1	0.1852952	0.1173661	0.1039818	0.08123861	1.079029	1.521621	0.3795001	0.3033473	0.1317401	0.1934701	0.1163872	0.2020882	0.3020657	0.4645491	0.3144473	0.4735584	0.2712833	0.4007853	0.2981437	0.3421289	1.597717	2.348967	1.833969	2.088087
2093.653	1	0.1720115	0.1056129	0.08879778	0.09098736	0.3205567	0.2421279	2.712033	2.030946	0.125413	0.09837957	0.2091174	0.1455994	1.392734	1.385298	0.5561998	0.4653869	0.08030429	0.07311714	0.0878468	0.09048673	0.2604095	0.2436496	0.262769	0.3507495
2093.751	1	2.346746	1.789575	0.1769494	0.2797293	0.06440179	0.04639026	0.06079558	0.06399696	0.3733149	0.3483085	0.4476223	0.2200408	0.06773024	0.05525553	0.072847	0.03628836	1.812162	1.511709	1.553095	1.16451	0.09490576	0.08686647	0.09094021	0.07090033
2093.752	1	0.3727471	0.5139134	1.978304	1.940398	0.2692098	0.3051051	0.1755894	0.1541954	2.452462	2.01004	0.9576594	0.4583117	0.1155362	0.1225135	0.07578376	0.05634512	0.3742922	0.3245407	0.2869726	0.3236836	0.07125037	0.0940576	0.1482289	0.1281827
2093.752	1	0.2104101	0.102114	0.1555982	0.08641587	1.079432	1.486836	0.3410799	0.1641957	0.1400421	0.1919324	0.108062	0.1974245	0.3152579	0.4663038	0.3502628	0.4449351	0.284428	0.389123	0.3061072	0.3300951	1.589425	2.381781	1.800411	2.117334
2093.753	1	0.155362	0.09736835	0.06978167	0.1085074	0.2812066	0.3069005	2.818342	2.047107	0.1569992	0.09077884	0.2525269	0.1238053	1.32207	1.354993	0.5873801	0.4559087	0.1017998	0.09056895	0.05566667	0.1212797	0.284597	0.2795316	0.2105666	0.35701
2093.851	1	2.295564	1.837213	0.1203135	0.2305291	0.06040049	0.04953043	0.06869988	0.07159392	0.3420459	0.3486834	0.3592422	0.3061244	0.06215149	0.07081587	0.05540066	0.05357965	1.797523	1.43265	1.485562	1.139824	0.09350394	0.08066302	0.07005244	0.07235658
2093.852	1	0.356244	0.4340693	1.933594	1.924344	0.2581201	0.3009604	0.1663924	0.1409171	2.415329	1.951976	0.9830318	0.4390729	0.1212402	0.1160592	0.08631215	0.06202492	0.3552684	0.2997888	0.3543061	0.3329572	0.07386192	0.1020055	0.1535571	0.1199301
2093.852	1	0.2245131	0.1046194	0.1381089	0.09205355	1.031419	1.44201	0.2868763	0.1963165	0.1332818	0.2059743	0.1214046	0.1537295	0.3240823	0.4724585	0.3957134	0.4100869	0.2999943	0.4005813	0.2940305	0.3438253	1.557829	2.367974	1.748932	2.096946
2093.853	1	0.1372069	0.08354289	0.08709327	0.1067581	0.2605297	0.4604655	2.752922	1.892757	0.1738888	0.1077317	0.2097715	0.110041	1.204579	1.228817	0.6314347	0.4338286	0.08926717	0.07545838	0.06063374	0.07931895	0.2094895	0.2924835	0.1683434	0.3175889
2093.950	1	2.128298	1.88258	0.1830688	0.2200347	0.03987552	0.06112448	0.09286493	0.05013259	0.2611777	0.3622592	0.2622442	0.283914	0.04793841	0.09030327	0.04864543	0.05075873	1.788485	1.335471	1.488651	1.134631	0.0892655	0.110679	0.07516454	0.07362447
2093.951	1	0.3522869	0.3302704	1.856468	1.875964	0.247956	0.3002973	0.1761299	0.1348267	2.400134	1.867276	0.955698	0.4246182	0.09504546	0.109007	0.08621359	0.05259266	0.3417452	0.2825354	0.3915153	0.3341272	0.06025712	0.09812296	0.1552549	0.1071174
2093.952	1	0.2376018	0.09508184	0.09994202	0.09224055	1.007816	1.41938	0.2489692	0.3257041	0.111677	0.2039982	0.1513667	0.1372967	0.3360894	0.4792301	0.457835	0.4187014	0.3221933	0.4044378	0.2801591	0.3677522	1.532674	2.312436	1.693265	2.058749
2093.953	1	0.1077554	0.1230615	0.09135632	0.09046281	0.271496	0.5421685	2.656607	1.761527	0.1379456	0.1106713	0.2264594	0.1144265	1.19883	1.066519	0.632988	0.4073217	0.05460781	0.1019598	0.07648805	0.08204931	0.193235	0.2690244	0.08629709	0.3225339
2094.051	1	2.072257	1.927247	0.2328041	0.2422247	0.04755412	0.05785925	0.0860047	0.06863997	0.2159749	0.344906	0.3232199	0.2894894	0.03137982	0.08855964	0.07418725	0.05365507	1.786503	1.326059	1.547243	1.171362	0.09803413	0.09307222	0.06165528	0.06329591
2094.052	1	0.3439552	0.2633467	1.919066	1.923795	0.2649628	0.3083478	0.18934	0.1214501	2.442203	1.915016	0.9602256	0.4715199	0.09599872	0.1171267	0.08282735	0.06662703	0.3647504	0.3323252	0.4115731	0.3855323	0.05982969	0.1037049	0.157355	0.1116472
2094.052	1	0.2264695	0.09480243	0.07765514	0.0935342	0.9954999	1.428025	0.225379	0.4540367	0.1236909	0.1959657	0.1582743	0.1261751	0.3327728	0.4482723	0.4956621	0.4314346	0.3414207	0.3877397	0.3071684	0.3663245	1.545585	2.320161	1.718981	2.063346
2094.053	1	0.1168046	0.1792032	0.102788	0.1015668	0.3298733	0.6259166	2.728935	1.739113	0.1559294	0.1083826	0.1920294	0.1554646	1.313639	1.000695	0.6240211	0.4603402	0.06610856	0.0942377	0.09683145	0.09055266	0.220129	0.3157172	0.1750422	0.4155887
2094.141	1	2.133319	1.911072	0.1665225	0.3121352	0.04926391	0.05658414	0.06964459	0.05999002	0.3747721	0.3592793	0.386158	0.3147013	0.06209094	0.06748653	0.09490238	0.05045552	1.897097	1.414113	1.766421	1.23759	0.1037332	0.08158783	0.07044393	0.05614672
2094.142	1	0.3347984	0.2610746	2.027076	1.968232	0.2741402	0.297907	0.1874343	0.1595873	2.515242	1.91716	0.9565113	0.5418556	0.1011206	0.12015	0.07381599	0.06814691	0.3788127	0.3785259	0.3787711	0.4293501	0.05807772	0.1001309	0.1662335	0.1170046
2094.142	1	0.1949655	0.06547017	0.07867672	0.08829358	0.9794225	1.433867	0.2329659	0.56786	0.1352369	0.1850518	0.1581834	0.1294985	0.293948	0.4165976	0.5060614	0.4680508	0.3480693	0.3953569	0.321474	0.3825147	1.523759	2.369706	1.753408	2.112241
2094.143	1	0.1124157	0.1716174	0.09435541	0.1173548	0.2911235	0.6316124	2.784482	1.803818	0.1304522	0.09700887	0.1902407	0.1714983	1.385372	0.9702386	0.6199462	0.4509069	0.07488505	0.1200448	0.06926239	0.07316698	0.2535681	0.4087517	0.2087209	0.4273786
2094.251	1	2.089828	1.820588	0.1850398	0.3404556	0.06047473	0.06579158	0.06745832	0.06189794	0.4949883	0.3452013	0.3816791	0.325936	0.09479378	0.0661443	0.0813048	0.0430476	1.918177	1.462163	1.941555	1.284317	0.09989627	0.07606246	0.08521949	0.05553407
2094.252	1	0.3435428	0.31499	2.03998	1.932034	0.287081	0.2813796	0.1447099	0.1584542	2.53831	1.875717	0.8545147	0.5795816	0.08059461	0.1140263	0.08559412	0.08357134	0.4084054	0.387215	0.3318801	0.4167124	0.04456256	0.1165465	0.1511281	0.110056
2094.252	1	0.2043327	0.04455605	0.07970745	0.09583276	0.9459394	1.431864	0.2502658	0.6442803	0.1546189	0.168944	0.1495635	0.1303878	0.2787375	0.4243352	0.4993733	0.4707979	0.3226762	0.410507	0.3458226	0.4061021	1.483038	2.322986	1.790778	2.126123
2094.253	1	0.1099927	0.139777	0.1119014	0.1029183	0.2192528	0.5219869	2.654532	1.785136	0.110712	0.09062412	0.1628778	0.1511945	1.430237	1.019073	0.5797077	0.3890291	0.09466385	0.1212754	0.07773523	0.08671388	0.2777641	0.4215921	0.2057324	0.3926897
2094.341	1	2.024304	1.752366	0.2463506	0.3376548	0.05922767	0.05721731	0.06505172	0.07115173	0.5717652	0.2886016	0.3900326	0.3258364	0.08834216	0.05119821	0.08172527	0.04700578	1.858252	1.4395	1.975279	1.324232	0.09544663	0.06654063	0.08161857	0.07330638
2094.342	1	0.389197	0.4191242	1.984173	1.87385	0.2911156	0.2928936	0.1399228	0.166806	2.562698	1.817236	0.7232487	0.5962412	0.1006245	0.113017	0.07418772	0.09491679	0.4381295	0.363327	0.2506712	0.3830333	0.05011389	0.1069461	0.1591475	0.1109744
2094.342	1	0.2154862	0.06179556	0.08965489	0.1257301	0.9262035	1.400574	0.2991055	0.6769981	0.1556542	0.1679985	0.1502527	0.1404125	0.2795277	0.4275627	0.5097248	0.4759419	0.306204	0.3998919	0.3938298	0.4091272	1.423612	2.251299	1.838628	2.090986
2094.343	1	0.1306202	0.1080406	0.1169036	0.126652	0.1946429	0.4240815	2.514328	1.73934	0.1432757	0.09486585	0.1611463	0.1858515	1.477225	1.10483	0.5700262	0.3388835	0.1326039	0.1001063	0.07581707	0.08546939	0.3186887	0.3906036	0.1786525	0.3081076
2094.451	1	1.95572	1.67178	0.3460063	0.2584497	0.0588973	0.06180831	0.06435981	0.0834986	0.5914612	0.2260173	0.3989172	0.397859	0.08947567	0.04513505	0.08399125	0.05636898	1.858989	1.308311	1.887279	1.293824	0.08700826	0.08169687	0.06292957	0.05852366
2094.452	1	0.4012349	0.5405853	1.912293	1.825311	0.2935321	0.2740657	0.1354133	0.176575	2.593241	1.765328	0.5479475	0.5898708	0.1014265	0.1010465	0.07917823	0.1007577	0.4340084	0.328868	0.1489918	0.382288	0.06044268	0.1000802	0.122276	0.1003605
2094.452	1	0.2230033	0.06733191	0.07084857	0.110926	0.9009854	1.35361	0.3266997	0.6629556	0.179075	0.1624738	0.167506	0.147559	0.3132874	0.4165649	0.5015442	0.4844926	0.3054592	0.3869291	0.4426348	0.3709305	1.396082	2.199116	1.930064	2.070038
2094.453	1	0.1237812	0.08295306	0.1396048	0.1175055	0.2174318	0.3139846	2.539427	1.779836	0.1281343	0.1056039	0.1673577	0.1799931	1.469548	1.224518	0.5162839	0.3350016	0.1140212	0.09243318	0.1123135	0.09022401	0.305989	0.411155	0.2123749	0.2509181
2094.541	1	1.92505	1.578585	0.4931062	0.1413633	0.06168652	0.06580674	0.06873813	0.08961308	0.5120768	0.1829639	0.3692506	0.4612611	0.07994643	0.04290915	0.06894681	0.06249664	1.769018	1.04566	1.764723	1.195135	0.08935582	0.1070063	0.0791072	0.06000773
[truncated: 13,651 more rows]
