# Supplementary material for: Is infant neural sensitivity to vocal emotion associated with mother-infant relational experience?
Source: PLoS One. 2019 Feb 27;14(2):e0212205. doi: 10.1371/journal.pone.0212205 (PMC6392422; doi:10.1371/journal.pone.0212205)
Supplement: S1 File — (ZIP) [file pone.0212205.s001.zip › dataset/imed_30_2.txt]

1658.748	0	3.929287	3.389011	0.08214117	0.4029652	0.03306153	0.05036177	0.04740954	0.03693746	0.1489907	0.3260318	0.328989	0.2566072	0.04417605	0.0331369	0.04842647	0.05433695	0.8419761	1.277773	3.352301	2.064258	0.05089736	0.06373148	0.08743284	0.04078007
1658.748	0	0.3983838	0.5841663	3.679834	3.20124	0.3094451	0.3322357	0.220197	0.1860096	2.885066	2.762881	1.668593	1.207093	0.06415822	0.05931669	0.03558884	0.04566787	0.3059289	0.321583	0.2136442	0.3970435	0.03947245	0.07118452	0.07174379	0.05319843
1658.749	0	0.09482747	0.07394044	0.081772	0.06529382	1.652996	2.607899	0.3470545	0.213034	0.1001124	0.1660176	0.09327296	0.1243497	0.1420712	0.2142265	0.2576749	0.2542646	0.2631265	0.3624884	0.4660215	0.4296534	2.149804	2.925293	2.869804	2.650158
1658.749	0	0.003868038	0.003865173	0.01195229	0.00943474	0.1354303	0.215583	1.175839	1.070658	0.01265554	0.01598571	0.04661444	0.02115053	0.8731907	0.8934217	0.4917639	0.4690453	0.02837181	0.03668607	0.01691028	0.01367697	0.2476318	0.3054626	0.1129595	0.09230219
1658.826	0	3.915458	3.408615	0.08449983	0.4272182	0.03489531	0.06771669	0.05030956	0.04747189	0.153554	0.3594224	0.3781219	0.2543455	0.03540706	0.04056497	0.06076334	0.04700609	0.8681215	1.327877	3.363206	2.00858	0.06761298	0.07596354	0.09967654	0.05395023
1658.827	0	0.3842909	0.5310838	3.720068	3.243659	0.303331	0.3279126	0.2158753	0.1685554	2.883987	2.778208	1.791166	1.197037	0.04515536	0.05546216	0.03785678	0.0325174	0.2753649	0.3265488	0.2056047	0.3633986	0.04390189	0.06877467	0.06540749	0.05839788
1658.828	0	0.08988693	0.05062443	0.096118	0.05284833	1.624108	2.595743	0.3701305	0.1901315	0.1060511	0.1670273	0.1060193	0.1155154	0.1364275	0.219396	0.2845295	0.2503511	0.2546935	0.3660972	0.4737847	0.4392889	2.118811	2.909131	2.906874	2.64386
1658.829	0	0.003865878	0.004458903	0.01143966	0.008785231	0.134578	0.2152999	1.182098	1.079266	0.01310061	0.01663135	0.04621992	0.02212773	0.8721116	0.8922694	0.4918443	0.4697412	0.02770987	0.03697639	0.01686202	0.0139865	0.2471164	0.303384	0.1122412	0.0915932
1658.926	0	3.915489	3.414549	0.1648892	0.4211363	0.03718154	0.06677123	0.05548067	0.04906988	0.194731	0.3793421	0.3766595	0.2738114	0.03645972	0.04202215	0.05432336	0.04207635	0.9100512	1.299196	3.304131	1.943433	0.06027074	0.06068478	0.1091845	0.05364332
1658.927	0	0.3868345	0.4556133	3.804476	3.277541	0.3161545	0.3322282	0.231905	0.1603247	2.930276	2.773455	1.906629	1.182922	0.05192531	0.0490964	0.04204768	0.03340799	0.2693929	0.3230962	0.1984144	0.3557556	0.03354397	0.07188787	0.06602897	0.05794041
1658.928	0	0.07933199	0.03513813	0.08727316	0.05728937	1.585521	2.591197	0.3953706	0.1766567	0.09781183	0.1668855	0.1091805	0.1079291	0.140173	0.2171569	0.3141529	0.2451284	0.2594768	0.3754503	0.4861323	0.4408055	2.080027	2.89279	2.954461	2.648112
1658.928	0	0.004064409	0.003911452	0.01215388	0.008679698	0.1353412	0.2149029	1.188678	1.085326	0.01285563	0.0163939	0.04675813	0.02211416	0.87328	0.8909992	0.493116	0.4700011	0.02748089	0.03661117	0.01651313	0.0144357	0.2459465	0.3023304	0.1120201	0.0913093
1659.026	0	3.924453	3.403035	0.272539	0.4063594	0.03542241	0.04973809	0.05074875	0.04772761	0.2335194	0.368202	0.3549748	0.2824747	0.03179771	0.05189946	0.04407201	0.03748582	1.001562	1.203431	3.213253	1.895182	0.06555545	0.06287872	0.1095926	0.04649009
1659.027	0	0.3807317	0.3815327	3.876913	3.282937	0.3151374	0.3193393	0.2475828	0.1649708	2.939934	2.731307	1.998474	1.163465	0.06617942	0.05212633	0.02971301	0.0343854	0.2835754	0.3041968	0.1686748	0.3594868	0.02692121	0.08825133	0.06549199	0.05316839
1659.028	0	0.08118117	0.04441761	0.08938672	0.05961948	1.560488	2.592231	0.4159981	0.1818077	0.1085759	0.1763039	0.1150794	0.09903003	0.1632669	0.220145	0.3274859	0.2327151	0.2767632	0.3751973	0.4846436	0.4346479	2.040349	2.882843	3.008638	2.656405
1659.028	0	0.003349763	0.003957638	0.0122328	0.0089631	0.1353188	0.2151659	1.19106	1.08598	0.0124146	0.01617152	0.04729357	0.02134499	0.8746851	0.8922065	0.4964285	0.4716402	0.027716	0.03639813	0.01678121	0.0141733	0.2456587	0.3018766	0.1125737	0.0918267
1659.126	0	3.932795	3.331742	0.4271998	0.3795321	0.0387737	0.04664315	0.041169	0.04934794	0.266891	0.3891876	0.3618219	0.2712848	0.03526813	0.05501404	0.04929901	0.04211653	1.10336	1.016314	3.129594	1.860596	0.06256525	0.06966133	0.1033348	0.04906062
1659.127	0	0.3716838	0.3276529	3.922132	3.277821	0.3175932	0.3215188	0.2621951	0.1746644	2.94891	2.687526	2.062876	1.157297	0.07058733	0.04739927	0.02754104	0.0368771	0.3054174	0.3043476	0.1675269	0.3765536	0.04814992	0.08548548	0.06426698	0.04984783
1659.128	0	0.06022701	0.07650052	0.1029313	0.05425971	1.541763	2.582111	0.4410245	0.1997513	0.1184875	0.1889117	0.1269745	0.1049974	0.1628702	0.2433222	0.3310944	0.2202473	0.2861259	0.3796118	0.4972782	0.4494859	2.0158	2.875514	3.076491	2.674133
1659.128	0	0.003792258	0.003896324	0.01165212	0.008673301	0.1344199	0.2150042	1.186268	1.082836	0.01308934	0.0157076	0.04641528	0.02212269	0.8754805	0.8934273	0.4982621	0.4730188	0.02747972	0.03697148	0.01659782	0.01419751	0.246427	0.3028166	0.1127729	0.0916079
1659.226	0	3.928578	3.232581	0.5768914	0.3758961	0.05663963	0.04921002	0.03627639	0.05747361	0.2963299	0.4320834	0.3468246	0.2756646	0.04332784	0.04686478	0.05525272	0.03516443	1.183799	0.7672817	3.09287	1.856469	0.07167228	0.0680543	0.09942077	0.051965
1659.227	0	0.3668811	0.3025035	3.931623	3.268753	0.3228487	0.3197738	0.2825468	0.1699121	2.944957	2.621065	2.112618	1.148775	0.06147358	0.04981909	0.02915369	0.0436982	0.2953605	0.3044851	0.2217829	0.3820314	0.03791906	0.09422103	0.06942738	0.05435559
1659.228	0	0.0598796	0.08629751	0.1102514	0.03830342	1.512399	2.56073	0.4605855	0.21155	0.1264506	0.2001813	0.1582199	0.1177906	0.1641486	0.239123	0.3404286	0.2406656	0.2849191	0.3906803	0.5173964	0.4606258	2.014955	2.880209	3.16432	2.699818
1659.228	0	0.003637695	0.00325209	0.01225675	0.008248021	0.1351756	0.2144805	1.178079	1.075625	0.01276939	0.01589203	0.0476386	0.02127597	0.8707833	0.8876594	0.4972529	0.4719411	0.02809065	0.03562479	0.01672067	0.01399377	0.2453419	0.3011989	0.1123057	0.09145457
1659.326	0	3.919211	3.111352	0.6569771	0.3517895	0.0541353	0.05013021	0.03264063	0.0643743	0.3218037	0.4660824	0.342946	0.2714104	0.05198362	0.04587986	0.04857637	0.03923031	1.209793	0.5018782	3.070695	1.867016	0.06463082	0.06728187	0.1032509	0.05771671
1659.327	0	0.3702136	0.286622	3.901433	3.254978	0.3242591	0.3017659	0.2998624	0.1679956	2.964949	2.528125	2.14805	1.140284	0.06406017	0.0417469	0.03931801	0.04164603	0.2955049	0.2744467	0.2833552	0.396077	0.04212693	0.08176406	0.07572669	0.04315291
1659.328	0	0.06193976	0.08330724	0.1158993	0.04829925	1.470218	2.545032	0.4706769	0.23746	0.1244984	0.1856647	0.1579061	0.1316547	0.1671937	0.2225867	0.3482478	0.2590965	0.2730009	0.3836405	0.5285893	0.4574373	2.029597	2.887797	3.244565	2.727811
1659.328	0	0.003597386	0.003054133	0.01251292	0.008526736	0.1352716	0.2146101	1.170244	1.067626	0.01291576	0.01559685	0.0456712	0.02132973	0.8655663	0.8824424	0.4910821	0.468255	0.0275988	0.03657723	0.01727626	0.01382891	0.2461398	0.3005961	0.1120248	0.09130603
1659.426	0	3.909515	2.97851	0.6985137	0.320401	0.05816357	0.05118824	0.03108361	0.05927811	0.3538197	0.4667378	0.3372317	0.2678893	0.04772721	0.05182399	0.03904683	0.03033696	1.197567	0.3890687	3.017926	1.885066	0.07635699	0.0604079	0.1015214	0.06158975
1659.427	0	0.3732962	0.2825026	3.869038	3.226725	0.3215097	0.2923215	0.2883643	0.1631571	2.983965	2.443275	2.121697	1.130739	0.07239869	0.04178015	0.0494089	0.0522392	0.2972563	0.2584956	0.340524	0.4300028	0.03272522	0.08296038	0.07453878	0.05033476
1659.428	0	0.07192633	0.09141047	0.1170388	0.06282669	1.445236	2.524	0.479915	0.269159	0.1413247	0.1962849	0.1765321	0.1325998	0.1969934	0.218062	0.343949	0.2634046	0.2765463	0.3945553	0.5321169	0.450761	2.043163	2.910368	3.327986	2.747803
1659.428	0	0.004071204	0.002335698	0.01226797	0.00880023	0.1358042	0.2140221	1.170912	1.067837	0.01359142	0.01520973	0.0466604	0.02158126	0.8631504	0.8789572	0.4877559	0.4649475	0.02776278	0.03601178	0.01693445	0.01345257	0.2452516	0.3009409	0.1117752	0.09112343
1659.526	0	3.826501	2.797751	0.7338373	0.3058872	0.06401334	0.04153562	0.04025771	0.05972302	0.4111804	0.4379443	0.2956484	0.297266	0.04937566	0.05669941	0.05441719	0.03521518	1.118471	0.5234525	2.926173	1.912757	0.06439004	0.07201729	0.1228258	0.07290439
1659.527	0	0.3779849	0.2709295	3.852164	3.194939	0.3265306	0.2867525	0.247938	0.181204	2.985206	2.388617	2.01471	1.132094	0.08332742	0.05237509	0.05725889	0.04525299	0.2935828	0.2488001	0.4027281	0.4728151	0.03143517	0.07726284	0.09001062	0.05621765
1659.528	0	0.06996194	0.09337961	0.1330351	0.07459971	1.401048	2.489335	0.4641488	0.2762797	0.1332422	0.1999399	0.188376	0.1256916	0.2298253	0.2317363	0.3485411	0.2760605	0.3093349	0.4138899	0.5489713	0.4478754	2.095912	2.958907	3.375154	2.765371
1659.528	0	0.003407194	0.002629964	0.01267565	0.007969605	0.135483	0.2149816	1.169391	1.069862	0.01265555	0.01520735	0.04639236	0.02135959	0.8598661	0.8717961	0.4895257	0.4690616	0.02767039	0.03694177	0.01728797	0.01358284	0.2454224	0.3036014	0.111003	0.09154752
1659.626	0	3.69561	2.660895	0.7123446	0.2831105	0.06445116	0.04663887	0.04605088	0.07025775	0.4448365	0.4634658	0.2650822	0.3113779	0.05602733	0.05418544	0.0620141	0.03730503	1.02307	0.6579119	2.951172	1.894034	0.07105552	0.0895466	0.1224345	0.06969777
1659.627	0	0.3804318	0.2830883	3.799691	3.135573	0.3227267	0.2843793	0.2599656	0.1812967	3.005344	2.352076	1.921746	1.13841	0.07254763	0.04768205	0.05752983	0.05980935	0.2932308	0.258893	0.445201	0.5209338	0.03992664	0.07606262	0.09755962	0.05423538
1659.628	0	0.08325438	0.09220023	0.1464893	0.08842957	1.361144	2.437333	0.4477993	0.2747873	0.1368982	0.2143869	0.2081162	0.1313442	0.2470996	0.2280233	0.3989034	0.3000013	0.3320218	0.4118816	0.5485561	0.4559653	2.174648	3.0036	3.419366	2.788794
1659.628	0	0.003579248	0.002868613	0.01195697	0.008455783	0.1346347	0.2164323	1.161471	1.061723	0.01295088	0.0152516	0.0454787	0.02118786	0.8578483	0.8677734	0.4744526	0.4649313	0.02748688	0.03693027	0.01633684	0.01423238	0.2456822	0.3062352	0.1093628	0.09053967
1659.726	0	3.782299	2.706263	0.6407215	0.232727	0.05444173	0.04450854	0.03928371	0.05111735	0.4018682	0.4162554	0.2699271	0.3144906	0.05070737	0.04985505	0.05054551	0.04432501	1.011341	0.8498889	3.120248	1.873635	0.06241335	0.08169085	0.1257557	0.06799644
1659.727	0	0.3823901	0.2786787	3.738656	3.124848	0.3201955	0.2782974	0.2505268	0.1623967	2.996971	2.341961	1.811117	1.113935	0.0718041	0.05232526	0.06513774	0.05701939	0.2998612	0.2721654	0.4632628	0.5668931	0.03770269	0.06940683	0.08954454	0.05955687
1659.728	0	0.08110106	0.09369329	0.1645852	0.09045154	1.35446	2.413068	0.4176394	0.2713333	0.1219257	0.2264471	0.2107466	0.1422059	0.2306405	0.2154285	0.4053058	0.3274133	0.3508348	0.417829	0.5517573	0.4421088	2.245352	3.034689	3.484457	2.801311
1659.728	0	0.003696068	0.002890908	0.01172774	0.007649754	0.1351525	0.2150076	1.161212	1.06143	0.0132864	0.01433581	0.04643005	0.0212701	0.8610279	0.8711096	0.4766423	0.4620476	0.02770171	0.03642834	0.01659009	0.01400723	0.2458779	0.3058142	0.108307	0.08849157
1659.826	0	3.844162	2.727282	0.5784746	0.2206964	0.05843511	0.04470718	0.04436754	0.05003705	0.3884289	0.3375166	0.2768213	0.3115038	0.04789626	0.04470788	0.04633997	0.05064821	0.988082	1.045454	3.182472	1.824188	0.06274915	0.0737632	0.1341832	0.05461236
1659.827	0	0.3871558	0.2896846	3.689466	3.14076	0.3245467	0.2929626	0.2211589	0.1727796	3.021313	2.348863	1.686712	1.106025	0.07821681	0.06498728	0.07906432	0.06513799	0.3207314	0.3036272	0.4774538	0.6009278	0.03640908	0.07616663	0.09581784	0.06469813
1659.828	0	0.08850786	0.0988076	0.1619449	0.04847428	1.361704	2.37603	0.3987455	0.2388075	0.1176472	0.2172991	0.1986052	0.1482531	0.2239749	0.2001613	0.4020875	0.3497637	0.3642557	0.4182918	0.558779	0.4517019	2.310518	3.040104	3.495246	2.848475
1659.828	0	0.003713115	0.002176109	0.01201662	0.008503622	0.1354294	0.2151768	1.162126	1.062096	0.01319736	0.01514555	0.04536045	0.02121861	0.8643319	0.8760624	0.478181	0.4625292	0.02842086	0.03819964	0.0155097	0.01405606	0.246608	0.306995	0.1089896	0.08834607
1659.926	0	3.866361	2.714175	0.5744058	0.2264006	0.05787055	0.05135916	0.06757509	0.03463608	0.3964624	0.2845115	0.2873299	0.2752274	0.03925923	0.05302542	0.0532241	0.0429272	0.9335147	1.222485	3.200119	1.769247	0.07758605	0.07596874	0.1222616	0.05867338
1659.927	0	0.3909298	0.2778	3.661292	3.172213	0.3279163	0.2879062	0.19815	0.1691223	3.044498	2.397484	1.553138	1.10035	0.0798476	0.07059116	0.07215145	0.06435054	0.3476355	0.3477954	0.4638623	0.6002786	0.04511338	0.06615934	0.1024602	0.05954866
1659.928	0	0.07962663	0.09914069	0.1468916	0.05391234	1.380349	2.347105	0.3651272	0.2033848	0.1218359	0.1926031	0.1971901	0.139867	0.2190958	0.2047292	0.4092672	0.3459837	0.3756392	0.4102152	0.5509856	0.4608276	2.350063	3.046322	3.521967	2.892935
1659.928	0	0.003203923	0.002348782	0.01215245	0.008514124	0.1354601	0.2163903	1.162353	1.061045	0.01366399	0.015931	0.04539808	0.02149167	0.8657288	0.8773262	0.4771696	0.4621111	0.02846267	0.03753023	0.01610377	0.01405153	0.2480382	0.3088633	0.1089299	0.08844636
1660.026	0	3.860155	2.663201	0.5584621	0.2676601	0.05634192	0.0443854	0.06031116	0.04534425	0.3758919	0.2992759	0.2856238	0.2499409	0.0392557	0.04606456	0.05416098	0.0463469	0.863534	1.348992	3.185788	1.719841	0.06963739	0.07774866	0.1105673	0.0598697
1660.027	0	0.3734945	0.2600807	3.635054	3.239657	0.3263651	0.3108443	0.2207273	0.1923679	3.047736	2.464505	1.492326	1.095246	0.07722723	0.07936916	0.07938411	0.06103119	0.361484	0.3798772	0.4207407	0.5678976	0.03841674	0.06896818	0.1095397	0.05968938
1660.028	0	0.07647667	0.1076901	0.1253592	0.05476333	1.420391	2.317995	0.3300027	0.1841143	0.1087579	0.18178	0.2023254	0.1575815	0.2221432	0.2253923	0.4134431	0.3288863	0.3777012	0.4178998	0.5444475	0.4535518	2.399437	3.071479	3.538535	2.903012
1660.028	0	0.003445308	0.002976326	0.01132261	0.008540948	0.1357678	0.2165674	1.156468	1.053408	0.0129431	0.01568082	0.04496151	0.02063878	0.8630693	0.88024	0.4762257	0.4594843	0.02811605	0.03797826	0.01635783	0.01339282	0.2512639	0.3134593	0.1097666	0.08864128
1660.126	0	3.776859	2.584173	0.5661782	0.3123901	0.05287187	0.05205045	0.06258364	0.04632529	0.3279967	0.3107583	0.2946021	0.2860734	0.04922253	0.04912415	0.04823191	0.0444488	0.8211956	1.420649	3.262923	1.768854	0.06255034	0.09209165	0.1052339	0.05707484
1660.127	0	0.3581096	0.2475001	3.607171	3.281886	0.3217667	0.3257544	0.2172836	0.1838305	3.024692	2.540835	1.483181	1.065848	0.0785036	0.08606526	0.07736643	0.05339149	0.3583087	0.4064801	0.3655036	0.4954769	0.04480016	0.06698207	0.1026356	0.04937034
1660.128	0	0.06739385	0.09715972	0.1012174	0.05492682	1.443157	2.245548	0.3220981	0.1562016	0.1160659	0.1704108	0.1986895	0.172673	0.2201553	0.2384911	0.403249	0.307109	0.3780946	0.42947	0.5222661	0.4391589	2.483707	3.121875	3.493529	2.940243
1660.128	0	0.00328632	0.003059535	0.01099005	0.008749717	0.1350151	0.2148614	1.133169	1.011397	0.01334452	0.01559296	0.04525243	0.02026052	0.8283442	0.855993	0.4564277	0.4435046	0.02901112	0.03888392	0.01549751	0.01382887	0.25925	0.3236887	0.109852	0.09007418
1660.226	0	3.690985	2.417654	0.6067877	0.3153395	0.05224558	0.06713215	0.05436429	0.04196624	0.2837594	0.3503629	0.3211574	0.3637778	0.04637237	0.04093185	0.05228539	0.05195067	0.8543631	1.426697	3.394748	1.827157	0.06703223	0.09559621	0.09657471	0.06201253
1660.227	0	0.3217758	0.2538351	3.519432	3.241435	0.3268997	0.3358396	0.2081141	0.1805796	3.053221	2.622487	1.548659	1.051133	0.0739005	0.08786875	0.09372278	0.05732331	0.3492136	0.4432434	0.3182007	0.434511	0.0630602	0.07175495	0.114748	0.0574241
1660.228	0	0.06354382	0.07947971	0.08462523	0.04967571	1.466857	2.187905	0.3369883	0.1499804	0.1235802	0.178088	0.1580669	0.1579719	0.2038361	0.2128899	0.3760174	0.3015943	0.3699978	0.4451902	0.4848827	0.4211478	2.595126	3.319179	3.403778	2.848296
1660.228	0	0.003247917	0.002897715	0.01147283	0.008583351	0.1363198	0.2155189	1.126425	0.9873727	0.01323014	0.01497049	0.04412192	0.01892147	0.785312	0.8091672	0.4556731	0.4319461	0.03058085	0.04165243	0.01590713	0.0129388	0.2741099	0.3479788	0.109113	0.0882465
1660.326	0	3.614937	2.356658	0.644866	0.2938889	0.04988155	0.05082808	0.04478475	0.03516517	0.2784659	0.3710659	0.3282166	0.4304353	0.04021803	0.0356124	0.04196882	0.05698969	0.851034	1.351079	3.440398	1.948795	0.05848219	0.07370441	0.1049175	0.06687704
1660.327	0	0.2870269	0.2190041	3.540405	3.245801	0.331979	0.3315133	0.2034642	0.1678976	3.067602	2.652247	1.677463	0.9953108	0.06783642	0.09422563	0.07655414	0.05819848	0.3124507	0.4596318	0.2802777	0.3942027	0.05910383	0.08832181	0.1097776	0.06678
1660.328	0	0.06106441	0.07940151	0.05974089	0.06111577	1.503209	2.178315	0.3086708	0.1896049	0.1156247	0.1751476	0.1483327	0.1421473	0.2062222	0.213129	0.3581278	0.2764322	0.3648219	0.4387658	0.4706878	0.4284871	2.656426	3.329672	3.335673	2.854621
1660.328	0	0.003441375	0.00285671	0.01169574	0.00855311	0.1408865	0.2243386	1.155434	1.031915	0.01349283	0.01607213	0.04460867	0.01969078	0.7943282	0.8118739	0.4576428	0.4333093	0.03180083	0.04384553	0.01702533	0.01297376	0.2888475	0.3630854	0.111702	0.09199185
1660.426	0	3.588276	2.311751	0.6324149	0.3053291	0.04630595	0.0614656	0.04066664	0.05055146	0.2628389	0.438002	0.3323538	0.4351278	0.03565033	0.05115934	0.04690261	0.05213279	0.847193	1.212472	3.413212	2.040616	0.06090848	0.0695695	0.1066435	0.06344855
1660.427	0	0.2663732	0.1628807	3.543283	3.257218	0.3207782	0.3196291	0.22491	0.1502893	3.019079	2.710601	1.834623	0.9821834	0.07271764	0.08254373	0.06763416	0.05655909	0.2687979	0.4769265	0.2402816	0.377475	0.06102882	0.09431152	0.1109554	0.05670192
1660.427	0	0.0653068	0.07957592	0.07549973	0.06968951	1.545538	2.176053	0.2881177	0.2246864	0.1081626	0.171627	0.145961	0.1028299	0.2070345	0.2117245	0.3489235	0.25027	0.3562243	0.4318171	0.4654578	0.4426305	2.678297	3.332777	3.2873	2.863342
1660.428	0	0.003668808	0.002692979	0.01192658	0.008515978	0.1430643	0.2277989	1.16779	1.051021	0.0127309	0.01598622	0.04656665	0.02118247	0.8017071	0.8208486	0.4599909	0.4340679	0.03289795	0.04401141	0.01689037	0.01374352	0.2940835	0.3688885	0.1136302	0.09288797
1660.526	0	3.571121	2.257058	0.5707491	0.3000715	0.04009014	0.04829669	0.03177244	0.0437501	0.2299516	0.4828281	0.305799	0.4016866	0.04660526	0.05617765	0.04277651	0.04613045	0.8644134	0.9979637	3.364294	2.097194	0.06456651	0.05632753	0.1055103	0.06095553
1660.527	0	0.2302448	0.1848675	3.502568	3.222072	0.3232972	0.316565	0.2477329	0.1499912	3.029588	2.727022	1.985713	0.9698044	0.08848361	0.09232394	0.07334224	0.06471538	0.2437572	0.4600427	0.2056692	0.3773274	0.06668186	0.1193833	0.1311982	0.05304556
1660.528	0	0.06567558	0.07239887	0.08718823	0.07152173	1.581149	2.177232	0.2660271	0.2560388	0.1161966	0.1711122	0.1458484	0.07425824	0.2020182	0.2068877	0.3444646	0.2187511	0.3480006	0.4174124	0.4681304	0.4525218	2.696624	3.341166	3.224625	2.895257
1660.528	0	0.003057603	0.003456812	0.01050078	0.00841763	0.1447479	0.2306622	1.174617	1.055606	0.01308447	0.01600092	0.04557026	0.02062935	0.80366	0.8149396	0.4638873	0.4360157	0.03276497	0.04518253	0.01713272	0.0145255	0.2982745	0.3742336	0.1142592	0.09490921
1660.626	0	3.556946	2.281427	0.5254661	0.2762632	0.03612959	0.05769174	0.02605506	0.04582016	0.2220692	0.4784796	0.274055	0.3711086	0.05928501	0.05599541	0.04203499	0.04080836	0.9237795	0.7610595	3.415438	2.15835	0.07422041	0.05759275	0.105813	0.05614322
1660.627	0	0.1916576	0.2851308	3.497432	3.156178	0.3228722	0.3115214	0.2531579	0.1425018	3.064538	2.662315	2.024674	0.9388601	0.09996351	0.0604753	0.07691265	0.0649372	0.2550689	0.4245363	0.1809299	0.40016	0.0610731	0.1030954	0.1397836	0.05768853
1660.628	0	0.08175488	0.07315034	0.0847648	0.08150692	1.60627	2.205821	0.2405889	0.2750941	0.1045033	0.1608467	0.1357462	0.0669343	0.1808075	0.1791505	0.3036976	0.1913738	0.3513613	0.4158892	0.4588208	0.4462818	2.736645	3.374761	3.171087	2.864119
1660.628	0	0.003360043	0.002752004	0.01135656	0.008113114	0.146847	0.2336251	1.18364	1.046607	0.0131719	0.01642243	0.0469782	0.01988244	0.8051201	0.8052065	0.4514352	0.4283559	0.03373104	0.04478239	0.01719005	0.01442184	0.3032247	0.3794489	0.114692	0.09438422
1660.726	0	3.601872	2.289454	0.4069375	0.2651127	0.03273244	0.05882673	0.03101361	0.06061092	0.2443673	0.5170129	0.2603173	0.3421065	0.05408525	0.06843587	0.03759723	0.03089554	0.9726147	0.5034998	3.449526	2.203895	0.07900174	0.05540164	0.1077477	0.05299159
1660.727	0	0.1961806	0.3948272	3.49279	3.123654	0.3282799	0.3037837	0.2654946	0.1354804	3.089814	2.614064	2.017322	0.9032108	0.09504195	0.06658375	0.06789876	0.08287029	0.3034331	0.4064645	0.2017687	0.4340428	0.06660897	0.1054775	0.1566228	0.06999736
1660.728	0	0.0877537	0.07674084	0.08786349	0.08108743	1.627686	2.232335	0.2297073	0.2679635	0.1042483	0.1587966	0.1286063	0.06117644	0.1771208	0.1586109	0.2807702	0.1845839	0.3558218	0.4305785	0.4563788	0.4463454	2.750754	3.38561	3.114361	2.860073
1660.728	0	0.00354798	0.003405078	0.01177338	0.008697562	0.1473546	0.235318	1.189043	1.048161	0.01353167	0.01639731	0.04646755	0.02075165	0.7919282	0.7891524	0.4384516	0.4211175	0.03351676	0.04509566	0.01675392	0.01446258	0.3012233	0.3778281	0.113876	0.09443379
1660.826	0	3.693857	2.297776	0.2815791	0.2324909	0.03545608	0.05663609	0.02431024	0.06517742	0.2660601	0.5442934	0.2411215	0.313112	0.05344097	0.07681038	0.03881435	0.03025114	1.03214	0.3820959	3.466788	2.167309	0.07276154	0.04503682	0.09977288	0.05192869
1660.827	0	0.2198479	0.5025524	3.480204	3.104791	0.3411486	0.3015583	0.2585435	0.1289192	3.184411	2.590417	1.969339	0.8883237	0.102181	0.08111972	0.05635815	0.1080815	0.3615884	0.3950044	0.2253328	0.4666016	0.07489837	0.1168107	0.1659722	0.07413784
1660.828	0	0.08292155	0.07987041	0.08868801	0.07540156	1.651601	2.239528	0.227646	0.230067	0.1109494	0.1562834	0.113136	0.06043525	0.1888138	0.1572404	0.2716984	0.1803412	0.358212	0.4372239	0.4690502	0.4385758	2.765223	3.365581	3.051812	2.864916
1660.828	0	0.002928754	0.003878168	0.01167512	0.008505018	0.14775	0.2363956	1.178927	1.046173	0.01382041	0.01622217	0.04671408	0.02001631	0.7831847	0.7787587	0.433322	0.4167632	0.03379258	0.04523064	0.01682556	0.01508008	0.3028683	0.379454	0.1149754	0.09574563
1660.926	0	3.779663	2.306575	0.2016364	0.1739399	0.05146862	0.07333032	0.03269031	0.05732955	0.2794885	0.5453394	0.2380064	0.2901946	0.05455566	0.07183223	0.05246927	0.04112315	1.097188	0.5562862	3.501702	2.088055	0.07092213	0.05002949	0.0986854	0.04720142
1660.927	0	0.2416638	0.5974016	3.472351	3.074343	0.3405486	0.3115367	0.2362326	0.1228945	3.224306	2.532463	1.93189	0.8703432	0.09482059	0.09109681	0.07455182	0.09898411	0.3924916	0.3823515	0.2582855	0.4766356	0.06923213	0.09791412	0.178606	0.06323695
1660.928	0	0.08041512	0.09223907	0.07846994	0.07718741	1.680377	2.27035	0.2319681	0.1849833	0.1081429	0.1504515	0.1009126	0.07000864	0.1836669	0.1613053	0.2576258	0.179767	0.3518527	0.4399102	0.4742805	0.4306283	2.766201	3.353073	2.993382	2.837428
1660.928	0	0.003024393	0.003750712	0.01104056	0.00808746	0.1477276	0.237507	1.159356	1.032888	0.01380122	0.01623146	0.0457649	0.02006791	0.7783578	0.7700949	0.428435	0.4118125	0.03392145	0.04498792	0.01675864	0.01400194	0.3036022	0.3807314	0.1145681	0.09546788
1661.026	0	3.828215	2.285048	0.1411848	0.125269	0.0454632	0.07558943	0.04175518	0.04920092	0.3032129	0.4792984	0.2174724	0.226617	0.04146672	0.06666513	0.03550513	0.0221191	1.070168	0.7823201	3.469549	1.974346	0.07513943	0.04224087	0.09215904	0.06086046
1661.027	0	0.2637421	0.6869357	3.441648	3.034781	0.3442629	0.3233962	0.2309398	0.1556636	3.259481	2.426912	1.895642	0.891423	0.07389373	0.07797555	0.094813	0.1058652	0.4055063	0.3478884	0.292232	0.4552563	0.07663071	0.09420926	0.1685114	0.06098424
1661.028	0	0.09029822	0.09485995	0.0553821	0.07653017	1.68886	2.276378	0.2450308	0.1305635	0.1072461	0.1446641	0.1004943	0.08167002	0.1723058	0.1634607	0.2531185	0.186975	0.3392173	0.4442208	0.4702209	0.4245193	2.760783	3.355015	2.926989	2.810109
1661.028	0	0.00355141	0.004399453	0.01035138	0.007730812	0.1473983	0.2369749	1.133978	1.009892	0.0138132	0.01522563	0.04444192	0.01971211	0.7411581	0.7426751	0.4227237	0.413104	0.03323601	0.04465644	0.0168765	0.01371519	0.2981419	0.3749597	0.1128482	0.09484966
1661.126	0	3.790134	2.308177	0.1557755	0.1593901	0.04819782	0.05280613	0.03898459	0.04679252	0.3089677	0.3991562	0.2402275	0.186787	0.04138351	0.06404398	0.04548306	0.02559506	1.050624	0.9658361	3.648174	2.052351	0.06143469	0.05033532	0.1063507	0.06777222
1661.127	0	0.2842826	0.7443205	3.36196	2.896042	0.3596769	0.3118571	0.2320504	0.1623685	3.241856	2.375891	1.812009	0.9281528	0.06533954	0.07842926	0.07384872	0.09663464	0.4006758	0.3194751	0.3094008	0.4364659	0.06236153	0.09018321	0.1469035	0.06252456
1661.128	0	0.0927451	0.09485744	0.04232611	0.06717868	1.688955	2.287719	0.2462089	0.06594329	0.1061759	0.133774	0.08950195	0.08371641	0.1501745	0.1565314	0.2383755	0.2039712	0.3340145	0.4348797	0.4697028	0.4036596	2.739909	3.338622	2.904913	2.752441
1661.128	0	0.003233251	0.003830727	0.01133751	0.00782348	0.1458508	0.2371498	1.114716	0.996346	0.01327727	0.01629208	0.04443516	0.01940406	0.6971222	0.7031417	0.4096858	0.4012847	0.03248726	0.04383461	0.01705752	0.0133696	0.290828	0.3712023	0.1109398	0.09286036
1661.226	0	3.787498	2.355226	0.1827072	0.1399985	0.05167919	0.04961135	0.03560836	0.0344542	0.3105515	0.3674947	0.2426416	0.197408	0.03112771	0.05899294	0.04597918	0.03036818	0.9998508	1.089809	3.725113	2.077184	0.06274814	0.06048604	0.108271	0.05523272
1661.227	0	0.300829	0.7896707	3.213038	2.786833	0.360054	0.2921796	0.2134128	0.1528055	3.308273	2.314538	1.687093	0.9096693	0.08043731	0.07550044	0.09151423	0.102782	0.3960814	0.2709973	0.3015781	0.4309418	0.06820868	0.08519089	0.1433595	0.0663423
1661.228	0	0.08755487	0.09100117	0.04416723	0.06198072	1.695228	2.325887	0.253064	0.06675488	0.1025591	0.1330196	0.08296061	0.07721783	0.1398562	0.1531	0.2437312	0.2126973	0.3333527	0.4283153	0.4663415	0.3907415	2.710995	3.297014	2.87837	2.710887
1661.229	0	0.003513174	0.004244362	0.0110685	0.007145172	0.1446928	0.236346	1.107676	0.9912304	0.01363134	0.01457359	0.04338004	0.01972139	0.6626408	0.6724135	0.4019738	0.3912727	0.03190296	0.04376834	0.01670452	0.01365326	0.2830386	0.3638262	0.1100854	0.0932032
1661.326	0	3.77356	2.412584	0.2205418	0.1449894	0.04583413	0.04633351	0.0281945	0.04143133	0.2995779	0.3477952	0.2449148	0.2120984	0.03096412	0.0515736	0.0311751	0.0393725	0.951045	1.112275	3.714708	2.084457	0.05847445	0.06099206	0.1115364	0.05300928
1661.327	0	0.326821	0.8147007	3.192711	2.748464	0.3769166	0.290354	0.1994507	0.1540461	3.383575	2.268346	1.555981	0.9014519	0.08265717	0.07564076	0.06358315	0.1006797	0.3971122	0.2524458	0.2630171	0.4178511	0.05613838	0.09400452	0.1235056	0.06301059
1661.328	0	0.09450615	0.08373214	0.03769185	0.06301455	1.701629	2.344769	0.2605275	0.1199402	0.1072213	0.1328815	0.08167632	0.07626709	0.144714	0.1503574	0.2519433	0.2270491	0.326972	0.4226346	0.4628172	0.388328	2.680087	3.244568	2.869222	2.694113
1661.328	0	0.00330308	0.004496304	0.010443	0.008307723	0.143989	0.2380056	1.107649	0.9883197	0.01358705	0.01524705	0.04340036	0.01890223	0.6453384	0.6565469	0.3909569	0.3857227	0.03086033	0.04201857	0.01668088	0.01389692	0.278766	0.3587746	0.1106998	0.0944572
1661.426	0	3.725668	2.467639	0.3002497	0.1964235	0.0372606	0.04609711	0.02862091	0.04242017	0.2893164	0.3176606	0.2051176	0.2303932	0.02762635	0.04670666	0.03430539	0.0408352	0.9154422	1.070268	3.714779	2.112745	0.05524168	0.05240445	0.1138459	0.04847811
1661.427	0	0.3288949	0.812083	3.162064	2.763897	0.3747757	0.2934968	0.1913088	0.1793463	3.413441	2.241048	1.453142	0.9068917	0.08418712	0.08210004	0.07226669	0.1025737	0.3789951	0.2425142	0.2235743	0.4441951	0.05137116	0.08432995	0.1226865	0.06818314
1661.428	0	0.09997955	0.0780439	0.03360581	0.06162782	1.697251	2.361591	0.2657039	0.1714924	0.1050239	0.1379639	0.07667952	0.07117894	0.1294756	0.1392365	0.2436691	0.2221752	0.3218937	0.4179318	0.4655052	0.3813788	2.639769	3.188926	2.882234	2.693037
1661.428	0	0.003389242	0.004073378	0.0105168	0.007360223	0.1439948	0.2391066	1.123123	0.991417	0.01356972	0.01534136	0.04381128	0.01915986	0.6270908	0.6391682	0.3841179	0.3793422	0.03033948	0.04241314	0.01645079	0.01448871	0.2729048	0.3554074	0.111053	0.09552317
1661.526	0	3.689612	2.504849	0.3776739	0.24111	0.03655685	0.05136598	0.03647019	0.04115907	0.2933899	0.2989622	0.182176	0.2409933	0.04030973	0.06780145	0.02800252	0.04061498	0.9102133	1.024987	3.738919	2.209335	0.05749145	0.05428988	0.1051333	0.06153822
1661.527	0	0.3348405	0.7905086	3.143443	2.82742	0.3833144	0.2994416	0.211644	0.1714037	3.449548	2.296413	1.375635	0.8789229	0.08753967	0.09421941	0.04791204	0.08890111	0.3586358	0.2496957	0.2117637	0.4527486	0.04734565	0.09177921	0.107894	0.04903156
1661.528	0	0.1042552	0.07313093	0.02896788	0.05008687	1.677064	2.370113	0.2591504	0.2138456	0.10486	0.1328807	0.07056743	0.06682348	0.1099491	0.1376734	0.226224	0.2136724	0.3162473	0.42462	0.4655822	0.3777018	2.611137	3.165295	2.903499	2.673538
1661.528	0	0.003127093	0.003777916	0.01013824	0.007601434	0.1432017	0.2368127	1.106424	0.9821117	0.01410963	0.01497054	0.04197551	0.01933448	0.6154721	0.6247323	0.3779953	0.3720178	0.02902113	0.0410867	0.01623792	0.0142355	0.2682724	0.348421	0.1088543	0.09442179
1661.626	0	3.687785	2.507936	0.4630307	0.2346932	0.02983322	0.04679869	0.05391055	0.04500029	0.2608625	0.2996967	0.2257979	0.236731	0.03483942	0.05950593	0.03482238	0.04274305	0.9224778	0.9625738	3.736077	2.269309	0.06126583	0.04667513	0.1017159	0.05504375
1661.627	0	0.34557	0.7652004	3.139609	2.858776	0.379582	0.3071642	0.2039634	0.1729808	3.435517	2.361684	1.298618	0.8703845	0.08985836	0.0975024	0.05454702	0.07901912	0.3284145	0.2454775	0.2346322	0.4390721	0.03923387	0.08876732	0.103663	0.05020569
1661.628	0	0.1150216	0.06916906	0.03576375	0.05002704	1.661436	2.391311	0.2709072	0.2456165	0.1169737	0.1335049	0.07292115	0.07166016	0.1065587	0.1433806	0.2189818	0.2193498	0.3143496	0.4248306	0.4767221	0.3842961	2.592966	3.135714	2.944857	2.658231
1661.628	0	0.00351523	0.00403476	0.01073074	0.007836715	0.1427742	0.2371771	1.0978	0.9771504	0.01413276	0.01558105	0.04313282	0.01852055	0.6095798	0.6184132	0.3739098	0.367708	0.02954194	0.04072181	0.01587701	0.01416992	0.2658217	0.3463793	0.1093136	0.09470741
1661.726	0	3.696678	2.481981	0.5652291	0.1883072	0.0322691	0.04715825	0.05001484	0.03745794	0.2038822	0.3031163	0.2575702	0.2301748	0.0284734	0.05485492	0.04608429	0.04659546	0.9451792	0.9258368	3.702924	2.325494	0.06782313	0.06243532	0.08690533	0.04799705
1661.727	0	0.3622127	0.7193396	3.15866	2.916818	0.384228	0.3013228	0.1759154	0.1707709	3.444848	2.385306	1.261505	0.8495759	0.1006342	0.08200529	0.05986233	0.06521313	0.3332403	0.2882316	0.2471506	0.3998309	0.02875022	0.09213651	0.1228568	0.03281303
1661.728	0	0.1239654	0.06016648	0.04764653	0.05414036	1.647273	2.406507	0.2819939	0.2672793	0.1077283	0.1370209	0.06597212	0.07998744	0.1110167	0.1472587	0.2158221	0.2195239	0.3125899	0.4335343	0.4922306	0.3852516	2.569572	3.115992	2.981294	2.657714
1661.729	0	0.002978145	0.003734993	0.01096722	0.008013611	0.1421182	0.2367247	1.082901	0.973169	0.01327905	0.0146417	0.04078856	0.01923843	0.6045423	0.6120609	0.3682366	0.3630159	0.02892741	0.04058667	0.01673331	0.01419054	0.2626999	0.3424019	0.1093058	0.095159
1661.826	0	3.694836	2.453699	0.6172417	0.1925349	0.03233533	0.04908254	0.05089354	0.03574699	0.157303	0.3100676	0.2950403	0.2159307	0.03112811	0.04649343	0.04671932	0.04923749	0.9628217	0.8928289	3.668292	2.355826	0.05466007	0.06296359	0.08977399	0.04060767
1661.827	0	0.3657339	0.6591587	3.201057	2.961544	0.3786241	0.3162361	0.204878	0.1715725	3.467033	2.473502	1.329616	0.8303611	0.1096391	0.08579972	0.07259826	0.07400015	0.3497003	0.317737	0.2421365	0.3432316	0.03116216	0.0967416	0.1275665	0.0266472
1661.828	0	0.1253012	0.0596252	0.04186653	0.05311891	1.622885	2.409355	0.284375	0.2659942	0.1037264	0.139025	0.0597334	0.09409905	0.1247023	0.1579855	0.2142721	0.2239951	0.3081668	0.4409239	0.4992524	0.3928956	2.550226	3.103996	3.018119	2.648473
1661.828	0	0.002765208	0.003805461	0.01036014	0.006907061	0.1404115	0.2339035	1.066759	0.9613287	0.0134579	0.01534223	0.04209673	0.01881524	0.5979262	0.6041901	0.3608642	0.3574412	0.02874252	0.03934981	0.01557204	0.01321634	0.2592425	0.3355684	0.1073232	0.09346487
1661.926	0	3.72798	2.481639	0.6811584	0.2022406	0.03913725	0.05477511	0.05974317	0.04509435	0.161313	0.3138289	0.3168042	0.196965	0.03804987	0.03805998	0.05267898	0.05298702	0.9767269	0.8392207	3.668434	2.42556	0.06842468	0.07094066	0.09609271	0.05061284
1661.927	0	0.343267	0.5829702	3.239231	3.009603	0.3818236	0.3129958	0.2169511	0.1734119	3.481883	2.54347	1.446593	0.8349054	0.1167228	0.09431747	0.06404108	0.04679162	0.3808528	0.3408314	0.2254591	0.3049448	0.05146724	0.1042917	0.1299345	0.03721468
1661.928	0	0.1096854	0.04717149	0.04193957	0.06123358	1.57699	2.411008	0.2986141	0.2328482	0.1017741	0.1496822	0.07106567	0.1079503	0.1347637	0.1639152	0.2363286	0.2264899	0.3068888	0.4344786	0.4953782	0.3974886	2.527688	3.111619	3.063262	2.627744
1661.929	0	0.002761014	0.003739595	0.01044819	0.008099232	0.1386787	0.2296953	1.055372	0.9493765	0.01343262	0.01569778	0.04065214	0.01806858	0.5936936	0.5998964	0.3559422	0.3529046	0.02854283	0.03943414	0.01513261	0.01333399	0.2554065	0.3290104	0.1045963	0.09004356
1662.026	0	3.782551	2.504774	0.7207196	0.199231	0.03843388	0.05772346	0.07563756	0.04280816	0.20278	0.3254588	0.3623359	0.203902	0.04650064	0.04500964	0.05458756	0.05406227	0.9851048	0.7316616	3.682157	2.477446	0.06276111	0.07593856	0.1006479	0.04993321
1662.027	0	0.315672	0.5252229	3.258585	3.007871	0.3740351	0.3091877	0.2195266	0.1472715	3.473133	2.584688	1.586594	0.821447	0.1067787	0.09404348	0.0621042	0.05712315	0.3899977	0.3517951	0.2008505	0.3204026	0.05260179	0.1062272	0.09911167	0.05167505
1662.028	0	0.09772978	0.02518245	0.05172222	0.0777379	1.545709	2.391387	0.3116165	0.2019788	0.09621558	0.1530723	0.07050512	0.1234962	0.1357552	0.1645267	0.2480398	0.2356	0.2990349	0.4449804	0.4977762	0.4109617	2.503443	3.143306	3.094758	2.626985
1662.028	0	0.003356966	0.003142711	0.01060866	0.007657094	0.1377633	0.2257145	1.046219	0.9374787	0.01345895	0.0151582	0.041218	0.01836789	0.5912085	0.59692	0.3569617	0.3479362	0.02788778	0.03823852	0.01519691	0.01305023	0.2536884	0.3253768	0.1029286	0.08784963
1662.126	0	3.826511	2.546632	0.7161245	0.208245	0.04657196	0.05072345	0.06571256	0.03679628	0.2143481	0.3059198	0.357182	0.2080919	0.03197841	0.04918426	0.06036843	0.05100464	0.9894768	0.6298502	3.717203	2.515517	0.05843732	0.07374659	0.1024199	0.05782647
1662.127	0	0.2790145	0.4442938	3.278406	2.968101	0.3731251	0.310087	0.2207651	0.126904	3.43839	2.599669	1.697095	0.7848718	0.1053075	0.1004969	0.07742835	0.05946734	0.4003887	0.3959072	0.1992456	0.3567047	0.05257287	0.1199824	0.1091085	0.04526332
1662.128	0	0.08491499	0.04028108	0.06023058	0.08318153	1.51693	2.380145	0.336714	0.1634716	0.09221737	0.1538347	0.07043389	0.138532	0.1413405	0.1887651	0.2665091	0.2557299	0.3045092	0.4569669	0.5051481	0.4110576	2.501933	3.173473	3.130773	2.610541
1662.128	0	0.002877113	0.003146905	0.01009355	0.007473901	0.1375397	0.2249823	1.050337	0.9355377	0.01372109	0.01488411	0.04131778	0.01789694	0.5959913	0.6003698	0.3617035	0.3481252	0.02858133	0.03890874	0.0148027	0.01346572	0.2564587	0.3278892	0.1021515	0.08721373
1662.226	0	3.882272	2.641872	0.6786233	0.2629021	0.06243855	0.03821356	0.06373635	0.02860564	0.2681394	0.2764971	0.3422114	0.2052924	0.02835508	0.05533702	0.06330952	0.04465577	0.9737017	0.6511156	3.68992	2.503232	0.05906432	0.07039299	0.09061622	0.05097869
1662.227	0	0.2564558	0.370565	3.310179	2.934091	0.3690493	0.3092293	0.2197042	0.09727045	3.45401	2.611948	1.78078	0.7523617	0.1033586	0.08368281	0.06915006	0.06420706	0.4130461	0.4335859	0.1947098	0.3850501	0.05096399	0.1180024	0.1146049	0.04188275
1662.228	0	0.07925525	0.04789352	0.06996873	0.07577525	1.496208	2.373502	0.3543605	0.134536	0.09779812	0.1591532	0.0840651	0.1518657	0.1430648	0.2062637	0.2760736	0.2706385	0.3014225	0.4609757	0.5121098	0.4091729	2.489455	3.19803	3.169483	2.608136
1662.228	0	0.003411054	0.003634409	0.01064242	0.008220401	0.1379609	0.2255666	1.057836	0.9426198	0.01308556	0.01544014	0.04153757	0.01814823	0.6007848	0.6046942	0.3632446	0.3492698	0.02859608	0.03942736	0.01508521	0.01387867	0.2583745	0.3295899	0.1025096	0.0873819
1662.326	0	3.911457	2.739314	0.62753	0.2916206	0.06305198	0.03986938	0.04604509	0.0294099	0.2910661	0.2532063	0.2986337	0.21421	0.02362997	0.05271766	0.06807289	0.03725101	1.007124	0.7993318	3.783422	2.554548	0.06673811	0.08248363	0.0933436	0.04940136
1662.327	0	0.2610181	0.3238509	3.368499	2.943647	0.3700032	0.3125755	0.2418191	0.09810574	3.452342	2.63344	1.856364	0.7623952	0.09807103	0.09389374	0.06062278	0.06434325	0.4169197	0.4542233	0.1811515	0.3955219	0.05540323	0.126314	0.1014429	0.04262519
1662.328	0	0.07441802	0.04551601	0.07279884	0.09124993	1.474151	2.349604	0.3509682	0.1623124	0.09857488	0.1559127	0.08015673	0.1507061	0.1575851	0.2155015	0.2726186	0.2800231	0.3003676	0.4546301	0.5119882	0.4141619	2.479472	3.215761	3.199614	2.606905
1662.328	0	0.002369492	0.003551368	0.01005099	0.008104313	0.1364796	0.2230554	1.06388	0.9468966	0.01294593	0.01544335	0.04203797	0.01798448	0.6003023	0.6040579	0.3653266	0.3488122	0.02887839	0.03855543	0.01485383	0.01334675	0.2561651	0.3260805	0.1014785	0.08658808
1662.426	0	3.956174	2.827444	0.5841921	0.3119654	0.05522134	0.04282764	0.04891919	0.03141986	0.294501	0.2408409	0.25745	0.2104898	0.01997095	0.04908431	0.05182757	0.03793243	1.005742	0.9457165	3.827675	2.542287	0.06250716	0.0767747	0.09863795	0.05530469
1662.427	0	0.2638504	0.3058686	3.416042	2.958567	0.3677226	0.31555	0.2221165	0.1081356	3.477516	2.624795	1.843882	0.7715888	0.08721536	0.08203503	0.06517391	0.05021213	0.4114016	0.4845013	0.1834952	0.3863531	0.06368817	0.1291223	0.09391671	0.04908472
1662.428	0	0.07147071	0.04010684	0.06080853	0.08477704	1.468178	2.333596	0.3442337	0.2075984	0.1027299	0.1558712	0.07894372	0.1539986	0.1575084	0.2158922	0.2740083	0.2829357	0.3011793	0.4493904	0.5069587	0.4034327	2.482931	3.237213	3.207632	2.603862
1662.428	0	0.002548291	0.003167135	0.01068942	0.007973596	0.1367514	0.2228014	1.065955	0.9489555	0.01337511	0.01527676	0.04161878	0.01791793	0.5989618	0.6051265	0.3660196	0.3489502	0.02881163	0.03949453	0.01449112	0.0128725	0.256053	0.3252854	0.1011339	0.08608799
1662.526	0	4.005026	2.923918	0.5438693	0.3171384	0.05075436	0.04104735	0.05032998	0.03310908	0.3040457	0.2398875	0.2312285	0.2295735	0.02090312	0.05479067	0.05168637	0.03308451	1.014859	1.061644	3.889598	2.537682	0.05933495	0.07176207	0.093715	0.05383082
1662.527	0	0.2708838	0.3104272	3.395266	2.939032	0.366963	0.3113221	0.220876	0.1115057	3.481485	2.562371	1.79834	0.7791366	0.08160115	0.09033901	0.05920688	0.05700247	0.403145	0.5305123	0.2294937	0.3779906	0.05055424	0.1340171	0.086591	0.04142364
1662.528	0	0.06719709	0.04800601	0.0612226	0.08723962	1.461544	2.331049	0.3317832	0.2365466	0.1006579	0.1550129	0.07711956	0.1503814	0.1492402	0.1924446	0.2528355	0.2702822	0.3058907	0.4378559	0.4996112	0.3876138	2.483417	3.252881	3.221948	2.610428
1662.528	0	0.002796666	0.00321616	0.01129375	0.007585237	0.1381068	0.2243975	1.07874	0.9645243	0.01365721	0.01536257	0.0429601	0.01854555	0.6055534	0.6126181	0.3693798	0.352174	0.02881619	0.03862309	0.01557839	0.01315277	0.2593188	0.3286746	0.1020968	0.08651686
1662.626	0	4.014329	3.040603	0.4479836	0.333298	0.04522057	0.04435179	0.04970727	0.04057139	0.294079	0.2338596	0.2148184	0.260761	0.02124825	0.03421507	0.04273735	0.03350895	1.038008	1.116185	3.905786	2.530782	0.0568112	0.06196503	0.08894252	0.05466758
1662.627	0	0.3026919	0.3613115	3.359576	2.92567	0.3866585	0.3185834	0.2010994	0.1203475	3.523554	2.484085	1.740605	0.77784	0.07837498	0.09154889	0.09249593	0.07375487	0.3949067	0.5668849	0.341802	0.3918431	0.07433224	0.1362764	0.1016911	0.04520142
1662.628	0	0.06259501	0.0529616	0.06651222	0.09183629	1.454388	2.316542	0.3296133	0.2705675	0.09674208	0.1463533	0.08688719	0.1426456	0.1404982	0.1932736	0.2428954	0.271025	0.3051455	0.4380531	0.4875751	0.3871137	2.501056	3.294716	3.213216	2.60925
1662.628	0	0.00318531	0.00329989	0.01104044	0.007394139	0.1383708	0.2251971	1.103388	0.9823417	0.01363738	0.01472912	0.04311464	0.01877596	0.6117168	0.6185963	0.3747325	0.3596194	0.03024774	0.04023376	0.01539605	0.01263697	0.2663355	0.3368278	0.1035827	0.08735657
1662.726	0	3.98683	3.115536	0.3736328	0.328239	0.03941595	0.04655533	0.04694841	0.04890622	0.2583207	0.2441842	0.2479735	0.2651365	0.02556158	0.04053232	0.0395335	0.03036694	1.05304	1.12716	3.936044	2.525916	0.05766216	0.05862846	0.09430421	0.05250648
1662.727	0	0.3434543	0.4039906	3.343051	2.94705	0.3862856	0.3183975	0.1871214	0.1382699	3.550501	2.457556	1.646485	0.7893522	0.07109617	0.09474897	0.08971937	0.07827281	0.3759685	0.5567081	0.4493197	0.3992981	0.06647584	0.1301783	0.1176789	0.04492469
1662.728	0	0.06307167	0.05610692	0.06295139	0.08838905	1.453752	2.295079	0.3178311	0.2887502	0.09524483	0.1457462	0.08882053	0.1328036	0.127366	0.1815982	0.2272265	0.2622416	0.3096877	0.4360888	0.4803121	0.3800112	2.508714	3.308539	3.212688	2.616851
1662.728	0	0.00287111	0.003540441	0.01070506	0.007498502	0.1392238	0.2264443	1.118826	0.9967796	0.013413	0.01546867	0.04347964	0.01920785	0.6125416	0.6193038	0.3777999	0.3622471	0.02959382	0.04029643	0.01574448	0.0126989	0.2678418	0.3385473	0.1037118	0.08826737
1662.826	0	3.959803	3.212521	0.3299668	0.2778072	0.03407624	0.05533148	0.0551039	0.04853834	0.234208	0.2165411	0.3141575	0.2681107	0.02184542	0.03013534	0.03228475	0.03523642	1.103739	1.137792	3.963753	2.519528	0.06161627	0.05692738	0.09550317	0.04999766
1662.827	0	0.3751976	0.4065186	3.32329	2.994802	0.3867806	0.3025336	0.1818548	0.1359261	3.579692	2.415158	1.566851	0.8064213	0.06781421	0.0878026	0.1031588	0.0775298	0.3562526	0.5323646	0.5301262	0.3898597	0.0472935	0.1205977	0.1272983	0.04929277
1662.828	0	0.06554252	0.04933787	0.06868658	0.07652255	1.461088	2.279769	0.3043421	0.2840686	0.09701578	0.1473179	0.087036	0.1305503	0.1207884	0.1717915	0.2224533	0.2562792	0.3167974	0.4365038	0.4774186	0.3744928	2.517763	3.332205	3.213029	2.641083
1662.828	0	0.003542304	0.004104639	0.01046004	0.008233276	0.1394017	0.2264763	1.134792	1.012545	0.01353743	0.01476767	0.04453568	0.02006693	0.6139343	0.6206244	0.3777332	0.362433	0.0298918	0.0407578	0.01582248	0.01303804	0.269154	0.3394611	0.1042423	0.08840078
1662.926	0	3.914563	3.287535	0.2863755	0.299225	0.03333734	0.04883285	0.05235921	0.05982429	0.2454705	0.1801284	0.3490035	0.2928338	0.03340198	0.02988123	0.03783135	0.04106091	1.135211	1.09188	3.944292	2.510921	0.06036213	0.0552528	0.1009285	0.05221571
1662.927	0	0.416118	0.4305781	3.289483	3.010131	0.4081157	0.3061575	0.1729458	0.1290648	3.583668	2.372726	1.456716	0.8336273	0.06571668	0.09380626	0.1173939	0.06284133	0.3462723	0.5148924	0.5704147	0.3756509	0.04606962	0.1172288	0.1238523	0.04375031
1662.928	0	0.06492336	0.04305664	0.05863392	0.0701318	1.468534	2.275824	0.2920153	0.2453444	0.09555943	0.1427548	0.08354729	0.1143025	0.117559	0.1532256	0.2242998	0.2540636	0.3176806	0.4326947	0.4697399	0.3784652	2.530377	3.350155	3.214914	2.668362
1662.928	0	0.003648841	0.003706621	0.01024405	0.008033744	0.1404188	0.2279521	1.150903	1.022545	0.01390353	0.01520714	0.04432195	0.0193205	0.6151751	0.6220082	0.3760201	0.3636767	0.03008272	0.04065745	0.01620414	0.01325474	0.2711933	0.3430473	0.1052073	0.08883718
1663.026	0	3.860527	3.304639	0.2565483	0.3597378	0.03113983	0.0417328	0.05055191	0.05266636	0.2060907	0.1665959	0.35097	0.3211108	0.03252833	0.02791408	0.04725826	0.03514842	1.152478	1.012936	3.942748	2.534885	0.06174259	0.05554397	0.09998539	0.06132563
1663.027	0	0.4360995	0.44802	3.23167	2.992913	0.4013439	0.3063639	0.1675202	0.1458935	3.587275	2.369864	1.332961	0.8953418	0.07377756	0.08385104	0.119947	0.06652035	0.3324169	0.4567066	0.5591758	0.3543993	0.04257277	0.0959458	0.1104443	0.05370419
1663.028	0	0.06085223	0.03697496	0.04993464	0.06681355	1.479909	2.271762	0.2736856	0.2018075	0.09424417	0.1405554	0.0821915	0.1099943	0.1147629	0.1271783	0.2151607	0.2376313	0.3160577	0.4274587	0.4551243	0.3818396	2.546992	3.368611	3.220581	2.676679
1663.028	0	0.003324939	0.004090923	0.01115716	0.008388202	0.1407606	0.2281215	1.174373	1.042356	0.01361089	0.01478925	0.04563576	0.0202716	0.6172066	0.6225962	0.3759442	0.3640158	0.03077089	0.04112603	0.01607536	0.01366206	0.2753024	0.3476496	0.1064002	0.08966701
1663.126	0	3.89563	3.323365	0.2282245	0.4057027	0.03153296	0.04313433	0.04148719	0.05696609	0.1785947	0.1662244	0.3619341	0.3528518	0.02475107	0.0396524	0.04340572	0.02909872	1.142164	0.9348708	3.905388	2.582715	0.05061204	0.06453167	0.09469151	0.06762558
1663.127	0	0.4579593	0.4649712	3.219196	3.056912	0.3986927	0.2929238	0.1581979	0.1424149	3.574826	2.379369	1.258988	0.9439609	0.0861013	0.07618995	0.1163505	0.05387101	0.3329951	0.3951212	0.5237458	0.3391753	0.06097677	0.09057975	0.1195713	0.05690903
1663.128	0	0.06268814	0.03900847	0.05776174	0.05699748	1.49696	2.270786	0.2443252	0.1530224	0.08901821	0.1388503	0.07372316	0.09576172	0.117743	0.1206265	0.2155119	0.2177118	0.3263186	0.4192689	0.4432226	0.381816	2.586907	3.399051	3.155862	2.665425
1663.128	0	0.003877337	0.003812287	0.01144044	0.008388554	0.1422352	0.2291326	1.247968	1.09375	0.01376426	0.01491916	0.04729362	0.02083501	0.6176671	0.6184326	0.3838054	0.3685668	0.03182771	0.04279015	0.01663989	0.01382683	0.2855326	0.3579727	0.1074698	0.08919848
1663.226	0	3.950516	3.316717	0.2069921	0.4248744	0.03207236	0.03983304	0.04576538	0.06012784	0.1465954	0.143511	0.4113769	0.3719666	0.02445148	0.03712525	0.05456649	0.04009914	1.153203	0.829574	3.911514	2.626551	0.05381137	0.05509567	0.08839086	0.06757756
1663.227	0	0.4723896	0.4578891	3.308849	3.161889	0.3792272	0.3079726	0.1576598	0.1736721	3.534796	2.43121	1.232529	1.006043	0.09567793	0.08264912	0.09131789	0.05576846	0.3277542	0.3569195	0.4657075	0.3128221	0.04649323	0.0850896	0.103494	0.04417694
1663.228	0	0.05782109	0.04011157	0.05562993	0.04769025	1.511113	2.26805	0.2130211	0.10199	0.09036506	0.1281763	0.06215733	0.07075878	0.1151576	0.1135809	0.2056104	0.1993351	0.3260847	0.4125429	0.4355083	0.3799841	2.618792	3.410665	3.105111	2.622073
1663.228	0	0.003419427	0.004214497	0.0109512	0.008502527	0.1450511	0.2312478	1.291425	1.138235	0.01374299	0.01563539	0.04980573	0.02164227	0.6212751	0.6186498	0.3880018	0.3742133	0.03212057	0.04297911	0.01664284	0.0135245	0.2951523	0.3670117	0.1085924	0.08922087
1663.326	0	4.000122	3.313461	0.1717167	0.4209078	0.03909768	0.0515431	0.04369134	0.05048568	0.1330255	0.1380746	0.4405531	0.3297478	0.02500069	0.04062883	0.06073333	0.04333303	1.173775	0.7664135	3.899495	2.657187	0.05319504	0.05191257	0.09431165	0.06869063
1663.327	0	0.4838084	0.4666356	3.360804	3.211945	0.3812665	0.3215099	0.1740123	0.1641719	3.517413	2.491587	1.293039	1.035989	0.1047345	0.07678392	0.08440332	0.0658249	0.3229868	0.3289805	0.409097	0.2727926	0.05466718	0.0871045	0.1191507	0.04555297
1663.328	0	0.05808632	0.03229116	0.05609596	0.05322842	1.523589	2.269194	0.1985942	0.07274623	0.09259564	0.1236931	0.06023239	0.06442203	0.1158105	0.1156122	0.2030413	0.1900639	0.3278843	0.4133416	0.4284708	0.3869287	2.646286	3.446218	3.089454	2.633641
1663.328	0	0.004452326	0.003960479	0.01167823	0.008801279	0.1473536	0.2334174	1.331138	1.169886	0.01404838	0.0149222	0.050317	0.023298	0.6285195	0.6240402	0.3984771	0.3789118	0.03406827	0.04487972	0.01626187	0.01313995	0.3031663	0.3763996	0.1109499	0.09026347
1663.426	0	4.042014	3.280991	0.1561772	0.4283213	0.02852286	0.04851242	0.03914018	0.04907964	0.1231068	0.1548454	0.4235585	0.2618489	0.0297169	0.04173224	0.04797266	0.03165222	1.168823	0.765643	3.900353	2.684607	0.05417332	0.05955075	0.09602388	0.07609923
1663.427	0	0.4923613	0.4660103	3.375449	3.248749	0.3778215	0.3156864	0.1926699	0.1736901	3.488798	2.541599	1.402119	1.055151	0.0915541	0.06180555	0.07040506	0.05602771	0.3059648	0.3111541	0.3435767	0.2426223	0.05788787	0.09595393	0.08974743	0.05209587
1663.428	0	0.05528601	0.03438575	0.06545667	0.06533322	1.540681	2.278562	0.1913591	0.09284105	0.09307152	0.1230521	0.060642	0.06386085	0.1182857	0.1154373	0.1963631	0.1837088	0.3339956	0.4103853	0.4285706	0.4030882	2.668304	3.476595	3.084736	2.65125
1663.428	0	0.003717964	0.004032975	0.01205525	0.008609072	0.149448	0.2361376	1.384179	1.191532	0.01409758	0.0158305	0.05369676	0.0223831	0.6311938	0.6262324	0.3991648	0.3835391	0.03347349	0.04446914	0.01667443	0.0134959	0.3056473	0.3808298	0.1126387	0.09125651
1663.526	0	4.092346	3.26435	0.1805943	0.4100817	0.02855763	0.0245629	0.05053101	0.04938077	0.1183043	0.1455038	0.3944894	0.2144479	0.02624722	0.04348198	0.05322041	0.02899629	1.159853	0.8289285	3.929944	2.667339	0.06602094	0.06093635	0.10458	0.07682419
1663.527	0	0.5141281	0.4565821	3.419748	3.289725	0.3719787	0.3219062	0.2003049	0.178693	3.436664	2.606254	1.518174	1.058391	0.08950567	0.05692137	0.07203775	0.05596058	0.3156057	0.303898	0.2878867	0.2550086	0.05979447	0.0773669	0.09567267	0.06178485
1663.528	0	0.05751294	0.03245399	0.06781324	0.07184581	1.550441	2.281458	0.1803085	0.1203941	0.08959842	0.1246807	0.05695163	0.05841157	0.1230434	0.108316	0.1955059	0.1733526	0.3310604	0.4045902	0.4283513	0.4128846	2.687751	3.487251	3.074788	2.667245
1663.528	0	0.003761609	0.00453585	0.01250046	0.008786738	0.1482303	0.2354681	1.378038	1.18249	0.01398456	0.01582197	0.05281738	0.02252204	0.6315476	0.6268989	0.4007104	0.3850431	0.0336412	0.04468777	0.016416	0.01361461	0.3048546	0.3786554	0.1120957	0.09126239
1663.626	0	4.11588	3.279707	0.1994496	0.3687927	0.02488604	0.02506144	0.03925836	0.0526318	0.1089888	0.1665191	0.3533872	0.2267256	0.02301003	0.03766063	0.04764956	0.03563749	1.152136	0.9483925	3.974687	2.630198	0.05708038	0.07286486	0.1030062	0.07093207
1663.627	0	0.4989028	0.4154104	3.525659	3.337097	0.3677742	0.3286882	0.219317	0.1688924	3.44288	2.690674	1.671257	1.062404	0.09747011	0.06846465	0.06799496	0.05069874	0.3346088	0.3407252	0.2724231	0.3039384	0.04926657	0.09722179	0.08667772	0.06359299
1663.628	0	0.05714139	0.0256573	0.0736654	0.06553765	1.550611	2.277095	0.1622462	0.1490887	0.08749187	0.1250113	0.05443535	0.05497522	0.1276254	0.09759104	0.1915778	0.1578887	0.3216282	0.4074563	0.4303355	0.4124371	2.689249	3.49755	3.05823	2.679145
1663.629	0	0.004263832	0.004336051	0.01200359	0.009567192	0.1473395	0.2336728	1.368325	1.173828	0.01366253	0.01568725	0.05199877	0.02300284	0.6328355	0.6266545	0.4050748	0.3886119	0.03355405	0.04484664	0.01612187	0.01356707	0.3030148	0.3761844	0.110883	0.09061074
1663.726	0	4.111503	3.33271	0.235979	0.3445875	0.0324521	0.03926936	0.04402033	0.04889628	0.1249153	0.1978976	0.3226772	0.2236556	0.02687266	0.03913598	0.04925794	0.02819404	1.14181	1.07529	3.996429	2.550745	0.06178262	0.07523483	0.1047878	0.06559366
1663.727	0	0.4750708	0.3746746	3.607119	3.35547	0.3703179	0.3477557	0.2142281	0.1524208	3.437862	2.734031	1.775774	1.040515	0.08547135	0.07789967	0.09126063	0.05521024	0.3517543	0.3592986	0.2891241	0.3662223	0.04312669	0.09515624	0.0855639	0.05676598
1663.728	0	0.05999317	0.03265065	0.0708776	0.06656797	1.561909	2.289802	0.1487123	0.1649586	0.0879303	0.126537	0.0552139	0.04986001	0.1320463	0.09933512	0.1855741	0.1474128	0.3257518	0.4175848	0.4326298	0.4171873	2.700329	3.503854	3.054826	2.697487
1663.728	0	0.003553348	0.003711629	0.01183246	0.009163387	0.1477478	0.2316705	1.343761	1.153467	0.01452199	0.01556955	0.05196784	0.02166264	0.6331983	0.6262443	0.410053	0.3885859	0.03276566	0.04394695	0.01607403	0.01380897	0.2997588	0.3717897	0.1108125	0.0902655
1663.826	0	4.109098	3.409019	0.2798536	0.3586724	0.02766053	0.04745584	0.04810706	0.04325785	0.1383304	0.2170434	0.2698725	0.2329069	0.03422153	0.03302216	0.05593288	0.03535134	1.10725	1.177539	3.974211	2.467472	0.06373764	0.06812811	0.1069709	0.07617179
1663.827	0	0.4583876	0.3658355	3.717479	3.371797	0.3551221	0.3387156	0.2284072	0.1513362	3.426107	2.775734	1.864272	1.031839	0.08341121	0.07664411	0.08924985	0.06130049	0.3738008	0.3694029	0.3015662	0.4203655	0.0452521	0.08953723	0.07465401	0.05495391
1663.828	0	0.06582471	0.03974982	0.07207547	0.07519843	1.58982	2.320436	0.1271743	0.1753969	0.09087355	0.131303	0.05778175	0.04973812	0.1268578	0.1042803	0.1759242	0.1437564	0.3336494	0.4298894	0.4520264	0.4312219	2.734479	3.467569	3.095689	2.751137
1663.829	0	0.003711765	0.003398563	0.01206087	0.008261639	0.1454924	0.2293541	1.299932	1.119629	0.01442914	0.01559145	0.05097411	0.02258062	0.6328547	0.6242931	0.4039979	0.3880033	0.0325929	0.04301823	0.01592511	0.01335584	0.2917342	0.3563461	0.1085831	0.0889255
1663.926	0	4.229338	3.567823	0.3155653	0.3399985	0.02955232	0.04799846	0.04578149	0.03392464	0.1261187	0.3094424	0.2004798	0.2403204	0.02836307	0.0415281	0.04942888	0.03177929	0.9188992	1.207902	3.757663	2.318725	0.05892774	0.07677033	0.1005893	0.0606749
1663.927	0	0.4438192	0.3759153	3.875173	3.453934	0.3592598	0.3382529	0.2362561	0.1771495	3.41783	2.823988	1.916828	1.072417	0.06418878	0.08115725	0.08642288	0.05337823	0.3406358	0.3612513	0.2761301	0.4098966	0.05009846	0.08339003	0.0647696	0.04447614
1663.928	0	0.07421525	0.05922663	0.07729773	0.09479783	1.693607	2.395063	0.1258966	0.2396419	0.105048	0.1706824	0.07770578	0.06736166	0.1391684	0.1468192	0.2011489	0.1582353	0.3425689	0.4395031	0.527754	0.4870233	2.665601	3.335498	3.318777	2.915997
1663.928	0	0.004218714	0.003680235	0.01204616	0.009321621	0.1366705	0.217483	1.167472	1.028652	0.01338295	0.01558935	0.04486083	0.02109015	0.6656096	0.6621666	0.4355865	0.414095	0.02786625	0.03641261	0.01525151	0.01336895	0.2517031	0.3085969	0.1046721	0.08435317
1664.026	0	4.309385	3.620657	0.3081107	0.3541318	0.03989688	0.07974206	0.03961951	0.04113816	0.1311749	0.3671894	0.1308051	0.2618782	0.02761181	0.05876336	0.03479983	0.04431536	0.8382165	1.26038	3.453848	2.171423	0.06788532	0.07824116	0.0900549	0.06282629
1664.027	0	0.4175908	0.376094	3.970993	3.510789	0.3555985	0.3257774	0.2210254	0.1747212	3.378972	2.741794	1.909572	1.106198	0.04914273	0.06127068	0.08245456	0.05334617	0.2979992	0.3679042	0.2438913	0.356095	0.05211037	0.06691876	0.06058563	0.03503971
1664.028	0	0.06461481	0.05537019	0.06326592	0.1008436	1.728194	2.353432	0.2428484	0.2755773	0.1187757	0.1977314	0.1086117	0.05679627	0.1962718	0.186297	0.1911658	0.13972	0.3522691	0.4120218	0.567114	0.5212083	2.53778	2.995627	3.415242	3.039281
1664.028	0	0.003491248	0.004111158	0.01170694	0.009036524	0.1246251	0.202507	1.086973	0.9648486	0.01341214	0.01528374	0.04271956	0.02067747	0.7054178	0.7121878	0.4946398	0.4709091	0.02426107	0.0325508	0.01501745	0.01296098	0.2158953	0.2655659	0.1002911	0.082593
1664.126	0	4.204648	3.339881	0.2325741	0.4412127	0.05855113	0.06561168	0.04489365	0.04039614	0.3422235	0.3330125	0.2320121	0.2280451	0.0406878	0.05392442	0.0528479	0.03649063	0.7712018	1.100483	2.870725	2.016903	0.05038089	0.0578302	0.1101175	0.05689164
1664.127	0	0.4144465	0.3555183	4.055987	3.549646	0.356713	0.3134898	0.2111845	0.1625392	3.335314	2.61035	1.831105	1.098642	0.05291179	0.05950027	0.05902448	0.03475671	0.2542899	0.3460124	0.2316974	0.2965008	0.04061233	0.05633684	0.06438379	0.03848324
1664.128	0	0.0520979	0.04517391	0.0264709	0.09615674	1.642521	2.253665	0.2871296	0.2709521	0.1264074	0.1934863	0.1055254	0.08549582	0.1905028	0.159685	0.1662488	0.161355	0.3489678	0.342179	0.539483	0.4992628	2.310095	2.559982	3.557288	3.184684
1664.128	0	0.003727491	0.003186371	0.01215558	0.0100717	0.1122388	0.1807931	1.161224	0.9915054	0.01291021	0.01332693	0.04579653	0.02024868	0.8381319	0.8484399	0.5667708	0.5408644	0.02260956	0.03003288	0.01557922	0.01311664	0.1952109	0.2427672	0.1009936	0.08419813
1664.226	0	2.816432	1.936351	0.2944	0.3958847	0.07240992	0.06116354	0.03727698	0.05268361	0.3244546	0.2707437	0.178673	0.2256693	0.05668223	0.05555051	0.05666236	0.03389347	0.7615198	0.4309837	1.518868	1.202272	0.05004495	0.05465042	0.08794283	0.03738046
1664.227	0	0.4497877	0.3589063	4.304431	3.804396	0.3089845	0.2716976	0.187344	0.14815	2.936006	2.256946	1.616857	1.053558	0.03692434	0.05748985	0.04057323	0.033185	0.2306869	0.2993522	0.2361577	0.2381679	0.03050439	0.05231015	0.04923973	0.03665149
1664.228	0	0.0721823	0.0310985	0.04192668	0.04988566	1.318326	1.910545	0.1818592	0.1051802	0.07172847	0.09127342	0.04368642	0.06181404	0.09658123	0.05733395	0.1317654	0.129715	0.2512557	0.2156377	0.5766587	0.5602915	1.601899	1.825525	4.299918	4.031154
1664.228	0	0.003293326	0.00291424	0.01333746	0.01049422	0.1188618	0.1833829	1.455346	1.220609	0.01347778	0.01407363	0.05951184	0.02617018	1.126851	1.119889	0.6519952	0.6194342	0.02390548	0.0309345	0.01938216	0.01621148	0.2057536	0.2503852	0.1337145	0.1086833
1664.326	0	1.917609	1.49415	0.3623873	0.3203294	0.03275351	0.05325718	0.04232925	0.02507145	0.1594434	0.2651876	0.2406349	0.1030351	0.02946921	0.04001135	0.03708211	0.03092611	0.4739751	0.5680938	1.02389	0.7353937	0.02990529	0.04614187	0.05029125	0.03348429
1664.327	0	0.4900423	0.3846449	4.452032	3.887687	0.2965604	0.2520596	0.1716027	0.1485593	2.768364	2.122929	1.482994	0.984843	0.02989894	0.04780906	0.04808293	0.03843122	0.2294461	0.2624813	0.2645081	0.240989	0.03754109	0.05118031	0.05035622	0.03909701
1664.328	0	0.06184796	0.03762256	0.0354589	0.0480691	1.203387	1.79268	0.1194631	0.0540392	0.0643826	0.09096798	0.04576505	0.04890557	0.09279456	0.05246256	0.1203308	0.133178	0.1972198	0.204685	0.5958523	0.5710366	1.362551	1.645654	4.406979	4.134946
1664.328	0	0.002638405	0.002432506	0.01423452	0.01041404	0.1119108	0.176504	1.522002	1.228721	0.01244033	0.01335566	0.05834966	0.02401724	1.126837	1.106822	0.6152512	0.5940069	0.02194602	0.02845873	0.01876634	0.01619986	0.1818232	0.2256987	0.1301976	0.1081854
1664.426	0	2.523464	1.774464	0.3398274	0.3325032	0.058909	0.04972176	0.03877658	0.0362704	0.2765996	0.2988876	0.1928394	0.1375969	0.04376107	0.0567011	0.03683607	0.04185602	0.7011661	0.5574816	1.240517	0.969773	0.06396635	0.03687169	0.05969122	0.05200561
1664.427	0	0.4830204	0.3598099	4.315858	3.807869	0.2799433	0.2527272	0.1635084	0.1456703	2.697456	2.161947	1.464678	0.9876677	0.03207591	0.03889282	0.03114097	0.03636906	0.20146	0.1901687	0.223064	0.2059096	0.02845754	0.03474403	0.0372327	0.03315125
1664.428	0	0.0555007	0.04347387	0.03551389	0.04272583	1.182942	1.789369	0.08965048	0.04962112	0.07117027	0.09602808	0.04593867	0.04426995	0.08583673	0.05994899	0.1169892	0.1342663	0.1780489	0.2085286	0.5896759	0.5638805	1.312777	1.625479	4.404791	4.116653
1664.428	0	0.003135033	0.003284997	0.01389765	0.01000445	0.1099157	0.1758958	1.530629	1.225394	0.01185393	0.01334491	0.05991953	0.02433355	1.100328	1.081577	0.6044445	0.5813585	0.02032308	0.02647505	0.01813835	0.01578235	0.1741823	0.2165841	0.127404	0.1060564
1664.526	0	2.781946	1.912091	0.2719601	0.341355	0.05168404	0.04252796	0.03593308	0.03641059	0.3056454	0.2977325	0.1649129	0.1287987	0.04924161	0.05177875	0.04258286	0.02680794	0.7597396	0.5689789	1.34981	1.041906	0.05927073	0.04042178	0.05777718	0.05607989
1664.527	0	0.4754803	0.3446372	4.188927	3.750608	0.2823999	0.2512432	0.1676875	0.1402502	2.677619	2.187669	1.477138	0.9780878	0.03576554	0.03352752	0.02806272	0.03474585	0.1735249	0.1470989	0.1986366	0.1885226	0.02985552	0.03821954	0.04398712	0.0313353
1664.528	0	0.0571727	0.05152747	0.03602673	0.04476644	1.190298	1.803858	0.08638281	0.08913843	0.07590997	0.09349285	0.04503118	0.05274739	0.08331218	0.06113922	0.1237644	0.1414023	0.1772086	0.220541	0.5908128	0.565151	1.326373	1.642976	4.418728	4.103456
1664.528	0	0.002461717	0.002728367	0.01343131	0.009172971	0.1100366	0.1766962	1.498218	1.202074	0.0119799	0.01392711	0.05737735	0.02306307	1.076547	1.061104	0.6026851	0.5685904	0.02092347	0.02704727	0.01870517	0.0155328	0.1730719	0.2144784	0.1265884	0.1044184
1664.626	0	1.911456	1.466391	0.4132698	0.2454327	0.04120866	0.0571998	0.05705117	0.03396927	0.1801471	0.2659177	0.3161147	0.0950839	0.03469141	0.05124886	0.05218964	0.03689855	0.382719	0.5277411	1.113474	0.7446166	0.041836	0.0357368	0.06382601	0.03981678
1664.627	0	0.503647	0.3671144	4.302452	3.898688	0.2789848	0.2502312	0.1670331	0.1386546	2.637924	2.144423	1.407063	0.9356029	0.04188342	0.03890309	0.03085015	0.02871556	0.1817682	0.1613039	0.2311902	0.2077185	0.02835155	0.03866326	0.04493511	0.03531065
1664.627	0	0.04829636	0.04620495	0.03492468	0.04446582	1.15549	1.773085	0.05432063	0.1096166	0.07201269	0.08644069	0.04310906	0.04463237	0.0848725	0.06130109	0.1243622	0.1399259	0.164555	0.2201312	0.5737068	0.5532309	1.314001	1.651741	4.388358	4.07716
1664.628	0	0.002285737	0.002611043	0.01313268	0.01062407	0.1101263	0.1758038	1.472574	1.179493	0.01156546	0.01270025	0.05683578	0.0228356	1.084494	1.067492	0.6123156	0.5757329	0.0201652	0.0273042	0.01795465	0.01607097	0.174611	0.2169559	0.128051	0.1058119
1664.726	0	0.7584442	0.7027014	0.4054136	0.3220261	0.02707752	0.04830857	0.05213707	0.02528206	0.148054	0.2340642	0.2389448	0.1137563	0.0309669	0.04803301	0.03521955	0.02308913	0.2059373	0.3909666	0.5395081	0.4160475	0.02927835	0.03659963	0.02312712	0.01847296
1664.727	0	0.5477748	0.3918912	4.53342	4.163965	0.2753184	0.241915	0.1470645	0.136014	2.59815	2.061582	1.239451	0.8785101	0.03500409	0.04630613	0.03420078	0.0398503	0.2020884	0.1902704	0.2850719	0.2307099	0.04072338	0.04465378	0.05390171	0.03621364
1664.728	0	0.0256656	0.03338666	0.02943432	0.02998317	1.090735	1.731509	0.05219398	0.1047191	0.06492535	0.0842182	0.02863925	0.03430808	0.08116087	0.06627306	0.1162849	0.1227756	0.1477461	0.2026092	0.5528266	0.5375959	1.248126	1.620988	4.312119	4.018986
1664.728	0	0.001989441	0.002108446	0.01337753	0.01071978	0.1091028	0.1765224	1.500159	1.198141	0.011721	0.01283958	0.05738392	0.02357198	1.109896	1.088883	0.6170516	0.5780173	0.02009707	0.0269403	0.01841332	0.01596193	0.1701751	0.2129298	0.1299187	0.1081881
1664.826	0	1.335734	1.169142	0.4333958	0.2954155	0.03193179	0.04548302	0.03631865	0.04292329	0.09909459	0.2134568	0.2680727	0.1290374	0.03894187	0.05047896	0.05066672	0.03796735	0.1069584	0.3856176	0.8462829	0.611892	0.03169696	0.052604	0.04389126	0.04645459
1664.827	0	0.5371438	0.3758573	4.409497	4.064967	0.2640481	0.2371268	0.1597201	0.1210705	2.580239	2.103676	1.349904	0.8740203	0.02370691	0.03405087	0.03890323	0.02036237	0.1552272	0.1517651	0.1834538	0.1443572	0.01799304	0.03072447	0.03843629	0.02379236
1664.828	0	0.01801701	0.02881978	0.02192499	0.02306716	1.084016	1.75983	0.05790809	0.1044276	0.06040619	0.08738948	0.02624193	0.03545362	0.07798758	0.0670705	0.1237446	0.1118621	0.1439826	0.1950739	0.5474733	0.5279783	1.242283	1.606781	4.269335	3.973125
1664.828	0	0.00228069	0.002564542	0.01313498	0.009975176	0.1077307	0.1772078	1.494697	1.196198	0.01166918	0.01334706	0.05792172	0.02318167	1.08542	1.063495	0.5960608	0.554445	0.01940146	0.02571289	0.01822469	0.01555476	0.1667991	0.2058401	0.1279096	0.1061633
1664.926	1	3.222696	2.104549	0.1852234	0.3761106	0.05783243	0.0373231	0.05614777	0.04633206	0.2600883	0.2136555	0.2467558	0.2838785	0.04458722	0.03862606	0.04611355	0.05677725	0.737835	0.5549628	1.574211	1.090725	0.06298707	0.07064032	0.07345148	0.06341986
1664.927	1	0.4640239	0.2931119	4.131647	3.65641	0.3174552	0.2839314	0.1926479	0.1428137	2.976465	2.463779	1.659578	1.046732	0.02667538	0.03245681	0.0284215	0.02255621	0.1314029	0.1315157	0.1287355	0.1136376	0.01563712	0.03914548	0.04459065	0.02692844
1664.927	1	0.03577263	0.05742601	0.03443022	0.04988781	1.318909	2.026907	0.08862066	0.1404206	0.0826294	0.09857179	0.0616256	0.06523702	0.09579156	0.09385331	0.1704151	0.1560837	0.2304916	0.2910345	0.5333279	0.516275	1.756596	2.214657	3.939554	3.589559
1664.928	1	0.003685174	0.002994664	0.01728173	0.01076424	0.1154761	0.1811403	1.511644	1.23024	0.01189555	0.01387342	0.06838075	0.03262055	1.000932	1.003921	0.5996388	0.582307	0.02382377	0.03140795	0.01696893	0.01435348	0.2075841	0.2520342	0.1171254	0.09426411
1665.026	1	3.834257	2.7565	0.2788584	0.3182365	0.05914723	0.04061085	0.04998994	0.05206734	0.3966899	0.2178125	0.312078	0.2620357	0.03944213	0.04266844	0.05127362	0.03313303	0.8497031	0.9883887	2.102366	1.445129	0.06059295	0.06756086	0.07373547	0.04273532
1665.027	1	0.4137935	0.2698703	4.09818	3.658293	0.3416774	0.3138829	0.1990765	0.1473096	3.253683	2.695886	1.777545	1.10684	0.04299491	0.03675591	0.03417544	0.03898082	0.1455322	0.1788722	0.1581311	0.1461342	0.02996334	0.04913566	0.05683801	0.03643644
1665.028	1	0.04186891	0.08455773	0.07049023	0.09731476	1.510561	2.203154	0.2037708	0.2104778	0.1089998	0.1193248	0.1105921	0.1239059	0.1149132	0.1418497	0.2403545	0.2222889	0.3001762	0.3763306	0.5270351	0.4490099	2.266938	2.827561	3.650615	3.202223
1665.028	1	0.003737677	0.003268576	0.01307218	0.009938039	0.121446	0.1850427	1.352682	1.138564	0.01323844	0.0142655	0.05148523	0.02194325	0.965544	0.9110186	0.6582946	0.6126195	0.02807172	0.03645653	0.01717033	0.01333733	0.2479894	0.2972958	0.1111339	0.08670625
1665.126	1	3.96821	2.868821	0.3131008	0.2866238	0.06679772	0.03429637	0.05183495	0.04730013	0.3922981	0.2038036	0.2910209	0.2092571	0.03917782	0.03571446	0.04294959	0.02737251	0.8283783	1.180078	2.218261	1.455019	0.05753276	0.06848088	0.06460129	0.03819171
1665.127	1	0.4086171	0.2638955	4.124509	3.701065	0.3432009	0.3260984	0.2138507	0.1578006	3.282929	2.786888	1.835049	1.11753	0.04365095	0.05265096	0.03590794	0.0360894	0.129768	0.2219573	0.121249	0.1610198	0.03695506	0.05135346	0.06421627	0.03703878
1665.128	1	0.0509573	0.08532924	0.04835608	0.09963202	1.530079	2.232167	0.2477869	0.1959803	0.09869385	0.1209538	0.1182308	0.135866	0.1194977	0.1178165	0.2580089	0.2466953	0.309903	0.3941831	0.5304989	0.4259596	2.310132	2.893142	3.586822	3.126622
1665.128	1	0.004147816	0.003242525	0.01261015	0.009490225	0.1261558	0.1909158	1.372183	1.171551	0.01324347	0.01444266	0.05398383	0.02383627	0.9805237	0.9292243	0.6753134	0.6332371	0.02897464	0.03713779	0.01698565	0.01362972	0.2592778	0.3098698	0.115306	0.08922758
1665.226	1	4.006393	2.929962	0.3475708	0.2798782	0.05706824	0.04056897	0.05952786	0.05300885	0.412802	0.2345633	0.279953	0.256935	0.03764486	0.04302251	0.04328535	0.02440221	0.7667117	1.251506	2.29284	1.417092	0.05868497	0.068475	0.06949732	0.03363498
1665.227	1	0.4155934	0.2491032	4.144317	3.723109	0.3487304	0.3329807	0.2303863	0.1536415	3.292602	2.828354	1.90624	1.122877	0.03997036	0.06321035	0.04176103	0.04036601	0.136363	0.2423753	0.05799307	0.1991492	0.04237766	0.05892644	0.07022751	0.03187172
1665.227	1	0.06409792	0.08461084	0.04079391	0.08879795	1.543601	2.245416	0.2637878	0.1835063	0.09890007	0.1274001	0.121394	0.1449995	0.1207045	0.1084299	0.2669886	0.2589882	0.3200138	0.4066061	0.5153667	0.4118694	2.336463	2.971572	3.529019	3.059131
1665.228	1	0.00319208	0.003620314	0.01307644	0.00987736	0.126879	0.1923726	1.386273	1.182131	0.01265441	0.01529504	0.05364365	0.02398401	0.9697826	0.9185714	0.6709261	0.6234753	0.02934908	0.03808565	0.01654131	0.01389947	0.2604617	0.3117784	0.1145752	0.08814653
1665.326	1	4.089235	3.04516	0.368473	0.2879833	0.05626967	0.05493344	0.04563839	0.05719788	0.4716388	0.2506308	0.2402549	0.3216413	0.04089	0.0504494	0.04826602	0.04075422	0.7345152	1.328327	2.489372	1.439734	0.07062746	0.07651657	0.07317649	0.04409961
1665.327	1	0.4119261	0.2523856	4.132995	3.698577	0.3520426	0.3393165	0.2336671	0.1595257	3.293664	2.856435	1.961933	1.138152	0.03308687	0.06140404	0.03550314	0.04141414	0.1571364	0.2406108	0.1030289	0.2423926	0.02906548	0.04527031	0.07100781	0.0288796
1665.328	1	0.06862256	0.08993122	0.03882019	0.0850349	1.564753	2.25801	0.2697779	0.1581971	0.1104319	0.1260097	0.1106456	0.1458066	0.126056	0.1276549	0.2603749	0.2785288	0.3268618	0.4135454	0.5032584	0.4049221	2.343561	3.033297	3.443073	3.00601
1665.328	1	0.00380153	0.003723622	0.01322195	0.009758765	0.128134	0.1934557	1.371731	1.167805	0.01368717	0.01513992	0.05370058	0.02369636	0.9672114	0.9164636	0.6606706	0.6084058	0.02952409	0.03765509	0.01730248	0.01370952	0.2628881	0.3137974	0.1142322	0.08773004
1665.426	1	4.12256	3.0648	0.4232115	0.3181427	0.05995426	0.04415568	0.03399146	0.05722043	0.4933631	0.2262367	0.2477	0.3551319	0.02954225	0.04582407	0.05700415	0.04827128	0.693599	1.30375	2.538408	1.427292	0.06683143	0.0779669	0.07255317	0.04250983
1665.427	1	0.4242971	0.2667905	4.136371	3.676871	0.3542834	0.3367873	0.2388132	0.1597073	3.296706	2.838069	1.990935	1.133948	0.0369829	0.05891515	0.03459239	0.04041568	0.1803096	0.2330754	0.1752987	0.2730987	0.03777993	0.05345865	0.07524773	0.02749364
1665.428	1	0.07376055	0.08708249	0.03819105	0.07320427	1.589172	2.276219	0.2776557	0.1416314	0.1038434	0.135212	0.09457833	0.1589269	0.1272772	0.1495221	0.251772	0.3187942	0.3304917	0.4141745	0.4845255	0.4004444	2.364239	3.104041	3.337888	2.940727
1665.428	1	0.003176825	0.003475769	0.01367277	0.0101517	0.1299461	0.1968023	1.371844	1.173198	0.01342046	0.01519872	0.05469742	0.02415465	0.9688255	0.9214499	0.6449904	0.5934772	0.029332	0.03820164	0.01739592	0.01366577	0.2648931	0.3165226	0.113606	0.08800018
1665.526	1	4.103837	3.013298	0.5659881	0.3556841	0.05266739	0.03869746	0.04634618	0.07113207	0.506096	0.2610633	0.3023641	0.3673974	0.03170197	0.0590553	0.06715874	0.05564228	0.6580404	1.148765	2.538963	1.436819	0.07078035	0.08617338	0.06762088	0.03845327
1665.527	1	0.4350876	0.2624441	4.162054	3.646809	0.3568964	0.3363526	0.2334087	0.1662338	3.294131	2.833402	1.973947	1.116043	0.04395953	0.05940925	0.05527052	0.03914662	0.2214468	0.238364	0.2353415	0.2873782	0.03595409	0.06348459	0.09382461	0.03603458
1665.528	1	0.08674766	0.07827815	0.0512883	0.06596539	1.622382	2.30151	0.3001267	0.1211774	0.09483831	0.1420587	0.0842861	0.1657467	0.1237812	0.1465568	0.2597103	0.3365516	0.3299424	0.414444	0.4653973	0.3923273	2.3691	3.190625	3.247232	2.844199
1665.528	1	0.003932535	0.003883519	0.01367079	0.009826784	0.1323024	0.2012116	1.376625	1.183321	0.01411754	0.01584635	0.0536065	0.023817	0.9646231	0.9174849	0.617931	0.5663549	0.03017763	0.03899455	0.01735595	0.01422262	0.2682277	0.3214557	0.1154491	0.08818566
1665.626	1	4.100362	2.988221	0.6929097	0.3829054	0.05780702	0.03805206	0.0468905	0.06610491	0.5094424	0.3018339	0.3478021	0.3946046	0.04774128	0.05299734	0.06636253	0.05344275	0.6526858	0.9330231	2.562313	1.498508	0.05051236	0.0817013	0.07371422	0.06260668
1665.627	1	0.4373259	0.2629129	4.146119	3.601386	0.3464189	0.3282539	0.2208463	0.1658176	3.263181	2.82027	1.92911	1.114635	0.04509316	0.07147276	0.05861875	0.05416393	0.2529505	0.2483937	0.2671834	0.2889603	0.03141492	0.05625813	0.08186094	0.03010772
1665.628	1	0.09526081	0.08181872	0.05165049	0.05760552	1.645326	2.304443	0.3011912	0.09766593	0.1018609	0.1611446	0.07279016	0.1618115	0.1319409	0.1455618	0.2638394	0.3363258	0.3198622	0.408186	0.452223	0.3903884	2.373474	3.233065	3.159392	2.801955
1665.628	1	0.003892177	0.003445204	0.01345575	0.009518808	0.1332551	0.2013976	1.381305	1.184262	0.01377794	0.01514293	0.05484988	0.02356702	0.9530813	0.9085366	0.6075853	0.553629	0.02940136	0.03841688	0.01653424	0.01342428	0.2683659	0.3217825	0.1139786	0.08840617
1665.726	1	4.095095	2.955373	0.7846597	0.3859275	0.05350461	0.03919397	0.0574237	0.0582498	0.4598016	0.3258346	0.3609777	0.4036025	0.05231109	0.05795376	0.06421106	0.06115742	0.7073201	0.6377653	2.525168	1.516945	0.06032112	0.06910502	0.08760096	0.05769421
1665.727	1	0.4288669	0.2738392	4.156165	3.563643	0.3474128	0.3273648	0.2132041	0.1557082	3.23417	2.776655	1.875051	1.111174	0.03023326	0.07252797	0.0745708	0.06373065	0.2573475	0.2847386	0.2820793	0.2923839	0.04049453	0.0612051	0.07125048	0.0337131
1665.728	1	0.09115805	0.08798723	0.06295963	0.06053063	1.662383	2.308463	0.289258	0.1008532	0.1086987	0.173441	0.07380797	0.1766908	0.1364594	0.1393704	0.2517223	0.3368819	0.3124697	0.4181773	0.4474971	0.3994674	2.360202	3.262004	3.128672	2.796041
1665.728	1	0.003905751	0.003623083	0.01350812	0.00935393	0.1332301	0.2027625	1.374989	1.181416	0.01376219	0.01520976	0.05281916	0.02405821	0.9516506	0.9073973	0.5997698	0.545347	0.0306954	0.03897991	0.01689778	0.01338716	0.2686644	0.3214879	0.1133547	0.08759593
1665.826	1	4.086313	2.901711	0.8428582	0.3853421	0.0423261	0.04865135	0.04471466	0.06410581	0.4038347	0.355181	0.3557697	0.3973954	0.05320771	0.05571544	0.06564744	0.06205709	0.7918848	0.3431693	2.449548	1.529695	0.074566	0.08635013	0.08272415	0.04885277
1665.827	1	0.4250799	0.2843127	4.157989	3.530474	0.344876	0.3191003	0.2114586	0.1547615	3.219714	2.741387	1.799504	1.114326	0.02389796	0.06917934	0.07546706	0.06118927	0.2541037	0.3321898	0.3009063	0.2878384	0.0339996	0.06053725	0.06394017	0.03616899
1665.827	1	0.090814	0.07728958	0.05485385	0.06653702	1.684094	2.319149	0.2851807	0.1258714	0.1088728	0.1796248	0.07871364	0.1956029	0.1426674	0.1407211	0.2380914	0.3418489	0.3133339	0.4303644	0.4442414	0.4199944	2.338991	3.287852	3.10336	2.808405
1665.828	1	0.003807665	0.003567041	0.01373922	0.009505183	0.1326385	0.2036215	1.376517	1.187126	0.01322087	0.01556151	0.0546303	0.02304353	0.9504054	0.9082984	0.5943769	0.544252	0.03016373	0.03784538	0.01622153	0.01355779	0.2670169	0.3198946	0.1132107	0.0877845
1665.926	1	4.080845	2.824183	0.8574836	0.3307378	0.04021879	0.04511349	0.06065227	0.06445023	0.3702573	0.4145449	0.3724074	0.3811584	0.05406992	0.05109935	0.05776924	0.0526915	0.8893721	0.231224	2.423	1.549378	0.07875923	0.08078308	0.09625086	0.04025615
1665.927	1	0.4146105	0.2856586	4.144328	3.495555	0.344209	0.3180694	0.2021914	0.1492704	3.218084	2.720983	1.716867	1.1132	0.03502839	0.06737383	0.07908339	0.05977495	0.2612584	0.3696663	0.3291659	0.2866842	0.03486139	0.07741787	0.05939702	0.03226711
1665.928	1	0.1000925	0.07094861	0.05419677	0.06823493	1.702202	2.339163	0.2764054	0.1573969	0.1111753	0.1731668	0.06515146	0.1892775	0.1372392	0.1571064	0.2310027	0.3502976	0.3090602	0.4365482	0.4519951	0.4279345	2.325327	3.31273	3.079617	2.795966
1665.928	1	0.004035461	0.003605924	0.01292318	0.009145554	0.1337757	0.204163	1.372851	1.19042	0.0136435	0.01518407	0.05299093	0.02413369	0.9507227	0.9093975	0.5908839	0.5420368	0.03041513	0.03870749	0.01664495	0.01308621	0.2666904	0.3203077	0.1127777	0.08771945
1666.026	1	4.101379	2.80107	0.8213963	0.2873907	0.04075973	0.05171943	0.05486426	0.05047636	0.3365772	0.46779	0.4021193	0.3786523	0.0421847	0.0543486	0.06938831	0.05964401	0.969152	0.4930714	2.467029	1.550185	0.06640264	0.08468848	0.1145782	0.0605296
1666.027	1	0.412202	0.2896636	4.14606	3.504652	0.3384713	0.3129933	0.2007558	0.1599832	3.194741	2.708153	1.662639	1.103467	0.04325936	0.07049342	0.07347215	0.05800914	0.263769	0.3842378	0.3563288	0.3043633	0.03378609	0.07767423	0.05718969	0.03345374
1666.028	1	0.1036934	0.0781245	0.04708954	0.06246853	1.708861	2.348358	0.2607222	0.1742143	0.1108328	0.1603036	0.05975396	0.1786425	0.1264382	0.1534311	0.2239567	0.3442557	0.2955478	0.4350209	0.4468379	0.418671	2.314175	3.303238	3.099371	2.793444
1666.028	1	0.003692291	0.003697699	0.0138143	0.009113305	0.1327392	0.2028092	1.366279	1.184917	0.01327586	0.01541305	0.0529096	0.02329806	0.9462619	0.9047906	0.5901845	0.5431224	0.02995531	0.03825022	0.01641419	0.01314706	0.264188	0.3166252	0.1112661	0.08639566
1666.126	1	4.109873	2.755559	0.7211081	0.2555999	0.04003159	0.06674779	0.05433602	0.05584222	0.2636783	0.4642398	0.4146456	0.3399554	0.04569372	0.06401659	0.07306774	0.04860279	1.076311	0.7417492	2.487003	1.534274	0.07399413	0.07429112	0.1011414	0.06611388
1666.127	1	0.4179882	0.3051857	4.155823	3.559027	0.3359689	0.3243366	0.178788	0.1500632	3.169896	2.723067	1.623082	1.081745	0.04232997	0.07454412	0.06941037	0.05653	0.2607051	0.3845561	0.3759386	0.3158671	0.03414779	0.07762387	0.065973	0.03449928
1666.128	1	0.09472785	0.06185543	0.0352521	0.05761062	1.709047	2.351889	0.2450878	0.185998	0.09826834	0.1573148	0.05959039	0.1664278	0.1136145	0.1450848	0.2200065	0.3177085	0.2874498	0.4387503	0.4550682	0.421653	2.284006	3.275578	3.124053	2.815947
1666.128	1	0.004494808	0.003503209	0.01249405	0.00956473	0.1305135	0.2005506	1.353293	1.169824	0.01403484	0.01571225	0.0533385	0.02265311	0.9381149	0.8950667	0.5872558	0.5425626	0.02898036	0.03753671	0.01649408	0.0134256	0.2586385	0.3092758	0.1095242	0.08543723
1666.226	1	4.125572	2.769685	0.6127991	0.2315772	0.03509205	0.06186957	0.03726839	0.04434293	0.2085749	0.4173015	0.4043117	0.3024735	0.04057661	0.04253409	0.06211106	0.05146146	1.152798	0.9538133	2.478142	1.4703	0.07958121	0.06768222	0.09242684	0.08109701
1666.227	1	0.4204218	0.3309123	4.167605	3.610597	0.3364973	0.3386628	0.1837566	0.1530383	3.162258	2.746921	1.598125	1.061316	0.03993348	0.07552822	0.06279815	0.06002622	0.2349506	0.3642185	0.3814761	0.3263004	0.04320058	0.06709343	0.06057082	0.03167296
1666.228	1	0.1000939	0.06907732	0.03949955	0.07218641	1.732747	2.358167	0.2365893	0.1892381	0.1032789	0.1614358	0.06012812	0.157731	0.1108043	0.1389567	0.2032148	0.2874668	0.2863824	0.4333533	0.4578757	0.428318	2.2598	3.256587	3.142824	2.833516
1666.228	1	0.004023932	0.003399742	0.01300328	0.009599605	0.1304435	0.198677	1.34258	1.163334	0.01344433	0.01461752	0.05131647	0.02359605	0.9332837	0.8925668	0.5825558	0.5398718	0.02883382	0.0366515	0.0169438	0.01284588	0.2541012	0.3040706	0.1086963	0.08484372
1666.326	1	4.168556	2.823371	0.5632285	0.215943	0.04634662	0.06161165	0.05627853	0.05461066	0.1649988	0.4294493	0.3807224	0.2663473	0.0424492	0.04113279	0.06304567	0.04622158	1.204651	1.139147	2.587452	1.421764	0.09528152	0.07220786	0.092249	0.07767733
1666.327	1	0.4087234	0.3407152	4.174224	3.654651	0.3413473	0.3264389	0.1832943	0.1505365	3.171752	2.78406	1.584799	1.059503	0.04112984	0.07045412	0.05959547	0.05130291	0.2112975	0.3474102	0.3833538	0.325829	0.03195805	0.06578364	0.0685061	0.03166477
1666.328	1	0.09591246	0.08305395	0.04203156	0.07757265	1.743334	2.375235	0.2315941	0.1801422	0.1113703	0.1659317	0.05897249	0.1510473	0.1205819	0.1385943	0.1871519	0.2619194	0.2917416	0.4430837	0.4585523	0.4304456	2.262937	3.276517	3.164119	2.806204
1666.328	1	0.003861299	0.003601224	0.01413	0.009014251	0.1307204	0.1996471	1.351013	1.172752	0.01287794	0.01550153	0.0526895	0.02257246	0.9375824	0.8955826	0.5795099	0.536838	0.02851564	0.03619223	0.01674782	0.01323742	0.2543398	0.304175	0.109213	0.08511873
1666.426	1	4.225693	2.80189	0.4978933	0.2249811	0.05987991	0.06291382	0.05921331	0.05231385	0.1713364	0.4901455	0.3562468	0.2571553	0.04018484	0.06449151	0.0668802	0.03415911	1.202519	1.234571	2.646232	1.404837	0.08019	0.0629767	0.08555218	0.08215936
1666.427	1	0.3887136	0.3580928	4.203351	3.720271	0.3424788	0.3271689	0.1858465	0.1503912	3.174018	2.810113	1.600172	1.049516	0.05290335	0.05783206	0.06428312	0.0649398	0.1914595	0.3172921	0.3603469	0.303565	0.0518735	0.06215451	0.073862	0.03300584
1666.428	1	0.09359498	0.09061439	0.05011321	0.09149218	1.738178	2.381103	0.2346146	0.1486624	0.1163402	0.1613358	0.05717835	0.1322299	0.1211631	0.1342098	0.1926914	0.2414107	0.2989426	0.4400628	0.469037	0.4241358	2.254297	3.26666	3.218549	2.81523
1666.428	1	0.004135989	0.003723906	0.01250907	0.009604761	0.1300059	0.1986717	1.361797	1.185068	0.01313213	0.01522697	0.05252869	0.02378928	0.9353054	0.8925819	0.5792995	0.5362155	0.02879998	0.03718394	0.01619882	0.01346273	0.2509963	0.2997441	0.10803	0.08452156
1666.526	1	4.254519	2.846782	0.4860243	0.2690301	0.05149288	0.06353038	0.05148021	0.05350349	0.1958158	0.4779917	0.3460792	0.2279093	0.03669379	0.05149968	0.07531292	0.04190751	1.206399	1.300758	2.645755	1.404597	0.07207485	0.07557048	0.08029642	0.08228523
1666.527	1	0.3765306	0.3676295	4.209685	3.752302	0.3412406	0.3300624	0.1946472	0.1380161	3.165762	2.849497	1.650333	1.021527	0.05018215	0.0608733	0.06292793	0.05137116	0.1691719	0.292447	0.325519	0.2576331	0.05294631	0.05466373	0.0723762	0.02822228
1666.527	1	0.1044419	0.09560098	0.05755571	0.08702394	1.731913	2.393893	0.2563966	0.1216698	0.1121679	0.1564853	0.06653854	0.1191154	0.116027	0.1208602	0.2141809	0.208839	0.3007433	0.4361916	0.489316	0.4254161	2.224262	3.249071	3.289523	2.832607
1666.528	1	0.004013086	0.003563943	0.01325621	0.009764672	0.128805	0.1975138	1.362449	1.174926	0.0132904	0.01519199	0.05340618	0.02350178	0.9325324	0.8886219	0.5805312	0.536653	0.02773955	0.03530178	0.01628516	0.0129574	0.2457054	0.2942444	0.107487	0.08310829
1666.626	1	4.271594	2.867826	0.5322412	0.2851235	0.05628344	0.06463011	0.04240284	0.04216722	0.207944	0.4974476	0.2950362	0.2232331	0.03255068	0.05442005	0.06877616	0.02938689	1.202629	1.317937	2.58566	1.41554	0.06789708	0.08519168	0.09477059	0.06986094
1666.627	1	0.3842052	0.3661024	4.236781	3.785257	0.3406332	0.3340885	0.2052471	0.1512141	3.163623	2.878161	1.716147	1.015009	0.04628391	0.06357589	0.06758035	0.05352438	0.1755499	0.2613156	0.2952921	0.2087552	0.05755466	0.04300568	0.07686696	0.02122522
1666.627	1	0.09957044	0.08338289	0.05588613	0.09961318	1.722291	2.384824	0.2835906	0.1069173	0.1036502	0.150424	0.08079604	0.1182209	0.1212471	0.1354214	0.2296367	0.2007528	0.2860678	0.4293786	0.5106446	0.4268901	2.1752	3.215728	3.35742	2.857304
1666.628	1	0.003940958	0.003357101	0.01377169	0.009478177	0.1266515	0.1968078	1.356881	1.157013	0.01243619	0.01536105	0.05280407	0.02209369	0.9349356	0.8907499	0.5810943	0.5370552	0.02734531	0.03560549	0.0157584	0.01297172	0.2423669	0.2902669	0.1070826	0.08355338
1666.726	1	4.258533	2.856383	0.5781008	0.2937028	0.05356605	0.0814637	0.03755928	0.05671869	0.2885666	0.5311704	0.2650058	0.2425757	0.0387791	0.07182625	0.06139495	0.03672444	1.196428	1.303156	2.517981	1.439841	0.07090852	0.09898619	0.09602245	0.05250529
1666.727	1	0.3752208	0.3534757	4.257468	3.789062	0.3416264	0.3359357	0.2141614	0.1498792	3.173563	2.896484	1.771612	1.028917	0.04353671	0.06067903	0.06360674	0.04739579	0.2060086	0.2434031	0.2658371	0.1657831	0.04526568	0.03146279	0.07556859	0.02374027
1666.727	1	0.08538445	0.06878549	0.05632051	0.1125363	1.722687	2.377024	0.3117902	0.08877928	0.1091382	0.1571135	0.1100374	0.113226	0.1169898	0.1464289	0.2522743	0.1910634	0.2899586	0.420368	0.5171311	0.4266671	2.15799	3.192808	3.440167	2.877623
1666.728	1	0.00330025	0.003853458	0.01337197	0.009637253	0.1263671	0.1961048	1.360798	1.150681	0.01318445	0.01484608	0.05281973	0.02324586	0.9370861	0.8939247	0.5821776	0.5369758	0.02763588	0.03462893	0.01635002	0.01283845	0.2402329	0.2885285	0.107574	0.08423894
1666.826	1	4.262294	2.824808	0.5896482	0.3111354	0.05371125	0.06889114	0.0411688	0.03241697	0.3650835	0.5165126	0.241535	0.2359179	0.04314355	0.06436511	0.04582786	0.0342639	1.179413	1.246433	2.45727	1.483485	0.06041921	0.09866954	0.07157615	0.03023393
1666.827	1	0.3504168	0.3412048	4.287809	3.783878	0.3389355	0.332999	0.2174669	0.1509221	3.170035	2.886626	1.829061	1.056025	0.04268007	0.05552031	0.06600937	0.0705378	0.2404612	0.2068613	0.2323801	0.1491975	0.04427496	0.04641191	0.07616966	0.02559354
1666.828	1	0.08459552	0.07229413	0.05682147	0.08867988	1.702809	2.37552	0.3326876	0.09010215	0.1025119	0.1673561	0.1290037	0.1034411	0.1029777	0.1533546	0.2599159	0.1846996	0.2843557	0.4073268	0.5135113	0.4136303	2.16616	3.163902	3.518756	2.91576
1666.828	1	0.003156549	0.00349815	0.01325904	0.009531195	0.1262676	0.1945464	1.356582	1.145258	0.01308002	0.01524649	0.05398378	0.02296448	0.9371384	0.8927308	0.5855771	0.5399417	0.0268381	0.03405858	0.01550673	0.01248422	0.2376037	0.2848055	0.1069792	0.08341128
1666.926	1	4.276579	2.770164	0.5794587	0.3550624	0.05192729	0.05217734	0.04264311	0.02867812	0.4081157	0.4626204	0.2238274	0.2337908	0.04555515	0.05532889	0.03532809	0.0437185	1.157733	1.126671	2.388646	1.540763	0.0634978	0.07613865	0.06788137	0.04253377
1666.927	1	0.3276799	0.3398195	4.300181	3.764063	0.3345092	0.3355131	0.2238756	0.1472006	3.175003	2.869782	1.859148	1.066149	0.04741	0.05126209	0.05765401	0.06198539	0.2596725	0.1782788	0.2284458	0.1826986	0.04375587	0.04953072	0.07344658	0.02696724
1666.927	1	0.07657247	0.07079125	0.05178166	0.08593215	1.678384	2.37093	0.3427859	0.1293291	0.0950082	0.1647604	0.1380284	0.1072297	0.1177663	0.1621577	0.2505012	0.189112	0.2840291	0.3923306	0.5199142	0.4341225	2.175367	3.143485	3.587868	2.956048
1666.928	1	0.003567729	0.003542862	0.01215246	0.009975008	0.1257292	0.1936244	1.335465	1.122759	0.01291672	0.014689	0.05181867	0.02172608	0.9325827	0.888554	0.5835093	0.5391382	0.0275787	0.03464197	0.01617311	0.01285985	0.2348067	0.2814402	0.1057246	0.08303576
1667.026	1	4.296614	2.725129	0.5447542	0.4105756	0.04353652	0.05393175	0.05090267	0.04136825	0.4053125	0.3922979	0.2129217	0.2373061	0.04563684	0.04977027	0.03394828	0.06368371	1.134683	0.9523656	2.325469	1.588589	0.07929011	0.05604775	0.0614005	0.04566716
1667.027	1	0.3018674	0.3438886	4.314245	3.712836	0.336372	0.3352791	0.2325107	0.1573552	3.165375	2.858989	1.865879	1.080047	0.04543402	0.06318672	0.03919712	0.05390845	0.271979	0.1681099	0.2482681	0.1947249	0.03795773	0.06283285	0.07774499	0.03343393
1667.028	1	0.06923076	0.07714044	0.03729277	0.07707124	1.65748	2.368547	0.3230907	0.16497	0.1018927	0.1638902	0.134212	0.1092119	0.130738	0.1656914	0.2455762	0.1867176	0.2943199	0.3879236	0.5202075	0.4545313	2.212211	3.149298	3.631445	2.979322
1667.028	1	0.004481809	0.003587504	0.01318696	0.009882471	0.1249735	0.1934289	1.326299	1.115073	0.01328138	0.01550776	0.05263613	0.02272529	0.9346926	0.8902619	0.5851697	0.5394298	0.02668168	0.03374335	0.01604493	0.01318533	0.2351672	0.2816379	0.1061603	0.0824585
1667.126	1	4.318238	2.688044	0.4874636	0.4863888	0.04090285	0.06426088	0.06518935	0.04941677	0.3708848	0.3670458	0.2520244	0.2439311	0.04611383	0.04316117	0.02352675	0.06582824	1.097988	0.7235778	2.298921	1.60919	0.08627967	0.05164292	0.0628281	0.03342093
1667.127	1	0.2958622	0.3391701	4.298558	3.686107	0.3408713	0.3356326	0.2201609	0.173004	3.167947	2.82739	1.868668	1.101937	0.03960872	0.07402634	0.03135713	0.05755139	0.2652081	0.1872743	0.2753071	0.2154911	0.04251988	0.06475438	0.08060991	0.0331504
1667.128	1	0.04511687	0.08213	0.0456051	0.08197624	1.617197	2.373004	0.3119972	0.1985705	0.0950682	0.1538488	0.1531355	0.1105779	0.1440189	0.1532789	0.256121	0.179521	0.3070857	0.3884517	0.5243502	0.4690423	2.246468	3.153607	3.661011	3.005562
1667.128	1	0.003753429	0.003338306	0.01344915	0.009957805	0.1250236	0.1935285	1.316655	1.107211	0.01257608	0.01511762	0.05149916	0.02141251	0.9382141	0.8938589	0.5874343	0.5416447	0.02705865	0.03425563	0.01573883	0.01245055	0.2363764	0.2821046	0.1065228	0.08265706
1667.226	1	4.372712	2.687668	0.4120568	0.5139399	0.04769621	0.05383311	0.0527319	0.04653422	0.3390912	0.3518319	0.308423	0.2635026	0.04651615	0.04296916	0.03374946	0.06173224	1.080297	0.4589209	2.367318	1.655399	0.1030335	0.06221941	0.06743381	0.0375874
1667.227	1	0.2903849	0.3260792	4.263214	3.628516	0.3363378	0.3289967	0.2157906	0.1502503	3.149516	2.769783	1.83615	1.100215	0.03265692	0.06415699	0.03201484	0.05058061	0.2404447	0.2175219	0.2955616	0.2282584	0.03093264	0.05972856	0.08146021	0.03308627
1667.227	1	0.04126237	0.0809732	0.0642232	0.09816336	1.581727	2.367096	0.283569	0.2141318	0.09649593	0.1608853	0.1626554	0.1159037	0.1536791	0.1455486	0.2755157	0.1907059	0.3087371	0.4008382	0.5407531	0.4750609	2.277391	3.152845	3.689718	3.052453
1667.228	1	0.00424588	0.003007312	0.0125712	0.00960824	0.1244415	0.1921212	1.309813	1.100603	0.01317603	0.01456452	0.05156286	0.02240837	0.933908	0.8886318	0.5872217	0.5412606	0.02687497	0.03388132	0.01587254	0.01278626	0.2337477	0.2789423	0.1054902	0.08160633
1667.326	1	4.440772	2.745049	0.3486093	0.5196957	0.03958632	0.04752408	0.05973399	0.06406907	0.2831603	0.3071507	0.3393095	0.2848301	0.04285651	0.03865839	0.04517609	0.04768273	1.054258	0.1956754	2.466815	1.689438	0.09683215	0.05320483	0.08007997	0.05333808
1667.327	1	0.2895658	0.3203617	4.233466	3.578809	0.3301268	0.3145088	0.2196535	0.1505372	3.13426	2.72257	1.792823	1.094416	0.04040397	0.06754916	0.04138419	0.05483171	0.2185634	0.2572477	0.3327672	0.2487394	0.02590628	0.05162313	0.07336038	0.03678292
1667.328	1	0.04052205	0.06505121	0.06672103	0.102161	1.557191	2.361427	0.2476475	0.2057075	0.09497314	0.1621746	0.1727674	0.1257452	0.1535209	0.1412095	0.2631469	0.1865234	0.3092877	0.4104763	0.5474475	0.4849782	2.29478	3.133097	3.70064	3.096897
1667.328	1	0.003550182	0.003180736	0.01300711	0.00961137	0.1243712	0.1908554	1.298361	1.09127	0.01334801	0.01503024	0.05111539	0.02200952	0.9319013	0.8875983	0.5844623	0.5391863	0.02614367	0.03367035	0.01530871	0.01250565	0.2304949	0.2750731	0.1042094	0.08148711
1667.426	1	4.465815	2.783652	0.2934941	0.5373196	0.04505136	0.04167359	0.05468602	0.05863418	0.2525376	0.2824149	0.3620583	0.3222625	0.03859479	0.05272735	0.05499516	0.05549434	1.040587	0.4131879	2.555789	1.720895	0.07630711	0.06792082	0.08175954	0.05951294
1667.427	1	0.3045477	0.3121738	4.169197	3.539361	0.3392528	0.3183947	0.2101958	0.1460298	3.135222	2.708231	1.701755	1.084878	0.04311813	0.07553568	0.04503288	0.05902348	0.2176445	0.2981196	0.3510967	0.2653926	0.02476576	0.05655742	0.07803065	0.02870533
1667.427	1	0.04044487	0.05445144	0.07281826	0.1061117	1.541184	2.345754	0.2026123	0.1877557	0.09698924	0.1652859	0.1654036	0.1237313	0.1522581	0.1577374	0.2561466	0.1921891	0.3185874	0.4126749	0.5611775	0.4851649	2.311536	3.090846	3.708339	3.138728
1667.428	1	0.003781606	0.002798245	0.0127565	0.009005304	0.1243323	0.1913552	1.300488	1.094697	0.01273772	0.01455594	0.05091832	0.02155169	0.9373162	0.8930608	0.5874884	0.5416536	0.02630361	0.033392	0.01540603	0.01280005	0.2307854	0.2743141	0.1045417	0.08212466
1667.526	1	4.430166	2.822074	0.2335846	0.542101	0.05642692	0.05127179	0.04449242	0.05735775	0.2591876	0.3124988	0.3584551	0.3260604	0.0351667	0.04831764	0.05986214	0.05606737	1.025556	0.6874509	2.641922	1.717084	0.06685548	0.05106567	0.07646935	0.04767288
1667.527	1	0.313867	0.2970707	4.131447	3.507433	0.3330919	0.3125806	0.189911	0.1443371	3.130548	2.698517	1.620529	1.077106	0.04575923	0.08352098	0.05243102	0.06498687	0.2205321	0.3285211	0.3657464	0.279107	0.02916015	0.05929274	0.08230097	0.03573357
1667.527	1	0.04037404	0.03841844	0.07610464	0.1235795	1.525742	2.314922	0.1591013	0.1813622	0.1065875	0.1673399	0.1695913	0.1313929	0.1555814	0.1762539	0.2760369	0.2181797	0.3176777	0.412769	0.5780869	0.4838061	2.313938	3.052646	3.703569	3.167636
1667.528	1	0.003556248	0.002499524	0.01271403	0.009403578	0.1242427	0.1912946	1.301725	1.097509	0.01293943	0.01491395	0.05142626	0.02229221	0.9416463	0.8977555	0.5906959	0.5450184	0.02557184	0.03340558	0.01499685	0.01254653	0.2305676	0.2747168	0.104868	0.08227442
1667.626	1	4.403896	2.867005	0.2293541	0.5121509	0.05831621	0.05952962	0.04782646	0.05247066	0.2970558	0.3380168	0.314977	0.3008708	0.03792586	0.04403445	0.05184001	0.04540004	1.011542	0.8942142	2.736498	1.74784	0.08156779	0.0605114	0.08034214	0.05300396
1667.627	1	0.3217253	0.2908595	4.086568	3.498663	0.3384546	0.3205141	0.175115	0.1419105	3.134887	2.713246	1.546794	1.055532	0.04631538	0.0884082	0.0368967	0.05904924	0.2080551	0.3348324	0.3633573	0.285283	0.04562033	0.04559888	0.07695929	0.0432061
1667.628	1	0.04663732	0.03750873	0.07152888	0.1263493	1.50531	2.287746	0.111894	0.1680136	0.1000354	0.1717834	0.1599111	0.1170508	0.1599116	0.1697724	0.2816607	0.2086108	0.3183497	0.4064449	0.5606247	0.4752459	2.32111	3.020397	3.664376	3.15741
1667.628	1	0.003916612	0.003450661	0.01315619	0.009603666	0.123447	0.1899191	1.298157	1.093586	0.01287258	0.01539487	0.05021518	0.02169965	0.9397783	0.8965609	0.5900112	0.5451274	0.02625064	0.03358371	0.01504204	0.01262568	0.2302275	0.2750674	0.1051593	0.08135547
1667.726	1	4.337109	2.860658	0.2409939	0.4436521	0.05246821	0.06880971	0.05672847	0.03113092	0.3091616	0.351557	0.2978775	0.2629194	0.02454024	0.04322499	0.04559537	0.03773999	0.999692	1.001821	2.788161	1.755008	0.0763866	0.06245282	0.07335846	0.04827452
1667.727	1	0.3370938	0.2809789	4.079219	3.502627	0.3358282	0.326381	0.1729248	0.1425869	3.137425	2.755349	1.511243	1.019178	0.05634905	0.08541819	0.05873988	0.04716804	0.193265	0.333713	0.3663443	0.300472	0.04288503	0.05098645	0.07872243	0.04045712
1667.728	1	0.05368066	0.04636783	0.08653817	0.1147302	1.503225	2.267656	0.0674923	0.1626706	0.09629908	0.1734204	0.1454112	0.1158347	0.1451325	0.1616431	0.2865355	0.2002941	0.3247903	0.4063221	0.5538319	0.4602545	2.348677	2.996733	3.6044	3.141795
1667.728	1	0.003712309	0.003386	0.01320253	0.008928641	0.1230161	0.1894999	1.287202	1.083073	0.01291399	0.01565417	0.05077811	0.02149907	0.9386171	0.8950955	0.584879	0.5396783	0.02583317	0.03268985	0.01597109	0.0122944	0.2302999	0.2734955	0.1048878	0.08000456
1667.826	1	4.2702	2.888875	0.2486349	0.3899849	0.05339581	0.0605567	0.05082477	0.02757919	0.3169328	0.3335433	0.2594287	0.2406554	0.02587461	0.04075628	0.03863275	0.04670414	1.005266	1.038278	2.815794	1.782811	0.06551876	0.06925583	0.07180319	0.04944624
1667.827	1	0.3346207	0.2872017	4.080357	3.530814	0.3316318	0.3251177	0.1729568	0.1442059	3.130915	2.795999	1.501335	0.9739099	0.04200843	0.06853127	0.03982521	0.0363238	0.1639336	0.3043679	0.3546123	0.3040112	0.04034929	0.04772776	0.07457162	0.03253978
1667.828	1	0.05017606	0.05636101	0.08321941	0.1138887	1.504453	2.255911	0.0966884	0.1836004	0.1097743	0.1632122	0.1398599	0.1288497	0.1418747	0.1658957	0.2852247	0.2146961	0.3245689	0.4020949	0.5531758	0.4545778	2.336794	2.949494	3.567306	3.158521
1667.828	1	0.004382512	0.00372667	0.01205161	0.008976815	0.1235187	0.1884291	1.290791	1.087689	0.01233895	0.01458685	0.05016513	0.02215944	0.9389247	0.8958452	0.5836791	0.5402889	0.02599084	0.0335203	0.01620291	0.01298103	0.2296534	0.2714077	0.1046281	0.08035138
1667.926	1	4.249722	2.901013	0.2403622	0.3591685	0.06654577	0.06821095	0.04470561	0.03865863	0.3447356	0.3080165	0.2318108	0.2055969	0.02339049	0.03991277	0.04539372	0.04096966	1.013514	1.047111	2.863977	1.839055	0.06851577	0.0710464	0.08191229	0.05290169
1667.927	1	0.3345312	0.2969298	4.110708	3.547909	0.3290704	0.3364826	0.1814251	0.1547066	3.120891	2.860654	1.531278	0.9398268	0.04080837	0.06594677	0.06029769	0.03099772	0.1478316	0.2870288	0.3601109	0.3021554	0.04406664	0.05119014	0.08850564	0.03715142
1667.928	1	0.05356777	0.0659014	0.07992101	0.09640987	1.514963	2.242372	0.1468306	0.2137655	0.1133621	0.1571179	0.1430914	0.1466421	0.149109	0.1748039	0.2844361	0.2295861	0.3245994	0.389059	0.5336089	0.4557453	2.313165	2.8994	3.521348	3.176643
1667.928	1	0.003821084	0.003265903	0.01270588	0.008844211	0.122217	0.1889543	1.26646	1.066514	0.01280575	0.01572742	0.0493382	0.0208868	0.9305262	0.8894564	0.5697634	0.5359782	0.02587742	0.03301095	0.01610387	0.01264138	0.2264911	0.2691948	0.1043219	0.08120947
1668.026	1	4.27908	2.93654	0.2535359	0.3324209	0.06200222	0.06707391	0.03603803	0.02783531	0.3383587	0.3221187	0.2137773	0.1701153	0.02743319	0.04264805	0.0500206	0.04409012	1.026947	1.03137	2.887262	1.910863	0.06970679	0.07930938	0.08198141	0.05086768
1668.027	1	0.3324234	0.2994063	4.149957	3.598099	0.3319237	0.3458146	0.1748019	0.1404042	3.109162	2.906266	1.592294	0.9295266	0.04091013	0.05341368	0.05861251	0.02119806	0.1465787	0.2793207	0.3429572	0.2624231	0.04676944	0.05339812	0.08618323	0.04468321
1668.027	1	0.05578566	0.07545606	0.07283884	0.07059517	1.520098	2.234274	0.1902509	0.2317916	0.1112579	0.1549318	0.1299681	0.1477545	0.1377359	0.1726807	0.2662521	0.2456174	0.3309861	0.3754008	0.5119756	0.4535627	2.296903	2.838293	3.461123	3.174036
1668.028	1	0.003507776	0.002890276	0.01291454	0.009184079	0.1202126	0.1856947	1.240586	1.042381	0.01185419	0.01508036	0.04890682	0.02132324	0.9170417	0.8753656	0.5613628	0.5302753	0.02492762	0.03193642	0.01554548	0.012692	0.2224714	0.2644575	0.1028267	0.08055304
1668.126	1	4.272513	2.967085	0.3093057	0.294586	0.06334213	0.06829201	0.03186056	0.02669328	0.3275724	0.3277974	0.220972	0.1237447	0.02924523	0.04337077	0.04848515	0.03558376	1.027369	0.9700724	2.874643	1.992325	0.05894617	0.07849254	0.08392096	0.0483123
1668.127	1	0.3474421	0.2867321	4.200259	3.644312	0.3332142	0.3467241	0.1958949	0.1298718	3.108451	2.929778	1.657236	0.9238452	0.05233571	0.05846614	0.063517	0.02495112	0.1926463	0.2679991	0.3111408	0.2322496	0.06325373	0.05455529	0.07859692	0.04794537
1668.127	1	0.05673249	0.07920598	0.06963152	0.0571752	1.526427	2.226516	0.2146769	0.2452087	0.1096697	0.1462838	0.1236036	0.1416408	0.1337543	0.148853	0.2546917	0.2665603	0.3327454	0.3718482	0.4908153	0.4474545	2.279239	2.815393	3.372267	3.144997
1668.128	1	0.003335825	0.003387135	0.01279776	0.009341167	0.1201724	0.1845926	1.217569	1.020748	0.01219812	0.01508066	0.04784421	0.02052659	0.9087587	0.865277	0.5534109	0.5218273	0.02561688	0.03211144	0.01528933	0.0124833	0.2206693	0.2624649	0.101644	0.07920816
1668.226	1	4.237347	2.954284	0.3493576	0.2955393	0.0691115	0.05944909	0.02910842	0.03439895	0.2964846	0.323798	0.2703125	0.1549789	0.0292131	0.03562748	0.05857359	0.04055425	1.009862	0.8338204	2.836436	2.059304	0.06452317	0.09650355	0.07986575	0.05352786
1668.227	1	0.3690121	0.2613183	4.224409	3.653472	0.325341	0.3529679	0.1990194	0.1247552	3.105148	2.950817	1.737832	0.9196578	0.05686932	0.04587848	0.04249804	0.02531509	0.2260927	0.2610145	0.2644875	0.2097394	0.0380317	0.05199501	0.07371111	0.04006709
1668.227	1	0.0686969	0.08112211	0.08158984	0.05125566	1.538384	2.205952	0.2464433	0.2637754	0.09553405	0.1423916	0.1297832	0.140341	0.1370519	0.1427253	0.2578557	0.293923	0.3292007	0.3723701	0.4866475	0.4542587	2.275101	2.820655	3.280723	3.10331
1668.228	1	0.003440474	0.003072722	0.01343358	0.009317503	0.1196451	0.1839809	1.193989	1.001234	0.01247525	0.01504171	0.04726272	0.01955	0.8966202	0.85563	0.5459589	0.5067909	0.02507554	0.03136039	0.01534188	0.0125875	0.2185692	0.2608802	0.1010584	0.07810863
1668.327	1	4.099509	2.859205	0.382222	0.3123324	0.06602725	0.05587742	0.04506484	0.0499926	0.2562011	0.3293763	0.3134745	0.2248148	0.04895539	0.03621715	0.05728115	0.0432151	0.9684434	0.6403103	2.878309	2.149518	0.06103203	0.09763532	0.08631934	0.06553996
1668.328	1	0.3858677	0.2293985	4.215107	3.617121	0.336541	0.3622198	0.2133409	0.1461238	3.108024	2.965463	1.816133	0.9314418	0.05256941	0.04662672	0.05237531	0.02973648	0.2701888	0.2613729	0.2308903	0.2126063	0.046842	0.05466325	0.09265607	0.04121838
1668.328	1	0.06373376	0.07751088	0.08330527	0.04489823	1.568639	2.204794	0.2601532	0.2925279	0.1034427	0.1539872	0.1312797	0.1503824	0.1450811	0.168133	0.2869911	0.3265055	0.3349354	0.3823836	0.4635206	0.4565119	2.364543	2.942533	3.086317	2.959416
1668.329	1	0.003837723	0.003078098	0.01272421	0.009319357	0.1196508	0.1849707	1.170116	0.9926167	0.01267058	0.01480335	0.04541209	0.02005055	0.8537602	0.8295865	0.4989515	0.4739418	0.02492572	0.03246609	0.01514885	0.01147526	0.2207247	0.26407	0.0979886	0.0764338
1668.426	1	3.996839	2.778564	0.4086831	0.3289113	0.05740027	0.05575139	0.05073204	0.05963287	0.2239534	0.3231509	0.3719355	0.2763671	0.04144626	0.04930337	0.05945185	0.0455033	0.923317	0.4595514	2.931608	2.191841	0.06362682	0.09689151	0.09149059	0.06002818
1668.427	1	0.4092631	0.1886808	4.204296	3.559107	0.3286867	0.3465914	0.2152985	0.146195	3.08857	2.915625	1.897074	0.9683958	0.05431653	0.04609889	0.03573994	0.02946974	0.2955039	0.2349531	0.2072414	0.1897476	0.03692347	0.05781585	0.07712866	0.04145345
1668.428	1	0.07587637	0.08057125	0.07787212	0.05296908	1.596219	2.20867	0.2797764	0.3113461	0.1141156	0.1655512	0.1376912	0.1514857	0.1512539	0.1701986	0.2919165	0.3443476	0.3238318	0.3740088	0.4347597	0.4586608	2.375467	2.952135	2.938271	2.906493
1668.428	1	0.003960038	0.003426793	0.01307266	0.009214062	0.1199884	0.1862894	1.18978	1.020102	0.01225042	0.01483809	0.0470559	0.02012885	0.8339292	0.8087307	0.4841638	0.4674348	0.02567499	0.03170885	0.01442288	0.01177189	0.2225898	0.2656463	0.09660791	0.07590633
1668.526	1	3.995535	2.762603	0.3709847	0.3156583	0.06332895	0.0647576	0.04990073	0.04907638	0.21987	0.3232307	0.4063981	0.2839101	0.04120485	0.05046328	0.05645387	0.05117733	0.8723802	0.4400641	2.905422	2.177776	0.06821509	0.07893024	0.08914418	0.06075733
1668.527	1	0.4401132	0.1796063	4.213897	3.507367	0.3281856	0.3486993	0.2263754	0.1428923	3.066071	2.838888	1.937464	0.993193	0.06470082	0.05727244	0.03414285	0.03073971	0.3105018	0.2178409	0.2369228	0.1865326	0.0397605	0.05794615	0.05492916	0.03100548
1668.527	1	0.0659182	0.08304749	0.08781054	0.06352297	1.632721	2.213142	0.2937437	0.3168651	0.1143258	0.1673546	0.12912	0.1493108	0.1568818	0.1704593	0.2983564	0.3649686	0.3112134	0.3672892	0.4312904	0.4668636	2.333379	2.907446	2.884925	2.88581
1668.528	1	0.003570219	0.002622059	0.01282566	0.009104118	0.1200713	0.1869855	1.202343	1.032209	0.01278287	0.01518982	0.04789947	0.02050002	0.8300464	0.8043548	0.4853545	0.4690976	0.02463921	0.03207103	0.0150334	0.01178045	0.2205273	0.2645732	0.09622277	0.07638769
1668.626	1	3.989357	2.754434	0.3493984	0.3105371	0.0598598	0.05159092	0.06936174	0.04482654	0.1853116	0.3208741	0.3953317	0.2473285	0.044767	0.0578732	0.05597814	0.05029281	0.8367535	0.6025795	2.886228	2.151163	0.05945171	0.07279528	0.08929213	0.07730546
1668.627	1	0.4746138	0.1791353	4.202109	3.418022	0.3264833	0.3350228	0.2285051	0.1373077	3.053499	2.767023	1.942082	0.999022	0.08425175	0.05119068	0.03397044	0.03831537	0.3362583	0.2364696	0.2721483	0.2287401	0.05610616	0.05453753	0.04608215	0.02845887
1668.628	1	0.08846614	0.08983078	0.09556162	0.0670745	1.680207	2.221929	0.3115056	0.2867607	0.1184299	0.1689876	0.1235257	0.1576003	0.1544057	0.1589693	0.3080348	0.3754693	0.3042407	0.3687678	0.437891	0.4743135	2.298087	2.876625	2.839792	2.87037
1668.628	1	0.003238731	0.003554539	0.01352967	0.009035436	0.1211708	0.1885828	1.206834	1.033622	0.01305749	0.01448024	0.04753943	0.02058791	0.825706	0.7989245	0.4842136	0.4690466	0.02509186	0.03189672	0.0146633	0.01194501	0.2197781	0.2635452	0.09676122	0.07699447
1668.726	1	4.023394	2.665078	0.2725404	0.3181967	0.06301162	0.05091808	0.05069349	0.0461809	0.1837219	0.3468724	0.3220536	0.2281953	0.03403171	0.05415151	0.05749411	0.03580758	0.8216655	0.7441321	2.711225	1.930425	0.08017168	0.0531749	0.0724422	0.08496809
1668.727	1	0.4828381	0.1907244	4.211627	3.391256	0.3178974	0.3211965	0.2133629	0.1450428	2.963277	2.631627	1.89839	0.9774242	0.0701487	0.05409512	0.04286478	0.04202656	0.3106072	0.2405015	0.3382235	0.2772605	0.03919383	0.05917564	0.04981687	0.03005536
1668.727	1	0.1081025	0.0857871	0.09581628	0.09635945	1.729022	2.201207	0.3966744	0.2248841	0.1229084	0.1620645	0.1211509	0.1540189	0.1480716	0.1315947	0.254676	0.3557923	0.2685922	0.3606903	0.4836255	0.5280331	2.052699	2.457766	2.986997	3.106234
1668.728	1	0.004139479	0.003127145	0.01225535	0.009154735	0.1175725	0.1843848	1.302096	1.055724	0.01260201	0.01466839	0.05271002	0.02189256	0.8574086	0.8357037	0.5185691	0.4879569	0.0232993	0.03035736	0.01524621	0.01352303	0.207318	0.2497254	0.1024405	0.0827331
1668.826	1	3.914918	2.455569	0.2337422	0.393582	0.07030154	0.05354438	0.05586935	0.04767453	0.2404779	0.3927993	0.2404824	0.2155858	0.0433701	0.0602658	0.04657933	0.02768314	0.7516738	0.7755388	2.162646	1.439598	0.05750976	0.05188736	0.06170357	0.05412083
1668.827	1	0.5012957	0.215182	4.23152	3.385242	0.3067223	0.3086969	0.2241852	0.1475833	2.858554	2.498529	1.806532	0.9390872	0.06231939	0.06553335	0.04634292	0.0389833	0.2948143	0.2533382	0.3792827	0.3103702	0.04338713	0.06530225	0.04556445	0.03184009
1668.828	1	0.09639109	0.07426186	0.07176935	0.07941452	1.642206	2.130702	0.3416697	0.1823488	0.1096896	0.1328944	0.1011454	0.124647	0.1069183	0.07487193	0.231521	0.322045	0.2263832	0.2743681	0.5129508	0.5430532	1.744861	2.055083	3.392275	3.393733
1668.828	1	0.003103199	0.003343267	0.01310815	0.009668616	0.1109515	0.1753098	1.322042	1.072567	0.01151737	0.01339056	0.05052186	0.0217257	0.8888232	0.8666216	0.5367185	0.50588	0.02209905	0.02806616	0.01586318	0.01344781	0.1898133	0.2282323	0.1065928	0.08559702
1668.926	1	4.198584	2.85295	0.2401118	0.3134767	0.05783318	0.04928199	0.05083304	0.04675179	0.2406606	0.3882892	0.2232796	0.2846581	0.06119628	0.05870507	0.05385672	0.03578466	0.7354118	0.8686218	2.450429	1.623362	0.05688846	0.06907394	0.09581575	0.05752859
1668.927	1	0.5173476	0.2129897	4.163441	3.20817	0.3224753	0.3238747	0.2063303	0.1511493	2.985147	2.603778	1.705262	0.9450535	0.06637063	0.06615224	0.05179059	0.05241185	0.3135777	0.3092692	0.4519288	0.3309298	0.03618902	0.06162066	0.04297649	0.03452033
1668.927	1	0.1076633	0.09042817	0.08581002	0.07601467	1.708913	2.238739	0.2823675	0.2082611	0.1027026	0.152323	0.1073399	0.1360265	0.1027997	0.08650663	0.282204	0.3431332	0.2578497	0.3095852	0.4894954	0.4950389	1.967434	2.466154	3.151224	3.022266
1668.928	1	0.004037841	0.003547762	0.01264418	0.01022961	0.1134008	0.1786977	1.321726	1.067008	0.0125907	0.01489779	0.05251146	0.02068496	0.8604937	0.845118	0.5363512	0.503024	0.02255959	0.02876028	0.014544	0.01169848	0.1976081	0.2383969	0.09681404	0.07681616
1669.026	1	4.402647	3.221651	0.2222172	0.2577466	0.05202341	0.06222075	0.05884196	0.05137312	0.2092864	0.4216457	0.2037368	0.3424102	0.06227878	0.05061415	0.05017635	0.04570369	0.7473783	1.024542	2.826275	1.897244	0.06816323	0.06164073	0.09111496	0.05312109
1669.027	1	0.5079419	0.2096274	4.099421	3.13563	0.3277239	0.3324176	0.198459	0.1336877	3.019829	2.647535	1.584501	0.9166508	0.06623234	0.07793668	0.05880987	0.04888376	0.3188051	0.3532299	0.5052124	0.3525597	0.04416904	0.05907098	0.05171439	0.03845262
1669.027	1	0.1057041	0.068078	0.07832928	0.0788149	1.739613	2.272841	0.2536704	0.2191341	0.1157739	0.1610792	0.1178779	0.142765	0.1161379	0.122619	0.287009	0.3269514	0.2837432	0.3442051	0.4739242	0.4508421	2.124653	2.679345	3.010426	2.746684
1669.028	1	0.003655101	0.003417598	0.01280587	0.008672035	0.1159897	0.1797378	1.24604	1.052053	0.01245161	0.01437657	0.04791773	0.01984154	0.8694682	0.8401115	0.5202034	0.4920675	0.02485857	0.0319007	0.01479699	0.01178074	0.2160286	0.2582845	0.09653998	0.07456659
1669.126	1	4.404375	3.338624	0.2680757	0.2423652	0.05457782	0.06065937	0.05626665	0.05239026	0.2186673	0.406803	0.1310583	0.3542637	0.06655137	0.05009705	0.02870976	0.04193551	0.7102891	1.068016	2.816884	1.8937	0.06701012	0.06440731	0.09259753	0.0582444
1669.127	1	0.5092851	0.2106257	4.069076	3.119356	0.327428	0.3375153	0.184106	0.1396703	3.014875	2.68162	1.472278	0.8886701	0.06789573	0.08071792	0.06459403	0.0495057	0.3109189	0.3860326	0.5299967	0.3676523	0.03577985	0.05445531	0.05828985	0.04440282
1669.127	1	0.1117826	0.07008608	0.07665377	0.08324091	1.770191	2.325728	0.2446706	0.2302775	0.1180654	0.1623082	0.1141658	0.1350683	0.1144847	0.1209069	0.2802652	0.3140064	0.2754147	0.3384187	0.4709271	0.4369157	2.101419	2.669742	3.015292	2.730185
1669.128	1	0.003994863	0.002862293	0.01237207	0.008364548	0.1174417	0.1831073	1.259751	1.064309	0.01264282	0.01471884	0.04953766	0.02157797	0.8741222	0.8466351	0.5219972	0.495967	0.02482439	0.03117429	0.01416081	0.01162903	0.2155979	0.2582684	0.09610375	0.07568721
1669.226	1	4.385462	3.404448	0.2553034	0.2611247	0.05731912	0.07370698	0.04644928	0.04042127	0.2194523	0.3953564	0.08453617	0.3499583	0.07302816	0.04158231	0.03163122	0.05262731	0.6971984	1.023232	2.814946	1.89678	0.07294524	0.0626549	0.09761162	0.05636158
1669.227	1	0.5026589	0.2187678	4.042226	3.125644	0.3218403	0.3370406	0.1721103	0.1461278	2.996174	2.73125	1.392823	0.8934129	0.06851369	0.08202735	0.06885969	0.05418838	0.2849707	0.4025579	0.503685	0.3645965	0.0279736	0.05931731	0.0530338	0.0525396
1669.227	1	0.1018072	0.058793	0.06582939	0.07968886	1.77921	2.336834	0.2209717	0.2541562	0.1152061	0.1573456	0.1073217	0.1335526	0.1063609	0.1184649	0.274272	0.2992898	0.2733799	0.3441506	0.4799446	0.4436061	2.072568	2.66352	3.061166	2.727017
1669.228	1	0.004043902	0.002598966	0.01230616	0.009164632	0.1164675	0.1820185	1.261237	1.063413	0.01222807	0.01505891	0.04840574	0.02017477	0.8669803	0.8401927	0.516746	0.4907509	0.02414267	0.03122658	0.01389532	0.01116567	0.2125541	0.2549243	0.0950799	0.0748769
1669.326	1	4.380804	3.47693	0.2484184	0.2656619	0.04837537	0.07082165	0.02672144	0.04493046	0.1848448	0.3756811	0.1154947	0.356521	0.04514801	0.04671671	0.0374706	0.04954667	0.7127013	0.956511	2.932502	1.99363	0.06185181	0.05211511	0.08516702	0.05240454
1669.327	1	0.5024719	0.2316413	3.981033	3.123158	0.3228811	0.3435865	0.17788	0.1488689	3.0175	2.831464	1.38492	0.9087776	0.07477631	0.08006101	0.07681744	0.05439388	0.253397	0.4159475	0.4845206	0.3571228	0.02770299	0.05651523	0.05576159	0.05425609
1669.328	1	0.1019878	0.06199785	0.06698636	0.08687997	1.778161	2.33472	0.1801964	0.2673416	0.1091678	0.1478378	0.09793328	0.1167017	0.1076215	0.1118394	0.2628366	0.2809155	0.2687823	0.3514001	0.4815587	0.4289661	2.1214	2.719712	3.084626	2.666086
1669.328	1	0.004290853	0.003958819	0.01215958	0.009085844	0.1163781	0.1815675	1.248673	1.077763	0.01229672	0.0144543	0.04824575	0.02175326	0.8569476	0.832575	0.4970182	0.4781494	0.02478844	0.03150542	0.013727	0.01160084	0.2171073	0.2589827	0.09572075	0.07495259
1669.426	1	4.326357	3.426886	0.3131885	0.3091373	0.05418117	0.05886975	0.03601024	0.04590022	0.2057973	0.3581698	0.1320099	0.310286	0.03346479	0.04593133	0.04232899	0.05086017	0.7461639	0.8022471	2.859725	1.996104	0.06129046	0.0490149	0.06698138	0.06746706
1669.427	1	0.5037932	0.2422517	3.98792	3.180702	0.3191838	0.3499041	0.1698646	0.1387092	2.983168	2.8992	1.394216	0.8835482	0.05539081	0.07471512	0.08480963	0.05021629	0.2101011	0.424433	0.4521465	0.367265	0.02581732	0.05986023	0.04969268	0.05814147
1669.427	1	0.09211109	0.05551761	0.0784767	0.1134983	1.769245	2.347134	0.1478538	0.2647544	0.1012274	0.1476046	0.08895806	0.1004009	0.1000871	0.1025204	0.2453187	0.2751448	0.2534936	0.3517929	0.4818273	0.4188714	2.083503	2.722262	3.168244	2.700091
1669.428	1	0.003745416	0.003489409	0.0128079	0.008621237	0.1159131	0.1812686	1.23322	1.05867	0.01273224	0.01521714	0.04840063	0.02112443	0.8648037	0.839206	0.5071274	0.4863477	0.02444338	0.0316034	0.01428081	0.01206749	0.2165297	0.2595897	0.09671663	0.07586295
1669.526	1	4.26845	3.299093	0.3828548	0.330088	0.06673669	0.06189494	0.04023183	0.01808837	0.2776694	0.3542896	0.1167558	0.2349293	0.03118382	0.03974406	0.04381735	0.04395754	0.8222309	0.5763877	2.76072	1.958249	0.07234482	0.05698537	0.07153768	0.07181189
1669.527	1	0.5108015	0.2557746	3.998395	3.244027	0.3162326	0.3467971	0.167407	0.1248837	2.954908	2.929209	1.463048	0.8492933	0.04149845	0.07756595	0.08125158	0.04945994	0.179761	0.433841	0.4105891	0.3753903	0.02860817	0.05788093	0.05198084	0.05809733
1669.527	1	0.08448862	0.04018772	0.0718673	0.109589	1.75331	2.356124	0.1298401	0.2632743	0.09133605	0.1512989	0.09626926	0.09999814	0.0870633	0.1185804	0.2421779	0.2468461	0.2375844	0.3499632	0.4947337	0.4234653	2.010649	2.663142	3.295626	2.777115
1669.528	1	0.003837688	0.003242073	0.01321972	0.008318161	0.1145747	0.1783816	1.217898	1.021709	0.01234949	0.01464692	0.04687414	0.01984171	0.8693239	0.8404643	0.5188654	0.4955571	0.0237468	0.03134723	0.01492713	0.01184835	0.2108942	0.2533995	0.0963154	0.07578116
1669.626	1	4.257126	3.214556	0.4136103	0.3295078	0.06910346	0.06032523	0.04020476	0.0235043	0.3106221	0.3516108	0.1562979	0.1909444	0.045831	0.04941512	0.03517192	0.05174547	0.9110847	0.3395952	2.700058	1.946402	0.0698704	0.0676237	0.07670659	0.07696188
1669.627	1	0.5181884	0.2841794	4.033598	3.276646	0.3156928	0.3558413	0.1847393	0.1297717	2.941218	2.950112	1.562283	0.8593918	0.03146509	0.07060133	0.06843915	0.053172	0.1635747	0.43744	0.3553233	0.3740908	0.02796683	0.06744722	0.06270423	0.038884
1669.627	1	0.08238204	0.03546797	0.0762994	0.1074474	1.731981	2.364251	0.09555137	0.2407672	0.09036671	0.1590645	0.08537426	0.08845029	0.08974828	0.1366725	0.2562693	0.2214029	0.2314285	0.35227	0.5005922	0.4271377	2.004952	2.685845	3.367921	2.797377
1669.628	1	0.00331131	0.003376638	0.01228542	0.009151437	0.1140719	0.1774765	1.214573	1.016364	0.01235369	0.01505053	0.04802035	0.02085475	0.8676047	0.8377249	0.5165463	0.4929508	0.02379657	0.02997127	0.01432409	0.01204505	0.2086826	0.2508354	0.09554133	0.07509722
1669.726	1	4.248528	3.144464	0.4810513	0.3261553	0.07530606	0.05911571	0.04507118	0.0240458	0.3201391	0.3549426	0.1840135	0.1524968	0.03545947	0.05065105	0.03757684	0.04988241	1.003378	0.2188288	2.670253	1.918687	0.07559997	0.07535463	0.0826215	0.05463809
1669.727	1	0.5224749	0.3104636	4.042571	3.299889	0.311917	0.3486504	0.2008234	0.1430652	2.93227	2.917086	1.674924	0.8921855	0.02946447	0.0639469	0.06376948	0.06474185	0.1731711	0.4211382	0.2769221	0.3634682	0.03042342	0.06693791	0.06717442	0.0300976
1669.728	1	0.07679137	0.03777546	0.06388969	0.09351203	1.72882	2.37631	0.08462947	0.2241153	0.09544818	0.1627901	0.08854988	0.08141438	0.1003322	0.1589767	0.2726151	0.2106285	0.2360251	0.3606517	0.4959265	0.4216865	2.02054	2.725122	3.398544	2.785727
1669.728	1	0.003553948	0.003688491	0.01257699	0.008270439	0.1138125	0.1765939	1.210763	1.015262	0.01265636	0.01477947	0.04701095	0.0200575	0.8654442	0.836517	0.513252	0.4909251	0.02360114	0.0309652	0.01485042	0.0120741	0.2094575	0.2511375	0.09545071	0.07545254
1669.826	1	4.209203	3.091575	0.5533764	0.3343188	0.06328285	0.05955216	0.05756969	0.02241767	0.3065825	0.3401964	0.2087042	0.1640157	0.04078879	0.05929445	0.03221341	0.04607035	1.077192	0.4556622	2.622665	1.873528	0.06568952	0.1042595	0.08118103	0.04741419
1669.827	1	0.5285237	0.3493796	4.058542	3.297218	0.3180163	0.341448	0.2146689	0.1478746	2.939188	2.89843	1.767765	0.893585	0.04347737	0.06548906	0.04347239	0.05901447	0.2149757	0.4107776	0.1871205	0.3378652	0.03413792	0.06973128	0.06393922	0.03054686
1669.828	1	0.05434569	0.04694652	0.0636013	0.08706549	1.71989	2.406324	0.1028264	0.1880175	0.09660726	0.1774893	0.09984901	0.09503553	0.09218797	0.1750807	0.2772552	0.219874	0.2414208	0.3745999	0.5019923	0.4247294	2.020287	2.767861	3.479365	2.821676
1669.828	1	0.004071384	0.003605556	0.01272819	0.009177939	0.1133447	0.1771219	1.214472	1.019012	0.01268789	0.01419461	0.0480049	0.02018827	0.861115	0.8326132	0.5095029	0.4921352	0.02370439	0.03029235	0.01420684	0.01189882	0.2058549	0.2486998	0.09542504	0.07612331
1669.926	1	4.064375	2.977089	0.5269274	0.3099409	0.06814273	0.04857899	0.05805687	0.03921992	0.3026738	0.3536667	0.2039233	0.1917543	0.04400322	0.07669424	0.03277056	0.04995264	1.082942	0.6801931	2.641186	1.895985	0.06636914	0.09131778	0.08012878	0.04211876
1669.927	1	0.5408408	0.4006722	4.042254	3.267218	0.3139126	0.3521342	0.2142151	0.1444479	2.954006	2.872599	1.859727	0.8837107	0.05209403	0.06314868	0.03009404	0.04857399	0.2898912	0.4142663	0.09899487	0.3042047	0.04605239	0.06831674	0.05256118	0.02656433
1669.927	1	0.0410286	0.04877263	0.07212316	0.07349159	1.719984	2.423106	0.1389737	0.1924621	0.1056878	0.1976605	0.110503	0.1200052	0.1072384	0.1880531	0.2981405	0.2210152	0.2637505	0.3859622	0.5123796	0.4316865	2.106454	2.861049	3.495261	2.785022
1669.928	1	0.003571893	0.00316823	0.01254175	0.008680383	0.113177	0.1769252	1.221858	1.01908	0.01236078	0.01470341	0.04846764	0.0204673	0.8290469	0.8149939	0.4932792	0.4698468	0.02265518	0.02961225	0.01429658	0.01180859	0.2028147	0.2440644	0.0946676	0.07452628
1670.025	1	3.6416	2.769601	0.3928026	0.2415347	0.05323412	0.05315251	0.0525869	0.04229597	0.2840473	0.3695658	0.1836727	0.2055043	0.03782478	0.07898688	0.02239006	0.03813602	1.053673	0.8659372	2.843684	1.971051	0.07225846	0.07993351	0.1035402	0.05094879
1670.025	1	0.5373488	0.4758119	4.020201	3.177467	0.3223411	0.3616177	0.2280963	0.1186402	2.960089	2.884889	1.926678	0.8374279	0.06743692	0.05948969	0.03121723	0.04272131	0.3805553	0.4448847	0.1201117	0.3091074	0.06597957	0.08475654	0.05389627	0.04583733
1670.025	1	0.02841632	0.05772746	0.08151253	0.09596462	1.672605	2.436793	0.1501316	0.1598826	0.1096565	0.2189631	0.1373448	0.1064014	0.1290687	0.2051383	0.3420464	0.2251481	0.2920235	0.4144032	0.5043445	0.412886	2.307736	3.103471	3.373061	2.661653
1670.026	1	0.0039019	0.003143614	0.01293597	0.008826302	0.1163197	0.18371	1.196891	0.9943208	0.01270645	0.01511229	0.0471671	0.0190355	0.7763465	0.7732349	0.456883	0.4205902	0.02454278	0.03140782	0.01414765	0.01144667	0.2129724	0.2577481	0.09221846	0.07401434
1670.126	1	3.525072	2.781664	0.3778952	0.2281387	0.05306924	0.04872073	0.05088691	0.04933747	0.2803607	0.3455685	0.2145632	0.2274533	0.03162799	0.07520515	0.03901304	0.03700695	1.010219	1.028534	2.842666	1.938189	0.06200423	0.07589065	0.09942304	0.05860437
1670.127	1	0.5427484	0.5522002	4.030571	3.112886	0.3235315	0.3534259	0.2439579	0.1204619	2.947367	2.820964	1.933888	0.7999541	0.08671698	0.08409816	0.05737506	0.04014993	0.4393965	0.4549849	0.2638589	0.2981591	0.05481167	0.08667956	0.06500243	0.05015874
1670.127	1	0.02773737	0.07280832	0.07631897	0.08385269	1.625394	2.438021	0.138911	0.1384429	0.1069627	0.2106452	0.1629656	0.1097276	0.1447369	0.2421926	0.3777601	0.2064109	0.2931693	0.4263081	0.5222193	0.4118578	2.367836	3.162866	3.354428	2.679882
1670.128	1	0.003835146	0.0032913	0.01274876	0.008613589	0.1176626	0.1874364	1.194845	0.9976148	0.01201318	0.01490702	0.04817571	0.01984598	0.7665825	0.7670223	0.448282	0.4143764	0.02489994	0.0317851	0.0134167	0.01088656	0.2181286	0.2643332	0.09292603	0.07457232
1670.226	1	3.382317	2.759885	0.3193721	0.2076054	0.05280456	0.04268989	0.054464	0.05807693	0.3068826	0.2888933	0.2441311	0.2548853	0.04288894	0.06268563	0.03327289	0.04290509	0.9653495	1.153806	2.759255	1.894015	0.06018511	0.08197937	0.1011508	0.05244208
1670.227	1	0.5514288	0.6084127	3.976605	3.066565	0.3296588	0.3394791	0.239939	0.1314952	2.952493	2.754958	1.88621	0.7933997	0.089706	0.09388238	0.07930341	0.05098096	0.4853961	0.4771782	0.3850855	0.2934282	0.05107879	0.09390336	0.07854179	0.0483227
1670.227	1	0.03775292	0.0755425	0.07564414	0.08757621	1.574346	2.410157	0.1131009	0.1293089	0.1110392	0.2114414	0.1688305	0.1144022	0.1618945	0.2747078	0.3932017	0.2033459	0.2957518	0.4319409	0.5090116	0.4173587	2.449542	3.234806	3.297744	2.697273
1670.228	1	0.003374224	0.003089375	0.01211251	0.008124251	0.1210606	0.1922423	1.159643	0.9750082	0.01214303	0.0147513	0.04565427	0.01906725	0.7569646	0.7543219	0.433095	0.4087225	0.02568049	0.0332271	0.01419317	0.01203498	0.2272356	0.275742	0.09387407	0.07616304
1670.326	1	3.325798	2.811743	0.3078219	0.2197388	0.0486646	0.03552548	0.05053711	0.05624638	0.3431217	0.2462084	0.2771781	0.2426314	0.05669814	0.04760302	0.03543429	0.03706774	0.9396613	1.254147	2.828581	1.907105	0.06616149	0.08076288	0.08771588	0.05419999
1670.327	1	0.5389086	0.6694693	3.925918	2.941482	0.3233881	0.3335423	0.2042574	0.1301149	3.009397	2.755649	1.711034	0.7833399	0.09747557	0.101097	0.0695572	0.04963706	0.5486987	0.4868846	0.4416159	0.2877467	0.06116843	0.1025616	0.09974085	0.06381145
1670.327	1	0.05390482	0.08440404	0.07876216	0.07703956	1.51584	2.347159	0.09256732	0.1493853	0.1075165	0.1921262	0.1373677	0.101566	0.1609306	0.2569813	0.3673469	0.2071444	0.3212055	0.42853	0.4849276	0.4022857	2.562134	3.326213	3.187219	2.663567
1670.328	1	0.00384539	0.003874492	0.01280997	0.008387312	0.1242336	0.1946099	1.118575	0.9517159	0.01213728	0.01437292	0.04379895	0.01843578	0.7347141	0.7393189	0.4124517	0.3995738	0.0273118	0.03524348	0.01437025	0.0118926	0.2407837	0.2922767	0.09463385	0.07681842
1670.426	1	3.236411	2.662183	0.2119631	0.2162973	0.05637368	0.06320098	0.04782939	0.06092906	0.4081259	0.2701872	0.3377579	0.2597077	0.06115143	0.05379038	0.05706736	0.02525413	0.8381437	1.16754	2.495043	1.68776	0.07455651	0.04646692	0.09067728	0.05042098
1670.427	1	0.5289539	0.6415441	3.958484	3.036357	0.3059741	0.3005438	0.1932027	0.124389	2.867295	2.548852	1.639019	0.7760481	0.08228153	0.07311552	0.06477466	0.05382275	0.4432	0.422568	0.516304	0.3733397	0.04436588	0.07093393	0.0703389	0.05726091
1670.427	1	0.08299064	0.06045803	0.05611159	0.07258306	1.528922	2.252861	0.08741527	0.1763929	0.1310885	0.2095645	0.2266226	0.1356097	0.2273169	0.2897838	0.4612895	0.1926543	0.3800458	0.466635	0.5466177	0.5224877	2.366876	3.070758	3.414174	2.885143
1670.428	1	0.003100421	0.003316697	0.01356134	0.007821571	0.1192038	0.1907955	1.249656	1.051169	0.01191397	0.01452415	0.05023327	0.02334501	0.7617693	0.7559298	0.4566087	0.4392127	0.02380531	0.03163473	0.01622121	0.01195844	0.2080605	0.2579469	0.09472337	0.07824643
1670.526	1	2.833634	2.026985	0.1075796	0.2416368	0.05370615	0.04121147	0.06005478	0.03331042	0.296774	0.2770757	0.4006237	0.2187686	0.05386964	0.04864179	0.05855985	0.04930666	0.6631453	0.7011481	1.787588	1.265218	0.05906452	0.04056407	0.06980885	0.04604585
1670.527	1	0.5748829	0.6092453	4.054043	3.146737	0.2874546	0.2803018	0.1765886	0.1148674	2.654744	2.344759	1.490705	0.7494227	0.07233529	0.07131986	0.06159194	0.04823333	0.2948557	0.3716271	0.4951896	0.4191944	0.03655756	0.05372412	0.06062832	0.0534356
1670.527	1	0.07566025	0.1052331	0.04547396	0.08549082	1.526632	1.998982	0.2611024	0.134048	0.1607582	0.2771619	0.1835484	0.09131675	0.2326514	0.2766378	0.35298	0.1900887	0.3312423	0.369219	0.5700213	0.5666966	1.74907	2.427454	3.716456	3.22033
1670.528	1	0.003456985	0.002378983	0.01594116	0.010291	0.1189277	0.1927668	1.634083	1.348286	0.01175974	0.01484716	0.06676831	0.02823851	0.9017176	0.911216	0.5054069	0.484193	0.02148946	0.02695616	0.01716512	0.01468863	0.1785626	0.2208149	0.1127614	0.0949547
1670.626	1	2.951224	2.185841	0.1444163	0.2226716	0.06304206	0.03928383	0.05693907	0.0370353	0.2980567	0.2913151	0.4337099	0.2506182	0.05337351	0.05803006	0.06485571	0.02843325	0.6590338	0.6821876	1.79347	1.162536	0.06306704	0.04423182	0.07974606	0.04256554
1670.627	1	0.57986	0.5655565	3.983882	3.110845	0.2783217	0.2752434	0.1636704	0.1102672	2.573847	2.308031	1.399049	0.74781	0.07087336	0.06362121	0.05520042	0.03973495	0.2498344	0.3576766	0.4458985	0.3950386	0.03883742	0.06032387	0.05109431	0.05015417
1670.627	1	0.08000253	0.0773656	0.06816682	0.08527892	1.507104	1.964044	0.3417766	0.135994	0.1321289	0.2228447	0.1417106	0.07841079	0.1792551	0.2055433	0.2839095	0.1780637	0.2599264	0.3382672	0.5892645	0.5672006	1.607039	2.300586	3.960201	3.629537
1670.628	1	0.003551228	0.002951466	0.0133319	0.008964835	0.1156452	0.187418	1.654856	1.369863	0.01114248	0.01456007	0.06377131	0.02596635	0.9294273	0.914325	0.4907034	0.4770397	0.01919943	0.02574251	0.01725666	0.01457431	0.1662883	0.2061534	0.116679	0.09907184
1670.726	1	3.379358	2.540946	0.2949037	0.2084392	0.05547045	0.03548848	0.06334624	0.05384807	0.3780854	0.2661272	0.4383534	0.3502679	0.06123585	0.06441198	0.06466259	0.04075677	0.6580239	0.7619186	2.097673	1.309492	0.07050868	0.04893838	0.06556856	0.05260339
1670.727	1	0.5610993	0.5058431	3.816076	3.010135	0.2842784	0.2839693	0.1654395	0.1263041	2.591836	2.363057	1.378699	0.7871467	0.06749551	0.06790128	0.06313446	0.0468446	0.2586614	0.3271635	0.3820708	0.3525873	0.03922632	0.04684598	0.03949073	0.04406853
1670.727	1	0.07864064	0.07083529	0.06295572	0.07952884	1.512897	1.991035	0.3681122	0.1134606	0.1174508	0.1731422	0.1409028	0.09366152	0.1609641	0.1585102	0.2713015	0.1772392	0.265849	0.3332912	0.5794122	0.5713842	1.683354	2.312736	3.946296	3.730982
1670.728	1	0.003357891	0.002273047	0.01200536	0.008876929	0.1140973	0.1832525	1.588077	1.315614	0.01182256	0.01435443	0.06065795	0.02518674	0.8933034	0.8763991	0.4717648	0.4643192	0.01948604	0.02527822	0.01607817	0.01346929	0.1631931	0.202417	0.1129654	0.09448644
1670.826	1	3.761038	2.808365	0.4930446	0.2659537	0.05408344	0.03515662	0.06365547	0.06635421	0.4125133	0.259529	0.3827563	0.3512496	0.05634164	0.04713776	0.05339304	0.03794006	0.6481005	0.7681435	2.547296	1.497372	0.05762385	0.05439835	0.08566349	0.05958915
1670.827	1	0.5333322	0.4726077	3.761059	2.992598	0.2863797	0.2980709	0.1549127	0.1269521	2.622462	2.463187	1.350499	0.817527	0.06039344	0.06591084	0.05772478	0.04368569	0.2692119	0.3293279	0.3353132	0.3285252	0.03443744	0.04240339	0.02665761	0.03255619
1670.827	1	0.0737515	0.08811479	0.04530867	0.06748562	1.537531	2.031742	0.4186729	0.09980429	0.1198968	0.1704067	0.1538588	0.1199805	0.1514288	0.1342647	0.2774256	0.1839584	0.2875554	0.3322548	0.5790929	0.5720665	1.731032	2.266398	3.867705	3.704729
1670.828	1	0.003380573	0.002878637	0.01352348	0.008966674	0.1143516	0.1838083	1.584522	1.315075	0.01132579	0.01395473	0.05982563	0.02450172	0.8734645	0.846117	0.4621688	0.4501329	0.01909856	0.0242064	0.01562121	0.01336058	0.1601633	0.1978578	0.1102071	0.09232231
1670.926	1	3.838188	2.838059	0.5385878	0.3240694	0.05082676	0.0449341	0.05300685	0.07702442	0.3679595	0.2761869	0.3958885	0.4006806	0.03528414	0.0596809	0.06527624	0.04421411	0.6540823	0.4765457	2.512884	1.510454	0.05760138	0.05076601	0.08764498	0.064318
1670.927	1	0.5210842	0.4360607	3.779328	3.050991	0.2815337	0.2959967	0.1621613	0.1224056	2.622383	2.496101	1.348185	0.8315605	0.06050966	0.07015318	0.05479876	0.04555559	0.269837	0.3342599	0.2940481	0.3213321	0.03231099	0.04209724	0.04289104	0.03447579
1670.928	1	0.06854553	0.08078468	0.05386089	0.07854458	1.527568	1.991425	0.4797034	0.07709057	0.1158904	0.161159	0.1579102	0.1165638	0.1306428	0.1091535	0.2402863	0.1985153	0.2967513	0.3181469	0.5745089	0.592256	1.688475	2.147107	3.834882	3.772803
1670.928	1	0.003667074	0.002757604	0.01317508	0.00897416	0.1148011	0.1842778	1.640039	1.353901	0.01216105	0.01476922	0.06133164	0.02659839	0.8797712	0.8483772	0.4576763	0.4445533	0.01777299	0.02381919	0.01635787	0.01396168	0.1541997	0.1903125	0.1124283	0.09477138
1671.026	1	3.889934	2.84957	0.5484605	0.3153477	0.05449171	0.05725517	0.04605298	0.07379471	0.3434314	0.2857645	0.3976654	0.4249996	0.05126738	0.05765679	0.0792072	0.05585862	0.6948672	0.1810903	2.500595	1.508494	0.05425676	0.04734208	0.06962695	0.06842127
1671.027	1	0.5181449	0.3962799	3.792318	3.105258	0.285241	0.3038999	0.1645823	0.1215172	2.612037	2.523244	1.390418	0.8662615	0.06241068	0.07659238	0.05022553	0.03875366	0.2621064	0.3388877	0.2475723	0.3099725	0.02407037	0.04487588	0.04936567	0.04336588
1671.027	1	0.06362567	0.05121304	0.05101894	0.07057104	1.514895	1.96469	0.4930729	0.07326202	0.09977176	0.1461309	0.132479	0.1109099	0.1237756	0.09188727	0.2321963	0.2006696	0.2939592	0.3014618	0.5726229	0.5781993	1.703689	2.053706	3.852644	3.824726
1671.028	1	0.003628665	0.00301258	0.01220803	0.009603501	0.1130511	0.1829138	1.638529	1.352027	0.01190356	0.01444938	0.06327305	0.025334	0.8809965	0.8486691	0.4569661	0.4422664	0.01823054	0.02350606	0.0160264	0.01353703	0.154679	0.1902235	0.1130297	0.09446558
1671.126	1	3.907557	2.851185	0.5517634	0.2725125	0.04585316	0.05387253	0.04870696	0.06128309	0.3037134	0.2605041	0.3927516	0.4359202	0.04802189	0.05791852	0.06590893	0.04957195	0.7691117	0.3551221	2.534471	1.51116	0.05765386	0.06358124	0.07169763	0.05720296
1671.127	1	0.5056768	0.3549303	3.791329	3.133499	0.2850544	0.2984667	0.1766487	0.1287932	2.606412	2.507902	1.462217	0.8916732	0.05291234	0.06652662	0.04435535	0.03311131	0.2508678	0.3331767	0.1943918	0.3014697	0.02525576	0.04804919	0.05825969	0.04367387
1671.127	1	0.06174673	0.04820324	0.06187476	0.06606039	1.511835	1.963917	0.4768607	0.078843	0.09766181	0.1297543	0.1066916	0.1013399	0.1100576	0.0946849	0.2136306	0.1930496	0.2761316	0.2963303	0.5635906	0.5704903	1.697291	1.932162	3.885221	3.870387
1671.128	1	0.004038415	0.003326071	0.01262997	0.008916196	0.1113591	0.1794888	1.617211	1.331572	0.01172586	0.01355081	0.06140125	0.02479134	0.8758035	0.844214	0.4555001	0.4412923	0.01880133	0.02412671	0.01627906	0.01445154	0.1553738	0.1907121	0.1123691	0.09293244
1671.226	1	3.928779	2.843945	0.5474492	0.2227322	0.04612264	0.03871164	0.05566595	0.07444459	0.2663352	0.2857317	0.3926019	0.4616045	0.06460222	0.07463937	0.06512343	0.0529481	0.8659396	0.6819052	2.556736	1.486023	0.07519083	0.06308949	0.07345272	0.06718017
1671.227	1	0.4789134	0.3053525	3.801811	3.163461	0.2785326	0.2928433	0.1835952	0.1275624	2.599867	2.468931	1.533159	0.9073586	0.05118484	0.05840783	0.03773129	0.03434617	0.2400445	0.3237342	0.1429824	0.2932047	0.03024285	0.03322861	0.05109806	0.03722656
1671.227	1	0.05212669	0.03686153	0.05825348	0.06224614	1.499043	1.950169	0.4813726	0.08639221	0.09690684	0.1376958	0.09444243	0.1085496	0.09734872	0.09627302	0.2039277	0.1744109	0.2641488	0.2699419	0.5585482	0.57874	1.661619	1.81865	3.871066	3.862421
1671.228	1	0.00384473	0.00256172	0.01320808	0.009380449	0.1115364	0.1794138	1.607524	1.323593	0.01174113	0.01488591	0.06091696	0.02573236	0.8760193	0.8430566	0.4572599	0.4415983	0.01851135	0.02317029	0.01713362	0.01412798	0.155733	0.1898543	0.1125941	0.09319918
1671.326	1	3.92736	2.84009	0.4540726	0.1769908	0.05034848	0.04498426	0.05015483	0.06349307	0.2522625	0.2820558	0.4096824	0.4706622	0.051592	0.07125828	0.06121325	0.04999723	0.9670622	0.9844679	2.534845	1.426669	0.06647757	0.07079675	0.06424374	0.06137197
1671.327	1	0.4545674	0.2520397	3.801961	3.163819	0.279522	0.2851101	0.1902129	0.1230408	2.620134	2.444914	1.595201	0.9304018	0.06160373	0.05896046	0.03234153	0.03552901	0.2429333	0.3336806	0.1001882	0.2899171	0.04202879	0.03214515	0.04271194	0.02782132
1671.327	1	0.06357844	0.03941625	0.05024033	0.06729764	1.506384	1.952951	0.4864084	0.1208337	0.1028107	0.132695	0.08896892	0.1103379	0.09013068	0.1168575	0.1974241	0.1866832	0.263363	0.2437267	0.541071	0.5773812	1.65875	1.734683	3.851625	3.838542
1671.328	1	0.003213074	0.002689481	0.0136026	0.009331807	0.1114275	0.1787358	1.596431	1.315085	0.01199962	0.01401191	0.06109267	0.02465624	0.878069	0.8449229	0.4561922	0.4417092	0.01819313	0.02343191	0.01619472	0.01356603	0.1553942	0.1907331	0.1123989	0.09335963
1671.426	1	3.92734	2.847589	0.3240368	0.1485406	0.04748109	0.03370031	0.04863739	0.06598106	0.2195061	0.2481297	0.4192617	0.4406005	0.06060138	0.0425736	0.0567694	0.04670959	1.064125	1.219142	2.499979	1.363707	0.07138769	0.06684066	0.07674429	0.06651969
1671.427	1	0.441173	0.2448707	3.831427	3.13257	0.2805683	0.2781598	0.1985739	0.1289138	2.614578	2.405991	1.650276	0.9579145	0.05329195	0.05213878	0.03802135	0.03582136	0.2282368	0.3496839	0.08628206	0.2973597	0.03780044	0.03496528	0.03977428	0.04118373
1671.427	1	0.04939805	0.03053097	0.04855854	0.05946093	1.495477	1.962582	0.4754237	0.1496085	0.09535413	0.1378156	0.08685819	0.1080034	0.08819121	0.1179526	0.1823792	0.1827273	0.2674825	0.2300053	0.5307893	0.557436	1.647654	1.672997	3.838138	3.804009
1671.428	1	0.003415418	0.002985468	0.01330438	0.00877776	0.1111159	0.1793969	1.591058	1.312929	0.01140539	0.0142591	0.06032752	0.02523514	0.8840023	0.8508111	0.4579599	0.4429582	0.01822903	0.0244692	0.01630962	0.01376395	0.1565356	0.1920419	0.1124323	0.09347481
1671.526	1	3.957281	2.891456	0.2542332	0.1896804	0.0302943	0.05512657	0.06832674	0.06205498	0.1627986	0.2612143	0.4294819	0.4337981	0.05515962	0.04626623	0.07840806	0.0607087	1.165438	1.383983	2.480732	1.32865	0.07706171	0.06684234	0.0889508	0.07300254
1671.527	1	0.4495021	0.2777167	3.840775	3.103525	0.279882	0.2761637	0.2092032	0.132749	2.580971	2.34811	1.67556	0.9801803	0.04590175	0.05469369	0.03985504	0.04097016	0.2173599	0.3610486	0.1105616	0.3042906	0.03614744	0.03545665	0.03888092	0.04130678
1671.528	1	0.0539104	0.03894246	0.04964881	0.07008642	1.478612	1.968649	0.4521314	0.1784762	0.08811809	0.1382796	0.08335874	0.09144229	0.09506864	0.1210921	0.1772737	0.1754348	0.2585161	0.2194978	0.5204227	0.5357938	1.618864	1.609139	3.843788	3.767489
1671.529	1	0.003784266	0.003414348	0.01262459	0.009374252	0.110438	0.1781259	1.586031	1.307183	0.01119807	0.01405782	0.06134224	0.02508271	0.8825079	0.8497172	0.4592149	0.4430534	0.01847601	0.02386067	0.01660288	0.01336915	0.1564376	0.1910116	0.1117594	0.09227958
1671.626	1	3.969878	2.885187	0.2588708	0.2021766	0.03192621	0.05434931	0.04957777	0.06633237	0.1104148	0.318694	0.4090705	0.4372267	0.05233614	0.04294032	0.05378423	0.06035287	1.236458	1.459355	2.434588	1.271277	0.07771123	0.088769	0.08636646	0.04903974
1671.627	1	0.449861	0.347801	3.831628	3.043296	0.2784629	0.2783083	0.2077938	0.1448809	2.56029	2.291732	1.671457	1.001509	0.0489676	0.06362394	0.04210472	0.0503545	0.2037677	0.3666284	0.1801143	0.3349364	0.02664361	0.04593715	0.04110181	0.04499842
1671.627	1	0.06001508	0.0351274	0.02382614	0.06030672	1.476082	1.973598	0.4275581	0.2055675	0.0947619	0.1235801	0.07882597	0.09411125	0.09620289	0.120121	0.1610792	0.1830134	0.2520288	0.2084766	0.5178153	0.5352939	1.582596	1.570285	3.843812	3.730548
1671.628	1	0.003215727	0.003720438	0.01307798	0.009570854	0.1108048	0.1773429	1.586199	1.306419	0.01199052	0.01349079	0.0596554	0.0245141	0.8877735	0.853819	0.459285	0.4439612	0.01820947	0.02441423	0.0162423	0.01334993	0.1568498	0.1921761	0.1111796	0.09202002
1671.726	1	3.932434	2.876863	0.2365579	0.2077958	0.03603768	0.04379751	0.03198014	0.06860993	0.06956446	0.3679115	0.3936398	0.4173746	0.06319552	0.05745882	0.05839548	0.05133952	1.265251	1.462034	2.356625	1.233843	0.08120375	0.07871892	0.09265495	0.05336003
1671.727	1	0.4565093	0.4007172	3.804788	3.004169	0.2795424	0.2663719	0.2032187	0.1574012	2.542901	2.237844	1.640959	1.0193	0.06314381	0.07074995	0.04717658	0.04796916	0.1977858	0.373559	0.2369258	0.3704952	0.02936271	0.04790487	0.04121735	0.037912
1671.727	1	0.07209161	0.03793106	0.02201527	0.04871418	1.489931	1.999438	0.4269372	0.2181771	0.1032393	0.1292918	0.08856928	0.09945993	0.1043133	0.1222371	0.1569134	0.1896343	0.2424448	0.2047592	0.5165567	0.5204015	1.554252	1.557515	3.843891	3.694395
1671.728	1	0.003598179	0.003839109	0.0134046	0.008587379	0.1110963	0.1769596	1.584872	1.30639	0.01148035	0.01356876	0.06161552	0.02551231	0.8919877	0.858494	0.459761	0.4457464	0.01856861	0.02389121	0.01593454	0.01371336	0.1582439	0.1934918	0.1114886	0.09225421
1671.826	1	3.826458	2.76384	0.269469	0.2262585	0.04140686	0.04867258	0.04583824	0.06812769	0.1173446	0.430767	0.4304767	0.3838779	0.05865855	0.05361042	0.06761075	0.04096323	1.263125	1.371153	2.237062	1.206105	0.08543195	0.07456778	0.08972171	0.04791996
1671.827	1	0.462521	0.4628056	3.760882	2.941286	0.2799454	0.2620585	0.1920056	0.1597246	2.525925	2.167692	1.571969	1.031591	0.06110647	0.05832789	0.04626548	0.05676143	0.1814242	0.3682251	0.2985953	0.4159746	0.01976684	0.03709606	0.03043671	0.04192504
1671.827	1	0.0772019	0.0379874	0.03274221	0.04707538	1.47791	2.003534	0.3957931	0.2166119	0.09522309	0.1130987	0.07582606	0.08842339	0.09270482	0.1050347	0.1564359	0.2061591	0.2427528	0.2254286	0.5120792	0.5046355	1.555907	1.609381	3.833559	3.634921
1671.828	1	0.004116229	0.003779224	0.01329667	0.008848644	0.111206	0.1780441	1.581091	1.301399	0.01131141	0.01367392	0.06010887	0.02514922	0.8954334	0.8609416	0.458019	0.44653	0.01896912	0.02417154	0.01611384	0.01380138	0.1607894	0.1958872	0.1108644	0.09107855
1671.926	1	3.761846	2.684656	0.3468132	0.2477737	0.04590188	0.06273048	0.04551117	0.07570147	0.1906354	0.521303	0.4301512	0.3504577	0.06286641	0.07596303	0.066638	0.03832477	1.272161	1.301285	2.18395	1.233028	0.07795448	0.09865493	0.08937012	0.04484446
1671.927	1	0.4618128	0.5034906	3.727119	2.889499	0.2786316	0.2563004	0.1794304	0.1599304	2.505918	2.135443	1.488288	1.047935	0.06360954	0.06240018	0.05706849	0.05405965	0.1976861	0.3608619	0.3681022	0.4621242	0.02482174	0.03886003	0.03955118	0.04516619
1671.927	1	0.06938094	0.04601898	0.04466736	0.05804322	1.476409	2.020036	0.3903031	0.214342	0.1022344	0.1253832	0.08089541	0.09551607	0.09026701	0.07766911	0.176077	0.2323062	0.24551	0.2401607	0.527575	0.5024292	1.538139	1.657264	3.880437	3.557898
1671.928	1	0.003368104	0.003602993	0.01329925	0.008806477	0.1105623	0.1774954	1.582354	1.300335	0.01126277	0.01353542	0.06051386	0.0248016	0.8951154	0.8596648	0.4581027	0.4464039	0.01880427	0.0249428	0.01676237	0.01367519	0.1628071	0.1978969	0.1103391	0.09028057
1672.026	1	3.7451	2.601918	0.430008	0.3146423	0.04922809	0.05121068	0.05535446	0.064584	0.2728709	0.5883081	0.4028019	0.3440503	0.06967498	0.08260552	0.06965238	0.03454165	1.266869	1.186362	2.116547	1.261814	0.0790963	0.099599	0.09160479	0.03895011
1672.027	1	0.4481353	0.5305147	3.68445	2.850975	0.2717218	0.2505904	0.1654968	0.1519807	2.491333	2.126012	1.392693	1.073364	0.06524795	0.07138859	0.05419646	0.05502285	0.2450189	0.3516341	0.4079154	0.4820361	0.02339994	0.04152667	0.04966877	0.04356801
1672.027	1	0.07210526	0.06071346	0.05554646	0.05748541	1.477528	2.011577	0.3812646	0.192137	0.104201	0.1141721	0.07166936	0.1006383	0.08555351	0.08058295	0.1684754	0.2390312	0.2348218	0.2282926	0.5369505	0.5205545	1.49908	1.660649	3.895241	3.564825
1672.028	1	0.003526758	0.003488291	0.01254129	0.009037758	0.1114643	0.1774118	1.590781	1.306446	0.01039545	0.01385621	0.06016671	0.02555967	0.8999561	0.865054	0.4596094	0.4464096	0.01895643	0.02484165	0.01696048	0.01389452	0.1624115	0.1986696	0.1108579	0.09011066
1672.126	1	3.725033	2.480706	0.4941246	0.3960922	0.05135422	0.06196234	0.0438346	0.07516164	0.3372627	0.613123	0.372664	0.3764207	0.05561399	0.06116627	0.07240615	0.04154899	1.211444	0.9704391	1.984371	1.282228	0.06875449	0.08879446	0.09079792	0.05433283
1672.127	1	0.4374888	0.5403691	3.645354	2.850421	0.2657588	0.2489649	0.1490322	0.1514103	2.455116	2.114851	1.315936	1.098836	0.07545081	0.07191771	0.05668257	0.05105082	0.2877863	0.3398639	0.4264147	0.4794774	0.02975796	0.0478232	0.05070385	0.05124921
1672.127	1	0.07034193	0.06348274	0.07920576	0.06681514	1.453402	1.983188	0.3438262	0.1779339	0.1014093	0.1298658	0.07042809	0.1113309	0.08959969	0.1002751	0.146603	0.231205	0.2189355	0.2361687	0.5382887	0.5167034	1.429403	1.641613	3.943662	3.603525
1672.128	1	0.003272132	0.003656445	0.01307291	0.009142757	0.1119053	0.1771905	1.610432	1.321676	0.01178307	0.01422287	0.06023784	0.02499128	0.9195938	0.8827733	0.4658302	0.4491869	0.01924981	0.02513789	0.0167832	0.01393012	0.1623638	0.1997657	0.1121375	0.09210895
1672.226	1	3.591746	2.235999	0.4568181	0.4686104	0.07156624	0.07279528	0.04652086	0.06425828	0.3401688	0.5929269	0.3837865	0.3756874	0.06604907	0.06454718	0.06310231	0.03570258	1.080776	0.6431807	1.761269	1.197049	0.06501778	0.06266399	0.08175173	0.06255089
1672.227	1	0.4464482	0.5576758	3.699513	2.929403	0.2628099	0.2450535	0.1419324	0.1543583	2.388617	2.073359	1.236427	1.096427	0.06012322	0.05996526	0.04891959	0.04232241	0.3023261	0.3062208	0.4086538	0.4500082	0.0323676	0.03877148	0.0361973	0.04706812
1672.227	1	0.08129441	0.06686216	0.06749557	0.06557064	1.384023	1.916111	0.296391	0.1611544	0.08784949	0.1323276	0.07689609	0.1113706	0.0830608	0.09219731	0.1505367	0.2305104	0.1967852	0.2289704	0.5399879	0.5062968	1.335596	1.619737	3.987664	3.630624
1672.228	1	0.003641179	0.00358114	0.01414148	0.009314698	0.1117576	0.1774773	1.63622	1.339352	0.01155862	0.01283961	0.06272405	0.02557192	0.9688501	0.926548	0.4877261	0.4670254	0.0198771	0.02500208	0.0168597	0.01429634	0.1683559	0.2039703	0.1162058	0.09535449
1672.326	1	3.558088	2.149116	0.4480343	0.5008433	0.06710835	0.05874175	0.04578701	0.04370113	0.3119579	0.5592405	0.333105	0.3485893	0.0566132	0.07244383	0.04115276	0.03697038	0.9817367	0.3712618	1.616554	1.123792	0.05767258	0.05607469	0.07948226	0.04760552
1672.327	1	0.4457251	0.5552809	3.733423	2.984855	0.2546428	0.2400728	0.1301978	0.1504625	2.326378	2.039183	1.169094	1.074896	0.05683203	0.04978754	0.04336565	0.03976508	0.3026365	0.2771031	0.3779083	0.4118166	0.0248729	0.02797946	0.02793211	0.03614122
1672.328	1	0.07365509	0.07193153	0.06810151	0.0473075	1.334226	1.858259	0.2564076	0.1579764	0.08246309	0.1133967	0.07096561	0.1061616	0.07989202	0.09655624	0.1499885	0.2247312	0.1947839	0.2398017	0.5606657	0.5132109	1.265643	1.582462	4.059165	3.685655
1672.328	1	0.003837036	0.003657375	0.01373336	0.00906682	0.1116193	0.176202	1.663527	1.35745	0.01150328	0.01354921	0.06220307	0.02650063	0.9949714	0.9483705	0.4959547	0.4776737	0.01946505	0.0256214	0.01712183	0.01425603	0.1663249	0.2035513	0.1189215	0.09738334
1672.426	1	3.708453	2.225716	0.5362745	0.5270003	0.06644264	0.05347702	0.06193085	0.05466901	0.30287	0.5303841	0.3083444	0.3477377	0.05975721	0.06881157	0.04611491	0.03317374	0.9722754	0.1970131	1.604891	1.132612	0.07302884	0.05022103	0.07238534	0.06135906
1672.427	1	0.4310128	0.5268367	3.694115	2.994143	0.2558413	0.2426786	0.1417062	0.1494225	2.345251	2.086864	1.210654	1.072322	0.05904217	0.05331126	0.04446767	0.04580761	0.292181	0.2579011	0.3333502	0.3635713	0.01790563	0.02886998	0.03717232	0.03887832
1672.427	1	0.05122458	0.06919562	0.0629297	0.06253858	1.324538	1.871271	0.2120668	0.1834454	0.08388109	0.1119243	0.05718213	0.1014992	0.09472103	0.1028341	0.1505475	0.2176333	0.1924076	0.2513659	0.5637014	0.511165	1.229433	1.593145	4.094133	3.708767
1672.428	1	0.004426256	0.00326265	0.01341197	0.009638434	0.1113079	0.1772435	1.671639	1.363173	0.01184618	0.01321016	0.06292974	0.02560597	0.9945404	0.9452058	0.4948399	0.4781638	0.01958233	0.02516231	0.01738017	0.0143022	0.1650995	0.2015995	0.1196913	0.09750512
1672.526	1	3.826843	2.314871	0.5883214	0.5281196	0.05443931	0.05377041	0.06877028	0.04689232	0.2804867	0.4784415	0.3497921	0.3356832	0.06198591	0.05420955	0.0601575	0.03425957	0.9799955	0.230855	1.657063	1.107197	0.06452484	0.04235779	0.05824268	0.05576002
1672.527	1	0.4204776	0.5040336	3.661335	2.993046	0.2577604	0.2473988	0.1494813	0.1514883	2.36397	2.131153	1.283552	1.074972	0.04901002	0.0454369	0.04735458	0.04288429	0.2778947	0.2353613	0.2729954	0.3283677	0.02210547	0.03990279	0.03914167	0.04668576
1672.527	1	0.05370661	0.07539741	0.07215732	0.05761724	1.320302	1.88585	0.1819628	0.2171684	0.08762513	0.1172804	0.06113468	0.1202035	0.1030234	0.09703422	0.1614963	0.2297031	0.1829408	0.2579911	0.576335	0.5160287	1.217403	1.639812	4.123967	3.726148
1672.528	1	0.003436749	0.003561505	0.01313172	0.008936873	0.112374	0.1793735	1.674233	1.367427	0.01157728	0.01428992	0.06375665	0.02658673	0.9909402	0.9424881	0.4948826	0.4782755	0.01961025	0.02513655	0.01698631	0.01438651	0.1641943	0.2009023	0.1193058	0.09790294
1672.626	1	3.900801	2.373593	0.5687821	0.577881	0.05743388	0.04792233	0.07882056	0.05715948	0.2441584	0.4441058	0.3793998	0.3028351	0.0444305	0.07094045	0.04285616	0.03767068	0.9854157	0.5013778	1.790053	1.042512	0.0564324	0.04061368	0.07908829	0.03354546
1672.627	1	0.4103831	0.4769474	3.650352	3.029473	0.2608223	0.2484984	0.154737	0.1603514	2.387687	2.16946	1.367548	1.078954	0.0408656	0.04159441	0.04422224	0.04366698	0.2535455	0.2108916	0.1861686	0.3000976	0.02494317	0.04024112	0.02816075	0.04342565
1672.627	1	0.03789759	0.06660066	0.07688239	0.05520916	1.314793	1.895919	0.1362848	0.2244505	0.08049899	0.1199147	0.05397661	0.1031464	0.09795916	0.1089181	0.1701258	0.2398904	0.177314	0.2715068	0.5748965	0.5054016	1.177783	1.657854	4.146806	3.737316
1672.628	1	0.003812952	0.002753542	0.01340813	0.00933879	0.1122048	0.1805166	1.680123	1.37336	0.01108855	0.0135769	0.06359217	0.02598436	0.9852614	0.9382105	0.4939252	0.4770616	0.01925956	0.02508194	0.01636265	0.01430019	0.1627823	0.1995802	0.1193094	0.09796163
1672.726	1	3.937528	2.459973	0.5240496	0.6104468	0.06754302	0.04941128	0.07455069	0.0659287	0.2189297	0.4618047	0.3858933	0.2754188	0.03863963	0.08123888	0.04706418	0.03268919	1.018299	0.7816757	1.962024	1.029934	0.06625987	0.06064092	0.077384	0.04112404
1672.727	1	0.3794669	0.4476462	3.661475	3.053323	0.2593841	0.2500281	0.1659507	0.1502016	2.395132	2.168991	1.431801	1.053106	0.03865488	0.03938904	0.02887459	0.03677817	0.2224251	0.1895565	0.09257248	0.2686288	0.02187688	0.02772693	0.0210109	0.03523036
1672.727	1	0.04097284	0.05833821	0.06880312	0.04826885	1.301725	1.886875	0.106637	0.2144145	0.0749412	0.1173277	0.0734147	0.09915377	0.0938264	0.1121908	0.178265	0.2240065	0.176655	0.2714867	0.5722285	0.4988813	1.136951	1.669253	4.169816	3.738002
1672.728	1	0.004401312	0.003203195	0.01369455	0.009392703	0.1128676	0.1799996	1.687199	1.378583	0.01156621	0.01354535	0.06507945	0.02610576	0.9783009	0.9317327	0.4947571	0.4752557	0.01975578	0.02422849	0.01725333	0.0148761	0.1609578	0.1966713	0.1194916	0.09802546
1672.826	1	3.938657	2.5039	0.5111591	0.6038867	0.06214981	0.05844405	0.0893668	0.041853	0.2191066	0.5047711	0.3248232	0.2447491	0.04323602	0.09254193	0.06582894	0.03609849	1.013834	0.9573746	2.059108	1.056007	0.06913986	0.06875293	0.07445541	0.04366057
1672.827	1	0.3548039	0.4239384	3.684819	3.076354	0.2573186	0.2504877	0.1808352	0.1436615	2.398361	2.163078	1.480776	1.037488	0.04206099	0.04588819	0.01981485	0.03545496	0.1943702	0.1777994	0.05926923	0.2514895	0.0264481	0.02892054	0.03284609	0.0316903
1672.827	1	0.0387014	0.06593053	0.06164197	0.04985472	1.281284	1.880125	0.09362164	0.2162609	0.07801614	0.1220281	0.07718323	0.1030527	0.09203064	0.1089031	0.1687215	0.2200137	0.1867593	0.2699784	0.5645569	0.5024417	1.130399	1.697139	4.182907	3.749345
1672.828	1	0.003536095	0.003564423	0.01354687	0.009031759	0.112206	0.1799507	1.701489	1.388381	0.01173988	0.01339247	0.06361179	0.02670073	0.9785719	0.9312223	0.4949028	0.4761165	0.01858951	0.02451922	0.01687906	0.01459531	0.1597282	0.1951444	0.1191343	0.0981703
1672.926	1	3.879158	2.561956	0.5431369	0.5789967	0.06236166	0.05626163	0.07451852	0.0431653	0.2659782	0.5090807	0.2545506	0.2225007	0.04194	0.06905163	0.04814642	0.05182814	1.006045	1.060494	2.03322	1.064371	0.07042113	0.07471838	0.09207906	0.04599977
1672.927	1	0.3505534	0.3908816	3.66931	3.104696	0.2474385	0.238597	0.1807143	0.1384122	2.346906	2.09031	1.499608	0.9864926	0.03458213	0.02573096	0.02642051	0.03198808	0.1740307	0.1520968	0.07369744	0.2244277	0.02735659	0.02062756	0.03365122	0.03617997
1672.927	1	0.05067546	0.06070357	0.05741726	0.04794236	1.242967	1.82919	0.1184305	0.2031704	0.08733414	0.1240068	0.07363797	0.1170819	0.09828584	0.08585609	0.168553	0.236426	0.1895401	0.2682774	0.5733531	0.5249013	1.05766	1.665616	4.259073	3.847
1672.928	1	0.00343072	0.003052438	0.01338766	0.009879109	0.1109309	0.1819369	1.767074	1.450358	0.01136234	0.01356293	0.0673705	0.02666601	1.004111	0.9553204	0.4992864	0.4861221	0.01879843	0.02366941	0.01763334	0.01521683	0.1543954	0.1907126	0.122285	0.1017527
1673.026	1	3.778514	2.619547	0.5883424	0.5138805	0.06404619	0.05627632	0.05517621	0.03848322	0.3588329	0.4642626	0.2297036	0.1939272	0.04311768	0.05443323	0.03781795	0.04625539	0.9905515	1.103865	1.890651	1.02847	0.07076342	0.08006821	0.08390399	0.03633066
1673.027	1	0.3686271	0.3866807	3.805733	3.259822	0.2304127	0.2202105	0.1715058	0.1249071	2.164513	1.90083	1.365412	0.8759066	0.02950674	0.02261423	0.02626377	0.02059919	0.1657262	0.1438708	0.09217829	0.1896942	0.02024123	0.01760652	0.02976614	0.03277254
1673.027	1	0.04512088	0.05528855	0.04656321	0.0425527	1.167503	1.780935	0.09011385	0.1559978	0.08144812	0.1092248	0.06327534	0.07147423	0.1065503	0.0882945	0.1553122	0.1930687	0.1759367	0.2266882	0.5420664	0.4911012	0.9680986	1.537415	4.141679	3.806669
1673.028	1	0.003269902	0.003195877	0.01831522	0.01287232	0.1209706	0.1918791	2.069682	1.730561	0.01223941	0.01379068	0.07999289	0.0366358	1.163429	1.083572	0.5860576	0.5640913	0.01828261	0.02458646	0.02103138	0.01687491	0.1497063	0.1883311	0.1376802	0.1132667
1673.126	1	3.989058	3.069787	0.613791	0.4813261	0.06127001	0.06264345	0.04814109	0.05129573	0.512965	0.3113065	0.2409508	0.2501206	0.04530816	0.03888687	0.05500445	0.06448188	1.287673	1.325206	1.999967	1.331552	0.08372415	0.08269968	0.07189622	0.04486125
1673.127	1	0.3778632	0.4356092	4.484802	3.848394	0.2113984	0.2188636	0.1516107	0.1135009	1.793425	1.600781	1.153476	0.7488183	0.03051614	0.0386328	0.03743288	0.01883247	0.1779757	0.1989968	0.1070984	0.2926161	0.02701456	0.04826729	0.0392553	0.05785483
1673.128	1	0.02581474	0.03262578	0.02987743	0.02859383	1.069136	1.756553	0.1019771	0.1256307	0.06720485	0.08472278	0.04052905	0.0415255	0.08939758	0.07537578	0.1492461	0.1410956	0.1523538	0.1895489	0.4275403	0.3951922	1.030408	1.525574	3.305413	3.059019
1673.128	1	0.01132494	0.01389097	0.0339139	0.02101181	0.1363713	0.2010318	2.623584	2.132134	0.02316994	0.02256578	0.1101009	0.05267998	1.402702	1.321079	0.813332	0.7229569	0.02963782	0.03266323	0.02520249	0.02276558	0.155857	0.1922332	0.1395325	0.114311
1673.226	1	4.081591	3.162897	0.6366195	0.545538	0.06910856	0.03757343	0.05903502	0.04917672	0.5138193	0.2236678	0.2979476	0.2752729	0.03455892	0.04705921	0.05115078	0.07164561	1.332282	1.335602	2.050492	1.546911	0.07702587	0.1020247	0.05863499	0.05562877
1673.227	1	0.3171688	0.6626592	4.809106	4.22352	0.1503098	0.1483985	0.1371332	0.1097873	1.290575	1.132616	0.9189395	0.5877043	0.04565317	0.0567796	0.05399506	0.05378125	0.138579	0.1944392	0.2617339	0.5036523	0.03654399	0.05289195	0.05256165	0.03649884
1673.227	1	0.03542091	0.03247559	0.03000964	0.03239196	0.9701399	1.610532	0.1003082	0.1213073	0.0649506	0.08102342	0.0326159	0.04170655	0.09628698	0.09321314	0.1719119	0.1662189	0.2021761	0.2969373	0.3853052	0.3633143	1.549413	2.387866	2.971726	2.777657
1673.228	1	0.01433339	0.01781876	0.03559438	0.03817678	0.1310295	0.1882627	2.644623	2.096758	0.02565681	0.02377308	0.1094728	0.05163197	1.651805	1.481619	0.7681824	0.6566936	0.03030597	0.03573529	0.02310625	0.02238266	0.2028034	0.2453591	0.1218317	0.1054366
1673.326	1	4.035215	3.350858	0.5444549	0.4834959	0.04292814	0.04524364	0.04985438	0.05764911	0.308734	0.1956533	0.2868062	0.3060127	0.03496671	0.03554959	0.05706852	0.04793806	1.413404	1.23546	2.29283	1.800172	0.07887241	0.06272925	0.07797618	0.04637343
1673.327	1	0.3028113	0.6557438	4.289863	3.759356	0.1384383	0.1273613	0.1041742	0.07679854	1.197626	0.8797964	0.6545339	0.474771	0.04318519	0.03739253	0.04175583	0.04006017	0.08171979	0.1719723	0.2719579	0.4007378	0.02222063	0.04820737	0.06918027	0.02938828
1673.328	1	0.02871575	0.02722287	0.02313356	0.0324558	0.8775475	1.504367	0.1076052	0.1118146	0.05154269	0.07704604	0.03406994	0.03302325	0.08857226	0.07767883	0.1595426	0.1461507	0.1842421	0.2873462	0.3467844	0.3398315	1.46601	2.369012	2.695467	2.639984
1673.328	1	0.02247462	0.02157542	0.04549374	0.03580402	0.1270126	0.1747759	2.808963	2.363184	0.02959858	0.02670575	0.1293044	0.07381962	1.859069	1.685881	0.7133942	0.6280599	0.03284079	0.03360659	0.02272426	0.02035589	0.1920816	0.2359542	0.1096791	0.09500222
1673.426	1	4.090019	3.259478	0.4583238	0.4311255	0.03808602	0.05069992	0.04199455	0.06558203	0.2200947	0.1732027	0.2823537	0.2319722	0.02805164	0.03776876	0.05636378	0.04245339	1.312272	1.136754	2.471587	1.905967	0.06003923	0.07045825	0.07792206	0.04904367
1673.427	1	0.3376099	0.6259265	4.104123	3.510439	0.1363354	0.1119535	0.08471102	0.07475571	1.183496	0.7615381	0.5136686	0.4276389	0.04189813	0.04295658	0.03760445	0.03329231	0.0919124	0.1686851	0.262876	0.3550953	0.03995676	0.06537817	0.0777376	0.04578327
1673.427	1	0.03318821	0.03282414	0.01960057	0.03337428	0.9674527	1.622326	0.122101	0.1179577	0.05379136	0.07720058	0.03550834	0.04709344	0.1191009	0.09552586	0.186336	0.1734037	0.1934434	0.2861636	0.3835431	0.3682353	1.449616	2.283001	2.939136	2.842633
1673.428	1	0.02707357	0.01998559	0.05339837	0.04324986	0.112522	0.1656227	3.242824	2.63481	0.03540816	0.02453785	0.1420145	0.08274588	2.168989	1.978155	0.8275113	0.7130895	0.03771542	0.0443622	0.01872164	0.02697977	0.2164679	0.2367468	0.132644	0.1210378
1673.526	1	4.197429	3.18741	0.3945504	0.483019	0.03888001	0.04920421	0.04437319	0.0432253	0.2765936	0.1284136	0.31465	0.2051521	0.03982833	0.04684043	0.0739222	0.03415823	1.239437	0.9447124	2.404769	1.952668	0.05682107	0.09052664	0.08411894	0.05260662
1673.527	1	0.3851509	0.6130931	3.900458	3.332298	0.1257495	0.1104998	0.07345035	0.0721805	1.17956	0.7101967	0.4011026	0.3921452	0.04480447	0.04394576	0.03050582	0.03042582	0.09948574	0.1860857	0.2476159	0.3490528	0.04992196	0.05550219	0.07186408	0.05960143
1673.528	1	0.06341584	0.05275706	0.05056378	0.03088469	1.144836	1.789662	0.05585068	0.04708117	0.07658305	0.1063812	0.0517129	0.09307159	0.1581745	0.1380649	0.2390525	0.2941922	0.2165432	0.3224743	0.4411196	0.4281275	1.595459	2.521339	3.272872	3.160531
1673.528	1	0.02061105	0.01507636	0.03243299	0.03206884	0.1123295	0.1654734	3.042456	2.65019	0.02747875	0.0266727	0.1164931	0.06415048	2.328874	2.146344	0.879947	0.7624018	0.03514851	0.04348489	0.02522878	0.02598351	0.2227925	0.2699846	0.1236159	0.1068911
1673.626	1	4.296306	3.054365	0.3643614	0.5365623	0.07046547	0.04303219	0.05028758	0.04570416	0.3525393	0.2442064	0.3674485	0.1465755	0.06145394	0.04832121	0.06744675	0.03808762	1.106505	0.6409306	2.08778	1.856068	0.06473407	0.05675929	0.07077173	0.05483341
1673.627	1	0.4269571	0.557705	3.768646	3.178682	0.1332345	0.120667	0.06813821	0.07224269	1.140249	0.728746	0.3053397	0.3766348	0.04032806	0.03338108	0.02487821	0.03000577	0.1109827	0.1900473	0.2350692	0.3201957	0.05775293	0.05349194	0.07209318	0.05581376
1673.628	1	0.0821718	0.07265167	0.07075602	0.03490614	1.125467	1.680664	0.08030149	0.108969	0.0825491	0.1202342	0.07676271	0.1273234	0.1524013	0.1248947	0.2479964	0.3137886	0.2444755	0.3900818	0.4675622	0.4657734	1.824984	2.922935	3.291838	3.29476
1673.628	1	0.02210789	0.01661165	0.03487526	0.03279553	0.1158054	0.1695303	3.180273	2.753073	0.01819173	0.02345271	0.1295342	0.06030736	2.275926	2.120128	0.8586781	0.7387267	0.03272291	0.04851694	0.02865454	0.03019904	0.2433421	0.320968	0.1161362	0.08938919
1673.726	1	3.791971	2.861544	0.2514637	0.430358	0.03492663	0.04593477	0.05313737	0.0483712	0.2562825	0.2696449	0.4304768	0.1928879	0.05201567	0.04265002	0.07205625	0.04616685	1.31919	0.7930867	2.563624	2.147657	0.1051652	0.0713272	0.08444981	0.05462224
1673.727	1	0.4085793	0.6079472	3.831741	3.35508	0.1373239	0.1316223	0.06658132	0.07640622	1.259525	0.8496829	0.3122325	0.4406704	0.03730597	0.05254644	0.03657397	0.04439418	0.1196588	0.2284738	0.2778534	0.4189077	0.06412895	0.06745013	0.08611278	0.07244266
1673.727	1	0.09732086	0.0706612	0.08552857	0.03963199	1.028747	1.508101	0.0581216	0.193132	0.0837354	0.111947	0.07634195	0.113042	0.1493561	0.1276772	0.2133581	0.2681937	0.2416883	0.3715983	0.4351177	0.4580256	1.912242	2.95433	3.207767	3.320418
1673.728	1	0.02911818	0.01884847	0.03719143	0.04001071	0.1222271	0.185094	3.89923	3.243972	0.03740276	0.04159742	0.1743398	0.08954294	2.219827	2.127753	0.7279329	0.6307401	0.05222671	0.05980386	0.04371933	0.03926019	0.2695693	0.3707763	0.1498296	0.1232424
1673.826	1	3.628183	2.660888	0.3062391	0.4438984	0.03162083	0.05787345	0.05549691	0.05318851	0.1816991	0.2797794	0.3713032	0.3064319	0.05164289	0.0437	0.05840938	0.0490599	1.457408	1.032997	2.916497	2.288137	0.07917125	0.09366236	0.1062279	0.05629865
1673.827	1	0.3635504	0.5727365	4.333118	4.068599	0.1627981	0.1500247	0.0793737	0.1106656	1.541192	1.15562	0.4643697	0.659795	0.05162231	0.04302518	0.04128772	0.03894039	0.1555004	0.2638229	0.3847772	0.695395	0.04788837	0.05997555	0.08652116	0.07837715
1673.827	1	0.1005631	0.06347746	0.06575693	0.04225147	1.028778	1.472226	0.1229258	0.2373894	0.08086668	0.1057939	0.0626421	0.08642949	0.1444625	0.1243175	0.1875279	0.2120335	0.2208772	0.319489	0.4466308	0.4523668	1.769052	2.568794	3.329171	3.367176
1673.828	1	0.05202984	0.04896095	0.06049024	0.08347836	0.1649474	0.2578943	4.598416	3.55105	0.06457931	0.08463283	0.2112172	0.1110999	2.201645	2.246523	0.7566775	0.5529714	0.05627184	0.07467735	0.05012385	0.06450096	0.2864009	0.3809752	0.2199608	0.2559695
1673.926	1	3.546973	2.45235	0.2956477	0.4224204	0.05256618	0.0723065	0.08649068	0.06782552	0.2376372	0.3394337	0.3900763	0.3787359	0.0508471	0.05270004	0.07144069	0.04977904	1.597798	1.228188	2.722223	1.960178	0.0874108	0.1004333	0.1074617	0.0588256
1673.927	1	0.3220873	0.3286847	4.128484	3.785977	0.2089445	0.1988153	0.1109509	0.143414	1.912075	1.669921	0.7549098	0.9193824	0.06467335	0.05261178	0.03189481	0.02761801	0.2148162	0.2015211	0.402226	0.6115622	0.03606347	0.06669168	0.07609495	0.0623848
1673.927	1	0.07965613	0.04585224	0.04420202	0.03758845	0.867991	1.294845	0.1916972	0.2302817	0.07178222	0.08955762	0.05074499	0.05768812	0.1208787	0.1083213	0.1530177	0.1588498	0.1975048	0.2878851	0.4415358	0.4264629	1.639978	2.354503	3.318189	3.261504
1673.928	1	0.05720398	0.04371107	0.08509176	0.05813004	0.1628989	0.3153088	4.602361	3.546742	0.06133226	0.05016729	0.2044596	0.1151845	2.007871	2.15779	0.7705533	0.5413086	0.05599212	0.08033245	0.05591319	0.06935305	0.2902013	0.3862353	0.2201531	0.3584907
1674.026	1	3.586487	2.443834	0.220121	0.3568799	0.06705329	0.07738834	0.08063096	0.07993206	0.3039715	0.3884124	0.3435697	0.4163371	0.03853325	0.05965637	0.06635893	0.07125672	1.624638	1.305831	2.74313	1.846616	0.08421802	0.0761503	0.1030108	0.07834678
1674.027	1	0.3145916	0.2578403	4.016654	3.710048	0.2246324	0.2219814	0.137328	0.1561534	2.0304	1.814885	0.9384547	1.007306	0.05583747	0.05011211	0.03444113	0.03494014	0.2275172	0.1891096	0.353847	0.5348701	0.03365999	0.0663619	0.06756004	0.05097028
1674.028	1	0.05609513	0.04937631	0.04179857	0.03227165	0.7836439	1.221905	0.2381142	0.2330289	0.05827938	0.07439968	0.03484336	0.03690243	0.1062788	0.088287	0.1362384	0.1380705	0.1879094	0.2578514	0.3994658	0.3939095	1.537636	2.19779	3.092144	3.067711
1674.028	1	0.05970122	0.07401136	0.1079013	0.06042402	0.1514268	0.3825503	4.737984	3.474387	0.08007806	0.07501502	0.2319877	0.1261226	1.779592	2.018387	0.8123278	0.5117536	0.06942952	0.08881138	0.05480847	0.06666373	0.318205	0.4274596	0.2069148	0.4816215
1674.126	1	3.503896	2.380877	0.2447321	0.302907	0.06703458	0.07443107	0.07197478	0.0596872	0.3797398	0.4345245	0.28242	0.4613474	0.06060818	0.04830941	0.05017114	0.072097	1.583572	1.327919	2.753234	1.663503	0.08937467	0.07842967	0.09941496	0.05972832
1674.127	1	0.3058462	0.2161752	4.020229	3.723837	0.2239043	0.2321143	0.1418484	0.1698214	1.963558	1.907239	1.063317	0.9957285	0.04568984	0.04891006	0.03112409	0.03248914	0.2112844	0.1858665	0.2920718	0.5115113	0.02690083	0.04821964	0.05145218	0.04600069
1674.127	1	0.04135219	0.04363764	0.0382094	0.03704217	0.7179378	1.109807	0.2514882	0.2196076	0.0449787	0.05609535	0.02349325	0.02401733	0.09902902	0.07760384	0.1262622	0.1311434	0.1766666	0.2511845	0.380153	0.3810764	1.512506	2.15071	2.968393	2.952178
1674.128	1	0.08433136	0.07952725	0.1150298	0.05835867	0.101657	0.334229	4.614307	3.302973	0.07388649	0.07568562	0.2155351	0.09198579	1.745822	1.868605	0.8730275	0.5336431	0.07170291	0.0985887	0.05392682	0.09349119	0.3541986	0.4121229	0.205947	0.4835079
1674.226	1	3.35183	2.415989	0.2694962	0.2769425	0.05935576	0.08032215	0.06456092	0.0696983	0.3787163	0.5228531	0.2122751	0.4884101	0.04775665	0.05320755	0.04209565	0.06202531	1.508823	1.304463	2.746986	1.567325	0.1015261	0.09029765	0.1159586	0.06661154
1674.227	1	0.2996084	0.1981038	4.052011	3.739833	0.2247217	0.2221535	0.1486798	0.1623192	1.982963	1.909394	1.178037	0.9513191	0.04115499	0.04854062	0.04389547	0.03800546	0.1905705	0.1701299	0.2344155	0.5179234	0.0280315	0.04132889	0.04862669	0.04844912
1674.227	1	0.03929408	0.04042657	0.0368059	0.0280763	0.6739151	1.032286	0.2487877	0.2054962	0.04191513	0.05432454	0.01879079	0.02458629	0.09369078	0.08508609	0.1258222	0.1288707	0.1751696	0.2532295	0.3797871	0.3854149	1.53123	2.168291	2.977571	2.975608
1674.228	1	0.06202662	0.05992206	0.08279337	0.05736191	0.06635283	0.3101996	4.553223	3.263836	0.0650257	0.1040792	0.2086584	0.09309051	1.735624	1.765044	0.8785547	0.5097036	0.08484316	0.07037367	0.05490789	0.0555357	0.3896609	0.4172034	0.2335751	0.4981821
1674.326	1	3.25434	2.454813	0.3026598	0.2882137	0.05695129	0.08235608	0.06141617	0.0594673	0.3247236	0.5961045	0.1552622	0.5174302	0.04256094	0.06246002	0.04933627	0.07373021	1.47786	1.239947	2.8004	1.631008	0.08899572	0.0852879	0.1142418	0.06951344
1674.327	1	0.296157	0.18271	4.060962	3.768726	0.2160482	0.2259088	0.1699828	0.1562159	1.953373	1.938327	1.309516	0.9090819	0.03995911	0.05077622	0.03993299	0.03852035	0.1810223	0.1580915	0.1654686	0.511362	0.02189944	0.03768687	0.0523584	0.05946126
1674.327	1	0.04167512	0.03640593	0.04103671	0.0356579	0.6484058	0.9854661	0.2445663	0.1971664	0.04506749	0.05118972	0.01819268	0.01837004	0.08962833	0.07601543	0.1159212	0.1243499	0.163971	0.2494368	0.3742697	0.3812592	1.50522	2.133379	2.951341	2.937253
1674.328	1	0.06252983	0.07588873	0.09026013	0.05148407	0.1083456	0.2895098	4.461188	3.318566	0.07129078	0.1045693	0.2071799	0.1034098	1.809932	1.71557	0.8726385	0.5057657	0.08295888	0.08108826	0.06029316	0.06098383	0.3914795	0.4090751	0.2611394	0.4826018
1674.426	1	3.217396	2.420764	0.3731994	0.2558584	0.0509727	0.0909699	0.06595564	0.07062851	0.2509429	0.6271139	0.1724397	0.6016149	0.0534453	0.0685346	0.06576069	0.09069148	1.500394	1.195733	2.793133	1.73098	0.09086582	0.1003328	0.1238629	0.06386136
1674.427	1	0.2834502	0.18738	3.981523	3.73532	0.2238375	0.2290894	0.1873045	0.1451236	2.003632	1.931965	1.411551	0.9115177	0.0393507	0.05571854	0.0461653	0.03590148	0.1724561	0.1547146	0.09006729	0.4675244	0.02277396	0.03875561	0.04871152	0.05540048
1674.427	1	0.02965274	0.03196733	0.03196283	0.024436	0.6283833	0.9604705	0.2520745	0.2032861	0.04500784	0.05341702	0.0206645	0.01881902	0.08947619	0.0754784	0.118008	0.1146947	0.161633	0.248749	0.3641654	0.3690305	1.464112	2.102804	2.862042	2.851987
1674.428	1	0.058877	0.06822294	0.06705677	0.05470834	0.1499192	0.2404473	4.352335	3.527633	0.05030426	0.09203546	0.2208839	0.1226887	1.852151	1.720626	0.8439424	0.4882958	0.07688314	0.08120441	0.04405774	0.0441297	0.3977524	0.3984634	0.2754236	0.4379919
1674.526	1	3.081592	2.307265	0.31046	0.1785766	0.05593404	0.09578197	0.05607134	0.07482241	0.2267952	0.5987308	0.1756261	0.5894755	0.04860914	0.09445405	0.07622707	0.07450274	1.419826	1.009093	2.684896	1.673438	0.06871591	0.09861377	0.1227894	0.05945142
1674.527	1	0.2771243	0.2232592	4.036873	3.797461	0.2149989	0.2139722	0.1873591	0.1509859	1.953143	1.838119	1.440672	0.9026182	0.03883549	0.04738938	0.0396405	0.03099606	0.1682817	0.1417742	0.1107964	0.4362439	0.01508749	0.04035178	0.04098668	0.04841855
1674.527	1	0.02250052	0.02467382	0.0305592	0.02574667	0.6077814	0.9355331	0.254515	0.1932983	0.04450545	0.04849606	0.020068	0.0224147	0.09941015	0.0892443	0.120938	0.1167698	0.1576766	0.2404211	0.3599826	0.3623781	1.40294	2.034236	2.828285	2.814821
1674.528	1	0.0530826	0.04799755	0.07196376	0.05674079	0.1856409	0.223624	4.378328	3.545596	0.06514658	0.05308204	0.2043567	0.1140998	2.022507	1.840841	0.8160176	0.4807383	0.07289272	0.09845324	0.05936187	0.0587483	0.3695392	0.3873527	0.3103288	0.3954037
1674.626	1	3.074942	2.252492	0.268705	0.1617347	0.06269978	0.07056112	0.07622759	0.06540554	0.2280734	0.5529945	0.1804295	0.5255962	0.04509664	0.06650925	0.06490342	0.07737979	1.461591	0.8804927	2.553349	1.721618	0.08915633	0.079021	0.1193404	0.0793699
1674.627	1	0.2866996	0.2821433	4.025121	3.769228	0.2094826	0.2101028	0.2059566	0.1449209	1.949349	1.771598	1.498929	0.8682425	0.03955387	0.03284436	0.03927514	0.02214696	0.1757342	0.1334019	0.1568266	0.4036334	0.02678453	0.02361398	0.03919232	0.04762268
1674.627	1	0.02057578	0.02163269	0.02404386	0.02200805	0.6056427	0.9375167	0.260035	0.1854581	0.03845098	0.04666438	0.01856663	0.01889041	0.1006838	0.09133957	0.1211715	0.1108261	0.155356	0.2345424	0.3537274	0.3541914	1.390752	2.00864	2.791052	2.768931
1674.628	1	0.04708378	0.06164668	0.0673994	0.06934559	0.1891375	0.1665467	4.454921	3.593236	0.04251809	0.03773079	0.2235724	0.1008522	2.145906	1.946113	0.7962287	0.4952431	0.06382874	0.05846126	0.07415104	0.05976522	0.3342334	0.3596853	0.3273627	0.3327266
1674.716	1	3.034612	2.104651	0.2135708	0.2180724	0.06603649	0.05796191	0.07467341	0.05376033	0.3092448	0.5063061	0.1664308	0.4189906	0.0584686	0.06102479	0.05822109	0.07169271	1.489945	0.7878116	2.388346	1.690055	0.09162165	0.07713476	0.1242641	0.06166253
1674.717	1	0.2956721	0.3536296	3.968882	3.69305	0.2183254	0.2197592	0.2100976	0.1365457	1.965086	1.797971	1.528363	0.8115934	0.04736771	0.03795473	0.0381957	0.02309334	0.1802957	0.135207	0.2038207	0.3667226	0.02760451	0.02834018	0.04369269	0.05097594
1674.718	1	0.02302882	0.02124587	0.02591402	0.02252075	0.6226593	0.968103	0.2689144	0.1950868	0.03873431	0.05049707	0.01789675	0.01678919	0.09989623	0.08764378	0.1148279	0.1060432	0.1557654	0.2382664	0.3565432	0.3570007	1.38858	2.03166	2.800081	2.770605
1674.718	1	0.04964494	0.05181489	0.07176779	0.09364531	0.1812519	0.08558587	4.540374	3.597487	0.03854391	0.04015386	0.2334118	0.1291009	2.257325	2.068134	0.7551079	0.5710867	0.06174882	0.08211754	0.04404848	0.04978558	0.2790236	0.3586555	0.3369051	0.2455153
1674.826	1	3.032267	1.942941	0.1732712	0.2121792	0.05236843	0.04402871	0.05543778	0.05603639	0.3772643	0.4587742	0.1287535	0.2908122	0.06697411	0.06531946	0.04395894	0.05774882	1.510364	0.944469	2.181419	1.558477	0.09458839	0.07303668	0.1067419	0.04787599
1674.827	1	0.3003021	0.3976819	3.904019	3.583972	0.2156207	0.2170002	0.2030378	0.1200057	2.004143	1.799303	1.474732	0.7928827	0.05716272	0.05076301	0.04625894	0.03532825	0.2178391	0.1460747	0.2196686	0.3658433	0.02965539	0.02891216	0.04511511	0.04769294
1674.827	1	0.01633437	0.01939799	0.02038475	0.01858541	0.6495633	1.017224	0.2686588	0.2094099	0.03850651	0.0515087	0.01845385	0.01720793	0.09641581	0.08380884	0.1152759	0.1016342	0.155592	0.2367398	0.351173	0.3495789	1.376433	2.017721	2.756856	2.718216
1674.828	1	0.05477169	0.05578898	0.0507408	0.1085089	0.2214804	0.09319715	4.511919	3.585359	0.07141835	0.06787553	0.2257083	0.1366952	2.274936	2.139521	0.6645467	0.6494344	0.05710073	0.06361279	0.0686389	0.05908855	0.2417906	0.3409514	0.3667104	0.1978357
1674.916	1	3.073266	1.95028	0.2053155	0.2571441	0.05065059	0.05005587	0.05839158	0.05319276	0.3663152	0.4178611	0.1566606	0.2348322	0.05533162	0.06652974	0.03101374	0.07102201	1.533473	1.193687	2.067653	1.492037	0.1026056	0.0834242	0.1038484	0.04836709
1674.917	1	0.3069972	0.4401673	3.905754	3.591556	0.2150045	0.2065422	0.1808843	0.1206717	1.963794	1.705261	1.369331	0.7755086	0.05168203	0.04989107	0.04235601	0.03269999	0.2394381	0.150843	0.2067066	0.3865102	0.02311222	0.03845593	0.03566751	0.04564302
1674.917	1	0.01133083	0.01465114	0.01995777	0.0204244	0.6473812	1.028988	0.2662401	0.2064248	0.03483437	0.04867519	0.01632436	0.01069007	0.0912545	0.08024779	0.1157263	0.1007281	0.150536	0.2333188	0.3419854	0.3375205	1.354371	1.9959	2.686445	2.640988
1674.918	1	0.05828065	0.06241754	0.08754094	0.0967512	0.2093608	0.2340404	4.480407	3.543614	0.06607321	0.08072024	0.2045453	0.1249716	2.19801	2.137396	0.6137749	0.7091179	0.07774715	0.06860966	0.05518818	0.07480349	0.2110438	0.3189291	0.3597827	0.2615076
1675.016	1	3.148542	2.157072	0.2919249	0.3167554	0.05247938	0.07021227	0.07485998	0.05349387	0.3414994	0.3665508	0.2091942	0.1916902	0.03770966	0.07415122	0.04234319	0.05946361	1.616801	1.35778	2.035135	1.502227	0.1005107	0.1068502	0.07467174	0.06070827
1675.017	1	0.3207055	0.4926538	3.915724	3.607845	0.2154163	0.2015975	0.1779236	0.122624	1.932982	1.631213	1.292279	0.7568753	0.0493125	0.03736061	0.03454146	0.03015988	0.2611834	0.1568925	0.2102418	0.4574659	0.03152042	0.04270962	0.04160541	0.05462887
1675.017	1	0.009280314	0.01374342	0.01965868	0.01866339	0.6372922	1.002727	0.2621267	0.1978004	0.03639096	0.0495179	0.01701518	0.01218129	0.08797729	0.07819873	0.1126373	0.09674643	0.1451274	0.2282883	0.3330613	0.3278514	1.325841	1.959873	2.613525	2.561067
1675.018	1	0.0646677	0.08064962	0.05786237	0.07466347	0.175903	0.3386021	4.447926	3.428098	0.0694009	0.06583356	0.1888197	0.1197684	2.097968	2.085419	0.554613	0.7436514	0.06369546	0.06347139	0.04183726	0.06855903	0.1959936	0.3295178	0.332334	0.3613422
1675.115	1	3.25682	2.40346	0.3370305	0.3198778	0.04505502	0.07695031	0.06830449	0.05729491	0.3241626	0.2936464	0.2273037	0.136763	0.03988474	0.06892376	0.03659382	0.04309577	1.638231	1.413235	2.120698	1.547725	0.09907537	0.1105336	0.07161023	0.05909521
1675.115	1	0.3228273	0.5208198	3.882091	3.602013	0.2128277	0.1946961	0.1620567	0.1193863	1.908663	1.589753	1.188885	0.7433737	0.05100392	0.04768659	0.03621903	0.03200789	0.2852782	0.1727302	0.2272181	0.5132383	0.03469507	0.03475618	0.04256148	0.04875358
1675.115	1	0.009115889	0.01294056	0.02045974	0.01924491	0.6169354	0.9522616	0.2579561	0.1885671	0.03331429	0.044705	0.01700879	0.01103972	0.08326225	0.07106558	0.104959	0.08996871	0.138949	0.2175167	0.3246198	0.319703	1.272461	1.881957	2.547084	2.487517
1675.115	1	0.07111699	0.09815843	0.0817417	0.08509304	0.144018	0.392112	4.373071	3.308864	0.06926865	0.03744167	0.1934759	0.1032704	1.989799	2.016872	0.5030893	0.7461725	0.07355609	0.07418543	0.05142607	0.06154451	0.2212786	0.3154719	0.2906285	0.4385483
1675.216	1	3.333623	2.562428	0.3507303	0.3352533	0.048966	0.06506496	0.05347009	0.05391183	0.3520692	0.2693905	0.2062678	0.104367	0.04871278	0.07867343	0.04775734	0.03569748	1.596215	1.378255	2.253586	1.545733	0.1103074	0.1066799	0.06487924	0.05918192
1675.217	1	0.3245683	0.5412988	3.849045	3.614621	0.2124614	0.19494	0.1434608	0.1198386	1.896547	1.564816	1.097236	0.7308279	0.05971112	0.0493874	0.0348939	0.0276941	0.3052109	0.187889	0.2517277	0.5373777	0.03250395	0.03282897	0.04765655	0.05301907
1675.217	1	0.007367117	0.01223406	0.01811633	0.01747096	0.6010429	0.9249977	0.2527374	0.17979	0.03171716	0.04449155	0.01493802	0.008034501	0.08018283	0.06687599	0.1027305	0.08523472	0.1342824	0.2134337	0.3200394	0.3150775	1.242786	1.846404	2.516601	2.453663
1675.218	1	0.06607509	0.09873095	0.09084976	0.05830254	0.1185006	0.427595	4.272717	3.221238	0.07082381	0.07034006	0.190086	0.08327708	1.906604	1.933206	0.4671638	0.7440856	0.07602566	0.06494677	0.04884878	0.04680426	0.2506747	0.3212204	0.2791663	0.4668259
1675.316	1	3.569669	2.906883	0.2335935	0.3443731	0.06117962	0.05444652	0.06320151	0.05545765	0.3254243	0.225377	0.2524332	0.1124084	0.0272226	0.04796495	0.07028766	0.0461155	1.740526	1.53902	2.742295	1.759965	0.1102911	0.1040417	0.1164687	0.06107436
1675.317	1	0.3186422	0.5231608	3.81671	3.530487	0.2023451	0.1928768	0.1374333	0.12136	1.873682	1.590042	1.061833	0.7343838	0.05532652	0.05271551	0.03303846	0.03222146	0.3048776	0.2002296	0.2813142	0.494531	0.02546056	0.04124867	0.05009356	0.04770566
1675.317	1	0.006496089	0.01042518	0.01768311	0.0172768	0.5712729	0.8808583	0.240614	0.1700849	0.03026221	0.04069929	0.0128182	0.007943535	0.07598184	0.06283075	0.1010076	0.08132158	0.1308989	0.2069868	0.3212868	0.3155996	1.212731	1.788358	2.524627	2.465685
1675.318	1	0.05677706	0.09587921	0.07706206	0.05623533	0.115325	0.3923415	4.142536	3.199188	0.0705086	0.07496392	0.1829589	0.08299815	1.813363	1.804502	0.4755591	0.7228443	0.07057513	0.07376573	0.04806472	0.07537822	0.2583028	0.3203253	0.2688981	0.4454353
1675.416	1	3.56843	3.029383	0.1837612	0.2556009	0.04760745	0.05099374	0.06183699	0.05202381	0.3235487	0.222189	0.2573832	0.139474	0.04341592	0.06855817	0.06630369	0.04697283	1.809768	1.640404	2.873006	1.819654	0.09745697	0.08861951	0.09596117	0.05902188
1675.417	1	0.3117168	0.5158774	3.811256	3.560588	0.2025987	0.19248	0.1411103	0.1157991	1.878326	1.619041	1.020788	0.7392799	0.04809784	0.04698103	0.03060209	0.03040293	0.3095226	0.2107779	0.2986612	0.4684016	0.0299381	0.04581012	0.0403536	0.04129799
1675.417	1	0.006045075	0.01050436	0.01852501	0.01908427	0.5293298	0.8156816	0.236867	0.163541	0.02677818	0.03889721	0.01365364	0.00831014	0.07301773	0.06156099	0.09967067	0.0794336	0.1283325	0.2018457	0.325624	0.3213963	1.193867	1.753139	2.566388	2.508126
1675.418	1	0.06749139	0.07987984	0.08370236	0.07352883	0.1229896	0.3867554	4.1265	3.232463	0.05868835	0.0815053	0.182058	0.08082441	1.80453	1.74051	0.5025492	0.6870683	0.06168226	0.04904224	0.04958153	0.04159672	0.2563983	0.3037928	0.2825038	0.4081169
1675.516	1	3.519349	3.054639	0.1568367	0.1615398	0.05028629	0.05472878	0.04651579	0.03810023	0.3089622	0.2381718	0.2616794	0.1400363	0.03791279	0.04351967	0.07980494	0.04867354	1.837363	1.755751	2.908863	1.841699	0.09829326	0.09840046	0.09440497	0.05639367
1675.517	1	0.3164811	0.497228	3.766636	3.527369	0.2101561	0.2029862	0.1467201	0.1231073	1.899885	1.682886	1.052114	0.7336696	0.04749995	0.04838811	0.0383625	0.03699096	0.3130492	0.2128101	0.3156409	0.4200429	0.03714615	0.04061317	0.0391167	0.05579481
1675.517	1	0.01029972	0.01275583	0.01993153	0.02169427	0.5051991	0.7785228	0.2353029	0.1589596	0.02798909	0.03782554	0.01683777	0.01026854	0.07416194	0.06324366	0.1010773	0.08363261	0.1293222	0.2014482	0.3284401	0.3233858	1.183998	1.736024	2.582558	2.526779
1675.518	1	0.0547333	0.06579224	0.07742468	0.06677671	0.1406714	0.3376173	4.108504	3.273383	0.0515513	0.06706461	0.1661806	0.08873266	1.822086	1.73232	0.5739687	0.6513131	0.07066021	0.04383374	0.05574227	0.0577317	0.2705114	0.2825555	0.2753037	0.3726781
1675.616	1	3.458256	3.010094	0.2157712	0.1247288	0.04814105	0.04486234	0.05984697	0.04950486	0.303394	0.2327887	0.2263473	0.09522479	0.03892099	0.06200073	0.05112674	0.03499368	1.916015	1.864386	2.993531	1.871827	0.09912508	0.09913668	0.08153988	0.05387687
1675.617	1	0.3168958	0.4549166	3.743593	3.503901	0.2052536	0.2064434	0.1458434	0.1116172	1.893934	1.720523	1.081963	0.7298831	0.04511364	0.04931595	0.04041175	0.02986006	0.2970788	0.2001061	0.3007108	0.3458658	0.03191293	0.0269617	0.04594602	0.05217737
1675.617	1	0.01218707	0.01454961	0.02092471	0.022504	0.4926157	0.7572339	0.2310399	0.1517449	0.03154017	0.04031935	0.01845809	0.01472909	0.07579839	0.06617927	0.1053252	0.08699762	0.1297633	0.2019522	0.3286495	0.326781	1.168455	1.723433	2.585977	2.536062
1675.618	1	0.054137	0.07250165	0.07141181	0.0470822	0.1665258	0.2802702	4.114796	3.335088	0.06693749	0.05715612	0.1830795	0.09222723	1.855417	1.772346	0.6293606	0.6373182	0.05993648	0.04909759	0.04652584	0.04598311	0.2660617	0.2640223	0.2438758	0.2951078
1675.716	1	3.355854	2.91511	0.2725688	0.2126271	0.04876105	0.04367931	0.06354497	0.07101297	0.2826999	0.2150792	0.3158438	0.0917382	0.04334003	0.04989458	0.05319485	0.03865475	2.016831	1.886968	3.068371	1.903875	0.09301791	0.0937351	0.09159314	0.06165506
1675.717	1	0.3201342	0.422811	3.753298	3.536765	0.2071417	0.2173538	0.1521709	0.1111273	1.900158	1.769552	1.12622	0.7393436	0.04749161	0.05196246	0.03978154	0.03181813	0.271384	0.1857361	0.2660857	0.3027443	0.03076127	0.02071687	0.04892394	0.05471741
1675.717	1	0.01451124	0.01431064	0.01998811	0.02311794	0.4805558	0.7382572	0.2341236	0.1501939	0.02948543	0.04243382	0.02150535	0.0186458	0.07432571	0.06524233	0.1072536	0.08777991	0.1318783	0.2023629	0.3315012	0.3272102	1.160476	1.716441	2.586596	2.539082
1675.718	1	0.0433145	0.03534509	0.05069822	0.06135166	0.143601	0.188746	4.146404	3.377833	0.05723629	0.03359758	0.1756999	0.08859714	1.891702	1.847788	0.6669046	0.5800753	0.05829567	0.04515881	0.03651792	0.02863059	0.2583936	0.2640243	0.20097	0.2094256
1675.816	1	3.230034	2.826738	0.3800302	0.2916366	0.04642841	0.04569042	0.06918109	0.07116763	0.2688402	0.2084905	0.421205	0.1889477	0.05300109	0.0435119	0.06816774	0.04643469	2.030903	1.850348	3.11153	1.920884	0.09602224	0.09767052	0.1090501	0.06148686
1675.817	1	0.3150448	0.3730005	3.766114	3.557566	0.2041412	0.2144419	0.1608714	0.1121775	1.887233	1.790626	1.191224	0.7370562	0.03989329	0.05366421	0.04073325	0.03336913	0.2425789	0.1866068	0.2186619	0.2825965	0.0262348	0.02362558	0.04813093	0.04448218
1675.817	1	0.02193581	0.01932967	0.02433454	0.02390998	0.4739176	0.723676	0.2363676	0.1472317	0.02857549	0.04027762	0.02316786	0.01847914	0.0783928	0.0668886	0.1062043	0.08993409	0.1352334	0.2038284	0.3304059	0.3251832	1.148759	1.697274	2.569512	2.513782
1675.818	1	0.03540467	0.02628304	0.0429792	0.05023885	0.1174304	0.1110277	4.177918	3.39973	0.04656019	0.04307217	0.1802503	0.08283939	1.928042	1.926418	0.6885681	0.5547248	0.04345368	0.04715118	0.04476951	0.03112206	0.2237553	0.2740746	0.1836417	0.1618786
1675.916	1	3.152248	2.680678	0.4505593	0.3078167	0.05047224	0.03993845	0.05308534	0.05233953	0.2910754	0.207266	0.5244178	0.2805775	0.04429777	0.05844804	0.07666192	0.03994527	1.997773	1.757762	3.145962	1.975631	0.09647039	0.09024363	0.09978983	0.05896562
1675.917	1	0.3185076	0.3103211	3.770252	3.537428	0.199661	0.2125457	0.1587562	0.1205833	1.868639	1.79238	1.242295	0.7539028	0.03794928	0.04775359	0.0284247	0.02663012	0.2149905	0.1893891	0.1560876	0.2599782	0.02943796	0.02973634	0.04757366	0.03434537
1675.917	1	0.0217539	0.02015358	0.02550327	0.0269686	0.4657306	0.7115785	0.2318953	0.1473617	0.02932689	0.0388333	0.02284463	0.01718519	0.07820303	0.0660164	0.1050689	0.08845545	0.1329579	0.198996	0.3194955	0.3147057	1.116879	1.647479	2.487663	2.431411
1675.918	1	0.0240954	0.02561842	0.04413985	0.05171232	0.09063672	0.05586793	4.17801	3.376104	0.03638311	0.039625	0.1617646	0.07872352	1.947256	1.972329	0.6995677	0.5301143	0.04065923	0.05283908	0.02414355	0.03584347	0.1983227	0.2833602	0.1468202	0.09664257
1676.016	1	3.107851	2.568535	0.5132501	0.2806909	0.05859748	0.03839946	0.05350744	0.04468932	0.3346318	0.2268238	0.5667454	0.3841847	0.04665054	0.06014626	0.08763677	0.0581765	1.90836	1.613829	3.169457	1.994409	0.09184442	0.0956676	0.09683297	0.06755129
1676.017	1	0.3277408	0.2587914	3.780888	3.511403	0.1994088	0.2085465	0.1585426	0.1124178	1.85405	1.788848	1.28112	0.7503946	0.03712932	0.05141142	0.02245259	0.02353396	0.2008315	0.1905691	0.1303432	0.2642249	0.02798942	0.03481225	0.04204765	0.02125468
1676.017	1	0.02292336	0.02087364	0.02526084	0.02677531	0.4679305	0.709103	0.2288139	0.1527747	0.0305133	0.03959914	0.02196695	0.01809227	0.0744425	0.06491556	0.1051102	0.0897805	0.1314373	0.1970728	0.3127572	0.306799	1.10324	1.632245	2.416718	2.35764
1676.018	1	0.03492173	0.02813533	0.04423563	0.03504462	0.09184562	0.1287316	4.155454	3.350774	0.02719273	0.05612144	0.1712504	0.08151475	1.932771	1.96502	0.7085416	0.5187411	0.04068082	0.04779931	0.03599614	0.02855807	0.1943764	0.2849243	0.10375	0.09571071
1676.116	1	3.092681	2.48298	0.6530224	0.245905	0.05268292	0.03735212	0.06026614	0.05940936	0.3322207	0.2236155	0.5942243	0.503462	0.04490415	0.07409223	0.08006517	0.07901846	1.860416	1.383382	3.248929	1.975081	0.09324624	0.09311543	0.0908602	0.06390149
1676.117	1	0.3395869	0.2090714	3.811751	3.509405	0.195851	0.2038209	0.1655858	0.1107068	1.825546	1.75558	1.310516	0.7277602	0.03402439	0.04857721	0.02394283	0.0346376	0.2010531	0.1945482	0.132324	0.2809899	0.02416932	0.03423173	0.03275382	0.02484547
1676.117	1	0.02134075	0.02107549	0.02504068	0.02765533	0.467009	0.7081461	0.2223979	0.1517434	0.02872025	0.04005667	0.01663186	0.01485352	0.07157634	0.06243711	0.1013302	0.08717518	0.1289588	0.1931034	0.3045049	0.2980267	1.087641	1.605352	2.353974	2.29766
1676.118	1	0.03394545	0.04245848	0.03686951	0.04342967	0.06187316	0.188622	4.137856	3.319137	0.04044669	0.03901022	0.1695367	0.07675921	1.890541	1.915946	0.689133	0.5093401	0.04613552	0.05750564	0.03597096	0.03301796	0.2077113	0.2833586	0.07138659	0.1554069
1676.216	1	3.116232	2.476911	0.7309445	0.247653	0.04496781	0.04584797	0.07616332	0.05956416	0.3054002	0.2306313	0.5988574	0.5918941	0.05285936	0.04980204	0.08407004	0.07277701	1.874738	1.160778	3.291914	1.915367	0.09913601	0.08614833	0.1031606	0.06017113
1676.217	1	0.3584974	0.1432604	3.842332	3.491976	0.1923452	0.1972538	0.1635367	0.1062863	1.773773	1.691022	1.313049	0.705571	0.03527358	0.0414386	0.03169064	0.03439675	0.2242527	0.2007216	0.1730403	0.2768026	0.02853087	0.02902129	0.02546773	0.02817042
1676.217	1	0.01989841	0.01821463	0.02504095	0.02493465	0.4583242	0.695362	0.2110009	0.1468357	0.02642035	0.0373476	0.01878571	0.01282883	0.07065363	0.06068226	0.09745081	0.08292875	0.1219305	0.1871518	0.2903509	0.2845767	1.04505	1.557638	2.252068	2.192178
1676.218	1	0.03088898	0.01974313	0.04848424	0.04003068	0.09653365	0.2292261	4.080103	3.245948	0.04621879	0.03921306	0.1783538	0.07938534	1.812389	1.841847	0.6652045	0.5052433	0.05665343	0.05216561	0.02504295	0.03999009	0.1904306	0.2765799	0.08026167	0.1891672
1676.316	1	3.162016	2.532774	0.7078173	0.281754	0.047844	0.04441125	0.07445707	0.04573547	0.2672184	0.252581	0.5465771	0.6214989	0.05478443	0.06088384	0.0774634	0.08287438	1.853288	1.151003	3.338552	1.850037	0.1021696	0.09300156	0.1027567	0.05252268
1676.317	1	0.3713749	0.08534527	3.834891	3.474249	0.1927574	0.1909493	0.1677298	0.1059662	1.769467	1.648435	1.320843	0.6931877	0.0379169	0.04615794	0.03232123	0.0397595	0.2553988	0.2097117	0.2319671	0.2816475	0.03101144	0.03427571	0.03613979	0.03315619
1676.317	1	0.01901909	0.02093468	0.02746637	0.02844119	0.4573345	0.6899006	0.2064295	0.1442917	0.02875683	0.03760337	0.02028327	0.01404726	0.06663804	0.05662722	0.09629055	0.08276725	0.1213056	0.1873336	0.29028	0.2849437	1.041054	1.550948	2.248284	2.189006
1676.318	1	0.03707269	0.04402216	0.0530499	0.04406036	0.1201924	0.2644857	4.050827	3.181776	0.06328215	0.04273214	0.165702	0.07757326	1.749594	1.75053	0.6732682	0.4988597	0.05902251	0.04974275	0.0321708	0.05077814	0.1991973	0.262037	0.07418326	0.2163341
1676.416	1	3.211347	2.627636	0.6683353	0.3358337	0.05343623	0.05047651	0.06964673	0.0512255	0.2227189	0.2541412	0.4418899	0.5971911	0.03898957	0.04014231	0.07548027	0.08130485	1.788963	1.308533	3.326835	1.794002	0.1042094	0.08988109	0.1045072	0.04563256
1676.417	1	0.3789485	0.1161874	3.864287	3.50409	0.1973608	0.1924891	0.1674237	0.1001171	1.788565	1.628136	1.301719	0.6665837	0.04668467	0.05618644	0.0381686	0.04648974	0.2845266	0.2350989	0.2809745	0.3259668	0.02852619	0.03323054	0.03380568	0.03889545
1676.417	1	0.03043431	0.02546235	0.03015087	0.02866774	0.4494272	0.6745294	0.2183681	0.1469776	0.02546076	0.03516407	0.01679967	0.01517353	0.06603258	0.0560962	0.1057648	0.09504223	0.128526	0.1922896	0.3061322	0.3055756	1.074307	1.605458	2.377718	2.334596
1676.418	1	0.05338126	0.04249461	0.05440253	0.04789529	0.1445706	0.2886487	4.065009	3.160078	0.05504176	0.06275833	0.1644381	0.07675989	1.673561	1.686417	0.6763984	0.4856346	0.05928641	0.06023233	0.03251944	0.04596998	0.2127373	0.2724202	0.098636	0.255461
1676.516	1	3.187832	2.709114	0.5920425	0.4100004	0.04970447	0.04035718	0.06557682	0.05435136	0.1814422	0.2228169	0.2752098	0.5510063	0.05285756	0.05401931	0.06073887	0.06193057	1.794709	1.522199	3.296582	1.772323	0.09958637	0.08208285	0.1074235	0.06244857
1676.517	1	0.3739227	0.1473163	3.749646	3.399352	0.2028336	0.191922	0.1603661	0.1060032	1.854289	1.621932	1.230392	0.6695373	0.05027396	0.05014336	0.03666415	0.04347057	0.2947799	0.235147	0.2863073	0.333215	0.03584368	0.03388444	0.03620442	0.04134317
1676.517	1	0.0389402	0.03413135	0.03542393	0.03809642	0.4444148	0.6656031	0.2319953	0.145149	0.03302228	0.04118098	0.0212681	0.01988533	0.07305216	0.06654875	0.1077429	0.09960173	0.1328265	0.1962815	0.3206132	0.3208553	1.099222	1.646644	2.502722	2.465202
1676.518	1	0.04373601	0.04732823	0.05297845	0.05420857	0.1597152	0.2939754	4.09009	3.139983	0.04938416	0.06461711	0.1556703	0.07391419	1.653553	1.634863	0.6703991	0.4853128	0.06595084	0.06196833	0.02349138	0.04391851	0.2389702	0.2791333	0.1382339	0.2931301
1676.616	1	3.236534	2.824587	0.4618485	0.4664598	0.03537079	0.05780845	0.06584493	0.04930546	0.1348426	0.1654394	0.1169666	0.4930739	0.04331355	0.05558705	0.05199391	0.0591829	1.823513	1.665751	3.196477	1.716515	0.08357316	0.08619203	0.09596118	0.06590873
1676.617	1	0.3642475	0.1904177	3.755749	3.40855	0.203501	0.1821479	0.142548	0.105698	1.845338	1.561402	1.120346	0.6421544	0.05155777	0.04571167	0.03982989	0.03228005	0.3110983	0.2255678	0.2861914	0.3675719	0.03404564	0.03232702	0.03679753	0.04196518
1676.618	1	0.04401061	0.03484226	0.03487242	0.03357398	0.4434499	0.6600739	0.2397405	0.1391348	0.03050108	0.04017696	0.02474178	0.02369501	0.07059467	0.06926066	0.1069284	0.09946213	0.1313787	0.1947629	0.3239308	0.3252903	1.093745	1.641476	2.534324	2.509908
1676.618	1	0.06137741	0.06816391	0.06840276	0.05438438	0.1863808	0.2872571	4.075679	3.144982	0.05746955	0.07840861	0.1709084	0.07581151	1.676691	1.622047	0.6426828	0.4866586	0.06746152	0.06585606	0.03247848	0.046509	0.261245	0.2908661	0.1809745	0.3132025
1676.716	1	3.270237	2.86832	0.2918106	0.447589	0.0250805	0.04419742	0.04717056	0.04839956	0.07771597	0.1023647	0.09225349	0.4497668	0.04812995	0.04801704	0.04140077	0.06796879	1.90356	1.763382	3.111523	1.674809	0.08456851	0.08336706	0.08705867	0.06813853
1676.717	1	0.3622745	0.2179208	3.738661	3.418238	0.2009242	0.1769429	0.1379514	0.1036841	1.830931	1.50453	1.024907	0.6318386	0.05578115	0.04969471	0.04053612	0.0334689	0.3128535	0.2292361	0.2822763	0.3928406	0.03476564	0.03461799	0.04069836	0.04734036
1676.717	1	0.03988918	0.03456726	0.03382788	0.03804294	0.4417239	0.6551315	0.2339779	0.1264745	0.02782087	0.03813528	0.02309565	0.02184731	0.06740984	0.06578876	0.1122209	0.09566408	0.129751	0.1936322	0.3270851	0.3267342	1.089088	1.626506	2.53508	2.5134
1676.718	1	0.06614053	0.05648953	0.06531526	0.05257724	0.1967719	0.2636215	4.071971	3.154529	0.05610537	0.05239437	0.169617	0.07500627	1.704477	1.629041	0.5954858	0.4701949	0.05566699	0.05664984	0.02843543	0.03941256	0.2616113	0.287488	0.200592	0.3001353
1676.816	1	3.285105	2.893767	0.1628625	0.3954833	0.03859525	0.04639852	0.05330598	0.07252155	0.05675859	0.06523678	0.1512079	0.4499204	0.0518506	0.0538944	0.0473769	0.05767757	2.011646	1.833348	2.995204	1.643874	0.08857488	0.09129102	0.09228246	0.06138197
1676.817	1	0.3551599	0.2421239	3.738218	3.447943	0.199765	0.1751278	0.1220346	0.09539211	1.8136	1.478734	0.9464965	0.6191473	0.05825924	0.05531361	0.03630559	0.03341152	0.2920636	0.2404695	0.2653583	0.3988737	0.02624311	0.03058385	0.04308259	0.05202524
1676.817	1	0.0404436	0.03074786	0.02840588	0.03085795	0.4477358	0.6587229	0.2302678	0.1176566	0.02752836	0.03701188	0.02030898	0.020735	0.06668178	0.05855902	0.1090328	0.09478744	0.1284189	0.1926914	0.3216982	0.3213423	1.086718	1.625331	2.517602	2.494453
1676.818	1	0.05900972	0.05594104	0.06301105	0.05290238	0.1803173	0.2142521	4.107238	3.193226	0.04915317	0.04648743	0.1736978	0.06923532	1.762834	1.673424	0.5616634	0.4678142	0.06239386	0.04580069	0.04555261	0.04404841	0.2837047	0.2788526	0.2193689	0.2710983
1676.916	1	3.260949	2.887503	0.1896485	0.3682312	0.03965424	0.03680139	0.06412081	0.06695462	0.05395585	0.06807523	0.2063786	0.4444001	0.04407906	0.03707684	0.0492941	0.06547327	2.067831	1.859793	2.892648	1.640184	0.09210137	0.10535	0.09033957	0.04607989
1676.917	1	0.3371132	0.2465895	3.701027	3.481514	0.1968912	0.175779	0.1209969	0.1016178	1.789176	1.475721	0.8994478	0.6244409	0.05272262	0.05360908	0.03667288	0.03015251	0.2739578	0.2420016	0.2497963	0.372318	0.02595093	0.02952668	0.03211501	0.0433842
1676.917	1	0.04550176	0.03491245	0.0328629	0.03732022	0.4595828	0.6830436	0.2435761	0.1224134	0.03157799	0.04213453	0.02530864	0.02193542	0.06589184	0.05969131	0.1144154	0.102698	0.1307037	0.1976044	0.3401165	0.3397619	1.108892	1.664024	2.631952	2.6261
1676.918	1	0.05503707	0.03737993	0.05237642	0.0552729	0.1425324	0.1546089	4.188709	3.250057	0.04399036	0.02856477	0.1780061	0.08685383	1.803349	1.721722	0.5320594	0.4708325	0.05853686	0.05386816	0.03424275	0.0536516	0.2800674	0.2978658	0.2240111	0.2202244
1677.016	1	3.205086	2.805344	0.2523304	0.3730468	0.04143915	0.04800911	0.04858828	0.07088615	0.09413859	0.1212563	0.2690993	0.3992789	0.04783835	0.0431434	0.05507186	0.06252828	2.099672	1.859055	2.829112	1.627159	0.09790008	0.1053305	0.08563232	0.04350893
1677.017	1	0.3164056	0.2665854	3.768747	3.54405	0.1932564	0.179615	0.116359	0.1050631	1.761772	1.476591	0.8784346	0.6186669	0.05277046	0.04765271	0.03956065	0.02636354	0.2551577	0.2523573	0.2629145	0.3634766	0.02964803	0.037741	0.04006747	0.04973182
1677.017	1	0.04756513	0.02970845	0.02568595	0.02699041	0.4633566	0.6872774	0.2474453	0.1315515	0.03208558	0.04060833	0.02189339	0.01801335	0.05817011	0.05686829	0.1098078	0.1017386	0.1310405	0.194591	0.3457376	0.3447893	1.106657	1.653246	2.67483	2.660756
1677.018	1	0.03969011	0.02673439	0.04305474	0.050038	0.1329326	0.08651143	4.173696	3.303432	0.04849941	0.03615371	0.1792113	0.08343452	1.826638	1.759789	0.50301	0.4951677	0.05689838	0.04853182	0.048227	0.05038729	0.2631052	0.2906358	0.2303261	0.1472515
1677.116	1	3.169968	2.700461	0.3474864	0.3870604	0.04255064	0.05352295	0.05058121	0.080573	0.1074767	0.1309737	0.3234673	0.3206041	0.04260812	0.03080286	0.0449443	0.03908036	2.102853	1.832104	2.771664	1.596817	0.09814336	0.1005146	0.1015325	0.05741078
1677.117	1	0.3066566	0.2709082	3.779612	3.56204	0.1909218	0.1812385	0.121491	0.1102592	1.740534	1.508622	0.9124334	0.6375182	0.04728942	0.04658727	0.03809785	0.02430365	0.2334479	0.2525842	0.2740115	0.3253164	0.02925951	0.0402503	0.05267934	0.05251998
1677.117	1	0.04550123	0.03399764	0.02994949	0.03383634	0.4639821	0.6936666	0.2355187	0.1342156	0.0277593	0.03867317	0.02057785	0.01772857	0.06090088	0.0544241	0.1075944	0.100915	0.1294947	0.1958888	0.3436266	0.3409659	1.101574	1.644826	2.665784	2.643561
1677.118	1	0.03454364	0.036444	0.05477492	0.04068899	0.1196471	0.04303612	4.156622	3.29382	0.04082756	0.04155402	0.1648499	0.07877861	1.829993	1.772106	0.472765	0.5320095	0.04952403	0.05516738	0.04079796	0.03197867	0.2463408	0.2615241	0.2206596	0.111381
1677.216	1	3.151457	2.586245	0.4110525	0.361543	0.04049566	0.04231382	0.04975298	0.06644842	0.08962355	0.1379675	0.3417778	0.3162952	0.0387358	0.04333992	0.06488639	0.04636231	2.095138	1.806206	2.748449	1.582859	0.09448392	0.09635755	0.1079597	0.06551369
1677.217	1	0.303384	0.2951859	3.825117	3.61153	0.1910267	0.1828875	0.1264148	0.1131147	1.70939	1.523707	0.9534848	0.6525334	0.04382257	0.04636796	0.03050885	0.02426673	0.2076007	0.2437693	0.2674116	0.2757753	0.02195361	0.03841721	0.05476405	0.05161443
1677.217	1	0.04118598	0.03420272	0.02690903	0.02785256	0.4680982	0.703181	0.229408	0.1414717	0.02837623	0.03837674	0.01790398	0.0145036	0.06470307	0.05558116	0.1075535	0.09546571	0.126785	0.1948059	0.3422498	0.3399443	1.104919	1.636354	2.648416	2.62497
1677.218	1	0.03984138	0.0460171	0.04117242	0.03353961	0.1040165	0.1302508	4.155164	3.288793	0.03920287	0.03962293	0.1801216	0.0781373	1.811524	1.75489	0.4713512	0.5637445	0.05475954	0.05827482	0.03363438	0.04072872	0.2405765	0.2377055	0.2129683	0.135117
1677.316	1	3.241409	2.559698	0.4160766	0.3013663	0.04825537	0.0534701	0.05151442	0.07463395	0.09031981	0.1697837	0.3761594	0.3997355	0.03790116	0.03336428	0.07058241	0.05248772	2.021894	1.648757	2.714052	1.510683	0.09643764	0.09340483	0.1019181	0.09764007
1677.317	1	0.295123	0.3269622	3.98777	3.773231	0.1831446	0.1735371	0.1389017	0.109539	1.651594	1.508001	0.9844283	0.6341945	0.05424545	0.04280176	0.02873542	0.02714869	0.1969564	0.2348946	0.2545875	0.2505369	0.020215	0.0286506	0.05021399	0.05165124
1677.317	1	0.03550084	0.03555254	0.03388893	0.0370728	0.4711961	0.7173243	0.2189839	0.1476632	0.02897985	0.03837589	0.0148473	0.01196194	0.05839955	0.05035008	0.09955849	0.09801254	0.124262	0.1906655	0.3328701	0.3335015	1.092423	1.625764	2.613685	2.585739
1677.318	1	0.05042606	0.04146379	0.03910476	0.05500242	0.09599358	0.2176289	4.155827	3.273162	0.05108393	0.04536874	0.1754566	0.08561706	1.761815	1.707808	0.4775742	0.6025803	0.05989215	0.05440595	0.0465483	0.04068485	0.2242942	0.2342803	0.2075516	0.2089659
1677.416	1	3.234053	2.478867	0.407064	0.3382937	0.04784214	0.06515896	0.06663221	0.05946905	0.136274	0.159312	0.3261428	0.4152856	0.03230688	0.04684771	0.04976459	0.05458968	1.978421	1.485896	2.791193	1.485229	0.09951234	0.08608848	0.1037102	0.09969261
1677.417	1	0.2761824	0.30652	3.949146	3.722356	0.1806985	0.1782591	0.1443804	0.1096585	1.639495	1.549909	1.065937	0.6695197	0.04759218	0.04006579	0.03125645	0.01922733	0.1832068	0.2152919	0.2071787	0.1968192	0.01739971	0.03020572	0.03883208	0.03334311
1677.417	1	0.03569873	0.03096	0.0242202	0.02927275	0.4718535	0.7332172	0.2130256	0.1481857	0.03016609	0.03885837	0.01550188	0.009375998	0.06012869	0.04827916	0.1018544	0.09371114	0.1267428	0.1948504	0.338112	0.3391828	1.107364	1.643988	2.630822	2.606237
1677.418	1	0.06122566	0.04375397	0.05389732	0.05301825	0.1235348	0.3114942	4.173337	3.244179	0.05913613	0.04232764	0.1702142	0.07207746	1.681501	1.64998	0.4941177	0.6307023	0.04766755	0.05344292	0.04017417	0.04185678	0.1968971	0.243346	0.2032683	0.2699683
1677.516	1	3.230228	2.414297	0.3931189	0.3653933	0.04365891	0.0594612	0.07510094	0.0775317	0.2068904	0.1253716	0.2882857	0.4606468	0.03226733	0.03629226	0.06715266	0.06573688	1.897888	1.329041	2.916601	1.450784	0.08774805	0.0907557	0.1061857	0.07469863
1677.517	1	0.2795642	0.3108057	3.938297	3.665782	0.187916	0.1898564	0.1444551	0.1069333	1.672168	1.62082	1.127337	0.6875004	0.04798873	0.03577918	0.02024103	0.01984788	0.1843369	0.211131	0.1635933	0.1949712	0.01407241	0.03142879	0.03485855	0.02749491
1677.517	1	0.04191176	0.03711245	0.0305507	0.0320072	0.4931561	0.7529452	0.2211803	0.1492299	0.03150522	0.03982634	0.01521712	0.008414446	0.0616786	0.0550353	0.1074154	0.09111592	0.1308375	0.2031015	0.3641332	0.3640433	1.151888	1.703421	2.836381	2.818345
1677.518	1	0.05112591	0.07087255	0.06364466	0.0523084	0.1479036	0.3715073	4.23548	3.206145	0.06203555	0.07076361	0.1694738	0.07990657	1.596997	1.589507	0.5107156	0.6650971	0.05366363	0.06723861	0.05537857	0.04912545	0.1662374	0.2709556	0.212643	0.3382848
1677.616	1	3.283234	2.396533	0.3897379	0.4135665	0.04801931	0.06236696	0.08489429	0.07103331	0.3008965	0.1609971	0.3248215	0.5225421	0.05214205	0.0420162	0.05987295	0.07008625	1.851722	1.274982	3.02019	1.419196	0.08916814	0.08761748	0.1210649	0.068175
1677.617	1	0.2904592	0.3265597	3.938495	3.637199	0.1838987	0.18943	0.1515698	0.1118409	1.701577	1.652982	1.163897	0.6981101	0.03792498	0.03168675	0.01592433	0.01434221	0.1714969	0.227192	0.1357864	0.1957962	0.01197399	0.02842849	0.02732396	0.02530664
1677.617	1	0.04215803	0.03543305	0.02649641	0.03098126	0.5050215	0.7663225	0.2269703	0.1487357	0.0297648	0.03932161	0.01530189	0.01234607	0.06298227	0.05861037	0.1092432	0.09955534	0.1330727	0.2056102	0.3756543	0.3801561	1.173622	1.741459	2.935941	2.928111
1677.618	1	0.05558785	0.07084875	0.06331354	0.06862654	0.1759634	0.3971517	4.235187	3.185298	0.05922122	0.07871433	0.1696221	0.07833568	1.544337	1.536794	0.523743	0.6983567	0.05285092	0.05749255	0.03996764	0.06460143	0.1650407	0.2808862	0.2300456	0.3800119
1677.716	1	3.324288	2.382266	0.3727603	0.4233931	0.04007574	0.04402513	0.08354566	0.06803579	0.3286558	0.1705069	0.3304872	0.5625891	0.05052369	0.04212124	0.06134162	0.08328679	1.794705	1.281637	3.08881	1.386433	0.07822967	0.07982205	0.1160063	0.07362613
1677.717	1	0.3081748	0.3442521	3.917847	3.607684	0.1868728	0.1927039	0.1586136	0.1111433	1.745476	1.674982	1.189617	0.7099801	0.03220251	0.03545332	0.02075514	0.01338704	0.15932	0.2446277	0.1667295	0.1924829	0.02386858	0.02513723	0.02640977	0.02377144
1677.717	1	0.03828634	0.03015677	0.02781835	0.03256635	0.5078122	0.766924	0.2246963	0.1423457	0.03259665	0.04329424	0.01946931	0.008963813	0.06323801	0.05960395	0.1117932	0.09743315	0.1334553	0.2104787	0.3806585	0.3806802	1.187638	1.770312	2.96164	2.95342
1677.718	1	0.05188171	0.05799099	0.07000647	0.0587516	0.1917125	0.3925858	4.216834	3.193287	0.05773028	0.07438513	0.1621926	0.08677403	1.548293	1.509027	0.5756518	0.6921618	0.05393402	0.0564802	0.0522729	0.05772528	0.1659707	0.2685392	0.2202086	0.3802175
1677.816	1	3.314001	2.378613	0.3496122	0.4610955	0.04355539	0.05092971	0.07793123	0.05750116	0.3415516	0.179921	0.2844825	0.5842047	0.04707705	0.04218744	0.04873529	0.07027949	1.756755	1.358165	3.137574	1.395074	0.07674388	0.1123917	0.1214735	0.07661079
1677.817	1	0.314732	0.3401415	3.885045	3.559867	0.191071	0.191515	0.1526678	0.1084052	1.793826	1.691146	1.184754	0.7171543	0.03966348	0.04375627	0.02756124	0.01645058	0.1402458	0.2549158	0.1985968	0.1868397	0.01819589	0.02693754	0.02289108	0.01771181
1677.817	1	0.03019263	0.02355392	0.02052749	0.02718174	0.4979335	0.7534446	0.2215781	0.1415744	0.03151872	0.04161548	0.01660961	0.01019354	0.06428548	0.05880516	0.1067134	0.08750979	0.1301201	0.2050746	0.3708399	0.3740125	1.183415	1.762109	2.914323	2.895842
1677.818	1	0.04587474	0.07467671	0.0602193	0.05195502	0.1826402	0.3430462	4.197207	3.198032	0.06746343	0.06090365	0.1721151	0.08874369	1.562701	1.522585	0.6223806	0.6865073	0.05189083	0.04637934	0.04916095	0.06825792	0.1622489	0.2369603	0.2030702	0.3449603
1677.916	1	3.291696	2.411859	0.3050928	0.4825445	0.04362336	0.04625327	0.06876897	0.05341223	0.3484502	0.1890735	0.212258	0.5870657	0.03456561	0.0491107	0.055053	0.07393336	1.722592	1.478249	3.13508	1.447126	0.07649481	0.1194895	0.1044543	0.08041931
1677.917	1	0.3159369	0.3462057	3.826607	3.512811	0.1982386	0.1926651	0.151278	0.1098237	1.857717	1.695323	1.142856	0.7241256	0.03390767	0.04404421	0.0288401	0.01566777	0.1274793	0.2503102	0.2372583	0.1926711	0.01647992	0.03143718	0.02551948	0.02203552
1677.917	1	0.01848568	0.01965551	0.02098019	0.03109541	0.4917472	0.7432875	0.218626	0.1436765	0.03384045	0.0411827	0.01592306	0.01007296	0.06162228	0.05601595	0.1062543	0.08620972	0.1318958	0.2109907	0.3736734	0.3795452	1.197276	1.787785	2.945126	2.927285
1677.918	1	0.04460298	0.04673066	0.05642986	0.05198476	0.1376533	0.2833521	4.206483	3.219619	0.06987541	0.04150744	0.175121	0.08512926	1.602422	1.574536	0.6709404	0.6354424	0.04557733	0.05283164	0.03812288	0.04731581	0.1589953	0.2184399	0.1690659	0.2724896
1678.016	1	3.271296	2.447871	0.2561738	0.4596844	0.05273909	0.04000397	0.06049615	0.05122161	0.3376086	0.2138397	0.1459801	0.564899	0.0455149	0.03911752	0.04936785	0.08539094	1.701991	1.555483	3.07548	1.513168	0.08212213	0.09363089	0.09933695	0.06307458
1678.017	1	0.3138739	0.3538237	3.778228	3.471413	0.2036987	0.1973644	0.1392055	0.1117895	1.899008	1.681898	1.084596	0.7270835	0.02937571	0.03815955	0.02896312	0.02374135	0.1409858	0.2504992	0.282281	0.2098095	0.02094522	0.03108875	0.03159009	0.02926044
1678.017	1	0.01408468	0.01312123	0.01874253	0.02325998	0.4806582	0.7265101	0.2151057	0.1430011	0.03082821	0.03928375	0.01539497	0.01132217	0.0608836	0.05782683	0.1081513	0.08497907	0.1357539	0.2135727	0.3712355	0.3770673	1.216421	1.827481	2.920878	2.924126
1678.018	1	0.04233086	0.03981835	0.04445059	0.06319514	0.09165453	0.2112319	4.203698	3.234648	0.05666639	0.03966179	0.1799647	0.08314687	1.658034	1.64763	0.6964358	0.5996479	0.04698372	0.04115659	0.04109846	0.03507225	0.1676347	0.23884	0.1624875	0.204868
1678.116	1	3.245484	2.484385	0.2320117	0.4532236	0.05294789	0.04118532	0.06890216	0.04404339	0.3309744	0.2337041	0.1233028	0.5026802	0.05506794	0.04028508	0.05353215	0.08613017	1.729724	1.598841	2.998798	1.607339	0.08678867	0.08930301	0.08574388	0.05460921
1678.117	1	0.3051795	0.3472079	3.764934	3.449697	0.209005	0.1948362	0.1305318	0.1139112	1.921873	1.633269	1.001634	0.7297755	0.02906573	0.03964061	0.03985232	0.0268635	0.1732907	0.2509768	0.3000437	0.2279349	0.02328373	0.0312376	0.03292398	0.02798575
1678.117	1	0.01432882	0.0107684	0.01499501	0.02075796	0.4715261	0.7162479	0.2096562	0.1432781	0.03038384	0.03928233	0.01623436	0.01051638	0.06018386	0.05899596	0.1120897	0.08622036	0.1305711	0.212743	0.3676689	0.3679569	1.205632	1.81206	2.879171	2.878289
1678.118	1	0.03583738	0.02415266	0.05313969	0.04210571	0.08384086	0.1503857	4.215447	3.241725	0.04044217	0.0527195	0.1805907	0.07324415	1.723373	1.74948	0.7255125	0.5684643	0.03655351	0.05357508	0.04017065	0.03446793	0.1741375	0.2620519	0.1525991	0.1508189
1678.216	1	3.215371	2.500145	0.1922682	0.4559118	0.05204055	0.04511306	0.06808565	0.0505341	0.3703352	0.2054682	0.1164038	0.4791657	0.05203393	0.02564074	0.04349751	0.08289518	1.795063	1.616574	2.929347	1.735511	0.1021615	0.07842137	0.09865916	0.06347425
1678.217	1	0.3036509	0.3337449	3.704283	3.415793	0.2141202	0.1955918	0.1270438	0.1143884	1.957025	1.628236	0.937622	0.7362216	0.03354997	0.04104007	0.04326191	0.02189862	0.1938556	0.2458627	0.2846326	0.2390373	0.02352461	0.02405917	0.02685388	0.02236457
1678.217	1	0.01456715	0.01149864	0.01408483	0.01705828	0.4601595	0.7003068	0.2055817	0.1409404	0.02888798	0.03704408	0.01560748	0.01054749	0.06157803	0.05737986	0.105763	0.08611584	0.1283605	0.2075702	0.3565468	0.3565138	1.186847	1.773613	2.791412	2.777102
1678.218	1	0.02121323	0.02221981	0.03686977	0.03720921	0.0982194	0.07845548	4.190873	3.225755	0.04739011	0.04641846	0.1629384	0.07535815	1.762473	1.792645	0.7182355	0.5282813	0.03639557	0.04337527	0.0353696	0.01854948	0.170615	0.2745887	0.1508935	0.09591087
1678.316	1	3.212977	2.493093	0.1767006	0.4197749	0.0566295	0.0520457	0.052165	0.04315359	0.3888741	0.2214322	0.07005025	0.4442868	0.04940623	0.03307815	0.04485594	0.08140277	1.869274	1.583167	2.819054	1.802284	0.09798735	0.08527686	0.07391129	0.05320857
1678.317	1	0.2996965	0.3156051	3.667866	3.399059	0.2166209	0.1930878	0.1175445	0.1125699	1.970253	1.615805	0.8893742	0.7470551	0.04065864	0.04608676	0.04420049	0.02959816	0.2020817	0.239194	0.2605257	0.2407028	0.02490372	0.02074362	0.02589965	0.02015515
1678.317	1	0.02055945	0.01783525	0.01507285	0.01995513	0.4539065	0.6890541	0.2015579	0.1426291	0.02958101	0.04019207	0.01781172	0.01447775	0.06460027	0.05908277	0.1090765	0.08993225	0.132927	0.210636	0.3648854	0.3640127	1.191195	1.775598	2.830118	2.822265
1678.318	1	0.02716479	0.03390845	0.04068037	0.03188207	0.1061074	0.06841555	4.18387	3.216306	0.03607757	0.04514398	0.1697065	0.07363653	1.76072	1.787358	0.7015663	0.5170948	0.03653193	0.0551023	0.04767778	0.03206974	0.1701893	0.2776253	0.1438089	0.08485816
1678.416	1	3.156116	2.471926	0.2090605	0.4023002	0.05887606	0.06299213	0.05362202	0.04376097	0.3765575	0.2772829	0.1406704	0.4306634	0.0314906	0.04559804	0.06426752	0.07301016	2.002904	1.550769	2.71463	1.847578	0.0940845	0.08890697	0.07572082	0.06386063
1678.417	1	0.2861018	0.2967157	3.649621	3.401424	0.2135824	0.1953158	0.1153011	0.1112353	1.986006	1.631442	0.865729	0.7515187	0.04135483	0.03991085	0.03708545	0.02518614	0.2047735	0.2388815	0.2302302	0.2330752	0.02240013	0.02339663	0.02293581	0.01907033
1678.417	1	0.02123033	0.01959023	0.0163425	0.01971054	0.4371914	0.6699912	0.2051619	0.1461244	0.02712507	0.03727229	0.01935776	0.01455129	0.06482788	0.05753106	0.110199	0.09696579	0.1356359	0.2061315	0.352955	0.3511625	1.169245	1.732687	2.747754	2.72654
1678.418	1	0.03545016	0.03290686	0.03673913	0.03938933	0.1365072	0.1616774	4.134484	3.163507	0.03441688	0.03944854	0.1844676	0.07661516	1.735831	1.76712	0.676239	0.4984712	0.04507417	0.04996435	0.03493149	0.03174408	0.168674	0.2795132	0.126964	0.1430363
1678.516	1	3.009386	2.366134	0.2408662	0.4556886	0.05097018	0.04357365	0.0560096	0.07952193	0.3614464	0.2421978	0.2205859	0.3965112	0.045641	0.03984384	0.04475596	0.05113581	2.121385	1.478269	2.688532	1.876927	0.101687	0.1047266	0.08885066	0.03955177
1678.517	1	0.2770646	0.2788761	3.583089	3.353363	0.2200897	0.2087535	0.1177139	0.115139	2.033934	1.716802	0.9163574	0.775106	0.03703814	0.03870445	0.03643197	0.02616381	0.2049626	0.240898	0.2114656	0.227968	0.01682907	0.02679491	0.03372219	0.02572875
1678.517	1	0.02902997	0.02108145	0.0201167	0.02852972	0.4256594	0.6633494	0.2060915	0.1478406	0.03095124	0.03869743	0.02187484	0.02184909	0.077191	0.06180099	0.1236549	0.1205183	0.1519175	0.2213655	0.3678292	0.3718603	1.228759	1.839213	2.876085	2.863581
1678.518	1	0.03451779	0.02915927	0.03688633	0.03279708	0.1752497	0.2355408	4.088737	3.116167	0.05331132	0.05685517	0.1675126	0.07270826	1.683903	1.702503	0.6701636	0.505844	0.04920145	0.054102	0.04158307	0.03062467	0.1599095	0.2734283	0.1159	0.1930083
1678.616	1	3.024489	2.359709	0.2772242	0.4624441	0.07007153	0.03726254	0.06419476	0.07844101	0.3163089	0.1904853	0.2610075	0.3090598	0.03686825	0.04023452	0.05371248	0.04324357	2.136001	1.434366	2.69299	1.867956	0.1074466	0.1135611	0.09743325	0.04364757
1678.617	1	0.2742487	0.2462645	3.54479	3.284797	0.2195269	0.2079376	0.1262394	0.1193791	2.030586	1.760793	0.9788741	0.7872212	0.03659579	0.03829924	0.04004842	0.03042411	0.1936018	0.2280345	0.1915543	0.1909458	0.01899385	0.02425018	0.03684776	0.0281017
1678.617	1	0.03486977	0.02368461	0.01960622	0.02222517	0.4143169	0.6477631	0.1973094	0.1321293	0.03199549	0.04201624	0.0251982	0.02836884	0.08035735	0.06578212	0.1263738	0.1198147	0.1463143	0.2108618	0.3561313	0.3604151	1.187443	1.763833	2.785814	2.781984
1678.618	1	0.03737979	0.04865814	0.04950378	0.03122717	0.1622798	0.2855291	4.035688	3.059011	0.04231767	0.0485248	0.1646357	0.07123009	1.595844	1.612617	0.6639429	0.4996507	0.051429	0.05310424	0.03457242	0.04831428	0.1479379	0.263261	0.1344893	0.2315499
1678.716	1	3.066074	2.330887	0.327205	0.4397964	0.06115649	0.05772475	0.04316902	0.07082023	0.2909186	0.1670464	0.3395962	0.234226	0.03826486	0.03213396	0.04799184	0.04339648	2.077125	1.437901	2.723368	1.850567	0.1004509	0.102426	0.09817607	0.04532272
1678.717	1	0.2764334	0.2124673	3.548272	3.306886	0.2214458	0.2129262	0.1339156	0.1162346	2.01454	1.792979	1.030795	0.7882679	0.04966689	0.04053513	0.03407188	0.02055636	0.1894994	0.2231722	0.1836772	0.1467484	0.01510753	0.02090554	0.03914635	0.0277346
1678.717	1	0.03498495	0.02120793	0.01960421	0.02824373	0.4028816	0.6332222	0.1887991	0.115204	0.03635164	0.03952854	0.02247064	0.02657996	0.07079203	0.06025205	0.1221154	0.115041	0.1480189	0.2052146	0.3476536	0.3516828	1.144901	1.697693	2.741424	2.724503
1678.718	1	0.04431491	0.04839731	0.05367256	0.03531194	0.166252	0.3069775	3.999166	3.00265	0.04965635	0.06547065	0.1591926	0.08726065	1.537524	1.538547	0.654515	0.5062341	0.05762718	0.06186543	0.03982034	0.04352346	0.134564	0.2574713	0.1563002	0.2588415
1678.816	1	3.122051	2.339573	0.3527613	0.442634	0.05546031	0.06265765	0.04971797	0.05324633	0.2618032	0.2108693	0.3693284	0.2633426	0.03587703	0.04067409	0.04566661	0.0566393	1.98213	1.433182	2.765734	1.825015	0.09634357	0.07994708	0.0965882	0.05808749
1678.817	1	0.2709569	0.1659575	3.587056	3.315046	0.2153165	0.2134804	0.1391707	0.111413	2.005233	1.840839	1.097947	0.7965373	0.04397157	0.02859137	0.02996097	0.01908887	0.1838212	0.2090769	0.1783177	0.1061302	0.01660941	0.02822605	0.03288205	0.02788167
1678.817	1	0.04341196	0.02888857	0.0233552	0.02886702	0.3964734	0.6294941	0.188157	0.1028352	0.03418542	0.0453971	0.02910913	0.02985928	0.07112961	0.05569109	0.1230255	0.1210437	0.1442537	0.2014111	0.3570694	0.3614359	1.132575	1.691471	2.757798	2.738781
1678.818	1	0.05512779	0.05610482	0.055818	0.03679998	0.1655022	0.3139308	3.999651	2.983471	0.05140994	0.05620206	0.1614919	0.0798058	1.518041	1.487787	0.6563929	0.5176942	0.06384405	0.05274929	0.03723427	0.05817561	0.1579788	0.2610094	0.1823092	0.3009482
1678.916	1	3.346506	2.427046	0.3756695	0.4456537	0.04546907	0.06352617	0.06529076	0.06365381	0.2043063	0.2417524	0.3501483	0.3653595	0.02932805	0.04168533	0.05002783	0.06630892	1.796745	1.333235	2.76439	1.758904	0.09916804	0.08432455	0.1041797	0.06431548
1678.917	1	0.2743583	0.1166352	3.665185	3.378727	0.2072908	0.2118223	0.1408539	0.116037	1.9202	1.813084	1.147753	0.7910562	0.04157298	0.0236728	0.02756646	0.01504381	0.1596395	0.1991567	0.1794297	0.08138605	0.01241311	0.03092954	0.03175099	0.02361012
1678.917	1	0.04495578	0.02911169	0.03109153	0.03888168	0.4063459	0.6577044	0.18338	0.09701727	0.03101314	0.04643629	0.02679707	0.0271436	0.06926855	0.05131251	0.1241908	0.1270768	0.1458934	0.2006823	0.3499677	0.3612923	1.11274	1.662681	2.718091	2.722742
1678.918	1	0.07368991	0.05705381	0.069986	0.05527387	0.1579997	0.3141419	4.084154	3.024936	0.05184327	0.07288831	0.1626086	0.08716883	1.503109	1.430861	0.6523693	0.5339703	0.05532421	0.07312522	0.05824771	0.04310165	0.1658222	0.2656891	0.2217394	0.3291965
1679.016	1	3.649922	2.726471	0.3637939	0.4589638	0.04224988	0.06713594	0.08359656	0.04672487	0.181805	0.2570536	0.3183823	0.4312982	0.0369239	0.03255321	0.04760695	0.07429533	1.573286	1.175597	2.650076	1.655029	0.08740327	0.06864869	0.0875267	0.05244567
1679.017	1	0.2671992	0.06680201	3.896843	3.659169	0.1772457	0.1831063	0.151323	0.1142024	1.650682	1.615984	1.178698	0.7590824	0.03380647	0.02275293	0.02623799	0.02009163	0.1213857	0.2121194	0.1922422	0.09714357	0.01666477	0.02913908	0.03038066	0.01737216
1679.017	1	0.0514501	0.02921731	0.02847037	0.03804901	0.5065788	0.852994	0.1762401	0.09911531	0.0417905	0.05648487	0.03510877	0.04002171	0.05792795	0.05008737	0.1449575	0.1432242	0.1628122	0.2122655	0.3464673	0.3597797	1.166561	1.723265	2.696406	2.705821
1679.018	1	0.07464638	0.04988157	0.0529715	0.05348468	0.1416185	0.3113478	4.240667	3.181841	0.04497773	0.04162134	0.1666722	0.06783295	1.433584	1.302277	0.7214765	0.5845507	0.0657227	0.0562689	0.04606453	0.04204497	0.1911279	0.2642198	0.2651189	0.3585193
1679.116	1	3.81591	2.883505	0.3348769	0.4952652	0.0418229	0.06900098	0.05400034	0.0492953	0.1918427	0.2416331	0.2615492	0.4529481	0.02497187	0.03049265	0.04594784	0.07314413	1.434637	1.209438	2.545541	1.676688	0.07572903	0.063196	0.07597435	0.06874653
1679.117	1	0.2584204	0.1420606	4.004885	3.727659	0.158565	0.1738093	0.1600454	0.1116677	1.507557	1.521807	1.225907	0.7477154	0.02354345	0.01740476	0.0197251	0.02031776	0.1008723	0.2153501	0.1831295	0.136501	0.01516074	0.0248469	0.02839914	0.01667052
1679.117	1	0.05471774	0.03307262	0.04045361	0.04871005	0.7240281	1.26479	0.1935396	0.136877	0.05621844	0.07430679	0.04847249	0.06178896	0.06260202	0.03698959	0.167726	0.1775812	0.1762097	0.2148767	0.3824067	0.3951584	1.227011	1.787397	2.878527	2.877734
1679.118	1	0.0667612	0.05335649	0.06946272	0.06063906	0.1114136	0.3084231	4.123333	3.287896	0.04766447	0.03276208	0.1780653	0.06903234	1.425204	1.223271	0.8695572	0.7705297	0.05955425	0.03786513	0.04583037	0.051447	0.2128253	0.2643092	0.2810358	0.3212916
1679.215	1	3.879393	2.937937	0.2601321	0.5402819	0.04185073	0.06254475	0.05032505	0.05814184	0.2445598	0.2532938	0.228926	0.4645403	0.0287924	0.03728122	0.04471181	0.07317288	1.351808	1.287828	2.591971	1.672288	0.06982512	0.06665129	0.08070014	0.0643341
1679.215	1	0.261489	0.1928242	4.013948	3.724568	0.1583491	0.1754481	0.1648043	0.1121242	1.496241	1.515233	1.248362	0.7685658	0.02227855	0.02079385	0.02508215	0.0241507	0.09854871	0.2183958	0.1642529	0.1686319	0.01238286	0.02623428	0.0288665	0.01056438
1679.215	1	0.05372425	0.02692721	0.02574529	0.03662163	0.7512072	1.36716	0.2265385	0.1984988	0.06595657	0.08712075	0.06049427	0.08338373	0.07585976	0.03002517	0.1860376	0.1962137	0.1816074	0.2244391	0.3814419	0.3846926	1.271611	1.848302	2.860881	2.879435
1679.216	1	0.05427226	0.04804106	0.07796244	0.06242287	0.09910414	0.2896272	4.123305	3.287787	0.04237743	0.0504155	0.1751362	0.09140731	1.508366	1.241054	0.9504403	0.8261171	0.06742967	0.05207414	0.04585373	0.03568533	0.2408566	0.2952219	0.2789213	0.2544385
1679.316	1	3.920742	2.953817	0.2608689	0.5148042	0.04919966	0.05665198	0.06200081	0.04932345	0.2946652	0.2495099	0.2135724	0.4940853	0.04377782	0.04038538	0.04821315	0.07223245	1.257778	1.377784	2.58658	1.694406	0.06039624	0.07406789	0.06928014	0.04964405
1679.317	1	0.2687423	0.2378572	4.014854	3.724279	0.1563052	0.1726745	0.1611631	0.1103582	1.502111	1.49523	1.257574	0.7684188	0.01889475	0.02881157	0.02702567	0.02730836	0.1124865	0.2299212	0.1635269	0.1781923	0.01830087	0.02790419	0.0196769	0.0141135
1679.317	1	0.06496721	0.03462717	0.02645447	0.04351148	0.774521	1.35159	0.2130004	0.218076	0.05509927	0.07929851	0.05331795	0.07469396	0.07665035	0.03880255	0.1756298	0.1964821	0.1842129	0.2272652	0.3791619	0.3807308	1.241997	1.839107	2.829433	2.863546
1679.318	1	0.05180291	0.04872308	0.05990316	0.05264098	0.08132013	0.2201091	4.107537	3.281989	0.05809457	0.04365383	0.184038	0.08198959	1.487565	1.260543	0.9788947	0.8984177	0.05712758	0.03755581	0.04690549	0.03947945	0.2427213	0.2934784	0.262432	0.1650647
1679.416	1	3.870815	2.924884	0.3425716	0.4639876	0.05255007	0.04886191	0.04750789	0.06643364	0.2976874	0.2373698	0.1697498	0.521262	0.04211341	0.04310668	0.0577493	0.07405305	1.217327	1.378556	2.654475	1.771378	0.06675543	0.07473437	0.07259704	0.05767311
1679.417	1	0.2703801	0.2695804	3.991259	3.67969	0.1631337	0.1748704	0.1549015	0.1147782	1.569205	1.512993	1.227002	0.78039	0.01796774	0.02696771	0.03590108	0.02519082	0.1424484	0.2160818	0.2030208	0.1829688	0.01875662	0.02524328	0.02813527	0.01901186
1679.417	1	0.0494957	0.01887008	0.01894668	0.03953552	0.7393841	1.309074	0.1963333	0.2216976	0.05570189	0.08032338	0.06053124	0.07912294	0.07492594	0.0410359	0.173856	0.1925074	0.174138	0.2178032	0.3869454	0.387666	1.203852	1.787876	2.864013	2.914463
1679.418	1	0.06078419	0.03953626	0.0488878	0.05607733	0.07240424	0.1208288	4.019149	3.353755	0.05518684	0.03924929	0.1713733	0.09910349	1.478677	1.293209	0.9917027	0.9766102	0.06515211	0.04390973	0.04884018	0.02896796	0.2494959	0.2787082	0.2573717	0.09837786
1679.516	1	3.864471	2.893835	0.4224153	0.4307989	0.06690158	0.03614164	0.04739662	0.07427512	0.3119062	0.2313799	0.1891736	0.5395732	0.0463626	0.04655048	0.05197167	0.05673079	1.210064	1.353115	2.677953	1.833997	0.05917605	0.0687442	0.08452028	0.05704908
1679.517	1	0.2791759	0.3027263	3.974734	3.670214	0.1774116	0.1806771	0.1486418	0.1191886	1.667418	1.541572	1.160995	0.7756333	0.02210085	0.03557819	0.0375099	0.02916988	0.1747506	0.2071144	0.2513921	0.1947428	0.03167013	0.02598655	0.02789457	0.02331377
1679.517	1	0.0517723	0.02892879	0.02749775	0.03342981	0.7294775	1.323044	0.200886	0.2179569	0.06178498	0.09022122	0.06554887	0.08373649	0.06777964	0.0519428	0.1787981	0.1997132	0.1747259	0.2205575	0.3952188	0.3919777	1.196163	1.780261	2.903144	2.95445
1679.518	1	0.05371387	0.04378969	0.04194258	0.049912	0.07087656	0.05564702	3.983118	3.351895	0.04086101	0.04618666	0.1721166	0.08896455	1.454551	1.287825	1.015362	1.03384	0.04804057	0.03895487	0.03892539	0.04912698	0.250446	0.2470428	0.232486	0.1289053
1679.616	1	3.848923	2.888671	0.4990425	0.3478205	0.05730849	0.04372619	0.04820428	0.07733221	0.3112657	0.2120216	0.2230762	0.5239426	0.04077421	0.03321179	0.06187381	0.06390755	1.228768	1.259679	2.604696	1.893019	0.07812511	0.08438333	0.08372896	0.04394852
1679.617	1	0.2853464	0.3088051	3.912006	3.593316	0.177307	0.1724596	0.142012	0.1201801	1.685693	1.505903	1.119232	0.8040874	0.02346969	0.03492184	0.04294214	0.02712518	0.18389	0.1982678	0.2921595	0.1740511	0.02482832	0.02818546	0.02811001	0.02438565
1679.617	1	0.05771545	0.03295386	0.02827692	0.03347124	0.7606791	1.328696	0.2128525	0.2062014	0.05688637	0.07640401	0.05525648	0.0786821	0.07043474	0.06907032	0.1833643	0.2035195	0.1741305	0.2218045	0.3950812	0.3903084	1.171573	1.774557	2.917318	2.973945
1679.618	1	0.05442136	0.04307389	0.05967235	0.06664204	0.1025427	0.1547641	3.993361	3.357726	0.05725759	0.05025591	0.1730739	0.09988709	1.448692	1.290369	1.064009	1.059746	0.06380227	0.04168829	0.04938819	0.04144747	0.2494248	0.2505863	0.2304672	0.2155199
1679.716	1	3.869807	2.879736	0.5744167	0.2428302	0.04964161	0.03857408	0.05127695	0.04157004	0.2841081	0.2123998	0.3122586	0.4852018	0.037949	0.03667373	0.06074641	0.07477949	1.228739	1.116926	2.518798	1.928436	0.06687522	0.08993359	0.06619719	0.05314514
1679.717	1	0.2917261	0.3180931	3.87506	3.569239	0.1773734	0.1717213	0.1371817	0.1246768	1.662407	1.456999	1.071458	0.8390325	0.02744344	0.03717169	0.04305081	0.02493766	0.1931868	0.1894967	0.3091779	0.1640149	0.01683129	0.02733581	0.02800372	0.02399519
1679.717	1	0.05259362	0.02057275	0.02480682	0.02631155	0.7630152	1.315212	0.185339	0.1718678	0.06482689	0.07982879	0.05813635	0.07440063	0.06763667	0.06454047	0.1884101	0.1932099	0.1589745	0.2117839	0.3818989	0.3779415	1.098115	1.677343	2.865539	2.921086
1679.718	1	0.04189843	0.04794729	0.06147114	0.0487147	0.1219464	0.260571	3.993271	3.343118	0.06601749	0.0600994	0.1631312	0.09003866	1.394931	1.265409	1.109377	1.076812	0.04419185	0.04490801	0.03518777	0.0377275	0.223168	0.2570161	0.2075012	0.2823501
1679.816	1	3.880398	2.868421	0.5643377	0.1992341	0.04348228	0.03901482	0.0566339	0.04381799	0.2697777	0.2166902	0.346397	0.4185344	0.04237148	0.04266076	0.06277219	0.07353135	1.2436	0.8992733	2.483082	1.997144	0.06108313	0.08635226	0.06997685	0.06500606
1679.817	1	0.2904139	0.3335214	3.898435	3.611253	0.1783591	0.1645788	0.1305964	0.1215472	1.664221	1.401152	1.000105	0.8374845	0.02946338	0.0342404	0.0394675	0.03637752	0.1954744	0.1821468	0.316993	0.1838956	0.01799764	0.01974024	0.02965566	0.01913666
1679.817	1	0.05429725	0.02573424	0.03033298	0.02019582	0.7704519	1.299626	0.1702144	0.1298669	0.05618508	0.07426055	0.0462647	0.05412793	0.06559981	0.05952467	0.1752835	0.1795399	0.1517377	0.208576	0.3756024	0.3787129	1.0491	1.675483	2.865897	2.903089
1679.818	1	0.05112791	0.05658682	0.03466177	0.04947831	0.1310562	0.3115585	3.955232	3.315427	0.05953858	0.0618274	0.162318	0.07838445	1.331422	1.219521	1.14831	1.091602	0.05190491	0.04564038	0.03947485	0.04133871	0.201185	0.2618775	0.183316	0.2990056
1679.916	1	3.836984	2.88825	0.4873657	0.1708387	0.05557117	0.03898387	0.05008347	0.0430577	0.2540536	0.2082082	0.3432654	0.3240669	0.04156005	0.04766271	0.0655338	0.06375634	1.351696	0.7445045	2.518362	2.035944	0.06632702	0.06687011	0.06496939	0.06434555
1679.917	1	0.2854495	0.3240171	3.877421	3.575077	0.1650196	0.1611732	0.1302227	0.1305763	1.567369	1.345722	1.030598	0.8693994	0.02174375	0.03193923	0.03369433	0.02780948	0.1730651	0.1765237	0.3037286	0.1839586	0.01786965	0.02530726	0.03220165	0.01439932
1679.917	1	0.05773464	0.02970316	0.0347219	0.02325635	0.7844133	1.303111	0.1624047	0.1036152	0.06517889	0.08347989	0.05029074	0.0581666	0.06788072	0.05492897	0.1705095	0.1800969	0.151682	0.2000387	0.3700443	0.3716922	1.021361	1.594116	2.830186	2.82515
1679.918	1	0.03840536	0.04654627	0.04612168	0.04912455	0.1319931	0.3222303	3.945317	3.318565	0.06341245	0.05474344	0.1712903	0.0741496	1.279203	1.183367	1.168263	1.075486	0.03140113	0.0475077	0.03117647	0.05254033	0.1526099	0.2488059	0.1706495	0.3143193
1680.016	1	3.857365	2.943923	0.4289226	0.2086998	0.04224606	0.04607246	0.04508375	0.05472992	0.1981488	0.2191319	0.3197998	0.2247598	0.04801632	0.04431866	0.04871998	0.04344733	1.3557	0.6679054	2.506461	2.058127	0.06350692	0.07229275	0.07659885	0.07321816
1680.017	1	0.2915301	0.3365742	3.902789	3.6523	0.1656316	0.164607	0.1267206	0.1251129	1.584537	1.364028	1.012757	0.8440998	0.02493473	0.03463656	0.03450082	0.02153057	0.1457531	0.1703088	0.2795129	0.2018234	0.0194988	0.02854913	0.03167263	0.02132141
1680.017	1	0.05531429	0.03666524	0.03649647	0.0284802	0.7882657	1.316122	0.1463804	0.06371226	0.06057231	0.08125952	0.04359421	0.05063644	0.06840157	0.05864689	0.1687256	0.17124	0.1472866	0.2024618	0.3758271	0.3775504	1.014272	1.589149	2.841498	2.832697
1680.018	1	0.04357822	0.0643534	0.04445606	0.04086505	0.1219714	0.3070439	3.90977	3.305652	0.07542304	0.05571383	0.1560698	0.08432381	1.285036	1.184959	1.199488	1.100058	0.05421697	0.04862414	0.04323926	0.04148633	0.1474304	0.2273137	0.1435646	0.2812575
1680.116	1	3.86856	2.990427	0.387234	0.243219	0.03976656	0.04012332	0.0479869	0.05151218	0.1640358	0.2067833	0.2779848	0.1575477	0.04741174	0.03776144	0.05340792	0.02755755	1.383397	0.7250218	2.574878	2.044304	0.07245115	0.07344141	0.08581043	0.04980817
1680.117	1	0.3055112	0.3346707	3.899654	3.68819	0.1722699	0.171862	0.1303108	0.1222091	1.644334	1.433537	1.030888	0.8370713	0.03342555	0.0345494	0.0308642	0.02663253	0.1213866	0.1597621	0.2427872	0.2110435	0.01961962	0.02337838	0.03114701	0.02666211
1680.117	1	0.06131984	0.04151446	0.03357691	0.02947628	0.7890389	1.318776	0.1341884	0.02833419	0.05655956	0.08046097	0.04394824	0.04270311	0.07490349	0.07148131	0.1654583	0.1728561	0.1532441	0.228188	0.3778044	0.3836257	1.043903	1.712439	2.906395	2.903741
1680.118	1	0.04024302	0.04949458	0.0507596	0.0338333	0.06665505	0.2577813	3.859906	3.265436	0.05860657	0.04149292	0.1639593	0.07494983	1.318473	1.24495	1.215744	1.091391	0.0282265	0.04336292	0.03348258	0.04758828	0.1385151	0.2130596	0.1220274	0.2460197
1680.215	1	3.925098	3.075691	0.3432977	0.2633992	0.05631315	0.05361616	0.05724989	0.04324538	0.1850032	0.2426467	0.2412268	0.09622697	0.03631067	0.05021567	0.03888671	0.02559533	1.357792	0.8422101	2.611166	2.010263	0.07767131	0.05257543	0.08222973	0.05931394
1680.216	1	0.3229757	0.3586712	3.933265	3.688803	0.2026863	0.203261	0.12456	0.1258151	1.874721	1.694046	1.015531	0.8451913	0.04166528	0.03645323	0.04076373	0.02862755	0.1263672	0.1623806	0.2333814	0.2313285	0.01961093	0.0248688	0.03052059	0.02767339
1680.217	1	0.05591189	0.04091356	0.03012599	0.02956184	0.7447941	1.217935	0.1263119	0.05931537	0.05660134	0.08175482	0.05530849	0.05938772	0.08237781	0.07993864	0.1525799	0.1927395	0.1558085	0.2545435	0.4106132	0.4121788	1.148674	1.904474	3.103394	3.089481
1680.218	1	0.04087103	0.03529806	0.04750506	0.05485994	0.06843693	0.2179973	3.820868	3.184861	0.05660467	0.02304412	0.1531712	0.07290637	1.385964	1.34496	1.178409	1.031039	0.04445168	0.04841458	0.02892336	0.04645061	0.145386	0.2157693	0.1203974	0.1904356
1680.316	1	3.951868	3.156589	0.2627561	0.2542641	0.05810364	0.06842281	0.0496451	0.04660577	0.1775069	0.2201636	0.1815942	0.1057487	0.0478559	0.06181947	0.03902886	0.04066364	1.325253	1.061609	2.660458	2.010916	0.08009395	0.06364995	0.08237862	0.06743569
1680.316	1	0.3233151	0.3302311	3.871721	3.622674	0.1935573	0.2006235	0.140429	0.1272507	1.845457	1.717499	1.141124	0.8531699	0.03598272	0.0335959	0.03427856	0.01859721	0.1070289	0.1551889	0.1814582	0.1740951	0.02047668	0.0294561	0.02623866	0.0164532
1680.317	1	0.05174866	0.04636548	0.03259925	0.03389213	0.7675689	1.235547	0.124839	0.08519676	0.0556139	0.0790628	0.05789894	0.05507546	0.07017283	0.07703141	0.1569982	0.1813747	0.1546558	0.2439045	0.4059568	0.3975678	1.138908	1.827504	3.040405	3.005884
1680.318	1	0.04798466	0.04507932	0.03746321	0.0279133	0.08740543	0.1808156	3.64883	3.077856	0.05220623	0.0551037	0.1644778	0.07125503	1.486515	1.474567	1.209971	1.044728	0.02924918	0.05183615	0.02797033	0.03709991	0.1441811	0.2276213	0.1188167	0.1337563
1680.416	1	3.944086	3.172654	0.1948442	0.2191342	0.04539289	0.05303235	0.05362678	0.04854676	0.1521029	0.1609012	0.154281	0.1093494	0.05464396	0.05141135	0.04012984	0.03390513	1.389397	1.268235	2.781175	1.978315	0.08400229	0.07505178	0.08912239	0.04816581
1680.417	1	0.3196905	0.3078056	3.895976	3.686119	0.1886463	0.2031882	0.1472697	0.1224932	1.784568	1.71714	1.21347	0.8507702	0.02748348	0.02975419	0.02447312	0.02169878	0.1103203	0.1319281	0.1666017	0.140231	0.02241932	0.02454234	0.02845097	0.01904289
1680.417	1	0.04954513	0.04052078	0.03588963	0.0303285	0.7562117	1.209749	0.1267585	0.1003089	0.06036247	0.07896756	0.04919878	0.05446622	0.06359331	0.06121038	0.1486366	0.1720987	0.1523392	0.2387521	0.4020891	0.3958511	1.117816	1.80602	3.029364	2.99537
1680.418	1	0.03553944	0.02432674	0.02972846	0.04161795	0.0895498	0.1272864	3.629901	3.060417	0.04586051	0.03532262	0.145192	0.07260104	1.501923	1.51546	1.189261	0.9855076	0.02259693	0.03894335	0.03922473	0.03185322	0.1535634	0.2192746	0.1158285	0.09808335
1680.516	1	3.935084	3.201479	0.1581217	0.1499064	0.04102043	0.04880657	0.04761578	0.04005022	0.1519629	0.1159947	0.1688844	0.1096972	0.03279068	0.03083761	0.04602615	0.03778491	1.405904	1.400162	2.86145	1.936866	0.07670946	0.08439018	0.09560202	0.05545169
1680.517	1	0.3157635	0.2848716	3.908867	3.723281	0.1937284	0.2092936	0.1514047	0.125614	1.822157	1.774744	1.252608	0.8593865	0.02761666	0.02785839	0.02246453	0.02352621	0.1348478	0.1245588	0.1720614	0.100964	0.0258669	0.02888911	0.0340743	0.02142229
1680.517	1	0.04201656	0.04320661	0.0395049	0.03167929	0.7278602	1.16728	0.124255	0.1208752	0.05533709	0.07571734	0.03400157	0.04522448	0.05847201	0.04728915	0.1374658	0.1696936	0.1520258	0.2359307	0.4070141	0.4038096	1.125017	1.826262	3.067086	3.027202
1680.518	1	0.03881165	0.03121118	0.03562632	0.0453136	0.1008807	0.07939053	3.659341	3.071437	0.0340459	0.03612833	0.1524417	0.07034944	1.504222	1.524498	1.131065	0.9186527	0.03741229	0.0436921	0.03128203	0.02758668	0.1709052	0.2311402	0.08640385	0.06946693
1680.616	1	3.959164	3.249604	0.1627544	0.06937379	0.04407616	0.05561064	0.03880325	0.03831286	0.1964739	0.1262218	0.139304	0.08588494	0.03758913	0.04230463	0.05509309	0.04446594	1.36948	1.45992	2.858714	1.917682	0.07097763	0.08048383	0.08839091	0.06064486
1680.617	1	0.3275957	0.2577437	3.912696	3.718366	0.1983339	0.2127984	0.1672996	0.1234011	1.870296	1.834063	1.297011	0.8704027	0.02650713	0.0242453	0.02423102	0.02625085	0.1412065	0.1188106	0.1730552	0.09221297	0.02088802	0.02787939	0.0324738	0.02782609
1680.617	1	0.04346654	0.04141612	0.04165134	0.03367134	0.7133607	1.144021	0.1404455	0.1380042	0.05870403	0.06862492	0.03417474	0.04751248	0.07188949	0.05073415	0.1329455	0.165658	0.1624269	0.2433916	0.4098399	0.4121207	1.150385	1.870573	3.125208	3.079039
1680.618	1	0.0447622	0.02880783	0.03591508	0.04237493	0.1206989	0.03361721	3.659515	3.069915	0.0369939	0.02924116	0.1504422	0.07416442	1.478914	1.487741	1.089284	0.895934	0.04336822	0.04622752	0.03592226	0.03565943	0.1887101	0.2309524	0.09438298	0.05598486
1680.716	1	3.929573	3.247978	0.1534628	0.07499189	0.04139664	0.04465861	0.04289149	0.03645827	0.2134334	0.1354864	0.1249903	0.08781425	0.03444477	0.05460169	0.05857394	0.04795881	1.341445	1.493328	2.826221	1.95178	0.07253124	0.07769646	0.08661673	0.07115169
1680.717	1	0.3402552	0.2429781	3.918674	3.713979	0.2085582	0.2258285	0.1585512	0.1267011	1.961799	1.918475	1.315751	0.8666886	0.02511462	0.02386875	0.02732755	0.03068352	0.1612447	0.1162711	0.1711907	0.134523	0.02422938	0.02980994	0.03151356	0.02458871
1680.717	1	0.04006571	0.04520032	0.04523788	0.03489694	0.6913878	1.105953	0.1456868	0.1485512	0.05088019	0.06765453	0.03104181	0.04018499	0.06585505	0.04453047	0.136923	0.1617828	0.1708101	0.2434031	0.4171614	0.4147578	1.192451	1.931261	3.146668	3.114489
1680.718	1	0.04406719	0.03143378	0.0365867	0.03089118	0.1213031	0.09320617	3.658266	3.064269	0.03303498	0.02677352	0.1450637	0.07212791	1.453638	1.448794	1.040128	0.8657965	0.05157152	0.03758804	0.03599123	0.03080062	0.2044304	0.2305813	0.1257118	0.09624502
1680.816	1	3.800312	3.186382	0.1511071	0.1347779	0.05232246	0.04986718	0.03715454	0.03664797	0.2559096	0.1471432	0.1551165	0.08301426	0.05282332	0.0542614	0.06265504	0.04596037	1.402559	1.474382	2.88699	1.984875	0.08538971	0.073206	0.08359158	0.06556948
1680.817	1	0.3298018	0.2228187	3.893856	3.62557	0.2274658	0.2405688	0.1664409	0.1288178	2.13511	2.065591	1.343307	0.8736913	0.03759305	0.02732158	0.03382955	0.02557561	0.2029874	0.1149649	0.1577422	0.1676305	0.02803243	0.03661254	0.02994702	0.02726201
1680.817	1	0.03567804	0.04912117	0.04361537	0.0322114	0.6508389	1.010804	0.1449752	0.1530934	0.04582194	0.06572493	0.03137436	0.03681881	0.06503001	0.04738535	0.1294727	0.1445227	0.1779807	0.2535319	0.4094164	0.4055993	1.294035	2.034686	3.090122	3.079495
1680.818	1	0.02973294	0.04527268	0.04171611	0.03452837	0.1122854	0.1620377	3.719628	3.094972	0.03935729	0.03564199	0.1516509	0.07451946	1.452185	1.431863	0.9549527	0.7845824	0.05267008	0.04075713	0.03807086	0.02506989	0.2040843	0.2508044	0.1534397	0.1456655
1680.916	1	3.671903	3.087123	0.1549774	0.1695021	0.05371764	0.03718511	0.04359459	0.04617677	0.2695701	0.1833792	0.2252807	0.1211636	0.0374557	0.0553058	0.04935281	0.04200401	1.482086	1.391764	2.943572	2.025182	0.09093555	0.0784816	0.09427439	0.05047922
1680.917	1	0.3151528	0.2146633	3.795498	3.488116	0.2407099	0.2505233	0.1751786	0.128903	2.26129	2.151916	1.381367	0.8991179	0.03056924	0.02174553	0.03137441	0.02681414	0.2299695	0.1345953	0.09817612	0.1854239	0.03013249	0.04809264	0.03848281	0.03791964
1680.917	1	0.03071694	0.05523374	0.05836259	0.02992288	0.6121972	0.9576836	0.1592719	0.129064	0.04521319	0.05966249	0.02325657	0.03221078	0.07040574	0.05777214	0.122886	0.1258521	0.1875226	0.2651698	0.4072301	0.4038808	1.36828	2.115744	3.102121	3.070628
1680.918	1	0.046173	0.04755524	0.05772604	0.0375324	0.09211582	0.2305975	3.754414	3.077216	0.03487983	0.0490504	0.1537183	0.07304956	1.413053	1.377714	0.8893893	0.714477	0.05416655	0.04741042	0.04435656	0.04878875	0.2110012	0.274553	0.181696	0.1891475
1681.016	1	3.572289	2.975757	0.1583373	0.2298754	0.04848194	0.04320027	0.06993245	0.05179551	0.2600369	0.2022939	0.3187454	0.1739575	0.0426969	0.05477042	0.05497092	0.04059958	1.502251	1.254326	3.016176	2.105994	0.0786965	0.06575141	0.09809199	0.06249792
1681.017	1	0.3150649	0.2022259	3.735409	3.417241	0.2521817	0.2492593	0.1707766	0.1290206	2.303909	2.153497	1.382162	0.9125528	0.03794726	0.02732397	0.03365281	0.03266925	0.2431842	0.1340809	0.08308601	0.178225	0.0300181	0.0379704	0.03341529	0.03041871
1681.017	1	0.02667089	0.05209402	0.05410628	0.02631369	0.5933161	0.9174649	0.161076	0.1071128	0.04894473	0.06039157	0.02379892	0.03061244	0.07980426	0.05730035	0.1121924	0.1262916	0.1869994	0.2640116	0.3997117	0.3958444	1.398724	2.11424	3.044475	3.021588
1681.018	1	0.04735907	0.05809136	0.06210255	0.05481133	0.08401103	0.2814425	3.788474	3.035617	0.06201834	0.05075738	0.1627536	0.07719578	1.385442	1.311539	0.8392502	0.6804794	0.06374842	0.04536934	0.03510131	0.04160997	0.1994911	0.2898979	0.2003476	0.2472779
1681.116	1	3.540725	2.898938	0.1842892	0.2926497	0.05379842	0.04710013	0.07425297	0.04244873	0.2675032	0.2017226	0.3796916	0.2534477	0.05799562	0.03516682	0.05060383	0.03831731	1.470842	1.101654	3.017799	2.177017	0.08235333	0.05716955	0.1007487	0.06756368
1681.117	1	0.3258522	0.1933935	3.714269	3.441183	0.2526075	0.2532088	0.1698622	0.134854	2.332879	2.1366	1.332439	0.9112231	0.04651412	0.03104814	0.03264827	0.02731042	0.2436392	0.1223357	0.1540566	0.1646012	0.02807121	0.02749859	0.03979845	0.02753354
1681.117	1	0.03682412	0.04572796	0.0505819	0.02749584	0.5749607	0.896895	0.1655349	0.09705845	0.05146824	0.05811232	0.02614477	0.02875218	0.07364847	0.05387846	0.1209666	0.1306517	0.1840511	0.2670659	0.4029659	0.4070235	1.440589	2.149177	3.116612	3.080631
1681.118	1	0.0646012	0.05249478	0.07348912	0.0551175	0.07815421	0.3128997	3.778054	3.006612	0.04967399	0.05908682	0.145011	0.08253769	1.35204	1.261123	0.7944407	0.6583437	0.05605976	0.0512669	0.03657307	0.05385277	0.1841252	0.3031841	0.2224157	0.2936172
1681.216	1	3.45442	2.807843	0.214593	0.3333907	0.0475244	0.05587952	0.0633931	0.06032427	0.26589	0.2046424	0.4058013	0.3323388	0.04495967	0.04243254	0.06332826	0.05675296	1.423566	0.9337515	3.042783	2.253803	0.09254815	0.06963575	0.08941403	0.07350659
1681.217	1	0.3484241	0.1966172	3.627114	3.409296	0.2689851	0.2549894	0.16808	0.1442307	2.413364	2.18597	1.280498	0.9237301	0.04939429	0.04112993	0.02994508	0.03057736	0.2496043	0.130927	0.2177522	0.1562026	0.0362393	0.03917853	0.04585987	0.03376102
1681.217	1	0.05518727	0.04604094	0.05846535	0.03437985	0.5443741	0.8491422	0.1835862	0.08860556	0.04166809	0.0511027	0.02795279	0.0261706	0.07377081	0.06041376	0.1348071	0.1054524	0.1866034	0.2860446	0.4210746	0.4288952	1.522688	2.23325	3.244783	3.239256
1681.218	1	0.06720711	0.06179339	0.06174107	0.05901679	0.05431067	0.3285872	3.829865	3.011417	0.05615372	0.05054086	0.1540585	0.07587082	1.384096	1.271839	0.7662194	0.6302894	0.06681804	0.04759691	0.03966586	0.04047648	0.175037	0.3148602	0.2661761	0.3414908
1681.315	1	3.280791	2.607112	0.2090833	0.3306365	0.06143954	0.04637154	0.05616325	0.05693768	0.325725	0.1832924	0.4606798	0.3691099	0.0347774	0.05496616	0.06998071	0.05723907	1.427326	0.8131582	3.192909	2.280606	0.08543992	0.06504476	0.09130661	0.07458478
1681.316	1	0.3357697	0.2018514	3.485964	3.304593	0.2699831	0.2613607	0.1615518	0.1559374	2.481417	2.23966	1.21345	0.9355011	0.04497964	0.04367346	0.03771812	0.02691643	0.2494479	0.1311801	0.2575282	0.1565791	0.03969689	0.04204401	0.05454203	0.03242758
1681.317	1	0.06117879	0.04147502	0.0577328	0.03494211	0.4602583	0.739268	0.2085438	0.1218738	0.03475946	0.0394616	0.03326467	0.02641877	0.06968177	0.07389944	0.1401511	0.1000234	0.1776152	0.2762071	0.4275068	0.4376969	1.513603	2.148211	3.296594	3.321642
1681.318	1	0.07396267	0.06300386	0.04605275	0.04711701	0.08294343	0.3605275	3.838145	3.064579	0.05656049	0.04880722	0.1572631	0.07304953	1.546855	1.381765	0.6156156	0.5291478	0.06381504	0.05680875	0.04443256	0.04471506	0.1678026	0.3311026	0.2971372	0.3699367
1681.416	1	3.25855	2.506132	0.2485033	0.3065393	0.05076403	0.04354683	0.04750938	0.04565134	0.3895629	0.1799006	0.4947725	0.3500462	0.05078636	0.05551519	0.08924967	0.07678994	1.390236	0.6757339	3.112528	2.207828	0.076113	0.07750785	0.09488238	0.07888246
1681.417	1	0.3455838	0.1795856	3.433927	3.316304	0.2700719	0.2552973	0.153361	0.1523328	2.414743	2.174143	1.177189	0.9170543	0.05015558	0.0435165	0.03432652	0.02349987	0.2267551	0.1300903	0.2730975	0.1554407	0.03060959	0.04199051	0.05515704	0.02528412
1681.417	1	0.05713119	0.03610695	0.05000077	0.04182582	0.4446076	0.706913	0.2181536	0.157227	0.03436167	0.04610616	0.02984642	0.01773252	0.07020588	0.08483715	0.1291502	0.1060383	0.1709934	0.2486509	0.398812	0.4102919	1.457148	2.044583	3.116466	3.106942
1681.418	1	0.0605502	0.06970976	0.06355916	0.053443	0.1163768	0.3723264	3.935172	3.260611	0.0725697	0.05370456	0.1752518	0.08130726	1.597116	1.432932	0.5446623	0.473991	0.06142789	0.05003387	0.04109772	0.03988079	0.1468656	0.3265068	0.3095879	0.3553219
1681.516	1	3.324934	2.659399	0.2395496	0.1752616	0.06381251	0.0459047	0.06591085	0.05067832	0.3619041	0.1768051	0.4789517	0.4241978	0.04703168	0.05784325	0.07682011	0.07170444	1.404205	0.8892245	3.227003	2.175615	0.07417013	0.08469786	0.1027538	0.07131674
1681.517	1	0.3425256	0.1755473	3.432912	3.256468	0.2662624	0.2514365	0.159808	0.145903	2.407463	2.161987	1.182231	0.9047711	0.05359603	0.04254888	0.03713695	0.02507733	0.2077449	0.1270687	0.2636224	0.1650017	0.02768258	0.03845726	0.04031946	0.02577778
1681.517	1	0.05441864	0.03017316	0.04479371	0.03915049	0.449424	0.7254906	0.1983465	0.1422566	0.03732958	0.04584074	0.03043178	0.02258325	0.06267003	0.07037887	0.1352936	0.09325325	0.1575678	0.2369643	0.3819962	0.3823397	1.400381	1.951321	2.967215	2.941365
1681.518	1	0.04899776	0.04956875	0.0580761	0.0441233	0.07936338	0.3077924	3.922236	3.262442	0.05679309	0.04695656	0.1706988	0.08331613	1.63213	1.490734	0.5149819	0.49726	0.05926379	0.05304135	0.05094054	0.04599612	0.1569556	0.3152039	0.2966746	0.2710412
1681.616	1	3.348594	2.72736	0.2378642	0.130241	0.06253044	0.04378711	0.06824288	0.04577947	0.35163	0.1878529	0.4444569	0.3874316	0.03955163	0.06384959	0.07144277	0.06255148	1.335295	1.122096	3.224748	2.039264	0.07229445	0.08960569	0.09689317	0.05500537
1681.617	1	0.3483716	0.1925448	3.444839	3.277801	0.2639132	0.2516338	0.1585556	0.1283258	2.397061	2.17698	1.162925	0.8969352	0.05076297	0.04036278	0.04181905	0.02561431	0.2015288	0.1085863	0.2595762	0.1781799	0.03681242	0.03535232	0.04052257	0.03020321
1681.617	1	0.05663557	0.03258469	0.03848585	0.03918931	0.4347282	0.7013549	0.1857018	0.1489863	0.02964606	0.0406451	0.03161741	0.02393058	0.07580957	0.07297759	0.1325031	0.09531749	0.165827	0.2363626	0.3790209	0.3839977	1.409191	1.944526	2.974063	2.964379
1681.618	1	0.04350068	0.0459698	0.05032502	0.06610251	0.07396956	0.2126235	3.894522	3.238819	0.05385347	0.03801846	0.1644427	0.08016731	1.650106	1.532609	0.4910771	0.5222761	0.0532772	0.03932852	0.04965231	0.04171247	0.1639836	0.2849691	0.279618	0.1757596
1681.716	1	3.398067	2.844315	0.2263784	0.1424377	0.06390359	0.05447283	0.06898075	0.06094088	0.3400047	0.1927866	0.3895328	0.3821191	0.03354784	0.05552377	0.06915134	0.05417463	1.296965	1.31302	3.214782	1.922657	0.09258996	0.08956779	0.09361247	0.05898758
1681.717	1	0.3524213	0.196847	3.437786	3.280626	0.2588413	0.2581648	0.1561386	0.1334626	2.371293	2.186849	1.178489	0.886028	0.04830168	0.0369954	0.04337365	0.02962298	0.1844534	0.1055808	0.2271595	0.1704021	0.0263156	0.03888651	0.04560505	0.02683888
1681.717	1	0.05506942	0.03308534	0.04504355	0.04088378	0.4290633	0.6898767	0.1761906	0.130624	0.04017348	0.04443192	0.02839514	0.02736404	0.07326685	0.07005869	0.1243522	0.1021062	0.1609752	0.2319757	0.3733401	0.3777493	1.396321	1.910622	2.935522	2.941205
1681.718	1	0.03092802	0.04132486	0.03662219	0.05162476	0.08478141	0.1103532	3.852361	3.188209	0.05822268	0.03491803	0.1738227	0.09001532	1.615674	1.529772	0.4887944	0.5443493	0.05278791	0.04509087	0.04532019	0.04876582	0.1943704	0.259939	0.2442972	0.1296982
1681.816	1	3.44928	2.956713	0.2343988	0.2187058	0.05851971	0.0660506	0.079388	0.070625	0.3079424	0.2294996	0.2825808	0.383004	0.05706109	0.08289398	0.07370996	0.05556127	1.30484	1.45502	3.172181	1.856321	0.08768475	0.08708743	0.09887985	0.06040655
1681.816	1	0.3534021	0.2051868	3.465307	3.302825	0.2601119	0.2604174	0.1512082	0.1327489	2.358632	2.212781	1.201702	0.8627347	0.04974171	0.04208953	0.03940165	0.02532547	0.2043629	0.112755	0.1781328	0.1514118	0.02180479	0.04376613	0.0454718	0.0279491
1681.817	1	0.05372687	0.03225361	0.03813932	0.03979864	0.4242736	0.6845875	0.1618442	0.1171112	0.03966861	0.05225146	0.03215048	0.02402748	0.06081588	0.06113147	0.1281055	0.1063189	0.1594621	0.2261316	0.3732266	0.3805605	1.386853	1.890696	2.923023	2.935368
1681.818	1	0.04094272	0.03329273	0.03604664	0.04937427	0.08950368	0.05498765	3.828137	3.170498	0.03855629	0.04243123	0.1457497	0.07707456	1.5893	1.51771	0.5209678	0.5615609	0.04748129	0.05505044	0.04525812	0.03452647	0.2098323	0.2488366	0.2267415	0.1179625
1681.916	1	3.435053	2.974606	0.1799315	0.259435	0.04709977	0.04939704	0.06260451	0.06543232	0.2386998	0.2328903	0.2350765	0.3665938	0.04878137	0.05994789	0.05901637	0.0528966	1.380264	1.543123	3.054233	1.734723	0.07382245	0.08860464	0.09146887	0.07662376
1681.916	1	0.3460605	0.2089856	3.482056	3.34563	0.2542304	0.2619411	0.1615349	0.1256046	2.34165	2.251269	1.25757	0.8392951	0.04980118	0.04613866	0.03873296	0.02748049	0.2262306	0.115048	0.1194437	0.1392549	0.02763026	0.04041266	0.03586927	0.02027982
1681.917	1	0.05794255	0.03305801	0.0439867	0.03752451	0.4260571	0.6796891	0.1659798	0.1117481	0.03838752	0.05187846	0.03758664	0.02667319	0.06220367	0.05632093	0.1343178	0.09823414	0.1607246	0.2275955	0.3752023	0.3799982	1.377049	1.877519	2.918974	2.925649
1681.918	1	0.04039621	0.0322958	0.05370177	0.04051006	0.08979433	0.131789	3.850203	3.170386	0.03964649	0.05270304	0.1724949	0.07445646	1.576522	1.506388	0.5674057	0.5709087	0.05228461	0.052722	0.03083761	0.03299685	0.2349418	0.2728395	0.1921471	0.1613889
1682.016	1	3.405122	3.016138	0.1561926	0.2892627	0.04764042	0.0523289	0.07841402	0.05902161	0.1776316	0.2050957	0.245209	0.3559894	0.05771153	0.05322248	0.0696857	0.0436356	1.485957	1.537232	2.913811	1.628732	0.08267489	0.08762868	0.09161013	0.07372825
1682.017	1	0.3396408	0.2116331	3.513281	3.366396	0.2471699	0.2611706	0.1640148	0.1269329	2.297267	2.243745	1.292344	0.8350402	0.04795465	0.05166958	0.04034631	0.03392858	0.2392309	0.1173184	0.07569859	0.1317512	0.02305685	0.04607552	0.0259039	0.02488769
1682.017	1	0.06196514	0.03872973	0.03900973	0.03415613	0.4353266	0.6919528	0.1591456	0.1000365	0.04660532	0.04777915	0.03001989	0.03193311	0.06728548	0.06493843	0.120409	0.1101155	0.1616121	0.224328	0.3691907	0.3841496	1.356687	1.855224	2.883943	2.883941
1682.018	1	0.04602163	0.04076865	0.03148421	0.04550787	0.09013516	0.2152285	3.831422	3.145781	0.05228205	0.05000066	0.1536302	0.06566851	1.518674	1.454379	0.6285114	0.5804304	0.06237065	0.06013093	0.03981006	0.04030271	0.2504716	0.2955837	0.1608286	0.2024415
1682.116	1	3.408553	3.097659	0.1540234	0.2744615	0.04826186	0.05508721	0.05447748	0.06957404	0.07871976	0.1899892	0.212591	0.3317116	0.04455726	0.04571527	0.05917424	0.04498498	1.526061	1.411872	2.912509	1.664166	0.08572148	0.08698941	0.09315582	0.07173183
1682.116	1	0.3390607	0.2122134	3.532421	3.371195	0.2323655	0.2572105	0.1658802	0.1325136	2.230776	2.19922	1.338086	0.8414314	0.04145757	0.03386688	0.03102217	0.03268	0.2406541	0.1004093	0.1021616	0.1104063	0.02502917	0.02970282	0.02925395	0.02778261
1682.117	1	0.05937945	0.03531494	0.04682665	0.03658204	0.4654767	0.7408983	0.1433659	0.08275211	0.04498024	0.0546618	0.02904213	0.03356283	0.05436706	0.06098885	0.1180687	0.1161429	0.1650428	0.232803	0.3850395	0.399205	1.386469	1.915034	2.973304	2.99073
1682.118	1	0.0358125	0.03826997	0.04192268	0.0432334	0.08278982	0.2373835	3.666123	3.06932	0.04217304	0.04917123	0.15633	0.06141076	1.400701	1.356066	0.7048295	0.6240739	0.04713377	0.05282767	0.02761106	0.03337924	0.2372281	0.2895299	0.1296251	0.2180594
1682.216	1	3.328996	3.053027	0.1746859	0.3010863	0.03495913	0.04870189	0.057985	0.06373099	0.06261616	0.2027639	0.2647606	0.3259234	0.05419867	0.05223038	0.06086987	0.04977477	1.622056	1.323874	2.900429	1.673349	0.0841663	0.08337266	0.09781564	0.06247445
1682.216	1	0.3406226	0.2193715	3.57186	3.382489	0.2360037	0.2591093	0.1635135	0.1283622	2.207518	2.201202	1.368432	0.831277	0.03853034	0.03512279	0.03010644	0.02314874	0.2403176	0.09613092	0.1431585	0.08852389	0.03033281	0.02940802	0.02843659	0.02886311
1682.217	1	0.06861834	0.03548103	0.04406159	0.03147373	0.4672466	0.7421675	0.1480483	0.0919627	0.03544317	0.05123981	0.03372587	0.03136544	0.06072571	0.0558876	0.1182914	0.1129325	0.1652277	0.2336413	0.395692	0.4078564	1.385999	1.907328	3.045532	3.067731
1682.218	1	0.04178828	0.03962715	0.0416553	0.05322598	0.0932196	0.2696266	3.652105	3.057562	0.05380143	0.0556727	0.142495	0.07194987	1.345736	1.295482	0.7532864	0.6463009	0.05612483	0.0457576	0.03215135	0.0310926	0.2221696	0.2976823	0.1224799	0.2354733
1682.316	1	3.270869	2.943314	0.1312682	0.3173427	0.03599465	0.0477695	0.05880026	0.07631763	0.07228321	0.2238072	0.3556753	0.2528303	0.04914201	0.04554198	0.06388939	0.04305428	1.647234	1.252225	2.866223	1.641345	0.0940611	0.1005751	0.1148705	0.06710004
1682.316	1	0.3337651	0.2351771	3.604083	3.390814	0.2326424	0.2596824	0.1602877	0.1325047	2.176335	2.196114	1.365962	0.8412096	0.03718326	0.04549599	0.03597135	0.02040868	0.2156839	0.09206279	0.1740771	0.1028056	0.0284696	0.02855188	0.03046758	0.02140433
1682.317	1	0.06761845	0.0357602	0.04096495	0.03295167	0.485004	0.7762026	0.1481757	0.1154088	0.03548231	0.04750867	0.02100254	0.02780829	0.06511868	0.05844117	0.1179406	0.1100374	0.1710646	0.2389383	0.4001532	0.4219637	1.389337	1.94226	3.079076	3.143156
1682.318	1	0.03751408	0.04512615	0.04175525	0.03415175	0.1093103	0.2613727	3.660957	3.056161	0.05080542	0.0361416	0.159351	0.06758249	1.315234	1.275967	0.7988106	0.6826337	0.04485416	0.04376147	0.0279447	0.0377083	0.2166522	0.2760889	0.1229823	0.2346763
1682.416	1	3.237709	2.816012	0.1099845	0.2941354	0.05102585	0.06143176	0.05888827	0.08196744	0.09701549	0.2334552	0.3916725	0.1963164	0.0362887	0.03906734	0.0749807	0.04336431	1.650918	1.181197	2.872117	1.638867	0.08559587	0.09933559	0.1073688	0.05939785
1682.416	1	0.3337359	0.2421165	3.624505	3.379831	0.2293623	0.2507296	0.1692592	0.1250903	2.133801	2.148247	1.346786	0.8602016	0.04609796	0.03531373	0.03380283	0.02939119	0.1893658	0.07206429	0.1889067	0.1446241	0.02504493	0.02347005	0.03150172	0.02375467
1682.417	1	0.06000737	0.03906192	0.0407278	0.03404604	0.5121999	0.8126889	0.1555726	0.131057	0.05428922	0.05329245	0.02591944	0.03648038	0.06849035	0.06052371	0.117023	0.113404	0.1688285	0.2428257	0.4043655	0.4116498	1.357948	1.942826	3.054482	3.107294
1682.418	1	0.03453212	0.02250105	0.06159187	0.04764499	0.1069643	0.2633634	3.677019	3.062044	0.05123051	0.0368661	0.1542824	0.06357609	1.334135	1.285625	0.8392254	0.7023339	0.05464495	0.05194734	0.03376567	0.04597547	0.2121453	0.254834	0.12544	0.2339037
1682.516	1	3.237227	2.727179	0.1887366	0.2591466	0.04945463	0.0687711	0.07270017	0.06678285	0.1100694	0.2392536	0.4268845	0.2483396	0.03883282	0.04187908	0.06834518	0.04668974	1.609382	1.106063	2.905365	1.650824	0.08001622	0.08859381	0.1156656	0.06578329
1682.516	1	0.3333036	0.2437562	3.644502	3.364993	0.2262525	0.2437209	0.1617592	0.1197293	2.114671	2.088261	1.31644	0.8590104	0.03485273	0.02901323	0.03505472	0.03073183	0.1617571	0.06033731	0.2002658	0.1759072	0.02004517	0.02645372	0.02714555	0.02473036
1682.517	1	0.05798737	0.03413097	0.04280261	0.03475806	0.5231687	0.8243594	0.1424938	0.1472218	0.04787302	0.05422767	0.0274185	0.04127747	0.07227393	0.04668879	0.1050744	0.1131819	0.1687456	0.2446936	0.4091216	0.4089233	1.338807	1.961818	3.077362	3.117826
1682.518	1	0.04424817	0.03122809	0.02972505	0.03775203	0.1103332	0.2558385	3.695943	3.064005	0.05254659	0.05293121	0.1596817	0.07012207	1.354348	1.32887	0.8511375	0.7070027	0.04684791	0.04438949	0.02830401	0.0399571	0.2122281	0.2433505	0.1155682	0.2034253
1682.616	1	3.240536	2.683734	0.2603545	0.2771276	0.04405617	0.06852995	0.05178567	0.05714011	0.1413926	0.2226737	0.3820159	0.3072661	0.03851648	0.04060628	0.05956878	0.05435319	1.563465	1.010367	2.940884	1.680648	0.08928141	0.08391276	0.1113133	0.07656609
1682.616	1	0.3223302	0.2443304	3.63601	3.339827	0.2258225	0.2468701	0.163956	0.1260829	2.131603	2.053834	1.276295	0.8516059	0.03135757	0.02783631	0.03186557	0.03840208	0.1247758	0.0707835	0.2257509	0.1962848	0.01632068	0.03155586	0.0295319	0.02469238
1682.617	1	0.04124021	0.03917443	0.05147097	0.04028285	0.5342107	0.8518486	0.1364164	0.1676347	0.04390536	0.05349621	0.03073611	0.03980436	0.07270838	0.05556971	0.115009	0.1223551	0.1700806	0.2571577	0.4212233	0.4134032	1.33787	1.997555	3.122785	3.16918
1682.618	1	0.04197866	0.02390974	0.03758975	0.0369433	0.09913982	0.2346545	3.717771	3.056813	0.0320886	0.05459226	0.1620362	0.06167866	1.406293	1.404841	0.8657273	0.7099343	0.04633454	0.04497026	0.0297667	0.0328242	0.2141512	0.2458924	0.1204604	0.1707411
1682.716	1	3.232377	2.63041	0.3108184	0.3083031	0.04440016	0.06011579	0.05568839	0.05465934	0.1968421	0.2110968	0.3457846	0.3711291	0.03830897	0.05104044	0.06303843	0.06206989	1.530964	0.9755123	3.033919	1.674987	0.08295194	0.09047447	0.114126	0.06709749
1682.716	1	0.3213392	0.2323676	3.608554	3.308519	0.2272213	0.2466266	0.1569249	0.1273838	2.152128	2.05011	1.229	0.8350217	0.02841143	0.03399474	0.03962184	0.03311806	0.1099286	0.08341724	0.2796016	0.2192485	0.02029436	0.03796077	0.04857367	0.02306667
1682.717	1	0.04213393	0.03722449	0.05737555	0.04047144	0.5442605	0.8717569	0.1333727	0.181981	0.05224292	0.05471222	0.02834249	0.05248757	0.08019899	0.04057765	0.1286144	0.1354604	0.1732376	0.2569969	0.4278779	0.4142479	1.31211	2.027847	3.147392	3.166431
1682.718	1	0.03890034	0.02235991	0.02607237	0.04491361	0.08625338	0.2016644	3.739621	3.081603	0.04364506	0.05789189	0.1504888	0.06788542	1.470782	1.472394	0.8826068	0.7202891	0.0401555	0.03694752	0.03197681	0.04048294	0.2082837	0.2475269	0.1068056	0.1440576
1682.816	1	3.241588	2.613803	0.3211795	0.3484306	0.04929008	0.04471821	0.06646971	0.06366129	0.2523486	0.1980655	0.3347792	0.4398646	0.04846594	0.04311786	0.06635679	0.06892742	1.505762	1.056875	3.125822	1.641164	0.09326552	0.09690476	0.1185228	0.04771695
1682.816	1	0.328891	0.2119657	3.585798	3.284001	0.2320639	0.241137	0.1472248	0.1364676	2.173082	2.035061	1.156696	0.8280889	0.02736883	0.03724866	0.0513064	0.03235668	0.1107992	0.08694949	0.3517777	0.237981	0.0220431	0.04126161	0.05622581	0.0281118
1682.817	1	0.04671472	0.04435632	0.05131671	0.04019602	0.5570832	0.8768881	0.1350656	0.1796987	0.04607222	0.05780693	0.02368413	0.05451436	0.07878847	0.05111858	0.1297965	0.1435004	0.1718133	0.2624874	0.4316309	0.4158034	1.286083	2.042972	3.170353	3.143031
1682.818	1	0.03254199	0.02377061	0.03564232	0.03118802	0.07208106	0.1337528	3.740403	3.088871	0.02770282	0.04857482	0.1653046	0.06992983	1.513327	1.51685	0.8704601	0.7036174	0.04147894	0.04499346	0.04130113	0.03255927	0.2257739	0.2445686	0.09788505	0.08889485
1682.916	1	3.271551	2.627808	0.3015909	0.3549142	0.04970939	0.04596036	0.09024823	0.04549393	0.283261	0.2123984	0.3075955	0.4689597	0.04267436	0.05226331	0.06397611	0.07358711	1.426706	1.190218	3.15968	1.592526	0.08714665	0.08465468	0.1013778	0.05376658
1682.916	1	0.3306214	0.1970208	3.583347	3.295213	0.2395737	0.2379077	0.1530887	0.1297832	2.194107	2.031245	1.103993	0.8181215	0.02884463	0.04126444	0.05766397	0.04277069	0.1240998	0.08879659	0.4137571	0.2481223	0.01954352	0.03907679	0.05002601	0.03695413
1682.917	1	0.04896537	0.03721169	0.04883832	0.03557275	0.557601	0.8714847	0.1392798	0.1677434	0.03368853	0.06582864	0.03403033	0.05503114	0.07610763	0.06767792	0.1172926	0.1543882	0.1725501	0.265116	0.4296455	0.4167581	1.261242	2.050652	3.181153	3.137789
1682.918	1	0.03729408	0.02428531	0.03386429	0.02491628	0.05845946	0.0575139	3.725494	3.081839	0.03005982	0.04279367	0.1523577	0.06629281	1.504918	1.492759	0.8177195	0.6657438	0.04186071	0.0366337	0.04541637	0.03789434	0.2312971	0.2446111	0.1175056	0.07229124
1683.016	1	3.306111	2.677493	0.2539303	0.3870999	0.05201737	0.05115401	0.08093993	0.05833439	0.2953866	0.2633783	0.2571161	0.5178939	0.0403164	0.05209948	0.05876775	0.06211825	1.334548	1.337891	3.095507	1.469477	0.08118739	0.09217516	0.09972771	0.06288096
1683.016	1	0.3216714	0.1878066	3.58084	3.29779	0.2343304	0.2377729	0.1460097	0.1230461	2.176727	2.033015	1.053033	0.7913494	0.02827726	0.03672162	0.05540302	0.03666936	0.1423032	0.08571973	0.4450724	0.2436871	0.03088441	0.02454009	0.03775423	0.03126252
1683.017	1	0.05562417	0.04485759	0.04576885	0.03233051	0.5598188	0.8744244	0.145578	0.1367406	0.04565965	0.05628869	0.04091287	0.05763913	0.08409643	0.06333434	0.1435231	0.1658795	0.1797014	0.2660425	0.4314539	0.4274984	1.252613	2.064749	3.233949	3.175238
1683.018	1	0.02845733	0.02788193	0.04102175	0.02441209	0.03643543	0.06188779	3.730257	3.05136	0.04042444	0.04015851	0.151134	0.07445444	1.483314	1.444929	0.7906994	0.6606324	0.05121407	0.05329592	0.03271304	0.04188492	0.256354	0.2450981	0.126857	0.09931459
1683.116	1	3.31077	2.714365	0.1819996	0.4423518	0.05759153	0.04859793	0.05906356	0.08637386	0.2836909	0.2949874	0.2273048	0.5318134	0.03377224	0.05129538	0.05316997	0.08811495	1.263348	1.415336	3.038515	1.40208	0.07339308	0.08882663	0.08290923	0.08323484
1683.116	1	0.3093998	0.1787698	3.574905	3.30399	0.2307288	0.2434972	0.1439803	0.1174579	2.174477	2.0452	1.026036	0.7519723	0.03441773	0.02956029	0.04519511	0.03779268	0.1719056	0.08895531	0.4585064	0.2347998	0.02934233	0.02311652	0.04174155	0.02558718
1683.117	1	0.05626429	0.04231951	0.03613433	0.03607146	0.5625484	0.8808728	0.1479774	0.1073328	0.04541395	0.06187454	0.0465599	0.05671416	0.07537583	0.08035049	0.1440339	0.1834369	0.1759655	0.2730917	0.4346433	0.4326375	1.229469	2.07692	3.276032	3.184996
1683.118	1	0.04284821	0.03661804	0.05400986	0.04679923	0.03659705	0.151443	3.711765	3.014952	0.03293007	0.04330418	0.1524181	0.05958963	1.431132	1.381845	0.769387	0.6627708	0.05389295	0.03593589	0.03044468	0.03251775	0.2700054	0.2567235	0.127298	0.1407269
1683.216	1	3.305588	2.773883	0.1930794	0.4509522	0.06204661	0.05546862	0.06388551	0.07093388	0.2717834	0.3143048	0.2115989	0.4874831	0.03028841	0.06296734	0.05281413	0.08739942	1.216211	1.423455	2.958767	1.323957	0.07321568	0.07506567	0.08494475	0.07922516
1683.216	1	0.3007083	0.175523	3.572429	3.314676	0.2314494	0.2466962	0.1342389	0.1203346	2.177099	2.070123	1.04257	0.7380501	0.04426554	0.03146592	0.05537514	0.03441348	0.2020458	0.08175743	0.4493609	0.2389188	0.02818119	0.02712426	0.04679959	0.02214193
1683.217	1	0.06084872	0.0544638	0.02890999	0.03494903	0.5569671	0.8774961	0.16943	0.07759873	0.04712294	0.0704799	0.04973848	0.0574367	0.07399941	0.0910001	0.1318735	0.1898237	0.1683096	0.2729119	0.4267328	0.426183	1.214583	2.067252	3.269974	3.175039
1683.218	1	0.04092044	0.03823715	0.04928598	0.04051611	0.06697213	0.2265687	3.687211	2.979665	0.05438854	0.04535499	0.1527043	0.08675169	1.378915	1.303888	0.7520225	0.6399622	0.05683062	0.05299962	0.03221621	0.04033223	0.2690871	0.2704969	0.1397316	0.1986407
1683.315	1	3.316733	2.809906	0.2918482	0.4396533	0.05589532	0.04261296	0.06206907	0.05641277	0.2716919	0.329769	0.2060255	0.4110912	0.03559835	0.06095371	0.04341561	0.06728719	1.244998	1.380028	2.823502	1.272347	0.08208637	0.08099618	0.09328319	0.06529831
1683.316	1	0.3104033	0.1638061	3.581327	3.329019	0.2306475	0.2454117	0.1388301	0.1070676	2.159678	2.079246	1.098475	0.7260557	0.04511421	0.03579433	0.05573519	0.02435191	0.2141447	0.08897864	0.3881108	0.2363333	0.028205	0.02843827	0.04027413	0.02249545
1683.317	1	0.05812991	0.05379296	0.03201177	0.04306137	0.5632628	0.8698801	0.1826754	0.03504312	0.04171409	0.06475859	0.04364023	0.06473612	0.0704795	0.07692545	0.1379782	0.187047	0.1669055	0.2733918	0.4269022	0.4248599	1.206744	2.058305	3.263643	3.15046
1683.318	1	0.05254047	0.04599864	0.06471182	0.03769953	0.1003362	0.2834251	3.678718	2.944231	0.0524064	0.03735686	0.1429114	0.07907916	1.330244	1.222589	0.7292947	0.6297744	0.06593263	0.04459257	0.03197206	0.04197132	0.2676596	0.2668888	0.1481648	0.2378932
1683.416	1	3.351422	2.830661	0.4215075	0.4185915	0.04885996	0.04249416	0.06406801	0.04234407	0.2763576	0.3216592	0.1997712	0.3510096	0.03523845	0.04449996	0.0399319	0.06803227	1.298501	1.298841	2.603076	1.251399	0.07855235	0.07498043	0.08347802	0.06788308
1683.416	1	0.3076324	0.1516194	3.63538	3.388355	0.2247972	0.2375909	0.1411946	0.1007684	2.097996	2.067874	1.155886	0.6955112	0.04811379	0.03766935	0.05689327	0.02586924	0.2373693	0.09633613	0.3245369	0.2431963	0.03133091	0.02642697	0.02946864	0.01715592
1683.417	1	0.0501783	0.05764706	0.02775167	0.03886265	0.5790404	0.9233958	0.1964291	0.05961563	0.04218674	0.06363061	0.04743545	0.06945013	0.08084354	0.07533637	0.1506175	0.2025092	0.1762992	0.2816855	0.4323883	0.4262337	1.208887	2.066611	3.309127	3.202884
1683.418	1	0.07027011	0.05496802	0.04762184	0.03441875	0.1166947	0.3223933	3.687052	2.964699	0.04736231	0.0438078	0.1444016	0.08472032	1.302757	1.177055	0.7412024	0.6424276	0.06650879	0.06306975	0.03888466	0.04113768	0.2585372	0.2830144	0.18439	0.2965769
1683.516	1	3.366533	2.801041	0.5294032	0.3672873	0.05023667	0.04489219	0.05988719	0.04817723	0.3039072	0.2802973	0.1558798	0.3421449	0.03510651	0.04494161	0.04328858	0.07380137	1.429865	1.216753	2.457545	1.263349	0.06991512	0.06910473	0.07238941	0.05545987
1683.516	1	0.2881488	0.1293712	3.679987	3.437817	0.2188094	0.2367863	0.1544222	0.1125013	2.041577	2.040211	1.235025	0.6818209	0.05139268	0.03516583	0.04656145	0.02825276	0.2602262	0.1073085	0.2430842	0.2342747	0.03353779	0.02913114	0.02154044	0.01784189
1683.517	1	0.042776	0.04819216	0.02836858	0.0429456	0.5696171	0.9535275	0.230766	0.1200734	0.04311259	0.07638612	0.05752213	0.08581167	0.07924819	0.07984148	0.1673527	0.2293772	0.170393	0.2752738	0.4360885	0.4318072	1.194533	2.077008	3.314825	3.242812
1683.518	1	0.07727171	0.04909589	0.04748541	0.04915531	0.1380846	0.3658987	3.71546	2.984812	0.04017753	0.04602261	0.1473468	0.06819386	1.306328	1.139175	0.7307358	0.6738975	0.07007366	0.04239529	0.03969428	0.05048208	0.2507481	0.2790745	0.2183063	0.3476392
1683.616	1	3.347451	2.751997	0.5955426	0.3223961	0.04148775	0.03770349	0.05179535	0.0441875	0.3203704	0.2778972	0.1509858	0.330952	0.03772045	0.06168794	0.04825101	0.07177007	1.5874	1.081836	2.37862	1.246827	0.08348494	0.07319241	0.07755207	0.0510036
1683.616	1	0.2657014	0.1347597	3.692012	3.443497	0.2140454	0.2353949	0.1647223	0.1101416	2.017656	2.030721	1.289869	0.6946967	0.05103029	0.03248454	0.03243426	0.03316174	0.242615	0.116732	0.1712611	0.2093804	0.02791831	0.0311334	0.02309013	0.02355217
1683.617	1	0.04010571	0.04417864	0.03845119	0.04694065	0.5741266	0.959144	0.2563675	0.1701428	0.04623545	0.07675724	0.06413982	0.08493112	0.1002841	0.06170752	0.1737159	0.2193175	0.1738868	0.2700963	0.4498336	0.4334151	1.200101	2.07053	3.32863	3.242353
1683.618	1	0.06679234	0.0433819	0.05449394	0.04293037	0.1321188	0.3678236	3.709096	2.990018	0.04804789	0.03581659	0.145135	0.06555368	1.337839	1.13525	0.7036588	0.6630972	0.05939937	0.04513641	0.04019563	0.03974873	0.2221147	0.2863954	0.200947	0.3354293
1683.716	1	3.35243	2.707451	0.6116393	0.3295944	0.0501804	0.03636668	0.05524484	0.05007909	0.3093621	0.2502485	0.1880628	0.3213291	0.04405992	0.05153017	0.05316905	0.05957213	1.694934	0.922636	2.342916	1.230514	0.08610744	0.06597586	0.08052871	0.05210392
1683.716	1	0.2568249	0.1539687	3.70301	3.426451	0.2128167	0.2368551	0.1654788	0.1110126	2.0047	2.03389	1.320488	0.7114255	0.04191958	0.03596477	0.02178032	0.02606582	0.2127088	0.1247266	0.1409099	0.1753919	0.028075	0.03561674	0.02532922	0.03623759
1683.717	1	0.02974381	0.03894971	0.03384098	0.0581808	0.5626156	0.9704675	0.2615689	0.2058556	0.049855	0.06377473	0.05972	0.09102839	0.09033498	0.0662184	0.1767399	0.2117796	0.1753542	0.2716108	0.4427086	0.4309805	1.216622	2.069283	3.292665	3.254184
1683.718	1	0.06857211	0.05133272	0.04402258	0.04828041	0.1147076	0.3400625	3.708347	3.007284	0.04853876	0.05287272	0.1514966	0.0709399	1.381055	1.18888	0.6994124	0.6581075	0.06108866	0.0462811	0.04341257	0.043731	0.2029434	0.2900927	0.2013557	0.2970343
1683.816	1	3.366064	2.629012	0.5884638	0.3843905	0.04586665	0.03574979	0.04764622	0.04649601	0.2973809	0.2447154	0.2600711	0.2886967	0.03532213	0.06257562	0.05482939	0.05159976	1.762587	0.8096233	2.351593	1.236617	0.08878889	0.07116301	0.08211013	0.04781102
1683.816	1	0.2730732	0.181634	3.712362	3.415683	0.2122928	0.2375551	0.1661246	0.1127023	1.985923	2.038991	1.338395	0.7211848	0.03650955	0.0379199	0.02357926	0.0194584	0.1980488	0.1200079	0.1455903	0.1325728	0.02318354	0.03644598	0.02424195	0.02696765
1683.817	1	0.02888621	0.03057029	0.0445079	0.06002457	0.563602	0.9679368	0.27858	0.2361934	0.0530458	0.06470618	0.06159035	0.09364088	0.08612915	0.06326586	0.1733405	0.2043605	0.1680977	0.2696948	0.444353	0.4296287	1.228155	2.062163	3.269506	3.259485
1683.818	1	0.03474375	0.03793763	0.05132832	0.04702964	0.1146518	0.3022349	3.710221	3.032883	0.04495099	0.03356323	0.1512873	0.07458984	1.419281	1.254589	0.7094205	0.6754033	0.06031119	0.04727743	0.04247219	0.03513403	0.1905962	0.292639	0.1896997	0.2265958
1683.916	1	3.385022	2.559461	0.5118079	0.4349561	0.0428869	0.03251546	0.05120581	0.05569853	0.3206438	0.2387338	0.3349533	0.2398225	0.04756896	0.05325732	0.05178575	0.03424588	1.797278	0.840655	2.429908	1.258125	0.08460845	0.06691413	0.0777533	0.04578648
1683.916	1	0.2785915	0.2189229	3.723082	3.38861	0.2100427	0.2382423	0.1702325	0.1096274	1.98523	2.04364	1.319901	0.7222396	0.04096132	0.03811377	0.024814	0.026192	0.2045705	0.109565	0.1875177	0.1269652	0.01776901	0.03099956	0.02957863	0.02469606
1683.917	1	0.04037498	0.04253952	0.04255526	0.06482027	0.5621837	0.9713871	0.2956879	0.2435819	0.05173944	0.06446326	0.06316539	0.08382721	0.08797431	0.05843143	0.1778675	0.1887221	0.1689653	0.2670051	0.4395991	0.4221	1.257511	2.055376	3.239387	3.256111
1683.918	1	0.05063902	0.04790996	0.04310257	0.0515367	0.1117199	0.2414215	3.721014	3.048979	0.04932109	0.0314097	0.1563645	0.08912675	1.47635	1.305666	0.7135248	0.7210295	0.06830156	0.05064434	0.05035477	0.04169606	0.1805838	0.269816	0.195729	0.1576489
1684.016	1	3.428092	2.544339	0.4121372	0.448529	0.04039692	0.04180531	0.05880675	0.05162681	0.3093696	0.2921546	0.3589514	0.2381493	0.03276611	0.05942426	0.05329786	0.03067728	1.748517	0.941089	2.517111	1.283228	0.08914859	0.05494058	0.09361007	0.05310199
1684.016	1	0.2936145	0.261339	3.705883	3.357698	0.2174846	0.235398	0.1664428	0.1105049	1.981543	2.038597	1.297348	0.7011651	0.04519085	0.0332788	0.03180159	0.03210956	0.2212085	0.09347904	0.2393469	0.1704094	0.02750112	0.0193733	0.03370239	0.02385048
1684.017	1	0.04957174	0.03898101	0.03778302	0.05619715	0.5511398	0.9694721	0.3031224	0.2302466	0.04795792	0.07222596	0.05958919	0.08399391	0.07999207	0.05911273	0.1775863	0.1963933	0.1671804	0.2648854	0.4390211	0.4248134	1.271606	2.03004	3.205271	3.244678
1684.018	1	0.04190121	0.03405053	0.04405461	0.0396835	0.1231818	0.1595716	3.709219	3.047948	0.0457172	0.02772794	0.1575932	0.0660147	1.483998	1.338797	0.7320361	0.7505342	0.05517287	0.04534209	0.04173202	0.04122767	0.1636436	0.2418059	0.1973881	0.118948
1684.116	1	3.469357	2.557883	0.3083241	0.4764956	0.04751113	0.0360466	0.05982805	0.06598356	0.2748954	0.303079	0.3706462	0.3019627	0.0366476	0.05504602	0.04902465	0.04637294	1.666504	1.091242	2.594353	1.292228	0.0841065	0.07318217	0.1017098	0.04351682
1684.116	1	0.2934484	0.3184708	3.700256	3.303648	0.2160827	0.239988	0.153078	0.1082723	1.974252	1.999959	1.236119	0.6731155	0.04358577	0.02523356	0.03376941	0.02951431	0.238015	0.0991033	0.2706672	0.2188706	0.03298727	0.03257088	0.03258904	0.0212568
1684.117	1	0.05114987	0.04323392	0.03099154	0.0524179	0.5385938	0.9653981	0.3073166	0.1962882	0.05145039	0.07907401	0.06034954	0.07211125	0.07059112	0.07309255	0.1700148	0.1700846	0.1580764	0.2669722	0.4359881	0.4133743	1.294085	2.009507	3.171319	3.223514
1684.118	1	0.0477819	0.03774464	0.04474165	0.04598982	0.1170642	0.09683435	3.713131	3.054601	0.04341043	0.03777869	0.1550371	0.07646932	1.467018	1.347424	0.7585888	0.7597389	0.05080411	0.0405905	0.03525751	0.04146559	0.1648288	0.243374	0.1764451	0.1265169
1684.216	1	3.479825	2.569683	0.1959511	0.4819423	0.05732215	0.03175758	0.04967349	0.06023385	0.2355735	0.280224	0.3505544	0.380179	0.03601478	0.04494362	0.05540277	0.05751316	1.606855	1.250009	2.653234	1.286837	0.09034534	0.06769783	0.0976618	0.04613987
1684.216	1	0.28251	0.3786562	3.68367	3.263317	0.2167666	0.233918	0.1501656	0.1002742	1.96706	1.950113	1.172815	0.6405618	0.03769971	0.02610691	0.03370865	0.03033503	0.2515256	0.1288547	0.2990414	0.2731696	0.03319436	0.03723101	0.02917612	0.01994458
1684.217	1	0.0534578	0.03441378	0.02715849	0.04230033	0.5287666	0.9525148	0.3176642	0.1798167	0.05446465	0.07448175	0.06070013	0.09142265	0.06576169	0.07822073	0.1825475	0.1728223	0.1505463	0.2636686	0.4331003	0.4180191	1.31891	2.00221	3.160036	3.22246
1684.218	1	0.03501922	0.04073772	0.03513203	0.04855642	0.1002087	0.06504878	3.715245	3.058126	0.04992527	0.04617331	0.154207	0.07252873	1.458115	1.344075	0.8279452	0.7834412	0.04407615	0.05380635	0.02799952	0.03458163	0.175273	0.2682745	0.1653231	0.1762748
1684.316	1	3.479782	2.596559	0.1402425	0.469716	0.04929002	0.04491387	0.05406301	0.05226419	0.222609	0.2395254	0.3233642	0.4505	0.02887134	0.04614269	0.05799401	0.06600398	1.507208	1.423439	2.679947	1.302095	0.07928443	0.07554294	0.08898119	0.06270085
1684.316	1	0.2889327	0.4294582	3.686878	3.235871	0.217956	0.2379402	0.1457558	0.09198174	1.973545	1.933305	1.101767	0.6031078	0.0400122	0.04241105	0.05089888	0.04398235	0.2792016	0.1595317	0.3572867	0.3187973	0.05143048	0.03548249	0.03336529	0.02298445
1684.318	1	0.05771457	0.03464651	0.02937212	0.04881038	0.5381265	0.948735	0.3302464	0.1584028	0.06426617	0.07496753	0.06318185	0.08975903	0.06230889	0.08693468	0.1955224	0.1860229	0.1535655	0.2642062	0.4250188	0.4191523	1.343904	2.00213	3.162321	3.219319
1684.319	1	0.03782041	0.04922278	0.03799352	0.0536333	0.09320312	0.1494142	3.724606	3.05437	0.03160952	0.04020107	0.1582029	0.07677294	1.409449	1.32681	0.8942356	0.8081264	0.06167079	0.0418832	0.03210451	0.03338356	0.1959526	0.2911813	0.158402	0.2110573
1684.416	1	3.466355	2.612012	0.1642267	0.4785957	0.05601318	0.05609642	0.05242625	0.04044184	0.2575129	0.1904589	0.2840111	0.496572	0.02647116	0.04053329	0.06767295	0.06435343	1.410158	1.557098	2.701605	1.350897	0.06635653	0.07569201	0.0889309	0.06270391
1684.416	1	0.2822212	0.4491148	3.646903	3.200368	0.2160546	0.2290023	0.1305493	0.09497815	1.979822	1.904253	1.031738	0.5886897	0.04669556	0.04374346	0.05592047	0.03495414	0.2765659	0.1718533	0.4143213	0.3427776	0.04980365	0.0421867	0.04437496	0.03086112
1684.417	1	0.06111655	0.03451615	0.03065504	0.0464968	0.5414937	0.9489158	0.3275713	0.1078701	0.04718849	0.07492362	0.06077329	0.07466617	0.05382332	0.09953645	0.1950397	0.1951874	0.150707	0.2574225	0.418526	0.4240735	1.361828	1.986422	3.149549	3.194951
1684.418	1	0.02515142	0.03544129	0.04492832	0.04035575	0.1235237	0.2010287	3.721596	3.045473	0.05176785	0.04848472	0.155816	0.06448827	1.344632	1.285582	0.9641776	0.8229815	0.04073519	0.05706056	0.02581633	0.03373461	0.221207	0.306525	0.1340206	0.2378799
1684.516	1	3.444067	2.626168	0.2364122	0.4988068	0.06723121	0.05881437	0.04961159	0.05256153	0.2792799	0.1834669	0.2620364	0.5300198	0.04675782	0.03310387	0.04538353	0.07665819	1.352053	1.630131	2.660192	1.398753	0.06740031	0.07736388	0.09186689	0.0372778
1684.516	1	0.2688629	0.468637	3.632539	3.20025	0.2153678	0.2255102	0.125029	0.1031864	1.967004	1.886213	0.9727011	0.5732857	0.04367955	0.04530237	0.04919542	0.02841477	0.2593282	0.1838339	0.4531391	0.348968	0.05231766	0.04535568	0.04177737	0.03892442
1684.517	1	0.07368136	0.04166339	0.04229409	0.0479584	0.5414604	0.9341813	0.3272133	0.07874076	0.04867673	0.06922385	0.06734668	0.0743312	0.06915864	0.1011627	0.197115	0.1849374	0.1634941	0.2549491	0.4164871	0.4233458	1.381675	1.979082	3.165477	3.198815
1684.518	1	0.03701433	0.04475136	0.0393984	0.043134	0.135066	0.2313755	3.708873	3.031038	0.05282506	0.04302727	0.153862	0.0687005	1.278649	1.242319	0.9916899	0.8528216	0.05500968	0.04870209	0.02663483	0.03995437	0.228235	0.3002972	0.0997856	0.2508648
1684.616	1	3.418806	2.616156	0.3248153	0.5025014	0.04830738	0.04800167	0.04500525	0.05467323	0.2968237	0.2067383	0.2335396	0.592375	0.04719985	0.05425973	0.04753068	0.06126751	1.285834	1.665124	2.601309	1.434356	0.06940101	0.07254249	0.08086707	0.0458203
1684.616	1	0.2582378	0.4791178	3.624275	3.204501	0.2107584	0.2314569	0.1209597	0.1038962	1.972128	1.871427	0.9320023	0.5666364	0.04022652	0.05228538	0.0443147	0.02608622	0.2412894	0.1941155	0.477559	0.3401451	0.04339519	0.04002588	0.03938504	0.03260786
1684.617	1	0.07471331	0.03813641	0.05124116	0.0514836	0.54662	0.9376397	0.3247414	0.0677575	0.05497371	0.06179414	0.06472859	0.07463455	0.07679843	0.08402771	0.2009361	0.1792981	0.1759693	0.2489772	0.4221544	0.427799	1.408058	1.980652	3.185989	3.215551
1684.618	1	0.04239447	0.04002621	0.03913199	0.0424637	0.139713	0.2503677	3.722352	3.036405	0.04927168	0.06123004	0.1534214	0.06526037	1.255569	1.217893	1.024408	0.8757638	0.0466831	0.0505435	0.03449411	0.04843557	0.2404429	0.2698381	0.09426675	0.2503001
1684.716	1	3.389103	2.602775	0.4225393	0.5195695	0.0495853	0.05082204	0.05760286	0.05765982	0.3366725	0.2536938	0.255239	0.6380421	0.03906867	0.06377915	0.05670556	0.08505823	1.215042	1.575584	2.511845	1.494077	0.06252738	0.06649403	0.08279635	0.0484667
1684.716	1	0.2640388	0.4782583	3.655328	3.243562	0.2122946	0.2278755	0.1208727	0.1073209	1.9583	1.905465	0.9245755	0.5735808	0.036153	0.05113123	0.04503481	0.0307062	0.2259827	0.1979726	0.4842427	0.3448468	0.03724904	0.04160562	0.04082671	0.04038798
1684.717	1	0.07111197	0.04411091	0.05315663	0.05528309	0.5483964	0.9390977	0.31033	0.08217146	0.04494087	0.05976804	0.05705057	0.06541226	0.0684657	0.09094227	0.1930792	0.1899648	0.1700146	0.2554554	0.4254242	0.4357616	1.433219	2.024846	3.223195	3.216783
1684.718	1	0.05286928	0.03415245	0.03469847	0.05117427	0.1108094	0.2726398	3.725738	3.053687	0.03907196	0.04513456	0.1588335	0.07703603	1.259889	1.235121	1.054315	0.8846263	0.05626748	0.04604877	0.01833667	0.03785921	0.2610154	0.2658347	0.08254309	0.2409893
1684.816	1	3.363013	2.582323	0.534601	0.502595	0.0463517	0.04632375	0.05638016	0.05261259	0.3250406	0.272808	0.2874863	0.6423024	0.04767009	0.04573726	0.05712721	0.08733251	1.204777	1.360455	2.424712	1.60372	0.06025328	0.07001758	0.09533244	0.04790305
1684.816	1	0.2586186	0.4570886	3.665648	3.300355	0.2039967	0.2214947	0.1242791	0.1008684	1.930204	1.906579	0.9757937	0.5805785	0.03977706	0.05517485	0.04194078	0.02526461	0.2154083	0.1881108	0.4564255	0.3507947	0.03200601	0.03277893	0.03565774	0.03337342
1684.817	1	0.08282034	0.04218499	0.046959	0.05912935	0.5532966	0.9414467	0.2845183	0.1010823	0.05128118	0.05880781	0.05767039	0.05897608	0.0706102	0.09338148	0.1847267	0.1953935	0.1757208	0.2575024	0.4264757	0.4420096	1.446699	2.029486	3.222067	3.250819
1684.818	1	0.03435	0.04422224	0.04022383	0.03745912	0.0853081	0.2656213	3.738356	3.060835	0.04223657	0.07017551	0.1557532	0.06768015	1.290674	1.291057	1.045163	0.8848068	0.03843197	0.04684298	0.03058289	0.03540077	0.2445551	0.2688946	0.09235283	0.2028374
1684.916	1	3.337658	2.560924	0.5883679	0.471519	0.04096599	0.03567252	0.06356527	0.05770515	0.273463	0.2717442	0.315401	0.616876	0.04775898	0.06625473	0.06301778	0.08649743	1.224107	1.111305	2.376062	1.728298	0.07796358	0.07250115	0.1222257	0.05818186
1684.916	1	0.2394429	0.4246456	3.656643	3.323446	0.2033764	0.2195856	0.133901	0.08822225	1.914482	1.933759	1.05798	0.5952057	0.04280376	0.04870901	0.0429573	0.03054124	0.1967318	0.1799324	0.4050554	0.3585365	0.02595252	0.02818212	0.0361194	0.02464888
1684.917	1	0.08940029	0.04934095	0.05660444	0.05343299	0.5510752	0.9378551	0.2767899	0.1056281	0.0534312	0.05592183	0.05048683	0.046588	0.08094728	0.0923402	0.1883936	0.1728601	0.1742244	0.2674325	0.4327299	0.4443667	1.456732	2.045097	3.249628	3.26436
1684.918	1	0.03935344	0.03012396	0.03124016	0.03729231	0.07903102	0.2733366	3.733337	3.072275	0.04393454	0.05198657	0.1525317	0.06496918	1.33952	1.352442	1.032653	0.8499422	0.04716225	0.04956484	0.02319554	0.03328688	0.2379921	0.2701344	0.07756509	0.1702574
1685.016	1	3.32349	2.538006	0.6047466	0.4174636	0.0402373	0.05399692	0.04090128	0.04982326	0.2361873	0.2938655	0.3247348	0.5406521	0.04526614	0.04300479	0.07030127	0.08498162	1.264594	0.845588	2.359681	1.831776	0.08584527	0.09404938	0.09126471	0.04870615
1685.016	1	0.2283232	0.3847852	3.63795	3.34186	0.2041924	0.2302298	0.1409811	0.09180814	1.920989	1.95014	1.134604	0.6116493	0.046995	0.04927041	0.04570258	0.03613981	0.1855787	0.1760773	0.3450025	0.3635236	0.02127835	0.02677875	0.0439928	0.0272537
1685.017	1	0.07370062	0.04122812	0.04428742	0.0449353	0.5413939	0.9243001	0.2536082	0.1049483	0.05650798	0.05153152	0.04407709	0.03082085	0.07767126	0.08300998	0.1865039	0.1513649	0.1767874	0.2634241	0.4279164	0.4419594	1.456992	2.048675	3.24478	3.263122
1685.018	1	0.02515134	0.03099224	0.04014934	0.0293583	0.07468219	0.2363646	3.722546	3.076701	0.04603622	0.05932481	0.1614252	0.060445	1.420307	1.404549	0.9989077	0.818445	0.04010222	0.04185388	0.03884501	0.0440667	0.2204541	0.2667387	0.07377416	0.161022
1685.116	1	3.35198	2.542451	0.5813903	0.3469838	0.04301696	0.07044117	0.06645532	0.05060868	0.2099962	0.3243593	0.3407052	0.4541469	0.0391132	0.04700517	0.0633706	0.07795538	1.314754	0.6208301	2.368169	1.906167	0.09050814	0.07986704	0.08071596	0.0537377
1685.116	1	0.2242787	0.3463514	3.652817	3.346828	0.2010118	0.2279456	0.1583877	0.09611374	1.90659	1.948909	1.211203	0.641044	0.04695701	0.05593885	0.04580621	0.03937956	0.1799992	0.164806	0.267978	0.3418215	0.02222073	0.02751455	0.04389522	0.03177548
1685.117	1	0.07615661	0.04114112	0.05289928	0.04667494	0.5496459	0.9413719	0.2489045	0.1184417	0.04762823	0.05282323	0.0439566	0.04072103	0.07445512	0.06881905	0.1716946	0.1466554	0.1735437	0.2655266	0.4301135	0.4393518	1.465514	2.082273	3.286491	3.288003
1685.118	1	0.04245956	0.0294485	0.03339354	0.02831097	0.06975428	0.1964484	3.724133	3.081594	0.03869603	0.04258746	0.1658778	0.07683761	1.47058	1.443351	0.9689729	0.8000351	0.05048797	0.0367214	0.03786491	0.04875128	0.213581	0.265243	0.1109409	0.1196108
1685.216	1	3.380898	2.566484	0.5428036	0.2923324	0.05892456	0.0619919	0.05198984	0.05994819	0.1902683	0.3020833	0.3267063	0.3617653	0.04572438	0.05435782	0.05769996	0.06240487	1.374943	0.6200686	2.425673	1.931573	0.09267739	0.07940202	0.08308967	0.06485886
1685.216	1	0.2167202	0.2932961	3.648454	3.359268	0.1979807	0.2250534	0.1621553	0.0956266	1.886187	1.931993	1.254438	0.6652421	0.04904891	0.05725918	0.03787676	0.04358511	0.1930632	0.1624639	0.1907261	0.2941934	0.01964803	0.03207794	0.0433742	0.03040034
1685.217	1	0.06342037	0.03430762	0.04589158	0.0391089	0.5591189	0.9343148	0.2489578	0.1226456	0.05048884	0.0615267	0.03407476	0.0369704	0.08318626	0.06330539	0.1564924	0.1461298	0.1768453	0.2707681	0.4381751	0.4409219	1.468324	2.106369	3.323642	3.302411
1685.218	1	0.04357555	0.03348454	0.04121065	0.03813944	0.06730957	0.1045007	3.701453	3.058838	0.04573431	0.04704829	0.1655881	0.06272418	1.470505	1.423229	0.8989537	0.7621999	0.0480514	0.0482676	0.04437279	0.04128395	0.2258644	0.24777	0.1698398	0.1079361
1685.316	1	3.407271	2.621406	0.4983071	0.244084	0.05992358	0.05472372	0.04365116	0.05381602	0.1693584	0.2698056	0.272693	0.2709996	0.03348695	0.03791654	0.0581808	0.04960799	1.40928	0.8072441	2.521356	1.918496	0.07965933	0.06952578	0.09140901	0.05979573
1685.316	1	0.2174379	0.25825	3.659455	3.341684	0.2006959	0.2223014	0.1643229	0.09722347	1.868281	1.897614	1.284794	0.6662204	0.04743413	0.06095867	0.02443534	0.03768705	0.2225958	0.1759289	0.1649519	0.2480906	0.02032478	0.03324335	0.03400935	0.03424951
1685.317	1	0.05686007	0.02111835	0.04630833	0.05339518	0.5621755	0.9402519	0.235616	0.1347083	0.0460413	0.0720976	0.03604654	0.03655526	0.07733008	0.06495847	0.1594	0.1296795	0.1802285	0.2814298	0.4486331	0.4404719	1.457558	2.126273	3.353269	3.310247
1685.318	1	0.04318108	0.04345887	0.04250711	0.04543221	0.09927933	0.03469121	3.678323	3.041974	0.04946825	0.03671235	0.1450504	0.07663339	1.448252	1.386278	0.8274836	0.7482864	0.04096036	0.04699813	0.04110701	0.04939559	0.2352774	0.232433	0.2070164	0.1256378
1685.415	1	3.440599	2.690082	0.4916585	0.2402962	0.05414557	0.05976793	0.03827298	0.04075913	0.1548241	0.2524972	0.1997164	0.2176217	0.03339833	0.04786963	0.05667384	0.04752524	1.427208	1.05018	2.620643	1.903402	0.0847635	0.08749827	0.1005509	0.06193991
1685.416	1	0.2225269	0.2220104	3.671442	3.30448	0.2055596	0.23106	0.1704203	0.09300225	1.867729	1.87138	1.30329	0.6487796	0.05398122	0.05155948	0.03074745	0.03927936	0.2546578	0.183754	0.2002375	0.2217829	0.02906235	0.02418062	0.02928037	0.03678811
1685.417	1	0.03997841	0.02660701	0.04290195	0.04730563	0.5704531	0.935221	0.2169395	0.1283233	0.05870064	0.06777049	0.0370684	0.03778643	0.08835884	0.06464084	0.1480822	0.1245657	0.1902992	0.2743956	0.4424965	0.4419268	1.448827	2.143313	3.375772	3.316544
1685.418	1	0.04157821	0.03236372	0.04641249	0.04210526	0.1167962	0.129199	3.667512	3.021671	0.03887655	0.03050748	0.1665275	0.07831145	1.40702	1.331196	0.7991776	0.7389325	0.05246737	0.04216833	0.05340753	0.05804069	0.2480563	0.2275783	0.2212294	0.1578411
1685.516	1	3.484239	2.754886	0.4405317	0.2561026	0.03490308	0.06729085	0.05050826	0.0446945	0.1452087	0.2135781	0.1697248	0.2070104	0.04765681	0.06312098	0.05253843	0.04104316	1.422819	1.273276	2.721098	1.892849	0.07463684	0.08859888	0.1004128	0.06176029
1685.516	1	0.2177727	0.1694169	3.677388	3.252647	0.2034876	0.2190354	0.1696529	0.1076685	1.845599	1.829288	1.286058	0.635787	0.05840737	0.05620989	0.03896305	0.04768236	0.2779809	0.1923081	0.27734	0.2506829	0.02557305	0.03151366	0.03854021	0.02902545
1685.517	1	0.03611226	0.03425601	0.0484641	0.04017901	0.5761765	0.9381666	0.2049765	0.113543	0.04795863	0.06649894	0.04342221	0.03479512	0.06711719	0.06210611	0.1464675	0.1198505	0.1814697	0.2780766	0.4460096	0.4352418	1.432961	2.161219	3.403053	3.330901
1685.518	1	0.03849015	0.03414417	0.03788745	0.03865103	0.1540488	0.2165	3.663425	2.993566	0.05661587	0.04436748	0.1444896	0.07785687	1.358661	1.270134	0.7663364	0.7111785	0.05856758	0.04882193	0.04649793	0.04665865	0.2555637	0.2539142	0.228027	0.1970409
1685.616	1	3.550207	2.802941	0.355919	0.2600088	0.03535912	0.05402392	0.05665531	0.04689189	0.1237187	0.1617453	0.1946578	0.2293774	0.04267207	0.02455779	0.0430084	0.03974943	1.403911	1.419072	2.765695	1.86071	0.08374983	0.09635117	0.111418	0.05438361
1685.616	1	0.2114749	0.162207	3.673547	3.196413	0.203888	0.2139263	0.1687006	0.1087799	1.832152	1.783486	1.255312	0.6317974	0.05389915	0.05335055	0.03671084	0.05010777	0.2879439	0.2040604	0.3391152	0.3084432	0.03602567	0.03372024	0.04574762	0.03573792
1685.617	1	0.03427302	0.03875012	0.04807019	0.04600037	0.5833614	0.9356099	0.1958824	0.1315522	0.03806933	0.06357931	0.04938848	0.0360527	0.05095144	0.07253556	0.1548033	0.113715	0.1777912	0.2733219	0.44842	0.434962	1.41208	2.16118	3.416273	3.325403
1685.618	1	0.04782396	0.03584842	0.05076713	0.03978057	0.1395787	0.2748931	3.645649	2.967729	0.03872875	0.03997236	0.1501009	0.07779436	1.315069	1.19955	0.7479781	0.7020085	0.07220854	0.04747705	0.04013324	0.05098236	0.2729006	0.2629255	0.223749	0.2348151
1685.714	1	3.618883	2.807499	0.3311636	0.2278502	0.0213274	0.03913899	0.05266448	0.04777284	0.09733297	0.141147	0.2021506	0.2184801	0.03395597	0.03813558	0.04547033	0.04145114	1.401412	1.499827	2.796712	1.821273	0.08083141	0.09159002	0.1109041	0.05241168
1685.715	1	0.2178848	0.1900698	3.661633	3.149116	0.2028041	0.2136143	0.1604119	0.1085319	1.811013	1.72467	1.181012	0.6268559	0.0589503	0.05411781	0.04747247	0.04937487	0.2761886	0.2224939	0.3635874	0.3569874	0.03827482	0.0376718	0.03886107	0.03639898
1685.715	1	0.03735573	0.04862095	0.03817083	0.04129882	0.5827312	0.9380649	0.1720965	0.1622984	0.03886931	0.06189672	0.0492901	0.03988808	0.06207495	0.0648086	0.1601733	0.1291919	0.177038	0.2751418	0.4498614	0.4361231	1.393461	2.157425	3.413095	3.331207
1685.715	1	0.06787524	0.04488867	0.05331131	0.03821803	0.1494803	0.3200166	3.657663	2.946204	0.06001043	0.04556544	0.1468669	0.07030817	1.27632	1.130581	0.7278221	0.6941425	0.06588291	0.05475166	0.04377637	0.04708862	0.2703269	0.2623778	0.2431109	0.2922257
1685.816	1	3.638539	2.828697	0.3706328	0.1796928	0.02863948	0.04006372	0.05691288	0.04986889	0.137283	0.1624861	0.2077736	0.2137978	0.04381976	0.05357629	0.05777395	0.04434588	1.385628	1.509622	2.789757	1.816205	0.0676027	0.09282244	0.1089328	0.06049135
1685.816	1	0.216638	0.2397604	3.65091	3.111383	0.2059042	0.2117089	0.1481711	0.1081452	1.824453	1.701966	1.081506	0.6219115	0.06210521	0.05769742	0.0533197	0.04599436	0.2742139	0.237343	0.3801684	0.4147104	0.04118668	0.04270006	0.04764213	0.0383891
1685.817	1	0.04408445	0.0447014	0.04383117	0.04837459	0.5767977	0.9494552	0.1649686	0.1809077	0.05013066	0.06779074	0.04953432	0.04851234	0.05486841	0.05592203	0.1554179	0.1447409	0.1744327	0.2785247	0.4446313	0.4421387	1.369936	2.143774	3.407877	3.334484
1685.818	1	0.05205789	0.03620073	0.04348772	0.04410848	0.1515607	0.3786373	3.653975	2.952907	0.04004129	0.04474075	0.1466649	0.06376692	1.273536	1.103587	0.697075	0.7065589	0.06730513	0.05414752	0.03961565	0.05204657	0.2723333	0.2688502	0.2708569	0.3243943
1685.915	1	3.631618	2.847853	0.438187	0.195783	0.04236966	0.03523618	0.04579942	0.04506458	0.1617716	0.1841854	0.1652336	0.2230005	0.0485207	0.06133512	0.04602706	0.04647947	1.359215	1.479099	2.738552	1.854914	0.0732214	0.08313166	0.1068001	0.05617387
1685.916	1	0.2164556	0.310983	3.635796	3.081887	0.2073618	0.2112505	0.1340044	0.1124534	1.839519	1.687788	0.9912439	0.6369258	0.06526482	0.05652968	0.05955447	0.04470779	0.2447774	0.248263	0.3959879	0.4626126	0.04161509	0.03424309	0.04850209	0.05226658
1685.917	1	0.04876177	0.04085574	0.03271821	0.05201959	0.5688577	0.9579494	0.1502677	0.2053536	0.06317822	0.06753722	0.05348207	0.05916244	0.05252537	0.04746973	0.16703	0.171817	0.170616	0.2752549	0.4417046	0.4453488	1.349326	2.131464	3.397664	3.353949
1685.918	1	0.05968582	0.04073044	0.05420269	0.04725974	0.1536417	0.3850622	3.672248	2.97035	0.05691589	0.05016585	0.1430268	0.06598735	1.30042	1.122872	0.705943	0.7019886	0.07989428	0.04456338	0.04615324	0.04259118	0.2906216	0.2805673	0.2898616	0.3265656
1686.016	1	3.598153	2.845918	0.4935713	0.2002285	0.04314385	0.03636105	0.04995334	0.05459614	0.1418114	0.2169651	0.1340067	0.2010449	0.03827656	0.06798408	0.04324019	0.04832204	1.357936	1.419442	2.721221	1.921339	0.08179352	0.09471532	0.1186005	0.0611703
1686.016	1	0.2238441	0.353681	3.600752	3.07528	0.2051492	0.2049559	0.1211622	0.1152901	1.858419	1.686114	0.9190181	0.6743479	0.05606541	0.05464557	0.0548102	0.03825251	0.2301711	0.2420064	0.4072808	0.4719289	0.0485301	0.04382245	0.0522848	0.05177463
1686.017	1	0.04764013	0.04299799	0.04912074	0.06214401	0.5626194	0.963342	0.1341665	0.2108498	0.05561358	0.06811871	0.05335517	0.05954351	0.06431635	0.05740772	0.1648336	0.1956989	0.1642091	0.2675374	0.4439447	0.4513083	1.307016	2.100425	3.362504	3.333284
1686.018	1	0.05157539	0.05469944	0.04641695	0.03751509	0.1323363	0.3791147	3.661043	2.988553	0.03575772	0.04978982	0.1517281	0.06406922	1.341939	1.16718	0.694763	0.6800134	0.06684542	0.04747768	0.04670709	0.04643317	0.3072183	0.2966817	0.2863968	0.275401
1686.116	1	3.594804	2.80718	0.5345319	0.1527228	0.03768119	0.04423847	0.04446006	0.03897102	0.1435621	0.2405123	0.1369451	0.1831819	0.03726195	0.04950757	0.03937894	0.04981283	1.387796	1.334621	2.695301	1.979458	0.09178546	0.08734519	0.09730529	0.04630323
1686.116	1	0.2320005	0.3867655	3.580798	3.084343	0.2028181	0.2111055	0.1156361	0.1220309	1.855432	1.703437	0.8696071	0.7059089	0.05015023	0.05078263	0.04949506	0.0323023	0.2288513	0.2138351	0.410294	0.4603769	0.03667204	0.04065233	0.03706904	0.04224832
1686.117	1	0.05166689	0.03928855	0.04488587	0.05439822	0.5515374	0.9631936	0.1152541	0.1711007	0.04995205	0.06107123	0.05135453	0.06572737	0.052343	0.04568648	0.1712201	0.2002907	0.1677152	0.2632913	0.4429383	0.4532106	1.274333	2.052646	3.303931	3.309193
1686.118	1	0.04303596	0.04011377	0.04277185	0.03486322	0.1383422	0.3384467	3.668698	3.001779	0.05215996	0.03827577	0.1426475	0.07998036	1.381854	1.238411	0.7045153	0.6773835	0.0782805	0.04963305	0.0498475	0.05049459	0.2789414	0.3043524	0.2683668	0.2198949
1686.216	1	3.568573	2.757415	0.5813379	0.143093	0.05023791	0.05746315	0.05019003	0.04992226	0.1967783	0.2458575	0.1767499	0.2107441	0.04945254	0.04335279	0.04421678	0.0659907	1.418111	1.211917	2.66167	2.078015	0.08040188	0.06992076	0.08230021	0.06176089
1686.216	1	0.2440058	0.4210718	3.586411	3.127891	0.2023672	0.2149463	0.1202261	0.1191165	1.849416	1.759387	0.8528244	0.7270143	0.05229558	0.05673546	0.0465576	0.03049961	0.2489143	0.2013943	0.4202754	0.4404782	0.03810253	0.03554381	0.04995017	0.04224451
1686.217	1	0.04973177	0.03845635	0.05085913	0.07238145	0.5524259	0.9580758	0.1051465	0.1531747	0.05142254	0.07126697	0.05747107	0.07407791	0.05864129	0.0463717	0.1886293	0.2214202	0.1536113	0.250093	0.4405244	0.4458146	1.253233	2.003465	3.262163	3.291361
1686.218	1	0.0400628	0.04205554	0.03504897	0.03552789	0.1322577	0.2645294	3.670865	3.020176	0.04602201	0.02952899	0.1629962	0.07985416	1.413278	1.297027	0.7236802	0.719432	0.06073848	0.04854077	0.06455276	0.05419498	0.2682677	0.2744663	0.2733169	0.1706779
1686.316	1	3.543665	2.689462	0.5730534	0.2106526	0.05457194	0.04511892	0.04098977	0.05743996	0.2422246	0.1908392	0.2178854	0.2334292	0.04916551	0.03404647	0.04019713	0.0621794	1.403689	1.040873	2.646813	2.145424	0.07938349	0.06235818	0.07410788	0.07594357
1686.316	1	0.2578426	0.4434699	3.605136	3.17557	0.1993246	0.2193315	0.1186127	0.1219733	1.838139	1.810372	0.8727073	0.7466424	0.05155103	0.05964159	0.04453093	0.04286998	0.2707973	0.1916139	0.4086217	0.4328097	0.03606855	0.03994304	0.04647306	0.04320749
1686.317	1	0.04545097	0.03976714	0.04694485	0.07287734	0.537924	0.9555703	0.09176737	0.1223194	0.04855204	0.0676203	0.05361805	0.08159149	0.06662392	0.06183246	0.2049701	0.2542641	0.1471793	0.2469894	0.4419027	0.4473562	1.240332	1.957193	3.209546	3.264019
1686.318	1	0.03376291	0.03498461	0.04277404	0.06370111	0.1147714	0.1882767	3.675266	3.033628	0.05181782	0.03103176	0.1531645	0.08555728	1.446999	1.349416	0.7661784	0.7576913	0.06015723	0.04648492	0.04583149	0.05836493	0.2523451	0.2496457	0.2576175	0.133261
1686.415	1	3.497166	2.63107	0.5424831	0.2714622	0.05050154	0.03599309	0.04681431	0.04727685	0.2545496	0.1499692	0.2596505	0.2465249	0.04222849	0.02946244	0.05542068	0.07988941	1.365167	0.8257332	2.669081	2.211119	0.07466096	0.0636762	0.09917161	0.06953196
1686.416	1	0.2714468	0.4495184	3.601849	3.200368	0.1958088	0.2157156	0.1283922	0.111888	1.809233	1.860089	0.9569136	0.7618944	0.04827978	0.05580892	0.03538066	0.03739793	0.2662931	0.179169	0.3726628	0.4290573	0.04022667	0.04616547	0.04080777	0.04068192
1686.417	1	0.04154289	0.0437357	0.06444797	0.07083386	0.5334733	0.9516384	0.08766417	0.0661068	0.04857414	0.06664816	0.07125447	0.08857271	0.07021029	0.08714776	0.2254374	0.2725579	0.1591499	0.2401022	0.4275488	0.4364149	1.233719	1.911537	3.141639	3.242257
1686.418	1	0.04367383	0.04319129	0.0432894	0.05146817	0.07944472	0.1079173	3.674181	3.029796	0.04458762	0.0391245	0.1600617	0.07482598	1.459199	1.366708	0.8177595	0.7791921	0.04987314	0.04978374	0.04938569	0.0596267	0.2386183	0.2443614	0.2523189	0.1393962
1686.516	1	3.513462	2.618734	0.4646804	0.3057653	0.06096099	0.03000763	0.03149736	0.05849259	0.2663688	0.1186347	0.2449203	0.2707917	0.03114023	0.03208297	0.06275341	0.06086493	1.348425	0.6116605	2.748759	2.230455	0.08498043	0.07737686	0.09992223	0.07066943
1686.516	1	0.2839512	0.451857	3.611696	3.243394	0.18962	0.2146473	0.141722	0.1219918	1.785972	1.864211	1.069153	0.7925596	0.04552651	0.05135847	0.03662356	0.03440788	0.2493683	0.1698432	0.3121827	0.4305342	0.03123528	0.0480302	0.0364048	0.04706471
1686.517	1	0.04536337	0.04334557	0.05987052	0.07920587	0.5283681	0.9382086	0.07697674	0.04707719	0.03946559	0.06537517	0.07352436	0.0934577	0.05790252	0.08746602	0.2229804	0.2664739	0.1646392	0.232861	0.4208617	0.4320888	1.211413	1.856696	3.0904	3.189257
1686.518	1	0.04631434	0.05162247	0.03859274	0.05204383	0.06429916	0.07180223	3.670444	3.028128	0.02724585	0.0306609	0.1479043	0.07772878	1.430667	1.356624	0.8599667	0.7957147	0.05515562	0.0394369	0.03493721	0.04786564	0.2087548	0.2600913	0.2064529	0.1613636
1686.616	1	3.54124	2.662216	0.376254	0.3232807	0.042331	0.05907766	0.04206386	0.06186394	0.2608061	0.09569459	0.2508518	0.2778459	0.04055352	0.05327562	0.06274577	0.06167507	1.330546	0.538703	2.812884	2.244198	0.08247354	0.06225634	0.09233773	0.07009055
1686.616	1	0.2979799	0.4491439	3.633522	3.277969	0.1863806	0.2168469	0.1536397	0.1108771	1.750556	1.867954	1.174565	0.8015224	0.04091067	0.04334359	0.02905769	0.03922031	0.2461556	0.1649473	0.2315226	0.4175528	0.03188541	0.04211536	0.0320019	0.04320137
1686.617	1	0.05101307	0.04136852	0.05417288	0.0740331	0.52039	0.9355339	0.08497695	0.08288017	0.04458308	0.06840818	0.07806328	0.09485576	0.07221076	0.08927422	0.2214456	0.2482309	0.163656	0.2299179	0.4108798	0.4276427	1.195332	1.818975	3.037418	3.154128
1686.618	1	0.03196355	0.04846104	0.05116177	0.04458241	0.09964595	0.1225166	3.688305	3.023057	0.04489071	0.04491252	0.1564086	0.06954185	1.391583	1.33964	0.9409696	0.8244134	0.04715344	0.05259622	0.04153776	0.05026709	0.1945778	0.2753931	0.1687496	0.1969082
1686.716	1	3.535732	2.739486	0.2977077	0.3037922	0.06396932	0.05833413	0.04027918	0.07229142	0.2952266	0.1029444	0.2369235	0.313057	0.04347645	0.03833107	0.0536084	0.06508551	1.295417	0.7356071	2.869351	2.21842	0.08851865	0.0705004	0.08625078	0.06390246
1686.716	1	0.3053887	0.4349724	3.654721	3.313353	0.1833493	0.2184796	0.1499138	0.1095675	1.75281	1.861888	1.23153	0.8013192	0.04689956	0.05214867	0.03048642	0.03577979	0.2502803	0.1689021	0.1874845	0.3811545	0.02671057	0.02960202	0.02891045	0.02881144
1686.717	1	0.04696168	0.04582831	0.06391013	0.07954853	0.5193369	0.9408413	0.104515	0.1418125	0.05157426	0.08117537	0.08754364	0.1123826	0.0742893	0.08461925	0.2136085	0.2638544	0.1709421	0.236922	0.4088151	0.4232834	1.189545	1.801141	3.012373	3.135546
1686.718	1	0.03052296	0.04141495	0.04371854	0.04319398	0.1188704	0.1571191	3.679287	3.022146	0.04762769	0.0289514	0.1483414	0.06581198	1.333853	1.310765	1.010437	0.8624911	0.05199217	0.03756366	0.0236133	0.03669729	0.1959794	0.2923579	0.1192599	0.2256979
1686.816	1	3.541598	2.820194	0.2540171	0.2230629	0.07757762	0.05448367	0.04808842	0.04852029	0.3318823	0.1128228	0.2122209	0.3225767	0.04009505	0.04850866	0.03959128	0.06172035	1.269208	0.9712462	2.914749	2.124292	0.08543554	0.0675513	0.07799055	0.06050923
1686.816	1	0.307725	0.428587	3.656567	3.306278	0.1837185	0.2151991	0.1560114	0.1125806	1.754391	1.867712	1.26909	0.7951257	0.04885764	0.06451151	0.03178014	0.04472603	0.2551369	0.1793391	0.1651155	0.3463332	0.0292097	0.02516463	0.02508479	0.03118374
1686.817	1	0.04614682	0.04402559	0.0587187	0.07033773	0.5074057	0.9183795	0.1070514	0.211765	0.05624306	0.06934935	0.06350979	0.1074087	0.07615912	0.09301668	0.2044276	0.2677744	0.1683591	0.2367708	0.4070215	0.4192193	1.168917	1.771861	2.980706	3.10737
1686.818	1	0.03639992	0.04786112	0.03827819	0.03781215	0.1030569	0.1860752	3.664122	3.009809	0.04789239	0.05196902	0.1590371	0.06246679	1.264175	1.269074	1.041951	0.8848093	0.03777961	0.05345908	0.02663865	0.04556828	0.2187921	0.27809	0.1095289	0.2324801
1686.916	1	3.551353	2.912471	0.2456341	0.1400685	0.09044007	0.0444582	0.04936926	0.05815226	0.3543692	0.1874722	0.1770247	0.3165975	0.03380645	0.05164497	0.05019604	0.05193484	1.206614	1.149572	2.964342	2.042474	0.08637955	0.07922122	0.08140171	0.06220673
1686.916	1	0.307169	0.4121176	3.632468	3.282704	0.1880638	0.216731	0.1630179	0.115671	1.758946	1.826852	1.295444	0.8056756	0.05097561	0.06229876	0.02738728	0.04708983	0.2455043	0.2021115	0.1588649	0.3048201	0.02576268	0.03066786	0.02558703	0.03544002
1686.917	1	0.04114263	0.04606865	0.05800894	0.07238025	0.4959357	0.9078971	0.09457071	0.2495937	0.04956133	0.06744638	0.06990046	0.1142679	0.08022232	0.08849447	0.19693	0.2519211	0.1658916	0.2343884	0.4045926	0.4102256	1.15864	1.750945	2.970491	3.076276
1686.918	1	0.0419529	0.03292074	0.03545321	0.0476113	0.08940705	0.2305756	3.644224	2.998312	0.04450085	0.05642008	0.1474952	0.06316091	1.22088	1.217814	1.043357	0.8781007	0.04831545	0.04130502	0.03311491	0.04774342	0.2306681	0.259977	0.1202007	0.2440179
1687.016	1	3.554739	2.986948	0.2130769	0.1169226	0.06513289	0.06225149	0.05587209	0.05923525	0.3617867	0.2369445	0.1339147	0.3302252	0.0336034	0.05337738	0.04453706	0.05951417	1.157536	1.268492	2.992641	1.987015	0.06778485	0.07814194	0.08323797	0.07271636
1687.016	1	0.3132855	0.3802455	3.650713	3.252533	0.1933546	0.2154086	0.1585109	0.1176271	1.76401	1.767363	1.298709	0.8090582	0.05296015	0.06535742	0.04025779	0.04514837	0.2244181	0.2188282	0.1888883	0.2900427	0.02232102	0.02721712	0.03679252	0.03680279
1687.017	1	0.04147228	0.04831366	0.05100135	0.06582764	0.4892532	0.8974532	0.08826065	0.2718023	0.05307704	0.07208872	0.06039056	0.09881645	0.08056187	0.07628159	0.1825573	0.2348997	0.1550878	0.2327073	0.4047944	0.4126022	1.14154	1.739621	2.976122	3.072333
1687.018	1	0.03370021	0.03903352	0.03788155	0.0410354	0.09434239	0.2550995	3.655047	3.005437	0.04343233	0.07098136	0.1494596	0.07092787	1.213507	1.218616	1.042034	0.8970435	0.04721101	0.04769754	0.0239189	0.0391188	0.2428993	0.2632358	0.1024462	0.2415267
1687.115	1	3.520661	3.019627	0.164143	0.1308104	0.04925414	0.05559837	0.04800774	0.06741341	0.3255523	0.2548274	0.1157135	0.3292247	0.04635574	0.046512	0.04066714	0.06007531	1.186118	1.329123	2.994097	1.911101	0.08089228	0.07754579	0.1010185	0.06654194
1687.116	1	0.3164244	0.3581945	3.655345	3.210186	0.2009909	0.2123034	0.1597599	0.1288989	1.775109	1.704609	1.281591	0.8244398	0.0458326	0.06098355	0.03729602	0.03591572	0.1895437	0.2247065	0.2175901	0.303693	0.02355157	0.03192506	0.04661798	0.03862012
1687.117	1	0.03875852	0.04867658	0.04913351	0.05998032	0.4896098	0.9007842	0.08532971	0.283192	0.06305971	0.0827155	0.06237066	0.09338995	0.06905471	0.08005157	0.1818148	0.2281857	0.1483649	0.231528	0.4163478	0.4135207	1.139384	1.734003	2.993534	3.064827
1687.118	1	0.03292837	0.03827738	0.03329791	0.03345372	0.09064257	0.2805437	3.661075	3.010638	0.03296227	0.05883762	0.1494232	0.07068639	1.251057	1.252363	1.053951	0.8907463	0.04533635	0.05027652	0.03594017	0.03512304	0.2427152	0.2742224	0.1061791	0.2143676
1687.216	1	3.495355	3.036363	0.1552013	0.1709218	0.0422379	0.05739923	0.04481291	0.06201101	0.2907501	0.2558563	0.1670464	0.3179794	0.05237112	0.04720036	0.05056236	0.04142442	1.251775	1.348191	2.943319	1.850243	0.08458397	0.07026803	0.09009108	0.06673944
1687.216	1	0.3039108	0.3513375	3.658911	3.158861	0.197975	0.1980853	0.1597703	0.1305448	1.79132	1.661299	1.232856	0.8406168	0.048769	0.05997938	0.04154935	0.02674562	0.1728496	0.2226904	0.219352	0.335278	0.02956963	0.02872682	0.02947967	0.03710551
1687.217	1	0.05314348	0.05969516	0.06402139	0.07707547	0.5028735	0.8989471	0.09653163	0.2848496	0.05183864	0.06987517	0.07159757	0.1138091	0.06916538	0.06812358	0.1810722	0.2176787	0.1516804	0.2316572	0.4250948	0.4165369	1.145572	1.746537	3.043275	3.085183
1687.218	1	0.0320244	0.02484938	0.04109509	0.03971904	0.09601388	0.2828422	3.678217	3.030263	0.04728429	0.05908948	0.1480887	0.06772572	1.314752	1.321563	1.046589	0.8737666	0.05222614	0.04939881	0.0291547	0.04179695	0.2461528	0.2917067	0.08880569	0.217472
1687.315	1	3.458167	3.043866	0.2415269	0.2244869	0.03791205	0.05211842	0.06400936	0.06320423	0.2424714	0.2318043	0.2180508	0.2810609	0.05773731	0.04632597	0.04532963	0.02884441	1.306203	1.282566	2.890803	1.858796	0.07789322	0.07638489	0.07746926	0.06525252
1687.316	1	0.3014038	0.3465981	3.648724	3.111572	0.2027612	0.2080079	0.1543984	0.1492972	1.818194	1.634947	1.160102	0.8766467	0.05721713	0.06303707	0.04734914	0.02727733	0.2135847	0.2279052	0.22078	0.3799726	0.0296194	0.03548805	0.02774975	0.04434788
1687.317	1	0.05079142	0.06643688	0.07947867	0.08423667	0.5092867	0.8994345	0.09712526	0.2544914	0.04423968	0.06399398	0.06464609	0.09909958	0.08389166	0.05466579	0.1765906	0.2060561	0.1526037	0.2337173	0.4261109	0.4193862	1.15408	1.753365	3.070176	3.085398
1687.318	1	0.03665661	0.03971609	0.05709884	0.0312076	0.09642739	0.2494704	3.676729	3.035663	0.04135282	0.05346697	0.1664304	0.06984182	1.377684	1.358578	0.9983802	0.8316546	0.04658971	0.04983203	0.02713747	0.0390419	0.2022564	0.2904027	0.09954311	0.1766666
1687.415	1	3.400188	3.023863	0.313449	0.2729939	0.04215738	0.05393414	0.04830914	0.0579439	0.223738	0.2322097	0.2697425	0.2398252	0.05064736	0.04692328	0.05071577	0.04336488	1.344804	1.17731	2.833064	1.873667	0.07507041	0.06029244	0.08167189	0.06584769
1687.416	1	0.2898831	0.3419202	3.639311	3.090672	0.2026484	0.196157	0.1410306	0.1467133	1.817747	1.58965	1.071558	0.8990919	0.05674211	0.06127955	0.04440088	0.02731113	0.2605764	0.2223177	0.2126316	0.4311412	0.03399015	0.03932325	0.02927709	0.04160317
1687.417	1	0.05041202	0.06510781	0.07198944	0.07358076	0.520423	0.9052637	0.10959	0.2203323	0.0466814	0.06703827	0.06942511	0.1099939	0.07325152	0.04670731	0.1765349	0.2133212	0.1516758	0.245967	0.4343784	0.4220602	1.165511	1.772909	3.116308	3.098582
1687.418	1	0.04615625	0.04028298	0.03985151	0.04724526	0.08800068	0.2024684	3.666069	3.020629	0.03712037	0.04066696	0.1508321	0.072242	1.422243	1.37667	0.9540765	0.7896737	0.05582126	0.04646856	0.04395709	0.03493907	0.1765689	0.2914594	0.1287092	0.1363251
1687.516	1	3.356083	2.95754	0.3623691	0.2957775	0.04121133	0.04730625	0.06655451	0.06365074	0.2016281	0.2303772	0.3612225	0.2436235	0.05040056	0.02916237	0.04877364	0.0470971	1.381522	1.055877	2.782504	1.908729	0.07607683	0.06175313	0.09476842	0.06166008
1687.517	1	0.2692353	0.3308257	3.631654	3.080963	0.199295	0.194241	0.1480425	0.152623	1.814308	1.577362	1.011404	0.9288385	0.05158779	0.05613242	0.04731411	0.02649312	0.297787	0.2000401	0.2061097	0.4609482	0.03722865	0.03506361	0.02900879	0.04613994
1687.517	1	0.04929673	0.06774475	0.06332002	0.0591585	0.5287237	0.8975932	0.09136194	0.1545114	0.05523644	0.06464371	0.05732661	0.09658817	0.0702904	0.0502422	0.1768278	0.2062504	0.1483235	0.2455785	0.4445239	0.4203967	1.18224	1.797723	3.158123	3.121095
1687.518	1	0.04428782	0.04101789	0.03622857	0.04148826	0.1123166	0.122503	3.655205	3.016749	0.04991409	0.04825217	0.1642402	0.07879315	1.438664	1.368012	0.8869927	0.7671721	0.04695287	0.04345182	0.03121281	0.04179051	0.1790354	0.2730346	0.1394503	0.1319411
1687.616	1	3.341983	2.87449	0.3581407	0.2432538	0.04084395	0.04778261	0.0680292	0.06442588	0.1827994	0.2301971	0.4227418	0.2404117	0.04415463	0.02725853	0.06567928	0.04533886	1.384167	0.910027	2.76628	1.935369	0.0743802	0.07039715	0.09198425	0.06360269
1687.617	1	0.2579561	0.3326345	3.59539	3.080615	0.1995284	0.1928992	0.1414098	0.1544364	1.801661	1.584668	0.9580171	0.9499637	0.04716297	0.04495224	0.03802772	0.02377619	0.3219172	0.1778088	0.2002091	0.4714131	0.04119337	0.03659418	0.02189008	0.03759949
1687.617	1	0.05209473	0.06422574	0.0633494	0.06442872	0.5298744	0.8901167	0.0820085	0.1151265	0.0436695	0.06014854	0.05527678	0.0948509	0.07440005	0.06085871	0.1743022	0.2214627	0.1476851	0.2393865	0.4394881	0.411824	1.197945	1.836066	3.19357	3.137848
1687.618	1	0.04706816	0.02975838	0.04859054	0.04481875	0.1231544	0.05647584	3.63393	2.997408	0.04097911	0.03116	0.1530893	0.06295336	1.428474	1.347717	0.8243605	0.7696263	0.05121146	0.04581238	0.03410145	0.05207288	0.1606146	0.2547457	0.1449062	0.1331234
1687.716	1	3.334811	2.808502	0.3556552	0.197268	0.04283231	0.07195908	0.05846273	0.06350141	0.1588064	0.2536097	0.4092863	0.2239294	0.03821556	0.0333733	0.08723492	0.04022064	1.387049	0.805127	2.816148	1.964582	0.07873365	0.06801264	0.09179368	0.07219341
1687.717	1	0.2575999	0.3222392	3.568809	3.088232	0.1994863	0.1927158	0.1331203	0.1403982	1.799546	1.59855	0.9471418	0.96526	0.05170802	0.048147	0.05264469	0.03165309	0.3477907	0.1412057	0.2093117	0.4725712	0.04561716	0.03768704	0.02490139	0.03815317
1687.717	1	0.0520322	0.05963918	0.04901621	0.04494041	0.5407785	0.8975076	0.05922057	0.07019391	0.04693727	0.06635104	0.03729789	0.07930858	0.06823693	0.06644049	0.1643085	0.2100061	0.1493972	0.2335087	0.430114	0.4091079	1.203275	1.869394	3.202051	3.150293
1687.718	1	0.04386383	0.03977727	0.05320425	0.04615408	0.1239224	0.08730197	3.621555	2.969764	0.0591722	0.03723388	0.1604354	0.08451438	1.385212	1.289785	0.7730196	0.7460367	0.05448189	0.05563079	0.04136771	0.06038332	0.1830164	0.226853	0.1501814	0.1819747
1687.816	1	3.3216	2.772972	0.316591	0.1912148	0.03410259	0.07354157	0.06282791	0.05176617	0.1706845	0.2727074	0.3778234	0.2337229	0.0363013	0.05376654	0.07383621	0.03765004	1.372864	0.7423914	2.885444	1.968489	0.07480243	0.07390586	0.09525295	0.07899142
1687.816	1	0.2548155	0.2922503	3.559863	3.125353	0.2002335	0.2034709	0.1250506	0.1475296	1.787298	1.618534	0.9730917	0.9685983	0.05586895	0.05166094	0.05536293	0.0307721	0.3550658	0.1129994	0.2297283	0.4567009	0.04161361	0.05011617	0.03663567	0.04233902
1687.817	1	0.04383628	0.04618801	0.0471191	0.05377996	0.5450048	0.9024752	0.04913938	0.04768533	0.05191341	0.08033177	0.04148376	0.07892804	0.06567482	0.08049205	0.1629401	0.2237354	0.1547593	0.2341973	0.432977	0.4145965	1.218826	1.926493	3.24384	3.178549
1687.818	1	0.04365798	0.03590809	0.04020323	0.04817766	0.09327114	0.1603088	3.610362	2.932642	0.05406425	0.02619832	0.146644	0.07032949	1.337707	1.212068	0.7361598	0.7346848	0.06755271	0.03831882	0.03538133	0.04380766	0.1804692	0.2238954	0.1597906	0.2136998
1687.916	1	3.306554	2.746006	0.2420906	0.1827586	0.04101756	0.06350207	0.06240824	0.05093713	0.217493	0.240761	0.3744803	0.290603	0.05478547	0.04874528	0.07521469	0.05010347	1.319583	0.7967178	2.978409	1.976734	0.07078704	0.06653686	0.1082649	0.0796799
1687.916	1	0.2353297	0.245281	3.547002	3.163653	0.1960562	0.1967783	0.1422085	0.1422262	1.746524	1.662145	1.04597	0.9644054	0.0541563	0.05091141	0.04278994	0.03050372	0.3526873	0.09658951	0.2446843	0.4312077	0.03815097	0.05397071	0.03918838	0.04965764
1687.917	1	0.04663723	0.05626841	0.03828597	0.05251507	0.5579456	0.9088426	0.05963274	0.06722254	0.0565525	0.06851708	0.05051957	0.07972508	0.08901104	0.08208893	0.1733252	0.2251071	0.1675718	0.2359695	0.4339947	0.4184308	1.25399	1.992047	3.290235	3.20997
1687.918	1	0.05558053	0.04872317	0.04467845	0.04567218	0.08546899	0.2364184	3.624109	2.898766	0.05197802	0.05532456	0.1442212	0.07732432	1.278808	1.149489	0.7289735	0.7173501	0.06543325	0.05211198	0.02700026	0.05216215	0.2043967	0.2398063	0.1752631	0.277551
1688.016	1	3.296534	2.729498	0.1800779	0.1613132	0.03171799	0.05595488	0.0590238	0.073432	0.2379235	0.2341212	0.3635579	0.3528511	0.04979907	0.04235036	0.06598221	0.05584278	1.258525	0.9609949	3.07168	1.954653	0.07810522	0.0725179	0.1146595	0.07022667
1688.016	1	0.2286095	0.2010103	3.544561	3.210938	0.1897128	0.2022868	0.1422819	0.1498295	1.702929	1.726775	1.127108	0.9691405	0.0406333	0.03556621	0.02507001	0.03044849	0.3316176	0.0780362	0.238788	0.4218857	0.02961645	0.04109736	0.03567406	0.04553089
1688.017	1	0.03961686	0.03955042	0.03083191	0.04893339	0.5584051	0.901785	0.08380753	0.102281	0.06737056	0.06316416	0.04863182	0.07404299	0.08479873	0.07747806	0.1830603	0.2176731	0.1677509	0.2408047	0.4348331	0.4274867	1.275165	2.053026	3.352324	3.261029
1688.018	1	0.05069619	0.03979686	0.04832785	0.04139174	0.07661559	0.3073246	3.636246	2.908165	0.05307974	0.03948497	0.1457279	0.06077012	1.2423	1.083969	0.7115278	0.7259778	0.07485876	0.0508284	0.02684544	0.05318838	0.2323153	0.2518867	0.1848412	0.3481071
1688.116	1	3.287	2.760147	0.1372397	0.1478595	0.06090643	0.04766849	0.06471449	0.05117606	0.2855591	0.2541938	0.3464562	0.3797781	0.03432998	0.06339619	0.05868171	0.05906869	1.203461	1.15682	3.113385	1.873507	0.07677818	0.06062614	0.1130314	0.07268252
1688.117	1	0.2295801	0.1479588	3.538708	3.227082	0.1842032	0.2027377	0.1537354	0.1446225	1.676529	1.767501	1.23138	0.9627543	0.04285813	0.03332363	0.02470732	0.02695931	0.3006833	0.07648813	0.2124672	0.4227105	0.02676426	0.03676743	0.04129562	0.0509746
1688.117	1	0.03842005	0.04540501	0.03266539	0.03761056	0.5659672	0.9114983	0.1115973	0.1300317	0.05561993	0.06214332	0.04691045	0.07206045	0.07033457	0.08614888	0.1750195	0.2075384	0.1637647	0.2558001	0.4318507	0.4346467	1.311349	2.110093	3.377839	3.291772
1688.118	1	0.06427003	0.04237747	0.04877492	0.04920503	0.08457211	0.3644904	3.634205	2.919024	0.05040204	0.04812762	0.1428307	0.07436757	1.238598	1.053581	0.6933593	0.7266738	0.07072361	0.05055082	0.03995317	0.05689906	0.2570419	0.2606719	0.1843043	0.3674752
1688.216	1	3.271342	2.801014	0.1523206	0.2380943	0.06498461	0.04659566	0.07516359	0.07531093	0.278914	0.2707815	0.3180203	0.4354634	0.02381135	0.0526506	0.06900545	0.05535551	1.168516	1.323099	3.10264	1.776558	0.06962765	0.08330407	0.1121931	0.08291525
1688.217	1	0.2331259	0.09586092	3.554859	3.244987	0.1779582	0.2035332	0.1710127	0.139224	1.675156	1.774929	1.320068	0.9504702	0.05326611	0.03533656	0.02399192	0.03547472	0.2673747	0.08797472	0.1684071	0.4061523	0.02715102	0.03449382	0.02521631	0.04875561
1688.217	1	0.03516741	0.05331503	0.03290342	0.03609727	0.5726454	0.9129385	0.1340494	0.1449288	0.0651392	0.06297439	0.05353266	0.05744637	0.06046894	0.08945508	0.1635736	0.184435	0.1645132	0.2617056	0.4340275	0.4330651	1.347069	2.135921	3.389832	3.294001
1688.218	1	0.05790172	0.04625879	0.0422751	0.03935816	0.07902219	0.3685345	3.626925	2.931494	0.04568116	0.04826656	0.1403008	0.06388822	1.250858	1.065419	0.673598	0.7079671	0.0700044	0.04348367	0.0289953	0.04855919	0.2846971	0.2750059	0.1750949	0.355338
1688.315	1	3.286713	2.848725	0.1925041	0.2921542	0.05382302	0.05781515	0.05573709	0.09068338	0.2422409	0.2968602	0.2613451	0.4677266	0.03891647	0.05895547	0.06396992	0.06906787	1.097031	1.407649	3.051528	1.670133	0.06976607	0.08670033	0.1019956	0.07022646
1688.316	1	0.2460961	0.1007905	3.547226	3.252524	0.1814852	0.2053083	0.179142	0.1376853	1.669741	1.77357	1.416381	0.9317304	0.05302963	0.04092822	0.030395	0.03826329	0.228115	0.1099966	0.1412621	0.3915082	0.0263181	0.03773551	0.02855514	0.0426756
1688.317	1	0.03158758	0.04937921	0.04243724	0.03218163	0.5737957	0.9161733	0.1416712	0.1600102	0.05967427	0.05894331	0.05352639	0.04499931	0.06434786	0.07498066	0.159651	0.1575071	0.1727151	0.267711	0.4385027	0.4370995	1.381234	2.172485	3.406597	3.30797
1688.318	1	0.05615485	0.0510134	0.04538606	0.04177482	0.08593795	0.370294	3.624361	2.959214	0.05002505	0.04054803	0.143901	0.07526084	1.291464	1.128483	0.6907311	0.6877021	0.08230715	0.05321269	0.03177017	0.05483966	0.3025335	0.3008418	0.1694851	0.3103174
1688.416	1	3.309796	2.938687	0.2667651	0.3120602	0.04943097	0.06165111	0.05808541	0.05376642	0.2262948	0.3351007	0.1807505	0.3996857	0.03318127	0.06946722	0.04754031	0.07120118	1.040052	1.433112	2.99109	1.526161	0.0715856	0.07855827	0.09923254	0.05535659
1688.416	1	0.2656661	0.1509125	3.538777	3.239419	0.1802141	0.2117043	0.1853962	0.1379713	1.667073	1.75655	1.471802	0.9190165	0.04678994	0.04560015	0.04466323	0.02720455	0.1730615	0.1354855	0.11072	0.3798167	0.01773382	0.03764115	0.02685667	0.05339684
1688.417	1	0.02317263	0.05726374	0.04076395	0.03402223	0.56866	0.9281704	0.1520025	0.1605405	0.05937564	0.06036434	0.05801614	0.0495875	0.0610605	0.07528317	0.1722837	0.135598	0.1741202	0.278841	0.4407138	0.4447682	1.411786	2.192044	3.411819	3.323433
1688.418	1	0.06587597	0.05749648	0.05603207	0.04660352	0.09128358	0.3448386	3.6334	2.974243	0.05092971	0.05577587	0.1528134	0.08050357	1.340284	1.216326	0.7060148	0.7010765	0.06673578	0.06477141	0.04249097	0.05028638	0.2952633	0.3159386	0.1866189	0.2219979
1688.515	1	3.306977	2.961844	0.3324485	0.3712795	0.04259833	0.03883168	0.05887	0.05453943	0.242583	0.3377437	0.1845817	0.354238	0.04046428	0.04782858	0.02727607	0.05749126	1.051216	1.342233	2.868168	1.429552	0.07087526	0.07734343	0.1007921	0.06005408
1688.516	1	0.2996846	0.2069921	3.540302	3.227651	0.1860036	0.2040838	0.1982105	0.1355003	1.662791	1.707941	1.517299	0.9086495	0.03583219	0.04457085	0.04247713	0.02677661	0.126275	0.1470138	0.1032498	0.3872307	0.02007009	0.03437195	0.02722729	0.05998835
1688.517	1	0.02718395	0.04156251	0.04478544	0.05061271	0.5783363	0.9323504	0.1597647	0.1730334	0.04737386	0.06432685	0.05037732	0.04521051	0.0644482	0.06817858	0.1718806	0.1232454	0.1714665	0.28288	0.4497826	0.4468862	1.434114	2.184566	3.403263	3.31818
1688.518	1	0.0475824	0.03218386	0.04849151	0.0589651	0.0537032	0.2861595	3.635537	2.985698	0.04393822	0.03623401	0.155735	0.07770744	1.38561	1.286049	0.7345858	0.7224354	0.06166181	0.04965625	0.0460942	0.04607142	0.2957905	0.308262	0.1909298	0.1644616
1688.616	1	3.297401	2.972682	0.3454159	0.3891467	0.04141761	0.05503589	0.04162683	0.06302214	0.2482773	0.3392795	0.1638675	0.3300362	0.04085005	0.03607311	0.03612864	0.05667598	1.109035	1.170111	2.725474	1.382688	0.0614138	0.0782045	0.0862384	0.06501477
1688.616	1	0.309561	0.2894878	3.528819	3.197491	0.1843301	0.2014613	0.1880609	0.1289231	1.676566	1.658938	1.527184	0.884907	0.03803976	0.05116687	0.04657937	0.03630507	0.1078528	0.1555544	0.170192	0.3884708	0.02834715	0.03142052	0.03043839	0.05435434
1688.617	1	0.03409228	0.03106424	0.04502592	0.04681888	0.569345	0.9279761	0.1811497	0.1703052	0.04638542	0.0630231	0.05120878	0.03996239	0.07137093	0.05345442	0.1694649	0.1215008	0.1824816	0.2809348	0.4369319	0.4527475	1.450602	2.176783	3.366136	3.30931
1688.618	1	0.0467048	0.03740714	0.04970496	0.05807648	0.05547019	0.2158318	3.636854	2.994027	0.04416668	0.04198654	0.1488473	0.08046115	1.407545	1.338916	0.7878521	0.7384497	0.0665697	0.06554345	0.03503288	0.04240727	0.2933983	0.2993114	0.1880431	0.1186358
1688.716	1	3.274078	2.93295	0.4235695	0.3675764	0.04513537	0.05461071	0.05208518	0.06911247	0.2534948	0.2915025	0.148864	0.3362388	0.03753443	0.05132767	0.04433449	0.07324903	1.260506	0.9915392	2.601105	1.359199	0.06481272	0.07104693	0.07246529	0.05739113
1688.716	1	0.3047355	0.3612574	3.509517	3.17151	0.1861904	0.1952883	0.1913161	0.1265673	1.688882	1.594777	1.499402	0.8603619	0.04168792	0.05009655	0.04385711	0.02917587	0.1516281	0.1639213	0.2382527	0.3954438	0.03218295	0.02742803	0.03130266	0.05041141
1688.717	1	0.03852689	0.03343595	0.05038497	0.04339696	0.5799781	0.9333083	0.2038532	0.1619403	0.05963126	0.06179071	0.0465042	0.03241536	0.06901556	0.05862403	0.1721756	0.1188939	0.1820308	0.2751173	0.4263096	0.446242	1.465727	2.143713	3.323215	3.29134
1688.718	1	0.05116403	0.04747556	0.05130639	0.03913459	0.08251983	0.1497118	3.641854	3.000496	0.04145027	0.03055356	0.1524238	0.07524654	1.419986	1.372975	0.850921	0.7572581	0.04981418	0.04078307	0.04426235	0.04726543	0.2900927	0.2835074	0.1797085	0.1108258
1688.815	1	3.277956	2.861467	0.5006588	0.3227816	0.04918177	0.04243866	0.04337237	0.06369914	0.2714602	0.2587585	0.101118	0.2876568	0.04834723	0.05603362	0.04327413	0.06986699	1.408792	0.7806629	2.538885	1.359447	0.07228308	0.06665172	0.06879721	0.05784785
1688.816	1	0.3025504	0.4119815	3.51518	3.150253	0.1920225	0.1904786	0.1804039	0.1333498	1.698974	1.524912	1.43351	0.8681902	0.03605279	0.04547835	0.04314305	0.03192626	0.1783368	0.1374921	0.2760976	0.4171769	0.01910995	0.03622041	0.03303678	0.05084621
1688.817	1	0.0487228	0.04159292	0.03742573	0.04094449	0.5729897	0.9472175	0.2114066	0.1601851	0.05090542	0.07479355	0.04807771	0.03979731	0.06736076	0.06992015	0.1769512	0.1217986	0.1823004	0.2681346	0.4247552	0.4461358	1.481628	2.116984	3.28426	3.287329
1688.818	1	0.04133436	0.03924254	0.04112454	0.04863264	0.09882182	0.09711785	3.657809	3.003441	0.04056562	0.03662355	0.1505217	0.08295692	1.41241	1.382892	0.9201648	0.795702	0.05624763	0.0501382	0.04356174	0.04314119	0.2637268	0.307713	0.155985	0.14727
1688.915	1	3.271585	2.798455	0.5535285	0.3047958	0.04643517	0.03925198	0.03882614	0.05688509	0.2766419	0.2640597	0.09643409	0.2492628	0.04446042	0.06295189	0.03572501	0.05113542	1.525111	0.6087284	2.52943	1.380606	0.06874546	0.05838258	0.08856126	0.05716404
1688.916	1	0.2971264	0.4714946	3.526845	3.149464	0.192976	0.1912302	0.1719305	0.13568	1.70215	1.466536	1.365178	0.8516862	0.03942091	0.04611497	0.04183299	0.02204774	0.2121818	0.1199842	0.3090851	0.4538437	0.02076202	0.03369116	0.03969302	0.05822652
1688.917	1	0.06956173	0.03903149	0.03901345	0.04389668	0.575657	0.9557797	0.2452264	0.1738124	0.04831557	0.06083811	0.04986927	0.03249062	0.06451819	0.07663713	0.167336	0.1261053	0.1864868	0.2697845	0.4202444	0.4489992	1.487225	2.090761	3.243458	3.298096
1688.918	1	0.02805464	0.04390729	0.04828603	0.05773011	0.09172565	0.09202182	3.671674	3.01259	0.04433988	0.04194169	0.1528475	0.06800473	1.385941	1.360344	1.003751	0.8487495	0.04863973	0.05018295	0.04735429	0.03489439	0.2461703	0.2985359	0.1310617	0.1901295
1689.015	1	3.254008	2.740868	0.5813301	0.2909226	0.0409518	0.03759402	0.0524575	0.06022144	0.3115969	0.2678523	0.1793438	0.226276	0.06208331	0.04016725	0.05182661	0.04332027	1.622215	0.6091276	2.595198	1.395901	0.08431333	0.05225525	0.09151016	0.0778574
1689.016	1	0.294003	0.5105269	3.534098	3.134992	0.1918475	0.1898514	0.1608319	0.1319869	1.704508	1.414463	1.287209	0.8434298	0.05086064	0.03850798	0.03760662	0.0261307	0.2284526	0.09467551	0.3064954	0.4774239	0.02290632	0.03035851	0.03378955	0.05561988
1689.017	1	0.07631207	0.04201441	0.0550112	0.05179055	0.5704243	0.9686049	0.2619254	0.1777374	0.05262643	0.06666738	0.03845379	0.03348723	0.07087178	0.06777526	0.1643491	0.1430912	0.187803	0.267831	0.4218406	0.4496844	1.488262	2.060692	3.199322	3.273134
1689.018	1	0.04157968	0.04100436	0.03828388	0.05874162	0.09760194	0.121575	3.671348	2.99144	0.04663853	0.04961388	0.1530748	0.06157864	1.308535	1.320218	1.040998	0.9032095	0.04942515	0.05033327	0.02776127	0.03963767	0.206259	0.2963563	0.09150901	0.2197361
1689.115	1	3.302518	2.700712	0.5653885	0.3109024	0.04190221	0.03261966	0.05523679	0.07062785	0.3279864	0.2821811	0.2764358	0.2055658	0.04227476	0.04888372	0.07981813	0.0364113	1.672867	0.773302	2.676777	1.402511	0.1025788	0.06587654	0.07200086	0.07206192
1689.116	1	0.2824242	0.5304339	3.506142	3.136735	0.1869718	0.1749792	0.1510859	0.1276645	1.708915	1.390271	1.209102	0.8461683	0.05880043	0.03367283	0.0487473	0.03147797	0.2396681	0.08510901	0.2868481	0.4891636	0.0279011	0.03925386	0.033889	0.0514152
1689.117	1	0.06728583	0.02987824	0.03724114	0.04982087	0.546628	0.9678269	0.2500389	0.1477834	0.04537577	0.061785	0.03886802	0.04099939	0.08049918	0.06260563	0.171716	0.1602079	0.1873053	0.2540197	0.4153252	0.4395551	1.48159	2.009527	3.150552	3.259379
1689.118	1	0.03211842	0.03843809	0.03247062	0.04370855	0.08871278	0.166475	3.658519	2.987692	0.05204449	0.06679987	0.148097	0.07015247	1.24159	1.263561	1.071216	0.9275381	0.04385251	0.04901497	0.03841866	0.04787301	0.2012566	0.2519977	0.07998441	0.2386421
1689.216	1	3.328543	2.675575	0.5239311	0.330802	0.04534688	0.03959577	0.04944727	0.04601016	0.3384662	0.3183696	0.3337949	0.2371272	0.04513875	0.05171707	0.07313065	0.03756307	1.704716	1.01433	2.740765	1.388494	0.09682898	0.06270624	0.07993076	0.05792013
1689.217	1	0.2686921	0.5341421	3.495067	3.148338	0.1919854	0.1768855	0.145174	0.1331053	1.724512	1.40601	1.134875	0.8509661	0.05292866	0.04195578	0.04768334	0.02636974	0.2412256	0.1088182	0.2731215	0.4909368	0.02115893	0.04492088	0.04131245	0.05092399
1689.217	1	0.07348383	0.04372656	0.05099394	0.05947886	0.5313801	0.9713759	0.2389966	0.1316136	0.04324181	0.05579951	0.04058115	0.04012602	0.05495881	0.05789418	0.1936302	0.1676645	0.1862964	0.2426605	0.4114197	0.4343068	1.47681	1.968721	3.111662	3.24024
1689.218	1	0.03924612	0.03696854	0.03828232	0.02957642	0.0981246	0.221367	3.650793	2.982144	0.0450233	0.05855064	0.1394311	0.0699358	1.197319	1.223251	1.092744	0.9436743	0.04682548	0.0438817	0.02977956	0.04415769	0.2033157	0.2540443	0.07567735	0.2464244
1689.315	1	3.364975	2.669681	0.4663968	0.3460869	0.04802729	0.04425173	0.0424179	0.05214292	0.3102396	0.3610527	0.3426183	0.2978565	0.04657675	0.05616373	0.05830099	0.04639638	1.668618	1.246605	2.768219	1.36175	0.09058159	0.09498965	0.08315013	0.05729551
1689.316	1	0.2577181	0.532245	3.488117	3.201903	0.1913674	0.1756155	0.1481368	0.1440269	1.715839	1.426043	1.09858	0.8505633	0.04785634	0.04138407	0.04360539	0.03232877	0.249876	0.1416768	0.2360844	0.4844126	0.02759918	0.04829509	0.03533896	0.05844008
1689.317	1	0.07190059	0.04178834	0.04042614	0.05607438	0.5247375	0.9766985	0.2311216	0.1173032	0.05155701	0.05839095	0.04307356	0.04577179	0.06096493	0.05853377	0.1990564	0.1765859	0.1795724	0.2261819	0.4042174	0.4303155	1.457341	1.923074	3.069306	3.22125
1689.318	1	0.03834696	0.044338	0.02985313	0.04544638	0.097295	0.2478725	3.666415	3.000334	0.03963509	0.07733994	0.1493113	0.07766899	1.197857	1.220482	1.098833	0.951653	0.03735099	0.04375631	0.02950739	0.03979124	0.2135139	0.2295785	0.08340024	0.2479805
1689.416	1	3.343304	2.67457	0.3551891	0.3525845	0.05567214	0.04839905	0.03949175	0.04694573	0.2722694	0.3201326	0.35758	0.3350434	0.04252074	0.04579459	0.04503773	0.0583909	1.616538	1.437981	2.786971	1.305659	0.07980392	0.08671229	0.08746208	0.05538607
1689.417	1	0.231821	0.5273766	3.484977	3.23925	0.1917027	0.1926898	0.1514314	0.1293879	1.703232	1.487459	1.117686	0.8266584	0.04858334	0.04285268	0.04579152	0.03167165	0.252709	0.1758477	0.2004639	0.4486611	0.02594284	0.04783152	0.02699531	0.05206505
1689.418	1	0.07044621	0.05176845	0.04050484	0.06432947	0.5137493	0.9650591	0.2249182	0.09206742	0.04932948	0.06779978	0.04866402	0.05657249	0.07195735	0.06322429	0.2136489	0.1799294	0.1782542	0.2229797	0.395741	0.4200509	1.440134	1.886032	3.042206	3.192191
1689.418	1	0.04526791	0.03237201	0.03218004	0.04092379	0.1033113	0.2802623	3.664449	2.996558	0.04580405	0.05148944	0.1562963	0.06348896	1.216807	1.234128	1.098909	0.9480302	0.04793087	0.04018096	0.03652292	0.04036835	0.2109725	0.2484689	0.09228802	0.2310663
1689.516	1	3.312931	2.698805	0.3039223	0.3722519	0.05816968	0.05836409	0.05108289	0.05174871	0.2750385	0.2757464	0.3723784	0.3808466	0.03327758	0.05408579	0.057075	0.05882408	1.55494	1.585739	2.802176	1.247173	0.08720837	0.1009403	0.08107537	0.04941644
1689.516	1	0.2077547	0.4950182	3.459113	3.241345	0.1823283	0.1974573	0.1500242	0.1224346	1.674684	1.574648	1.163025	0.8120404	0.04377612	0.05583493	0.05175302	0.02947816	0.254419	0.1974471	0.1731955	0.4152806	0.03028861	0.03717019	0.02240154	0.05478502
1689.517	1	0.07329325	0.0560688	0.04890482	0.06952862	0.5121803	0.9658361	0.2267318	0.06507766	0.05834088	0.0668477	0.04193733	0.06039708	0.0772814	0.06999823	0.2077693	0.1796318	0.178983	0.2239051	0.3990386	0.4178028	1.417862	1.853806	3.016605	3.148626
1689.518	1	0.03965461	0.05082632	0.03678691	0.03954294	0.08337061	0.2864943	3.681323	3.010026	0.04811373	0.05288679	0.149862	0.06696108	1.27303	1.282425	1.0726	0.9179706	0.03578258	0.04995526	0.03248338	0.04497579	0.2117499	0.2617831	0.08622243	0.2218642
1689.615	1	3.276894	2.675152	0.3557197	0.4080493	0.05295349	0.06466696	0.06381446	0.05091355	0.3320532	0.2323889	0.3490363	0.4358837	0.03607656	0.05392604	0.0609586	0.05138416	1.508387	1.683819	2.788	1.218129	0.08655191	0.09715369	0.09206249	0.04705843
1689.616	1	0.1970513	0.459796	3.452222	3.26251	0.1799822	0.1972956	0.1558523	0.1245263	1.654531	1.627953	1.228836	0.8040627	0.04129139	0.05252919	0.05102623	0.02441189	0.2421226	0.2131482	0.1546433	0.3809673	0.02867892	0.03362294	0.03408519	0.05437326
1689.617	1	0.06116401	0.05237762	0.05073269	0.07460524	0.5027213	0.9608439	0.2341312	0.04882146	0.05174461	0.07575121	0.04982949	0.07828477	0.07232489	0.08542419	0.2036201	0.2065308	0.1730757	0.2247151	0.4028025	0.4141281	1.391537	1.828928	3.010689	3.135913
1689.618	1	0.03372903	0.03137037	0.04492676	0.05529472	0.0893273	0.273189	3.666992	3.013706	0.0438233	0.031083	0.149869	0.07088333	1.348123	1.319178	1.031014	0.8856542	0.05252318	0.0447966	0.0345195	0.03926654	0.2063638	0.2770763	0.1335917	0.1775036
1689.715	1	3.253374	2.629359	0.4425374	0.4124133	0.04977958	0.04431594	0.05242103	0.04995787	0.3735079	0.1667237	0.2975736	0.4681408	0.05159355	0.03027578	0.06177705	0.05348877	1.453411	1.74326	2.71818	1.181789	0.09171599	0.08454229	0.08810077	0.05368151
1689.716	1	0.1929253	0.4005628	3.469627	3.28281	0.1815034	0.1913552	0.1732857	0.1312986	1.638678	1.652398	1.303558	0.7948722	0.04181193	0.04915227	0.04848577	0.01905346	0.2236546	0.2286893	0.1436419	0.369653	0.03082214	0.03557976	0.03816535	0.05772769
1689.717	1	0.06182932	0.04893301	0.05062772	0.073874	0.5088015	0.9666995	0.245554	0.07508498	0.06773776	0.07973937	0.04863783	0.07132094	0.07481272	0.08491118	0.1943312	0.1979787	0.1651183	0.2316991	0.392015	0.4118619	1.362317	1.809347	3.007808	3.112367
1689.718	1	0.04371157	0.03686287	0.04612328	0.04790813	0.114396	0.2321299	3.666622	3.009409	0.05223328	0.0372814	0.1605092	0.07145286	1.405457	1.336943	0.9664007	0.8430748	0.04198691	0.04903189	0.05974268	0.04575301	0.1926284	0.2827888	0.1931543	0.1520702
1689.815	1	3.215612	2.569222	0.5682246	0.4007975	0.05491729	0.03172457	0.05289817	0.06002114	0.3843856	0.1614054	0.2909177	0.4843323	0.06038782	0.0469901	0.06072124	0.06768722	1.378599	1.74496	2.614089	1.164482	0.08480016	0.08462204	0.09162704	0.06085098
1689.816	1	0.1769664	0.3329724	3.493155	3.276628	0.1800024	0.1928604	0.1773788	0.1347855	1.623316	1.67201	1.388292	0.7907979	0.03809182	0.052257	0.05590411	0.02270411	0.1835937	0.2516173	0.1514707	0.3551783	0.0259007	0.04243351	0.03585008	0.05543031
1689.817	1	0.05576045	0.04554489	0.0485396	0.07340981	0.5035443	0.9666568	0.2597513	0.1065598	0.04933487	0.06271701	0.05120641	0.07246421	0.07402423	0.07742152	0.2001115	0.2158565	0.160501	0.2325825	0.3994417	0.4223502	1.334628	1.807496	3.014346	3.098711
1689.818	1	0.04717652	0.04103106	0.0340998	0.05441736	0.09663749	0.169755	3.648933	2.992802	0.04003124	0.03408908	0.1521399	0.07764384	1.418461	1.342432	0.8891678	0.8139949	0.05499516	0.04771881	0.04145077	0.05120048	0.1901092	0.2811033	0.2445478	0.1570125
1689.916	1	3.186476	2.516881	0.7076433	0.4158267	0.05595145	0.04196001	0.06829957	0.05391867	0.3605146	0.2028621	0.2989238	0.4918151	0.04584948	0.04936403	0.04728827	0.08689618	1.292428	1.59888	2.485967	1.210603	0.07231658	0.07930261	0.09402951	0.06060653
1689.916	1	0.1756875	0.2842216	3.513082	3.272368	0.1748102	0.1927535	0.1870881	0.1289184	1.615469	1.681491	1.444877	0.7681473	0.03670857	0.04683307	0.04343084	0.02632807	0.1520128	0.2671428	0.1683151	0.3369143	0.03020169	0.03874008	0.03913581	0.04530496
1689.917	1	0.04736115	0.04458429	0.0593715	0.07545899	0.5168226	0.9634718	0.2811685	0.130999	0.04238063	0.06288021	0.04782341	0.07067184	0.06992305	0.08367305	0.1976465	0.2220128	0.1611536	0.235694	0.4070758	0.4131213	1.307368	1.811927	3.041671	3.103086
1689.918	1	0.04982003	0.05152428	0.05429722	0.0525638	0.07318394	0.09969007	3.630747	2.976754	0.04484071	0.02579721	0.157453	0.06963247	1.402036	1.314217	0.8211576	0.7996418	0.04291834	0.04976801	0.05039999	0.05403083	0.1670116	0.2699567	0.271502	0.157869
1690.015	1	3.151193	2.47134	0.8337999	0.411354	0.04788814	0.04280446	0.05792902	0.04135701	0.3272032	0.187514	0.2974543	0.5296392	0.05466142	0.04091266	0.06652169	0.08283321	1.268107	1.369852	2.388754	1.297451	0.06822162	0.08153678	0.08700281	0.06270777
1690.016	1	0.1924312	0.2340177	3.52401	3.242899	0.181409	0.2001763	0.1960692	0.1297923	1.667668	1.678443	1.500527	0.7486912	0.0429342	0.04485597	0.0319737	0.02814367	0.1328816	0.2771869	0.1887375	0.3370631	0.02359401	0.04469314	0.04161508	0.04971739
1690.017	1	0.0423313	0.04713555	0.04973252	0.07563774	0.5090592	0.9300553	0.2806478	0.1482151	0.04298808	0.06504988	0.04066588	0.0854667	0.06667628	0.08749876	0.1904299	0.2165225	0.1611676	0.2419704	0.4114583	0.4173378	1.275816	1.830334	3.092986	3.110237
1690.018	1	0.04421124	0.04579025	0.05963422	0.06626612	0.04100598	0.08316659	3.620442	2.954477	0.05081455	0.04463315	0.1536346	0.07531687	1.362162	1.270082	0.7598532	0.7751213	0.05141982	0.05095055	0.0500688	0.06120585	0.1530451	0.2701194	0.2814085	0.1943752
1690.115	1	3.108081	2.424415	0.9272827	0.4222798	0.03950539	0.03656375	0.05881918	0.04106569	0.3051862	0.1925121	0.3222001	0.5426871	0.05352682	0.04956901	0.08114989	0.08468273	1.294719	1.092087	2.378786	1.348652	0.07776081	0.07698523	0.08807519	0.06464304
1690.116	1	0.2044221	0.1881938	3.469471	3.140819	0.1993517	0.209292	0.2116851	0.1269336	1.817958	1.753066	1.583732	0.7273095	0.06201721	0.05401124	0.03239262	0.02747826	0.176663	0.2983147	0.2294087	0.3649311	0.03761322	0.05891447	0.0456012	0.0558908
1690.117	1	0.03296457	0.0403589	0.0543946	0.08417394	0.4856948	0.8422338	0.2620853	0.1677336	0.04947377	0.05887013	0.04403146	0.07812106	0.06961239	0.08263804	0.1657784	0.1886675	0.1681645	0.2410234	0.4092929	0.4151378	1.240076	1.8777	3.101596	3.125264
1690.118	1	0.04820254	0.0474112	0.05107172	0.0449751	0.05110928	0.1498414	3.610069	2.939831	0.05654381	0.04252856	0.1526546	0.07851227	1.354391	1.252882	0.672725	0.7171461	0.05871884	0.05079006	0.04686348	0.04240351	0.1287302	0.2747071	0.2834854	0.2263407
1690.216	1	3.104682	2.408411	0.9094724	0.4345216	0.04474998	0.0361511	0.05922845	0.04118894	0.260457	0.2051569	0.3571104	0.4887718	0.04898744	0.05517993	0.09618728	0.09426899	1.322921	0.7195668	2.324616	1.375538	0.08856355	0.06606398	0.07324684	0.06011861
1690.216	1	0.2130749	0.19906	3.411889	3.100762	0.198262	0.2042807	0.2051574	0.1176172	1.846213	1.720844	1.560207	0.6971326	0.06319894	0.05518675	0.02957184	0.02795454	0.2117187	0.2781811	0.243671	0.3670626	0.03308656	0.06321702	0.03566208	0.04150719
1690.217	1	0.02759016	0.03728116	0.04020328	0.08833209	0.4889478	0.8301378	0.2452578	0.1662621	0.04983152	0.06018593	0.04320286	0.06109141	0.07539526	0.07140097	0.1450106	0.1736878	0.1581898	0.239143	0.4114434	0.4050354	1.21341	1.893226	3.113202	3.094514
1690.218	1	0.05665271	0.06425334	0.03876764	0.04123074	0.07582066	0.2255644	3.599048	2.910936	0.05959643	0.05009778	0.1420867	0.0787654	1.314909	1.19494	0.6374583	0.67634	0.07411081	0.0582074	0.04196329	0.05167052	0.1334455	0.278834	0.2978916	0.2992696
1690.315	1	3.122787	2.376613	0.8561578	0.4010444	0.04625315	0.05527624	0.04315321	0.06172099	0.2229579	0.2697864	0.3532336	0.445161	0.04864355	0.043346	0.06926972	0.08721984	1.35515	0.3906898	2.335346	1.42653	0.09052859	0.07534964	0.07369418	0.05842685
1690.316	1	0.2343829	0.2466302	3.440465	3.127755	0.2029157	0.1960608	0.1983607	0.1195034	1.831797	1.639844	1.485939	0.7023794	0.0681456	0.05521756	0.03340301	0.02940398	0.2420463	0.2584594	0.2841544	0.4083896	0.0348772	0.04905721	0.03936695	0.03577628
1690.317	1	0.03002965	0.03810094	0.03767828	0.0725366	0.490138	0.8260257	0.2257112	0.1766434	0.04249341	0.065713	0.03785766	0.07054865	0.07395185	0.07170337	0.125322	0.1751374	0.1575207	0.230451	0.4280351	0.4212668	1.181118	1.894191	3.172281	3.161015
1690.318	1	0.04866157	0.05251795	0.05116074	0.04594686	0.08548162	0.2928815	3.57016	2.887447	0.0441167	0.04177098	0.1383208	0.07058135	1.266559	1.118933	0.6107076	0.6608968	0.0611944	0.05965079	0.03979172	0.04849247	0.1400318	0.2787954	0.2996762	0.3346725
1690.415	1	3.169163	2.339443	0.7981456	0.3387646	0.02346195	0.04615878	0.03601503	0.05075039	0.2600468	0.3716788	0.2749369	0.3481878	0.04289718	0.03734067	0.05547813	0.06753731	1.381317	0.4898516	2.304842	1.428303	0.07460937	0.07821349	0.081375	0.05825677
1690.416	1	0.2410571	0.3331399	3.625288	3.352951	0.1840884	0.1750007	0.194878	0.1072683	1.72155	1.413725	1.395941	0.6683249	0.0593138	0.05199324	0.02615732	0.03274545	0.2765524	0.2449905	0.3387473	0.5297544	0.04503641	0.05496612	0.0540014	0.05320871
1690.417	1	0.04806581	0.04523516	0.04795852	0.06719798	0.4656765	0.7919014	0.2166881	0.198206	0.04990073	0.05328447	0.02909304	0.08629688	0.0799653	0.06369143	0.1167824	0.1919247	0.1588689	0.2208214	0.4457157	0.4425422	1.119677	1.84414	3.413448	3.349238
1690.418	1	0.0583661	0.04479941	0.05280868	0.03888191	0.09341849	0.3055775	3.544265	2.874995	0.05659592	0.05097861	0.1463828	0.07027501	1.249261	1.10902	0.5834597	0.6328346	0.07116311	0.04623508	0.04079454	0.0457406	0.1673556	0.2601467	0.2914476	0.3526527
1690.515	1	3.173677	2.305741	0.64128	0.3002032	0.05678285	0.07869059	0.0447131	0.06595641	0.2974053	0.3726272	0.2399745	0.3231841	0.05267489	0.06698403	0.06348953	0.06959093	1.474117	0.8972191	2.346319	1.384637	0.07724006	0.07673725	0.09634663	0.04134657
1690.516	1	0.2447609	0.3871016	3.666463	3.447962	0.1749932	0.147726	0.169792	0.1012854	1.640549	1.186976	1.281236	0.6404847	0.05018004	0.05311375	0.03586691	0.03175233	0.2790582	0.2098835	0.3713652	0.5945842	0.03558689	0.05281937	0.05333419	0.05284721
1690.517	1	0.05215688	0.05219085	0.05720793	0.04977919	0.4572148	0.7663622	0.213633	0.1908038	0.05179408	0.05110187	0.02701486	0.0775404	0.08215971	0.05338841	0.1116885	0.1877072	0.1450749	0.2224835	0.4516829	0.4551737	1.076275	1.84059	3.48228	3.388185
1690.518	1	0.05424614	0.05823731	0.04754662	0.04313315	0.09516288	0.3207995	3.501326	2.869364	0.0512207	0.04915395	0.1405132	0.06384351	1.288129	1.145349	0.5606482	0.5922747	0.06470228	0.05930369	0.04279073	0.05707928	0.2175943	0.2713446	0.2640616	0.3402184
1690.615	1	3.183483	2.366092	0.4719501	0.2169911	0.0680319	0.05915234	0.05945778	0.0544743	0.2770742	0.2916097	0.2336908	0.2706484	0.05117866	0.05809735	0.04902798	0.06006054	1.536062	1.254808	2.457864	1.422596	0.08160065	0.08173183	0.1005247	0.06015345
1690.616	1	0.2269298	0.3919835	3.618677	3.425255	0.168277	0.1360348	0.1491173	0.09636127	1.637545	1.131344	1.156486	0.6283927	0.05186053	0.05050563	0.03370025	0.03870159	0.2983322	0.2156392	0.390288	0.5711144	0.03822017	0.05092924	0.05417222	0.03833747
1690.617	1	0.06345409	0.04013877	0.06088953	0.05499387	0.466367	0.7720057	0.2092022	0.1725438	0.04341897	0.04776315	0.02905475	0.07271839	0.07684875	0.04992392	0.11349	0.1847755	0.1404324	0.2313558	0.4495096	0.4676998	1.056672	1.898652	3.490877	3.395171
1690.618	1	0.06093566	0.05430059	0.04918299	0.04048224	0.08868664	0.3198266	3.493175	2.873668	0.05429889	0.04045883	0.1410965	0.06953831	1.31689	1.193528	0.5907081	0.581777	0.07277122	0.05210499	0.04250933	0.05523665	0.224968	0.2771968	0.2456712	0.2859978
1690.715	1	3.222071	2.492332	0.3771005	0.179819	0.05307965	0.05232732	0.06710397	0.04517613	0.2411866	0.2009319	0.2315727	0.212118	0.04567173	0.04740469	0.05798886	0.0514176	1.511884	1.481808	2.583908	1.503834	0.0828874	0.08963149	0.09833846	0.07263132
1690.716	1	0.2008423	0.3570597	3.582302	3.350851	0.1653626	0.1431573	0.1356147	0.105815	1.595848	1.148397	1.072202	0.6051026	0.05425446	0.04771749	0.04171144	0.04184183	0.3017098	0.2331259	0.3935839	0.5016923	0.03339006	0.04586037	0.04498459	0.03309574
1690.717	1	0.06450029	0.03851748	0.05997896	0.05218693	0.4875669	0.8201392	0.1965125	0.1560744	0.05224871	0.05723429	0.03433796	0.0875807	0.08139674	0.04343627	0.1226244	0.2023237	0.1519748	0.238705	0.4589789	0.463203	1.052375	1.972426	3.518135	3.372201
1690.718	1	0.04487452	0.04528546	0.05152924	0.03605373	0.09852232	0.3002932	3.512482	2.896221	0.04572698	0.04864393	0.1453358	0.07733869	1.327406	1.249356	0.6683683	0.6243788	0.05992615	0.06108754	0.04578336	0.04822656	0.2300089	0.2878003	0.2485362	0.2216131
1690.815	1	3.280457	2.591849	0.2803618	0.187442	0.04901862	0.04226754	0.05903076	0.05368127	0.232218	0.1447069	0.2329912	0.2066118	0.03070641	0.04748103	0.05189733	0.05003962	1.497173	1.642869	2.656704	1.573146	0.088652	0.08875974	0.08580934	0.051548
1690.816	1	0.18787	0.3377571	3.614137	3.373826	0.1664634	0.1415215	0.1215884	0.09536929	1.533459	1.13534	1.008477	0.5803151	0.04865385	0.0439139	0.04124723	0.02916356	0.2879616	0.2623555	0.3861881	0.4677251	0.03188429	0.04210382	0.0436394	0.02857177
1690.817	1	0.07237453	0.03748974	0.05539196	0.06128811	0.5204161	0.8657921	0.2002138	0.1325749	0.05037732	0.05720241	0.0356663	0.07320588	0.074645	0.04823537	0.1267153	0.2238916	0.1532506	0.2505985	0.4484898	0.4652125	1.076512	2.011545	3.481464	3.334068
1690.818	1	0.04805649	0.03835569	0.06091019	0.04858249	0.1444801	0.2822201	3.579543	2.926755	0.05821616	0.03433265	0.1456317	0.08110341	1.368053	1.29437	0.7347548	0.6705063	0.07011621	0.04570125	0.05399178	0.05281752	0.2437047	0.2903208	0.2522765	0.1661026
1690.915	1	3.339821	2.604087	0.2386088	0.1879028	0.04211168	0.04646287	0.05225597	0.06989348	0.2122485	0.1329555	0.2637022	0.2062603	0.03397567	0.04505786	0.05473156	0.04447716	1.483938	1.736403	2.663056	1.571189	0.07840688	0.09786567	0.09709086	0.04593925
1690.916	1	0.1724461	0.3276162	3.620418	3.427514	0.1592353	0.1396323	0.1162395	0.0907587	1.488355	1.157971	0.9622044	0.5518431	0.0426444	0.05112782	0.04127844	0.0288162	0.2854968	0.296673	0.3642582	0.4548227	0.03186108	0.05064146	0.03624501	0.03142217
1690.917	1	0.06560613	0.04140795	0.04816169	0.0568015	0.524462	0.8801148	0.1963024	0.1134734	0.0510192	0.06157792	0.03477298	0.09154091	0.05477315	0.05908968	0.1365958	0.2331947	0.1536785	0.2491387	0.4467943	0.4612037	1.097124	2.056365	3.461997	3.324632
1690.918	1	0.04160245	0.04096819	0.05702641	0.04536375	0.1519837	0.2371123	3.603283	2.944068	0.05484867	0.03363549	0.1596242	0.07099902	1.411481	1.356125	0.8063677	0.6968621	0.04965186	0.05444505	0.04871966	0.05785908	0.2622624	0.2999907	0.2344867	0.1383032
1691.015	1	3.370153	2.634853	0.2473786	0.1489103	0.0492527	0.02228359	0.05017157	0.06513494	0.1993386	0.1672824	0.2565571	0.1822679	0.03014046	0.0422674	0.05401956	0.03237139	1.457732	1.752311	2.567426	1.573421	0.08040839	0.08836872	0.08778258	0.06244125
1691.016	1	0.1579832	0.3227725	3.602877	3.46792	0.1597572	0.149124	0.1212092	0.09461721	1.496575	1.231052	0.9490326	0.5336103	0.05231956	0.05488772	0.04013731	0.03087765	0.2696099	0.3269269	0.3350624	0.4430496	0.03170183	0.04788287	0.03909077	0.03375608
1691.017	1	0.06433152	0.02882302	0.04706661	0.05109869	0.5436779	0.892608	0.1806694	0.05757122	0.04787848	0.05836553	0.02654258	0.08818084	0.05904069	0.069091	0.1561531	0.2532901	0.1584565	0.2604142	0.4546333	0.4651697	1.124353	2.096975	3.467249	3.320215
1691.018	1	0.05162375	0.03895003	0.04711638	0.04955845	0.1428868	0.1864987	3.623846	2.963626	0.04383472	0.02724073	0.1473245	0.07751245	1.433358	1.393095	0.891924	0.7244424	0.05684979	0.04617853	0.05107439	0.05514301	0.2744076	0.32546	0.1997869	0.1031782
1691.115	1	3.364349	2.6683	0.3375287	0.1343867	0.04156672	0.03087103	0.04317346	0.04937966	0.2172425	0.2087223	0.2290947	0.167671	0.03399005	0.05038093	0.0627597	0.05602053	1.449516	1.681853	2.502102	1.669857	0.08088112	0.1022246	0.08421363	0.06306765
1691.116	1	0.1447946	0.3144725	3.592439	3.478253	0.1580011	0.1573708	0.130642	0.09354036	1.490273	1.288712	0.9892863	0.5134987	0.059935	0.0591	0.03906241	0.0322167	0.2381174	0.3529253	0.2896784	0.4250782	0.03374726	0.03983059	0.03433296	0.04047452
1691.117	1	0.06175709	0.03794412	0.04133162	0.04394911	0.5545036	0.8969918	0.1638945	0.03351543	0.04688898	0.06930171	0.03223951	0.09128022	0.05566932	0.088026	0.1617629	0.2612072	0.155426	0.2638442	0.4505467	0.4672299	1.16406	2.115434	3.445173	3.318328
1691.118	1	0.03202355	0.03559543	0.04701574	0.04844898	0.1071075	0.1460724	3.631435	2.970835	0.03641423	0.05083564	0.1701734	0.06874401	1.425045	1.391251	0.9718526	0.7515624	0.05270546	0.04843004	0.05168369	0.04361248	0.2592324	0.3256596	0.142154	0.1278631
1691.215	1	3.364899	2.650815	0.3912782	0.1648813	0.03113095	0.04160358	0.0468963	0.0458023	0.2248458	0.2583817	0.2026793	0.1593786	0.03898096	0.05779199	0.04622191	0.05884341	1.463384	1.544929	2.462084	1.767801	0.07667676	0.09856723	0.09300215	0.0523582
1691.216	1	0.1328058	0.2802876	3.601104	3.482786	0.1604512	0.1614192	0.1361449	0.0936852	1.474254	1.354007	1.063645	0.504757	0.05395182	0.058245	0.03930201	0.04371375	0.1848469	0.3828648	0.2592326	0.400971	0.03417772	0.03706759	0.03594352	0.0408573
1691.217	1	0.04301204	0.04723082	0.05406585	0.04465279	0.5572546	0.9098863	0.1665378	0.09403092	0.04722661	0.06686731	0.03318603	0.08062487	0.0632181	0.08769815	0.1659444	0.26137	0.1529412	0.266635	0.4571652	0.4630314	1.210406	2.119365	3.410781	3.311232
1691.218	1	0.03389693	0.03673047	0.04758709	0.05425465	0.090544	0.1051174	3.623855	2.966146	0.0288427	0.03892428	0.150011	0.07035456	1.368625	1.359311	1.011974	0.8013653	0.0503741	0.04761921	0.04515449	0.03096856	0.245337	0.3317549	0.1030336	0.1567407
1691.315	1	3.359633	2.595817	0.4543321	0.1586516	0.03453591	0.04001323	0.04360284	0.04663936	0.2304165	0.2642457	0.1916858	0.18083	0.04970561	0.04813827	0.05297716	0.05948052	1.496242	1.3866	2.420029	1.849071	0.08147734	0.07266913	0.06784974	0.05608408
1691.316	1	0.1221943	0.2689624	3.613293	3.479464	0.1571784	0.1630842	0.147388	0.09029219	1.459889	1.415748	1.135002	0.4888764	0.03867724	0.05649494	0.03278565	0.04839702	0.1638637	0.3901708	0.2244061	0.3973057	0.036748	0.03239229	0.02983581	0.0416189
1691.317	1	0.04745844	0.0529169	0.0535229	0.04624349	0.5541849	0.9021987	0.1420259	0.1250705	0.04264894	0.06036075	0.03481974	0.08595377	0.05199688	0.1013885	0.1708637	0.2577172	0.1558695	0.2809573	0.458204	0.4604136	1.263872	2.111938	3.377716	3.318334
1691.318	1	0.02889712	0.044282	0.04613655	0.03777202	0.1134657	0.1042311	3.62437	2.943053	0.0432148	0.06090827	0.1517735	0.0623695	1.30198	1.323637	1.035016	0.8580329	0.03500323	0.05757346	0.04062725	0.04691992	0.2141255	0.3021674	0.1197079	0.2032191
1691.415	1	3.374673	2.5339	0.5658665	0.1397883	0.03372971	0.05140444	0.0453608	0.05174768	0.2204531	0.2192701	0.1888981	0.2182282	0.05031848	0.04341249	0.05213381	0.06475403	1.503272	1.244002	2.415717	1.944639	0.07183123	0.07555189	0.07811249	0.06276476
1691.416	1	0.114733	0.2874139	3.602896	3.462255	0.1633766	0.173305	0.1462705	0.08120846	1.503117	1.488395	1.186541	0.4725735	0.04370324	0.0490801	0.03452347	0.04630127	0.1830974	0.3923165	0.2081612	0.3976365	0.03566922	0.02815261	0.0430166	0.03844654
1691.417	1	0.04445435	0.05973181	0.06224681	0.05349493	0.5434863	0.8907158	0.131553	0.1606962	0.04590018	0.06310761	0.03779527	0.07951685	0.06576106	0.09381105	0.1720105	0.2234255	0.1544482	0.2707713	0.447061	0.4540544	1.317974	2.079962	3.320111	3.293734
1691.418	1	0.03496259	0.04263139	0.03270719	0.04836091	0.1086945	0.1504448	3.582339	2.911433	0.04878629	0.05767739	0.1422784	0.06288237	1.242431	1.268094	1.024938	0.8797119	0.04064838	0.05056123	0.03498774	0.0363037	0.182487	0.274228	0.127992	0.2191031
1691.515	1	3.36877	2.47821	0.6509396	0.1733124	0.03596759	0.03708987	0.05607857	0.05051067	0.2195305	0.1566809	0.210429	0.252592	0.05864493	0.0364517	0.05832451	0.06540972	1.475567	1.050706	2.422282	2.01074	0.06307953	0.06028616	0.07728881	0.07817907
1691.516	1	0.1055651	0.2959481	3.540013	3.33349	0.172671	0.1770221	0.1579386	0.08431735	1.598824	1.566307	1.236299	0.4961239	0.04339691	0.05399529	0.0387461	0.04481455	0.2144461	0.3850074	0.1807022	0.3829929	0.03408245	0.03449059	0.0425672	0.0401353
1691.517	1	0.05104503	0.04977185	0.07422686	0.06028981	0.5526902	0.893708	0.1190432	0.1740793	0.04207842	0.0551655	0.04461364	0.05429867	0.05340012	0.09706126	0.1735051	0.1891889	0.1584195	0.2744715	0.4433782	0.4342492	1.375607	2.058014	3.228849	3.212108
1691.518	1	0.02521986	0.04210625	0.0366269	0.03926957	0.09655639	0.1654187	3.547699	2.89212	0.03855275	0.06800465	0.139179	0.06405315	1.21075	1.21672	1.007344	0.8905816	0.04171498	0.0457596	0.02818872	0.03794038	0.1602944	0.2532161	0.1142805	0.2430962
1691.615	1	3.36382	2.479181	0.6724672	0.217642	0.03345192	0.02800338	0.04854429	0.05118932	0.2281456	0.1321352	0.2000127	0.2858572	0.05237454	0.03587751	0.03977697	0.05827144	1.413313	0.8166529	2.418893	2.032912	0.07163563	0.07252749	0.06916281	0.05110751
1691.616	1	0.101298	0.3320842	3.471253	3.245942	0.1846119	0.1913241	0.170878	0.09750415	1.720769	1.661824	1.282939	0.51696	0.05125263	0.05626259	0.03226383	0.04474852	0.2445453	0.3736242	0.1351775	0.3711523	0.03482985	0.04146492	0.03167513	0.03296297
1691.617	1	0.05926875	0.04030951	0.05764341	0.05807573	0.5641474	0.9340303	0.1168926	0.1778873	0.04052387	0.05869538	0.04555821	0.04697576	0.05017398	0.09137935	0.1626003	0.1528579	0.1666371	0.268916	0.4292195	0.4215689	1.390543	2.03476	3.138285	3.111679
1691.618	1	0.0279154	0.050276	0.027512	0.04184686	0.09548555	0.2200147	3.543667	2.885922	0.03953494	0.06090054	0.1475109	0.07395588	1.189077	1.19353	1.051522	0.9266172	0.03739042	0.04796083	0.02775068	0.0411238	0.1599734	0.2303254	0.1075039	0.2571754
1691.715	1	3.400983	2.489422	0.6363675	0.2910449	0.04129774	0.03504205	0.04710546	0.0532567	0.223738	0.1304519	0.2088455	0.3100662	0.03470274	0.04572394	0.0399869	0.05544736	1.413894	0.6311103	2.46446	2.048393	0.090083	0.06544776	0.07639938	0.07110659
1691.716	1	0.1154405	0.3926112	3.511809	3.200491	0.1843072	0.1938628	0.1699932	0.09322915	1.738253	1.614143	1.273447	0.5158651	0.03997748	0.05632422	0.02801495	0.04620892	0.2437801	0.3673316	0.1406879	0.3782058	0.02699118	0.03978193	0.02650928	0.03301676
1691.717	1	0.06713602	0.03124689	0.07022111	0.05892492	0.5840933	0.9657645	0.1238705	0.1739809	0.0481489	0.05655511	0.03689953	0.04016158	0.06190604	0.07225285	0.1542618	0.1468806	0.1742433	0.2586971	0.4212374	0.413052	1.411067	2.004357	3.08582	3.101407
1691.718	1	0.03665725	0.0434066	0.03335097	0.04290275	0.09609768	0.2521088	3.576436	2.895812	0.03611562	0.04866635	0.145618	0.06811722	1.219536	1.211657	1.061047	0.9304748	0.04741234	0.04278657	0.03217015	0.04276334	0.1620306	0.2357259	0.1063087	0.2574449
1691.805	1	3.415694	2.518582	0.5872158	0.3438504	0.03738204	0.0526746	0.0457256	0.04795814	0.2111441	0.1325382	0.1977121	0.319877	0.04052713	0.04518609	0.04315525	0.0503191	1.388055	0.5607895	2.558169	2.064898	0.0740149	0.05555983	0.0843521	0.08375471
1691.806	1	0.1440396	0.4585194	3.548764	3.211074	0.1866658	0.1837137	0.1702561	0.09042182	1.715925	1.529071	1.246913	0.5090915	0.04113872	0.0594303	0.02981834	0.04273971	0.2533621	0.370009	0.1968585	0.4057773	0.02222723	0.037757	0.02519747	0.03951487
1691.807	1	0.07582324	0.02766529	0.05741273	0.0470597	0.6039723	0.994049	0.1313055	0.1645601	0.05178006	0.06448031	0.04485214	0.0349147	0.07277258	0.06152719	0.1661055	0.1364579	0.1760499	0.2447416	0.4152003	0.4102603	1.426888	1.968814	3.028779	3.100056
1691.808	1	0.03345123	0.04665083	0.03352406	0.04338218	0.1101603	0.2743204	3.646525	2.932396	0.05391952	0.02868798	0.1541832	0.06885932	1.283665	1.251398	1.056865	0.9473094	0.03970056	0.04828337	0.02697368	0.04653681	0.1892835	0.2519909	0.09568629	0.2503891
1691.905	1	3.426526	2.569015	0.5084511	0.3588515	0.05369499	0.05389632	0.04291146	0.04958702	0.2262523	0.1583253	0.1772371	0.315007	0.03739804	0.06228854	0.0537663	0.05745635	1.400763	0.7191299	2.664893	2.076743	0.07119991	0.05116968	0.1028203	0.06656305
1691.906	1	0.1596348	0.5093078	3.566233	3.221471	0.1802334	0.1776883	0.1562292	0.08814884	1.706752	1.43529	1.178552	0.5185448	0.04238562	0.05994134	0.03553872	0.039561	0.2599877	0.3658123	0.2539161	0.4248803	0.02734482	0.03651632	0.02397125	0.0394843
1691.907	1	0.08364346	0.04080253	0.05712757	0.06575594	0.5938615	1.002379	0.1350198	0.1668777	0.04825812	0.06747806	0.03747358	0.03898203	0.06029056	0.07098613	0.182889	0.1482266	0.1804726	0.245474	0.4098075	0.4109132	1.446996	1.94514	2.993615	3.08739
1691.908	1	0.04039111	0.03736426	0.04624046	0.04931273	0.1128926	0.2830487	3.652563	2.933556	0.04688058	0.04514279	0.1418506	0.07487492	1.34551	1.279753	0.9980844	0.8971024	0.04996195	0.04649797	0.03309742	0.04037068	0.2284863	0.2609852	0.1233528	0.2047252
1692.005	1	3.451271	2.677297	0.4341224	0.3305878	0.06088792	0.05084099	0.04506244	0.05281618	0.2632416	0.1705582	0.1516352	0.3150325	0.04705883	0.04462556	0.0488444	0.06845855	1.377985	0.9581993	2.757387	2.077682	0.08057533	0.06096249	0.1004963	0.0544028
1692.006	1	0.1855289	0.5371958	3.581164	3.227013	0.1792163	0.1708137	0.1561159	0.08653988	1.699126	1.372614	1.118781	0.531858	0.04046691	0.05412526	0.03983457	0.04025971	0.2532139	0.3485502	0.3163636	0.4491117	0.034589	0.04279946	0.0309323	0.04564937
1692.007	1	0.09210024	0.04812734	0.04432093	0.06308782	0.5854071	0.9967147	0.1448451	0.1552489	0.05774253	0.06650025	0.04025175	0.037411	0.05538127	0.07026916	0.1778436	0.1435351	0.183358	0.2432012	0.402235	0.4046082	1.460806	1.923043	2.98733	3.093451
1692.008	1	0.04996521	0.04422969	0.07216595	0.05097347	0.09789452	0.25842	3.647361	2.93151	0.05543034	0.04409795	0.1592842	0.08063509	1.395774	1.28994	0.9368783	0.86891	0.04819712	0.04506028	0.04277628	0.04896132	0.2389237	0.2659395	0.1416144	0.1617814
1692.105	1	3.462257	2.775204	0.3871327	0.3310955	0.06068415	0.0464212	0.04995163	0.05544253	0.2720857	0.1783555	0.1209811	0.2997458	0.02958758	0.04892949	0.03351161	0.05955388	1.327714	1.143821	2.785709	2.034876	0.08326066	0.07061725	0.09350607	0.05487829
1692.106	1	0.2214976	0.5750282	3.588794	3.250715	0.1860006	0.1719249	0.1451548	0.08725333	1.698994	1.319214	1.031214	0.547164	0.04846707	0.05994084	0.04189966	0.04506892	0.2485475	0.3302528	0.378317	0.4561145	0.03504417	0.03547526	0.03805202	0.03577117
1692.107	1	0.09839483	0.05701472	0.04574787	0.06183092	0.563363	0.9903551	0.144748	0.1336437	0.05453774	0.07544297	0.04169221	0.03650602	0.06517347	0.06724088	0.1767279	0.1715069	0.1726736	0.2426921	0.4083484	0.411405	1.479512	1.934379	3.009119	3.109814
1692.108	1	0.05426072	0.03772617	0.04900454	0.06600411	0.06244865	0.2036265	3.637635	2.944192	0.03931684	0.03873775	0.1471526	0.07426068	1.402	1.292125	0.8670976	0.8460141	0.05009985	0.04971721	0.02535993	0.06185407	0.2607579	0.2683795	0.1458003	0.1408925
1692.205	1	3.453411	2.844663	0.3347654	0.335141	0.06948556	0.04357401	0.05162165	0.06196518	0.3029785	0.2093451	0.09562338	0.3336501	0.04054197	0.0476259	0.03963334	0.04879823	1.306028	1.283493	2.792937	1.976716	0.07173649	0.08330416	0.08607394	0.06272898
1692.206	1	0.243672	0.5977878	3.578152	3.266645	0.1920834	0.1733763	0.1263415	0.08679091	1.704608	1.312557	0.9283235	0.5607505	0.05568238	0.06555028	0.04243919	0.04137027	0.2541547	0.3300038	0.4221091	0.4518087	0.0296511	0.04189795	0.0427583	0.04148277
1692.207	1	0.101364	0.06490628	0.04533445	0.05695645	0.5602957	0.9966156	0.1508759	0.1204952	0.04066166	0.07773899	0.04040165	0.04708188	0.06098994	0.07556716	0.1961741	0.1733716	0.1822377	0.2457758	0.4145404	0.4178904	1.510998	1.934547	3.02736	3.124802
1692.208	1	0.05220657	0.04535586	0.05019558	0.06394456	0.08692524	0.1349396	3.647209	2.925767	0.0596602	0.04312548	0.1547309	0.08215673	1.409628	1.279699	0.834671	0.8460557	0.05469073	0.05440386	0.04846063	0.05932183	0.2450022	0.2753074	0.1845589	0.1548299
1692.305	1	3.444016	2.871932	0.3054619	0.2871725	0.06358202	0.03670083	0.04715127	0.05638185	0.2870267	0.2115041	0.1562475	0.3568167	0.04166159	0.04927696	0.05868974	0.04496641	1.319543	1.324698	2.791704	1.959424	0.08194972	0.09532527	0.09615684	0.07515354
1692.306	1	0.2538689	0.5840842	3.56439	3.27754	0.1887481	0.1774683	0.113933	0.09264	1.699588	1.328122	0.8574147	0.600789	0.05349863	0.06593535	0.04926307	0.03692106	0.2544502	0.3238433	0.4394942	0.4306095	0.0291265	0.03990632	0.03790354	0.03837278
1692.307	1	0.09277577	0.05315613	0.05825993	0.05689118	0.5524609	0.9802713	0.1618987	0.1019965	0.04836984	0.05516592	0.04984386	0.03869234	0.05450122	0.06600842	0.1952905	0.1522116	0.176591	0.248136	0.4052742	0.4166186	1.489727	1.914427	3.032061	3.118523
1692.308	1	0.05994671	0.0467668	0.05691994	0.07335203	0.1146434	0.1168993	3.619721	2.89744	0.05792522	0.03884975	0.1547167	0.07018781	1.365454	1.242155	0.7819269	0.8248636	0.05738905	0.04690457	0.03719127	0.06726745	0.227909	0.2718231	0.2030396	0.1892554
1692.405	1	3.441016	2.857436	0.2932014	0.2394615	0.0527877	0.03800747	0.04521234	0.06267382	0.266594	0.241113	0.1582771	0.3576031	0.03584241	0.0328132	0.04734525	0.05612126	1.348087	1.299029	2.757951	1.961424	0.07828685	0.09663682	0.08053469	0.07453079
1692.406	1	0.2689253	0.5390825	3.559924	3.297795	0.1859929	0.1692222	0.1061015	0.1028234	1.6836	1.355915	0.819514	0.6286337	0.06077651	0.05283012	0.04771798	0.04107871	0.2350045	0.3174714	0.4346491	0.4110787	0.02498901	0.0340983	0.03755959	0.04001975
1692.407	1	0.09532245	0.04961013	0.05052416	0.04775293	0.5442376	0.9790506	0.1451581	0.09268059	0.04898298	0.06500853	0.04663899	0.03486095	0.07475236	0.05143906	0.1718964	0.1664698	0.1660183	0.2312718	0.4071228	0.4112444	1.473786	1.910743	3.04305	3.118236
1692.408	1	0.07161014	0.0547848	0.05494276	0.06445882	0.137753	0.1549386	3.620445	2.874941	0.06186677	0.04215597	0.1547272	0.07988698	1.332562	1.190663	0.7682374	0.8146914	0.06135893	0.0570758	0.03800721	0.05161865	0.1834725	0.2751612	0.2101891	0.2420028
1692.505	1	3.398552	2.84771	0.303136	0.2483222	0.05109631	0.04036544	0.0461234	0.05820006	0.2657142	0.2559503	0.1878886	0.3244851	0.04325066	0.03176302	0.05719318	0.04678592	1.36965	1.231605	2.730441	1.956585	0.08196963	0.09400347	0.08431829	0.06851944
1692.506	1	0.2678451	0.4871767	3.539664	3.328015	0.1821439	0.1673343	0.1133664	0.106235	1.67482	1.407011	0.8360571	0.6371576	0.0639077	0.04985753	0.04915029	0.04083392	0.207914	0.3250019	0.4086048	0.3863901	0.02382671	0.03038328	0.04122067	0.03305474
1692.507	1	0.09350364	0.03677162	0.05081735	0.05102652	0.5471408	0.9689486	0.1425645	0.08492149	0.05102016	0.06931295	0.04405705	0.03276717	0.08731535	0.06227894	0.1857224	0.1690713	0.1700978	0.237766	0.4069914	0.4084094	1.46551	1.924991	3.062371	3.138017
1692.508	1	0.06831563	0.05713224	0.05047748	0.04647351	0.1600488	0.2188364	3.612811	2.844527	0.06695155	0.04145641	0.1471825	0.0795984	1.270537	1.119474	0.7442282	0.7973087	0.07731419	0.05310184	0.0315723	0.0494308	0.1712521	0.3026642	0.2048182	0.3129091
1692.605	1	3.343235	2.829261	0.3033636	0.2798868	0.04792735	0.04991089	0.04805254	0.05284641	0.2286895	0.2432635	0.2609256	0.2482839	0.04363959	0.03664353	0.05883385	0.03966855	1.402606	1.153408	2.702907	1.955854	0.09455393	0.07291532	0.0881633	0.05394637
1692.606	1	0.262867	0.4393666	3.527896	3.346567	0.1892926	0.1799658	0.1163995	0.103702	1.678758	1.477773	0.89631	0.6419452	0.06720888	0.05023433	0.0458358	0.04542018	0.1788735	0.3323282	0.3546414	0.3712934	0.01890392	0.03440908	0.0375718	0.03119217
1692.607	1	0.0850606	0.03716991	0.05946815	0.05238487	0.5468943	0.9627598	0.1592631	0.104826	0.04770685	0.06619115	0.05438405	0.02289344	0.06840604	0.0829255	0.2048542	0.1329471	0.1650401	0.2374875	0.4063465	0.4059021	1.44957	1.940282	3.094547	3.157279
1692.608	1	0.05823188	0.04949364	0.04055399	0.04683173	0.1364392	0.2576234	3.603512	2.836044	0.04941208	0.04310596	0.1499652	0.07198625	1.22834	1.062642	0.7480758	0.7862932	0.0551534	0.04929583	0.03502267	0.04800725	0.1509276	0.2959207	0.2090686	0.3767152
1692.705	1	3.308321	2.789066	0.3217129	0.3080223	0.03111572	0.05707555	0.06176536	0.06206678	0.2036458	0.2226005	0.3278628	0.1778376	0.03356037	0.02779889	0.05569199	0.03713589	1.392302	1.035867	2.665423	1.996636	0.08697459	0.06284366	0.09879845	0.05608795
1692.706	1	0.2578097	0.3677646	3.521026	3.354854	0.1846726	0.1858933	0.1215377	0.1054958	1.665366	1.54162	0.9837285	0.6406959	0.05429256	0.05649977	0.04012526	0.04997864	0.1999008	0.332637	0.2849539	0.3569687	0.02666302	0.02690128	0.03208914	0.03159027
1692.707	1	0.07538397	0.04836085	0.06312996	0.03813828	0.5436938	0.9735179	0.1673305	0.1154222	0.05154503	0.07095025	0.04676616	0.02733933	0.08295664	0.0797652	0.1901223	0.1441747	0.1647727	0.2475153	0.4115273	0.4090909	1.430279	1.95295	3.123326	3.15393
1692.708	1	0.06789482	0.04892848	0.0544127	0.04910965	0.1400496	0.2855085	3.596002	2.839431	0.05925714	0.03729629	0.148003	0.06659517	1.196823	1.022011	0.7263171	0.7718164	0.05233222	0.04455929	0.03335426	0.05482868	0.1286614	0.2953477	0.2003955	0.4026817
1692.805	1	3.312758	2.738466	0.324888	0.3215727	0.03932626	0.05272038	0.05648634	0.05745923	0.1928225	0.2179761	0.3656788	0.2307006	0.02824295	0.02521501	0.06135154	0.04822291	1.353668	0.9131478	2.636258	2.039121	0.07746759	0.07777068	0.09194727	0.05448386
1692.806	1	0.2503627	0.2859937	3.538492	3.367264	0.1781415	0.1915438	0.1389864	0.1049997	1.663612	1.59296	1.069131	0.6307105	0.05606841	0.05660152	0.03314416	0.04575531	0.2230245	0.3100218	0.2049111	0.3518888	0.03057341	0.02423659	0.0399196	0.03956639
1692.807	1	0.04621283	0.06099672	0.0578766	0.0398745	0.545205	0.9697686	0.1780163	0.1149278	0.05554501	0.06483416	0.04231859	0.03208929	0.09064808	0.0776642	0.1782705	0.1514967	0.1645116	0.2369313	0.4108782	0.4151695	1.396561	1.944303	3.151277	3.148933
1692.808	1	0.06274607	0.03826202	0.05173856	0.0468748	0.1343985	0.2986451	3.571654	2.842261	0.04466618	0.03594898	0.1500091	0.07234359	1.19771	1.039896	0.7237683	0.7187052	0.05791899	0.05806489	0.03872232	0.05795092	0.1215832	0.2940502	0.2019184	0.3804871
1692.905	1	3.31075	2.708574	0.2943427	0.3205982	0.05913531	0.05189767	0.03788157	0.06241135	0.2172124	0.2456126	0.357292	0.2886213	0.02740405	0.03117534	0.04956163	0.04835092	1.336655	0.8141059	2.653632	2.059609	0.07182809	0.061619	0.09329832	0.06647428
1692.906	1	0.2382236	0.1952366	3.552151	3.375331	0.1818272	0.1932162	0.1506205	0.1057256	1.681626	1.637959	1.132666	0.6479712	0.04807861	0.05451618	0.02545891	0.04364488	0.2498699	0.3013462	0.1288352	0.3374508	0.03495983	0.02312946	0.03963712	0.03301687
1692.907	1	0.03716833	0.05557177	0.05590604	0.03930549	0.5606562	0.9629699	0.177266	0.106051	0.04786853	0.05611603	0.03464667	0.03094894	0.06678821	0.07508219	0.1749298	0.1390025	0.1599176	0.2422252	0.4100818	0.4186303	1.354918	1.944302	3.138207	3.122932
1692.908	1	0.06608756	0.04587886	0.06044764	0.04885406	0.1429302	0.3096432	3.56531	2.86101	0.05453139	0.04340502	0.1421614	0.06855642	1.229514	1.106068	0.7400405	0.6958009	0.04615494	0.05687535	0.03440104	0.05878567	0.1090967	0.3031198	0.1928031	0.327872
1693.005	1	3.314357	2.736553	0.2580441	0.3185274	0.04271021	0.06451894	0.04866812	0.06967857	0.1972831	0.2480318	0.3290777	0.2976762	0.03550225	0.04068023	0.05282388	0.03138593	1.304914	0.765881	2.692956	2.08464	0.07322758	0.06305035	0.1019736	0.0631989
1693.006	1	0.2255033	0.1153193	3.571387	3.380239	0.1856244	0.1920087	0.1614781	0.1116672	1.706441	1.672995	1.194861	0.6602182	0.05073577	0.05325445	0.02649559	0.04577882	0.2658886	0.300851	0.09315524	0.3267685	0.03319436	0.02906701	0.03836602	0.02614179
1693.007	1	0.03260406	0.04815509	0.04906763	0.05203177	0.5728464	0.9658167	0.1892049	0.09418049	0.04768724	0.0622081	0.03154102	0.04160559	0.07054841	0.07646987	0.1639333	0.1572553	0.1624269	0.2396599	0.4128146	0.4195524	1.331078	1.955771	3.182545	3.125266
1693.008	1	0.0566695	0.0445553	0.05755445	0.03760784	0.156625	0.3188651	3.575144	2.889897	0.03961847	0.04708556	0.1622678	0.07775506	1.27367	1.187504	0.7695961	0.6956462	0.05412457	0.05660366	0.04666503	0.05241366	0.1094288	0.3076628	0.1907677	0.2340807
1693.105	1	3.315756	2.76793	0.2177682	0.3160061	0.03874774	0.06007927	0.04328558	0.06417391	0.2265438	0.2618252	0.2939216	0.2923089	0.04550156	0.04821956	0.04723794	0.04351557	1.241628	0.7962575	2.796658	2.102535	0.06536351	0.05819392	0.1045438	0.05314158
1693.106	1	0.2364602	0.08004227	3.584677	3.360947	0.1845204	0.192072	0.1666371	0.1232021	1.728449	1.673009	1.247349	0.6751463	0.04334132	0.0509297	0.03152568	0.0417132	0.2386458	0.2967863	0.1001932	0.3203999	0.03095871	0.02809926	0.03481447	0.02666139
1693.107	1	0.03822839	0.04418633	0.04226252	0.04779858	0.5790761	0.9699178	0.1941481	0.07781859	0.04086828	0.05934977	0.03728471	0.05213367	0.06314312	0.07581149	0.1629896	0.1621914	0.1572865	0.2525374	0.4143363	0.421442	1.291696	1.964746	3.210832	3.139539
1693.108	1	0.05493681	0.04938457	0.05541035	0.04224844	0.1612123	0.2885122	3.584951	2.904107	0.05764447	0.04085836	0.1509741	0.07644048	1.329117	1.262759	0.8068676	0.6925233	0.04511193	0.05909517	0.04042149	0.05676656	0.127683	0.2894376	0.1867474	0.1855533
1693.205	1	3.32207	2.778943	0.1729593	0.2566718	0.0394671	0.04586038	0.04728948	0.05138968	0.2533293	0.2771496	0.267897	0.2773212	0.05309322	0.02989068	0.05173134	0.04959913	1.174631	0.8837544	2.917681	2.097792	0.06351373	0.0587647	0.1034565	0.06639655
1693.206	1	0.2524068	0.1498844	3.578283	3.326614	0.1915147	0.1948026	0.1617211	0.1144452	1.75061	1.652608	1.273293	0.6765579	0.032529	0.04949527	0.04184203	0.04117451	0.1989039	0.295717	0.1476751	0.31008	0.0277085	0.03192885	0.02626673	0.02857719
1693.207	1	0.04732136	0.04626083	0.03703027	0.03778873	0.5778721	0.9752715	0.1898646	0.06797974	0.03729133	0.07276128	0.04692191	0.06111569	0.05526383	0.06856722	0.1548021	0.1552885	0.1589355	0.2473655	0.4163383	0.4249906	1.25246	1.970152	3.226532	3.145732
1693.208	1	0.03814713	0.03604444	0.05341318	0.05101037	0.123864	0.2372216	3.586085	2.900565	0.03536022	0.02895115	0.158549	0.06542739	1.365036	1.3145	0.875244	0.7218314	0.04332988	0.05574461	0.04959539	0.05655602	0.1373693	0.2980143	0.1789978	0.1277001
1693.305	1	3.222609	2.771457	0.1972893	0.1550761	0.0632385	0.06159753	0.07109542	0.05551345	0.3076411	0.315284	0.2684397	0.285427	0.0488943	0.05949887	0.06293073	0.04681741	1.185137	1.096088	3.080224	2.078817	0.0665393	0.07014178	0.08812338	0.07633719
1693.306	1	0.2572488	0.2133193	3.462251	3.261689	0.2097145	0.2149551	0.1556361	0.1105978	1.965616	1.769519	1.291908	0.7009385	0.04026902	0.052477	0.04588077	0.03946821	0.1776068	0.3062995	0.1940625	0.3461868	0.03337688	0.03445175	0.0278981	0.03189807
1693.307	1	0.04720413	0.03607493	0.05196171	0.03280344	0.5489514	0.8835097	0.1943998	0.108722	0.04073703	0.05764608	0.02803206	0.05015559	0.05319906	0.0572297	0.134809	0.1592939	0.1600088	0.2478975	0.4200654	0.4320564	1.23612	2.020386	3.261192	3.180472
1693.308	1	0.03597419	0.03432814	0.05461557	0.05743793	0.07302038	0.197684	3.601484	2.90868	0.03448476	0.0527223	0.1477071	0.07574527	1.435278	1.398144	0.8738491	0.6609893	0.02936304	0.04840818	0.05369152	0.04024148	0.1588768	0.3156447	0.163103	0.08872496
1693.405	1	3.076541	2.635525	0.2614098	0.1260029	0.05589233	0.05045944	0.06424976	0.07002428	0.2943772	0.368167	0.2947887	0.388539	0.0489033	0.05252487	0.06324803	0.0431227	1.187513	1.249347	3.124954	1.982715	0.06877888	0.08137755	0.09489393	0.06300233
1693.406	1	0.2561716	0.2373528	3.260857	3.128357	0.2317039	0.224172	0.1617314	0.1193343	2.180942	1.904632	1.294559	0.7370682	0.03465231	0.05904027	0.0487111	0.04269535	0.1624976	0.3172452	0.2185347	0.3944585	0.03306798	0.03297008	0.04606117	0.04384685
1693.407	1	0.04739702	0.03687087	0.04356235	0.04190399	0.4993632	0.7780529	0.1872638	0.1578925	0.03805863	0.04661963	0.03241408	0.05800035	0.05462796	0.05747695	0.1183023	0.1463101	0.1450519	0.2469598	0.414349	0.4186863	1.175848	1.988681	3.209498	3.140893
1693.408	1	0.04008518	0.03553094	0.04174062	0.05251674	0.07513801	0.1661517	3.595643	2.989449	0.03620765	0.04404474	0.1596473	0.06838425	1.487769	1.489444	0.8125011	0.6026368	0.03569014	0.04742712	0.04872716	0.03048277	0.1765593	0.3322995	0.1176109	0.1213956
1693.505	1	3.079905	2.718555	0.2709071	0.1707265	0.06215789	0.04323962	0.05946991	0.06260136	0.2946984	0.3463787	0.2211158	0.395288	0.03878942	0.0528036	0.064658	0.04145592	1.130343	1.328511	3.124816	1.92125	0.06775482	0.08087371	0.1007543	0.07124618
1693.506	1	0.2641439	0.2955398	3.264456	3.095301	0.2258358	0.2065895	0.1576115	0.1145621	2.134289	1.805261	1.210475	0.7585593	0.03775966	0.05317286	0.04734277	0.0435913	0.1320305	0.2806328	0.2483417	0.3971718	0.02478535	0.03035012	0.04467143	0.03949536
1693.507	1	0.05087	0.04531609	0.03379081	0.03957304	0.5164629	0.7931013	0.185359	0.1693011	0.04599371	0.05261912	0.03227798	0.05084463	0.05656814	0.05527641	0.106587	0.1374384	0.1533104	0.254271	0.4066412	0.4043253	1.155434	1.958374	3.102241	3.040776
1693.508	1	0.03491079	0.03608288	0.04357688	0.04321646	0.07228385	0.1372737	3.515555	2.927855	0.03389029	0.04992369	0.1492683	0.06512197	1.432014	1.442827	0.843691	0.6475718	0.04670663	0.04677491	0.03671655	0.02723354	0.1974573	0.3124724	0.09363008	0.154299
1693.605	1	3.052493	2.787993	0.3625584	0.2457685	0.05394657	0.04565826	0.06836423	0.07441286	0.281472	0.3207155	0.1838182	0.3418739	0.04017453	0.05684374	0.05337582	0.05805394	1.159861	1.386115	3.162727	1.926714	0.07793514	0.07889258	0.08948114	0.08096084
1693.606	1	0.2799485	0.3346437	3.26229	3.051921	0.2297	0.2064547	0.1481459	0.1244367	2.106373	1.732397	1.11672	0.7913117	0.03892815	0.04705318	0.04604113	0.04585331	0.1284082	0.2426535	0.2710027	0.3890089	0.01760799	0.03211996	0.04362326	0.0358165
1693.607	1	0.0442696	0.02783904	0.05373077	0.04219136	0.5079061	0.822643	0.1807351	0.2007285	0.04507279	0.04931471	0.03127008	0.05464009	0.0531557	0.05992796	0.1089091	0.1503959	0.1415139	0.256679	0.4252104	0.4217536	1.140559	1.959539	3.234623	3.176113
1693.608	1	0.0232931	0.03578918	0.04557698	0.04765157	0.09102357	0.1141325	3.468254	2.868046	0.0434505	0.0542224	0.1402779	0.07302092	1.323864	1.358032	0.9032557	0.7096186	0.0379498	0.04851732	0.04229966	0.03279481	0.2002257	0.2870793	0.1026994	0.1940809
1693.705	1	3.020786	2.814163	0.4644001	0.3014082	0.06660922	0.04424962	0.05026215	0.05488375	0.2711564	0.288266	0.2293093	0.3203136	0.04174305	0.05754579	0.04445374	0.05957687	1.131369	1.30881	3.140049	1.901489	0.08670453	0.08578083	0.09476094	0.06151586
1693.706	1	0.3023151	0.3643748	3.251625	3.066153	0.2317314	0.2096588	0.1293302	0.1248304	2.103038	1.711361	1.028438	0.7930628	0.03408009	0.0356373	0.04125151	0.03869854	0.1387546	0.2197115	0.3023891	0.3968536	0.0240972	0.0347175	0.04205545	0.03643404
1693.707	1	0.04267191	0.04099051	0.06796615	0.05432919	0.5086788	0.8392214	0.1726876	0.2010076	0.04239687	0.05170637	0.02728637	0.05334589	0.05589855	0.05564933	0.1137673	0.1567745	0.1371612	0.2555488	0.4206499	0.4137974	1.127352	1.951499	3.236488	3.19262
1693.708	1	0.03575392	0.03074762	0.02947448	0.05224887	0.08226794	0.1135865	3.43688	2.83606	0.03451266	0.04622399	0.1380365	0.06502504	1.255414	1.272655	0.9085527	0.7589107	0.04511659	0.04537013	0.03183794	0.04684788	0.1857034	0.2800283	0.1215614	0.2171782
1693.805	1	2.969388	2.806106	0.5256278	0.3261341	0.05257146	0.05521532	0.05672438	0.0593489	0.2327426	0.2492809	0.3013795	0.3199886	0.03164914	0.06645028	0.05458143	0.06489831	1.131888	1.129369	3.116839	1.85606	0.06412614	0.0842089	0.09723527	0.06148056
1693.806	1	0.3117337	0.3799606	3.239138	3.076917	0.2262087	0.2123557	0.1222379	0.125196	2.107464	1.715375	0.9696095	0.7918537	0.03390951	0.0333537	0.0498987	0.03063734	0.1355777	0.1871349	0.3307426	0.3750044	0.02925066	0.03492387	0.04674488	0.03934282
1693.807	1	0.04112182	0.0379398	0.05845982	0.05156086	0.5133364	0.8357693	0.1645956	0.1848569	0.04581419	0.05043267	0.02705439	0.05353109	0.05654059	0.04688687	0.1132651	0.1562037	0.1395667	0.2484241	0.4051715	0.3995224	1.098265	1.875301	3.106899	3.098988
1693.808	1	0.02897631	0.04043389	0.03481679	0.03561363	0.09311953	0.1454643	3.447528	2.83959	0.04483909	0.06861614	0.1447121	0.06467202	1.223656	1.244228	0.890075	0.7659928	0.03885281	0.04663931	0.03113199	0.03599956	0.1949566	0.2578618	0.1307595	0.2443092
1693.905	1	2.963994	2.695079	0.571063	0.3463145	0.05432566	0.04568667	0.06802868	0.06100379	0.221185	0.2208991	0.3255488	0.3135609	0.03754979	0.06431263	0.07218766	0.05958547	1.233461	0.9010673	3.097179	1.85774	0.08634807	0.07985724	0.08862194	0.07372765
1693.906	1	0.3185338	0.3927413	3.225576	3.07198	0.2310656	0.2105018	0.1146691	0.124179	2.110897	1.750126	0.9556874	0.801012	0.04660107	0.02970481	0.0470833	0.03156511	0.137262	0.161689	0.3461125	0.3166938	0.02722465	0.03868711	0.05605407	0.03124214
1693.907	1	0.03528056	0.03746372	0.05514341	0.06293557	0.5192833	0.8290798	0.1639757	0.1682932	0.05093769	0.05536291	0.02814234	0.0427636	0.0687327	0.03822333	0.1211551	0.1665583	0.137277	0.239083	0.4021983	0.3967629	1.089861	1.833987	3.057012	3.053223
1693.908	1	0.05692445	0.03942602	0.03654261	0.04110845	0.1145424	0.2028218	3.459056	2.844676	0.04812983	0.04211869	0.1442051	0.06981429	1.223262	1.212235	0.8699738	0.7532558	0.0547719	0.03604467	0.02691723	0.05518159	0.1875521	0.2506686	0.1285644	0.2783616
1694.005	1	2.954327	2.638674	0.6124812	0.3260902	0.04960363	0.05269049	0.05635882	0.04273288	0.2248431	0.1468045	0.2616107	0.3020028	0.04079716	0.06162158	0.0464544	0.06223312	1.355202	0.7138653	3.065482	1.835647	0.08700884	0.06756947	0.08027196	0.06909279
1694.006	1	0.3134412	0.3992515	3.218435	3.113822	0.2228242	0.2141711	0.1261085	0.1198323	2.068251	1.772058	0.9894991	0.8111363	0.04045783	0.03369098	0.040312	0.03369679	0.1482425	0.1376095	0.3310451	0.2620978	0.02188956	0.03467811	0.04374139	0.03230625
1694.007	1	0.0359098	0.04419322	0.05087114	0.04389504	0.5224858	0.8313069	0.1588451	0.1398173	0.04605657	0.04873532	0.03026022	0.04887077	0.06740391	0.04706056	0.1227381	0.1635566	0.1306074	0.2302072	0.3971716	0.3934084	1.101174	1.792604	3.002608	3.018624
1694.008	1	0.02767319	0.04102754	0.03399599	0.03036078	0.1284577	0.2469265	3.443035	2.832791	0.0544772	0.042187	0.1431847	0.06099593	1.248175	1.226514	0.8492466	0.756952	0.03876103	0.05735649	0.03065928	0.03977377	0.1719607	0.2381557	0.128366	0.2607971
1694.105	1	2.954428	2.607788	0.6420771	0.2976917	0.04479869	0.05329701	0.04596186	0.05257406	0.2378757	0.0963616	0.180135	0.2912778	0.04455598	0.04028639	0.03827502	0.06757094	1.475777	0.6343054	3.062256	1.849123	0.09161711	0.06158729	0.09531178	0.06903026
1694.106	1	0.3160677	0.4054001	3.23419	3.143026	0.2231676	0.2180991	0.1368754	0.1227734	2.057827	1.817731	1.050771	0.8246577	0.04296048	0.03212438	0.0479966	0.03289918	0.1613064	0.1179517	0.3298412	0.2027474	0.02101035	0.02800713	0.04406069	0.0356949
1694.107	1	0.02517182	0.0540544	0.05833941	0.06020916	0.5212411	0.8472888	0.1550975	0.1089837	0.04659594	0.05278965	0.03555366	0.0581783	0.07197224	0.04686093	0.1310915	0.1791108	0.1301484	0.2238489	0.3989108	0.3972331	1.09993	1.76892	2.994167	3.047319
1694.108	1	0.04070875	0.0403117	0.03616496	0.04272277	0.1238548	0.2745312	3.454438	2.840199	0.06046542	0.04643664	0.1444525	0.05876482	1.304922	1.251053	0.8278447	0.7443934	0.05151093	0.03941964	0.03617526	0.03682509	0.1861628	0.249396	0.1414863	0.2383869
1694.205	1	2.964449	2.586563	0.6441151	0.2496825	0.04320055	0.04243675	0.07096422	0.05417168	0.2341278	0.1260058	0.1973214	0.2350799	0.06850564	0.04829996	0.04760006	0.05860948	1.548763	0.7115972	3.087979	1.818702	0.08984736	0.06770055	0.09777746	0.06296506
1694.206	1	0.3309026	0.4030728	3.270002	3.188535	0.2204002	0.2237132	0.137057	0.1213327	2.045779	1.880831	1.123017	0.8192258	0.04781644	0.03879376	0.05412435	0.02298014	0.1867379	0.101603	0.2980413	0.1518103	0.02169938	0.02869883	0.04115409	0.03538302
1694.207	1	0.02203266	0.05226304	0.04883571	0.05153203	0.5169849	0.8470869	0.1738976	0.07547013	0.0495135	0.05248904	0.0450255	0.06620546	0.0754176	0.05241675	0.1425039	0.1852094	0.125477	0.2141475	0.4039584	0.3965579	1.104585	1.743205	2.957744	3.045608
1694.208	1	0.02749596	0.04840593	0.04349058	0.03811123	0.08783551	0.280136	3.465145	2.848956	0.04261299	0.05724654	0.1436207	0.06270638	1.378309	1.302721	0.7871404	0.707041	0.04286288	0.0561255	0.04010491	0.04321798	0.2136758	0.2386253	0.1742163	0.2084492
1694.305	1	2.977378	2.57293	0.5743761	0.2469205	0.04091635	0.03756885	0.06382982	0.06252338	0.230866	0.1904296	0.2217467	0.1740108	0.05458732	0.03997635	0.05521217	0.04545812	1.602335	0.8743488	3.122624	1.795282	0.09015121	0.06686054	0.1050193	0.07204422
1694.306	1	0.335617	0.3854197	3.304321	3.222629	0.2224924	0.2275418	0.1427537	0.1211592	2.037882	1.915889	1.188907	0.8123185	0.04624133	0.0374783	0.04105359	0.02537177	0.2093643	0.09549326	0.2330656	0.1381456	0.02098825	0.02712477	0.03510497	0.02663054
1694.307	1	0.02796269	0.04864751	0.05563652	0.05502001	0.519903	0.8370627	0.1843343	0.05650936	0.04829974	0.05195515	0.04552352	0.05980848	0.06637932	0.05664976	0.139743	0.1685623	0.1237741	0.2112054	0.3928063	0.3884708	1.115246	1.708558	2.92114	2.985253
1694.308	1	0.04393242	0.04305348	0.03663151	0.06733297	0.08828983	0.2420559	3.471573	2.866153	0.04454285	0.03124829	0.1333809	0.0635809	1.428875	1.346661	0.6986537	0.6801035	0.05312371	0.04988976	0.03994396	0.05461596	0.2437668	0.2549714	0.2158675	0.1735466
1694.405	1	2.988313	2.566195	0.50449	0.2234308	0.03182374	0.03842775	0.05678136	0.04886487	0.2249719	0.2074953	0.2198927	0.1337655	0.05146742	0.0448468	0.07505198	0.02703778	1.631303	1.058135	3.130142	1.751113	0.09307574	0.06249727	0.09376562	0.05655191
1694.406	1	0.3271343	0.3517268	3.360767	3.2418	0.2182144	0.2304114	0.1643392	0.1284515	2.004602	1.908629	1.251875	0.794734	0.04849429	0.0347047	0.03871432	0.02489932	0.2200628	0.08988221	0.1711356	0.1516802	0.02453773	0.02713471	0.03919785	0.02410307
1694.407	1	0.0302181	0.04236321	0.04515176	0.04424863	0.5045845	0.811581	0.1884594	0.0752805	0.03866618	0.05081564	0.02200193	0.0411937	0.06071972	0.0545616	0.1282115	0.1493282	0.1248879	0.1993523	0.3776693	0.376007	1.098315	1.647216	2.836299	2.923391
1694.408	1	0.0413725	0.04972179	0.04707156	0.06466402	0.1035822	0.2076842	3.484625	2.880152	0.06098842	0.03189188	0.146389	0.08050828	1.461007	1.374941	0.6075727	0.6362014	0.04288616	0.04335567	0.04525933	0.0558304	0.2494225	0.2376375	0.242836	0.1604781
1694.505	1	3.035482	2.617008	0.4069769	0.1884116	0.04895595	0.04414127	0.0397016	0.04981843	0.2100571	0.1934606	0.1703674	0.1569292	0.04173293	0.0397001	0.05115932	0.03643177	1.636934	1.252156	3.106625	1.673113	0.08391543	0.08438642	0.09938706	0.06042378
1694.506	1	0.3062253	0.3212702	3.406406	3.268474	0.2066423	0.2186263	0.1704578	0.1293656	1.910511	1.835782	1.287293	0.7927113	0.04113544	0.02878003	0.02629617	0.0168767	0.2053956	0.09010778	0.1222704	0.1632326	0.02778413	0.02577827	0.03320867	0.01642003
1694.508	1	0.04053137	0.03861774	0.03696949	0.04480138	0.520149	0.8391298	0.191969	0.08430236	0.03809531	0.05428031	0.02631698	0.04645531	0.06577738	0.0524292	0.1250331	0.1355294	0.128643	0.1975425	0.3571074	0.3569069	1.108858	1.643748	2.727434	2.779122
1694.508	1	0.04503024	0.04535187	0.03308955	0.05395333	0.1243672	0.1756084	3.419992	2.823385	0.0399678	0.05069767	0.145859	0.07200483	1.455976	1.370767	0.5639548	0.6278011	0.05380222	0.04862752	0.04752978	0.05989837	0.2613008	0.2346333	0.2491125	0.1508434
1694.605	1	3.155362	2.695777	0.2837166	0.1290754	0.06129271	0.03765055	0.04639875	0.03090452	0.1910993	0.1694805	0.1718599	0.1507611	0.03277615	0.04874491	0.04167966	0.03166532	1.594361	1.43183	2.968114	1.613543	0.07807203	0.07921353	0.09026217	0.054311
1694.606	1	0.3011777	0.2903391	3.493159	3.29455	0.1958058	0.2110582	0.1670008	0.1227492	1.825734	1.771923	1.304348	0.7950436	0.03392786	0.03538903	0.02179876	0.0191327	0.1852347	0.0970312	0.1072991	0.1757613	0.0193819	0.02437321	0.02400255	0.02061576
1694.607	1	0.03542652	0.02744877	0.02471893	0.04354862	0.5815141	0.9658982	0.1979402	0.110754	0.04941977	0.061952	0.03094188	0.04769289	0.06215103	0.06365214	0.1270108	0.1451934	0.1336521	0.2096224	0.3615679	0.3607095	1.138387	1.660802	2.729656	2.768876
1694.608	1	0.0421273	0.04312697	0.04300615	0.03480454	0.1313044	0.1557288	3.392418	2.79225	0.04420328	0.0371297	0.1506284	0.08363596	1.425997	1.32722	0.574615	0.6380485	0.04775219	0.03670411	0.05122832	0.05008264	0.2500829	0.2179736	0.2523162	0.1535939
1694.705	1	3.257616	2.746769	0.242252	0.1445492	0.05823005	0.05316075	0.05247137	0.03159834	0.1868596	0.1635848	0.2059993	0.2047884	0.04636186	0.0357662	0.04825891	0.05027579	1.568873	1.545384	2.858446	1.519608	0.07692317	0.07886491	0.09109587	0.05404596
1694.706	1	0.3167886	0.2703087	3.547371	3.288103	0.2003021	0.2126281	0.1594482	0.1268533	1.85938	1.777327	1.292596	0.7960359	0.03516665	0.03081434	0.02626741	0.02491275	0.1901089	0.1108238	0.1328797	0.1853663	0.02408988	0.03175152	0.03038252	0.02227742
1694.707	1	0.03786499	0.02884305	0.03383374	0.0591002	0.632324	1.052356	0.2179616	0.1461049	0.05865705	0.07564199	0.04821634	0.06543038	0.06368983	0.08160072	0.1451728	0.1582983	0.1457465	0.2178938	0.3633639	0.3684902	1.165838	1.694692	2.750111	2.820811
1694.708	1	0.05770026	0.04830527	0.04954248	0.05758096	0.1455091	0.1565376	3.409567	2.767965	0.0560329	0.03922222	0.1379316	0.07132623	1.378972	1.270565	0.5859996	0.6353276	0.06377537	0.04613123	0.0448111	0.05189894	0.2480469	0.2469183	0.2471506	0.1997744
1694.805	1	3.256046	2.75994	0.2565102	0.197871	0.04777201	0.04427642	0.06284989	0.05256566	0.23781	0.1539481	0.2128018	0.2864532	0.03311907	0.04831997	0.03572684	0.05535009	1.555761	1.627703	2.790006	1.467137	0.08889725	0.08889935	0.09419058	0.04533085
1694.806	1	0.3105273	0.2392352	3.557722	3.282054	0.194488	0.2055223	0.1589917	0.1235361	1.832791	1.73791	1.270764	0.7893013	0.02931083	0.02622728	0.03715241	0.02556846	0.189867	0.1105773	0.1798102	0.1693426	0.01753662	0.02664659	0.02751553	0.02330859
1694.807	1	0.04661392	0.03183225	0.03046366	0.05053149	0.6286801	1.061189	0.229467	0.1596861	0.05494593	0.0731139	0.04465667	0.05771831	0.064149	0.0751872	0.1539108	0.1497853	0.1390954	0.2176612	0.3694724	0.3746661	1.178926	1.69564	2.778882	2.839186
1694.808	1	0.03374228	0.05019244	0.05787556	0.04230131	0.1275879	0.1643379	3.41386	2.742111	0.03617451	0.03764167	0.1355693	0.07001659	1.315913	1.202294	0.6056393	0.628241	0.05660439	0.04803021	0.0303344	0.04052707	0.2390668	0.2661205	0.2358776	0.2348562
1694.905	1	3.223227	2.725971	0.2938776	0.2451897	0.05082914	0.04898739	0.05108697	0.06855812	0.3168838	0.1282866	0.2128113	0.3701969	0.04637873	0.04472387	0.04030221	0.06084314	1.55073	1.690466	2.724853	1.380064	0.08601455	0.09632572	0.08615787	0.05565113
1694.906	1	0.3235019	0.2303423	3.544895	3.269908	0.2012428	0.1995536	0.1596423	0.1177005	1.866806	1.726351	1.232598	0.7872995	0.02743615	0.02631221	0.04177553	0.02127553	0.1936465	0.1021055	0.219761	0.1789388	0.02621538	0.02050317	0.0258938	0.02303343
1694.907	1	0.04584661	0.04025192	0.04663683	0.06256095	0.6127634	1.045359	0.220746	0.1610563	0.05105576	0.07199718	0.05281899	0.05259027	0.07708313	0.07685814	0.1478242	0.1358037	0.1395514	0.2188435	0.370301	0.3777132	1.210699	1.722568	2.832636	2.891066
1694.908	1	0.0628004	0.05296684	0.04631473	0.0423723	0.1285274	0.1673676	3.426352	2.741766	0.06435318	0.04414846	0.1409424	0.07087531	1.251247	1.143036	0.6284944	0.6219078	0.05939967	0.05173215	0.04770001	0.04531758	0.2271434	0.2609492	0.2310357	0.2877146
1695.005	1	3.1854	2.677457	0.3406852	0.2680717	0.04989195	0.03638038	0.06042285	0.05408678	0.3743224	0.09909433	0.2362361	0.4055561	0.0600095	0.04114857	0.04698153	0.06017009	1.484565	1.683999	2.616474	1.314778	0.08197999	0.08561732	0.08288949	0.068506
1695.006	1	0.3199218	0.2153849	3.526182	3.267421	0.2016028	0.1975132	0.1451642	0.1200782	1.88556	1.686289	1.161808	0.7942057	0.02901773	0.02647813	0.03399566	0.01818805	0.1918419	0.1069812	0.2403014	0.1868588	0.02677767	0.0207931	0.02257455	0.02826495
1695.007	1	0.04592551	0.04878334	0.04894274	0.05421252	0.6141423	1.050138	0.2055516	0.1478559	0.05335329	0.06623784	0.0554694	0.05120219	0.07119657	0.07272886	0.1578861	0.148005	0.1557445	0.2224362	0.3886396	0.3975101	1.258732	1.762854	2.926669	2.965831
1695.008	1	0.04850002	0.0447767	0.03593375	0.03212568	0.1319696	0.2169009	3.448796	2.750865	0.04224212	0.03768935	0.1390882	0.06638635	1.21221	1.09473	0.6516161	0.6269602	0.0545586	0.06200162	0.0400091	0.04064326	0.2296736	0.2740018	0.2173524	0.3033283
1695.105	1	3.1545	2.606984	0.4423801	0.3008263	0.04852285	0.02987066	0.05792543	0.06625237	0.3882483	0.1329168	0.275761	0.4477393	0.04555303	0.04978619	0.05903933	0.05733554	1.37963	1.564622	2.498832	1.267224	0.07876573	0.08285329	0.08721188	0.0636555
1695.106	1	0.3186916	0.1779076	3.495268	3.262844	0.2051941	0.1918043	0.1255325	0.123098	1.923272	1.652471	1.092001	0.8096464	0.0326606	0.02574034	0.04021458	0.01778255	0.1952054	0.1293303	0.2648082	0.1857286	0.02774309	0.02515805	0.04048491	0.02670618
1695.107	1	0.06223435	0.04606747	0.0556624	0.06683668	0.5896236	1.015475	0.2026912	0.1441878	0.05039321	0.06613969	0.06174793	0.05723495	0.06081336	0.05988102	0.1565875	0.1391524	0.1561738	0.2216971	0.3979728	0.4011999	1.282355	1.803203	2.997531	2.997784
1695.108	1	0.06840965	0.03357566	0.04891764	0.02894244	0.139412	0.2278281	3.448098	2.753395	0.0639196	0.04240417	0.138544	0.06446702	1.20529	1.108404	0.697304	0.6065527	0.06431357	0.04119068	0.04411877	0.04855309	0.2140518	0.2702958	0.1979211	0.3148432
1695.205	1	3.143524	2.554531	0.569122	0.3168732	0.04689428	0.0267006	0.04298188	0.04778079	0.3406366	0.1465922	0.2805697	0.4910311	0.05985638	0.05462152	0.06326069	0.06795138	1.34686	1.325448	2.429226	1.24963	0.08261781	0.09083643	0.08358924	0.0563766
1695.206	1	0.3116157	0.1482727	3.447947	3.224539	0.2021698	0.1880349	0.1318366	0.1222967	1.873603	1.588877	1.041888	0.8098121	0.02910152	0.03258468	0.04322553	0.02116964	0.1774913	0.130545	0.2741967	0.1863244	0.01986198	0.02739508	0.04634454	0.02638541
1695.207	1	0.05362593	0.04271854	0.04817447	0.05072242	0.5710366	0.9617356	0.1851055	0.1183026	0.04905894	0.06085578	0.04804189	0.04397533	0.07343403	0.06128662	0.1294252	0.1271664	0.1437176	0.2145778	0.3827192	0.3896247	1.251196	1.767737	2.902317	2.936717
1695.208	1	0.0435966	0.04494544	0.04024763	0.04151866	0.1221385	0.2479641	3.406369	2.748327	0.04567817	0.0512205	0.1446456	0.08565234	1.232203	1.161138	0.677709	0.5691536	0.06084736	0.05303041	0.03952103	0.04189814	0.1996403	0.2751451	0.1879027	0.2540249
1695.305	1	3.117733	2.538931	0.6426474	0.3547505	0.05097463	0.01948395	0.04467314	0.04450764	0.325028	0.1356252	0.3431884	0.5231237	0.06334339	0.0597983	0.07202803	0.08249484	1.326851	1.002263	2.38013	1.220439	0.0809767	0.07095909	0.08381795	0.05777018
1695.306	1	0.3022028	0.1410657	3.415447	3.192541	0.2011928	0.1827144	0.1243344	0.1276369	1.855656	1.563515	1.0029	0.8144347	0.02966936	0.04139126	0.0443401	0.01748478	0.1529937	0.1364424	0.2846057	0.2010227	0.0245706	0.03214706	0.04420175	0.03253476
1695.307	1	0.05599559	0.03474724	0.04853641	0.05780275	0.5527315	0.9364543	0.1785147	0.1150424	0.04961827	0.05842126	0.03325382	0.0256437	0.07055486	0.05108085	0.1271948	0.1162669	0.1428721	0.2151571	0.3808005	0.3894519	1.248419	1.79311	2.900334	2.929694
1695.308	1	0.04135461	0.02920663	0.04423896	0.03494434	0.09705693	0.2439593	3.411664	2.754106	0.046764	0.0406475	0.1405439	0.06252755	1.280592	1.235487	0.6855398	0.5463512	0.05260388	0.04224265	0.02818767	0.03368177	0.1823911	0.2801286	0.1752894	0.1921358
1695.405	1	3.157847	2.565251	0.7187764	0.4132742	0.03804396	0.03706265	0.05149842	0.03737433	0.2802967	0.1389904	0.3727155	0.5324554	0.04830591	0.04257132	0.07982562	0.09252004	1.305658	0.6084261	2.369849	1.188373	0.07446706	0.05175502	0.07394435	0.0685545
1695.406	1	0.2944061	0.1421924	3.440732	3.260115	0.2049339	0.1879102	0.1266849	0.130363	1.858966	1.565848	0.987915	0.8253538	0.03605312	0.0428831	0.04701812	0.02331695	0.1376584	0.1578033	0.3050758	0.2339594	0.03067795	0.03398332	0.04296908	0.03653282
1695.407	1	0.0509151	0.02857196	0.05043921	0.05261267	0.5466507	0.9305358	0.1740685	0.1035315	0.04670704	0.058033	0.03770531	0.03373978	0.0591225	0.04708642	0.1446189	0.1229592	0.1469902	0.2220304	0.3939611	0.4003854	1.283861	1.877136	2.992517	3.00608
1695.408	1	0.03762597	0.03423397	0.04575788	0.05149929	0.05380077	0.23509	3.447586	2.791398	0.04348104	0.04427661	0.1415517	0.07372946	1.330477	1.307301	0.7274849	0.5736109	0.05039387	0.05585512	0.04872616	0.05947061	0.1769322	0.2719664	0.1759341	0.1818261
1695.505	1	3.151838	2.547934	0.7505085	0.396715	0.03451923	0.0436053	0.054795	0.05013039	0.2434293	0.1952678	0.3900942	0.5181201	0.05277072	0.04030631	0.0743844	0.09520267	1.302404	0.3188483	2.452929	1.177292	0.08098853	0.05426302	0.06505117	0.05071657
1695.506	1	0.2896595	0.1537828	3.388779	3.322779	0.2167497	0.2021263	0.1214407	0.1250074	1.967768	1.678284	0.9832942	0.8263178	0.04170237	0.04082002	0.05952476	0.03569801	0.1355446	0.1798718	0.3519492	0.2504729	0.03010857	0.03074381	0.04148822	0.04028378
1695.507	1	0.04003862	0.03853862	0.05359375	0.05598312	0.5147333	0.8742837	0.1622687	0.1015999	0.03972398	0.0561197	0.04575698	0.03016562	0.06315638	0.04160949	0.1616759	0.1250138	0.1613987	0.2285029	0.4036102	0.4116018	1.326833	1.942215	3.085132	3.07402
1695.508	1	0.03461098	0.03144347	0.0492154	0.04533623	0.0212063	0.2178904	3.453874	2.810972	0.04149569	0.04079002	0.1382118	0.0652779	1.378065	1.352433	0.7661214	0.5751883	0.04398952	0.04201865	0.04113138	0.04830614	0.1621514	0.2789961	0.1471163	0.1259211
1695.605	1	3.152995	2.524813	0.7758396	0.3696485	0.03919462	0.03213583	0.05575192	0.04261641	0.2539166	0.2572755	0.3484299	0.4593482	0.05654928	0.05457381	0.06025325	0.06809066	1.319947	0.617504	2.541166	1.198065	0.06604861	0.06637697	0.08139991	0.07025575
1695.606	1	0.2879264	0.1599261	3.540151	3.434812	0.2296969	0.2117209	0.1168078	0.1287363	2.032396	1.765722	0.9492401	0.8341924	0.03895474	0.04464746	0.05976621	0.04140604	0.1430881	0.1946787	0.4173302	0.2751439	0.03614131	0.02886499	0.05883273	0.0376607
1695.607	1	0.02905017	0.03489338	0.04183036	0.055106	0.4823828	0.7894128	0.1456324	0.1016616	0.03352881	0.06586274	0.04130717	0.03362261	0.06949708	0.05574825	0.1672175	0.1502459	0.1758258	0.2510502	0.4359999	0.4507992	1.35671	2.025274	3.316487	3.300748
1695.608	1	0.03309084	0.02884811	0.05504092	0.04328632	0.05336005	0.20694	3.472769	2.822926	0.03906956	0.04510382	0.1572028	0.06975541	1.401146	1.38677	0.7944832	0.5634248	0.04133788	0.04350047	0.04193104	0.04636379	0.1588586	0.2903246	0.1131045	0.0996617
1695.705	1	2.958171	2.183038	0.8210648	0.2439646	0.06167574	0.05693159	0.07942858	0.06785237	0.3165644	0.2869209	0.3600218	0.4222342	0.05666516	0.05274252	0.05073708	0.0685601	1.375844	1.029995	2.279289	1.175666	0.0848934	0.06625869	0.07285706	0.04864676
1695.706	1	0.2718313	0.2181206	3.619153	3.672874	0.2470675	0.2330233	0.1086672	0.1240818	2.199193	1.919639	0.7796899	0.8030461	0.04607965	0.0530276	0.04835155	0.05744421	0.1635535	0.2393985	0.4620824	0.3259117	0.03607329	0.04385836	0.07589715	0.03296514
1695.707	1	0.03028847	0.04220886	0.03616771	0.04786186	0.4291759	0.6554739	0.1474564	0.1084453	0.03476303	0.04393976	0.03576693	0.03045903	0.06573749	0.0669048	0.1494629	0.1315988	0.1574116	0.2411894	0.445356	0.4505563	1.304043	1.948957	3.421025	3.363412
1695.708	1	0.03511383	0.02630024	0.0392528	0.04869539	0.06366395	0.1824083	3.497868	2.925231	0.0402866	0.04220064	0.1464195	0.07306261	1.525179	1.517538	0.7501437	0.5153536	0.03395499	0.0402864	0.04835481	0.04036175	0.1507167	0.2758743	0.09715048	0.1190295
1695.805	1	2.847066	2.059115	0.6489095	0.2104003	0.04308561	0.05008157	0.08536738	0.06928609	0.3668024	0.2594906	0.3608383	0.3787464	0.07632638	0.06072696	0.02426827	0.06720789	1.336029	1.240463	1.979289	1.0238	0.07487985	0.1087744	0.09001349	0.07629116
1695.806	1	0.2138319	0.3265511	3.641808	3.674512	0.2244693	0.2290978	0.1264254	0.1288939	2.090043	1.851724	0.8503978	0.7966298	0.05291145	0.04922929	0.04848049	0.04729321	0.1697751	0.2262648	0.3901543	0.2792515	0.04194199	0.05523259	0.07194161	0.04488134
1695.807	1	0.03887827	0.02958522	0.02155787	0.03714126	0.4308995	0.6521465	0.1467429	0.1271299	0.03950253	0.04827696	0.04296691	0.04437044	0.06375521	0.06239082	0.1489437	0.131087	0.1669824	0.2426829	0.4492437	0.4536331	1.306073	1.946079	3.447183	3.358986
1695.808	1	0.03848876	0.03699852	0.05079887	0.05614876	0.06761858	0.1562018	3.455382	2.900091	0.04178684	0.04915305	0.1557037	0.06087502	1.508512	1.519389	0.7481354	0.5530526	0.04066568	0.0367236	0.04083103	0.036071	0.1901232	0.287295	0.1218864	0.1649144
1695.905	1	2.815031	2.12685	0.4917599	0.1961953	0.02961165	0.06110705	0.071414	0.09152392	0.3848113	0.2586714	0.393316	0.4024135	0.07110751	0.04316173	0.04811714	0.04910109	1.40018	1.39484	2.010834	0.9754298	0.08727822	0.1140672	0.08848876	0.1045127
1695.906	1	0.2113372	0.3701115	3.702205	3.72405	0.2228338	0.2325591	0.1398488	0.1156608	2.059428	1.879936	0.9822843	0.7965908	0.04905324	0.04700092	0.05085097	0.0522138	0.1994466	0.1869288	0.3269343	0.2636722	0.04384361	0.05385362	0.06888291	0.03407601
1695.907	1	0.04034292	0.02705448	0.02427544	0.02552276	0.4424972	0.64146	0.1394724	0.1266694	0.03741988	0.0495391	0.0354808	0.02378709	0.05873334	0.07194529	0.1396099	0.1201176	0.1676084	0.2511416	0.4540863	0.4709862	1.300011	1.957307	3.477432	3.436783
1695.908	1	0.03852429	0.03647311	0.03959177	0.05418073	0.08246616	0.1190409	3.400716	2.846228	0.06147409	0.04760046	0.1409878	0.0716079	1.445924	1.463394	0.7567253	0.5830437	0.04519386	0.05320313	0.02957293	0.04914172	0.211816	0.2875969	0.1588524	0.1991854
1696.005	1	2.813546	2.14371	0.389308	0.2134378	0.04481015	0.07038558	0.07063815	0.08478574	0.346811	0.385268	0.4199426	0.3988005	0.0648826	0.06205689	0.05808799	0.06824378	1.387907	1.408204	1.933393	0.9605609	0.1039555	0.09045471	0.07450689	0.09681005
1696.006	1	0.2001798	0.4069131	3.764791	3.740642	0.2224326	0.2387478	0.1520355	0.1059834	1.990745	1.886158	1.090932	0.7578639	0.0316349	0.05939614	0.06671821	0.04202064	0.2198228	0.162026	0.2653152	0.273103	0.03877592	0.03841269	0.07734554	0.03721745
1696.007	1	0.05276003	0.03745185	0.03265448	0.0311345	0.4472473	0.6485199	0.1363389	0.1447955	0.04014238	0.05183292	0.03453975	0.02186552	0.05956433	0.07817916	0.1420865	0.1015229	0.1599888	0.2404158	0.4502308	0.4734398	1.274781	1.929749	3.449462	3.413976
1696.008	1	0.03385388	0.03369011	0.04319747	0.02977695	0.1067712	0.105247	3.377667	2.80456	0.05060114	0.04966122	0.1355105	0.06585989	1.374226	1.378573	0.7426548	0.5885761	0.05726611	0.04769945	0.0407377	0.02880736	0.2298168	0.2761314	0.1592891	0.206826
1696.105	1	2.725468	2.026331	0.2987598	0.1959149	0.07008586	0.05905401	0.07435392	0.06763301	0.2795976	0.4860122	0.4925853	0.3113884	0.04756991	0.06104243	0.06691523	0.06479129	1.247199	1.269591	1.687051	0.9661878	0.09693696	0.0583145	0.05631455	0.0688649
1696.106	1	0.175686	0.4450871	3.800711	3.709398	0.2145231	0.2339975	0.1579872	0.1191086	1.938645	1.860313	1.159442	0.7035754	0.03323701	0.06875728	0.07069441	0.05182784	0.2684461	0.1636951	0.2091713	0.2953636	0.0463164	0.06316204	0.07229554	0.03779819
1696.107	1	0.05268948	0.04652742	0.0416514	0.03907694	0.4424966	0.6497516	0.1306961	0.1396025	0.03479241	0.04136718	0.0308575	0.02126676	0.06271958	0.08057348	0.1305007	0.09403198	0.1479398	0.2363538	0.4598221	0.4819005	1.276098	1.922288	3.529897	3.481059
1696.108	1	0.04261083	0.04304584	0.04165158	0.04290038	0.1086898	0.1307837	3.334526	2.762926	0.06766726	0.04970004	0.1362341	0.07923352	1.333673	1.30552	0.7422786	0.5963855	0.05236328	0.0476001	0.02882506	0.04282727	0.2352311	0.2615876	0.1524929	0.2697619
1696.205	1	2.826391	2.096584	0.3440685	0.2182009	0.06922574	0.05424411	0.0881864	0.0597345	0.238301	0.4889134	0.4916655	0.3571405	0.04845618	0.07487942	0.07938984	0.05770822	1.25883	1.259722	1.674403	0.9435393	0.09200473	0.09066468	0.09008866	0.06881056
1696.206	1	0.1806087	0.4778074	3.781601	3.642105	0.2111169	0.2233232	0.1479102	0.1205356	1.86587	1.790082	1.191429	0.7069033	0.04410293	0.0675014	0.0646082	0.05737376	0.2914635	0.1710507	0.1880369	0.3257869	0.05746946	0.08050764	0.06827182	0.033263
1696.207	1	0.06224877	0.04510103	0.03835222	0.03880458	0.4563357	0.6544496	0.1252715	0.137343	0.0421271	0.04296311	0.03619231	0.02084433	0.06455983	0.0860182	0.1394692	0.08995352	0.1490712	0.2382457	0.4772841	0.5032717	1.296375	1.91394	3.560106	3.642917
1696.208	1	0.03966607	0.03764922	0.04221004	0.03540113	0.1190299	0.1751353	3.30696	2.728291	0.05564544	0.04814943	0.1331661	0.06433819	1.316543	1.256255	0.7478308	0.6233868	0.05881815	0.05603174	0.02997613	0.03141314	0.2253583	0.2642453	0.1520685	0.2793584
1696.305	1	3.143108	2.412308	0.4890948	0.1841914	0.07639843	0.0676389	0.06778828	0.06380062	0.2461258	0.4452982	0.3244456	0.3582292	0.05193813	0.05925003	0.05872669	0.06147476	1.489404	1.488664	1.849074	1.044313	0.09357025	0.08395344	0.09427096	0.0834583
1696.306	1	0.1944991	0.4702259	3.894413	3.739689	0.20002	0.2115458	0.1547956	0.1272599	1.82884	1.734237	1.223327	0.7447408	0.0414189	0.06422499	0.05183734	0.05617298	0.2662721	0.1211498	0.2384086	0.3172222	0.04525172	0.06767056	0.05350835	0.0300403
1696.307	1	0.07220866	0.05804951	0.04872359	0.05265564	0.4643828	0.6769058	0.1380785	0.1231155	0.03815454	0.04902211	0.04066408	0.01936717	0.05850465	0.07618646	0.1528417	0.104622	0.1443637	0.2284189	0.470418	0.5040183	1.290517	1.880396	3.498702	3.659267
1696.308	1	0.03413832	0.04649157	0.04179285	0.0454326	0.09051168	0.2151149	3.301314	2.708858	0.05772004	0.04204903	0.1411839	0.06549539	1.312313	1.23524	0.7440877	0.6537842	0.04205202	0.05141809	0.03034669	0.04168433	0.2159485	0.2719128	0.1511189	0.2821064
1696.405	1	3.215543	2.462576	0.5899009	0.1776098	0.05557878	0.05000112	0.04641187	0.06248832	0.2360386	0.4525296	0.2846011	0.3173055	0.0293149	0.06596186	0.06076213	0.05190969	1.598255	1.545604	1.913254	1.214035	0.1076423	0.09224743	0.098525	0.05443964
1696.406	1	0.1816023	0.4423028	3.972152	3.771392	0.1939141	0.2019168	0.1518334	0.1239225	1.785291	1.656244	1.184596	0.7517791	0.04216032	0.06051068	0.04093785	0.05446174	0.2420956	0.1192291	0.2884074	0.2987741	0.02833556	0.04928318	0.0553809	0.03116442
1696.407	1	0.05508252	0.05043203	0.06522067	0.05310222	0.4909936	0.6994922	0.1548904	0.09949365	0.04000712	0.04253708	0.04298665	0.02701397	0.07175673	0.07426193	0.1467287	0.1030822	0.1421735	0.2168318	0.4591751	0.4869469	1.257658	1.839661	3.455039	3.581117
1696.408	1	0.03562091	0.03568916	0.02437645	0.04712009	0.07774994	0.2352253	3.307773	2.714445	0.05681563	0.05204608	0.1315621	0.06019704	1.340964	1.236909	0.7363915	0.6491938	0.05636175	0.05128098	0.02819625	0.04516418	0.1874776	0.2632454	0.1629838	0.2850305
1696.505	1	3.24994	2.451203	0.6603712	0.2027178	0.04220737	0.03901329	0.04585368	0.04314638	0.3026243	0.4029695	0.318342	0.2591102	0.03066108	0.06090184	0.05805363	0.04424317	1.616736	1.488085	1.843478	1.363665	0.0929255	0.09604017	0.08366502	0.05436951
1696.506	1	0.1899677	0.4231789	3.968363	3.754135	0.1926405	0.1873602	0.1393205	0.1144118	1.743169	1.556588	1.121602	0.7543784	0.04345547	0.04851111	0.03096641	0.04239608	0.229822	0.1280248	0.3045217	0.2615507	0.02527477	0.0391214	0.06076202	0.02654496
1696.507	1	0.05881965	0.05762575	0.07429431	0.07930607	0.5189102	0.7381941	0.1771566	0.1482512	0.041096	0.0425489	0.03553623	0.03137653	0.07253179	0.06218481	0.1375151	0.09583148	0.1432089	0.2084904	0.4424155	0.4649377	1.225552	1.789608	3.351646	3.466603
1696.508	1	0.03962009	0.04338722	0.04533162	0.04286874	0.07858895	0.2616195	3.338858	2.735157	0.04750666	0.04597447	0.1386717	0.05992345	1.3849	1.273493	0.6982599	0.6373337	0.03559706	0.0505586	0.03948717	0.04479407	0.1730377	0.2614772	0.147018	0.242794
1696.605	1	3.292238	2.396022	0.716564	0.2619021	0.04990596	0.04974422	0.0428263	0.04146627	0.3640367	0.3221515	0.3393041	0.247196	0.04618524	0.05885686	0.06194485	0.05338792	1.617551	1.302292	1.76043	1.443205	0.08379624	0.09130234	0.07463159	0.06541412
1696.606	1	0.2086354	0.40634	3.94446	3.748169	0.1905913	0.178099	0.1318151	0.1167111	1.764416	1.51085	1.038272	0.7588021	0.04952079	0.05029787	0.03627496	0.04404227	0.2294178	0.1551875	0.3228529	0.2573818	0.02717213	0.04037823	0.07122513	0.02429967
1696.607	1	0.06246357	0.06684782	0.08250685	0.08512084	0.5281538	0.7728218	0.2001151	0.1731927	0.0413033	0.04955116	0.03507001	0.03591697	0.07490157	0.0587828	0.1409433	0.1143848	0.1547088	0.2132917	0.4393583	0.4722215	1.214852	1.741234	3.312774	3.473387
1696.608	1	0.04364367	0.0284673	0.03401469	0.04806078	0.09495866	0.2271686	3.338517	2.740916	0.05775807	0.04049875	0.1401765	0.07162937	1.435358	1.302384	0.6523721	0.6259396	0.04787771	0.04587647	0.02819933	0.04446487	0.1627396	0.2595439	0.1549161	0.2095373
1696.705	1	3.358303	2.346589	0.7700348	0.3283504	0.05783966	0.05099411	0.04751657	0.04702011	0.364187	0.2431493	0.2909477	0.3071308	0.05028285	0.04016327	0.05663756	0.06133702	1.543364	1.028582	1.800955	1.466893	0.0865604	0.08090457	0.06073466	0.05723596
1696.706	1	0.2046322	0.4069048	3.89351	3.698802	0.1900349	0.1833238	0.1175873	0.1220674	1.774317	1.476727	0.939917	0.7711714	0.04766664	0.04421247	0.02877352	0.05070108	0.1917023	0.1787774	0.3205166	0.2699081	0.02110844	0.03506943	0.06560102	0.03831966
1696.707	1	0.05619123	0.05880493	0.09406317	0.09764941	0.5461573	0.7977617	0.2042069	0.1504208	0.04524423	0.05063456	0.03074305	0.02442233	0.07845602	0.0554469	0.121358	0.1213828	0.163787	0.2091895	0.4329575	0.4768985	1.190585	1.674745	3.267356	3.493004
1696.708	1	0.04807933	0.03801061	0.04915554	0.04927708	0.102301	0.2115867	3.345436	2.746645	0.04724268	0.03846685	0.1500683	0.07219334	1.437671	1.30773	0.6020015	0.6326823	0.03214434	0.04826686	0.05363728	0.04824557	0.1965715	0.2299288	0.2040384	0.1769284
1696.805	1	3.365248	2.290951	0.7362708	0.3820947	0.05404504	0.04205318	0.04309631	0.03077006	0.3506287	0.2080234	0.2272847	0.3574189	0.04389608	0.05632828	0.04847224	0.07443546	1.474003	0.7760748	1.958798	1.465451	0.08906327	0.08123223	0.08755445	0.05058608
1696.806	1	0.2042082	0.371603	3.829472	3.640955	0.1911971	0.1789213	0.1112433	0.1179625	1.788382	1.489924	0.8338082	0.7702149	0.04279326	0.05472901	0.03500093	0.04186592	0.1499224	0.2015438	0.3252365	0.2658646	0.02941093	0.03830842	0.06367882	0.02639461
1696.807	1	0.05586474	0.07281956	0.08274633	0.07820535	0.5449469	0.7982155	0.2021545	0.1384184	0.04387858	0.05029657	0.03747162	0.02117245	0.07037091	0.04824548	0.1311032	0.1133997	0.1648538	0.199775	0.4213353	0.4524118	1.176674	1.622134	3.181918	3.372519
1696.808	1	0.03924013	0.03627147	0.0355382	0.06576539	0.1049754	0.1856763	3.328863	2.739159	0.04939995	0.02965239	0.1364964	0.0772859	1.445857	1.324121	0.5667073	0.6230828	0.04078345	0.04438748	0.03388477	0.05547739	0.2007325	0.2163229	0.2135404	0.1669422
1696.905	1	3.364919	2.236835	0.6484817	0.4357862	0.04711546	0.03162102	0.05098704	0.03109275	0.3041838	0.2032264	0.1961874	0.4100825	0.0520401	0.0374897	0.04274978	0.06906749	1.41199	0.5480256	2.057787	1.435034	0.08079195	0.05512336	0.06803632	0.0441022
1696.906	1	0.2059024	0.3254459	3.838514	3.655358	0.197319	0.1810169	0.1053672	0.1097282	1.831818	1.528851	0.7447382	0.740662	0.03773918	0.05990453	0.03647634	0.03468927	0.1204787	0.2250118	0.3323411	0.282722	0.03384148	0.03379282	0.06462303	0.02901172
1696.907	1	0.03844606	0.0753808	0.08615868	0.08912077	0.5328735	0.7907281	0.2012939	0.1366189	0.03579825	0.05039374	0.02837101	0.02765513	0.07491556	0.05332823	0.1257376	0.1098365	0.1608587	0.1905345	0.4050337	0.4412684	1.145289	1.565026	3.131419	3.301535
1696.908	1	0.04524993	0.04106036	0.02946476	0.06022467	0.08713755	0.1674464	3.338418	2.746206	0.06468244	0.03233832	0.141069	0.07353812	1.450907	1.332666	0.5375707	0.6075052	0.04444907	0.04384058	0.05947515	0.0443361	0.2177204	0.2010295	0.2455852	0.1739355
1697.005	1	3.34824	2.112702	0.538317	0.5663648	0.058564	0.05536551	0.07981552	0.049086	0.3184949	0.2412685	0.2506776	0.3942644	0.05072577	0.05160643	0.04223141	0.0560963	1.371272	0.4749715	1.94335	1.301419	0.07573157	0.04794046	0.05573902	0.04571034
1697.006	1	0.2274169	0.2735348	3.806953	3.637847	0.2184296	0.1926193	0.09235818	0.1120785	1.930329	1.651081	0.6342067	0.6743795	0.04944035	0.0568018	0.04326737	0.03642443	0.1433112	0.2622228	0.3625384	0.3225715	0.0387432	0.05395866	0.07755259	0.02125734
1697.007	1	0.04130893	0.07265386	0.06538063	0.06601937	0.5075013	0.74343	0.2147034	0.1375982	0.03750039	0.04713499	0.03179449	0.03285888	0.08143877	0.06348296	0.1074482	0.09582921	0.1467953	0.178313	0.3857645	0.4165952	1.084712	1.489562	2.99162	3.069508
1697.008	1	0.03550438	0.03458542	0.04989065	0.05424213	0.06895419	0.1805231	3.384307	2.816855	0.05306833	0.04346593	0.1327221	0.06197095	1.499288	1.395971	0.4849094	0.5438888	0.06365573	0.04741606	0.03419773	0.05066436	0.2310536	0.2207811	0.2046032	0.2110295
1697.105	1	3.283298	2.195131	0.3617332	0.4788151	0.06463381	0.03702841	0.0518581	0.04222439	0.2921656	0.1930356	0.2240073	0.4384998	0.04282722	0.04605792	0.04726715	0.06590156	1.460335	0.8541466	2.300759	1.534793	0.08905484	0.06107467	0.08190284	0.04857212
1697.106	1	0.2283272	0.240214	3.63777	3.499111	0.2182832	0.1978519	0.09842052	0.1091884	1.927937	1.69272	0.790995	0.7114934	0.04488049	0.05038616	0.03828397	0.03609756	0.1634471	0.2329179	0.2523339	0.2635239	0.03299606	0.04747974	0.05437336	0.0206408
1697.107	1	0.05128216	0.04515567	0.06087543	0.04793778	0.5083865	0.7486498	0.2354327	0.1557002	0.03710883	0.04250058	0.02581921	0.03096293	0.07330911	0.05518862	0.09216764	0.0954658	0.1293781	0.1763777	0.3413201	0.3479887	1.037538	1.48345	2.629147	2.639575
1697.108	1	0.05072262	0.04624584	0.03907926	0.04971949	0.08994851	0.1866292	3.590414	2.936998	0.06711912	0.05386941	0.1600858	0.07533882	1.443001	1.392788	0.4766528	0.5095895	0.05963758	0.04504715	0.03410789	0.04167788	0.23572	0.2557407	0.1963176	0.2994749
1697.205	1	3.270975	2.244375	0.267849	0.5157303	0.05735913	0.03289095	0.04987659	0.03976189	0.2556984	0.229083	0.1976773	0.4394743	0.03979837	0.06234947	0.03776204	0.0672635	1.460258	1.152472	2.443695	1.606964	0.09882326	0.07542737	0.08356354	0.04039022
1697.206	1	0.2261368	0.1936909	3.632186	3.490288	0.2215372	0.2153788	0.1167716	0.1098847	1.993636	1.809921	0.8701567	0.6917397	0.04604082	0.04856351	0.0275223	0.03750007	0.1864455	0.2338078	0.2513899	0.253515	0.03049747	0.04013413	0.05711764	0.02918896
1697.207	1	0.05027562	0.03902903	0.04727528	0.03290702	0.5094761	0.7337069	0.2433499	0.1664435	0.03820079	0.04210459	0.0215496	0.02879163	0.07319741	0.06374135	0.09448893	0.1055796	0.1387046	0.1818768	0.3416391	0.3459592	1.02761	1.467862	2.605594	2.597155
1697.208	1	0.04519409	0.04337319	0.03113937	0.05268573	0.09648307	0.1892711	3.556524	2.902912	0.06575563	0.04481924	0.1426919	0.06258575	1.37598	1.344012	0.4863696	0.4874416	0.06906799	0.05885183	0.04344631	0.04312218	0.2569538	0.2697206	0.1837217	0.3525218
1697.305	1	3.192996	2.231315	0.2282418	0.5188119	0.06357013	0.04583353	0.05777518	0.05528115	0.2869314	0.3286783	0.1593557	0.4749727	0.04843582	0.06609506	0.042799	0.07301557	1.430117	1.370397	2.451519	1.537317	0.09664121	0.07291497	0.113219	0.04202555
1697.306	1	0.1980002	0.1509639	3.664119	3.530824	0.2197584	0.2222134	0.1364682	0.1026563	2.003587	1.88106	0.935895	0.6764024	0.04643691	0.05836856	0.03963466	0.03353025	0.2046332	0.2377037	0.2483436	0.2499454	0.04213675	0.03998319	0.05764323	0.03322635
1697.307	1	0.05379681	0.04953679	0.05576078	0.04093336	0.4890073	0.7162117	0.2529274	0.1681453	0.0342757	0.04452131	0.02250445	0.02805909	0.08227423	0.05895566	0.1027876	0.1059154	0.1378082	0.1839545	0.3466819	0.354725	1.02468	1.4662	2.650996	2.644926
1697.308	1	0.06665801	0.02759103	0.05642008	0.03916383	0.09627774	0.1967327	3.500967	2.901589	0.06293411	0.0476502	0.1425087	0.06315781	1.339607	1.300888	0.5085863	0.4773294	0.05997922	0.05788652	0.04051417	0.04748551	0.2577603	0.2856808	0.1841607	0.3590559
1697.405	1	3.129244	2.304547	0.1640377	0.4865143	0.05665487	0.02887585	0.06171784	0.04242567	0.2897939	0.3135576	0.1412707	0.4958916	0.02792909	0.05983891	0.04935051	0.07509151	1.541839	1.523417	2.551469	1.637948	0.1021421	0.08560902	0.1068002	0.05736894
1697.406	1	0.170219	0.1111385	3.599709	3.43822	0.2094516	0.2030563	0.1465041	0.1014164	1.937756	1.811229	1.048623	0.6809396	0.05061791	0.04415084	0.03583627	0.03246435	0.2171539	0.222037	0.189948	0.1936351	0.03489635	0.03314611	0.03273815	0.03010321
1697.407	1	0.0464503	0.03921445	0.04419969	0.02632022	0.4787193	0.7137551	0.2695592	0.1502307	0.03176796	0.0403996	0.02262719	0.02232246	0.07779606	0.05896159	0.1115528	0.108254	0.1279204	0.1763212	0.3308695	0.3323442	0.9956334	1.418438	2.530684	2.503564
1697.408	1	0.04812343	0.05112537	0.06018018	0.04309471	0.07460602	0.2248968	3.603965	2.876891	0.07001146	0.0662735	0.1495329	0.06828844	1.338397	1.313751	0.5141307	0.4420549	0.0650254	0.04941338	0.034075	0.05215263	0.2831681	0.3032919	0.189758	0.3849286
1697.505	1	3.115256	2.389832	0.1967478	0.4605994	0.05546473	0.01821864	0.05103325	0.05493609	0.2850894	0.2474637	0.1647827	0.4387842	0.03654436	0.0492821	0.05780829	0.07167503	1.636841	1.565263	2.670394	1.812273	0.08566644	0.08095885	0.08077212	0.07006238
1697.506	1	0.1547754	0.07943748	3.503718	3.267426	0.1986306	0.198301	0.1503192	0.1049033	1.849695	1.728227	1.135932	0.7134523	0.04222483	0.03323509	0.03986968	0.03338291	0.2225921	0.2123192	0.141471	0.1381617	0.03260294	0.03873818	0.03024475	0.01986759
1697.507	1	0.0554022	0.03342964	0.03460846	0.02422294	0.4746353	0.7098956	0.2539479	0.1227023	0.03156018	0.04555903	0.02877369	0.03291656	0.07255574	0.06088073	0.1153748	0.1163052	0.134472	0.1820398	0.3218327	0.3218255	0.9866297	1.437864	2.428629	2.393935
1697.508	1	0.06306234	0.03672422	0.06648028	0.04090475	0.0760377	0.2393724	3.605796	2.894269	0.05230205	0.05949769	0.1450303	0.07337428	1.357187	1.35031	0.5435639	0.4260606	0.06030568	0.0688313	0.03129092	0.0473488	0.2872931	0.3245308	0.1683491	0.3110392
1697.605	1	3.101882	2.343625	0.1636014	0.4457924	0.05953694	0.0472786	0.06164706	0.05031907	0.3192854	0.2719601	0.2447709	0.4421183	0.03820922	0.04882109	0.04998027	0.05986412	1.716581	1.542988	2.70048	1.837775	0.07992734	0.07608597	0.09842471	0.06355419
1697.606	1	0.1546049	0.07438276	3.505044	3.295913	0.2090614	0.2115428	0.1532306	0.1096694	1.934893	1.830279	1.165065	0.7146124	0.04326815	0.03778737	0.03393725	0.02668666	0.2392103	0.2175724	0.1114277	0.1122842	0.03142769	0.03400195	0.03566004	0.02583187
[truncated: 14,142 more rows]
