# Supplementary material for: Is infant neural sensitivity to vocal emotion associated with mother-infant relational experience?
Source: PLoS One. 2019 Feb 27;14(2):e0212205. doi: 10.1371/journal.pone.0212205 (PMC6392422; doi:10.1371/journal.pone.0212205)
Supplement: S1 File — (ZIP) [file pone.0212205.s001.zip › dataset/imed_33_2.txt]

22.199	0	0.02941953	0.02235702	0.01139361	0.006737615	0.004949135	0.00543633	0.01940054	0.01446449	0.007540727	0.007225	0.00740423	0.007493657	0.01208643	0.01067524	0.009299801	0.00880572	0.01097241	0.01129152	0.02160573	0.01094417	0.007637804	0.007922326	0.005150581	0.003925243
22.200	0	0.5637246	0.364273	2.580525	2.58008	0.1945769	0.1949139	0.2082087	0.1579452	1.69932	1.525709	1.496644	1.081656	0.04175274	0.08135145	0.06197498	0.06629567	0.3195684	0.322443	0.397736	0.1815852	0.06426009	0.05566948	0.09523188	0.04889578
22.200	0	0.00146545	0.00187173	0.006610195	0.006591756	0.003199671	0.002906971	0.01742188	0.01322922	0.005302688	0.00466775	0.005380844	0.004079283	0.01050728	0.009647793	0.008129727	0.008405513	0.001840725	0.001519004	0.001011067	0.001272585	0.00492597	0.006065609	0.001981823	0.004005888
22.200	0	0.1806182	0.07741431	0.1375563	0.12769	0.2802073	0.3547503	2.065586	1.559596	0.08715448	0.05297359	0.1476688	0.1396351	1.231292	1.155323	0.9221981	1.052817	0.1640758	0.1387276	0.1549281	0.1249703	0.670723	0.7255008	0.5380795	0.3586543
22.281	0	0.02213949	0.01655737	0.009702498	0.006003945	0.002497228	0.004230644	0.0169586	0.0125685	0.005769563	0.004916014	0.006262796	0.004622338	0.009961578	0.008595768	0.007291253	0.007720273	0.007600855	0.00874611	0.0156726	0.007293219	0.005744113	0.005797305	0.0029996	0.003117074
22.282	0	0.5572544	0.3675304	2.622616	2.612507	0.1890996	0.2093969	0.2050353	0.1599533	1.646722	1.586005	1.495428	1.014197	0.04579721	0.06414494	0.03483107	0.05908236	0.3156141	0.2777907	0.2515825	0.117662	0.0602238	0.06168713	0.1034857	0.04872591
22.283	0	0.0009179565	0.002077714	0.006877292	0.00691116	0.002583727	0.003908169	0.01663126	0.01244114	0.005602991	0.004594562	0.005471245	0.003734909	0.009791086	0.009065866	0.007251107	0.007633835	0.001740897	0.001529069	0.001464441	0.0008742611	0.005189742	0.005898895	0.002233191	0.003360575
22.284	0	0.1742875	0.1115134	0.1473122	0.1090236	0.2848042	0.4373185	1.921999	1.449625	0.1059518	0.09367375	0.1734063	0.174494	1.205514	1.076588	0.80364	1.038186	0.1641796	0.1564482	0.1633258	0.1210561	0.655305	0.657682	0.4339112	0.3546161
22.381	0	0.02160075	0.01605133	0.01013813	0.006250097	0.002455134	0.004608882	0.01635248	0.0122962	0.005127323	0.005257856	0.006761132	0.004692684	0.009560819	0.008316671	0.006411157	0.007779499	0.007803905	0.009346342	0.01490045	0.007065248	0.005126126	0.00614618	0.002253332	0.002767214
22.382	0	0.5521367	0.3748813	2.635221	2.596741	0.196457	0.2080104	0.1942148	0.1420098	1.601705	1.617738	1.499756	0.9730442	0.0498457	0.05920241	0.04119261	0.06374181	0.3109054	0.238629	0.1518255	0.1650435	0.06263	0.06043966	0.09986292	0.03428907
22.383	0	0.001433847	0.001677984	0.006915842	0.006818238	0.002576428	0.004122342	0.01597381	0.01223928	0.005406457	0.00476499	0.005785994	0.003540035	0.009403998	0.008599747	0.006439677	0.007473236	0.002010386	0.001494794	0.001348746	0.0009421226	0.004616642	0.006255674	0.00170032	0.002965977
22.383	0	0.1635551	0.06550547	0.1919742	0.1312525	0.2839358	0.4839641	1.821733	1.396532	0.1428893	0.1026355	0.1922145	0.1144315	1.204554	1.0157	0.7018829	0.975882	0.1587236	0.1656112	0.1467022	0.1585999	0.5761194	0.6654833	0.3011364	0.4188714
22.481	0	0.03275303	0.02734563	0.01955836	0.01428477	0.007893562	0.009276992	0.02553453	0.01785468	0.01002804	0.0143691	0.01181642	0.01148307	0.01695694	0.01659026	0.0131847	0.01486021	0.01884389	0.01917717	0.02495397	0.01371664	0.01248447	0.01260479	0.009324677	0.007750569
22.482	0	0.5161312	0.3610508	2.696622	2.593816	0.1831394	0.2058292	0.2125939	0.1324133	1.566022	1.627211	1.556371	0.9407309	0.03724325	0.06006127	0.07509231	0.05399051	0.3112209	0.2331508	0.2055798	0.2088188	0.05004668	0.06771476	0.09054889	0.0310611
22.483	0	0.001515716	0.001835272	0.007165892	0.006989271	0.003484449	0.004379004	0.01860221	0.01356456	0.005231291	0.004984323	0.005774406	0.003537794	0.01066475	0.0100845	0.007283431	0.009343914	0.001974553	0.001370818	0.001053751	0.001146709	0.005425923	0.007054665	0.002452902	0.004119573
22.484	0	0.1081574	0.10605	0.1169035	0.1702042	0.311446	0.578458	2.081136	1.529831	0.1046428	0.08749234	0.1702699	0.1002044	1.321501	1.138498	0.7632574	1.115832	0.1163399	0.2082528	0.09887256	0.1277078	0.6497404	0.8445705	0.2909097	0.5807248
22.581	0	0.03761289	0.03207412	0.02459612	0.01887795	0.009613592	0.01102546	0.02702221	0.02010756	0.01415942	0.01942925	0.01282745	0.0155985	0.01890317	0.01850712	0.01552847	0.01649757	0.02401685	0.02401604	0.02936796	0.01713929	0.01501277	0.0151926	0.01186815	0.00975966
22.582	0	0.5081747	0.3429825	2.72348	2.596238	0.1890287	0.2085036	0.1964436	0.1311917	1.570535	1.611282	1.59018	0.9539181	0.03324042	0.0534397	0.05991922	0.05531984	0.3205662	0.2373691	0.2851124	0.2354641	0.04006242	0.06362322	0.06729535	0.03323703
22.583	0	0.002087177	0.002072419	0.007668169	0.007223565	0.003692946	0.004663483	0.01790712	0.01365075	0.004953913	0.005059294	0.005397862	0.003652263	0.00990939	0.009323619	0.006840474	0.008553275	0.002025229	0.001627677	0.001693915	0.0008444446	0.005862866	0.007365076	0.002974199	0.004321291
22.584	0	0.1479706	0.1303675	0.09535113	0.142589	0.3381571	0.6281568	2.077934	1.517129	0.1178995	0.09147497	0.2321917	0.1208317	1.196775	1.031876	0.7792977	1.00576	0.1194973	0.1993034	0.1089027	0.1147713	0.7013884	0.947182	0.3004117	0.6523742
22.681	0	0.02034065	0.01473088	0.009730671	0.005948513	0.002361664	0.00559097	0.02014842	0.01418358	0.00374153	0.005018519	0.006523974	0.004065241	0.01035594	0.009211088	0.007168899	0.008107471	0.008247723	0.007674184	0.01253432	0.006140177	0.005220385	0.009133243	0.00240425	0.004215453
22.682	0	0.5238747	0.3517238	2.727567	2.515193	0.1928302	0.1985876	0.1910561	0.1382135	1.575953	1.590718	1.601623	0.9436458	0.0405191	0.07182225	0.07812201	0.05814379	0.3189022	0.2524696	0.3561394	0.2425674	0.04000693	0.05210692	0.06574085	0.03663676
22.683	0	0.002014022	0.002026954	0.007806978	0.0068932	0.004039044	0.004785891	0.01949391	0.01504011	0.004848697	0.005099564	0.005248951	0.004033885	0.01017024	0.009090126	0.007169798	0.008465932	0.002028447	0.001364811	0.001861768	0.001108883	0.006955887	0.007518282	0.005260291	0.005376446
22.683	0	0.1329068	0.1437296	0.1291795	0.09812198	0.327264	0.6825321	2.282433	1.593833	0.1239864	0.101582	0.2439314	0.1422773	1.110452	0.9296069	0.7638458	0.9419493	0.1292562	0.1936025	0.1365415	0.1155536	0.6950431	1.046428	0.3919589	0.6857424
22.781	0	0.02639256	0.01843431	0.008691272	0.004805298	0.00208631	0.004451473	0.01608507	0.01090251	0.003619658	0.004184621	0.005164048	0.004084783	0.008961143	0.00667263	0.005315886	0.005127161	0.01033668	0.007135494	0.01644095	0.008414075	0.004516558	0.007516544	0.002424596	0.003199991
22.782	0	0.5382869	0.3709518	2.682524	2.456524	0.1927351	0.1940465	0.1878894	0.1314249	1.672473	1.619326	1.538669	0.9205862	0.04390971	0.08974264	0.07714022	0.05795462	0.3176243	0.2805101	0.398756	0.2348009	0.04849827	0.05556747	0.04748836	0.0403861
22.783	0	0.001566396	0.002484759	0.007524834	0.00665032	0.002340281	0.004324476	0.01552031	0.011417	0.005112392	0.004541684	0.004663987	0.003596571	0.008762439	0.006325682	0.005628099	0.005471199	0.001480302	0.001172046	0.001698613	0.0009342567	0.004466191	0.006931293	0.002555977	0.003432323
22.784	0	0.1567706	0.1816307	0.108155	0.07085195	0.3557335	0.5909113	1.89065	1.24409	0.1530517	0.1205712	0.1929565	0.144138	0.965114	0.6521133	0.5500107	0.5914831	0.1395997	0.1916812	0.1217285	0.1133936	0.6163899	0.9187559	0.3657019	0.5596689
22.881	0	0.03186104	0.02103715	0.007872592	0.004076485	0.002035027	0.004075698	0.01606878	0.01058513	0.003212352	0.00385501	0.00475289	0.003866482	0.00962347	0.006480512	0.005973044	0.005366661	0.01178432	0.00643268	0.01942119	0.01014538	0.004205693	0.007431227	0.002611802	0.003152735
22.882	0	0.550689	0.3843581	2.653843	2.393017	0.1957403	0.1913351	0.191195	0.1288338	1.706233	1.580453	1.537138	0.9479621	0.05537982	0.08968784	0.08479826	0.06013023	0.3212809	0.2991163	0.4184788	0.2777263	0.05369003	0.05763662	0.06507682	0.05628328
22.883	0	0.001399606	0.002052485	0.007498693	0.006456477	0.002477493	0.004354631	0.01577183	0.01098066	0.005627108	0.004689419	0.004623083	0.00378739	0.00961426	0.006306666	0.005815759	0.00567472	0.001341493	0.001203399	0.001607786	0.0007343205	0.004040652	0.006624007	0.002665489	0.003393312
22.884	0	0.1880667	0.157042	0.1044258	0.09281242	0.3828459	0.5753553	1.892567	1.234512	0.1778935	0.1109704	0.1850505	0.213296	1.006807	0.6471624	0.5974163	0.591009	0.1487099	0.1509092	0.1370136	0.1414475	0.5340288	0.8882397	0.3987274	0.5059669
22.981	0	0.03236739	0.02113794	0.007250249	0.004370843	0.002327676	0.004638127	0.01870087	0.01263468	0.002723639	0.004005848	0.004378087	0.00412267	0.01153518	0.008476352	0.007317013	0.007344561	0.01177708	0.006062795	0.01953041	0.01031351	0.0045641	0.008463393	0.003550454	0.003036723
22.982	0	0.5616608	0.4130073	2.628947	2.321979	0.1947656	0.1877783	0.2072945	0.1481465	1.718643	1.483826	1.561405	1.033608	0.07375821	0.09543733	0.08093551	0.07334577	0.3087768	0.3409091	0.4514529	0.3252585	0.05914907	0.04585641	0.07343082	0.05369899
22.983	0	0.001488915	0.001843689	0.007434427	0.006509079	0.003752688	0.005299481	0.01856564	0.01315666	0.005718152	0.004536887	0.004998835	0.004108783	0.01137539	0.008624134	0.007290553	0.007396447	0.001450174	0.001361214	0.001761317	0.0009422591	0.005838508	0.00634756	0.005188294	0.004601316
22.984	0	0.1636468	0.1234598	0.1236984	0.1217238	0.3945082	0.6578732	2.166295	1.525028	0.1142733	0.07465062	0.1866834	0.2512164	1.170478	0.9135706	0.76021	0.795314	0.1377643	0.1568775	0.1265051	0.1288532	0.5083011	0.9526166	0.4685512	0.4456728
23.080	0	0.03862118	0.02551384	0.008164319	0.008895963	0.004965597	0.007373359	0.02006963	0.01235322	0.004205843	0.008555715	0.005205448	0.005965821	0.01210345	0.01211563	0.006879414	0.008626158	0.0162802	0.01092466	0.0239037	0.01318115	0.007986888	0.009029315	0.005384644	0.004351278
23.081	0	0.6097023	0.4294004	2.562231	2.282888	0.1974689	0.1917649	0.1894297	0.1595656	1.779636	1.498391	1.51132	1.050597	0.06293617	0.09628346	0.08333121	0.06420424	0.2953477	0.3542165	0.4744324	0.3442076	0.05596158	0.04215136	0.07909307	0.05496129
23.081	0	0.001929351	0.00210091	0.007633369	0.00665471	0.003412319	0.0046067	0.01798767	0.01211873	0.005245013	0.004549943	0.004847028	0.003560208	0.01104491	0.008637676	0.006611698	0.006347798	0.001381253	0.001342397	0.001853169	0.001186594	0.004770068	0.005665944	0.004717472	0.004749227
23.082	0	0.1436652	0.1421669	0.1291967	0.1088686	0.3495278	0.5504464	2.152093	1.513988	0.1076698	0.07615217	0.1654947	0.2293712	1.211185	0.9602394	0.6951821	0.697978	0.1095646	0.1373334	0.1094037	0.1264989	0.3906731	0.8136579	0.4630325	0.3568532
23.182	0	0.04243341	0.02851344	0.01062238	0.01586409	0.009754623	0.009355739	0.02098417	0.01906719	0.0121994	0.01594041	0.01098192	0.0129772	0.0194226	0.01341157	0.01489281	0.008872284	0.02153081	0.01891684	0.02866493	0.01666701	0.007484317	0.01470271	0.009454806	0.007698227
23.183	0	0.6691389	0.4488528	2.465759	2.227905	0.2119325	0.2008168	0.1807281	0.1519335	1.819923	1.528992	1.454167	1.039225	0.07621396	0.09666191	0.08740076	0.07312729	0.3168472	0.3730025	0.5270051	0.3545976	0.04538546	0.03030734	0.07911232	0.05773848
23.184	0	0.002040606	0.001878667	0.00713971	0.006790367	0.002326641	0.00313196	0.01658406	0.01140837	0.004955511	0.004539063	0.004904969	0.002903162	0.01053821	0.009116245	0.007225873	0.005655629	0.001398035	0.001327821	0.001701868	0.001136954	0.003848403	0.005803023	0.003669049	0.003249619
23.185	0	0.1213281	0.1442029	0.1296545	0.1447898	0.2527641	0.4278351	1.960001	1.437133	0.1013119	0.05883004	0.1383614	0.2173868	1.207673	1.113853	0.7540924	0.6588579	0.1040855	0.1063696	0.1019932	0.1142178	0.3288274	0.7996483	0.4373095	0.2392095
23.281	0	0.04980408	0.0349762	0.01737693	0.02510278	0.010961	0.01127156	0.02429364	0.02187299	0.02227345	0.02602736	0.01946656	0.02110949	0.02129361	0.01833172	0.0172523	0.01177296	0.03058301	0.0291035	0.03643296	0.02315561	0.01107781	0.01700923	0.01211651	0.009621233
23.282	0	0.6818056	0.4399643	2.382456	2.169718	0.2325518	0.211148	0.1715054	0.1551621	1.78021	1.503696	1.391466	1.028768	0.06525113	0.08183811	0.08842771	0.05804599	0.3479885	0.4148197	0.6070397	0.3589849	0.05538762	0.03980885	0.1030896	0.04903286
23.283	0	0.002003155	0.002234893	0.006802708	0.00638126	0.00200776	0.003354829	0.01820088	0.01272617	0.004997445	0.004635568	0.005109753	0.002839745	0.01101065	0.01127631	0.008248649	0.005643056	0.001612344	0.001548447	0.001862734	0.001463016	0.003886529	0.005958375	0.004146233	0.004265276
23.284	0	0.1122593	0.124353	0.1603466	0.1508118	0.1241677	0.4193388	2.103427	1.62549	0.08866288	0.08111852	0.1661161	0.1718798	1.264964	1.342069	0.9025377	0.6615781	0.115642	0.1103491	0.1468794	0.07227855	0.2693797	0.8923682	0.504698	0.2696701
23.381	0	0.09144659	0.06871276	0.05443339	0.05942721	0.01871946	0.01842322	0.03347436	0.02812007	0.05824799	0.06189875	0.05466677	0.05161995	0.02474189	0.02836716	0.02178691	0.01845872	0.06796857	0.06763053	0.07354933	0.054219	0.02197942	0.02432702	0.02075161	0.01462376
23.382	0	0.6614804	0.4163542	2.385989	2.213759	0.2374493	0.2173899	0.1605163	0.1555498	1.769184	1.520165	1.303863	0.9973135	0.07793981	0.07174494	0.09501374	0.05119665	0.378439	0.4281804	0.6087519	0.4204418	0.04383265	0.04826567	0.1019331	0.05071936
23.383	0	0.002106787	0.001851503	0.00665261	0.006109896	0.002846638	0.00476231	0.02005225	0.01432137	0.005193352	0.004800204	0.005294761	0.00300585	0.01188225	0.01350283	0.009914983	0.007304398	0.001774504	0.001588235	0.002341686	0.002300219	0.006018279	0.006646057	0.007759257	0.008149781
23.384	0	0.1174534	0.1068193	0.1436955	0.1451293	0.08106484	0.441322	2.229492	1.807781	0.09054041	0.09476778	0.1914845	0.1362088	1.31685	1.573999	1.139682	0.8663906	0.07082589	0.1516947	0.1258576	0.1154637	0.3118673	0.9573731	0.3863793	0.3378522
23.481	0	0.1244282	0.09750912	0.08030237	0.08497961	0.01587598	0.02225353	0.04217699	0.03269095	0.09080097	0.099747	0.09011396	0.07782201	0.03261617	0.02614492	0.02825228	0.02343676	0.09375457	0.09449509	0.103963	0.07809931	0.01645128	0.01379046	0.0117264	0.01221993
23.482	0	0.6453567	0.3890223	2.432378	2.277139	0.2127766	0.2242408	0.1594921	0.1337567	1.777074	1.624335	1.261437	0.9496837	0.08597697	0.08797401	0.08739926	0.0509837	0.412497	0.4296592	0.5853654	0.4706784	0.04742524	0.0520808	0.09360617	0.0468054
23.483	0	0.002379988	0.001683294	0.007110864	0.005825926	0.0045881	0.006670553	0.02055175	0.01519126	0.005084916	0.004826604	0.005053315	0.003193527	0.0117287	0.01388844	0.01095399	0.008313843	0.001986396	0.002305327	0.003443864	0.003235084	0.009399611	0.0108065	0.01275336	0.01280992
23.483	0	0.1479367	0.1094645	0.1735507	0.122279	0.1179834	0.4229374	2.296868	1.879016	0.08790904	0.1215985	0.1919963	0.1904119	1.324893	1.6258	1.352763	1.070366	0.07131919	0.1720572	0.09539094	0.1447935	0.4019707	0.9446791	0.2153902	0.4381459
23.581	0	0.1209933	0.1078047	0.08194199	0.08034723	0.01511803	0.02096699	0.04987214	0.04059066	0.0886111	0.09493057	0.08863908	0.07961087	0.03944671	0.02912344	0.02601707	0.03314029	0.09617347	0.09386961	0.1074311	0.08100464	0.0319007	0.02643189	0.01337174	0.01693616
23.582	0	0.6261331	0.3872541	2.476112	2.323664	0.1961608	0.2189782	0.1555514	0.1245353	1.759658	1.709044	1.274557	0.8901986	0.06759251	0.08271506	0.07786505	0.05167743	0.4146738	0.4287191	0.5251383	0.4744956	0.05337496	0.06130453	0.07225077	0.04830143
23.583	0	0.002171046	0.001224053	0.007306341	0.006007062	0.004578129	0.005849745	0.01942641	0.0146547	0.005265619	0.004782372	0.004696199	0.002647132	0.01044155	0.01250338	0.01039736	0.007877473	0.001632943	0.002406675	0.002947288	0.00288151	0.00849581	0.0101033	0.01186422	0.01153499
23.584	0	0.1769431	0.1295522	0.1783702	0.0949139	0.1871926	0.448477	2.214273	1.787947	0.1379222	0.1238544	0.1973684	0.1674796	1.214637	1.501421	1.366044	1.086053	0.1506502	0.1657409	0.127671	0.1219793	0.468706	0.8471333	0.2664094	0.5140476
23.681	0	0.1317386	0.1063634	0.0704783	0.08148861	0.01464685	0.02077062	0.04289958	0.03509302	0.08564075	0.1041159	0.08056865	0.06623928	0.03345409	0.02548326	0.02784612	0.02942569	0.08439042	0.08601754	0.113823	0.08152242	0.03174459	0.03055746	0.01438938	0.01938232
23.682	0	0.586315	0.3716446	2.474766	2.332656	0.1842071	0.2138699	0.162128	0.1325477	1.711736	1.710487	1.317407	0.8105033	0.06477474	0.0640266	0.06717728	0.04206193	0.3935959	0.4047253	0.4199295	0.4521047	0.05568491	0.08145948	0.06222749	0.06055848
23.683	0	0.001591371	0.0011237	0.007681495	0.006141137	0.005557645	0.006746662	0.02027157	0.01580486	0.00533434	0.004875121	0.004624571	0.002394905	0.01065012	0.01211159	0.0116512	0.009170245	0.001678973	0.002398193	0.003378795	0.002950714	0.0101541	0.01252645	0.01519118	0.01305052
23.684	0	0.165748	0.1284016	0.1710206	0.123287	0.1954425	0.4436741	2.277706	1.859441	0.1291622	0.09323025	0.197781	0.1835481	1.132788	1.429691	1.483988	1.253081	0.1366665	0.1614377	0.08101675	0.1589054	0.5578953	0.8762651	0.3597622	0.5863828
23.781	0	0.1856112	0.1441694	0.06361443	0.1002377	0.01614239	0.02705836	0.04873371	0.03718765	0.1159824	0.1588305	0.1162307	0.06127451	0.03683024	0.03207424	0.03377001	0.02801966	0.06920543	0.1151861	0.1709514	0.1116802	0.02642569	0.02037463	0.01897014	0.02159605
23.782	0	0.5544212	0.3496609	2.513328	2.337001	0.1905232	0.2104835	0.1714437	0.1260069	1.686932	1.717231	1.421438	0.7408209	0.05957075	0.06102368	0.06434703	0.04923331	0.3811553	0.3787914	0.3306618	0.393894	0.06605384	0.07432009	0.06906721	0.06911253
23.783	0	0.002906476	0.004015622	0.007277638	0.007658202	0.01280204	0.01608016	0.02488306	0.01781671	0.005778575	0.007352136	0.006796708	0.004280149	0.01316371	0.0145513	0.01273741	0.0100693	0.00567039	0.006960935	0.007490033	0.006955296	0.02457762	0.02942637	0.0347094	0.02920166
23.784	0	0.1498998	0.08955744	0.1555115	0.133651	0.1997405	0.4184401	2.433209	1.96001	0.1099403	0.09069706	0.1691188	0.192824	1.147441	1.406814	1.640101	1.396712	0.1663657	0.1760097	0.1137284	0.1601251	0.5994172	0.8946292	0.4569517	0.5783984
23.881	0	0.2641082	0.2208565	0.09610221	0.1244726	0.01793798	0.02916212	0.04995291	0.03045817	0.135801	0.1952675	0.1500093	0.06572354	0.02920063	0.03031566	0.02804531	0.02970151	0.04690512	0.147378	0.2320883	0.1526591	0.02274597	0.03554443	0.03142285	0.0214308
23.882	0	0.5357894	0.31863	2.591543	2.406616	0.1999311	0.2136467	0.1906159	0.1227656	1.689861	1.757276	1.47437	0.7187103	0.06087549	0.06320717	0.06789226	0.07074043	0.3587769	0.3635522	0.2824636	0.3152296	0.07099912	0.06853105	0.08401677	0.05477389
23.883	0	0.01422152	0.01193418	0.01695275	0.01140162	0.01921756	0.0196951	0.02629854	0.02077762	0.008525587	0.009244089	0.007082218	0.004596168	0.01834814	0.01883826	0.01724976	0.01790817	0.01753143	0.01494639	0.0162495	0.01288149	0.02942271	0.04036223	0.04629519	0.03811099
23.884	0	0.1465822	0.1074969	0.1348768	0.1153351	0.1923894	0.4376935	2.355157	1.922357	0.1050596	0.1048395	0.2074993	0.1768259	1.21489	1.334136	1.75761	1.498511	0.1492961	0.1900874	0.1060123	0.1298009	0.5528579	0.8668924	0.4982932	0.5107259
23.981	0	0.2287892	0.1895392	0.09360076	0.11666	0.0263347	0.03826375	0.0559819	0.03750807	0.1169535	0.1692059	0.1337171	0.05278925	0.02211603	0.02583349	0.0347535	0.02128864	0.03920132	0.1160781	0.1944406	0.1335573	0.03540894	0.03723955	0.0301464	0.03078761
23.982	0	0.5143774	0.3072078	2.574555	2.422445	0.1877288	0.2124947	0.2136836	0.140022	1.645141	1.749226	1.498471	0.7051623	0.05803445	0.05624966	0.05905588	0.05736389	0.3291893	0.3860594	0.2810311	0.2733855	0.05089196	0.08378866	0.0995987	0.0376996
23.983	0	0.1080161	0.07287659	0.06287502	0.05146085	0.1141199	0.1633142	0.1320284	0.09790427	0.05909807	0.07299421	0.04322838	0.03833861	0.08385773	0.1276206	0.09211701	0.08823425	0.1001681	0.1184283	0.08904872	0.09059301	0.1206867	0.3606622	0.440898	0.3473462
23.984	0	0.1268688	0.09790788	0.06924798	0.1233932	0.2503487	0.4699121	2.372176	1.971094	0.09034514	0.07139905	0.184515	0.1458188	1.307247	1.309342	1.786544	1.554868	0.1016761	0.1598985	0.1185249	0.1078057	0.4330761	0.8077087	0.5181622	0.4688422
24.081	0	0.3607283	0.2677006	0.08668666	0.1576415	0.03526579	0.027096	0.03879785	0.04031771	0.1482666	0.1937723	0.13856	0.07339516	0.03989656	0.03377676	0.03215973	0.0281265	0.06265158	0.1555722	0.2881569	0.2010933	0.01512088	0.02831012	0.04544528	0.03582736
24.082	0	0.4816813	0.3446841	2.583653	2.488392	0.211111	0.223125	0.1963813	0.1394217	1.70833	1.823977	1.464454	0.6918232	0.05541966	0.06104622	0.05104721	0.05602229	0.2910278	0.3950317	0.3303472	0.2634875	0.05706888	0.06433288	0.1181329	0.04648294
24.083	0	0.1617091	0.07602913	0.08396056	0.1314468	0.2617137	0.3611208	0.127995	0.1281392	0.1302054	0.1055247	0.08648394	0.04645709	0.1089111	0.08989283	0.2611953	0.1668165	0.1368662	0.1974101	0.227154	0.2090817	0.478306	0.8402096	0.9069196	0.912817
24.084	0	0.09101063	0.08759254	0.09712369	0.1210092	0.2540731	0.4627703	2.334359	1.935375	0.08677461	0.09163878	0.1782326	0.1420574	1.318054	1.231284	1.72677	1.586901	0.1201921	0.1347461	0.1075705	0.109618	0.3695398	0.7860603	0.5335611	0.4037877
24.181	0	0.291286	0.2053999	0.05574173	0.1304825	0.03689368	0.03413713	0.02860187	0.03571959	0.1493485	0.2019759	0.1395012	0.05610135	0.03125711	0.03119757	0.03440416	0.02333656	0.07554843	0.1526131	0.2665571	0.1774073	0.0228894	0.02447058	0.03854506	0.03071072
24.182	0	0.4812941	0.3829555	2.581218	2.432515	0.2140259	0.2397158	0.1966233	0.1423627	1.776059	1.878194	1.43122	0.6714158	0.06227884	0.06065108	0.06299744	0.04468595	0.2485503	0.3790659	0.4124508	0.255925	0.06439986	0.05998503	0.1250769	0.05572622
24.183	0	0.06461682	0.08583649	0.0684108	0.09513636	0.1814507	0.2805958	0.1533928	0.1394583	0.1094197	0.1093507	0.08510122	0.03756635	0.1241227	0.1336104	0.1823601	0.1207076	0.1255287	0.1246724	0.1128258	0.108952	0.255549	0.3963167	0.4132348	0.4237996
24.184	0	0.08707248	0.1280039	0.1276301	0.1573182	0.3123023	0.4228679	2.21908	1.687291	0.1101859	0.1108264	0.2216456	0.1275981	1.24359	1.097448	1.432402	1.413029	0.1238007	0.1721776	0.1412314	0.07423884	0.4415417	0.7645443	0.5796438	0.3405224
24.281	0	0.2465585	0.1698993	0.05593278	0.1157987	0.02337747	0.02502045	0.02989947	0.02440361	0.1316686	0.1851386	0.1297838	0.04462307	0.02437296	0.03343124	0.03263729	0.02029046	0.08099465	0.1572392	0.2432349	0.1519664	0.0155549	0.01823234	0.02761615	0.02334427
24.282	0	0.5026925	0.4042333	2.556838	2.297912	0.2081984	0.2289265	0.1729659	0.1269424	1.787335	1.840249	1.394906	0.652452	0.06078409	0.05712305	0.07029255	0.05457312	0.2196803	0.3641279	0.4730698	0.2020617	0.06018152	0.05372491	0.1041639	0.064234
24.283	0	0.04357809	0.08233146	0.05993839	0.08287948	0.1689903	0.2506807	0.1301815	0.1382246	0.08768845	0.08741978	0.07164078	0.0495602	0.1246516	0.1387362	0.1779005	0.1217586	0.1100349	0.1212247	0.09789921	0.09506798	0.2583369	0.3115748	0.2977288	0.3372552
24.284	0	0.1603099	0.1170272	0.1046614	0.1532827	0.2994922	0.4066836	2.222518	1.601652	0.07512287	0.1003201	0.1880236	0.1742971	1.24661	1.11231	1.298545	1.387088	0.1033514	0.1882439	0.1460463	0.1197382	0.4396365	0.7537914	0.6178995	0.3785024
24.381	0	0.2564756	0.1850976	0.07191917	0.1161673	0.02533565	0.03018441	0.03779913	0.0209571	0.1319483	0.1849209	0.1247969	0.05591387	0.02658645	0.03897027	0.0356431	0.02237261	0.08173327	0.1820968	0.2614312	0.1595076	0.01721478	0.02431478	0.03222583	0.0220299
24.382	0	0.5230692	0.4218355	2.563424	2.219159	0.2117215	0.242948	0.1902165	0.1223736	1.853296	1.823382	1.366212	0.6618606	0.07013673	0.06721443	0.08288546	0.0575625	0.1887834	0.3544237	0.5344776	0.1559722	0.06773769	0.06762152	0.09903244	0.05684203
24.383	0	0.05632951	0.0757069	0.05356233	0.05751841	0.1066073	0.1438278	0.09165719	0.100645	0.0666392	0.03932033	0.04270046	0.03669035	0.1065793	0.1071589	0.1523969	0.1052994	0.05699653	0.05110294	0.04745212	0.05596529	0.1446383	0.1555127	0.1264623	0.1669814
24.384	0	0.1757684	0.1399147	0.1709043	0.1199501	0.2899788	0.3453862	2.155873	1.439197	0.06227578	0.0685007	0.1965452	0.1292203	1.212548	1.098969	1.209281	1.326084	0.08801012	0.1985009	0.1913053	0.1081061	0.4612896	0.7047037	0.6195893	0.3586644
24.481	0	0.2559821	0.1896905	0.07975289	0.1180051	0.02084741	0.01890334	0.03427711	0.03311502	0.1297823	0.1840033	0.1294436	0.06711632	0.03039457	0.03109083	0.02690476	0.02492328	0.07608764	0.1773991	0.2574253	0.1609062	0.017613	0.02631253	0.03197825	0.02364664
24.482	0	0.5502224	0.4290385	2.560048	2.144528	0.2140635	0.2198408	0.1807055	0.1385675	1.912261	1.760852	1.305274	0.6707076	0.07011826	0.05352812	0.08339253	0.05697076	0.1948126	0.3533744	0.5833956	0.1130795	0.04984042	0.06196079	0.09507461	0.0392813
24.483	0	0.05888314	0.09556811	0.05509354	0.05222179	0.117166	0.151655	0.07654276	0.09516904	0.07938027	0.05440708	0.0457515	0.04625802	0.107609	0.1130745	0.1525667	0.1116091	0.06820073	0.04772445	0.04301251	0.06628871	0.1730654	0.1590026	0.1286375	0.1768543
24.484	0	0.1857937	0.1815837	0.2193298	0.1824309	0.3148805	0.3536042	2.164806	1.421137	0.08259419	0.08086419	0.1995043	0.1329437	1.243868	1.089937	1.140322	1.344255	0.1285935	0.1348261	0.1676644	0.1106754	0.4999259	0.6724827	0.6505614	0.3071635
24.581	0	0.2977826	0.2468297	0.1132035	0.09834738	0.01816095	0.02825225	0.04018862	0.02850542	0.139028	0.2060655	0.1470139	0.09038718	0.0326429	0.03609093	0.03052173	0.02036364	0.0771956	0.2314471	0.3166005	0.18504	0.03324349	0.04300352	0.03445275	0.01988181
24.582	0	0.5391092	0.4318682	2.571333	2.129495	0.2119626	0.2137984	0.1690787	0.1461384	1.993736	1.75834	1.26641	0.6890186	0.06793863	0.05277866	0.09158859	0.0506445	0.2171951	0.3775293	0.6015683	0.1619962	0.0503934	0.0777802	0.100915	0.05836123
24.583	0	0.02559268	0.03580511	0.03262077	0.03303335	0.0452085	0.06518319	0.03738811	0.03354845	0.03713888	0.02411084	0.02075669	0.02484113	0.03861579	0.0467868	0.04580164	0.044827	0.0378063	0.03647067	0.02261112	0.02769264	0.06982011	0.06890565	0.06808766	0.06531617
24.584	0	0.2293396	0.1955595	0.1288732	0.1061898	0.3165599	0.3981809	1.987933	1.353596	0.1096979	0.1409908	0.1362509	0.1714745	1.219952	1.09749	1.046253	1.243113	0.1691689	0.178444	0.1706508	0.09813654	0.5226361	0.6464687	0.5461544	0.2729701
24.681	0	0.2690817	0.2409389	0.1375734	0.0984249	0.01734551	0.02308013	0.03723473	0.02664474	0.1284981	0.1782773	0.1338902	0.09498202	0.03153129	0.03685516	0.03094147	0.02960985	0.06256564	0.1975434	0.277093	0.1691222	0.03023385	0.03713505	0.02633326	0.0162307
24.682	0	0.5315575	0.464298	2.507395	2.085415	0.222582	0.2220192	0.16148	0.1501213	2.050356	1.778608	1.140633	0.666019	0.05297478	0.05616344	0.07162484	0.04352465	0.2414542	0.4210331	0.5924955	0.2036611	0.04625898	0.07895239	0.08508445	0.06689029
24.683	0	0.01393085	0.0146339	0.01462949	0.01229727	0.02524397	0.02855016	0.01863356	0.01901431	0.01480866	0.01677873	0.01440821	0.01565261	0.01974334	0.01962385	0.01895462	0.01819245	0.01559537	0.01566236	0.01665465	0.01250335	0.0353022	0.04078528	0.03441707	0.03319396
24.684	0	0.2525105	0.2393696	0.2072933	0.1572776	0.2922263	0.4330542	1.906061	1.348809	0.1584068	0.1582515	0.2295494	0.1211809	1.186586	1.059891	0.9222188	1.155277	0.179503	0.1501412	0.1752383	0.1013625	0.5577412	0.6583341	0.5073577	0.2730254
24.781	0	0.2306977	0.2115418	0.1500119	0.1205138	0.03001484	0.02518561	0.0335628	0.03456268	0.1245577	0.1446714	0.126216	0.09027789	0.03153874	0.02962932	0.03057036	0.02586149	0.1070508	0.1557786	0.2129654	0.1573784	0.03407597	0.02756345	0.02770007	0.02886413
24.782	0	0.5296014	0.4727077	2.421497	2.055096	0.2331255	0.2371843	0.172984	0.1443899	2.107223	1.796579	1.012352	0.6314838	0.05498751	0.07464302	0.08036633	0.04268649	0.2736791	0.4925374	0.5681738	0.2637775	0.04742923	0.1059067	0.08250588	0.04409154
24.783	0	0.01245349	0.01536934	0.01199738	0.01098266	0.02207519	0.02492858	0.01610759	0.01617286	0.01909125	0.01649012	0.0173783	0.0126564	0.0232943	0.02117164	0.02199811	0.01795581	0.01667121	0.01507118	0.01428439	0.01414788	0.03449826	0.03498163	0.02913881	0.03032869
24.783	0	0.1844576	0.191038	0.2084887	0.2084761	0.2419176	0.4931603	1.835001	1.321131	0.1583698	0.1323957	0.2202011	0.09041483	1.169545	0.9978725	0.9481527	1.146402	0.1873031	0.160437	0.1641772	0.1069013	0.6396006	0.7259249	0.445574	0.3274317
24.881	0	0.2162733	0.196844	0.1642498	0.1474702	0.02467313	0.02297264	0.03623784	0.03302008	0.1242053	0.125364	0.1152248	0.1024902	0.03179049	0.030726	0.0274101	0.02620096	0.1551473	0.1698501	0.1927134	0.1565151	0.02663664	0.02590438	0.02468266	0.02365545
24.882	0	0.5153184	0.4602901	2.359612	2.055044	0.2361615	0.2195127	0.1672114	0.1270083	2.13714	1.82508	0.9265435	0.596586	0.06975362	0.07496273	0.09360455	0.04091442	0.3038887	0.5453009	0.5353457	0.3383653	0.05774019	0.09280459	0.08369325	0.04467132
24.883	0	0.01996068	0.01909489	0.0149704	0.01458278	0.0304973	0.03111612	0.01714497	0.02386834	0.02393134	0.02357969	0.02245468	0.01938236	0.02668435	0.02815	0.02648771	0.02265443	0.02266213	0.02159055	0.02322065	0.01733435	0.0419617	0.04254841	0.03527848	0.0342005
24.884	0	0.1953999	0.1505752	0.1160833	0.1722891	0.182201	0.5076126	1.69303	1.253836	0.1210998	0.142362	0.1659051	0.09948784	1.061441	0.8697209	0.8694189	1.015483	0.1799287	0.1499881	0.09898128	0.1081912	0.6895358	0.7040948	0.3360255	0.3583359
24.981	0	0.2385568	0.2166523	0.1794014	0.1578525	0.02652762	0.02544526	0.03937217	0.03349186	0.1248992	0.1266493	0.116789	0.1052659	0.03602603	0.03496066	0.03331727	0.0316506	0.1775724	0.1966169	0.2148662	0.1756025	0.0244135	0.03051163	0.02573087	0.02225055
24.982	0	0.4744828	0.446526	2.370525	2.103558	0.2246043	0.2348429	0.1452437	0.1219351	2.116605	1.871648	0.9170888	0.5984881	0.07740255	0.071369	0.09609465	0.05286267	0.293107	0.5746322	0.5418397	0.4376152	0.0576928	0.08384682	0.08100895	0.05542716
24.983	0	0.03884239	0.04906764	0.03783518	0.03434732	0.07578642	0.08652784	0.05826019	0.05162389	0.04726178	0.04217343	0.05665841	0.03748125	0.07571987	0.06450123	0.07752902	0.05914669	0.06421633	0.04689577	0.05927989	0.03751283	0.09933309	0.1055797	0.08963067	0.07690308
24.984	0	0.1753571	0.1433326	0.1472188	0.1757397	0.1724207	0.5863231	1.844154	1.356739	0.1338905	0.1646276	0.1961299	0.06759113	1.059941	0.9022972	0.8871722	1.005935	0.1739364	0.1687851	0.1292242	0.15563	0.7761585	0.8196348	0.3768032	0.4645319
25.081	0	0.2454561	0.2252275	0.1874941	0.1652462	0.02541402	0.0278739	0.03460817	0.0261716	0.1247534	0.1262534	0.1143786	0.1027646	0.03500904	0.03255586	0.02983619	0.0281617	0.1838293	0.2032094	0.2204303	0.1811645	0.02326451	0.028778	0.02399313	0.02212002
25.082	0	0.4346384	0.4114453	2.385013	2.123393	0.232195	0.2454069	0.1403753	0.121758	2.086107	1.970269	0.9893175	0.5943872	0.07778307	0.08335611	0.1004058	0.07694352	0.3157778	0.607884	0.5570322	0.4931781	0.07362343	0.08902139	0.05983048	0.05323242
25.083	0	0.05273434	0.05303281	0.04527336	0.04499391	0.09091205	0.1043857	0.07379641	0.07414237	0.05396385	0.04738437	0.05617583	0.04654866	0.09152907	0.0912519	0.0917574	0.07220454	0.06903901	0.05855842	0.06418163	0.0420856	0.119239	0.1295107	0.10896	0.08212424
25.084	0	0.1838753	0.1593692	0.1512171	0.1209412	0.1772218	0.6297295	1.860413	1.340285	0.1249302	0.1496393	0.1845145	0.1199079	1.075644	0.8415281	0.8425301	0.8329915	0.1580118	0.1431281	0.09729115	0.1306601	0.7988875	0.8962587	0.3904805	0.4700995
25.181	0	0.2052243	0.1880612	0.1568455	0.1442712	0.02225925	0.0219231	0.03118746	0.0243075	0.1309732	0.1301546	0.1209077	0.1095172	0.02497999	0.02226491	0.02286015	0.0215895	0.1507825	0.1630506	0.1776196	0.1489206	0.02530965	0.03240636	0.02539296	0.02280994
25.182	0	0.3895744	0.3294901	2.360339	2.115232	0.2376163	0.2486172	0.132788	0.09805466	1.998554	2.009386	1.045071	0.5883082	0.09219139	0.115471	0.081646	0.06423279	0.3397274	0.6426165	0.552815	0.4890257	0.05536875	0.09981395	0.05551042	0.05362056
25.183	0	0.06775659	0.05829253	0.04361447	0.03935343	0.1122819	0.1586722	0.09173513	0.09242881	0.05301465	0.05756003	0.04451395	0.04973666	0.09294632	0.112669	0.1138101	0.1085422	0.09026809	0.05952	0.06455857	0.05610606	0.2059182	0.2121684	0.1786881	0.1319795
25.184	0	0.1716139	0.08127853	0.159874	0.08885817	0.1518832	0.5520841	1.920723	1.289677	0.0789621	0.1195385	0.2218471	0.1408014	1.127576	0.8245896	0.827621	0.7152919	0.1599601	0.1398893	0.1237157	0.1284358	0.7318765	0.9180213	0.4417304	0.4509261
25.281	0	0.158003	0.1490002	0.1286765	0.128235	0.02125337	0.02024242	0.03168946	0.02305984	0.1419352	0.1410794	0.1335877	0.1191859	0.02722817	0.02476473	0.02330187	0.0224179	0.1408499	0.1406821	0.1460057	0.1155702	0.02367726	0.03120188	0.02278277	0.01902333
25.282	0	0.3568589	0.254186	2.270962	2.07573	0.2303796	0.2374756	0.1436277	0.1017483	1.951044	2.03066	1.118647	0.6101963	0.09742378	0.1147144	0.07847669	0.06345844	0.3644219	0.6680426	0.5265025	0.4604	0.06162586	0.1036706	0.05850444	0.05416731
25.283	0	0.07924835	0.06677515	0.06011159	0.0558079	0.1051421	0.1211461	0.09001991	0.08777617	0.05880252	0.05460097	0.05728065	0.05207945	0.08437638	0.1070078	0.09743654	0.08685162	0.08045735	0.07291259	0.0732828	0.0616708	0.166248	0.17061	0.1526607	0.1081995
25.284	0	0.1951476	0.09047925	0.148529	0.1558124	0.1435279	0.3742238	1.75279	1.171783	0.07343531	0.1232082	0.1963651	0.174377	1.166254	0.8973154	0.8049018	0.7006237	0.1392567	0.1594949	0.1678329	0.1149925	0.6426919	0.7978129	0.3603435	0.3025715
25.381	0	0.1475655	0.1422134	0.1230569	0.125402	0.02222803	0.02320965	0.02999641	0.02826906	0.1444277	0.1434858	0.1372448	0.1233426	0.03357513	0.0297308	0.02802159	0.02101922	0.1381113	0.1307564	0.1383841	0.1051339	0.02044679	0.02068006	0.01624966	0.0129571
25.382	0	0.3329499	0.2023495	2.275148	2.078382	0.2126955	0.2476259	0.1630037	0.1145969	1.915154	2.044055	1.206093	0.6526838	0.09190813	0.115442	0.06748364	0.0659931	0.4082324	0.6940412	0.4737269	0.415487	0.06526664	0.1061197	0.05698263	0.04248456
25.383	0	0.02207507	0.02137623	0.01872242	0.01592669	0.02702983	0.03109026	0.01865168	0.02280732	0.02312859	0.0229465	0.024388	0.02127429	0.02218094	0.02795493	0.02068493	0.02032616	0.02270064	0.02371839	0.0238095	0.0190649	0.03801207	0.03807249	0.0358657	0.02856249
25.384	0	0.1928877	0.114646	0.1715737	0.1256728	0.1541958	0.1596125	1.491057	0.8829029	0.1274761	0.08494925	0.1648497	0.1243401	1.075024	0.8185335	0.6807015	0.5019927	0.1513448	0.1589692	0.09598117	0.07526022	0.4608942	0.6318023	0.1825778	0.1992068
25.481	0	0.1417239	0.1339367	0.1152651	0.1198869	0.02774041	0.02864734	0.03792455	0.03351529	0.1374131	0.1368632	0.1319648	0.1212268	0.03708168	0.03328285	0.03077031	0.02363965	0.12855	0.1183701	0.129915	0.1009624	0.01215619	0.01306745	0.01021934	0.01197465
25.482	0	0.3139102	0.1809917	2.289542	2.069949	0.2172659	0.2633726	0.1772674	0.1116623	1.884931	2.056707	1.290734	0.6861022	0.09782399	0.1244765	0.06603448	0.07034874	0.4650143	0.734625	0.3938595	0.3563423	0.0757357	0.09213677	0.05109452	0.03492155
25.483	0	0.00139142	0.001438476	0.006207096	0.005837637	0.004563278	0.007325609	0.008640946	0.006375152	0.005614758	0.006015615	0.004689934	0.003298976	0.008147781	0.008064422	0.004773299	0.005164139	0.001951668	0.003232806	0.003656385	0.002438574	0.01012155	0.01096218	0.01201142	0.008804409
25.484	0	0.1740768	0.1376129	0.1033442	0.09189746	0.1651725	0.1181197	1.370423	0.8763523	0.1317774	0.095542	0.1316911	0.1186778	1.024999	0.8169602	0.6370907	0.4504827	0.1500351	0.1040494	0.08037871	0.07095247	0.426323	0.504482	0.1629011	0.1871104
25.581	0	0.132704	0.1250089	0.1082565	0.1093066	0.01882733	0.01900231	0.0236062	0.02252959	0.106505	0.1054023	0.1016025	0.09584689	0.02373205	0.02225701	0.02227247	0.01716279	0.1174278	0.1109841	0.1223455	0.09528132	0.02630685	0.02796832	0.02692027	0.0216896
25.582	0	0.3108425	0.1690895	2.248165	2.037203	0.2149703	0.2480105	0.1823072	0.1006713	1.838242	2.037269	1.342614	0.6648056	0.09344352	0.1215483	0.0695101	0.05810236	0.4868193	0.759317	0.3432938	0.332601	0.08160646	0.08859739	0.05418403	0.0457166
25.583	0	0.001217103	0.001274477	0.006328052	0.005810187	0.002295547	0.004166103	0.007229975	0.005206159	0.005708191	0.005964269	0.0042997	0.00293475	0.006864201	0.006199006	0.003992535	0.004701112	0.001865318	0.002406567	0.002424793	0.001491735	0.005356293	0.005597159	0.007474103	0.004310624
25.584	0	0.1474342	0.1070223	0.1017681	0.09346606	0.1603849	0.1440827	1.132164	0.7721929	0.1497741	0.1045506	0.1037468	0.1338358	0.8549044	0.7011539	0.5763849	0.4318229	0.1682785	0.1126908	0.05124125	0.07766896	0.4460277	0.4272112	0.1731706	0.1535229
25.681	0	0.1118174	0.1066498	0.09395524	0.09592341	0.03146946	0.0306956	0.03461696	0.02635954	0.09212555	0.09253972	0.09091991	0.08513418	0.02825625	0.0291295	0.0288739	0.02909147	0.1008656	0.09771437	0.1039355	0.08189014	0.03705844	0.03564543	0.0350404	0.0269012
25.682	0	0.3360046	0.2181913	2.221186	1.988677	0.2147809	0.2524612	0.1751492	0.09759886	1.794392	2.004589	1.31779	0.6537071	0.08692539	0.1342497	0.06071966	0.05195975	0.4955556	0.7744101	0.3281334	0.3068924	0.08177092	0.08657932	0.06868089	0.06354521
25.683	0	0.001063731	0.001282762	0.006061579	0.005477002	0.001442768	0.00218321	0.005157482	0.003793777	0.005409614	0.005592782	0.003953005	0.002627079	0.004652136	0.003600301	0.003116689	0.003962252	0.001715128	0.001820294	0.001736529	0.001357059	0.002757779	0.002985335	0.003919358	0.001960876
25.684	0	0.1147588	0.1020659	0.108121	0.05653813	0.1731223	0.1463939	0.7899958	0.5749792	0.1466854	0.1029622	0.1131601	0.1026441	0.6050026	0.4455032	0.4679148	0.4329021	0.09686519	0.1003954	0.1054827	0.08107815	0.4754184	0.4004338	0.1423014	0.1605973
25.780	0	0.122521	0.1181388	0.1056053	0.1057755	0.02403004	0.02193186	0.02571045	0.0182737	0.1006026	0.10032	0.1002801	0.09191586	0.02340129	0.02296307	0.02202199	0.0229037	0.1121336	0.1096226	0.1149141	0.09006509	0.03298667	0.03368093	0.0329759	0.02589198
25.780	0	0.3545507	0.2732931	2.281734	1.982764	0.1984528	0.247398	0.1746996	0.0944438	1.788946	1.939945	1.248883	0.6325654	0.08393434	0.1158459	0.04849114	0.06676135	0.498341	0.7667848	0.3175545	0.3143007	0.08776876	0.1142911	0.0682355	0.07240393
25.781	0	0.001118761	0.001519701	0.006284173	0.005410374	0.001234241	0.001174695	0.004925457	0.003521702	0.005036347	0.005265924	0.003589264	0.002626548	0.003457728	0.002332364	0.002146888	0.003140085	0.001702711	0.001728964	0.00155428	0.001094389	0.002271982	0.001988859	0.002530339	0.0009367354
25.781	0	0.09130023	0.1173156	0.04843193	0.08418477	0.1495229	0.1677199	0.683391	0.5084335	0.1069064	0.07492088	0.07856894	0.1563636	0.4906788	0.3045699	0.3420475	0.3842085	0.1186098	0.09054748	0.125768	0.09690504	0.4257704	0.352939	0.1471768	0.142036
25.881	1	0.1347244	0.1308862	0.1179863	0.1167656	0.02247024	0.02208134	0.0215711	0.02250145	0.1105666	0.1094072	0.1091206	0.09905078	0.02314675	0.02154898	0.02151556	0.01794557	0.1233169	0.1220582	0.1259139	0.09834461	0.03022416	0.03170327	0.03060487	0.02557419
25.882	1	0.3989497	0.2979085	2.349279	1.958715	0.2094634	0.2328222	0.1631487	0.09856425	1.829672	1.869667	1.211122	0.6198805	0.0956434	0.0959778	0.05120502	0.06241647	0.497433	0.7505413	0.346381	0.2866022	0.08182536	0.1125097	0.06666477	0.0671159
25.883	1	0.001070207	0.001076162	0.006311858	0.005507263	0.0009448747	0.001461292	0.002886299	0.002226383	0.005399532	0.005197712	0.003563651	0.002401397	0.001938887	0.0009274147	0.0009445914	0.001634171	0.001583115	0.001675001	0.001115577	0.0008453863	0.001554428	0.0009871847	0.000998346	0.0005234402
25.883	1	0.1192661	0.0458246	0.07747301	0.05399913	0.07852184	0.1503587	0.3793332	0.2776922	0.08174034	0.0895103	0.05736081	0.06625608	0.2585478	0.1305773	0.1124936	0.2223404	0.06847197	0.07185653	0.04885926	0.05828698	0.2536652	0.2109183	0.08894929	0.09507537
25.981	1	0.1307901	0.1268253	0.115941	0.1142156	0.02190931	0.02171403	0.01908258	0.01972284	0.1065071	0.1057048	0.1046972	0.0955205	0.01826615	0.01812962	0.01878548	0.01750729	0.1201062	0.1197182	0.1226862	0.09581807	0.03232045	0.03280955	0.03166842	0.02561457
25.982	1	0.448002	0.3253623	2.345912	1.887584	0.2202302	0.2328382	0.1395508	0.1032041	1.881608	1.804121	1.119516	0.6223483	0.08806811	0.08265663	0.05667815	0.05788595	0.4834063	0.6998101	0.4067046	0.2288175	0.08599098	0.09363355	0.05584902	0.06554014
25.983	1	0.00135655	0.001341211	0.006300697	0.005425728	0.001289065	0.001472744	0.003293312	0.002661937	0.00530116	0.005049474	0.003368234	0.002280494	0.002440981	0.001239622	0.0009958025	0.001820579	0.001641015	0.001504324	0.0009536882	0.0008117436	0.001725436	0.000968559	0.00155808	0.0006812621
25.983	1	0.1226114	0.07379354	0.07443759	0.08100847	0.1290029	0.1369616	0.4341774	0.3309859	0.1009587	0.09440748	0.07080662	0.06393777	0.318152	0.1763279	0.1225472	0.2538912	0.05937905	0.06149335	0.06818305	0.04787442	0.2772284	0.2240833	0.1203161	0.1005429
26.081	1	0.1222835	0.1189083	0.1105285	0.1072674	0.0242466	0.02353319	0.0234981	0.01777301	0.1029934	0.1040165	0.1018712	0.09162383	0.0185398	0.01962033	0.01834203	0.01951267	0.1128219	0.1132677	0.1156666	0.09007043	0.03232105	0.0300821	0.03185343	0.02449136
26.082	1	0.4979834	0.3498799	2.276731	1.809869	0.2318888	0.2384653	0.1185365	0.1037243	1.946726	1.774329	0.9919231	0.6183653	0.08985242	0.07839879	0.06744255	0.06180627	0.458978	0.6494761	0.4732919	0.1641602	0.08669436	0.09222629	0.06734794	0.05533546
26.083	1	0.001467332	0.00166059	0.006317042	0.005536527	0.001521073	0.001887728	0.005432362	0.005155635	0.005417861	0.004838203	0.003208777	0.002243281	0.004352327	0.002087662	0.001947655	0.002158864	0.001755281	0.001380158	0.00117004	0.001060894	0.002710209	0.001429124	0.003227575	0.001996373
26.083	1	0.1113019	0.1022963	0.05204849	0.09074739	0.1517368	0.1845023	0.7260456	0.5807266	0.1022883	0.07071558	0.106848	0.09658578	0.5577631	0.3177626	0.3262989	0.3143965	0.07903411	0.1011807	0.07908978	0.0596271	0.3059567	0.3331904	0.1471035	0.1232683
26.181	1	0.1208707	0.1176477	0.1102733	0.1051824	0.0255625	0.0242337	0.02752996	0.02470444	0.1028375	0.1039209	0.101032	0.09083463	0.02419804	0.02238085	0.02017551	0.02011406	0.1114716	0.1118552	0.1137965	0.08787867	0.03193333	0.02868309	0.03026511	0.02388881
26.182	1	0.5160732	0.3664245	2.217244	1.772305	0.2454346	0.2323709	0.1236212	0.1097073	2.01116	1.799874	0.8632926	0.6431055	0.07491513	0.08296695	0.06839357	0.05743717	0.4110732	0.6242288	0.5078845	0.1513114	0.07637411	0.08321927	0.07339459	0.05226053
26.183	1	0.00143977	0.001860364	0.006473783	0.005620817	0.0018576	0.002157297	0.006399385	0.005931429	0.005531971	0.005035887	0.003205898	0.00195368	0.005411483	0.003172262	0.002888928	0.002602997	0.001387779	0.001803398	0.001319388	0.001022724	0.003009837	0.0018198	0.003670399	0.002688622
26.183	1	0.0965348	0.1092588	0.05399837	0.06748037	0.1861565	0.2137549	0.8882533	0.641539	0.08185458	0.07316393	0.1492152	0.05706098	0.6616902	0.4452859	0.4982786	0.3730069	0.09544304	0.09654268	0.05847851	0.09610359	0.3259531	0.4138965	0.1511911	0.1621
26.281	1	0.1201832	0.116077	0.1079091	0.1014722	0.02251077	0.02149965	0.02602664	0.02323681	0.09894145	0.1003951	0.09660869	0.08737186	0.01952188	0.01742251	0.01907054	0.01506622	0.1075232	0.1095548	0.1126327	0.08708866	0.02443632	0.02680856	0.02463404	0.02054195
26.282	1	0.4976463	0.3924017	2.19561	1.735309	0.2359704	0.245714	0.1228216	0.1180116	2.097228	1.878112	0.7983087	0.6739407	0.07189491	0.08745775	0.06852334	0.06310949	0.3654125	0.6253458	0.5169842	0.2320896	0.06953419	0.08512135	0.07415296	0.06152675
26.283	1	0.001490479	0.001798114	0.006333821	0.005578161	0.002102076	0.001992176	0.006360267	0.005904701	0.005498353	0.00507769	0.003207989	0.00215475	0.006056315	0.003565485	0.003208786	0.002643503	0.001316411	0.001621817	0.001415146	0.0009038529	0.003035405	0.001765676	0.003535264	0.00267153
26.283	1	0.08943872	0.1180712	0.06575875	0.08164106	0.1982428	0.1887957	0.8808892	0.6516217	0.07349762	0.07847734	0.1471693	0.05696117	0.7217621	0.5063833	0.5342342	0.4036206	0.1559933	0.09189758	0.05914635	0.06487196	0.3333703	0.3833121	0.1105906	0.1710197
26.381	1	0.0590262	0.05603	0.05195616	0.04707013	0.0212779	0.0204763	0.02424934	0.02214117	0.04641673	0.04891946	0.04465067	0.04163339	0.02215594	0.02062535	0.02241172	0.01755819	0.04938693	0.05192751	0.05580544	0.04203353	0.02150547	0.0216863	0.02060288	0.01658722
26.382	1	0.484249	0.416669	2.138219	1.680886	0.2432101	0.2710567	0.1198981	0.1239544	2.125785	1.94082	0.7656234	0.7073831	0.08699746	0.1162193	0.07657175	0.07060611	0.3339889	0.6480654	0.4472691	0.3088993	0.07621632	0.09736253	0.0571322	0.06947419
26.383	1	0.001461609	0.001888959	0.006038457	0.005286722	0.002081917	0.001818701	0.005987581	0.005686784	0.005502271	0.005408269	0.00308361	0.00248833	0.006225288	0.003816031	0.003228105	0.002877282	0.001620452	0.001448342	0.001202527	0.001060775	0.002968482	0.001943871	0.003166722	0.002940323
26.383	1	0.1011977	0.09501685	0.07455054	0.07942469	0.1605219	0.161509	0.8682156	0.6685157	0.08265485	0.1019903	0.1217796	0.06314102	0.7184376	0.5284626	0.5132593	0.4220806	0.138975	0.07543853	0.05316676	0.06404225	0.3478964	0.3369787	0.1291494	0.1923735
26.481	1	0.01182186	0.00983124	0.009336018	0.005391867	0.001187793	0.001550875	0.005221842	0.004831498	0.005815415	0.006583075	0.001756875	0.0039043	0.00498169	0.003915045	0.003035505	0.002908977	0.005506192	0.007583125	0.01112251	0.007296676	0.002882547	0.002180885	0.001735788	0.001837033
26.482	1	0.4549632	0.4240037	2.078972	1.670763	0.2372242	0.2549201	0.1177097	0.1281953	2.111094	1.931868	0.8007125	0.7324013	0.08808872	0.1218017	0.06473025	0.06950548	0.2974407	0.6478363	0.3571516	0.3495647	0.07947826	0.0954552	0.05247079	0.05525977
26.483	1	0.001264622	0.001926354	0.005805451	0.004921564	0.00153265	0.001602404	0.004906722	0.004772648	0.005401499	0.00536918	0.002711187	0.002455086	0.005411304	0.00347089	0.002845565	0.002465771	0.001664243	0.001045387	0.0008902993	0.001116918	0.002449749	0.001355314	0.002507111	0.002436378
26.484	1	0.1058207	0.1169656	0.1017482	0.07129106	0.09825043	0.1156138	0.7242012	0.6283632	0.06877854	0.0742477	0.1102406	0.06909397	0.6195957	0.5081276	0.4311174	0.3809035	0.09879765	0.09651917	0.08729191	0.07157163	0.336994	0.286926	0.1875711	0.2233449
26.581	1	0.01043403	0.007918602	0.008339459	0.004539506	0.001035591	0.001672055	0.002463145	0.002289857	0.006178446	0.007053389	0.002084259	0.003005092	0.002063554	0.002220489	0.001412904	0.001263019	0.004241397	0.00614233	0.008549105	0.005713968	0.001462353	0.001043981	0.001650673	0.001091843
26.582	1	0.4135008	0.3951866	2.037488	1.677408	0.2422518	0.2451183	0.1259143	0.1175857	2.052926	1.965298	0.9030266	0.7181891	0.09430242	0.1177505	0.04472899	0.06344452	0.3049232	0.6239095	0.3355247	0.3792309	0.0794512	0.1065887	0.06594934	0.04980211
26.583	1	0.001259272	0.001294467	0.005558026	0.004801848	0.000848145	0.001640832	0.002184169	0.002234944	0.005472801	0.005524908	0.00274635	0.001939306	0.00214955	0.00198	0.001552393	0.001063604	0.001558115	0.001322434	0.0009187492	0.0009933693	0.001277175	0.0007423111	0.001446267	0.001375452
26.584	1	0.1036831	0.08589007	0.05176354	0.03945573	0.06953563	0.1593029	0.3499741	0.3210276	0.08952934	0.05837413	0.07323624	0.05481339	0.2841445	0.3240871	0.2092985	0.1750328	0.09767524	0.07413622	0.06701078	0.04482024	0.1998197	0.1200792	0.2298418	0.1633128
26.681	1	0.009542762	0.007041684	0.007403399	0.003923558	0.0007750076	0.001014811	0.0009897465	0.0008277349	0.006004367	0.006856782	0.002419168	0.002831415	0.0005708858	0.0007164687	0.0007128697	0.0004978781	0.00347755	0.004884832	0.007428942	0.005338217	0.0004909398	0.0007763445	0.0007287997	0.0004736041
26.682	1	0.3694563	0.3324611	2.084966	1.69709	0.2389858	0.2595071	0.1300043	0.1188827	2.027845	2.076085	1.003122	0.7003786	0.0865728	0.1186315	0.05327161	0.06526896	0.3471271	0.6090907	0.4164838	0.4039579	0.06128384	0.1119249	0.06759187	0.05282413
26.683	1	0.001058716	0.001116855	0.005523145	0.004731828	0.0007332341	0.001010294	0.0009615264	0.0007447065	0.005191267	0.005641971	0.002858173	0.001926889	0.0005280923	0.0007387937	0.0006247598	0.0004240032	0.001062543	0.001281339	0.0007552176	0.0008335199	0.0005273316	0.000660667	0.0006280564	0.0003257654
26.684	1	0.03449964	0.02688405	0.02799314	0.02311357	0.03831678	0.04998849	0.1047549	0.08702172	0.03036006	0.02970861	0.02094799	0.01756935	0.05944941	0.08574734	0.08185693	0.05616062	0.03210226	0.02709901	0.0211991	0.02046801	0.05841135	0.07345621	0.07383783	0.04465975
26.781	1	0.008024349	0.005928685	0.006639427	0.004028524	0.000916597	0.001205994	0.001098187	0.0009448776	0.005929483	0.006386892	0.002803737	0.002559364	0.0006520053	0.0007866119	0.0008408987	0.0006890371	0.002696859	0.003793315	0.006158973	0.004708426	0.0005246716	0.0009470029	0.0008385993	0.0005530624
26.782	1	0.3276632	0.2860766	2.121328	1.703223	0.2321479	0.244229	0.1425941	0.09786221	1.978726	2.104594	1.10342	0.6870733	0.08228675	0.1217993	0.09016079	0.05400132	0.4004223	0.5876739	0.5137778	0.4046874	0.04458083	0.1141212	0.08365157	0.05893555
26.783	1	0.001058911	0.001030895	0.005767355	0.004716102	0.0009310464	0.001109781	0.001077456	0.0008982497	0.005192861	0.005598273	0.00297198	0.002092222	0.0005864107	0.0008518481	0.0008798459	0.0006470883	0.001115602	0.001312214	0.001038792	0.0008778044	0.0004587462	0.0008547141	0.0007773923	0.0004629624
26.783	1	0.04605409	0.03985999	0.03702249	0.03714336	0.05473831	0.07568056	0.1259219	0.1110261	0.03905455	0.03797434	0.03616101	0.02428071	0.07259052	0.1028397	0.1142716	0.08757975	0.0424789	0.03803771	0.03767007	0.02625866	0.06719979	0.1042198	0.1092488	0.06143287
26.881	1	0.006385468	0.004848008	0.006262033	0.004280858	0.0009901758	0.00143024	0.001536722	0.001327079	0.005403962	0.00635583	0.003303357	0.002426031	0.000998404	0.001329397	0.00118116	0.001080336	0.002126723	0.002679992	0.005062437	0.003928419	0.0007498253	0.001237405	0.001156488	0.000723336
26.882	1	0.3073913	0.2803959	2.164391	1.689559	0.2080845	0.2526139	0.1513127	0.09989993	1.883405	2.071659	1.189094	0.676813	0.06820354	0.1325373	0.08500144	0.07105932	0.4592881	0.5834612	0.5547883	0.3750334	0.04644231	0.1073265	0.07503177	0.06557697
26.883	1	0.001351375	0.0009166472	0.005673898	0.004736733	0.0009632404	0.001359671	0.00146638	0.001347871	0.005095068	0.005418224	0.003102398	0.00210814	0.001088837	0.00136244	0.00114091	0.0011	0.001288446	0.001316077	0.001131765	0.0009879846	0.0008122389	0.001184913	0.001140367	0.0006758898
26.883	1	0.07546408	0.06792449	0.05333426	0.04748895	0.07697526	0.1206761	0.1870865	0.1682252	0.03238573	0.03482765	0.05227857	0.03459266	0.1446873	0.1779157	0.1773432	0.1429577	0.04568008	0.04353041	0.03845248	0.02931957	0.1158508	0.1610467	0.1594654	0.09521927
26.981	1	0.005601881	0.004107087	0.005864053	0.004293539	0.001230522	0.001736842	0.002120789	0.001873933	0.005454444	0.006109549	0.003618404	0.002468026	0.001921373	0.002014171	0.001840597	0.00130679	0.001883367	0.00205161	0.005086804	0.003567333	0.001240954	0.001750196	0.001575343	0.0007772112
26.982	1	0.3073854	0.3095047	2.177568	1.64523	0.2037226	0.2367805	0.1491856	0.1075077	1.808098	1.98467	1.24169	0.6482015	0.07883876	0.1038711	0.1030043	0.0859086	0.4986124	0.608699	0.5595059	0.3431924	0.04517552	0.0878315	0.07122776	0.06770497
26.983	1	0.001251518	0.001281824	0.005506418	0.004716958	0.001321702	0.001717784	0.002113658	0.001902219	0.004983396	0.005048447	0.003386651	0.001874966	0.00191269	0.001965237	0.001771898	0.001316318	0.001421734	0.001472512	0.001390472	0.0007209156	0.001363693	0.001694571	0.001610391	0.0008668475
26.984	1	0.08108548	0.06739339	0.06063453	0.06051912	0.09575867	0.163331	0.2599155	0.2585106	0.0493453	0.05608027	0.07461262	0.07284208	0.2490299	0.2628261	0.2593555	0.1849894	0.07557712	0.06332194	0.04725229	0.04108072	0.1742682	0.2236955	0.1996826	0.1015055
27.081	1	0.007206411	0.005382818	0.006225649	0.004477178	0.001780977	0.002447881	0.003353349	0.003063431	0.005489455	0.005990921	0.003620338	0.002659996	0.002836714	0.002889192	0.002605596	0.001779021	0.002801722	0.001781967	0.006855226	0.00426259	0.001759626	0.002177443	0.001762431	0.0008371114
27.082	1	0.3249704	0.3708202	2.22483	1.655997	0.2032703	0.248192	0.1711235	0.09599427	1.766664	1.955683	1.296457	0.6218826	0.06497118	0.09796875	0.1089803	0.09216398	0.5185798	0.6531463	0.5159668	0.3103521	0.06635835	0.09033256	0.05477489	0.05254979
27.083	1	0.001611427	0.001498671	0.005719998	0.00464054	0.001918612	0.0024782	0.0033828	0.002896075	0.004965793	0.005285618	0.003588727	0.001862127	0.002959361	0.00299137	0.002528472	0.001794052	0.001262315	0.001703105	0.001450899	0.0005393905	0.001788735	0.00224003	0.001588794	0.0007702204
27.083	1	0.1075769	0.07168955	0.06640858	0.07624864	0.1306984	0.2225772	0.3961801	0.383883	0.06961112	0.04609919	0.09361603	0.1113351	0.3470415	0.3586159	0.3156716	0.2086817	0.0973175	0.08608709	0.05540056	0.04869761	0.2041497	0.2416135	0.1769201	0.09044956
27.181	1	0.007473883	0.005666679	0.006567239	0.004830194	0.001984655	0.002577802	0.003482253	0.003161598	0.00578724	0.005350801	0.003349273	0.002813029	0.003105679	0.003011443	0.002646099	0.001863317	0.003103764	0.002004755	0.007293441	0.003915944	0.00169736	0.002276104	0.001637786	0.000824415
27.182	1	0.3455337	0.3979516	2.248964	1.67575	0.1972708	0.2381078	0.171737	0.08507084	1.75622	1.913858	1.287796	0.5820497	0.07690156	0.118089	0.08884066	0.09044665	0.5129999	0.6622124	0.4368306	0.2882836	0.07480626	0.08994646	0.05689962	0.04352035
27.183	1	0.00154508	0.001414548	0.006047063	0.004788575	0.002119693	0.002730372	0.003577002	0.00315306	0.005039362	0.005133951	0.003400979	0.001923929	0.003042334	0.002975681	0.002649716	0.001781482	0.001171513	0.001703871	0.001327254	0.00033954	0.001840273	0.002344782	0.001599477	0.0007228829
27.184	1	0.08988078	0.06084812	0.02589322	0.0620386	0.1442816	0.2305311	0.4062275	0.3815774	0.07196197	0.04439988	0.07923583	0.09127056	0.3683113	0.3635596	0.2994578	0.1904432	0.08486865	0.07237011	0.04766112	0.05166281	0.1796378	0.2188836	0.1465944	0.09590599
27.281	1	0.00692149	0.005704106	0.006179827	0.004944059	0.002233343	0.002835081	0.003590706	0.003132228	0.005834083	0.004959641	0.003431718	0.002564443	0.003146525	0.003035374	0.002620987	0.001899892	0.003509435	0.002430876	0.00703203	0.003596038	0.001833174	0.002104321	0.001565247	0.0009450496
27.282	1	0.3861355	0.4128414	2.246032	1.67401	0.2000791	0.2277467	0.1843288	0.09840298	1.746072	1.844879	1.201204	0.5581552	0.0880048	0.09862117	0.07093326	0.08926359	0.4895256	0.6374182	0.3424194	0.2895482	0.06087105	0.09107893	0.07232111	0.03883764
27.283	1	0.001377916	0.001329433	0.006089148	0.004728463	0.00216381	0.002914434	0.003703143	0.003044526	0.005194144	0.005019375	0.003036391	0.001828085	0.003106818	0.003027932	0.002509667	0.002011323	0.001347137	0.001626058	0.001096464	0.0005493359	0.001810425	0.002237829	0.001562208	0.0009347537
27.284	1	0.09094786	0.07684901	0.0459229	0.06110653	0.1692735	0.2376067	0.398849	0.3611147	0.07426208	0.04740647	0.06732496	0.08445775	0.3646833	0.3582363	0.2792504	0.2024325	0.07615674	0.07033062	0.05008536	0.04786114	0.1613569	0.2013124	0.1468501	0.07994383
27.381	1	0.007974129	0.006759823	0.005677543	0.005115659	0.002242124	0.002690536	0.003482088	0.002872247	0.005725387	0.004735476	0.003322912	0.002717773	0.003281657	0.003010739	0.002615078	0.001913293	0.004379876	0.003836563	0.008168357	0.004401426	0.001632034	0.002197321	0.001811524	0.001067221
27.382	1	0.431752	0.4473947	2.272209	1.692862	0.195732	0.2202788	0.1567073	0.09172108	1.762881	1.785464	1.080872	0.523124	0.08222959	0.09247328	0.05344534	0.07391289	0.4502376	0.5751993	0.2194818	0.315618	0.0490235	0.09790727	0.08301777	0.05938916
27.383	1	0.001615659	0.001161737	0.006228834	0.004847834	0.00220448	0.00279071	0.003598161	0.002800974	0.005217674	0.005072133	0.002752466	0.001581246	0.003151801	0.002919411	0.002638947	0.001802424	0.001401831	0.001427566	0.001037894	0.0006575932	0.001660957	0.002163561	0.001732082	0.0009919482
27.383	1	0.1116021	0.05619985	0.0459716	0.03886504	0.1747896	0.2290354	0.4163344	0.3528322	0.09969402	0.05981263	0.06831675	0.06471161	0.3864941	0.3507342	0.3034495	0.2060879	0.07856489	0.06651623	0.06938631	0.07087861	0.1347477	0.20823	0.1600283	0.09638101
27.481	1	0.01235369	0.01100285	0.00485893	0.005673213	0.002296028	0.002684428	0.008588543	0.00516189	0.006025088	0.004653419	0.004164409	0.003834926	0.007025545	0.004958627	0.004013751	0.00367355	0.00664798	0.006511845	0.01142015	0.006402372	0.002587934	0.003880661	0.002152406	0.00130005
27.482	1	0.4816646	0.5239971	2.375997	1.74786	0.2094711	0.2149618	0.147704	0.1133295	1.831969	1.818463	1.04565	0.5723266	0.09339221	0.101288	0.04762719	0.0774724	0.378989	0.4947068	0.1976665	0.3372652	0.05452823	0.08704549	0.0672117	0.06003599
27.483	1	0.001465566	0.001829763	0.006933462	0.004962511	0.003187321	0.002617682	0.008321501	0.005160914	0.005446352	0.005465557	0.003509135	0.001875004	0.007118006	0.005255185	0.004325226	0.0038069	0.001819177	0.001352541	0.0008502109	0.001375836	0.003148098	0.003441207	0.001546495	0.002399194
27.483	1	0.1421492	0.1052986	0.1027833	0.09503102	0.1866434	0.2089096	1.047395	0.6124435	0.08649342	0.09086294	0.134484	0.08573949	0.8094136	0.5283668	0.4555249	0.4341949	0.1025974	0.1188253	0.07655239	0.1087029	0.2972171	0.4326264	0.2377657	0.1471259
27.581	1	0.01503068	0.01354932	0.004148968	0.006810161	0.003737264	0.004208342	0.01677435	0.01094084	0.006711497	0.005499867	0.005347922	0.004861251	0.01107356	0.008863291	0.007664175	0.006123637	0.008734533	0.008741165	0.01328155	0.007481649	0.006366034	0.007538291	0.002635909	0.002451112
27.582	1	0.4739831	0.6096163	2.511831	1.842185	0.2244282	0.2184706	0.1348075	0.1370407	1.812466	1.660362	1.079038	0.7293031	0.09566373	0.09969468	0.0400627	0.06292279	0.3197806	0.4617089	0.3142662	0.32151	0.05310211	0.09712617	0.06323384	0.06933219
27.583	1	0.001303834	0.001828832	0.007444509	0.005261799	0.007165407	0.009278045	0.01535077	0.009369696	0.005455504	0.005740168	0.00440179	0.00228517	0.01186104	0.009353048	0.007019757	0.004677613	0.002975961	0.003138645	0.002885345	0.00236176	0.01471086	0.01836559	0.01495389	0.01402278
27.583	1	0.1502943	0.09904226	0.101002	0.107047	0.3775757	0.4409859	1.906995	1.305317	0.07967208	0.0718485	0.2078626	0.1590847	1.216824	0.9520097	0.826679	0.7085181	0.1744545	0.1707287	0.1027053	0.1391245	0.8346347	0.934812	0.3463248	0.3894551
27.681	1	0.04521243	0.04284684	0.02746961	0.03309271	0.01100934	0.01188193	0.02429489	0.01874903	0.03449583	0.03289038	0.03100247	0.02709566	0.02313036	0.0207077	0.01622842	0.01452607	0.03739634	0.03868931	0.04244122	0.03065869	0.01496978	0.01824963	0.0132427	0.007319594
27.682	1	0.4405142	0.6501646	2.567113	1.948135	0.2233489	0.2116246	0.1418421	0.1621754	1.788523	1.562586	1.050455	0.8656685	0.09342669	0.08575212	0.04106507	0.06994846	0.3230089	0.4333762	0.3791889	0.291017	0.0560475	0.08115385	0.06401561	0.07371351
27.683	1	0.03385182	0.04839976	0.05038124	0.0472014	0.08320873	0.09691778	0.04082576	0.03678665	0.03675463	0.04300814	0.04528123	0.03103619	0.05708466	0.07952184	0.06817449	0.04473843	0.03710933	0.05237169	0.03257512	0.05468059	0.1022115	0.1261282	0.05441838	0.08024994
27.683	1	0.1327024	0.12895	0.1150176	0.1170486	0.4529255	0.4935844	2.1585	1.652006	0.07330444	0.07587165	0.178973	0.1404014	1.40892	1.238794	0.9120601	0.7954784	0.1601605	0.1461097	0.1016278	0.1140419	0.8260435	0.920319	0.3997925	0.2930675
27.781	1	0.03988469	0.03748467	0.0247458	0.03095431	0.008956277	0.01019447	0.02160118	0.01581182	0.03091476	0.02894512	0.02637287	0.02274409	0.0212334	0.0165906	0.01406321	0.01144144	0.03043317	0.03074689	0.03497384	0.02533537	0.01028271	0.01352344	0.009521653	0.005840658
27.782	1	0.4179404	0.6591567	2.537418	1.988319	0.2278342	0.2249864	0.12978	0.1517694	1.858753	1.602908	0.9954606	0.915158	0.09437108	0.08075648	0.03957711	0.06952766	0.386698	0.4183928	0.3813051	0.2301192	0.05051177	0.08690799	0.05336053	0.06788133
27.783	1	0.03547329	0.04247931	0.04438603	0.05226641	0.09312155	0.09752803	0.05594917	0.03598986	0.04271095	0.03998749	0.04569575	0.03622981	0.06730339	0.08650317	0.06893512	0.05253038	0.03136055	0.04537832	0.02979042	0.05113834	0.1020454	0.1236373	0.07513452	0.07486028
27.783	1	0.11603	0.1373194	0.1135168	0.1123143	0.4089822	0.4011996	2.091358	1.616641	0.0953124	0.07829935	0.1942465	0.1035367	1.383823	1.347173	0.997483	0.7587266	0.1443414	0.1557131	0.1595675	0.07437558	0.7718282	0.8597244	0.3896099	0.1325356
27.880	1	0.03609126	0.03030688	0.01876691	0.02212172	0.005085023	0.006371201	0.02048559	0.01474118	0.02197936	0.01954916	0.0146256	0.0141416	0.01674895	0.01536805	0.01563253	0.01389748	0.02709536	0.02622342	0.03215582	0.02223823	0.01437773	0.01388	0.01136661	0.006705826
27.880	1	0.3948886	0.6410567	2.523622	2.064657	0.2072894	0.2132652	0.1409718	0.1486699	1.815778	1.613006	1.025526	0.978075	0.089841	0.1031671	0.05130763	0.06109142	0.4548982	0.4198243	0.3659089	0.2250589	0.06397748	0.09444298	0.07086108	0.055203
27.881	1	0.03305279	0.02413897	0.02556377	0.04094234	0.08921415	0.08520533	0.05996424	0.04487101	0.04351281	0.03950062	0.04512926	0.04013154	0.0654705	0.07004286	0.06313407	0.05069426	0.03815011	0.0372273	0.03007031	0.03356768	0.09248593	0.1100423	0.08859708	0.0622788
27.881	1	0.08609296	0.1152608	0.1066118	0.1139153	0.3648517	0.3747262	2.161664	1.724321	0.09238113	0.1012489	0.2214897	0.1261885	1.420603	1.435913	1.1415	0.8077764	0.1069543	0.1312544	0.1308649	0.07917047	0.7518331	0.8440803	0.4010062	0.1347447
27.981	1	0.02038513	0.01608477	0.005977878	0.007838069	0.002610166	0.002843299	0.019654	0.01504391	0.007821542	0.006133209	0.006053171	0.004703832	0.01245168	0.01228866	0.01104056	0.007650646	0.01054022	0.008072526	0.01583232	0.008693172	0.005328307	0.007480168	0.004081321	0.002405215
27.982	1	0.4129438	0.6003731	2.513904	2.134645	0.2076432	0.2004821	0.1438585	0.1481166	1.762899	1.623598	1.107269	1.002882	0.06742557	0.08187565	0.04725643	0.04223476	0.4939663	0.3989714	0.3177312	0.3157032	0.06236843	0.07896656	0.07523091	0.05841487
27.983	1	0.03100976	0.02677185	0.03165744	0.04407234	0.1172239	0.1108284	0.08043515	0.06371683	0.04955303	0.05508083	0.05692403	0.06010427	0.07147408	0.07944433	0.08193218	0.07473265	0.05312595	0.04734452	0.04033254	0.02840619	0.1159397	0.1385707	0.114892	0.06822183
27.983	1	0.1142927	0.09201928	0.0955488	0.1262629	0.3231142	0.3539189	2.221553	1.738385	0.1048504	0.08534283	0.1527653	0.1561053	1.437802	1.460481	1.267007	0.8807051	0.1391706	0.1187897	0.1213029	0.09990541	0.7250847	0.8144249	0.3884302	0.2659054
28.081	1	0.01460019	0.01193591	0.00585244	0.006674139	0.002269918	0.003259953	0.02039649	0.01553616	0.006535711	0.005292072	0.005722049	0.004059618	0.01266804	0.01265082	0.01236349	0.009244856	0.007724372	0.004310462	0.01027696	0.005516477	0.005187294	0.007599488	0.003334918	0.002569995
28.082	1	0.4517378	0.5540548	2.509337	2.204319	0.2036625	0.2014675	0.1511985	0.1626772	1.693832	1.598189	1.246863	1.010167	0.07459794	0.1059227	0.05211531	0.05692107	0.4978402	0.3993529	0.2278691	0.4589253	0.05401489	0.09219661	0.06372221	0.05213572
28.083	1	0.04471031	0.03104951	0.03116786	0.04547563	0.1187203	0.1131334	0.08507575	0.06787888	0.05011225	0.05607439	0.05714425	0.05994522	0.06256795	0.07111326	0.07793578	0.08055521	0.06144926	0.04798226	0.039424	0.03314307	0.1163853	0.1389843	0.1230035	0.07652322
28.083	1	0.1281086	0.1264309	0.1457435	0.1058592	0.2797454	0.3696281	2.291391	1.745632	0.08159104	0.08756187	0.1998962	0.1625651	1.458432	1.530987	1.459851	1.101471	0.1627498	0.1274126	0.1189687	0.1570736	0.6950979	0.8476096	0.3479358	0.3598176
28.181	1	0.01178441	0.009705762	0.005681121	0.005860457	0.002554913	0.003383291	0.0196052	0.01464671	0.006007311	0.005157138	0.006089889	0.003627832	0.01253204	0.01254549	0.0133497	0.01027665	0.006536726	0.002391434	0.007455728	0.003973196	0.005234675	0.006877957	0.003090284	0.002542526
28.182	1	0.482551	0.5361536	2.471739	2.231471	0.1746506	0.195905	0.1790587	0.172947	1.570596	1.556603	1.416192	1.020985	0.07547711	0.08792783	0.06128667	0.06478596	0.4977078	0.3729492	0.1453307	0.5461878	0.06309224	0.08316291	0.07705595	0.06100161
28.183	1	0.002902947	0.003140833	0.007553806	0.007251631	0.008974038	0.01035593	0.02037031	0.01652333	0.005904872	0.006280179	0.006066052	0.004352366	0.01378308	0.01428505	0.0136703	0.01054482	0.004201914	0.004013264	0.004606391	0.00413992	0.01486929	0.01871573	0.02083084	0.01609372
28.183	1	0.1175283	0.09651071	0.1664989	0.1028988	0.2798195	0.3230602	2.217159	1.606603	0.07922645	0.07202044	0.20191	0.1396586	1.463304	1.520704	1.6273	1.298905	0.1456494	0.1652885	0.07290811	0.144955	0.6709573	0.7831811	0.2855234	0.3766842
28.281	1	0.01501746	0.01103269	0.005733339	0.005147868	0.002987302	0.003765174	0.01859851	0.01358222	0.005647766	0.005504374	0.006436896	0.003740337	0.0124686	0.01214496	0.01424366	0.01130417	0.007731666	0.002505993	0.008574698	0.004598819	0.005540612	0.006387452	0.00312745	0.002630187
28.282	1	0.4727087	0.4851234	2.484813	2.260187	0.1655118	0.1922805	0.1815757	0.1496048	1.457535	1.539392	1.509565	1.057123	0.07904858	0.06600742	0.05661458	0.0388434	0.4848986	0.3332066	0.1075078	0.5828831	0.07074206	0.06958162	0.07903433	0.06310304
28.283	1	0.001695394	0.00120336	0.006409095	0.006432706	0.004312161	0.005612435	0.01843738	0.01445055	0.004589687	0.005462518	0.005322338	0.003876853	0.01270158	0.01250684	0.01418969	0.01109621	0.001870654	0.002610575	0.00238963	0.002136739	0.0076348	0.0114482	0.01347773	0.00840294
28.284	1	0.1439412	0.09619895	0.1763403	0.128754	0.3335178	0.3711354	2.126698	1.493984	0.1323263	0.1025058	0.2109046	0.1228622	1.398803	1.479049	1.747927	1.405563	0.1590981	0.1499729	0.085762	0.1287625	0.6811285	0.739389	0.2843244	0.4149748
28.381	1	0.02300708	0.01573994	0.006365088	0.004312032	0.003337458	0.003838522	0.01745241	0.01245396	0.005696396	0.00593173	0.006934867	0.003932942	0.01166493	0.01097494	0.01369472	0.01124437	0.009905503	0.005528975	0.01318312	0.007537115	0.005456687	0.006556121	0.003357177	0.002526272
28.382	1	0.4561616	0.416168	2.541874	2.321117	0.1714606	0.2054678	0.1923115	0.1562954	1.444146	1.599332	1.585874	1.080333	0.05660482	0.06597232	0.05083164	0.05008014	0.4240983	0.3032324	0.09129259	0.5640768	0.06222103	0.06799607	0.07031992	0.0654609
28.383	1	0.002002981	0.0009302462	0.007303421	0.006412408	0.003023901	0.003562331	0.01748565	0.01317792	0.004577957	0.005258918	0.005460427	0.003927298	0.01189994	0.01121454	0.01391328	0.01154842	0.001414007	0.002128644	0.001751336	0.001518589	0.0035542	0.007516997	0.009031366	0.00353762
28.384	1	0.1448952	0.1071065	0.1554069	0.121281	0.3788104	0.3460463	1.996208	1.36956	0.1622787	0.08102058	0.1640085	0.144107	1.309578	1.370637	1.747653	1.454339	0.1578796	0.1839218	0.0985055	0.1334739	0.6517666	0.7717733	0.3665304	0.3944745
28.481	1	0.02408581	0.01627787	0.006686258	0.004043765	0.002809492	0.003796809	0.01552122	0.01131372	0.005404703	0.005712941	0.006462492	0.003790348	0.01073457	0.009515577	0.01170928	0.01013151	0.009703786	0.007045362	0.01392785	0.008075456	0.004854894	0.006594901	0.00361797	0.001917027
28.482	1	0.4397902	0.3492118	2.553773	2.288144	0.1714166	0.2073597	0.201422	0.1442827	1.42481	1.632081	1.672641	1.084738	0.05914083	0.06849576	0.0681877	0.07209378	0.3727432	0.2993167	0.1530526	0.5202918	0.05358055	0.0700496	0.0560031	0.06280746
28.483	1	0.002214476	0.001142244	0.007602051	0.006196423	0.002461357	0.003247174	0.01562429	0.01148639	0.004755482	0.005036616	0.004834101	0.003701156	0.01120628	0.009849619	0.01226843	0.01047807	0.001716211	0.001829728	0.001810425	0.001530454	0.002669065	0.006166594	0.005857128	0.001653516
28.483	1	0.1579778	0.09789857	0.1612287	0.1621615	0.3279994	0.37723	1.838297	1.290259	0.1614234	0.1124651	0.1418353	0.1213894	1.229332	1.198622	1.564978	1.319741	0.1403633	0.1705624	0.1370911	0.1490648	0.5740847	0.7988015	0.3951191	0.3558385
28.571	1	0.02159202	0.01484796	0.007099026	0.004422156	0.002171045	0.003948986	0.01577762	0.01127573	0.004810023	0.005017529	0.006235161	0.003394354	0.01125696	0.009049306	0.01138187	0.0101178	0.008814328	0.007228461	0.01273784	0.006723767	0.004986318	0.0063585	0.004007728	0.001624136
28.572	1	0.441487	0.2935521	2.549426	2.234279	0.1586298	0.2000325	0.2133221	0.1488174	1.382421	1.598746	1.739147	1.092199	0.08026645	0.06148729	0.08035136	0.06517477	0.3282897	0.3067262	0.186894	0.4541863	0.04909493	0.08053968	0.05163842	0.05342632
28.573	1	0.002266259	0.001061453	0.00782656	0.006191308	0.001984087	0.003363961	0.01594837	0.01115746	0.004725053	0.004671635	0.004765399	0.003751914	0.01169057	0.009667957	0.01145999	0.01066791	0.001877646	0.001674912	0.001742736	0.001330407	0.002768999	0.006123015	0.005449297	0.002037919
28.573	1	0.1753776	0.09916116	0.1868754	0.1436477	0.2980117	0.4307509	1.850147	1.336518	0.1708819	0.0812765	0.1790684	0.1214492	1.25563	1.128291	1.468039	1.299347	0.162519	0.1600391	0.1359142	0.1572489	0.5872548	0.7893881	0.4891912	0.3037869
28.681	1	0.02558917	0.01740531	0.006832736	0.004524636	0.001649199	0.003973923	0.01526452	0.01135261	0.004061764	0.005041847	0.006058524	0.003425836	0.0113229	0.008347152	0.01039847	0.009842862	0.009407236	0.008466007	0.01576359	0.00790161	0.005102743	0.006514808	0.004268217	0.001603177
28.682	1	0.4410045	0.2654761	2.574786	2.235964	0.1599011	0.1877316	0.2278795	0.1564032	1.388112	1.589486	1.783629	1.083127	0.0899918	0.04784713	0.07746506	0.05857566	0.2983036	0.318295	0.210484	0.3975475	0.03669753	0.08353418	0.06335408	0.05020501
28.683	1	0.001870936	0.00113644	0.007558156	0.006307364	0.001150615	0.003605939	0.01561918	0.01106742	0.004539773	0.004621472	0.004742321	0.004005176	0.0118883	0.009071559	0.01043058	0.01035554	0.001547339	0.001406977	0.001379542	0.001075848	0.003100428	0.006153493	0.004797622	0.002000047
28.683	1	0.1675316	0.09795819	0.1366233	0.128046	0.2451448	0.4592391	1.806629	1.367714	0.1346996	0.0873452	0.1873937	0.1334182	1.247826	1.027326	1.336202	1.254928	0.1383681	0.1605088	0.1971968	0.09281487	0.6007159	0.8133559	0.5625165	0.2211101
28.771	1	0.02833885	0.01957005	0.006965766	0.004554751	0.001728237	0.004237258	0.01633007	0.01237663	0.00369361	0.004795299	0.006061714	0.003261378	0.01173006	0.008931519	0.01093199	0.01030505	0.009511875	0.009177979	0.0179856	0.008188717	0.00546005	0.007533464	0.004527033	0.002022205
28.772	1	0.4352478	0.3023474	2.58327	2.233673	0.1554533	0.1812223	0.232245	0.1595733	1.37458	1.505452	1.828233	1.123404	0.09177816	0.05464922	0.075326	0.07336303	0.2969821	0.3373226	0.1573814	0.3835959	0.04956421	0.07393136	0.07134635	0.04196422
28.773	1	0.001801863	0.001052659	0.007753292	0.006048427	0.0009515134	0.00384876	0.01691763	0.01184585	0.004356469	0.004701036	0.00520862	0.004104939	0.01234191	0.009884101	0.01088303	0.01066023	0.001561509	0.001701618	0.001487819	0.001061403	0.003157116	0.007187671	0.005870308	0.003166374
28.773	1	0.1688923	0.09056395	0.1052652	0.1281889	0.2292614	0.4937033	1.901981	1.493696	0.09528872	0.119329	0.1622105	0.1539653	1.330039	1.068901	1.337447	1.26406	0.1305305	0.1910036	0.2058156	0.09070912	0.6265383	0.9301914	0.656573	0.2746243
28.880	1	0.02464084	0.0170507	0.006641761	0.005109297	0.001736504	0.0040726	0.01845412	0.01371708	0.003476167	0.003716361	0.006050077	0.00270087	0.01193201	0.009193187	0.01088427	0.01030412	0.007798417	0.008098941	0.01559495	0.006705636	0.005322004	0.007921793	0.004928988	0.002700492
28.880	1	0.4373348	0.3938014	2.540468	2.17794	0.1540218	0.1748733	0.2277184	0.1570934	1.371904	1.385955	1.83672	1.13257	0.07606423	0.06339195	0.06171634	0.06568563	0.3132688	0.3456957	0.1780738	0.429203	0.0558464	0.06107901	0.07814658	0.05292845
28.881	1	0.00160804	0.001309391	0.007765677	0.006327383	0.00267121	0.005128024	0.0193556	0.01302867	0.004602669	0.00464548	0.005775341	0.004307257	0.01260934	0.01071896	0.01024134	0.01068479	0.00190526	0.001825013	0.002530438	0.00203619	0.007399326	0.01109383	0.01252357	0.008560211
28.881	1	0.1480077	0.1027548	0.1125601	0.1598376	0.215185	0.5337699	2.13384	1.652646	0.07588471	0.1450426	0.2283805	0.1674123	1.356469	1.06401	1.287236	1.29135	0.1233411	0.1659561	0.1797948	0.09555379	0.6407342	1.008921	0.7441742	0.34129
28.971	1	0.02360435	0.015877	0.005895887	0.005285249	0.001868632	0.003613799	0.01957081	0.01389385	0.003413136	0.00323081	0.005997484	0.002579185	0.01151682	0.009024432	0.01001965	0.009323705	0.007707617	0.007831036	0.01480686	0.006400078	0.00531345	0.007956433	0.005192472	0.003390597
28.972	1	0.4419956	0.4765687	2.488406	2.152244	0.1665249	0.1715338	0.2250675	0.1555702	1.423999	1.282867	1.831263	1.149851	0.07056937	0.07866946	0.06226421	0.06723895	0.3290162	0.3610369	0.2493576	0.4769719	0.06804574	0.06555614	0.0794952	0.07079508
28.973	1	0.07552732	0.0501722	0.02809851	0.02439834	0.08982659	0.09951464	0.09755566	0.06670233	0.06163316	0.04049183	0.02998509	0.03566636	0.09286095	0.09696031	0.08415043	0.07672497	0.06695556	0.04921664	0.04069069	0.04494047	0.1209167	0.1337171	0.1326749	0.09721319
28.973	1	0.1363221	0.1284949	0.1092291	0.1618403	0.1803713	0.4800074	2.278997	1.605687	0.06887831	0.1175028	0.1951487	0.1433689	1.341837	1.030131	1.13672	1.209633	0.08362799	0.1944789	0.1866818	0.1248166	0.6385271	1.030432	0.7831367	0.4441788
29.071	1	0.02241394	0.01491011	0.005413202	0.005232112	0.001638715	0.003179108	0.02085364	0.01438881	0.003684829	0.002561965	0.006475765	0.00289961	0.01163081	0.00940829	0.008975443	0.008946107	0.007650767	0.006608963	0.01315114	0.006422204	0.005030063	0.008209468	0.005599944	0.003877855
29.072	1	0.4317891	0.5602014	2.417563	2.119708	0.1753035	0.1616778	0.2218331	0.1704995	1.459613	1.125342	1.807797	1.196083	0.0692815	0.0763997	0.06863421	0.06412712	0.3221128	0.3864869	0.3480646	0.4545813	0.07219702	0.05983425	0.08024004	0.05635197
29.073	1	0.1535009	0.1099526	0.06557827	0.03780243	0.09137591	0.1106728	0.1054958	0.07124121	0.05576564	0.04889259	0.04807004	0.04772241	0.07621821	0.09466625	0.09932197	0.09347482	0.07639788	0.06940373	0.09331203	0.1004313	0.2374366	0.2563704	0.2484006	0.1823752
29.073	1	0.114177	0.1051942	0.1383909	0.1539735	0.1293769	0.4224107	2.41388	1.641804	0.1007911	0.1113225	0.2222297	0.099404	1.359581	1.044421	1.012898	1.127532	0.1115733	0.175933	0.1867186	0.1288148	0.5799852	1.005312	0.8496038	0.5369574
29.171	1	0.03232842	0.02086758	0.004832868	0.005281681	0.00218722	0.00332426	0.01743426	0.01200591	0.003665434	0.002533651	0.006368454	0.00304554	0.009966058	0.008554097	0.008951997	0.008239188	0.01108886	0.006851812	0.01925905	0.01012741	0.004752712	0.007303947	0.004617948	0.003268558
29.172	1	0.3893513	0.6014219	2.444314	2.170539	0.1786894	0.1546566	0.222191	0.1804834	1.526077	1.084414	1.756422	1.219631	0.0594465	0.07332645	0.0731821	0.05036992	0.3303495	0.4115401	0.4527566	0.4357715	0.05890317	0.05158708	0.08481044	0.05036291
29.173	1	0.002095368	0.001869619	0.006612291	0.00629942	0.001292363	0.002651868	0.01719152	0.01221857	0.004959487	0.004317581	0.005941954	0.003913954	0.01021346	0.0095427	0.008521318	0.008201527	0.002123784	0.00172918	0.002744593	0.001735323	0.006076809	0.007874448	0.007552722	0.005695051
29.173	1	0.1349313	0.131167	0.1797219	0.1878655	0.1558174	0.4029724	2.085554	1.42454	0.1132424	0.112505	0.2024971	0.158164	1.265321	0.9702041	1.053539	1.081277	0.1701627	0.1765782	0.1565471	0.08509029	0.529998	0.914223	0.707304	0.4976808
29.271	1	0.03766239	0.02383361	0.005724895	0.005999633	0.002995047	0.003432615	0.01684282	0.01179116	0.004082065	0.002529363	0.006430584	0.003494472	0.00987928	0.009267028	0.00896877	0.00863409	0.0132673	0.00708423	0.02354078	0.01269498	0.004912201	0.007123329	0.004046928	0.003420073
29.272	1	0.3688949	0.6560862	2.40302	2.103973	0.1857488	0.1531534	0.2127556	0.1765391	1.59087	1.099466	1.690662	1.247498	0.05510075	0.0704765	0.07460171	0.04640044	0.3616071	0.4166785	0.5318453	0.3808928	0.06610286	0.05796509	0.08210862	0.05186919
29.273	1	0.001937945	0.001619095	0.006454484	0.006045558	0.001881353	0.001876211	0.01624883	0.01210964	0.005029238	0.004563663	0.005366342	0.003814882	0.009405653	0.009016013	0.008613798	0.007671714	0.001854568	0.0009714114	0.00227927	0.001205445	0.004855165	0.006600906	0.005842341	0.0049528
29.273	1	0.101129	0.07697225	0.1166901	0.1518566	0.2150646	0.3934401	1.983508	1.394132	0.1465382	0.1613326	0.1741048	0.1325302	1.187462	1.00248	1.082448	1.045031	0.1726366	0.183376	0.1636097	0.08798897	0.4717554	0.8718348	0.5784692	0.5115158
29.371	1	0.03543655	0.02228691	0.004919552	0.006016231	0.002874962	0.003306058	0.01550455	0.01098951	0.003871351	0.003461884	0.005901177	0.003335197	0.008696115	0.008221696	0.007333756	0.007136656	0.01243883	0.006053615	0.02197161	0.01233847	0.004396327	0.005999204	0.002628384	0.002885567
29.372	1	0.3594716	0.7094942	2.350249	2.030636	0.1940587	0.1708503	0.1796358	0.1631955	1.635437	1.190297	1.600752	1.239259	0.05334086	0.06673624	0.07246239	0.0370672	0.4129686	0.4119964	0.5820623	0.3336987	0.074554	0.07798546	0.07436434	0.06111234
29.373	1	0.001335695	0.001979416	0.006016449	0.006227914	0.001797015	0.002611599	0.01455993	0.01172329	0.004629356	0.004407115	0.005500989	0.003691475	0.008439344	0.008198846	0.007527661	0.006727584	0.00240603	0.002213412	0.002916815	0.00186175	0.006969108	0.008792208	0.008785893	0.007083751
29.373	1	0.1358054	0.1228582	0.1957083	0.1566664	0.26997	0.3351375	1.885678	1.313468	0.1610005	0.1327225	0.2119037	0.1155711	1.117132	0.9541906	0.9719763	0.9733117	0.2249815	0.1918031	0.1364412	0.1209028	0.4428417	0.766085	0.400587	0.4710805
29.471	1	0.04717411	0.03190591	0.01288843	0.0118205	0.0071488	0.007123772	0.01752102	0.01283751	0.009513681	0.01019619	0.01142896	0.008655048	0.01129911	0.01057548	0.01108736	0.009283456	0.0194489	0.01140465	0.03195216	0.01708645	0.007931963	0.009382915	0.006403532	0.005603993
29.472	1	0.3463676	0.7019381	2.330136	2.021174	0.1754839	0.1709381	0.1678292	0.1633775	1.637627	1.293043	1.528342	1.224821	0.06206322	0.06347079	0.07806721	0.03667198	0.4497083	0.3698264	0.57826	0.3188074	0.06301781	0.06565054	0.06539449	0.06095368
29.473	1	0.001035458	0.001798175	0.006178174	0.00593516	0.002184446	0.00273533	0.01266533	0.009560062	0.004656297	0.004306079	0.004845725	0.003280096	0.007799726	0.006981738	0.006380788	0.006006611	0.001885082	0.001874942	0.001499148	0.001079484	0.0025527	0.005016324	0.002483895	0.002729617
29.474	1	0.1663612	0.1380802	0.1579368	0.1342503	0.2811335	0.3074409	1.576197	1.116528	0.1515688	0.08114025	0.1754419	0.08694001	0.9866131	0.8355666	0.850547	0.8367283	0.1856934	0.2020261	0.107166	0.07818941	0.4581131	0.6543599	0.3109747	0.4313251
29.571	1	0.0820064	0.06598574	0.04381569	0.0388416	0.01685318	0.02071113	0.02639954	0.02509465	0.03458882	0.0399706	0.03841261	0.03291086	0.02587903	0.02381742	0.02195086	0.01955425	0.04747601	0.03936911	0.06507738	0.02937604	0.02241496	0.02394686	0.01960728	0.01315761
29.572	1	0.3500256	0.6781475	2.318629	2.093758	0.1826882	0.1812185	0.1803471	0.1697734	1.642836	1.441766	1.528909	1.224396	0.06404496	0.06192243	0.07896499	0.04500118	0.4503235	0.351432	0.5343593	0.3582209	0.04855745	0.05620055	0.06684859	0.05532175
29.573	1	0.001547437	0.001616689	0.006753666	0.006008847	0.002072429	0.001991674	0.01374121	0.009941356	0.004721787	0.004259445	0.004889589	0.003408051	0.007972483	0.006899257	0.007089789	0.005887256	0.001336555	0.001718993	0.001601553	0.00109831	0.003566528	0.006066279	0.004144651	0.004098604
29.573	1	0.1960033	0.1930008	0.1157143	0.1242411	0.3113829	0.3193625	1.732276	1.128816	0.1672403	0.1277963	0.1993261	0.1261179	0.938062	0.8313057	0.8912172	0.8086254	0.1575597	0.1286024	0.1229453	0.08659407	0.5760451	0.6273617	0.3659886	0.4336269
29.671	1	0.1019838	0.08346443	0.05788554	0.05367321	0.01361022	0.01579288	0.02839643	0.02103529	0.04922922	0.06025938	0.05494556	0.04240269	0.01800613	0.0180119	0.01762352	0.01571744	0.05961346	0.05992878	0.08351722	0.04481229	0.01792284	0.01905087	0.01427048	0.01330932
29.672	1	0.3545292	0.639192	2.326686	2.181639	0.1866368	0.1791583	0.1871064	0.1723978	1.592424	1.504244	1.558163	1.192784	0.06734112	0.0608046	0.07154814	0.05063104	0.4313186	0.3428793	0.4585615	0.454779	0.04663745	0.04965371	0.07820115	0.05622596
29.673	1	0.002006219	0.001885014	0.006886551	0.006232417	0.002501007	0.002465797	0.01399613	0.009579658	0.005046751	0.004610058	0.004657119	0.003512113	0.008805587	0.006809231	0.008237535	0.006434759	0.001550578	0.001569962	0.001274518	0.001273652	0.003724113	0.00622636	0.003679949	0.004119223
29.673	1	0.2069202	0.1847011	0.126838	0.1183172	0.3566944	0.3989835	1.771757	1.133639	0.1774733	0.11985	0.1873254	0.1818198	0.9831166	0.8286138	1.032719	0.875192	0.1826686	0.1039794	0.1286069	0.126719	0.7081583	0.6441655	0.3385786	0.4333486
29.771	1	0.1221459	0.1005946	0.07402233	0.06822152	0.01345644	0.01647441	0.03413865	0.02288274	0.06674911	0.08266912	0.07535262	0.05699873	0.02245041	0.01702179	0.02149386	0.02199156	0.07650739	0.08175978	0.1049187	0.06105931	0.02401557	0.02334197	0.01405821	0.01144818
29.772	1	0.3441172	0.5968331	2.368517	2.219429	0.1831386	0.1852365	0.1861416	0.1574939	1.544986	1.584377	1.579564	1.158038	0.06286001	0.04811971	0.07692022	0.05491815	0.3992179	0.333313	0.4038186	0.5467549	0.05187792	0.04746805	0.08635571	0.05215793
29.773	1	0.002053859	0.002084827	0.007249692	0.00654074	0.003739075	0.003299838	0.01480392	0.009813773	0.005136107	0.005164606	0.004348795	0.003364771	0.009807791	0.006887045	0.008920686	0.006452237	0.001437102	0.00241741	0.001868709	0.001774044	0.006285595	0.009865441	0.006797664	0.007434931
29.774	1	0.181811	0.1411151	0.1784102	0.09268304	0.3947511	0.5004044	1.900784	1.219946	0.1472718	0.08104596	0.1823323	0.1238683	1.101481	0.9054904	1.029571	0.8222621	0.1242184	0.1452291	0.124427	0.1111338	0.7509846	0.6962875	0.3466805	0.4300383
29.871	1	0.1183084	0.1036878	0.08405955	0.07470429	0.01693145	0.01895524	0.029009	0.02415537	0.07472738	0.08609168	0.08054729	0.06479633	0.0231924	0.02020239	0.02177764	0.01859096	0.08605637	0.08894193	0.1036251	0.06638753	0.02008483	0.01793512	0.01573973	0.01071956
29.872	1	0.3439291	0.549818	2.380113	2.215481	0.1800616	0.1839756	0.1992956	0.1537533	1.464232	1.562347	1.642094	1.125184	0.07599671	0.04253562	0.08424564	0.07139803	0.3899318	0.3400266	0.3456765	0.5924016	0.07091078	0.06823559	0.0959501	0.05410868
29.873	1	0.002043701	0.002096724	0.007116248	0.006907351	0.004492354	0.004708248	0.01568689	0.01081119	0.005008923	0.005338565	0.004997606	0.003462141	0.01103653	0.007667117	0.009233712	0.005992774	0.001787919	0.002616254	0.002131122	0.002125172	0.008688234	0.01219659	0.009236268	0.009684831
29.873	1	0.1244266	0.1526716	0.141718	0.1197233	0.3968986	0.625283	2.004747	1.452589	0.1045138	0.1314369	0.2339463	0.1118539	1.199552	0.9804232	1.06167	0.7705305	0.1222718	0.1631335	0.1048923	0.1185656	0.800966	0.8334535	0.3587363	0.399713
29.971	1	0.1937015	0.1725461	0.1289982	0.1115307	0.01336318	0.01354541	0.03125035	0.02111571	0.1100378	0.116342	0.1044781	0.09201445	0.03033046	0.02505615	0.02092836	0.01935768	0.1136549	0.137367	0.1782688	0.1203583	0.02280758	0.01567441	0.02024497	0.02652531
29.972	1	0.3634099	0.4845283	2.45237	2.254428	0.1822256	0.1853597	0.2146273	0.1485221	1.480125	1.613669	1.732992	1.11794	0.08131455	0.05177226	0.07347989	0.07414953	0.3508252	0.3552949	0.3095094	0.5411892	0.0533194	0.06661938	0.09901038	0.04924632
29.973	1	0.001708397	0.001726729	0.007210448	0.006944164	0.003744272	0.004419274	0.01633472	0.01186259	0.005075315	0.005312301	0.005540452	0.003263968	0.01176092	0.009050823	0.009841619	0.006193072	0.001379671	0.002184097	0.001508313	0.00165893	0.006986363	0.009473728	0.006063926	0.007110734
29.973	1	0.1169325	0.1615545	0.1380307	0.09508557	0.3475323	0.6064276	2.068405	1.578883	0.09316278	0.1153152	0.2215004	0.1195227	1.317512	1.1444	1.131947	0.7399247	0.1465862	0.1697414	0.1138936	0.1139503	0.8253826	0.9606994	0.305917	0.3135354
30.071	1	0.2038688	0.1864407	0.1629202	0.1450359	0.01084594	0.0177102	0.03360094	0.02479477	0.1017462	0.1161189	0.1054908	0.07885693	0.0249654	0.02140842	0.02089098	0.0192325	0.1316969	0.1493631	0.1724113	0.1299612	0.02173797	0.02018888	0.01464722	0.02086068
30.072	1	0.3744008	0.405322	2.489871	2.270605	0.1743923	0.2058841	0.2295346	0.1507038	1.48111	1.640771	1.807236	1.12539	0.09287923	0.06067995	0.07651391	0.07180926	0.3336952	0.3837685	0.2892931	0.4731491	0.03960393	0.07376096	0.09268248	0.04166251
30.073	1	0.001642296	0.001944201	0.007360791	0.006885001	0.005820157	0.007243683	0.01739155	0.01369106	0.005134423	0.005411448	0.00616369	0.003078233	0.01210324	0.01046761	0.0097181	0.005771678	0.001931618	0.002304746	0.002631857	0.002246062	0.01158903	0.01447845	0.01250435	0.01255865
30.073	1	0.1006998	0.2012432	0.1513754	0.1138502	0.2683374	0.592393	2.213731	1.75245	0.09368163	0.1255902	0.2461108	0.1274983	1.351265	1.30893	1.12465	0.7344524	0.163827	0.1535441	0.08729295	0.06935902	0.8074228	1.053127	0.2985305	0.2004462
30.171	1	0.1853032	0.1697518	0.1497319	0.1321818	0.01377131	0.01422693	0.03047069	0.02544868	0.1055672	0.10926	0.102122	0.08512102	0.02157436	0.0237124	0.02264015	0.01812582	0.1273112	0.1349688	0.1468997	0.113854	0.01991614	0.02264151	0.02162938	0.01751095
30.172	1	0.3975605	0.3538464	2.497519	2.250254	0.1707145	0.2098784	0.2141011	0.1584239	1.490981	1.661686	1.824654	1.113841	0.09780092	0.05484362	0.06970162	0.07754927	0.3262136	0.3932387	0.284366	0.3904594	0.04185785	0.0912505	0.07201251	0.04019433
30.173	1	0.001548121	0.002054914	0.00732894	0.006362668	0.006653037	0.008748105	0.01657738	0.01334618	0.005060343	0.005396116	0.00634733	0.002710077	0.01140368	0.01076869	0.009268152	0.00528847	0.002581537	0.002795355	0.0029716	0.00236993	0.01362777	0.0162904	0.01493205	0.01465423
30.173	1	0.1032268	0.1858966	0.1389925	0.1388991	0.1523633	0.4934459	2.194569	1.702443	0.08297931	0.1203565	0.2626658	0.1452191	1.294612	1.354839	1.11935	0.7208575	0.1680298	0.142825	0.09729964	0.1052379	0.740754	0.9999869	0.3166076	0.1244887
30.271	1	0.1733275	0.1596991	0.1425456	0.1262105	0.02150862	0.02140803	0.03062038	0.02473045	0.1120453	0.113646	0.1057857	0.0889047	0.0269469	0.02223712	0.0216522	0.01563511	0.1313473	0.1354745	0.1412895	0.1087318	0.02780314	0.03117636	0.02725707	0.02236055
30.272	1	0.3838636	0.3223254	2.491692	2.203931	0.1626435	0.1977662	0.2189892	0.1638377	1.472195	1.593057	1.835121	1.115452	0.09613126	0.07324478	0.06659921	0.07149849	0.3340534	0.3986075	0.2572829	0.3462609	0.05223742	0.09462038	0.06152827	0.04547461
30.273	1	0.0016575	0.00155622	0.007336534	0.006211441	0.005425982	0.008159674	0.01604036	0.01320155	0.004783293	0.004957084	0.00633136	0.002462856	0.01065137	0.01065819	0.00899122	0.005601052	0.002417473	0.002426996	0.002786343	0.002167691	0.0114431	0.01307759	0.01245037	0.01271917
30.273	1	0.1387651	0.1569797	0.1495732	0.1506664	0.1294985	0.4568684	2.161729	1.650634	0.1141373	0.1091615	0.1788728	0.1525566	1.241664	1.397501	1.120849	0.728086	0.1405428	0.1625166	0.1405039	0.1017869	0.6471524	0.9178871	0.3571059	0.1859011
30.371	1	0.2181205	0.2010742	0.1799317	0.1604475	0.02623561	0.02697209	0.03618859	0.03254947	0.1129658	0.1126929	0.1042206	0.08848743	0.02622658	0.02311918	0.02286764	0.01753569	0.1409638	0.1449559	0.1557068	0.12777	0.03319493	0.03494458	0.03217172	0.02682624
30.372	1	0.3800506	0.2874421	2.519256	2.167617	0.1855894	0.1802564	0.2216934	0.1597454	1.536154	1.55218	1.840596	1.112912	0.09358509	0.09209052	0.0553224	0.06258882	0.3825973	0.3760226	0.2192405	0.3776472	0.05520572	0.08971604	0.04063446	0.05556453
30.373	1	0.001795892	0.001020974	0.007037454	0.006371318	0.004370872	0.006565794	0.01566018	0.01303025	0.004835196	0.004778625	0.006578774	0.002718893	0.009835171	0.01000971	0.009437979	0.005965559	0.002145011	0.001596446	0.002023727	0.00183663	0.009155366	0.009450586	0.009545694	0.01004014
30.373	1	0.1694233	0.1322768	0.1615527	0.1323626	0.2086677	0.4480719	2.070479	1.577693	0.1128931	0.1081818	0.1981463	0.1238239	1.171332	1.31691	1.145146	0.8162387	0.1546055	0.1752675	0.1527291	0.1278196	0.60651	0.8385447	0.3828957	0.2666699
30.471	1	0.1755398	0.1607985	0.1426435	0.1289331	0.02649138	0.0250645	0.03610689	0.03119076	0.1146997	0.1128608	0.1057762	0.09114647	0.02161554	0.02330083	0.02312627	0.0196757	0.1322907	0.1305588	0.1402388	0.1119597	0.029493	0.03191869	0.02994226	0.0259398
30.472	1	0.3841432	0.2886835	2.48537	2.103514	0.1885336	0.1807569	0.2271719	0.1718071	1.588453	1.530277	1.848956	1.095734	0.09560296	0.09075997	0.04231661	0.05830694	0.4205667	0.3498141	0.2316949	0.4517879	0.05313511	0.07505452	0.05130354	0.06319549
30.473	1	0.002726828	0.0009462989	0.006842686	0.005909253	0.005250826	0.00633715	0.01437952	0.01242759	0.005311949	0.004699183	0.006503576	0.002858792	0.009367552	0.009057402	0.0090749	0.00597931	0.002246742	0.001669618	0.001983061	0.001838479	0.008989053	0.00909069	0.00934048	0.00958013
30.473	1	0.2155659	0.09482205	0.1255199	0.1595887	0.2587842	0.4315423	1.912894	1.457232	0.1210994	0.1053248	0.1914058	0.09111232	1.159629	1.224928	1.208773	0.8650538	0.1612871	0.1545108	0.1131733	0.1477154	0.5501213	0.7233502	0.4206409	0.3325796
30.571	1	0.1206158	0.1102428	0.0950784	0.08806188	0.02165668	0.02176483	0.03397618	0.02451201	0.1092057	0.106342	0.1014313	0.08934924	0.03250367	0.0258789	0.03012342	0.02398151	0.1157487	0.1091956	0.120947	0.09348664	0.02448301	0.02954211	0.02757496	0.01724116
30.572	1	0.4037376	0.3204765	2.443149	2.073089	0.2010572	0.1741549	0.2208926	0.1731474	1.606047	1.42357	1.821983	1.089416	0.09085809	0.07034078	0.06066169	0.06100401	0.448857	0.3275393	0.31139	0.5185794	0.04342774	0.07469525	0.05318828	0.05436536
30.573	1	0.002802823	0.001443113	0.006537922	0.0059828	0.006153225	0.006211901	0.01366975	0.01180285	0.00535013	0.004525139	0.006167868	0.002834692	0.009086088	0.008561567	0.008987776	0.006304285	0.002127453	0.002163764	0.002475327	0.002628376	0.009253023	0.009284514	0.01012336	0.01000371
30.574	1	0.2380133	0.100947	0.1485543	0.1406056	0.2631333	0.4323775	1.832072	1.386108	0.1415175	0.1242605	0.169144	0.1294781	1.112555	1.088965	1.197955	0.9236771	0.2142626	0.1392039	0.1398642	0.1444855	0.509335	0.6725341	0.4876777	0.3499188
30.671	1	0.1066971	0.09568744	0.08087618	0.07511018	0.02086963	0.02266785	0.02761669	0.02917912	0.09246577	0.0892945	0.08547923	0.07594297	0.03077975	0.03269732	0.03288832	0.02540709	0.0921881	0.08202976	0.09637169	0.07605063	0.0164187	0.01154733	0.01048745	0.0106029
30.672	1	0.4222385	0.3637135	2.417299	2.058332	0.1899971	0.1626464	0.2155243	0.1608376	1.605741	1.310105	1.760175	1.082553	0.07874418	0.05804801	0.07589678	0.06347675	0.4499639	0.2988321	0.4177645	0.5442391	0.04336998	0.08354371	0.05548888	0.03958869
30.673	1	0.002385552	0.001159853	0.006293236	0.005630583	0.005208621	0.004357908	0.01358349	0.01132406	0.00506445	0.004128003	0.005866052	0.002899416	0.008781785	0.008146012	0.009370414	0.007106218	0.00160407	0.001408396	0.002126705	0.002178569	0.006468163	0.006564374	0.007903871	0.00692264
30.673	1	0.2422714	0.1070258	0.1676692	0.09449276	0.2115696	0.494988	1.736878	1.261102	0.1261007	0.1304609	0.1630956	0.09181114	1.060082	0.9928469	1.211787	1.016596	0.2076363	0.1664084	0.1001811	0.1131523	0.4817782	0.6765334	0.4603245	0.3604422
30.771	1	0.1323343	0.1292277	0.1031478	0.08937126	0.01869841	0.02852211	0.04598853	0.02307664	0.1086619	0.1215465	0.1175644	0.08811188	0.02509498	0.03369795	0.0341649	0.02035744	0.1046453	0.1071497	0.1358404	0.09527845	0.01983353	0.03532476	0.02727021	0.01220528
30.772	1	0.4151118	0.4106478	2.432166	2.113896	0.1802135	0.1591817	0.2064618	0.1549194	1.624119	1.200928	1.691476	1.06834	0.06968766	0.0538032	0.0661479	0.07570462	0.4186553	0.2747554	0.502919	0.5438107	0.03306058	0.0850213	0.0616605	0.04918678
30.773	1	0.001931433	0.001303616	0.006486277	0.00621242	0.005871789	0.005332799	0.01471007	0.01181253	0.005184992	0.004310206	0.005523077	0.00331115	0.009402634	0.007673877	0.009392281	0.007453653	0.001916382	0.001334863	0.002359127	0.00257662	0.007841044	0.008763595	0.01040692	0.008991139
30.773	1	0.2090166	0.1290314	0.1240406	0.1736529	0.2021327	0.4873597	1.799443	1.303696	0.08216319	0.1459287	0.2451	0.1340492	1.103136	0.8814212	1.201009	1.10134	0.1977121	0.1693437	0.09369076	0.09687591	0.4699413	0.7153479	0.5712911	0.419382
30.871	1	0.1483221	0.1418725	0.1084938	0.09282206	0.02321722	0.03629812	0.0420127	0.02765358	0.1106933	0.1306533	0.1260239	0.08853288	0.02750892	0.04021711	0.04002846	0.02112053	0.1036022	0.1113658	0.1459231	0.09999708	0.021462	0.03297779	0.02935283	0.01667469
30.872	1	0.4117267	0.4373003	2.43596	2.129627	0.1907173	0.157276	0.1875845	0.1673149	1.661329	1.109359	1.595845	1.063488	0.06983361	0.05399273	0.05476875	0.08176403	0.3989325	0.2978094	0.5335264	0.5123057	0.03822665	0.09305221	0.0501114	0.06212575
30.873	1	0.001695983	0.001087028	0.006773277	0.006382429	0.005695116	0.005741718	0.01542456	0.01184167	0.005225526	0.004312257	0.004953714	0.003098462	0.009833292	0.0069283	0.008613676	0.007776933	0.002144133	0.001894323	0.002668499	0.002720466	0.008752099	0.009935313	0.0121564	0.0103888
30.873	1	0.1796434	0.1079552	0.1316994	0.1229625	0.226707	0.510317	1.879026	1.395178	0.09319043	0.09402544	0.1712005	0.1759763	1.141105	0.7860753	1.122084	1.171025	0.1617919	0.1472302	0.1066443	0.1027892	0.4617805	0.7671693	0.5640711	0.4276984
30.971	1	0.1450912	0.1326124	0.1088771	0.1006631	0.02545103	0.02787432	0.03876193	0.02871579	0.1141558	0.1251666	0.1257076	0.09740159	0.03664775	0.03167694	0.03323627	0.02913628	0.1112017	0.1119774	0.1334453	0.09847724	0.01855908	0.01989256	0.01681101	0.01242809
30.972	1	0.4239345	0.4495531	2.380162	2.110148	0.1859264	0.1607461	0.1791985	0.15536	1.653076	1.06225	1.544049	1.041495	0.08655657	0.06079304	0.0670696	0.07385982	0.4062299	0.34013	0.5565436	0.4462346	0.04243061	0.08191145	0.05426444	0.06523997
30.973	1	0.001777837	0.0009607913	0.006849497	0.006116988	0.004942929	0.005449371	0.015192	0.01112284	0.0053361	0.004047313	0.004570231	0.002896156	0.01026637	0.006741773	0.007894174	0.007117411	0.002853861	0.002227722	0.002890698	0.00242166	0.007869745	0.00888676	0.01114349	0.009401465
30.973	1	0.1816857	0.07691154	0.1320983	0.1128961	0.2567583	0.5032366	1.941036	1.392574	0.110382	0.09974232	0.21089	0.1286816	1.197983	0.7400721	1.038565	1.098522	0.1986398	0.1668049	0.1011745	0.1313941	0.50163	0.7644138	0.4515444	0.4012715
31.071	1	0.136171	0.12777	0.1099853	0.1058529	0.02072475	0.02259859	0.03895387	0.03170422	0.1230509	0.1200198	0.1221201	0.1066608	0.03410119	0.0313198	0.03176857	0.02596154	0.1219886	0.1163483	0.124669	0.09608637	0.01448785	0.01813059	0.01184536	0.007773505
31.072	1	0.4230673	0.4375299	2.321071	2.116314	0.1870404	0.1648585	0.1842323	0.1561288	1.616666	1.064059	1.561696	1.017959	0.09371819	0.0755278	0.08425178	0.07496505	0.3779293	0.3664144	0.576829	0.4367352	0.04766528	0.07239326	0.07458714	0.05812325
31.073	1	0.002033548	0.001107225	0.006783283	0.006075251	0.004882884	0.005499983	0.01541783	0.01122349	0.005280731	0.00405072	0.004276889	0.003026927	0.01051541	0.007480744	0.007736772	0.006931919	0.002742315	0.001981584	0.003177438	0.002219018	0.007042346	0.008620925	0.01107216	0.00871557
31.073	1	0.1882159	0.1106088	0.1270812	0.1322866	0.2574932	0.4497475	1.948222	1.444073	0.1319082	0.09236205	0.1877405	0.1715303	1.193656	0.8315792	1.017589	1.091054	0.1609548	0.1571208	0.1368032	0.1216655	0.5228465	0.8314212	0.3623855	0.3171506
31.171	1	0.1793618	0.1715927	0.1464373	0.1326364	0.01912247	0.02448082	0.03582679	0.02448213	0.128727	0.1335196	0.1332487	0.1090869	0.02670216	0.03012769	0.02765292	0.02384932	0.1495503	0.1496237	0.1614786	0.1244016	0.02785208	0.03160863	0.02722349	0.02008275
31.172	1	0.3990826	0.3810685	2.297668	2.175116	0.1823448	0.1774071	0.182242	0.1348471	1.630482	1.201415	1.51261	0.9618633	0.08858895	0.07590725	0.07203986	0.06554097	0.3106821	0.3913887	0.5278847	0.4637538	0.0395447	0.05868653	0.06356522	0.04884601
31.173	1	0.002086112	0.000781956	0.006776942	0.006408576	0.003802947	0.004918485	0.01527426	0.01088584	0.005054227	0.004596385	0.00476103	0.002858735	0.01019071	0.008352352	0.007766472	0.007005178	0.001716343	0.002138664	0.00255271	0.002250385	0.005363443	0.007016102	0.009549147	0.006985353
31.173	1	0.2115604	0.111314	0.1264777	0.1025861	0.2199153	0.3814503	1.893394	1.377824	0.1021136	0.09389493	0.2132553	0.1545591	1.146369	0.9217385	0.991066	1.078831	0.1185399	0.1648866	0.1255171	0.1275824	0.5487631	0.8594388	0.2876744	0.2870488
31.271	1	0.1980432	0.184911	0.1561988	0.1434812	0.02364448	0.02182048	0.0349425	0.0245705	0.1272571	0.1287148	0.127969	0.1102424	0.02804558	0.02605322	0.02801584	0.02464075	0.1594104	0.1596687	0.1719706	0.1417246	0.03725158	0.03670706	0.03407847	0.02758289
31.272	1	0.3739208	0.3314181	2.277434	2.253455	0.1633759	0.1756274	0.1763103	0.1367506	1.588617	1.290678	1.523985	0.9433903	0.0990759	0.08369641	0.0757569	0.07940201	0.2736258	0.4437028	0.4514912	0.5139915	0.05712219	0.0750163	0.05941016	0.05856687
31.273	1	0.002284017	0.001183852	0.007016635	0.006613371	0.00349673	0.005414293	0.01586389	0.01132132	0.004891416	0.00483893	0.004853698	0.002869401	0.01014646	0.009039108	0.00776906	0.007004728	0.001363558	0.002673567	0.002426633	0.002431432	0.005381021	0.007524271	0.01050185	0.007055352
31.273	1	0.2149234	0.1522135	0.1803016	0.1525711	0.2700651	0.320311	1.945977	1.385809	0.07411179	0.109124	0.2178124	0.1547174	1.155085	1.002368	1.007569	1.060346	0.09576167	0.1987875	0.1169128	0.1190028	0.5751059	0.9096787	0.3308939	0.3298549
31.371	1	0.1839716	0.1719187	0.1456785	0.142394	0.02306398	0.02054863	0.03005631	0.02457988	0.1328598	0.1363818	0.1356574	0.1182084	0.02801721	0.02584007	0.02694913	0.02700308	0.1605129	0.1602263	0.1673279	0.1362883	0.03573278	0.03294246	0.03209872	0.02696271
31.372	1	0.36701	0.2697839	2.277904	2.327935	0.1786184	0.1786508	0.1853028	0.1357047	1.54995	1.382458	1.559744	0.893437	0.09632526	0.08860622	0.08261887	0.06862182	0.2782854	0.4780857	0.3902836	0.5469653	0.06017792	0.0866898	0.07568911	0.05727095
31.373	1	0.001694082	0.00112115	0.006727968	0.006406182	0.002155972	0.004205584	0.01577329	0.01116357	0.005000035	0.004706489	0.004969459	0.002625379	0.01032732	0.009326647	0.007587145	0.006977009	0.001546026	0.002204561	0.002108539	0.001984338	0.004340277	0.006171621	0.008262552	0.004924153
31.373	1	0.1641797	0.1241138	0.137554	0.1083624	0.3479044	0.2576851	1.912133	1.362382	0.08337381	0.07581112	0.2212785	0.1323809	1.159167	1.048159	0.9829979	0.9840714	0.1664152	0.2232331	0.1418339	0.1476144	0.5793487	0.8650891	0.3467906	0.4246749
31.471	1	0.1603692	0.1534216	0.1326941	0.1342527	0.02875068	0.02800824	0.03434527	0.03110133	0.1372094	0.1421758	0.1413168	0.124518	0.02639443	0.03025474	0.02535608	0.02892619	0.1504446	0.1512435	0.1512293	0.1157831	0.0296028	0.02537747	0.02668547	0.0221202
31.472	1	0.3714765	0.228161	2.26531	2.358776	0.1724705	0.1835745	0.190676	0.1222393	1.466627	1.48055	1.603036	0.8478094	0.08109703	0.1018263	0.07692613	0.06369951	0.3063697	0.4918564	0.3466965	0.5325796	0.0616341	0.09136646	0.06693414	0.05814923
31.473	1	0.0009330258	0.001102168	0.006119422	0.006887264	0.002032936	0.003642941	0.01634344	0.01186866	0.005121611	0.004470784	0.005348562	0.002613162	0.009686976	0.009790095	0.007711572	0.007203818	0.001467751	0.001771183	0.001695704	0.001666624	0.004017305	0.006575044	0.007036898	0.004374768
31.473	1	0.1685624	0.1274751	0.1922328	0.1393826	0.3733503	0.1908041	1.933275	1.381981	0.12193	0.1103533	0.2168696	0.1251696	1.15352	1.107745	0.9535134	0.9739397	0.1836973	0.2277114	0.1295739	0.1270641	0.5982797	0.8752865	0.3211105	0.4376213
31.571	1	0.1815008	0.1689555	0.1388354	0.1350269	0.02465474	0.02248885	0.03258835	0.02919792	0.1309358	0.133781	0.132267	0.1186243	0.02289361	0.02201347	0.02272275	0.02551874	0.1507232	0.1578925	0.1628557	0.1260691	0.02934555	0.03323513	0.02871525	0.02469584
31.572	1	0.3826272	0.2527611	2.258089	2.416899	0.1704642	0.1998365	0.2100136	0.12797	1.44335	1.558436	1.671953	0.8328405	0.08767593	0.09592774	0.06679964	0.0774288	0.354532	0.5020421	0.3205968	0.5088314	0.06354374	0.08813877	0.05762181	0.05883834
31.573	1	0.0008571508	0.00119124	0.006130057	0.006979297	0.002288204	0.002353306	0.01607603	0.01179939	0.004888385	0.004786834	0.005685644	0.002522735	0.008746815	0.009573658	0.007221148	0.006587309	0.00138406	0.002289284	0.00151264	0.001451408	0.003672233	0.006422141	0.004731198	0.003232902
31.573	1	0.1755721	0.1277769	0.1663526	0.1715432	0.3631222	0.1275559	1.932319	1.347781	0.1053115	0.07183199	0.198584	0.1305377	1.086412	1.1083	0.9138349	0.8618904	0.1762049	0.2178853	0.1138006	0.09983796	0.5675118	0.8334231	0.3812054	0.465118
31.671	1	0.172887	0.1615002	0.1319003	0.1302773	0.0249579	0.02812272	0.04079769	0.03206129	0.1261977	0.1270836	0.1273856	0.1172903	0.02934655	0.02715009	0.02710212	0.02351515	0.1400254	0.1478471	0.1589642	0.1242977	0.03392775	0.03913948	0.03314667	0.0280863
31.672	1	0.3825688	0.3409285	2.251012	2.436276	0.1663095	0.1955221	0.2054116	0.1169503	1.447284	1.610276	1.698662	0.7944835	0.08830607	0.09907985	0.06658663	0.0723915	0.4062301	0.4989523	0.3075927	0.4370047	0.05224755	0.08144853	0.05990389	0.06129586
31.673	1	0.001541868	0.001223905	0.006184212	0.006952805	0.002965927	0.002590322	0.01698403	0.01227457	0.004752387	0.004856628	0.005832813	0.002910836	0.008417846	0.009627458	0.007676961	0.007220537	0.001271726	0.002303157	0.001405366	0.001353126	0.002787719	0.006990789	0.005402132	0.004089978
31.673	1	0.1456601	0.1240606	0.09200981	0.125817	0.3334261	0.1066652	2.01901	1.355842	0.1578905	0.08212608	0.2134446	0.1600216	1.056314	1.109785	0.9463309	0.9173877	0.1587058	0.1898145	0.09961964	0.1275708	0.4889765	0.8643245	0.4576477	0.544337
31.771	1	0.1456043	0.1364483	0.1064241	0.1068748	0.01689717	0.01882076	0.03199981	0.02511588	0.1123239	0.1153256	0.1119232	0.1035834	0.02163423	0.02207549	0.0202219	0.01827104	0.119868	0.1231847	0.1372964	0.1064743	0.01870965	0.02166633	0.02067401	0.01797404
31.772	1	0.3851971	0.423458	2.230554	2.431693	0.1653408	0.1933856	0.2166857	0.1241764	1.48435	1.623157	1.729389	0.7840666	0.09772055	0.08816458	0.07774199	0.07439429	0.4684446	0.4883018	0.3138484	0.3382174	0.05265568	0.07723286	0.06146389	0.04279166
31.773	1	0.002042042	0.001632476	0.006253504	0.007135556	0.002789392	0.003277471	0.01695064	0.01167897	0.004653935	0.004844209	0.005676318	0.003141751	0.008181618	0.008958106	0.006900573	0.006794663	0.001707681	0.00204919	0.001726899	0.001263699	0.002444989	0.007321452	0.005641352	0.004595296
31.773	1	0.1476994	0.1677635	0.1726038	0.1271268	0.2919189	0.1353391	2.059355	1.289689	0.1774948	0.09000954	0.2092594	0.1688155	0.9655553	1.053666	0.9010404	0.8877645	0.1437606	0.2358029	0.1278673	0.1156363	0.4254167	0.8462587	0.513099	0.5722915
31.871	1	0.1253299	0.1164032	0.08838725	0.08958028	0.01278175	0.01391869	0.02822363	0.02082933	0.09043301	0.09480195	0.09175525	0.08275515	0.02330483	0.02192457	0.02099929	0.01744335	0.09317193	0.09420649	0.1119293	0.08623085	0.01252967	0.01542993	0.01194552	0.01124289
31.872	1	0.3755241	0.5002776	2.224484	2.399789	0.1625885	0.1847294	0.2159638	0.1437763	1.528029	1.590244	1.723404	0.7836064	0.103074	0.09517464	0.07458212	0.06975379	0.5162362	0.4762427	0.288825	0.3137764	0.04149621	0.07260594	0.0642076	0.04145482
31.873	1	0.002048244	0.001677737	0.00619944	0.007106263	0.001656679	0.002630683	0.01623984	0.01063456	0.004647008	0.004898319	0.005421119	0.003226904	0.00763745	0.00830476	0.006798422	0.006273308	0.001630243	0.001938519	0.001376489	0.000856932	0.00150276	0.006931501	0.004386576	0.003434681
31.873	1	0.1348371	0.1033924	0.1801688	0.1333032	0.2107955	0.2140067	1.98752	1.187314	0.1585471	0.1369779	0.1776398	0.1466475	0.8754664	0.9461141	0.9015056	0.7934713	0.1166763	0.1746838	0.1313288	0.1069	0.3623728	0.837706	0.5443713	0.5600396
31.970	1	0.1275916	0.1176419	0.0873399	0.08778677	0.01404735	0.01428651	0.0297425	0.02161074	0.08751669	0.09044462	0.08895446	0.07920994	0.0219812	0.02248336	0.01865384	0.01555668	0.08904648	0.08979216	0.1132116	0.08648838	0.01584743	0.01787382	0.01395036	0.01299681
31.971	1	0.3611307	0.5963343	2.256429	2.385839	0.1710022	0.1811244	0.2130263	0.1433349	1.568515	1.550929	1.717055	0.7772528	0.1011909	0.0949545	0.06650828	0.07026263	0.5322789	0.4650132	0.2282007	0.400676	0.04556357	0.07122636	0.06204207	0.05681155
31.971	1	0.001775175	0.001903053	0.006647023	0.006939134	0.002282923	0.003446141	0.01719852	0.009789639	0.004965686	0.00504239	0.005141409	0.003290059	0.007751096	0.008503736	0.006849953	0.005855155	0.002005053	0.001895784	0.001651729	0.0008326244	0.001936843	0.008033409	0.005885871	0.004582738
31.971	1	0.1310429	0.07830391	0.140577	0.1208194	0.2024572	0.2572061	2.075918	1.177094	0.2071563	0.1237967	0.1397533	0.1601773	0.8926377	0.8964632	0.9321879	0.7137725	0.1759299	0.1108275	0.1422295	0.1156176	0.3561345	0.8304153	0.5915186	0.6019181
32.071	1	0.1279513	0.117584	0.08848223	0.08940722	0.0196346	0.01934735	0.03343784	0.02779078	0.08744437	0.08845399	0.08922629	0.07434301	0.02724326	0.02251092	0.02473428	0.02174343	0.08721315	0.09015659	0.1142169	0.08745985	0.02939941	0.03054947	0.02817367	0.02354167
32.072	1	0.390755	0.7259947	2.299272	2.358894	0.1842534	0.1813894	0.2211949	0.12759	1.598239	1.4963	1.691362	0.7488928	0.1086156	0.1026149	0.0539819	0.08214266	0.5179359	0.4491046	0.206416	0.4967964	0.04937027	0.08472137	0.05883632	0.0552383
32.073	1	0.001415376	0.002175889	0.007070462	0.007002681	0.005164882	0.006495426	0.01820557	0.01028972	0.005588962	0.00494117	0.005140948	0.003458508	0.009021927	0.00879363	0.007415819	0.006218131	0.00247824	0.002304128	0.002430861	0.002182373	0.006977096	0.01321261	0.01157319	0.01020653
32.073	1	0.1390557	0.09830124	0.1726279	0.1150845	0.1737224	0.3385717	2.174052	1.313758	0.1843599	0.08706659	0.1823346	0.1632392	1.009796	0.91628	0.9607059	0.7908892	0.1553491	0.1238479	0.1207442	0.1476044	0.4094962	0.8679563	0.6064412	0.6026457
32.171	1	0.1255965	0.1158902	0.08914573	0.08947265	0.02214036	0.02412463	0.0343403	0.02680946	0.09150761	0.08901098	0.09028151	0.07437233	0.03001954	0.02791738	0.02646504	0.02257937	0.08704921	0.09114796	0.1120789	0.08539278	0.02889778	0.0308618	0.02868046	0.02103525
32.172	1	0.4129849	0.8427	2.298036	2.313946	0.1856708	0.1770915	0.2202793	0.1161344	1.62059	1.415899	1.657275	0.7512862	0.09461321	0.1090023	0.04939648	0.1100035	0.4601085	0.4434851	0.241342	0.5549013	0.03661451	0.06594221	0.08227328	0.0260866
32.173	1	0.001112706	0.002592169	0.007139972	0.006318103	0.005479456	0.007234843	0.01758204	0.009421127	0.005536842	0.004549851	0.00480517	0.003375854	0.009708915	0.008616332	0.006673738	0.005240331	0.002172453	0.002633759	0.002501091	0.00231324	0.007918218	0.01421825	0.01219984	0.01134947
32.173	1	0.1184224	0.1122366	0.1552647	0.1489432	0.1249141	0.4056685	2.122355	1.425075	0.1336883	0.08773325	0.1923369	0.1633267	1.11394	0.9448644	0.9333386	0.7444404	0.1285878	0.1286968	0.1141869	0.1222824	0.4400147	0.8806453	0.5397572	0.4755556
32.271	1	0.116697	0.1084751	0.08498083	0.08425966	0.02504704	0.02606808	0.03877794	0.0297155	0.0861497	0.08115352	0.08250239	0.06848582	0.03119546	0.03261475	0.02655153	0.02127122	0.08110305	0.0884057	0.1043724	0.07894777	0.02941306	0.03174639	0.0285541	0.02314678
32.272	1	0.4348538	0.9437914	2.315645	2.314931	0.1964472	0.1731587	0.2160859	0.1228663	1.660623	1.298861	1.557487	0.7575783	0.08634495	0.1143924	0.04746987	0.1002318	0.4021396	0.418539	0.2768971	0.5802964	0.04250563	0.05063589	0.08204582	0.05553323
32.273	1	0.00128212	0.002830359	0.006887477	0.006102822	0.004480199	0.006706404	0.01724669	0.009999347	0.005295141	0.004269274	0.004685451	0.003471865	0.01015753	0.008420861	0.006789265	0.005028667	0.001684023	0.002265429	0.002217838	0.002226562	0.006389034	0.01214505	0.009730618	0.00992238
32.274	1	0.1253555	0.1001414	0.1258095	0.1037838	0.1267354	0.427856	2.119016	1.513702	0.09534346	0.05641251	0.184406	0.1548604	1.181205	0.9800461	0.8982616	0.6826343	0.1283206	0.1283196	0.1259136	0.09954818	0.443091	0.9238434	0.4731392	0.326353
32.371	1	0.1454751	0.1372991	0.106111	0.09705819	0.02514052	0.02067429	0.03028421	0.02569691	0.1081327	0.09652245	0.09897492	0.08626197	0.02522715	0.02602044	0.02530141	0.02200004	0.09636217	0.1133215	0.1322152	0.09621036	0.02584591	0.0277792	0.02399041	0.01933019
32.372	1	0.46442	1.004235	2.35108	2.316156	0.1897547	0.1826188	0.2098524	0.1275255	1.684156	1.219838	1.471261	0.7631985	0.1039235	0.09710769	0.06685527	0.1086735	0.35723	0.4043389	0.3324818	0.537801	0.05791745	0.0485435	0.08230973	0.0702596
32.373	1	0.001650989	0.003054154	0.00700453	0.005869986	0.003543279	0.005781821	0.01687689	0.01090303	0.005515981	0.004146225	0.004799084	0.003535111	0.01041694	0.00876488	0.007350037	0.004819259	0.001495451	0.002608425	0.002456063	0.002467316	0.005068247	0.01059235	0.007797239	0.008665726
32.373	1	0.10877	0.1578589	0.150498	0.1211278	0.2197495	0.4091752	2.116251	1.534557	0.1324194	0.08853939	0.1836138	0.1936893	1.190315	1.074988	0.9343795	0.6535258	0.123493	0.1329773	0.1115821	0.06964548	0.4359014	0.9832729	0.3907683	0.2043069
32.472	1	0.1455596	0.1433141	0.1083545	0.0918879	0.02347939	0.02036069	0.03596741	0.02764038	0.1134596	0.09211847	0.09848235	0.09590091	0.02926795	0.03009094	0.02782143	0.02345319	0.09279574	0.1181828	0.1393727	0.09746835	0.02074022	0.01810528	0.02284278	0.01676541
32.473	1	0.4957294	1.057906	2.341643	2.281957	0.1981546	0.1771791	0.1844714	0.1307047	1.71467	1.149313	1.387364	0.7703048	0.08610359	0.08441562	0.07696066	0.07520186	0.3652031	0.3982991	0.4090253	0.4185297	0.0473888	0.05631033	0.08923738	0.07120861
32.474	1	0.001563986	0.003228265	0.007053679	0.006393178	0.001426534	0.003255373	0.01538205	0.01050354	0.005261298	0.003961651	0.00502616	0.003489146	0.009122179	0.007705887	0.00727734	0.00476792	0.0009004718	0.001672013	0.001878266	0.001335972	0.002363487	0.00631877	0.003149054	0.003594314
32.475	1	0.09002785	0.158448	0.1438205	0.1056671	0.2383641	0.3490784	1.951183	1.406652	0.1396434	0.1026334	0.211706	0.1632078	1.071256	1.026039	0.8960386	0.5504218	0.1513669	0.1313801	0.1393376	0.08212578	0.4105991	0.8988046	0.3516362	0.166846
32.571	1	0.1508429	0.1597982	0.1176597	0.08454756	0.02342733	0.0248893	0.04028316	0.03561634	0.1209856	0.08520558	0.08698926	0.101719	0.03727539	0.02876327	0.03260054	0.02488695	0.08399328	0.1275761	0.1548983	0.1029633	0.02280552	0.01918465	0.02372507	0.02351229
32.572	1	0.5231531	1.055995	2.328708	2.238138	0.2060407	0.1647022	0.1639693	0.1103866	1.706514	1.079434	1.266887	0.7555228	0.08192621	0.0858011	0.09651501	0.06129434	0.3881564	0.4036436	0.4546786	0.2885691	0.04767297	0.0636229	0.08319925	0.0652243
32.573	1	0.001788065	0.003381682	0.007055987	0.006462651	0.001849234	0.002256069	0.01500205	0.01145348	0.005369653	0.003512537	0.00483327	0.003118653	0.008905079	0.007976468	0.00779885	0.005455672	0.001265608	0.001542108	0.001938959	0.000834061	0.003269611	0.00615811	0.003112204	0.003173586
32.573	1	0.1099659	0.1303971	0.1729238	0.1316573	0.2637437	0.3368597	1.890109	1.426714	0.134392	0.118463	0.1697635	0.1622972	1.071836	1.114828	0.9341298	0.609018	0.1358505	0.1268803	0.1011202	0.09797666	0.4307094	0.8940326	0.3173083	0.1768893
32.671	1	0.1385869	0.1556175	0.1127061	0.06168784	0.0267548	0.02454334	0.03796391	0.03826887	0.1090628	0.05936272	0.06174783	0.0910019	0.03340279	0.02956469	0.03051585	0.02593981	0.05779765	0.1162909	0.1494432	0.09861628	0.02770418	0.03143493	0.03289955	0.03133271
32.672	1	0.5364986	1.023118	2.30572	2.175149	0.2073229	0.1448803	0.1434761	0.1142195	1.695965	1.089025	1.206476	0.7448129	0.08415599	0.08104393	0.1006945	0.07458721	0.4421678	0.4137721	0.456064	0.2134605	0.04569092	0.06268303	0.07194753	0.05324491
32.673	1	0.001550784	0.002696945	0.00642096	0.006514042	0.00193832	0.002411339	0.015293	0.01224506	0.005252525	0.00371774	0.004742778	0.003008225	0.008850872	0.008099611	0.007808982	0.006011305	0.001321689	0.001496979	0.00193644	0.0009178319	0.003162507	0.005224395	0.004083611	0.003457116
32.673	1	0.1199977	0.09898761	0.1319438	0.07904598	0.2370332	0.3745372	1.913336	1.436369	0.1464798	0.135494	0.1621641	0.2000876	1.057088	1.141025	0.9534487	0.7045143	0.1817409	0.1643447	0.1060265	0.1223942	0.4281411	0.8798323	0.4094552	0.3043262
32.771	1	0.1486371	0.1704981	0.1283842	0.05530675	0.02111846	0.0198245	0.03387036	0.02829685	0.1253786	0.07311302	0.08422031	0.1024564	0.02913673	0.02788876	0.02359025	0.02173799	0.07234839	0.1287408	0.1663976	0.1106392	0.01814641	0.01486759	0.01879411	0.01788081
32.772	1	0.5314179	0.9463662	2.333525	2.15453	0.196634	0.1515799	0.1373365	0.1129097	1.665571	1.160309	1.178656	0.7174109	0.09333109	0.0781819	0.07802422	0.06904518	0.4823473	0.3955552	0.4564613	0.2604419	0.06260854	0.05676476	0.06924896	0.0566599
32.773	1	0.0008882698	0.002784278	0.006425458	0.006743609	0.001640605	0.001982737	0.01563916	0.0130128	0.005356539	0.003980312	0.00475617	0.003126503	0.008849353	0.007990301	0.008072403	0.007299187	0.001374688	0.001618987	0.001980089	0.001102747	0.003254714	0.005025303	0.004901757	0.003370457
32.773	1	0.13327	0.114851	0.1901343	0.1122339	0.2010675	0.360439	1.909176	1.459159	0.1610146	0.1099279	0.1975463	0.1863718	1.057803	1.10839	1.031171	0.8691013	0.1492188	0.1954293	0.10108	0.13525	0.431754	0.8420918	0.4810402	0.3784241
32.871	1	0.1505497	0.1557485	0.1202499	0.08044039	0.02180254	0.01873591	0.03446734	0.03093691	0.1142585	0.09842809	0.1053571	0.10132	0.0309907	0.03181375	0.02663459	0.02373268	0.1031116	0.1280883	0.1610827	0.1107238	0.02325656	0.01383359	0.01963838	0.01410395
32.872	1	0.5265808	0.8971987	2.342068	2.165719	0.1849914	0.173035	0.1399648	0.1129313	1.63577	1.270721	1.20418	0.7052649	0.09426973	0.07870273	0.06429593	0.0640467	0.5310333	0.3947465	0.4574942	0.3343031	0.07091659	0.06199404	0.06302361	0.06756235
32.873	1	0.001232333	0.002487994	0.006320065	0.006690712	0.001367252	0.001969605	0.01508397	0.01242479	0.005221406	0.004371611	0.004788345	0.002860585	0.008482915	0.007277571	0.007771324	0.007598978	0.001280068	0.001589079	0.001791388	0.001103291	0.003562912	0.004600162	0.005164175	0.002962625
32.873	1	0.1627681	0.122118	0.1799842	0.1114421	0.236734	0.3559748	1.837441	1.373195	0.148579	0.1146082	0.1682259	0.1335792	1.021413	0.9630752	0.9771215	0.8970906	0.147064	0.1347665	0.0670568	0.1396899	0.4120728	0.7547203	0.5092031	0.3950357
32.970	1	0.1231708	0.118641	0.09863077	0.085497	0.01362638	0.01624552	0.03330824	0.0309691	0.09445769	0.09364043	0.0953499	0.08449136	0.02975193	0.02914729	0.02835491	0.01905459	0.1067555	0.1070859	0.1189522	0.09077489	0.02031546	0.01311944	0.01023328	0.01469704
32.970	1	0.5246146	0.8105806	2.323648	2.153623	0.1803392	0.1717058	0.149223	0.1099407	1.600173	1.344359	1.217642	0.6975344	0.07585062	0.06683423	0.05289943	0.05044474	0.551577	0.3885248	0.4601923	0.3590794	0.06001596	0.06393582	0.06604958	0.05624083
32.970	1	0.001727499	0.002181347	0.006090521	0.006664128	0.001450951	0.002085865	0.01598761	0.01278516	0.005116919	0.004322742	0.004580509	0.002799426	0.00942187	0.007407044	0.008905086	0.009277269	0.001509409	0.001277687	0.001809679	0.001434584	0.004678185	0.004874022	0.006755626	0.003663078
32.971	1	0.1408444	0.1519693	0.1548357	0.1219355	0.2562629	0.3440766	1.845957	1.332654	0.1279565	0.09948126	0.1510633	0.1658674	1.032119	0.8751508	1.11413	1.105435	0.2081405	0.1608192	0.1142559	0.1159272	0.4009362	0.7869724	0.5715673	0.3972228
33.071	1	0.09279908	0.08744549	0.07039379	0.06278169	0.01843801	0.02205456	0.02927504	0.01821052	0.06766128	0.06639871	0.06644605	0.05778858	0.02665335	0.02223622	0.02535909	0.02291	0.08330492	0.08221815	0.0919817	0.0719714	0.01684632	0.01952981	0.01672373	0.01361806
33.072	1	0.5151134	0.7158071	2.317198	2.171309	0.1976566	0.1809367	0.1633774	0.116058	1.602988	1.454027	1.284242	0.7113107	0.05981651	0.07054065	0.05017836	0.06157193	0.5519813	0.4086575	0.4391153	0.3624586	0.05536047	0.06800698	0.04875518	0.04466072
33.073	1	0.002072345	0.002498115	0.006089986	0.006469723	0.002272814	0.003171723	0.01582165	0.01120249	0.005333789	0.004718509	0.004482143	0.002666842	0.009716981	0.006859704	0.008065816	0.009360706	0.001827129	0.001437497	0.002258288	0.001805461	0.006378561	0.004938315	0.009050825	0.005221609
33.073	1	0.1689728	0.1320225	0.1478854	0.1185982	0.2624284	0.3966884	1.824812	1.278026	0.1199309	0.1371594	0.1869817	0.1304174	1.052342	0.7432731	1.030379	1.112668	0.1756168	0.1973362	0.1066692	0.0924105	0.3615086	0.7557291	0.552556	0.4297845
33.171	1	0.1055202	0.09637169	0.07102628	0.05329736	0.01902333	0.0184687	0.02511895	0.02207235	0.05375117	0.06467148	0.06851039	0.05636521	0.02247693	0.02311573	0.02445714	0.02020715	0.09304226	0.08864094	0.1041013	0.08073359	0.01894826	0.02664954	0.02156597	0.01021281
33.172	1	0.484231	0.6024182	2.334575	2.222457	0.1891492	0.1894362	0.1790473	0.1084019	1.63285	1.547249	1.370269	0.7209116	0.07528792	0.08532305	0.05141148	0.08083997	0.5325529	0.4526167	0.4096358	0.3561448	0.06167311	0.07268981	0.06066327	0.04616034
33.173	1	0.002117998	0.002078574	0.006412585	0.006913576	0.002617027	0.003447161	0.01631934	0.01040022	0.005473995	0.004866099	0.004399855	0.002432844	0.01040209	0.006550564	0.008041827	0.00973532	0.002071205	0.001575902	0.002515593	0.002019234	0.007188761	0.004857895	0.009652952	0.006517562
33.173	1	0.1605243	0.107355	0.09926526	0.1646501	0.2762154	0.4401918	1.919562	1.31	0.1063292	0.1163212	0.1676459	0.1491759	1.10438	0.6572177	1.028393	1.168344	0.1539905	0.1647111	0.0690104	0.1008871	0.3879799	0.7596819	0.5250208	0.4734874
33.271	1	0.09776158	0.09335026	0.05403339	0.03184302	0.01974109	0.01439965	0.02379108	0.02174088	0.03516601	0.06740897	0.07249575	0.0485689	0.02473955	0.02307475	0.02148146	0.01913783	0.06313378	0.04454858	0.08349039	0.06999113	0.02090824	0.0259785	0.02362836	0.01108494
33.272	1	0.4279076	0.4915055	2.33512	2.24611	0.1859593	0.1910116	0.1814636	0.1167565	1.673323	1.610233	1.444596	0.7499822	0.07811543	0.0869872	0.03033564	0.07442798	0.5076788	0.4873291	0.3519896	0.3172723	0.05322598	0.05950132	0.05837676	0.05249847
33.273	1	0.001753711	0.001260248	0.006992941	0.006886065	0.002289386	0.0027132	0.01599555	0.009599518	0.005522147	0.004738732	0.004492853	0.002153166	0.01049155	0.006658821	0.007873048	0.009366634	0.002385933	0.001594742	0.002210314	0.001978181	0.005688048	0.003146216	0.007296933	0.005631394
33.273	1	0.1299169	0.06775749	0.1245437	0.1689121	0.2586397	0.4472834	1.93882	1.282035	0.12127	0.09488718	0.1942347	0.1529119	1.136839	0.7280323	0.9860811	1.166107	0.1546462	0.2304591	0.1053632	0.1108598	0.4224038	0.7672861	0.5614375	0.4072797
33.371	1	0.069813	0.06165594	0.04613431	0.03631849	0.01348432	0.01421185	0.02500722	0.02050525	0.03892249	0.04351289	0.04256252	0.03720664	0.01795901	0.01628895	0.0178223	0.01361828	0.0434485	0.03963847	0.0550192	0.0431733	0.01381895	0.01353206	0.01404999	0.007675105
33.372	1	0.3731794	0.3897352	2.322455	2.247159	0.1823876	0.1876938	0.1920352	0.1110561	1.697366	1.623097	1.507471	0.7458741	0.08966526	0.09752528	0.04427667	0.07411909	0.488429	0.5406374	0.3307858	0.2876989	0.06113556	0.07660068	0.05379082	0.04943921
33.373	1	0.001654218	0.001162735	0.007050502	0.006886794	0.001992714	0.002889823	0.01568942	0.009329612	0.00519584	0.004466806	0.004654733	0.001839204	0.01027311	0.007074015	0.007260124	0.00859811	0.002358174	0.001606214	0.001668296	0.001735266	0.005492357	0.002691454	0.006144984	0.005202118
33.373	1	0.1677529	0.1090344	0.1445574	0.1605621	0.2497068	0.3862099	1.944795	1.264753	0.1365994	0.0939624	0.1967391	0.1708734	1.117848	0.7764774	0.8899444	1.084685	0.1645161	0.1797773	0.141781	0.115144	0.4787231	0.7655716	0.5836586	0.3420633
33.471	1	0.08336874	0.07367089	0.0606699	0.04919713	0.01358953	0.01597073	0.02522008	0.02023736	0.05763989	0.05810939	0.0578524	0.05255241	0.02390983	0.01999855	0.02078401	0.01912917	0.06014221	0.05988172	0.06765795	0.05397096	0.01485091	0.0181519	0.01211477	0.01157459
33.472	1	0.3423099	0.3495389	2.318493	2.227415	0.1823622	0.1944402	0.1915268	0.105304	1.711594	1.590927	1.521623	0.7478314	0.07935658	0.09137512	0.05935397	0.06091503	0.4514141	0.5425673	0.330527	0.2918615	0.05817787	0.05780715	0.0454767	0.06071653
33.473	1	0.001426226	0.001640532	0.007160092	0.006495408	0.001721937	0.002999067	0.01502359	0.009293726	0.005197588	0.004358394	0.004353514	0.00185016	0.009859055	0.007603257	0.006806245	0.008341277	0.002157333	0.001825756	0.0009983155	0.001558977	0.00525222	0.002422754	0.004942537	0.00481681
33.473	1	0.1917334	0.1564368	0.124473	0.1020414	0.3028629	0.3690593	1.904495	1.263245	0.1740444	0.0969969	0.135288	0.180215	1.116898	0.8565027	0.8426932	1.061385	0.1495011	0.1828666	0.1489494	0.1392053	0.5368876	0.7291243	0.5569992	0.3172564
33.571	1	0.1112609	0.09985132	0.08583552	0.07141992	0.02004725	0.02095112	0.03363252	0.02767867	0.09848663	0.09723271	0.09732104	0.08753158	0.02858203	0.03275374	0.03374816	0.02285269	0.0982786	0.09961276	0.1076627	0.08204344	0.01973914	0.02033761	0.02266744	0.01510354
33.572	1	0.3375966	0.3486966	2.349546	2.202901	0.1881886	0.1804546	0.1984914	0.1134636	1.764155	1.491011	1.528566	0.7684473	0.08436466	0.08649869	0.07808097	0.06753539	0.4048782	0.5370471	0.3360812	0.3527667	0.05701592	0.06827256	0.06124561	0.07189343
33.573	1	0.001231997	0.001922431	0.007277741	0.006307277	0.002884804	0.005312303	0.01685549	0.01122428	0.005062147	0.004411371	0.004795997	0.002408466	0.01083528	0.009458069	0.007180356	0.009273694	0.002352841	0.002069795	0.001914256	0.00264004	0.007416575	0.004329908	0.008722989	0.007908467
33.573	1	0.1829698	0.1478026	0.1567093	0.1275055	0.3538594	0.3729858	2.061256	1.415305	0.119089	0.09003556	0.1707945	0.1204102	1.155572	0.9787582	0.9046244	1.110749	0.1540947	0.1575666	0.1507028	0.1586981	0.5971173	0.7639512	0.6493717	0.3071491
33.671	1	0.1192633	0.1067902	0.09154044	0.07702968	0.01678441	0.01827281	0.03049365	0.02395044	0.1044614	0.1017625	0.1023957	0.09116321	0.02526778	0.02401047	0.02312502	0.02093988	0.1020532	0.1073956	0.114041	0.08451316	0.01644496	0.01943888	0.01494508	0.01327834
33.672	1	0.3681129	0.3613054	2.381086	2.20862	0.2008074	0.1933249	0.1833056	0.1129326	1.819458	1.418856	1.501581	0.7850067	0.08053119	0.1030142	0.08435669	0.08130571	0.3452799	0.5149865	0.3125855	0.4445014	0.05626236	0.07340804	0.05702217	0.07960489
33.673	1	0.001257732	0.002209593	0.007525013	0.006700617	0.002903831	0.005184626	0.0168237	0.01223201	0.005260973	0.004466023	0.005137374	0.002759628	0.01045253	0.01005264	0.007333862	0.008934412	0.002295434	0.001656162	0.001665798	0.002442359	0.007276193	0.003968302	0.008058708	0.006845547
33.673	1	0.1957033	0.200127	0.1727328	0.1713345	0.3549438	0.3350804	2.03906	1.49012	0.1155201	0.09851137	0.1753196	0.1484961	1.1297	1.042967	0.9234339	1.089664	0.1758582	0.2005299	0.1486146	0.1173334	0.6166474	0.7452764	0.6725674	0.3237095
33.771	1	0.1046537	0.09366697	0.07782396	0.06543528	0.02210484	0.02253766	0.02986187	0.02824299	0.09120418	0.08712726	0.08853681	0.07870511	0.03346554	0.02694517	0.02431509	0.02769678	0.08796308	0.09293947	0.1002566	0.07212524	0.02152888	0.02181865	0.01589847	0.01520433
33.772	1	0.413516	0.408896	2.393865	2.175246	0.2142706	0.1930302	0.1798813	0.1085037	1.878226	1.364813	1.457497	0.8104837	0.06644475	0.1188508	0.09034532	0.08482605	0.3005472	0.4755076	0.2904793	0.5300999	0.05335844	0.07438063	0.0739284	0.06565785
33.773	1	0.002259104	0.001680733	0.006794008	0.006261002	0.002367517	0.003324514	0.01572096	0.01189418	0.005671538	0.004306669	0.005532394	0.002408349	0.009780538	0.009804476	0.007348961	0.008361793	0.001533241	0.001694653	0.0009684661	0.001504644	0.006064413	0.003164956	0.005233959	0.003959745
33.773	1	0.1552494	0.1219834	0.09564074	0.1122891	0.2815483	0.2832517	1.873394	1.429534	0.1188242	0.1114375	0.243345	0.1206327	1.08061	1.074578	0.9463659	1.058515	0.1580928	0.2289443	0.1385924	0.1273499	0.5806327	0.7570258	0.5317002	0.4004716
33.871	1	0.06862156	0.05975803	0.04719712	0.03684023	0.01927004	0.01936882	0.03402305	0.02619709	0.04728914	0.04214891	0.04501505	0.03923511	0.0204483	0.02809529	0.02669353	0.02053278	0.04702826	0.05056366	0.05963531	0.03844617	0.01688328	0.0159468	0.01877971	0.01236084
33.872	1	0.4759756	0.4591218	2.35439	2.106501	0.2083207	0.1701849	0.1528591	0.1047208	1.845201	1.206646	1.34656	0.807978	0.06419128	0.08823282	0.07496126	0.06828988	0.2614253	0.4244278	0.2869691	0.556258	0.0534772	0.08444416	0.08255671	0.07181954
33.873	1	0.002332466	0.001764858	0.006518577	0.005841811	0.003302055	0.004083398	0.01682927	0.01301007	0.005630282	0.003577567	0.005053731	0.002355762	0.01013763	0.0108244	0.007918854	0.0085634	0.00192307	0.002021127	0.001699071	0.002177448	0.00737554	0.004245982	0.007205537	0.005413486
33.873	1	0.1334031	0.1171564	0.1562037	0.1647422	0.2118743	0.2508546	1.973393	1.560253	0.1426496	0.07972945	0.2442674	0.08853826	1.123703	1.146734	1.017801	1.077186	0.1807974	0.1662087	0.1001804	0.147882	0.5980623	0.8145947	0.4757158	0.4806823
33.971	1	0.1263184	0.109232	0.07747905	0.06957873	0.02473619	0.02869686	0.04990218	0.0376009	0.09217199	0.09518063	0.09362495	0.07187552	0.02807925	0.03460477	0.0303281	0.0261607	0.08420274	0.09461491	0.1200565	0.07772894	0.02675301	0.02835742	0.02906625	0.01986583
33.972	1	0.5358822	0.5215137	2.365336	2.19615	0.2156567	0.166791	0.1489341	0.1191425	1.868664	1.146432	1.239309	0.8399078	0.08086623	0.06900384	0.08316666	0.07724764	0.2562533	0.3835015	0.30117	0.5656787	0.05774992	0.08613234	0.08759368	0.05586517
33.972	1	0.002027928	0.001928259	0.006953194	0.00564153	0.003188744	0.003938652	0.01766121	0.01380436	0.005870978	0.003771787	0.004848471	0.002747656	0.01023239	0.01166489	0.009405462	0.009297385	0.001528809	0.001242323	0.001514317	0.002023026	0.008182157	0.004717726	0.008084001	0.006453311
33.973	1	0.1204552	0.09682627	0.1136347	0.143435	0.1335786	0.1839689	2.001256	1.641993	0.12203	0.1041186	0.2055722	0.1172354	1.120691	1.218281	1.176972	1.20621	0.1473158	0.1717909	0.07876531	0.1450983	0.5335505	0.8622885	0.3488275	0.5534825
34.071	1	0.1825773	0.1511401	0.07639036	0.07332013	0.02400028	0.02829806	0.04579056	0.03560616	0.1072194	0.1406372	0.1298658	0.06396402	0.03634096	0.04163433	0.03367205	0.02046938	0.06555102	0.1184758	0.173788	0.1046421	0.01756066	0.02918457	0.02799558	0.02106951
34.072	1	0.583825	0.5638451	2.374922	2.266794	0.2115971	0.1560932	0.159195	0.1380956	1.905972	1.170613	1.118731	0.8894152	0.0699032	0.07059908	0.06828201	0.06163106	0.2722867	0.3450175	0.3445403	0.5187564	0.05760953	0.08447511	0.06985715	0.05068175
34.073	1	0.002275875	0.001958563	0.006504242	0.005862304	0.006676732	0.009793578	0.01965065	0.01482238	0.005867211	0.003875267	0.004860973	0.003425112	0.01103115	0.01270096	0.01110216	0.009331739	0.002831025	0.002573197	0.003450178	0.003842503	0.01588413	0.01590985	0.02087937	0.01723834
34.073	1	0.1344503	0.113545	0.1056935	0.1394509	0.186581	0.1448741	2.171917	1.681774	0.09130137	0.09728116	0.2180823	0.1478281	1.151136	1.303079	1.368668	1.321786	0.1376233	0.1850392	0.07507411	0.1382748	0.5297506	0.8855235	0.2830392	0.6878571
34.171	1	0.0945264	0.07039123	0.02830503	0.03604739	0.01457722	0.01267585	0.02700388	0.01981007	0.04914124	0.05642679	0.05494506	0.0295434	0.02586074	0.02368006	0.02342411	0.01682741	0.03794613	0.05037837	0.08118884	0.046601	0.01001056	0.01581828	0.0163098	0.008775421
34.172	1	0.6177078	0.589	2.347961	2.281951	0.2363851	0.1630627	0.1583636	0.1330193	1.965926	1.267328	0.9892949	0.9109209	0.07749649	0.0646061	0.05121079	0.0596136	0.3077571	0.2746619	0.4395658	0.4254063	0.05859076	0.07900617	0.09217519	0.06877605
34.173	1	0.00140328	0.001797784	0.006766532	0.005839076	0.004537066	0.008116572	0.01653994	0.01205231	0.005427732	0.003979963	0.003659048	0.00305788	0.01052708	0.01078971	0.0102475	0.007510589	0.002766678	0.002410108	0.003477385	0.002887039	0.01313291	0.01299996	0.01778134	0.01437663
34.173	1	0.1802748	0.09126072	0.1357113	0.1364036	0.2668343	0.1144013	2.060035	1.493909	0.1617939	0.1034264	0.1881982	0.1679005	1.099385	1.270779	1.353003	1.183005	0.137543	0.2058481	0.08857556	0.1288077	0.4639839	0.834236	0.1742925	0.6831066
34.271	1	0.06028188	0.04674783	0.02354246	0.02016262	0.01155717	0.009449305	0.02374087	0.01798565	0.02980449	0.02338941	0.02780035	0.02246037	0.01546725	0.01774852	0.01696779	0.0140421	0.03113111	0.02380591	0.04593713	0.02563	0.01044906	0.01077436	0.01037635	0.00762785
34.272	1	0.6205242	0.5948109	2.353163	2.298308	0.2250186	0.1741283	0.1536416	0.1412361	1.918037	1.31742	0.9668134	0.9724053	0.08356546	0.06397255	0.04908867	0.07050591	0.3600262	0.226626	0.5295902	0.3106126	0.05593055	0.0670181	0.09443288	0.06153078
34.273	1	0.00171336	0.002093478	0.007036125	0.006226703	0.004189111	0.007372575	0.01628391	0.01108703	0.005840999	0.004135445	0.003682072	0.003229609	0.01001057	0.009103209	0.009265433	0.006042346	0.002633417	0.002502762	0.003424032	0.002284766	0.01152557	0.01190265	0.01570473	0.01322445
34.273	1	0.1836689	0.1140613	0.1328501	0.08200149	0.2464841	0.1675565	2.077209	1.327619	0.1484167	0.1014464	0.1885299	0.1549725	1.020838	1.089044	1.211509	0.983181	0.111313	0.1889329	0.1149197	0.1034659	0.4002364	0.797597	0.2248897	0.6000037
34.371	1	0.04033177	0.02809172	0.01073036	0.005068128	0.00860576	0.009208273	0.02267016	0.01920446	0.01274966	0.00896043	0.01101806	0.01057058	0.01588451	0.01642483	0.01487202	0.01423532	0.0195983	0.009540985	0.02759001	0.01761612	0.009715188	0.01398107	0.0064642	0.008456086
34.372	1	0.6101523	0.5537133	2.36298	2.328508	0.1971553	0.1826664	0.1398548	0.1457999	1.851824	1.377368	1.050951	1.006461	0.0762538	0.05334722	0.05253828	0.06674125	0.4027903	0.2435692	0.5687728	0.2264466	0.04369164	0.06093511	0.07840019	0.05446819
34.373	1	0.002366395	0.001984037	0.007185451	0.006282919	0.006141282	0.009922532	0.01880839	0.01255079	0.006124376	0.004675312	0.004002162	0.003733925	0.01090097	0.009466963	0.01048111	0.006700111	0.003059392	0.002621722	0.004178434	0.002948955	0.01496104	0.01685373	0.02165483	0.01815955
34.373	1	0.1454934	0.09524869	0.136681	0.1148744	0.3250401	0.2551676	2.258933	1.457135	0.1287535	0.08060529	0.2137243	0.1399138	1.125069	1.096997	1.238444	1.015758	0.1092612	0.1200962	0.1014829	0.08080619	0.3748995	0.8721298	0.3412072	0.5935862
34.471	1	0.07162602	0.05792974	0.03441729	0.03104066	0.01304007	0.01201571	0.02852539	0.02181677	0.0370732	0.03668595	0.03618168	0.03324928	0.02111107	0.01908572	0.01831087	0.01647806	0.04801946	0.0305059	0.05221883	0.03513992	0.01308971	0.01756179	0.01247822	0.01012732
34.472	1	0.6024333	0.4971894	2.38602	2.375435	0.2044021	0.195137	0.1410558	0.161847	1.817137	1.462464	1.18277	1.04169	0.06411787	0.03368137	0.04666494	0.0482353	0.4070452	0.2614013	0.553311	0.2643552	0.02911646	0.06034495	0.07043542	0.05563614
34.473	1	0.002267161	0.001471887	0.00757867	0.007018941	0.006689029	0.01035274	0.01911374	0.01342794	0.006314884	0.004604399	0.004107159	0.003424682	0.01162316	0.01010628	0.01139083	0.006750763	0.002856568	0.002636126	0.004543627	0.003186246	0.01502231	0.0181943	0.02366995	0.02009193
34.473	1	0.1411494	0.08353864	0.1675875	0.1285115	0.4081745	0.3206486	2.264976	1.616897	0.1383615	0.1096776	0.2172345	0.1344598	1.254691	1.268428	1.348029	1.071579	0.1115609	0.1405389	0.1192689	0.07527906	0.3039195	0.9870894	0.4344943	0.526469
34.571	1	0.08484176	0.07111699	0.04704866	0.04380302	0.01053037	0.0102118	0.02800401	0.02089758	0.04876836	0.04993735	0.04910685	0.04378665	0.02052727	0.01784681	0.01838834	0.01459909	0.06095847	0.04669422	0.0658247	0.04061558	0.01104634	0.01328578	0.01181689	0.007910846
34.572	1	0.5927203	0.4564585	2.425811	2.39345	0.2162895	0.1944465	0.1638771	0.1707773	1.857892	1.542676	1.319306	1.044062	0.07862546	0.03475667	0.05281963	0.05025338	0.4028783	0.273919	0.5139561	0.3326828	0.04031849	0.05857881	0.07097362	0.05073411
34.573	1	0.002027688	0.001765516	0.007256217	0.007213746	0.006343132	0.009110806	0.01787604	0.01309074	0.005862805	0.004785845	0.004185656	0.0033417	0.0112428	0.01004827	0.01021682	0.005494258	0.003127378	0.002748588	0.00452991	0.003278719	0.01358544	0.01588527	0.01972369	0.01739474
34.573	1	0.1318189	0.06222297	0.168135	0.1129307	0.3721922	0.3309026	2.210996	1.632975	0.1150671	0.091628	0.1880246	0.1468255	1.32823	1.354131	1.313366	0.9344176	0.1248203	0.1597868	0.1147755	0.07966123	0.2517851	1.028	0.454553	0.3877157
34.671	1	0.09115401	0.07762214	0.05305599	0.05011826	0.01257246	0.01102576	0.02721044	0.02077291	0.05489048	0.0580411	0.05613316	0.04992913	0.02081341	0.01473148	0.01606627	0.01076003	0.06703589	0.05567581	0.07236082	0.04222181	0.01266165	0.0117456	0.01509177	0.01096257
34.672	1	0.5922464	0.4363741	2.441209	2.381595	0.219878	0.204385	0.1744219	0.1561882	1.881691	1.640485	1.434368	1.011891	0.0795855	0.04168498	0.06273818	0.05311175	0.3998553	0.3043083	0.4446622	0.3686372	0.04603902	0.07261863	0.05192791	0.04231976
34.673	1	0.001731178	0.001596807	0.007106349	0.007107656	0.002883332	0.00449584	0.01515584	0.0111124	0.006004836	0.005182739	0.004603453	0.003478671	0.009895518	0.008258316	0.008215272	0.004787865	0.001501442	0.001244504	0.002324892	0.001697974	0.004954758	0.005276313	0.005813385	0.006259908
34.673	1	0.1281735	0.1261719	0.1752201	0.1384164	0.32185	0.330858	1.916607	1.397316	0.1479464	0.09964321	0.1974672	0.1516632	1.161373	1.152431	1.022272	0.6099528	0.09591441	0.1401298	0.08464525	0.06691779	0.2694551	0.9053864	0.3555417	0.2274689
34.771	1	0.1017924	0.08768077	0.06138451	0.05911161	0.01115555	0.0113671	0.02531071	0.02020919	0.06311617	0.06857836	0.065389	0.05736778	0.0218225	0.0195084	0.0187753	0.01268834	0.07863678	0.0706201	0.08511814	0.04673864	0.01105427	0.01376556	0.01275245	0.0087272
34.772	1	0.5500585	0.4158827	2.4664	2.404264	0.2164219	0.2148089	0.1916745	0.1428639	1.873327	1.66192	1.52455	0.9651829	0.07041207	0.02993211	0.05004248	0.06923452	0.3801093	0.317453	0.4016716	0.3799955	0.04716967	0.07372387	0.05660113	0.06078639
34.773	1	0.001530073	0.001861985	0.007889845	0.007151163	0.005828527	0.008073333	0.01722446	0.01359783	0.00633902	0.005619858	0.00492245	0.003423999	0.01053645	0.009645909	0.008711721	0.005038311	0.001841329	0.002063931	0.003122492	0.002591665	0.0103421	0.01247244	0.01252992	0.01241795
34.773	1	0.1313197	0.1325168	0.1467798	0.1380158	0.2896057	0.295921	2.090274	1.620373	0.1280231	0.1070722	0.222836	0.1415072	1.213525	1.319431	1.142995	0.6046152	0.08220272	0.1668466	0.106042	0.08866752	0.2311012	1.037531	0.4183565	0.2139889
34.871	1	0.1374876	0.1211651	0.08961225	0.08576885	0.01729626	0.01988817	0.03418258	0.02882223	0.09918591	0.1063074	0.1021248	0.08975738	0.03535757	0.03521465	0.03420725	0.0282648	0.1161988	0.1106252	0.1240089	0.06851532	0.01779003	0.02399799	0.01645372	0.01334273
34.872	1	0.5017191	0.3923532	2.51425	2.448898	0.2084799	0.2176801	0.1970698	0.1327307	1.866462	1.653156	1.585864	0.9465019	0.06293678	0.03113977	0.03555683	0.07530925	0.3372527	0.3335678	0.3581489	0.3795276	0.04712833	0.07514589	0.06250438	0.0517161
34.873	1	0.005850736	0.006727299	0.01328368	0.01174578	0.01619406	0.01972753	0.02377061	0.01879672	0.01156115	0.008416023	0.01092798	0.007215374	0.01563316	0.01405773	0.01131659	0.007882159	0.007502498	0.008079553	0.008264382	0.007153252	0.02677906	0.02969549	0.02834952	0.0275263
34.874	1	0.1441956	0.1338202	0.1826483	0.1367888	0.2653084	0.2769377	2.267948	1.781925	0.1372618	0.1304256	0.2058064	0.1863128	1.355672	1.382059	1.22832	0.7412895	0.1125204	0.1528933	0.1252721	0.1216367	0.278877	1.068109	0.4586893	0.2080415
34.971	1	0.1426829	0.1260635	0.09369713	0.08906087	0.01564467	0.01692442	0.03052569	0.02710426	0.1007555	0.1079174	0.1040144	0.09092019	0.03014925	0.02783586	0.02792279	0.02228584	0.1154471	0.111445	0.1238641	0.06358731	0.01185502	0.01490821	0.01046494	0.006991001
34.972	1	0.4979644	0.375689	2.544929	2.448984	0.2212334	0.2152106	0.1888748	0.1352472	1.885263	1.632136	1.610409	0.9509314	0.06546299	0.03918085	0.04815481	0.08412748	0.3074762	0.343891	0.328956	0.3878249	0.0528561	0.06917729	0.08099584	0.03861137
34.973	1	0.001620825	0.001722964	0.008127947	0.007047209	0.005735026	0.008637076	0.01598627	0.01300604	0.006409245	0.004588848	0.005788338	0.004111452	0.01012997	0.008863604	0.007446952	0.005725436	0.001948007	0.002303176	0.002884281	0.002792831	0.01074983	0.01253128	0.01233919	0.01172242
34.973	1	0.2008835	0.134932	0.1833157	0.1169198	0.2636385	0.1929629	2.001078	1.561652	0.1808138	0.09491286	0.1858199	0.1546952	1.247633	1.171542	1.057312	0.6966285	0.1311264	0.1233409	0.0723366	0.08140586	0.3597434	0.9171213	0.388459	0.1872629
35.071	1	0.140462	0.1244545	0.093978	0.08934115	0.01638975	0.01686379	0.0270261	0.0250763	0.09579604	0.1037719	0.1006877	0.08655843	0.02644102	0.02281806	0.02482269	0.02075733	0.1143232	0.1122617	0.1223812	0.06477002	0.01759054	0.02023317	0.01455695	0.01301122
35.072	1	0.5103902	0.360663	2.594616	2.398982	0.2142118	0.2054861	0.1992881	0.126806	1.947357	1.614972	1.563601	0.9289698	0.06797294	0.0445358	0.05818637	0.09663659	0.2856388	0.3750416	0.3093856	0.4462659	0.04661052	0.08375339	0.07416878	0.0439178
35.073	1	0.00181927	0.001622676	0.007886096	0.006593364	0.003899131	0.006961288	0.01297512	0.01017056	0.006299915	0.004637605	0.005649703	0.00373751	0.008503344	0.007049097	0.006073436	0.005229938	0.00173201	0.001970576	0.002388618	0.002269276	0.0070827	0.007717025	0.007988091	0.006703383
35.073	1	0.1956736	0.1287872	0.1397963	0.09671825	0.2581528	0.1591774	1.63068	1.263397	0.1651348	0.1065248	0.1816845	0.1143996	1.032441	0.8415314	0.8412256	0.6626495	0.150064	0.1553344	0.09702904	0.1209735	0.3885937	0.7326703	0.3599013	0.231737
35.171	1	0.1426386	0.1272256	0.09763532	0.09313575	0.01546857	0.01603184	0.02379289	0.02279777	0.09991211	0.1096427	0.1069019	0.09216443	0.02451639	0.02038119	0.02283458	0.01902577	0.1159221	0.1157921	0.1243271	0.06833476	0.01527443	0.01755001	0.01513808	0.01338745
35.172	1	0.5301384	0.3665606	2.533861	2.33073	0.225262	0.2052804	0.1920895	0.1350876	2.057149	1.646293	1.472663	0.8984458	0.07123269	0.06200652	0.06253488	0.1032241	0.2575012	0.3995833	0.3157496	0.5253777	0.04441844	0.10487	0.08067297	0.03577833
35.173	1	0.001691121	0.001699445	0.007246727	0.006771822	0.001806215	0.002203887	0.008648647	0.006142297	0.005981229	0.004956431	0.004500249	0.003201633	0.005812927	0.003860297	0.004255904	0.003567863	0.00129461	0.001707854	0.001499535	0.001199432	0.002191149	0.003012007	0.002860293	0.001331254
35.173	1	0.1195551	0.1292303	0.090063	0.07904722	0.2825168	0.1770803	1.002416	0.8262883	0.166935	0.09599293	0.09484007	0.1177652	0.7507098	0.4124747	0.5627592	0.3999058	0.1319934	0.1378058	0.1219999	0.05935563	0.3452011	0.4739126	0.158963	0.1337587
35.271	1	0.1434839	0.1289244	0.1000418	0.09523443	0.01816439	0.01832853	0.02621628	0.02493123	0.1064939	0.1169746	0.113865	0.09777865	0.02675166	0.02427597	0.0242732	0.0204618	0.1181962	0.1176065	0.1241747	0.07248313	0.0134766	0.01415666	0.01105449	0.009455481
35.272	1	0.5415125	0.3472487	2.48677	2.249466	0.232857	0.2025671	0.1736069	0.133928	2.098386	1.651276	1.403617	0.8938926	0.05234085	0.04731052	0.07467326	0.1048029	0.2040478	0.3938216	0.3526508	0.5974495	0.03045005	0.07885708	0.06608634	0.05064889
35.273	1	0.002077501	0.001470927	0.006964412	0.006212509	0.002499608	0.001500081	0.009641126	0.007166902	0.006041343	0.004954375	0.004572094	0.003003645	0.006548684	0.00450457	0.004935008	0.003659965	0.000884137	0.00130527	0.001136015	0.001132262	0.00232272	0.003413822	0.002208484	0.001489529
35.273	1	0.1656938	0.1255247	0.09764116	0.1092147	0.3172793	0.2108362	1.096929	0.8871191	0.1923557	0.1437508	0.1280671	0.05544095	0.7953663	0.4863526	0.5881401	0.4365692	0.09451726	0.1438767	0.1112535	0.07454915	0.3432453	0.5159991	0.217243	0.1670436
35.371	1	0.1392076	0.1259948	0.09824789	0.09369545	0.02099301	0.02271584	0.03242325	0.02690815	0.1116663	0.1220419	0.1187219	0.1012693	0.03172809	0.03174098	0.02785551	0.0246998	0.120771	0.1188338	0.1230115	0.07769454	0.01469461	0.01303474	0.01199015	0.007759442
35.372	1	0.5410725	0.3189611	2.495275	2.241159	0.2281207	0.1871216	0.1756255	0.1379364	2.027346	1.513941	1.422573	0.9525334	0.04113812	0.05666618	0.08853056	0.1036923	0.1637378	0.4027172	0.3647895	0.6426147	0.02489033	0.05623846	0.06448911	0.04800758
35.373	1	0.00163929	0.001020583	0.006679803	0.006216195	0.002926936	0.001567225	0.01155282	0.008274451	0.006650475	0.00464096	0.004554443	0.003435386	0.008112373	0.005487489	0.005734697	0.005086296	0.001371549	0.001800352	0.001791194	0.001461104	0.002937143	0.00405193	0.002815626	0.001534216
35.373	1	0.1774944	0.1330438	0.1228646	0.1125409	0.3041758	0.2335897	1.312083	1.022192	0.1985288	0.09664509	0.1198784	0.08620181	0.9098939	0.523305	0.6760482	0.6201913	0.1371977	0.1912261	0.1257853	0.09383501	0.4164955	0.6168271	0.3202059	0.2355062
35.471	1	0.1314811	0.1176894	0.09105063	0.08812509	0.01964778	0.02140261	0.03096782	0.02113979	0.107659	0.1173559	0.1139053	0.09806252	0.02910713	0.02954257	0.02382645	0.02144262	0.1186086	0.1156827	0.1209414	0.08172161	0.01447883	0.0136574	0.01691362	0.01254406
35.472	1	0.5253241	0.3138062	2.427476	2.233423	0.2328696	0.1824378	0.1535496	0.1286393	2.057173	1.480427	1.345755	0.9780533	0.04127884	0.04936693	0.08421024	0.07625322	0.1438696	0.4078263	0.3555129	0.6228993	0.030546	0.03721487	0.06867444	0.04989554
35.473	1	0.001042483	0.001205507	0.007025163	0.006101416	0.002326422	0.002168395	0.01005067	0.007053444	0.006615194	0.004378786	0.004394541	0.003352431	0.00740469	0.00542882	0.00520082	0.004380275	0.0009301216	0.001616431	0.001315425	0.001660769	0.003142748	0.003149334	0.001667011	0.001705339
35.473	1	0.141014	0.1398837	0.116439	0.08791984	0.2412349	0.2434817	1.151489	0.8748775	0.1558752	0.1015218	0.1170049	0.1046637	0.8386767	0.537106	0.6063159	0.5488624	0.1016318	0.1291908	0.09071023	0.08602523	0.4470559	0.505272	0.2207182	0.2109499
35.571	1	0.1392338	0.1234438	0.09726797	0.09430194	0.02029849	0.02086136	0.02902427	0.02307063	0.09963263	0.1079628	0.1043878	0.09018289	0.02054898	0.02036833	0.01921197	0.01724936	0.1148223	0.1101457	0.117962	0.08332566	0.01927667	0.02046584	0.02327998	0.01688819
35.572	1	0.5088179	0.324117	2.359399	2.203396	0.2383747	0.1817481	0.1436377	0.1376907	2.113088	1.485341	1.272122	0.9864488	0.04167899	0.0568654	0.08621915	0.0704781	0.1447191	0.4170796	0.3325345	0.5516762	0.03393782	0.04587905	0.07671002	0.04483259
35.573	1	0.00126219	0.001466049	0.007304684	0.006020932	0.001773167	0.002165144	0.01092752	0.007186786	0.006341013	0.004175974	0.004186698	0.003355362	0.007781628	0.005634132	0.006014409	0.005032172	0.001191175	0.001625394	0.001043021	0.00156056	0.003368802	0.003627846	0.002258655	0.00216901
35.573	1	0.1428677	0.1257832	0.1002845	0.1290893	0.2034863	0.2478474	1.236997	0.8825676	0.1200065	0.05693176	0.1095707	0.1174138	0.8630556	0.5629682	0.6671355	0.6720749	0.1285429	0.1483771	0.08810642	0.08615345	0.4698444	0.5781917	0.2641372	0.2864794
35.671	1	0.1608785	0.1438872	0.1165118	0.1122523	0.02242872	0.02396776	0.03257612	0.0275559	0.1012697	0.1079508	0.1040038	0.09013607	0.01999748	0.02040128	0.02058367	0.01958886	0.1196255	0.1125145	0.1214649	0.09129543	0.02132543	0.02332234	0.02351224	0.01697114
35.672	1	0.488388	0.329136	2.355938	2.23308	0.2422246	0.1868022	0.1442953	0.1491972	2.072524	1.386449	1.245203	1.035455	0.04119756	0.05304655	0.0885239	0.07002309	0.1871072	0.4516935	0.3237459	0.4366759	0.04536798	0.07676208	0.06300801	0.03844624
35.673	1	0.001879312	0.001701547	0.007836947	0.006280127	0.002390414	0.001897307	0.01551461	0.009642779	0.006254514	0.004221673	0.004456971	0.003643838	0.00964439	0.006528603	0.007840445	0.007568576	0.00129257	0.00129241	0.001399126	0.001608319	0.003411178	0.004082239	0.005176975	0.002850302
35.673	1	0.1655917	0.1092446	0.1905075	0.1765394	0.2616758	0.3149927	1.678126	1.185316	0.07457719	0.05926124	0.1711037	0.138765	1.056393	0.6178036	0.8650636	1.001001	0.219212	0.1892549	0.1053999	0.1303761	0.4695576	0.7683031	0.3737482	0.408224
35.771	1	0.1111555	0.09704441	0.07624303	0.0741856	0.01571444	0.0169646	0.03039318	0.02321233	0.08092788	0.0852357	0.08427335	0.07287414	0.0246384	0.02052147	0.02185302	0.01832769	0.09210527	0.08206878	0.09371924	0.06846313	0.01590769	0.01907814	0.01494108	0.01269387
35.772	1	0.4910579	0.3428266	2.319461	2.243562	0.2263906	0.1874261	0.1584248	0.1654978	1.994891	1.333	1.226463	1.060145	0.05526609	0.08242171	0.08954436	0.063163	0.2319556	0.5081898	0.3568689	0.3215952	0.03495915	0.09198208	0.06311813	0.03858436
35.773	1	0.002324607	0.002281348	0.007143986	0.006225732	0.003845986	0.003913801	0.01730598	0.0113188	0.005922193	0.004361007	0.004375564	0.003789394	0.01012592	0.007634932	0.008829945	0.008537124	0.00139978	0.001520598	0.002641505	0.001498571	0.005250258	0.004319205	0.009872145	0.00447143
35.773	1	0.1944502	0.1554933	0.1169196	0.0913722	0.2551875	0.3485816	1.887271	1.378306	0.08332767	0.08101778	0.1736498	0.1712668	1.150085	0.7275668	0.9409327	1.141388	0.1669984	0.1760856	0.1883697	0.1266917	0.4694258	0.8051826	0.4668839	0.4319433
35.871	1	0.06491638	0.0539835	0.03986467	0.03938903	0.008407791	0.009143573	0.02211858	0.01559376	0.03720414	0.03797929	0.03932912	0.03247912	0.01577106	0.0123871	0.01330242	0.01157403	0.04620694	0.03551996	0.05113129	0.03454918	0.01093306	0.01269507	0.0106152	0.008600079
35.872	1	0.491415	0.3495726	2.304206	2.256956	0.2172308	0.1839151	0.1652805	0.1389065	1.898864	1.356962	1.246361	1.057005	0.05956501	0.09219831	0.07643588	0.0498738	0.2774395	0.5064196	0.3991132	0.2141811	0.02373798	0.07474329	0.07804702	0.03940734
35.873	1	0.003194938	0.002194188	0.00690032	0.006485226	0.002931588	0.003027672	0.01625449	0.01109693	0.005584905	0.004085414	0.004141112	0.003829601	0.01023993	0.007988735	0.008714158	0.008658985	0.001568504	0.001868004	0.001993158	0.001067623	0.003540772	0.003274024	0.007483024	0.00286455
35.873	1	0.2678013	0.2391464	0.08889224	0.1147405	0.1856896	0.3169672	1.826385	1.341221	0.08752204	0.07862252	0.1650307	0.1658175	1.202086	0.8351923	0.9327427	1.096704	0.1269665	0.1492598	0.1873665	0.1808411	0.456773	0.726587	0.4657962	0.3621472
35.971	1	0.05087765	0.04226145	0.03029751	0.02873654	0.006690169	0.00720855	0.02090085	0.01499711	0.02982344	0.02674026	0.03040308	0.02315684	0.01741016	0.01407487	0.01408727	0.01307195	0.03508126	0.02422587	0.04133841	0.02682304	0.008680448	0.009556588	0.007455922	0.005763904
35.972	1	0.4893817	0.3732053	2.340784	2.301819	0.2132654	0.1915564	0.1677327	0.1433382	1.808845	1.393555	1.297597	1.047197	0.04948838	0.08445861	0.0861711	0.04499095	0.3083569	0.4957717	0.4357152	0.14943	0.03500713	0.07650656	0.0869915	0.04744228
35.973	1	0.003269651	0.001538489	0.007060524	0.005998967	0.002810977	0.003474603	0.01720019	0.0122138	0.005454132	0.004586708	0.004906925	0.003644815	0.01022207	0.009070535	0.00912521	0.009268007	0.001331731	0.001478798	0.002280021	0.001223576	0.003580614	0.003412695	0.008279266	0.003390024
35.973	1	0.25936	0.214928	0.1209919	0.1561112	0.08714263	0.2964918	1.886747	1.416525	0.1200883	0.1042626	0.1923491	0.1724893	1.200839	0.9444927	1.011149	1.131635	0.106756	0.1547576	0.1519525	0.1161053	0.4559316	0.7011661	0.5265738	0.2788085
36.071	1	0.09430521	0.08318099	0.06587502	0.06260493	0.01549962	0.01372116	0.0298241	0.02447851	0.07151344	0.06701227	0.07124736	0.05777564	0.01698281	0.02246705	0.01906945	0.01783223	0.07511656	0.0636466	0.08087881	0.0578832	0.01657131	0.01724682	0.01217625	0.009282752
36.072	1	0.4638524	0.380159	2.427963	2.376946	0.1974342	0.1962533	0.1776619	0.1525829	1.726203	1.432588	1.383662	1.049981	0.05109719	0.08912506	0.07422625	0.05466903	0.3352395	0.4699667	0.4599773	0.2043124	0.05279092	0.08985686	0.09236262	0.05388147
36.073	1	0.002757271	0.001688758	0.007180127	0.006213574	0.003840811	0.006561638	0.02045226	0.0149936	0.005439981	0.005175349	0.005781906	0.003980111	0.01068797	0.01052918	0.01046592	0.01117592	0.001658952	0.002014324	0.003021514	0.002234478	0.00674322	0.007019	0.01286079	0.00700087
36.073	1	0.180532	0.1298534	0.1129326	0.1876135	0.1896729	0.3151671	2.0972	1.68473	0.1172952	0.1202749	0.2080762	0.1644144	1.222097	1.13938	1.151042	1.290728	0.09324019	0.1941317	0.1371378	0.1247225	0.4865374	0.7865518	0.5331028	0.2765081
36.171	1	0.1253243	0.1090216	0.07758467	0.07640429	0.01688211	0.0195588	0.03598133	0.02640618	0.09197412	0.1011989	0.10166	0.07292942	0.0315121	0.02821549	0.02703816	0.02325902	0.0900916	0.08905348	0.1123967	0.07752778	0.01710089	0.0217725	0.01539077	0.009579823
36.172	1	0.4533818	0.3776223	2.474148	2.421115	0.1990426	0.2036394	0.1939205	0.1449873	1.670169	1.493283	1.458998	0.9778068	0.0500552	0.07730906	0.0762772	0.06364448	0.3200701	0.4259901	0.4500986	0.2601116	0.04316729	0.07606359	0.08184158	0.05432044
36.173	1	0.002434348	0.001893975	0.006771595	0.006794631	0.003215946	0.006696902	0.02089734	0.01513386	0.005530984	0.005228286	0.005882571	0.004058212	0.01042262	0.01103062	0.01018737	0.01113407	0.002202007	0.00265909	0.002659831	0.002535423	0.007559224	0.007653888	0.01225782	0.007717714
36.173	1	0.1293376	0.0996352	0.09407493	0.1567474	0.3022241	0.2881708	2.113053	1.75269	0.1390188	0.1155055	0.2144382	0.161045	1.163824	1.215675	1.176839	1.223096	0.1086677	0.2152968	0.1085885	0.132784	0.5320563	0.7952608	0.5125205	0.3568566
36.271	1	0.1087254	0.09758855	0.07923471	0.07566803	0.01752549	0.01861761	0.03516211	0.03077805	0.09709466	0.09427134	0.09832723	0.07766353	0.02813319	0.03215084	0.0302482	0.02496681	0.09504732	0.09030235	0.1024595	0.07787683	0.0128326	0.01487574	0.0144454	0.01007793
36.272	1	0.430637	0.3689595	2.49384	2.44104	0.1914745	0.1969239	0.1921896	0.1310231	1.618433	1.518629	1.530628	0.9253416	0.0469261	0.06763198	0.09574787	0.0614014	0.2951254	0.3845666	0.4179273	0.2950217	0.05110846	0.05475307	0.06971501	0.05152527
36.273	1	0.002419169	0.002551907	0.00684352	0.00734978	0.003269033	0.007144409	0.0225288	0.01559437	0.005421807	0.005304675	0.006461537	0.004018442	0.01081289	0.0118929	0.01090077	0.01185497	0.002910092	0.003127946	0.002909026	0.002865133	0.008933281	0.009014393	0.01316626	0.008906653
36.273	1	0.1136714	0.1059434	0.1173762	0.16662	0.3893855	0.2604287	2.209873	1.7584	0.09839929	0.08062976	0.2005414	0.1693507	1.107805	1.293145	1.256459	1.23353	0.1411704	0.1849493	0.1197416	0.1507497	0.6009123	0.8117752	0.5534629	0.5066599
36.371	1	0.1175349	0.1085089	0.09429164	0.0872433	0.02485085	0.022817	0.04008951	0.03111452	0.1141644	0.1088524	0.1118856	0.09290052	0.03282981	0.03948443	0.0359705	0.02885515	0.1168331	0.1126913	0.1189232	0.09358784	0.02685811	0.02727447	0.02367572	0.01765187
36.372	1	0.4253958	0.3384233	2.503124	2.451502	0.1811446	0.1973505	0.1975561	0.1250845	1.568707	1.537372	1.587725	0.8839361	0.05094418	0.05607793	0.08018429	0.06049704	0.2559906	0.3578586	0.3592499	0.2979693	0.04508323	0.06398177	0.06719327	0.04872273
36.373	1	0.002710354	0.001703516	0.006785036	0.007150554	0.001927279	0.002511667	0.02012927	0.01336521	0.004882757	0.004285749	0.005716799	0.002867248	0.01025519	0.01123738	0.01001564	0.0101092	0.002422221	0.001645547	0.001309271	0.001409037	0.00596031	0.005034161	0.005666536	0.003759519
36.373	1	0.1342853	0.08893829	0.1303473	0.1516104	0.3980978	0.216119	2.110333	1.567564	0.09147224	0.09329726	0.204375	0.1532079	1.061035	1.280843	1.259582	1.156514	0.1402638	0.1487298	0.1086364	0.1394465	0.6471056	0.8003124	0.5498515	0.5968441
36.471	1	0.2159495	0.1994737	0.1708261	0.1522005	0.02823555	0.0375505	0.05973996	0.0340137	0.1182463	0.1507504	0.1519458	0.09408746	0.02294072	0.04165373	0.03945668	0.01875934	0.1307546	0.150074	0.1761592	0.1263707	0.04065222	0.0557382	0.04563893	0.02241937
36.472	1	0.4405773	0.2998004	2.602979	2.520561	0.1779276	0.1895211	0.2150574	0.1224647	1.567025	1.537436	1.656256	0.8778479	0.06110837	0.05148916	0.07865192	0.06609672	0.2117049	0.3222568	0.3282796	0.3240871	0.04308647	0.05450809	0.0635442	0.05242002
36.473	1	0.003131353	0.001610571	0.00712627	0.007230889	0.002176964	0.00234463	0.02064233	0.01251816	0.004887331	0.00438527	0.005837971	0.002653979	0.01043249	0.01051205	0.009859849	0.009763716	0.002034347	0.001555449	0.001239858	0.0013323	0.006567614	0.005251641	0.004874264	0.00361069
36.473	1	0.1748604	0.1577699	0.122104	0.09149863	0.3945048	0.1756514	2.138297	1.433198	0.1140146	0.06841663	0.2064659	0.1278457	1.048101	1.191057	1.204322	1.094616	0.1280779	0.1442447	0.132287	0.1118823	0.6894436	0.8157317	0.5283763	0.6587861
36.571	1	0.2298475	0.2024407	0.170055	0.1514228	0.02783911	0.0361444	0.04700827	0.03644743	0.119632	0.1579989	0.1627523	0.1013372	0.02355578	0.03469415	0.02761979	0.02415511	0.1380213	0.1504877	0.1793749	0.1423922	0.03433018	0.04448378	0.04284176	0.021674
36.572	1	0.4586108	0.2957617	2.672701	2.529854	0.1751944	0.1971802	0.2153694	0.129714	1.607699	1.569982	1.690966	0.8696515	0.06173333	0.07301781	0.09784492	0.07817843	0.1801012	0.2894467	0.3504641	0.3730731	0.04347719	0.05365991	0.0619451	0.05953529
36.573	1	0.003702613	0.001837236	0.007489622	0.007422935	0.002840441	0.003182904	0.02157177	0.0119738	0.005262448	0.004714378	0.005522897	0.002682693	0.01146403	0.009967218	0.009813617	0.009418246	0.001920875	0.001642553	0.001815944	0.001501055	0.007762586	0.005874182	0.005527372	0.003875776
36.573	1	0.1878027	0.1298962	0.09889293	0.1204048	0.4168783	0.2422793	2.207426	1.381649	0.1058132	0.05255965	0.1717217	0.1274603	1.09441	1.120779	1.189105	1.018612	0.1247581	0.1307943	0.1520855	0.1190624	0.7063129	0.8392287	0.4922626	0.6932213
36.671	1	0.1759437	0.1636151	0.1455073	0.1359281	0.03005341	0.03562366	0.04972155	0.0407176	0.1428239	0.1497414	0.1486656	0.1195427	0.03021859	0.03040686	0.0312157	0.02594039	0.1423457	0.1426411	0.1451933	0.1101669	0.02883323	0.03087594	0.03134558	0.020682
36.672	1	0.4898568	0.311589	2.701307	2.48285	0.1850067	0.1918268	0.2061271	0.1393301	1.633241	1.528622	1.664855	0.8835938	0.05097287	0.07709286	0.0986812	0.07767989	0.1919095	0.29046	0.4427046	0.4216223	0.04295081	0.06813294	0.06590547	0.05640564
36.673	1	0.003482658	0.001677147	0.0077793	0.007310561	0.002817309	0.003637854	0.02151804	0.01179757	0.00511476	0.004600995	0.005144246	0.002606256	0.01212529	0.009445739	0.009880796	0.008826612	0.001644099	0.001436592	0.001935925	0.001674105	0.007460119	0.006165105	0.005684036	0.004134065
36.673	1	0.1554633	0.1265743	0.1304221	0.1165217	0.4174489	0.3333517	2.255457	1.406677	0.1020881	0.06905924	0.1736999	0.1202891	1.191087	1.032029	1.179127	0.9709381	0.1234637	0.1417253	0.1153692	0.1404399	0.6436533	0.9092	0.5533338	0.7031508
36.771	1	0.1380938	0.1282747	0.1171038	0.1086484	0.03033711	0.02909939	0.04662745	0.03387415	0.1231092	0.1225903	0.1215374	0.1057807	0.03774365	0.03711686	0.03939602	0.02626921	0.1240081	0.1225601	0.1198597	0.0973811	0.02480389	0.030212	0.02485991	0.02066258
36.772	1	0.4905749	0.3217208	2.705458	2.384612	0.1822057	0.1959396	0.198696	0.1426843	1.646951	1.470719	1.595887	0.9209635	0.05043307	0.06397851	0.0994405	0.07575294	0.2117858	0.3336051	0.5430058	0.4593803	0.04074269	0.09907233	0.06307075	0.05951089
36.773	1	0.003196526	0.001961874	0.007882898	0.007013526	0.003293586	0.004493188	0.02181078	0.01267977	0.005372193	0.004352815	0.005081219	0.002553864	0.01257591	0.00944761	0.009623125	0.008566145	0.001590004	0.001580552	0.002082042	0.00186563	0.008004191	0.00678855	0.006523014	0.004992604
36.773	1	0.1600449	0.10272	0.1510551	0.1184688	0.3864505	0.4123967	2.289244	1.525771	0.09370183	0.07894946	0.1933801	0.1642863	1.277778	1.093936	1.150254	0.9591366	0.09813355	0.1427151	0.1421035	0.1276636	0.6196654	0.9975721	0.5723677	0.5840313
36.871	1	0.1681877	0.1392983	0.1109372	0.1205822	0.03748066	0.02698169	0.03454327	0.03367608	0.1361568	0.1286423	0.1202141	0.111023	0.03567447	0.02518252	0.02614679	0.02284442	0.1341496	0.117069	0.1300849	0.1086986	0.02593463	0.01883691	0.02954089	0.02649181
36.872	1	0.4649761	0.3330552	2.731736	2.369733	0.1950144	0.2015569	0.1895015	0.1494666	1.693955	1.45289	1.561496	0.9945823	0.06006859	0.07944014	0.1146566	0.07269048	0.1966813	0.3764237	0.5881924	0.4674138	0.04479873	0.1061882	0.06991058	0.05701824
36.873	1	0.002511254	0.001695775	0.007979924	0.006947126	0.002636668	0.004616736	0.0210895	0.01337187	0.005032124	0.00402655	0.005029994	0.002757321	0.01266874	0.009723025	0.009389681	0.007809323	0.001791229	0.001666254	0.001876533	0.001849811	0.00691892	0.006723612	0.00528062	0.004491896
36.873	1	0.1626694	0.06764577	0.167187	0.1772726	0.3033116	0.4256305	2.289735	1.632621	0.06059773	0.09808195	0.2216367	0.1436487	1.363953	1.228299	1.139505	0.8769807	0.1351845	0.1688312	0.1180671	0.1166376	0.6097061	1.063016	0.5336379	0.4817531
36.971	1	0.1702327	0.1475243	0.102709	0.1135042	0.02765672	0.03061768	0.03511991	0.03505703	0.1260371	0.1311086	0.121298	0.1065913	0.03054539	0.02804825	0.02577517	0.02025169	0.1262935	0.102152	0.1441202	0.1124716	0.01778505	0.03044966	0.02762955	0.01878052
36.972	1	0.426661	0.339296	2.714505	2.353434	0.2018018	0.1950173	0.2055045	0.1550811	1.745362	1.403727	1.519492	1.055476	0.05299669	0.06814992	0.09806515	0.06343287	0.191117	0.4339326	0.5912288	0.4569157	0.05393978	0.0899443	0.07370547	0.04235126
36.973	1	0.002418731	0.001703737	0.00806135	0.006754861	0.001715585	0.004230065	0.0188013	0.01280396	0.005016076	0.004083142	0.004890238	0.002660285	0.01197201	0.009455215	0.00914301	0.006633107	0.001553586	0.001725036	0.001678978	0.001431829	0.005440034	0.007078865	0.002275513	0.00298354
36.973	1	0.1413264	0.102989	0.1561594	0.1689087	0.2525222	0.4252388	2.160746	1.595194	0.08254997	0.08041261	0.1948172	0.1547385	1.333842	1.250247	1.109303	0.7163581	0.1404423	0.1568352	0.1026338	0.1308461	0.6085042	1.02641	0.4103132	0.341777
37.070	1	0.1379638	0.1400496	0.0830609	0.099776	0.0170869	0.02951133	0.03302469	0.02876414	0.09652872	0.1233985	0.1093088	0.08477379	0.03080072	0.02713797	0.03110598	0.01946505	0.1099501	0.07834548	0.1338034	0.0949431	0.02055911	0.02872714	0.0175615	0.007659514
37.070	1	0.3978364	0.3622429	2.652592	2.315116	0.2133913	0.1860842	0.196972	0.1662602	1.76502	1.364656	1.416754	1.086502	0.05849243	0.07673157	0.09352119	0.06083494	0.2013681	0.4717373	0.6083609	0.4073365	0.07845686	0.09610038	0.0931768	0.03759065
37.070	1	0.002341458	0.001604104	0.007785687	0.00657421	0.001174788	0.0038799	0.01771331	0.01272096	0.005218725	0.004353052	0.00488406	0.002919763	0.01159358	0.009219337	0.00912389	0.006136162	0.001460301	0.001665394	0.00160166	0.001290876	0.004804801	0.00709036	0.001979579	0.00251954
37.071	1	0.1400072	0.08653626	0.1633074	0.167857	0.226048	0.386735	2.076045	1.562983	0.1038252	0.07501246	0.2067371	0.1572037	1.337888	1.261306	1.078529	0.6770578	0.1336577	0.1479993	0.1051883	0.09674779	0.5925833	0.9534966	0.3840003	0.2705709
37.171	1	0.1267064	0.123357	0.07801741	0.08666263	0.01521599	0.02987453	0.04121592	0.02773138	0.08402586	0.1179201	0.100853	0.07051835	0.02857466	0.03341966	0.02941572	0.0188094	0.09215057	0.08902561	0.1236131	0.08120239	0.02316606	0.0263859	0.01543874	0.009251749
37.172	1	0.3862871	0.3643004	2.57182	2.301032	0.2154917	0.1941997	0.1707895	0.1625342	1.760964	1.334705	1.319037	1.104199	0.06175172	0.08064885	0.08705251	0.0535163	0.2341496	0.4859479	0.5822536	0.33178	0.06659849	0.1127348	0.08913881	0.04945656
37.173	1	0.002577633	0.001374926	0.007751623	0.006488725	0.001137243	0.004345883	0.0192816	0.01397449	0.005190816	0.004375592	0.004910972	0.003079989	0.01201094	0.009972587	0.009195294	0.006595391	0.001647104	0.001576945	0.001351226	0.00162239	0.005385327	0.00628138	0.003168605	0.003593935
37.173	1	0.1965938	0.1106428	0.1412788	0.1797843	0.2155628	0.3960951	2.166525	1.625928	0.09837396	0.1088336	0.1991078	0.1631599	1.400124	1.300201	1.059254	0.7763344	0.1367859	0.142104	0.1049312	0.1052139	0.6015032	0.8843692	0.4015556	0.249038
37.271	1	0.1930054	0.1619094	0.09061551	0.1038993	0.02372782	0.03053792	0.04870809	0.03366304	0.118338	0.1787138	0.1498389	0.06944105	0.03061696	0.04369567	0.03657372	0.02611859	0.1014434	0.1328672	0.1877135	0.1169845	0.02750211	0.038593	0.02991262	0.009582726
37.272	1	0.3367673	0.3475326	2.493784	2.331466	0.1973011	0.1791028	0.1512574	0.1524218	1.717352	1.321866	1.248721	1.071015	0.0616524	0.07907404	0.0853355	0.04110046	0.2862952	0.4654085	0.4957512	0.2928679	0.07413237	0.09687569	0.07019458	0.05886226
37.273	1	0.002667885	0.001649114	0.007741301	0.006521788	0.001845131	0.004657583	0.02061093	0.0150872	0.005163581	0.004215132	0.005157775	0.003181134	0.01212867	0.01035486	0.009461283	0.00759496	0.001531018	0.001679347	0.001205969	0.00172145	0.005742781	0.006515025	0.004174537	0.004729667
37.273	1	0.1439	0.08782142	0.2114111	0.1352754	0.2211738	0.378738	2.271024	1.668884	0.09322476	0.09565097	0.2089831	0.2105543	1.387285	1.3261	1.094804	0.9412481	0.1593987	0.1258002	0.05901812	0.134751	0.6209373	0.8920889	0.4868073	0.3044252
37.371	1	0.2624663	0.2081595	0.09426969	0.1305952	0.02691924	0.04329474	0.04569258	0.02746517	0.1503641	0.2418647	0.1952313	0.05774127	0.04180683	0.04975096	0.05589642	0.0206491	0.1132678	0.1861136	0.2577582	0.16036	0.0293608	0.04180219	0.02962066	0.01486303
37.372	1	0.3158628	0.3194955	2.520277	2.437068	0.2010795	0.1986116	0.1579495	0.1613029	1.747299	1.43727	1.229968	1.013368	0.06276394	0.07447735	0.0834503	0.06137023	0.3140531	0.4147136	0.3899708	0.3264062	0.06588531	0.09014499	0.05894738	0.03575581
37.373	1	0.002405412	0.001726636	0.007546859	0.006551193	0.002119573	0.004342536	0.02038684	0.01473391	0.005646166	0.004510223	0.005294609	0.003213226	0.01128288	0.01015458	0.00890311	0.008300767	0.0013957	0.001581759	0.001065317	0.001529824	0.005881345	0.006123407	0.004581606	0.004931331
37.374	1	0.1865058	0.121123	0.1742093	0.1347081	0.2272585	0.3019249	2.260491	1.551016	0.1250986	0.1177973	0.2326856	0.1792144	1.29412	1.234297	1.079305	1.050891	0.1443149	0.1535641	0.08331709	0.1227915	0.6285995	0.8468337	0.552616	0.338836
37.471	1	0.2673982	0.202197	0.08208023	0.1304759	0.02650462	0.03486944	0.03452402	0.03003255	0.148322	0.2393272	0.1953822	0.05595462	0.03322777	0.0517422	0.04413289	0.02020655	0.0851622	0.1745575	0.2536636	0.1596618	0.02075733	0.0337114	0.02638832	0.01621557
37.472	1	0.2885376	0.3099369	2.536983	2.51668	0.2096541	0.1988755	0.1638582	0.1569115	1.766178	1.563366	1.225068	0.9588578	0.06113097	0.08206688	0.0719712	0.06515794	0.3372135	0.3770848	0.3194695	0.3332857	0.05881616	0.09213374	0.06405078	0.03624469
37.473	1	0.001900176	0.001862845	0.007111918	0.006819791	0.002391548	0.004124152	0.01881308	0.01365141	0.005682966	0.005039286	0.005271061	0.003296664	0.01000417	0.009114912	0.008369891	0.008294147	0.001386595	0.00183666	0.001080417	0.001353429	0.005756059	0.005560025	0.00486946	0.004948478
37.473	1	0.1680655	0.1248359	0.1047334	0.1127743	0.2273669	0.2321024	2.117457	1.451447	0.151279	0.08095798	0.1892154	0.1826532	1.150882	1.086198	1.037985	1.04889	0.1712633	0.1556739	0.09098016	0.1451459	0.6120626	0.791746	0.5850293	0.3785345
37.571	1	0.2253296	0.1700345	0.04948617	0.1107824	0.03393847	0.02590208	0.03190516	0.03796546	0.1213901	0.1856037	0.1564092	0.04934927	0.03522126	0.02696796	0.02883063	0.02282134	0.04350351	0.1201202	0.2039482	0.1347131	0.01816785	0.02335314	0.0337285	0.02364304
37.572	1	0.2653451	0.3109647	2.54957	2.54799	0.2083089	0.2045267	0.1632299	0.1265864	1.760873	1.660194	1.228292	0.9066688	0.06052253	0.08947772	0.07340143	0.05990591	0.3356466	0.3511787	0.3277583	0.299192	0.05569284	0.06997909	0.064111	0.04116826
37.573	1	0.001919227	0.001927245	0.006921852	0.006888395	0.002211007	0.002727885	0.01518971	0.0113092	0.005689949	0.005064929	0.004736644	0.002912253	0.009002888	0.007239746	0.006363265	0.007003282	0.001940875	0.001918071	0.001174893	0.001220508	0.005236718	0.005085364	0.003595766	0.003760847
37.573	1	0.1917798	0.144776	0.165524	0.1220283	0.1944589	0.1291507	1.767122	1.235752	0.1921585	0.0963589	0.1778054	0.1291104	1.030076	0.7959535	0.8069152	0.9048204	0.1504019	0.1843818	0.1020334	0.1209698	0.5726894	0.774152	0.5325626	0.3485685
37.671	1	0.2176028	0.1702717	0.06162277	0.1094901	0.02697614	0.01811872	0.03170215	0.03701423	0.120736	0.174203	0.1545949	0.06639135	0.03559365	0.0245352	0.02656806	0.02298346	0.05615391	0.1167199	0.1954475	0.1305568	0.01490387	0.02018071	0.02997785	0.01462138
37.672	1	0.2329765	0.3060681	2.589664	2.572328	0.2039798	0.2027152	0.1691664	0.1324591	1.719979	1.715302	1.284667	0.8364247	0.06199941	0.09709548	0.08640429	0.04965804	0.3103055	0.3106009	0.3370905	0.2495362	0.0536091	0.07160203	0.07663148	0.0449641
37.673	1	0.001995008	0.001652516	0.007058193	0.006793092	0.002104856	0.002466323	0.01495967	0.01040334	0.006046698	0.005475602	0.004815937	0.003007624	0.009473932	0.006568577	0.00586712	0.006891794	0.001911692	0.002060233	0.001138084	0.000794275	0.005124738	0.005440691	0.003407327	0.003344834
37.673	1	0.2078552	0.1500468	0.1641953	0.1248341	0.176642	0.1760002	1.739624	1.218841	0.1893409	0.08059461	0.1600235	0.1636101	1.068621	0.6646656	0.7690001	0.942784	0.1473878	0.2413068	0.1487206	0.1379581	0.5924818	0.8761231	0.5514817	0.3455812
37.771	1	0.2159999	0.1804208	0.08375011	0.1158598	0.02652074	0.02526659	0.03772291	0.03928431	0.1368107	0.1714502	0.159182	0.09273755	0.03941773	0.02540265	0.02892917	0.03077414	0.08186896	0.1239856	0.1976725	0.1309899	0.02417743	0.02006037	0.02317929	0.0195272
37.772	1	0.2415752	0.2957734	2.643047	2.606435	0.1951127	0.1989441	0.1981051	0.1390362	1.680497	1.755454	1.368826	0.7865684	0.0647171	0.09061753	0.08942423	0.06312096	0.2883482	0.2776399	0.3152186	0.2202843	0.0434751	0.07667447	0.08913542	0.05202462
37.773	1	0.002123586	0.001672895	0.007066856	0.007245951	0.002318952	0.002453683	0.01544061	0.01047672	0.005898068	0.005718744	0.004600828	0.00298654	0.0100237	0.006328354	0.006219362	0.007355565	0.001560095	0.002369422	0.001253282	0.0009160858	0.005558534	0.005809469	0.003847624	0.003764091
37.773	1	0.182316	0.1231429	0.2075341	0.1266704	0.188867	0.2459487	1.826532	1.269949	0.1691697	0.09725936	0.1641685	0.1699622	1.102971	0.6372351	0.8128537	0.975927	0.1545329	0.2644287	0.1602194	0.1142294	0.6177619	0.967789	0.5310244	0.3870422
37.871	1	0.1859894	0.1704158	0.0961468	0.1007849	0.01748783	0.02098496	0.02723688	0.03403768	0.1323262	0.1373242	0.1257773	0.1008839	0.0329255	0.02939344	0.01959757	0.02514321	0.08734598	0.1268002	0.174587	0.1202189	0.01729787	0.02365286	0.01245469	0.01966542
37.872	1	0.2631419	0.2944071	2.672738	2.628318	0.1944189	0.2084991	0.1850992	0.1317409	1.688455	1.774057	1.42522	0.7441094	0.06013748	0.08196294	0.0903699	0.06013367	0.2899398	0.2469692	0.2760885	0.227002	0.05134189	0.0723534	0.09516126	0.05737385
37.873	1	0.00220821	0.001394295	0.007554502	0.007556292	0.002391701	0.002181662	0.01452393	0.009800619	0.005623709	0.005481742	0.004216697	0.002785965	0.009645376	0.005679744	0.005670236	0.006827521	0.001460304	0.001943514	0.001050192	0.0008928088	0.005583008	0.004940416	0.003100353	0.003813999
37.873	1	0.170217	0.1346926	0.1790119	0.1381173	0.2173565	0.2199204	1.746271	1.214691	0.1203652	0.1240812	0.2115192	0.1148235	1.078376	0.5671954	0.7613397	0.8999668	0.131028	0.2066561	0.1507688	0.08974265	0.6084431	0.9297415	0.4391643	0.3498875
37.971	1	0.1435772	0.1357756	0.1007509	0.0927671	0.01315483	0.009724947	0.02681921	0.02912478	0.1112398	0.09865455	0.09189693	0.09356126	0.02624607	0.02165636	0.01905926	0.01940206	0.08553843	0.1202814	0.1363568	0.09472378	0.02051314	0.01850647	0.01176598	0.01194009
37.972	1	0.2996839	0.28468	2.654309	2.59992	0.19852	0.2099336	0.2057079	0.1240842	1.703848	1.760143	1.460779	0.7093979	0.05402385	0.07326859	0.0840991	0.06455085	0.2908082	0.2203997	0.2902899	0.2105536	0.04629624	0.05895934	0.08694617	0.04587116
37.973	1	0.002229958	0.001424051	0.008083479	0.007777749	0.002229251	0.001765176	0.01348202	0.009012187	0.00544341	0.004991853	0.004184515	0.002541976	0.009206709	0.005682132	0.005626836	0.006321911	0.001676939	0.001403622	0.0008150292	0.0007357858	0.004844849	0.004643705	0.002015801	0.003157891
37.973	1	0.1907996	0.1313846	0.1433037	0.1622674	0.1788864	0.1703612	1.638837	1.115966	0.1086354	0.08809656	0.1881868	0.1002503	1.041036	0.5830204	0.7355772	0.8293477	0.139025	0.2395384	0.1349565	0.1035993	0.5750628	0.864913	0.377329	0.3304965
38.070	1	0.145471	0.1275085	0.09216923	0.08103329	0.0195388	0.01722926	0.03079772	0.03219894	0.09496839	0.1046795	0.1012425	0.07547542	0.03088325	0.02849518	0.01965938	0.01630849	0.07476988	0.1070172	0.1280117	0.0946751	0.0294208	0.0298419	0.02704055	0.02066875
38.070	1	0.3372643	0.2863228	2.601264	2.544616	0.1909826	0.211371	0.1987063	0.1012849	1.685442	1.722655	1.488847	0.6984071	0.0442142	0.07320326	0.09273522	0.06066533	0.2879478	0.2426157	0.3824151	0.1997082	0.03873339	0.07190911	0.08988234	0.05917034
38.070	1	0.001760098	0.001421127	0.007974813	0.007294787	0.002474153	0.002532664	0.01442989	0.0096423	0.005527047	0.005142641	0.004827113	0.002708514	0.009458269	0.006543627	0.006551718	0.006608218	0.001692342	0.001541952	0.001490808	0.0007318128	0.004854798	0.004519147	0.002689964	0.003516973
38.071	1	0.193628	0.1575323	0.1383085	0.1390831	0.1349302	0.2150191	1.760652	1.201455	0.1146145	0.1610268	0.1431115	0.1358331	1.055266	0.6931928	0.8339693	0.8373833	0.1490987	0.2485412	0.1583504	0.08757277	0.5286214	0.8552966	0.4089174	0.3137547
38.171	1	0.1752534	0.156035	0.09299303	0.06303112	0.02432459	0.02615242	0.03995877	0.02962938	0.0880206	0.1386379	0.1406072	0.08712022	0.03539347	0.03528019	0.02044614	0.02088666	0.09374695	0.1042795	0.1411269	0.1215015	0.02501765	0.03674054	0.03861028	0.0245805
38.172	1	0.3772425	0.2901937	2.548715	2.482381	0.1941712	0.2030338	0.1910699	0.1075658	1.705502	1.665448	1.494108	0.726875	0.04366369	0.07585201	0.08654785	0.05601025	0.2833039	0.268734	0.4621223	0.1709002	0.04345528	0.06339135	0.08346466	0.05354899
38.172	1	0.001488778	0.001630753	0.007614013	0.006614959	0.002876952	0.004219096	0.01477505	0.01019899	0.005658735	0.005256431	0.005442679	0.003144915	0.009768141	0.00737744	0.00709243	0.006568358	0.00164887	0.001553172	0.002013213	0.0009459111	0.005011042	0.003980251	0.004108512	0.004324762
38.173	1	0.2041525	0.1677934	0.1363663	0.1221464	0.1853773	0.2840733	1.838439	1.284287	0.1042972	0.1812454	0.1512593	0.1562997	1.138427	0.7768417	0.8966182	0.823902	0.1572273	0.1931119	0.1973212	0.1456813	0.5052428	0.826146	0.4478293	0.3094201
38.271	1	0.1763949	0.1664008	0.08309592	0.05974605	0.03216381	0.0349347	0.03572877	0.02660376	0.0700784	0.1450041	0.146119	0.09173041	0.03066518	0.03012047	0.03152699	0.02921625	0.09636028	0.08332638	0.1388887	0.1308415	0.02612588	0.03588503	0.04035121	0.02795191
38.272	1	0.3857829	0.3075893	2.490108	2.416557	0.1905423	0.207693	0.1792671	0.1244857	1.764398	1.631536	1.470279	0.7761211	0.03737147	0.08013018	0.06663393	0.07054723	0.2436074	0.2987733	0.5183324	0.2300941	0.03366858	0.07003681	0.07617108	0.0442432
38.273	1	0.001291077	0.001725061	0.007594939	0.006855649	0.002824882	0.004425185	0.01390155	0.01017625	0.005877786	0.005142199	0.005368899	0.003375343	0.009283942	0.007815986	0.007018574	0.006448875	0.001650843	0.001500879	0.001962801	0.0008811807	0.003816079	0.004047821	0.004647967	0.003843205
38.273	1	0.1963478	0.1685745	0.1167601	0.1010087	0.2648807	0.3140479	1.772991	1.287154	0.1372899	0.1894077	0.1963615	0.1452991	1.121465	0.8781397	0.8812503	0.8274216	0.1667327	0.1184179	0.1503725	0.1529929	0.4415764	0.7473416	0.4210919	0.2704131
38.371	1	0.1426474	0.137275	0.06893245	0.04734234	0.0312731	0.03123723	0.02461479	0.02055305	0.06010569	0.1112823	0.1088938	0.07225989	0.02711641	0.02325331	0.03250151	0.02350897	0.07099558	0.05589838	0.1157389	0.1060793	0.02548939	0.03256581	0.03512714	0.02375448
38.372	1	0.39409	0.3389602	2.446673	2.367877	0.2053314	0.2000143	0.1706318	0.1268803	1.862766	1.641578	1.449594	0.80978	0.03353107	0.07009036	0.05126211	0.07697309	0.1920157	0.2845788	0.5750989	0.2905805	0.04225529	0.05709278	0.07077383	0.04878564
38.373	1	0.001585869	0.00126815	0.007444198	0.007123396	0.002383172	0.003050972	0.01203275	0.008798519	0.00561862	0.005046711	0.00522939	0.003417858	0.007959901	0.007130154	0.005672297	0.005712328	0.001384583	0.001104364	0.00183456	0.0009533613	0.003026658	0.00374973	0.003549603	0.002320128
38.373	1	0.1655848	0.1187216	0.1541247	0.1224144	0.2525816	0.2149494	1.574287	1.155137	0.1140507	0.1415143	0.1188787	0.1494949	1.015494	0.8671506	0.7502232	0.7209763	0.1536812	0.1778162	0.08480006	0.1109797	0.4169405	0.6198714	0.2733494	0.2518149
38.471	1	0.1437123	0.1367983	0.08848669	0.08017873	0.03200254	0.03109797	0.03978284	0.03209115	0.08641977	0.1109345	0.1059951	0.08086535	0.02417125	0.03628069	0.02526409	0.02833855	0.08621954	0.08369309	0.1238223	0.1029444	0.03674221	0.03943566	0.04007492	0.03036952
38.472	1	0.3867767	0.3539036	2.374679	2.282787	0.2054373	0.2057072	0.1839444	0.1513452	1.873662	1.607404	1.441299	0.8637506	0.03229971	0.08947245	0.0497008	0.08407243	0.1478381	0.2839937	0.6388793	0.3642339	0.0564846	0.05089826	0.06144387	0.04959797
38.473	1	0.001840883	0.001175839	0.007389381	0.006603851	0.002720481	0.002013909	0.01197377	0.008878231	0.005251031	0.004551986	0.005102654	0.003229709	0.007882227	0.007234726	0.005777761	0.005953671	0.001154564	0.001561123	0.001926488	0.001149456	0.003339792	0.004351067	0.002880526	0.002443781
38.473	1	0.177132	0.09492435	0.1323095	0.1047438	0.2715251	0.1862209	1.543929	1.144697	0.1496523	0.1209893	0.1617514	0.1412808	0.9821057	0.8585894	0.778539	0.7364491	0.1087035	0.1445245	0.06684326	0.1272497	0.4455703	0.6092649	0.1922685	0.3468486
38.571	1	0.1757372	0.1637128	0.1075178	0.1013742	0.03828606	0.03941203	0.04283522	0.03843729	0.1199244	0.1542972	0.1483504	0.1097329	0.03122692	0.04094606	0.03561704	0.03894975	0.1113536	0.1110365	0.1536162	0.1209156	0.02696954	0.02971453	0.02622545	0.01685501
38.572	1	0.3574606	0.3386333	2.368179	2.266548	0.2134165	0.2093408	0.183391	0.1555745	1.922756	1.630807	1.395704	0.8860546	0.0344099	0.07988262	0.0601918	0.08012836	0.1331501	0.2523553	0.706326	0.4165053	0.07457622	0.05058377	0.05995228	0.06716426
38.573	1	0.00153885	0.00114808	0.006859085	0.006651971	0.001899346	0.001301418	0.01142542	0.008400383	0.005374545	0.004550124	0.004961556	0.002994544	0.007186077	0.006844173	0.005608042	0.005759222	0.00131384	0.001908798	0.00166594	0.001215895	0.004021318	0.004713856	0.002227245	0.00238854
38.573	1	0.1655627	0.08730573	0.105192	0.1053418	0.2399508	0.1600455	1.427989	1.05828	0.1845852	0.08989144	0.1654546	0.08528841	0.8999639	0.8247495	0.7901644	0.7118246	0.109474	0.201152	0.08248897	0.1118723	0.5312234	0.6192323	0.1808903	0.3977517
38.671	1	0.1550073	0.1468817	0.1184548	0.1180149	0.02644187	0.02901219	0.03944751	0.03620389	0.1402505	0.1483084	0.1413139	0.1235912	0.03833555	0.03431011	0.03376855	0.02704074	0.1306843	0.133425	0.1474754	0.1064127	0.01619092	0.01381374	0.01140969	0.008889205
38.672	1	0.3699007	0.3209578	2.369097	2.268875	0.218955	0.2083107	0.1661408	0.1394515	1.986284	1.701814	1.27925	0.8775806	0.04195632	0.07080462	0.06177263	0.07656978	0.1852741	0.2266632	0.7404802	0.4536487	0.06166656	0.05259272	0.05543301	0.08131622
38.672	1	0.001358883	0.001132267	0.006536799	0.006700823	0.001455168	0.0009546241	0.01085816	0.00810625	0.006003382	0.004511332	0.00458992	0.003112746	0.007221395	0.00636828	0.005574574	0.005329705	0.001581469	0.001504935	0.001888657	0.001179571	0.004038811	0.00441259	0.002506451	0.002045618
38.673	1	0.1979093	0.1095845	0.08938291	0.09569365	0.2151655	0.09864029	1.342988	1.010576	0.1750139	0.04884684	0.1537768	0.1051311	0.8638964	0.721288	0.7676835	0.6363781	0.1438902	0.1296346	0.0807116	0.08788524	0.5850086	0.5709194	0.2486464	0.377119
38.771	1	0.1528941	0.1461174	0.1231201	0.121166	0.03441316	0.03612161	0.04302567	0.03314345	0.1449619	0.1507943	0.1457746	0.1297202	0.04805098	0.04297439	0.0428499	0.02950781	0.1405098	0.1447106	0.1541209	0.1125422	0.02373046	0.02275785	0.02175492	0.01891332
38.772	1	0.3988592	0.3193339	2.352485	2.282767	0.2334087	0.2135493	0.1360936	0.1368957	2.010281	1.745472	1.163329	0.8660311	0.06117631	0.07626918	0.09411282	0.08861308	0.2505193	0.2336144	0.7189318	0.4673543	0.06234639	0.06650501	0.05822636	0.08457899
38.773	1	0.001192082	0.001780035	0.006556689	0.006676543	0.001366239	0.001286824	0.01139937	0.008086129	0.006412116	0.005230191	0.004271845	0.003095798	0.007659874	0.006266897	0.006156849	0.005447603	0.001889884	0.001726316	0.001788493	0.001171893	0.003792683	0.004507454	0.003403322	0.001874802
38.773	1	0.2164744	0.1537079	0.1108864	0.1161985	0.239856	0.1367373	1.422161	1.003292	0.1996765	0.08279846	0.1265646	0.1181743	0.8882965	0.6995526	0.8179761	0.6250053	0.1657892	0.1193144	0.08062444	0.09444455	0.5993138	0.5791213	0.304297	0.3335643
38.871	1	0.1495253	0.1437971	0.1215946	0.1178936	0.02780218	0.02785286	0.03290539	0.03113168	0.1433749	0.1469483	0.1434298	0.1261902	0.03553809	0.03602934	0.0320338	0.02849035	0.1433272	0.1484922	0.1558011	0.1142265	0.02049681	0.0197273	0.01689617	0.0138128
38.872	1	0.4162019	0.3247873	2.333887	2.315646	0.2233746	0.2197193	0.1478742	0.1387645	2.000331	1.77824	1.099735	0.811785	0.07273881	0.08025699	0.1054994	0.07585991	0.3152246	0.2394175	0.6438773	0.5088603	0.06800938	0.0643613	0.05523345	0.08564772
38.872	1	0.001143312	0.001787272	0.006431735	0.00655181	0.001469022	0.001282245	0.01152768	0.008275657	0.006312305	0.005056987	0.003833618	0.003086616	0.008126624	0.006050303	0.006306885	0.005062434	0.001588602	0.001817114	0.001625637	0.001382332	0.002963311	0.004408742	0.003844486	0.001724093
38.873	1	0.2530041	0.1584076	0.1088493	0.1072012	0.2776369	0.1543991	1.471874	0.9813223	0.1515579	0.07851319	0.1389122	0.1256027	0.9087637	0.6565169	0.8178954	0.5807899	0.1347536	0.1406948	0.06461552	0.09498584	0.5695292	0.600558	0.3038452	0.2876865
38.971	1	0.173808	0.1653975	0.139205	0.1327585	0.03056448	0.02870496	0.03480166	0.03399686	0.1501984	0.1523411	0.1503257	0.1312324	0.03127036	0.0296449	0.02592189	0.02563952	0.1527579	0.1609956	0.1685846	0.1197141	0.03379051	0.0333302	0.02948944	0.01921202
38.972	1	0.4153764	0.3015048	2.374791	2.425625	0.2208916	0.2164834	0.1443698	0.1331599	1.97614	1.797403	1.080647	0.7494979	0.07173977	0.06834748	0.0883668	0.09624734	0.3547656	0.2160004	0.5377707	0.5126903	0.05493992	0.06015072	0.05273839	0.05995154
38.973	1	0.0009855012	0.001526865	0.006431281	0.006685202	0.002236694	0.001618946	0.01248655	0.008938777	0.006016334	0.005154977	0.003848096	0.003233689	0.008900016	0.005963778	0.006870486	0.005296203	0.001652624	0.001545774	0.001654705	0.001557722	0.002758745	0.005118479	0.004762544	0.002384589
38.973	1	0.2060599	0.1432157	0.1126839	0.1049691	0.2617733	0.1848339	1.585123	1.014229	0.1011312	0.05770093	0.15008	0.1222769	0.9805339	0.6785396	0.8548727	0.562705	0.1186193	0.1284798	0.08997554	0.1235856	0.6370947	0.6786751	0.2765333	0.2805456
39.071	1	0.1761148	0.1706244	0.1412911	0.1283068	0.03288034	0.02959849	0.03453736	0.03545983	0.1516712	0.147317	0.1457836	0.1299744	0.0279707	0.02491269	0.02247747	0.02216797	0.1520711	0.1641946	0.171919	0.115616	0.03408935	0.03735866	0.03384168	0.0211597
39.072	1	0.4019138	0.2909388	2.3946	2.50845	0.2205513	0.2206725	0.1487759	0.1275593	1.951225	1.845495	1.133972	0.7121114	0.06317232	0.07734254	0.08670308	0.07306272	0.3677659	0.2248686	0.4364985	0.476207	0.03909319	0.0583075	0.04422682	0.05280148
39.073	1	0.001579039	0.001387153	0.006727855	0.006894006	0.002482659	0.00234515	0.01266301	0.009194347	0.005693685	0.00535571	0.003843104	0.003343498	0.009003301	0.005519929	0.006891546	0.004960617	0.001949841	0.001721129	0.001785488	0.001275402	0.00247365	0.005659639	0.004620664	0.002917352
39.073	1	0.172695	0.1479078	0.09465581	0.1245898	0.2161038	0.2868188	1.631734	1.025756	0.07850895	0.1002611	0.134653	0.1388547	0.9737583	0.6817053	0.8731086	0.4926077	0.1275591	0.1271992	0.09372876	0.1187466	0.6551566	0.7156739	0.2991433	0.2531605
39.171	1	0.1468825	0.1403385	0.1180624	0.1100201	0.02679958	0.02689492	0.03788443	0.02531794	0.142705	0.1405299	0.1392867	0.1243044	0.04007121	0.03686749	0.03612804	0.02703657	0.143091	0.1478761	0.1567425	0.1097783	0.02489423	0.02654146	0.02595192	0.02157215
39.172	1	0.3844519	0.2815577	2.405628	2.542697	0.2236034	0.228625	0.1428918	0.111028	1.931805	1.898082	1.180192	0.6773683	0.07227552	0.09168191	0.08511101	0.07043477	0.3746979	0.2393362	0.3651169	0.4256376	0.04337031	0.05325278	0.05777158	0.05039309
39.173	1	0.001696988	0.001472162	0.006920861	0.006859461	0.001504369	0.002874275	0.01028486	0.00733139	0.005564769	0.005410779	0.003676286	0.002693473	0.007580685	0.004436774	0.004705477	0.003917186	0.001656912	0.001077118	0.001184796	0.001160175	0.002748826	0.004738706	0.002753004	0.002645752
39.173	1	0.1504051	0.09950004	0.1039208	0.1121903	0.1657778	0.2745687	1.321839	0.8553547	0.08342601	0.07882434	0.1462763	0.1095469	0.840692	0.5429773	0.6553852	0.4336281	0.1027454	0.1171285	0.08799773	0.08427133	0.467014	0.5401113	0.3118501	0.2038732
39.271	1	0.1341507	0.1259858	0.1040057	0.09369215	0.02036932	0.02086608	0.02806461	0.02590634	0.1223076	0.1173405	0.1164496	0.106129	0.03084471	0.02928415	0.02785165	0.02338995	0.1220693	0.1257669	0.1381156	0.09845779	0.01633003	0.01616507	0.01647436	0.01295649
39.272	1	0.370162	0.2971224	2.438436	2.572853	0.2181884	0.224397	0.1506985	0.09588623	1.904945	1.914818	1.236326	0.6535034	0.08070531	0.07176356	0.07971614	0.06193781	0.3939794	0.2563653	0.3110701	0.3919016	0.05099689	0.04139817	0.06637896	0.05491799
39.273	1	0.00177305	0.001578171	0.006962193	0.006867597	0.00159977	0.003010886	0.01000088	0.007368921	0.005763673	0.005211064	0.00369479	0.002566692	0.00740324	0.004507794	0.004377103	0.00363421	0.001958718	0.0009474312	0.001003257	0.0009984215	0.002924932	0.00487576	0.002644704	0.002974728
39.273	1	0.153195	0.1206885	0.09052758	0.08418041	0.1508	0.2919981	1.286565	0.8748411	0.1318361	0.06921703	0.136107	0.1298918	0.8212732	0.6098059	0.5974609	0.4429831	0.1235729	0.1113709	0.09069672	0.09740023	0.4489675	0.5438774	0.3216726	0.2576525
39.371	1	0.1520841	0.1326549	0.09619574	0.09018083	0.02082459	0.02051677	0.02818034	0.03154142	0.1251702	0.1305656	0.1190802	0.09787324	0.03586024	0.03003105	0.02813382	0.02578168	0.1083306	0.1220921	0.1526813	0.1050961	0.01934128	0.01914081	0.0170171	0.01217757
39.372	1	0.3738047	0.3131929	2.512035	2.643148	0.2161854	0.2255462	0.1851428	0.1160622	1.852886	1.89598	1.346401	0.660351	0.07806188	0.06815673	0.09106799	0.07925189	0.3913649	0.2733935	0.2628738	0.3935838	0.06462438	0.05584363	0.07797707	0.05499297
39.373	1	0.001645969	0.001304431	0.006969284	0.007319383	0.001817511	0.003489457	0.01142447	0.009099748	0.005480146	0.00541249	0.004383623	0.002582391	0.008095098	0.005433732	0.005197225	0.004331708	0.001587023	0.001076937	0.0008816373	0.0009532476	0.002405326	0.005242947	0.002977694	0.002786275
39.373	1	0.1530302	0.08531461	0.04809301	0.1218867	0.173382	0.3405538	1.48921	1.082234	0.1660595	0.0968169	0.1391004	0.1463605	0.9140784	0.7885993	0.5838492	0.5037675	0.1484836	0.1325531	0.0971353	0.1039642	0.4510251	0.6017189	0.3860851	0.2464211
39.471	1	0.1350658	0.1213235	0.09776381	0.08750628	0.02045403	0.02101787	0.03330538	0.02695803	0.1121065	0.1100667	0.1066658	0.09481338	0.03343235	0.03107129	0.02995491	0.02545471	0.1120295	0.1072136	0.1297588	0.09071216	0.01946837	0.02067364	0.01842761	0.01487234
39.472	1	0.3782028	0.3619584	2.546299	2.627965	0.2031045	0.2359433	0.207478	0.1100615	1.81204	1.852256	1.452176	0.6621368	0.07373045	0.05287096	0.07262197	0.09303715	0.3916758	0.2913969	0.2408813	0.4020131	0.06937863	0.04731752	0.0762071	0.0420473
39.472	1	0.001062962	0.001091719	0.007083819	0.00740519	0.001654255	0.003993652	0.01245667	0.01011543	0.005215381	0.005492589	0.005230473	0.002599713	0.008759157	0.006684776	0.005764665	0.005045335	0.001589638	0.001302957	0.0009298034	0.001133635	0.002447451	0.005302999	0.003152993	0.002687917
39.473	1	0.1173203	0.07750151	0.1124502	0.08480154	0.2064671	0.3298794	1.658507	1.208413	0.1774202	0.1000895	0.2029239	0.1407025	1.032735	0.9394108	0.6030738	0.5679858	0.195289	0.1206273	0.1291715	0.102724	0.4947647	0.6123361	0.4084242	0.2455022
39.571	1	0.1032242	0.09190259	0.07603745	0.06346859	0.02027055	0.02103095	0.0278832	0.02531696	0.08288276	0.07954983	0.07493215	0.06965931	0.0300136	0.03033935	0.02880909	0.02413377	0.08676431	0.0764108	0.09706856	0.0685278	0.02111038	0.02185335	0.01970924	0.01385373
39.572	1	0.3833386	0.3945693	2.547536	2.552142	0.2026996	0.228081	0.2124377	0.1060608	1.821375	1.818801	1.516423	0.6857973	0.07216242	0.06406992	0.05481999	0.08124074	0.3982785	0.3273818	0.2134827	0.410889	0.06580252	0.05470051	0.0861675	0.04625411
39.572	1	0.001100087	0.001340911	0.007234306	0.00711832	0.001684663	0.003732695	0.01244939	0.009753197	0.005288891	0.005390227	0.005196382	0.002290361	0.008266043	0.006362472	0.005397719	0.005085617	0.001187163	0.001371876	0.0007252673	0.0009849557	0.003152136	0.005123111	0.002733425	0.002202012
39.573	1	0.1771771	0.1063914	0.07960019	0.09100121	0.2182729	0.3044132	1.609098	1.161157	0.1649205	0.0835587	0.1636984	0.1376315	1.004543	0.9040289	0.605688	0.6371849	0.1434003	0.09762889	0.1205906	0.08403676	0.4859649	0.517723	0.4440932	0.232596
39.671	1	0.07754756	0.06710236	0.05575761	0.04263334	0.01065384	0.0107243	0.02029965	0.0170383	0.05352855	0.0507965	0.04372775	0.0433709	0.01750757	0.01797058	0.01686481	0.01427525	0.05832728	0.04747179	0.06466776	0.04617103	0.01295784	0.01242394	0.01073903	0.00863982
39.672	1	0.4184257	0.4013729	2.526685	2.45553	0.2048726	0.2227147	0.2279274	0.1096343	1.817954	1.767493	1.542286	0.7022943	0.07875713	0.08066446	0.04094062	0.08439424	0.3923598	0.3707541	0.2291337	0.389037	0.07241333	0.05626341	0.08675415	0.06544755
39.672	1	0.001974909	0.00149205	0.00737232	0.006660277	0.0009558274	0.004338036	0.01349882	0.01024699	0.005168251	0.005024223	0.005831477	0.002647236	0.008437051	0.007017004	0.006079609	0.00584965	0.001262119	0.001554461	0.001498523	0.0009188381	0.002351791	0.005343586	0.003507098	0.002421195
39.673	1	0.1854856	0.1395617	0.0871285	0.07414493	0.1475574	0.3308383	1.753068	1.186017	0.1395493	0.1506122	0.1964627	0.1018678	1.032016	0.8970551	0.6942812	0.7047373	0.1687294	0.0995769	0.132344	0.1222836	0.5566668	0.4956725	0.5097982	0.2377556
39.771	1	0.1126616	0.1011833	0.08793659	0.07310002	0.02195269	0.02156601	0.03470133	0.02967106	0.08994839	0.08824262	0.07992894	0.07589764	0.03464053	0.02244936	0.02698559	0.02036858	0.09585875	0.08493692	0.1012561	0.07315487	0.01885064	0.01872899	0.02271071	0.01769671
39.772	1	0.4608148	0.3938012	2.50297	2.351721	0.2124019	0.216545	0.1900735	0.1126658	1.818384	1.715696	1.531471	0.7421242	0.08112678	0.09145281	0.03133843	0.07520692	0.3691425	0.3866628	0.3112331	0.3234284	0.06042582	0.06067173	0.07230417	0.05570655
39.773	1	0.002632658	0.001712505	0.007435047	0.00678373	0.001783076	0.005696949	0.01445413	0.01015575	0.005514799	0.004933566	0.005664165	0.002447303	0.008815716	0.007603362	0.0064971	0.007113541	0.0009740429	0.001746978	0.001877232	0.001307146	0.002293272	0.006356047	0.005254716	0.00389908
39.773	1	0.1857085	0.1404885	0.09858244	0.0976956	0.1836543	0.36424	1.859806	1.180532	0.2172032	0.126912	0.1874195	0.1302117	1.070837	0.9174774	0.7923606	0.8049149	0.166558	0.1417815	0.1595809	0.1131586	0.5764818	0.5603485	0.5791186	0.2588925
39.871	1	0.1245813	0.1135743	0.09958339	0.08369765	0.01791098	0.0164279	0.02968107	0.02478181	0.1043879	0.1029458	0.09472144	0.08865612	0.02848397	0.0275143	0.02601592	0.02359235	0.1113585	0.1031579	0.1157878	0.08238902	0.0191857	0.01998255	0.01834872	0.01340566
39.872	1	0.4806479	0.3794419	2.478368	2.304112	0.203348	0.2149099	0.1874065	0.1170821	1.84043	1.671309	1.523802	0.7910147	0.08658081	0.0805364	0.04992057	0.06917282	0.3220602	0.3626742	0.4676869	0.2355218	0.05191347	0.06365451	0.06975688	0.04337447
39.873	1	0.002669798	0.001146455	0.007212104	0.006899958	0.001544551	0.005532621	0.01434977	0.009302561	0.005926552	0.004646505	0.005234725	0.002355349	0.009054432	0.007475981	0.006750657	0.007496119	0.00108643	0.002087337	0.001837935	0.001333729	0.002643507	0.006830354	0.005183867	0.004118732
39.874	1	0.1936749	0.1354915	0.1406224	0.1267511	0.1997005	0.3814749	1.806073	1.114446	0.2302662	0.09306018	0.187195	0.140257	1.083757	0.8506352	0.8451748	0.8664446	0.1212527	0.1635494	0.1181691	0.09993362	0.5696076	0.6782656	0.5988403	0.2823923
39.971	1	0.1261769	0.1154376	0.1031424	0.08605541	0.026154	0.02520944	0.03232483	0.02441866	0.1052177	0.104759	0.09578862	0.09005872	0.03234134	0.03788856	0.03679646	0.03308191	0.111956	0.1078372	0.1161558	0.08176845	0.03072729	0.03154371	0.02707932	0.02033351
39.972	1	0.5012401	0.3787287	2.435887	2.239783	0.22237	0.2116893	0.1699828	0.1113317	1.872834	1.63301	1.439782	0.8129912	0.09064073	0.07681824	0.05784614	0.05651829	0.3067098	0.3259644	0.6207019	0.2376312	0.04069069	0.07767875	0.06849916	0.04476831
39.973	1	0.002395432	0.001794005	0.00684784	0.00690856	0.00222101	0.005729578	0.01482064	0.008938594	0.005696663	0.004616881	0.004706828	0.002365793	0.009652825	0.00743642	0.006834582	0.007980726	0.001167564	0.00211322	0.001988063	0.001231863	0.004297509	0.007739723	0.005411586	0.005096946
39.973	1	0.1931272	0.1897572	0.173022	0.205399	0.18409	0.3952894	1.846519	1.123063	0.1859205	0.1312805	0.2446243	0.1159834	1.142172	0.7486362	0.9481323	0.9521775	0.112765	0.1668522	0.1956064	0.1099596	0.6414172	0.7968353	0.6117417	0.3720111
40.071	1	0.1208928	0.1112123	0.101058	0.08311619	0.02440233	0.02498651	0.03736187	0.03166188	0.09666569	0.09653277	0.08826809	0.08196687	0.03446517	0.02918731	0.03084407	0.02665732	0.1032907	0.1009687	0.1079084	0.07445861	0.02637958	0.02639557	0.02832231	0.02365814
40.072	1	0.5003578	0.3748671	2.392974	2.184717	0.2205726	0.2102384	0.1589889	0.1191781	1.905829	1.626126	1.319204	0.8236685	0.08053096	0.07491176	0.05353429	0.06641551	0.3245112	0.2701717	0.7150234	0.2981449	0.04364659	0.09066862	0.07927168	0.03484409
40.073	1	0.001599302	0.002214994	0.006698927	0.006628134	0.002437016	0.005663431	0.01505317	0.009236415	0.005758293	0.004796703	0.004408091	0.002193711	0.01044674	0.006571215	0.006920063	0.007790793	0.00131696	0.001701309	0.002263291	0.001271842	0.005229928	0.007621825	0.005572332	0.00556254
40.073	1	0.1913156	0.2010742	0.1670749	0.1592549	0.1715756	0.3697554	1.899615	1.19768	0.1627232	0.1321038	0.1925134	0.1551272	1.188062	0.6349724	0.9885826	1.011628	0.1730541	0.19282	0.18856	0.1377445	0.6564611	0.8204587	0.5194538	0.42246
40.171	1	0.1303372	0.1198048	0.1083807	0.08979663	0.02528432	0.02459484	0.03760617	0.02973174	0.1011575	0.1015852	0.09392531	0.08610581	0.03020296	0.02650219	0.02761912	0.0255185	0.1096645	0.1088314	0.1141949	0.07656957	0.02960865	0.03046849	0.03109439	0.02603068
40.172	1	0.4887469	0.3642701	2.379974	2.148093	0.2260266	0.2129941	0.1588541	0.1299468	1.975883	1.673271	1.189332	0.8086155	0.06722796	0.06687196	0.06375587	0.06655539	0.3371519	0.2140352	0.7665439	0.3576192	0.04033168	0.08408342	0.07400256	0.03502715
40.172	1	0.001266025	0.002241618	0.006364204	0.006384113	0.002802669	0.005013153	0.01538402	0.009911277	0.0057079	0.004984338	0.00401191	0.002201483	0.01068435	0.006443878	0.007298084	0.007545174	0.001761466	0.001609289	0.00273766	0.001065983	0.00591321	0.007148063	0.005813859	0.005592917
40.173	1	0.1623275	0.2490598	0.163144	0.1320391	0.1790975	0.2481547	1.924151	1.255924	0.1488066	0.1093493	0.1819665	0.1642967	1.136064	0.6382227	1.010625	0.9862825	0.2045495	0.1667844	0.1321025	0.09896661	0.6777744	0.8378811	0.4051519	0.3979105
40.271	1	0.1444071	0.1321427	0.1174171	0.09729343	0.02303382	0.02153879	0.03442545	0.02199617	0.1092828	0.1107921	0.1030289	0.09342762	0.02899329	0.02865494	0.02919134	0.02741356	0.1215392	0.1216999	0.1278256	0.08160761	0.03155783	0.03349245	0.02973756	0.02534395
40.272	1	0.5055461	0.333489	2.420367	2.178348	0.2170606	0.2272045	0.1555346	0.1289827	2.016109	1.765173	1.105069	0.8034743	0.05514538	0.06122812	0.06574838	0.05723198	0.3256646	0.1644267	0.7825606	0.3967362	0.03605275	0.09297073	0.06710951	0.0349907
40.273	1	0.001381925	0.001497102	0.006820087	0.006355888	0.002692391	0.004844806	0.01641056	0.01147622	0.005465711	0.004999801	0.004061305	0.002306597	0.01088178	0.006776946	0.008199982	0.007926067	0.002362312	0.001625674	0.003190675	0.001566825	0.006958747	0.007085445	0.006829147	0.006784782
40.273	1	0.136073	0.1776911	0.08823348	0.1412395	0.2669552	0.1790868	1.976831	1.389351	0.1554234	0.1266538	0.1738185	0.1979438	1.113088	0.7038379	1.162498	1.01706	0.2283624	0.1666689	0.1758491	0.1415358	0.7274042	0.8959592	0.3736632	0.3651895
40.371	1	0.1351443	0.124201	0.1091827	0.09094164	0.03580276	0.03450093	0.04669415	0.02992408	0.1018923	0.1037637	0.09645662	0.08856746	0.03156029	0.03693913	0.03639077	0.03106315	0.1123709	0.1130158	0.1187845	0.07290436	0.04265583	0.04363031	0.03726044	0.02731847
40.372	1	0.5415372	0.3070204	2.429696	2.213229	0.2188919	0.2360566	0.1439235	0.1269158	2.037488	1.85287	1.070409	0.7642823	0.05347485	0.06453807	0.07767627	0.05807023	0.3135384	0.1225603	0.7621274	0.4356552	0.04101486	0.07551032	0.08846424	0.05115197
40.372	1	0.002050747	0.001272972	0.007568357	0.006017251	0.001977004	0.004235696	0.01694647	0.01183569	0.005487774	0.005409318	0.003756733	0.00234589	0.0106076	0.007643317	0.008490016	0.007632961	0.002246676	0.001663812	0.002568837	0.001644456	0.00703978	0.006175125	0.006141679	0.006351966
40.373	1	0.1174795	0.1961232	0.140051	0.10025	0.3587232	0.2027345	1.975294	1.418792	0.08602479	0.1345201	0.1350905	0.1640931	1.082793	0.7947624	1.161456	0.9706229	0.2054164	0.207165	0.1500747	0.1116711	0.7404813	0.9193229	0.3805236	0.3043236
40.471	1	0.1042492	0.09406208	0.07978558	0.06524954	0.02752017	0.0286868	0.03927926	0.03460169	0.07513099	0.07755323	0.07097632	0.06628285	0.03662186	0.03334985	0.03068077	0.02748202	0.08240579	0.08241862	0.0898923	0.05023248	0.02896858	0.03176538	0.03133021	0.02496397
40.472	1	0.5766507	0.3092842	2.42107	2.256485	0.2182997	0.2396934	0.1548241	0.1345286	2.023211	1.924234	1.082395	0.7345739	0.0457239	0.06487462	0.07806062	0.04371741	0.2785141	0.1378171	0.6851583	0.4502159	0.03667218	0.07688602	0.1026503	0.04135624
40.473	1	0.002187186	0.001399219	0.007241895	0.006479449	0.002344819	0.003806387	0.01733477	0.0126633	0.005680356	0.005960655	0.00355665	0.002198427	0.01104197	0.00856352	0.008399792	0.007690845	0.001976037	0.001646264	0.002224088	0.00197212	0.006376356	0.005316281	0.005518143	0.005352352
40.473	1	0.1133634	0.158862	0.1349534	0.1013427	0.3537536	0.2302416	1.997957	1.474608	0.09191416	0.1312705	0.1542303	0.1797139	1.091229	0.884075	1.120142	0.9276253	0.1325378	0.2507672	0.1815089	0.1376277	0.7062595	0.9205314	0.4245228	0.3345008
40.571	1	0.06308555	0.05379304	0.04046203	0.03137463	0.02320582	0.02155912	0.03705623	0.02319855	0.03700837	0.03970822	0.03385478	0.03335385	0.02293648	0.02765434	0.02848193	0.02040074	0.04295173	0.04193265	0.05189976	0.02238194	0.02168461	0.02113937	0.02228168	0.01692023
40.572	1	0.586642	0.3279979	2.4505	2.301228	0.2159091	0.245182	0.1672216	0.1399861	1.984842	1.955875	1.157729	0.7184712	0.05199192	0.06587498	0.09408534	0.04313796	0.2779882	0.1754905	0.5910681	0.4152599	0.04958741	0.07188708	0.1141532	0.05228529
40.572	1	0.002086757	0.001514208	0.007087134	0.006420055	0.003163906	0.004072388	0.01812206	0.01332283	0.00572669	0.005833353	0.003911097	0.002559551	0.01124341	0.009795288	0.008673585	0.007759734	0.001864442	0.001389038	0.002456503	0.001828407	0.006497228	0.004792923	0.005312307	0.005137922
40.573	1	0.1080979	0.1112556	0.1108024	0.08112607	0.3411321	0.2643802	2.101447	1.526981	0.08569178	0.1659727	0.1715272	0.1227009	1.146387	1.047602	1.098335	0.9005615	0.1327636	0.2160682	0.1769908	0.1402473	0.6781162	0.8735362	0.4446574	0.3205161
40.671	1	0.05507027	0.04485429	0.02851596	0.02232312	0.01220219	0.01239716	0.02750879	0.02157359	0.02437028	0.02742738	0.02123606	0.02271656	0.01975967	0.01710616	0.01796564	0.01546923	0.03319136	0.03005594	0.04323296	0.01690387	0.01551875	0.01678573	0.01132558	0.008204399
40.672	1	0.5805986	0.3103337	2.492305	2.363728	0.2086123	0.2393346	0.1905031	0.1318566	1.947271	1.985116	1.253305	0.7045536	0.06661141	0.06660025	0.06181891	0.0495432	0.2778948	0.2423045	0.4611568	0.3515902	0.047308	0.05671996	0.09925907	0.04619179
40.672	1	0.001941557	0.00154999	0.00781527	0.006428322	0.004421331	0.005078245	0.01877389	0.01383289	0.005426626	0.005963383	0.004653133	0.002822696	0.01062675	0.01058012	0.008588356	0.007690146	0.001768287	0.001137192	0.002227306	0.002055689	0.00754924	0.004424607	0.006726934	0.006937801
40.673	1	0.1482134	0.1195701	0.1469883	0.1272297	0.2987326	0.3236441	2.198999	1.568498	0.1206718	0.1976215	0.1947656	0.1329327	1.130043	1.180201	1.07635	0.9221328	0.1384484	0.2476648	0.1365212	0.135057	0.6302779	0.8182598	0.4323351	0.3037704
40.771	1	0.02791169	0.01829715	0.00732124	0.005661502	0.001389113	0.002575627	0.01729524	0.01235682	0.005118996	0.005645738	0.005203267	0.002908706	0.009598666	0.00959748	0.008519901	0.007903988	0.01026296	0.00782928	0.0183084	0.009664339	0.005401962	0.006798117	0.002802567	0.002501899
40.772	1	0.5860654	0.3471786	2.506241	2.361778	0.2103667	0.2452518	0.1866322	0.1215114	1.914331	2.016099	1.297087	0.6453134	0.05505817	0.06197741	0.07773242	0.04057071	0.2950725	0.2892764	0.364084	0.2973565	0.04244884	0.06328536	0.1073543	0.04321272
40.772	1	0.001861771	0.001922205	0.007803821	0.006537471	0.00390685	0.005288332	0.01794815	0.01289102	0.005245559	0.006213124	0.004888211	0.002517971	0.009955599	0.01021995	0.00803712	0.00786842	0.001680822	0.001320187	0.001633022	0.002113313	0.006376289	0.004416551	0.005964302	0.007146397
40.773	1	0.1741541	0.1217501	0.1518639	0.1376686	0.2218573	0.2749713	2.109312	1.552636	0.1245625	0.1277862	0.2016849	0.128015	1.100494	1.164137	1.063774	0.9768413	0.1454231	0.2282092	0.1233792	0.1198846	0.5751148	0.8061512	0.392584	0.3173927
40.871	1	0.02332599	0.01441273	0.006626961	0.005621605	0.001689032	0.002061855	0.0159396	0.01161666	0.004743118	0.005157184	0.005481294	0.003034793	0.008571119	0.008778993	0.008015068	0.007397784	0.008581314	0.005079112	0.01520902	0.008286843	0.005349504	0.005883218	0.002436228	0.002568701
40.872	1	0.5963439	0.3885681	2.516746	2.30949	0.2057065	0.2522406	0.1826366	0.1164416	1.867925	2.054437	1.355354	0.6241495	0.06146278	0.07298286	0.07098588	0.0509732	0.315524	0.3339648	0.2740714	0.304387	0.0560886	0.06388636	0.09837822	0.04004986
40.873	1	0.001956889	0.002288129	0.007392783	0.006231628	0.002685628	0.004498172	0.01660785	0.01168105	0.005105738	0.006246879	0.004895147	0.002710039	0.008983385	0.009179613	0.007912323	0.007685987	0.001885233	0.00173297	0.00132336	0.001440418	0.005089334	0.003441219	0.003838202	0.004986681
40.873	1	0.1907357	0.1107682	0.1339438	0.1227464	0.1559194	0.2659376	1.94812	1.426845	0.2037448	0.1700211	0.1855085	0.116981	1.008221	1.097899	1.054465	0.9142145	0.1695803	0.189212	0.1179586	0.09310881	0.6044308	0.7299402	0.3528265	0.3811569
40.971	1	0.02002313	0.0119552	0.005659509	0.00571415	0.002352814	0.001663609	0.01510593	0.01102224	0.004626979	0.004421451	0.005665287	0.003316666	0.00797002	0.008117428	0.007760119	0.007068747	0.00757115	0.003890117	0.0134321	0.007275761	0.005294641	0.005482933	0.002371646	0.002628698
40.972	1	0.5981814	0.456285	2.508564	2.216549	0.2043892	0.2461217	0.1882557	0.08735344	1.808307	2.049205	1.401232	0.588724	0.05935485	0.06419855	0.07844503	0.05550813	0.3636182	0.3447351	0.2291053	0.3219072	0.06948429	0.05437672	0.09474223	0.03038223
40.972	1	0.002059643	0.002258499	0.006964803	0.006007314	0.002015793	0.004110589	0.01601123	0.01082983	0.005266185	0.005853354	0.005255411	0.00268558	0.008317287	0.008155924	0.007695483	0.007290017	0.001929112	0.001604415	0.001272482	0.001070403	0.005001095	0.002939763	0.003453566	0.004198311
40.973	1	0.1741887	0.08050158	0.1921523	0.1070946	0.1707071	0.2339073	1.863645	1.302329	0.2077527	0.1175122	0.2032312	0.1291372	0.9370719	0.9761359	1.036722	0.8499437	0.1717187	0.195458	0.1239016	0.1202983	0.6134396	0.6600106	0.3750826	0.4058085
41.071	1	0.02200467	0.0133213	0.005552223	0.006001638	0.002391672	0.001665217	0.015583	0.01079997	0.004389566	0.00382578	0.005848206	0.003215023	0.008238899	0.007772106	0.008252786	0.006798842	0.007941343	0.003859576	0.01473551	0.008027495	0.005407636	0.005528279	0.00261081	0.002899925
41.072	1	0.5780339	0.5241429	2.535389	2.204402	0.1983868	0.2566146	0.1896671	0.08816632	1.792483	2.02933	1.415804	0.562872	0.07495856	0.06749667	0.06388348	0.04678717	0.3887237	0.3266809	0.1763872	0.3229358	0.08480649	0.06411083	0.07161378	0.03926798
41.072	1	0.002043263	0.002064827	0.007422015	0.006067319	0.001953445	0.003869138	0.01657569	0.01065433	0.00560775	0.005756297	0.005229969	0.002718067	0.008375349	0.007757888	0.008038028	0.006759827	0.001818618	0.001241547	0.001143599	0.0009585321	0.005479239	0.002835431	0.004015529	0.004082687
41.073	1	0.1682699	0.07613665	0.1650155	0.1239765	0.1816198	0.1882257	1.861802	1.2555	0.2022747	0.08423447	0.2108788	0.1496382	0.9310191	0.9512009	1.117989	0.8118841	0.1755072	0.1800556	0.1256795	0.1126043	0.6240489	0.678202	0.4010683	0.4357235
41.170	1	0.02072932	0.01319134	0.005193511	0.006412001	0.002342536	0.002183517	0.01512885	0.01004278	0.003973898	0.003720622	0.005304971	0.003173463	0.008649109	0.00711849	0.008515606	0.006586756	0.007663327	0.004427568	0.01358161	0.007263198	0.005308289	0.005761185	0.002441886	0.002916344
41.170	1	0.5915752	0.5684066	2.551134	2.174952	0.2040993	0.2423852	0.1951189	0.09777258	1.792705	1.968722	1.39708	0.5368629	0.08979939	0.04953738	0.04497167	0.04765813	0.3952514	0.2946143	0.1465459	0.3288303	0.06642726	0.06018114	0.0642811	0.0431488
41.170	1	0.002349885	0.002678462	0.007242088	0.006066296	0.001967017	0.002835996	0.01609295	0.009967846	0.00571822	0.005599372	0.004605049	0.002558276	0.008853177	0.007103503	0.008329162	0.006742968	0.002207468	0.001505495	0.001052261	0.001177852	0.005557372	0.003467444	0.003066726	0.002795699
41.170	1	0.2304464	0.1139298	0.1279195	0.09511573	0.1721427	0.1613098	1.792821	1.148686	0.1827357	0.0585609	0.1961546	0.1354032	0.9366942	0.8517681	1.122185	0.7715562	0.1531101	0.125411	0.07634678	0.1041728	0.6377979	0.689793	0.3372028	0.452073
41.271	1	0.01947102	0.01279518	0.004981494	0.006678559	0.00206947	0.002054667	0.01393502	0.009045674	0.003498631	0.003492413	0.004848619	0.003069992	0.009145198	0.006356405	0.007705285	0.005915734	0.007767356	0.005350519	0.01294813	0.006839072	0.005069824	0.005799978	0.001914796	0.002506761
41.272	1	0.6117595	0.6224443	2.541419	2.115905	0.1955486	0.2363862	0.1866663	0.1179965	1.786242	1.902861	1.332163	0.5452417	0.1042452	0.06042091	0.03920185	0.06436685	0.3843409	0.2787394	0.1203423	0.3174719	0.06564179	0.06395191	0.05780038	0.04217891
41.272	1	0.002391621	0.002445792	0.007136925	0.005951731	0.002013889	0.001686872	0.01488159	0.009165311	0.005516495	0.004992819	0.004288243	0.00232349	0.009369184	0.006380185	0.007628379	0.006189654	0.002100948	0.001681765	0.0007775796	0.001005204	0.005462471	0.004333429	0.001773515	0.002122482
41.273	1	0.2467564	0.127195	0.1435234	0.09752954	0.1497907	0.1324369	1.64291	1.02699	0.1295921	0.07067818	0.1940515	0.1142174	1.013898	0.7483604	1.007821	0.6965557	0.1654923	0.1417593	0.08803801	0.1188401	0.633503	0.6998989	0.2572833	0.3832585
41.371	1	0.0181322	0.01209808	0.005046434	0.006575522	0.00191355	0.002304058	0.01357727	0.008963731	0.003234982	0.003765581	0.004505669	0.003169343	0.009459224	0.005817078	0.007226017	0.005606838	0.007410413	0.005547937	0.01173294	0.005899355	0.005200948	0.006001295	0.0015655	0.002055038
41.372	1	0.6239971	0.6651969	2.50174	2.033427	0.1995755	0.2282634	0.1799903	0.0985248	1.780977	1.80496	1.263061	0.5610663	0.1021463	0.0499603	0.05641239	0.06472997	0.376237	0.2477473	0.174852	0.2634591	0.0636794	0.04987263	0.05222449	0.03332623
41.372	1	0.001704967	0.00216357	0.006963979	0.005842658	0.001544614	0.00167502	0.01453401	0.009057486	0.005300622	0.004814577	0.004116109	0.002485065	0.009573997	0.00593383	0.007232453	0.005860975	0.00197355	0.001498892	0.0008779029	0.0008311723	0.005439492	0.004720824	0.001563397	0.00187915
41.373	1	0.2154893	0.1015618	0.1099338	0.1260002	0.1879989	0.1664077	1.606	1.031204	0.09462642	0.06348794	0.1682448	0.1289767	1.047101	0.7481459	0.9421849	0.67374	0.1466531	0.1504874	0.09121802	0.1148435	0.6434953	0.7181125	0.2415487	0.3187887
41.471	1	0.02563305	0.01700655	0.005228437	0.006694394	0.002008962	0.002686664	0.0136329	0.009278929	0.003161158	0.004341668	0.003978865	0.003575817	0.009545264	0.006203278	0.00759618	0.005792946	0.009394472	0.007819435	0.01607953	0.008299996	0.005222959	0.00652712	0.00148986	0.002199019
41.472	1	0.6443801	0.7177856	2.502886	2.017223	0.1989235	0.2162241	0.1653316	0.1019552	1.788278	1.708942	1.171497	0.6297284	0.0842332	0.06510564	0.05512204	0.05089394	0.3734583	0.2660709	0.3173443	0.1715928	0.04721749	0.05666556	0.05066105	0.04276973
41.472	1	0.001151858	0.002379109	0.007274033	0.006004421	0.001557184	0.002583399	0.01426804	0.009722543	0.005133037	0.00501268	0.003915702	0.003017475	0.009966147	0.006259372	0.007611068	0.005952897	0.001885373	0.00136167	0.00109747	0.0007769757	0.005255201	0.005435791	0.0009515094	0.002176472
41.473	1	0.2032637	0.08616433	0.1229443	0.1133151	0.2373243	0.205633	1.621915	1.103759	0.08098879	0.0976698	0.1659289	0.1344986	1.082575	0.833471	0.9756301	0.7110121	0.118568	0.1981137	0.08679116	0.09621734	0.6358628	0.7841701	0.2521508	0.2657656
41.571	1	0.02714224	0.01859221	0.005141309	0.00720026	0.002212868	0.002889926	0.01356044	0.009619575	0.004025934	0.005084079	0.003492948	0.004048333	0.009721316	0.006627809	0.007610123	0.005999485	0.01004249	0.009342307	0.01670177	0.008670628	0.005096032	0.007036146	0.001540382	0.002168335
41.572	1	0.6343061	0.7659577	2.50433	2.016097	0.2071782	0.2131274	0.1399601	0.1059468	1.83816	1.632117	1.078302	0.7095293	0.08775652	0.07796478	0.08858702	0.03699833	0.4076269	0.3250443	0.4388051	0.1101274	0.05071165	0.0606065	0.06232956	0.02871889
41.572	1	0.001651641	0.002097457	0.007371516	0.006124848	0.001790602	0.003170699	0.01436747	0.01002459	0.005169415	0.004943743	0.00378701	0.003003586	0.009923987	0.006675754	0.007379089	0.005630058	0.001997789	0.001161999	0.001339314	0.0006194767	0.005127038	0.005957808	0.001545667	0.002427108
41.573	1	0.1587911	0.1374944	0.1186467	0.08660888	0.2301551	0.213962	1.656032	1.18065	0.08442249	0.09769643	0.1692137	0.1346941	1.143686	0.9094747	0.9266599	0.6787516	0.1579772	0.1725638	0.0807095	0.1290028	0.6255903	0.8310533	0.2891804	0.2335044
41.671	1	0.0268766	0.01932744	0.005097945	0.008473937	0.002873912	0.00323481	0.01336848	0.009105101	0.006054125	0.006570369	0.003671731	0.005488662	0.01045939	0.007656783	0.008331911	0.006318751	0.01056755	0.01088946	0.01681918	0.008781633	0.004536363	0.007289148	0.00276927	0.002556865
41.672	1	0.6055769	0.8054421	2.466465	2.010115	0.2032495	0.2058412	0.1241791	0.1209425	1.881261	1.602093	0.9793014	0.7685305	0.09048521	0.08396495	0.09873084	0.04361448	0.4343263	0.3964459	0.5206336	0.2106225	0.05493367	0.06853297	0.06580543	0.05617968
41.672	1	0.002340048	0.002423059	0.007377012	0.006404623	0.001995805	0.003551674	0.0132111	0.009541189	0.005187843	0.004616727	0.003504953	0.003065943	0.00950646	0.006762996	0.006860067	0.005673771	0.00203127	0.001184834	0.001189305	0.0005742629	0.00433014	0.005966484	0.001166653	0.002380386
41.673	1	0.1912718	0.1248415	0.113914	0.102678	0.2469843	0.268068	1.572455	1.134632	0.1102601	0.07555679	0.1243766	0.1218854	1.126176	0.9208232	0.8481682	0.6613209	0.158618	0.1342314	0.1215458	0.09809379	0.5506149	0.7710614	0.2984229	0.1893491
41.771	1	0.02768723	0.02187248	0.006437708	0.01180904	0.005315949	0.004494227	0.0148536	0.009849952	0.009720739	0.009985845	0.007170495	0.008668301	0.01122626	0.009677912	0.01000956	0.007014075	0.0137337	0.01351129	0.01738847	0.01078751	0.005980162	0.008672524	0.005416603	0.004331991
41.772	1	0.5860999	0.8094252	2.412425	2.039372	0.2111334	0.2070625	0.1197865	0.1369488	1.900845	1.616889	0.9276109	0.8233601	0.086366	0.09882031	0.1055976	0.05778146	0.4398015	0.4309919	0.5568144	0.3349764	0.08677193	0.05221736	0.05855072	0.05554321
41.772	1	0.00239404	0.002271358	0.007129618	0.006014251	0.001781358	0.003542615	0.01215226	0.008871689	0.004991194	0.004498072	0.003787438	0.00306187	0.008772365	0.006391485	0.006340625	0.00569044	0.001879697	0.001395927	0.001348898	0.0007440792	0.003628029	0.005763311	0.001154744	0.002289863
41.773	1	0.2190603	0.1662636	0.08800324	0.0931445	0.2194179	0.3095261	1.472018	1.087539	0.1354722	0.1187435	0.1394572	0.1344551	1.093606	0.8865989	0.7375075	0.7091648	0.174232	0.1401177	0.077214	0.09077226	0.4684873	0.7045397	0.2973459	0.1508114
41.871	1	0.07354678	0.06645732	0.0436064	0.05104958	0.01642394	0.01498968	0.02349161	0.01501558	0.04994071	0.0491464	0.04719249	0.04387488	0.01855192	0.01883526	0.0181162	0.009930942	0.0554443	0.05420732	0.05152875	0.04433156	0.01588067	0.01827162	0.01671034	0.01179524
41.872	1	0.5706211	0.7810568	2.417483	2.108034	0.2017763	0.2047118	0.1228946	0.1396577	1.871785	1.652205	0.983972	0.891607	0.06850639	0.08921498	0.08149294	0.06062757	0.3702988	0.4447211	0.5929633	0.4058775	0.08162481	0.04186085	0.05368446	0.03743309
41.872	1	0.002310557	0.002169746	0.007013314	0.006018826	0.00207107	0.003503311	0.01086683	0.008294095	0.005252309	0.004963509	0.003589875	0.003228458	0.007870472	0.005912908	0.00580527	0.005548866	0.001547253	0.001453572	0.00197877	0.0009287806	0.003409232	0.005650324	0.001755118	0.001881901
41.873	1	0.189134	0.09104692	0.05689569	0.07680086	0.2082379	0.2844302	1.330342	0.9659569	0.09097042	0.06283589	0.1372758	0.1315657	1.022699	0.7961222	0.6358039	0.7260684	0.2082528	0.1295036	0.08970901	0.08190248	0.4220291	0.6230835	0.2884306	0.1441994
41.971	1	0.08920839	0.0810071	0.05833091	0.0656384	0.02376812	0.02243295	0.02943526	0.02065939	0.0651696	0.06445699	0.06128794	0.05616919	0.02494725	0.02538242	0.02518618	0.01613574	0.07155385	0.06934757	0.06303164	0.05747502	0.025913	0.0288504	0.02504265	0.0196929
41.972	1	0.5815181	0.7256495	2.448482	2.164452	0.2029735	0.2069099	0.1279151	0.1518568	1.828416	1.731343	1.08563	0.9289476	0.0638138	0.09716671	0.08011221	0.06535137	0.3136518	0.4567446	0.5975302	0.4560159	0.08270684	0.0539952	0.06045602	0.0442945
41.972	1	0.002023313	0.001951735	0.007142569	0.006062356	0.00178332	0.002715419	0.008553894	0.006932205	0.005123949	0.00525163	0.003667718	0.003260297	0.006716159	0.004105317	0.00585445	0.004678662	0.001164898	0.001545932	0.00185633	0.001283467	0.003251895	0.005483675	0.002071597	0.001535438
41.973	1	0.1530137	0.0418604	0.09027274	0.08836107	0.1558962	0.2224495	1.067393	0.8026786	0.1008027	0.07797473	0.09025903	0.09979725	0.8579979	0.5448597	0.6445534	0.6283682	0.1762384	0.1113767	0.08330354	0.1109558	0.3907347	0.6012555	0.2492926	0.1523643
42.071	1	0.08333514	0.07478656	0.05302594	0.06130878	0.02421387	0.02450858	0.02762744	0.02701089	0.06123789	0.05982272	0.05602693	0.0519442	0.02515621	0.02112619	0.02245608	0.022851	0.06547372	0.0623923	0.05659146	0.05317326	0.02637103	0.02696581	0.02375485	0.01974034
42.072	1	0.5925665	0.6485318	2.464317	2.162504	0.2017978	0.2130295	0.1497482	0.1372214	1.776827	1.762051	1.204782	0.9319393	0.0619318	0.09613248	0.08952382	0.07042251	0.2800082	0.4489788	0.5792386	0.4815616	0.08158743	0.06340283	0.06436822	0.04829404
42.072	1	0.002000362	0.001646573	0.007037101	0.006231574	0.001510131	0.001879433	0.006978263	0.005690217	0.00509119	0.00493245	0.003949203	0.002784127	0.00534671	0.003726446	0.005131386	0.003732557	0.001006915	0.001382986	0.001690142	0.001147139	0.003406842	0.004500068	0.0019222	0.001135401
42.073	1	0.07915605	0.0761942	0.095243	0.0737305	0.1388769	0.1479889	0.8600183	0.6958338	0.1473034	0.04326795	0.0971905	0.09840792	0.7197654	0.4564295	0.6274189	0.5235773	0.1289956	0.09536782	0.08577445	0.09599963	0.4198483	0.540321	0.2358906	0.1726729
42.171	1	0.06249549	0.05439968	0.03365373	0.04302057	0.01490266	0.01476063	0.01782161	0.01659124	0.04295967	0.04063789	0.03671687	0.03496591	0.01747365	0.016463	0.0175333	0.01390105	0.04488523	0.04003264	0.04019298	0.03797557	0.0157319	0.01553096	0.0160753	0.01153296
42.171	1	0.583254	0.5403734	2.484021	2.158993	0.1942034	0.207985	0.1648904	0.1400828	1.718966	1.765191	1.340531	0.9511994	0.05541871	0.1098867	0.09123738	0.08319647	0.2529056	0.4512552	0.5115684	0.4932763	0.06994745	0.06843604	0.05646876	0.05819911
42.172	1	0.001945005	0.001307104	0.007133934	0.006152606	0.001498982	0.001181246	0.006839636	0.00558707	0.004977248	0.0052254	0.004169336	0.002647746	0.005065527	0.003965534	0.00490023	0.003584505	0.001064748	0.001123958	0.001600045	0.001164934	0.003331531	0.004030503	0.001743778	0.0009146496
42.173	1	0.0933913	0.05617493	0.06990655	0.08180718	0.09358069	0.1167507	0.8185483	0.676438	0.1268723	0.09323642	0.1097545	0.09531119	0.6826774	0.4717442	0.6037423	0.4796786	0.1048113	0.08964743	0.08560548	0.07131178	0.4079405	0.5098526	0.2288062	0.1482231
42.271	1	0.08030747	0.05575795	0.0216811	0.04509074	0.0224128	0.01649836	0.02105099	0.01997711	0.05533862	0.0355096	0.02707807	0.041787	0.02463839	0.01629184	0.01469701	0.01655446	0.05237972	0.02520786	0.04615963	0.05076649	0.0165661	0.01583908	0.01830132	0.01740271
42.272	1	0.5548969	0.4130694	2.530473	2.212966	0.1943546	0.2074784	0.1693868	0.1459181	1.665835	1.777739	1.429791	0.9471169	0.04191818	0.1046623	0.07922603	0.08335396	0.2158581	0.4255836	0.4197012	0.4700672	0.06334115	0.06089524	0.05467186	0.0550173
42.272	1	0.001744565	0.0008466124	0.007115145	0.006263688	0.001642693	0.001704428	0.01005692	0.007482291	0.005355627	0.005080959	0.004224176	0.003002526	0.007876166	0.005485121	0.006443351	0.00528056	0.0007838767	0.001547987	0.001191559	0.001355405	0.003620379	0.00526516	0.002816423	0.001669696
42.273	1	0.149188	0.1294869	0.104846	0.1395449	0.1446416	0.2432819	1.190205	0.8369223	0.2026379	0.113049	0.117084	0.08929912	0.9945651	0.5753769	0.7298993	0.6663054	0.1193762	0.08637617	0.1325086	0.1043603	0.473123	0.5431126	0.3940109	0.2832694
42.371	1	0.1081519	0.07641361	0.05684136	0.06795566	0.02160182	0.01762379	0.0228141	0.02099828	0.07816126	0.05748924	0.05514089	0.06460683	0.02559292	0.01877724	0.02223352	0.02310833	0.07731322	0.05765875	0.08125775	0.07320258	0.02210372	0.02090372	0.02463177	0.01960796
42.372	1	0.5498886	0.3264246	2.56878	2.221538	0.1751328	0.222874	0.1960713	0.1463195	1.609593	1.76963	1.507405	0.9262495	0.0504576	0.1026261	0.07269356	0.06866897	0.2058825	0.4109617	0.3241298	0.4497638	0.04338268	0.05471946	0.04422158	0.04576524
42.372	1	0.002287598	0.0009498788	0.007258978	0.005943275	0.001487017	0.001982864	0.01156676	0.008147516	0.005568901	0.005194013	0.004324881	0.002903181	0.008611732	0.005936001	0.00699422	0.005940607	0.0009450738	0.002138859	0.0009414952	0.001527191	0.004065162	0.005840098	0.00267857	0.001995765
42.373	1	0.1883019	0.1840946	0.1057157	0.1453662	0.2114293	0.2588304	1.35972	0.9115632	0.1906312	0.1192595	0.1075087	0.1067387	1.072866	0.5843505	0.8066048	0.7547854	0.1475788	0.143481	0.1338436	0.09916792	0.5438287	0.601678	0.4431741	0.3129023
42.471	1	0.1127083	0.09136546	0.08357264	0.08063665	0.0158861	0.01643963	0.01908116	0.02049525	0.08581857	0.07965172	0.08208075	0.07324292	0.01781433	0.01754753	0.01871916	0.01424998	0.09067648	0.08869699	0.1003511	0.07613654	0.01658619	0.01675353	0.01743844	0.01360884
42.472	1	0.5541721	0.2720551	2.607994	2.211589	0.1767155	0.2350033	0.2120144	0.1480562	1.585983	1.777567	1.558134	0.9002056	0.06057392	0.1056892	0.07492587	0.06963967	0.2247285	0.4054902	0.2164799	0.4292238	0.03345246	0.06109179	0.04550865	0.03715281
42.472	1	0.002480054	0.001271431	0.007102808	0.005850709	0.001505935	0.002110335	0.009215154	0.006482611	0.004950672	0.005582091	0.004317115	0.002945472	0.007137999	0.005939502	0.005424934	0.005001363	0.001367305	0.001591161	0.0008518816	0.001036355	0.003941737	0.004583833	0.00220371	0.001395985
42.473	1	0.1721566	0.1483116	0.08326026	0.0952994	0.1611931	0.1854674	1.054675	0.7614799	0.1203042	0.09450593	0.1045723	0.1029787	0.8155645	0.6005531	0.6381878	0.6212688	0.1218365	0.1037089	0.09627377	0.09642288	0.4993664	0.5602064	0.318669	0.1849798
42.571	1	0.1366517	0.1155437	0.1022153	0.09589111	0.01537882	0.01533967	0.0232758	0.01847556	0.100202	0.0972618	0.1003653	0.08634512	0.0207371	0.01939076	0.01735221	0.01525726	0.1137317	0.1158817	0.12609	0.09415418	0.01848908	0.01644962	0.01613168	0.01478028
42.572	1	0.5343004	0.2299172	2.60813	2.164665	0.1747355	0.2256284	0.2134492	0.1373983	1.531299	1.72422	1.56997	0.8752443	0.07203282	0.09330547	0.06706676	0.08586524	0.2466096	0.3930476	0.1819658	0.407449	0.03671796	0.06305891	0.04838447	0.03938942
42.572	1	0.002018699	0.001199075	0.007218124	0.005788997	0.001720225	0.002897249	0.007912335	0.005090289	0.004802646	0.005331003	0.00423322	0.002452229	0.005847022	0.005667433	0.003993155	0.003906896	0.001628608	0.001285574	0.0007628246	0.001033169	0.00349548	0.003320724	0.001623924	0.001754675
42.573	1	0.1301048	0.1089945	0.09389942	0.08712011	0.1748479	0.2719119	0.8953469	0.6063896	0.1028451	0.09302238	0.06298986	0.09923718	0.6591332	0.6306321	0.4831364	0.4747729	0.1094909	0.08805307	0.06738593	0.1010048	0.436445	0.4419204	0.1844358	0.1715024
42.671	1	0.186862	0.1589421	0.09347705	0.0911147	0.02278758	0.03150786	0.03557095	0.02481112	0.1075547	0.1423356	0.1271436	0.07516774	0.03270267	0.03469664	0.03355727	0.02204277	0.142789	0.1724971	0.2037394	0.134724	0.02968243	0.03505552	0.03105723	0.02293673
42.672	1	0.5235404	0.2130916	2.654459	2.191327	0.1685767	0.2035542	0.1963206	0.140267	1.500195	1.701911	1.538507	0.8972478	0.05718772	0.09361179	0.0511704	0.08197456	0.2506635	0.3738769	0.2200763	0.3715401	0.03485258	0.06695699	0.04246772	0.03505509
42.672	1	0.001964372	0.001629582	0.007609791	0.006115264	0.002132424	0.00293227	0.01006951	0.0067007	0.004955482	0.005269414	0.00472111	0.002614345	0.007420926	0.005835986	0.005358098	0.004962969	0.001593453	0.001426829	0.0006012658	0.001097773	0.003701072	0.004586335	0.001919952	0.00204519
42.673	1	0.1482452	0.1011383	0.09910362	0.1047415	0.2255302	0.268054	1.199053	0.8209537	0.09730124	0.1247339	0.1221529	0.1419476	0.8341159	0.644898	0.6630753	0.6187432	0.1083445	0.1598851	0.09280667	0.08392027	0.4735995	0.5917135	0.2464755	0.1975584
42.771	1	0.2101787	0.1854787	0.08715158	0.08278486	0.02396154	0.04354491	0.04100663	0.01947416	0.1088475	0.171741	0.1505161	0.07220431	0.03850569	0.05618191	0.04261714	0.01593691	0.1241794	0.181434	0.2334681	0.1440316	0.03323028	0.04639373	0.03785217	0.01883245
42.772	1	0.5261479	0.25211	2.648952	2.152809	0.1818068	0.196438	0.1886508	0.1325355	1.483747	1.632989	1.51583	0.9444501	0.05666106	0.09966775	0.0522678	0.07445963	0.2447304	0.3657771	0.2339992	0.3427468	0.03597237	0.06199905	0.03500413	0.03942407
42.772	1	0.00174426	0.001673723	0.007784809	0.005901886	0.001887411	0.002474042	0.01235124	0.008393147	0.004619641	0.005059903	0.004513295	0.00271716	0.008196268	0.006458641	0.006663415	0.005996463	0.001632918	0.001579813	0.001119436	0.001437361	0.0042679	0.005162979	0.002497283	0.00223008
42.773	1	0.1437147	0.1509375	0.1146196	0.08730735	0.2103881	0.2433497	1.486859	1.109477	0.08496121	0.1425858	0.1281284	0.1818534	0.9352165	0.7453661	0.8365492	0.7281243	0.135054	0.1928537	0.1412854	0.1275551	0.548057	0.6716463	0.308082	0.1790435
42.871	1	0.1998552	0.1794899	0.08109805	0.08016958	0.01715438	0.03090376	0.03830761	0.01636764	0.0976516	0.1656032	0.1498948	0.06996229	0.030952	0.04737066	0.0375801	0.02330938	0.08185495	0.149529	0.2111743	0.1295952	0.02853973	0.04502733	0.03700746	0.01319749
42.872	1	0.519387	0.3412711	2.600961	2.117011	0.1850195	0.1967857	0.1877582	0.142203	1.507038	1.521954	1.464039	0.9938041	0.06443199	0.1120647	0.059387	0.05422441	0.2210684	0.3882105	0.2305137	0.3011188	0.04060677	0.06910991	0.04153136	0.03878682
42.872	1	0.001345361	0.001931255	0.007530424	0.005897722	0.00134526	0.002520081	0.01284925	0.008949935	0.004838727	0.004424144	0.004585546	0.002577878	0.00874273	0.006960404	0.006905817	0.006274573	0.001676379	0.001847386	0.0013065	0.001448701	0.004315374	0.004853558	0.002407456	0.002282662
42.873	1	0.1172033	0.1391043	0.08386483	0.04610961	0.1613883	0.2509027	1.60349	1.209157	0.1209691	0.1285331	0.1375976	0.1539067	0.9772765	0.8262678	0.882316	0.7482864	0.1505791	0.1719176	0.1188303	0.1391851	0.5679417	0.6501712	0.275035	0.2239419
42.971	1	0.2156929	0.2006743	0.1019838	0.08258414	0.01652325	0.03413674	0.04399229	0.02370725	0.106542	0.1832961	0.1693602	0.07896315	0.03222022	0.04598585	0.0445014	0.02744351	0.07136433	0.1520625	0.2260374	0.1473505	0.02933138	0.04769732	0.03745251	0.0150415
42.972	1	0.536304	0.4569601	2.571039	2.090456	0.1842549	0.1719181	0.1699449	0.1605301	1.57129	1.411254	1.405721	1.082875	0.05937392	0.08376766	0.06382682	0.05849898	0.2559824	0.4285227	0.2200549	0.270229	0.04709459	0.07771972	0.04227184	0.04800267
42.972	1	0.001705798	0.001961498	0.00761012	0.006223977	0.002256632	0.00270038	0.009207339	0.006565547	0.00476922	0.004270751	0.004394374	0.002449287	0.006911424	0.006041075	0.00499535	0.004988723	0.001271328	0.001450418	0.001105733	0.001070502	0.003168045	0.00291139	0.002138284	0.001609678
42.973	1	0.1173791	0.07984132	0.1092553	0.06718059	0.222197	0.3076682	1.204015	0.9123829	0.1145735	0.1089939	0.102601	0.08915058	0.8654227	0.7323638	0.6495844	0.6358721	0.1629363	0.1110431	0.09096428	0.09900835	0.4309812	0.3853159	0.2583925	0.1891842
43.071	1	0.2452061	0.2396853	0.1345007	0.08787819	0.01695929	0.03051954	0.03577548	0.02062867	0.1035538	0.1849947	0.1736235	0.08041829	0.03160073	0.04360562	0.03797785	0.01623053	0.07170039	0.1578088	0.2483802	0.1643742	0.03079292	0.04565332	0.04045764	0.01988392
43.072	1	0.5397414	0.5744272	2.552754	2.112315	0.2037553	0.1801091	0.1634769	0.1684413	1.661622	1.346815	1.368737	1.177683	0.06422513	0.0853547	0.06592058	0.04118213	0.3244215	0.4655281	0.1969509	0.2255887	0.05157285	0.07314681	0.05595098	0.03012519
43.072	1	0.002575797	0.001703868	0.007173573	0.006292069	0.002637174	0.002537094	0.01038235	0.007757193	0.004737532	0.004384122	0.004692919	0.002727253	0.007442514	0.006685463	0.005547201	0.005542408	0.001861791	0.001946286	0.0008990292	0.0007973999	0.002938942	0.002977218	0.002287774	0.001691523
43.073	1	0.1598962	0.06280318	0.05151814	0.06974869	0.3082794	0.2701668	1.337965	1.026556	0.1270053	0.1377538	0.1277158	0.1297316	0.8930799	0.8120646	0.6983904	0.6709151	0.1851721	0.1360641	0.0812688	0.09511946	0.419411	0.4214525	0.2339145	0.2182953
43.171	1	0.2085765	0.2041775	0.1253206	0.08709826	0.01671349	0.02727463	0.0306297	0.02295688	0.09957316	0.1542948	0.1435703	0.073345	0.03488527	0.04728027	0.03074559	0.01675415	0.06447229	0.137727	0.2134864	0.1448932	0.02581204	0.03794358	0.03980552	0.02018771
43.172	1	0.5539825	0.6546809	2.502355	2.102971	0.2123256	0.1834379	0.1440598	0.1758919	1.721824	1.38655	1.288052	1.240061	0.06136233	0.08864497	0.05314949	0.06274176	0.4080939	0.4875532	0.1882815	0.2328857	0.05316426	0.07123502	0.05701792	0.0478457
43.172	1	0.00238911	0.002094364	0.00719414	0.0063203	0.003355532	0.002152954	0.008888824	0.007374918	0.005011885	0.004554942	0.00425835	0.002730108	0.006572733	0.005877949	0.004768222	0.004907712	0.001724545	0.001981925	0.0006840257	0.0007032598	0.002937228	0.002994697	0.002264881	0.001581585
43.173	1	0.2175131	0.08494941	0.09090527	0.06187352	0.386785	0.2084064	1.161808	0.9162585	0.1500907	0.1082476	0.1253406	0.09677632	0.7990861	0.6977302	0.6459839	0.6313657	0.1480154	0.1224577	0.1065102	0.07461356	0.4181031	0.3976008	0.2183553	0.2271763
43.271	1	0.1270848	0.1123231	0.07402716	0.0664518	0.01350813	0.01188254	0.02305136	0.02141225	0.07307303	0.09126835	0.07866219	0.05730583	0.02131387	0.02412372	0.01786669	0.0195166	0.05373257	0.08609509	0.1246937	0.08719485	0.01925507	0.01938848	0.0177747	0.009339861
43.272	1	0.5662245	0.7132994	2.449689	2.117673	0.2003861	0.1943555	0.1484174	0.1833303	1.722735	1.415384	1.226467	1.260862	0.06708344	0.09399886	0.0579917	0.0478727	0.4625762	0.5020625	0.2244487	0.2908802	0.06394264	0.08414782	0.07107218	0.04611148
43.272	1	0.001918985	0.002072572	0.006934434	0.00606353	0.00293031	0.002398023	0.01308974	0.009907519	0.005619682	0.004676968	0.005069572	0.003140255	0.007977279	0.007868322	0.007440825	0.00604115	0.001911748	0.002191534	0.0006053945	0.001015582	0.003406697	0.003881546	0.002572768	0.002385763
43.273	1	0.222701	0.1010128	0.1550804	0.09088617	0.2995124	0.1951563	1.628425	1.199175	0.2116891	0.0781272	0.2144562	0.1166044	0.9311455	0.8875516	0.9418573	0.7658825	0.181604	0.1974352	0.09392774	0.1092408	0.5013152	0.573232	0.2135616	0.3312096
43.371	1	0.1250042	0.09997194	0.05473897	0.05890459	0.01790284	0.01357423	0.02197817	0.02402135	0.06657403	0.08583732	0.07010895	0.0467874	0.02320005	0.01601243	0.02110693	0.01412956	0.03502984	0.06165648	0.1099056	0.0765521	0.009549771	0.01120974	0.01467727	0.009736374
43.372	1	0.5371217	0.7348226	2.419685	2.135586	0.2012214	0.1884025	0.1439512	0.1819316	1.729949	1.471571	1.197587	1.263017	0.08027626	0.07799918	0.08448877	0.0541982	0.4742667	0.497814	0.2858747	0.3769311	0.06337367	0.06957916	0.06308363	0.05018053
43.372	1	0.001552509	0.002094618	0.006947363	0.006245196	0.002472273	0.001720572	0.01339904	0.009760017	0.005597219	0.004488883	0.004796031	0.003031802	0.008549537	0.007621228	0.008167522	0.005999656	0.00257709	0.002018128	0.001093834	0.001129393	0.004031632	0.004167894	0.002420611	0.002605962
43.373	1	0.1695606	0.1119137	0.12948	0.1046884	0.2745511	0.1588501	1.671645	1.182815	0.2068253	0.07547986	0.1837304	0.1257923	0.9879923	0.889029	1.049246	0.7805212	0.1828598	0.1465211	0.08718444	0.08964228	0.5142291	0.5957707	0.2174287	0.3475075
43.471	1	0.1667693	0.134545	0.07374363	0.06888043	0.01754483	0.01813648	0.02706759	0.02601511	0.0904555	0.1167811	0.08843316	0.05842599	0.02685851	0.0270316	0.01656508	0.01733235	0.0350338	0.07827524	0.1508406	0.1034393	0.01407651	0.01070584	0.01477912	0.01318264
43.472	1	0.5105689	0.702679	2.468215	2.201319	0.2096458	0.2001169	0.1429979	0.1869998	1.710537	1.539501	1.229196	1.245778	0.06607415	0.06264783	0.07161273	0.0503365	0.4477403	0.4448326	0.3466576	0.4577147	0.06028234	0.07840143	0.06460026	0.06043736
43.472	1	0.002071881	0.001855482	0.006710494	0.006499628	0.002161111	0.001845114	0.01157806	0.008888033	0.005460695	0.00472063	0.004073554	0.003078984	0.008838108	0.006540442	0.007385917	0.00551229	0.00223526	0.001400999	0.001208804	0.001096867	0.004233273	0.004309437	0.002094586	0.002089075
43.473	1	0.1829814	0.1557629	0.1457148	0.109626	0.2798926	0.1380162	1.426576	1.004964	0.2153129	0.06254766	0.1675745	0.07512822	1.00343	0.7697915	0.9648302	0.6764844	0.2033071	0.1084681	0.08491529	0.07033191	0.4770823	0.5552861	0.2311647	0.2608663
43.571	1	0.1838761	0.1543958	0.08866517	0.07713894	0.02649822	0.02536152	0.02434705	0.02353175	0.1094073	0.1314138	0.09926514	0.07784784	0.02475421	0.02864456	0.03188029	0.02433199	0.04725173	0.09120685	0.1703288	0.1168342	0.02594639	0.01604497	0.02364678	0.01659443
43.572	1	0.4856656	0.6517537	2.468155	2.248107	0.195656	0.2089989	0.1502005	0.1935511	1.628656	1.580724	1.301936	1.279287	0.05892929	0.06867419	0.08078226	0.05609353	0.4039598	0.3974567	0.4011571	0.5092011	0.06138366	0.07169017	0.06977344	0.0797167
43.572	1	0.002255169	0.001900288	0.006653263	0.00659959	0.002243505	0.002088019	0.01189257	0.00841034	0.005227252	0.004805606	0.004005877	0.003038069	0.009161926	0.006196025	0.006958073	0.005452137	0.002053552	0.001302744	0.001569739	0.001068917	0.004249925	0.004538976	0.002489854	0.002003461
43.573	1	0.2293705	0.1777554	0.1763752	0.07005334	0.3172874	0.1685728	1.460483	0.9151049	0.230007	0.05211799	0.1996387	0.08764656	1.034542	0.7599645	0.9228494	0.6725398	0.1992258	0.1486391	0.1139707	0.07339374	0.4555548	0.6113379	0.2629259	0.2528417
43.671	1	0.2060001	0.1783398	0.121128	0.1010802	0.02537253	0.02607213	0.03652157	0.03028437	0.1353428	0.1508733	0.1216143	0.1003137	0.03294906	0.03361574	0.02882096	0.02542266	0.0666769	0.1132187	0.1906246	0.1287201	0.02698262	0.02444241	0.02583391	0.01777028
43.672	1	0.4449756	0.5606712	2.496362	2.269988	0.1867003	0.2095437	0.1717156	0.1872217	1.56697	1.607527	1.376432	1.303633	0.06559677	0.07500847	0.070189	0.07252559	0.3527074	0.345427	0.4168694	0.5321328	0.05001844	0.06114118	0.07452698	0.06896818
43.673	1	0.00215516	0.001576814	0.00661728	0.006753263	0.002676319	0.002065888	0.01258394	0.008705758	0.00516807	0.004652969	0.004120121	0.003224361	0.009515324	0.006278711	0.007383368	0.005498978	0.001721311	0.001329909	0.001566732	0.001210027	0.004420441	0.004376399	0.003270527	0.001984946
43.674	1	0.2145595	0.1106867	0.1379197	0.09715414	0.3618645	0.1608273	1.517478	0.9218121	0.205697	0.0573053	0.1605547	0.1197134	1.048713	0.8106154	0.9650749	0.7001875	0.1482669	0.1498498	0.1196644	0.07829986	0.4778446	0.6870888	0.3414062	0.2206229
43.771	1	0.2504506	0.2192092	0.1450184	0.1072701	0.02485432	0.02007851	0.03335129	0.03404909	0.1460274	0.1550918	0.1257669	0.112017	0.04058471	0.03750397	0.03107438	0.02629313	0.08656384	0.1575447	0.243151	0.1598701	0.03120093	0.02652729	0.0281121	0.02405582
43.772	1	0.3641194	0.4809201	2.48572	2.25619	0.1722067	0.1962913	0.1872901	0.1762731	1.464722	1.592698	1.436716	1.257369	0.06143025	0.07077653	0.05521737	0.05942835	0.2972018	0.3166559	0.4236936	0.5258056	0.04582032	0.0656935	0.08759187	0.06473535
43.772	1	0.001724493	0.0013348	0.007243452	0.006434357	0.00373158	0.002250844	0.01493051	0.0112719	0.004758808	0.004871805	0.00431761	0.003853214	0.01063491	0.007355993	0.009452763	0.006807144	0.001486001	0.001120504	0.001872212	0.001434992	0.004685878	0.004654296	0.00579906	0.003566752
43.773	1	0.1711243	0.09133032	0.1025235	0.1161403	0.3781377	0.1963821	1.812208	1.194593	0.09876374	0.08747765	0.1310394	0.1884602	1.157509	0.9814493	1.141129	0.7860796	0.1581481	0.1468641	0.09982164	0.07209767	0.5371128	0.8559534	0.5121516	0.3085496
43.871	1	0.3565656	0.3236119	0.1733236	0.08547287	0.0298502	0.03139696	0.04733541	0.0366566	0.1498725	0.172657	0.1283586	0.1429548	0.03647051	0.03403028	0.02566521	0.03724026	0.1195362	0.2458403	0.3678788	0.2329147	0.04773	0.03848927	0.0414606	0.03059988
43.872	1	0.3710879	0.4441507	2.597724	2.326006	0.1795749	0.211411	0.195217	0.1800544	1.484126	1.64707	1.52129	1.266134	0.05411781	0.06933041	0.05004987	0.05789436	0.2169223	0.3102233	0.414619	0.4763249	0.05573663	0.07772539	0.09358918	0.06054729
43.872	1	0.001804921	0.0017149	0.007652959	0.006438846	0.003920396	0.003515682	0.01511512	0.01179349	0.004729583	0.005340763	0.004521038	0.003961868	0.01089974	0.007508699	0.00963982	0.006782235	0.00178788	0.001327437	0.001839254	0.001333022	0.005104457	0.004948426	0.006055725	0.003726064
43.873	1	0.1664099	0.1478778	0.1220389	0.1345524	0.3815491	0.292533	1.871485	1.268904	0.1134432	0.1024935	0.1610391	0.180598	1.191512	1.00398	1.093298	0.7817174	0.1135715	0.1481226	0.1110532	0.08926043	0.5556308	0.8925134	0.5874064	0.2785381
43.971	1	0.2419293	0.2152616	0.1611891	0.1425656	0.02737521	0.02970544	0.03920493	0.03149347	0.138686	0.138989	0.1328199	0.116991	0.0337684	0.03025393	0.03492489	0.02135505	0.1383981	0.1806904	0.2335161	0.1726652	0.03493873	0.03108816	0.03341478	0.02623232
43.972	1	0.356435	0.4080855	2.578212	2.255853	0.1712579	0.195429	0.2038328	0.1797708	1.382539	1.564857	1.589558	1.197895	0.08325182	0.07296575	0.0312656	0.07576592	0.2115788	0.3196198	0.3512293	0.4220671	0.06024856	0.1030108	0.08011661	0.06972502
43.972	1	0.001561531	0.001478735	0.00795267	0.006087179	0.00471783	0.005491978	0.01634088	0.01327502	0.004533374	0.005319249	0.004859246	0.004074286	0.011302	0.008271769	0.009943259	0.008261297	0.002271474	0.00152981	0.002253975	0.00175006	0.006818218	0.006001871	0.009027506	0.006163678
43.973	1	0.1451193	0.1464518	0.1323424	0.1265881	0.3363394	0.4267794	2.027722	1.447724	0.1110403	0.1337731	0.1775145	0.1586122	1.267541	1.093123	1.059422	0.8599316	0.1057275	0.1525402	0.1723859	0.1084006	0.5758985	0.9478427	0.717148	0.3401698
44.071	1	0.2463004	0.2228954	0.1810197	0.1474011	0.02374784	0.02246437	0.03333243	0.03172562	0.1273747	0.1276077	0.1320883	0.1150474	0.03602298	0.03059743	0.02789926	0.02560807	0.1735154	0.2014179	0.2341165	0.1850237	0.03081458	0.03125048	0.0274771	0.0209981
44.072	1	0.3853423	0.3863066	2.619619	2.278262	0.167226	0.1860575	0.2122063	0.1715668	1.333292	1.513388	1.67012	1.192399	0.06861635	0.08201161	0.03608106	0.05756688	0.2455112	0.3261494	0.3517588	0.3763379	0.05393481	0.09907246	0.08437355	0.04543028
44.072	1	0.001661979	0.001384856	0.007957542	0.006227335	0.003731663	0.0056051	0.01554605	0.01242012	0.004086222	0.004866684	0.005037803	0.004036003	0.01124818	0.008149158	0.008318763	0.007819247	0.002604385	0.001468539	0.002037298	0.00132328	0.006163036	0.005179547	0.007013072	0.004519376
44.073	1	0.2013853	0.1893814	0.128828	0.1187026	0.3228364	0.4885074	2.002259	1.403499	0.1311422	0.1270815	0.1375468	0.1634583	1.319382	1.079417	0.8248257	0.8396695	0.1584679	0.161417	0.1924975	0.106403	0.6102681	0.8517493	0.7534686	0.3213959
44.171	1	0.2501025	0.2259913	0.1888299	0.1563442	0.0256626	0.02684863	0.03158679	0.03094947	0.1290687	0.1313499	0.1361362	0.1197417	0.03144543	0.03219641	0.02568133	0.03582059	0.1854924	0.2106804	0.2367852	0.191116	0.03128875	0.03429444	0.03025728	0.02483074
44.172	1	0.4122762	0.3665186	2.674496	2.290512	0.1534617	0.179786	0.226532	0.1842229	1.302193	1.431219	1.723849	1.218378	0.07607824	0.07719283	0.04431866	0.06715081	0.2923026	0.3216674	0.372675	0.3710515	0.04993961	0.1100893	0.08509519	0.04752218
44.173	1	0.0007643987	0.001492405	0.007919463	0.006724764	0.002208725	0.004681766	0.01367727	0.01017423	0.004553527	0.004510053	0.005341653	0.003457702	0.009833003	0.007209903	0.006723744	0.006343927	0.001998119	0.001085575	0.00146634	0.001155301	0.004363506	0.005775592	0.004220302	0.00246867
44.173	1	0.1981458	0.1769988	0.1155003	0.09727016	0.3228844	0.4789706	1.715239	1.203837	0.1165879	0.1135279	0.1363075	0.1550786	1.196269	0.9528516	0.7063025	0.8067705	0.1545266	0.1764441	0.1699428	0.097329	0.5760087	0.7887793	0.6582749	0.2661453
44.271	1	0.2029934	0.1877951	0.1651802	0.1532273	0.02507031	0.02261386	0.03823145	0.02886131	0.1408043	0.1412283	0.1462181	0.1229741	0.02904903	0.02499459	0.02693379	0.02224555	0.1576762	0.167176	0.1824738	0.149209	0.03317013	0.0294813	0.03156847	0.02557031
44.272	1	0.4207268	0.3422419	2.630778	2.239637	0.1505616	0.1888493	0.2240781	0.1819845	1.226818	1.317543	1.742064	1.264285	0.06318606	0.09289148	0.0573481	0.06472855	0.3491389	0.3217601	0.3982398	0.4065485	0.05153676	0.1085104	0.09501415	0.05367112
44.272	1	0.0006967977	0.0009382992	0.00764173	0.006287302	0.003198347	0.005544795	0.01620844	0.0118503	0.004857062	0.00430106	0.00576323	0.004046252	0.01170654	0.009614381	0.008347332	0.008920233	0.002465305	0.0008606364	0.001660068	0.001187386	0.005505293	0.005757478	0.005984327	0.003155147
44.273	1	0.1381677	0.1267236	0.1143231	0.099435	0.3454238	0.5902814	2.026777	1.368454	0.1500009	0.09960002	0.2159591	0.2121048	1.376062	1.168575	0.7872123	1.059406	0.1671445	0.1683259	0.1882286	0.1260367	0.7019045	0.8542886	0.7838732	0.2998067
44.371	1	0.2248055	0.2064065	0.1702385	0.1507532	0.02968803	0.02458641	0.03923843	0.02750671	0.1299667	0.1302342	0.1341518	0.1155617	0.03163003	0.02858328	0.03324097	0.02784227	0.1562377	0.1739397	0.1989077	0.1605056	0.03111228	0.03280395	0.03515383	0.02826528
44.372	1	0.4464113	0.3294619	2.65218	2.249086	0.1624276	0.1983143	0.2177987	0.1865649	1.278063	1.252263	1.738847	1.285833	0.06190369	0.08895675	0.06326497	0.05296385	0.3589523	0.3062752	0.4183173	0.4371449	0.05022806	0.08687503	0.09034395	0.07470998
44.372	1	0.001275661	0.0009557799	0.007589942	0.006628251	0.002285554	0.004933384	0.01509491	0.0109487	0.004886524	0.004014079	0.005490709	0.004002407	0.01090618	0.008538646	0.007986105	0.008158855	0.002095703	0.001283458	0.00181165	0.001525539	0.004689196	0.006160424	0.004693167	0.002447082
44.373	1	0.1513155	0.111613	0.1389995	0.1048699	0.2821939	0.5969962	1.929125	1.296359	0.1344765	0.1323851	0.2000781	0.1843132	1.327207	1.054069	0.7750866	0.9783026	0.1747222	0.1963772	0.1151097	0.1302719	0.6120486	0.8461331	0.6854172	0.293078
44.471	1	0.1788495	0.1712146	0.1467016	0.1367661	0.02263463	0.02318616	0.03056233	0.02867149	0.1388751	0.1384064	0.1393402	0.1196413	0.02387158	0.02393662	0.02037581	0.02471256	0.1462637	0.1507567	0.1651673	0.1287803	0.0264445	0.02975122	0.02562215	0.02405886
44.472	1	0.4615174	0.3370974	2.61595	2.21266	0.1676382	0.1674951	0.2032167	0.1837481	1.309204	1.12921	1.678056	1.301067	0.06517323	0.08788084	0.05913173	0.04808612	0.3924507	0.3043589	0.4419387	0.4244203	0.06003619	0.07963071	0.07622429	0.06833641
44.472	1	0.001563851	0.0006322839	0.007549175	0.00624225	0.002027651	0.004633439	0.01404014	0.01061905	0.004695899	0.00366625	0.005378156	0.003912123	0.01040922	0.008308575	0.008643038	0.008722915	0.001450622	0.001240619	0.001568894	0.001508072	0.004520094	0.006340307	0.003809259	0.002590519
44.473	1	0.116022	0.121892	0.09040857	0.1292269	0.2955913	0.6017124	1.768259	1.263128	0.1226153	0.1072937	0.1867096	0.2001707	1.258643	0.9622881	0.9122659	1.069385	0.1961901	0.1456954	0.1183466	0.1147631	0.5825715	0.8239215	0.6215645	0.3476719
44.571	1	0.259112	0.2550673	0.1674418	0.116878	0.02373911	0.02454737	0.03622658	0.03169858	0.1348865	0.1515063	0.1478435	0.1103828	0.0316721	0.0305955	0.02533361	0.03193405	0.1342126	0.1783672	0.2418824	0.1828243	0.02887399	0.03767858	0.03464094	0.02884734
44.572	1	0.4862949	0.3329233	2.571573	2.240634	0.1636195	0.142052	0.2028454	0.1936662	1.369224	1.031608	1.633062	1.352306	0.06001248	0.06397864	0.07354906	0.05319794	0.4217982	0.2736153	0.4535976	0.3695383	0.06858026	0.061739	0.07158336	0.05398585
44.572	1	0.001595221	0.0006711634	0.00682101	0.006408518	0.002785302	0.006080013	0.01558739	0.01204977	0.004672423	0.003727733	0.005055407	0.004461367	0.01140875	0.009479163	0.01020807	0.01119952	0.001446121	0.001206636	0.00157646	0.00180495	0.005318181	0.005783176	0.004846598	0.00490736
44.573	1	0.1286531	0.1453205	0.0951094	0.1078198	0.3460925	0.6183394	1.913464	1.415334	0.1014219	0.1084301	0.1654419	0.2186737	1.317078	1.022601	1.107964	1.324493	0.1861438	0.1547841	0.1288787	0.09545531	0.5554253	0.8798416	0.6173022	0.4859921
44.671	1	0.2588475	0.2489017	0.1502557	0.1020656	0.01832166	0.01974836	0.0339798	0.02739571	0.1278555	0.1610351	0.1576439	0.1045225	0.03088963	0.02826486	0.02739304	0.02273915	0.1229927	0.1669409	0.2412361	0.182145	0.02789983	0.03286288	0.02876891	0.02550711
44.672	1	0.5000116	0.346982	2.490924	2.247539	0.1643262	0.1307803	0.1915971	0.1937044	1.392279	0.9207498	1.60446	1.368092	0.05895383	0.0644394	0.08745473	0.05586949	0.44397	0.2273212	0.473275	0.3899316	0.06272459	0.05318108	0.07826837	0.05915249
44.672	1	0.001906796	0.0008347864	0.006427022	0.00659325	0.004549871	0.008291014	0.01650003	0.0125652	0.004513148	0.003471328	0.004691855	0.004503703	0.01166826	0.009072929	0.01067494	0.01232329	0.001570338	0.001481954	0.00211445	0.002178943	0.006869602	0.006077185	0.008293348	0.008222897
44.673	1	0.1178354	0.1045827	0.1146622	0.135344	0.3804991	0.6332405	2.005978	1.552871	0.08648776	0.1347581	0.1564022	0.1760113	1.30904	0.9868196	1.277176	1.456087	0.1349398	0.1439084	0.1209355	0.1191726	0.5060044	0.8483765	0.5540934	0.5699487
44.771	1	0.2198031	0.2113253	0.1487308	0.123791	0.02264503	0.01785943	0.03724746	0.03292314	0.135549	0.1425134	0.1419291	0.1149571	0.02799106	0.0237266	0.02162495	0.02471542	0.1456415	0.1465417	0.1934495	0.1418805	0.0284775	0.03167715	0.0320164	0.02757047
44.772	1	0.4809071	0.3726886	2.407587	2.231448	0.1582281	0.1119743	0.1717096	0.1856661	1.41349	0.8405691	1.513671	1.334226	0.05533609	0.04854351	0.08986069	0.06409588	0.4339303	0.1611087	0.466118	0.4419675	0.05183285	0.04775619	0.08166681	0.05866211
44.772	1	0.001753493	0.00143587	0.00678078	0.00663006	0.006254334	0.01036145	0.01762649	0.01383361	0.004682397	0.00373496	0.004981044	0.004620105	0.01246603	0.008956642	0.01177912	0.01244113	0.002089013	0.001813849	0.00245125	0.002425914	0.008709218	0.008687334	0.01110951	0.01065755
44.773	1	0.1254477	0.09405381	0.1163716	0.1784384	0.3623468	0.5968371	2.101097	1.685997	0.07155408	0.09632643	0.1437371	0.1253712	1.271735	0.9095878	1.412853	1.473646	0.1055086	0.1676941	0.1258753	0.120322	0.462517	0.8496238	0.4762427	0.5264909
44.871	1	0.2263175	0.2137063	0.1551458	0.1315529	0.01976228	0.01946618	0.03635078	0.02964108	0.1354916	0.1358587	0.1340883	0.1131475	0.02759174	0.02384175	0.02750679	0.02985813	0.1496408	0.1481547	0.1938666	0.1451069	0.02736624	0.03360566	0.02917958	0.02339598
44.872	1	0.4524504	0.4048774	2.357794	2.252084	0.1600975	0.1234026	0.1813561	0.1888258	1.467219	0.8722121	1.418331	1.295488	0.06335145	0.04569304	0.07470102	0.06240955	0.4237911	0.08750997	0.4493671	0.4952925	0.06264805	0.0526181	0.09156999	0.07845092
44.872	1	0.06328722	0.05326724	0.05186888	0.05042126	0.08595338	0.09581178	0.0711197	0.08731468	0.0587279	0.05016517	0.04542108	0.04503811	0.07590294	0.07206934	0.07602794	0.06915204	0.05845551	0.05165381	0.05280869	0.04362888	0.09240977	0.09896883	0.09883486	0.08263879
44.873	1	0.1167701	0.09233094	0.08933714	0.1502727	0.2638128	0.5059358	2.229093	1.893222	0.06715987	0.09690586	0.1634562	0.1826657	1.262846	0.9413718	1.547274	1.516634	0.09632314	0.1287578	0.1371534	0.1050946	0.4674248	0.8665013	0.4134958	0.4068263
44.971	1	0.3195592	0.3023771	0.1949591	0.1285599	0.02440433	0.0323559	0.05140339	0.04433956	0.1196329	0.1414614	0.1362638	0.1043824	0.0359436	0.03559654	0.03851141	0.03227147	0.146202	0.1921448	0.2827919	0.2097842	0.03040057	0.03186468	0.02260955	0.01360873
44.972	1	0.4433592	0.3824887	2.375212	2.308383	0.1612126	0.1352957	0.1893901	0.1827411	1.498198	0.9996226	1.400481	1.26905	0.06741912	0.06502186	0.08003216	0.06657983	0.4184692	0.1177005	0.4604046	0.5294092	0.05815941	0.05719059	0.09159376	0.07684612
44.973	1	0.07852406	0.06325115	0.05373889	0.05402429	0.1157502	0.1303443	0.09871579	0.1156623	0.06637616	0.05925402	0.05662229	0.05633061	0.09293151	0.09321228	0.09860109	0.0870667	0.08396068	0.06543434	0.0574389	0.04206524	0.115867	0.1266996	0.1223931	0.1050153
44.974	1	0.1055981	0.0694947	0.1174249	0.1073832	0.136437	0.3909471	2.324755	2.046597	0.06139266	0.09843904	0.1538137	0.1762783	1.263948	1.039442	1.558937	1.485506	0.07904258	0.1422557	0.1463323	0.08353988	0.5188286	0.8186987	0.4654468	0.278149
45.071	1	0.4248654	0.3818076	0.2084025	0.1319872	0.03041264	0.04041337	0.04650383	0.03675835	0.0756235	0.1243298	0.1087588	0.08511061	0.0392619	0.0486646	0.04435339	0.03028024	0.1685071	0.2512879	0.3945077	0.2912821	0.03826143	0.02667281	0.03109693	0.03420445
45.072	1	0.457017	0.3313796	2.398521	2.368761	0.1593545	0.1544113	0.1776374	0.191549	1.509097	1.194658	1.4008	1.248413	0.06222804	0.07151404	0.07336168	0.0562463	0.3834886	0.1706143	0.4601051	0.5407622	0.04785924	0.05628058	0.07955367	0.06362233
45.072	1	0.03086924	0.02566351	0.02734518	0.02512375	0.04755891	0.0554481	0.03641487	0.05641311	0.02948044	0.02204879	0.01953607	0.02072731	0.04418538	0.04041698	0.03913043	0.03308151	0.02591858	0.02325292	0.02346198	0.0193783	0.04952169	0.0553333	0.05507443	0.04893033
45.073	1	0.07500887	0.09257983	0.1075454	0.1388299	0.2020053	0.278109	2.360022	2.141408	0.1012319	0.05429818	0.1299769	0.1425217	1.290432	1.113714	1.520894	1.397041	0.08857652	0.1225824	0.1187344	0.09899637	0.5324353	0.8102882	0.4091369	0.160537
45.171	1	0.4710158	0.4259784	0.2098952	0.1410176	0.03164832	0.03128879	0.04327563	0.0426971	0.07372828	0.09998036	0.1338082	0.1116301	0.03371998	0.03019979	0.04795258	0.04725117	0.1739819	0.2922092	0.4428151	0.303667	0.03989546	0.03366662	0.04845462	0.04730506
45.172	1	0.4703786	0.3031444	2.395235	2.379578	0.1688373	0.1695269	0.1798395	0.1835309	1.514605	1.356333	1.474711	1.231185	0.05816635	0.06486423	0.071902	0.05625044	0.3548757	0.1952835	0.4785098	0.5676574	0.04698063	0.03142831	0.08780266	0.05773106
45.172	1	0.004669336	0.003714946	0.009775302	0.009285697	0.009230689	0.01378174	0.02089811	0.02026673	0.0067711	0.006501439	0.007203009	0.005909992	0.0143839	0.01203435	0.01259652	0.01184714	0.004468191	0.005125184	0.006589222	0.005734328	0.01450861	0.0164467	0.01930711	0.01823512
45.173	1	0.08371568	0.1358521	0.1244258	0.07648004	0.2942469	0.2575144	2.373276	2.116743	0.1024259	0.05809632	0.1831112	0.1364678	1.253004	1.194422	1.410407	1.356638	0.09303339	0.1936018	0.1409548	0.0903993	0.5461955	0.8220775	0.3873208	0.1604584
45.271	1	0.4721653	0.4353884	0.2227759	0.1346874	0.03006428	0.03960991	0.05931207	0.04029056	0.07666587	0.1207442	0.1499535	0.1298055	0.04021358	0.02984792	0.03920848	0.04497332	0.1724178	0.304276	0.4238858	0.2883052	0.03618824	0.04775027	0.04037999	0.03071864
45.272	1	0.4870643	0.2848335	2.391535	2.379091	0.1711787	0.1854163	0.2008596	0.1687387	1.513404	1.464653	1.566423	1.197447	0.07578515	0.08016058	0.08597457	0.06734061	0.3103842	0.2024688	0.5038299	0.5706278	0.04146597	0.028801	0.1019459	0.05582094
45.272	1	0.002156104	0.0008337537	0.007497373	0.007610506	0.004224099	0.007241991	0.01964194	0.01752001	0.004646309	0.004866774	0.005485996	0.004013626	0.01181259	0.01116785	0.01121781	0.009988618	0.001632707	0.002210546	0.003162047	0.003010037	0.008017286	0.008388298	0.009100112	0.01026638
45.273	1	0.05898429	0.1021596	0.1150478	0.1092274	0.3551899	0.2522927	2.381856	2.016782	0.1311905	0.04259555	0.1868509	0.1099599	1.234212	1.236001	1.26695	1.237473	0.08541619	0.1755848	0.136468	0.07698227	0.5227725	0.8139466	0.3295085	0.2493479
45.371	1	0.507129	0.4647415	0.2300764	0.1318549	0.02155603	0.02861863	0.05348328	0.04391465	0.08385067	0.1122002	0.1409524	0.1253628	0.04392572	0.02957547	0.0349179	0.03934912	0.1994185	0.3728672	0.4966739	0.3236886	0.03970654	0.05474271	0.05867131	0.03722104
45.372	1	0.5003516	0.25806	2.42624	2.392478	0.1667306	0.1949609	0.2208045	0.1651511	1.490506	1.552208	1.707651	1.186457	0.08879338	0.08705671	0.09004983	0.06015605	0.2876769	0.2027424	0.4475306	0.5181579	0.04215603	0.03376523	0.09604842	0.0357188
45.372	1	0.001852811	0.001073316	0.007397706	0.007304047	0.005511769	0.007562816	0.02105701	0.01758126	0.004570181	0.004800993	0.006100539	0.003961917	0.01155803	0.01178715	0.01120041	0.009899175	0.001751613	0.002079674	0.002913454	0.003271048	0.008516653	0.008689626	0.009442067	0.01063059
45.373	1	0.07665633	0.1007037	0.1121113	0.1201066	0.3692822	0.255141	2.505081	2.034703	0.1275311	0.06072751	0.203875	0.1311457	1.225288	1.310356	1.280662	1.227836	0.102973	0.1589673	0.06973643	0.1221796	0.5136513	0.8025708	0.2596197	0.3393053
45.471	1	0.4657232	0.4327156	0.2179647	0.1164135	0.02866479	0.03425203	0.04875371	0.04019922	0.1216893	0.1175503	0.1234362	0.1371375	0.05397239	0.04742457	0.04404561	0.04890289	0.2097838	0.3911134	0.4664405	0.3121733	0.03159303	0.05128293	0.05491475	0.0425151
45.472	1	0.5145188	0.2698249	2.417354	2.373035	0.1564536	0.2031464	0.2282898	0.167987	1.450787	1.564119	1.839715	1.166269	0.08066125	0.08274723	0.08724344	0.06570466	0.3281359	0.183535	0.3849529	0.4636208	0.05588562	0.03737586	0.07967643	0.06155314
45.472	1	0.001981046	0.001012839	0.007666365	0.007049265	0.006017197	0.007021892	0.02175819	0.01671965	0.004908054	0.005105537	0.006571806	0.003775754	0.01063176	0.0121062	0.01078633	0.009241978	0.001552061	0.001463033	0.002386246	0.002228482	0.00705265	0.007540036	0.00777275	0.008692046
45.473	1	0.1023128	0.07221118	0.1095513	0.1169775	0.3913651	0.2833338	2.564208	1.885052	0.100735	0.07091891	0.2012812	0.1154634	1.159504	1.326486	1.240185	1.121003	0.1108669	0.1214678	0.0968597	0.09664206	0.4809374	0.7863635	0.3361216	0.4284161
45.571	1	0.4588649	0.4421926	0.2355345	0.1187165	0.04253496	0.03943584	0.05062483	0.04861605	0.135503	0.1137416	0.1349744	0.1392771	0.0540695	0.05033742	0.05114228	0.0521537	0.213505	0.4056176	0.4502869	0.3020949	0.0354015	0.05365499	0.05421755	0.04035232
45.572	1	0.5468302	0.2825845	2.418958	2.364745	0.1745573	0.1990461	0.2482797	0.1641528	1.456327	1.565562	1.940104	1.146242	0.06606978	0.056946	0.067094	0.06758526	0.3532803	0.1638846	0.3551419	0.3841638	0.05361257	0.03926769	0.07668258	0.07869959
45.572	1	0.002062594	0.001234126	0.007209449	0.006865285	0.005168682	0.006008271	0.02119165	0.0156477	0.004967997	0.005138278	0.006190219	0.003706897	0.01001611	0.01113093	0.01070786	0.009036448	0.00144858	0.001650988	0.002058289	0.001483368	0.005227544	0.006475625	0.005647554	0.006548796
45.573	1	0.104174	0.1011378	0.08219903	0.1089386	0.3750937	0.3160564	2.520893	1.729707	0.1504838	0.0767081	0.1651296	0.1542624	1.069044	1.266961	1.259272	1.115281	0.1459799	0.1665699	0.08513998	0.1295606	0.4704945	0.7748761	0.3921458	0.5496539
45.661	1	0.4713596	0.4481501	0.2365159	0.122412	0.04294579	0.04052955	0.04674871	0.03916974	0.147334	0.1228854	0.1401451	0.1493031	0.05092123	0.04362011	0.04672743	0.05364488	0.2114377	0.4017128	0.4314493	0.2794909	0.02248966	0.03336687	0.04232882	0.03063541
45.662	1	0.5683125	0.313439	2.413036	2.349081	0.1869974	0.2012336	0.2446942	0.1558644	1.510643	1.571051	1.99959	1.114787	0.06850198	0.04427807	0.0588456	0.05558391	0.3583706	0.1501249	0.31994	0.3606624	0.03503222	0.04468811	0.06150526	0.07800439
45.662	1	0.002088921	0.001378185	0.007019248	0.006889463	0.005154403	0.005888005	0.02117306	0.01524623	0.004882255	0.004844155	0.006159127	0.003511717	0.009722977	0.01018506	0.0105764	0.009066162	0.001697143	0.001541344	0.002203943	0.001550775	0.004989484	0.006135073	0.00631693	0.006394292
45.663	1	0.07453076	0.1122668	0.09564261	0.1170419	0.3424183	0.3091281	2.517013	1.584042	0.1121717	0.06714045	0.1844586	0.154631	0.9910249	1.159446	1.259515	1.103846	0.1081783	0.1561229	0.1037466	0.09519705	0.4475039	0.7655265	0.4567656	0.6178419
45.761	1	0.4940616	0.4585481	0.2287199	0.1233267	0.03921421	0.04143216	0.04346845	0.02687272	0.144477	0.1249751	0.1326502	0.1408298	0.05205632	0.04215734	0.03745963	0.04580458	0.2112475	0.3964605	0.4160371	0.2549652	0.0141932	0.02554354	0.03461568	0.02635484
45.762	1	0.5728915	0.3530559	2.418243	2.314898	0.1899505	0.1910061	0.2560579	0.1507521	1.581525	1.542639	2.015056	1.1076	0.0787238	0.03526208	0.05203419	0.05208752	0.3699983	0.1383009	0.3135891	0.3894007	0.03128813	0.04968566	0.07010643	0.05707541
45.762	1	0.002177426	0.001722393	0.007189995	0.006671873	0.004766391	0.004629129	0.02080493	0.01463784	0.005237854	0.004545124	0.006000126	0.003327507	0.009862413	0.008972705	0.01037204	0.009145206	0.001819373	0.001468991	0.002129704	0.001020425	0.003956473	0.005889284	0.005959976	0.004864549
45.763	1	0.08131788	0.1308414	0.1110313	0.08824252	0.3205932	0.2590025	2.444091	1.496572	0.1466237	0.08233644	0.1746593	0.1512426	0.9964953	1.016104	1.263972	1.111889	0.1296797	0.1521662	0.1089723	0.09949993	0.4548191	0.7906553	0.4232808	0.6239139
45.861	1	0.4754904	0.4365426	0.2206364	0.1212605	0.04204872	0.04581288	0.04920753	0.0281103	0.1335886	0.118824	0.137736	0.1379322	0.04993825	0.03390016	0.0323554	0.04747054	0.1971997	0.3558034	0.3856545	0.2337371	0.01432907	0.02344525	0.03766291	0.03742783
45.861	1	0.5693708	0.4148	2.434256	2.262845	0.1953885	0.1802708	0.2417181	0.1513585	1.6492	1.493284	1.970565	1.094666	0.07371516	0.0429703	0.04233781	0.0582637	0.3866918	0.1285789	0.2888808	0.4506334	0.03360866	0.05252544	0.06898962	0.05128097
45.862	1	0.002047414	0.002487298	0.00713092	0.006561516	0.005067146	0.004770181	0.01920663	0.01382136	0.005579498	0.004383874	0.005785012	0.003282402	0.009943964	0.007649691	0.008811908	0.007930006	0.00188485	0.001588897	0.002487833	0.001456015	0.004189087	0.00586947	0.007178308	0.004853459
45.863	1	0.1517645	0.1689896	0.1558718	0.1141939	0.3126169	0.2207577	2.319111	1.403634	0.1812491	0.08607223	0.1957472	0.157185	1.04579	0.8512223	1.097563	0.9528781	0.1830987	0.1817213	0.1150411	0.1070719	0.4509993	0.8291795	0.4230564	0.628595
45.961	1	0.3620137	0.3178077	0.1598915	0.08038772	0.03324134	0.02696553	0.04060116	0.0407063	0.1372383	0.1004053	0.1126173	0.1517363	0.0362874	0.03141747	0.03616585	0.0318027	0.1348654	0.2615672	0.3219502	0.1800502	0.02785506	0.0376408	0.0404401	0.03048491
45.962	1	0.5749403	0.4966643	2.444475	2.211875	0.1932616	0.180097	0.2392001	0.1462502	1.656227	1.417282	1.952255	1.077068	0.07635994	0.04431348	0.05486216	0.06898528	0.4081487	0.114934	0.3321725	0.4914343	0.03289396	0.04337121	0.06152417	0.05098082
45.962	1	0.00195336	0.002386658	0.007221188	0.006303145	0.00521478	0.004119892	0.01809075	0.01340944	0.005321567	0.004376252	0.005628123	0.003428732	0.01023281	0.00733873	0.008258186	0.007126436	0.001777966	0.001493601	0.002299922	0.001523933	0.004169602	0.006244807	0.007732521	0.004398082
45.963	1	0.153374	0.1666415	0.1399758	0.1122661	0.3027089	0.1930193	2.176187	1.395386	0.1407721	0.09086794	0.2007604	0.1579232	1.101701	0.8295917	1.018096	0.8589852	0.1380392	0.1630571	0.0785221	0.08456385	0.4686454	0.8947424	0.3758759	0.5976012
46.061	1	0.3198924	0.2867453	0.1539894	0.06981458	0.02627294	0.02337641	0.03216882	0.02667638	0.1243875	0.09473524	0.1097134	0.1401151	0.03859902	0.02208766	0.02960071	0.03129921	0.1055652	0.205164	0.2827847	0.163382	0.02202076	0.02756487	0.02848682	0.02031487
46.062	1	0.5642618	0.5790992	2.441558	2.178977	0.1934377	0.1689657	0.2260043	0.1420872	1.660397	1.311133	1.864888	1.057611	0.06580997	0.04344335	0.06370057	0.07199377	0.4228784	0.1191743	0.3784627	0.4975092	0.02322433	0.04122885	0.05711155	0.05871511
46.062	1	0.001875644	0.002018042	0.00751137	0.006114725	0.004948205	0.002697943	0.01668583	0.0123039	0.005300619	0.0041343	0.005351551	0.003260748	0.01039027	0.007714319	0.008258141	0.006490057	0.001584267	0.001071599	0.002027976	0.001286286	0.003444866	0.006775753	0.007481008	0.004052795
46.063	1	0.1935217	0.1316441	0.1379133	0.1232162	0.2755837	0.2008614	2.046037	1.334153	0.1132689	0.08140396	0.1585244	0.1645655	1.162508	0.907158	0.972381	0.7537217	0.1268743	0.1747607	0.07403589	0.08825916	0.4118654	0.9581735	0.2994386	0.4739374
46.161	1	0.3261981	0.3025485	0.176712	0.0891973	0.0236598	0.02172034	0.03713156	0.03209024	0.1073308	0.08172533	0.102634	0.12931	0.04351667	0.03410354	0.03047228	0.03228611	0.08751822	0.1647218	0.2547323	0.1538647	0.02307115	0.02502565	0.0246409	0.02324763
46.162	1	0.5617966	0.6586073	2.464699	2.18529	0.1876671	0.1522013	0.2267153	0.1493687	1.715479	1.195446	1.760978	1.0405	0.06656819	0.04186543	0.05485254	0.08480033	0.4378169	0.1381316	0.3826775	0.4764557	0.02680727	0.04134481	0.05806941	0.06559192
46.162	1	0.001741728	0.00201744	0.007512707	0.006073631	0.004845418	0.002565201	0.01628471	0.01189158	0.005198571	0.004041101	0.005360461	0.003329443	0.01052773	0.008691345	0.008408781	0.005884189	0.001670858	0.001186909	0.002167264	0.001457065	0.003101291	0.007780251	0.008659553	0.004910882
46.163	1	0.1794526	0.1283087	0.1583268	0.09592152	0.2284901	0.3083736	2.006883	1.389558	0.1145656	0.09691179	0.199036	0.1818921	1.225686	1.00885	0.9716103	0.699757	0.1284493	0.1558662	0.08491228	0.06895636	0.3641854	1.038422	0.33657	0.3973249
46.261	1	0.2003015	0.2029516	0.1466104	0.07701375	0.02148592	0.0304202	0.04487825	0.02985776	0.09349753	0.04214851	0.07464945	0.1078191	0.03826593	0.03555671	0.03306248	0.02347336	0.05167444	0.09524241	0.1592932	0.09622798	0.02702752	0.02500183	0.0155003	0.01830865
46.262	1	0.5797271	0.7220305	2.41708	2.172595	0.2006711	0.1404956	0.1927568	0.1537621	1.748923	1.044257	1.649309	1.008654	0.06715323	0.05846639	0.05993251	0.07253502	0.4393298	0.1499451	0.3699384	0.4485108	0.03322315	0.04112489	0.06903473	0.07406152
46.262	1	0.002317355	0.001916842	0.007005461	0.006426284	0.004440449	0.002270862	0.01634091	0.01136295	0.005120056	0.003714981	0.005277612	0.003097808	0.01072531	0.009496512	0.008161171	0.006406915	0.001776482	0.001396641	0.001865242	0.001619196	0.002221019	0.007107369	0.008030861	0.004171022
46.263	1	0.2001991	0.1717724	0.1835471	0.1086026	0.1916082	0.3563382	2.008515	1.430115	0.1502635	0.08513885	0.2265687	0.1847478	1.247815	1.112057	0.9065313	0.7437345	0.1400932	0.1587708	0.1700707	0.122732	0.4331838	1.056915	0.4170891	0.3394664
46.361	1	0.1609772	0.1586239	0.1122581	0.06730712	0.02847174	0.03139293	0.03980875	0.02595684	0.07743387	0.04108192	0.06438178	0.08386518	0.03200285	0.02821681	0.02974191	0.02424123	0.04961879	0.08832684	0.1301281	0.07361946	0.02933542	0.02808207	0.0220879	0.01596502
46.362	1	0.5750211	0.7703158	2.376277	2.171063	0.1959099	0.151392	0.1929049	0.1601998	1.761436	0.9560093	1.551242	0.9916035	0.06825114	0.0720029	0.07135065	0.06231301	0.4426884	0.1830458	0.3227882	0.4011023	0.0383125	0.04993043	0.06910867	0.06370517
46.362	1	0.002774182	0.002698072	0.007309056	0.006368749	0.004140404	0.003240475	0.01577877	0.01071343	0.004964663	0.004010092	0.00498026	0.00314521	0.01043657	0.00989985	0.007028352	0.006648418	0.001685542	0.001402169	0.001649339	0.001557915	0.002055445	0.006977376	0.00825635	0.004050221
46.363	1	0.2085084	0.1392863	0.1466482	0.1207499	0.1253103	0.4109384	1.993514	1.433902	0.1422142	0.1169232	0.2068626	0.2192588	1.270512	1.14274	0.7282808	0.7326154	0.1582037	0.1684635	0.1579682	0.1068948	0.4709203	0.9655624	0.4354953	0.2436343
46.461	1	0.1884689	0.1843673	0.1165485	0.06012146	0.02907977	0.03325319	0.03996325	0.03351608	0.1021833	0.04914166	0.08509071	0.101961	0.03900665	0.04385439	0.03518971	0.02036546	0.05663373	0.1151696	0.1768096	0.08948284	0.02434583	0.02728867	0.02977448	0.01852911
46.462	1	0.5801506	0.8009551	2.38513	2.186961	0.1883937	0.1398664	0.1833878	0.1442645	1.745951	0.9472657	1.437927	0.9487024	0.06110386	0.07219813	0.0619098	0.04686658	0.4204144	0.1985195	0.242031	0.3776377	0.03287897	0.04934824	0.05809439	0.06732176
46.462	1	0.002946559	0.002820749	0.007419185	0.006312755	0.003734943	0.003632313	0.01564797	0.01065449	0.005168086	0.003905091	0.005215721	0.003282846	0.01006362	0.009875031	0.006382603	0.006919387	0.001958061	0.001548225	0.001547642	0.00160366	0.002204098	0.006249445	0.007644449	0.003430626
46.463	1	0.219484	0.1750416	0.1513662	0.1218288	0.1451041	0.4609833	1.94336	1.42862	0.1207707	0.1113721	0.1799831	0.2114872	1.243669	1.145566	0.5564962	0.7836422	0.1952914	0.1864496	0.132415	0.1260307	0.5260773	0.9077828	0.4744601	0.2122981
46.561	1	0.2348971	0.2269092	0.1406299	0.06840517	0.02144328	0.02866547	0.03837835	0.03316345	0.1215115	0.06510928	0.0973122	0.102417	0.03268498	0.02911231	0.03649904	0.02614162	0.08621062	0.1501836	0.2209965	0.1004118	0.03162192	0.0317651	0.02351414	0.01194372
46.562	1	0.606657	0.8362316	2.390667	2.203807	0.1944934	0.1491325	0.1710669	0.1357727	1.725415	1.033121	1.377691	0.8991193	0.06154749	0.07310088	0.04647377	0.04257789	0.4005597	0.2241904	0.2003393	0.4022203	0.02219093	0.05899083	0.05308588	0.05801106
46.562	1	0.002670231	0.002632632	0.007211567	0.006401686	0.002694674	0.003764749	0.01462826	0.01062672	0.005064182	0.003859171	0.005164255	0.002962364	0.009572032	0.008786657	0.00642464	0.006653932	0.001676687	0.001314513	0.001212652	0.001709132	0.002253259	0.006298354	0.005449548	0.002479062
46.563	1	0.2006521	0.133109	0.1132139	0.1281979	0.1956408	0.5046831	1.800264	1.353295	0.1485686	0.1227572	0.1596224	0.205787	1.160973	1.048379	0.5382178	0.7526551	0.1743523	0.1493154	0.1391932	0.1664731	0.5763587	0.9380024	0.4557615	0.218752
46.661	1	0.2337225	0.2232556	0.1353953	0.05425364	0.02639065	0.0315684	0.0328653	0.03179708	0.1200163	0.07294848	0.07589235	0.09070307	0.02506176	0.02702115	0.03032437	0.02565735	0.1029706	0.1663253	0.2190194	0.09448237	0.03580718	0.04067321	0.03389612	0.0143859
46.662	1	0.66083	0.8617014	2.417528	2.216617	0.1989915	0.1563646	0.1517939	0.1309578	1.725185	1.131174	1.338672	0.8385257	0.06616387	0.07005218	0.04282598	0.04612843	0.4000517	0.241159	0.1830725	0.4716988	0.04518116	0.07976185	0.07366821	0.06634387
46.662	1	0.002460151	0.002245762	0.006984785	0.00647629	0.002219628	0.003686633	0.01336351	0.01058388	0.00543974	0.003904824	0.004705678	0.002731245	0.009145966	0.008195132	0.006178787	0.006219484	0.001580451	0.001594203	0.000824631	0.001348163	0.002437553	0.006201154	0.004328841	0.002138888
46.663	1	0.1980805	0.09812805	0.1051061	0.1177368	0.2366397	0.5135758	1.65372	1.292883	0.2014378	0.1269702	0.1244876	0.195027	1.099725	0.947391	0.5459717	0.7197976	0.1651099	0.180214	0.1217317	0.164211	0.5279448	0.8936565	0.5256063	0.2843052
46.761	1	0.1288097	0.1292368	0.08347959	0.0428897	0.02556215	0.02118352	0.03141979	0.02483224	0.07432823	0.04238317	0.05270765	0.06721351	0.02836761	0.02446535	0.02621129	0.02788191	0.06608045	0.0961617	0.1257298	0.06620177	0.02523204	0.02838108	0.02339945	0.01678645
46.762	1	0.6981395	0.8477767	2.454846	2.165976	0.1832809	0.1659554	0.1578389	0.1100921	1.660099	1.199003	1.350205	0.8050964	0.08143057	0.07662426	0.06128575	0.04733922	0.4052659	0.2667231	0.1758751	0.4980489	0.05880711	0.09999056	0.06905524	0.06887075
46.763	1	0.00214101	0.002281431	0.007330132	0.00655594	0.002376397	0.003804839	0.01336491	0.01122509	0.005362759	0.004484903	0.004743013	0.003019869	0.009101002	0.008229364	0.00708358	0.006743717	0.001382627	0.001567216	0.0009266305	0.001182484	0.002700515	0.00664015	0.00434184	0.002500059
46.763	1	0.144131	0.1205377	0.1346254	0.1146697	0.2361094	0.5150198	1.643687	1.301576	0.1405638	0.1356247	0.1815839	0.1579467	1.057998	0.9076642	0.6877482	0.7873431	0.1515935	0.1891346	0.1191465	0.1614133	0.5536201	0.9482156	0.5722539	0.4034905
46.861	1	0.1810328	0.1689845	0.09400025	0.03830251	0.02898463	0.02891161	0.03783073	0.02815602	0.09174898	0.06889095	0.08111972	0.08786906	0.0203221	0.01559176	0.02906262	0.02067511	0.11867	0.1397252	0.1522537	0.06530219	0.02580581	0.02973315	0.0237138	0.009696487
46.862	1	0.7116271	0.7779595	2.532894	2.223727	0.1790007	0.1646215	0.1694793	0.111581	1.600655	1.313439	1.441416	0.7787161	0.09166756	0.08257983	0.06854222	0.05134454	0.4057602	0.2752311	0.1874898	0.4556939	0.06404165	0.09468737	0.07340145	0.06014603
46.862	1	0.002120405	0.002482917	0.007133056	0.006861464	0.00234208	0.003684116	0.01390097	0.01141367	0.005321444	0.004616366	0.004861233	0.002888653	0.009063781	0.008094039	0.007818183	0.007146505	0.001291679	0.001513307	0.001087216	0.001269126	0.003017803	0.006556392	0.004502261	0.003026332
46.863	1	0.1026441	0.1278732	0.1113084	0.1365201	0.2118857	0.4964682	1.707687	1.265565	0.1396767	0.1240214	0.1768842	0.1886806	1.049018	0.8512903	0.8091528	0.8767824	0.2016769	0.1716888	0.1233648	0.1331545	0.5493523	0.9398261	0.5822455	0.4884161
46.961	1	0.1628873	0.145039	0.08029108	0.0527275	0.0277949	0.02371386	0.03509365	0.02873217	0.08964747	0.08035934	0.09124747	0.09375813	0.02862242	0.03775127	0.03388771	0.02192945	0.1415317	0.1398943	0.1206948	0.06272223	0.03195784	0.02560838	0.01943894	0.01930465
46.962	1	0.7346501	0.6814845	2.560776	2.239163	0.1734974	0.1703121	0.1811262	0.1147019	1.59332	1.392217	1.534039	0.7390663	0.09336499	0.08264808	0.06604801	0.05443943	0.4264542	0.26167	0.2363628	0.386284	0.06370459	0.0887078	0.09020433	0.05762991
46.962	1	0.002598223	0.002471613	0.007027555	0.006348788	0.001963258	0.002354496	0.01242494	0.009445018	0.005571237	0.004543258	0.004791789	0.002250945	0.008228059	0.007081294	0.006921337	0.006353732	0.001279563	0.001208385	0.0007395906	0.000904723	0.003520687	0.005170277	0.003036614	0.00274708
46.963	1	0.1157746	0.136181	0.1132191	0.08219483	0.1557756	0.3514915	1.495201	1.093914	0.1841078	0.09364274	0.179391	0.1205813	0.92716	0.7223821	0.7954229	0.7939434	0.1667177	0.1413332	0.1147861	0.1137808	0.4835105	0.772459	0.4427452	0.4608415
47.061	1	0.1753422	0.1468155	0.07653241	0.05568405	0.02296914	0.01367409	0.02983582	0.0258397	0.0951721	0.08564772	0.1005029	0.09775659	0.02861346	0.03476336	0.03310582	0.0219487	0.1506647	0.1464384	0.116949	0.05600736	0.02814989	0.02132326	0.01842823	0.01629894
47.062	1	0.7527475	0.5712159	2.549223	2.223076	0.1752262	0.1800037	0.1877096	0.107151	1.593896	1.426027	1.612524	0.72318	0.09645088	0.06925959	0.06128758	0.05828618	0.4403328	0.2316042	0.2829464	0.3135912	0.06248337	0.07388712	0.07155943	0.05083408
47.062	1	0.002555299	0.002184754	0.006909711	0.0064677	0.001721381	0.001811846	0.01206735	0.008753329	0.005422829	0.00431618	0.004868242	0.002323437	0.007888597	0.007086193	0.007062587	0.006274246	0.001278999	0.001300427	0.000700264	0.0007482918	0.003622125	0.004747774	0.002011268	0.002976734
47.063	1	0.1513953	0.1405192	0.120812	0.1181178	0.1512625	0.3070795	1.434653	1.016682	0.1704374	0.09038478	0.1579346	0.09908858	0.8954282	0.7076843	0.8148593	0.7961629	0.1447292	0.13792	0.114894	0.1350983	0.4571976	0.6975848	0.3104059	0.4352486
47.161	1	0.1504091	0.1213789	0.05837685	0.04398467	0.01622271	0.01087794	0.02324086	0.02275305	0.08402082	0.06821034	0.07159763	0.07182125	0.02657153	0.02292106	0.03118433	0.01762497	0.1196394	0.1004742	0.08798406	0.04759853	0.02622829	0.02010204	0.01864296	0.01667183
47.162	1	0.7592646	0.4497447	2.523142	2.202568	0.1821309	0.1746395	0.2047093	0.1092903	1.622613	1.469522	1.674075	0.690549	0.09442268	0.07596584	0.07429761	0.05020805	0.4483167	0.2159837	0.3497873	0.2893429	0.06513083	0.07124915	0.06437298	0.06516914
47.162	1	0.002717789	0.001027723	0.006846458	0.006220732	0.001853461	0.001832858	0.01173559	0.008200971	0.00490742	0.004415023	0.005055963	0.002180623	0.008002341	0.006867847	0.006672295	0.005753202	0.001703237	0.001530467	0.0009833783	0.0006720843	0.003332854	0.004753512	0.001426584	0.002729497
47.163	1	0.1837504	0.1396682	0.1988344	0.1150868	0.2484415	0.2816056	1.424109	0.9598385	0.1724416	0.114757	0.2174354	0.112655	0.8580223	0.7177578	0.8080563	0.747419	0.1515518	0.1816503	0.09130539	0.09690509	0.3853926	0.6767821	0.2521333	0.3348398
47.261	1	0.2163901	0.1541946	0.07492401	0.06159909	0.02149619	0.02485238	0.04039369	0.03226228	0.1391139	0.0920532	0.06118968	0.1039471	0.0336962	0.03741609	0.0347651	0.02755404	0.1772001	0.08537983	0.1313384	0.07780907	0.0297856	0.035376	0.02837919	0.01641057
47.262	1	0.741978	0.3269308	2.508301	2.209815	0.187285	0.1744861	0.2073877	0.1082663	1.64179	1.455462	1.733209	0.6909961	0.09605405	0.08291369	0.08018151	0.06001015	0.4580729	0.2414898	0.4206425	0.3174205	0.05820005	0.07671557	0.05641515	0.05890045
47.262	1	0.002399801	0.001079702	0.006947134	0.006732183	0.002411014	0.002143173	0.01112285	0.00782314	0.004989008	0.004227169	0.00503072	0.002396642	0.007603762	0.006971477	0.006104663	0.005103841	0.001673569	0.001516366	0.001284243	0.000716543	0.003676611	0.004430067	0.001753421	0.002526551
47.263	1	0.1615415	0.1358756	0.1264882	0.07143081	0.2659926	0.267642	1.302781	0.9424077	0.1239641	0.1358336	0.1452658	0.141714	0.8501587	0.7649894	0.7746287	0.6679124	0.1669294	0.1761149	0.1025906	0.09523093	0.3810314	0.5879778	0.2602445	0.2816882
47.359	1	0.1917366	0.120216	0.08706639	0.08311642	0.02381507	0.02634443	0.03866163	0.03317602	0.1184701	0.09683536	0.05699638	0.1053913	0.02187236	0.02922868	0.03083489	0.03027563	0.1441493	0.05458302	0.1316482	0.0957113	0.02522885	0.03909934	0.03117945	0.02197143
47.360	1	0.7443524	0.2131094	2.497185	2.209771	0.1881815	0.1662249	0.2199728	0.1247795	1.647262	1.418385	1.753165	0.7053234	0.08015136	0.07564867	0.06521025	0.07334671	0.48855	0.2614589	0.49447	0.3923742	0.04896357	0.06595501	0.05382922	0.05568139
47.360	1	0.002041313	0.001240807	0.00731659	0.006360102	0.002878783	0.002254656	0.01108307	0.007662972	0.005068677	0.004069	0.005314457	0.00228818	0.007985725	0.006523073	0.006018967	0.005060002	0.001745634	0.001598298	0.001448178	0.000744525	0.003842279	0.004178329	0.001972138	0.002438355
47.360	1	0.1853652	0.1291062	0.09430614	0.1031905	0.296689	0.2321305	1.300506	0.971002	0.08889823	0.09863223	0.1300507	0.1334486	0.917598	0.7354394	0.7890349	0.6441483	0.1676288	0.1473083	0.07984115	0.1181708	0.4052782	0.5406952	0.2223818	0.2247436
47.461	1	0.1348664	0.09225035	0.0785205	0.0840249	0.01608979	0.01665028	0.02657095	0.02493543	0.0819349	0.07973972	0.07699264	0.07536103	0.02098717	0.02532534	0.02469178	0.01506333	0.09884748	0.08050815	0.1054234	0.07883315	0.02071431	0.02235553	0.02008801	0.01524533
47.462	1	0.7486257	0.1253875	2.463718	2.158303	0.1858993	0.1703804	0.2077792	0.124879	1.680236	1.366581	1.732593	0.701913	0.08673406	0.0783234	0.07277811	0.0665059	0.4907674	0.2802164	0.5256087	0.4690035	0.04925952	0.07297984	0.06010321	0.07989665
47.462	1	0.001905541	0.001238997	0.007050416	0.006008982	0.002750424	0.002920243	0.01112999	0.007602897	0.005151061	0.004383428	0.00528825	0.0023297	0.007968731	0.006434138	0.005945329	0.005424219	0.001478401	0.001398963	0.00139761	0.0009904363	0.003809774	0.003932937	0.001868346	0.002515383
47.464	1	0.1774503	0.1481325	0.1059719	0.07202882	0.2767057	0.2922061	1.353996	1.030286	0.08158917	0.09021726	0.1466419	0.1297791	0.9462085	0.7861932	0.800596	0.6860851	0.1397782	0.1382264	0.08989276	0.1119754	0.4191915	0.5018263	0.2205754	0.2137689
47.561	1	0.1299565	0.0943334	0.08772348	0.08820959	0.01929414	0.02104267	0.02707399	0.0247007	0.08816171	0.08731214	0.08502758	0.07838941	0.0259372	0.02473257	0.0232376	0.01936591	0.1002599	0.09341259	0.1092686	0.07958853	0.01870177	0.02272808	0.01839175	0.01620166
47.562	1	0.7412745	0.08380193	2.427747	2.113159	0.1928407	0.172139	0.1950785	0.1103619	1.746342	1.31541	1.681842	0.6874282	0.08764336	0.06424712	0.06285479	0.06492842	0.471788	0.303511	0.5317615	0.5233753	0.04076494	0.07321752	0.06136764	0.07419172
47.562	1	0.002323633	0.001335034	0.006849821	0.006048234	0.002250895	0.003485374	0.01061359	0.007657074	0.005401722	0.004435297	0.004951545	0.002314699	0.007879934	0.006446455	0.00571199	0.005484593	0.001342911	0.001286437	0.001394789	0.00116679	0.003519263	0.003708133	0.001873272	0.002454494
47.563	1	0.1507146	0.160618	0.1037159	0.08774855	0.2151217	0.3699734	1.324729	1.047984	0.1068735	0.1264586	0.1060327	0.1231658	0.935064	0.8272818	0.7594959	0.7116703	0.08914204	0.1897412	0.07868716	0.1084506	0.4069398	0.4629478	0.2452263	0.2319449
47.661	1	0.1523819	0.1108841	0.1069954	0.1050226	0.02039305	0.02104754	0.03044625	0.02544337	0.1228916	0.1202624	0.1196628	0.1063421	0.0302928	0.02637611	0.02683694	0.02537515	0.1268589	0.1213131	0.1344777	0.1003482	0.01625343	0.01292426	0.01454421	0.01160011
47.662	1	0.7356798	0.1548851	2.425562	2.131241	0.2073058	0.1735329	0.2082334	0.09975627	1.802994	1.236785	1.622428	0.6830213	0.08517189	0.08101793	0.06320411	0.07164594	0.4463739	0.3298297	0.5312061	0.5469062	0.03475081	0.07631225	0.06701761	0.07249088
47.662	1	0.002591864	0.001145117	0.006750946	0.005949463	0.001755358	0.003617242	0.01175658	0.00853849	0.005706441	0.003740663	0.005252275	0.002311805	0.007708236	0.007030734	0.006374307	0.005986043	0.001241778	0.001121631	0.001650116	0.001458255	0.003518118	0.00364853	0.001980508	0.002408332
47.663	1	0.132904	0.1183966	0.07814344	0.09216007	0.1974539	0.3502868	1.486221	1.176272	0.1245279	0.1113357	0.1477682	0.1046778	0.9156704	0.8776359	0.8367809	0.7661031	0.1137724	0.1710836	0.0857959	0.1212121	0.433748	0.4351076	0.3067817	0.288849
47.761	1	0.1603997	0.11948	0.11646	0.1117142	0.01937746	0.02003398	0.0266367	0.02599642	0.1298928	0.1258989	0.1255132	0.1108758	0.02488044	0.02446233	0.02740217	0.0276277	0.1374485	0.1369421	0.1466545	0.1109858	0.01739602	0.01728241	0.01724212	0.01461746
47.762	1	0.7262339	0.2397367	2.404989	2.166864	0.2123697	0.1723537	0.1917855	0.1014211	1.842171	1.147866	1.501213	0.6928996	0.09449967	0.08650964	0.05001666	0.08823092	0.4350953	0.3462243	0.5404802	0.5165575	0.04092815	0.06202333	0.0698044	0.06576783
47.762	1	0.002657845	0.001263633	0.006990241	0.006116601	0.001385961	0.00338584	0.01215525	0.009068359	0.005867113	0.003640566	0.005243871	0.002454315	0.007647524	0.006935839	0.006158628	0.006054134	0.001589552	0.001481889	0.001970007	0.001440953	0.00356566	0.003582662	0.002283019	0.002468449
47.763	1	0.1730154	0.1159324	0.0862665	0.1254907	0.2092013	0.3290443	1.537778	1.218052	0.1637959	0.1062314	0.1955252	0.09801494	0.892692	0.8431685	0.8167562	0.7705844	0.1429976	0.1539876	0.107335	0.08784707	0.4587591	0.4409544	0.3703396	0.3174722
47.861	1	0.1513728	0.111924	0.1060065	0.1084881	0.0238655	0.02318484	0.02424348	0.0256112	0.1232516	0.1204446	0.1142435	0.09834883	0.02491155	0.02993254	0.02588999	0.01911827	0.1151331	0.1215105	0.1332564	0.09584597	0.009622616	0.01499551	0.01856367	0.01235522
47.862	1	0.7141248	0.3078166	2.354822	2.187585	0.2169638	0.1607707	0.1710126	0.1084646	1.86939	1.038789	1.377265	0.710444	0.0979834	0.1000905	0.05020233	0.07638592	0.4275979	0.3795262	0.5806643	0.4275963	0.04706387	0.06397735	0.07257381	0.07373878
47.862	1	0.002143954	0.00129807	0.006811489	0.005980268	0.001896227	0.003032497	0.01235095	0.009413328	0.005757969	0.003682792	0.00473922	0.002551731	0.0074624	0.006931686	0.005851619	0.005853718	0.001520231	0.001624245	0.001746371	0.001160928	0.003401411	0.003636546	0.002752465	0.002651742
47.863	1	0.1533325	0.06994346	0.09698869	0.1620862	0.2139881	0.2636641	1.518753	1.223316	0.1480985	0.1062486	0.1548919	0.09634702	0.8448811	0.7869057	0.7767462	0.7467218	0.1802731	0.1560674	0.08558632	0.09148609	0.4590118	0.475818	0.4292597	0.3486781
47.961	1	0.1218849	0.09364647	0.08784855	0.08525734	0.01531203	0.0186335	0.0363618	0.02645717	0.09306558	0.09148295	0.09051921	0.07649086	0.02955844	0.01982443	0.02133115	0.0219626	0.09159329	0.09309461	0.1036591	0.07628911	0.02360508	0.02199173	0.01247396	0.01147705
47.962	1	0.6999961	0.3798218	2.291869	2.175484	0.2185009	0.1477386	0.1497711	0.1307963	1.865611	0.9292257	1.225038	0.7630199	0.08319048	0.08550052	0.06505697	0.06221242	0.4199371	0.4054282	0.6137187	0.3204588	0.05369061	0.06544381	0.07130305	0.07224981
47.962	1	0.00186582	0.001454072	0.006452812	0.006269442	0.001939164	0.002994111	0.01347944	0.01032057	0.005644148	0.00384841	0.004341553	0.003066335	0.007927725	0.006924101	0.006060759	0.005847992	0.001774811	0.00186716	0.001625088	0.0009417067	0.003674008	0.003732324	0.002887364	0.002822846
47.963	1	0.1464282	0.1020649	0.09155253	0.1223347	0.1990931	0.2325915	1.64588	1.268747	0.127339	0.1242004	0.1697008	0.144221	0.8352898	0.7323223	0.7813522	0.7294691	0.1909218	0.1303258	0.0879831	0.08511411	0.4842847	0.5187887	0.4448578	0.3633133
48.061	1	0.2009735	0.1327423	0.07341672	0.1146369	0.02042418	0.02475417	0.03737168	0.02758572	0.1258526	0.1591339	0.118251	0.06086786	0.02966705	0.03150894	0.02957959	0.02387112	0.07711218	0.143448	0.1877088	0.106098	0.02461634	0.02843412	0.02215478	0.01021818
48.061	1	0.6943776	0.4187876	2.271792	2.242253	0.2058115	0.1400009	0.1238439	0.1378872	1.858131	0.9669075	1.088148	0.8216732	0.08432886	0.07829178	0.08132818	0.06590725	0.4324251	0.395993	0.6154739	0.3071058	0.04426901	0.06712167	0.05991516	0.06007283
48.062	1	0.001921137	0.001770192	0.005980058	0.006460923	0.002090514	0.002076108	0.01302893	0.01001066	0.00551352	0.003804514	0.003673086	0.002884183	0.008275682	0.00662667	0.005733132	0.005490278	0.00182068	0.002062157	0.001577039	0.0006564149	0.003681427	0.004227866	0.003040146	0.002686537
48.063	1	0.1175812	0.125902	0.1119609	0.1164493	0.2132189	0.2045506	1.573943	1.207544	0.1375448	0.1550444	0.1390037	0.1309986	0.870785	0.640412	0.6982724	0.6795117	0.1302713	0.1226014	0.1401537	0.09131551	0.4785049	0.571358	0.4676495	0.345376
48.161	1	0.1774144	0.1274077	0.05490733	0.1008013	0.01860558	0.02436918	0.03651287	0.02528737	0.1070552	0.1476799	0.116009	0.03831127	0.02559816	0.02809649	0.0224197	0.01869849	0.05164741	0.1117825	0.1592828	0.09549975	0.023944	0.02395482	0.01923167	0.01388961
48.162	1	0.7197589	0.4256754	2.242031	2.244156	0.2048131	0.1394439	0.1160826	0.1226091	1.803367	1.035987	1.019993	0.8338702	0.08189165	0.07579025	0.07057738	0.06577916	0.4731424	0.3685007	0.5700822	0.3684654	0.04959249	0.05928685	0.0589946	0.04285394
48.162	1	0.001796578	0.002100335	0.006046522	0.006439684	0.002241576	0.001792767	0.01399333	0.0103164	0.005287704	0.004028618	0.00354026	0.002858985	0.009166444	0.006088512	0.006016164	0.005570177	0.001549843	0.001948832	0.001441191	0.0007233564	0.004192854	0.005117053	0.003331498	0.002783197
48.163	1	0.09869027	0.1661814	0.09667881	0.1249598	0.2209504	0.1567265	1.671435	1.161094	0.1343386	0.1520036	0.1275954	0.1351684	0.9643196	0.6320719	0.7077796	0.7055645	0.1492482	0.149694	0.1337323	0.08770385	0.5058961	0.7214977	0.5548269	0.3328196
48.261	1	0.1352032	0.1060836	0.0457475	0.07654559	0.01684488	0.02272473	0.03704817	0.02670867	0.07524031	0.1109504	0.09470291	0.03186936	0.02458958	0.02703796	0.02327442	0.02067799	0.03795288	0.08546169	0.1253965	0.07502424	0.03368163	0.03268953	0.02520657	0.01010523
48.261	1	0.7356604	0.4394327	2.212799	2.249133	0.1951724	0.1522379	0.116642	0.1323315	1.759536	1.167183	1.033939	0.857759	0.07836801	0.08386629	0.06590653	0.05760979	0.5125404	0.3473737	0.5163424	0.4308975	0.06168842	0.04910382	0.05441365	0.04105657
48.262	1	0.00251557	0.002147846	0.006119446	0.006506671	0.00235865	0.002005391	0.01389428	0.01009827	0.005182077	0.004004091	0.003423503	0.002911622	0.009226019	0.006132107	0.005796824	0.005071706	0.001100885	0.001812639	0.001772722	0.0009143297	0.004163717	0.005197053	0.003541528	0.002964251
48.263	1	0.1424807	0.1687541	0.136606	0.1097135	0.2260677	0.124644	1.682755	1.144235	0.1081955	0.1214132	0.1633794	0.1464315	0.9853861	0.7143033	0.6635146	0.6403877	0.1159263	0.143114	0.1499724	0.1023155	0.4960201	0.7582469	0.6113593	0.3057308
48.359	1	0.08836183	0.06656506	0.03593233	0.04911617	0.01669178	0.02094649	0.02940297	0.02307658	0.03914949	0.05789067	0.0511772	0.02924601	0.03072138	0.02781539	0.02772166	0.02281747	0.03026586	0.05460994	0.07881791	0.04356303	0.02592308	0.02935146	0.02381314	0.01211942
48.360	1	0.7440162	0.4576585	2.224199	2.240184	0.1969788	0.1643399	0.1320459	0.1328546	1.712314	1.305477	1.111463	0.891309	0.08147887	0.07067408	0.06800075	0.06328492	0.5378342	0.3339874	0.4538296	0.4660241	0.0630851	0.04909228	0.05092855	0.05643265
48.360	1	0.002734042	0.00209615	0.006497413	0.006272377	0.00230701	0.002669807	0.01314175	0.009229043	0.005320887	0.004231749	0.003392978	0.003083017	0.009225401	0.006562158	0.005149052	0.004424335	0.001750683	0.001671335	0.001589667	0.001394033	0.00427164	0.005305056	0.003106086	0.003077183
48.360	1	0.1260657	0.1544268	0.1355065	0.06888885	0.1986486	0.1924583	1.615942	1.072777	0.1543747	0.1399277	0.1639041	0.1592919	1.006455	0.821059	0.5475782	0.5711215	0.1452806	0.1401276	0.101586	0.07727287	0.4698982	0.7259148	0.5706524	0.3022564
48.461	1	0.155272	0.1128541	0.05097855	0.08326498	0.02540228	0.03312602	0.04040622	0.02765979	0.072123	0.1080715	0.0836329	0.03529104	0.02280973	0.03401499	0.02895503	0.01362784	0.03793951	0.08034881	0.1308903	0.08007818	0.02481272	0.04364461	0.03559614	0.02106891
48.462	1	0.715901	0.4395169	2.288243	2.273879	0.190258	0.1668547	0.1437315	0.1340112	1.694554	1.415202	1.223784	0.909971	0.0922803	0.07149054	0.05545648	0.06601812	0.5246112	0.3031047	0.3713369	0.459768	0.06184163	0.03697274	0.04203818	0.05531241
48.462	1	0.002627005	0.001417498	0.006740313	0.006470397	0.002455016	0.003371063	0.01231095	0.008390994	0.005216787	0.004275765	0.003898616	0.002996331	0.008864194	0.006574941	0.004579259	0.00419721	0.002036422	0.001560965	0.001048173	0.001377751	0.004293207	0.005009571	0.003025921	0.003197862
48.463	1	0.1474308	0.1264982	0.103601	0.1076436	0.1965042	0.2618448	1.497718	0.971202	0.1854949	0.1460547	0.1142712	0.1399672	0.9734113	0.8541655	0.4769678	0.5365857	0.1311002	0.136966	0.1045521	0.09038766	0.4227276	0.679204	0.5809716	0.3212295
48.561	1	0.193814	0.1427633	0.04632547	0.1000099	0.02809189	0.03569036	0.04089799	0.02336926	0.09910757	0.155493	0.1196609	0.03189124	0.02519623	0.03953611	0.03487149	0.01548127	0.0415577	0.10014	0.1745176	0.10614	0.0238369	0.0349526	0.04089166	0.02011217
48.561	1	0.6925839	0.4177196	2.351683	2.300099	0.1839961	0.1819398	0.1506215	0.119918	1.710923	1.481664	1.329187	0.9143372	0.096254	0.08164505	0.05386416	0.09086715	0.4901863	0.2951436	0.3059678	0.4167571	0.05330651	0.04879112	0.05342747	0.04219078
48.562	1	0.002323173	0.001241729	0.006987503	0.006339861	0.002286831	0.003823261	0.01272363	0.008812375	0.004836658	0.004596761	0.00435648	0.003012439	0.009061706	0.006816388	0.005087199	0.004747547	0.001941931	0.001690562	0.001226517	0.001157171	0.004189026	0.005100118	0.003342142	0.003153731
48.563	1	0.161242	0.07977082	0.1353043	0.08153017	0.1869205	0.3357607	1.549354	1.039534	0.1779976	0.1377152	0.1816802	0.1324937	0.9962977	0.9408144	0.5446067	0.6113006	0.1526115	0.1341963	0.1445253	0.09737111	0.397825	0.683994	0.6323914	0.3322458
48.661	1	0.1856483	0.1351516	0.03899468	0.08837277	0.02849214	0.03243901	0.0254849	0.02156392	0.09209313	0.1479453	0.1114098	0.02979762	0.01905778	0.02883129	0.03363404	0.01594773	0.03921463	0.1008976	0.1679653	0.1046371	0.02021451	0.0261625	0.03197966	0.01942675
48.662	1	0.6762177	0.4240091	2.377078	2.312537	0.1958801	0.1938011	0.1741052	0.1235349	1.729115	1.529909	1.433079	0.9124614	0.09099989	0.09201849	0.04636079	0.1004647	0.4666912	0.3091244	0.2910585	0.3745144	0.05297414	0.0528388	0.06451662	0.03768963
48.662	1	0.002071467	0.001616239	0.007075847	0.006162114	0.002538503	0.004576616	0.01275193	0.008732744	0.005004879	0.004705287	0.004611297	0.002636445	0.008876525	0.006925036	0.005088454	0.004677524	0.001863699	0.001500741	0.001229978	0.001186105	0.004347346	0.004713523	0.003427296	0.00283412
48.663	1	0.2344437	0.0717671	0.1386595	0.08637483	0.2308219	0.4542427	1.559913	1.04608	0.1692072	0.1307991	0.1960221	0.130834	1.016805	0.9686086	0.5174932	0.6042061	0.1810719	0.120025	0.1670286	0.1123344	0.3829399	0.6216987	0.6199076	0.2969731
48.761	1	0.1577957	0.1116999	0.03268873	0.0769845	0.0223033	0.02412504	0.03365051	0.02642073	0.0739412	0.122706	0.09163992	0.03324556	0.03000377	0.02891998	0.01918475	0.0206566	0.03798211	0.084272	0.1385418	0.08603202	0.02005031	0.02859214	0.02435713	0.01467854
48.762	1	0.6623122	0.445085	2.371705	2.284058	0.2007938	0.1827747	0.1884508	0.1176859	1.706507	1.529337	1.477513	0.8918968	0.09573537	0.08791597	0.06483453	0.1014088	0.443487	0.3301555	0.3675687	0.3861203	0.03752603	0.04579916	0.06810979	0.05315986
48.762	1	0.001459268	0.001708614	0.006887737	0.006283192	0.002916393	0.004752656	0.01284001	0.008946759	0.005471156	0.004470235	0.004572179	0.002436457	0.008691934	0.006715266	0.005156701	0.005044471	0.001423932	0.001668522	0.001581355	0.001072782	0.004068205	0.004796899	0.00403759	0.002743692
48.763	1	0.2198167	0.08191105	0.1144499	0.0660084	0.3107593	0.5148158	1.581631	1.106643	0.1418228	0.086439	0.1504043	0.1313129	1.048028	0.9513361	0.5427883	0.6398018	0.1658105	0.1110197	0.1299653	0.09528158	0.3696497	0.6100911	0.608925	0.2929478
48.861	1	0.2129471	0.1615349	0.0594394	0.09528167	0.01985416	0.02249252	0.02581828	0.02916512	0.1058039	0.1632517	0.1208845	0.04856739	0.03188104	0.03545393	0.02363047	0.02017903	0.03499431	0.1239392	0.1980603	0.1268793	0.02230742	0.02553612	0.0308131	0.0207071
48.862	1	0.6344671	0.4621876	2.404674	2.246991	0.1904948	0.1876171	0.1853947	0.1205064	1.707217	1.500279	1.504651	0.9099176	0.08715074	0.08137373	0.07978448	0.09197172	0.3949675	0.364367	0.4715279	0.4330866	0.04570211	0.04044382	0.06013254	0.0517972
48.862	1	0.001698491	0.001399489	0.006924551	0.006341504	0.003177995	0.004688826	0.01328694	0.009654651	0.005989259	0.004246223	0.00491925	0.002652199	0.008729288	0.006866098	0.005349083	0.005206052	0.001242393	0.00159747	0.001901865	0.0009084656	0.003930007	0.004913013	0.003887109	0.002616171
48.863	1	0.2288908	0.07365189	0.1368241	0.0942348	0.3565635	0.5598544	1.612666	1.138205	0.18192	0.1109412	0.133087	0.1594109	1.066145	0.9344773	0.5822535	0.6509882	0.1841307	0.1172178	0.184864	0.1256198	0.4300324	0.6310255	0.5334414	0.2776476
48.961	1	0.2355398	0.1942231	0.0946343	0.1061475	0.02518785	0.02197635	0.03119861	0.03543106	0.1297843	0.1814807	0.149052	0.07128777	0.03249464	0.03076029	0.02791559	0.02618124	0.04620732	0.1442901	0.2284167	0.1500513	0.02664943	0.02259659	0.02539449	0.01547934
48.962	1	0.6174756	0.4919604	2.445535	2.239295	0.2126731	0.1840492	0.1979287	0.1186594	1.761955	1.448784	1.508716	0.9187231	0.09123911	0.09346028	0.1074199	0.08551156	0.3551478	0.3947545	0.5609773	0.4838654	0.05022842	0.04498319	0.07468252	0.06031599
48.962	1	0.00219322	0.001588744	0.007516248	0.006435376	0.003408746	0.004507022	0.01352559	0.01028095	0.005872549	0.003932203	0.005119949	0.002866664	0.008694049	0.007398813	0.005975859	0.005349547	0.001349527	0.001896766	0.001855764	0.001128999	0.003763838	0.00552244	0.003786119	0.002827988
48.963	1	0.202139	0.1150188	0.09145168	0.110279	0.3388836	0.5855739	1.623034	1.207608	0.1598779	0.1129174	0.143166	0.2040347	1.076866	0.9469286	0.6664793	0.6572385	0.1976481	0.1538863	0.1682589	0.1300489	0.4981783	0.7146412	0.4764079	0.2893392
49.061	1	0.1941484	0.1595135	0.1028322	0.1182271	0.03028444	0.0225287	0.03102343	0.03544716	0.1362353	0.1601042	0.1395931	0.0933726	0.03103857	0.02230798	0.03238906	0.02912341	0.09366481	0.1164207	0.1766967	0.1317959	0.0282013	0.02337381	0.02260142	0.02217316
49.062	1	0.6357134	0.5263005	2.44728	2.19067	0.2093959	0.1641922	0.1985361	0.119484	1.787775	1.36373	1.486633	0.9108919	0.09462993	0.07509412	0.1326062	0.08051701	0.3641729	0.4025811	0.615629	0.516499	0.05254889	0.04624704	0.05972039	0.04343755
49.062	1	0.002538903	0.002159637	0.007603921	0.006045186	0.003598926	0.004282762	0.01367063	0.01032376	0.005957849	0.004117588	0.005042476	0.002680524	0.008667283	0.007262802	0.006544752	0.005662761	0.001501395	0.002281347	0.001694513	0.00111067	0.003865642	0.005809882	0.00364143	0.002693393
49.063	1	0.1546272	0.2117992	0.1364387	0.1418761	0.3335761	0.5885832	1.635111	1.182251	0.1879389	0.1332862	0.1665782	0.1776521	1.071476	0.9139869	0.7642285	0.6825207	0.2043732	0.2003381	0.1106361	0.1173132	0.5486027	0.7888666	0.4136931	0.2939555
49.161	1	0.1741274	0.1576281	0.1256407	0.1333855	0.02356089	0.02050994	0.02591864	0.02828904	0.1375208	0.1384078	0.1336452	0.1094349	0.02611433	0.02203443	0.02224514	0.02571407	0.1317892	0.1325521	0.1542012	0.1208675	0.02969626	0.02737559	0.02154078	0.02103388
49.162	1	0.6471025	0.5399908	2.434284	2.156845	0.2029973	0.155239	0.1891631	0.1307375	1.800629	1.322402	1.439543	0.9090938	0.1072158	0.06855008	0.1181778	0.08056089	0.4026164	0.3820382	0.6341956	0.5352399	0.04110811	0.03434276	0.05609833	0.04303017
49.162	1	0.002613488	0.001305945	0.007440047	0.005595265	0.003313652	0.003073967	0.01306505	0.00941359	0.005716135	0.004128106	0.004641092	0.00258451	0.008518526	0.006802579	0.006749836	0.005781897	0.001008829	0.0024518	0.001862848	0.001457742	0.003829168	0.005781537	0.003028416	0.002776923
49.163	1	0.09907031	0.1522715	0.1657712	0.1128054	0.2840366	0.4791205	1.625691	1.097655	0.1800461	0.1217556	0.1547459	0.1288204	1.044639	0.8284781	0.8514934	0.7068404	0.1513633	0.2181075	0.09049436	0.1459415	0.549464	0.8091113	0.291549	0.3911455
49.261	1	0.1965355	0.1823227	0.1536293	0.1463264	0.02954486	0.02680502	0.0276923	0.026787	0.1418649	0.1347688	0.1335235	0.1157702	0.03191692	0.03158721	0.0252829	0.03048121	0.1529852	0.1625695	0.1749026	0.1438346	0.03640723	0.04140959	0.03423096	0.03069763
49.262	1	0.6391596	0.5535933	2.414806	2.14631	0.2130459	0.1524028	0.1765705	0.1143551	1.816775	1.287884	1.37857	0.9155114	0.1029218	0.05915929	0.1035433	0.07929862	0.4187696	0.3348642	0.6402216	0.5303236	0.04051362	0.03811768	0.05173605	0.04230978
49.262	1	0.002328067	0.001189779	0.007300491	0.005881323	0.00295682	0.00237889	0.0130507	0.009132906	0.005599388	0.004185374	0.004165375	0.00258444	0.008220734	0.006852232	0.006769432	0.006127539	0.0009475974	0.002055726	0.00225131	0.001508395	0.003976147	0.005769762	0.002950249	0.002915159
49.263	1	0.1186046	0.1669314	0.1613636	0.1364186	0.2444997	0.3926097	1.639052	1.102811	0.1617613	0.1581038	0.1698633	0.1157613	0.9879632	0.8241647	0.8776062	0.7688067	0.1556839	0.1860486	0.1218072	0.122363	0.5727319	0.8241003	0.2868679	0.4312817
49.361	1	0.2268375	0.2092218	0.1738659	0.1558812	0.02274438	0.02016263	0.02995083	0.02288735	0.1352713	0.1310307	0.1317726	0.1159437	0.02950531	0.02686608	0.02655607	0.02422141	0.1680525	0.1857553	0.2031504	0.1663634	0.02966989	0.03260632	0.02866272	0.02422588
49.362	1	0.6273151	0.5766965	2.42078	2.16137	0.2107486	0.1517045	0.1532229	0.1235533	1.812205	1.276817	1.313712	0.9342106	0.08445855	0.06202151	0.08771702	0.08419844	0.4177698	0.3183073	0.6533341	0.4958982	0.05330213	0.04933594	0.06026827	0.03650376
49.362	1	0.002156774	0.0008769631	0.007267877	0.005566048	0.002975895	0.001889537	0.01431254	0.009697099	0.005817048	0.004132893	0.00411157	0.002750593	0.008412588	0.007101133	0.007689543	0.006779695	0.001031957	0.001862853	0.002192274	0.001681111	0.00418449	0.006359747	0.002958169	0.003262031
49.363	1	0.1127197	0.1882912	0.1693588	0.1329772	0.302466	0.2933005	1.740677	1.146455	0.1847487	0.1314432	0.2018543	0.12583	0.9476883	0.8127771	0.9405756	0.8390141	0.1863552	0.1572404	0.1359903	0.10778	0.6054839	0.8764319	0.3170357	0.4251606
49.461	1	0.2357731	0.2181001	0.1833236	0.1604689	0.02854373	0.02694669	0.03889966	0.03174302	0.1366995	0.134745	0.1345821	0.1196685	0.02675301	0.03226519	0.03503741	0.02353641	0.1745903	0.191913	0.207294	0.1699956	0.03328209	0.03617838	0.03347078	0.02790462
49.462	1	0.6036536	0.572306	2.416249	2.141428	0.2133682	0.154239	0.1361924	0.1333712	1.860874	1.277555	1.206491	0.9542346	0.05943221	0.0628473	0.09130611	0.0787806	0.3750922	0.3386081	0.6639143	0.4059162	0.05437725	0.06435139	0.06101126	0.03700325
49.462	1	0.002517449	0.001437617	0.007152288	0.005777905	0.003386586	0.001423044	0.01399791	0.008967987	0.006357316	0.003997736	0.003991324	0.002716847	0.008591324	0.007118882	0.007586858	0.006293176	0.001664883	0.001585901	0.001756672	0.001171444	0.004413317	0.006329712	0.00313146	0.003032117
49.463	1	0.147358	0.1476294	0.1335532	0.08651804	0.3644889	0.2137682	1.707901	1.100891	0.2020315	0.09005433	0.2242737	0.1320558	0.9407272	0.8149993	0.9373076	0.7891085	0.2535934	0.1485976	0.1014195	0.1038186	0.6576079	0.8411251	0.3588059	0.3432802
49.561	1	0.2274285	0.2094854	0.1770474	0.1577944	0.0210727	0.01995537	0.03059081	0.02541187	0.1301437	0.1294373	0.1281397	0.1150369	0.02315746	0.02345519	0.0239769	0.02020183	0.1667427	0.1825334	0.1975362	0.1625891	0.0286528	0.03177681	0.02674173	0.02083155
49.561	1	0.5686262	0.5290177	2.387108	2.176547	0.2205403	0.1612241	0.1364027	0.1473799	1.880949	1.30417	1.069784	1.009784	0.05429683	0.07030978	0.08581009	0.08977403	0.3787662	0.3225573	0.6761721	0.3080116	0.05485542	0.07037758	0.07438247	0.04565628
49.562	1	0.002213027	0.001566223	0.006758693	0.00589647	0.003355111	0.001780667	0.01393689	0.008903036	0.006183415	0.003850039	0.003847072	0.002586549	0.008643336	0.007028826	0.007710407	0.006542866	0.001686917	0.001373928	0.001570536	0.001055724	0.003876165	0.006324355	0.003308389	0.002841383
49.563	1	0.1337598	0.1286552	0.1655377	0.08137145	0.3350258	0.2401369	1.695079	1.169884	0.1919481	0.08905298	0.2067869	0.153453	0.9347827	0.8211659	0.9356382	0.8441752	0.2155907	0.201873	0.1262424	0.1101202	0.6051844	0.8146506	0.4022923	0.3102622
49.661	1	0.2302563	0.2109986	0.1785006	0.1631831	0.02191541	0.02215874	0.02547007	0.02130956	0.1290532	0.1319214	0.1288514	0.1159326	0.02833255	0.02494795	0.02271306	0.02558802	0.1710614	0.1835501	0.2027769	0.166907	0.03266295	0.03129445	0.03116046	0.02260991
49.661	1	0.543799	0.469369	2.347886	2.244376	0.2109001	0.1743377	0.1285911	0.1592919	1.889984	1.357203	1.020243	1.070773	0.05826099	0.06363159	0.06886986	0.07738125	0.402964	0.2988832	0.6523679	0.2257163	0.05100465	0.06411952	0.08569834	0.03231745
49.662	1	0.002473605	0.001195206	0.006774716	0.00582354	0.003091768	0.002157894	0.01381961	0.008716825	0.006012126	0.003937606	0.003893544	0.002393023	0.008713265	0.006873031	0.00730342	0.006243372	0.002287542	0.001581385	0.001520645	0.001103077	0.003723239	0.005475723	0.003148448	0.002888281
49.663	1	0.1260841	0.09627334	0.1041547	0.07040692	0.2325281	0.2486723	1.674201	1.181556	0.1773426	0.09477415	0.165215	0.178436	0.9535488	0.8168366	0.8840369	0.7958921	0.2134491	0.1997381	0.1195235	0.1051652	0.5555704	0.7192039	0.3861994	0.310534
49.761	1	0.2559394	0.2336564	0.1971646	0.1779417	0.02802094	0.02923709	0.03973146	0.03425919	0.1298415	0.1362176	0.1319872	0.1185887	0.03215587	0.03142215	0.02949691	0.02480573	0.1872179	0.1977992	0.2244935	0.1831099	0.03261859	0.03643789	0.03249836	0.02394165
49.762	1	0.4992482	0.434044	2.361563	2.336063	0.2092214	0.1871224	0.1305076	0.1540158	1.850006	1.422022	1.076168	1.108779	0.0748644	0.05563388	0.06216438	0.06589688	0.4018097	0.2519915	0.5836576	0.2391784	0.04201518	0.06796532	0.08416244	0.04486158
49.762	1	0.002607307	0.00133955	0.007120987	0.006011374	0.002593919	0.002302477	0.0151274	0.009916147	0.005737424	0.004000477	0.003970219	0.002702367	0.009273744	0.007375687	0.00766744	0.006898614	0.002326374	0.001918127	0.001680995	0.0011416	0.003625479	0.005844422	0.002993258	0.002857823
49.763	1	0.158222	0.085919	0.09719871	0.1067867	0.1822425	0.2786568	1.784429	1.31694	0.1760521	0.1558183	0.1607805	0.1830786	1.024342	0.9039054	0.9642721	0.8904409	0.2032354	0.1468971	0.1187963	0.1272492	0.5640138	0.7351303	0.3940113	0.3301244
49.861	1	0.2472453	0.2242162	0.1888073	0.1700735	0.0237649	0.02510901	0.03544357	0.03206401	0.1299432	0.138871	0.1336003	0.1179786	0.03211655	0.0317044	0.0297243	0.02306664	0.1806966	0.1841292	0.2168668	0.1771055	0.0248293	0.03161417	0.02651216	0.02515548
49.861	1	0.4585802	0.3961328	2.372939	2.381124	0.2046476	0.187304	0.1522034	0.1523632	1.84159	1.487617	1.205011	1.101543	0.0745487	0.05637832	0.06890917	0.07259774	0.3989666	0.2086823	0.4893794	0.2898822	0.02954531	0.04971263	0.08710114	0.05428472
49.862	1	0.002027815	0.001378521	0.007261568	0.005899553	0.002276791	0.002792172	0.0161646	0.01075919	0.00561361	0.004447116	0.004364564	0.002681126	0.009443617	0.008057669	0.007714064	0.007102558	0.002227223	0.001875936	0.001392746	0.001141114	0.003753583	0.005957169	0.00215735	0.002640899
49.863	1	0.1851153	0.1027517	0.1540604	0.1373491	0.1697759	0.3138553	1.878264	1.393829	0.1661953	0.1708092	0.1716747	0.2081473	1.073538	1.019419	0.9745088	0.8972096	0.1675347	0.1830451	0.119713	0.1169121	0.5737536	0.7288508	0.3384374	0.2983661
49.961	1	0.2232664	0.2008336	0.1705547	0.1605149	0.02243501	0.02413962	0.03264068	0.02498861	0.1342688	0.1424571	0.1359435	0.1195853	0.02683024	0.02049155	0.02199724	0.02301828	0.1671996	0.1585852	0.1934389	0.1605423	0.03186817	0.02996996	0.02830449	0.02681505
49.962	1	0.41913	0.3681449	2.365702	2.400649	0.2074787	0.1972528	0.1665121	0.1606854	1.825002	1.585528	1.319545	1.101018	0.07212916	0.05982113	0.04648815	0.06945518	0.3977531	0.2010077	0.3706471	0.3413831	0.0292472	0.05112607	0.08787415	0.04874736
49.962	1	0.001219983	0.001498072	0.007118837	0.006257192	0.00172154	0.003386193	0.01571073	0.01117455	0.005606684	0.004733206	0.004323917	0.002905939	0.008861328	0.007946272	0.007183991	0.007032631	0.001761951	0.001277198	0.0009602603	0.001398657	0.003399014	0.005582846	0.001361141	0.002634347
49.963	1	0.2040355	0.117135	0.1732455	0.1116488	0.2176274	0.3635567	1.837331	1.409354	0.1734372	0.1039875	0.1775528	0.1885005	1.027813	1.009912	0.9030323	0.877931	0.1114248	0.1815632	0.1096625	0.1050406	0.5624641	0.6478225	0.296041	0.2880205
50.061	1	0.1996835	0.185493	0.1675333	0.1569897	0.02416928	0.02292746	0.02988244	0.03160339	0.1409265	0.15013	0.1435136	0.1265993	0.01971519	0.02202339	0.02567282	0.02615792	0.1627287	0.1505872	0.1791817	0.1501285	0.02923003	0.02985863	0.02664031	0.02707559
50.061	1	0.3874538	0.3444027	2.374089	2.380236	0.2020533	0.2017888	0.1750977	0.1651114	1.795658	1.661567	1.410006	1.0826	0.07667892	0.07206533	0.05763219	0.06704633	0.3859911	0.2038875	0.286271	0.366469	0.03122804	0.04877575	0.0741591	0.04012959
50.063	1	0.001321211	0.001554098	0.007200172	0.006549449	0.002035729	0.003461891	0.0155702	0.01142276	0.005593873	0.004728341	0.004843194	0.003380182	0.008415446	0.007579411	0.007092232	0.007207802	0.001659232	0.001467279	0.0006250796	0.001572755	0.003211557	0.005381957	0.001318453	0.002710511
50.064	1	0.2239443	0.09780194	0.1631578	0.09996117	0.2251358	0.3595752	1.821046	1.403098	0.2059956	0.1145311	0.2041257	0.163505	0.9673212	0.9570193	0.8776685	0.8706587	0.1184742	0.2337342	0.1223049	0.1338181	0.5830807	0.5701258	0.2841443	0.329641
50.161	1	0.2321139	0.210185	0.1813075	0.1681	0.02078652	0.02020883	0.03258468	0.02719877	0.1333903	0.1455141	0.1404474	0.1262211	0.02783777	0.02463342	0.0234464	0.02391881	0.1760856	0.17001	0.206217	0.1726931	0.03063656	0.02710204	0.02378272	0.01993711
50.162	1	0.3674591	0.3330421	2.452238	2.383604	0.2001844	0.2080816	0.1882151	0.1597003	1.758307	1.705374	1.508629	1.074707	0.07059656	0.05891392	0.0682608	0.05230672	0.3524696	0.2053928	0.2709551	0.3408764	0.04634459	0.05378259	0.06701552	0.03460893
50.162	1	0.001413006	0.0011025	0.007194388	0.00709905	0.002393809	0.003463244	0.01610001	0.01216451	0.005592091	0.004692182	0.005235025	0.003509147	0.008192601	0.007705384	0.007527514	0.007302225	0.001781535	0.001555789	0.0009607973	0.001611214	0.00313035	0.005503121	0.001880527	0.003125837
50.163	1	0.1936376	0.1238962	0.1454466	0.119503	0.1977509	0.3204378	1.885312	1.460248	0.157986	0.1173992	0.186207	0.17019	0.9340374	0.8785303	0.9379514	0.8905202	0.08225393	0.1410557	0.1144817	0.1139374	0.6120662	0.5420135	0.3249525	0.382658
50.261	1	0.2611925	0.2386736	0.2004751	0.1745165	0.02322141	0.02962299	0.04069701	0.02944663	0.1285823	0.1587255	0.1525595	0.1212263	0.03488929	0.03173511	0.03186015	0.02689326	0.1913476	0.1916344	0.2348424	0.1882591	0.03391508	0.03210388	0.02911434	0.02431228
50.262	1	0.3519491	0.333147	2.528016	2.399298	0.1933879	0.2203017	0.1876381	0.1469002	1.750347	1.722378	1.564314	1.074257	0.06526412	0.06030876	0.08226667	0.04728281	0.3148631	0.2132349	0.2805313	0.2885096	0.03501881	0.05434875	0.06184719	0.04143986
50.263	1	0.001772728	0.00167965	0.007028342	0.007034242	0.002395123	0.00345276	0.01629461	0.01192081	0.005965848	0.004986053	0.005394052	0.003296327	0.008236758	0.007227682	0.007585229	0.007113963	0.001873582	0.001561907	0.00125207	0.001216493	0.003248183	0.005600164	0.001979282	0.003061895
50.263	1	0.1596913	0.08891403	0.1059445	0.07901829	0.2224068	0.319206	1.885346	1.345094	0.1910702	0.0953986	0.163138	0.1748432	0.9219327	0.7605409	0.9207542	0.8611419	0.1874358	0.1333291	0.1198015	0.1473415	0.6231089	0.5958214	0.3735366	0.4287678
50.361	1	0.2562393	0.2336533	0.200135	0.1701453	0.02951518	0.03207816	0.03571292	0.03589202	0.1421115	0.151238	0.1469664	0.129618	0.0316571	0.03282355	0.03393741	0.0313842	0.1899129	0.1911843	0.2249195	0.1843513	0.03643592	0.03317489	0.03258886	0.02579819
50.362	1	0.3432348	0.3410816	2.561138	2.381966	0.1895335	0.2254549	0.1898565	0.1543697	1.743608	1.696596	1.581826	1.104358	0.0670103	0.07304928	0.08271669	0.05709365	0.2732557	0.2316526	0.2955249	0.2783227	0.03852221	0.05256923	0.07144019	0.04532123
50.362	1	0.001862748	0.001985794	0.00707086	0.00703105	0.002536956	0.003543419	0.01610816	0.0115026	0.005761711	0.005025679	0.00520182	0.003567469	0.008859086	0.006297172	0.007197141	0.006829352	0.001704335	0.001358785	0.001141176	0.001033295	0.003358282	0.005778544	0.001894481	0.003114629
50.363	1	0.1546741	0.08854863	0.1311153	0.1022048	0.2974218	0.3431304	1.819557	1.276373	0.1725019	0.1023916	0.1598746	0.1984521	0.9798887	0.6584715	0.8875402	0.8260041	0.1638067	0.1703529	0.1050969	0.1431887	0.5993276	0.6364756	0.3220332	0.4354438
50.459	1	0.2504373	0.229287	0.1980963	0.1676543	0.02515763	0.02574071	0.03300799	0.02767992	0.142464	0.1461235	0.1429014	0.1235319	0.03152953	0.02604297	0.02680569	0.02609144	0.1835632	0.1871045	0.2139151	0.17438	0.0278129	0.0313618	0.02695734	0.02327296
50.460	1	0.3258207	0.3444498	2.579274	2.35548	0.1938333	0.2132048	0.1951505	0.1586065	1.76368	1.651825	1.566959	1.112971	0.07401949	0.08726903	0.09124905	0.07291436	0.2566772	0.2542829	0.3162627	0.3558467	0.04779373	0.07812159	0.0718919	0.0490221
50.460	1	0.002141265	0.002081497	0.007100947	0.006929796	0.002700918	0.002917076	0.01524108	0.01090904	0.005629172	0.004662952	0.004984647	0.004066361	0.009088189	0.005732549	0.006131347	0.006175591	0.001780285	0.00137105	0.001179665	0.0007485505	0.003463096	0.005846938	0.001982998	0.003003206
50.460	1	0.1511373	0.1482753	0.1331836	0.1030214	0.3532716	0.3801565	1.740144	1.215825	0.131761	0.1124858	0.1809285	0.1738418	1.023462	0.5712984	0.7271055	0.7252415	0.1779096	0.1263887	0.1029266	0.1228839	0.591934	0.6785326	0.2986607	0.4367013
50.561	1	0.2631716	0.2407108	0.1912437	0.1669834	0.03234617	0.0269564	0.03955839	0.0284141	0.1448597	0.1328937	0.1415281	0.1353473	0.04034634	0.02904925	0.02683166	0.02572059	0.195696	0.206433	0.2266482	0.1753311	0.03720799	0.04298459	0.02743722	0.02518009
50.562	1	0.3385224	0.3729845	2.599232	2.334009	0.1853747	0.1977191	0.1873588	0.1480648	1.757545	1.57673	1.531343	1.114088	0.06951979	0.08111385	0.07428177	0.07862036	0.2298938	0.2828187	0.3308621	0.4744942	0.02905457	0.08990689	0.05821944	0.05156628
50.562	1	0.002401541	0.002092868	0.007095129	0.006815658	0.002852905	0.002411499	0.01502564	0.0106982	0.005423602	0.00440239	0.005042819	0.00402043	0.009196795	0.005704172	0.005754352	0.005695222	0.001552499	0.001745132	0.00109	0.001074957	0.003733747	0.006064858	0.002244437	0.003266658
50.563	1	0.1886169	0.1540153	0.1068789	0.09130126	0.3890592	0.3532945	1.699995	1.173981	0.1252691	0.07999117	0.1864149	0.1583118	1.032904	0.60498	0.6793392	0.6767249	0.1775926	0.1767411	0.07987661	0.1337983	0.6112955	0.7560198	0.3142939	0.4282322
50.661	1	0.3483305	0.317896	0.1889405	0.1473112	0.03481124	0.02840307	0.03433293	0.03270767	0.1405828	0.09708946	0.1214477	0.170241	0.05127531	0.0262771	0.03085266	0.04161281	0.1786072	0.2468137	0.3146483	0.2270392	0.02937385	0.03882433	0.03795207	0.03120842
50.662	1	0.3876044	0.3864903	2.619396	2.347272	0.1994429	0.1955686	0.1856117	0.1524766	1.782791	1.508662	1.494371	1.131151	0.06192908	0.07121521	0.0958546	0.07098159	0.2255822	0.2975169	0.3738035	0.5606382	0.04163325	0.09903247	0.07099925	0.04955914
50.662	1	0.002078448	0.001763663	0.007484348	0.007075575	0.002723473	0.001540514	0.01515631	0.0106728	0.005407041	0.004275139	0.004634149	0.003777778	0.009449476	0.006230353	0.005435181	0.00540944	0.001459816	0.001767445	0.001118697	0.001470038	0.004142479	0.006380732	0.002442304	0.003510036
50.663	1	0.1670727	0.1555196	0.1197601	0.1011794	0.368032	0.2659312	1.738536	1.227634	0.1354979	0.06807763	0.2061329	0.1388123	1.058932	0.6959956	0.6068887	0.6465385	0.1387722	0.1800137	0.1016567	0.1048948	0.6307477	0.8496979	0.3304461	0.4625922
50.761	1	0.3667693	0.3320612	0.1893834	0.1259741	0.0387	0.03142608	0.03310483	0.03665933	0.1619648	0.1099991	0.12092	0.179861	0.03394454	0.02529771	0.02702313	0.03666032	0.153459	0.2523827	0.3208738	0.2342534	0.03186366	0.03030257	0.03680423	0.03564117
50.762	1	0.4375861	0.3830739	2.591115	2.326671	0.2086759	0.1904062	0.1881104	0.1534316	1.80809	1.457713	1.439827	1.136344	0.05049709	0.06451299	0.08460718	0.06401375	0.2286367	0.2993746	0.4398589	0.605644	0.04397692	0.09093384	0.07579061	0.05080871
50.763	1	0.001578111	0.00192536	0.007436717	0.006833058	0.00232185	0.001817954	0.0146023	0.01043706	0.005242734	0.004126228	0.00461234	0.003838503	0.00973679	0.006688877	0.005335031	0.005077013	0.001453118	0.001807519	0.001214589	0.001683004	0.004281564	0.006316721	0.002665504	0.003517467
50.763	1	0.1388281	0.08787869	0.1179753	0.1068534	0.2929513	0.2734096	1.717581	1.243295	0.1783704	0.09633694	0.1743576	0.1271549	1.097914	0.7900439	0.5720376	0.6014784	0.1360378	0.1488455	0.08890609	0.08872139	0.5928295	0.8572898	0.3292773	0.4525339
50.861	1	0.3424106	0.3070422	0.1690742	0.1033045	0.03495474	0.02905009	0.03400495	0.041559	0.1738841	0.1203659	0.1343123	0.1845971	0.04167719	0.02924235	0.0347553	0.04147915	0.1348412	0.2458293	0.3059963	0.2147341	0.03547655	0.02730275	0.04147767	0.04283027
50.862	1	0.4740528	0.4008057	2.535994	2.30236	0.2104857	0.197647	0.1964731	0.1572047	1.862926	1.420757	1.369064	1.169763	0.04914999	0.06733425	0.08139363	0.05830963	0.2395848	0.2892792	0.5308409	0.5919454	0.05116403	0.07283842	0.09156054	0.05352615
50.862	1	0.001554003	0.001904261	0.007488583	0.006626297	0.002204154	0.002447175	0.0137778	0.009541439	0.005425491	0.003973376	0.004562246	0.003864715	0.0097629	0.006831982	0.005188488	0.005056666	0.001448262	0.001911399	0.001302479	0.001774393	0.00387588	0.005886014	0.002863632	0.003475238
50.863	1	0.1331961	0.1442477	0.1116062	0.09237212	0.2705925	0.2992054	1.652221	1.177522	0.1937642	0.119259	0.180599	0.1373324	1.122598	0.8578982	0.5642241	0.598989	0.1253076	0.1713948	0.1092988	0.09832099	0.5211758	0.8099309	0.3419939	0.4247246
50.961	1	0.2931363	0.2712384	0.1561391	0.07558232	0.03051531	0.02911668	0.03738957	0.0354664	0.1817849	0.1337703	0.1324069	0.1772878	0.03364507	0.03234044	0.02593852	0.0244099	0.1130882	0.2246869	0.2918939	0.2006244	0.03458485	0.02638312	0.03702202	0.04025501
50.962	1	0.4867747	0.4279334	2.476143	2.282992	0.2095323	0.1963947	0.176106	0.1651914	1.903106	1.441603	1.261315	1.210132	0.05456776	0.06750631	0.07393586	0.05700246	0.2329202	0.2773535	0.6310004	0.5373899	0.05617582	0.06738979	0.09924494	0.05264842
50.962	1	0.002470382	0.00184003	0.007392399	0.006444285	0.002285924	0.003176536	0.01285506	0.009069909	0.005508424	0.004346183	0.004255952	0.004011966	0.009171832	0.006884148	0.004958766	0.004918585	0.001498486	0.001751751	0.001667113	0.001608886	0.003570143	0.005106887	0.003020097	0.003063339
50.963	1	0.2002834	0.09030623	0.126576	0.07624375	0.2711444	0.3309558	1.593633	1.154259	0.1500157	0.09539262	0.1734209	0.1431119	1.11146	0.8864633	0.4866337	0.5997034	0.1287405	0.1448489	0.1058088	0.06919632	0.4459841	0.7169461	0.3462694	0.3284167
51.061	1	0.3344032	0.315558	0.1776977	0.05529249	0.02363955	0.02717191	0.04158476	0.03601081	0.1701013	0.1430342	0.1377268	0.1644286	0.02611532	0.03235151	0.03287315	0.02981799	0.1037795	0.2500254	0.3376178	0.2379251	0.03667755	0.03295422	0.04171991	0.04440698
51.062	1	0.4487198	0.4618115	2.453585	2.309689	0.2047737	0.1947749	0.1604158	0.1699561	1.903053	1.445275	1.202692	1.25729	0.06169753	0.06851154	0.09392271	0.08699053	0.2709078	0.2963573	0.7137875	0.4574228	0.05635343	0.07881367	0.08618201	0.03250264
51.062	1	0.003012888	0.001978936	0.007304548	0.006660456	0.002753981	0.00377286	0.01310177	0.009175552	0.005731118	0.004612904	0.004838793	0.004142713	0.009131534	0.007330192	0.004970097	0.004935425	0.001103441	0.001461079	0.001912664	0.001555111	0.003380856	0.004731123	0.003646314	0.002780792
51.063	1	0.2286839	0.09299617	0.1217297	0.0824894	0.2683167	0.4235997	1.639543	1.17541	0.1356735	0.07774264	0.1846928	0.1520589	1.159205	0.9141801	0.4631431	0.6081832	0.1529874	0.1067688	0.0755104	0.07550594	0.4144716	0.6757584	0.4047708	0.2702344
51.161	1	0.3473505	0.3264659	0.1911317	0.05972062	0.02250225	0.02336062	0.0405987	0.03869767	0.1622201	0.1369189	0.1435119	0.1610964	0.03285203	0.033989	0.03411109	0.02567826	0.1033484	0.2502896	0.3337105	0.2318058	0.03255395	0.03158935	0.03399151	0.03498912
51.161	1	0.4067045	0.4681863	2.46088	2.36967	0.2011192	0.1852201	0.1643036	0.1807088	1.859026	1.438745	1.194953	1.258358	0.05236316	0.07331569	0.09131181	0.08579032	0.3106213	0.2900684	0.7231512	0.3710157	0.0531829	0.06254365	0.06685722	0.0279801
51.162	1	0.002719541	0.002133967	0.007030386	0.006825213	0.00334301	0.004220739	0.01324694	0.009264699	0.005883808	0.004545896	0.00524067	0.004053064	0.009194226	0.007424331	0.005324777	0.004943487	0.001458197	0.001119663	0.001896618	0.001435949	0.003332411	0.004832653	0.00415476	0.002650381
51.163	1	0.2019603	0.138744	0.08423538	0.1167181	0.2840875	0.4822221	1.610503	1.204818	0.1344073	0.1205807	0.1797976	0.1113676	1.146001	0.9169845	0.4994527	0.5830604	0.101472	0.1414443	0.1253354	0.1267198	0.4309267	0.7282539	0.4913626	0.2456417
51.261	1	0.3102552	0.2842646	0.1606122	0.04245956	0.01833418	0.02686234	0.03802376	0.02941576	0.1506931	0.1461614	0.1479574	0.152741	0.02102778	0.02850337	0.02660198	0.02217921	0.09400766	0.2215498	0.3114633	0.2097729	0.02930214	0.03499676	0.03244706	0.02918816
51.261	1	0.4072695	0.4676501	2.48262	2.414573	0.2074161	0.1858148	0.1808333	0.1616618	1.842886	1.449481	1.197013	1.197405	0.05495681	0.07210343	0.08067147	0.09228	0.3457342	0.285559	0.6736045	0.2685078	0.05262809	0.06921101	0.05698138	0.02306413
51.262	1	0.002367803	0.002000884	0.007013511	0.006575599	0.003013643	0.004288555	0.01246723	0.008919933	0.005979636	0.004419295	0.004760228	0.003786243	0.008422688	0.00692836	0.005639116	0.004473694	0.001516137	0.0009375529	0.002088839	0.001241502	0.003500206	0.004440272	0.004319153	0.002754789
51.263	1	0.1943423	0.1334302	0.09614942	0.1575818	0.2535179	0.5184326	1.597972	1.175802	0.189373	0.1327926	0.1490529	0.1363704	1.080551	0.8890695	0.5831996	0.5623596	0.1341628	0.1687131	0.1796174	0.1442125	0.4606003	0.7181634	0.5583552	0.3000924
51.361	1	0.2681461	0.2520625	0.1359584	0.03944018	0.02126888	0.03009301	0.0390515	0.02796625	0.1476669	0.1535905	0.1434228	0.136881	0.02860516	0.03058224	0.0279795	0.0171884	0.08905515	0.1947088	0.282623	0.1827969	0.02719225	0.03448995	0.028099	0.01896865
51.362	1	0.3965334	0.4779737	2.543701	2.450116	0.1972555	0.1992454	0.1769811	0.146291	1.820902	1.503903	1.214903	1.126191	0.0654584	0.08100591	0.07561779	0.06927633	0.3591596	0.256967	0.5893372	0.2130745	0.05059754	0.07326838	0.06498901	0.03176423
51.362	1	0.001683845	0.00143704	0.007352837	0.00662964	0.002568227	0.003789785	0.01165065	0.008459054	0.006079566	0.003893807	0.00454592	0.003644437	0.007878656	0.006281461	0.005452214	0.004563093	0.001577443	0.001057022	0.00197031	0.0009669907	0.004172574	0.003928126	0.003718639	0.002742543
51.363	1	0.1665511	0.1553275	0.1134833	0.07196836	0.2311665	0.4905102	1.499179	1.049898	0.1680971	0.1254992	0.1589624	0.1022121	0.9710496	0.7821681	0.5991634	0.566123	0.1491093	0.183954	0.1425471	0.1459207	0.5158913	0.6385501	0.4846363	0.3466877
51.459	1	0.2452275	0.2352375	0.1308251	0.05236403	0.02393352	0.02822506	0.03481138	0.03195114	0.1453517	0.1568468	0.1352604	0.1277373	0.03162313	0.02393948	0.02763208	0.02653064	0.08485898	0.181143	0.261849	0.1620661	0.02872726	0.03204557	0.02520442	0.01291687
51.460	1	0.3854766	0.4781038	2.580762	2.506758	0.2010502	0.2149853	0.1715545	0.1407078	1.794764	1.561199	1.26231	1.05111	0.0615713	0.09247971	0.08076346	0.06073726	0.356529	0.2221209	0.5030284	0.1941826	0.05683443	0.08439864	0.07085294	0.03243264
51.460	1	0.001554673	0.001059748	0.00746796	0.007072008	0.002102711	0.002743334	0.01048724	0.007832703	0.005568482	0.004147499	0.004195141	0.003386581	0.007235239	0.005844283	0.005361071	0.004215194	0.001514731	0.0010651	0.00174044	0.0007211955	0.004319862	0.003480184	0.002904991	0.002657033
51.460	1	0.1518706	0.1284835	0.1224338	0.08740143	0.2009987	0.3892333	1.368455	0.9404974	0.1625264	0.1256935	0.1148726	0.09344122	0.8944096	0.7109878	0.6600551	0.5641873	0.1042477	0.1391535	0.1110359	0.1313329	0.5292221	0.5472949	0.3709479	0.3898147
51.561	1	0.3272616	0.3093239	0.1883455	0.07807074	0.02634408	0.03317496	0.04829902	0.04052638	0.1434602	0.1518837	0.1489319	0.1527999	0.0296232	0.02640058	0.02979569	0.02656778	0.08701761	0.2216449	0.3227908	0.2107799	0.03801513	0.05047516	0.04014378	0.02276043
51.561	1	0.367733	0.4554108	2.663125	2.587442	0.1940848	0.2190117	0.1802609	0.1343387	1.732927	1.633433	1.39193	0.9943436	0.04577029	0.07970632	0.06237221	0.05565023	0.3476462	0.1817817	0.3818964	0.2013022	0.06601515	0.08863179	0.05919223	0.03324282
51.562	1	0.00182072	0.001330116	0.007556714	0.007308664	0.002343625	0.002344848	0.01154707	0.008310666	0.005863592	0.004493834	0.004188816	0.003291967	0.007649444	0.006274718	0.005472795	0.00490595	0.001520115	0.00123503	0.001024974	0.0007631692	0.004537609	0.003614076	0.002531074	0.002859633
51.563	1	0.1527957	0.1657972	0.1480193	0.1395382	0.272529	0.3451286	1.512238	0.9543471	0.2162194	0.1172129	0.1237645	0.07830115	0.9027738	0.7660631	0.7107306	0.6312732	0.1297406	0.1638356	0.1259667	0.1009254	0.5609214	0.5972764	0.3509735	0.4379652
51.661	1	0.3379155	0.3145944	0.1968127	0.07297386	0.02622787	0.03735462	0.04858259	0.03773668	0.1543463	0.1542012	0.1524079	0.1649252	0.03285059	0.03351625	0.0296044	0.02489379	0.1057762	0.2470469	0.3398023	0.2206045	0.0395559	0.04931297	0.03682582	0.0254989
51.661	1	0.3711264	0.4335758	2.69111	2.62027	0.1896364	0.2229815	0.1836326	0.1337917	1.698359	1.679515	1.454547	0.9546021	0.04792746	0.07710756	0.07805163	0.0658264	0.3172233	0.1584386	0.3028904	0.2050984	0.05716437	0.09232157	0.06885257	0.02822382
51.662	1	0.002018135	0.001556042	0.00753261	0.007652477	0.002742259	0.002174322	0.01190703	0.008627493	0.0061902	0.005172013	0.004256793	0.003209765	0.007933411	0.006779366	0.005926618	0.005353699	0.001786693	0.001136572	0.0008420816	0.001090792	0.004435997	0.003556984	0.002026471	0.002826472
51.663	1	0.1426007	0.1681245	0.1416349	0.1705272	0.2956452	0.3038333	1.572106	0.9884228	0.2428455	0.1166595	0.1451878	0.08003419	0.906027	0.7955062	0.7594161	0.6636247	0.1718132	0.1576666	0.1435299	0.08778865	0.5686032	0.6030414	0.274251	0.394843
51.761	1	0.3076134	0.2838778	0.1661672	0.04897854	0.02852004	0.03469325	0.05064199	0.03934506	0.1579957	0.144099	0.1285693	0.1618178	0.02842597	0.03183406	0.03144124	0.02985995	0.1046809	0.2422766	0.3276386	0.208278	0.03628264	0.04876126	0.03889474	0.0217782
51.761	1	0.3882729	0.4018493	2.688575	2.573862	0.1828403	0.2237547	0.1748009	0.1282412	1.667438	1.72291	1.448898	0.9179943	0.04658816	0.06886902	0.07350659	0.06128729	0.2744823	0.1676713	0.2253765	0.1921332	0.0565183	0.06369976	0.0645657	0.03632444
51.762	1	0.001968299	0.001646343	0.007329805	0.007087629	0.002413611	0.001808046	0.01271737	0.009051674	0.006106563	0.005560927	0.004992405	0.003497839	0.00813436	0.007188716	0.006798857	0.005576391	0.001794743	0.001391107	0.0009626028	0.0007558616	0.004696686	0.003655733	0.001474411	0.002679715
51.763	1	0.1248129	0.1049589	0.120195	0.1187162	0.2328007	0.2785187	1.625657	1.037937	0.2207361	0.1653646	0.1772477	0.1316378	0.8943059	0.8347851	0.8695665	0.6760552	0.194302	0.1424957	0.1231115	0.1093329	0.5675108	0.6442336	0.2289982	0.3328788
51.861	1	0.2837747	0.2649322	0.1586455	0.06179985	0.0289456	0.03846304	0.04807445	0.0365143	0.1529362	0.1319099	0.1085092	0.1516153	0.02850442	0.03487312	0.03418769	0.02924256	0.1144693	0.2376349	0.3114922	0.1930132	0.04511212	0.05121484	0.0370408	0.01550224
51.862	1	0.4192788	0.3870959	2.660827	2.549064	0.1882963	0.2236121	0.1726016	0.1246256	1.681906	1.721683	1.440988	0.8998156	0.037906	0.06001286	0.0835703	0.06514156	0.2193449	0.1792926	0.2246128	0.1887066	0.04526208	0.06168068	0.08849831	0.04457928
51.862	1	0.002076625	0.001452472	0.007105005	0.006992311	0.001949767	0.001523893	0.01180724	0.008368673	0.005511524	0.005376884	0.004288423	0.003174515	0.008186432	0.006963826	0.00591202	0.005316649	0.001616338	0.001339219	0.000813596	0.0006413496	0.00457484	0.003478954	0.001225793	0.002595369
51.863	1	0.1538435	0.1322953	0.1547747	0.1169047	0.1308856	0.2394599	1.567916	1.025417	0.1853739	0.1641667	0.1563949	0.120438	0.9022838	0.8231045	0.8175269	0.6290756	0.1745087	0.1288836	0.1048228	0.1038444	0.5472319	0.6137137	0.1743601	0.2879799
51.961	1	0.286354	0.2633022	0.1647061	0.08335902	0.02266463	0.03090168	0.04489586	0.03290396	0.1464607	0.1303454	0.09912608	0.1394671	0.03405551	0.03473941	0.02293866	0.03318217	0.1386797	0.2412678	0.3135943	0.1938473	0.04782358	0.05413608	0.04082166	0.01403544
51.962	1	0.4247862	0.3706141	2.631148	2.485114	0.1916653	0.2148352	0.1703637	0.1373888	1.683887	1.719417	1.452959	0.9116184	0.02833478	0.06658468	0.09389461	0.05443347	0.1619874	0.1954912	0.2794823	0.2484276	0.05116108	0.06024311	0.0832166	0.0396901
51.962	1	0.001703746	0.001427253	0.007073299	0.006970943	0.002017578	0.001840752	0.01210352	0.008864503	0.005327903	0.005317951	0.004504985	0.0034858	0.008591147	0.007246117	0.006099367	0.005826107	0.001820957	0.001232381	0.0006381092	0.0007613691	0.004581533	0.003762041	0.00135467	0.002865432
51.963	1	0.1195599	0.1335084	0.1066956	0.0716166	0.1771031	0.2638934	1.581972	1.079774	0.1632007	0.1487908	0.1276121	0.1671638	0.9317298	0.8636022	0.8097141	0.6473338	0.21806	0.1521094	0.1277002	0.10309	0.5327468	0.6423609	0.1987856	0.2489187
52.061	1	0.3204709	0.2922863	0.1783333	0.07687954	0.03543358	0.03495958	0.04550017	0.03938112	0.1525495	0.1457523	0.1173093	0.1520016	0.04375986	0.03908796	0.0354624	0.04119192	0.1564703	0.2536711	0.3422603	0.2194493	0.04381889	0.05072212	0.04642803	0.02821687
52.062	1	0.4338319	0.3373212	2.642623	2.446867	0.1880534	0.2030101	0.1732308	0.1567894	1.726684	1.677711	1.505086	0.9707006	0.03601201	0.07203015	0.07975479	0.07515073	0.1372835	0.1983411	0.3067607	0.350904	0.05483003	0.05954371	0.07663008	0.04556314
52.062	1	0.001356796	0.001724172	0.007217685	0.006771046	0.002718916	0.002329053	0.01228592	0.008764362	0.005413256	0.004794629	0.004522469	0.003418427	0.008591914	0.007070703	0.006217325	0.005782224	0.001938809	0.001114917	0.0009694918	0.0009522423	0.004772025	0.003892565	0.001495226	0.002808095
52.063	1	0.06329082	0.1448213	0.08257382	0.07008964	0.2081174	0.320948	1.640944	1.155636	0.1521518	0.1579452	0.1329868	0.1761018	0.9853402	0.8877408	0.8659796	0.7023828	0.2154962	0.1127468	0.08921576	0.1191149	0.5511767	0.6799234	0.2242049	0.2685632
52.161	1	0.293144	0.2657445	0.1523189	0.08133632	0.03732435	0.03570779	0.03785008	0.0336	0.126077	0.1329444	0.1172118	0.1270295	0.0359258	0.03604469	0.03904093	0.0307578	0.1614469	0.2375648	0.311255	0.200989	0.03539408	0.04518071	0.04420381	0.02968755
52.162	1	0.4623726	0.343076	2.62938	2.366294	0.2041773	0.2006185	0.179321	0.1467513	1.79945	1.633107	1.505242	1.005244	0.04491399	0.08106624	0.09103607	0.08544178	0.1396051	0.2281959	0.3126027	0.4176281	0.06230121	0.06020987	0.06784324	0.0532261
52.162	1	0.001696522	0.001852367	0.007246631	0.006645834	0.003139638	0.002772499	0.01243359	0.009014064	0.005397846	0.004677753	0.004574775	0.003358128	0.00824059	0.007069585	0.006373898	0.005772871	0.001759369	0.001345262	0.001120266	0.001322806	0.004651557	0.004278018	0.001919273	0.002612322
52.163	1	0.1083193	0.1676209	0.1010957	0.07371656	0.3013358	0.3246164	1.669245	1.167825	0.1561328	0.1300586	0.1271411	0.1891078	0.9913035	0.9210201	0.8590129	0.7237495	0.232628	0.1716964	0.08020779	0.1217812	0.5275451	0.6590977	0.2366025	0.2778425
52.261	1	0.2225895	0.1933953	0.1368346	0.1040899	0.03635638	0.03108209	0.02167794	0.02518641	0.118016	0.1095412	0.1013004	0.1031196	0.03144136	0.03625892	0.04336631	0.03640892	0.1535065	0.1820336	0.2228124	0.1561061	0.0371262	0.03782082	0.04060114	0.02785621
52.262	1	0.4998873	0.3371144	2.585369	2.286264	0.2138928	0.198854	0.1882933	0.1653334	1.848995	1.572238	1.479536	1.035897	0.04737299	0.07810759	0.07861873	0.07887301	0.1942056	0.2555038	0.3111714	0.4540534	0.04968959	0.07223992	0.07078964	0.04974104
52.262	1	0.002553788	0.001744837	0.007360934	0.006661214	0.003419618	0.003577193	0.01255152	0.009090641	0.005855261	0.004618317	0.004647505	0.003036007	0.007922353	0.007022311	0.00603108	0.005726695	0.001611693	0.001392663	0.001009698	0.001530603	0.00459101	0.004422856	0.002264093	0.002579076
52.263	1	0.1987152	0.1727953	0.1180076	0.1058794	0.3236659	0.3667342	1.654968	1.180004	0.1334387	0.1067301	0.1036314	0.1722221	0.9564357	0.9386802	0.828537	0.7283241	0.1787941	0.1727659	0.07067697	0.1226326	0.5070209	0.6234057	0.2636337	0.2938825
52.361	1	0.138417	0.1193562	0.09434646	0.08142544	0.02138648	0.02207029	0.02684555	0.02204619	0.0922467	0.07866595	0.07447002	0.07091368	0.02397074	0.02524657	0.02288453	0.02635732	0.1069886	0.09259658	0.1099817	0.08567063	0.03046094	0.02452392	0.02150612	0.01460128
52.362	1	0.5248721	0.3514295	2.519869	2.200867	0.2245843	0.1961587	0.1833677	0.1728185	1.880663	1.539269	1.413791	1.087645	0.05196844	0.09635221	0.08885562	0.08360016	0.2773896	0.2813442	0.3080186	0.4406069	0.06014344	0.06597434	0.06785366	0.05732771
52.362	1	0.002612976	0.001315581	0.007404253	0.006599768	0.003177108	0.003540864	0.01235261	0.00896846	0.006364841	0.004321322	0.004832716	0.002813572	0.007488182	0.00663335	0.00553649	0.005684647	0.00138338	0.001523447	0.0008776863	0.001499486	0.0043467	0.004347091	0.002515492	0.00255348
52.363	1	0.225784	0.1252375	0.1176587	0.113742	0.309687	0.3732266	1.665523	1.166461	0.2089529	0.09665199	0.1458369	0.1340771	0.9071125	0.8739477	0.7710332	0.7151556	0.1416903	0.1841523	0.1263682	0.1135944	0.4926337	0.5686946	0.2951272	0.3280128
52.460	1	0.1795718	0.1456282	0.08217571	0.0589964	0.02122273	0.01804374	0.02653771	0.02281696	0.1162787	0.08435555	0.08155681	0.08990807	0.03100271	0.02035137	0.02814747	0.02542916	0.1351991	0.07355795	0.1064847	0.1160822	0.03154756	0.02662374	0.02062359	0.02005994
52.461	1	0.5029041	0.3664083	2.476825	2.229552	0.2252366	0.1930867	0.1713665	0.1725104	1.915564	1.521146	1.378814	1.162239	0.0569011	0.1004617	0.08265923	0.07409227	0.3114167	0.3106852	0.3390847	0.3934909	0.06050937	0.05233929	0.07633641	0.0499446
52.462	1	0.002194885	0.001501728	0.007654779	0.006578431	0.002474849	0.003419706	0.01278	0.009005239	0.006285814	0.004141752	0.004909291	0.002863068	0.007745437	0.006308973	0.005389572	0.005894015	0.001966414	0.001600106	0.0008735349	0.001425098	0.004464357	0.00460749	0.002425048	0.00251141
52.463	1	0.2146029	0.1697601	0.1464809	0.1107287	0.2630084	0.380105	1.705242	1.158749	0.2061433	0.1325593	0.1875829	0.1640973	0.9158365	0.8139111	0.778955	0.7216069	0.1587414	0.1582545	0.1810183	0.0811967	0.535249	0.5380578	0.3625614	0.3136544
52.561	1	0.2203355	0.1653462	0.07914785	0.08043669	0.02676599	0.02135064	0.03474191	0.02194513	0.1163621	0.09115547	0.1004374	0.1165904	0.03058617	0.02398	0.02577257	0.02014932	0.1530104	0.05204632	0.12441	0.113856	0.0291193	0.02357807	0.02512877	0.0184427
52.561	1	0.4755756	0.3630119	2.426486	2.271517	0.22995	0.1958614	0.1699714	0.1736254	1.933094	1.511929	1.346802	1.204506	0.05546422	0.09971251	0.0692068	0.05882374	0.3478475	0.3023483	0.4068949	0.3657023	0.06425934	0.04704	0.05722606	0.06187773
52.563	1	0.001854547	0.001358664	0.007308928	0.006453982	0.002113203	0.003237084	0.01297453	0.009030452	0.006066402	0.004257715	0.004723689	0.003047968	0.007659465	0.005984616	0.005575895	0.005758552	0.001769101	0.001404807	0.0009283558	0.001609245	0.004513659	0.00471613	0.002340408	0.002486668
52.564	1	0.1937878	0.129311	0.1442201	0.0896087	0.2561808	0.3652395	1.699449	1.103651	0.2257031	0.1526579	0.162394	0.1271355	0.9189925	0.7181972	0.7642069	0.6931564	0.1759921	0.1671432	0.1513346	0.08657104	0.5374011	0.5967766	0.3457183	0.2908334
52.661	1	0.1523604	0.123503	0.0803189	0.08536315	0.02730689	0.02510065	0.03327036	0.02594295	0.0877245	0.07182879	0.08122089	0.08798571	0.02569646	0.02598019	0.01918075	0.02181568	0.1062458	0.08895147	0.08701197	0.0791056	0.02437746	0.02534353	0.02368483	0.01931724
52.661	1	0.4622419	0.3643394	2.374242	2.313717	0.2187289	0.1890813	0.175801	0.1666013	1.920651	1.526202	1.305042	1.177077	0.05767546	0.09539563	0.0697875	0.06225123	0.3619399	0.2874344	0.4694748	0.359301	0.06730119	0.04942452	0.07132385	0.06070967
52.662	1	0.001636494	0.001466186	0.007059127	0.006428614	0.002043122	0.002563896	0.01227489	0.008774135	0.005872573	0.004751717	0.004603458	0.003001141	0.007403533	0.00550815	0.005043592	0.005449358	0.001812319	0.00120442	0.001210233	0.001454513	0.004077817	0.004932773	0.002224906	0.002438106
52.663	1	0.1833387	0.1227558	0.1152937	0.09536639	0.2407928	0.3133127	1.570008	1.04159	0.2189869	0.143446	0.1333002	0.1251529	0.8861776	0.6268349	0.6807627	0.6522515	0.212079	0.1737484	0.08098072	0.1272372	0.4981363	0.6504864	0.3231854	0.276244
52.761	1	0.09414733	0.07318932	0.03728467	0.04544283	0.01298944	0.01109101	0.01935494	0.01841801	0.04684217	0.04303264	0.05179748	0.05013854	0.01841416	0.0154193	0.01626616	0.01348823	0.06120071	0.06067937	0.05143908	0.04098486	0.01454528	0.01262077	0.009291594	0.009226092
52.761	1	0.460041	0.3660677	2.33455	2.348053	0.2133132	0.2029882	0.1808506	0.1571395	1.898841	1.543776	1.28659	1.10483	0.06227073	0.1001834	0.08834286	0.06561747	0.3503268	0.2908706	0.5078943	0.3377978	0.05774427	0.06178827	0.07649703	0.05706801
52.762	1	0.00177984	0.001523351	0.006852922	0.006460668	0.002370054	0.001861686	0.01132497	0.0079811	0.005722286	0.004476566	0.004209883	0.002857942	0.007515422	0.004981398	0.004795915	0.00494281	0.001797939	0.001212829	0.001300776	0.001080969	0.003702205	0.004959301	0.001861532	0.00194043
52.763	1	0.1632979	0.100584	0.1186999	0.1198841	0.2706999	0.2400699	1.431155	0.9550602	0.2028059	0.09133045	0.1051475	0.1204005	0.8768999	0.5307064	0.6214988	0.5913144	0.2071005	0.1423475	0.07506573	0.12101	0.4913754	0.6938654	0.2930539	0.2181476
52.861	1	0.04960018	0.035238	0.01275494	0.01740579	0.007655718	0.009730341	0.01681977	0.01082391	0.0130853	0.01131205	0.01489867	0.01537987	0.01479345	0.009038226	0.009447151	0.01086438	0.02282243	0.02305943	0.02860607	0.01553602	0.006881998	0.01172141	0.0107327	0.005181443
52.861	1	0.4607064	0.3578601	2.326155	2.416684	0.2104333	0.2107632	0.167816	0.1448893	1.854679	1.559021	1.279106	1.004907	0.05752055	0.07775321	0.09187701	0.05320901	0.3478092	0.2675496	0.4958921	0.2852235	0.07181274	0.06369221	0.07829213	0.06330504
52.862	1	0.002060453	0.001584924	0.006641535	0.006546888	0.002354183	0.00175224	0.0110006	0.007742323	0.005897125	0.004565183	0.004042116	0.002510298	0.007270469	0.00513348	0.004988796	0.004541784	0.001385062	0.001282204	0.001618033	0.0009546105	0.003570804	0.005398983	0.002104495	0.002264574
52.863	1	0.1708365	0.1306653	0.09858186	0.1166852	0.2934326	0.2000209	1.358408	0.9121713	0.1930434	0.09495777	0.1320926	0.09555528	0.8369586	0.5749517	0.6238557	0.5346774	0.154394	0.1364066	0.1311032	0.1015565	0.5249225	0.7604316	0.3303705	0.2298591
52.961	1	0.1076652	0.07662072	0.02438612	0.05139804	0.01500842	0.01971857	0.02656366	0.01883472	0.02834504	0.03418143	0.06337725	0.05553176	0.02442985	0.01892681	0.01648828	0.01728025	0.06929083	0.07684813	0.06413544	0.03007318	0.0145308	0.01898096	0.02131293	0.01295991
52.961	1	0.4829859	0.3278253	2.420715	2.532377	0.1945005	0.2017948	0.1479215	0.1314623	1.800472	1.578592	1.313668	0.9077541	0.04337981	0.05703269	0.07857046	0.04565716	0.3129195	0.2484443	0.4357276	0.2283718	0.07334934	0.04304318	0.06854309	0.04904917
52.962	1	0.002596876	0.001803406	0.006637257	0.006463209	0.002207715	0.002309709	0.01165451	0.008314343	0.005716091	0.004825435	0.003913504	0.002559452	0.007698989	0.005546607	0.005460164	0.004623731	0.001253868	0.001397842	0.001633415	0.0009069185	0.003786944	0.005618287	0.002562638	0.002850483
52.963	1	0.2086436	0.1391216	0.100206	0.126776	0.2823663	0.2182761	1.37939	0.9546481	0.1738962	0.1430085	0.1720218	0.1089463	0.8473289	0.6280096	0.6395075	0.5477115	0.1206103	0.1568578	0.115198	0.1162126	0.5612804	0.7692848	0.3805836	0.28129
53.061	1	0.1144284	0.07767294	0.03046863	0.05684735	0.01603812	0.02085521	0.0228135	0.01461622	0.03232963	0.04044925	0.0659767	0.05481181	0.02042605	0.01751664	0.01476606	0.01366486	0.07205605	0.08031784	0.06832298	0.0386354	0.01037101	0.01641501	0.02292118	0.01320982
53.061	1	0.5250879	0.3145722	2.51918	2.624361	0.21499	0.2177521	0.1844954	0.1279277	1.778177	1.625313	1.370665	0.8238119	0.05730673	0.04843293	0.08224321	0.04143822	0.2796445	0.2453122	0.3423635	0.1782143	0.0573643	0.05869775	0.07415475	0.04934789
53.062	1	0.002609718	0.001514761	0.006720204	0.006804446	0.002397043	0.002850765	0.01211188	0.008779725	0.00553101	0.005073155	0.003823514	0.002369786	0.008510621	0.005911494	0.005719305	0.004632235	0.001222153	0.001250155	0.00162899	0.001143271	0.00374647	0.006232452	0.002759775	0.003047881
53.063	1	0.1899133	0.1335669	0.1155492	0.1303836	0.2736319	0.2465147	1.426957	1.037036	0.1763299	0.1466773	0.1568319	0.1542273	0.9635497	0.6742359	0.6811746	0.5685479	0.1277614	0.1374776	0.1329879	0.1507817	0.5973215	0.8417809	0.4404518	0.341036
53.161	1	0.0788593	0.05801062	0.03534875	0.04340046	0.0136435	0.01745718	0.02254897	0.01663619	0.03505125	0.03346896	0.03794392	0.03649037	0.0185023	0.01491324	0.01218431	0.01228958	0.05089432	0.05089952	0.05777807	0.04022922	0.007219918	0.01450264	0.01944834	0.008852165
53.162	1	0.5482377	0.3080762	2.545493	2.687312	0.2057804	0.2245147	0.1977334	0.128362	1.760198	1.682522	1.392244	0.7473239	0.06518356	0.04536953	0.0577898	0.04144384	0.238098	0.2591455	0.2643647	0.1932816	0.05200989	0.06444264	0.09920893	0.04342548
53.162	1	0.002496732	0.001689743	0.00711181	0.007144457	0.002897457	0.003430192	0.01323945	0.009023079	0.0054937	0.005244036	0.004287107	0.002014429	0.00948275	0.006661128	0.006109281	0.004865289	0.001147395	0.001539014	0.001439046	0.001038364	0.003921753	0.006603932	0.003064627	0.003313696
53.163	1	0.1718354	0.1419209	0.09455383	0.08768586	0.2662338	0.3009146	1.537784	1.117153	0.1702941	0.1511016	0.1030715	0.1729183	1.092964	0.7775442	0.6932942	0.580438	0.1598217	0.1619765	0.1412619	0.1124104	0.6169968	0.8160071	0.4961257	0.3660904
53.261	1	0.05320581	0.03694207	0.01441912	0.02250459	0.006540393	0.006419601	0.01557774	0.01296779	0.01654303	0.01481399	0.0173743	0.01599662	0.01334037	0.01196915	0.009938167	0.007233052	0.02897668	0.02705935	0.0371252	0.02466588	0.007310028	0.01090677	0.006807433	0.005887554
53.262	1	0.5549364	0.3043963	2.560678	2.710074	0.212318	0.2332442	0.1970857	0.1350746	1.735161	1.699824	1.443144	0.7168533	0.04362437	0.05301003	0.06417882	0.04769236	0.2212405	0.3037505	0.2418133	0.2119892	0.05048361	0.05092746	0.11145	0.04686951
53.262	1	0.002069908	0.001581953	0.007308821	0.007295801	0.003203842	0.003719621	0.01310415	0.009001004	0.00563596	0.004927727	0.004773123	0.002064535	0.009473536	0.007164453	0.005835936	0.004761037	0.0008161138	0.001441657	0.001479122	0.0009362996	0.003662066	0.006111533	0.003476833	0.002883682
53.263	1	0.2043164	0.1603778	0.07294274	0.1216834	0.2627516	0.3296895	1.555806	1.109875	0.1712118	0.1042606	0.1327179	0.1624479	1.168032	0.8791708	0.672538	0.5711873	0.1586268	0.1519829	0.1661086	0.08186249	0.5914965	0.7086257	0.5245041	0.3097599
53.361	1	0.05465387	0.03830631	0.01547833	0.02184622	0.01008332	0.01072995	0.01817229	0.01608443	0.01868563	0.01655039	0.01723538	0.01508471	0.01643587	0.01552011	0.01317825	0.01081506	0.02936831	0.02461232	0.0385622	0.02527482	0.01190417	0.01053613	0.009687001	0.008402283
53.362	1	0.5420959	0.3065302	2.585255	2.679986	0.2058172	0.2184424	0.2016693	0.1346304	1.708624	1.714482	1.491224	0.7115841	0.04695541	0.06260434	0.04964521	0.03766036	0.2195597	0.3474777	0.2632189	0.2003515	0.05278938	0.07002168	0.09680082	0.04021235
53.362	1	0.001633801	0.00102211	0.007379441	0.007277785	0.00302813	0.004034563	0.01360599	0.009729305	0.005570371	0.005229229	0.00521303	0.002103881	0.009614551	0.007679019	0.00552664	0.004925317	0.0008317746	0.001632495	0.001297035	0.001096006	0.003628931	0.005755598	0.003651388	0.002614122
53.363	1	0.2155481	0.1197202	0.1095696	0.1042012	0.2534998	0.4103906	1.617101	1.148643	0.1250709	0.1268902	0.1604336	0.1270208	1.221744	0.9373431	0.6511776	0.5974495	0.160506	0.1130111	0.1472111	0.08364899	0.5950639	0.6549443	0.4955971	0.2738854
53.461	1	0.09040045	0.07178256	0.0407112	0.04658866	0.01747078	0.01979638	0.02503745	0.02375848	0.04285587	0.0394786	0.04197537	0.04252625	0.02309573	0.02264401	0.01935306	0.01045852	0.05759134	0.0509832	0.06833047	0.04850857	0.01372595	0.0172191	0.02305313	0.01847649
53.462	1	0.5084713	0.3163731	2.617168	2.633214	0.1925458	0.2162105	0.2034361	0.1286957	1.696066	1.716504	1.549494	0.7274365	0.04457139	0.0642583	0.05716222	0.04002688	0.2121614	0.3889526	0.3368853	0.1647277	0.0570727	0.06265442	0.09120153	0.04144524
53.462	1	0.001999161	0.001182647	0.00734873	0.007300138	0.003261436	0.004136895	0.01437957	0.0107002	0.005767582	0.005324568	0.005414116	0.00227258	0.01000819	0.008345557	0.005823905	0.005209823	0.001257327	0.001878827	0.001085189	0.0008907553	0.003523983	0.005542143	0.004243211	0.002465278
53.463	1	0.2117143	0.1185832	0.09249633	0.07341245	0.269921	0.4679696	1.67982	1.236167	0.1398032	0.139874	0.1378249	0.1315873	1.286448	1.026833	0.7027081	0.6412886	0.151865	0.1358017	0.1395171	0.1355747	0.5962581	0.6957056	0.4885513	0.2942968
53.561	1	0.08853277	0.07058981	0.04098624	0.04379713	0.01608995	0.01957514	0.02823252	0.02083594	0.03964116	0.03839909	0.03915318	0.03980434	0.02238228	0.02160364	0.01808367	0.009713554	0.05510362	0.04441856	0.0660832	0.04592426	0.0141902	0.01415292	0.02534087	0.01810738
53.562	1	0.5015095	0.3173455	2.623097	2.556867	0.1911239	0.2117711	0.1992225	0.1138374	1.714712	1.68572	1.564999	0.7536859	0.04842931	0.06633537	0.05339316	0.05252034	0.1789027	0.413032	0.3877059	0.123101	0.03987089	0.05734379	0.07975411	0.04964909
53.562	1	0.002521991	0.001277621	0.007678911	0.007192056	0.003068294	0.004198075	0.01491436	0.01126126	0.005811982	0.005168625	0.005653322	0.002158243	0.009648416	0.008824858	0.006488138	0.005700908	0.001302387	0.00158853	0.001275209	0.001044943	0.003379869	0.00533624	0.00503118	0.002762791
53.563	1	0.2206358	0.1211449	0.09943084	0.09254438	0.277397	0.5189589	1.752966	1.253226	0.1675014	0.1285318	0.1500223	0.1368618	1.260975	1.060082	0.7838998	0.6651965	0.1641639	0.123984	0.1380778	0.1511358	0.5880232	0.7338475	0.4426866	0.3083035
53.661	1	0.06800484	0.0526846	0.0280158	0.02743063	0.0107917	0.01952357	0.02462884	0.01836836	0.020915	0.02418204	0.02228898	0.02182938	0.02523799	0.02157107	0.01343102	0.01442473	0.03372665	0.02315822	0.04931529	0.02810027	0.01079451	0.01082593	0.01805781	0.01375027
53.661	1	0.4974256	0.3256168	2.589253	2.47835	0.1909729	0.2087173	0.1881265	0.1238815	1.752953	1.63171	1.565791	0.7666703	0.04993655	0.06433674	0.04173625	0.05218591	0.1566798	0.4169287	0.4306587	0.09915476	0.03652693	0.06193402	0.08636876	0.04167173
53.662	1	0.002883174	0.001165825	0.007487236	0.007134545	0.003194129	0.004006827	0.01489021	0.01150518	0.005859875	0.004628949	0.005389339	0.002593788	0.009445292	0.00869655	0.007114506	0.005885292	0.001210556	0.001681622	0.001880285	0.0008550459	0.003863925	0.004204211	0.005821714	0.003237299
53.663	1	0.169055	0.1340749	0.1356792	0.07108432	0.2744358	0.5546179	1.791987	1.250976	0.156959	0.09907447	0.1543032	0.107818	1.221527	1.012555	0.8794261	0.6762783	0.1964936	0.1591616	0.1058553	0.1600737	0.6166451	0.7005756	0.4091258	0.345436
53.761	1	0.06357313	0.04540963	0.02270586	0.02389072	0.007924873	0.01012871	0.02112174	0.01653097	0.02057693	0.02469584	0.01526626	0.01459356	0.01677264	0.01391449	0.01538628	0.01292611	0.02927317	0.01397086	0.0472813	0.02740229	0.01219864	0.01333659	0.005591142	0.008903172
53.761	1	0.4889431	0.309893	2.518694	2.358387	0.1982545	0.2034447	0.1916234	0.114651	1.81173	1.604586	1.495271	0.7530758	0.06567022	0.09076042	0.0658002	0.04377238	0.1713834	0.4007844	0.449922	0.1872517	0.03738617	0.05514912	0.07406185	0.0306552
53.762	1	0.002770759	0.001432878	0.007626954	0.007158896	0.005252959	0.003876438	0.01672834	0.01240616	0.005745746	0.004734872	0.00545917	0.003239544	0.009668336	0.009448848	0.008027764	0.007555047	0.001473043	0.002271541	0.002782617	0.00191566	0.007889086	0.007778026	0.01142086	0.007976385
53.763	1	0.1481873	0.1389148	0.1338291	0.1459736	0.2535192	0.5523099	1.943299	1.303499	0.120998	0.1026648	0.1859035	0.170791	1.226673	1.056711	1.082488	0.8209569	0.1899284	0.1658652	0.1041029	0.1335729	0.6325093	0.7310077	0.3714012	0.4101421
53.861	1	0.2317011	0.1710203	0.06212256	0.08937029	0.01675574	0.02387318	0.03315949	0.02520238	0.08339457	0.1253173	0.08419537	0.06817137	0.02957071	0.03529569	0.02960547	0.02125416	0.08724508	0.1418114	0.2116426	0.1199873	0.02005201	0.02195013	0.02590064	0.01538365
53.861	1	0.4588141	0.3523554	2.479928	2.276715	0.2018355	0.2091764	0.1769855	0.1090581	1.892114	1.650228	1.352954	0.7332523	0.04860424	0.09011604	0.07181555	0.04469674	0.2324075	0.3854362	0.4735679	0.2965476	0.04940877	0.06221347	0.07357014	0.0384421
53.862	1	0.06871231	0.05738304	0.05676973	0.0471678	0.07984949	0.07958482	0.08435197	0.06407549	0.05074965	0.0489662	0.04639478	0.0419393	0.05627699	0.07060829	0.06720431	0.06259393	0.07230842	0.06818529	0.06628004	0.05198715	0.1021119	0.1069402	0.1076956	0.08042802
53.863	1	0.1596438	0.1220134	0.180632	0.1513514	0.2227117	0.542508	2.102023	1.450654	0.1191713	0.09580735	0.194046	0.2142427	1.18265	1.096182	1.372057	1.008571	0.2024542	0.1486495	0.09571173	0.09858474	0.614412	0.7917652	0.312319	0.4447486
53.961	1	0.407736	0.2991475	0.102563	0.1422885	0.02061506	0.02953662	0.02962498	0.026614	0.105194	0.1513229	0.08242914	0.1051563	0.03006264	0.03342058	0.03303875	0.02762085	0.1462191	0.2406004	0.3526166	0.1969378	0.02389432	0.02394514	0.02695622	0.02154089
53.961	1	0.4338075	0.3966065	2.491814	2.241145	0.2095078	0.2122452	0.171851	0.1243642	1.941962	1.673128	1.234021	0.7501599	0.0598546	0.0786489	0.07204122	0.04626731	0.2819865	0.3678249	0.516838	0.3750503	0.04930081	0.06481917	0.07101658	0.03401049
53.962	1	0.1266776	0.08223526	0.06494545	0.0614444	0.1402537	0.1429119	0.1447716	0.1028676	0.04254458	0.04359318	0.05612042	0.05188723	0.07698805	0.09996936	0.1210444	0.116598	0.08723297	0.07988151	0.08218245	0.06786808	0.2174944	0.2484735	0.2561225	0.1841663
53.963	1	0.1158361	0.1391035	0.1332811	0.1292185	0.1930105	0.4978918	2.19818	1.566161	0.09870228	0.09783695	0.1842864	0.1699296	1.114619	1.096661	1.554924	1.117202	0.2006585	0.1227527	0.1121312	0.1102104	0.5939329	0.8340013	0.3668186	0.4055807
54.061	1	0.4311254	0.3313914	0.1234222	0.1472137	0.02592859	0.02494014	0.03029313	0.0324565	0.1211353	0.1563844	0.09384272	0.1116702	0.02093004	0.02434706	0.02551881	0.02655928	0.1495303	0.2840177	0.3892442	0.2189395	0.02006012	0.02591662	0.03290548	0.02117656
54.061	1	0.4568107	0.4118145	2.49507	2.192466	0.2165801	0.2173163	0.1490878	0.1499573	2.004266	1.725229	1.10589	0.7634112	0.07322788	0.07980804	0.07992724	0.04697168	0.3547355	0.3501438	0.5412518	0.4436987	0.07663536	0.09022081	0.07170493	0.03918589
54.062	1	0.1479712	0.07987103	0.06283883	0.0680169	0.154734	0.1645809	0.1613723	0.1105992	0.05673849	0.05063485	0.05790959	0.05832852	0.06603623	0.08906813	0.1270152	0.1263141	0.09650441	0.08808453	0.09662572	0.08151194	0.3125919	0.3605528	0.371358	0.2666485
54.063	1	0.08408297	0.1332249	0.1244056	0.159654	0.2154045	0.3696153	2.159017	1.580923	0.1104268	0.06651583	0.1955231	0.2051301	1.009928	0.9976522	1.541576	1.09044	0.2076045	0.1584687	0.1145775	0.1072361	0.6111142	0.7981384	0.377083	0.3186299
54.161	1	0.432737	0.3593956	0.1594487	0.1485105	0.02274751	0.0305179	0.03710164	0.03399799	0.128448	0.1598884	0.1040186	0.1032101	0.02184409	0.03034423	0.02568144	0.02493133	0.1529136	0.3215539	0.4053848	0.2306527	0.02547785	0.03757574	0.03611327	0.0226118
54.161	1	0.4715353	0.4002819	2.469173	2.166891	0.2128544	0.2220283	0.1566732	0.1558374	2.031416	1.773905	0.974099	0.7461361	0.07721159	0.08268271	0.104675	0.04556749	0.4144797	0.3208931	0.5472421	0.4901331	0.06322348	0.08581186	0.08658911	0.05524503
54.162	1	0.1492438	0.07523463	0.07895133	0.0774598	0.1366485	0.1511591	0.1430517	0.08401512	0.0587766	0.04714951	0.04587598	0.04480032	0.0730604	0.08523139	0.1203206	0.117453	0.08760773	0.1042495	0.1222017	0.0936481	0.3838918	0.4547535	0.4698326	0.3303754
54.163	1	0.0625328	0.1322596	0.1333564	0.1462612	0.2861027	0.3094309	2.223494	1.621201	0.1028501	0.07141771	0.232779	0.1630751	0.9777953	0.9851665	1.529901	1.106353	0.1844715	0.1490803	0.08557286	0.1194756	0.6175503	0.7983737	0.3957521	0.2630088
54.261	1	0.4300114	0.3738054	0.1843308	0.1418803	0.01476642	0.02686854	0.04726709	0.03653913	0.1178854	0.1533948	0.09190899	0.1018643	0.03454224	0.03374268	0.03143285	0.02248112	0.1444759	0.3255568	0.4053243	0.2371699	0.02290451	0.02979011	0.02568969	0.02825279
54.261	1	0.4653708	0.3612705	2.433184	2.1855	0.2220624	0.2290573	0.1761517	0.137985	2.039053	1.834036	0.8780433	0.7092395	0.09675372	0.08690036	0.1069369	0.05619569	0.4499571	0.326886	0.5420041	0.5151589	0.06324287	0.09151671	0.0988007	0.05407854
54.262	1	0.1526332	0.07686612	0.09383822	0.08207615	0.1384227	0.1366862	0.1222621	0.04823823	0.0709606	0.04666192	0.05173018	0.0425193	0.0997068	0.09025865	0.1045995	0.09494201	0.1056078	0.1191269	0.1347573	0.1006096	0.467508	0.5517701	0.5685405	0.401313
54.263	1	0.07448793	0.1401737	0.1141335	0.1404169	0.3402965	0.3111658	2.329584	1.71691	0.08319342	0.128144	0.2096178	0.1417502	1.006379	1.02089	1.491739	1.133044	0.1489177	0.1407391	0.1107767	0.09967845	0.6266438	0.7785138	0.4247838	0.273858
54.360	1	0.4967668	0.4384115	0.2324972	0.1693253	0.01899024	0.02510863	0.04717044	0.04615961	0.09232343	0.1169431	0.0822784	0.09682285	0.04149756	0.02659836	0.03714841	0.03352688	0.1658696	0.3652238	0.469186	0.2866622	0.03711641	0.02432286	0.03784709	0.03666527
54.361	1	0.4354149	0.3084981	2.466105	2.285614	0.2189907	0.2292693	0.1631123	0.1213242	2.015233	1.914437	0.8924661	0.6567144	0.0903025	0.0795621	0.1008874	0.05257973	0.4318229	0.3819072	0.5649282	0.503274	0.05659527	0.1055933	0.1037074	0.04119036
54.362	1	0.1610873	0.08976119	0.09411231	0.06572453	0.1496365	0.1316498	0.1088292	0.03436801	0.07573058	0.0449902	0.06529749	0.04742415	0.1067746	0.1023133	0.1125834	0.08767801	0.1059522	0.1187632	0.1419204	0.1073038	0.4896038	0.5879656	0.6035535	0.4310275
54.363	1	0.08081152	0.1670681	0.08529526	0.1452384	0.3722484	0.3248398	2.401583	1.769608	0.1077195	0.1489938	0.2239079	0.1102483	1.083394	1.071848	1.509774	1.172421	0.1212739	0.1768519	0.1337742	0.1217824	0.6032653	0.8043003	0.4220058	0.3023525
54.461	1	0.5099347	0.4619417	0.2741891	0.1731898	0.02246356	0.0334316	0.06246019	0.05641998	0.07014296	0.09918175	0.07456551	0.08942991	0.03915089	0.03504466	0.03140919	0.02734525	0.1541612	0.3704938	0.4872464	0.2957455	0.05172554	0.03270404	0.04832088	0.03318135
54.461	1	0.4016366	0.2987748	2.476024	2.352598	0.2295074	0.2320174	0.134752	0.1181768	1.973375	1.993233	0.9393422	0.6191366	0.09112342	0.08725804	0.09302609	0.0583433	0.3980275	0.42166	0.5584689	0.4679039	0.04722484	0.1060369	0.08833937	0.04341808
54.462	1	0.1585012	0.08548046	0.07793355	0.06300169	0.150809	0.133413	0.1038519	0.04776675	0.07492762	0.05218356	0.06323326	0.0527856	0.1073278	0.1106654	0.1135576	0.07772202	0.1024388	0.1241928	0.14045	0.1084926	0.4728969	0.5785718	0.5934769	0.4196247
54.463	1	0.121199	0.1609411	0.110221	0.1345908	0.3470815	0.2947943	2.393579	1.728773	0.1112838	0.1411778	0.1778834	0.1128036	1.11883	1.116471	1.491109	1.158539	0.1215738	0.1332813	0.1207104	0.09728369	0.5642294	0.7834744	0.4090071	0.2884674
54.561	1	0.4696118	0.4259683	0.2635136	0.1475849	0.0266504	0.02939854	0.03408427	0.03497533	0.03902632	0.1053055	0.08648003	0.06221578	0.03253401	0.03068434	0.02877266	0.02587187	0.1082684	0.3194115	0.4512628	0.2819563	0.03807285	0.04130343	0.04376486	0.02845518
54.561	1	0.3748621	0.3205705	2.48028	2.358049	0.2238273	0.2372954	0.1558279	0.1210743	1.93738	2.055977	1.041851	0.5903767	0.09084134	0.09405443	0.08549442	0.06729513	0.3625264	0.4433683	0.5238361	0.4067071	0.0357623	0.09784083	0.08404241	0.04378948
54.562	1	0.1582325	0.09137171	0.08404537	0.06344384	0.1601015	0.1522565	0.1191812	0.06010515	0.09659727	0.07102386	0.05867474	0.05434331	0.1079855	0.1052999	0.1042806	0.07758624	0.09875161	0.1176685	0.1298429	0.1056296	0.437119	0.5296167	0.539747	0.3884506
54.563	1	0.1676279	0.1788635	0.1376341	0.1697149	0.3010093	0.2817544	2.361979	1.666544	0.1297609	0.1310295	0.2034392	0.1493336	1.139924	1.131621	1.491209	1.146192	0.141649	0.1690178	0.1261636	0.1106501	0.569321	0.7683707	0.3773896	0.3049482
54.661	1	0.4178068	0.3929755	0.2566447	0.1440858	0.03181669	0.0338419	0.04843958	0.0342744	0.05151468	0.1210195	0.1141217	0.03849553	0.03668395	0.03706166	0.0338798	0.02748941	0.1398151	0.2632453	0.3977426	0.2731213	0.03251477	0.04253638	0.0476104	0.03451125
54.661	1	0.3617137	0.3473704	2.464924	2.359219	0.2115684	0.2383064	0.1642135	0.1096727	1.891289	2.078114	1.140208	0.5768689	0.07980905	0.07735149	0.07065049	0.08473968	0.3389059	0.4545811	0.449894	0.3843156	0.05250653	0.09499862	0.05331657	0.05204849
54.662	1	0.167667	0.1073444	0.08573654	0.04978606	0.1765492	0.1677213	0.1312041	0.07661082	0.1028979	0.08581108	0.06861752	0.06052936	0.1060571	0.1024297	0.1064997	0.08191484	0.1176763	0.1119445	0.1085136	0.08186983	0.3965757	0.4687998	0.4734462	0.3435141
54.663	1	0.2028856	0.1335076	0.1175859	0.1331164	0.2678973	0.3067799	2.288602	1.531076	0.1339157	0.1304736	0.1754451	0.1471568	1.099172	1.059616	1.47872	1.143728	0.1602796	0.1589701	0.0937459	0.09463429	0.5706974	0.6889012	0.2878026	0.2837144
54.761	1	0.403635	0.3881716	0.2616457	0.1594776	0.02391396	0.02825061	0.03981616	0.03035368	0.03987197	0.09696359	0.1075315	0.04009157	0.03489793	0.02969139	0.02690759	0.01845341	0.1690873	0.229457	0.3549717	0.2666783	0.02456635	0.03005402	0.03574546	0.02716318
54.761	1	0.3551233	0.3595829	2.47393	2.3859	0.2002075	0.234877	0.1691867	0.1013305	1.835085	2.07686	1.256506	0.5727269	0.07350697	0.06751789	0.0708961	0.06940437	0.2994533	0.4730858	0.3784441	0.390251	0.03884371	0.07352074	0.04688014	0.06507771
54.762	1	0.130389	0.09123796	0.06826847	0.05189846	0.144704	0.1395501	0.1242811	0.09552619	0.07163775	0.06884329	0.06968697	0.06042263	0.06976883	0.07506559	0.1005053	0.09373233	0.1076896	0.1007643	0.0914302	0.06962979	0.2457409	0.2824094	0.2803611	0.210107
54.763	1	0.2415212	0.202043	0.1898703	0.1625322	0.2431819	0.3590405	2.167328	1.344951	0.1689251	0.1428116	0.2082186	0.1099672	1.058905	0.9280875	1.412479	1.066876	0.2101425	0.1455238	0.1409709	0.08359272	0.5825878	0.6614268	0.2860183	0.2606469
54.861	1	0.3853111	0.3595078	0.2449043	0.187488	0.0212328	0.02658038	0.03556288	0.03188658	0.06017139	0.09204031	0.0927488	0.03839646	0.03494515	0.02252971	0.0290036	0.02491562	0.2005422	0.2000706	0.307493	0.2590797	0.03512454	0.0226046	0.02583671	0.02412854
54.861	1	0.3650068	0.3708504	2.534762	2.448477	0.1976461	0.2394879	0.1850495	0.102455	1.828277	2.088619	1.404188	0.6141973	0.0742668	0.07408226	0.06911604	0.08775553	0.2619072	0.4952455	0.3432202	0.397178	0.05250933	0.07245291	0.06298794	0.06618553
54.862	1	0.01649864	0.01572378	0.0157685	0.01447716	0.02331103	0.02195713	0.03164737	0.02652957	0.01854198	0.01985016	0.01844852	0.01732559	0.02268666	0.022206	0.02320459	0.01740245	0.01823055	0.0173815	0.01807009	0.01492562	0.02297566	0.02392772	0.02351716	0.01931212
54.863	1	0.2646013	0.1665511	0.1462042	0.12223	0.2425362	0.4071023	1.879953	1.188065	0.1757041	0.1220055	0.2031855	0.1310649	1.001037	0.7113688	1.165812	0.8656443	0.174983	0.1425974	0.1130026	0.06961648	0.5123081	0.5785583	0.2638196	0.2675311
54.961	1	0.3686302	0.3356012	0.2276695	0.187603	0.03088371	0.03731432	0.04522832	0.03707842	0.08116079	0.1214484	0.109774	0.05110736	0.0245029	0.02533293	0.02596417	0.02422459	0.1943064	0.1672643	0.280675	0.2539091	0.02437353	0.01997455	0.02181211	0.01917502
54.961	1	0.3822689	0.3699627	2.612331	2.482179	0.2040802	0.2370841	0.1975883	0.1181521	1.802365	2.05107	1.528444	0.6442206	0.06963452	0.06556869	0.05438329	0.09566471	0.2142674	0.5068389	0.3232807	0.3704661	0.05596078	0.09393506	0.07998571	0.04860155
54.962	1	0.003122143	0.002281103	0.007982679	0.006902112	0.002870144	0.003195826	0.01576917	0.01009854	0.005751183	0.005612077	0.005120697	0.003318938	0.008279956	0.006687948	0.008614174	0.007260884	0.001979238	0.001634035	0.0014122	0.001455392	0.004808847	0.003932335	0.003528186	0.003235155
54.963	1	0.2594616	0.195255	0.1373003	0.1168227	0.2572613	0.4058252	1.761139	1.050837	0.1811106	0.1222462	0.1440045	0.1381554	0.9659626	0.6060577	1.052603	0.7905606	0.1914703	0.1354167	0.1037134	0.09013607	0.5078743	0.5964262	0.2870801	0.2914985
55.061	1	0.3374863	0.2995064	0.1874399	0.1581869	0.03088501	0.02655583	0.03354283	0.03469861	0.09512259	0.1412156	0.1286043	0.07819628	0.0295701	0.02449285	0.02338394	0.02346557	0.1763399	0.1429052	0.2544369	0.2372284	0.01901	0.02044317	0.02983414	0.02297166
55.061	1	0.3925237	0.3713904	2.637248	2.417533	0.2035515	0.2332339	0.1942055	0.1354855	1.798758	1.993321	1.55779	0.6533797	0.05566163	0.05752499	0.03629075	0.07689411	0.194177	0.4930623	0.3341339	0.3126436	0.05343294	0.07514648	0.08915079	0.03219605
55.062	1	0.003463208	0.002390823	0.007649395	0.006748041	0.002772276	0.003505331	0.01635654	0.00969767	0.005216427	0.005143314	0.004846862	0.003032755	0.00839632	0.006406719	0.008491136	0.007439449	0.001973381	0.001806379	0.001499247	0.001606124	0.004756369	0.00462401	0.002998294	0.003480623
55.063	1	0.2808936	0.2067095	0.1568362	0.1062397	0.2319117	0.4377515	1.817598	1.017166	0.1666281	0.1218751	0.1851248	0.1277419	0.9698385	0.5506188	1.039047	0.8354293	0.2206999	0.1360803	0.1418167	0.1275102	0.5107192	0.6335111	0.3270368	0.3764349
55.161	1	0.3020677	0.2532417	0.1599388	0.1541062	0.0271057	0.02281934	0.02924126	0.02760464	0.1086972	0.1502564	0.1354574	0.08707989	0.0283155	0.02318118	0.0154082	0.0212363	0.1664649	0.1372085	0.2216675	0.206673	0.02316139	0.02463792	0.02991403	0.02546283
55.161	1	0.4107307	0.3842612	2.636204	2.320467	0.2010134	0.2237569	0.1943466	0.1268278	1.811846	1.93357	1.54374	0.6495903	0.06011784	0.07921682	0.06412374	0.07224302	0.2166234	0.4683821	0.4442061	0.2304325	0.05451503	0.07244743	0.1025685	0.04037804
55.162	1	0.002660238	0.002362693	0.007554297	0.006364901	0.002519767	0.003580735	0.01666486	0.009804674	0.00530566	0.004956445	0.004905739	0.00322332	0.008424249	0.00654238	0.008385988	0.007190072	0.001828794	0.002077762	0.001825948	0.001398193	0.005231392	0.005383088	0.00276675	0.003934279
55.163	1	0.2210862	0.1754775	0.1656543	0.1069986	0.240487	0.4953188	1.84607	1.086972	0.152725	0.1310441	0.1630463	0.151218	0.9127333	0.5548379	0.9933502	0.7949879	0.1885087	0.1352125	0.1620066	0.1118227	0.5410461	0.7691727	0.350511	0.4289484
55.261	1	0.3520683	0.2948385	0.1535902	0.1479854	0.030171	0.02329104	0.03569072	0.03470814	0.09978924	0.1729924	0.1584622	0.08013309	0.03241774	0.02649679	0.02201302	0.01974893	0.1760541	0.1295457	0.2693149	0.253416	0.01908556	0.02659768	0.02872016	0.02666547
55.261	1	0.4315412	0.4045625	2.65888	2.281043	0.2104439	0.2177782	0.1900169	0.1112265	1.836234	1.866071	1.510751	0.6426017	0.0569085	0.06919365	0.07560537	0.06054293	0.2570928	0.4048816	0.5415571	0.1502138	0.04545206	0.05408336	0.07871962	0.0324158
55.262	1	0.002627649	0.002029035	0.007559132	0.00664598	0.002845511	0.00402534	0.0172929	0.01015892	0.005279442	0.005161588	0.004692312	0.003386838	0.00889283	0.006942029	0.008272992	0.006624014	0.001771123	0.002296246	0.002063187	0.001081139	0.00588587	0.006892904	0.003327711	0.004276592
55.263	1	0.2713454	0.2062659	0.1993083	0.1042769	0.2915979	0.5132827	1.912747	1.204247	0.1759488	0.1620999	0.1784929	0.1950371	0.9655079	0.6473081	0.9383063	0.741559	0.1806212	0.1655426	0.1378425	0.1380224	0.6492305	0.9563724	0.3351508	0.4679088
55.361	1	0.312611	0.2695545	0.1659797	0.1490388	0.02583659	0.02124159	0.03571554	0.02846531	0.1035634	0.1873891	0.1755081	0.07904389	0.03341924	0.02879384	0.02107887	0.0222196	0.1765999	0.1553762	0.2536245	0.2264549	0.02609488	0.03501854	0.02988185	0.02225644
55.362	1	0.4679099	0.4481507	2.6356	2.196937	0.2210214	0.2135564	0.1665195	0.1127817	1.879171	1.830162	1.389545	0.6315916	0.06939097	0.08268118	0.0760481	0.06038211	0.2992581	0.3624995	0.604233	0.1957554	0.04505479	0.04755585	0.06140687	0.05737887
55.362	1	0.002180291	0.001821974	0.00755328	0.006499861	0.004115238	0.005139938	0.01752585	0.009818531	0.005343695	0.005149034	0.004735363	0.002994307	0.009389436	0.007068989	0.007802418	0.0063116	0.00194431	0.002407502	0.002505917	0.001835015	0.00696048	0.00891485	0.005495682	0.005995327
55.363	1	0.2587117	0.1887065	0.1649526	0.08369132	0.3112353	0.4134475	1.951645	1.261957	0.1913013	0.140506	0.2214679	0.1503239	1.037913	0.7564542	0.8583262	0.7151558	0.1725465	0.1816492	0.09635872	0.1417	0.7371763	1.124263	0.3517843	0.4436682
55.461	1	0.2759163	0.2573531	0.1836326	0.162195	0.03210168	0.02856605	0.03452244	0.03169037	0.1112537	0.1800307	0.1693892	0.08779916	0.03984193	0.03126128	0.02472643	0.02148679	0.1877636	0.1812233	0.2427416	0.1981551	0.03623902	0.03514196	0.0325902	0.01942235
55.461	1	0.4875902	0.5034394	2.609739	2.145788	0.2169484	0.2215203	0.1665144	0.1007536	1.953666	1.809686	1.247812	0.6506499	0.07596098	0.06912792	0.08647821	0.04851221	0.3225385	0.3431832	0.6467441	0.2650512	0.0557528	0.06195196	0.05490478	0.0513207
55.462	1	0.001585853	0.002482047	0.007874863	0.006192211	0.003641093	0.003565419	0.01682697	0.00897978	0.005301401	0.00505986	0.004953898	0.002662703	0.009983756	0.007380507	0.007384318	0.00575616	0.001707619	0.002036553	0.002382381	0.001439547	0.006247397	0.008280282	0.004417825	0.004808749
55.463	1	0.2145503	0.1479407	0.1183372	0.05729592	0.3023341	0.3125754	1.855993	1.191366	0.178486	0.1052634	0.156447	0.1313493	1.118476	0.858919	0.7752988	0.6075406	0.146032	0.1900181	0.1332385	0.1338192	0.7104691	1.139952	0.4077365	0.4041895
55.561	1	0.252481	0.2361049	0.194083	0.1703799	0.03035008	0.03278023	0.04135858	0.03025763	0.1264341	0.1536493	0.148743	0.1131194	0.02727514	0.04223932	0.03923582	0.03101059	0.1876317	0.1947445	0.2254581	0.1818169	0.03678542	0.04612336	0.03664604	0.02360573
55.561	1	0.4953464	0.5497016	2.524662	2.1039	0.2238656	0.2268325	0.1454538	0.1004261	1.98162	1.776032	1.086417	0.6850803	0.06819454	0.06233396	0.08964224	0.04254302	0.3106247	0.3561255	0.6419311	0.3324132	0.0523814	0.07303753	0.06148623	0.05318198
55.562	1	0.001850539	0.002368757	0.00750505	0.006190401	0.002383187	0.001720483	0.01529443	0.008758186	0.005304199	0.004615602	0.004500931	0.002592566	0.009826392	0.007447704	0.006336237	0.005068399	0.001906009	0.001934388	0.001510286	0.001410063	0.005305182	0.00692764	0.002721473	0.003226016
55.563	1	0.2038831	0.1656819	0.1264025	0.07943361	0.2887356	0.2843323	1.746768	1.129834	0.1709051	0.106582	0.1428435	0.1618575	1.155923	0.9305523	0.6705706	0.5469744	0.1661125	0.1984844	0.1202811	0.1408994	0.6743721	0.9854334	0.435444	0.3227863
55.660	1	0.2816211	0.262999	0.2153835	0.1870675	0.03134625	0.03540144	0.04286287	0.02828151	0.1118691	0.142685	0.1411429	0.1008502	0.02876407	0.03590614	0.03261692	0.0229592	0.2060384	0.2134891	0.2476797	0.1999329	0.0207143	0.03382545	0.02123532	0.01245733
55.661	1	0.4664827	0.5904764	2.476662	2.174309	0.2214994	0.2249566	0.1123954	0.1047572	1.974049	1.743712	1.020795	0.7480945	0.05227022	0.06904514	0.09687892	0.05047909	0.2610536	0.4175369	0.5690078	0.420993	0.06530479	0.08289675	0.05494533	0.05406416
55.662	1	0.00205828	0.002016479	0.007270107	0.006418373	0.002032501	0.002708656	0.01395423	0.00876284	0.005206119	0.004778309	0.004232557	0.002383271	0.009213778	0.007791469	0.006289103	0.005207469	0.001607921	0.00178284	0.001721603	0.001528184	0.004709003	0.006361707	0.00283557	0.002428152
55.663	1	0.1803208	0.1464805	0.1033821	0.1140202	0.2915446	0.3359594	1.671542	1.153834	0.1371396	0.1090142	0.1690957	0.1688691	1.156422	0.9723595	0.6480624	0.5544006	0.1282973	0.1388886	0.1613024	0.1170608	0.6759568	0.8680234	0.4648103	0.2143032
55.760	1	0.30163	0.2741075	0.2271554	0.202483	0.02988051	0.03023496	0.03554661	0.02858673	0.09070601	0.117493	0.1256636	0.09447652	0.03149016	0.02806355	0.03134858	0.03403231	0.2233832	0.2263547	0.2723527	0.2194318	0.01850588	0.01841237	0.02168063	0.01497671
55.761	1	0.4289908	0.590866	2.467065	2.241315	0.2279914	0.2168551	0.110087	0.1218852	1.952455	1.717565	0.9806851	0.793306	0.0487354	0.07493793	0.09658726	0.05875214	0.2703863	0.4654244	0.4774437	0.4643732	0.06507233	0.07505778	0.05297631	0.05539488
55.762	1	0.002163549	0.002278845	0.007124208	0.00661026	0.002203339	0.003439213	0.01397609	0.009978641	0.005509192	0.004768836	0.004124755	0.00212524	0.009039764	0.008100633	0.006333991	0.005328706	0.001662236	0.002188879	0.001715994	0.001419025	0.004683207	0.006481211	0.003791221	0.002305444
55.763	1	0.1568612	0.1269801	0.1158898	0.08266402	0.3021493	0.3563393	1.676366	1.224864	0.1297184	0.1103747	0.1580054	0.1849325	1.182744	1.023281	0.6766229	0.5975807	0.1385321	0.1547631	0.1566854	0.1146527	0.6572236	0.8063848	0.5125296	0.1780269
55.860	1	0.2957973	0.2655705	0.2311714	0.2080438	0.03506353	0.01821568	0.04511152	0.04568971	0.1035007	0.08876901	0.1195294	0.128708	0.04158681	0.02348129	0.03863185	0.04949878	0.2161203	0.227379	0.27078	0.2250841	0.01701537	0.03259563	0.04237344	0.03148458
55.861	1	0.3899754	0.5612109	2.482618	2.271059	0.2276866	0.2181439	0.1237408	0.1127393	1.926354	1.736891	0.9887599	0.7859045	0.0524947	0.0911844	0.08057731	0.05331258	0.2835187	0.5167629	0.4078877	0.4949829	0.07075246	0.07504909	0.05959232	0.0506054
55.862	1	0.002652579	0.002105961	0.007134335	0.00650001	0.002481651	0.003693209	0.01331661	0.01015189	0.005649538	0.00543741	0.00383649	0.002093206	0.008586074	0.008282779	0.006183972	0.00528135	0.001358693	0.002033056	0.001412983	0.000927173	0.004379293	0.005998782	0.004165338	0.002326213
55.863	1	0.195845	0.1193407	0.1227502	0.08207972	0.2878502	0.3617747	1.635031	1.226839	0.1188542	0.1461503	0.1430275	0.2041446	1.125952	1.009824	0.7029549	0.5947595	0.1547591	0.1761898	0.1314317	0.1058341	0.602366	0.7503427	0.5147538	0.2150568
55.961	1	0.2779576	0.251629	0.223646	0.2012896	0.03379869	0.02573395	0.03776037	0.0424805	0.1242853	0.09813016	0.1171893	0.1379934	0.02261832	0.02645231	0.04240194	0.04676533	0.1875195	0.1934887	0.2311516	0.2007373	0.02312683	0.0209395	0.04639697	0.04201374
55.962	1	0.3417913	0.5078298	2.488096	2.298558	0.2188881	0.2149309	0.1474098	0.1252477	1.905122	1.765214	1.064815	0.7857538	0.07141221	0.099905	0.06981137	0.05140179	0.2690994	0.5812339	0.3650393	0.4941414	0.06159783	0.08352014	0.07791787	0.05662757
55.962	1	0.002258288	0.001709927	0.007077091	0.006189382	0.002909157	0.003400548	0.01361217	0.01028709	0.005578275	0.005701124	0.003959148	0.002224412	0.008346722	0.00838031	0.006760526	0.00562307	0.001028126	0.002140916	0.001277278	0.0008144109	0.003802236	0.005329017	0.004177774	0.00295105
55.963	1	0.1727115	0.1188748	0.09904697	0.07672111	0.3271415	0.3755256	1.670702	1.226541	0.1537126	0.1389394	0.1383971	0.1431688	1.105488	0.9770145	0.771719	0.6320218	0.1726599	0.1383462	0.1476307	0.1350429	0.5725787	0.680103	0.4982116	0.337897
56.061	1	0.2732316	0.2433303	0.2180589	0.1946576	0.03239521	0.02225433	0.03943918	0.0432644	0.1317242	0.08818059	0.1143595	0.1397265	0.0311317	0.02387599	0.03720994	0.03646359	0.1799353	0.1923561	0.2206248	0.1861799	0.02723895	0.02510897	0.03796264	0.03774124
56.062	1	0.283316	0.4503218	2.515375	2.317768	0.2144239	0.2149413	0.1509503	0.1279237	1.8629	1.790646	1.191178	0.7972479	0.07609759	0.1071085	0.06318156	0.06335427	0.234702	0.6347879	0.3391529	0.4649819	0.04603746	0.08897609	0.08165528	0.0581505
56.062	1	0.001424515	0.001728055	0.007072528	0.006187253	0.00288703	0.003706444	0.01431846	0.01048899	0.005408071	0.005641881	0.004345973	0.002300665	0.007933288	0.008647248	0.007364029	0.005829343	0.001273205	0.002196387	0.001294894	0.001082239	0.003577644	0.004593749	0.004768002	0.00409849
56.063	1	0.1419106	0.1510188	0.1015128	0.08094529	0.3328283	0.3985422	1.786887	1.224513	0.1551942	0.1487897	0.1514227	0.1472954	1.103439	0.9920764	0.9086045	0.7308549	0.2144592	0.156098	0.1484313	0.1197794	0.57652	0.596612	0.4524148	0.465073
56.161	1	0.3089743	0.273179	0.2180139	0.1873709	0.03512115	0.01982219	0.03823613	0.05062739	0.1446421	0.06827959	0.08832098	0.1392932	0.02370727	0.02819528	0.03228951	0.03615116	0.176959	0.2063943	0.2372175	0.205793	0.02520594	0.02926132	0.03334464	0.03255626
56.162	1	0.2649457	0.4066014	2.583466	2.348915	0.2022208	0.2300471	0.170491	0.1166219	1.817011	1.845754	1.314808	0.8003567	0.06925506	0.1065193	0.06081238	0.06714711	0.2149402	0.6847954	0.3671918	0.4135537	0.02811171	0.09885023	0.05861264	0.05769215
56.162	1	0.001652529	0.001827234	0.007208348	0.006472029	0.003059937	0.004560443	0.01514799	0.01070479	0.005327262	0.005508235	0.004829853	0.002091216	0.007719286	0.00863601	0.008112514	0.006566701	0.000939691	0.002437835	0.001634156	0.001080898	0.003214729	0.005164242	0.005719091	0.004687369
56.163	1	0.112794	0.1051397	0.1430682	0.0683342	0.3792738	0.4530808	1.89696	1.228592	0.1182782	0.1136089	0.166998	0.1838351	1.041221	0.938913	1.011901	0.8315396	0.2050627	0.1378816	0.1087862	0.1419096	0.5849536	0.5487281	0.3750649	0.5272506
56.260	1	0.2730506	0.2415284	0.1848752	0.1541853	0.02810854	0.01257734	0.03193054	0.04030316	0.1497096	0.07543748	0.07980557	0.1318338	0.0266162	0.03239264	0.03097316	0.03070272	0.1522734	0.1865393	0.2190968	0.1882577	0.02459856	0.03108325	0.03329856	0.02858679
56.261	1	0.2544371	0.3810746	2.610422	2.337491	0.2017339	0.2402761	0.1832818	0.1105776	1.755467	1.891371	1.383612	0.7838481	0.06912922	0.1040265	0.06501077	0.05608666	0.2659481	0.6965228	0.415919	0.3600687	0.03958942	0.0841689	0.05522363	0.05553577
56.262	1	0.00209422	0.001345041	0.007571577	0.006499203	0.00332836	0.004549839	0.01505265	0.01044359	0.004843788	0.005592766	0.004973431	0.002476253	0.007972842	0.008233705	0.008610347	0.006949834	0.0008257691	0.002601347	0.001938704	0.001141747	0.002699936	0.005117104	0.00594598	0.003971324
56.263	1	0.1366842	0.1168261	0.1870038	0.09355965	0.4307524	0.4376639	1.939905	1.209191	0.1036207	0.1066002	0.1924207	0.187062	1.016435	0.8913754	1.094899	0.8837628	0.1957526	0.1474016	0.1268126	0.1227707	0.572805	0.5755678	0.3425983	0.4615207
56.361	1	0.2201129	0.1947092	0.1475934	0.1211765	0.02412972	0.02047999	0.03601775	0.03242533	0.1455729	0.08943931	0.0916678	0.1222901	0.02851519	0.02391033	0.02329437	0.02019897	0.1337837	0.1527345	0.1869662	0.1520797	0.02398689	0.03037153	0.02481083	0.02476767
56.362	1	0.2388974	0.344389	2.622935	2.303084	0.2009404	0.2345038	0.1905724	0.1032538	1.693827	1.884847	1.438947	0.7439578	0.0722805	0.09352778	0.07695076	0.06309071	0.3232307	0.6832855	0.4751433	0.3306026	0.05054098	0.08820737	0.05672373	0.03742284
56.362	1	0.001951541	0.001736425	0.007597186	0.006201409	0.003991547	0.003713888	0.01438784	0.009659754	0.004635202	0.005453346	0.004418249	0.001964372	0.008597208	0.007758054	0.008430635	0.006545804	0.00131974	0.002698666	0.001922541	0.001233989	0.002280564	0.004882257	0.005390932	0.003219438
56.363	1	0.1370917	0.1475113	0.1339021	0.112332	0.4522565	0.3743199	1.84348	1.168703	0.1388197	0.1009494	0.1821159	0.1854644	0.9988814	0.8597617	1.099023	0.8416737	0.2081823	0.151428	0.1412437	0.1111118	0.5366408	0.6108905	0.3276358	0.3844785
56.461	1	0.1867675	0.1813885	0.127703	0.09511435	0.02372984	0.02359955	0.02290857	0.02735703	0.1342592	0.1091984	0.1016952	0.1104134	0.02024786	0.02632887	0.03078803	0.02201667	0.1100968	0.1264522	0.1744973	0.1291241	0.02641503	0.01429974	0.01658658	0.01698052
56.462	1	0.2226579	0.3067981	2.639004	2.287672	0.1998276	0.2381254	0.1971401	0.1114311	1.633857	1.853543	1.453632	0.68469	0.08097633	0.08591977	0.08296091	0.06703287	0.3728489	0.6400598	0.4818323	0.3287307	0.07329979	0.0940167	0.05558283	0.0368256
56.462	1	0.001787652	0.001313466	0.007337353	0.006361322	0.00403267	0.002598689	0.01364436	0.009046398	0.00451552	0.005177017	0.004581327	0.001839682	0.00886276	0.007249402	0.0078468	0.006287946	0.001482369	0.001998358	0.001920927	0.0008899059	0.002639544	0.004377061	0.004632909	0.002209072
56.463	1	0.1335983	0.08400284	0.09548715	0.09872041	0.3759127	0.3233832	1.777977	1.161465	0.1407713	0.1253472	0.1428356	0.2139067	1.008066	0.8641023	1.048832	0.8217265	0.1726615	0.1139301	0.0871898	0.1375513	0.5131678	0.6026229	0.3279023	0.3016703
56.560	1	0.2536214	0.2401392	0.1193049	0.09266595	0.02453413	0.03097025	0.03152968	0.02770744	0.1506778	0.1671594	0.1426854	0.09827777	0.02300334	0.0286619	0.03210655	0.02122203	0.08137117	0.125561	0.2465794	0.1703197	0.02193955	0.0202507	0.01837027	0.02077734
56.561	1	0.2242031	0.2695912	2.667415	2.347144	0.1927624	0.21838	0.191408	0.1031258	1.609705	1.839984	1.493191	0.6443391	0.08044267	0.09005633	0.08549206	0.05737124	0.4069354	0.5853934	0.4190248	0.3153024	0.07044975	0.1004532	0.05134627	0.03879785
56.562	1	0.002150677	0.001312777	0.006987982	0.006481068	0.003682934	0.002278893	0.01443026	0.009776294	0.004897762	0.005483842	0.004644579	0.002152127	0.009218369	0.007540415	0.008264292	0.006655447	0.001277778	0.001638243	0.001787555	0.0008608774	0.002548445	0.004665722	0.004441012	0.002319349
56.563	1	0.1610013	0.1097491	0.1386865	0.1452035	0.3026488	0.3516399	1.867562	1.251897	0.07970855	0.1104233	0.194678	0.1428592	1.012831	0.9179944	1.08687	0.8514323	0.1111767	0.1258706	0.1067099	0.1312882	0.51835	0.6570647	0.3735114	0.3041751
56.660	1	0.2578336	0.2521748	0.1252846	0.09437105	0.02768285	0.02902301	0.0403759	0.03798763	0.1573139	0.1798702	0.1540971	0.09591337	0.02692948	0.03526997	0.03086753	0.01925643	0.07693184	0.1460248	0.2676057	0.1591289	0.03214967	0.03354208	0.02731979	0.02118399
56.661	1	0.2348502	0.257858	2.659348	2.337688	0.1789106	0.2166249	0.1923958	0.09653885	1.614654	1.784705	1.494316	0.6252692	0.08282584	0.09663069	0.05240202	0.07336542	0.423885	0.5089487	0.4026689	0.2975059	0.04912372	0.09607414	0.04269349	0.03713746
56.662	1	0.002066902	0.001713067	0.007031313	0.006563215	0.003390855	0.002241956	0.01533324	0.01091379	0.004810456	0.005433033	0.004833824	0.002157266	0.00978477	0.008094304	0.008378212	0.006936535	0.001390571	0.00185286	0.001915072	0.001169875	0.002343158	0.005115877	0.005155593	0.00285211
56.663	1	0.1135831	0.1545865	0.1307092	0.130743	0.2009272	0.3704924	1.956335	1.352355	0.06032572	0.1569367	0.2122394	0.1334461	1.048331	1.011911	1.120128	0.872187	0.1222149	0.1889425	0.1681365	0.1310091	0.5137101	0.7043544	0.4332705	0.2779904
56.760	1	0.2264872	0.2194751	0.1395488	0.09998576	0.02774148	0.02435218	0.03981852	0.03583053	0.1600527	0.1386534	0.1300327	0.1166227	0.03368618	0.02508355	0.02434687	0.01965904	0.09540473	0.1487641	0.2273677	0.129785	0.02628285	0.02509416	0.02229311	0.009860126
56.761	1	0.2626665	0.2681325	2.628319	2.292507	0.19646	0.2192519	0.1900461	0.09861996	1.687896	1.710643	1.427427	0.637915	0.09546858	0.08673092	0.06398174	0.08208899	0.4566149	0.4527426	0.4332776	0.2508745	0.04723662	0.09170291	0.04839191	0.03663719
56.762	1	0.001895762	0.001012973	0.006861244	0.006561137	0.001748554	0.002356868	0.01474011	0.01060527	0.004739293	0.005005129	0.00501434	0.002161954	0.009107843	0.007526915	0.00756769	0.006395633	0.001599711	0.001987515	0.001279794	0.001096152	0.002404532	0.004779678	0.003595971	0.00222684
56.763	1	0.1051771	0.1693169	0.07971196	0.1157138	0.1339676	0.3758641	1.848891	1.294867	0.08597721	0.1716201	0.1761081	0.1213346	1.04144	0.9752246	1.029972	0.8178376	0.1687717	0.1564529	0.116002	0.1115722	0.503734	0.6666501	0.459666	0.2684251
56.861	1	0.1776744	0.1854448	0.138644	0.08099629	0.02382785	0.02352387	0.03261298	0.03152324	0.1467665	0.11174	0.1014227	0.1206043	0.03010758	0.02603238	0.02653768	0.02451291	0.09264639	0.1502145	0.183864	0.115544	0.01742471	0.02089777	0.02044837	0.01684165
56.862	1	0.2859416	0.3204128	2.606128	2.244011	0.2134475	0.2179862	0.1812855	0.1193138	1.740698	1.625723	1.272536	0.6758759	0.09348883	0.1052247	0.05599626	0.06292791	0.4836675	0.4130393	0.5182539	0.1826062	0.04888884	0.1022861	0.07591227	0.04322828
56.863	1	0.001921417	0.001071481	0.006905819	0.006394594	0.002633372	0.002578257	0.0151169	0.0111535	0.004874492	0.004896923	0.0046619	0.002359043	0.008684669	0.007705238	0.007677477	0.006440605	0.001177228	0.001953802	0.001479401	0.0009677545	0.00226212	0.004884641	0.003857788	0.002035334
56.863	1	0.1276363	0.1514766	0.1138787	0.1205075	0.177216	0.3875595	1.897283	1.325819	0.1111511	0.1591926	0.1710596	0.128798	1.02542	0.9901873	0.9974288	0.8117417	0.2016866	0.1306679	0.1420988	0.108877	0.5159276	0.6492536	0.5327899	0.2705719
56.960	1	0.2671062	0.2660118	0.1652104	0.06308124	0.02259965	0.03144053	0.04710241	0.03577069	0.1658486	0.1513068	0.1281318	0.1351421	0.03365818	0.03185524	0.02739191	0.0233287	0.07767459	0.2047457	0.277337	0.1883172	0.0352984	0.03700468	0.02491664	0.02456854
56.961	1	0.320825	0.3900629	2.57742	2.218823	0.2204545	0.2077237	0.171058	0.1292073	1.782784	1.543809	1.141048	0.7774388	0.09128201	0.09550101	0.06219873	0.06126157	0.492121	0.4043348	0.5978541	0.1368322	0.06064096	0.09435972	0.08162573	0.05517562
56.962	1	0.002262601	0.001456691	0.007467992	0.006752982	0.003579947	0.002667562	0.01658052	0.01244224	0.005015356	0.004628447	0.004600617	0.002867239	0.009038494	0.0082558	0.007634633	0.006830828	0.001403781	0.00223771	0.001824393	0.0009195181	0.002543444	0.005286413	0.004834441	0.002709781
56.963	1	0.1453795	0.1053092	0.1351646	0.1096213	0.2189704	0.406442	2.008386	1.374467	0.1369794	0.1213758	0.1875429	0.0909976	1.035728	0.969131	0.9663549	0.7988248	0.216555	0.1427381	0.1317261	0.0866497	0.5390735	0.7272212	0.615523	0.3466818
57.061	1	0.415107	0.3710301	0.2042281	0.07949066	0.03101663	0.03098956	0.03987555	0.03158092	0.1554471	0.1839948	0.1297708	0.124403	0.04537222	0.03642302	0.03904684	0.04689	0.1429349	0.2466398	0.4098588	0.2761338	0.03607553	0.0346249	0.04141379	0.03547284
57.061	1	0.3540453	0.4824374	2.553427	2.251247	0.2230851	0.1983544	0.1418804	0.1392623	1.848457	1.536917	1.024372	0.8891659	0.08799159	0.09475868	0.07132654	0.06126638	0.4509013	0.4213505	0.6224619	0.1199166	0.06536135	0.07452321	0.09144772	0.06080668
57.062	1	0.002474536	0.001937915	0.007573064	0.006729576	0.003880369	0.003456649	0.01595596	0.01182392	0.00549463	0.004611472	0.004363626	0.003061867	0.00845336	0.007101817	0.007257323	0.006575108	0.00165641	0.002351354	0.001788565	0.0007998141	0.00256402	0.005035273	0.00399881	0.002420981
57.063	1	0.1417748	0.1293629	0.15206	0.1257766	0.2698466	0.5153151	1.948133	1.308263	0.1914374	0.1273413	0.1706468	0.0939599	1.015669	0.826272	0.9031865	0.7635206	0.246041	0.1374013	0.1032642	0.09841833	0.5651407	0.6639445	0.6297373	0.4209104
57.161	1	0.4130393	0.3721719	0.2093636	0.07929382	0.02910802	0.02295212	0.03633747	0.03280371	0.1514331	0.1667885	0.1276615	0.1249891	0.03837016	0.04224157	0.04628772	0.04836403	0.141144	0.2699821	0.3936601	0.2687452	0.02338816	0.02762976	0.02647854	0.02828019
57.161	1	0.3490773	0.5703169	2.512471	2.25012	0.2159325	0.2108803	0.1328614	0.1328135	1.855125	1.564029	0.8961467	0.9352779	0.09415912	0.1000042	0.06965868	0.05747796	0.4052148	0.4414181	0.6125458	0.1943469	0.05479945	0.07698238	0.0864265	0.06153681
57.162	1	0.002331751	0.002372136	0.00741492	0.00667282	0.003709264	0.003675639	0.01644417	0.0112874	0.005317109	0.004860898	0.004277637	0.003401805	0.008582533	0.006950171	0.007633829	0.006945329	0.001452694	0.001786727	0.001579911	0.0006520696	0.002636648	0.005405544	0.003981794	0.002582952
57.163	1	0.1154582	0.1543467	0.1384039	0.1146605	0.2538303	0.5630528	1.963626	1.29799	0.159508	0.1158928	0.1924054	0.1319037	1.001041	0.7395572	0.9152242	0.8171579	0.2037926	0.1401786	0.1420319	0.1105516	0.5624585	0.7102759	0.6245672	0.4801834
57.260	1	0.4277994	0.3941404	0.2195976	0.08011191	0.03118776	0.02537368	0.04103355	0.03902052	0.144182	0.1600332	0.1226117	0.1286876	0.04464323	0.0404595	0.03689736	0.04401396	0.1540055	0.2761508	0.3971987	0.2696942	0.02700455	0.0279299	0.02526868	0.023105
57.261	1	0.3355179	0.6310681	2.475567	2.230858	0.213155	0.2175898	0.1260956	0.140041	1.832894	1.590609	0.8751221	0.9690581	0.09459611	0.08506748	0.06467688	0.0618111	0.361891	0.466779	0.5404712	0.2992739	0.06889659	0.08146472	0.07650783	0.05604838
57.262	1	0.00202621	0.001866901	0.007398193	0.006619752	0.004130106	0.003933559	0.01677346	0.01077387	0.005014321	0.005073351	0.003718442	0.003520629	0.008761694	0.006980069	0.007855445	0.007147951	0.00155429	0.002002482	0.001899643	0.00120763	0.002858301	0.006059723	0.004845815	0.003868202
57.263	1	0.1129677	0.1823817	0.121536	0.133635	0.2876325	0.600426	2.043536	1.306886	0.1646388	0.14151	0.1858742	0.1591422	0.9987286	0.7063009	0.9175868	0.8315199	0.2474208	0.1980743	0.14598	0.09070879	0.5778434	0.7202241	0.5574367	0.5091238
57.361	1	0.4192654	0.3967544	0.2120652	0.07498134	0.03339921	0.0289243	0.03795336	0.03827613	0.128695	0.1571654	0.127973	0.1267414	0.04504399	0.0405005	0.03990464	0.04017457	0.185797	0.2683144	0.39607	0.2673088	0.03406779	0.02309801	0.02146048	0.02042014
57.361	1	0.3419816	0.650633	2.469931	2.220061	0.2095423	0.2160012	0.14184	0.1377811	1.853598	1.611595	0.9792066	0.9680568	0.07816806	0.0979167	0.06365074	0.05923559	0.3096389	0.4853559	0.4420307	0.3728383	0.06995646	0.07844049	0.07026823	0.05183585
57.362	1	0.001887386	0.001606647	0.007010279	0.006397033	0.003288924	0.002901859	0.01510396	0.009746423	0.005417653	0.004934977	0.003829078	0.003255051	0.008457	0.006517485	0.006814286	0.006227108	0.001586786	0.002051149	0.001437254	0.001309034	0.002284745	0.005392965	0.002968315	0.002949592
57.363	1	0.1755977	0.2097555	0.1451822	0.1221049	0.3125728	0.5453814	1.873071	1.16981	0.1464647	0.1018263	0.1904563	0.1159226	0.9562048	0.6625828	0.806841	0.755611	0.2303893	0.2093207	0.126803	0.1028721	0.5253475	0.6713358	0.4602333	0.4787269
57.461	1	0.47046	0.4424733	0.1998918	0.08499943	0.02957884	0.03790106	0.04066719	0.04460169	0.09656438	0.1506479	0.1188583	0.1450978	0.03784851	0.03308918	0.02643363	0.02291007	0.2317521	0.2299217	0.4222086	0.2879167	0.03833028	0.03831399	0.03897695	0.02173139
57.462	1	0.3461011	0.6331248	2.517801	2.248503	0.1971375	0.2107389	0.168326	0.1360332	1.809593	1.650605	1.117576	0.978606	0.07715283	0.1021322	0.05630087	0.05076143	0.2941039	0.5160514	0.3412238	0.4308244	0.06602489	0.07943564	0.06541488	0.03697565
57.462	1	0.002298441	0.001934251	0.007527185	0.006590067	0.004132711	0.003310361	0.01636594	0.009821579	0.005726749	0.005447152	0.004462616	0.00357239	0.008832991	0.006379365	0.007295236	0.006454866	0.00151404	0.002023313	0.001282331	0.001447909	0.00201481	0.006541635	0.003472325	0.003665056
57.463	1	0.1740889	0.1788462	0.1436269	0.1028712	0.3605276	0.5746741	2.011358	1.22736	0.1525358	0.1117429	0.1821124	0.1515737	0.9484727	0.677363	0.8943448	0.8469617	0.1840927	0.2131252	0.09900255	0.1087009	0.5396947	0.7328824	0.4156865	0.4880763
57.561	1	0.4445964	0.40613	0.1791053	0.07709321	0.04324871	0.03398659	0.03509955	0.0357419	0.07016457	0.1239248	0.1316588	0.1542828	0.03125985	0.02693447	0.03735639	0.02486975	0.2434393	0.1895366	0.3814431	0.2787488	0.02832519	0.03673624	0.0396346	0.01987987
57.562	1	0.3509241	0.6122645	2.536289	2.281184	0.2077276	0.2106632	0.1581647	0.1412391	1.780257	1.679719	1.22446	0.9751716	0.07019169	0.09230723	0.04918535	0.06664761	0.3252584	0.5198781	0.2723029	0.455405	0.06637906	0.06971468	0.05221635	0.03290144
57.562	1	0.002332144	0.002224233	0.007083351	0.006507436	0.004190241	0.003413533	0.0161322	0.00922583	0.005688179	0.005527565	0.004393809	0.003756546	0.009106908	0.006716323	0.007358712	0.005701063	0.001456425	0.002246714	0.001878551	0.001578652	0.002454134	0.007468665	0.003824846	0.004377947
57.563	1	0.1892024	0.1937578	0.1598539	0.08904773	0.3298128	0.5482369	1.99615	1.20174	0.2135389	0.1320568	0.1508739	0.1783062	1.000735	0.7874267	0.846253	0.7758539	0.2143054	0.1318836	0.1077655	0.09473233	0.6008727	0.7381951	0.4122903	0.4160409
57.661	1	0.3789304	0.3364872	0.1451225	0.06108604	0.03180799	0.03094434	0.03000633	0.02689815	0.07560111	0.136806	0.1671206	0.1650185	0.03741597	0.03240729	0.03123661	0.03514231	0.2271004	0.1558718	0.3121875	0.2642558	0.01877847	0.0288193	0.03113584	0.02631062
57.662	1	0.3504927	0.5764201	2.570215	2.294633	0.2045083	0.2110829	0.1790412	0.1403413	1.725413	1.704616	1.315062	0.9628579	0.05874438	0.09011474	0.04735542	0.05583558	0.3608162	0.5062811	0.2250563	0.4436459	0.06710613	0.06898964	0.04856673	0.02672136
57.663	1	0.002493638	0.002301489	0.006702474	0.006677371	0.0024557	0.001589955	0.01400603	0.008477255	0.005317597	0.005066183	0.004050281	0.003587293	0.00875248	0.007384505	0.006125615	0.005097173	0.001272925	0.002351276	0.001308984	0.001461546	0.003827677	0.006551838	0.001877441	0.003013877
57.664	1	0.1899826	0.1975902	0.2033044	0.1290089	0.2566476	0.3678718	1.752868	1.048828	0.1690691	0.1273335	0.2103634	0.1328286	0.9601188	0.8396288	0.7390478	0.6434129	0.1619854	0.2007388	0.1235159	0.1239963	0.5649769	0.7775232	0.4587656	0.3762591
57.761	1	0.3324043	0.2813955	0.09810674	0.06464729	0.03320757	0.03210796	0.03542219	0.02751026	0.09641893	0.1537948	0.1769885	0.1486487	0.02723038	0.02931835	0.02718785	0.02636328	0.1823172	0.09837274	0.2559735	0.2337395	0.02643513	0.02416837	0.03841005	0.03498349
57.762	1	0.351242	0.5350489	2.600791	2.307163	0.1887461	0.2086127	0.1768589	0.1541181	1.639376	1.706206	1.394515	0.9641797	0.06963042	0.105647	0.05723045	0.05680996	0.382902	0.4883884	0.22561	0.4081023	0.06180837	0.07334181	0.07386119	0.04164523
57.762	1	0.00195582	0.001991011	0.007238602	0.006531925	0.002176034	0.002011578	0.01225659	0.007142249	0.005007817	0.00495883	0.004332872	0.003197159	0.008266939	0.006908594	0.005339717	0.004392829	0.001312415	0.001719715	0.001274549	0.001158779	0.004602507	0.005571049	0.002207414	0.002725928
57.763	1	0.2100691	0.04559753	0.1347444	0.09228121	0.295832	0.1833771	1.518065	0.8849754	0.1668794	0.07080538	0.1566932	0.1219243	0.9287235	0.8177868	0.6698863	0.5251612	0.137354	0.160271	0.131551	0.1299627	0.4702096	0.7050861	0.3370663	0.3422731
57.860	1	0.3670456	0.2969058	0.1208128	0.1220825	0.02777338	0.03222362	0.03543152	0.03080674	0.1063414	0.1517651	0.1632566	0.1368646	0.0354091	0.0320659	0.03001931	0.02842095	0.1601007	0.08285575	0.2739028	0.2153891	0.03860225	0.02275527	0.03098866	0.03025453
57.861	1	0.3426718	0.4881027	2.677588	2.351553	0.1811794	0.2007772	0.1912847	0.148518	1.544214	1.675255	1.490128	0.9852414	0.06801939	0.09189447	0.07256366	0.06449122	0.3998663	0.4701787	0.2881824	0.3721225	0.06986526	0.07105949	0.08298656	0.05365784
57.862	1	0.001871168	0.001721668	0.007915017	0.006506007	0.002480833	0.002811528	0.01336611	0.007957979	0.004726666	0.005100965	0.004836761	0.003539843	0.008791543	0.00787321	0.005751497	0.004638096	0.001855353	0.001837528	0.00110469	0.0006802314	0.004649266	0.006336504	0.002311918	0.002630691
57.863	1	0.1981179	0.08257458	0.1471047	0.09511031	0.3173972	0.2074134	1.633997	0.9973631	0.1357724	0.09383179	0.1645647	0.1693479	1.041208	0.9890244	0.7289285	0.5344279	0.1528258	0.1447949	0.1351272	0.09317043	0.4953921	0.7975124	0.350398	0.3167027
57.960	1	0.2614048	0.2212838	0.1301425	0.1365013	0.02724928	0.02433734	0.03090081	0.02884585	0.1009015	0.1173118	0.126991	0.09962193	0.02464712	0.02104187	0.02443995	0.02195171	0.1157536	0.1094971	0.1833168	0.1388927	0.03333575	0.02083205	0.03125818	0.02537734
57.961	1	0.3752285	0.4390116	2.767825	2.358655	0.1759451	0.2014402	0.1929287	0.1532587	1.488731	1.657041	1.536855	0.9690541	0.06965235	0.0965265	0.07193356	0.06258002	0.395333	0.4375769	0.3315977	0.3441238	0.05413258	0.07080913	0.07689366	0.05051529
57.962	1	0.001039502	0.001461717	0.007949398	0.006420796	0.00257666	0.003062715	0.01274851	0.008454079	0.004590174	0.00472466	0.00497272	0.003519757	0.008065956	0.007398265	0.005244102	0.004263712	0.001822418	0.001873938	0.00119621	0.0007210682	0.004421697	0.005664595	0.00218002	0.002641392
57.963	1	0.1464406	0.07325424	0.12477	0.1156134	0.3042696	0.2478666	1.55168	1.061774	0.08616082	0.07150682	0.1522482	0.1699506	0.9960561	0.9781583	0.653626	0.5055089	0.122201	0.1288596	0.1317546	0.08913682	0.4493695	0.7371904	0.3201582	0.2579597
58.060	1	0.08446158	0.07506622	0.050744	0.05128661	0.01330579	0.01513014	0.02457184	0.01945475	0.06015215	0.05763764	0.06015765	0.05326275	0.01838849	0.01609085	0.01591357	0.01313497	0.06216872	0.06282306	0.06772032	0.05279222	0.01370014	0.01749964	0.01324663	0.01014938
58.061	1	0.3964148	0.4240869	2.778386	2.310237	0.1808222	0.1866534	0.1988946	0.1539545	1.412144	1.582616	1.547512	1.00293	0.06934221	0.1091931	0.07408997	0.0717478	0.418861	0.421894	0.3427973	0.3636861	0.05097018	0.06447976	0.0850073	0.03821334
58.062	1	0.001004136	0.001424008	0.007654202	0.006459277	0.002688816	0.00322315	0.01342888	0.009606659	0.004508502	0.004341783	0.005286336	0.003442183	0.008315932	0.008089347	0.005666153	0.004331236	0.001793359	0.001787298	0.001554933	0.001011548	0.00449976	0.006164746	0.002403969	0.002208366
58.063	1	0.137759	0.08275058	0.1424721	0.1333312	0.3073626	0.2603436	1.703781	1.253459	0.0893192	0.1132487	0.2030905	0.1701834	1.070117	1.113409	0.7192166	0.5389951	0.1392769	0.1349605	0.1707076	0.1041949	0.5286325	0.8487195	0.3439833	0.2471092
58.160	1	0.02811709	0.02085383	0.007389391	0.008841301	0.00366045	0.005983068	0.01583873	0.01197145	0.0103714	0.008916001	0.01166878	0.009668473	0.01085758	0.008067967	0.008455244	0.007099578	0.0118758	0.01094321	0.01863804	0.01114802	0.006099515	0.008356633	0.004439438	0.004583079
58.161	1	0.3878269	0.3953877	2.756847	2.258057	0.1797101	0.1823928	0.1904171	0.1551438	1.404473	1.503593	1.547339	1.065527	0.08264372	0.1018358	0.06607537	0.08561224	0.4152134	0.4177514	0.3536376	0.3704624	0.04647737	0.06762338	0.09236068	0.03291296
58.162	1	0.001344252	0.001585409	0.007658428	0.006398807	0.002634844	0.003221118	0.01244812	0.009608199	0.004645616	0.004472871	0.00521152	0.003394338	0.007413108	0.007221186	0.00543681	0.004234246	0.001420147	0.001438463	0.001509565	0.001057017	0.004288256	0.005570991	0.002068565	0.00173852
58.163	1	0.1486852	0.1281966	0.1154681	0.09555722	0.3069603	0.2965824	1.611699	1.258556	0.1135545	0.1225072	0.1619387	0.1471908	0.9762499	0.9911461	0.688681	0.5136678	0.1111157	0.1372391	0.1446991	0.1025555	0.498677	0.7771699	0.3282337	0.2622508
58.261	1	0.0508968	0.04290299	0.02013054	0.02556218	0.01151065	0.01156019	0.01998821	0.01645294	0.02902018	0.02793252	0.02978603	0.02521474	0.01427477	0.01673237	0.01234839	0.01005649	0.02847863	0.03142286	0.039252	0.02397919	0.01112913	0.01310511	0.01113196	0.007089047
58.261	1	0.3775023	0.3696353	2.733795	2.232867	0.1677449	0.1656577	0.1893461	0.1507305	1.422765	1.391869	1.546044	1.130483	0.08677097	0.1053388	0.08260845	0.07962904	0.3730666	0.4058571	0.4049801	0.3577308	0.04347384	0.04899914	0.09036572	0.03789375
58.262	1	0.001522936	0.001118585	0.007777465	0.006167544	0.002311055	0.003245013	0.01302887	0.01009772	0.004560365	0.004190827	0.005445017	0.003433449	0.007541138	0.007647603	0.006126925	0.004807301	0.001232365	0.001577334	0.001427702	0.001203382	0.004597288	0.005870237	0.002075082	0.00198996
58.263	1	0.1457966	0.0891419	0.1188545	0.1106745	0.2848895	0.3062572	1.685615	1.282535	0.1465082	0.1229924	0.1906781	0.1246458	0.9550265	0.9806413	0.7567858	0.5818639	0.1384648	0.1232389	0.1698055	0.1712186	0.5507665	0.817421	0.3578826	0.3224389
58.360	1	0.0860969	0.07644138	0.04664981	0.05142045	0.02370994	0.02210656	0.02702717	0.02561082	0.05710277	0.05688838	0.05650087	0.04958494	0.01768279	0.02292688	0.01642318	0.01436023	0.05601172	0.06037889	0.07134091	0.04445547	0.02148904	0.0233796	0.02374426	0.01558193
58.361	1	0.3660174	0.3690668	2.729394	2.20539	0.1776649	0.1665526	0.1955481	0.1561252	1.457039	1.265168	1.531402	1.189685	0.07857393	0.08576827	0.08196418	0.06657366	0.3448795	0.4286305	0.5018727	0.3394297	0.0529908	0.03976537	0.07809883	0.0503748
58.362	1	0.002074818	0.0009778666	0.008157202	0.006482633	0.002632946	0.003607025	0.01453518	0.01130764	0.004690251	0.004062593	0.005339747	0.003435595	0.008225417	0.008480129	0.006894269	0.0059836	0.001074931	0.001857889	0.00160649	0.001275053	0.004819985	0.006576866	0.002734755	0.002737124
58.363	1	0.1510798	0.09559413	0.1551578	0.134102	0.3240764	0.3838458	1.860041	1.379151	0.1594921	0.1227709	0.2204469	0.1206985	0.9733525	1.043236	0.8613746	0.756764	0.1704187	0.1802368	0.1424905	0.1280829	0.5150426	0.8763246	0.4410903	0.400949
58.460	1	0.05651565	0.04820846	0.01894646	0.02686958	0.01125213	0.01495089	0.0250447	0.01981839	0.03022006	0.03026232	0.02927353	0.02615193	0.02101707	0.01552744	0.01841568	0.01440136	0.03053848	0.03238606	0.04517434	0.02451441	0.01130243	0.01729434	0.01195873	0.01043589
58.461	1	0.3772333	0.4077051	2.706913	2.131847	0.1746998	0.1648076	0.1906988	0.1591218	1.507758	1.167957	1.473725	1.217845	0.07510266	0.08149265	0.09560253	0.07899677	0.3498702	0.4820437	0.6003995	0.3165281	0.06914476	0.04833043	0.08353615	0.05228638
58.462	1	0.001784562	0.0006789656	0.007801123	0.006448629	0.002864447	0.003704794	0.01438191	0.01119056	0.005053433	0.004127912	0.004626666	0.003746348	0.008363795	0.0081756	0.007336957	0.006523856	0.001032945	0.001695312	0.001729041	0.001222225	0.004651446	0.006255937	0.003082796	0.003049968
58.463	1	0.1219578	0.1528122	0.1114533	0.1416397	0.3856828	0.4411347	1.809363	1.370085	0.159849	0.1328672	0.2044839	0.181065	0.9608476	0.98495	0.9368298	0.8419274	0.1811536	0.1873656	0.1642951	0.09544112	0.4894022	0.8638534	0.464878	0.3947321
58.560	1	0.02955585	0.02170854	0.006398261	0.006680376	0.002933067	0.003774395	0.01488345	0.01125822	0.005533754	0.005682499	0.00584865	0.004694069	0.008439867	0.008244985	0.008086192	0.006870773	0.01015423	0.008935342	0.01957019	0.009992167	0.004426824	0.006723922	0.004218229	0.003218566
58.561	1	0.3871302	0.4294823	2.646608	2.070328	0.1887676	0.1583875	0.1792251	0.1638727	1.561014	1.115599	1.396294	1.227248	0.0731446	0.08217697	0.09681236	0.06921011	0.3504351	0.5195661	0.6689414	0.280495	0.07159957	0.05514724	0.07634171	0.04615702
58.562	1	0.001720111	0.0008465295	0.007639686	0.006228857	0.002994357	0.003713984	0.01482735	0.01128172	0.005317027	0.004024276	0.004275422	0.004009182	0.0085772	0.008219228	0.007971802	0.006770804	0.001423226	0.001911834	0.001862599	0.001071822	0.00426562	0.006625959	0.003804498	0.003116554
58.563	1	0.1468509	0.1022861	0.1442005	0.1139245	0.4224931	0.4454555	1.808679	1.318005	0.1968252	0.1122358	0.1667839	0.1886494	0.935229	0.9635696	0.9436745	0.8454643	0.1707611	0.1753002	0.1517685	0.1060944	0.4161948	0.8953878	0.5375105	0.3527703
58.660	1	0.02950833	0.02105588	0.006216198	0.006979579	0.002314451	0.003187267	0.01493259	0.01087676	0.004364688	0.005518997	0.005302763	0.004723494	0.008913591	0.008019964	0.008258277	0.006861979	0.01050384	0.007592874	0.0189425	0.009818003	0.004272202	0.007143163	0.004280281	0.003074042
58.661	1	0.4080822	0.4259866	2.586778	2.025231	0.1930755	0.1541428	0.1612752	0.1621304	1.60029	1.173611	1.379111	1.223361	0.06804974	0.09766081	0.09447698	0.06713568	0.3426127	0.5428299	0.7191805	0.3107224	0.08110502	0.06690253	0.07331709	0.04838889
58.662	1	0.001838402	0.001262964	0.007661211	0.006353254	0.002278423	0.003129789	0.01500177	0.01098984	0.004765675	0.004246532	0.00410727	0.003640317	0.008940879	0.008183629	0.008181371	0.006812823	0.001547055	0.001916678	0.002176725	0.0008668807	0.004119426	0.007205274	0.004008572	0.002972397
58.663	1	0.1744219	0.1241267	0.1615131	0.1231152	0.3584031	0.4238302	1.816033	1.310362	0.1247217	0.1049145	0.1872143	0.2229876	0.94329	0.9651926	0.9819287	0.8573795	0.1300097	0.1900099	0.1184811	0.1257349	0.387505	0.9548321	0.5520002	0.3449859
58.760	1	0.1254365	0.1054293	0.06460509	0.0731318	0.01629594	0.01955682	0.02972924	0.02520729	0.06506703	0.06633141	0.06625777	0.05734821	0.02301164	0.02429822	0.02440521	0.01684258	0.07713316	0.05466377	0.08584501	0.05431692	0.01814214	0.02073322	0.02092023	0.01585541
58.761	1	0.3936418	0.3794883	2.556541	2.032993	0.193009	0.1521893	0.1636875	0.1602504	1.64096	1.262488	1.41833	1.212711	0.0778895	0.09494358	0.1081714	0.06311314	0.3159214	0.5339724	0.7184273	0.3895461	0.08282369	0.0562711	0.07775157	0.06154988
58.762	1	0.001365956	0.0008196969	0.007999552	0.006023956	0.003160397	0.00375909	0.01802912	0.01270526	0.004863789	0.00514996	0.004379534	0.0036752	0.009902555	0.00911491	0.009414331	0.008557341	0.001706918	0.002250686	0.002190929	0.0016092	0.004527348	0.006749636	0.004234059	0.004192308
58.763	1	0.1463715	0.08245076	0.1755901	0.1279825	0.3054261	0.4778889	2.171937	1.634422	0.1011868	0.1208607	0.1908774	0.2509494	1.045746	1.037018	1.141117	1.051149	0.1633058	0.2171703	0.1533161	0.1391768	0.4344286	1.004533	0.63362	0.4236171
58.861	1	0.1980902	0.1756004	0.1159386	0.1344208	0.02012575	0.02562375	0.0294829	0.02414453	0.1128916	0.1017651	0.0969709	0.1077334	0.03446953	0.03263865	0.03783615	0.02973716	0.1520419	0.06031408	0.1524755	0.08592984	0.02010433	0.02380388	0.02372003	0.0208264
58.861	1	0.3876595	0.3498135	2.534985	2.104513	0.1979105	0.1796402	0.1689351	0.1664654	1.67918	1.388949	1.45817	1.170498	0.08187476	0.08533292	0.09994247	0.05669549	0.2740283	0.5272489	0.6181557	0.4975011	0.07612823	0.05767932	0.0745761	0.06754073
58.862	1	0.001300006	0.0007745669	0.007179179	0.00621037	0.001456809	0.002695422	0.01569533	0.01095515	0.005064206	0.004541533	0.004374885	0.002935249	0.009554871	0.007861746	0.00855908	0.007332809	0.001411708	0.002026679	0.001553673	0.001587694	0.004222664	0.00588048	0.003041826	0.003087493
58.863	1	0.1302488	0.09962563	0.1066339	0.1265681	0.1013619	0.3774424	1.945453	1.506216	0.05749489	0.08666929	0.1773164	0.1766623	1.055364	0.9406085	1.082149	0.939403	0.1401376	0.1796219	0.1355351	0.1362136	0.424889	0.8800575	0.5299682	0.3879023
58.960	1	0.1713644	0.1233457	0.1144918	0.09363365	0.01526093	0.01802306	0.03112915	0.02407472	0.08584659	0.105487	0.09030287	0.0945583	0.02723576	0.0266716	0.02468935	0.02260903	0.1189871	0.08049581	0.1219159	0.06702466	0.01350584	0.011263	0.009684265	0.007695225
58.961	1	0.4017462	0.3021007	2.471343	2.147653	0.1918773	0.1934482	0.1846021	0.1618315	1.59927	1.423357	1.5238	1.133852	0.07446862	0.07008989	0.08340435	0.05453144	0.2409376	0.5071602	0.4962373	0.603948	0.06547611	0.05337475	0.07794626	0.0543528
58.962	1	0.001663023	0.001172937	0.007254992	0.00670483	0.001709192	0.002749746	0.01714001	0.01315212	0.004813783	0.004083279	0.005021549	0.003356873	0.01019501	0.00802728	0.008904817	0.008113297	0.001431432	0.002045764	0.001190262	0.001891346	0.004211126	0.005510903	0.00318578	0.003432421
58.963	1	0.148081	0.112641	0.0997221	0.1480086	0.1424512	0.4042339	2.06646	1.659572	0.09244586	0.1313197	0.216697	0.1685863	1.135417	1.014031	1.128412	1.034008	0.1373195	0.1630073	0.1176903	0.1417608	0.4738242	0.8579727	0.3998766	0.3636404
59.060	1	0.2029744	0.1325116	0.1457108	0.09978804	0.01911756	0.01864606	0.03545832	0.02718887	0.09852126	0.1186806	0.1042671	0.1070563	0.02658173	0.02779514	0.02409303	0.02242606	0.1332769	0.09549478	0.1399754	0.06622875	0.01779906	0.01357729	0.01386054	0.00853397
59.061	1	0.4053317	0.2294632	2.49127	2.149317	0.1793148	0.1919666	0.1866671	0.1634943	1.562979	1.454744	1.566155	1.121264	0.05791503	0.05915137	0.07252705	0.05147071	0.2597771	0.4865772	0.3636408	0.6495411	0.05571968	0.05452714	0.06755221	0.05248338
59.062	1	0.002253396	0.0008304894	0.007205911	0.006661192	0.002403159	0.002523177	0.01722534	0.01368527	0.004807076	0.004509539	0.005309869	0.003271949	0.01037	0.00854281	0.009296662	0.008373302	0.001271521	0.002148046	0.001451326	0.002127668	0.004727241	0.005120075	0.004229485	0.003926931
59.063	1	0.1837671	0.1220574	0.09898713	0.1804746	0.1955335	0.3679341	2.033232	1.659522	0.1239625	0.132136	0.2225519	0.1436547	1.166871	1.073326	1.126549	1.056439	0.1144421	0.1774414	0.09664349	0.1204091	0.5071431	0.8442445	0.3276354	0.2610325
59.160	1	0.3794095	0.1942281	0.2236252	0.1293426	0.02602977	0.02086762	0.04003061	0.03965257	0.0776241	0.1384964	0.1280171	0.1542283	0.01683655	0.02992202	0.02696125	0.02514018	0.196883	0.1198769	0.2612252	0.05941795	0.02017	0.01793835	0.02271745	0.01594126
59.162	1	0.4070639	0.1654651	2.574355	2.206884	0.173342	0.1858703	0.2096643	0.156425	1.547205	1.517743	1.627298	1.158765	0.0751285	0.07311697	0.05956309	0.05800715	0.2717838	0.4406195	0.2375496	0.6266143	0.04053618	0.05246675	0.08025993	0.0442322
59.162	1	0.002371457	0.0005097742	0.007467596	0.006483812	0.002848077	0.002331401	0.01720475	0.01342721	0.004930844	0.004834645	0.00555781	0.003496234	0.01029752	0.008564813	0.009483999	0.008234426	0.00107873	0.001981166	0.001179423	0.002026947	0.00508495	0.005266403	0.004080542	0.003731426
59.163	1	0.2366499	0.1105754	0.1297469	0.1532958	0.1922575	0.3998408	2.008309	1.600653	0.09831062	0.1313309	0.1855807	0.1707823	1.106338	1.09208	1.130139	1.044146	0.09854055	0.1505725	0.1125433	0.1102627	0.5449229	0.7812141	0.2412642	0.2683314
59.260	1	0.4268573	0.2604241	0.1934452	0.1319962	0.02961154	0.02939694	0.04317003	0.03911799	0.07099724	0.1510975	0.1419965	0.1518432	0.02328262	0.03295114	0.02605535	0.02204331	0.224269	0.1808216	0.2920742	0.06202865	0.02436288	0.02049553	0.02256228	0.01951251
59.261	1	0.4224151	0.1674401	2.599319	2.236913	0.1785105	0.1840099	0.2215059	0.1677608	1.541155	1.55221	1.710105	1.18538	0.07008981	0.06117998	0.05008431	0.0503048	0.285177	0.4060978	0.1384595	0.5750094	0.03030228	0.07147732	0.08053044	0.04423624
59.262	1	0.001521409	0.00107978	0.007513719	0.006318477	0.003297101	0.003069361	0.01834887	0.01458181	0.004703457	0.004988938	0.005927606	0.003138566	0.009925851	0.008865779	0.009256176	0.008380451	0.001242073	0.001692473	0.001720789	0.002262073	0.006247686	0.004685209	0.007580625	0.005666281
59.263	1	0.1727048	0.1413722	0.1431943	0.1233046	0.2049549	0.4092426	2.127914	1.655738	0.07458166	0.06860338	0.1752923	0.1727158	1.12447	1.080299	1.11218	1.127217	0.1563245	0.13963	0.1284065	0.1074824	0.6249645	0.7514871	0.3319322	0.3328954
59.360	1	0.3731921	0.2912209	0.1425832	0.1393711	0.02590198	0.03494876	0.03928637	0.03783198	0.06352246	0.1417079	0.1183969	0.1488398	0.03755438	0.02722753	0.02082716	0.02899378	0.1898692	0.223624	0.259737	0.07128492	0.01795779	0.02341329	0.03193886	0.0265387
59.361	1	0.4506294	0.1843755	2.587848	2.217851	0.1702889	0.1951366	0.2295003	0.1904701	1.516081	1.587239	1.779875	1.214432	0.07023591	0.06350772	0.05252233	0.05181821	0.3211088	0.3754643	0.09876109	0.4988041	0.03443447	0.07761663	0.06648691	0.04214839
59.362	1	0.001353257	0.001031808	0.007479434	0.006689386	0.004798879	0.005168779	0.01865438	0.01443911	0.00486101	0.004868957	0.005880064	0.002909436	0.009971869	0.009157158	0.009332713	0.008247237	0.001920352	0.002013698	0.00263244	0.002451629	0.008337566	0.006775979	0.01292459	0.009299593
59.363	1	0.150792	0.1128524	0.1013824	0.1276692	0.2673492	0.4777862	2.165413	1.610979	0.1213171	0.1076028	0.1703965	0.2000854	1.123254	1.029504	1.141198	1.137984	0.1759903	0.1371329	0.09405046	0.09676371	0.6629041	0.6974611	0.3807201	0.4674012
59.460	1	0.323606	0.2726372	0.1260061	0.115392	0.02307553	0.02809651	0.04114875	0.0337608	0.09658444	0.1131258	0.131963	0.1431862	0.0354583	0.02648145	0.02660556	0.02641287	0.1633677	0.2321721	0.2501514	0.09821972	0.02396027	0.02551781	0.03248084	0.02262583
59.461	1	0.4770897	0.2173869	2.57377	2.185125	0.1636857	0.196005	0.2303814	0.1847931	1.502248	1.5923	1.837839	1.226998	0.07069451	0.06669783	0.05689341	0.04452133	0.3551444	0.3636724	0.1345489	0.4116862	0.04050996	0.08521751	0.05525925	0.03778019
59.462	1	0.001293006	0.0009935819	0.007880124	0.006196937	0.003929931	0.004648642	0.01796864	0.01349109	0.004919026	0.005166493	0.006225409	0.003028975	0.009801194	0.008810718	0.009526432	0.008633981	0.002395436	0.002273229	0.002830142	0.002179727	0.006926291	0.005651331	0.01058845	0.007696589
59.463	1	0.1311178	0.10632	0.1210385	0.1219375	0.295759	0.5509414	2.092495	1.535524	0.1354784	0.1187695	0.2222892	0.152116	1.122021	0.9448752	1.142472	1.15743	0.1896053	0.1828787	0.1414573	0.1000983	0.6449351	0.7368467	0.4004631	0.5436014
59.560	1	0.4269205	0.372095	0.2096426	0.1027896	0.02275751	0.02938618	0.04076722	0.03685974	0.07848587	0.102611	0.111237	0.1527622	0.03342682	0.03495373	0.02864246	0.0335453	0.1983176	0.3269748	0.3794641	0.1738666	0.02119902	0.03692773	0.03483993	0.01747713
59.561	1	0.4760751	0.253584	2.610536	2.188133	0.1650198	0.1935513	0.2215314	0.1854978	1.481962	1.547374	1.918195	1.262372	0.07123522	0.07291826	0.05346925	0.0490849	0.3664344	0.34396	0.142373	0.364959	0.03515195	0.09279864	0.05494626	0.03542636
59.562	1	0.001597332	0.001099351	0.007838474	0.006353518	0.002780137	0.003484485	0.01627291	0.01221579	0.00485141	0.005077952	0.005998354	0.002750707	0.009189259	0.008294797	0.009357325	0.00842222	0.002317909	0.001935855	0.001363478	0.001370848	0.004658898	0.005730012	0.00413495	0.004316706
59.563	1	0.1052197	0.1225117	0.1279306	0.1257524	0.2968717	0.5170146	1.871568	1.426454	0.1361545	0.1130672	0.2066314	0.1252966	1.0555	0.8215162	1.138364	1.051634	0.191419	0.1418908	0.1521088	0.08778718	0.5392004	0.7612543	0.334298	0.5470816
59.660	1	0.5596803	0.4292625	0.2828103	0.0870043	0.02227535	0.03360441	0.04772779	0.03699581	0.08905841	0.1358426	0.09050776	0.1391399	0.03399748	0.02891386	0.02936925	0.03198131	0.2591495	0.3414669	0.4432569	0.2399211	0.03810456	0.02360732	0.02882379	0.02030883
59.661	1	0.4694561	0.3341593	2.658699	2.199132	0.1725974	0.1876543	0.2332802	0.1943394	1.518558	1.497548	1.959262	1.27271	0.07371632	0.06793927	0.05288221	0.04133278	0.3902756	0.3466083	0.1256804	0.3624258	0.04472163	0.08049854	0.05076082	0.03307426
59.662	1	0.002152455	0.002028188	0.007713618	0.006261468	0.002872549	0.003280399	0.0162481	0.01163791	0.004767473	0.004636758	0.005388054	0.002723376	0.009168624	0.007983832	0.008783336	0.008172015	0.001958972	0.001862496	0.001135107	0.001278641	0.003760564	0.006145403	0.003675349	0.00463336
59.663	1	0.1443727	0.1700692	0.1074116	0.1179028	0.3007312	0.4972621	1.879248	1.368389	0.1299728	0.1139188	0.1779299	0.1418613	0.9819048	0.774929	1.084699	1.03222	0.1483702	0.1724059	0.1115612	0.1040334	0.4387873	0.8024012	0.318399	0.6033235
59.760	1	0.5492698	0.3992224	0.303095	0.0953637	0.02055634	0.03313678	0.03894732	0.0272965	0.0612264	0.1279902	0.1058063	0.1208274	0.03034587	0.03500793	0.03346435	0.026309	0.2402917	0.2996775	0.4429189	0.2506545	0.04198462	0.02334281	0.03272624	0.02238303
59.761	1	0.4720379	0.4333689	2.6814	2.167872	0.1805435	0.1874336	0.2454034	0.1993716	1.568274	1.42312	1.978761	1.271412	0.08344923	0.0779208	0.04477157	0.04259728	0.3873352	0.3687503	0.1093406	0.4036771	0.05047302	0.09853517	0.06348791	0.04420017
59.762	1	0.002518212	0.002176042	0.007983049	0.006190751	0.005049665	0.005935646	0.01781511	0.01182418	0.005169252	0.004975394	0.005606715	0.003014431	0.009371212	0.008462349	0.008862862	0.008264441	0.00198278	0.001670038	0.00220756	0.002125886	0.005803998	0.009330588	0.01009551	0.009868804
[truncated: 13,925 more rows]
