# Supplementary material for: Is infant neural sensitivity to vocal emotion associated with mother-infant relational experience?
Source: PLoS One. 2019 Feb 27;14(2):e0212205. doi: 10.1371/journal.pone.0212205 (PMC6392422; doi:10.1371/journal.pone.0212205)
Supplement: S1 File — (ZIP) [file pone.0212205.s001.zip › dataset/imed_36_2.txt]

804.016	0	0.0001740929	0.0002638821	9.361612e-05	0.0001706871	0.0001086434	0.0001665841	0.0001618966	9.428043e-05	0.0001575805	0.0001331345	0.0001838391	0.0001462108	9.427695e-05	7.700035e-05	9.166874e-05	0.0001344188	8.915982e-05	0.0001089588	0.0002013869	0.0001859205	0.0001084753	9.53251e-05	0.0001843886	0.0001574788
804.017	0	0.00538845	0.003964708	0.01726552	0.01129352	0.001839818	0.001313665	0.0008551944	0.0007142495	0.01731424	0.0108366	0.007387717	0.004936346	0.0006847614	0.0006274186	0.0002583642	0.0003085323	0.005137868	0.004581127	0.0008814613	0.001194439	0.0003886612	0.0006562354	0.0004361604	0.0001733123
804.018	0	0.0001479488	0.000198211	0.0001204092	0.0001464091	0.0001334438	0.000163504	9.213631e-05	8.863994e-05	0.0001337278	0.0001601098	0.0001090102	9.530169e-05	7.137497e-05	9.916646e-05	0.0001286571	0.0001419088	7.059074e-05	9.839856e-05	0.0001190334	0.0001720207	0.0001420375	7.416017e-05	0.000139445	0.0001134908
804.018	0	0.0001003722	0.0001691017	0.0002156825	0.0001350329	8.044933e-05	0.0001917012	0.00017677	0.0001560589	0.0001213077	0.0001211338	0.0001461154	0.000139845	0.0001167386	0.000115017	0.0001164351	0.0001126628	0.0001405995	0.0001083237	0.0001366039	9.139305e-05	0.0001384996	0.0001042523	0.0001123763	0.0001369518
804.094	0	0.0001308403	0.0001547239	0.0001468377	0.000148437	0.0001056174	0.0001358646	0.0001466393	0.0001302296	0.0001312961	0.0001396795	0.0001319443	0.000178588	0.0001083537	0.000115188	9.354588e-05	0.0002080127	0.0001577732	0.0001363318	0.0001137383	0.0001822741	0.0001243505	0.000119915	0.0001272342	0.0001408106
804.095	0	0.006739349	0.004408109	0.02018967	0.01371636	0.002365742	0.001725012	0.001036192	0.0008170458	0.02108961	0.0129192	0.008871089	0.005546428	0.0008451622	0.0007062187	0.0002661025	0.0004185846	0.005827755	0.004888668	0.001693977	0.001221585	0.000415671	0.0007622184	0.000676897	0.0002571052
804.096	0	0.0001103738	0.0001427367	9.382081e-05	0.0001298304	0.0001028355	0.0002021274	0.0001020729	0.0001096221	0.0001382436	0.000185412	0.0001233154	0.0001363764	0.0001207398	0.0001399308	0.0002064573	0.0001187897	0.0001077931	0.0001280761	0.0001370847	0.0001374097	0.0001018297	0.0001253248	0.000106878	0.0001413444
804.097	0	0.0001070568	0.000182523	0.0001346074	0.0001863697	0.0001503424	0.0001359076	0.0001388098	0.0001602535	0.0002582756	0.0001453551	0.0001630898	0.0001404774	0.0001755615	0.0001287902	0.0001610806	0.0001270268	0.000128236	0.0001061232	0.0001336704	8.547483e-05	0.0001301468	0.0001242021	0.0001786047	0.000110233
804.194	0	0.0001878507	0.0001589737	0.0001867381	0.0001589759	0.0001220851	0.0001513372	0.0001377145	0.0001418209	0.0001528854	0.0001975667	0.0001676694	0.0001069091	0.0001473002	0.0001110524	0.0001134944	0.000130165	0.0001229644	0.0001427932	0.0001118917	0.0001678913	0.0001123085	0.0001172456	0.0001090022	9.43538e-05
804.195	0	0.007310681	0.004406429	0.02058849	0.01430381	0.00244543	0.001740697	0.001169206	0.0009488064	0.02207252	0.01323283	0.009527616	0.005535279	0.001004652	0.0007125386	0.0005350296	0.0004017287	0.006034832	0.005032493	0.003109719	0.001357178	0.0004290609	0.0009015229	0.0006580698	0.0002987989
804.196	0	0.0001383256	0.0001382156	0.0001332539	0.000162329	0.000137012	9.204261e-05	0.0001369603	0.000146834	0.0001232256	8.981166e-05	0.0001233072	0.0001942854	9.532123e-05	0.0001519677	0.0001082251	0.0001513584	0.0001115662	0.0001344175	0.0001188668	0.000168711	0.0001485639	0.0001151828	0.0001667803	0.0001967584
804.197	0	0.0001131287	0.0001455314	0.0001384904	8.697596e-05	6.896485e-05	0.0001236404	0.0001478891	0.0001069583	7.164296e-05	0.0001406381	0.0001066067	0.0001169554	0.0001332768	0.0001630801	0.0001247143	0.0001293378	0.0001220052	0.0001391837	0.0001305403	8.572387e-05	0.000136767	0.0001632167	0.0001323343	0.0001036383
804.294	0	0.0001980468	0.0001881037	0.0001361237	0.0001610813	0.0001055467	0.000124563	0.0001144629	0.0001695393	0.0001427952	0.0001328844	0.00013114	0.0001768442	8.322773e-05	0.0001453663	0.0001612596	0.0001216853	0.0001514058	0.0001793808	0.0001941891	0.0001501549	0.0001255908	0.0001926996	0.000119775	0.0001424338
804.296	0	0.007605258	0.004300368	0.02000278	0.01405445	0.002291575	0.001537308	0.001170574	0.0007969251	0.02140523	0.01271779	0.009464404	0.004868782	0.0008833784	0.0007238883	0.0005163346	0.0002990049	0.00576958	0.004883189	0.004215606	0.001332176	0.0003410934	0.0008173419	0.0006211428	0.0003335379
804.296	0	8.612393e-05	9.692902e-05	0.0001900837	9.852105e-05	0.0001465833	0.000111142	0.0001442981	0.0001239963	0.000151058	0.0001289891	0.0001467305	0.000168652	0.0001386389	0.0001171907	0.0001504836	0.0001792904	0.0001418977	0.0001536	0.0001353824	0.0001218309	0.0001722741	0.0001999767	0.000104407	0.0001470335
804.297	0	9.804921e-05	0.0001152582	0.0001678189	0.0001386995	0.0001000409	0.0001315619	0.0001712524	0.000125862	0.0001165504	0.0001141793	0.0001385066	0.0001078197	6.813859e-05	0.0001446576	0.0001260022	0.0001106563	0.000136853	0.0001617959	0.0001696742	0.0001408414	0.0001055841	0.0001636815	0.0001722227	0.0001981054
804.394	0	0.000208739	0.0001437023	0.0001207669	0.0001371937	0.0001446862	0.0001073112	0.0001342607	0.0002127134	0.0002217521	0.0001534021	0.0001284948	0.0002648432	0.0001748265	0.0001690761	0.0001077961	0.0001773201	0.0001506317	0.0001585914	0.0001491598	0.0001142429	0.0001234641	0.0001432729	0.0001496638	0.0001271559
804.395	0	0.01310674	0.00747319	0.02757968	0.02030619	0.006198399	0.005334373	0.005094187	0.004087114	0.02838996	0.01655477	0.01561321	0.00885156	0.004590944	0.004402108	0.004143098	0.003294265	0.009203721	0.008352947	0.009213044	0.004362441	0.004177198	0.004766666	0.004418538	0.003174379
804.396	0	0.0001337749	9.663085e-05	0.0001916101	0.0001746447	0.0002039515	0.0001006781	0.0001117284	0.0001407654	0.0001967612	0.0001500708	0.0001402975	0.0001243585	0.0001581172	0.0001071213	0.0001564029	0.0001326039	0.000170323	0.0001112096	0.0001966406	0.0001100966	0.0001311345	0.0001792589	0.000179627	0.0001265774
804.397	0	0.0001586393	0.0001223837	0.0001403595	0.0001415432	0.0001008092	0.0001574312	9.740845e-05	0.0001742442	0.0001191948	0.0001443918	0.0001098887	0.0001583611	0.0001415779	0.0001648207	0.0001650138	0.0001787466	7.887193e-05	0.0001779611	0.0001454304	0.000150279	9.213756e-05	0.0001067233	0.0001098781	0.0001573896
804.495	0	0.0002045189	0.0001514255	0.0001379828	0.000148626	0.0001984397	0.0001343719	0.0001181089	0.0001734063	0.0002186377	0.0001408629	0.0001349167	0.0001744225	0.0001608386	8.373979e-05	0.0001821876	0.0001478454	0.0001342845	9.672271e-05	0.0001842818	0.0001325029	0.000103915	9.007135e-05	0.0001435066	0.000137883
804.496	0	0.01189892	0.006270152	0.02738712	0.02019306	0.004110925	0.003391193	0.003167367	0.002408352	0.02760511	0.01663354	0.01509595	0.007200965	0.002496688	0.002121298	0.00232976	0.001536105	0.00751901	0.006773713	0.008164857	0.002807936	0.002066438	0.002530734	0.002447242	0.001477173
804.497	0	0.0001279708	0.0001428773	0.0002046174	0.0001820484	0.0001738626	0.0001471385	0.0002113675	0.0001358857	0.0001615523	0.0001679491	0.0001876639	0.0002079255	0.0001329061	0.0001263909	0.0001599243	0.0001426812	0.0001083619	0.0001811819	0.0001625735	0.0001354473	0.0001218593	0.0001490262	0.0001604515	0.0001452626
804.498	0	0.0001645519	0.0001203498	0.000146025	0.0001952488	9.770002e-05	0.000124823	0.0001084933	0.0001583651	0.00015297	0.0001276926	9.911246e-05	0.0001009819	9.138042e-05	0.0001359329	0.0001095885	0.0001053022	8.328148e-05	0.0001111981	0.000105115	9.786137e-05	9.352025e-05	0.0001624278	0.0001241119	0.0001310626
804.594	0	0.0002327677	0.0001361223	7.365071e-05	0.0001765085	0.0001280853	9.844237e-05	0.0001037587	0.0001373525	0.0001686416	0.0001066749	0.0001507877	0.0001413107	9.637281e-05	9.987065e-05	0.0001411368	0.0001611071	0.0001516391	6.844596e-05	0.0001482237	0.0001796975	0.0001071385	0.0001001675	0.0001648176	0.0001418989
804.595	0	0.008236545	0.004716507	0.02169294	0.01636995	0.002495838	0.001690318	0.001345989	0.0008590178	0.02208985	0.01413265	0.01129518	0.005280181	0.0006003898	0.0004759124	0.0005543867	0.0003477891	0.005097948	0.004751808	0.005568884	0.00132866	0.0003947444	0.0008145196	0.0008155892	0.0002886001
804.596	0	0.0001462091	0.0001406067	0.0001512324	0.0001250033	0.0001348383	0.0001018231	0.0001482687	0.0001023436	0.0001191273	0.0001069895	0.000175231	9.969668e-05	0.0001119276	0.0001143623	9.955976e-05	9.39886e-05	0.0001485107	0.0001455316	0.000214449	0.0001599639	0.0001265055	0.0001459457	0.0001162139	0.0001592875
804.597	0	0.0001169577	0.000113212	0.0001557953	0.0001580683	0.0001638149	9.661833e-05	0.0001273788	0.0001203653	0.0001548625	0.0001442098	0.0001936246	0.0001559422	0.0001203273	0.0001706062	0.0002058723	0.0001160633	0.0001444566	0.000131958	0.0001676527	0.0001403856	0.0001481435	0.0001199927	0.0001121657	0.0001623151
804.694	0	0.0002081858	0.0001660569	0.0001378381	0.0001115909	0.0001427129	9.904056e-05	0.0001616801	0.0001165565	0.0001270844	0.0001317389	0.0001758968	0.0001650407	7.430239e-05	0.0001429584	0.0001279006	0.0001684188	0.0001632433	0.0001821772	0.0001757203	0.0001400335	0.000175315	0.0001342448	0.0001714044	0.0001654206
804.695	0	0.006698687	0.0039759	0.01739461	0.0133605	0.001920255	0.00128547	0.001131843	0.0007242	0.01755154	0.01113647	0.009564401	0.004604175	0.0004469377	0.0003888967	0.0004656495	0.0002657587	0.004036691	0.004150822	0.004698645	0.001450244	0.0002397815	0.0006234987	0.0006912091	0.0002700433
804.696	0	0.0001707563	0.0001562626	0.0001455494	0.0001214731	0.0001160288	0.0001117816	7.479615e-05	0.000147115	0.0001461932	0.0001437176	0.0001122883	0.0001007697	0.0001553549	0.000111094	0.0001687158	7.187817e-05	9.9745e-05	0.0001038712	9.379237e-05	0.0001439725	0.0001435737	9.591385e-05	0.000155295	0.0001600293
804.697	0	0.0001118144	0.0001847551	0.000118378	0.0001960524	0.0001476947	0.0001039005	0.000181825	0.0001498353	0.0001333105	0.0001554092	0.0001873499	0.0001744858	0.0001645461	0.0001480584	0.0001060492	0.0001027288	0.0001311673	0.0001673385	0.0001220878	8.557031e-05	0.0001106095	0.0001066854	0.0001361569	8.42847e-05
804.794	0	0.0001785963	0.0001892717	0.0001517273	0.0001359551	0.0001000046	0.0001434125	0.0001811865	0.0001188591	0.0001448429	0.0001403948	0.0001816435	9.007933e-05	0.0001132847	0.0001073154	0.0001190802	0.0001393737	0.0001346218	0.0001034266	0.0001618191	0.0001754037	0.0001291873	0.0001093867	9.637656e-05	0.0001583591
804.795	0	0.007541901	0.004489491	0.02001269	0.01562028	0.002147576	0.001567946	0.00133529	0.0008119006	0.0198455	0.01286284	0.01112769	0.005666509	0.0003763325	0.0004563382	0.0005208622	0.0002641336	0.004371653	0.004522547	0.004453918	0.001655258	0.0003618401	0.0006742271	0.0007064477	0.0003367925
804.796	0	0.0001136702	0.0001363069	0.0001381876	0.0001982174	0.0001177174	0.0001285748	0.0001674925	0.0001089734	0.0001283431	0.0001031965	0.0001370536	0.0001411931	0.0001262432	9.669388e-05	0.0001097239	0.0001850824	0.0001049895	0.0001380713	0.0001361381	0.0001395529	0.0001589249	0.0001406988	0.0001552018	0.0001538319
804.797	0	0.0001114214	0.0001898222	0.0001689969	0.0001691317	8.61258e-05	0.0001343412	0.0001161047	0.0001308531	0.0001626552	0.0001145247	9.332541e-05	0.0001599338	0.000148498	0.0001510307	0.0001163743	0.000140161	5.79997e-05	9.698645e-05	9.791099e-05	0.0001451846	9.128325e-05	0.0001202823	0.0001329127	0.0001699779
804.893	0	0.0001651423	0.0001308876	0.0001646389	0.0001178879	0.0001316437	0.0001058393	0.0001307459	0.0001501933	0.0001709066	0.0001008767	0.000149582	0.0001351181	0.0001405435	0.0001786203	0.0001715127	0.0001421959	0.0001579303	0.0002032668	0.0001530655	0.0002103971	0.0001281401	0.000164447	0.0001347106	0.0001022612
804.894	0	0.01383715	0.01063875	0.0266055	0.02151929	0.006588432	0.005581515	0.005290658	0.004866018	0.02652756	0.01622446	0.01647244	0.01174502	0.00494135	0.004730735	0.004772242	0.004121314	0.01060899	0.01060017	0.009513452	0.006671914	0.004947851	0.00541014	0.005113403	0.003658322
804.894	0	0.0001063835	0.0001625564	0.0001414557	0.0001435776	0.0001479289	0.0001868768	0.0001956046	0.0001204661	0.0001830624	0.0001804618	0.0001820216	0.0001961922	0.0001239966	0.0001105103	0.0001274087	0.0001900148	0.0001442404	0.0001400411	0.0001239484	0.0001444873	0.0002017049	0.0001421319	0.0001248596	0.0001274588
804.894	0	0.0001812571	6.75283e-05	0.000191363	0.0002015541	0.0001434989	8.657651e-05	0.0001041677	0.0002064519	0.0001709268	0.0001163951	0.0001052668	0.0001099301	9.231188e-05	0.0001213847	0.0001096535	8.609291e-05	8.759938e-05	0.0001810147	0.0001438853	0.0001073014	0.000130946	0.0001575669	0.0001517569	0.0001011613
804.995	0	0.0002243794	0.0001656858	0.0001040606	0.0001157955	0.0001071736	0.0001745291	0.0001092123	0.0001454662	0.0001526743	0.0001062893	9.3422e-05	0.0001827151	0.0001241989	0.0001048339	0.0001304926	0.0001312652	0.0002259682	0.0002023052	0.0001364855	0.0001754154	0.0001674662	0.0001244275	0.0001619602	0.0001371811
804.996	0	0.02805877	0.02507128	0.03977303	0.03413564	0.01383401	0.01248089	0.01271181	0.01174142	0.04021829	0.02450822	0.02903483	0.02445958	0.01148316	0.01152839	0.01131173	0.009516859	0.02481766	0.02472619	0.02269056	0.01764862	0.01218209	0.01248676	0.01208092	0.008829421
804.996	0	0.0001217604	0.0001929443	0.0001286705	0.000185877	0.0001107318	0.0001589554	8.71396e-05	0.0001575336	0.0001550571	7.210691e-05	0.0001125436	0.0001677608	0.0001149251	0.0001159127	0.0001560015	0.0001324108	0.000100595	0.0001197767	0.000160998	9.281451e-05	0.0001700809	0.0001351093	0.0002099183	0.0001550887
804.997	0	6.514652e-05	9.163609e-05	0.0001697264	0.0001462325	0.0001132494	0.0001327429	0.0001490675	0.0001447598	0.0001506818	0.0001648025	0.0001807918	0.0001165528	0.000109818	0.000102882	0.0001329859	0.000133642	0.0001277702	0.000174544	0.0001182585	0.0002396566	0.0001560808	0.0001588479	0.0001123665	0.0002112137
805.093	0	0.0002245635	0.0001704815	0.0001121048	0.0001863764	0.0001395107	0.0001369129	0.0001343288	0.0001856024	0.0001668033	0.0001575853	0.0001513986	0.0001575371	0.0001239257	9.225522e-05	0.0001148237	0.0001113894	9.126165e-05	0.0001423692	0.0001779495	0.0001677115	0.0001409077	0.0001240001	0.0001740386	0.0001520651
805.094	0	0.02612728	0.0235651	0.03616594	0.0307663	0.01317581	0.01167581	0.01214192	0.01127364	0.03654372	0.02136153	0.02715546	0.02236631	0.01149647	0.01138695	0.01132275	0.009511723	0.02313614	0.02268903	0.02068508	0.01638268	0.01127254	0.01152736	0.0111728	0.008158263
805.094	0	0.0001666673	0.0001169723	0.000135415	0.0002142519	0.0001379415	0.0001412365	0.0001536343	0.0002001666	0.0002003771	0.0001103648	0.0001244839	0.0001307377	0.0001643622	0.0001324572	0.0001436916	0.0001890147	0.0001291589	0.000174338	0.000144676	0.000157619	0.0001566369	0.0001570735	0.0001996099	0.000164227
805.094	0	0.000147676	9.642759e-05	0.0001855089	0.0001412487	0.0001472915	0.0001660284	0.0001756573	0.000132085	0.0001636888	0.0001387525	0.0002328746	0.0001206249	0.0001113682	0.0001088977	0.0001518946	0.0001269711	0.0001826724	0.0001681723	0.0001065085	0.0001771584	0.0001403391	0.0001545892	0.0001188504	0.0001297927
805.194	0	0.000360054	0.0002477337	0.0002778532	0.000176905	0.0002133821	8.617611e-05	0.0001267147	0.000111703	0.0002406281	0.0001739168	0.0001996653	0.0001252013	0.0001279218	0.0001979158	0.0001110568	0.0001593855	0.0001966403	0.0002564737	0.0001771467	0.0002449261	9.437809e-05	0.000115613	0.0001019255	0.000174372
805.195	0	0.08160649	0.07814122	0.09485396	0.08491215	0.02844454	0.02616038	0.02786017	0.02588661	0.09654914	0.0699032	0.08250501	0.0709257	0.02083402	0.02080874	0.02088012	0.01754352	0.07573465	0.07470124	0.07000398	0.05553137	0.02288872	0.02310585	0.02198572	0.01606127
805.196	0	0.0002207414	0.0001773622	0.0002595096	0.0002459354	0.0001164073	9.994195e-05	0.0001897176	0.0001811863	0.0002609653	0.000151602	0.0002534873	0.0002236082	0.0001585533	9.041106e-05	0.0001493514	0.0001954837	0.0001522794	0.000205935	0.0001315377	0.0001978518	0.0001068586	0.0001188662	0.0001691171	0.0001392731
805.197	0	0.0001504095	0.0002947604	0.0002063217	0.000196351	0.0001237062	0.0002170948	0.0001281653	0.0001153086	0.0002274353	0.0002362192	0.0002639819	0.0002136591	0.0001406554	0.000151029	0.0001375806	0.000141732	0.0002105037	0.0001739107	0.0002064071	0.0001650347	0.0001832968	0.000150893	0.0001230439	0.0001437788
805.294	0	0.0003216115	0.000272446	0.0003348959	0.0003805953	0.0001165856	0.0001488079	0.0001475954	0.0001423085	0.0003058948	0.0002873956	0.0002869455	0.0002434241	0.0001333777	0.000147424	0.0001836007	0.0001534931	0.0002606739	0.0002791179	0.0002708246	0.0001640139	0.000117308	0.0001464291	0.0001788473	0.0001307883
805.296	0	0.1076073	0.1035813	0.121659	0.109569	0.03717729	0.03535641	0.03701647	0.0344866	0.1215307	0.09041389	0.1062504	0.09158243	0.02701433	0.0273385	0.02748377	0.0232259	0.09796353	0.09694128	0.09147264	0.07251346	0.03162545	0.03175979	0.03046085	0.02272145
805.296	0	0.0003252431	0.0003216168	0.0003130376	0.0002665809	0.0001348392	0.0001537122	0.000168463	0.0002075756	0.0002849414	0.0002358652	0.0002628762	0.0003112522	0.000137098	0.0001031038	0.0001370694	0.0001656303	0.000194316	0.0001910204	0.0002025895	0.0002239172	0.0001332369	0.0001695662	0.0001780217	0.0002145195
805.297	0	0.0002403994	0.0002981381	0.0003276524	0.0002930571	0.000153951	0.0001191922	0.0001863979	0.0001685483	0.0002963909	0.0002021525	0.000276729	0.0002241409	0.0001234065	0.0002037611	0.0002031829	9.891324e-05	0.0002913569	0.0002418556	0.0002306351	0.0001929116	0.0001848745	0.0001351742	0.0001400897	0.0001869844
805.394	0	0.000300836	0.0002361715	0.0002323291	0.0001926208	0.0001402363	0.0001487236	0.000190395	0.0001553138	0.0002645685	0.0001802003	0.0002978232	0.000260287	0.0001462713	0.0001560383	0.0002486092	0.0001892362	0.0002383471	0.0003256762	0.0002277299	0.0002215044	0.0001340717	0.000157532	0.0001606671	0.0001116873
805.395	0	0.09682107	0.09332206	0.1097938	0.09867959	0.03388549	0.03180805	0.03305798	0.03051986	0.1108356	0.08134843	0.09678277	0.0830332	0.03243824	0.03223442	0.03183327	0.0262951	0.08874679	0.08795718	0.08341462	0.06555489	0.03316028	0.03355433	0.03243625	0.02428261
805.396	0	0.0002762019	0.0002478613	0.0002691081	0.0002579735	0.0001478327	0.0001619972	0.000113002	0.0001647866	0.0003412357	0.0001636913	0.0002232655	0.0002397934	0.0002167785	0.0001248181	0.0001619872	0.0002241663	0.0002972854	0.000252106	0.0002423903	0.0002455929	0.0001639085	0.0002158883	0.0002185386	0.0002361121
805.397	0	0.0002077832	0.0002254391	0.0003186916	0.0003313589	0.000129392	9.669733e-05	0.000132184	0.0001679577	0.0002326931	0.00017011	0.0001935	0.0002265648	9.766806e-05	0.0001418084	0.0001451644	0.0001821763	0.000282481	0.0003083323	0.0002385821	0.0002062383	0.0002248423	0.0001638338	0.0001663996	0.0001776262
805.495	0	0.0003229656	0.0002414256	0.0002572898	0.0002000586	0.000148789	0.0001301625	0.0001978991	0.000124184	0.0002331218	0.0002214589	0.0002284858	0.0001398659	0.0001169329	0.0001571096	0.0001867813	0.0001344153	0.0002090884	0.0002229046	0.0002435882	0.000152271	0.0001061224	0.0001995528	0.000138969	0.000127154
805.497	0	0.08243996	0.07889963	0.09330806	0.08353149	0.0412885	0.03925318	0.04006517	0.03644805	0.09532988	0.06800208	0.08249854	0.07045643	0.03827567	0.03796108	0.03738567	0.03127668	0.07589132	0.07542319	0.07213249	0.05649436	0.03871049	0.03891662	0.03734802	0.0278517
805.497	0	0.0002198273	0.00014161	0.0002821037	0.0002212236	0.0002018081	0.0001795211	0.0001280343	0.0002025647	0.000237936	0.0001524373	0.0001505359	0.0002536668	0.0001601398	0.0001444225	0.0001292594	0.0001506412	0.0001768695	0.0001855561	0.0002098016	0.000176461	0.0001427797	0.0001356268	0.0001716649	0.000182521
805.498	0	0.0002358676	0.0001848236	0.0002224378	0.000204677	0.0001959102	0.0001192237	0.0001109839	0.0001201308	0.0001880185	0.0002219946	0.000216298	0.0001954461	0.0001808999	0.0001305645	0.0002214217	0.0001862226	0.0002899638	0.0001640642	0.000210393	0.0001356741	0.0001608907	0.0001036174	0.0002089349	0.0001421666
805.594	0	0.0003093328	0.0003209749	0.0002399096	0.0002952498	0.0001588695	0.0001462246	0.0001687177	0.0001780246	0.0002743998	0.0001728167	0.000223581	0.0002294649	0.0001391213	0.0001257998	0.0001601636	0.00012907	0.0002297164	0.0002448822	0.0002466263	0.0001700642	0.0001592648	0.0001322428	0.0001437682	0.0001281025
805.595	0	0.09342889	0.08893294	0.1059022	0.09462577	0.03373213	0.03090277	0.03258762	0.02994136	0.1073965	0.07219955	0.09153225	0.07743372	0.03151094	0.03137672	0.03114851	0.02604557	0.08370142	0.08398904	0.08075889	0.06329706	0.03014148	0.03084112	0.03014249	0.0228447
805.596	0	0.000203293	0.000227408	0.0002433523	0.0002114849	0.0001579779	0.0001316136	0.0001667515	0.0001932763	0.0002653057	0.000164202	0.0002250149	0.0002421983	9.395409e-05	0.0002347201	0.0001295693	0.0001500848	0.0002215989	0.0003090738	0.0001878958	0.0002039489	0.0001525328	0.0001944035	0.0001741243	0.0001320115
805.597	0	0.0002098069	0.0002227696	0.0002807242	0.0002635644	0.0001518758	0.0001647015	0.0001830191	0.0001252498	0.0002422317	0.000276425	0.0002525995	0.0002296185	0.0001406688	0.0002014432	9.512061e-05	0.0001755236	0.0002520246	0.0002710196	0.0001843959	0.0002150035	0.00013459	0.0002060942	0.0001711605	0.0001290877
805.694	0	0.0003137612	0.0001689813	0.0002248927	0.0002508506	0.0001469939	0.0001056044	0.0001882018	0.0001966386	0.0001806158	0.0001754862	0.0002844355	0.0002323865	0.0001509088	0.0001769395	0.0001143914	0.0001441227	0.0001914612	0.000231921	0.0002576212	0.0001744463	0.0001445451	0.0001246493	0.0001844881	0.0001428577
805.695	0	0.07535779	0.07056273	0.0893395	0.07884668	0.02673647	0.02374161	0.02551618	0.02332834	0.0908625	0.05293866	0.07462427	0.06250209	0.02358141	0.02306817	0.022826	0.01886514	0.06589101	0.06637795	0.0641339	0.04992254	0.02304595	0.0233002	0.02251248	0.01669142
805.696	0	0.000195128	0.0002104741	0.000273688	0.0002467814	0.0001169916	0.0001332106	0.0001899869	0.0002074139	0.0002176411	0.0001746754	0.0001937144	0.0002304893	0.0001164551	0.0001700626	0.0001108059	9.227434e-05	0.0001438809	0.0001654315	0.0002386103	0.0001324064	9.850393e-05	0.0001452642	0.000187637	0.0001965432
805.697	0	0.0002107793	0.0002206337	0.0002624917	0.0002787818	0.0001746505	8.015262e-05	0.0002226384	0.0001130951	0.0002763056	0.0001272104	0.0002163198	0.0001928308	0.0001468119	0.0001368859	0.0001859041	0.0001686897	0.0001780679	0.0002098962	0.0002086609	0.0002674609	0.0001637095	0.0001375158	0.0001593725	0.0001745811
805.793	0	0.0002366432	0.0002205091	0.0002102135	0.0001896012	0.0002042497	0.0001736197	0.0001418268	0.0001796725	0.0002504817	0.0001710194	0.0001624511	0.0001876227	0.000151762	0.0001675505	0.000137079	0.0001002544	0.0001451528	0.0001567922	0.0001975572	0.0001751433	0.0001909496	0.0001205682	0.0001974543	0.0001898135
805.794	0	0.04253727	0.03729453	0.05684237	0.04872606	0.01821201	0.01580929	0.01670925	0.01532577	0.05651066	0.02160692	0.0413116	0.03331067	0.01430064	0.0138216	0.01360402	0.01134103	0.03286271	0.03399819	0.03299893	0.02532072	0.0156651	0.01602597	0.01524301	0.01118823
805.794	0	0.0001875763	0.0001771361	0.0002358626	0.0001774748	0.0001480334	0.0001647727	0.0001319966	0.0002134293	0.0001332592	0.0001282049	0.0001853894	8.297917e-05	9.898571e-05	0.0001504926	0.0001458135	0.000131639	0.0001176983	0.0002074617	0.0001388043	0.0001247051	8.75808e-05	0.000155411	0.0001732108	0.0001218121
805.794	0	0.0001741469	0.0001719649	0.0002444431	0.0002389934	0.0001050017	0.0001270721	0.0001483509	0.000151477	0.0001896373	0.0001163864	0.0001901289	0.0001380187	0.0001576861	0.0001241491	0.0001020598	0.0001096745	0.0001032736	0.0002556368	0.0002689447	0.0001276324	8.637895e-05	0.0002182421	0.000321595	0.0001025425
805.894	0	0.0001752883	0.0002331373	0.0001267518	0.0001611899	0.0001098955	0.000175058	0.000138818	0.0001481684	0.0001241625	0.0001508554	0.0002004704	0.0001957346	7.76339e-05	0.0001496095	0.0001753727	0.0002000699	0.0001099645	0.0001051825	0.0001278587	0.0001654623	0.0001333347	0.000125217	0.0001009831	0.0001210599
805.895	0	0.01421596	0.008179454	0.02898778	0.02348529	0.006356416	0.005293336	0.004863438	0.004487176	0.02978225	0.01703247	0.0160808	0.01041044	0.004793884	0.004387232	0.00421592	0.003583701	0.00785619	0.008553358	0.007852307	0.005198874	0.00424287	0.004787786	0.004529227	0.002993775
805.896	0	0.0001560169	0.0001494182	0.0001388073	0.0001599708	0.0001353762	0.0001292922	0.0001598565	0.0001900827	0.0001644395	7.791395e-05	0.00012448	0.0001376122	0.00016211	0.00012807	0.0001568616	0.0001405652	0.0001158405	0.0001565433	0.0001816879	0.0001389898	0.0001484337	0.0001618189	0.0001284098	0.0001397484
805.897	0	0.0001197133	9.459662e-05	0.0001421921	0.0001290816	0.0001130694	0.0001049805	8.121722e-05	0.0001198754	0.0001218761	9.176452e-05	0.000113366	0.0001538401	9.557577e-05	9.360638e-05	0.0001649942	0.0001267699	0.0001559148	0.0001161867	0.0001161592	0.0001584749	0.0001147788	0.0001308764	0.000126264	0.0001187785
805.994	0	0.0002168104	0.0001953065	0.000241374	0.0001456404	0.0001318909	0.0001265485	0.0001080663	0.0001409508	0.000196913	0.0001649525	0.0001697673	0.0002253386	0.000113386	0.0001275714	0.0001636626	0.0001564804	0.0001674543	0.0001706573	0.0001136175	0.000177193	0.000109246	0.0001802856	0.0001048505	0.0001743934
805.995	0	0.04635916	0.03565913	0.05698541	0.05538115	0.01681363	0.01532804	0.01504644	0.01415268	0.06427456	0.05162365	0.04698474	0.03932846	0.0152846	0.01498578	0.01481191	0.0125988	0.04173261	0.04039662	0.03981408	0.02855977	0.01396042	0.01484753	0.01402518	0.0107027
805.996	0	0.0001239153	0.000191283	0.0001649625	0.0002306036	0.0001189522	0.0001604372	7.177186e-05	0.0001841862	0.0001848068	0.0002184909	0.0001214767	0.0001637447	0.0001212795	0.0001015891	0.0001587792	0.0002032299	0.0001795144	0.0001294386	0.0001585888	0.0001872346	0.0001450982	0.000104382	0.000120311	0.0001567987
805.997	0	0.0001197206	9.230539e-05	0.0001275879	0.0002124705	7.584123e-05	0.0001233457	0.0001198175	0.0001403829	0.0001986297	0.0001556324	0.0001819157	0.000159157	0.0001488642	9.038705e-05	0.0001456369	0.0001455074	0.0001344682	0.0001927179	0.000162811	0.000211459	0.0001051776	0.000137922	0.000145607	0.0001175696
806.095	0	0.0003074316	0.0001438722	0.0002368835	0.000197452	0.0001424045	0.0001483135	0.0001486662	0.000107657	0.000207726	0.0001765539	0.0002016322	0.000182866	0.000112078	0.0001033566	0.0001246137	0.0001023015	0.0002488664	0.0002025027	0.0001966761	0.0001339668	0.0001507128	0.000154467	0.0001548966	0.0001242982
806.095	0	0.07277377	0.06244446	0.08193408	0.08102834	0.02330324	0.02237647	0.02290414	0.02176716	0.09090386	0.07736682	0.07392805	0.06300466	0.01858492	0.01871627	0.01890651	0.01645055	0.06741975	0.06559616	0.06493761	0.04881189	0.01911479	0.02014128	0.01979957	0.01496032
806.096	0	0.0001683654	0.000193111	0.0002308827	0.0002332794	0.0001459874	0.0001110007	0.0001540353	0.0002219921	0.0002707345	0.0001992529	0.0001587278	0.0002351512	0.00017033	0.0001221105	0.0001270085	0.0001867557	0.0001491155	0.0001548432	0.0001843733	0.0002098866	0.000103952	0.0001581511	0.0001467614	0.0001558027
806.097	0	0.000160929	0.0001944041	0.000186413	0.0002088629	0.0001190807	0.0001377813	0.000202021	0.0001546138	0.0003021303	0.000169436	0.0002338831	0.0001965753	0.0001647507	0.0001137482	0.0001596534	0.000125384	0.0001980889	0.0002065327	0.000283914	0.0001903069	0.000126517	0.0001127977	0.0001834763	0.0001271344
806.194	0	0.0003119566	0.0002212941	0.0003046504	0.0003261531	0.0001605209	0.0001231514	0.0001199325	0.0002097381	0.000320993	0.0001854671	0.0002030246	0.0002216235	0.000151099	0.0001508692	0.0001264534	0.0001421528	0.0003242931	0.0002907858	0.0002304961	0.0001840248	0.0001368699	0.0001870981	0.000135064	0.0001377082
806.195	0	0.09247962	0.0828655	0.101971	0.09960458	0.0294308	0.02926314	0.03034454	0.02867187	0.1095332	0.09553837	0.09392199	0.08024215	0.02070355	0.02153511	0.02265553	0.01980572	0.08447354	0.08236096	0.08132711	0.06237402	0.02337123	0.02412458	0.02370483	0.01771165
806.196	0	0.000219905	0.000240867	0.0002755802	0.0002877569	0.0001068679	0.0001623242	0.0001631929	0.000169889	0.000279294	0.0002688232	0.0001876384	0.0001614315	0.0001206342	9.234728e-05	0.0001732258	8.359992e-05	0.0001541817	0.0001768974	0.0002927493	0.0001545618	0.0001295418	0.0001617993	0.0001387748	0.000164909
806.197	0	0.0001693753	0.0002542545	0.0002633035	0.0002266368	0.0001339021	0.0001172347	0.0001528646	0.0001761434	0.0002911915	0.0002181547	0.0002459459	0.0002386614	0.0001431964	8.75662e-05	0.0001462181	9.90977e-05	0.0001796691	0.0002201648	0.000254388	0.0001600286	0.0001518322	0.000182116	0.0001525972	0.0001067613
806.295	0	0.0002996143	0.000239871	0.0003263193	0.0002305164	0.0001864756	0.0001482897	0.0001296637	0.000158489	0.000362889	0.0002230767	0.0002292927	0.0002384799	0.0001228485	8.795871e-05	0.000106338	0.0001772602	0.0002680414	0.0002424039	0.000329128	0.0002021138	8.978982e-05	0.0001335843	0.0001384721	0.0001166577
806.296	0	0.106199	0.09735101	0.1162443	0.1116416	0.03405278	0.0342414	0.03582933	0.03378809	0.1230462	0.1083656	0.1089438	0.09295107	0.02391786	0.02589749	0.0276241	0.02452574	0.09615722	0.09468269	0.09292664	0.07268665	0.02376939	0.02437459	0.02402284	0.01805326
806.296	0	0.0002060123	0.0002965691	0.0001851239	0.0002770638	0.000151273	0.0001409392	0.000162883	0.0001947405	0.0002717649	0.0002686103	0.0003190494	0.0002590343	0.0001211811	0.0001201606	0.0001024593	0.000156518	0.0003072028	0.0002761744	0.0002589482	0.0002130265	0.0001501064	0.0001173109	0.0001853085	0.0001613687
806.297	0	0.0003096001	0.0002843022	0.0001908165	0.0002607554	0.0001616003	0.0001300876	0.0002569418	0.000148394	0.0002942814	0.0002950583	0.0003650392	0.0002538931	0.0001415257	0.0001579858	0.0001377521	0.0001552146	0.0002223922	0.0002794468	0.0001942471	0.000251303	0.000162524	0.000108184	0.0001588504	0.0001632837
806.394	0	0.000378287	0.0002477057	0.0003031362	0.00031916	0.0001450527	0.0001762207	0.0001189786	0.000162965	0.0003501158	0.0002926746	0.0001823147	0.000289718	0.0001495057	0.0001396114	0.0001653637	0.000189197	0.0003681471	0.0002909326	0.0003402148	0.0002971135	0.0001619854	0.0001527328	0.0002172117	0.0001511761
806.395	0	0.1215747	0.1130676	0.1329524	0.1264508	0.03477002	0.03473068	0.03638756	0.03407726	0.1390554	0.1221405	0.1244609	0.1059701	0.02569607	0.02795594	0.02981935	0.02641743	0.1113069	0.1109283	0.1082962	0.08577416	0.02280398	0.02345155	0.02334649	0.01790824
806.396	0	0.0002463898	0.0002652531	0.0003220683	0.0003444819	0.0001709319	0.0001796557	0.0001330179	0.0001788998	0.0003477458	0.0002556554	0.0002247022	0.0001917786	0.0001860548	0.0001704993	0.0001640673	0.0001479516	0.0002747317	0.0002364109	0.0002696014	0.0002405988	0.0002044251	0.0001351939	0.0001905915	0.0001097611
806.397	0	0.0002899078	0.0002476343	0.0002693272	0.0003276002	0.0001260239	0.0001496815	0.0001630204	0.000158756	0.0004083763	0.0002496582	0.0002731667	0.0003072404	0.0001693633	0.0001864471	0.0002125843	0.0001227074	0.0002768314	0.0002590236	0.0003220188	0.0002427218	0.0001190743	0.0001253982	0.0001411372	0.000109304
806.495	0	0.0003462461	0.0002958863	0.0003366898	0.000302206	0.0001265552	0.0001775937	0.000159225	0.00017703	0.0003450774	0.0002886162	0.000370608	0.0003001398	0.0001253711	7.864207e-05	0.0001515867	0.0001451208	0.0003114144	0.000310113	0.0003381094	0.0002634827	0.0001422968	0.0001674262	0.0001869559	9.173614e-05
806.496	0	0.1239383	0.1157661	0.1351876	0.127197	0.03349466	0.03322286	0.03495652	0.03263107	0.1399668	0.1213197	0.1250736	0.1062251	0.02599234	0.02777555	0.02915979	0.02544867	0.1134108	0.1136597	0.1096868	0.08735199	0.02274738	0.0234511	0.02339253	0.01780623
806.497	0	0.0003389472	0.0002406782	0.0002413899	0.0002988086	0.0001893522	0.0002065539	0.0001744145	0.0001720287	0.000316995	0.0003599619	0.0002695011	0.0002399552	0.0001387375	0.0001357777	0.0001603215	0.0001121972	0.0002969933	0.0003201282	0.0002905334	0.0001798711	0.0001070761	0.0001957051	0.0001442099	0.0001783081
806.499	0	0.0003017858	0.0002288831	0.0003020233	0.0002885776	0.000214883	0.0001148124	0.0001672005	0.0001480142	0.0004155943	0.0002631989	0.000369813	0.0001911497	0.0001189927	0.0001583906	0.0001565306	0.0001614326	0.0003421015	0.000272765	0.000307306	0.0002380779	0.0001105877	9.763505e-05	0.0001666189	0.000154532
806.595	0	0.0004114583	0.0002154792	0.0003135194	0.0003373028	0.0001649523	0.0001611601	0.0002146697	0.0001802587	0.0003163008	0.0002370458	0.0003673845	0.0002917556	0.0001368807	0.0001920642	0.0001639425	0.0001799546	0.0002842989	0.0003635744	0.000222056	0.0002810463	0.0001259413	0.000128175	0.0001407056	0.0001397968
806.596	0	0.1164535	0.1091187	0.1283028	0.1202725	0.0341611	0.03355357	0.03522342	0.03293265	0.1317306	0.1117785	0.1170191	0.09935974	0.02552081	0.02676614	0.02730729	0.02374667	0.1061282	0.1074061	0.1026023	0.0824905	0.02618395	0.02648763	0.02575832	0.01892693
806.597	0	0.0002826674	0.0002556736	0.0003861446	0.0002805845	0.0001811741	0.0001324746	0.0001889554	0.0001977083	0.0002698609	0.0002573507	0.0002798084	0.0002727216	9.387169e-05	0.0001431627	0.0001902118	0.0002082351	0.000305156	0.0001799296	0.0003130122	0.0002266902	0.0001623534	0.0001171121	0.000127541	0.0001468835
806.597	0	0.0002991737	0.0002966747	0.000320538	0.0002746005	0.0001112707	0.0001555385	0.00016549	0.0001542579	0.0003033084	0.0003120336	0.0003623623	0.0002719022	0.0001516343	0.0001664421	0.0001841226	0.0001533652	0.0002988392	0.0003091705	0.0002706157	0.00026717	0.0001535572	0.0001544853	0.0001440761	8.936553e-05
806.713	0	0.0002922473	0.0001631216	0.0002885464	0.000238876	0.0001142402	0.0001427541	0.0001157496	0.0001584201	0.0002853993	0.000227781	0.0002890863	0.0002371233	9.719378e-05	0.0001566052	0.0001428711	0.0001376731	0.000269579	0.0002781826	0.0002337992	0.0002598511	0.0001344834	0.0001267269	0.0001046816	0.000160613
806.713	0	0.108628	0.1015774	0.1212127	0.1127039	0.03713787	0.03639109	0.03771715	0.03503735	0.1245359	0.1030731	0.1096108	0.09315597	0.0246023	0.02632496	0.02742833	0.02415758	0.09521506	0.097771	0.09258403	0.07482919	0.02606633	0.02582894	0.02470697	0.01784451
806.714	0	0.0002882148	0.000245695	0.000261791	0.0003474437	0.0001309671	0.0001683797	0.0001804312	0.0001448694	0.0002768726	0.0003256311	0.0002807407	0.0001996145	0.0001675322	0.0001490861	0.0001369787	0.0001030302	0.0002587968	0.0002256477	0.0002213382	0.0001825779	0.0001175087	0.0001733328	0.000133099	0.0001145264
806.714	0	0.0002720213	0.0002694082	0.0003115039	0.0002663945	0.0001621186	0.0001063288	0.0001833644	0.0001461654	0.0003466968	0.000216188	0.0003296648	0.0001892092	0.0001498901	0.0001751713	0.0001373343	0.0001778631	0.0003100084	0.0002578376	0.0002223016	0.0002325159	0.0001568723	0.0001485574	0.0001327493	0.000136293
806.813	0	0.0003504273	0.0001914507	0.0002823157	0.0003277887	0.0001638665	0.0001431019	9.346898e-05	0.0001511293	0.0002879003	0.000283167	0.0002579333	0.0001589562	0.0001371189	9.579999e-05	0.0001844466	0.0001720592	0.0002416679	0.000284654	0.0002527301	0.0002601494	9.493029e-05	0.0001796352	0.0002131779	0.0001944749
806.814	0	0.09836968	0.09165358	0.1137215	0.1046999	0.02976076	0.02869459	0.02950999	0.02740523	0.1163599	0.09274317	0.09953917	0.08484042	0.02313015	0.02403842	0.02410614	0.02113665	0.08751889	0.09106446	0.08583527	0.06963534	0.02391654	0.02428243	0.02381555	0.01758293
806.814	0	0.0002528309	0.0001850542	0.0003348543	0.0002346758	0.0001450883	0.0001551398	0.0001465446	0.0002361743	0.0002600408	0.0002509616	0.0002509242	0.000286792	0.0002015028	9.893398e-05	0.000137676	0.0001110028	0.0002183619	0.0002905408	0.0002415206	0.000198536	0.0001419312	0.0001146436	0.0001043324	0.0001407727
806.814	0	0.0002877075	0.0002473961	0.000281127	0.0002303204	0.0001227011	0.0001619387	0.0001313199	0.0001650114	0.0002108906	0.0002484995	0.0002400189	0.0002861908	0.0001210798	0.0002153581	0.0001929156	0.0001628384	0.0002142049	0.0002494199	0.0002876135	0.0002257972	0.0001273366	0.0001387792	0.0001351324	0.0001269069
806.894	0	0.0003068799	0.0001513528	0.0002883976	0.0002201311	0.0001410474	0.0001522558	0.0001554994	0.0001273694	0.0002425727	0.0002946465	0.0002961429	0.0001888321	0.0001340475	0.0001111048	0.0001562472	0.0001882235	0.000164551	0.0001955312	0.0001915586	0.000163635	0.0001817786	0.0001442252	0.0001169077	0.0001405205
806.895	0	0.08727371	0.08085591	0.1033191	0.09363251	0.03013572	0.02869896	0.02904691	0.02698829	0.105175	0.08124211	0.08653151	0.0746446	0.024583	0.02491454	0.02422639	0.02069902	0.07516085	0.07958449	0.07467612	0.05996489	0.02580014	0.02607649	0.02527966	0.01844127
806.896	0	0.0002295002	0.0002388961	0.0002349778	0.0002156293	0.0001641879	0.000106483	0.0001714082	0.0001381977	0.0002371115	0.0002091403	0.0002232671	0.0002217663	7.839373e-05	0.0001428149	0.0001673095	0.0001610617	0.0001776414	0.000250401	0.0002383955	0.000192858	0.0001447579	0.0001218256	0.0002096134	0.0001969306
806.897	0	0.000188124	0.0001903915	0.0002642059	0.00025425	0.0001771667	0.0001642191	0.0001174822	0.0001432516	0.0002962237	0.0001989938	0.0002588437	0.0002858274	0.0001733862	9.993956e-05	0.0001435038	0.0001481271	0.0002034036	0.0002126114	0.0003141679	0.0001444981	0.0001173157	0.0002046513	0.0001230942	0.0001435686
806.994	0	0.0002966941	0.0002280167	0.0002336759	0.0002082275	0.0001612094	0.0001576519	0.0001748723	0.0001436175	0.0002740935	0.0002451459	0.0002061432	0.0002323273	0.0001325875	0.0001461657	0.0001355936	0.0001603298	0.0001197942	0.0002171616	0.0001297609	0.0002095274	0.0001349445	0.0001223763	9.858813e-05	0.0001741043
806.995	0	0.0735173	0.06702487	0.09004175	0.07993211	0.02574101	0.02420676	0.02420142	0.02287775	0.09171725	0.0673384	0.07019293	0.06212187	0.02397946	0.02405543	0.02314994	0.0198476	0.06106233	0.06634036	0.06159598	0.04970988	0.02298432	0.02366215	0.02303158	0.01702923
806.996	0	0.0002274621	0.0001395835	0.0002453303	0.0002335153	0.0001159158	0.0001343344	0.0001532782	0.0001483328	0.0001712136	0.0001762448	0.0001791514	0.0002505272	0.000124598	0.000139604	0.0001593644	0.0001971006	0.0001810215	0.000238387	0.0001838484	0.0001374974	0.0001546879	0.00016968	0.0002055071	0.0001726184
806.997	0	0.0002164308	0.0003012759	0.0002657789	0.0001796077	0.0001274394	0.0001165431	0.000137028	0.0001492211	0.0001697849	0.0001025917	0.0001732359	0.000176524	0.0001257769	9.857149e-05	0.0001354585	0.0001739077	0.0002207766	0.0001798884	0.0001300637	0.0001419157	0.0002230133	8.96274e-05	0.0001130346	0.0001190047
807.094	0	0.0002961988	0.000228514	0.0002396066	0.0001454016	0.0001151054	0.0001142383	0.000213853	0.0002209028	0.0002634537	0.0001811734	0.000238508	0.0002508249	0.0001280094	9.372558e-05	9.323171e-05	0.0001666621	0.0001458311	0.0002179257	0.0001702648	0.0001827369	0.0001402932	0.0001138176	0.0001222585	0.0001592739
807.095	0	0.0785568	0.06559355	0.09663782	0.08898906	0.03076117	0.02338821	0.02729679	0.02880878	0.1026823	0.07291701	0.06705345	0.06973654	0.02482644	0.02315709	0.02242311	0.02111821	0.06197268	0.07515816	0.06404842	0.04967294	0.02240506	0.02633973	0.02541004	0.01665728
807.096	0	0.000204864	0.0002378453	0.0002525403	0.0002449598	0.0001003637	0.000138727	0.0001744488	0.000171721	0.0002394383	0.0001498481	0.0002388615	0.0002127967	0.0001296962	0.0001593429	0.0001561598	0.0001281276	0.000191804	0.0002065602	0.0001849008	0.0002110432	0.0001834267	0.0001210369	0.0001144649	0.000155054
807.097	0	0.0001879362	0.0002447146	0.0002645496	0.0002464418	0.0001275094	8.104161e-05	0.0001582837	0.0001845957	0.0001581115	0.0001716826	0.0001280792	0.0001717586	0.000128991	9.966831e-05	0.00014564	0.0001270301	0.0001832434	0.0002312768	0.000142053	0.0001439631	0.0001702781	0.0001758978	0.0001054216	0.0001810602
807.194	0	0.0002736819	0.0001866467	0.0003026947	0.0003412876	0.0001245522	0.0001447664	0.0001380298	0.0001256401	0.0002957332	0.0002398411	0.0001631985	0.0002759495	0.0001531439	0.0001109953	0.0001741768	0.0001845847	0.00019543	0.0002979666	0.0001840563	0.0001219406	0.000112157	0.0002363488	0.0001981263	0.0001115247
807.195	0	0.1074377	0.04637522	0.1276466	0.130129	0.04117459	0.02136183	0.02903085	0.04210117	0.1538429	0.09443991	0.06153616	0.1081044	0.03045219	0.03163605	0.01764848	0.0259274	0.08442786	0.1176034	0.06328565	0.05329793	0.01969082	0.03442281	0.03210926	0.01144967
807.196	0	0.000251124	6.653395e-05	0.0003625588	0.0002507438	9.644285e-05	0.0001003644	0.0001788669	0.0001666413	0.000239377	0.000200131	0.0002537072	0.0002081609	0.0001359231	0.0001659562	0.0001482034	0.0001778756	0.0002154478	0.0002873946	0.000191701	0.0001618132	0.0001189363	0.000162045	0.0001257265	0.0001295034
807.197	0	0.000256924	0.0001618841	0.000311082	0.0002005752	0.0001849651	0.000157311	0.000104937	0.0001788094	0.0003987976	0.0002472511	0.0001634836	0.0003518316	0.0001972994	0.0001696669	0.0001687339	0.0001281251	0.0002336224	0.0003365491	0.0001817461	0.0001293526	0.0001433799	0.0002189837	0.0001543793	0.0001337028
807.295	0	0.000362269	0.000167974	0.0003435607	0.0003265854	0.0001729671	0.0001574825	0.0001614435	0.0001696986	0.0003997504	0.0003566693	0.0001971123	0.0003723257	0.0001406821	0.0001732902	0.0001329138	0.0002017281	0.0002675893	0.000308212	0.0003237429	0.0002084444	0.0001154386	0.0001892698	0.0001929755	0.0001698202
807.296	0	0.1297751	0.04486492	0.1389518	0.154982	0.0544688	0.03373097	0.03574794	0.05324106	0.1780232	0.1178416	0.06637578	0.1250781	0.03855523	0.04234806	0.02867403	0.031018	0.1006126	0.1404668	0.08239643	0.05757631	0.02530749	0.0391056	0.04490854	0.02211405
807.296	0	0.0003189469	0.0001481268	0.0003742013	0.0002874574	0.0001768195	0.0001594047	0.0001278653	0.0001655842	0.0003863743	0.0002582225	0.0001590585	0.0002386026	0.000117614	0.000151857	0.0001620454	0.0001728602	0.0002251425	0.0003822548	0.0001922298	0.0002345117	0.0001339407	0.0002223482	0.0001644221	0.0001315873
807.297	0	0.0002965656	0.0002028188	0.0003485536	0.0004496548	0.0001204958	0.0001715781	0.0001629369	0.0002030804	0.0003502857	0.0003012826	0.0001675422	0.0002758224	0.0002001531	0.0001344669	0.0001924809	0.0001154791	0.0002885029	0.0003532914	0.0003151012	0.0001969159	0.0001211653	0.0001588071	0.0002401935	0.0001830631
807.394	0	0.0003880726	0.0002112299	0.0003409544	0.0003563802	0.0001692049	0.0001732876	0.0001343443	0.0002276751	0.0004706845	0.0003310093	0.0001547557	0.0004054935	0.0001504876	0.0001836948	0.0001508273	0.0001768125	0.000353868	0.0003319461	0.0003462156	0.0002123187	0.0001901456	0.0001561715	0.0002045143	0.0001500011
807.395	0	0.1457114	0.07077781	0.1501289	0.1713069	0.04895483	0.03396303	0.03040628	0.05103636	0.1908639	0.1361899	0.08119948	0.1335843	0.03458883	0.04101001	0.03051843	0.02775114	0.1209776	0.1560898	0.1047176	0.06902794	0.03322819	0.03991668	0.04998376	0.02953198
807.396	0	0.0003167983	0.0002074763	0.0003194537	0.0004081991	0.0001550471	0.0001680095	0.000140553	0.0001702132	0.0004304907	0.0003363779	0.000227607	0.000321885	0.0001542968	0.0001576435	0.0001475047	0.0001491074	0.0002703069	0.0003832762	0.0002563367	0.0001803992	0.0001238704	0.0001893414	0.0001634315	0.0001267406
807.397	0	0.000334802	0.0002192181	0.0003260429	0.0003866126	0.0001660703	0.0001163866	0.0002040115	0.0001674986	0.0004671806	0.0003445877	0.0002558105	0.0003408085	0.0001523702	0.0002147437	0.0001669453	0.0001444697	0.0003257265	0.0003854909	0.000274172	0.0002116665	0.0001819295	0.0001972857	0.0001976976	0.0002574725
807.495	0	0.0004198844	0.0002291399	0.0003772369	0.0004432166	0.0001416433	0.0001541018	0.0001464345	0.0001506686	0.0004741807	0.0003351949	0.000271665	0.000356786	0.0001378125	0.0001432557	0.0001907884	0.0001681863	0.000340485	0.000398329	0.0004089184	0.0002180775	0.0001457855	0.0002097218	0.0002461414	0.0001321171
807.496	0	0.1545395	0.1040553	0.1572673	0.1800537	0.04628517	0.04434628	0.04029021	0.05085822	0.1968074	0.1548535	0.1078629	0.1383877	0.04392462	0.04292133	0.04371269	0.0355792	0.1391731	0.1644417	0.1269212	0.08977136	0.0487109	0.05205565	0.05867268	0.04276538
807.496	0	0.0003383299	0.0002654386	0.0004329394	0.0003947599	0.0001407476	0.0001434619	0.0001528748	0.0001582228	0.000415111	0.0003540216	0.0002942033	0.0003269814	0.0001152586	0.0001524359	0.0001616831	0.000153731	0.0003333207	0.0003473357	0.0002224276	0.0003173279	0.0001747775	0.0001907594	0.0001689093	0.0001856944
807.497	0	0.000342008	0.0002595108	0.0004227575	0.0003491814	0.0001706544	0.00014473	0.0001331759	0.0001800869	0.0004228728	0.0004302521	0.0002119079	0.000302613	0.0001134972	0.0002546699	0.0001196435	0.0002034694	0.0003066522	0.0004199717	0.0002624573	0.0002331592	0.0001204842	0.0002563442	0.0001277481	0.0001719229
807.595	0	0.0004507531	0.0002132096	0.0004191056	0.0004959139	0.0001801513	0.0002089329	0.0001186022	0.0001703345	0.0004701766	0.0004567631	0.000311832	0.0003478958	0.0001374146	0.0001632051	0.0001929322	0.0001614072	0.0003302988	0.000447134	0.0003888586	0.0003034806	7.403656e-05	0.0002211717	0.0001817111	0.0001530388
807.595	0	0.160411	0.1134692	0.184269	0.2190212	0.05048388	0.04737535	0.03488674	0.0422368	0.2359827	0.1973359	0.134444	0.1435244	0.04871464	0.04310146	0.04172782	0.03440029	0.1516856	0.1767081	0.13811	0.1038267	0.03448747	0.04798955	0.05610051	0.03982245
807.596	0	0.0004194059	0.0003699962	0.0005069872	0.000491174	0.001722982	0.002079466	0.0008611186	0.0007702029	0.0007727378	0.0007303961	0.0005265801	0.0005532281	0.0007719087	0.0005792124	0.0005336005	0.0007501222	0.0009607589	0.0009513998	0.001040413	0.0007579464	0.002756856	0.003133252	0.00288801	0.002543037
807.597	0	0.0005192052	0.0003723751	0.0006884688	0.000500194	0.0007624598	0.0009357424	0.001368559	0.001082404	0.0007861494	0.0005498075	0.0005362263	0.0004764215	0.001418305	0.001290598	0.0007167555	0.0005840012	0.0005758726	0.0004661649	0.0004150225	0.0003191517	0.0008089359	0.0008491507	0.0007983638	0.0005803537
807.694	0	0.0004678487	0.0003632501	0.0003307507	0.000388599	0.0004812098	0.0004502288	0.0001781966	0.000224115	0.0004488587	0.0003798262	0.0003625487	0.0003506338	0.0002123409	0.0001493064	0.0001755659	0.0002222518	0.0006028411	0.0003113145	0.0002366785	0.0003120943	0.0007020143	0.0004831838	0.0004820412	0.0004872883
807.695	0	0.128422	0.1104766	0.1388785	0.1490237	0.03421853	0.03128037	0.03049918	0.03196529	0.1566091	0.1414324	0.1202018	0.1104088	0.04059374	0.03952246	0.0360483	0.02968734	0.12574	0.1346823	0.1224179	0.09244645	0.03789736	0.04262155	0.04382673	0.03217351
807.696	0	0.1080311	0.1150648	0.1098601	0.09097127	0.3527667	0.4172495	0.09478009	0.1651282	0.1170615	0.08540785	0.09943986	0.1049734	0.1198748	0.1528568	0.1628912	0.1300623	0.2176879	0.1515878	0.1686793	0.127792	0.5201507	0.3761279	0.4193933	0.4852796
807.697	0	0.000532702	0.0005450319	0.0005485374	0.0005521377	0.0008561305	0.002841191	0.007984072	0.004932026	0.0005749938	0.0005487779	0.0008104685	0.0006141436	0.004625529	0.004526413	0.00234486	0.001821305	0.0005592161	0.0003372334	0.0003002355	0.0004432519	0.001254136	0.002354038	0.002025222	0.001946599
807.794	0	0.0002510454	0.0002809976	0.0001997683	0.0002036423	0.0007104449	0.000796259	0.0002681204	0.0002096595	0.0002062707	0.0002967282	0.000191348	0.0001912981	0.0002555266	0.0002658492	0.0002701261	0.000202325	0.0002688572	0.0002731539	0.0002768376	0.0002236156	0.00115809	0.0008634669	0.001147783	0.001037574
807.795	0	0.03256804	0.02802632	0.04071072	0.04117123	0.01710555	0.01646045	0.01641472	0.01504581	0.0442934	0.03937312	0.03487567	0.02817867	0.01600317	0.01598328	0.01586721	0.0134645	0.0305211	0.0305364	0.02827454	0.02308612	0.01546558	0.01590882	0.01563682	0.01208801
807.796	0	0.0926006	0.1825068	0.1151569	0.07369476	0.6776337	0.6933211	0.1698118	0.08372359	0.1112523	0.1031005	0.1105344	0.0903032	0.2002524	0.2032779	0.2111246	0.1898549	0.1957623	0.1963736	0.2535287	0.194244	1.120044	0.7896956	1.161648	1.036476
807.797	0	0.0003131969	0.0004418576	0.0004446111	0.00037571	0.000592981	0.002594631	0.006358774	0.004002306	0.0004503509	0.0003303221	0.0005600819	0.0004804994	0.003393817	0.003102858	0.002278708	0.001507226	0.0003132393	0.000348014	0.0003576572	0.0004104116	0.001178715	0.001557791	0.00236296	0.001791761
807.894	0	0.0002476722	0.0001468246	0.0002087591	0.0001312176	0.0008272864	0.0008863017	0.0004435797	0.0002441903	0.0002178784	0.0001812321	0.0001287673	0.0002114303	0.000314479	0.0002764309	0.0002624586	0.0003083184	0.0002721915	0.0003447085	0.0003593916	0.000292531	0.001498956	0.001227222	0.001648162	0.001307065
807.895	0	0.001222159	0.0009183427	0.001959989	0.002102198	0.001179582	0.001248719	0.0005737694	0.0004111456	0.002427242	0.002147744	0.001470408	0.00109794	0.0006944761	0.0006331826	0.0004148565	0.00040622	0.001449831	0.001360783	0.001202625	0.001199546	0.001563927	0.001188225	0.001913372	0.001461791
807.896	0	0.1136316	0.1001412	0.1206411	0.07537042	0.8217293	0.8988723	0.2859022	0.1715365	0.1069124	0.1162573	0.08841689	0.1213996	0.273752	0.2612427	0.2100019	0.2391809	0.2848577	0.2966231	0.3464396	0.2674125	1.496078	1.186495	1.746297	1.364532
807.897	0	0.0002253123	0.0004596046	0.0003968463	0.0006801623	0.0006133053	0.002507954	0.01084577	0.007121558	0.0004623368	0.0002732914	0.00102696	0.0008505798	0.006028669	0.003516876	0.003297847	0.002089766	0.0003867537	0.0004167587	0.0005690916	0.00049087	0.001293427	0.002154987	0.003578159	0.001559144
807.995	0	0.0003219404	0.0001996249	0.000167365	0.0001715506	0.0009728305	0.001123481	0.0005584386	0.0004125372	0.0001862262	0.0001930337	0.0001861645	0.0002136139	0.0003857241	0.000318374	0.0003172479	0.0003843889	0.0004018168	0.000442981	0.0004556823	0.0004198912	0.001816887	0.001604916	0.002183183	0.001640709
807.995	0	0.0006290524	0.0005533206	0.0007661488	0.0007604309	0.001100997	0.001242964	0.000609214	0.0003582775	0.00105482	0.0009876714	0.0006008912	0.000372958	0.0004306495	0.0004038762	0.000511982	0.0004620597	0.0008425471	0.0008070494	0.0007462882	0.0005786341	0.001916899	0.001666665	0.002259554	0.001643253
807.996	0	0.1143915	0.06840731	0.09992659	0.07419275	0.9094071	1.101903	0.442342	0.2945707	0.09982863	0.1675773	0.149529	0.1316406	0.262735	0.2889686	0.2949532	0.2861088	0.3569553	0.4058995	0.4476937	0.3396935	1.776605	1.602558	2.231224	1.667102
807.997	0	0.0003307733	0.0004488372	0.0004434569	0.0006372131	0.0007313852	0.002817326	0.01359921	0.009176478	0.0003478064	0.0003283881	0.001143249	0.000871985	0.00808821	0.004282494	0.003937424	0.002210651	0.0004665609	0.0005969456	0.0005582897	0.000493659	0.001259922	0.002595299	0.004176333	0.001688043
808.094	0	0.0002520034	0.000253194	0.0001323462	0.000137487	0.001015978	0.001184241	0.0005926039	0.0004451862	0.0001227773	0.0002456157	0.0001919852	0.0002975568	0.0003226321	0.0003179991	0.0003486313	0.0004131047	0.0004698358	0.0004691744	0.0005387767	0.0004414187	0.00191287	0.001752634	0.002300627	0.001735092
808.095	0	0.0002516152	0.0001717138	0.0002112691	0.0001726688	0.001008622	0.001200842	0.0005859132	0.0003981615	0.0002895251	0.0003182995	0.0002700076	0.000202036	0.0003242176	0.0004039086	0.000376923	0.0003184642	0.0004632851	0.0004194281	0.0005586353	0.0004010987	0.001922447	0.001788005	0.002348257	0.00176234
808.096	0	0.1097933	0.09448793	0.07855801	0.07607297	0.9042006	1.140747	0.4774247	0.3491734	0.09573362	0.186712	0.1661231	0.1451659	0.2559915	0.2896892	0.3080335	0.3171004	0.3736284	0.4331686	0.4657093	0.3618188	1.842466	1.789736	2.362364	1.773166
808.097	0	0.0005511669	0.0005794766	0.0004108516	0.0005182497	0.0008042283	0.003020647	0.01147852	0.008239733	0.0003827955	0.0005177518	0.001034518	0.0008297201	0.007642627	0.00441309	0.003500635	0.00181658	0.0005509334	0.0006373549	0.0005616981	0.000736529	0.001596038	0.002571954	0.004091841	0.00257624
808.194	0	0.0003386704	0.0002672166	0.0002020476	0.0001276566	0.0009701272	0.001141127	0.0005970131	0.0004024941	0.0001265574	0.0002198393	0.0002411771	0.000196503	0.0002813329	0.0003139404	0.0003288262	0.0003780405	0.0004336871	0.0004759789	0.0005319814	0.0004339189	0.00187627	0.001844586	0.002329486	0.001743443
808.195	0	0.0001850083	0.000162493	0.0002048592	0.0001765755	0.0009365124	0.001129345	0.0006051658	0.0004186324	0.0001501949	0.0002444639	0.0002612558	0.0002359187	0.0002531936	0.0003791447	0.0003245966	0.0003355459	0.0003717923	0.0003958617	0.0005082534	0.0003354107	0.001852043	0.001810078	0.002329161	0.001704988
808.196	0	0.123466	0.1333506	0.06027533	0.1151727	0.8786645	1.096196	0.4743314	0.3546795	0.1143993	0.1826484	0.1647452	0.1796334	0.2385518	0.2796387	0.2995884	0.336703	0.367663	0.4340784	0.4568951	0.375441	1.822306	1.834228	2.353327	1.771593
808.197	0	0.0005006702	0.0005721183	0.000272926	0.0004538367	0.0007519866	0.002471251	0.007676271	0.006015684	0.000437155	0.0005400966	0.0006971264	0.0007919678	0.006081212	0.004278273	0.002287685	0.001340383	0.0004809493	0.0007599263	0.0005781903	0.0006061792	0.002080181	0.002485566	0.003809768	0.003040412
808.295	0	0.000243673	0.0002331827	0.0001541814	9.740673e-05	0.0008857757	0.001159093	0.0006533514	0.0003982128	0.0001299367	0.0001787192	0.0002260344	0.0002264361	0.0002987545	0.0003451275	0.0003864653	0.0003543868	0.0004027715	0.0004175107	0.0005495183	0.0004383019	0.001860014	0.001948335	0.002348542	0.001696157
808.296	0	0.0001850874	0.0002470911	0.0001670245	0.0002058167	0.0009797977	0.001217562	0.0006725269	0.0004400275	0.0002216039	0.0002354476	0.0002762931	0.0002997332	0.0002679826	0.0003708738	0.0003510024	0.0003265238	0.000390864	0.0004810881	0.0004781703	0.0005024534	0.001856186	0.001977297	0.002408657	0.001832683
808.296	0	0.1415722	0.1549062	0.04855089	0.1313542	0.8658735	1.088909	0.4788286	0.3363273	0.1085224	0.195185	0.1564376	0.2044155	0.2131407	0.2849277	0.3111725	0.3523388	0.4014862	0.4296518	0.4664837	0.4087172	1.831236	1.928899	2.406519	1.835095
808.297	0	0.0005449584	0.000400848	0.0003495247	0.0004967955	0.0007291405	0.003979783	0.01330269	0.01010217	0.0006196675	0.0006641809	0.001219149	0.001132538	0.009939572	0.007697749	0.003493215	0.001529076	0.0006435125	0.0006833206	0.000580653	0.000535501	0.002158748	0.002817443	0.004126582	0.004036662
808.394	0	0.0002643634	0.0002482943	9.528332e-05	0.0001798906	0.0009748656	0.001129847	0.000546423	0.0004235045	0.0001747017	0.000208141	0.0001961738	0.0002926776	0.000275966	0.0003727985	0.0003120177	0.0004146521	0.0004619485	0.0004829137	0.0004568193	0.000451032	0.001894117	0.001927765	0.002281329	0.001764947
808.395	0	0.0001589563	0.0002490653	0.0001962376	0.0002024472	0.0009776605	0.001052604	0.0006494814	0.0004347356	0.000245686	0.0001405829	0.0002034106	0.0002894091	0.0003233548	0.0004124302	0.0002866822	0.000327793	0.0004456879	0.0005372557	0.0005562908	0.0003670404	0.001877686	0.002016184	0.002372625	0.001690519
808.396	0	0.1636599	0.1709599	0.05891762	0.1230604	0.8527563	1.036731	0.4649018	0.2966279	0.08052832	0.1817209	0.1330996	0.2129686	0.2157809	0.2862436	0.3019185	0.3586377	0.4342864	0.4216599	0.4676589	0.404336	1.803393	1.918052	2.324324	1.806915
808.397	0	0.001339144	0.001436756	0.001277902	0.001441748	0.001778596	0.005173475	0.01534471	0.01151456	0.001628052	0.001427283	0.00195017	0.001594487	0.01151204	0.009610693	0.004199996	0.0016722	0.00128908	0.001693668	0.001441876	0.001065563	0.00279341	0.003344827	0.004540033	0.004851288
808.495	0	0.0003393007	0.0003429164	0.0001829936	0.0001940967	0.0008948388	0.0009977459	0.0005976075	0.0003565934	0.0001387706	0.0001140888	0.0001794737	0.0002445902	0.0002888076	0.0003171808	0.0002874761	0.0004623705	0.0004515435	0.0004373837	0.000455658	0.0004112197	0.00181962	0.001875777	0.002135451	0.001645736
808.497	0	0.0002242601	0.0002207647	0.0002046714	0.0002284443	0.0009575525	0.001084428	0.0005216636	0.0004444742	0.0001267915	0.000175704	0.0001274446	0.000328956	0.0002756198	0.0003505067	0.0002688078	0.0004552321	0.0004094427	0.0004264217	0.0004455279	0.0003746658	0.001773231	0.00190062	0.002167701	0.001635232
808.498	0	0.2163873	0.161396	0.0801023	0.1202584	0.847552	0.9748351	0.4694586	0.2595883	0.06648455	0.1557836	0.1423783	0.1967705	0.2161978	0.2704654	0.3044198	0.3500335	0.4400228	0.3817073	0.4417514	0.3779999	1.708693	1.843138	2.196892	1.722149
808.498	0	0.0005154633	0.0005937672	0.0004888642	0.0005991372	0.001426774	0.004338008	0.01210766	0.009009095	0.0007886516	0.0007681061	0.001181806	0.0009838683	0.009109514	0.007959413	0.003220781	0.000834638	0.0005751144	0.000514218	0.0007057442	0.0006067399	0.002456826	0.002319504	0.003618019	0.004298163
808.594	0	0.0003286014	0.0002425714	0.0002736306	0.0002379096	0.0008730995	0.0009441328	0.0005343626	0.0003500021	9.056935e-05	0.0001734312	0.0001645827	0.0002483686	0.000286528	0.0003073319	0.0003297469	0.000355778	0.0004253369	0.0003836138	0.0004590285	0.0004458726	0.001728162	0.001830473	0.002137155	0.001632237
808.595	0	0.0002858848	0.0001640962	0.000161206	0.0001406079	0.0008850025	0.0009509105	0.0005920791	0.0003205896	0.0001510671	0.0001506177	0.0001868145	0.0002694077	0.0003238967	0.0003614941	0.0003793086	0.0003301567	0.0004344833	0.0004356381	0.0004450727	0.0003463919	0.001711659	0.001901725	0.002066063	0.001685893
808.596	0	0.2522968	0.1495156	0.1068394	0.1092299	0.8422284	0.9312244	0.5090938	0.2205377	0.06868641	0.1449636	0.1551896	0.1791466	0.2126036	0.2641801	0.3081747	0.3254722	0.4400901	0.3488388	0.4032015	0.3598802	1.643071	1.787225	2.093413	1.680675
808.597	0	0.0003109975	0.0003027448	0.0003420446	0.0004998196	0.00122925	0.003847532	0.009822197	0.006989242	0.0005463523	0.0005363348	0.0009802028	0.0007523976	0.007304281	0.006615657	0.002890292	0.0008564557	0.0006628413	0.0003404282	0.0005342229	0.0005496651	0.00221022	0.001949094	0.003246898	0.004022644
808.694	0	0.0004236834	0.000262906	0.0001669059	0.0001725557	0.0009525154	0.0009712842	0.0006687878	0.0002790048	0.0001561658	0.0002106821	0.0002096758	0.0002580469	0.0003614429	0.0003632013	0.0002775957	0.0003680746	0.0005321169	0.0003734408	0.0004476896	0.0003297764	0.00176898	0.001873669	0.002027938	0.001757293
808.695	0	0.0002725074	0.0001232682	0.000163987	0.0001365508	0.0009560909	0.0009601366	0.0006077398	0.0002677777	0.0001386614	0.0002235544	0.0002137134	0.0002083358	0.0003751995	0.0003746461	0.0003897774	0.0003227907	0.0005141126	0.0004218546	0.0004301392	0.0003997212	0.001746703	0.001882833	0.002135157	0.001689489
808.696	0	0.2868459	0.1479431	0.1248027	0.09847836	0.8603115	0.8725276	0.5564962	0.1759619	0.08948961	0.1353779	0.1602881	0.1686345	0.2113276	0.284099	0.3150229	0.3037235	0.4598387	0.3251714	0.3959816	0.3671653	1.634383	1.821732	2.052973	1.707378
808.697	0	0.0005191745	0.0002763452	0.0002709953	0.0004344057	0.001544495	0.003989994	0.01364326	0.009274859	0.000550509	0.0004653953	0.00112239	0.0009184788	0.009221583	0.007671583	0.003400248	0.001169262	0.0006550572	0.0004062601	0.0005527737	0.0006958763	0.002270917	0.001599034	0.003390047	0.00408288
808.795	0	0.0004142288	0.0002258828	0.0002420515	0.0001847404	0.0009972367	0.0009481926	0.0007103079	0.0002482832	0.0002513714	0.0001581634	0.0001970054	0.0002177993	0.0003511159	0.0003041186	0.0003845848	0.0002479286	0.0006250091	0.0003316308	0.0004750239	0.0003631643	0.001719936	0.00186167	0.002046271	0.001678762
808.796	0	0.000503386	0.0003448318	0.0002657482	0.000250473	0.0009867023	0.0009803942	0.0006846665	0.0003049412	0.0002192776	0.0002984116	0.000264196	0.0003327695	0.0003636943	0.0002903312	0.0004121949	0.0003552458	0.0006155269	0.0004125376	0.0005923363	0.000411974	0.001796234	0.001954903	0.002109678	0.001720025
808.797	0	0.3118071	0.1275284	0.1477449	0.07958271	0.8909399	0.8645946	0.5897424	0.1697788	0.1068908	0.1508294	0.1684147	0.1946558	0.225252	0.2984044	0.322382	0.2706554	0.4872378	0.3082629	0.3917178	0.3425455	1.619886	1.865628	2.00484	1.731657
808.798	0	0.0005958078	0.000377204	0.0002671096	0.0005927562	0.001318588	0.003179774	0.01244209	0.008216225	0.0004420489	0.0004128942	0.001047806	0.0009094601	0.007870841	0.00610109	0.003261169	0.001262801	0.0006651122	0.0004822564	0.0006749494	0.0004589225	0.002328186	0.00127473	0.003452375	0.003268462
808.894	0	0.0003890875	0.0002723658	0.0002068556	0.0001523195	0.001080799	0.0009958537	0.0006736984	0.0003600544	0.0001751159	0.0002371198	0.0001835699	0.0003164023	0.000311974	0.0003194082	0.0002717441	0.0002297623	0.0005134663	0.0003559567	0.0004501205	0.0003563132	0.001686247	0.001903213	0.001982178	0.001693216
808.895	0	0.0005003118	0.0005595879	0.0003578583	0.0002978399	0.00107774	0.001078654	0.0007207947	0.0003527601	0.0005742257	0.000428592	0.0003715672	0.0003429294	0.0003199091	0.0002538545	0.000364329	0.0003069413	0.000611275	0.0005028234	0.0006551039	0.0005426229	0.001794639	0.001988252	0.002026701	0.001792593
808.896	0	0.3267269	0.1438289	0.149704	0.08303498	0.9096079	0.8901811	0.6030905	0.1642106	0.1152569	0.1466643	0.1677151	0.2021171	0.2467023	0.2738121	0.3046886	0.2524111	0.5060377	0.2992309	0.3891053	0.3224339	1.604919	1.872803	1.969626	1.76949
808.897	0	0.0006309562	0.0003189115	0.0002725854	0.0004863184	0.001222179	0.002591119	0.01025283	0.006319459	0.0004409472	0.0003431296	0.0008888348	0.0008337528	0.006279938	0.004258408	0.003156252	0.001194644	0.0005223123	0.0002953412	0.0006650098	0.0005839793	0.002019058	0.0009095164	0.003396789	0.002580108
808.994	0	0.0004521901	0.0002626078	0.0001853299	0.000163844	0.0009889337	0.00102587	0.0006418062	0.0002253466	0.0001909529	0.000187276	0.0001478863	0.0002066248	0.0003280145	0.0002962895	0.0003108899	0.0003201743	0.0005371234	0.0003454024	0.000476681	0.0003309446	0.001711694	0.001925432	0.001987436	0.001735497
808.995	0	0.0005294323	0.0004400992	0.0003228777	0.000269221	0.001042896	0.001028553	0.0006709223	0.000287566	0.0004363064	0.000353473	0.0002864482	0.0002914393	0.0003076827	0.0002894149	0.0004135913	0.0003161614	0.0005721922	0.0004897345	0.0005344548	0.0004399421	0.001793742	0.001982246	0.001963849	0.001771196
808.996	0	0.3396149	0.1535147	0.164438	0.07890592	0.9183682	0.9453684	0.5974057	0.1569634	0.128193	0.1496085	0.1483351	0.187535	0.256459	0.2275211	0.2907231	0.250293	0.4707859	0.2864517	0.3740866	0.3074198	1.58088	1.861151	1.919461	1.782157
808.997	0	0.0006587332	0.0003365126	0.0003703079	0.0003301234	0.001080753	0.002547066	0.009813956	0.006240303	0.0004244231	0.0004292425	0.0009392753	0.0008088601	0.005943805	0.003086552	0.002906526	0.00141128	0.0005869498	0.0005221902	0.0005646054	0.0005810921	0.001932534	0.0009587054	0.003299179	0.002058073
809.094	0	0.0004234405	0.0002517773	0.000220411	0.0001215048	0.001042919	0.001086121	0.0006552743	0.0003257668	0.0001421353	0.0002049322	0.000138898	0.0002915697	0.0002993376	0.0002331626	0.0002672421	0.000293158	0.000524237	0.0003189738	0.0004587053	0.0004117061	0.001824416	0.00201294	0.001929559	0.001813164
809.095	0	0.0005196708	0.0005019667	0.0003765974	0.0004363853	0.001120449	0.001064821	0.0007265467	0.000249355	0.0006465681	0.0004079469	0.0002687758	0.00022793	0.0002832671	0.0002253334	0.0003403924	0.0002413081	0.0005265882	0.0004161613	0.0005615678	0.0005172749	0.001767888	0.002008666	0.001952634	0.001864951
809.096	0	0.3446091	0.1196095	0.1630422	0.09752893	0.9306438	1.031279	0.5954269	0.1690432	0.1430766	0.1553888	0.1234728	0.1854568	0.27339	0.1868815	0.2947351	0.2484394	0.4732703	0.2772332	0.348381	0.3017578	1.608119	1.88448	1.876699	1.847428
809.097	0	0.0004844199	0.0003729612	0.0004121965	0.0004209221	0.001216126	0.003091609	0.01442436	0.009162447	0.0003789843	0.0003482658	0.001224327	0.0009927471	0.008656793	0.003803639	0.003275922	0.001987877	0.0005080249	0.0003505132	0.0005732903	0.0005176779	0.001807187	0.000866709	0.003479637	0.002192449
809.194	0	0.000421924	0.0002074132	0.0002313103	0.0001466263	0.001042593	0.001135051	0.0006219005	0.0002692128	0.0002101739	0.0001964991	0.0001631068	0.0001831294	0.0003643409	0.0002642323	0.0002767797	0.0003136521	0.0004976146	0.0003769661	0.0004511071	0.0003697362	0.001685537	0.001977683	0.001889341	0.001875073
809.195	0	0.0005545014	0.0005718106	0.0007326462	0.0007629679	0.001205183	0.001269417	0.0007542993	0.0003579006	0.001183979	0.0007972895	0.0002685863	0.0002821428	0.0003542018	0.00031386	0.0003062758	0.0003680824	0.0005638165	0.0005452626	0.0006667896	0.0007547498	0.001689344	0.002086322	0.002012955	0.002071826
809.196	0	0.3468696	0.09279678	0.1639933	0.1011036	0.9424643	1.084062	0.5625303	0.1872911	0.1424945	0.1590491	0.12303	0.1744967	0.312636	0.2011973	0.2869667	0.2585689	0.4953571	0.2720907	0.3202265	0.2803174	1.632789	1.896913	1.837135	1.885388
809.197	0	0.0004830707	0.0004640536	0.0004109955	0.0004213794	0.001116519	0.00348671	0.01476145	0.009942777	0.0005366042	0.0004691377	0.001225812	0.001058681	0.009605761	0.004381607	0.002885641	0.002301616	0.0006470752	0.0004650881	0.0006374902	0.0004143108	0.001712787	0.001416715	0.003339927	0.002937695
809.294	0	0.0003853266	0.0001400639	0.0002461913	0.0001508219	0.001093462	0.001246925	0.0005406859	0.0003914903	0.0002101845	0.0002249755	0.0001767024	0.000184887	0.0003465174	0.0002889115	0.0002615973	0.0002783354	0.0004654562	0.0003022802	0.0004662727	0.0004147918	0.001695559	0.001995101	0.001886205	0.001908848
809.295	0	0.0005090063	0.0006181642	0.0008230116	0.0006931217	0.00127339	0.001349624	0.000663078	0.0003442516	0.001270071	0.0008741526	0.0003823047	0.0002424649	0.0003575431	0.0003172162	0.0003312296	0.0003434703	0.0005658957	0.0005045553	0.0005938314	0.0007271723	0.001811441	0.002147996	0.001993347	0.001985911
809.296	0	0.3409765	0.08380516	0.1530462	0.120541	0.9410815	1.134558	0.5162736	0.2608265	0.1299517	0.1686182	0.131333	0.1654623	0.3152858	0.2433575	0.2801114	0.2913468	0.471535	0.2742731	0.3175262	0.2655268	1.59671	1.873965	1.816766	1.882077
809.297	0	0.0007012011	0.0004793343	0.0004744973	0.0006371444	0.0006606012	0.003228384	0.01255093	0.009031122	0.0004808556	0.0004090443	0.0009652081	0.001099809	0.009219011	0.004450725	0.002010941	0.002263328	0.0005814363	0.0003268435	0.0007485295	0.0004560128	0.001828289	0.001358402	0.003238013	0.003650678
809.394	0	0.0004364866	0.0001751859	0.0002748749	0.0001664374	0.001135792	0.001213629	0.0005576452	0.0004637492	0.0001552089	0.0002049804	0.0002075561	0.0002560158	0.0003134056	0.0003693501	0.0002983324	0.0003725063	0.0004785211	0.0004152564	0.0004385572	0.0003479307	0.00167576	0.001991347	0.001940812	0.001877178
809.395	0	0.0005479208	0.0007405704	0.0008889536	0.0008733197	0.001275104	0.001342288	0.0005923152	0.0003952645	0.001330339	0.001057364	0.0004165981	0.000269154	0.0004755998	0.0003406543	0.000247664	0.0003471379	0.0005361932	0.0003592307	0.000747031	0.0008359739	0.001757921	0.002065959	0.002029599	0.002047705
809.396	0	0.3454632	0.06277165	0.1582563	0.1404232	0.9622927	1.141731	0.4813257	0.3377436	0.13165	0.1755414	0.1140593	0.1557433	0.3222477	0.24721	0.2543354	0.3391222	0.4709418	0.2889183	0.3439136	0.2930953	1.563648	1.856633	1.826397	1.890757
809.397	0	0.0008034654	0.0005662449	0.0006119833	0.0004592179	0.0008086412	0.003287775	0.01451972	0.01053081	0.0006053196	0.0006215002	0.001388964	0.001145471	0.01076651	0.006343348	0.00145946	0.002558339	0.0006387288	0.0003947092	0.0007557477	0.0005367449	0.001840555	0.00162083	0.003386034	0.004244612
809.495	0	0.0004502665	0.0001318637	0.0002432681	0.0002413474	0.001120801	0.001215951	0.0005875114	0.000495839	0.0001740234	0.0001543947	0.000150913	0.0002151988	0.0003446677	0.0003385299	0.0003183746	0.0002406411	0.0004369017	0.0004243223	0.0004671991	0.0004193524	0.001687641	0.002037091	0.002021083	0.001896774
809.496	0	0.0004811856	0.0008896507	0.001123029	0.001100988	0.001223634	0.001421986	0.0007127334	0.0005175262	0.001625361	0.00120179	0.0005955094	0.0003223042	0.0004696737	0.000311373	0.0003099647	0.0003419439	0.0006343082	0.0004593293	0.0008537813	0.0009666428	0.001659296	0.00216645	0.002104152	0.002064163
809.497	0	0.3308261	0.08069406	0.1440102	0.1317861	0.986242	1.153018	0.4720459	0.3849284	0.1332988	0.1747296	0.1006759	0.1661872	0.301536	0.2572151	0.2562693	0.3658019	0.4627145	0.3128235	0.3708188	0.3165214	1.542196	1.868669	1.885331	1.894257
809.497	0	0.002045673	0.002291083	0.002136395	0.002255396	0.002796681	0.005535721	0.02016968	0.014866	0.002714074	0.00257044	0.003308035	0.002763986	0.01523187	0.01036038	0.00232933	0.003970068	0.00236108	0.002017051	0.002277682	0.001701655	0.002483981	0.003431503	0.004951065	0.00541194
809.594	0	0.0004378898	0.0001784312	0.0001741019	0.000175026	0.001164975	0.001276924	0.0006736843	0.0004770461	0.0002169098	0.0001868364	0.0002091651	0.0002137284	0.0003746757	0.0003804598	0.000262534	0.0004863061	0.0004745175	0.0003808241	0.0003988275	0.0004064436	0.001576811	0.001963657	0.00204702	0.001920059
809.595	0	0.0005146142	0.0009401564	0.001269992	0.001145461	0.001285118	0.001494853	0.0006617014	0.000578249	0.001712828	0.001351117	0.0005783013	0.0004831248	0.0004626854	0.0003534941	0.0002756093	0.0004860671	0.0006009331	0.0004010898	0.000796538	0.0008182889	0.001721363	0.002015622	0.002116922	0.001954059
809.596	0	0.3250212	0.09903802	0.1082385	0.1053326	0.9989544	1.173189	0.4703994	0.4038428	0.1320204	0.1835684	0.09115085	0.1794647	0.2676602	0.2618522	0.2692826	0.3658066	0.441587	0.3258483	0.4002904	0.3334671	1.512416	1.873526	1.944	1.893388
809.597	0	0.0004879598	0.000706856	0.0006182316	0.0005286792	0.000915477	0.004184143	0.01804913	0.012905	0.0008247357	0.0009278638	0.001494971	0.001483838	0.01311295	0.009559434	0.001215406	0.002538871	0.0008362244	0.0004857611	0.0006580177	0.0006480905	0.002087156	0.001872799	0.00373285	0.005030378
809.694	0	0.0003951099	0.0001840462	0.0001960173	0.0001832453	0.001148528	0.001313741	0.0005632654	0.0004869924	0.0001623337	0.000247473	0.0001706846	0.0002706553	0.0003608966	0.000330107	0.000350444	0.0004233351	0.0003727189	0.0003981322	0.0005553116	0.0004280317	0.001522612	0.002032841	0.002088042	0.001925052
809.695	0	0.00036829	0.0009758625	0.001419763	0.001210312	0.001345029	0.001459058	0.0006917911	0.0005855163	0.001774012	0.001356884	0.0006536197	0.0004335982	0.0003825361	0.0002722952	0.0004020637	0.0004072412	0.0005616231	0.0005189431	0.0009232714	0.0009348725	0.001682044	0.002141425	0.002177309	0.00199052
809.696	0	0.3174468	0.1036579	0.08676525	0.09277559	1.02305	1.174726	0.4648713	0.4031419	0.1355946	0.1638813	0.09873501	0.1816002	0.2392689	0.2568152	0.2602137	0.356368	0.3883735	0.3423736	0.4270686	0.3664298	1.481473	1.90182	2.004722	1.936782
809.697	0	0.0004365979	0.0007493506	0.0006264627	0.0006447664	0.0009754935	0.004213987	0.01624842	0.01145635	0.0008206428	0.0007950775	0.001317456	0.001319254	0.0116426	0.009509662	0.001707847	0.002303744	0.0006425814	0.0006889776	0.0005623223	0.0007706642	0.002373792	0.00196337	0.003798761	0.00503931
809.794	0	0.0004002118	0.0002647541	0.0002248205	0.0002387453	0.001212877	0.001318143	0.0007531272	0.000449057	0.000168684	0.0002620432	0.0002249925	0.0002162502	0.0003407617	0.0004181163	0.0004020708	0.000365665	0.0004514629	0.0003634428	0.0005619059	0.0003502184	0.001618008	0.002083099	0.002213287	0.00197139
809.795	0	0.0004326479	0.001243447	0.001848436	0.001400941	0.001359205	0.001547382	0.0007654289	0.0005793325	0.002285047	0.00170905	0.0006678812	0.0005308621	0.0004875104	0.0004736159	0.0003764645	0.0004825077	0.0006481671	0.0005969363	0.001059828	0.001210363	0.00160475	0.002228288	0.002385658	0.002160582
809.796	0	0.3111796	0.1160192	0.1185441	0.09213989	1.050237	1.216523	0.4722442	0.3553038	0.1408231	0.1346817	0.11202	0.1802961	0.2226399	0.2645298	0.268574	0.3502925	0.3302255	0.3505358	0.4677531	0.3803081	1.510054	1.985942	2.165308	2.023581
809.797	0	0.01942909	0.01950656	0.01902772	0.01786334	0.01859895	0.02289481	0.03803942	0.03026288	0.01920223	0.01883613	0.01871931	0.01676421	0.03196208	0.02948462	0.01968064	0.01541011	0.01904484	0.01897529	0.01849393	0.01464585	0.02045302	0.01770258	0.02138357	0.01565046
809.894	0	0.0004911592	0.0003714464	0.000246609	0.0002234618	0.001222221	0.001376571	0.0008160231	0.0004172401	0.0002435687	0.000246275	0.000241154	0.0002629644	0.0005048018	0.0003830781	0.0003983549	0.0004334666	0.0004518554	0.0005526997	0.0006016121	0.0004379625	0.001620178	0.002303325	0.002378759	0.002040573
809.895	0	0.000526987	0.001209049	0.001889675	0.001734651	0.001442468	0.001574697	0.0007974146	0.0004789093	0.002348304	0.001769837	0.0006794282	0.0005790784	0.0005123384	0.0005079131	0.0004446469	0.0004670231	0.0006820831	0.0006573199	0.0009023801	0.001257236	0.00161714	0.002337297	0.002510628	0.002169392
809.895	0	0.2999537	0.1423522	0.1371128	0.1056486	1.070688	1.257016	0.481828	0.2947862	0.1142586	0.1345467	0.1086277	0.181361	0.2192454	0.2631074	0.2719685	0.3407475	0.2862125	0.3822615	0.4973856	0.3969518	1.530325	2.072662	2.340405	2.10714
809.896	0	0.03115035	0.03074668	0.03001906	0.02823911	0.03079957	0.03420145	0.05306485	0.04256703	0.03101696	0.03068357	0.03051613	0.02716546	0.04461973	0.04054788	0.03262302	0.0273157	0.03071816	0.03051803	0.02962253	0.02372026	0.03256941	0.03086058	0.03285425	0.02688402
809.995	0	0.0002795168	0.0002646335	0.0002758887	0.0002239559	0.001136229	0.001374639	0.000708172	0.00033757	0.0001920817	0.0002992819	0.0002118512	0.0002012667	0.0003664671	0.0003064904	0.0003729476	0.0004196342	0.0003249779	0.0004263109	0.0005585534	0.0005640524	0.001695908	0.002435459	0.002627355	0.002295677
809.995	0	0.00104071	0.001521019	0.003528535	0.003063935	0.001532746	0.001771762	0.0008029362	0.0004836273	0.004121665	0.003198116	0.00100188	0.000799659	0.0004714807	0.0004216975	0.0003829164	0.0004739905	0.0008078999	0.001244124	0.001142195	0.001946158	0.001775676	0.002576264	0.002970259	0.002413108
809.996	0	0.2506258	0.1526714	0.16698	0.07177673	1.082144	1.30683	0.498408	0.1852097	0.124884	0.136292	0.1110107	0.1468571	0.2715718	0.2500351	0.2943987	0.3246401	0.2923989	0.3987638	0.5316223	0.4176714	1.651112	2.256472	2.621572	2.241602
809.997	0	0.01623311	0.01567444	0.01518929	0.01450649	0.01712953	0.01964575	0.04041054	0.03047086	0.01555625	0.0151509	0.01469055	0.01305158	0.03027999	0.02631749	0.02035168	0.01642471	0.01579851	0.0153586	0.01485276	0.01174517	0.01827402	0.01788899	0.01745318	0.01367029
810.094	0	0.0002377113	0.0002149642	0.0002805006	0.0001083679	0.001162145	0.001364678	0.0006061169	0.0002845493	0.000170067	0.0002467096	0.0002564132	0.0001893387	0.0003860325	0.0002932109	0.000383595	0.0002896085	0.0003848462	0.0004348121	0.0006804993	0.0004491673	0.001744366	0.002432224	0.002753875	0.002280466
810.095	0	0.001129666	0.001493765	0.003300736	0.002885101	0.001626065	0.001564307	0.0007134629	0.0003911294	0.00416313	0.002737334	0.0007691766	0.0009087466	0.0005224758	0.0004814434	0.0003847574	0.0004762662	0.0007733154	0.001372458	0.0009732762	0.001907483	0.001785405	0.002643503	0.002981841	0.00240648
810.096	0	0.214482	0.1315464	0.1844449	0.05123145	1.083045	1.318418	0.476167	0.1155009	0.1406834	0.1555251	0.1316632	0.1245857	0.2900529	0.2466996	0.3175606	0.2924288	0.295483	0.4232946	0.5474849	0.4441035	1.733006	2.334041	2.806935	2.326923
810.097	0	0.0004598321	0.0006065882	0.0004705999	0.0007654903	0.001861187	0.003492895	0.02269022	0.01432074	0.0003531572	0.0004668051	0.001544087	0.001126352	0.01274401	0.00926266	0.005029432	0.003516245	0.0004740606	0.0004925761	0.0006154908	0.0004873318	0.002601334	0.002598445	0.00446635	0.003587271
810.194	0	0.0002596791	0.0002374957	0.000258295	0.0001288756	0.001157245	0.001380423	0.0007054201	0.0002706399	0.0001628962	0.0002634688	0.0002468834	0.0002065147	0.0004185085	0.0003193252	0.0003535943	0.0002467757	0.0003765815	0.0004420034	0.0006074732	0.0005076574	0.001795265	0.002431467	0.00290518	0.002332469
810.195	0	0.001379827	0.001593947	0.003494621	0.003146225	0.001537792	0.001760363	0.0008570818	0.0004056699	0.00427277	0.002927292	0.0008441055	0.001136211	0.0005496653	0.0004760012	0.0003479707	0.0004198221	0.001185302	0.001590254	0.001218128	0.002149767	0.001942394	0.002640772	0.003321206	0.002543889
810.196	0	0.2043675	0.1216954	0.1773907	0.05655779	1.079981	1.300651	0.4374868	0.1052048	0.1306096	0.1607838	0.1404207	0.1002817	0.2781648	0.2598105	0.3051599	0.2812414	0.2936438	0.4188167	0.5622333	0.4535762	1.804912	2.365991	2.943456	2.403192
810.197	0	0.0004784463	0.0004164731	0.0004161889	0.0005898087	0.001895618	0.003602274	0.0284328	0.0178418	0.0004358729	0.0004735265	0.002013335	0.001457364	0.01550479	0.01011565	0.006662693	0.003828182	0.0005151818	0.0005975304	0.0006349544	0.0006910007	0.003009208	0.003237163	0.004304618	0.002811361
810.294	0	0.00025043	0.0002016412	0.0002719112	0.0001755866	0.001159912	0.001272352	0.0005825538	0.0004130956	0.0002086358	0.0002399945	0.0001769393	0.00020405	0.0003749713	0.0003679702	0.0003180513	0.0003042832	0.0003768373	0.0004185013	0.0006891354	0.000566744	0.001909382	0.002451475	0.003006082	0.002382852
810.295	0	0.001576847	0.00184382	0.003470955	0.003162382	0.001549763	0.001688633	0.0007505605	0.0004846779	0.004263371	0.002910001	0.001110185	0.001296585	0.0006453018	0.0005693529	0.0003778966	0.0004242794	0.001277856	0.00178364	0.001569863	0.002240671	0.001931908	0.002600122	0.003360262	0.002531288
810.296	0	0.1754198	0.13544	0.1861471	0.07710743	1.052666	1.291432	0.4054832	0.1505632	0.1324347	0.1691193	0.143077	0.09349339	0.2919133	0.272234	0.2945096	0.2766201	0.3040868	0.4013829	0.5650249	0.4646685	1.865312	2.367138	3.019473	2.437419
810.297	0	0.0004116053	0.0004234731	0.0005426305	0.0006916035	0.001496925	0.003988144	0.02894808	0.01843716	0.000346701	0.0005054126	0.002055773	0.001433702	0.01628372	0.01016762	0.006853088	0.003457471	0.000569503	0.0005846456	0.0006593572	0.0007675508	0.002851174	0.003359996	0.004269404	0.002880445
810.403	0	0.0002647807	0.0002339589	0.0002390011	0.0001480303	0.001163103	0.00131428	0.0005985926	0.0002967422	0.0002629627	0.0001896759	0.0002234704	0.0001965306	0.0003768402	0.0003145475	0.0003837746	0.0003563609	0.0004120163	0.0004630846	0.0005994507	0.0004711986	0.002028104	0.00241107	0.002997428	0.002348873
810.403	0	0.001582444	0.001935362	0.003143889	0.002795429	0.00152317	0.001558865	0.0007692073	0.000492626	0.003840807	0.002732412	0.001494914	0.001224308	0.0006229546	0.0004917485	0.0003719675	0.0003769898	0.00139277	0.001793644	0.001747568	0.002052077	0.002019788	0.002644835	0.003220047	0.002502256
810.404	0	0.1871401	0.1436055	0.1802066	0.08753897	1.060818	1.286099	0.389942	0.1782218	0.1554637	0.1791134	0.1551983	0.08250429	0.3126135	0.2770432	0.2962289	0.2626293	0.3209164	0.4270938	0.5588188	0.4806316	1.938927	2.376472	3.058615	2.476097
810.404	0	0.0004143225	0.000521827	0.0005764919	0.0007383461	0.001484559	0.004706849	0.02617615	0.01724814	0.0005366883	0.0007256176	0.002152242	0.001598154	0.01561033	0.009986801	0.006881958	0.002879753	0.0006469378	0.0007414568	0.0008654913	0.0006943576	0.00245881	0.003274128	0.00470052	0.004030033
810.513	0	0.0002535919	0.0002417347	0.0001886376	0.0001994462	0.001037934	0.001318756	0.0005685471	0.0004320967	0.0001804132	0.0002474623	0.0002505981	0.0001757259	0.0004160213	0.0003692704	0.0004941657	0.0003617864	0.0004087656	0.0004480715	0.0006658244	0.0004880809	0.002163894	0.002439316	0.003033045	0.00237524
810.513	0	0.001636913	0.002086058	0.003169755	0.002964334	0.001426159	0.001638786	0.0007594248	0.0005724034	0.00383419	0.002824766	0.001673485	0.001364528	0.0006617034	0.0004588186	0.0005402632	0.0002772961	0.001453608	0.001972222	0.001963215	0.002014597	0.002190693	0.002727916	0.003310518	0.002597616
810.514	0	0.1742173	0.1318832	0.1457523	0.0794647	1.047138	1.270605	0.3870556	0.1889573	0.1474195	0.1803766	0.1470834	0.06659497	0.3015155	0.2716454	0.301853	0.2589438	0.3172329	0.4356346	0.5564237	0.4744565	2.005078	2.406026	3.088773	2.502017
810.514	0	0.009938241	0.009589873	0.009480182	0.00884137	0.01107093	0.01369405	0.0312807	0.02372285	0.009751854	0.009560946	0.009875144	0.00900492	0.02340596	0.0189851	0.0148062	0.009090202	0.009856992	0.009777382	0.009402114	0.00769137	0.00997973	0.01052402	0.0112166	0.01099114
810.623	0	0.0003260047	0.0003347305	0.0003000232	0.0003563348	0.001019085	0.001619303	0.0008687186	0.0007109937	0.0003129652	0.0003267833	0.000398396	0.0003435285	0.0007596348	0.0006621756	0.0006965553	0.0003385106	0.0005243731	0.0004963719	0.0005556484	0.0005260486	0.002373167	0.002788509	0.003305645	0.002541084
810.623	0	0.001991808	0.002535493	0.003989106	0.003657084	0.001443155	0.001983051	0.001177656	0.0007861322	0.004730145	0.003604404	0.001902403	0.00157078	0.0009778451	0.00080051	0.0007394908	0.0005292514	0.001718755	0.002400975	0.002307529	0.002270498	0.002442973	0.003076985	0.003672659	0.002819009
810.624	0	0.1541419	0.1212297	0.1163679	0.07804798	1.031283	1.284339	0.3981369	0.2025087	0.1481885	0.195658	0.1472349	0.06611241	0.3057423	0.2705576	0.3123417	0.2694702	0.3366821	0.4311673	0.568435	0.4636516	2.072259	2.468561	3.161118	2.536058
810.624	0	0.0445962	0.03554297	0.03685786	0.04450389	0.06388998	0.07511759	0.101221	0.08629761	0.04708125	0.04497986	0.04564726	0.04161765	0.08446892	0.08108065	0.07344518	0.05349465	0.04450096	0.03714919	0.03013701	0.0285723	0.06342356	0.06736242	0.06862501	0.05314279
810.694	0	0.0006332361	0.0004486677	0.0004260319	0.0003902198	0.001349671	0.001760379	0.0009838137	0.0008093575	0.0005305219	0.0004855963	0.0004811891	0.000299336	0.0008202288	0.0008193429	0.0007212676	0.0005006937	0.0006768726	0.0005890929	0.0006405067	0.000734221	0.002572544	0.002947366	0.003260893	0.002763952
810.695	0	0.002162469	0.002871819	0.004208331	0.003871304	0.001794704	0.002131885	0.001270981	0.0009974965	0.004962339	0.004013528	0.002552405	0.001970266	0.0009705046	0.0009991232	0.0009010296	0.0006190649	0.00142572	0.002303381	0.002254511	0.002373013	0.002630515	0.003130292	0.003620221	0.002967315
810.696	0	0.1526426	0.1103645	0.08958031	0.07661299	1.013533	1.275009	0.4007236	0.2349461	0.1291086	0.1837263	0.1535494	0.064306	0.3134982	0.2578413	0.3098278	0.2665413	0.347308	0.4223738	0.5700489	0.4534146	2.11227	2.522926	3.153906	2.533496
810.697	0	0.06549343	0.0532037	0.05539303	0.05929798	0.08438668	0.08964545	0.1053866	0.09150362	0.06295106	0.06188586	0.05728825	0.049663	0.09313466	0.09423201	0.09073208	0.06908451	0.06683152	0.05677256	0.04996776	0.04610226	0.08498976	0.08894564	0.08639281	0.05734185
810.795	0	0.0005165002	0.0003788989	0.0003819375	0.0003643328	0.001293278	0.001721505	0.0008813541	0.0007097861	0.0003890902	0.0004571122	0.0004053919	0.0003656003	0.0008129413	0.0006239448	0.0005571901	0.0004199296	0.0007442742	0.0006445381	0.000723511	0.0007926052	0.002545815	0.002883853	0.003148835	0.002652766
810.796	0	0.00179862	0.00275681	0.004019953	0.003730767	0.001795725	0.002050676	0.001090341	0.0009261711	0.004686308	0.003911264	0.002626592	0.001845048	0.0009179667	0.0007503922	0.0006096927	0.0004840537	0.001650173	0.002071027	0.002122036	0.00226491	0.002684297	0.003059844	0.003409643	0.002869394
810.796	0	0.1565348	0.07395927	0.06500695	0.1039379	0.9960295	1.246161	0.3698416	0.2783819	0.111482	0.1801278	0.1575859	0.07484237	0.3139986	0.2549417	0.3003212	0.2559061	0.3480975	0.4167663	0.5573943	0.4383589	2.136806	2.557436	3.117598	2.514896
810.797	0	0.06421985	0.06015254	0.0571454	0.0532154	0.07309352	0.07779994	0.09469376	0.07736801	0.05415196	0.05181681	0.0539663	0.05261843	0.08468283	0.08585998	0.0784008	0.05993636	0.05887804	0.05874743	0.05795309	0.04759549	0.07929887	0.08108569	0.07828656	0.05060248
810.894	0	0.0004086352	0.0002865085	0.0002694887	0.0003217044	0.001368467	0.001580748	0.0008019809	0.0006073264	0.0003092999	0.0003850686	0.0003380845	0.0001820996	0.0006746747	0.0006088528	0.0005401571	0.0003887378	0.0005761895	0.0005696464	0.0007239635	0.0005900658	0.002532697	0.002892809	0.003186637	0.002541413
810.895	0	0.001738353	0.002932692	0.00454826	0.00418356	0.001666842	0.001956424	0.001008215	0.0008247528	0.004826227	0.004207484	0.002586741	0.001691905	0.0009446215	0.0006783441	0.0004454033	0.0004463636	0.001639602	0.001962772	0.002013807	0.002267159	0.002525405	0.002911184	0.003319321	0.002917454
810.896	0	0.1368155	0.07105509	0.06691994	0.1256395	0.9632478	1.22186	0.3375052	0.3083296	0.111739	0.1879325	0.1614358	0.08250745	0.3080297	0.2532069	0.3001274	0.2405299	0.3338865	0.4005937	0.5367172	0.4258614	2.137963	2.620168	3.081245	2.532114
810.897	0	0.04880696	0.04106285	0.03961251	0.03692614	0.06030111	0.06367714	0.08139424	0.06303225	0.03801455	0.03530834	0.03625912	0.03488913	0.06979107	0.07261029	0.06585413	0.04989481	0.04367076	0.0408995	0.04094759	0.03707165	0.06587758	0.06832884	0.06650573	0.0440137
810.995	0	0.0004332992	0.0003043575	0.0003060382	0.00019299	0.001263763	0.001569333	0.0007232546	0.0006784724	0.0003271111	0.0003272172	0.0002926513	0.0001873926	0.0007237146	0.0006751252	0.0004660071	0.0003644935	0.0004832171	0.0006301715	0.0008112753	0.000552481	0.002510604	0.002927888	0.00315674	0.002636062
810.996	0	0.001890839	0.003444251	0.005339745	0.004942113	0.001714352	0.00209621	0.001031844	0.00100171	0.006025183	0.004949985	0.002926172	0.001849254	0.001100454	0.0009600352	0.0005121503	0.0004198571	0.001683635	0.002175184	0.00250481	0.002644361	0.002460814	0.003072414	0.00350595	0.003024596
810.996	0	0.1118198	0.1045857	0.06626962	0.1278403	0.9378198	1.209876	0.30674	0.348028	0.1250482	0.1962289	0.1791607	0.09588669	0.31088	0.2626452	0.3241526	0.2386523	0.3474098	0.4098434	0.5312854	0.4364967	2.173137	2.679546	3.042611	2.565675
810.997	0	0.04523162	0.04529894	0.03500903	0.02778067	0.05296732	0.06041612	0.08628945	0.06516385	0.04068764	0.02705805	0.02710459	0.03270151	0.07193445	0.06872787	0.06059744	0.04343705	0.03253709	0.04036283	0.04307732	0.02946379	0.05798123	0.06309139	0.06032197	0.04171599
811.094	0	0.0003682249	0.0002522872	0.0001721494	0.0002468826	0.0009974658	0.001291086	0.0004238487	0.0005449341	0.000178748	0.0001873447	0.0002058408	0.0002354635	0.0005180501	0.0003187844	0.0003011584	0.0003276173	0.0003743939	0.0005398083	0.0006761651	0.0004494002	0.002306372	0.002698741	0.00297481	0.002427202
811.095	0	0.001807366	0.003511622	0.005704396	0.005027297	0.001717514	0.001932219	0.0008177434	0.0007987238	0.006278512	0.005171693	0.003182099	0.001889888	0.000859403	0.0005889184	0.0005463085	0.0005145549	0.001859846	0.002148983	0.002459604	0.002738904	0.002520042	0.00294689	0.003166928	0.002787301
811.096	0	0.1119347	0.08927036	0.08693613	0.1256853	0.9113901	1.174836	0.2667653	0.3894338	0.1285061	0.171154	0.1688834	0.1149263	0.321009	0.2501362	0.3454983	0.2354097	0.3681485	0.3914705	0.5265108	0.4401755	2.188103	2.669745	2.939386	2.569817
811.097	0	0.01888968	0.01937446	0.01357967	0.008815889	0.008354964	0.01829495	0.04631634	0.03080137	0.01375938	0.01003662	0.01515448	0.01695657	0.03504983	0.02739501	0.01273654	0.01191558	0.01305316	0.01851949	0.01838402	0.0104655	0.01191658	0.01363755	0.0180079	0.01501508
811.195	0	0.0002761147	0.0001760653	0.0001718747	0.0001877825	0.001006636	0.001220973	0.0004353758	0.0004887121	0.0002460975	0.0002060438	0.0002126296	0.0001959741	0.0004490241	0.0002992888	0.0004385222	0.0002207595	0.000464692	0.000444526	0.0005603223	0.0005233838	0.002249462	0.00268834	0.002697333	0.002393214
811.196	0	0.00161884	0.003118656	0.005383533	0.00449899	0.001609169	0.001705147	0.0006976048	0.0006980483	0.005874072	0.004598684	0.00291453	0.001868594	0.0007910396	0.0004463718	0.0004521053	0.0004322491	0.001710867	0.002029145	0.002222981	0.002664671	0.002432673	0.002960382	0.003171852	0.002786028
811.196	0	0.1347548	0.06801391	0.1191593	0.09441194	0.8792848	1.153951	0.2289529	0.4280127	0.1454434	0.1719109	0.1569322	0.1401714	0.3456759	0.2320024	0.3607815	0.2333987	0.3941344	0.364543	0.5171004	0.4437349	2.196039	2.638011	2.806574	2.549044
811.197	0	0.0004482511	0.000445304	0.0004362617	0.0005512317	0.00124395	0.002742867	0.02468697	0.01473783	0.0003618115	0.0003952111	0.001780828	0.001282737	0.01443319	0.009469227	0.004260068	0.002349816	0.000547735	0.0004080617	0.0004585306	0.0005597458	0.002109653	0.002008384	0.004163427	0.003732126
811.314	0	0.000311546	0.0001427763	0.0001711861	0.0001504686	0.0009693708	0.001233137	0.0002913932	0.0004583494	0.0001638231	0.0002035699	0.0001693882	0.0001751914	0.0004100748	0.000293788	0.0003350537	0.0002630188	0.0005098752	0.0004420324	0.0005715338	0.0004629892	0.002322286	0.002648137	0.002687951	0.002401863
811.315	0	0.001540948	0.002792353	0.004991577	0.004155835	0.001461543	0.001666485	0.0006624388	0.000676939	0.005614082	0.004320374	0.002494552	0.001731905	0.0008133402	0.0003990184	0.0002793075	0.000283494	0.00165932	0.002025555	0.002032095	0.002373897	0.00241523	0.002899045	0.00290891	0.002653768
811.316	0	0.1501404	0.06769298	0.1838189	0.0955345	0.8636007	1.124712	0.2101189	0.446078	0.1771457	0.1588767	0.1530539	0.1573859	0.369631	0.2468043	0.3675614	0.2590311	0.4120221	0.3717479	0.5069956	0.4514505	2.207488	2.609343	2.665632	2.530578
811.317	0	0.0003384033	0.0004519316	0.0004619922	0.0004869955	0.001017096	0.00269239	0.02200643	0.0129757	0.0003394731	0.0003794018	0.001529453	0.001180281	0.01262898	0.007098961	0.003700371	0.002383609	0.0004928214	0.000319455	0.0005184472	0.0005688291	0.002313175	0.00173721	0.003282412	0.002962018
811.403	0	0.0002752446	0.00021005	0.000146124	0.0001361481	0.0009441782	0.001209915	0.0004246102	0.0004933777	0.0001726326	0.0002444684	0.0001892187	0.0002185266	0.0004111839	0.0003557462	0.0003253428	0.0002217475	0.0004548176	0.0004514276	0.0006062897	0.0004658775	0.002306804	0.002590011	0.002548816	0.002416755
811.403	0	0.001819132	0.002563278	0.005392577	0.004530519	0.001458245	0.001676475	0.0005603252	0.0007047251	0.006273003	0.004642598	0.002390242	0.001838428	0.0007773686	0.0005903528	0.0003681866	0.0003475062	0.001639785	0.002174466	0.001838368	0.002249239	0.002477745	0.002832104	0.002859504	0.002720687
811.404	0	0.1595931	0.04833281	0.1874517	0.1093048	0.8603904	1.108783	0.1593474	0.4447234	0.1864333	0.1475586	0.1640726	0.1704241	0.3705363	0.2483694	0.3832617	0.2776997	0.4240545	0.3704489	0.4820042	0.4602011	2.226084	2.559738	2.540855	2.555765
811.404	0	0.0004442462	0.000412142	0.0006974613	0.0006447841	0.001140131	0.003035096	0.02876648	0.01740733	0.0004088324	0.0005260614	0.00202131	0.001466281	0.01662914	0.008460164	0.004259567	0.003440093	0.0006506408	0.0005263565	0.0005519592	0.0005498546	0.00243387	0.002421874	0.002923905	0.002831366
811.495	0	0.0002673764	0.0001956182	0.0002098396	0.0002316101	0.0009013403	0.001290899	0.0004145998	0.0004985143	0.0001836931	0.0002344418	0.0002542626	0.0001946012	0.0004429082	0.0003603337	0.0004141004	0.0004019187	0.0004658496	0.0004564029	0.0005282515	0.0005316954	0.002428953	0.002600762	0.002454942	0.002383433
811.496	0	0.001941326	0.00190834	0.004894183	0.004250171	0.001545941	0.001704536	0.0005089899	0.0007139018	0.005791705	0.003969717	0.001841877	0.00181911	0.0006589369	0.000500487	0.0005005021	0.0003672626	0.001535166	0.002072222	0.001570389	0.001893798	0.002568768	0.00288287	0.002730338	0.002672642
811.497	0	0.1773727	0.05105829	0.1630744	0.1146616	0.8301262	1.12549	0.1406324	0.428488	0.1572165	0.1490334	0.1412265	0.1934702	0.3478392	0.2547876	0.4125315	0.2916223	0.4269809	0.3412842	0.4659733	0.4688395	2.233852	2.452193	2.412583	2.54036
811.497	0	0.01537022	0.0149649	0.01501871	0.01389513	0.01607939	0.01790989	0.04216054	0.03074315	0.01542931	0.01515576	0.01595291	0.01418075	0.03131391	0.01893752	0.01722634	0.01583216	0.01509661	0.01475233	0.0143614	0.0117013	0.01664335	0.01695196	0.01428691	0.01390921
811.594	0	0.0003036314	0.000204786	0.0002156941	0.0001506355	0.000947002	0.001247476	0.0003845356	0.0004501118	0.0002126391	0.0002399624	0.0002525391	0.0002356798	0.0003795159	0.0002746241	0.0004300628	0.0004227464	0.0004617965	0.000457787	0.0004707722	0.0005109885	0.002368779	0.002467225	0.002344092	0.002365947
811.595	0	0.001797785	0.001098928	0.003821018	0.003497739	0.00143478	0.001662979	0.0005423502	0.0005763338	0.004770864	0.003286179	0.001142319	0.001579263	0.0005710136	0.0004984055	0.0004937132	0.0003691588	0.001307462	0.001861642	0.001115963	0.00147662	0.002507502	0.00275819	0.00259946	0.002588446
811.596	0	0.1914665	0.05753111	0.1291067	0.1126654	0.8285061	1.118328	0.1291477	0.3911417	0.1394311	0.1692786	0.1531926	0.2036886	0.3251657	0.2575686	0.4475688	0.304852	0.4218084	0.3116597	0.4464083	0.4714309	2.225511	2.325708	2.2794	2.488378
811.597	0	0.0154377	0.01513308	0.01493385	0.01391588	0.01604158	0.01734148	0.03743697	0.02865172	0.01475378	0.01426855	0.0145751	0.01338977	0.02962035	0.01946446	0.01578453	0.01525713	0.01498236	0.0149545	0.01430596	0.01201845	0.01562402	0.01668549	0.01295015	0.01420798
811.694	0	0.0003430389	0.0001415179	0.0001479323	0.0001930474	0.0009412452	0.001220869	0.0002518436	0.0002737414	0.0001990281	0.0001415493	0.0002185671	0.0001730192	0.0003645404	0.0002558968	0.0003786887	0.0003889583	0.0004543649	0.000408764	0.0005291042	0.0004544165	0.00237219	0.002302274	0.002279045	0.002283304
811.695	0	0.001607347	0.0005018291	0.003145315	0.002914648	0.001328797	0.001623695	0.0003028437	0.0004701341	0.004106843	0.002686496	0.0007315956	0.001424601	0.0005553484	0.0003920779	0.0004509286	0.0004272201	0.001120755	0.001792849	0.0007998025	0.001300195	0.002585281	0.002585526	0.002475406	0.002478926
811.696	0	0.2127827	0.06243822	0.1043373	0.09463616	0.8197821	1.102661	0.1316247	0.3276454	0.1165998	0.1500033	0.1446359	0.1989943	0.3132155	0.2365599	0.442709	0.3154913	0.4222354	0.2834481	0.4207536	0.465669	2.214158	2.207035	2.171772	2.41243
811.696	0	0.007063572	0.007079325	0.00693303	0.006319345	0.008206616	0.01002012	0.02484871	0.01936503	0.007039847	0.007353029	0.007605441	0.006702623	0.01946592	0.01263829	0.007243844	0.008159595	0.006741157	0.006915664	0.006788926	0.005363157	0.007490041	0.009305683	0.005666848	0.008219584
811.795	0	0.0003277323	0.0001812089	0.0001292035	0.0002162411	0.0009815815	0.001228445	0.0002443233	0.0003084808	0.0001549242	0.000192296	0.000268474	0.0003244419	0.0003204168	0.000325461	0.0004666135	0.0003723537	0.0004206739	0.000382072	0.0004655009	0.0004203841	0.002356084	0.002098113	0.002195313	0.002255909
811.795	0	0.001908271	0.000843503	0.00336113	0.003145926	0.001400653	0.00159816	0.000371628	0.000355918	0.004277581	0.002962913	0.0009917168	0.001436215	0.0005365812	0.0004881241	0.0004825225	0.0003277288	0.001225484	0.002007975	0.001074631	0.001425269	0.002496899	0.002327741	0.002437723	0.002517403
811.796	0	0.234087	0.07101219	0.08227999	0.08294429	0.818456	1.10081	0.1709417	0.2412053	0.1209478	0.1693779	0.1363246	0.2086095	0.312441	0.2559399	0.4013988	0.3255711	0.4341263	0.2859264	0.4007888	0.4639731	2.225	2.092064	2.093779	2.351077
811.797	0	0.005995174	0.005784442	0.005819491	0.005545818	0.006532448	0.009733041	0.02491616	0.01890908	0.006320234	0.006333311	0.006958621	0.005920318	0.01950937	0.01423841	0.004705412	0.005979245	0.005995189	0.005865236	0.005710253	0.004202147	0.006177224	0.007859225	0.007644764	0.006900912
811.894	0	0.0003019025	0.0001460478	0.000279691	0.0002296854	0.001101841	0.001333166	0.0004659382	0.000487597	0.0003725241	0.0003411831	0.0003997177	0.0003978774	0.0005548832	0.0006074641	0.0004584765	0.000320886	0.0004141309	0.0004632196	0.0004584592	0.0005200808	0.002342615	0.002121235	0.00228562	0.002438753
811.895	0	0.002483665	0.001752722	0.004896336	0.004271485	0.001614249	0.001879725	0.0006292697	0.0005821962	0.005514959	0.004163318	0.001814943	0.001964786	0.0009179042	0.0008461592	0.0005565	0.0004983281	0.00150181	0.002671598	0.001592296	0.001889036	0.002427872	0.00235883	0.002673347	0.002595669
811.896	0	0.2250634	0.0853155	0.09359256	0.08202719	0.8365272	1.102896	0.2109512	0.1350919	0.1286397	0.1858167	0.1231297	0.215289	0.3053614	0.2595343	0.3690696	0.3372804	0.4315091	0.2793521	0.4215835	0.4438758	2.222619	1.98292	2.110799	2.320481
811.897	0	0.01373353	0.02031366	0.03396238	0.04175153	0.03008726	0.04921694	0.0767954	0.06297579	0.04656683	0.04826412	0.04711961	0.03667933	0.06878929	0.05700883	0.0313281	0.01448561	0.03592223	0.02170831	0.01157097	0.01447597	0.02038377	0.0169937	0.02944262	0.03331156
811.994	0	0.0004239819	0.0003453993	0.0003176494	0.0002750761	0.001035871	0.001447086	0.0003537519	0.0005074695	0.0003171307	0.0002748056	0.0002179977	0.0003299766	0.0005011695	0.0004437792	0.0004230631	0.0004606762	0.000454015	0.000461618	0.0004673896	0.0004920609	0.002431052	0.002248166	0.002368704	0.002369863
811.995	0	0.002738544	0.002545789	0.004921678	0.004538532	0.001690185	0.001992858	0.0007335921	0.0007417733	0.005480533	0.004524516	0.002520225	0.002002852	0.0009283994	0.0009091177	0.0005445327	0.0005062127	0.001624014	0.002896831	0.001872593	0.002087592	0.002546158	0.002466485	0.002625461	0.002438589
811.996	0	0.2250743	0.1161344	0.101878	0.1061456	0.8593043	1.08493	0.2378714	0.1683871	0.1242346	0.1566233	0.1201639	0.2510774	0.300725	0.2864845	0.3614521	0.3560349	0.4214476	0.2916393	0.4311801	0.4008311	2.203466	1.872075	2.130126	2.251824
811.997	0	0.03988972	0.03810115	0.03627828	0.03320674	0.04327745	0.04920543	0.07038569	0.05814448	0.03729067	0.03092764	0.03094987	0.03155539	0.05932693	0.05633594	0.0463852	0.03759746	0.03954953	0.03677928	0.03442321	0.02742924	0.046185	0.04628958	0.04855338	0.03914596
812.094	0	0.0004100331	0.0003072336	0.0002917655	0.0002320953	0.0009910093	0.001421782	0.0003832949	0.0004702675	0.0003273234	0.0003720601	0.0003151053	0.0002922743	0.0005096653	0.0004406205	0.0005331917	0.0004683668	0.0005136354	0.0005571926	0.000475106	0.0004756625	0.002412097	0.002028684	0.002370306	0.002233779
812.095	0	0.002628953	0.002665029	0.004370786	0.00415026	0.001486384	0.001870475	0.0006761435	0.0007049786	0.004732618	0.004307203	0.002711023	0.001913602	0.0008493067	0.0006484477	0.0005328574	0.0005277811	0.001663158	0.002786353	0.001999431	0.002091787	0.002547878	0.002229748	0.002636277	0.00232685
812.096	0	0.2387028	0.1153082	0.1000427	0.1214162	0.8700869	1.0694	0.2493454	0.2807482	0.1211017	0.1313164	0.09026905	0.2382848	0.2861411	0.2640899	0.3555681	0.3824658	0.4430192	0.3135234	0.447363	0.3969032	2.195791	1.803109	2.172221	2.195279
812.097	0	0.03934143	0.03836459	0.03626645	0.03288906	0.03951086	0.04231888	0.06059033	0.04871926	0.03677929	0.03505669	0.03499525	0.03239097	0.05171775	0.04811181	0.03911494	0.03291722	0.03771844	0.03796799	0.03734905	0.02999248	0.04108208	0.04056918	0.04101192	0.03307452
812.194	0	0.0002874176	0.0001923505	0.0002293226	0.0003015509	0.0009504398	0.001263382	0.0003427591	0.0004231216	0.0001981398	0.0002107871	0.0002248073	0.0002675977	0.0004724565	0.0003233203	0.000442858	0.0004402307	0.0004721091	0.0003978201	0.0006336517	0.000441149	0.002282376	0.001969901	0.002347352	0.002096151
812.195	0	0.00256345	0.002864702	0.004131669	0.003799057	0.001507359	0.001752063	0.0006138285	0.0007207625	0.00448435	0.004285089	0.002841183	0.001765473	0.0008689613	0.0006268288	0.0004663823	0.0005102436	0.001805259	0.002717723	0.001892133	0.001924712	0.002555053	0.002151664	0.002623587	0.002351902
812.196	0	0.2322328	0.1036441	0.121553	0.1224795	0.8708649	1.050953	0.256013	0.3685821	0.1164902	0.1346959	0.08855593	0.2187713	0.2953472	0.2502992	0.3834127	0.3707634	0.4626834	0.3071596	0.4599849	0.3904875	2.14193	1.758972	2.181345	2.151729
812.197	0	0.02317688	0.02293043	0.02254437	0.02108338	0.02479751	0.02614809	0.04041562	0.03213336	0.02271509	0.02248189	0.02232493	0.01984336	0.03394131	0.0317113	0.02555322	0.02141141	0.02289116	0.02285116	0.02212188	0.01763027	0.02378827	0.02404293	0.02482977	0.02016309
812.294	0	0.0004061776	0.0001372814	0.0002184695	0.0001585599	0.001052147	0.001251032	0.0004520596	0.0005932654	0.0002117216	0.0001999568	0.0002566839	0.0002453446	0.0005653407	0.0003117945	0.0005291465	0.0003773461	0.000480301	0.0004058865	0.0005983448	0.0003671681	0.002267885	0.002009221	0.002352508	0.002177858
812.295	0	0.002588638	0.003367382	0.004703373	0.0042796	0.001497172	0.001769687	0.0007819839	0.0007902847	0.004972068	0.00473199	0.003326724	0.001988265	0.0009640348	0.0006788351	0.0006734472	0.0006065036	0.002111791	0.002931465	0.002158661	0.002245503	0.002383038	0.002325425	0.002651504	0.002506908
812.296	0	0.2317833	0.1017354	0.1427468	0.1150381	0.8979652	1.049642	0.2845447	0.4479359	0.11448	0.1198533	0.09584064	0.1963487	0.272139	0.2446478	0.4067028	0.3685998	0.4524795	0.3112286	0.4568804	0.3695572	2.08886	1.77507	2.243255	2.135894
812.297	0	0.01756324	0.0148696	0.01350002	0.01385563	0.02553845	0.02848029	0.04852678	0.0373829	0.01717601	0.01520241	0.01498532	0.01446295	0.03713509	0.03463533	0.02911927	0.02291908	0.0159676	0.01363844	0.01231579	0.01147041	0.02552906	0.02669299	0.02652647	0.0184613
812.394	0	0.0003847256	0.0001470411	0.0002160217	0.0001883728	0.001128564	0.001111155	0.0005559616	0.0006500715	0.0002154815	0.0002031743	0.0002140041	0.0001865354	0.0003952683	0.0003253727	0.0005052431	0.0003944635	0.0004278479	0.0003910135	0.000547258	0.0004055143	0.002220232	0.001975943	0.002329043	0.002142363
812.395	0	0.00260136	0.003986048	0.005331429	0.004906216	0.001670836	0.001765632	0.0008738272	0.000899843	0.005548856	0.005468093	0.003856635	0.002124794	0.0008179814	0.0006699991	0.0005915639	0.0005687705	0.002172669	0.003055116	0.002442266	0.002488279	0.002280017	0.002241412	0.002772742	0.002489298
812.396	0	0.2343231	0.1065276	0.1673343	0.1233742	0.9499642	1.081831	0.3134269	0.5381833	0.1147237	0.1180254	0.09143143	0.1884553	0.2547757	0.2570857	0.4402148	0.3870039	0.4328738	0.3158959	0.4761709	0.3636189	2.01031	1.809351	2.334442	2.132782
812.397	0	0.01718063	0.01660677	0.01585475	0.01468056	0.02052053	0.02217934	0.04649417	0.03402342	0.01781381	0.01695301	0.01640371	0.01358154	0.03209136	0.02820217	0.02536999	0.02016987	0.01635721	0.01596664	0.01527099	0.01188753	0.01928321	0.02294752	0.02447401	0.01556754
812.495	0	0.0003211588	0.0001405103	0.000254407	0.0001585224	0.001101468	0.001178861	0.0005082608	0.0006388457	0.0001781742	0.0001778932	0.0001811453	0.000198078	0.0003082307	0.0003645659	0.0004764924	0.0004240356	0.0005302501	0.0003794044	0.0005219848	0.0005009589	0.002157657	0.001958002	0.002381179	0.002140928
812.496	0	0.002642027	0.004776173	0.006556605	0.005869533	0.0018958	0.001916011	0.0009426387	0.001028702	0.006835891	0.006676496	0.004670822	0.002542495	0.0007715927	0.000833792	0.000613503	0.0006379205	0.00247121	0.003384919	0.003065128	0.002899974	0.002278216	0.00226434	0.002849575	0.002561846
812.497	0	0.2316638	0.107207	0.1870666	0.1160488	0.9784593	1.107427	0.334235	0.6028789	0.1102777	0.1415647	0.08094345	0.1888822	0.2379706	0.2668306	0.4410406	0.3753452	0.4399007	0.3138232	0.4615272	0.3610941	1.929133	1.848404	2.391633	2.094532
812.497	0	0.000552012	0.0004781209	0.0006390977	0.000563586	0.00173118	0.002850704	0.02573473	0.01566052	0.0003770796	0.0004940453	0.001793099	0.001272499	0.01405955	0.008505153	0.006475415	0.003271091	0.0005685353	0.0005067474	0.0005973843	0.0003487127	0.002386357	0.003194629	0.005260534	0.002402994
812.593	0	0.0003485778	0.0001285908	0.0002209462	0.0001590431	0.001128635	0.001196939	0.000582248	0.0006621201	0.0001618129	0.000184748	0.000136595	0.000187176	0.0003533358	0.0002894775	0.0005007437	0.0003920736	0.0004939596	0.0003642118	0.0004921263	0.0004146426	0.001986239	0.002054385	0.002449044	0.001970986
812.593	0	0.002554987	0.004784379	0.006442376	0.005658527	0.001872148	0.002049716	0.001206264	0.0008759006	0.006545213	0.006396641	0.004593833	0.00241834	0.0007879114	0.0007595753	0.0005282211	0.0005546921	0.002486668	0.003257239	0.003204644	0.002923397	0.002188787	0.002345736	0.002935322	0.002413552
812.594	0	0.2302111	0.1317597	0.1989077	0.09048967	0.9960276	1.132067	0.3691936	0.6282752	0.1149817	0.1577486	0.09102108	0.1957826	0.2488777	0.2569721	0.4120414	0.3733647	0.430086	0.3137118	0.4510456	0.3582694	1.854665	1.924738	2.468213	2.041078
812.594	0	0.0004524366	0.0003991115	0.0005334404	0.0006280365	0.001356643	0.003224818	0.02176788	0.01365407	0.0002961438	0.0003576656	0.001507235	0.00118605	0.01232932	0.006934068	0.00613033	0.002750377	0.000548152	0.0003835124	0.0005396952	0.000450606	0.00256516	0.002780867	0.005266998	0.002262341
812.693	0	0.0002767782	0.0001662899	0.0002601486	0.0001899031	0.001234022	0.001230274	0.0005187815	0.0006257527	0.0002141868	0.0001857739	0.0001889942	0.000198957	0.0003903159	0.0003350946	0.0003759066	0.0003596776	0.0004561997	0.0004039405	0.0005293278	0.0004433773	0.001914139	0.002097654	0.00253207	0.002028145
812.693	0	0.002778832	0.005391865	0.007605132	0.006548991	0.001995632	0.002119906	0.00136326	0.001006941	0.007615051	0.00715092	0.005305678	0.002713282	0.0009649335	0.0008007612	0.0007221787	0.000528781	0.002728642	0.00357162	0.0037952	0.003433223	0.002077181	0.002509604	0.003072753	0.002428722
812.694	0	0.2352612	0.1319631	0.2065125	0.1122046	1.023532	1.159197	0.3916481	0.6303044	0.1138153	0.1643782	0.1172106	0.1963672	0.2644364	0.2370053	0.3873175	0.3691173	0.4067287	0.3180268	0.4560644	0.3694798	1.770787	2.029656	2.56535	2.042639
812.694	0	0.0005955625	0.0005191132	0.0005571572	0.0007384146	0.001665161	0.004440237	0.02106903	0.01389053	0.0004493019	0.000636092	0.001702791	0.001428016	0.0126995	0.007740885	0.006194933	0.002605109	0.0006322409	0.00046384	0.0006818406	0.0005198328	0.002522556	0.002766205	0.005569712	0.003302034
812.793	0	0.0003650982	0.0002871367	0.0002748364	0.0002243654	0.001206755	0.001313302	0.0006852487	0.0006297117	0.0002416566	0.0003220828	0.0002316428	0.0002837552	0.000408235	0.0004054452	0.0005034665	0.0003720761	0.0003768202	0.0004100292	0.0006626956	0.0005494022	0.001886078	0.002134846	0.00245986	0.001912996
812.793	0	0.07706028	0.07686211	0.0804725	0.0739849	0.03622673	0.0380778	0.0376865	0.03550641	0.08329613	0.08023303	0.07682323	0.06590842	0.03608518	0.0394106	0.03957949	0.0311164	0.07227841	0.07059108	0.06702964	0.05374911	0.04109626	0.04035417	0.03546739	0.02467666
812.794	0	0.247142	0.1374681	0.243355	0.1257467	1.029961	1.164531	0.4089079	0.5743939	0.125969	0.1600937	0.124057	0.1923008	0.2532014	0.2110551	0.3432617	0.3550144	0.3880327	0.3567051	0.4943298	0.3674626	1.692574	2.082367	2.563676	1.960778
812.794	0	0.02359323	0.0217412	0.02061634	0.01907369	0.0253802	0.02906941	0.04860532	0.03906539	0.02310517	0.02177019	0.02214581	0.01968927	0.0372911	0.03230604	0.02990818	0.02197874	0.02144435	0.02037898	0.01962066	0.01558486	0.02380879	0.02479428	0.0293003	0.0222256
812.894	0	0.0005900438	0.0006356774	0.0006379814	0.0005940397	0.000897225	0.0009351496	0.0004104436	0.00047515	0.0007430162	0.0005449196	0.0004810034	0.0006083395	0.0003488813	0.0002652301	0.000323136	0.0005115006	0.0005691746	0.0005778107	0.0007741118	0.0006926798	0.001516092	0.00146309	0.001452398	0.001359969
812.895	0	0.1865079	0.2270597	0.298003	0.2843491	0.04619594	0.04715431	0.04848037	0.04362036	0.3169053	0.2677082	0.2104704	0.15132	0.05857776	0.0397016	0.03363562	0.04345001	0.1678362	0.1729393	0.1901807	0.2065662	0.02647647	0.03370824	0.04967191	0.04778343
812.896	0	0.1607254	0.09620898	0.206508	0.1351372	0.7878483	0.8536541	0.2718551	0.3363045	0.1308184	0.1533776	0.1026294	0.1954968	0.2457979	0.2288961	0.296871	0.3080165	0.345293	0.3435152	0.3370909	0.2778038	1.386439	1.340248	1.451966	1.254695
812.897	0	0.007901566	0.007561832	0.007526911	0.0070129	0.007856672	0.01004161	0.01975652	0.01520841	0.007854788	0.007317763	0.007480181	0.006844727	0.01544305	0.01297851	0.01001432	0.007028467	0.00773914	0.007566331	0.007386547	0.005942609	0.007526439	0.007872317	0.009477346	0.007597483
812.994	0	0.0005041049	0.0006204471	0.0006480893	0.0007205698	0.0002206692	0.0002942553	0.0002413769	0.0002360303	0.0007789782	0.0006620217	0.0004951399	0.0002907535	0.0002141813	0.0002458809	0.0002969562	0.0002849435	0.0004401655	0.0003878098	0.0005188584	0.0004764624	0.0003206377	0.0002857534	0.0003317154	0.0002319383
812.995	0	0.2005367	0.2374053	0.3178975	0.3037761	0.06357779	0.05505787	0.05153036	0.04217343	0.3415704	0.2755416	0.2231878	0.1515624	0.06238723	0.04611098	0.0452231	0.05594021	0.1796992	0.1925413	0.2063277	0.2206299	0.02907749	0.03575942	0.052329	0.04814413
812.996	0	0.09451917	0.06505572	0.04547214	0.043383	0.1194237	0.1349344	0.1101542	0.09927167	0.06868988	0.0612971	0.06529539	0.07293343	0.1173037	0.1167254	0.1146257	0.1026063	0.07991398	0.0611344	0.06237068	0.0691486	0.1891137	0.1938495	0.1721314	0.1435523
812.997	0	0.00074845	0.0007027518	0.0008229728	0.0006797764	0.0005257911	0.001111833	0.001348725	0.0009683025	0.0007834586	0.000659546	0.0007357129	0.0004426801	0.001446985	0.001336966	0.001019531	0.0006618639	0.0005671252	0.000405005	0.000534346	0.0005843095	0.0003395827	0.0004971404	0.0007948071	0.0006027225
813.094	0	0.0005216128	0.0005045886	0.0005133621	0.000560714	0.0002373163	0.0001880273	0.000211316	0.0002301016	0.0005349171	0.0004529092	0.000501047	0.0002686987	0.0002193803	0.0002229942	0.0001501377	0.0001886572	0.0003442261	0.000294869	0.0004058399	0.0004276551	0.0001431424	0.0002161239	0.000211833	0.0002064696
813.095	0	0.1744202	0.1882656	0.2404171	0.2271747	0.04801539	0.04661758	0.04581015	0.04043586	0.2546062	0.2025213	0.1817294	0.1334747	0.04467908	0.03098767	0.0310236	0.03882872	0.1461824	0.1504266	0.1578318	0.1700019	0.02677387	0.0284123	0.03565161	0.03730486
813.096	0	0.05033889	0.04272281	0.03663177	0.03304027	0.05309659	0.06305886	0.0565918	0.05629802	0.04648182	0.03969064	0.03646911	0.03789156	0.06166456	0.06073984	0.06082534	0.05041902	0.03984871	0.03282695	0.0330316	0.03272782	0.08421938	0.08691146	0.07191306	0.0636297
813.097	0	0.0003618794	0.0004723057	0.0005738666	0.0005169317	0.0002933884	0.0004309715	0.0003793195	0.0003119687	0.0005601967	0.000537683	0.0004114129	0.00026901	0.000568597	0.0005598708	0.0003238368	0.0002964157	0.0003624213	0.0004685593	0.0004054565	0.0004203586	0.0003613514	0.0004272494	0.0003488193	0.0003090376
813.194	0	0.0004325284	0.0004776846	0.0006110812	0.0004470782	0.0001360471	0.0002423888	0.0001952309	0.0001073508	0.0004686904	0.0004434589	0.0004201959	0.0002115251	0.0001858616	0.0001238345	0.0002021574	0.0001712405	0.0003453509	0.0003004333	0.0003390945	0.0004136045	0.0001609346	0.0001838763	0.0001544387	0.0002084961
813.195	0	0.1538267	0.164437	0.2191324	0.1996686	0.04037812	0.0398183	0.03773188	0.03331053	0.2286355	0.1754993	0.1519462	0.1176676	0.03719485	0.02448637	0.02717464	0.03537834	0.1322594	0.1327153	0.1443658	0.1531372	0.01763261	0.02310077	0.03424612	0.03364234
813.196	0	0.008190528	0.007804776	0.008051707	0.00682949	0.01512219	0.01838044	0.01080154	0.01058808	0.008168031	0.008026942	0.007879537	0.007518895	0.01095342	0.01085998	0.01050859	0.008410092	0.008928251	0.008763188	0.009175447	0.006826159	0.02649468	0.02642086	0.02035133	0.01882427
813.197	0	0.0003767895	0.0003761432	0.0005817443	0.0004516197	0.0003588092	0.0003664717	0.0004579666	0.0002757086	0.0006725218	0.0004937032	0.0003916357	0.0002747989	0.0005532486	0.0004594513	0.0003418894	0.0002169694	0.0003360689	0.0002945767	0.0003388486	0.0004115659	0.0002694193	0.0003194844	0.0002503558	0.0002467466
813.294	0	0.0003303106	0.0003678761	0.0004308523	0.0003942437	0.0001238901	0.0001222047	0.0001710792	0.0002265578	0.0004269487	0.0003261813	0.0003223639	0.000299634	0.0001556807	0.00014383	0.0001286332	0.0001806097	0.00037229	0.0002704069	0.0002554938	0.0003115529	0.0001819993	0.000141655	0.0001814491	0.0001148596
813.295	0	0.1403832	0.1255595	0.1968359	0.1709316	0.036227	0.03551832	0.03261661	0.03960486	0.204214	0.1467731	0.1338034	0.1264148	0.03574164	0.04229921	0.04672733	0.03771451	0.1356327	0.1320919	0.1183802	0.1291794	0.03999087	0.0353304	0.03680278	0.03098172
813.296	0	0.0003019784	0.0003566806	0.0007253737	0.0004217029	0.00642688	0.008614855	0.002557706	0.003080768	0.001075677	0.001161256	0.0006416717	0.001146891	0.00253062	0.002247319	0.002349437	0.002435723	0.002242138	0.002064122	0.00235437	0.002502899	0.0149523	0.01346072	0.01093965	0.01091514
813.297	0	0.0004326098	0.0003505774	0.0005407712	0.0003834917	0.0003038064	0.0003299189	0.0003481295	0.0002185759	0.0005025113	0.0003795557	0.0003066953	0.0002624849	0.0003814708	0.0003307972	0.000303479	0.0001832065	0.0003512494	0.0003062765	0.000345277	0.0003491034	0.0002663625	0.000266426	0.0002046023	0.0001993247
813.394	0	0.0003643247	0.0002722614	0.0004407531	0.0003176656	0.0001077593	0.0001571597	0.0001774162	0.0001195779	0.0003756615	0.0002426148	0.0002376262	0.0002515173	0.0001241302	0.0001550211	0.0001724796	0.0001069587	0.0003107923	0.0002722676	0.000182403	0.0003073682	0.000137644	0.0001945028	0.0002086563	0.0001709737
813.395	0	0.1032756	0.09142078	0.1860807	0.1454324	0.0396396	0.04235612	0.02756488	0.03045579	0.1918437	0.1242411	0.08973348	0.1080665	0.02693549	0.03629567	0.03543092	0.02707703	0.109162	0.1095037	0.07685408	0.1028815	0.02998203	0.03179719	0.03447585	0.024407
813.396	0	0.0002903559	0.0005376023	0.000833216	0.0004617456	0.00207987	0.003611368	0.0008336592	0.001406582	0.000786707	0.0008055765	0.0004663496	0.0008354384	0.001438133	0.00118509	0.001005483	0.001550062	0.001274733	0.001153447	0.0009122964	0.001313478	0.005527428	0.00397481	0.003096564	0.003480976
813.397	0	0.0002423042	0.0002164991	0.0004505052	0.0003468677	0.0001443084	0.0001777194	0.0001687291	0.0001369583	0.0003704884	0.0002808131	0.0002698901	0.0002855497	0.0001345235	0.0001122252	0.0002017732	0.000163606	0.0003085281	0.0002348727	0.000181737	0.0002517387	0.0001319102	0.0001716032	0.0001549142	0.0001498702
813.495	0	0.0003221068	0.0002120266	0.0003799731	0.0003854391	0.0001923202	0.0001733362	0.0001412108	0.0001532487	0.0004697071	0.0003274242	0.0002563537	0.0003500443	0.0001032597	0.0001286821	0.0001872554	0.0001686049	0.0003044692	0.000367609	0.0002001167	0.0002870277	0.0001409369	0.0001959936	0.0001602943	0.0001384079
813.496	0	0.09824528	0.08410554	0.1910936	0.153427	0.0446758	0.06047339	0.03602617	0.0330708	0.200759	0.1263429	0.08851589	0.1151041	0.02925618	0.04393535	0.04633681	0.02787463	0.1102565	0.1182229	0.06217232	0.09908529	0.03976445	0.03246823	0.04558536	0.02701846
813.496	0	0.0003398587	0.0005463272	0.0009464698	0.0003263661	0.001247677	0.002188126	0.000455541	0.0009188061	0.0006784823	0.0005798264	0.0005085813	0.000643001	0.001167874	0.0008077624	0.0006259184	0.001061108	0.0008405181	0.0008872729	0.0008231086	0.0009580545	0.002903433	0.001900063	0.001654193	0.001743016
813.497	0	0.000214733	0.0002228759	0.0004293047	0.0004012283	0.0001532193	0.0001821207	0.0001328111	0.0001319101	0.0004621795	0.0003523378	0.0002389512	0.0002450928	0.0001468258	0.0001484075	0.0001319585	0.0002126219	0.0003021066	0.0002902186	0.0001722325	0.0002680355	0.0001303143	0.0001561616	0.0001302082	0.0001055893
813.594	1	0.0002250051	0.0001709171	0.0004865794	0.0003120957	0.0001397085	0.0001708913	0.0001562181	0.0001356047	0.0004869611	0.0003411192	0.0002693732	0.0002751333	0.00015893	0.0001580265	0.0001026912	0.0001721447	0.0003117413	0.0003276522	0.0002853909	0.0002761963	0.0001236989	0.0001245675	0.0002315759	0.000116638
813.595	1	0.09848922	0.09632389	0.1875966	0.1581523	0.04397167	0.05773028	0.03594405	0.02660335	0.2020746	0.1453301	0.0994402	0.1061157	0.02827363	0.04291742	0.04297693	0.02943055	0.1043873	0.1174167	0.0840884	0.1003007	0.03933426	0.03584103	0.05348749	0.03362207
813.596	1	0.0003245826	0.0006074033	0.000843762	0.0001869924	0.001074743	0.001593842	0.0005335675	0.000704898	0.000637445	0.0005328167	0.0005292856	0.0005769627	0.0008782133	0.0006563167	0.0006969235	0.0006688433	0.0008168024	0.0006932083	0.0006425705	0.0006458041	0.002069821	0.001378748	0.001135586	0.001267771
813.597	1	0.0001966576	0.0002674769	0.0004448639	0.0003318186	0.0001556406	0.0002201433	0.0001564252	0.0001671711	0.0003953337	0.0003083931	0.0003369378	0.000243803	0.0001196586	0.0001776343	0.0001452347	0.0001768641	0.0002196279	0.0002987771	0.0001841766	0.0003127337	0.0001747457	0.0001398907	0.0002105633	0.0001236823
813.694	1	0.000228449	0.0002317845	0.0004745465	0.0004368512	0.0001754077	0.0002053941	0.000217791	0.000163412	0.0005527999	0.0004426088	0.0002573678	0.0002445311	0.0001395902	0.0002234271	0.0002272619	0.0001433971	0.0003113019	0.0003914062	0.0004267724	0.0003484843	0.0001567616	0.0001727159	0.0002439859	0.0002169199
813.695	1	0.1091613	0.1232602	0.207852	0.1807401	0.05085063	0.06133342	0.04463112	0.02831023	0.2331565	0.1759789	0.1290825	0.1165284	0.03651023	0.04068915	0.04057406	0.02952393	0.1298162	0.1242091	0.1134295	0.1227335	0.03131589	0.03245083	0.05537064	0.04503529
813.696	1	0.0004630138	0.0006642782	0.0008297525	0.0002211797	0.00140979	0.0021481	0.0005770074	0.0005650362	0.0006685733	0.0006427944	0.0005803125	0.000556617	0.0009453952	0.0006472379	0.0007184462	0.0007420384	0.0009351619	0.0007687342	0.0008396557	0.000684781	0.002604522	0.001507282	0.001599836	0.001593339
813.697	1	0.0002238747	0.0003437611	0.0004773345	0.0004465642	0.0001492623	0.0002618842	0.0001728662	0.0001735221	0.0005336984	0.0004886203	0.0003125773	0.0002756233	0.0001167563	0.0001644126	0.0001409003	0.0001092586	0.0002500439	0.0002708117	0.0003321952	0.0002427303	0.0001065441	0.000148011	0.0002022781	0.0002004105
813.794	1	0.000149286	0.0002992417	0.0003687319	0.0003472944	0.0001442392	0.0001955511	0.0001533929	0.0001764355	0.0004061633	0.0003861761	0.0003595808	0.0002739843	0.0001644541	0.000191366	0.0001486733	0.0001791322	0.0002933722	0.0003453501	0.0002716751	0.0002785419	0.0001630543	0.0001561788	0.0001980765	0.0001207984
813.795	1	0.1099253	0.1204819	0.1591455	0.1481934	0.04612041	0.05237717	0.04480714	0.03103746	0.1800898	0.1600375	0.1283196	0.1017552	0.0447599	0.0479624	0.04820436	0.03435456	0.1242183	0.1152244	0.1174149	0.1081409	0.03509476	0.03621413	0.04642947	0.03749483
813.796	1	0.0003747497	0.0006658747	0.0006471077	0.0001844863	0.001467115	0.002127393	0.0005983166	0.0005195774	0.0006218977	0.0006025513	0.0005658464	0.0005793213	0.00087229	0.0006384527	0.0008031909	0.0006570644	0.0008292195	0.0008245266	0.0007982181	0.0005617747	0.002477524	0.001442207	0.00167177	0.001469219
813.797	1	0.0002135804	0.000348785	0.0003964162	0.0004272209	0.0001250425	0.0001312774	0.0001590491	0.0002090038	0.0003878619	0.0003320973	0.0002313873	0.0002640197	0.0001321712	0.0002402635	9.495516e-05	0.0001747461	0.0002957203	0.0003299676	0.0002292462	0.0002787171	0.0001537838	0.0001444461	0.0002353062	0.0001735969
813.894	1	0.0002826465	0.000239396	0.0003517675	0.0002920135	0.0001471277	0.000149809	0.000147687	0.0001421096	0.0003616991	0.0002970512	0.0003274355	0.00031192	0.0001443398	0.0001264084	0.0001910598	0.0001550836	0.0003218872	0.0003004012	0.0002736922	0.0002822825	0.0001630393	9.116142e-05	0.0001537754	0.0001307632
813.895	1	0.1196209	0.1231415	0.1533802	0.1412142	0.03793964	0.04337537	0.04139002	0.03236005	0.1662631	0.1546411	0.1320839	0.1082865	0.04249837	0.02984453	0.02727725	0.02884531	0.1227866	0.118421	0.1172406	0.1029417	0.02112231	0.02892053	0.03652186	0.03027701
813.896	1	0.0004039269	0.000581547	0.0005307591	0.0002263043	0.001408566	0.001821928	0.0005096577	0.0003648855	0.0007296158	0.000510226	0.0005913275	0.0005166733	0.0008359048	0.0005656942	0.0008434794	0.000586231	0.0006826362	0.0007133209	0.0008343418	0.0003850203	0.001849063	0.001269201	0.001422962	0.001239307
813.897	1	0.0003135488	0.0003231319	0.0003505664	0.0003472417	0.0001754724	0.0001657431	0.0001328061	0.0001464043	0.0003719441	0.000386252	0.0002644447	0.000240026	0.0001598605	0.000144118	0.0001817829	0.0002103592	0.0002714998	0.0003682155	0.0002947299	0.0002605645	0.0001148094	0.000154974	0.0001684953	0.0001761551
813.994	1	0.0002692209	0.0002652769	0.000384598	0.0004237913	0.000194063	0.0001326626	0.0001316725	0.0001583287	0.0004388514	0.0003351152	0.0003164605	0.0002507873	0.0001064093	0.0001120423	0.0001822553	0.0002165694	0.0003028837	0.0003058213	0.0003274451	0.000269567	0.0001494765	0.0001200899	0.0002463998	0.0001744377
813.995	1	0.1267518	0.1311919	0.1623018	0.1523886	0.03766475	0.04539537	0.04677647	0.03981878	0.1680108	0.1635143	0.144182	0.1160707	0.03422499	0.03256369	0.03212065	0.03031217	0.1273077	0.1209313	0.1168762	0.1020715	0.03050292	0.03420799	0.03672069	0.02782988
813.996	1	0.000335684	0.0006413153	0.0005657212	0.0002435444	0.001517096	0.001831354	0.0005940109	0.0003123851	0.0006581401	0.0003944435	0.0006532565	0.0004647561	0.000798086	0.0004568363	0.0007594525	0.000445694	0.0006007538	0.0008712355	0.0007559779	0.0004123633	0.001720645	0.001404535	0.001558212	0.001222302
813.997	1	0.000299604	0.0003391378	0.000340965	0.0003223359	0.0001602507	0.0001278923	0.0001659705	0.0002152565	0.0003657343	0.0003783726	0.0004005942	0.0002829555	0.0001149339	0.0001277471	0.0001294813	0.0001425141	0.0002896759	0.0002778769	0.0002421556	0.0002183915	0.0001347757	0.0001454048	0.0001423628	0.0001460146
814.094	1	0.0003016145	0.0002560224	0.000335934	0.0003176132	0.000166395	0.0001545218	0.0001596183	0.0001507218	0.0004283304	0.000317613	0.000331425	0.0002759802	0.0001990927	0.0001100676	0.0001465095	0.0001505096	0.0002909743	0.0003473235	0.0002065174	0.0002139203	0.0001427174	0.0001966624	0.0001639498	0.0001895344
814.095	1	0.1305188	0.130214	0.1542395	0.1434933	0.03214852	0.0393405	0.04301851	0.03800152	0.1610704	0.1559244	0.1412935	0.1164777	0.03640213	0.03317338	0.03163065	0.02936992	0.1299178	0.1231235	0.1157087	0.1009465	0.02737102	0.02876876	0.03062134	0.02643222
814.096	1	0.0004412848	0.0007794942	0.0005296242	0.0003450893	0.001897015	0.002351398	0.0005558068	0.0001970009	0.0007872945	0.0005661918	0.0007061915	0.0004798648	0.0008303683	0.000460338	0.0009213882	0.0004522691	0.0005523575	0.000846707	0.0008024541	0.0004950668	0.001893278	0.001797445	0.002029023	0.00147785
814.096	1	0.0002628373	0.0003988704	0.0004010488	0.0003798258	0.0002745483	0.0002713066	0.000239909	0.0001867838	0.0004609565	0.0003572005	0.0003364677	0.0002607615	0.0004212117	0.0001831083	0.0002157968	0.0002066637	0.0003808691	0.0003258852	0.000291525	0.0002956887	0.0002773413	0.0003125664	0.0002007177	0.0002397153
814.194	1	0.0002468533	0.0002370449	0.0003475486	0.0002825274	0.0001401334	9.500687e-05	0.0001637456	0.0001038815	0.000322143	0.0002995412	0.0002526716	0.0002182629	0.0001294276	0.0001199523	0.0001330839	0.0001865403	0.0002219377	0.0002803353	0.0002119449	0.0002134703	0.0001501649	0.0001065924	0.000149111	0.0001253479
814.195	1	0.1085212	0.1081984	0.1300482	0.1216868	0.03353616	0.0323913	0.03415824	0.03408694	0.1393253	0.1332004	0.1206391	0.09887496	0.03241947	0.03148997	0.03241065	0.02993308	0.1081143	0.1036227	0.09884675	0.08488324	0.0297657	0.02761349	0.02719005	0.02301798
814.196	1	0.0006278723	0.0006864868	0.0003863915	0.0003158698	0.001767599	0.002098236	0.0006955038	0.0003446239	0.0008629281	0.0005192546	0.0007099853	0.0003503328	0.0008206228	0.0002992918	0.0007208548	0.000239906	0.0004102632	0.0007741758	0.0006386106	0.0004493614	0.001393955	0.001629984	0.001893415	0.001330154
814.196	1	0.000294535	0.0003269206	0.0002574	0.0003883862	0.0002951035	0.0003538259	0.0002191783	0.000191279	0.0004693256	0.0003583337	0.0003042094	0.0002500139	0.0003444853	0.000361225	0.0002554204	0.0001880849	0.0002890316	0.0003162081	0.0003611695	0.0002670767	0.0002723944	0.0002758565	0.0003059797	0.0002034851
814.294	1	0.0002395951	0.0002354155	0.0003445227	0.000279136	0.0001316941	0.000167422	0.0001695964	0.000132254	0.0002059669	0.0003121133	0.0002349225	0.0001851653	0.000118851	0.0001775689	0.0001098283	0.0001220793	0.0001805486	0.0002660838	0.0002358153	0.0001317046	0.0001267709	0.0001215037	0.0002059739	0.0001634109
814.295	1	0.086259	0.0877643	0.1086204	0.09863998	0.0232497	0.02451671	0.02539235	0.02382534	0.1119812	0.1091245	0.09753169	0.07966174	0.02456751	0.02538999	0.02608502	0.02214647	0.08516421	0.08355387	0.08012447	0.06746545	0.02095103	0.02118488	0.02026148	0.01592745
814.296	1	0.0004799407	0.0004751315	0.000193885	0.0002685838	0.001355427	0.001429547	0.0004834453	0.0002808933	0.0005435728	0.0006102443	0.0005362595	0.0002214447	0.0004000751	0.0004531175	0.00054169	0.0002161839	0.000251578	0.0006111947	0.0005570455	0.000324808	0.0008279352	0.0009868095	0.001219037	0.0007985903
814.297	1	0.000365597	0.0002110738	0.0002824537	0.0002877439	0.0002339652	0.0003065134	0.0002337791	0.0002555499	0.0002427312	0.0003230213	0.0002821396	0.0002316003	0.0002595364	0.0002536376	0.0002221583	0.0002027951	0.0003294349	0.0002397997	0.0002761582	0.0002686489	0.0003052926	0.0001837797	0.0002500475	0.0001625286
814.394	1	0.0002619085	0.0002251344	0.000239199	0.0002913975	0.0001724816	8.615479e-05	0.000184865	0.0001570931	0.0003582023	0.000328497	0.0002612762	0.0002521387	0.0001232084	0.0001544631	0.0001833212	0.0001608572	0.0001745441	0.0002307672	0.0002777959	0.0002887141	0.0001292181	0.0001203231	0.0001991499	0.0001916206
814.395	1	0.08274354	0.08669789	0.1124428	0.1038154	0.02466921	0.02534108	0.02436529	0.02251515	0.1176908	0.114972	0.1004475	0.0792498	0.02064189	0.02149917	0.02132778	0.01788685	0.08421918	0.07902791	0.07670059	0.06588448	0.01940516	0.01849228	0.01757236	0.01362958
814.396	1	0.0004953983	0.0002814498	0.0002971982	0.0003572673	0.001185689	0.001097862	0.0003242638	0.0003712611	0.0006418348	0.0005749184	0.0002756202	0.00027086	0.0004215345	0.0003750814	0.0003910143	0.0002532783	0.0003580755	0.000479062	0.0003911995	0.0002665751	0.0002987091	0.0007214069	0.0008850093	0.0006854244
814.396	1	0.0003648941	0.0002824386	0.0003191312	0.0002856874	0.0003006308	0.0001640341	0.0002513103	0.0001896632	0.000307572	0.0002701577	0.0002869851	0.0002674824	0.0002527917	0.0002701223	0.0001972485	0.0001447618	0.0002270802	0.0003299959	0.0002433957	0.0003100077	0.0002403776	0.000248621	0.000243668	0.0002177705
814.495	1	0.0002547488	0.0002776721	0.0002111863	0.0002926626	0.0001681429	0.0001258727	0.0001220216	0.0001328866	0.0003253162	0.0002797974	0.0002718619	0.0002021483	0.0001274451	0.0002041243	0.0002393493	0.000147106	0.0002253357	0.0002498891	0.0003028048	0.0002670273	0.0001118963	0.0001386156	0.0001781968	0.0001563929
814.496	1	0.09133455	0.09470189	0.1209898	0.1115186	0.03674867	0.03837165	0.0378359	0.03417388	0.1250786	0.1217284	0.1060779	0.08481393	0.02534615	0.02403551	0.02222945	0.01941199	0.0905328	0.08388481	0.0806481	0.0684619	0.02570509	0.0242995	0.02368467	0.01867309
814.497	1	0.0004583042	0.0002914421	0.000343149	0.0003260101	0.001402208	0.001245338	0.0003194987	0.000315076	0.0006562756	0.0006475313	0.0003519282	0.0002756901	0.0004913016	0.0002976367	0.0004174693	0.0002098641	0.0004960102	0.0005194623	0.0004897718	0.0002535704	0.0005598055	0.0008427224	0.001161494	0.0006023943
814.497	1	0.0002678862	0.0003339339	0.0002973645	0.000311762	0.0002674146	0.0003301427	0.0002717664	0.000140102	0.0003004511	0.0003157044	0.0003546522	0.0002075713	0.0002928637	0.0003088983	0.0002425204	0.0001732819	0.0002414133	0.0003359141	0.0002470804	0.0002088285	0.0002702375	0.0002845414	0.0003005679	0.0001823964
814.594	1	0.000185322	0.0002279246	0.0002375931	0.0002555585	0.0001543504	0.000122985	0.0001613558	0.0001218984	0.0002454591	0.0002221643	0.0003091302	0.0002084027	8.014474e-05	0.0001214972	0.0001824851	0.0001453224	0.000232453	0.0002571216	0.0002599456	9.971771e-05	0.0001397359	0.0001621248	0.0001425761	0.0001041546
814.595	1	0.076033	0.07630653	0.09417166	0.08135953	0.02533412	0.02522139	0.02392347	0.02202026	0.0951639	0.09025735	0.07716564	0.06711272	0.02263334	0.02251968	0.02159425	0.01821334	0.07317005	0.07151224	0.06870169	0.05515369	0.02244217	0.02257848	0.02141781	0.01620101
814.596	1	0.0004700882	0.0001905564	0.0003327827	0.0003748425	0.001224717	0.0008841189	0.0003462187	0.0003343917	0.0005651531	0.000494278	0.0002881079	0.0002957049	0.0003667524	0.000304849	0.0003108018	0.0002794151	0.0004610796	0.0005173666	0.0003932251	0.0002215409	0.0005147243	0.0007294103	0.00110507	0.0004829414
814.597	1	0.0001652422	0.0001966822	0.0002457802	0.0002426405	0.0001913707	0.000219638	0.0001738685	0.000205023	0.0002997426	0.0003555996	0.0002452056	0.0002118668	0.0002733695	0.0002097159	0.0002433264	0.00018822	0.0002463912	0.0002082859	0.0002265527	0.0002192829	0.0002797604	0.0002344744	0.0002201784	0.0001578705
814.694	1	0.0001621551	0.0001482282	0.0001519785	0.000214793	0.0001134475	0.000127956	0.0001269714	0.0001190384	0.0001497594	0.0001959533	0.0001797502	0.0001681968	0.000112732	0.0001705702	0.0001264537	0.0001585918	0.0001648118	0.000274625	0.000201875	0.0001652968	0.00017114	0.0001173633	0.0001471601	0.0001411702
814.695	1	0.04260601	0.04292535	0.05866053	0.04897174	0.01976065	0.0195963	0.01807898	0.01685846	0.05838443	0.05410074	0.04301948	0.0385784	0.0173587	0.01741423	0.01683345	0.01431451	0.0417288	0.04073667	0.03866991	0.03129586	0.01834871	0.01853325	0.01761353	0.01335021
814.696	1	0.0002051979	0.000147484	0.0002577952	0.0001730217	0.0005481845	0.0004964997	0.0004542471	0.0003015262	0.0002951958	0.0002611531	0.000325176	0.0002078773	0.0003477144	0.000298075	0.0002860983	0.0002426781	0.0005015151	0.0003152626	0.0003342396	0.000239153	0.0004386823	0.0004930561	0.0004661896	0.000339794
814.696	1	0.0001223732	0.0001303439	0.0001302198	0.0001602485	0.0001071483	0.0001442487	0.0001454204	0.0001850977	0.0002125937	0.0001316924	0.0001596285	0.00015285	0.0001248031	0.0001203048	0.0001854905	9.690906e-05	0.0001931638	0.000142753	0.000179053	0.000155082	0.000114011	0.0001268207	0.0001549821	0.0001188745
814.794	1	0.0002866101	0.0001718542	0.0001780205	0.0002026864	0.0001394429	0.0001135175	0.0001182175	0.0001430969	0.0001162486	0.0002258548	0.0001242686	0.0001280862	0.0001000698	0.0001805822	0.0001501056	0.0001164603	0.0001366147	0.0001648716	0.000157032	0.0001347422	0.0001624005	0.0001359096	0.0002106502	0.0001416538
814.795	1	0.03063917	0.03075536	0.04631603	0.03739309	0.01816224	0.01813814	0.01679297	0.01572872	0.04614424	0.04153072	0.03020427	0.02844138	0.0165124	0.01652202	0.01592096	0.01344009	0.03042986	0.02923924	0.02716304	0.02229565	0.01622597	0.01632444	0.01557399	0.01175007
814.796	1	0.0001942531	0.0001811994	0.0002692343	0.000203661	0.0005737581	0.000549324	0.0003976606	0.0002609904	0.0002730493	0.0002705958	0.0002443361	0.0002198473	0.0003473854	0.0002642041	0.0001837162	0.0003008705	0.0004127198	0.0002307986	0.0001177931	0.0001220425	0.0004984108	0.0004874469	0.0004689704	0.0002205761
814.797	1	0.0001040685	0.0001448501	0.0001514202	0.0001504276	0.0001183868	0.0001271301	8.710001e-05	0.0001320786	0.0001937176	0.00019187	0.0001184718	0.0001516901	0.0001802867	0.0001354948	0.0001155204	0.0001645472	0.0002068199	0.0001245893	0.0001563514	0.0001901226	0.00010991	0.0001127428	0.000128738	0.0001558587
814.894	1	0.0002817378	0.0002029652	0.0002279075	0.0001797925	0.0001100712	9.419857e-05	0.0001478529	0.0001728184	0.0001837994	0.0002086272	0.0001459058	0.0001852415	0.0001796571	0.000161294	0.000171817	0.000128117	0.0002260164	0.0001816143	0.0002175429	0.0001690073	0.0001654712	0.0001534211	0.0001612746	0.0001537239
814.895	1	0.04757975	0.047232	0.06563628	0.05390181	0.026153	0.02573762	0.02380518	0.02270521	0.06669663	0.06022669	0.04375856	0.0435475	0.02349981	0.02364359	0.02296423	0.01939611	0.04677909	0.04501611	0.041998	0.03485401	0.02324376	0.02348276	0.02242962	0.01679914
814.896	1	0.0003098032	0.000194997	0.000142617	0.0001490024	0.0006286039	0.0005560655	0.000356537	0.0002522129	0.0003187674	0.0003375087	0.0002812125	0.000252962	0.0002838299	0.0003275143	0.0002714154	0.0003571645	0.0003926803	0.000255766	0.0001579276	0.0002082776	0.0005332575	0.0005019151	0.0004327156	0.0002436902
814.896	1	0.0001314287	0.0002189608	0.000222796	0.0001737229	0.0001295821	0.0001379815	0.0001589259	0.0001219396	0.0001439561	0.0001674578	0.0002337724	0.0001627941	0.0001566482	0.0001123465	0.0001228532	0.0001576496	0.0001407514	0.0001507209	0.0001011491	0.0001048846	0.0001692923	0.0001325089	0.0001127451	9.620134e-05
814.994	1	0.0002535644	0.0001606969	0.0002095034	0.0001993918	0.0001150017	0.0001206163	0.0001840956	0.000122112	0.0001985107	0.0001083776	9.197746e-05	0.0001501828	0.0001346132	0.0001766264	8.54318e-05	0.0001152672	0.0001356626	0.0001646407	0.0001376179	0.0001511757	0.000132324	0.0001723913	0.0001777156	0.0001968078
814.995	1	0.02705409	0.0272612	0.04424913	0.03502426	0.0208772	0.02042558	0.01813305	0.01756057	0.04496739	0.03896493	0.02263228	0.02550978	0.01871533	0.01889358	0.01832483	0.01545365	0.02618674	0.02509348	0.02307781	0.02025043	0.01835641	0.01850309	0.01791328	0.01330397
814.996	1	0.0002565812	0.0001795221	0.0002579391	0.0001765495	0.0006641421	0.0005492663	0.000424514	0.0002319933	0.000376421	0.0003045268	0.0002523751	0.0002195327	0.0002785062	0.0003253141	0.0002856996	0.0003061366	0.0003915758	0.0001868274	0.0001586756	0.000179978	0.0004520693	0.0005272019	0.0003916961	0.000280019
814.996	1	0.0001067126	0.0001252082	0.0001512488	0.0001778713	9.117897e-05	8.027739e-05	0.0001589086	0.0001361388	0.0002185717	9.454802e-05	0.0001566467	0.0001518238	0.0001745317	0.0001364468	0.000145045	0.0001248925	0.0001135114	0.0001422454	0.0001517979	0.0001297834	0.0001297721	0.0001587282	0.0001166457	0.0001648775
815.094	1	0.000178741	0.0002139162	0.0001404674	0.0001606526	9.795238e-05	0.0001232168	0.0001467789	0.0001384071	0.000123336	9.054532e-05	0.0002151576	0.0002017123	0.0001288646	0.0001063928	0.0001552765	0.0001505253	0.0002054603	0.0001198183	0.0001216581	0.0001070255	0.0001229186	0.0001342692	0.0001544074	0.0001535806
815.095	1	0.004633328	0.005991437	0.02048765	0.01515038	0.002428253	0.002212051	0.0008487293	0.0008657921	0.01992992	0.0149764	0.005304278	0.004506116	0.0004714701	0.000711719	0.0007079699	0.0005492479	0.003345959	0.003228836	0.003179957	0.003853751	0.0006059351	0.0008080404	0.0009580707	0.0005661307
815.096	1	0.0002477224	0.000182402	0.0001424517	0.0001979054	0.0005100146	0.0004091843	0.0003396462	0.0002607383	0.0002867644	0.000314488	0.0001816611	0.000184014	0.0001687443	0.0002426756	0.0002758774	0.0002195453	0.0003418857	0.0001874321	0.0001542639	0.0001482675	0.0003962736	0.000445826	0.0004118067	0.0003014314
815.096	1	0.000107135	0.0001447954	0.0001316588	0.0001335876	0.0001102482	0.0001172493	0.0001201664	0.0001235651	0.0001651014	0.0001592614	0.0001670492	0.0001611421	7.730587e-05	0.000126614	0.0001128908	0.0001382829	9.378064e-05	0.0001157332	0.0001245177	0.0001246555	0.0001060066	0.0001041151	0.0001504689	0.0001593013
815.194	1	0.0001705279	0.0001464527	0.0001569559	0.0001585819	6.497423e-05	9.374437e-05	0.0001281969	0.0001354151	9.77701e-05	0.0001258341	0.0001870713	0.0001570756	9.768955e-05	0.0001751099	0.0001375886	0.0001083182	0.0001395245	0.0002085438	0.0001541001	0.000108978	0.000136377	0.0001556809	0.0001173071	0.0001200567
815.195	1	0.00409301	0.006027082	0.01980461	0.01457304	0.002193713	0.001924182	0.0007495336	0.0005169442	0.01877395	0.01471149	0.005813864	0.003741544	0.0004286396	0.0006303496	0.0007156782	0.0004515838	0.003075042	0.002533369	0.004305702	0.00403282	0.0005376034	0.0007443423	0.0008945531	0.0003950807
815.196	1	0.0003096574	0.0001596842	0.0001848285	0.0002012389	0.0004619627	0.000417466	0.0002857135	0.0002030231	0.0002697867	0.0002550065	0.0001395903	0.0001751781	0.0002308932	0.0002190105	0.0001668594	0.0002192759	0.000224715	0.0002330283	0.0001507839	0.0001222752	0.0003525442	0.0003569637	0.0003554098	0.0002016792
815.196	1	0.0001028479	0.0001213389	0.000158839	0.0001419161	7.405293e-05	0.0001582414	0.0001289706	0.0001274673	0.0001463522	0.0001238473	0.0001229822	0.0001320208	0.0001035354	0.0001333815	0.000136101	0.0001516796	0.0001312999	0.0001357476	0.0001238293	0.0001710074	0.0001206896	0.0001200557	0.0001352511	0.0001428714
815.294	1	0.0001839021	0.0001551916	0.0001866459	0.000163903	0.0001430493	0.0001047708	0.0001766333	0.0001447254	0.0001651521	0.0001879846	0.0002107174	0.0001727122	0.0001853624	0.0001162976	0.0001021878	0.0002249339	0.000201974	0.0001813994	0.0002054667	0.0001563205	0.0001265877	0.0001534211	0.0001651409	0.0001656644
815.295	1	0.02519497	0.0303949	0.04551713	0.03806851	0.02087962	0.02048133	0.01907437	0.01643414	0.04445636	0.03857299	0.02963058	0.01807583	0.01927891	0.01854235	0.0181954	0.0154771	0.02514394	0.02375221	0.02671083	0.02165427	0.01803229	0.01822942	0.017796	0.01329481
815.296	1	0.0002940426	0.0002992113	0.0002187969	0.0001444127	0.000516319	0.0005186271	0.0003789146	0.0002732028	0.0002170444	0.0002639074	0.0002377128	0.0001878404	0.000270014	0.0002456861	0.0002273501	0.0002019345	0.0002791509	0.0002394703	0.0001801656	0.0001446672	0.0003974372	0.000388549	0.0003657719	0.0002820933
815.297	1	0.0001371001	0.0001125814	0.0001550364	0.0002224093	0.0001584382	0.0001051977	0.0001213632	0.0002080553	0.0001464439	0.0001046557	0.0001394864	0.0002345559	0.0001211537	9.364448e-05	0.0001480825	0.0001484559	0.0001438437	0.0001203238	0.0001637245	0.0001617754	6.936992e-05	0.0001538132	0.0002073111	0.0001524195
815.395	1	0.0002114286	0.0001916621	0.0001299847	0.0002065621	9.158819e-05	0.0001138819	0.0001543053	0.000204295	0.0001802372	0.0001342899	0.0001732195	0.0001269207	0.0001291806	0.0001489964	0.0001725704	0.0001587005	0.0001322879	0.0001381838	0.0002583429	0.0001385582	0.0001349314	0.0001184483	0.0001575617	0.0001162208
815.396	1	0.03546147	0.04344984	0.06091566	0.05039641	0.02151391	0.02284043	0.02007094	0.01403323	0.05990461	0.05321115	0.04179433	0.02600051	0.01825947	0.01448486	0.01384786	0.01326482	0.03503122	0.03386752	0.03870559	0.03208469	0.01456633	0.01826699	0.02000687	0.01469337
815.396	1	0.0002236725	0.000304905	0.0001929665	0.0001163232	0.0004529346	0.0005924827	0.0003103854	0.0002305956	0.0002956857	0.0003702601	0.0002802516	0.0002680738	0.0003828167	0.0003509665	0.000176182	0.0002035096	0.0002568151	0.0002906537	0.0002301018	0.0001507892	0.000387227	0.0004541315	0.0003369144	0.0002705114
815.397	1	0.0001372627	0.0001793888	0.0001693746	0.0001544335	0.0001369133	0.0001292927	0.0001305267	0.0001152735	0.0001931174	0.0001623427	0.000175846	0.0001356039	0.0001305037	0.0001978502	0.0001664783	0.0001335211	9.002562e-05	0.0001809466	0.0002135822	0.0002191924	9.913362e-05	0.0001702089	0.0001887392	0.0002042108
815.495	1	0.0001889809	0.0001678018	0.0001831672	0.0001573274	0.0001105218	0.0001626573	0.0001156915	0.0001976983	0.0001704351	0.0001534085	0.0002263123	0.0002282678	0.0001470762	0.0001240634	0.0002087883	9.953898e-05	0.0002094398	0.0001498244	0.0001125072	0.000158022	0.0001074162	0.0001476543	0.0001464029	0.0001449553
815.496	1	0.03494648	0.04016769	0.05556546	0.04659842	0.02331903	0.02299315	0.02220355	0.01901911	0.05429395	0.04991431	0.04203153	0.02696644	0.0214646	0.02103648	0.0207506	0.01745946	0.03617509	0.03418551	0.036328	0.02890788	0.0213406	0.0215542	0.02071777	0.0156101
815.497	1	0.0002759944	0.0002907708	0.0002691526	0.0001854108	0.0002531576	0.00041086	0.0003252122	0.0002629848	0.0002255469	0.0002566031	0.0002785542	0.0002223946	0.0002694546	0.0002594417	0.0002535341	0.00020163	0.0002536455	0.0002687994	0.0002577432	0.000211396	0.0002866466	0.0004031955	0.0002870909	0.0002188182
815.497	1	0.0001237411	0.0001631628	0.0001669852	0.0002261224	0.0001035804	9.2774e-05	0.000157174	0.0001789187	0.0001793784	0.0001529675	0.000163732	0.0001900254	0.0001390792	0.0001576689	0.0001737307	0.0001427414	0.0001423824	0.0001586818	0.0001601515	0.000223163	0.0001293039	0.0001304911	0.0001084022	0.0001507709
815.594	1	0.0002590376	0.0002014626	0.0001597999	0.0001301691	0.0001332269	0.0001154999	0.0001562286	0.000159904	0.0001566337	0.0001985983	0.0002236232	0.0001021457	0.000124471	0.0001850122	0.0001099283	0.0001544304	0.0001261054	0.0001740629	0.0001656691	0.000188102	0.0001339221	0.0001438622	0.0001455528	0.0001975288
815.595	1	0.0188341	0.02318747	0.03773075	0.03025887	0.01269306	0.01251176	0.01182603	0.009877127	0.03612343	0.03311918	0.02621148	0.0136403	0.01107178	0.01097116	0.01091311	0.009001169	0.01999933	0.01828772	0.02040622	0.01619067	0.01121147	0.01143208	0.01105577	0.008240796
815.596	1	0.0002344331	0.0002761005	0.0002208705	0.0002179772	0.0001791307	0.0002571152	0.0001647911	0.0001946275	0.0002247312	0.0002757417	0.0001954021	0.000145153	0.000231993	0.00022779	0.0002022462	0.0001499895	0.0002488214	0.0002108983	0.0001946828	0.0001128489	0.0002481452	0.0002499803	0.0001823267	0.0001318085
815.596	1	0.0001061162	0.0001391376	0.0002089843	0.0001187774	0.0001034827	0.0001496098	0.0001563133	0.000158195	0.0002105384	0.0001591791	0.0001761123	0.0001464944	0.0001244919	0.0001928189	0.0001056879	0.0001982892	0.000182353	0.0001374063	0.0001017563	0.0001532316	0.0001288556	0.0001598794	0.0001073111	0.0001337564
815.694	1	0.0002327477	0.0001618871	0.0002023982	0.0001688647	0.0001481919	0.0001496846	7.86249e-05	0.0001420899	0.0001615715	0.0001851856	0.0001285987	0.0001513381	0.0001481079	0.0001259981	0.0001161362	0.0001317511	0.0001733802	0.0001631379	0.0001235058	0.0001226273	0.0001509332	0.0001224228	0.0001452985	0.0001153026
815.695	1	0.02015711	0.02240036	0.03675386	0.02906519	0.009351182	0.009762589	0.0105263	0.009804916	0.0355184	0.03362455	0.02676062	0.01368636	0.009944247	0.01102724	0.01074055	0.007863502	0.02104095	0.01847838	0.01862445	0.01524467	0.01125282	0.0102314	0.007844111	0.005662954
815.696	1	0.0001104785	0.0001772067	0.0001778801	0.0001747541	0.0001239043	0.00022128	0.0001052092	0.0001227603	0.0001247635	0.0001915257	0.0001256305	0.0001720424	0.0001103643	0.0001147481	0.0001166881	0.0001103454	0.0001262018	0.0001508283	0.0001549663	0.0001378255	0.0001420003	0.0001095355	0.000100752	0.0001598846
815.696	1	0.0001023364	0.0001184447	0.0001210727	0.000149794	0.0001254046	0.0001414283	0.0001354042	0.0001255157	0.0001400041	0.0001819878	0.0001436987	0.0001666364	0.0001541332	9.736278e-05	0.0001180305	0.0001117382	0.0001111958	0.0001575355	0.0001351794	9.27465e-05	0.0001482408	0.0001824621	0.0001831444	0.0001128008
815.794	1	0.0002057214	0.0001940864	0.0001477171	0.000162268	0.0001192036	0.0001008593	0.0001600071	0.0001288932	0.0001243626	0.0001677201	0.0001832684	0.0001713235	0.0001190918	0.0001071111	0.0001341003	0.000166943	0.0002131154	0.0001226663	0.0001649735	0.0001779573	0.0001867016	0.0001386758	0.0001276205	0.0001200332
815.795	1	0.02441682	0.02444196	0.03704913	0.03030802	0.0102174	0.008997203	0.01096838	0.0115134	0.03867021	0.03407799	0.02978665	0.01764073	0.01057889	0.01166823	0.01158653	0.01031602	0.02411187	0.02162012	0.01767859	0.01580409	0.01165923	0.009617285	0.009161328	0.006662493
815.796	1	0.0001537366	0.0001722299	0.0001884386	0.0001574226	0.0001311356	0.0001899281	0.000174741	0.0001575724	0.0001391916	0.000140169	0.000169117	0.0001945664	0.0001209518	0.0001539136	0.0001311575	0.0001266987	0.0002001301	0.0001079047	6.856928e-05	0.0001507268	0.0001502658	0.0001559928	0.0001685373	0.0001014996
815.796	1	0.0001717409	0.0001426134	0.0002007635	0.0001965605	0.0001414444	0.0001003426	0.000165882	0.0001431843	0.0001619277	0.0001186405	0.0001427781	0.0001737789	9.326106e-05	0.0001169062	0.0001687698	0.0001441695	0.0001730325	0.0001371025	0.0001542105	0.0001204895	0.0001803275	0.0001505727	0.0001365086	0.0001427251
815.894	1	0.0002402029	0.0001525669	0.0001521889	0.0001271244	0.0001654797	0.0001215228	0.0001139347	0.0001139362	0.0001377939	0.0001110575	0.0001334847	9.523317e-05	9.687994e-05	0.0001042726	0.00010607	0.000114519	0.0002205585	0.0001577072	0.0001339161	0.0001409768	0.0001288254	9.324394e-05	0.0001166375	0.0001576649
815.895	1	0.01494671	0.01465666	0.02969614	0.02099543	0.01007946	0.00978964	0.009183066	0.008347958	0.0297079	0.0261336	0.01796887	0.01211283	0.008869502	0.008610094	0.008478644	0.007346467	0.01440989	0.01136488	0.01129796	0.01020217	0.008494788	0.00838382	0.008769393	0.006423747
815.896	1	9.790804e-05	0.0001301753	0.0001273612	0.0001903281	0.0001640501	0.0001395114	0.0001369741	0.0001605625	0.0001760413	0.0001301603	0.0001476424	0.0001413409	0.0001568536	0.0001347201	9.112539e-05	0.0001106118	0.0001700365	0.000137198	0.0001834661	0.0002249579	0.0001385651	0.0001134938	0.0001234986	0.0001427576
815.896	1	0.0001279385	0.0001459913	0.0002246062	0.0001591721	0.000101421	0.000128623	0.0001204538	0.0001382987	0.0001200649	0.0001216234	0.0001100836	0.0001205278	0.0001017215	0.0001327139	6.794874e-05	0.0001205021	0.0001586921	0.0001909976	0.0001146109	0.0001030774	0.000144949	0.0001495412	0.0001021426	0.0001069318
815.994	1	0.000137243	0.0001839823	0.0001997273	0.000157531	0.0001395622	0.0001013422	0.000128716	0.0001544785	8.54684e-05	0.0001187807	0.0001472007	0.0001989121	0.000161318	0.0001054521	0.0001159893	0.0001487333	0.0001692923	6.892256e-05	0.0001615362	0.0002377895	0.00015727	0.0001410695	0.0001761517	0.0001675975
815.996	1	0.007730818	0.006692119	0.02200841	0.01526049	0.003399632	0.003214878	0.002410115	0.001889786	0.02182248	0.01818275	0.01108147	0.005371787	0.002178255	0.002085418	0.001859416	0.001716118	0.007465352	0.00405812	0.004421606	0.004608305	0.001829978	0.001626638	0.002070694	0.001440635
815.996	1	0.0001869903	0.000162837	0.0001389916	0.0001415259	0.0001827409	0.0001246013	0.0001453014	0.000134732	0.0001696044	0.0001029902	0.000196572	0.000189247	0.0001624321	0.0001825094	0.0001893199	0.0001743837	0.00015267	0.0002082689	0.000209894	0.0002862333	0.0001864864	0.0001550564	0.000178536	0.0002218415
815.997	1	0.0001230357	9.961502e-05	0.0001728954	0.0001542638	0.0001236128	9.999698e-05	0.0001436347	0.000119379	0.0001765571	0.0001824392	0.0001435218	0.0001730633	0.0001279743	0.0001818872	0.0001574	0.0001007761	0.0001725242	0.0001587115	0.0001319457	0.0001662173	0.0001534255	0.0001426985	0.0001254435	0.0001581647
816.094	1	0.0002260795	0.0001301795	0.0001199901	0.0001789739	0.000168141	0.0001110881	0.000205727	0.0001484134	0.0002264856	0.0001167799	0.0001941174	0.0001417144	0.0001336671	0.0001908382	0.0001507658	9.301202e-05	0.0001516795	0.0001320476	0.000185383	0.0001338791	0.0001076931	0.0001587222	0.0001555083	0.0001772278
816.095	1	0.01500994	0.01321346	0.02917605	0.01975673	0.009428095	0.008691873	0.007765293	0.007470275	0.02966972	0.02505463	0.0171448	0.01148414	0.00796842	0.00798033	0.007931085	0.00658852	0.01446345	0.01052947	0.0115765	0.009496316	0.007407115	0.007579419	0.007588141	0.00564151
816.096	1	0.0002397591	0.0002137327	0.0002408773	0.0002006835	0.0002658564	0.0002499835	0.0002187408	0.0001967537	0.0002937756	0.0001716327	0.0002902707	0.0002163487	0.0002551381	0.0001790699	0.0001930446	0.0001898573	0.0002565413	0.0002138968	0.0002095175	0.0002329607	0.0002526104	0.0001905844	0.0001831876	0.000229437
816.097	1	8.57439e-05	0.0001320235	0.0002425327	0.0001392813	0.0001482633	0.0001099044	0.0001552591	9.090657e-05	0.0001936382	0.0001078586	0.0001519755	8.277985e-05	0.0001080006	0.0001096542	0.0001565662	0.0001633568	0.0001669094	9.461135e-05	0.0001687279	0.0001226601	0.0001663033	0.0001217297	0.0001536554	0.0001249109
816.194	1	0.0002505923	0.0001904477	0.0001671002	0.0001894412	0.0001222604	0.0001494419	0.0001253591	0.0001715776	0.0001570142	0.0001258464	0.0001734213	0.0001668074	0.0001370945	0.0001269907	0.0001511508	0.0001014551	0.0002377393	0.0001186339	0.0002235303	0.0001494315	0.0001481806	0.0001491553	0.0001361108	0.000132504
816.195	1	0.02484969	0.02203576	0.04047612	0.02630891	0.01083511	0.01046485	0.00982074	0.009359355	0.04235724	0.03607228	0.02719135	0.01993072	0.008735219	0.008844101	0.008969283	0.007485071	0.02383071	0.01842272	0.01999276	0.01609189	0.007999989	0.008259799	0.008513317	0.006508631
816.196	1	0.0004107157	0.00040644	0.0002045812	0.0002883042	0.0004583744	0.0004468583	0.0003381478	0.0003766445	0.0003073205	0.0002351964	0.0002374106	0.0002200434	0.0003962447	0.0003312785	0.0002872991	0.0002905758	0.0003428058	0.0003199905	0.0002310232	0.0001897334	0.0003830926	0.0004302969	0.000435273	0.0002702278
816.196	1	0.0001328017	0.0001302065	0.000169302	0.0001113169	0.0001068201	0.0001080949	0.0001593034	0.0001256378	0.0001474156	0.0001642079	0.0001287026	0.0001033814	0.000129446	0.0001263533	0.0001963553	0.0001125223	0.0001147433	0.0001643829	0.0001253434	0.0001417092	0.000140785	0.0002016037	0.0001455109	0.0001099082
816.294	1	0.0002416061	0.0001461118	0.000199075	0.0001543517	0.0001397917	0.0001447578	0.0001507262	0.0001515271	0.0001811697	0.0001820761	0.0001546412	0.000110419	0.0001470014	0.0001647163	0.0001330434	0.0001498711	0.0001383086	0.0001388548	0.0001515067	0.0001142958	7.033016e-05	0.0001094082	0.0001506605	0.0001340054
816.295	1	0.02417471	0.02060212	0.03970998	0.0266361	0.01075305	0.01049642	0.01000001	0.009141686	0.04231985	0.03499397	0.02682283	0.01871911	0.008141063	0.008641084	0.009079716	0.007563933	0.0220389	0.01610071	0.01766442	0.01435096	0.007390321	0.007460313	0.007926421	0.006212674
816.296	1	0.0004390862	0.000374356	0.0003370681	0.0002647085	0.0006948977	0.0006441099	0.0005635485	0.0003984276	0.00044153	0.0002745385	0.0003583708	0.0001991231	0.0004229713	0.0005084697	0.000454589	0.0003868062	0.0005302313	0.0003477782	0.0003062341	0.0002822002	0.0005924454	0.0006238932	0.0005382359	0.0003582842
816.296	1	0.000126838	0.0001215608	0.0001842308	0.0001046	0.0001272859	0.0001110517	0.0001091648	0.0001318255	0.0001696815	0.0001420922	0.0001746064	0.0001725768	0.000114852	8.368005e-05	0.0001574888	0.0001252822	0.0001520605	0.0001274317	0.0001096099	0.0001348762	0.0001098997	0.0001487105	0.0001392931	0.0001563066
816.394	1	0.0001546201	0.000158579	0.0001583785	0.0001347056	0.0001384805	0.0001000732	9.699754e-05	0.000156163	0.0001824499	8.000979e-05	0.0001411453	0.0001513117	9.840294e-05	0.0001116056	9.999628e-05	9.578234e-05	0.0001359025	9.475026e-05	0.0001913124	0.0001341106	0.0001446375	9.457696e-05	0.0001306273	0.0001352826
816.395	1	0.01008394	0.006308412	0.02600264	0.01789988	0.003980852	0.003634386	0.002720738	0.002028573	0.02706424	0.01953398	0.01205795	0.006753874	0.002299703	0.002065936	0.00230766	0.001791836	0.008352789	0.004212199	0.005558428	0.004063686	0.00200938	0.001910697	0.002435923	0.001595211
816.396	1	0.0004990009	0.0003955658	0.0003689621	0.0002912772	0.0008674154	0.0008267808	0.0007019137	0.0004809218	0.0003915147	0.0003753406	0.0003761374	0.0002837518	0.0005657352	0.0006502308	0.0005082903	0.0004909888	0.0005061155	0.0004742046	0.000400738	0.000338443	0.0007589954	0.0007852015	0.0007294704	0.0004375242
816.396	1	0.0001245223	0.0001080257	0.0001944069	0.0001966581	0.0001312905	0.0001571081	0.0002000197	0.0001735868	0.0001256126	0.0001689007	0.0002003515	0.0001239161	0.000159311	0.0001506385	0.0002111122	0.000187668	0.0001082139	0.0001034074	0.0001508017	0.0001838183	0.0001060963	0.0001118286	0.0002101427	0.000150405
816.495	1	0.0001674605	0.0001910764	0.0001824399	0.0001558457	0.0001142187	0.0001116038	0.000164625	0.000146741	0.0001981408	0.0001497678	0.0001444225	0.0001966034	0.0001609462	0.0001114354	0.0001367391	0.0001737535	0.0001121188	0.000110672	0.0001787556	0.0001333771	0.000120461	0.0001306779	0.0001740656	0.0001241396
816.496	1	0.007678847	0.003550591	0.0245572	0.01704826	0.002659719	0.002077639	0.001177105	0.0007388958	0.02509561	0.01719243	0.009871015	0.005399741	0.0007448505	0.0006575633	0.0008580761	0.0006337782	0.005742956	0.002802909	0.003225643	0.002657703	0.0005278716	0.0007386564	0.0008695389	0.000328724
816.496	1	0.0005505751	0.0004814373	0.0004693636	0.0004263808	0.0009859808	0.0009685293	0.0008231148	0.0005393045	0.0004906546	0.0004686972	0.0005291578	0.0004182594	0.000548122	0.0006228502	0.0006776458	0.0004564746	0.0005234665	0.0004608895	0.0004350043	0.000376123	0.0009314469	0.0009396183	0.0008615486	0.0006133924
816.497	1	0.0001613282	0.0001716993	0.0002045747	0.0002157577	0.000194428	0.0001784742	0.0001653954	0.000137504	0.0001746304	0.0001273398	0.0001861071	0.0001203852	0.0001859219	0.0002320114	0.0002147996	0.0001341072	0.0001490361	0.0001883633	0.0002222609	0.0001308877	0.0001765726	0.0001748912	0.0001515625	0.0001388755
816.594	1	0.0001647007	0.0001530149	0.0001577511	0.0001755897	0.0001093478	0.0001090147	0.0001066019	0.0001247345	0.0001725848	0.0001106608	0.0001134166	0.0001580248	0.0001166947	0.0001239543	0.0002031793	0.0002050693	0.0001671281	0.000136114	0.0001420594	0.0001801395	0.0001058931	0.0001056116	0.000165704	0.0001479638
816.595	1	0.02071406	0.01653453	0.04049245	0.03203929	0.01637233	0.01516546	0.0146626	0.01245568	0.04112132	0.02568255	0.02473525	0.01179464	0.01435223	0.01387209	0.01413968	0.01155114	0.01896529	0.01510881	0.01655654	0.01231076	0.01455108	0.01468225	0.01408387	0.01037394
816.596	1	0.0005868193	0.0004524671	0.0004280948	0.0003510257	0.001035895	0.001021567	0.0008276482	0.0006481825	0.0004158149	0.0005158944	0.0004773483	0.0004779647	0.0006402066	0.0006978615	0.0006314736	0.0006182887	0.0006299871	0.00059843	0.0004841719	0.0003366316	0.0009626847	0.001175089	0.0009683463	0.0006170157
816.596	1	0.0002365848	0.0002014375	0.0002487374	0.0002005488	0.0002986715	0.0003078419	0.0002868612	0.000211398	0.0002549761	0.0002018726	0.0002747336	0.0002314631	0.0003183286	0.0002955831	0.0002529707	0.0002497691	0.0002353085	0.0001721076	0.0001889301	0.0001807745	0.0002856106	0.0003371688	0.0002437207	0.0001935054
816.694	1	0.0002385974	0.0001832371	0.0001555653	0.0001890084	0.0001886391	0.000131289	0.000152086	0.0001779494	0.0002130211	0.0001572077	0.000160971	0.0001572998	0.0001790456	0.0001094856	0.0001327117	0.0001602576	0.0002144947	0.0001524408	0.0001373095	0.0001307638	0.0001716486	0.0001546376	0.0001413356	0.0001145136
816.695	1	0.02252654	0.01992128	0.04240874	0.03396757	0.01741269	0.01630734	0.01573082	0.01348771	0.04286276	0.02804614	0.02628037	0.0124014	0.01535304	0.01492241	0.01497726	0.01225081	0.0205204	0.01723499	0.01922255	0.01448086	0.01554655	0.0156703	0.01510038	0.01115694
816.696	1	0.0006232359	0.0004108068	0.000311883	0.000432757	0.001651837	0.001579656	0.001347296	0.0008811891	0.0006165444	0.0005361975	0.0005683819	0.0005913966	0.0009462751	0.0009943689	0.0008231759	0.0007980276	0.0009166418	0.0006972415	0.0005246541	0.0004513406	0.001589019	0.001738206	0.00175463	0.001088697
816.696	1	0.0003119199	0.0002290535	0.0002499771	0.0001874897	0.0003342643	0.0004073968	0.0003697946	0.0003024113	0.0002043473	0.0001495405	0.0001641883	0.0001719839	0.0004923379	0.0003560767	0.0003518112	0.0002866028	0.0001887118	0.0001880529	0.000225315	0.0001601546	0.0003772798	0.0003936905	0.0003547961	0.0002136991
816.794	1	0.000261346	0.000268498	0.0002737008	0.0002869794	0.0001948278	0.0001884105	0.0002131435	8.890396e-05	0.0002582789	0.0002475096	0.0002417176	0.0001238089	0.0001437227	0.0002097009	0.0001435855	0.0001427807	0.0003030034	0.0002377434	0.0002343354	0.0001714944	0.0002241706	0.0002627334	0.0002540248	0.0001780184
816.795	1	0.04338922	0.04319814	0.06575104	0.05557997	0.0178179	0.01619202	0.01602657	0.01333267	0.06615554	0.04551696	0.04717346	0.02858492	0.01493986	0.01460131	0.01451847	0.01193752	0.0407984	0.03733627	0.03949958	0.0306135	0.01430955	0.01420348	0.01361524	0.01020313
816.796	1	0.07231888	0.05638089	0.049072	0.05213346	0.130135	0.1296357	0.1143884	0.08976462	0.083327	0.09250467	0.1004811	0.09402127	0.08399766	0.08290905	0.08415158	0.07562021	0.1103804	0.1001891	0.08751401	0.06034767	0.1143266	0.1239167	0.1308583	0.0986828
816.796	1	0.0004363478	0.0003954822	0.00052044	0.0005547154	0.001114489	0.002151939	0.003027352	0.002311584	0.0005636696	0.0004703497	0.0006311202	0.0004126097	0.002575572	0.002728664	0.002045122	0.001240243	0.000504932	0.0003354335	0.0003415058	0.0002885371	0.001587505	0.001630628	0.001818099	0.001312548
816.894	1	0.0001975848	0.0002847228	0.0002061168	0.0002514341	0.0006424523	0.0007184296	0.0004774712	0.000248209	0.0001638696	0.0002332435	0.0002136017	0.0002060185	0.0002087227	0.0002652135	0.0002775856	0.0001982162	0.0002454157	0.0002803354	0.0003554363	0.0002763523	0.0007534216	0.0009406685	0.001015721	0.0008983483
816.895	1	0.02928879	0.02934848	0.04884448	0.03997048	0.009899725	0.008695468	0.008796316	0.007086873	0.04733598	0.03438555	0.03285528	0.01781804	0.008614952	0.008491563	0.008441109	0.006635422	0.02720879	0.02490461	0.02752124	0.02051302	0.008273748	0.008629594	0.007837219	0.005799491
816.896	1	0.1535439	0.06865614	0.1007989	0.08185933	0.5850949	0.5791722	0.3744342	0.1388869	0.1430745	0.1376195	0.1575459	0.09918954	0.1430502	0.176146	0.1840996	0.1409905	0.1770404	0.2149062	0.2431515	0.1906374	0.6523038	0.8996871	0.9991632	0.8246296
816.896	1	0.0005213566	0.0004956255	0.0006047675	0.0007897884	0.002036577	0.004089831	0.01305299	0.008551403	0.0004051971	0.000634786	0.001200046	0.0008904263	0.00746368	0.007447278	0.00540729	0.0032092	0.0005815908	0.0005818739	0.0004775389	0.0004270156	0.00258468	0.003228433	0.004494822	0.003069074
816.994	1	0.0003650047	0.0001812763	0.0001506634	0.0001169905	0.0009041192	0.001010114	0.0004304059	0.0002757733	0.0001589365	0.0002378356	0.0002543249	0.0001986061	0.0002613126	0.0002470228	0.0003311223	0.0002625282	0.0002560909	0.0002361938	0.0004754834	0.0003120321	0.001004452	0.001372004	0.001544769	0.00134199
816.995	1	0.005580223	0.004268238	0.01618959	0.01158517	0.002430456	0.00227073	0.001186738	0.0005819431	0.01406417	0.01065579	0.007263139	0.002347495	0.0004543944	0.0005137967	0.0004976076	0.0003249786	0.002348562	0.002627963	0.004028605	0.002234794	0.001340043	0.001650653	0.002013925	0.001504784
816.996	1	0.2890736	0.1033831	0.1555752	0.1004258	0.7943975	0.8887479	0.3308141	0.1659311	0.1248874	0.2142762	0.2090153	0.1091437	0.1901203	0.2268889	0.3013882	0.1670301	0.314098	0.2083607	0.3791941	0.3027614	1.013014	1.323341	1.520915	1.389606
816.996	1	0.0007217431	0.000520683	0.0006246616	0.0007868649	0.001864904	0.003750124	0.01883156	0.01170336	0.0004657267	0.0006429817	0.001418052	0.001006222	0.009857416	0.008106547	0.006768843	0.003673094	0.0005330506	0.0004236037	0.000696397	0.0004458459	0.002437792	0.003365511	0.005410789	0.003056675
817.094	1	0.0002823153	0.0002289659	0.0002978825	9.608269e-05	0.0009550863	0.001070378	0.0004117419	0.0004012091	0.0002255737	0.0002419205	0.0002420978	0.0001565401	0.0003489631	0.0002039555	0.0004344876	0.0002207466	0.0004061108	0.0003024486	0.0004573659	0.0003634621	0.001366601	0.001767771	0.001747642	0.001601863
817.095	1	0.001180485	0.001557345	0.002331339	0.001287089	0.001302473	0.001437519	0.0006091074	0.0004771691	0.00183136	0.001891084	0.001382391	0.0006950606	0.0004995682	0.0006123848	0.0003628298	0.0004161459	0.0008110032	0.001579431	0.001342704	0.0008870842	0.00141392	0.001973839	0.001977193	0.00173197
817.096	1	0.281149	0.145446	0.1522502	0.08104947	0.8690818	1.042916	0.2805621	0.292562	0.1634979	0.2249336	0.1907067	0.1372469	0.228949	0.2235703	0.3540634	0.2243663	0.4041403	0.2616423	0.4063712	0.3468306	1.323573	1.73232	1.806555	1.703153
817.096	1	0.0005573847	0.0003579602	0.0004129299	0.0006017915	0.001433235	0.002842813	0.01553211	0.009576061	0.0002486866	0.0004139884	0.001115504	0.0008462264	0.008222949	0.005375673	0.005387907	0.002739925	0.0005190594	0.0003358571	0.000635522	0.0004312295	0.00151377	0.002540157	0.004911716	0.002234136
817.194	1	0.0003669011	0.0002121161	0.000211416	0.0001882122	0.000967031	0.001172575	0.0004199304	0.0004055145	0.0001360796	0.0001761634	0.0001523548	0.0001877171	0.0002905924	0.000300505	0.0003492879	0.0002921498	0.0004425287	0.0003031633	0.0005044427	0.0003994809	0.001502487	0.001990782	0.002053507	0.001941588
817.195	1	0.0002596267	0.0002479082	0.0001874096	0.0002051274	0.000987196	0.001246457	0.000428547	0.0004555655	0.0002136593	0.0002174137	0.0001774933	0.0002445412	0.0003511913	0.0002987191	0.0003581074	0.0003283191	0.000497529	0.000374523	0.0005087433	0.0004446662	0.001598468	0.002072645	0.002121907	0.001946749
817.196	1	0.2432408	0.1962999	0.1427493	0.1054554	0.9115685	1.129012	0.2829381	0.3952327	0.1746415	0.1785444	0.1410103	0.1803892	0.2796296	0.2224601	0.3666273	0.3102349	0.395775	0.3117751	0.4453036	0.3675028	1.541311	1.981852	1.992232	1.966564
817.196	1	0.0004110291	0.0005786458	0.0004556346	0.000540227	0.001144663	0.002921479	0.00978945	0.006020291	0.0003976456	0.0003663715	0.0008863782	0.0005814759	0.00544985	0.002676806	0.003617502	0.001973008	0.0005393452	0.0004033243	0.0005837344	0.0004169359	0.001291796	0.002707004	0.004121594	0.001904387
817.294	1	0.0003102029	0.0002277589	0.0002080231	0.0002132034	0.001059809	0.001221832	0.0004673313	0.0004427214	0.0002038975	0.0002057035	0.0002235038	0.0002080353	0.0003801751	0.0003254113	0.0003258087	0.000348794	0.0003529414	0.000343913	0.0004341234	0.0004304298	0.001678838	0.002156051	0.002176467	0.002015228
817.295	1	0.0002608225	0.0002041892	0.0002870855	0.0001341656	0.001021938	0.001211064	0.0004411645	0.0004645891	0.0001831163	0.0001827307	0.0002181387	0.0001721886	0.0003614509	0.0003054064	0.0003338094	0.000340512	0.0003794403	0.0002998898	0.0004795278	0.0004823317	0.001673273	0.002172503	0.002223729	0.002058472
817.296	1	0.2225001	0.1776358	0.1369949	0.1080803	0.9337139	1.118038	0.3298377	0.3863259	0.1715997	0.1511934	0.1665061	0.1745135	0.2714674	0.236888	0.369891	0.333214	0.3662095	0.2988016	0.4447387	0.3667132	1.659419	2.069696	2.140291	2.07258
817.296	1	0.0002390802	0.0004166832	0.0004032695	0.0004505999	0.00129476	0.003026261	0.007711601	0.005111788	0.0004562933	0.0004048749	0.0007740845	0.0006665782	0.00506803	0.002294976	0.002789898	0.001626317	0.0004820016	0.0003510955	0.0007465724	0.0005023391	0.001612728	0.002423043	0.003928629	0.00256213
817.394	1	0.0003400804	0.0001516037	0.000164885	0.0002612543	0.0009979779	0.00117038	0.0005184692	0.0005287523	0.0002058631	0.0001457389	0.0002484365	0.0002773208	0.0003900124	0.0003034471	0.0003588955	0.0003097014	0.0003979528	0.0003329815	0.0005732894	0.0004034086	0.001772681	0.002128906	0.002285567	0.00206389
817.395	1	0.0002629357	0.0001526475	0.0001512126	0.0001936976	0.001132101	0.001235212	0.0004168361	0.0003662016	0.0002262228	0.0002011156	0.0001974913	0.000211768	0.0003028291	0.0002290872	0.0003093162	0.0003705446	0.0003606497	0.0003739546	0.000518321	0.0004413992	0.001847864	0.002213182	0.002430475	0.002098831
817.396	1	0.2028635	0.138774	0.1291218	0.101843	0.9352332	1.133182	0.3267602	0.3299152	0.1623323	0.143872	0.1658769	0.155218	0.2466798	0.2294057	0.3674446	0.3327068	0.3494836	0.3242989	0.4537107	0.3654031	1.762395	2.115323	2.30576	2.138144
817.397	1	0.0004694372	0.0005067952	0.0004845965	0.0004803706	0.001173957	0.004218606	0.01450508	0.01003785	0.0004493073	0.0005289641	0.001261645	0.001144685	0.009468418	0.005580733	0.003839521	0.001889054	0.0005079614	0.0003616226	0.0005223533	0.0003644099	0.001952022	0.002802452	0.003937394	0.003341935
817.495	1	0.0003363514	0.0002169267	0.0001622863	0.000156953	0.001056686	0.001157318	0.0005471965	0.0003917247	0.0002174683	0.0002413598	0.0002456146	0.0001953298	0.0002953288	0.0002740758	0.0003701517	0.0004049423	0.0003175619	0.0003666237	0.0004986831	0.0004112704	0.001857058	0.002107906	0.002299766	0.001978766
817.496	1	0.0002997957	0.0001773193	0.0001262263	0.0001690544	0.001061993	0.001192511	0.0004550136	0.0004374687	0.0001826462	0.0002039869	0.0001632058	0.0001981974	0.0003379338	0.0002980189	0.0003902965	0.0003491195	0.0004278435	0.0004529244	0.0005237793	0.0004326116	0.001833441	0.002167697	0.002375731	0.002151626
817.496	1	0.206318	0.0840292	0.1233136	0.1107046	0.9562977	1.091198	0.2897543	0.2719013	0.1524146	0.1285224	0.1541852	0.1616661	0.2053583	0.215224	0.3785434	0.316948	0.328571	0.3244822	0.4634219	0.3568293	1.799992	2.041668	2.335281	2.10687
817.497	1	0.0003776756	0.0005025675	0.0004691262	0.0007490884	0.001435949	0.005016952	0.01537001	0.01084635	0.0007311462	0.0006543555	0.001300048	0.001191407	0.01074008	0.006962487	0.003498367	0.001731773	0.000458715	0.0004069814	0.000611036	0.0004784091	0.002230801	0.002378709	0.003625025	0.004171521
817.594	1	0.0004333942	0.000132415	0.0002128499	0.0002020251	0.0009634271	0.001157214	0.00039808	0.0004588855	0.0001686128	0.0001866824	0.0002185841	0.0002178438	0.0002622375	0.0003478794	0.0003506355	0.0002066518	0.0003815033	0.0004058025	0.0004675177	0.000384312	0.001746815	0.001923763	0.002062822	0.001882107
817.595	1	0.0002018462	0.000273023	0.0002746892	0.0002502943	0.001003729	0.001076612	0.0003382336	0.0003284172	0.0003107526	0.0002404237	0.0002020937	0.0001766904	0.0003123051	0.0003316771	0.0004349708	0.0002359584	0.0004387208	0.0004511993	0.0005887283	0.0003518422	0.001839031	0.001930156	0.0020853	0.001883562
817.596	1	0.2700441	0.08392796	0.1206768	0.08305661	0.9299258	1.045707	0.2379835	0.2666575	0.1194271	0.14097	0.1226456	0.1630274	0.1682322	0.2058702	0.3557642	0.2622033	0.2854485	0.3360418	0.4719015	0.338757	1.735494	1.837548	2.12585	1.911439
817.596	1	0.0003700126	0.0004139456	0.0004273425	0.0007115988	0.001494812	0.004952625	0.01348045	0.010005	0.000857704	0.0007472546	0.001252123	0.001186466	0.009938836	0.007242378	0.002859014	0.001413913	0.0006271915	0.0006080774	0.0005589323	0.0005530805	0.00221256	0.002129576	0.003077914	0.004349795
817.694	1	0.0003237122	0.0001907951	0.0002061838	0.0001541659	0.0009043266	0.0009728095	0.0004477825	0.000386184	0.0002194264	0.0001680473	0.000175473	0.0001756884	0.0002981736	0.0002580938	0.0003237784	0.0002622869	0.0002816324	0.0003632551	0.0005557446	0.0003800483	0.001628706	0.00163547	0.00185074	0.001591401
817.695	1	0.0002026234	0.0003592012	0.0004198497	0.0002369193	0.0009471542	0.0010243	0.0003214653	0.0003647542	0.0003581469	0.0003339362	0.0003615997	0.0003173626	0.0003055296	0.0002978164	0.0002954836	0.0003615506	0.0005230633	0.0004113848	0.0005293956	0.0005029815	0.00161418	0.001570728	0.001873349	0.00164189
817.696	1	0.2788823	0.08238118	0.1580898	0.05826029	0.8666241	1.000269	0.2439097	0.2920651	0.1288801	0.1461387	0.1068084	0.1395475	0.1556364	0.2009923	0.2955482	0.216603	0.2453451	0.3260832	0.4473735	0.3351137	1.609713	1.56808	1.81667	1.689403
817.696	1	0.0006414999	0.0006014272	0.0005648802	0.0005507407	0.001091626	0.00463142	0.01309472	0.009348201	0.0008616648	0.0007427275	0.001321851	0.001116956	0.009412166	0.007258492	0.002553492	0.001378289	0.0006779914	0.0007785515	0.0007045069	0.0006366477	0.002134857	0.001734335	0.002677504	0.004343974
817.794	1	0.0003662619	0.0002459903	0.0003487382	0.0002463902	0.001008845	0.00111528	0.0005066835	0.0004746666	0.0002990609	0.000322153	0.0002413647	0.0002571332	0.0004555422	0.0003550869	0.0003223637	0.0003459874	0.0003481633	0.000354629	0.0006050716	0.0004844829	0.001684178	0.001608066	0.001958255	0.001633161
817.795	1	0.0003490893	0.000380965	0.0005591994	0.0002326544	0.001061877	0.001219953	0.0005323849	0.00052951	0.0005130745	0.0003467201	0.0003441777	0.0003942556	0.000388638	0.0004170363	0.0004007772	0.000289381	0.0006181787	0.0005547531	0.0006602165	0.0005206594	0.00172726	0.001759971	0.001939698	0.001662596
817.796	1	0.2574119	0.0796013	0.1510874	0.06037686	0.8841131	1.003132	0.2098127	0.3306179	0.1425422	0.1395828	0.1014367	0.1338877	0.1551816	0.2308553	0.2806793	0.2213619	0.2469782	0.3810407	0.4740331	0.3347629	1.718169	1.6172	1.930977	1.730878
817.796	1	0.02284172	0.02254319	0.02225432	0.02086909	0.02281809	0.02684459	0.04400252	0.03487522	0.02298334	0.02240966	0.02256684	0.01997111	0.0366521	0.03265897	0.02367884	0.01721143	0.02241823	0.02223982	0.02128906	0.01728757	0.02310401	0.02210943	0.02245557	0.0206837
817.894	1	0.0003130962	0.0001681671	0.0001696751	0.0001401978	0.0009313828	0.001121836	0.0003238102	0.0004353343	0.0002037351	0.0002500827	0.0001107361	0.0001816896	0.0003696715	0.0003221814	0.0003202418	0.0002072776	0.0003029466	0.0004691828	0.0005087495	0.0003844037	0.001755142	0.001576156	0.00189273	0.001659822
817.895	1	0.0004007342	0.0003527952	0.0006902982	0.0003035876	0.0010244	0.001116101	0.0004055993	0.0004949399	0.0006961731	0.0003852449	0.0004205701	0.0004943832	0.000407581	0.0003375892	0.0002575888	0.0003075202	0.0007720468	0.0006656689	0.0006602363	0.0006025377	0.001840382	0.001686958	0.001946262	0.001724307
817.896	1	0.2296543	0.09165755	0.152794	0.05874225	0.8800981	1.007814	0.2220214	0.3438645	0.1448385	0.1330176	0.09612121	0.120585	0.1798773	0.2302661	0.2557752	0.2169099	0.2513166	0.397315	0.4856395	0.339923	1.760146	1.600063	1.963219	1.720089
817.896	1	0.006197793	0.006542612	0.006386279	0.00602781	0.005809799	0.009496335	0.02717467	0.01913535	0.00673543	0.006581149	0.006771754	0.005877507	0.01902081	0.01546176	0.006094533	0.00514167	0.006282155	0.006545274	0.005951431	0.004730819	0.005828685	0.005934956	0.008439635	0.00739369
817.994	1	0.0003362176	0.0001979462	0.0001705838	0.0001549091	0.0009359131	0.001025131	0.000410405	0.0003938872	0.0001632517	0.0001805228	0.0001825826	0.0001382452	0.000272025	0.000264238	0.0002865512	0.000198222	0.0003742784	0.0003988888	0.0005156887	0.0004176839	0.001798722	0.001532864	0.001927925	0.001684927
817.995	1	0.0002597223	0.0003794416	0.0007503448	0.0003598703	0.001016674	0.001130797	0.0003902019	0.0003775498	0.0007357352	0.0005030859	0.000311092	0.0003721834	0.000424652	0.0003827203	0.0003626216	0.0002412067	0.0008042525	0.0006548179	0.000794787	0.0005848538	0.001886436	0.001728177	0.001999959	0.001612264
817.996	1	0.2023023	0.1004009	0.1423282	0.05291936	0.88807	1.023778	0.2464797	0.3241874	0.1513859	0.1282784	0.09028132	0.09692178	0.204488	0.2264788	0.2629569	0.2155666	0.2546737	0.4068232	0.496456	0.3612204	1.78147	1.602473	1.98838	1.715981
817.996	1	0.0003844689	0.0005364939	0.0004334816	0.0004581269	0.001191505	0.003211097	0.01866102	0.01163735	0.0003737104	0.0006412818	0.001433808	0.001064725	0.01103028	0.008329466	0.002118549	0.002020179	0.0006440498	0.000580741	0.0005899401	0.000602952	0.002355923	0.0008888265	0.002792553	0.004114324
818.084	1	0.0002680989	0.0001455504	0.0002124825	0.0002283905	0.0009886947	0.00103416	0.0004307248	0.0003434987	0.0002375941	0.0001738562	0.0001940311	0.0001253258	0.0003024252	0.0002805631	0.0003449253	0.0002162728	0.0003653795	0.0004406472	0.0005007184	0.0004801512	0.001822985	0.00158808	0.001918425	0.00163017
818.085	1	0.0004449186	0.000485721	0.00081742	0.0002632769	0.001005197	0.001113226	0.0003727658	0.0003614183	0.0008101878	0.0005634969	0.0004431555	0.0004412564	0.0003764428	0.000394895	0.0004308459	0.0002854349	0.0007109959	0.0007381818	0.0007071796	0.0005240084	0.001921269	0.0016595	0.001959408	0.001636052
818.086	1	0.1900909	0.08722436	0.1247503	0.05832676	0.8929	1.025067	0.2539317	0.2909774	0.1614626	0.1338525	0.0939556	0.0736471	0.2068583	0.2139321	0.2756619	0.2078596	0.2473628	0.4128715	0.4965194	0.3713657	1.769359	1.600227	1.974459	1.69105
818.086	1	0.0003430991	0.0005857544	0.0002934923	0.0003731047	0.001168348	0.002718468	0.01597564	0.009739039	0.0003851813	0.0002854494	0.001212414	0.0009336973	0.009089028	0.006390431	0.001671174	0.001729514	0.000414771	0.0005612213	0.0006621794	0.0005813438	0.002291366	0.0008686458	0.002881921	0.003183836
818.184	1	0.0002674649	0.0001596503	0.0002883354	0.0001966984	0.0009722955	0.001057196	0.0004599598	0.0002684526	0.0002263884	0.000155372	0.0001645646	0.0001514938	0.0003583791	0.000276507	0.0002562924	0.0002912055	0.0003033668	0.0004669279	0.0005552342	0.0004505894	0.001837061	0.001727379	0.00208229	0.00165468
818.185	1	0.0008665406	0.0006570206	0.001195818	0.0004455269	0.0009789702	0.001175969	0.0005109745	0.0003482521	0.001290673	0.0008672589	0.0005468705	0.0005407209	0.0003946617	0.0004012674	0.0003401059	0.0003014458	0.0008212079	0.0007617553	0.0007434323	0.0006540163	0.001988185	0.001728699	0.001993635	0.001751631
818.186	1	0.1900497	0.05877917	0.1307273	0.05757321	0.899464	1.048542	0.2629964	0.2513668	0.1646962	0.1311322	0.1084621	0.06810111	0.2097912	0.2361725	0.2705256	0.2106849	0.2749413	0.4324665	0.497089	0.3847015	1.812595	1.671921	2.068808	1.73513
818.186	1	0.0005840654	0.0004511228	0.0004218752	0.0003614382	0.001511648	0.002758589	0.02211595	0.0136959	0.0004526476	0.0004284058	0.001501202	0.001183719	0.01202035	0.007185244	0.002062029	0.002106491	0.0004719457	0.0005207907	0.000654568	0.0005466484	0.002404478	0.001276672	0.003087177	0.002685787
818.284	1	0.0002630391	0.0002163326	0.0002172923	0.000177922	0.0009913805	0.001100963	0.000398522	0.0001558862	0.0002217269	0.0002124619	0.0001926513	0.0001264103	0.0002872266	0.0003313179	0.0002473408	0.000199951	0.000389461	0.0005722485	0.0005926126	0.0004009377	0.001859109	0.001718229	0.002068678	0.001656085
818.285	1	0.001103233	0.0007128566	0.001344821	0.0006794514	0.001078509	0.001172854	0.000432258	0.0002660574	0.001505063	0.0008634157	0.0006225652	0.0004999293	0.0002912531	0.0003670026	0.0002632614	0.0002260573	0.0008712247	0.000885216	0.0008189267	0.0005658069	0.001968751	0.001826267	0.002042352	0.001717666
818.286	1	0.2038046	0.07416409	0.1420856	0.04967547	0.9073101	1.062889	0.2642608	0.1891406	0.1555656	0.1397584	0.09598563	0.05944288	0.2148347	0.2520949	0.2464158	0.2027474	0.2740681	0.4492865	0.4818003	0.3882951	1.807171	1.697271	2.090073	1.725968
818.286	1	0.0004688912	0.0003857381	0.000422858	0.0004008296	0.001164292	0.002334845	0.02096015	0.01288257	0.0003462933	0.0004038682	0.001368288	0.0009784603	0.01152385	0.00607131	0.002015857	0.001934531	0.0004213704	0.0004289569	0.0006107502	0.0004499197	0.002264687	0.001353884	0.002781649	0.001769474
818.384	1	0.0003828369	0.000270845	0.0001991131	0.0001719921	0.001047739	0.001057309	0.0003637432	0.0001500723	0.0003068151	0.0002148132	0.0001310601	0.0001899883	0.0003069339	0.0003406329	0.0002373732	0.0002574304	0.0002929906	0.0005167451	0.000488911	0.0003743254	0.001802812	0.001706338	0.002073014	0.001636394
818.385	1	0.001196566	0.0006149854	0.001380325	0.0007169496	0.001071744	0.001297779	0.000388763	0.0002300624	0.001554378	0.001113713	0.0007256485	0.000534825	0.0003207047	0.0003306014	0.0003789651	0.000273944	0.0008286906	0.0007991198	0.000804007	0.0007200624	0.001816557	0.00177686	0.002040533	0.001777876
818.386	1	0.2182833	0.1284628	0.1301548	0.06255171	0.9368922	1.061579	0.2705099	0.1171895	0.1522723	0.1356499	0.08220984	0.06062984	0.1851116	0.231474	0.2180714	0.2007399	0.2739406	0.4446573	0.4556861	0.4002518	1.785378	1.701033	2.077744	1.69033
818.386	1	0.0005917493	0.0004020113	0.0003916153	0.0004353346	0.0007153468	0.002273354	0.01711284	0.01099005	0.0002934416	0.0003289393	0.001311378	0.0009703231	0.009956967	0.004765556	0.002070476	0.001798479	0.0004280442	0.0005419231	0.000698633	0.0004338771	0.002295229	0.001437847	0.002670951	0.001726475
818.484	1	0.0002870069	0.000283617	0.0001901542	0.0001474557	0.001028026	0.001078708	0.0003488671	0.0001725135	0.0002536781	0.0002988972	0.0001698536	0.0001915416	0.0002658828	0.0003441794	0.0003370802	0.0002871452	0.0004100572	0.0005086948	0.0005438312	0.0004327294	0.001826935	0.001681975	0.00195578	0.00153199
818.485	1	0.0009584215	0.0004932171	0.001265081	0.0007966184	0.001086867	0.00123282	0.0005715511	0.0003326751	0.001524285	0.001122658	0.001025508	0.0005618307	0.0003983147	0.0003470512	0.0003233397	0.0001796662	0.0009242837	0.0007269019	0.0007652799	0.0005277559	0.001801712	0.001786067	0.002042105	0.001629836
818.486	1	0.2082772	0.1629565	0.1199352	0.09418607	0.9208413	1.025057	0.2883692	0.08710535	0.1428852	0.1461169	0.08377791	0.06865326	0.1800583	0.2158652	0.2008813	0.2096502	0.2657536	0.4255067	0.4413675	0.4017626	1.724697	1.67917	2.023178	1.617767
818.486	1	0.0004089878	0.0004987665	0.0002773197	0.0005746964	0.0009559134	0.002793589	0.01433619	0.010049	0.0005055675	0.000316382	0.001055422	0.0008613438	0.009347278	0.004981878	0.002488486	0.001887939	0.0004551205	0.0005610347	0.0005994983	0.0005113422	0.002708897	0.001468339	0.002593332	0.00234161
818.584	1	0.0002611983	0.0002635781	0.0001546608	0.0001659349	0.000968152	0.001039388	0.0004824701	0.0002108282	0.0002534861	0.0001430869	0.0001602325	0.0001405085	0.0003756923	0.0002959725	0.0002511685	0.0002501433	0.0003530687	0.0004674334	0.0004536872	0.0004432196	0.001793133	0.001695958	0.001997389	0.001612379
818.585	1	0.001236254	0.0006542183	0.001687241	0.0009906942	0.001224891	0.001165961	0.0006626263	0.0004084217	0.00187803	0.001193309	0.001485536	0.0006426182	0.0003299556	0.0003216406	0.0003303264	0.0002978467	0.001097122	0.0008211613	0.0009906138	0.0006806476	0.001801674	0.001837733	0.002123709	0.001709414
818.586	1	0.194993	0.1776078	0.1235584	0.111182	0.8700852	1.0223	0.3014096	0.1312546	0.1455211	0.187038	0.08974744	0.0753209	0.1783704	0.2431086	0.2009507	0.2339361	0.2669744	0.4497178	0.4424005	0.4005981	1.712828	1.725184	2.037193	1.610789
818.586	1	0.002581833	0.002816014	0.002018256	0.001218921	0.001428134	0.005705341	0.02503667	0.01730115	0.002178528	0.001445286	0.002645382	0.002706259	0.01654652	0.01089726	0.005281764	0.003541015	0.001823079	0.002594722	0.002775592	0.001376765	0.00392705	0.002976197	0.003998977	0.004182291
818.684	1	0.0003138569	0.0003826036	0.0002705647	0.0002022594	0.001029574	0.001165938	0.000594775	0.0004665251	0.0002740111	0.0002740553	0.0002822952	0.0002528745	0.0004942551	0.0004837038	0.0004671548	0.0004254001	0.0003489165	0.0004034075	0.000520478	0.0005376411	0.00172686	0.001836903	0.002012887	0.001597593
818.685	1	0.001421676	0.0008635599	0.001969088	0.00130451	0.001134142	0.001360463	0.0008346852	0.0004910793	0.001925879	0.001431724	0.001792831	0.0007521463	0.0005811956	0.0005681491	0.0004623538	0.0004812038	0.00129962	0.001022945	0.001170089	0.0005380727	0.001918024	0.001969013	0.002154881	0.001613834
818.686	1	0.2122655	0.1734512	0.1344312	0.1109467	0.8432132	1.039162	0.3340811	0.1768909	0.1593638	0.2174814	0.1088482	0.08114658	0.1991439	0.2540671	0.2185771	0.2491275	0.2867757	0.4392172	0.4376333	0.3905802	1.695453	1.750228	2.015621	1.590683
818.686	1	0.02604305	0.02384027	0.02365848	0.02364887	0.0291785	0.03471426	0.05588948	0.04592877	0.02495996	0.02339207	0.02484571	0.02265785	0.04685979	0.04254393	0.03371211	0.02498337	0.02520754	0.02325807	0.02298114	0.01983526	0.03331474	0.03120784	0.03319882	0.02542668
818.784	1	0.0005100376	0.0002975405	0.0003074074	0.0002562769	0.001058218	0.001241162	0.000713533	0.0005771182	0.0003476299	0.0004071785	0.0003272204	0.0003506935	0.0005609846	0.0006066779	0.0004898044	0.0005193992	0.0004970033	0.0006186813	0.0004694637	0.0004909155	0.001833545	0.002100967	0.002108879	0.001731881
818.785	1	0.001486506	0.0008311013	0.002108746	0.001397511	0.001166251	0.001417645	0.0009435039	0.0005995075	0.001920786	0.001464484	0.001831261	0.0007319388	0.000651442	0.0006260067	0.0005045115	0.0004431928	0.001383239	0.001122349	0.001126762	0.0005301994	0.001980721	0.001999292	0.002140081	0.001763917
818.786	1	0.2491348	0.1439099	0.1170275	0.08714132	0.8154831	1.016243	0.3474949	0.2120758	0.1410756	0.1842735	0.1076192	0.08082744	0.2487281	0.242984	0.226844	0.2620418	0.3213371	0.4286519	0.4194548	0.3689263	1.676311	1.777511	1.957361	1.536854
818.787	1	0.0478219	0.0449579	0.04466815	0.04482485	0.05451777	0.06113074	0.07595761	0.06404439	0.04598168	0.04466128	0.04261304	0.0362069	0.06694528	0.06419978	0.05740909	0.0452304	0.04783487	0.04418804	0.0414165	0.0339562	0.05853317	0.05969807	0.0603653	0.04322526
818.884	1	0.0005173025	0.0003870199	0.0003704386	0.0002476463	0.0009730164	0.001331952	0.0006462958	0.0005963916	0.000466963	0.0003596994	0.0002973408	0.000294665	0.0006467216	0.0005492513	0.0005918267	0.0004665489	0.0004800878	0.0006583826	0.0005816495	0.0004440345	0.001865267	0.002076101	0.001918495	0.001651366
818.885	1	0.001380071	0.0005197343	0.001961798	0.001411037	0.001150684	0.001383177	0.000915632	0.0006928942	0.002185664	0.001370813	0.001673985	0.0009384799	0.0006582939	0.0005976582	0.0005295105	0.0005435609	0.001344867	0.001177469	0.001152594	0.0005737292	0.001975819	0.002041737	0.002143575	0.001657252
818.886	1	0.2945427	0.1220087	0.1033677	0.07062326	0.7720154	0.9948028	0.3643352	0.2371483	0.133145	0.1656489	0.09529648	0.09970627	0.2899751	0.2385184	0.2214032	0.2785603	0.3433345	0.4228424	0.4026131	0.3511986	1.671506	1.789225	1.896741	1.481156
818.886	1	0.0539563	0.05219308	0.05003275	0.04590825	0.05521966	0.05866927	0.07125935	0.06057555	0.04545486	0.04216432	0.04297306	0.04141584	0.06535637	0.06414538	0.05782907	0.04655594	0.05034907	0.05056535	0.05050389	0.04140888	0.06299022	0.06287627	0.06218438	0.04428396
818.984	1	0.0003408749	0.0003719149	0.00039824	0.0003238277	0.0007227033	0.001631615	0.001034849	0.0008215929	0.000467853	0.0004370626	0.0003345065	0.0003584319	0.0007997523	0.0009137186	0.0008939353	0.0007836868	0.0006255653	0.0006102291	0.0004954056	0.0005233625	0.002062499	0.002459656	0.002254868	0.001664596
818.985	1	0.001711798	0.000659884	0.002869082	0.001841278	0.0008809133	0.001782055	0.001157585	0.0009236553	0.002730768	0.001699563	0.001858147	0.000749739	0.001030215	0.0009586989	0.000956344	0.000828198	0.001215501	0.001140098	0.001774578	0.0008556762	0.002132878	0.002553194	0.002521732	0.001784965
818.986	1	0.3371817	0.1407299	0.08553028	0.08479978	0.7417284	0.9893664	0.4042762	0.2640493	0.117877	0.1667644	0.09517222	0.1232119	0.2836555	0.2626317	0.2210099	0.299538	0.3530801	0.4107457	0.4043867	0.3521853	1.689495	1.832701	1.895375	1.520721
818.986	1	0.07893189	0.06153541	0.05373743	0.05122387	0.10598	0.1112038	0.1206007	0.09804559	0.06903055	0.05687538	0.04799058	0.04668083	0.1023201	0.106618	0.1062643	0.08913506	0.06115492	0.04804487	0.04563103	0.04708125	0.1080664	0.1084892	0.09964874	0.06983396
819.084	1	0.0005411589	0.0002535892	0.0003147901	0.0002338335	0.0006057708	0.001641958	0.001133491	0.0009352182	0.0004205092	0.0004254016	0.0003422329	0.0004369271	0.0008067179	0.0008817409	0.0008158601	0.0007668368	0.0006048017	0.0005118406	0.0005197336	0.0003981576	0.002275135	0.002521359	0.002364258	0.001707514
819.085	1	0.003596153	0.001153148	0.01157608	0.006983235	0.002010528	0.002409657	0.001694459	0.001033313	0.01089878	0.006741641	0.005659577	0.002428685	0.001073232	0.001180156	0.001050765	0.0007944598	0.002455367	0.002063667	0.003263664	0.001082755	0.002238863	0.002836136	0.00276031	0.00182304
819.086	1	0.3522597	0.1380426	0.07518044	0.1196454	0.7318157	1.042335	0.4791316	0.3025634	0.1349666	0.1794594	0.1182715	0.1476766	0.2999155	0.3026635	0.2402522	0.3213409	0.3752464	0.4041051	0.4255675	0.370616	1.742911	1.878007	1.89586	1.642987
819.086	1	0.06549866	0.04617636	0.03251153	0.03400015	0.09055878	0.0993513	0.1218857	0.1014036	0.05339928	0.03495868	0.03099714	0.03460037	0.1031131	0.1098511	0.1029199	0.08328941	0.04730706	0.03416092	0.03093542	0.03631247	0.1008609	0.1033071	0.09800619	0.07039932
819.184	1	0.0005536099	0.0003415489	0.0002665892	0.0001998249	0.0008522065	0.001438129	0.000991571	0.000702217	0.000409293	0.0002441044	0.00036483	0.0003588335	0.0007617746	0.0006961203	0.0005524738	0.0005433223	0.0005495242	0.0005118298	0.0005932301	0.0004273069	0.002105733	0.002224616	0.002122502	0.001807042
819.185	1	0.0053901	0.001506978	0.01863095	0.01260148	0.002840235	0.002749051	0.001808805	0.001148657	0.01891471	0.0119985	0.008712192	0.004173731	0.001003911	0.0009693646	0.0009455175	0.0008148103	0.003453093	0.001682318	0.003464492	0.001390713	0.002120625	0.002641766	0.002791536	0.001962721
819.186	1	0.3389757	0.1184948	0.07368696	0.1451265	0.695446	1.071632	0.5348689	0.3100764	0.1505173	0.1844808	0.1207593	0.1322111	0.298654	0.3030506	0.2423055	0.3351596	0.3882514	0.3953783	0.4473431	0.3761293	1.776066	1.849366	1.83714	1.713658
819.186	1	0.04809296	0.03554253	0.02646537	0.02689975	0.06327352	0.0701494	0.09067099	0.07560035	0.04024994	0.03147037	0.02785701	0.0299115	0.07653147	0.07898777	0.07040936	0.05530011	0.04033545	0.02783178	0.02303386	0.0269769	0.07219031	0.06894601	0.06204247	0.04615827
819.284	1	0.0004042059	0.0002901983	0.0001772832	0.000210162	0.0008106462	0.001165825	0.0006997916	0.000377504	0.0001964073	0.0002582923	0.0002820488	0.0002472176	0.0003728757	0.0003459988	0.0003858668	0.0003571587	0.0004808921	0.0004147736	0.0005290797	0.0004300232	0.001975513	0.001920731	0.001755618	0.00176247
819.285	1	0.005061654	0.001469596	0.01775306	0.01224851	0.002656059	0.002309922	0.001376551	0.0008576169	0.01828932	0.01130743	0.007859097	0.003915016	0.0006681304	0.0005929123	0.0006871732	0.0005536407	0.002990953	0.001368014	0.002632626	0.001389697	0.002048571	0.002402608	0.002345006	0.001880944
819.286	1	0.3427282	0.1259838	0.06316242	0.1551872	0.6608798	1.057935	0.560605	0.2778896	0.1619422	0.1647037	0.1265474	0.1389127	0.297931	0.2857391	0.2465709	0.3305187	0.4139971	0.3527098	0.4479897	0.3459311	1.799297	1.769711	1.731581	1.714151
819.286	1	0.01800884	0.01763399	0.01722798	0.01621092	0.01946697	0.02179849	0.03741393	0.0286564	0.01806251	0.01789788	0.0171501	0.01539556	0.02654672	0.02695849	0.02374214	0.01825587	0.0178392	0.01736945	0.01696236	0.01329395	0.02083601	0.02085539	0.02039147	0.01443019
819.384	1	0.0003487681	0.0002241743	0.0002698303	0.0001553217	0.0007358851	0.001157696	0.0005754256	0.0003633102	0.0001459967	0.0002169301	0.0001796247	0.0002060544	0.0003443386	0.0002590726	0.0002799818	0.0002763776	0.0004990108	0.0004152078	0.0005462296	0.0003098342	0.001975362	0.001785471	0.001696493	0.001681419
819.385	1	0.005376743	0.001954054	0.0199852	0.01411549	0.002892591	0.002542164	0.001461153	0.0007815349	0.02156104	0.01312553	0.008562309	0.00424463	0.0005919209	0.0005326563	0.0006504101	0.0005598802	0.002894207	0.001596593	0.002053434	0.001662132	0.002034283	0.002341582	0.002270845	0.001869645
819.386	1	0.3511747	0.13885	0.1044793	0.1767234	0.6445788	1.013592	0.559214	0.2420226	0.162737	0.1416874	0.1297333	0.1378248	0.2899165	0.2613084	0.2577778	0.293954	0.4473101	0.3083138	0.4238443	0.3272403	1.807482	1.661773	1.632285	1.713658
819.386	1	0.0006099594	0.0004230013	0.0004929083	0.000775091	0.00167128	0.00272776	0.01878041	0.01186627	0.0002809042	0.0003501808	0.001441009	0.001121018	0.009813768	0.007143554	0.006279521	0.003358823	0.0004213256	0.0003568648	0.000510054	0.000520075	0.00222512	0.003131913	0.003794298	0.002261827
819.484	1	0.0003546518	0.0001872819	0.0002461821	0.0002238093	0.0007896592	0.001050097	0.0006148688	0.0003661567	0.0001476348	0.0001449679	0.0001932821	0.0002640107	0.0003428287	0.0002946482	0.0003129184	0.0002989692	0.0005095121	0.0002795845	0.000528127	0.0003613201	0.001942677	0.001715841	0.001714783	0.001711965
819.485	1	0.005891629	0.002490196	0.0225236	0.01605926	0.003331045	0.002755962	0.001530218	0.0008330059	0.02472816	0.01522791	0.009341139	0.004775493	0.0007272896	0.0004943321	0.0006780696	0.0005434025	0.002873753	0.001737954	0.002350076	0.002029481	0.002043956	0.002216828	0.002246144	0.001834663
819.486	1	0.3857459	0.1436531	0.127663	0.1786993	0.6471346	0.9812375	0.5612804	0.1902786	0.1512812	0.1349054	0.1437534	0.1465689	0.2760273	0.2039834	0.2948599	0.2719815	0.4719063	0.2865034	0.4098409	0.3304417	1.822144	1.582528	1.596804	1.724381
819.486	1	0.0007291058	0.0005162377	0.0006371499	0.0007254392	0.001569594	0.002170863	0.02633307	0.01639811	0.0003381516	0.0004195333	0.001783488	0.001414764	0.01396146	0.008815702	0.007039206	0.004054278	0.0005562225	0.0004720889	0.0005667676	0.0004367844	0.002392478	0.003425341	0.003785235	0.001472101
819.584	1	0.000447793	0.0002080097	0.0001941713	0.0001738659	0.000810109	0.001122099	0.0006477529	0.0003390584	0.0002368633	0.0001835098	0.0002318125	0.0002046638	0.000399038	0.0002308852	0.0003504238	0.0003397888	0.0005325408	0.0003702315	0.0005350518	0.0003865908	0.001989952	0.001747328	0.001693995	0.001716496
819.585	1	0.005657593	0.002502443	0.02139446	0.01526989	0.00320183	0.00268727	0.00152839	0.0007374645	0.02372521	0.01448179	0.00878472	0.004485316	0.0007090507	0.0004170524	0.0007119559	0.000581075	0.00255753	0.001717924	0.002629603	0.00224832	0.002113791	0.002172984	0.002230468	0.001837528
819.586	1	0.4012137	0.1333965	0.1215564	0.1652255	0.6478125	0.9939059	0.5909842	0.1473867	0.1309013	0.1198247	0.1583274	0.1562745	0.273	0.1864156	0.3386956	0.2648267	0.4959935	0.2839233	0.4445651	0.3351	1.8127	1.5513	1.601236	1.748119
819.586	1	0.0007421203	0.000565297	0.0007230569	0.0008828419	0.001598755	0.003282627	0.02635993	0.01681896	0.0005767695	0.0004852589	0.001955039	0.001587161	0.01490552	0.008698443	0.006151074	0.003672567	0.0008708736	0.0005405889	0.0005920163	0.0004368848	0.00206801	0.00277156	0.003208949	0.002538984
819.684	1	0.0004768923	0.0002187192	0.0002294588	0.000171687	0.00077939	0.001222588	0.000659217	0.0002994089	0.0001455355	0.0002219152	0.000256081	0.000221958	0.0003835747	0.0002717406	0.0003820527	0.0003308767	0.0005222822	0.0003597319	0.0005085576	0.0003319887	0.001937779	0.001660118	0.001713668	0.00180817
819.685	1	0.005052096	0.00248314	0.01908141	0.01390968	0.003049447	0.002581992	0.001586453	0.0008514802	0.02118702	0.01280774	0.00772284	0.004029457	0.0007609367	0.0005446021	0.0007990567	0.0005746478	0.002520734	0.00176549	0.002523047	0.00220257	0.002070434	0.002340165	0.002297388	0.001815387
819.686	1	0.423648	0.1094573	0.1492282	0.1687566	0.6684249	1.0128	0.6064921	0.1574047	0.1171388	0.1110583	0.1702848	0.1636151	0.296415	0.204545	0.3655575	0.2472379	0.54826	0.2889149	0.455507	0.3113181	1.799785	1.517996	1.614153	1.72775
819.686	1	0.002854314	0.002550059	0.002859328	0.002762287	0.00349113	0.005836606	0.02462692	0.01669157	0.002810761	0.002643385	0.003489621	0.002971248	0.01567809	0.01003532	0.00639019	0.004301531	0.002778556	0.002625808	0.00274809	0.002045913	0.003149341	0.003743702	0.003786125	0.004429821
819.784	1	0.0004149015	0.0002055836	0.0002750667	0.0001349049	0.0008323164	0.001079766	0.0006026586	0.0003643088	0.0001427768	0.000183677	0.0002073328	0.0002149616	0.000387141	0.0002857872	0.0004512578	0.000231724	0.0005460315	0.000333281	0.0005084204	0.0002591307	0.001882793	0.001637124	0.001632662	0.001631202
819.785	1	0.004660777	0.00253665	0.01732927	0.01286174	0.002679731	0.002368375	0.001418735	0.0008284818	0.01907491	0.01171262	0.007117695	0.003879292	0.0006153753	0.0005537986	0.0006155108	0.0005597886	0.002857223	0.001920158	0.002029066	0.002194646	0.002113507	0.001992082	0.00204425	0.001777872
819.786	1	0.4018057	0.05248973	0.1779371	0.1663652	0.6751494	0.9638207	0.5973016	0.1914185	0.1269032	0.1203992	0.1909891	0.1463896	0.3133979	0.2397013	0.3663988	0.2510509	0.5586175	0.3075939	0.4327551	0.2700051	1.711504	1.466614	1.573129	1.643936
819.786	1	0.002392413	0.002852632	0.00278295	0.00284194	0.003571061	0.006997849	0.02122574	0.01534688	0.003125438	0.003361813	0.003822358	0.003395082	0.01518724	0.01023025	0.00549831	0.00390589	0.002894168	0.002672363	0.002770206	0.00223089	0.003203188	0.0039068	0.003764888	0.005350696
819.884	1	0.0004097117	0.0002503856	0.0002538656	0.0002454563	0.0008179661	0.001113653	0.0007492661	0.0003524013	0.0001617312	0.0002231149	0.0002673126	0.0002394994	0.0004864961	0.0004892514	0.0003561854	0.0002365176	0.0006008468	0.0003990848	0.0005187923	0.0004076141	0.001683631	0.001633964	0.001604133	0.001736616
819.885	1	0.005238213	0.003014339	0.01920339	0.01461059	0.002936281	0.002512341	0.001593598	0.0008655268	0.0210101	0.01315479	0.008538911	0.0043608	0.0007184195	0.0007348774	0.0006288602	0.0004994889	0.003364216	0.002393612	0.001519161	0.00205754	0.001918765	0.002057087	0.001983854	0.001639142
819.886	1	0.3769327	0.0576453	0.1621676	0.1763251	0.6578354	0.9271756	0.567371	0.2032314	0.1148989	0.1427764	0.1594422	0.1255578	0.3186892	0.2565454	0.3730418	0.2392499	0.5355148	0.3318593	0.4129579	0.2422811	1.62068	1.438473	1.532075	1.576005
819.886	1	0.02003527	0.01970851	0.0195845	0.01855537	0.01992817	0.02510819	0.04386121	0.03458293	0.02084961	0.02082217	0.02168093	0.01909867	0.03593181	0.02989871	0.0212166	0.0138326	0.02005802	0.01950436	0.01920206	0.01519311	0.01905048	0.0199447	0.02174669	0.01759756
819.984	1	0.0006048339	0.0003058335	0.0002295213	0.0003269369	0.0008620782	0.001133428	0.0008914849	0.0005023541	0.0003416023	0.0004331964	0.0003549919	0.0003098686	0.0006551989	0.000534046	0.0004436495	0.0003680218	0.0006349865	0.0004250325	0.0005148434	0.0003880293	0.001720617	0.0016068	0.001614523	0.001637857
819.985	1	0.006107606	0.003780778	0.02304212	0.01781284	0.003182958	0.002919593	0.002115547	0.001191969	0.0244552	0.0158947	0.01086284	0.005429318	0.0007892841	0.000713074	0.0006341348	0.0006139581	0.00396495	0.002829955	0.002180958	0.002178216	0.001941999	0.002125308	0.00218944	0.001730711
819.986	1	0.3462748	0.0736184	0.1466167	0.2070502	0.6583191	0.9231437	0.5948109	0.2139422	0.10198	0.1419427	0.204438	0.1017633	0.3125961	0.2399449	0.3830634	0.2301478	0.4932111	0.3015743	0.3918734	0.2609991	1.527417	1.442127	1.511326	1.550389
819.986	1	0.03586914	0.03536487	0.0395768	0.04192812	0.04132823	0.04920691	0.07328455	0.05879178	0.04649213	0.04788751	0.04516792	0.03295786	0.0631026	0.05289861	0.03761838	0.02808896	0.04006538	0.03545705	0.03288524	0.02926599	0.03545923	0.03942707	0.04243793	0.03845329
820.084	1	0.0005173538	0.0002744388	0.0003385397	0.0002711433	0.0008296173	0.001254805	0.0008949447	0.0004842353	0.0003489623	0.0004228949	0.0003174469	0.0003224307	0.0006229477	0.0004554792	0.0003669321	0.0004522072	0.0005438584	0.0004096245	0.0004976732	0.000378574	0.001608577	0.001546704	0.00167106	0.001669014
820.085	1	0.006227157	0.003627554	0.02371401	0.01797772	0.003137476	0.003000541	0.002111666	0.00112751	0.02408814	0.01594987	0.01132733	0.005792117	0.0007210486	0.0007280671	0.0007050429	0.0005775235	0.004619108	0.002947042	0.003066917	0.001967154	0.00201124	0.002117815	0.002192605	0.00187592
820.086	1	0.3246517	0.1155514	0.1320802	0.1906862	0.7131262	0.9640859	0.6134945	0.199545	0.09645411	0.1454826	0.2272276	0.1258361	0.286556	0.2134116	0.3926035	0.2468677	0.4686485	0.2790687	0.4002764	0.3082087	1.439474	1.473889	1.528378	1.621653
820.086	1	0.02842414	0.02712006	0.03020764	0.03701923	0.03381797	0.04087328	0.06658808	0.05702942	0.03909004	0.04109798	0.03935915	0.03011212	0.06083874	0.0500525	0.03113759	0.0254875	0.03523747	0.02928525	0.0258384	0.02257751	0.02740033	0.03067019	0.03325651	0.03119669
820.184	1	0.0003196383	0.0002867016	0.0002423189	0.0001900343	0.0008054794	0.001200556	0.000811624	0.0003918893	0.0002760454	0.0003075777	0.0003210382	0.0003092883	0.0004837601	0.0003291094	0.0003297827	0.0004750382	0.000515192	0.0003671505	0.0004508315	0.0004189191	0.00154746	0.001620141	0.001654868	0.00166155
820.185	1	0.006256814	0.003492079	0.02422924	0.01809022	0.003212707	0.003073747	0.001975393	0.001112289	0.02395593	0.01611713	0.01153342	0.006105126	0.0006503969	0.0007343214	0.0008671	0.0007057308	0.00486473	0.00282811	0.004140936	0.001962019	0.001810269	0.002165117	0.002331666	0.001908975
820.185	1	0.2994755	0.1486261	0.1077989	0.1718687	0.746222	0.9828252	0.586794	0.1984999	0.08967331	0.1609391	0.2258693	0.1539467	0.2751583	0.2093923	0.3980828	0.2711363	0.4472682	0.2837685	0.4184651	0.3422371	1.393871	1.511435	1.573603	1.669325
820.186	1	0.0288481	0.02833298	0.02759337	0.02552159	0.02917649	0.03286244	0.05187884	0.04109615	0.02836274	0.02821832	0.028535	0.02559798	0.04320866	0.03851506	0.02574886	0.02367665	0.02890399	0.02871854	0.02784809	0.02201499	0.02808865	0.02835691	0.02864424	0.02296937
820.284	1	0.0003686584	0.0001747655	0.0002750331	0.0002207734	0.0008811054	0.001166695	0.0007844598	0.0004078583	0.0002574105	0.0002631458	0.0003032114	0.0002914651	0.0004609939	0.0002954847	0.0004570829	0.0004268358	0.0004960268	0.0003415341	0.0005168168	0.0004954178	0.001596678	0.001636928	0.001681803	0.001705694
820.285	1	0.006321801	0.003489424	0.02601756	0.01913272	0.003374844	0.003100508	0.00199517	0.001247269	0.02540701	0.01716187	0.01223791	0.006659966	0.000558899	0.0005962404	0.0008457192	0.0007206382	0.005049546	0.002727441	0.004747311	0.002310193	0.001678932	0.002286319	0.002464345	0.001874286
820.286	1	0.2794438	0.140189	0.09158831	0.1532302	0.7680161	1.02256	0.5354164	0.1945548	0.09406444	0.1530104	0.2082323	0.1581388	0.2771077	0.2155531	0.391068	0.2969253	0.4247365	0.2932612	0.4277807	0.3542566	1.372759	1.552332	1.650221	1.718385
820.286	1	0.02439676	0.0243035	0.02345658	0.02255861	0.02482687	0.02773821	0.04611379	0.03599336	0.0245497	0.02447029	0.02470494	0.0219582	0.03756499	0.03298826	0.02247267	0.02181906	0.02431731	0.02395591	0.02325711	0.01860148	0.02502677	0.0243935	0.02562311	0.02156618
820.384	1	0.000446609	0.0002541608	0.0002502625	0.0002376302	0.0009777001	0.001227972	0.000764823	0.0005227026	0.0002752155	0.0001813266	0.000245026	0.0003284221	0.000494486	0.0002559682	0.000452885	0.0003609261	0.0004937846	0.0003289169	0.0005325462	0.000427725	0.00156352	0.001810036	0.001925489	0.001792941
820.385	1	0.01752894	0.01371046	0.04600295	0.03636188	0.009233471	0.007973688	0.006601838	0.006178926	0.04462516	0.03025215	0.02727692	0.02001117	0.005856044	0.005983776	0.005477798	0.004851587	0.01964335	0.01664943	0.01452233	0.0129695	0.005638486	0.007508971	0.007894388	0.004773977
820.386	1	0.2716968	0.0987152	0.104809	0.1290791	0.7817027	1.064923	0.476122	0.2297957	0.1083196	0.1522994	0.1675978	0.1766332	0.265766	0.2305942	0.3710358	0.3265623	0.3998123	0.3303604	0.4336028	0.3555307	1.393022	1.651157	1.829546	1.80276
820.387	1	0.03065286	0.0278453	0.02560037	0.02289298	0.0329239	0.03303152	0.0559638	0.04215537	0.02447299	0.02263908	0.02290094	0.02159277	0.04311366	0.03732129	0.03161885	0.03003919	0.02782714	0.02790089	0.02724871	0.02280022	0.03585031	0.03596156	0.03458754	0.02491264
820.484	1	0.0003662234	0.0002117087	0.0002128919	0.0001983325	0.0009835758	0.001250921	0.0006308067	0.0003925271	0.0002638796	0.0002105936	0.0001439157	0.0001874258	0.0004188935	0.0002971426	0.000337209	0.0003869574	0.0003877322	0.0003663241	0.0005854953	0.0004283585	0.001537448	0.001892194	0.002076776	0.001872945
820.485	1	0.005281041	0.002629192	0.02273575	0.0161463	0.003224676	0.002839589	0.001898742	0.001128229	0.02141762	0.01379342	0.009775679	0.005729091	0.0005661798	0.0004761029	0.0005585349	0.0005842979	0.004171983	0.002368894	0.004236218	0.001767849	0.001708908	0.002377204	0.002614258	0.002110083
820.486	1	0.2512034	0.0843014	0.1166042	0.1062807	0.7745777	1.111843	0.4402085	0.2533712	0.1084019	0.1594092	0.1466904	0.1784137	0.2472785	0.238948	0.3469883	0.3399992	0.3803812	0.3345647	0.4630933	0.3670102	1.427589	1.737293	2.03935	1.88664
820.486	1	0.01410976	0.01395121	0.01334007	0.012435	0.01439952	0.01582172	0.04023712	0.02848308	0.01352763	0.01329109	0.01298616	0.01185583	0.02858921	0.02018584	0.01498735	0.01253508	0.01383559	0.01378772	0.01352912	0.01078163	0.01503589	0.01470768	0.01335378	0.01040042
820.584	1	0.0002925532	0.0002096314	0.0002139235	0.0001171809	0.0008406471	0.001170755	0.0005721161	0.000301185	0.0001350972	0.0001332654	0.0002106426	0.0002061187	0.000294128	0.000294866	0.0003574407	0.0004275706	0.000363283	0.000449962	0.0005482438	0.0004043591	0.001467482	0.001876345	0.002033063	0.001812017
820.585	1	0.002069348	0.00141621	0.009522739	0.006293458	0.001830578	0.001773046	0.001116948	0.0007093825	0.008975176	0.005204748	0.004133584	0.002701314	0.0005581381	0.0004241183	0.0005406537	0.0004594861	0.002511883	0.001568134	0.002843503	0.001097135	0.001666215	0.002089921	0.002472332	0.001911864
820.586	1	0.2260738	0.08964908	0.1356597	0.1008838	0.7667457	1.116439	0.4070114	0.275061	0.1081895	0.1624332	0.1445375	0.1900559	0.2286276	0.2372339	0.3185115	0.3568454	0.3727779	0.3552826	0.498616	0.3758203	1.461361	1.766067	2.121906	1.897768
820.586	1	0.0004230137	0.0003090475	0.0002837015	0.0004803201	0.0009494848	0.001826202	0.02133344	0.01305099	0.0003163891	0.0003831127	0.001564311	0.001105437	0.01191338	0.006729656	0.002364414	0.002656394	0.0005253854	0.0004517884	0.0006389365	0.0005365913	0.001704624	0.001718997	0.002643205	0.002521653
820.684	1	0.0002931771	0.0002562474	0.0001578244	0.0001653572	0.0008573989	0.001142747	0.0005381923	0.0003385357	0.000150684	0.0001730551	0.0002437608	0.0002060883	0.000323817	0.0002566873	0.0002578048	0.0004047242	0.0004006326	0.0003918091	0.0005090876	0.0003774631	0.00153193	0.001736765	0.002011108	0.001766735
820.685	1	0.00185418	0.001586107	0.00939678	0.006384264	0.001790158	0.001787192	0.0008305801	0.0006710018	0.00942644	0.005535557	0.003713066	0.002692853	0.0005495625	0.0004433747	0.0004769618	0.0005396101	0.002626482	0.001734675	0.002411202	0.001108304	0.001588595	0.002106834	0.002372366	0.001845056
820.686	1	0.2108506	0.09616571	0.1319264	0.09352383	0.7572198	1.093133	0.3810041	0.2723148	0.1097722	0.161044	0.1294431	0.1760261	0.2427945	0.2187377	0.2837742	0.3390981	0.3606293	0.3668639	0.4826856	0.3352652	1.444487	1.691913	1.994331	1.798317
820.686	1	0.0003056908	0.0003036147	0.0003472626	0.0005114475	0.001258095	0.002193716	0.01584482	0.01030795	0.0002722194	0.0004337698	0.00110635	0.000935551	0.009406112	0.004765423	0.002345435	0.002328572	0.0004461427	0.0003779933	0.0006360113	0.0005661903	0.001475006	0.001733559	0.002776428	0.002092932
820.784	1	0.0002630106	0.0002216135	0.0001462	0.0001626543	0.00082394	0.001116993	0.0005562663	0.0004085823	0.0001357622	0.0002049886	0.0002083971	0.0002359838	0.0003191292	0.0002785872	0.0003409513	0.0003493271	0.0003818543	0.0003849424	0.0005077847	0.0003475502	0.001478062	0.001774082	0.001885582	0.001750287
820.785	1	0.001915095	0.002141864	0.01051376	0.007551503	0.001945162	0.001830081	0.0008335654	0.0006891754	0.0112812	0.006529323	0.003706772	0.002962775	0.0006195608	0.0004791722	0.0004080917	0.0005205631	0.002870742	0.001801109	0.001652922	0.001133574	0.00166428	0.002020235	0.002414089	0.001793466
820.786	1	0.2086008	0.07896596	0.1276483	0.08468677	0.7544012	1.071146	0.3550864	0.2602735	0.1039717	0.151123	0.1024312	0.1575018	0.24189	0.1985298	0.2473642	0.3147285	0.3428084	0.377792	0.4699791	0.3082943	1.453955	1.693456	1.954137	1.750744
820.786	1	0.003060441	0.002989283	0.002839148	0.002630257	0.003367433	0.005130192	0.02783268	0.01843697	0.002999535	0.002687315	0.003682084	0.002921461	0.01725991	0.01046435	0.005806842	0.004789404	0.00279847	0.002949166	0.002678672	0.002401406	0.003284063	0.004625125	0.004278671	0.003575821
820.884	1	0.0003134896	0.0001740201	0.0001477724	0.0001466287	0.0008631011	0.001088408	0.0005810573	0.000331894	0.0001428453	0.0001940336	0.0002437885	0.0002449139	0.000341888	0.0002834583	0.000291975	0.0004155577	0.0003372466	0.0004231682	0.0005126834	0.0003564961	0.001512317	0.001831175	0.001986508	0.001668014
820.885	1	0.003083322	0.003330579	0.01582783	0.01140029	0.002724266	0.002398394	0.001100177	0.0008445332	0.01776898	0.01090982	0.005514772	0.004191888	0.0007824708	0.0004962679	0.0002748259	0.0005043121	0.003358993	0.002182863	0.000906001	0.001368166	0.001667009	0.002242879	0.002571126	0.001846422
820.886	1	0.1912044	0.07666705	0.145434	0.06122988	0.7626274	1.073084	0.3517883	0.247437	0.08336551	0.1505314	0.1019027	0.1551468	0.2345106	0.1980679	0.2195983	0.305911	0.3254946	0.3793518	0.4804687	0.3116823	1.478226	1.785294	2.021403	1.766833
820.886	1	0.003741579	0.003782357	0.003600271	0.002993503	0.004066529	0.007387015	0.03141836	0.02177969	0.003695162	0.003461765	0.004692338	0.004268884	0.02069697	0.01398259	0.007186698	0.006083219	0.003200665	0.003852797	0.003499992	0.002771891	0.003985816	0.006100912	0.00555129	0.004952125
820.984	1	0.000221859	0.0001550661	0.0001914099	0.0001611644	0.000791564	0.001206323	0.0006290084	0.0004122784	0.0001599316	0.0003059168	0.0001636545	0.0002450318	0.0004325301	0.000455087	0.0004034342	0.0003822337	0.0003443824	0.0004584936	0.0005059545	0.0003931631	0.001450561	0.001926262	0.001958203	0.001722038
820.985	1	0.002698029	0.003547918	0.01331079	0.009988816	0.00250858	0.002238608	0.001057002	0.0007573237	0.01549212	0.009262337	0.004385295	0.003432597	0.0009377573	0.0005814138	0.0004090673	0.0005352129	0.002855872	0.002069489	0.001093802	0.001733821	0.001641932	0.002254655	0.002542442	0.00182014
820.986	1	0.1740585	0.07677543	0.1524027	0.05399028	0.7821817	1.065575	0.3530135	0.2347358	0.08598929	0.1514825	0.08546824	0.1316144	0.2344694	0.1908942	0.1966525	0.2865328	0.3156731	0.3842108	0.4860756	0.3049679	1.472427	1.854829	2.029689	1.758299
820.986	1	0.01890399	0.01664127	0.01707425	0.01823218	0.02399453	0.02764139	0.04684469	0.03797475	0.01723134	0.01723685	0.01850527	0.01623262	0.03830442	0.03460773	0.02897405	0.02099473	0.0193456	0.01693009	0.01602095	0.0142331	0.02720225	0.02658503	0.02642048	0.01812314
821.084	1	0.0002472131	0.0003249766	0.0003038275	0.0002505619	0.000839675	0.001174604	0.0005957045	0.000374073	0.0002176831	0.0002167091	0.0002677488	0.000274205	0.0004527664	0.0004200677	0.0003775084	0.0004289768	0.000374929	0.0006014516	0.0006685503	0.0004970247	0.001543941	0.002048215	0.002069785	0.001779338
821.085	1	0.001309196	0.002494316	0.005875871	0.005144815	0.001658452	0.001699734	0.0007350633	0.0005594232	0.007428458	0.004027905	0.001498889	0.001758692	0.0007689593	0.0004583094	0.0004473545	0.0005730484	0.00182844	0.001698093	0.001546974	0.001806871	0.001577812	0.002204286	0.002508811	0.001932756
821.086	1	0.1737515	0.08676268	0.1404077	0.08090763	0.7909936	1.043291	0.352646	0.1923764	0.1011133	0.1424387	0.0740767	0.1062301	0.221262	0.1920466	0.1876447	0.2594581	0.2950571	0.3819681	0.4969494	0.3074532	1.459507	1.89923	2.021115	1.732707
821.086	1	0.03855531	0.03764244	0.03596693	0.03257851	0.03964291	0.04155103	0.0521154	0.04295264	0.03530533	0.03260687	0.03094416	0.02775966	0.04544746	0.04234557	0.038609	0.03169947	0.03408944	0.03512238	0.03543046	0.02884337	0.04009166	0.04022687	0.04179063	0.03086046
821.184	1	0.0005723946	0.0003839407	0.0003453183	0.0004628332	0.0009477253	0.001411149	0.0009331547	0.0005583906	0.0004218514	0.0004711315	0.0004301966	0.000391224	0.0007432962	0.0007213569	0.0007760987	0.0006338072	0.0006004239	0.0007860936	0.0007055055	0.0005733056	0.00145721	0.002464771	0.002032667	0.001866766
821.185	1	0.001696558	0.003113608	0.006447592	0.005744009	0.001691323	0.001985968	0.001153982	0.0007750587	0.008153239	0.004670745	0.002331379	0.002281104	0.00103459	0.000872087	0.0007911529	0.0008546977	0.00236543	0.002073716	0.002131461	0.001828682	0.00158056	0.002697756	0.002588773	0.002049967
821.186	1	0.1980429	0.09631514	0.1192278	0.09386078	0.7794233	1.025025	0.323795	0.1391461	0.1084336	0.148023	0.06458323	0.08314261	0.2021726	0.216959	0.1811471	0.2323952	0.2747166	0.403712	0.4930796	0.3182816	1.476344	1.954813	2.020439	1.716019
821.186	1	0.06931823	0.06149628	0.05927702	0.05883506	0.08565207	0.09337368	0.1105827	0.09304811	0.06448441	0.06022473	0.0590423	0.05385045	0.09861866	0.09813753	0.08819771	0.06868523	0.06374329	0.05914803	0.0580462	0.05185826	0.08906753	0.09024213	0.08948055	0.06524119
821.284	1	0.0006584178	0.0004086212	0.0004310493	0.0005117037	0.00129807	0.001784872	0.001073926	0.0007743036	0.0004882275	0.0005052315	0.0003758456	0.0003598379	0.0009611608	0.0009687544	0.0009457896	0.000665445	0.0006496439	0.0006606676	0.0007330543	0.0005988269	0.001426411	0.002693461	0.002329802	0.001940892
821.285	1	0.002115406	0.003602474	0.00762359	0.006752213	0.001955608	0.002179528	0.001524629	0.001051599	0.009070929	0.005584049	0.003295589	0.002395318	0.00118273	0.001139098	0.001120117	0.0009281054	0.002803452	0.002333609	0.002218557	0.001737574	0.001459599	0.00287985	0.002658025	0.002151063
821.286	1	0.199663	0.09588407	0.1330294	0.07485897	0.7934772	1.046845	0.314159	0.09566823	0.1006691	0.1577563	0.07286682	0.07308118	0.1876416	0.2120396	0.1882762	0.2107787	0.2713949	0.4136756	0.473431	0.3437311	1.500588	2.049263	2.031495	1.729631
821.287	1	0.08545785	0.0645549	0.05828338	0.0612114	0.1187132	0.1275832	0.1442378	0.1192941	0.0740781	0.06702297	0.06062669	0.05258396	0.1234201	0.1292523	0.1229952	0.09926114	0.06819506	0.05443823	0.051033	0.05354059	0.1137171	0.1134414	0.1120539	0.08082894
821.384	1	0.000392542	0.0002989531	0.0001995103	0.0002682656	0.001284626	0.001562783	0.00110069	0.0006999951	0.0003512093	0.00036864	0.0002201193	0.0002751626	0.0007509622	0.0008029806	0.0007190092	0.000670865	0.0004708459	0.000544386	0.0004696715	0.0003656228	0.001483728	0.002568308	0.002075593	0.001784219
821.385	1	0.003143834	0.004530269	0.01002274	0.008823298	0.002355526	0.002396712	0.001528554	0.001028048	0.01178804	0.007537567	0.005007991	0.003120983	0.001233834	0.001025797	0.001035947	0.0009031777	0.003444235	0.002747636	0.002942639	0.001782346	0.001598977	0.002854789	0.002576654	0.001820795
821.386	1	0.1811584	0.08379892	0.1318969	0.07451984	0.7838442	1.041605	0.2893993	0.1152395	0.1067891	0.1399891	0.09134832	0.07795291	0.1689644	0.1876545	0.1886928	0.2027424	0.2532121	0.3983435	0.445921	0.3556989	1.50514	2.066325	2.011185	1.711739
821.386	1	0.0602981	0.04211562	0.02845425	0.02795085	0.08757319	0.09729944	0.1171472	0.09695042	0.05110015	0.03177156	0.02460582	0.03172462	0.09903707	0.1049548	0.09994217	0.07999329	0.04273964	0.02864514	0.02886659	0.03406144	0.09344955	0.09507686	0.09337655	0.06624393
821.484	1	0.0001989273	0.0002241215	0.0003074354	0.0001702781	0.0009946959	0.001306709	0.0007257949	0.0005003973	0.0002309163	0.0002969985	0.0002878418	0.0002820607	0.0004926014	0.0005036031	0.0003774695	0.000427656	0.0003802887	0.0005199693	0.0004696592	0.00044615	0.001556	0.002162209	0.001952006	0.001642025
821.485	1	0.003624181	0.005126761	0.01167547	0.01013413	0.00239937	0.002259735	0.00132875	0.0008231479	0.01348533	0.008800243	0.00648412	0.003646641	0.0008913308	0.0006813347	0.0007933089	0.0006733748	0.004281665	0.003344575	0.003325543	0.002117947	0.001677109	0.002554628	0.002453799	0.001816278
821.486	1	0.1660348	0.09554437	0.1372108	0.06358174	0.7586196	1.044417	0.2799619	0.14292	0.1109642	0.1279622	0.09941304	0.07108332	0.1597698	0.1764453	0.1936277	0.1935689	0.2370533	0.3921416	0.4192794	0.3626912	1.524423	2.074925	1.982859	1.667189
821.486	1	0.03226076	0.02855784	0.02579056	0.02540085	0.03967862	0.04419286	0.06059987	0.04870718	0.02959462	0.02739647	0.02766774	0.0271425	0.0501237	0.05075871	0.04589382	0.03580725	0.02825096	0.02643448	0.02574045	0.0217243	0.04353429	0.04212299	0.04205857	0.02888643
821.584	1	0.0001541828	0.0001650611	0.0001681013	0.0001457377	0.0007753121	0.001093933	0.0004620628	0.0002889123	7.133717e-05	0.0002197116	0.0001302004	0.000137126	0.0002766359	0.0003163496	0.0003221941	0.0002113378	0.0002902644	0.0004655058	0.0003773259	0.0004188359	0.001542014	0.002036704	0.001846401	0.001640288
821.585	1	0.002977866	0.004654834	0.009736809	0.008817085	0.001933038	0.001864575	0.00112464	0.0007055841	0.01112278	0.007108564	0.005770412	0.003357589	0.000728233	0.0006232463	0.0005241568	0.0005588413	0.003918431	0.003141957	0.003075239	0.002353752	0.00180748	0.002458919	0.00232679	0.001746125
821.586	1	0.1605341	0.1016043	0.1524518	0.06460798	0.7675191	1.069292	0.3144526	0.1660769	0.1216717	0.129913	0.09855857	0.07058971	0.1469699	0.155568	0.1939073	0.1853544	0.2352998	0.3892123	0.4071336	0.3778075	1.556832	2.088079	1.962231	1.646517
821.586	1	0.004642563	0.004088048	0.00406424	0.004218547	0.00659103	0.00899555	0.02885241	0.01917476	0.004735021	0.004443822	0.004846167	0.003466572	0.01759311	0.01495822	0.01178707	0.007362186	0.004638662	0.004172142	0.004171266	0.003596134	0.008268099	0.007951691	0.009938426	0.00593493
821.684	1	0.0001055609	0.0002038822	0.0001824938	0.0002287649	0.0008721885	0.001111991	0.0005988159	0.0003172773	0.0002023124	0.0001716337	0.0001894705	0.0001738244	0.0002835285	0.0002131095	0.000225354	0.0002818892	0.0002605185	0.0004242608	0.0004806948	0.0004569288	0.001616069	0.002070001	0.001908875	0.001527499
821.685	1	0.002900703	0.0045998	0.009289759	0.008507661	0.001820839	0.001847632	0.001095422	0.0007490667	0.0104398	0.006651644	0.005725914	0.003267588	0.0007401271	0.0007424687	0.000626776	0.0006979655	0.003725269	0.003297668	0.003141949	0.002744097	0.001779145	0.002422415	0.002316325	0.001884693
821.686	1	0.1876967	0.1057789	0.1516981	0.08108411	0.7822662	1.0995	0.3521776	0.1599893	0.1314918	0.1485832	0.08909479	0.08151051	0.1372864	0.1525074	0.1856034	0.2034045	0.2424986	0.3824174	0.3819244	0.3845349	1.622021	2.113405	1.953625	1.637561
821.686	1	0.001224354	0.0008817138	0.0009278725	0.001226413	0.001876073	0.003510592	0.02905177	0.01825467	0.001085328	0.0009539637	0.00214612	0.001633408	0.01568902	0.01069715	0.007882148	0.004351685	0.001149485	0.0009696718	0.0009452217	0.0007976665	0.004130813	0.003822602	0.005463983	0.002484347
821.784	1	0.0001443049	0.0001491767	0.0002319914	0.0002142139	0.0008393296	0.001094479	0.0005612731	0.0003638888	0.0001852656	0.0001929994	0.0001728765	0.000199569	0.0002388101	0.0002532839	0.0002710195	0.0003114661	0.0003455946	0.0004279922	0.0004357421	0.0004121699	0.001728122	0.002093873	0.001789973	0.00148662
821.785	1	0.002629987	0.004227637	0.007786479	0.007501963	0.001674789	0.001772059	0.00111573	0.0005574633	0.008789831	0.005565165	0.00500663	0.002848974	0.0006975101	0.000675868	0.0005584575	0.000661081	0.003295349	0.003211158	0.003116886	0.002847652	0.001832638	0.002367048	0.002273729	0.001800651
821.786	1	0.2279772	0.09370465	0.1479965	0.0703606	0.7756553	1.075573	0.400062	0.1475366	0.1538562	0.1642405	0.08832598	0.08480561	0.1583911	0.1779446	0.1927269	0.2369076	0.26028	0.3801098	0.355345	0.3685118	1.645869	2.082658	1.899993	1.590542
821.786	1	0.0004864345	0.0004536817	0.0004108296	0.0005730117	0.000991909	0.002141149	0.02551939	0.01586924	0.0002699752	0.0003665186	0.001725107	0.001338918	0.01341529	0.007778917	0.006022027	0.003383589	0.0004990347	0.0003499098	0.0005656775	0.0004905861	0.002911371	0.002294882	0.003956914	0.001406822
821.884	1	0.000164153	0.0001929479	0.0002049037	0.0001343733	0.000731238	0.001127808	0.0005428203	0.0003043965	0.0001756677	0.0002383083	0.0001435742	0.0001216659	0.000307982	0.0002827647	0.0003145615	0.0002203462	0.0003255238	0.0004380107	0.0004239984	0.0004792232	0.001778681	0.002063169	0.001809532	0.001586179
821.885	1	0.002897612	0.00429556	0.008333304	0.007522659	0.001739985	0.001728208	0.001138466	0.000640582	0.009120255	0.00572178	0.005198872	0.002900377	0.0006294223	0.0006495616	0.0006386785	0.0007468789	0.003114393	0.003554094	0.003380758	0.003134113	0.00189709	0.002402908	0.00232881	0.001748983
821.886	1	0.2742278	0.09372518	0.1496523	0.0641743	0.7764285	1.059394	0.4533462	0.1436082	0.1605817	0.1651904	0.09404064	0.0764869	0.1539377	0.2060913	0.1827652	0.2678013	0.2635764	0.3739811	0.3423751	0.3699398	1.682631	2.034252	1.85671	1.555746
821.886	1	0.000521096	0.0004720065	0.0004093865	0.0004806666	0.001012899	0.002979345	0.02041581	0.01303813	0.0003610625	0.0004204547	0.001375975	0.000997567	0.0115084	0.006206779	0.0044856	0.002969622	0.0005323828	0.0003207095	0.0004680533	0.0004922912	0.00246775	0.002014036	0.003171892	0.002092992
821.984	1	0.0002502385	0.0002269567	0.0002707685	0.000145944	0.0007474047	0.001044016	0.0006103625	0.0002391873	0.0002019615	0.0002185444	0.0002046022	0.0002761026	0.0002258549	0.0003058295	0.0002687347	0.0003201851	0.0002984299	0.0003873499	0.000502544	0.0004364858	0.001688153	0.001919487	0.00180287	0.001442468
821.985	1	0.002590123	0.003791967	0.007449685	0.0067163	0.001547036	0.001652089	0.001097727	0.0006420609	0.007911666	0.004966305	0.004468285	0.002467202	0.000514653	0.0006159318	0.0005942209	0.0006455389	0.002663356	0.00343815	0.003267857	0.003090102	0.001950918	0.002156033	0.002310899	0.001745077
821.986	1	0.2791313	0.1192087	0.1321981	0.07455705	0.7611672	1.04346	0.4817369	0.1277805	0.1699678	0.190547	0.08472361	0.08894443	0.1594814	0.2109986	0.1409131	0.2768674	0.2635395	0.3411036	0.3458034	0.3682079	1.700664	1.927456	1.782162	1.516788
821.986	1	0.000377576	0.0004975295	0.0004856597	0.0005027044	0.0008910478	0.003636685	0.01601953	0.01077307	0.0004769356	0.000319341	0.001167264	0.0009901096	0.01020781	0.005799334	0.003102498	0.00263276	0.0004470532	0.0004105258	0.0004492805	0.000446669	0.002052735	0.00185976	0.002855097	0.002595259
822.084	1	0.0002783637	0.0001387748	0.0001782172	0.000119661	0.000832727	0.00103426	0.0007178302	0.0002616123	0.0002085642	0.0002224201	0.0002417917	0.0002078908	0.0003518487	0.0002598007	0.0003015171	0.0003322207	0.0003519146	0.0004098548	0.0004457546	0.0004710227	0.001904	0.001924858	0.001819396	0.00159029
822.085	1	0.002948948	0.003814273	0.008554222	0.007300546	0.001758638	0.001690384	0.001176073	0.0006372654	0.008942203	0.005266263	0.004772509	0.002618078	0.0005583386	0.0006611526	0.0005474655	0.0006035777	0.002633287	0.003768754	0.003438259	0.003114897	0.002095405	0.002288048	0.002317285	0.00172345
822.086	1	0.2873475	0.1656952	0.1232472	0.1062099	0.7497413	1.036264	0.5218171	0.1325229	0.2072339	0.1947034	0.100909	0.1014309	0.1794907	0.190636	0.1531687	0.287762	0.2985647	0.314406	0.3519863	0.3574168	1.789639	1.884706	1.750309	1.539298
822.087	1	0.01253372	0.01238866	0.01219478	0.01102101	0.01207323	0.0156665	0.03426735	0.02592364	0.01255064	0.01182286	0.01181358	0.01084743	0.02604098	0.02018245	0.01380207	0.009475326	0.0120643	0.01190222	0.01170569	0.009298102	0.01106136	0.01224279	0.01203904	0.01043728
822.184	1	0.0003705775	0.0003602819	0.000348786	0.0002019462	0.0007334225	0.001116864	0.000877325	0.0004881596	0.000334235	0.0003634875	0.0003138149	0.0003047574	0.0004921626	0.0003806766	0.0002283887	0.0003334751	0.0004089922	0.0004641282	0.0005441669	0.0003562448	0.002088052	0.00201543	0.001844614	0.001558638
822.185	1	0.003124793	0.003309813	0.008660495	0.007239278	0.001632694	0.001585071	0.00122389	0.0006723122	0.009203279	0.005117013	0.004465464	0.002590001	0.0006962521	0.0008685472	0.000562051	0.0005896906	0.00211119	0.003481036	0.003058419	0.003063938	0.002202236	0.002215168	0.002346566	0.001822566
822.186	1	0.3152955	0.1666724	0.1016605	0.1213347	0.7556668	1.028395	0.5388196	0.1554281	0.2181767	0.1769553	0.1159617	0.1209407	0.1866395	0.1599915	0.2083028	0.2824644	0.3416358	0.310272	0.3442605	0.3439828	1.862431	1.823368	1.720575	1.554738
822.186	1	0.03400146	0.03370458	0.03267791	0.02977852	0.03335869	0.03733203	0.05775581	0.04604027	0.03333515	0.03122467	0.03050843	0.02771162	0.04788989	0.04115286	0.03224365	0.02537239	0.03204749	0.03270638	0.0321476	0.02580954	0.0331365	0.03591957	0.0364767	0.02943797
822.284	1	0.0003920938	0.0003384863	0.0002421037	0.0002411534	0.0008091971	0.001109207	0.0008084058	0.0004594032	0.00034331	0.0002735662	0.0002696567	0.0003299692	0.0004611189	0.0004115053	0.0002382888	0.0003214231	0.0004265293	0.0004957017	0.0004038166	0.0003712369	0.002069263	0.001808954	0.001697414	0.001484906
822.285	1	0.003275715	0.002772973	0.008184118	0.006799611	0.001634172	0.001610977	0.001259032	0.0007520946	0.009330672	0.004704008	0.003844596	0.002456241	0.0007748317	0.0007511404	0.0004312327	0.0004700271	0.001963684	0.003191895	0.002664691	0.002709942	0.002197357	0.002041431	0.002199121	0.001698536
822.286	1	0.3250394	0.191591	0.0647193	0.1386141	0.7437249	1.008339	0.5136853	0.1980769	0.2224654	0.1710773	0.1124887	0.1086626	0.2000779	0.1680735	0.2670279	0.2391024	0.3952517	0.2837942	0.3371362	0.31923	1.899617	1.731916	1.695649	1.523518
822.286	1	0.03166346	0.03059156	0.03086327	0.0307325	0.03395449	0.03735545	0.05463617	0.04348102	0.03189715	0.03197582	0.03047474	0.02425544	0.04593329	0.04007874	0.02961011	0.02545933	0.03187284	0.03024391	0.0289809	0.02448253	0.03160176	0.03473601	0.03532319	0.02805833
822.384	1	0.0003071965	0.0002982323	0.0003290461	0.000188815	0.0008507491	0.001077862	0.0006396187	0.0003955248	0.0003564304	0.000245508	0.0002779237	0.0001901873	0.0003686829	0.0003193825	0.0002556941	0.000291552	0.0004815155	0.0002938801	0.0004182355	0.0004047704	0.00200681	0.001666799	0.001659811	0.001500625
822.385	1	0.002816083	0.001767978	0.00627728	0.005644298	0.001575831	0.001470641	0.0009792725	0.000666527	0.008050138	0.00363419	0.00287893	0.001937794	0.0006868774	0.0006315341	0.0004326896	0.0004794339	0.001788955	0.00278262	0.001956881	0.002419095	0.002059398	0.001726993	0.002090814	0.001604693
822.386	1	0.3250771	0.1887634	0.1125872	0.1792797	0.7364376	0.9535064	0.4584791	0.2326461	0.2226102	0.1765607	0.1355946	0.09603331	0.2128099	0.1806245	0.2871049	0.2051663	0.4131348	0.2682421	0.3241143	0.2932786	1.856674	1.644545	1.651251	1.479341
822.386	1	0.02196433	0.02150994	0.02052679	0.01813961	0.02110848	0.02315801	0.03609989	0.02859259	0.02034963	0.01918959	0.01855868	0.01648723	0.03002027	0.02691967	0.01919991	0.01743222	0.01951631	0.0207	0.02050748	0.01637472	0.02032543	0.02292677	0.02355393	0.01913772
822.484	1	0.0005063212	0.0004605036	0.0002487297	0.000335489	0.001035941	0.00122576	0.0008533663	0.0006604946	0.0004205731	0.0003901027	0.0004791515	0.0002802443	0.0004695978	0.0003828922	0.0004353123	0.0003625578	0.0006498479	0.0003949345	0.000592138	0.000396951	0.002187365	0.001645292	0.001783495	0.00163319
822.485	1	0.002895135	0.001241862	0.006527415	0.006228915	0.001675695	0.001587288	0.001041826	0.0009367309	0.00867721	0.003990526	0.002914566	0.002270626	0.0008695396	0.0007934365	0.0004963122	0.0006261592	0.002249618	0.002476679	0.001630865	0.0023903	0.002230629	0.001661687	0.002152127	0.001654211
822.485	1	0.3161922	0.1774579	0.1611558	0.1851719	0.7185952	0.9835104	0.4483806	0.2940629	0.1983954	0.1951568	0.1505787	0.1110245	0.2216417	0.1893789	0.2958004	0.2011607	0.4472924	0.2494715	0.3468334	0.2950914	1.876356	1.588875	1.657031	1.509143
822.486	1	0.04440422	0.04355603	0.04262578	0.0403998	0.04536493	0.05004545	0.06886018	0.05609586	0.04448252	0.04404585	0.04413949	0.03892405	0.06005449	0.05647561	0.04341845	0.03819061	0.04340723	0.0425536	0.04090766	0.03286852	0.04543842	0.04479835	0.04424218	0.03504242
822.584	1	0.000560202	0.000256565	0.0004216162	0.0003272507	0.00101659	0.001442801	0.0009665855	0.0007031629	0.0002662355	0.0003536244	0.0003909282	0.0003640857	0.0006917607	0.0005194421	0.0005868532	0.0004139472	0.0006674556	0.0003473435	0.0004959987	0.0004207132	0.002140891	0.001779065	0.001995123	0.001648017
822.585	1	0.004834058	0.001951969	0.01296208	0.01127418	0.002544234	0.002427507	0.001480694	0.001229396	0.01604649	0.008719996	0.005485546	0.003869763	0.001056237	0.001037098	0.0008461553	0.0006915692	0.003115255	0.003576964	0.002448163	0.00286023	0.002250441	0.002087455	0.002496136	0.001682148
822.585	1	0.306462	0.1656533	0.1875478	0.1504454	0.7110361	0.987555	0.4502209	0.3340003	0.1824755	0.1719895	0.1437314	0.1340301	0.2494692	0.2171843	0.2946075	0.2036353	0.4548734	0.2528558	0.3670238	0.303768	1.869929	1.55425	1.678831	1.520362
822.586	1	0.04694332	0.03952444	0.03424176	0.03216065	0.06061353	0.06799989	0.09217031	0.07325408	0.03906034	0.03295541	0.03333191	0.03304468	0.07529792	0.07521603	0.06222282	0.05431658	0.03975138	0.03709413	0.03601023	0.032056	0.06370255	0.06509485	0.06272811	0.04607168
822.684	1	0.0002583067	0.0001867287	0.0003342452	0.0002148131	0.000740173	0.001173721	0.0005668378	0.0004636769	0.0002096627	0.0003319772	0.0001758363	0.0002575998	0.0004018272	0.0004001211	0.0003906607	0.0002919749	0.0004591255	0.0003200346	0.0004755932	0.0004091107	0.001910632	0.001599732	0.00168363	0.001424975
822.685	1	0.006968932	0.003625868	0.0164394	0.01426287	0.003355432	0.003220442	0.002310374	0.001957444	0.02039175	0.0122815	0.008605666	0.005574849	0.002043706	0.001946225	0.001688073	0.001365586	0.005450071	0.005082102	0.004351771	0.003819632	0.002810356	0.002712806	0.003045322	0.002245913
822.686	1	0.2699103	0.1593051	0.1907872	0.1373759	0.7014199	0.9549861	0.424189	0.2917405	0.1634027	0.1809362	0.1346097	0.1301108	0.2593073	0.2310212	0.3011275	0.200632	0.437893	0.2641726	0.3597666	0.293972	1.793631	1.485061	1.650334	1.466787
822.686	1	0.02090016	0.0202622	0.01920237	0.01832706	0.02239959	0.02694284	0.04895703	0.03656203	0.02095587	0.02014889	0.02011072	0.01701675	0.03636901	0.03280218	0.02210018	0.02063456	0.01988793	0.01868475	0.01788051	0.01481518	0.02266285	0.02166232	0.02172227	0.01915509
822.784	1	0.000243465	0.0002144233	0.000273766	0.0001544923	0.0007822172	0.001008801	0.0005091863	0.0003809912	0.0002018551	0.0002179853	0.000217681	0.0001456305	0.0004275165	0.0002087354	0.000326312	0.0001694483	0.0004538914	0.000268552	0.0004585635	0.0003018644	0.001818678	0.001430219	0.001688929	0.001426104
822.785	1	0.007281316	0.004912497	0.01473842	0.01325954	0.003393049	0.003682077	0.00301444	0.00261104	0.01844834	0.01153632	0.00913863	0.00583063	0.00269218	0.002485904	0.002360068	0.001929798	0.006431543	0.005836665	0.005155509	0.004501883	0.003047458	0.003576632	0.003161988	0.002927912
822.786	1	0.238651	0.1770543	0.1996161	0.1189551	0.6880067	0.9651561	0.4217682	0.287534	0.1648019	0.1814812	0.1467823	0.1298245	0.2626364	0.2255636	0.2685859	0.1877106	0.4390138	0.2739691	0.3298435	0.2906753	1.748046	1.465637	1.649465	1.435253
822.786	1	0.000352907	0.0005356372	0.0004838759	0.0005924484	0.001136459	0.003094024	0.0229213	0.01403925	0.0004245871	0.0004353524	0.00162232	0.001072067	0.01282437	0.008913639	0.001901552	0.002165371	0.0005208782	0.0003007826	0.0004111202	0.0004591336	0.001231172	0.001091734	0.003074746	0.003077584
822.884	1	0.0002267314	0.0002696173	0.0003132024	0.000168376	0.0008258638	0.001053642	0.0005686262	0.0003444097	0.000206943	0.0002553006	0.0002527773	0.0002145404	0.0003135406	0.0001916047	0.0002521884	0.0003204262	0.000435615	0.000241756	0.0003984317	0.0003477985	0.001791007	0.001460401	0.001722053	0.00145824
822.885	1	0.01451877	0.01339201	0.02062763	0.01866081	0.008375301	0.009194105	0.008405127	0.007386911	0.02405381	0.01856537	0.01679828	0.01215936	0.008093471	0.007933542	0.008001186	0.006458595	0.01425207	0.01324073	0.01240687	0.009961876	0.007169059	0.008511481	0.007129705	0.006558743
822.885	1	0.2342516	0.2063847	0.1882174	0.1173285	0.6819322	0.9710433	0.4156781	0.2762728	0.1801975	0.1782322	0.168279	0.1149749	0.2684127	0.2197116	0.2456119	0.1897187	0.4388875	0.2574668	0.3330768	0.296392	1.695458	1.469478	1.686586	1.441181
822.886	1	0.0003608181	0.0003457234	0.0004644772	0.0005915535	0.001518676	0.001938425	0.01799078	0.01136897	0.0001876792	0.0003541993	0.00110295	0.000825784	0.01023384	0.006487046	0.002187686	0.001990052	0.0003945261	0.0003073836	0.0005727012	0.000329787	0.0007744583	0.001266638	0.002624158	0.002198833
822.984	1	6.742851e-05	0.0004272016	0.0002829107	0.0001779553	0.0007978915	0.001140194	0.0005808127	0.0003110494	0.0003156482	0.0002837435	0.0001998982	0.0002488256	0.0003923979	0.0002559146	0.0002806995	0.000284342	0.0004415849	0.0003483731	0.000533291	0.0004203486	0.001754725	0.001517934	0.001827372	0.001534282
822.985	1	0.05894425	0.058141	0.06636482	0.06086099	0.02781262	0.02913605	0.02901073	0.02671951	0.07334779	0.06700683	0.06358947	0.05268305	0.02552915	0.02570151	0.02610115	0.02191894	0.05607597	0.05365221	0.05148255	0.04047187	0.02226691	0.02511673	0.02278454	0.01917696
822.985	1	0.2486423	0.228064	0.2071081	0.1390704	0.703887	1.01848	0.4080828	0.2357262	0.1596987	0.1792967	0.1746121	0.09778064	0.2576403	0.1965467	0.2333287	0.2111297	0.4357987	0.2630562	0.3542617	0.3367016	1.654526	1.52168	1.812451	1.487045
822.986	1	0.0005582131	0.0006062431	0.0007254535	0.0006036562	0.002065728	0.002144802	0.02688472	0.01729132	0.000659984	0.0007294831	0.001944132	0.001420555	0.01509303	0.008699531	0.004048562	0.003272119	0.0007062904	0.0007984794	0.000651446	0.0007372565	0.001632973	0.002783744	0.002384024	0.001766428
823.084	1	0.0001682344	0.0003364416	0.0002711056	0.000151611	0.0007799369	0.001105486	0.000551594	0.0001791991	0.0002479662	0.0002607074	0.0003247727	0.0001772848	0.0003458148	0.0003069631	0.0003242356	0.0002414398	0.0004363865	0.0003421918	0.00054128	0.0003194223	0.001705567	0.001634008	0.001865917	0.001435803
823.085	1	0.04561424	0.04637028	0.05344433	0.0496377	0.01883583	0.0194782	0.01936357	0.01773149	0.05994862	0.05468822	0.05138301	0.04165702	0.01458254	0.01548654	0.01643797	0.01452608	0.04419693	0.04227102	0.04137671	0.03305811	0.01316977	0.0130555	0.01382524	0.01055934
823.085	1	0.2413229	0.2316648	0.1749157	0.1437744	0.6861531	1.032282	0.349579	0.1733187	0.124547	0.1685247	0.1370638	0.0984501	0.2299848	0.1962659	0.224184	0.214067	0.4013175	0.2641671	0.3795507	0.343812	1.583027	1.529596	1.872149	1.500464
823.086	1	0.0006718912	0.0007564561	0.0007688134	0.0006916399	0.00224477	0.003018543	0.02812596	0.01857818	0.0006116968	0.0005531187	0.001960476	0.001476774	0.0165598	0.01000504	0.005136458	0.003843315	0.0005012734	0.0008020458	0.000632139	0.0006821514	0.002194064	0.003467161	0.002229596	0.002156885
823.184	1	0.0001568025	0.000322774	0.0002548143	0.0001943941	0.0007535049	0.001057404	0.0005018594	0.0001488273	0.0001566769	0.0002151948	0.0002279503	0.0002072697	0.000319912	0.0003019436	0.000287058	0.0003052045	0.0003354496	0.0003296825	0.0004587311	0.0003516902	0.001597851	0.001615329	0.001850919	0.001468156
823.185	1	0.01406722	0.01544057	0.02210007	0.01978726	0.008074023	0.006819741	0.007191751	0.006335887	0.0246463	0.02064886	0.01793515	0.01228052	0.006371987	0.006645921	0.006308471	0.005548335	0.01437409	0.01310382	0.01290827	0.01028929	0.007190565	0.005810526	0.00774736	0.004674492
823.186	1	0.2443412	0.2291	0.145891	0.1198836	0.6671091	1.030249	0.2992451	0.1327263	0.1136445	0.1502278	0.1213304	0.105179	0.2265744	0.2012369	0.2117917	0.2253922	0.3794478	0.2623178	0.3968902	0.3320343	1.535201	1.549228	1.890395	1.520447
823.186	1	0.0009670158	0.0005086727	0.000590477	0.001031375	0.002547082	0.004967763	0.02535376	0.01758205	0.0009470008	0.0008872978	0.002099339	0.001608264	0.01623704	0.0107755	0.006276342	0.004059833	0.0007777481	0.000886042	0.0005593326	0.0009206067	0.002870026	0.004076402	0.002404915	0.003471263
823.284	1	0.0001705511	0.0003533793	0.0003181994	0.0002136733	0.0007331348	0.001020102	0.000471166	0.0002692885	0.000166776	0.000204999	0.0001908513	0.0001698417	0.0003638359	0.0003132823	0.0002654071	0.000361679	0.0003742637	0.0003147347	0.0004318789	0.0003857438	0.001541133	0.001672671	0.001941251	0.001466614
823.285	1	0.007990706	0.00968182	0.0168719	0.0149797	0.00391531	0.005031579	0.004073605	0.002918814	0.01949119	0.0152073	0.01218613	0.006839167	0.003465449	0.003282684	0.003256141	0.002697456	0.00799128	0.007361129	0.00694426	0.006237821	0.003462578	0.004157364	0.004174175	0.003536776
823.286	1	0.2388965	0.2043675	0.1477349	0.1025099	0.6773132	1.012129	0.2599168	0.1585306	0.1142712	0.1271348	0.1074037	0.1290734	0.2438157	0.1852614	0.2153459	0.2413981	0.3851727	0.27096	0.4036767	0.3138974	1.493701	1.613701	1.893559	1.545567
823.286	1	0.00973363	0.008768126	0.00858944	0.009275057	0.01503917	0.0199578	0.03423016	0.02704989	0.00897468	0.009036635	0.01043849	0.01028773	0.0280253	0.02494168	0.01979369	0.0135052	0.009652427	0.0085986	0.008355219	0.007618058	0.01773465	0.01753575	0.01474579	0.01132473
823.384	1	0.0003485069	0.0003195036	0.0003578972	0.0003681317	0.00105508	0.001120911	0.0006937303	0.0005604929	0.0004074003	0.0003074794	0.0003049725	0.0002582524	0.0006713257	0.0005959026	0.0005998797	0.0006401699	0.0005721867	0.0004738354	0.0004872192	0.0005298831	0.001610413	0.002092163	0.002182109	0.001779684
823.385	1	0.01335342	0.01607229	0.02463005	0.02216953	0.00780434	0.006381427	0.006419263	0.006128244	0.0278326	0.0227525	0.01816695	0.01211431	0.005868896	0.005970324	0.004921968	0.005015074	0.0121084	0.01173251	0.0116149	0.01052928	0.005931911	0.007492372	0.00720533	0.005442855
823.385	1	0.2069308	0.1998373	0.1609049	0.106293	0.6842647	1.01482	0.2183833	0.2223553	0.1062458	0.1230014	0.08869657	0.1393037	0.2500319	0.1662745	0.2393622	0.2725452	0.3957949	0.2713925	0.4153771	0.3097123	1.456881	1.67897	1.897917	1.589667
823.386	1	0.05131521	0.04314926	0.03905224	0.03968695	0.06517096	0.07426323	0.09105424	0.07883917	0.04506758	0.04042623	0.04078927	0.03801548	0.07971642	0.08143523	0.07571761	0.05904701	0.04688557	0.04173597	0.03771813	0.03335307	0.07347628	0.07602165	0.07201402	0.05218784
823.484	1	0.0005086715	0.0005261185	0.0004349943	0.0003892546	0.001401311	0.001480841	0.001169631	0.0009366461	0.0006127574	0.0004249011	0.0005046197	0.000333811	0.0009876044	0.0008929531	0.0009873459	0.000862125	0.00048631	0.0006085667	0.000578841	0.0006378887	0.001593607	0.002449025	0.002527958	0.001894026
823.485	1	0.02854891	0.03193004	0.05006856	0.04650661	0.01706003	0.01861899	0.02067215	0.01799982	0.05358798	0.04719079	0.03643595	0.02315375	0.01717982	0.01509891	0.01150794	0.009755604	0.02265621	0.02498681	0.02511746	0.0264006	0.01182028	0.01534429	0.01827638	0.01546108
823.486	1	0.1783295	0.191456	0.1339095	0.09126578	0.6815905	1.030944	0.2194085	0.3025437	0.1205886	0.1386686	0.1064308	0.1619237	0.2430664	0.1766158	0.2636147	0.2884312	0.3879487	0.2927023	0.4194109	0.3253901	1.445517	1.746773	1.926721	1.666258
823.486	1	0.08295995	0.06702102	0.0581823	0.0559577	0.1161041	0.1291482	0.1464893	0.1246682	0.07536214	0.06235803	0.05294926	0.05205905	0.1308716	0.1328479	0.124393	0.09745354	0.07208234	0.05858156	0.05368295	0.04874192	0.1215359	0.1280678	0.1193761	0.08322492
823.584	1	0.0005492765	0.0004359299	0.0003427069	0.0003945091	0.001381231	0.001595708	0.001120879	0.001071266	0.0006288403	0.0005732738	0.0005427757	0.0004474675	0.0009903276	0.0009727072	0.0009994993	0.0009150115	0.0006464112	0.0006202085	0.0005600454	0.0006291302	0.001653359	0.002509371	0.002478579	0.0018014
823.585	1	0.0421894	0.05483053	0.08201838	0.0770757	0.0250365	0.02849851	0.02688097	0.02009109	0.08695317	0.07549026	0.05862819	0.03136713	0.02448358	0.01989906	0.0149291	0.01615089	0.03951196	0.03381682	0.04108793	0.04651557	0.01885678	0.0217057	0.02398074	0.02038312
823.586	1	0.1547985	0.1670631	0.1239032	0.1057794	0.6581093	1.008202	0.2194071	0.3249342	0.1459945	0.1368629	0.1104829	0.1772737	0.2662163	0.1867478	0.2777491	0.2936342	0.3796904	0.3053122	0.4074849	0.3402737	1.419722	1.796329	1.90387	1.702653
823.586	1	0.08701655	0.06177042	0.05560988	0.0648474	0.1217053	0.1332613	0.1542824	0.1299332	0.07449206	0.07035373	0.06633179	0.05458083	0.1381859	0.1449946	0.1366142	0.1084866	0.0708379	0.05698223	0.0502083	0.05531585	0.1194722	0.1266341	0.1228152	0.0903985
823.684	1	0.0005011711	0.0004911584	0.0002385741	0.0002926517	0.001004592	0.001387398	0.0009248448	0.0008993805	0.000308739	0.0003727634	0.0004063651	0.0005285999	0.000763892	0.0006933631	0.0006990211	0.0007588303	0.0006689204	0.0005090798	0.0006325492	0.0005277028	0.001680146	0.002396552	0.002239402	0.001733535
823.685	1	0.06225081	0.09494966	0.1373015	0.1271631	0.04027235	0.04479917	0.03904268	0.02439702	0.1468783	0.1251305	0.09220582	0.04456369	0.0320564	0.01933611	0.01668666	0.02215384	0.06009112	0.04566388	0.06959777	0.08141796	0.01974133	0.03148308	0.037737	0.03026637
823.686	1	0.1342411	0.1976461	0.1144511	0.1147214	0.6680632	0.971919	0.238505	0.3342791	0.1583804	0.1280722	0.1211899	0.1648868	0.2832851	0.214839	0.2995124	0.2792617	0.3728584	0.3189817	0.4001527	0.3325528	1.404726	1.877582	1.906802	1.72185
823.686	1	0.06116385	0.04647729	0.03614929	0.03551088	0.08269995	0.09065312	0.108831	0.08939878	0.04855687	0.03519981	0.03264025	0.03876671	0.0941126	0.09738136	0.09068956	0.07281747	0.04436959	0.03512467	0.03494095	0.03658623	0.08947038	0.08929617	0.08281146	0.05992018
823.784	1	0.0002375843	0.0004308024	0.0002324116	0.0002592493	0.0007322022	0.001141197	0.0005102625	0.0005094936	0.0003517848	0.0003136207	0.0003132144	0.0002920083	0.0003688176	0.0003363418	0.0003375913	0.0003732131	0.0004763407	0.0003892639	0.0005130235	0.0004673969	0.001466309	0.001951998	0.001974272	0.001657405
823.785	1	0.05862638	0.081491	0.1158382	0.105426	0.04610574	0.04658512	0.04086762	0.02792878	0.1238558	0.1027396	0.07744186	0.03793593	0.03713991	0.03038809	0.03214475	0.03072142	0.05479888	0.04459036	0.06344693	0.06829503	0.03305534	0.03976136	0.04247431	0.02938619
823.785	1	0.1141602	0.2096535	0.09031664	0.1134814	0.6585901	0.9462589	0.251166	0.3331626	0.1482368	0.129834	0.1274366	0.1545465	0.2842645	0.2428377	0.2938487	0.2736987	0.3612928	0.3064969	0.402903	0.3232088	1.377366	1.914875	1.892606	1.723807
823.786	1	0.01597102	0.01417959	0.01333567	0.01393719	0.02334008	0.02766637	0.04188017	0.03255649	0.0151725	0.0141902	0.01462487	0.01523407	0.0336537	0.0332403	0.02866697	0.0206389	0.01511446	0.01407228	0.01365451	0.01176937	0.02586353	0.02635714	0.02414076	0.01627626
823.884	1	0.0002495887	0.0003126824	0.0002601783	0.0002368567	0.0007306903	0.0008284824	0.000432529	0.0003421571	0.0003486846	0.0002722122	0.0003375004	0.0001416314	0.0003222529	0.0002579695	0.0002652535	0.0003118982	0.0003758735	0.0003845406	0.0003640852	0.000352595	0.001239858	0.001503755	0.001388308	0.001391885
823.885	1	0.05734711	0.0696389	0.09820394	0.08686051	0.03807922	0.03673165	0.03100805	0.02188077	0.1026529	0.08172139	0.06603821	0.03653264	0.02833291	0.02495459	0.02637285	0.02458932	0.04957059	0.04588547	0.05909681	0.05782498	0.02717484	0.03386679	0.03635092	0.02647692
823.885	1	0.114243	0.1338212	0.07058617	0.08175568	0.6020364	0.7304567	0.2459398	0.2431551	0.1410995	0.1230216	0.1111809	0.1252867	0.2114874	0.2418383	0.1970738	0.2658972	0.2636919	0.2042999	0.2846572	0.263417	1.151131	1.488258	1.418015	1.415949
823.886	1	0.00137383	0.001277394	0.001238113	0.00128567	0.002115708	0.004424226	0.02045444	0.01280511	0.001444204	0.001274636	0.001863052	0.001608916	0.01118199	0.009004873	0.006806344	0.003385274	0.001322763	0.001319525	0.00135203	0.00106451	0.002657326	0.003466918	0.004282236	0.003101237
823.984	1	0.0003385098	0.0002016687	0.0002929853	0.0002486845	0.00051743	0.0006112806	0.0002928143	0.000414382	0.0002344056	0.0002178081	0.0002133202	0.0001837695	0.0001746824	0.0002141474	0.0002323884	0.0002779039	0.0002455747	0.0002858777	0.0002169044	0.000304151	0.0007535409	0.0007891726	0.0006463927	0.0008331431
823.985	1	0.04578996	0.04897931	0.07151911	0.06190447	0.03051244	0.0313003	0.02857781	0.01984315	0.07379201	0.05553099	0.0483091	0.03018286	0.02550687	0.0194207	0.01760144	0.01863727	0.0385574	0.03798761	0.0440964	0.03948781	0.02014849	0.02648012	0.03080119	0.02320994
823.985	1	0.0988433	0.08957855	0.1415675	0.1329134	0.4203444	0.4527336	0.2166765	0.2441892	0.1049323	0.114711	0.07268879	0.1092866	0.1260206	0.1823736	0.1212871	0.2254217	0.1977875	0.199531	0.222903	0.232173	0.7731745	0.8262371	0.7124039	0.8355722
823.986	1	0.0004009432	0.0004712557	0.0005067218	0.0003314152	0.0007400204	0.001971959	0.007249187	0.004256054	0.0003809678	0.0002884183	0.0007286806	0.0006763386	0.003725515	0.002890904	0.002867772	0.001698113	0.0004436783	0.0003638397	0.0004284849	0.000463586	0.001898243	0.001243519	0.001985601	0.001286287
824.084	1	0.000250479	0.0002118213	0.0002430329	0.0002166841	0.0006819353	0.0007244568	0.0003968343	0.0003231616	0.0003102891	0.0002456816	0.0002094878	0.0001352942	0.0002347928	0.0003698481	0.0001913002	0.0002952709	0.0002945497	0.000347084	0.0003608065	0.0003567857	0.001020487	0.001394272	0.001353875	0.001309552
824.085	1	0.03439289	0.05251408	0.08473507	0.07339119	0.03443104	0.03741014	0.0304358	0.0172255	0.08830582	0.06485807	0.04182153	0.01353542	0.02676741	0.01708523	0.01880578	0.01906722	0.02580313	0.01930954	0.04017208	0.04513083	0.01967004	0.0249686	0.03196908	0.02368773
824.085	1	0.1143324	0.07446705	0.1108798	0.09400316	0.5678364	0.6951713	0.2942998	0.2466884	0.1202701	0.1110944	0.1044824	0.1090678	0.2109847	0.2499929	0.2001968	0.258556	0.1931381	0.2345204	0.2683674	0.2526746	0.9869474	1.371653	1.235849	1.282669
824.086	1	0.0004111127	0.0003315112	0.0005289843	0.000322777	0.0006146312	0.001525618	0.00648691	0.003727791	0.0004793732	0.0003762357	0.0007306219	0.0005310437	0.003310964	0.001699491	0.002413312	0.001607563	0.0004045972	0.0003078714	0.0003926129	0.0004093382	0.001751643	0.00115018	0.002012222	0.001312594
824.184	1	0.0001592033	0.0002328659	0.0002947624	0.0001526511	0.0008659461	0.001071388	0.0003994	0.000323846	0.0001578706	0.0002152199	0.0001817274	0.000129618	0.000322071	0.0002395661	0.0003654208	0.000205939	0.0003832402	0.0004130677	0.0005267262	0.000325916	0.001354324	0.002107014	0.001940356	0.001737961
824.185	1	0.01097972	0.01516974	0.03374052	0.0281804	0.01460342	0.01652924	0.01227099	0.007475145	0.03447374	0.02368699	0.0109835	0.00465676	0.01068916	0.0057815	0.003416084	0.006492204	0.005735462	0.005415021	0.01129934	0.01332015	0.00525417	0.009990421	0.0132994	0.009184162
824.186	1	0.1575744	0.1603338	0.1111802	0.1005395	0.7420635	1.034511	0.2941386	0.2474708	0.138491	0.1692168	0.1305478	0.1098912	0.2742088	0.318314	0.3100792	0.2245459	0.2919133	0.3853484	0.3944475	0.2498704	1.34149	2.117567	1.947856	1.722765
824.186	1	0.0002745457	0.0004638411	0.0004055736	0.0004548106	0.0006581448	0.002187849	0.01042551	0.006748814	0.0004220397	0.0002760447	0.0009310958	0.0007902705	0.005953197	0.00267705	0.002786281	0.002044925	0.0004008416	0.0004571627	0.0004016259	0.000426592	0.002057585	0.001932133	0.002799443	0.002180898
824.284	1	0.0001961183	0.0002778116	0.0001828341	0.0001752621	0.000876553	0.001188677	0.0004133517	0.0003160313	0.0001810823	0.0002971794	0.0001768208	0.0001994626	0.0002856715	0.0003189698	0.0003167436	0.0002612318	0.0003723899	0.000417487	0.0004068612	0.0003414361	0.001556053	0.002311809	0.002122403	0.001809056
824.285	1	0.0002048839	0.000169758	0.0002258036	0.0001490795	0.0008918386	0.001142137	0.0003833203	0.0002483352	0.000276286	0.0002168368	0.0001662965	0.0002181776	0.0002779689	0.0002501665	0.0003412401	0.0002188302	0.0003161029	0.0004649847	0.0004613808	0.0003366837	0.001591418	0.002355165	0.002091672	0.001825521
824.285	1	0.1790363	0.1555826	0.1174212	0.08538278	0.7480835	1.071991	0.2834851	0.1904644	0.1090146	0.1812261	0.148747	0.1038069	0.2593343	0.287152	0.3214725	0.1923189	0.3377275	0.4027014	0.4210625	0.2886436	1.481933	2.33561	2.098808	1.841603
824.286	1	0.0004666372	0.0006083364	0.0003763283	0.0004691463	0.000781004	0.003274225	0.01530396	0.0102116	0.0004143502	0.0003424775	0.001268547	0.0009554226	0.009228237	0.004985664	0.002585672	0.002356444	0.0004649645	0.0005352139	0.0004242209	0.0004060318	0.002057842	0.001947551	0.00307761	0.002915824
824.384	1	0.0002854053	0.0002745936	0.0001770212	0.0001903018	0.0006808931	0.0007605514	0.00040594	0.0003287574	0.0002050943	0.0001918998	0.0002118845	0.0001419846	0.0002781956	0.0003053319	0.0002757144	0.0002220457	0.0003261627	0.0002885967	0.0003372784	0.0003092558	0.001167231	0.001570786	0.001436994	0.00131663
824.385	1	0.0002421163	0.0003235292	0.0004122741	0.0002848079	0.0007434167	0.0007812862	0.0004559041	0.0003453675	0.0005404516	0.0004221095	0.0002639398	0.000223171	0.0002714786	0.0003301669	0.000241525	0.0002504958	0.0003417333	0.000333391	0.0004915692	0.0003277603	0.001145053	0.001691129	0.001546374	0.001291402
824.385	1	0.2162542	0.08174238	0.06605849	0.10578	0.5874292	0.7159274	0.2388382	0.194321	0.1285933	0.1337113	0.09591317	0.1302715	0.1516239	0.2038362	0.2037903	0.1644599	0.2102161	0.2464919	0.2734024	0.2637194	1.029228	1.591653	1.442789	1.370247
824.386	1	0.006533359	0.00655738	0.006402107	0.005788878	0.006695159	0.009470034	0.02780804	0.02022248	0.006726771	0.006385029	0.00651534	0.005973587	0.01840822	0.01316759	0.007373134	0.00606069	0.006434326	0.006352477	0.006083919	0.00493823	0.006555674	0.006862837	0.007357171	0.006173622
824.484	1	0.0003735631	0.0002224271	0.000235973	0.0002222763	0.0007178644	0.0005916532	0.0005961217	0.0003987946	0.0002212835	0.0002296894	0.0003041632	0.0002624315	0.0003760943	0.0003241595	0.0002949383	0.0002208347	0.0003437343	0.0003453857	0.0003687698	0.0003169951	0.0009922408	0.001334978	0.001187148	0.001215916
824.485	1	0.0003575896	0.0003904805	0.0003262456	0.0002390079	0.000770351	0.0007099312	0.0006916983	0.0004236355	0.0004433838	0.0004380573	0.0003668537	0.0002401154	0.0003212987	0.0004316684	0.0002835926	0.0003154537	0.0003891991	0.0004038572	0.0004410493	0.000431732	0.001003264	0.001402943	0.001375846	0.001200238
824.486	1	0.1999685	0.06900964	0.06610468	0.1146323	0.5298408	0.6081101	0.254776	0.1873567	0.1171084	0.09749353	0.1239798	0.09605586	0.1653511	0.1770408	0.2075933	0.1458906	0.1936379	0.1909044	0.2247075	0.2623784	0.7853719	1.222724	1.168317	1.13359
824.486	1	0.03074796	0.02999668	0.02861071	0.02558675	0.03014798	0.03253735	0.05203147	0.04123469	0.02749376	0.02491836	0.02538163	0.02421675	0.04079972	0.0352833	0.02797295	0.02335635	0.02796289	0.02920195	0.02892649	0.02336386	0.03238976	0.03360797	0.03261874	0.02562009
824.584	1	0.0003125542	0.0002226867	0.0002183511	0.0002516467	0.0007236751	0.0006847584	0.0005708785	0.0004115006	0.0004080421	0.000315337	0.0003401024	0.0003229116	0.000458669	0.0003770362	0.000301558	0.0003269109	0.0003488433	0.0003417846	0.0004137871	0.0003350652	0.0007733868	0.001134144	0.001134197	0.001148169
824.585	1	0.0004089555	0.0004468115	0.0003063259	0.0005344614	0.0008409861	0.0006716361	0.0007197492	0.0004046113	0.0007522725	0.0004135019	0.0004779781	0.0002583502	0.0005343187	0.0004133739	0.000255713	0.0002455979	0.0004161459	0.0003833751	0.0003577924	0.0003387079	0.0009008455	0.00112658	0.001188666	0.001101967
824.585	1	0.1765703	0.05842049	0.08153794	0.1271239	0.5119197	0.5857233	0.2591545	0.1612286	0.118949	0.09961118	0.1178994	0.09090967	0.1611762	0.1535811	0.2014921	0.1300068	0.1901506	0.1626948	0.2176672	0.2339774	0.6691043	1.03582	1.055509	1.001769
824.586	1	0.03203404	0.03169514	0.03394314	0.03551597	0.03534671	0.04126848	0.06174419	0.05192638	0.03719211	0.03807464	0.03627072	0.02852612	0.053015	0.04534636	0.03149738	0.02530721	0.03588607	0.03238622	0.02987256	0.0256318	0.03219677	0.03448676	0.03379043	0.02998615
824.684	1	0.0003982996	0.0004123577	0.0003518292	0.0003978644	0.0007953565	0.0008500198	0.00104486	0.0007103449	0.0005375775	0.0004179431	0.0004279737	0.0004422613	0.0008199606	0.0006831887	0.0005067602	0.0004431324	0.0005285926	0.0003421382	0.0004973994	0.0003493792	0.0008539447	0.0008831291	0.001235256	0.001097776
824.685	1	0.0003978521	0.0004724258	0.0003587698	0.000523811	0.00080368	0.0008949119	0.001114306	0.0007000444	0.0007037654	0.0004019043	0.00048281	0.0003606018	0.0008497675	0.0007031409	0.0005387304	0.0004621446	0.0003856802	0.0003647973	0.0004012455	0.0003701964	0.0008973353	0.0008720252	0.001310267	0.001107821
824.685	1	0.1352462	0.06306649	0.1218982	0.1328069	0.5034497	0.552437	0.276572	0.1252391	0.1229231	0.107722	0.122255	0.08456154	0.1825578	0.1411525	0.18615	0.09548226	0.1848405	0.1725	0.1998005	0.1973378	0.4852462	0.7483566	0.8752786	0.788845
824.686	1	0.05079757	0.04751332	0.04802397	0.05057765	0.07479044	0.09289721	0.1298299	0.1094646	0.06412648	0.05521252	0.05158652	0.04626559	0.1094242	0.09829405	0.07264976	0.05747275	0.05008705	0.04006322	0.03877973	0.03652402	0.06960251	0.06982907	0.07654039	0.06242162
824.784	1	0.0003140834	0.0002141838	0.0004744092	0.0004200757	0.0005813931	0.001491006	0.001946634	0.001293631	0.0007227741	0.000545067	0.0004305433	0.0002920463	0.001441449	0.001373735	0.0007363328	0.0005158062	0.0004365926	0.0004400696	0.0002549508	0.0003541703	0.000601429	0.0007798874	0.001169719	0.001208947
824.785	1	0.00051112	0.0003775956	0.0002950973	0.0003643933	0.0006254168	0.001519496	0.001914896	0.001368676	0.0007760576	0.0004538699	0.0003827112	0.0003884237	0.001546796	0.001389319	0.0007172667	0.000486547	0.0005576761	0.0003247702	0.0003805915	0.0003323338	0.0006743978	0.0007106946	0.001201286	0.001041744
824.785	1	0.08545879	0.06138123	0.09636729	0.07003535	0.4037636	0.4343777	0.2200802	0.08193836	0.09664117	0.1149158	0.09605823	0.07826001	0.1259803	0.1400743	0.1482103	0.05262815	0.1310962	0.1376263	0.1376772	0.1393698	0.2088386	0.3936085	0.5174253	0.4368311
824.786	1	0.05915786	0.0441695	0.05157426	0.05813908	0.122134	0.194059	0.2801385	0.2259745	0.09439649	0.06457969	0.05855671	0.05393545	0.2318039	0.1993882	0.1232373	0.07392341	0.08106816	0.05059915	0.03178321	0.04246992	0.08490358	0.08470119	0.1194655	0.1243537
824.884	1	0.0006847496	0.0003646391	0.0005336889	0.0004492011	0.001035317	0.002052761	0.003129779	0.002386444	0.0005990026	0.0003061683	0.0004279777	0.0004489491	0.002497549	0.002004663	0.0009655891	0.0006176552	0.0005714574	0.0004494384	0.0003045248	0.0003813274	0.0004243755	0.0006612978	0.001185955	0.001307984
824.885	1	0.0005843756	0.000341926	0.0005359082	0.0005304021	0.001108751	0.00204138	0.00313037	0.002432043	0.0006073144	0.0002853661	0.0004284696	0.0004721693	0.002539915	0.002032808	0.0009443525	0.000611939	0.0006426654	0.0004329704	0.000265415	0.0004494788	0.0005487487	0.000609511	0.001134362	0.001394034
824.885	1	0.02711986	0.02975913	0.03485417	0.03738488	0.1537276	0.1551668	0.1047501	0.05254865	0.07240468	0.06712982	0.05881392	0.05138395	0.05775508	0.0468826	0.04908144	0.04214158	0.05910814	0.05451679	0.06479416	0.05282256	0.07220439	0.1304809	0.1638122	0.1206626
824.886	1	0.09968678	0.04497394	0.0770672	0.07171712	0.1721426	0.3082702	0.5002251	0.3893932	0.09214745	0.04259522	0.0697868	0.060912	0.3956653	0.3170313	0.1560803	0.09136435	0.09035959	0.06990807	0.0291064	0.05762977	0.06691003	0.1006549	0.1671393	0.2084158
824.984	1	0.0006462639	0.0003499045	0.000311318	0.0006053524	0.001321247	0.002743507	0.005014947	0.003524768	0.00084093	0.00051581	0.0005094598	0.0005201294	0.003652142	0.002586266	0.0008057442	0.0007267908	0.0005276036	0.0004878217	0.0002552327	0.0002717749	0.0008010158	0.0005071005	0.001079742	0.001745744
824.985	1	0.000634994	0.0004059097	0.0003185762	0.0004705122	0.001324102	0.002751267	0.005088734	0.003589522	0.0008237334	0.0005341697	0.0005562043	0.0005525882	0.003691712	0.002568243	0.0008230121	0.0006384033	0.0004916683	0.0004126083	0.000187459	0.0003148292	0.0007960062	0.0004688149	0.0009844368	0.001737456
824.985	1	0.0008218057	0.0006952685	0.0005597507	0.00076507	0.01131802	0.01134462	0.003286379	0.003601401	0.001641229	0.001274123	0.001114325	0.001080717	0.003198051	0.002952631	0.002982464	0.001438665	0.00259595	0.003140056	0.003856572	0.00310691	0.01749961	0.0209259	0.0213483	0.01738656
824.986	1	0.08886289	0.06818105	0.05706951	0.07910076	0.2029862	0.4352269	0.8152805	0.5684482	0.1314366	0.0791553	0.08094833	0.08014814	0.5793359	0.4120282	0.122545	0.1056529	0.07537416	0.06340444	0.02511627	0.04624851	0.127069	0.07550765	0.1567056	0.280078
825.084	1	0.0004753271	0.0007634722	0.0002869556	0.0003041634	0.001874914	0.003213703	0.005989691	0.003802745	0.0007002708	0.0004573099	0.0005359212	0.0005186409	0.00364774	0.002460576	0.0009039606	0.000811412	0.0004966156	0.0005865675	0.0003470825	0.0004759836	0.001053644	0.0007558748	0.001092045	0.001707852
825.085	1	0.0005484738	0.0006948171	0.000262588	0.000344275	0.001837611	0.003195564	0.006036434	0.003871688	0.0007385614	0.0005390765	0.0005068244	0.0004968155	0.003736256	0.002441816	0.0008892687	0.0008332805	0.0005718947	0.0005892811	0.0002710168	0.0004565407	0.0010799	0.0007252059	0.001090188	0.001752697
825.085	1	0.0005775951	0.0009529436	0.0003830504	0.0003251441	0.007547934	0.00828394	0.004245359	0.003780219	0.001144836	0.0007773697	0.0008436573	0.0009465786	0.003348379	0.002607707	0.002520389	0.00104125	0.001991483	0.002567427	0.002964203	0.002566243	0.01306135	0.01563063	0.01588675	0.01365039
825.086	1	0.08898077	0.1064519	0.04101208	0.05303462	0.285407	0.5046755	0.9578555	0.6144086	0.1160093	0.06890824	0.07545094	0.07773171	0.5870289	0.3867832	0.1369175	0.1306894	0.08187106	0.08304423	0.03658966	0.06500195	0.1697736	0.1138898	0.1752314	0.2692679
825.184	1	0.0009643508	0.0004972942	0.0003625173	0.0003668812	0.002209249	0.003269989	0.007173666	0.004436035	0.0006093658	0.0004805098	0.0007354907	0.0006448424	0.003955205	0.002078566	0.001505884	0.001085539	0.0004787811	0.0005391379	0.0003829385	0.0003876414	0.001214772	0.001205195	0.001246315	0.001514024
825.185	1	0.0008886789	0.0005397218	0.0003332267	0.0002777232	0.002198692	0.003238203	0.007124149	0.004389292	0.0006228217	0.0004660351	0.0006417732	0.0006175034	0.003913156	0.002103586	0.001374682	0.001096668	0.0004527254	0.0004058484	0.00035438	0.0003598992	0.001234959	0.001132337	0.001279293	0.001457472
825.185	1	0.0009846947	0.0005117062	0.0004198172	0.0004371724	0.007491158	0.009355015	0.00522447	0.003962809	0.0009704538	0.0008248715	0.001051696	0.0009226373	0.003491164	0.001921543	0.002573329	0.001405955	0.001925448	0.002513996	0.00286589	0.002356688	0.01332403	0.01627344	0.0157301	0.01346268
825.186	1	0.1356621	0.08185169	0.04786876	0.0502836	0.3420488	0.5125044	1.140218	0.7140122	0.09564086	0.07208876	0.1027086	0.1045355	0.6230161	0.3420006	0.2260919	0.1812118	0.06906204	0.07538756	0.04233656	0.05638244	0.1920791	0.1832849	0.2037871	0.232356
825.284	1	0.0009545184	0.000559533	0.0005572434	0.000397684	0.001799623	0.00275846	0.007782938	0.00504118	0.0006543672	0.0005058114	0.0007985415	0.0006660109	0.003993274	0.001983535	0.001850437	0.001423439	0.0005470383	0.0005293941	0.0003153684	0.0004481442	0.001434646	0.001165151	0.001204401	0.001120401
825.285	1	0.000921591	0.0006010327	0.0006049128	0.0004504868	0.001813031	0.002844522	0.007821503	0.005056687	0.00060879	0.0005150429	0.0007836533	0.0006872878	0.004052365	0.001954278	0.001860589	0.001453905	0.0006212761	0.0005158698	0.0003961106	0.0004917152	0.001344929	0.001146924	0.001277521	0.00104583
825.285	1	0.000770229	0.0007764848	0.0005815942	0.0005064977	0.00787363	0.01032451	0.005910821	0.00456443	0.001129553	0.001043752	0.001051316	0.001141281	0.003548937	0.001839251	0.002519265	0.001526482	0.001815837	0.002366285	0.002833985	0.002216566	0.01239038	0.01494381	0.01470101	0.01212278
825.286	1	0.1431156	0.0896255	0.08900655	0.06256797	0.2926459	0.4447475	1.260078	0.8225425	0.09716173	0.09137922	0.1300448	0.1164774	0.6369552	0.315457	0.2952349	0.2242163	0.08575619	0.0817843	0.05948504	0.07258386	0.2249257	0.1837036	0.1997324	0.1710189
825.384	1	0.0006535319	0.0008697535	0.0003805792	0.0004505445	0.001310463	0.002143466	0.007980302	0.005470009	0.0006395762	0.0006031054	0.0005466109	0.0006475272	0.004299391	0.001992379	0.002263671	0.001490029	0.000628327	0.0004362857	0.0003341615	0.0003880848	0.001409481	0.001459302	0.001128196	0.0006948751
825.385	1	0.0007380942	0.0008803445	0.0003097351	0.0004536099	0.00130988	0.002269788	0.008021894	0.005580512	0.0006076232	0.0005550601	0.0005552022	0.0007184001	0.004317177	0.00204563	0.002229132	0.001513135	0.000521753	0.0003745811	0.0003454811	0.0003564841	0.0013769	0.001435419	0.001117211	0.0007545768
825.385	1	0.0005944595	0.0009768768	0.000553844	0.000572474	0.008567404	0.01143972	0.005920575	0.005011084	0.001032451	0.0009358991	0.0008890931	0.001012338	0.003656095	0.002124126	0.002654361	0.001470622	0.001925686	0.001994393	0.002731585	0.002223214	0.01249273	0.01458056	0.01456489	0.01177186
825.386	1	0.1100435	0.1223593	0.04614599	0.06367203	0.2063702	0.3562969	1.284664	0.8892009	0.09651759	0.08830094	0.08925284	0.1172444	0.6773423	0.3232604	0.3661242	0.2367728	0.08695923	0.06188653	0.04846035	0.05370978	0.2243241	0.2188881	0.174093	0.1098129
825.484	1	0.000725965	0.0008359249	0.0004718309	0.0005446792	0.0007697346	0.002155235	0.008008833	0.005892024	0.0004728212	0.0003948599	0.0006640704	0.000756176	0.004453882	0.00250716	0.002353488	0.001238282	0.000503993	0.0005393327	0.0004130788	0.0004391435	0.00158227	0.001538066	0.001081255	0.0008451417
825.485	1	0.0006944288	0.0009006335	0.0005006002	0.0005197755	0.0007740126	0.002193681	0.008038759	0.00592696	0.0004364481	0.0004739801	0.0006139184	0.0007727089	0.004476359	0.002495175	0.002301454	0.001275339	0.0004968563	0.0004712272	0.0003297108	0.0004455728	0.001582888	0.001513873	0.0009193445	0.0008625128
825.485	1	0.0006625615	0.001045804	0.0005918655	0.0007887485	0.009310517	0.01290419	0.005672301	0.005710014	0.001019141	0.0009466784	0.0008813274	0.001030887	0.003863719	0.002753113	0.002626833	0.001562342	0.001908637	0.002037848	0.002747511	0.002482431	0.0136969	0.01585921	0.01554748	0.01280313
825.486	1	0.09410043	0.1400996	0.06914721	0.09034997	0.1154053	0.3486875	1.278064	0.9536505	0.07456636	0.06483434	0.09405848	0.1177635	0.7132095	0.3991278	0.3723379	0.209226	0.0674865	0.07434611	0.04373241	0.06949456	0.2403396	0.2343077	0.1536431	0.1350596
825.584	1	0.000901092	0.0006310873	0.000378449	0.0004152382	0.0007363435	0.002374579	0.009921009	0.007107462	0.0003886384	0.0005437595	0.000724484	0.0006964256	0.0054198	0.003490592	0.00249383	0.001322409	0.0004268223	0.0005150272	0.0003797205	0.0003871034	0.001657234	0.001754171	0.0008328396	0.001197199
825.585	1	0.0008079156	0.000552778	0.0004162111	0.0003998373	0.0006480896	0.002370026	0.009983334	0.00702729	0.0003796976	0.0004711233	0.0006854078	0.0007386422	0.005385583	0.003473523	0.002490769	0.001373995	0.0003424359	0.0005723212	0.0003962871	0.0003623377	0.001592482	0.001821111	0.0007779226	0.001177263
825.586	1	0.0007440661	0.0006146879	0.0004998003	0.0004963536	0.01069748	0.01501431	0.006817405	0.007163097	0.0009661616	0.001130716	0.001010047	0.001252825	0.004715702	0.003645241	0.002554536	0.001554007	0.002329462	0.002724227	0.003393894	0.002791554	0.01715823	0.01902258	0.01876137	0.01557403
825.586	1	0.1304052	0.09153519	0.05150931	0.07217872	0.104765	0.3850483	1.562377	1.133682	0.05027095	0.08270615	0.100841	0.1268968	0.8418704	0.5436858	0.383337	0.224282	0.05454228	0.0820597	0.05650044	0.05833079	0.2445732	0.274259	0.1319813	0.173718
825.684	1	0.0009214734	0.0006032902	0.0005139755	0.0004979455	0.001030718	0.002598903	0.01139408	0.007777455	0.0004027738	0.0006820739	0.0009009202	0.0006930591	0.00645411	0.004178672	0.002190025	0.001215412	0.0004451511	0.0005462877	0.0004947431	0.0003601479	0.001757473	0.001994606	0.000932517	0.001638491
825.685	1	0.0008976869	0.0005320428	0.0005646536	0.0005577671	0.001046019	0.002546172	0.01140078	0.007851423	0.0003960544	0.0006342262	0.0008258989	0.0006734795	0.006515596	0.004290849	0.002181275	0.001242012	0.0004192993	0.000544403	0.0004730171	0.0003007386	0.001636455	0.002033129	0.0009225646	0.001566783
825.685	1	0.02374374	0.01683943	0.01287732	0.01365257	0.05057537	0.05562735	0.03186676	0.03700497	0.02341663	0.02588105	0.02768081	0.0262344	0.03053033	0.03329997	0.03180102	0.02661935	0.0312526	0.02862347	0.02496402	0.01539762	0.05459383	0.05087444	0.06066695	0.04668546
825.686	1	0.1456766	0.08691794	0.0765031	0.08226652	0.1363818	0.3917976	1.780784	1.215339	0.06950583	0.09650936	0.1320779	0.109395	0.9904934	0.6502862	0.3084415	0.2204422	0.06997591	0.08120845	0.07299219	0.05506736	0.227624	0.2753055	0.1364917	0.2207757
825.784	1	0.0009905038	0.000859418	0.0005084434	0.000383477	0.001128581	0.002535062	0.01256865	0.008043268	0.0006394585	0.000590309	0.000991227	0.0007335804	0.007730142	0.004993201	0.002041232	0.001663485	0.0006732911	0.00074037	0.0005288775	0.0002866072	0.001886322	0.002209777	0.00101662	0.001941353
825.785	1	0.001050391	0.0009274388	0.0005276114	0.0003961247	0.001170827	0.002516086	0.01264749	0.008002711	0.0005993219	0.0006436008	0.001052049	0.0006253144	0.007712187	0.005059317	0.002075241	0.001666335	0.0005589645	0.0008256451	0.0004800072	0.0004023058	0.001900895	0.002295081	0.001009838	0.00195159
825.785	1	0.03326633	0.09121416	0.07867628	0.03455368	0.2033334	0.2284214	0.158001	0.09944618	0.083582	0.071593	0.09792704	0.09436611	0.08380143	0.06122127	0.1105878	0.07612961	0.1172378	0.1043299	0.1117988	0.07255875	0.2363982	0.2166878	0.1827569	0.2102438
825.786	1	0.167365	0.1295402	0.08013318	0.05521484	0.1538698	0.3695988	1.938528	1.237109	0.1155006	0.09122742	0.1399991	0.0956336	1.155844	0.7610601	0.2529356	0.2568412	0.08171939	0.1243442	0.08687083	0.04696391	0.2106288	0.3100753	0.166141	0.228617
825.884	1	0.0007921487	0.001092946	0.0003722711	0.0004267541	0.001038632	0.002809374	0.01210681	0.007612349	0.0006660763	0.0006137359	0.0009462949	0.000692255	0.007813347	0.005431966	0.001901513	0.0017865	0.0007472762	0.0007088627	0.0005214139	0.000469337	0.002299499	0.00256519	0.001142758	0.002483398
825.885	1	0.000742592	0.001134951	0.0006537251	0.0005701194	0.001091945	0.002772416	0.01215133	0.007689653	0.001153927	0.0009333676	0.001024095	0.0007757811	0.007928721	0.005536712	0.001899094	0.001841226	0.0006979711	0.0007023316	0.0005809969	0.000635948	0.002347204	0.002687462	0.001169981	0.002393521
825.885	1	0.05074099	0.1377449	0.1192008	0.06385214	0.2753123	0.3023174	0.2059101	0.113087	0.09635906	0.07443494	0.1127393	0.1097496	0.07304482	0.06968195	0.126403	0.1016042	0.1497519	0.1544872	0.1695587	0.1283515	0.4155677	0.3689734	0.3174237	0.3617735
825.886	1	0.1165984	0.1322997	0.05513888	0.06253797	0.1451734	0.3884541	1.853246	1.167797	0.1210931	0.07302357	0.1270515	0.1106409	1.166984	0.8149742	0.2425544	0.2736067	0.08850833	0.1204585	0.0872307	0.07299444	0.24742	0.3367446	0.1728618	0.2863059
825.984	1	0.0007374894	0.001088589	0.0005835146	0.0004375637	0.00131225	0.003410282	0.01414943	0.007950345	0.0006696299	0.0007247334	0.001051896	0.000922676	0.008399244	0.005138577	0.002459921	0.001940595	0.0007477012	0.0005511056	0.0006870513	0.0004200866	0.002704158	0.002989913	0.001530951	0.00240142
825.985	1	0.000759099	0.001337713	0.001091703	0.00076168	0.001387094	0.003353405	0.01432022	0.008027538	0.001570966	0.001286217	0.001380909	0.0009524096	0.008571561	0.00510185	0.002366504	0.002002179	0.0007920061	0.0005326048	0.0006807485	0.0006588422	0.002714077	0.00300377	0.001466852	0.002438254
825.985	1	0.03643687	0.1451669	0.1260443	0.07763552	0.3017851	0.3316357	0.2007457	0.1474479	0.1055103	0.0690816	0.1042317	0.1119457	0.07782064	0.08597529	0.1070618	0.1190187	0.1660526	0.1774931	0.1693173	0.1473108	0.5413702	0.4900414	0.4155169	0.4338532
825.986	1	0.1073056	0.1474204	0.07365492	0.06898642	0.2037273	0.4461735	2.172056	1.220151	0.1265752	0.09611568	0.1480307	0.1556314	1.250038	0.7421121	0.342005	0.2669954	0.08445311	0.07675542	0.1010956	0.0634603	0.3014932	0.3899522	0.1739283	0.2875311
826.084	1	0.001121801	0.001182076	0.000606164	0.0003827043	0.001611795	0.00381188	0.01408534	0.007660927	0.0008462777	0.0007171894	0.000858548	0.0009657628	0.008454792	0.005090178	0.002652195	0.001895729	0.0006758405	0.0007875918	0.0005842363	0.0003095547	0.002610337	0.002841614	0.001578336	0.002144941
826.085	1	0.00123957	0.001258596	0.001028528	0.001062382	0.001757237	0.003978154	0.01421459	0.007749698	0.001564079	0.001481848	0.001133209	0.001036874	0.008522113	0.005095129	0.002704601	0.001864162	0.001008373	0.0007433708	0.000661119	0.0008113392	0.002644606	0.002934251	0.00165795	0.002421046
826.086	1	0.06520332	0.1273237	0.1199788	0.08597111	0.2931098	0.3198748	0.1885862	0.1752175	0.1044469	0.0687783	0.08960134	0.1215218	0.09963008	0.0938517	0.08725043	0.1315898	0.168771	0.1928201	0.1601956	0.14694	0.5965758	0.5339217	0.44542	0.4428691
826.086	1	0.1678312	0.1447543	0.08737543	0.05769766	0.2337586	0.5023613	2.176048	1.191631	0.149555	0.1023317	0.119307	0.1548878	1.285136	0.7482266	0.3873511	0.2489483	0.08423172	0.1231453	0.06536753	0.07294214	0.2883553	0.395177	0.1745575	0.2751349
826.184	1	0.0008932221	0.0006185155	0.000723888	0.000405951	0.001612767	0.004017279	0.01316699	0.007371183	0.001035012	0.0006868706	0.0009202567	0.0009400354	0.008081544	0.004726183	0.002792245	0.001374149	0.0005963272	0.0006870992	0.0004533052	0.0004126389	0.002093274	0.002328564	0.001442397	0.002157414
826.185	1	0.001056705	0.001066448	0.001157072	0.001160367	0.001784789	0.004260242	0.01322095	0.007404466	0.001885137	0.001775652	0.001023733	0.001003257	0.008288719	0.004925458	0.00285154	0.00147877	0.001136642	0.0009081781	0.0006996791	0.0007966557	0.002056028	0.002401645	0.001619966	0.002215582
826.185	1	0.09266234	0.1303526	0.1117339	0.09080911	0.2808796	0.314474	0.1642274	0.2051551	0.119216	0.09570253	0.08710581	0.1355134	0.1191258	0.0998947	0.0740749	0.1334474	0.160971	0.2057906	0.1549662	0.1362363	0.6035611	0.5302891	0.452532	0.4283565
826.186	1	0.1351408	0.1134756	0.1011614	0.05752116	0.2324416	0.5600965	2.062515	1.164415	0.1765743	0.08944785	0.1277925	0.1599552	1.252387	0.7150036	0.4349112	0.208499	0.09797058	0.1000957	0.06487966	0.06008339	0.2121135	0.3200294	0.1591391	0.2662857
826.284	1	0.0006320682	0.0007799878	0.0005066479	0.0005042926	0.001436885	0.004174597	0.01236239	0.007369432	0.001218424	0.000529392	0.0009184638	0.0009091134	0.00753614	0.00428248	0.002685311	0.001391143	0.0005214077	0.0004574277	0.0003315339	0.0002654543	0.001714145	0.001566265	0.001320884	0.001899312
826.285	1	0.0007021735	0.001448906	0.001308625	0.0009139	0.001483523	0.004354274	0.01251039	0.00741774	0.002116652	0.001441318	0.001069675	0.001141631	0.007709548	0.004277697	0.002736437	0.001483896	0.0009673303	0.0008347554	0.0006188286	0.0006596192	0.001664741	0.001704329	0.001405012	0.001919941
826.285	1	0.09928975	0.1401257	0.1101921	0.09270147	0.2427683	0.2948156	0.1269596	0.2068368	0.1070792	0.1085609	0.0863999	0.1357948	0.122615	0.1157697	0.07134109	0.1330556	0.1416979	0.2080153	0.1647126	0.1277892	0.5686123	0.4975727	0.4327887	0.4078069
826.286	1	0.09557372	0.1023296	0.08285633	0.06424368	0.2217127	0.6225981	1.94568	1.156888	0.1908952	0.07630199	0.1347939	0.1632331	1.165677	0.6557623	0.4369353	0.2219037	0.07606332	0.05642412	0.04863409	0.04675233	0.1777507	0.2014707	0.1507423	0.2409977
826.384	1	0.0006923501	0.0006712315	0.0003671725	0.000583192	0.0009302457	0.004144841	0.0135498	0.008356922	0.000925242	0.0005924648	0.0009755536	0.001077536	0.007879476	0.004638148	0.00269787	0.001447252	0.0006780344	0.0005806581	0.0004991613	0.0003346014	0.002043992	0.001664656	0.001558872	0.001599702
826.385	1	0.001109623	0.0009159346	0.001178333	0.001115704	0.001043837	0.004193798	0.01371568	0.008403064	0.00223005	0.001419342	0.001429189	0.001209859	0.008031301	0.004703071	0.002661249	0.001584998	0.0009324673	0.0007643362	0.0006569459	0.0008305646	0.001945533	0.001712858	0.001502212	0.001756995
826.385	1	0.1123681	0.1320295	0.09730472	0.09902948	0.224561	0.2763555	0.1032408	0.1945849	0.09560356	0.1030979	0.09137183	0.1417764	0.1115186	0.1342293	0.07404821	0.1377583	0.1334972	0.2119931	0.1651908	0.1335543	0.581083	0.5207591	0.4690571	0.4233108
826.386	1	0.08815248	0.08043146	0.06218762	0.07898792	0.1570704	0.6120089	2.156945	1.328114	0.1496934	0.07939036	0.1355431	0.1661218	1.225083	0.7310684	0.4190169	0.240543	0.09293224	0.07042269	0.05369252	0.04711092	0.2359388	0.1945289	0.1742548	0.2052248
826.484	1	0.0008800449	0.0005734846	0.0002602205	0.0006790705	0.0005486554	0.003741193	0.01442132	0.009182715	0.000858424	0.0005389119	0.0008943431	0.0008818407	0.007590383	0.0049247	0.002560481	0.001659348	0.0006485068	0.0007497554	0.0005291787	0.0003224798	0.002307532	0.001935904	0.00140189	0.001207044
826.485	1	0.001204885	0.00114847	0.001443222	0.001271558	0.0006797002	0.003815692	0.01473123	0.009122405	0.002132314	0.001486121	0.001568888	0.001146832	0.00778321	0.004972282	0.002829369	0.001805822	0.0009120434	0.001115786	0.001065741	0.0007809381	0.002341385	0.00215263	0.001474403	0.001392798
826.485	1	0.1284747	0.1223549	0.09728452	0.1022639	0.2186719	0.2785539	0.09894307	0.1843915	0.09909531	0.1009547	0.1058502	0.1440394	0.1019058	0.1353392	0.0772218	0.1509475	0.1364667	0.2167533	0.1782494	0.1466751	0.6169525	0.5821683	0.536648	0.4711436
826.486	1	0.1067082	0.06448356	0.04626826	0.109138	0.08395696	0.5647721	2.301451	1.457356	0.1241425	0.0814811	0.1527452	0.1373233	1.177147	0.7733634	0.4129264	0.2672906	0.07920888	0.09311493	0.07861278	0.0557841	0.2660212	0.2544891	0.1497176	0.1451341
826.584	1	0.0006813026	0.0008160703	0.0004859161	0.0003596405	0.001095951	0.003172201	0.01397506	0.008914857	0.0006920209	0.0005748162	0.001028017	0.0008700984	0.007125539	0.00461106	0.002112996	0.001738949	0.0005922829	0.0006660544	0.0005911166	0.0004476718	0.002380529	0.001987897	0.001167229	0.0009831751
826.585	1	0.0008071534	0.001309097	0.0009398342	0.001189111	0.001134574	0.003269623	0.01417886	0.009075573	0.00160146	0.001504741	0.001623979	0.001280804	0.007291498	0.004801833	0.002122207	0.001826092	0.00124458	0.001049825	0.001098747	0.0006622668	0.002465313	0.00202827	0.00141738	0.0009871309
826.585	1	0.1328238	0.1130008	0.09738747	0.09702951	0.1980019	0.2732044	0.08107511	0.1699986	0.08340975	0.1040283	0.1121794	0.1381432	0.1020894	0.117427	0.08712642	0.147387	0.1401162	0.2087416	0.1922935	0.1503522	0.615184	0.6107532	0.5696745	0.4928133
826.586	1	0.1125261	0.1012009	0.07162514	0.07161946	0.1364879	0.4828392	2.234148	1.438363	0.0991941	0.09435889	0.1678719	0.1387682	1.11298	0.7249381	0.3304359	0.2871238	0.09632437	0.0704308	0.07567883	0.05363966	0.2789857	0.2475425	0.1173851	0.07640224
826.684	1	0.0005743187	0.0006440458	0.0006425085	0.0004457058	0.00116361	0.002489691	0.01334707	0.0087279	0.0006195182	0.0004341516	0.0009588359	0.0008343986	0.006960135	0.004343664	0.002000876	0.001856788	0.0006001098	0.000423318	0.0006519861	0.000504046	0.002263846	0.002101103	0.001175505	0.001281162
826.685	1	0.0008361661	0.001339321	0.000937531	0.001093409	0.001248656	0.002647995	0.01341862	0.008776046	0.00123936	0.001252468	0.00135086	0.00119332	0.00702303	0.004376964	0.002011328	0.001834645	0.001031223	0.0007342577	0.0009445061	0.0007285303	0.002213615	0.002105322	0.001284147	0.001388735
826.685	1	0.1357585	0.1097595	0.08974244	0.1082399	0.1843127	0.2655674	0.05167012	0.154697	0.06552553	0.1099862	0.1086198	0.1311272	0.1020429	0.09711912	0.09580535	0.131255	0.1406829	0.2067552	0.2031599	0.1433496	0.6165132	0.6273029	0.6044357	0.499485
826.686	1	0.06998988	0.1245695	0.08932024	0.06798399	0.1614483	0.4026542	2.123608	1.401528	0.1019582	0.07849796	0.1406129	0.1167157	1.082207	0.6814727	0.3101309	0.269166	0.08140158	0.04427066	0.06735272	0.06104868	0.2702519	0.2397419	0.1003623	0.1406584
826.784	1	0.0007544192	0.001020178	0.0006159936	0.0004456772	0.001074525	0.002263226	0.01353711	0.00886853	0.0004754949	0.0002688597	0.001099263	0.0009190704	0.007344081	0.004380349	0.002181803	0.001521475	0.0008467967	0.0005088425	0.0005568295	0.0003731552	0.002319202	0.002213284	0.001402898	0.00180554
826.785	1	0.001064097	0.001320514	0.0008327136	0.001269914	0.00115159	0.002412484	0.01357656	0.009059075	0.001094382	0.001298861	0.001564005	0.001068121	0.00742191	0.004601073	0.002332709	0.001622042	0.0007844204	0.000841816	0.0006781812	0.0008179146	0.002361262	0.002214383	0.00158102	0.00202713
826.785	1	0.1405164	0.1030399	0.09794732	0.1193608	0.1987528	0.2526457	0.05565277	0.1448959	0.07911819	0.1062951	0.1025734	0.1232192	0.102903	0.08298916	0.09818786	0.1255799	0.1405563	0.2111452	0.2055415	0.1397504	0.6437345	0.6782459	0.6509783	0.5319416
826.786	1	0.08616013	0.1274382	0.08511249	0.06825731	0.1398022	0.370729	2.139312	1.431699	0.09552296	0.05689848	0.1579364	0.1314682	1.14057	0.696773	0.3605693	0.2556084	0.1193678	0.06616934	0.07594771	0.0589807	0.2738674	0.2461688	0.1345612	0.211781
826.884	1	0.0009650236	0.00108784	0.0003361927	0.0004740837	0.0006770459	0.0020628	0.01486737	0.009417568	0.0003316464	0.0007571016	0.001302357	0.0008701643	0.008154874	0.004974935	0.002604687	0.001838856	0.0006265081	0.0007388366	0.00046814	0.000355912	0.002178067	0.002320695	0.001869512	0.002186252
826.885	1	0.001165034	0.0009981007	0.001251	0.001615923	0.0007988341	0.002274257	0.01506134	0.009434448	0.001402211	0.00177172	0.001811299	0.001049662	0.008241023	0.005037184	0.002643913	0.001837051	0.001001131	0.0009332632	0.0008516193	0.0008153738	0.002242523	0.002349201	0.001945414	0.002330266
826.885	1	0.14092	0.1061782	0.09574935	0.1270007	0.2311374	0.2697665	0.06885399	0.1423762	0.08326751	0.1109545	0.1113376	0.1285031	0.1041961	0.09752847	0.1128454	0.140057	0.1471824	0.2220555	0.2326085	0.1456961	0.7075027	0.769556	0.7364856	0.596408
826.886	1	0.1035329	0.1570802	0.07394356	0.06318759	0.09835973	0.3505624	2.342117	1.483427	0.07066994	0.1232354	0.1732673	0.1072752	1.23932	0.759942	0.4287157	0.2911466	0.08294963	0.09392351	0.07640019	0.05061592	0.2500665	0.2389064	0.18748	0.2519145
826.984	1	0.0007723939	0.001036143	0.0004302224	0.0004054826	0.001143174	0.001934911	0.01418925	0.008958104	0.0005609639	0.000546114	0.00105528	0.0008117973	0.008497634	0.005094092	0.002778925	0.001954933	0.0008173957	0.0008180485	0.0006782283	0.000400064	0.002135286	0.002165053	0.00221098	0.002586187
826.985	1	0.0006359453	0.001363911	0.0009789024	0.001074526	0.001195257	0.001912592	0.01443931	0.009053986	0.001236133	0.001283242	0.001216302	0.0009702055	0.008619597	0.005138304	0.002673458	0.001913321	0.001015426	0.0008396743	0.0008910801	0.0008362365	0.002212163	0.002180666	0.002260146	0.002629896
826.985	1	0.1516301	0.1199298	0.1007322	0.1296852	0.2444713	0.2744772	0.09222244	0.1411138	0.08168176	0.1059795	0.1051845	0.1233341	0.1100662	0.09211602	0.1158112	0.1434789	0.1337282	0.2235909	0.2390677	0.1488775	0.7159068	0.7944528	0.7533918	0.6045012
826.986	1	0.1186636	0.1355878	0.06776913	0.06414684	0.1439626	0.3150745	2.234739	1.414344	0.1088022	0.0697859	0.1532468	0.1030609	1.305575	0.7636765	0.4471714	0.2984198	0.1335077	0.09697848	0.07514168	0.04643936	0.2426292	0.2299362	0.2418359	0.2970825
827.084	1	0.0007363165	0.001008937	0.0003431239	0.0003902046	0.001458339	0.002617945	0.01333221	0.008154023	0.000478805	0.00065569	0.001041969	0.0008171517	0.008628255	0.004849424	0.002373105	0.00207104	0.000610558	0.0008123063	0.0006594068	0.0004890685	0.002151402	0.002228933	0.002010717	0.002708498
827.085	1	0.0005370543	0.001014977	0.001160771	0.001023201	0.001570245	0.002740065	0.01336279	0.008219791	0.00149997	0.001396061	0.000678049	0.0008548094	0.008764515	0.004940569	0.002453076	0.002130763	0.0006963368	0.000906015	0.0008509025	0.0008217365	0.002221538	0.002323528	0.002045245	0.002843681
827.085	1	0.1679502	0.1281578	0.09581697	0.1240506	0.262902	0.2850077	0.1146508	0.1338573	0.0759166	0.09294326	0.09661366	0.1124711	0.1110393	0.09265961	0.1162122	0.1426244	0.1193013	0.2064797	0.2372499	0.1567429	0.7118721	0.8156563	0.7731322	0.6156971
827.086	1	0.09960579	0.1361331	0.04857828	0.03976922	0.1782582	0.3630948	2.090727	1.276838	0.09667988	0.09388288	0.1564463	0.1191534	1.319139	0.7388377	0.3823718	0.3108606	0.1056439	0.09695487	0.07689055	0.04444839	0.2590992	0.2623293	0.2179805	0.3214457
827.184	1	0.0008108375	0.0007213206	0.0004552391	0.0003519989	0.001929664	0.003160092	0.01250159	0.007270101	0.0007386865	0.0007829303	0.001101622	0.0007793954	0.008389795	0.004750151	0.002010615	0.001964097	0.0008943515	0.0006528177	0.0006335654	0.000441849	0.002076652	0.001912215	0.001501509	0.002712329
827.185	1	0.0008584585	0.001222636	0.001268782	0.001101547	0.001994608	0.003408845	0.01248678	0.00725233	0.001795924	0.001446124	0.001025788	0.000878423	0.008469709	0.004868142	0.001920326	0.001986998	0.0008161053	0.0009308333	0.0008436138	0.000747407	0.002118128	0.002008438	0.001639903	0.002763872
827.185	1	0.1894334	0.1424475	0.08900907	0.1100375	0.2838427	0.3003855	0.1412174	0.1381687	0.07790067	0.0846092	0.1001773	0.1066764	0.119416	0.09162337	0.1165424	0.1365157	0.1142776	0.1937419	0.2254532	0.1544692	0.7015889	0.8243809	0.7825116	0.6173491
827.186	1	0.1609691	0.1250801	0.0769005	0.04163239	0.2384712	0.454374	1.962943	1.133971	0.121651	0.1291735	0.1348302	0.1149028	1.282232	0.7241943	0.3001152	0.2943365	0.1356599	0.08065884	0.06245595	0.04340624	0.2434394	0.2050435	0.1316556	0.3111603
827.284	1	0.001130775	0.0007132892	0.0005680871	0.0004462089	0.002017495	0.003772005	0.01407506	0.007982932	0.0008197616	0.0006230838	0.0008991319	0.001009199	0.008518579	0.004735646	0.002252169	0.002340858	0.0007107808	0.0006726876	0.0004182164	0.0003330125	0.002260655	0.002007421	0.001240086	0.0023643
827.285	1	0.00110058	0.001254329	0.001846476	0.001484772	0.002204762	0.003971128	0.01416446	0.008045619	0.002430114	0.001626524	0.001030385	0.001108736	0.008587973	0.004864107	0.002354402	0.002389359	0.0006844381	0.0008787546	0.001076823	0.000914632	0.002353128	0.002073749	0.001477714	0.002541387
827.285	1	0.1804495	0.1303241	0.08964393	0.110904	0.3101174	0.3212044	0.1649065	0.1517427	0.07653295	0.0970856	0.1157818	0.1159591	0.1402365	0.1284372	0.1373748	0.1402142	0.1147717	0.2025436	0.2223415	0.1469178	0.7134631	0.8574986	0.8146593	0.639288
827.286	1	0.1892275	0.09984497	0.09467869	0.03481612	0.2634937	0.5196255	2.223061	1.236231	0.146816	0.09697056	0.1351607	0.1518221	1.297218	0.730247	0.3357889	0.3553037	0.09737872	0.08143813	0.05921834	0.04061168	0.2757386	0.2050351	0.08061808	0.2683746
827.384	1	0.001308662	0.0007532214	0.0004774779	0.0005204203	0.001643278	0.004246389	0.01441892	0.0084805	0.000908075	0.0005312134	0.0009321303	0.001063874	0.00817286	0.004631019	0.002291404	0.002302913	0.0007572851	0.0005336668	0.0004975887	0.0004347808	0.002429478	0.002143052	0.001546478	0.002234311
827.385	1	0.0008723129	0.001499931	0.001554666	0.001558418	0.001804347	0.004310975	0.01456088	0.008454222	0.002486921	0.001715867	0.001496073	0.001262837	0.008326946	0.004802492	0.002326546	0.002475552	0.0007700719	0.0009370348	0.001078634	0.001194844	0.002641732	0.002121374	0.001720369	0.002337878
827.385	1	0.1824284	0.1221445	0.0807233	0.1056402	0.3422417	0.3366948	0.1912296	0.1526165	0.07810318	0.09951166	0.1151579	0.1129347	0.1566965	0.1579126	0.1560385	0.1403031	0.1030498	0.1862391	0.2071853	0.1393865	0.6993617	0.8681195	0.8187411	0.6256744
827.386	1	0.1645257	0.1130155	0.06836422	0.05353323	0.2276925	0.594526	2.294865	1.31558	0.153546	0.06116652	0.1456247	0.1675124	1.25157	0.7329258	0.3372902	0.3665505	0.1078131	0.07850817	0.06511406	0.04178832	0.3118042	0.2032152	0.1113496	0.2489316
827.484	1	0.0007650319	0.0008364138	0.0005725254	0.000364022	0.0008325877	0.00434245	0.0139297	0.008196119	0.0008716907	0.0005490454	0.0009480759	0.0009514774	0.007611505	0.004487236	0.002278249	0.002113709	0.0007529867	0.0005130883	0.0006133832	0.0003422559	0.002594129	0.00205591	0.001814029	0.001871562
827.485	1	0.001108114	0.001196384	0.00174903	0.001413561	0.0009588089	0.004471067	0.01410117	0.008243853	0.001806772	0.001881239	0.001318902	0.001065783	0.007766214	0.004615497	0.002258048	0.002300612	0.001144281	0.001062036	0.001112562	0.001175627	0.00268401	0.001994742	0.001912845	0.002056607
827.485	1	0.1754055	0.1058081	0.07205405	0.09543705	0.356199	0.3454666	0.2006209	0.1424038	0.07051993	0.1047802	0.118425	0.1001931	0.1514171	0.1539613	0.1634155	0.1377181	0.1087264	0.1769031	0.185416	0.1479031	0.6657252	0.8541953	0.7903023	0.6059659
827.486	1	0.09767312	0.1159986	0.0908834	0.06430304	0.1370138	0.6190366	2.233399	1.295372	0.1436326	0.07451373	0.1234578	0.1556693	1.179843	0.7071232	0.3333289	0.3480634	0.1121884	0.06573961	0.07378351	0.04749398	0.3349187	0.1949448	0.165533	0.2332255
827.584	1	0.0005418209	0.0005860353	0.0005322629	0.0002581014	0.0007349428	0.004060774	0.01287323	0.008095846	0.001007078	0.0007220566	0.0008951607	0.001035496	0.007156229	0.004109963	0.002375778	0.002049355	0.0006872155	0.0006605054	0.0006152728	0.0003830289	0.002371007	0.001887711	0.001830098	0.001634456
827.585	1	0.0009327543	0.001572661	0.001878689	0.001297471	0.0009202449	0.004179117	0.01314603	0.008140169	0.002192064	0.001773025	0.00128973	0.0009817739	0.007206228	0.004217497	0.002486188	0.002195278	0.001521866	0.00106214	0.001079673	0.001148337	0.002484862	0.001950625	0.001802248	0.001680313
827.585	1	0.1806699	0.09906476	0.06991575	0.08634279	0.3786993	0.3661333	0.2108218	0.1359792	0.07058724	0.1195571	0.1268813	0.1005051	0.1546386	0.158904	0.1726525	0.1397612	0.1288596	0.1606297	0.1635128	0.149053	0.6285295	0.8334741	0.7533888	0.587699
827.586	1	0.1015417	0.09375584	0.07461651	0.05286886	0.0768966	0.585501	2.085245	1.292736	0.1652894	0.09932268	0.1219958	0.1498296	1.11823	0.6382474	0.3654657	0.3413416	0.112027	0.08488237	0.07715504	0.05022212	0.2951725	0.1774464	0.185493	0.1935543
827.684	1	0.0008354437	0.0006679636	0.0005191542	0.0003585228	0.001323425	0.003648176	0.01266223	0.008241597	0.0009467698	0.0006168663	0.0008292845	0.0008100713	0.00684355	0.003909118	0.002536866	0.001960503	0.0005970516	0.0004235778	0.0006229653	0.0005707885	0.002142594	0.00172391	0.00189726	0.001393859
827.685	1	0.0007635413	0.001536055	0.001925633	0.001809106	0.001576309	0.003819599	0.01278889	0.008354676	0.002657507	0.002029875	0.001496115	0.001278358	0.00698738	0.00406245	0.002548214	0.002197622	0.001392122	0.0008929391	0.0009396261	0.001294119	0.002353718	0.00188959	0.001977106	0.001442739
827.685	1	0.1775053	0.109191	0.05969594	0.07854315	0.4072719	0.391064	0.219042	0.1393088	0.0833936	0.1183321	0.1150424	0.09081667	0.1551912	0.1538119	0.1842958	0.1373648	0.135582	0.1600105	0.150315	0.144697	0.5999519	0.8109614	0.7248016	0.5692785
827.686	1	0.07860793	0.1035719	0.06968613	0.05252499	0.1665513	0.5413586	2.052603	1.324471	0.1544063	0.09231206	0.1290652	0.1446161	1.066003	0.6089906	0.3903197	0.3314573	0.08424052	0.0503744	0.08793159	0.0688757	0.2598682	0.1632192	0.207669	0.1353021
827.784	1	0.0007312049	0.0007830869	0.0007848479	0.0005860696	0.001821589	0.003522112	0.01453422	0.009327822	0.0008703396	0.0005270814	0.001209668	0.0008592894	0.007464577	0.004757615	0.002697232	0.002079776	0.0005042282	0.0004724696	0.0005364593	0.0005948329	0.002086971	0.002183654	0.001623648	0.001183109
827.785	1	0.001315249	0.002033625	0.001885778	0.002569336	0.002077883	0.003662273	0.01446765	0.009544848	0.00329097	0.002628152	0.001974034	0.001653855	0.007685995	0.004991938	0.002676842	0.002180637	0.001786126	0.001110916	0.001148886	0.001631685	0.002155878	0.002200907	0.001909968	0.00136581
827.785	1	0.190553	0.1126237	0.04382791	0.08148979	0.4606184	0.4516	0.2104056	0.1317777	0.09698571	0.1115809	0.132463	0.09200752	0.1781583	0.1574465	0.2324783	0.1433777	0.1446622	0.1744669	0.165091	0.1497032	0.586734	0.8046463	0.7473943	0.6012378
827.786	1	0.1012364	0.105072	0.1052092	0.08731244	0.2066473	0.5314297	2.332596	1.483597	0.1190113	0.0813055	0.1750122	0.1195127	1.143671	0.7363026	0.4155083	0.3128392	0.08237995	0.04882888	0.1035174	0.07304107	0.2598804	0.2110156	0.161958	0.09148338
827.884	1	0.0007540624	0.0007802728	0.0004856601	0.0006665062	0.001692744	0.002805475	0.01434149	0.009250303	0.0006255357	0.0003461374	0.001058422	0.0007394926	0.007710742	0.004849196	0.002515595	0.001731456	0.0007241823	0.0006192515	0.0005265244	0.0003909357	0.002182808	0.002108598	0.001650136	0.001458114
827.885	1	0.001596534	0.002135329	0.002203405	0.002629408	0.002013748	0.003068878	0.01458164	0.009415026	0.003167673	0.003008099	0.002410468	0.001742538	0.007958645	0.005042501	0.002639792	0.001813547	0.002217731	0.001111858	0.001712895	0.001554971	0.002217161	0.002248125	0.001947092	0.001683209
827.885	1	0.1856176	0.1070599	0.05821957	0.08203176	0.4812895	0.4892032	0.2006707	0.1318234	0.08763334	0.1003749	0.1531659	0.09075816	0.1981311	0.1656408	0.2794263	0.1451038	0.1751976	0.1834876	0.1761725	0.1479851	0.609076	0.7642542	0.7415425	0.6095364
827.886	1	0.1234914	0.1204376	0.08951217	0.08560608	0.2035749	0.4609625	2.277829	1.44539	0.09481189	0.06430532	0.1588464	0.120914	1.181587	0.7367842	0.3562769	0.270169	0.1156844	0.07243267	0.0826681	0.05462779	0.2344085	0.2055426	0.1515046	0.1271505
827.984	1	0.0009372046	0.0008095096	0.0003844055	0.0005377271	0.001536643	0.001932605	0.01347329	0.008693223	0.0003789181	0.000479738	0.0009731959	0.0007174129	0.007825346	0.005035278	0.002341325	0.001464739	0.0006980127	0.0006254096	0.0008122579	0.0003171873	0.002212546	0.002404177	0.001642299	0.001768697
827.985	1	0.001428654	0.002027587	0.002267312	0.002327302	0.001862862	0.002183815	0.01377115	0.008872099	0.003195265	0.003060788	0.002761425	0.001749511	0.008218421	0.005178773	0.002547615	0.001645992	0.002132042	0.001486677	0.001883002	0.001497889	0.002299236	0.002579143	0.001808267	0.002062723
827.985	1	0.15823	0.1006947	0.06114708	0.07516659	0.4915884	0.5160937	0.1899887	0.1258963	0.08650945	0.09565718	0.1617631	0.1035634	0.1885309	0.1524977	0.3076672	0.1399895	0.1784162	0.1704462	0.1772175	0.1369624	0.6155946	0.7037015	0.7006389	0.5826508
827.986	1	0.1267354	0.1241721	0.07101967	0.07698598	0.1827265	0.3929676	2.114967	1.349078	0.08291626	0.08451026	0.1447114	0.1167121	1.18188	0.7451055	0.311101	0.2391494	0.07387281	0.0766574	0.1087436	0.05668353	0.1973903	0.2422625	0.1453491	0.1777502
828.084	1	0.001132697	0.0009439783	0.0004298775	0.0004465361	0.001569517	0.001519342	0.01241144	0.008098074	0.0004327544	0.0006504066	0.0009139723	0.0007780886	0.008039889	0.005407599	0.002112395	0.001532363	0.0004726186	0.0008803863	0.0006181159	0.0003155725	0.00206589	0.002640722	0.001373533	0.002144172
828.085	1	0.001133249	0.002447847	0.002491476	0.001989055	0.001613285	0.001766945	0.01260562	0.008328493	0.00277627	0.00306947	0.002604603	0.001964039	0.008293086	0.005636293	0.00221424	0.001594239	0.001823965	0.001801886	0.001691318	0.001346678	0.002235398	0.002797944	0.001556323	0.002319392
828.086	1	0.1552851	0.09184721	0.04527661	0.06209232	0.4939656	0.5316087	0.165733	0.1075794	0.09979354	0.09443509	0.1514289	0.09695645	0.1655821	0.1516687	0.3095892	0.1333688	0.161404	0.1517381	0.156676	0.1323925	0.6098829	0.6515323	0.6445587	0.5585383
828.086	1	0.1440816	0.1342875	0.06882952	0.0619576	0.1725157	0.2975504	1.927879	1.235475	0.09593555	0.09846388	0.1282552	0.1034199	1.212085	0.7948701	0.2726977	0.2410389	0.06610315	0.1299574	0.09730434	0.04854856	0.1868689	0.3006449	0.1160043	0.2259854
828.184	1	0.0008826006	0.0008970105	0.0004255045	0.0004390181	0.001305596	0.002258483	0.01185406	0.007699325	0.0005835745	0.0006459273	0.000911996	0.0007086866	0.008387901	0.005598258	0.002157723	0.001616226	0.0005209745	0.0007993232	0.0005013834	0.0003377649	0.002266053	0.002762765	0.001243482	0.002535024
828.185	1	0.001212602	0.00217165	0.002451748	0.001909597	0.001442455	0.002334889	0.01207437	0.007958779	0.002847758	0.002566751	0.002422388	0.001709309	0.008565682	0.005846848	0.002355305	0.001689212	0.001798999	0.001568001	0.001659821	0.001371441	0.002311537	0.002691592	0.001421047	0.002602271
828.185	1	0.1570933	0.1006269	0.05755158	0.06055409	0.4980972	0.5627573	0.1377178	0.09137437	0.1146407	0.1054039	0.1447324	0.1001192	0.1379111	0.1537716	0.3068864	0.1272984	0.1532856	0.1357005	0.1343276	0.1366031	0.6291444	0.6193428	0.5971459	0.5476067
828.186	1	0.1168733	0.1234035	0.05749532	0.07321066	0.134466	0.3070625	1.835984	1.173567	0.124057	0.08713422	0.1171987	0.1064403	1.246769	0.8087117	0.287518	0.2408802	0.07127552	0.1138432	0.07779778	0.06597141	0.2026276	0.3257778	0.08024665	0.2749134
828.284	1	0.0005015561	0.0008132698	0.0004187968	0.0004039034	0.001507219	0.002845925	0.0141143	0.008059755	0.0007143633	0.000703813	0.001089363	0.0008249991	0.008886558	0.005517719	0.002608022	0.00182575	0.000608266	0.0007082311	0.0007309675	0.0003488577	0.002814927	0.002884949	0.00163508	0.00256451
828.285	1	0.001197348	0.002631318	0.003138544	0.002648734	0.001828566	0.003149097	0.0142367	0.008279458	0.003371895	0.003274142	0.002712075	0.002149556	0.009272876	0.005758143	0.002695863	0.001877175	0.002121617	0.001822382	0.001604653	0.001639242	0.002927078	0.003121005	0.001710311	0.002929279
828.285	1	0.1916089	0.1134044	0.08797691	0.04687646	0.5395554	0.6195008	0.09020242	0.08912793	0.129542	0.1023888	0.1342627	0.1067112	0.1328073	0.1505302	0.2929726	0.134143	0.1680262	0.1448837	0.1415081	0.1678724	0.7122515	0.6598628	0.5912526	0.6043187
828.286	1	0.1115786	0.1270847	0.06884942	0.05688167	0.1618061	0.3548361	2.171526	1.229807	0.1340515	0.108138	0.1464394	0.1156736	1.332202	0.7821211	0.3692647	0.2562997	0.1007499	0.098875	0.08973137	0.07040053	0.2758013	0.3681412	0.1113483	0.3157642
828.384	1	0.000679783	0.001077196	0.0006076568	0.0004266008	0.001618166	0.003483504	0.01407877	0.007746527	0.0007834805	0.0008040832	0.001130063	0.0008997123	0.00902939	0.005355273	0.002674585	0.001786415	0.0006646359	0.0009219245	0.0005701149	0.0003575636	0.002653491	0.002884358	0.001664802	0.002583878
828.385	1	0.001556575	0.00185139	0.003101968	0.002751566	0.002113107	0.003683146	0.01421344	0.007930538	0.003912055	0.002880579	0.002379673	0.002111595	0.0092894	0.005510131	0.002820668	0.002023736	0.001969997	0.001702766	0.001496666	0.001723295	0.002822993	0.003034475	0.001965133	0.002750622
828.385	1	0.202438	0.1295076	0.09811032	0.0424054	0.5480144	0.6366469	0.06999087	0.09485124	0.1272326	0.1046586	0.1376275	0.1009804	0.1298729	0.1423209	0.2683388	0.1448345	0.1727609	0.1381755	0.1293915	0.1811461	0.7596298	0.6860921	0.5751556	0.6185976
828.386	1	0.1426797	0.1606475	0.08713768	0.06577432	0.1654354	0.4473097	2.189228	1.200541	0.1340613	0.1020942	0.1457373	0.1468303	1.358253	0.7605227	0.4044936	0.2500392	0.08883519	0.1191081	0.07962028	0.06584241	0.2564341	0.3554716	0.1522338	0.3141403
828.484	1	0.0007921394	0.0006413594	0.0007974896	0.0004053584	0.00143681	0.004027319	0.01331121	0.007216248	0.0009497318	0.0006135621	0.0009135927	0.001011307	0.008536019	0.004993363	0.002710863	0.001504894	0.000692887	0.0006837856	0.0006830066	0.0004815163	0.002268313	0.002283716	0.001643965	0.002419636
828.485	1	0.001493275	0.001481665	0.002802933	0.002181161	0.001808682	0.004199141	0.01349388	0.007375851	0.004003922	0.002409851	0.001762535	0.001812768	0.008816553	0.005164646	0.002732947	0.001554383	0.001768115	0.001211057	0.0008736797	0.001379548	0.002323053	0.002384184	0.001764237	0.002444921
828.485	1	0.1817392	0.114112	0.1066362	0.04097649	0.5353081	0.6191668	0.0625693	0.0976299	0.1308963	0.1011579	0.1499658	0.1037549	0.1338821	0.1262144	0.2659095	0.1675543	0.2039591	0.124384	0.1299179	0.1722675	0.7827332	0.7034271	0.5384012	0.5788506
828.486	1	0.1235945	0.1024387	0.1169644	0.05256549	0.1520737	0.5407823	2.092029	1.136246	0.1588718	0.08799195	0.1375912	0.1653549	1.299403	0.7497285	0.4128526	0.2084768	0.08360386	0.09647432	0.08504316	0.07777716	0.1958545	0.2563238	0.1585023	0.2872898
828.584	1	0.0006606744	0.0007580914	0.000488554	0.0004896475	0.001044564	0.004291102	0.01219821	0.006914419	0.0009423919	0.0005457094	0.0008920017	0.0009816611	0.007907467	0.004487081	0.002548182	0.001289207	0.0006527811	0.0004045018	0.000390718	0.0003540124	0.002166381	0.001786423	0.001418727	0.002054179
828.585	1	0.0009692209	0.001047065	0.002431617	0.001890309	0.001239312	0.004397272	0.01233345	0.007096414	0.003510365	0.001891182	0.001575485	0.001693422	0.008050169	0.00470267	0.002649007	0.001484032	0.001608512	0.001246147	0.0008828693	0.001258798	0.00218712	0.001942782	0.001587502	0.002195583
828.585	1	0.1622119	0.06765884	0.09566978	0.06288255	0.5154013	0.5970413	0.05567791	0.110469	0.1436769	0.1099131	0.1481796	0.1073253	0.1459389	0.1197593	0.2474753	0.1938512	0.1889617	0.1283485	0.1301355	0.170326	0.7748112	0.7296865	0.5168403	0.5415839
828.586	1	0.07343136	0.1002841	0.08249545	0.05943954	0.1146163	0.589016	1.940669	1.105411	0.1622699	0.07807675	0.1345203	0.173489	1.217013	0.6994761	0.3984246	0.2132279	0.09653628	0.05918118	0.06080867	0.04177215	0.2473434	0.1792224	0.1466132	0.2544781
828.684	1	0.0003916396	0.0004977104	0.0005862421	0.0004874155	0.001589472	0.004168917	0.01173496	0.007184445	0.0010305	0.000596063	0.0009305756	0.00100238	0.00734465	0.00417809	0.002072794	0.001526912	0.0005827522	0.0005824652	0.000335817	0.0003132564	0.002353933	0.001882349	0.001249396	0.001766075
828.685	1	0.001218575	0.001147841	0.002620401	0.001586031	0.001782881	0.00435714	0.01171263	0.007185848	0.003155389	0.001667844	0.001136153	0.001374251	0.007490218	0.00420585	0.002153432	0.00150922	0.001315842	0.001198405	0.0009964562	0.00108009	0.002548056	0.002017847	0.001469397	0.001844035
828.685	1	0.1538093	0.07987064	0.09642708	0.0860065	0.4878019	0.5810074	0.06894733	0.1270067	0.1135986	0.1144229	0.1516597	0.1093278	0.1521429	0.1215489	0.2213325	0.1989119	0.1719445	0.1470388	0.1285159	0.1524621	0.7729517	0.7555747	0.529863	0.5042272
828.686	1	0.07488088	0.08012463	0.08431978	0.0677425	0.2064996	0.5851547	1.863841	1.139358	0.1536461	0.08638186	0.1315254	0.1526743	1.151466	0.6413611	0.3202114	0.2319257	0.06856007	0.06931942	0.05149987	0.02834413	0.2920412	0.219362	0.1434465	0.2113364
828.784	1	0.0007732667	0.0003362107	0.0004468162	0.0006710842	0.002085734	0.004229679	0.01367916	0.00877265	0.001008848	0.0006072494	0.0009395139	0.001061764	0.007818061	0.004870108	0.002003358	0.001683254	0.0006433035	0.0006796169	0.0004409641	0.000288916	0.002234851	0.002185404	0.001427014	0.00134638
828.785	1	0.001876232	0.00156591	0.003173398	0.002645641	0.002408383	0.00443211	0.01377672	0.008856977	0.003769178	0.002659448	0.001089075	0.001708228	0.007905398	0.005021734	0.001978701	0.001800484	0.001725688	0.001759217	0.001079092	0.001267754	0.002349498	0.002167189	0.001693788	0.001500069
828.785	1	0.1548057	0.1119726	0.118533	0.08924938	0.4894383	0.6057314	0.0704477	0.1299038	0.1071069	0.11261	0.1488849	0.09035641	0.1373793	0.1121793	0.1997827	0.1977017	0.1808218	0.1681547	0.1434035	0.1430499	0.8400836	0.837655	0.6272074	0.5343153
828.786	1	0.1044076	0.04814886	0.07657717	0.0951234	0.2569442	0.5952027	2.176326	1.385045	0.1548416	0.0820734	0.1395453	0.1607874	1.213247	0.7676769	0.3123495	0.2527138	0.07877153	0.09073918	0.06166154	0.041709	0.2149518	0.2477259	0.1467227	0.1428289
828.884	1	0.001012863	0.000551829	0.000561729	0.0005389403	0.002055319	0.003755198	0.01388139	0.008942283	0.0008435267	0.000609772	0.0008924909	0.0009355176	0.007687344	0.004656075	0.001618698	0.001832783	0.0007779076	0.0008407616	0.0004546584	0.0004597024	0.002424409	0.002279512	0.00138662	0.001015668
828.885	1	0.001885343	0.001856883	0.002934145	0.002981956	0.002475938	0.003945136	0.01387155	0.009251349	0.003723745	0.003222705	0.0009204335	0.001633341	0.007704106	0.004927581	0.001889848	0.001974918	0.001990744	0.002377799	0.001358713	0.00160039	0.002582996	0.002284976	0.001705671	0.001209731
828.885	1	0.1398173	0.1289877	0.1314578	0.07164779	0.4656393	0.5971607	0.07397176	0.1379283	0.1128237	0.121993	0.1424193	0.08935224	0.1519275	0.1148368	0.1820392	0.1950222	0.1670771	0.1944021	0.1466102	0.1423711	0.8712077	0.8862654	0.6796999	0.5368845
828.886	1	0.1328171	0.08883769	0.06875639	0.07466882	0.2527067	0.5388923	2.199015	1.42105	0.1338119	0.0957576	0.1441096	0.1417898	1.175529	0.7434788	0.2643589	0.2821746	0.1220554	0.08978442	0.06279275	0.06931265	0.2478016	0.2583755	0.1355812	0.09144117
828.984	1	0.0007717305	0.0008101827	0.0004468374	0.0005246925	0.001568854	0.002792165	0.01331369	0.008793157	0.0007478479	0.0003882645	0.0009157931	0.0008966209	0.007425919	0.004416326	0.00172584	0.001667844	0.0008638589	0.0004951143	0.0004560797	0.0004279482	0.002598218	0.002079956	0.00130837	0.001397725
828.985	1	0.002072331	0.001915842	0.002845977	0.00291226	0.001868094	0.003089583	0.01330089	0.008874246	0.003495655	0.003136904	0.001300662	0.00142066	0.007511401	0.004613193	0.001853554	0.001784939	0.001871288	0.002012921	0.001587959	0.001675199	0.002712685	0.002181693	0.001428154	0.001631517
828.985	1	0.1303509	0.1468606	0.136962	0.05998551	0.4394555	0.5765743	0.08752622	0.1387464	0.09738054	0.1349107	0.1353183	0.09768733	0.1714846	0.1051989	0.179193	0.1912777	0.1417552	0.1993423	0.1548248	0.1358905	0.8740706	0.9130968	0.7161816	0.5194692
828.986	1	0.09709438	0.1219415	0.08128451	0.08125476	0.1954552	0.4429883	2.118839	1.392586	0.1185279	0.06346291	0.1480913	0.1291928	1.144624	0.6931151	0.28151	0.2501895	0.1211333	0.04822339	0.06750493	0.07621707	0.2790628	0.2046987	0.1064756	0.1488035
829.084	1	0.0006089746	0.0005557784	0.000465277	0.0004057643	0.00141494	0.002159375	0.01229273	0.008301028	0.0007779988	0.0004916688	0.000865479	0.0006260149	0.007399949	0.004430212	0.001891999	0.001347718	0.0008834863	0.0004381961	0.0004651795	0.0003542283	0.002836596	0.001740351	0.001286505	0.00179897
829.085	1	0.002390451	0.001984545	0.0026758	0.002750541	0.001633086	0.002386914	0.01241526	0.008464451	0.003477651	0.003126597	0.001901181	0.00143431	0.007453483	0.004621753	0.002071733	0.00147875	0.001817904	0.001945913	0.001847362	0.001690608	0.002944501	0.001879888	0.001461536	0.0019154
829.085	1	0.1134873	0.1305992	0.1230293	0.05324489	0.4026965	0.52297	0.1215953	0.1303375	0.09079815	0.1268384	0.1296112	0.08558987	0.1720972	0.09224052	0.1763495	0.1636983	0.128528	0.1896633	0.1572434	0.1244503	0.8741582	0.9321048	0.7539467	0.5069055
829.086	1	0.1030213	0.08592546	0.06306112	0.07414375	0.1699069	0.3839782	1.942503	1.324861	0.1070217	0.07310343	0.1324971	0.1015681	1.134304	0.69776	0.2972145	0.2025941	0.1257886	0.05221163	0.05078185	0.05465512	0.3247359	0.1475882	0.09844885	0.2111805
829.184	1	0.0008960805	0.000836459	0.0004774534	0.0003975671	0.001300421	0.001577369	0.01159182	0.008298778	0.0005158191	0.0005939802	0.000912514	0.0007023664	0.007763416	0.004902442	0.002029765	0.001366882	0.0007098171	0.0004659304	0.0006177522	0.0004065751	0.002746644	0.001646232	0.00152874	0.002277425
829.185	1	0.002414206	0.002895987	0.002772001	0.00270718	0.001675404	0.001944068	0.01179156	0.008314193	0.003872517	0.003371585	0.002416614	0.001612634	0.008063361	0.005198164	0.002052743	0.001436534	0.002136431	0.002224623	0.001987721	0.001784701	0.002660941	0.001750036	0.001643235	0.00242423
829.185	1	0.09413927	0.1112492	0.1245146	0.0495891	0.3567991	0.4836259	0.1384036	0.130366	0.07275488	0.119883	0.1195964	0.07960768	0.1604026	0.09433303	0.1741129	0.1369445	0.1328158	0.1882775	0.1629145	0.124183	0.8940924	0.972134	0.811816	0.5291987
829.186	1	0.1292448	0.1300837	0.04084607	0.07926365	0.1598469	0.3130525	1.804843	1.299766	0.1073372	0.08557529	0.1345011	0.09763057	1.184098	0.7497962	0.3058792	0.1961182	0.09483382	0.07394469	0.06722434	0.05879634	0.2882719	0.1388506	0.1506195	0.2740595
829.283	1	0.000902318	0.001106156	0.0007530687	0.0003282738	0.001749674	0.001561857	0.01334606	0.008894943	0.0007502185	0.000571865	0.001122238	0.0007575271	0.008626532	0.005199039	0.0022885	0.001844137	0.0007602127	0.0007112812	0.0006331244	0.0005669109	0.002555615	0.002122831	0.002072376	0.002670756
829.283	1	0.002597224	0.003586453	0.00379627	0.003527078	0.002085098	0.001970249	0.01366334	0.00905521	0.004972702	0.004375512	0.003554814	0.001876289	0.009004409	0.005499103	0.002337792	0.001974947	0.001978841	0.002754392	0.002469813	0.002382547	0.002548422	0.002228341	0.002310939	0.00284746
829.283	1	0.08578436	0.1093895	0.1321719	0.05235518	0.3351754	0.5039718	0.1374076	0.1333906	0.08990732	0.1125024	0.119027	0.07945592	0.1405331	0.08785615	0.1535458	0.1267242	0.1389594	0.1840179	0.1919721	0.1361699	0.9746181	1.052317	0.9202087	0.589511
829.283	1	0.1293836	0.1506104	0.08684464	0.0800272	0.1923778	0.2829865	2.07182	1.380567	0.1399513	0.08337412	0.1627372	0.1125937	1.304986	0.7893001	0.3589249	0.2508283	0.1414544	0.08680422	0.07751822	0.07947651	0.245584	0.2104347	0.2315158	0.3049057
829.384	1	0.0006244444	0.001096451	0.0005681768	0.0004122539	0.001671774	0.002275476	0.01314079	0.00864035	0.0007572744	0.000606512	0.0009987781	0.0007890129	0.008870353	0.005226008	0.002203168	0.001747985	0.0007845426	0.0005895178	0.0005780872	0.0005364189	0.00272924	0.002121785	0.002315404	0.002887064
829.385	1	0.002357341	0.004265777	0.003987034	0.003800272	0.002095679	0.00286897	0.01347085	0.008742432	0.005234472	0.004768962	0.003737754	0.001936008	0.00938304	0.00563244	0.002175483	0.001952629	0.002263225	0.002912882	0.002488179	0.002385912	0.002808209	0.002484313	0.002373963	0.003086555
829.385	1	0.07689201	0.1078958	0.1372903	0.04827176	0.2957564	0.4777893	0.1429305	0.1307741	0.1018464	0.09459023	0.1215371	0.08191624	0.1370892	0.096623	0.1311821	0.1159619	0.1561979	0.1658386	0.2062411	0.1442227	1.033863	1.089848	0.9796876	0.6356541
829.386	1	0.08748535	0.1857771	0.078634	0.06398684	0.1785289	0.3182067	2.039098	1.319799	0.1361376	0.09157156	0.1304699	0.1183594	1.333711	0.7980168	0.3354463	0.247984	0.1443343	0.08095998	0.07851957	0.08047126	0.2600381	0.2185245	0.2700401	0.3443442
829.484	1	0.0005795189	0.001055963	0.0004843107	0.0003434144	0.001365414	0.003033311	0.01276951	0.007503457	0.0005969418	0.0008054089	0.0009757797	0.0009726536	0.008564085	0.00507112	0.001814	0.001832554	0.001056774	0.0005300942	0.0006449238	0.0005952488	0.002713161	0.002024652	0.002131405	0.002793708
829.485	1	0.002200461	0.003279058	0.003914281	0.00351596	0.001638054	0.003414358	0.01284061	0.00760133	0.004484283	0.00478526	0.00316615	0.001902781	0.008996112	0.00534497	0.002020482	0.001939996	0.002849602	0.002463604	0.002595877	0.002451128	0.002748783	0.002286075	0.002251549	0.002938977
829.485	1	0.0840583	0.07868782	0.1254692	0.04415718	0.2299423	0.4228382	0.1473613	0.1376604	0.07421187	0.09502289	0.1314245	0.09493866	0.1259359	0.102715	0.1423424	0.1136075	0.1767154	0.1594227	0.2286107	0.1346156	1.04194	1.114726	1.010086	0.6731181
829.486	1	0.08083175	0.1476446	0.07546739	0.05373029	0.1651442	0.3989258	1.972385	1.148647	0.1127429	0.1275005	0.1372118	0.1428197	1.295671	0.7791721	0.2618312	0.2540014	0.1473342	0.0713341	0.08050962	0.07257076	0.2465579	0.1815263	0.22611	0.3241215
829.584	1	0.0008892318	0.0007738076	0.0005179156	0.0004129975	0.0008759294	0.003411898	0.01182976	0.006702806	0.0007231947	0.000659438	0.001090546	0.001032945	0.00791739	0.004688248	0.00157648	0.001821428	0.0011308	0.0008243999	0.000481855	0.0004021225	0.002677904	0.002093005	0.001798074	0.002550855
829.585	1	0.002357427	0.00356222	0.004479068	0.003294057	0.001130795	0.003789686	0.0120531	0.00674567	0.004409845	0.004654126	0.003055137	0.001647529	0.008204911	0.004878121	0.001689164	0.002019726	0.003249263	0.00238931	0.002646348	0.002449743	0.002683036	0.002274223	0.00207626	0.002917382
829.585	1	0.1178185	0.08635777	0.0925806	0.04442592	0.1935662	0.3752361	0.1542005	0.1347322	0.04149554	0.102317	0.1417895	0.09642613	0.1132097	0.1108736	0.1594516	0.1172028	0.1980036	0.1781341	0.2588043	0.1249501	1.057169	1.137715	1.011147	0.7146274
829.586	1	0.1465624	0.09702003	0.105591	0.04933799	0.1116535	0.4613595	1.843621	1.032098	0.1242977	0.10585	0.1497445	0.1600276	1.209031	0.7246202	0.2185516	0.2737358	0.146322	0.09661173	0.05777304	0.05962181	0.2624586	0.1726814	0.1493636	0.3070366
829.684	1	0.0008197088	0.0007000657	0.0005237409	0.0004395035	0.0008632133	0.003818401	0.0115697	0.006478709	0.0007338925	0.0004557325	0.0009846061	0.0009969717	0.007364853	0.004427095	0.00200722	0.001964011	0.0008285187	0.0008121239	0.00045308	0.0004105907	0.002693441	0.002441194	0.001748519	0.002520359
829.685	1	0.00256983	0.003687317	0.004222708	0.003173571	0.001267853	0.004181096	0.01196707	0.006525996	0.004625524	0.004180297	0.003070718	0.001780443	0.007810514	0.004696819	0.00206268	0.002223554	0.002853099	0.002633877	0.002440765	0.002417441	0.002752416	0.002625025	0.002005063	0.002777481
829.685	1	0.1298148	0.1094999	0.05939962	0.06678486	0.179335	0.3475817	0.1859523	0.1173918	0.05052753	0.1070149	0.1467517	0.09678182	0.0949075	0.1327659	0.1719927	0.1409017	0.1964702	0.1931518	0.2659272	0.1410183	1.079685	1.144914	1.011601	0.7562753
829.686	1	0.1657403	0.1081498	0.0603738	0.06189776	0.1314627	0.5354972	1.804482	1.020704	0.1301156	0.07728245	0.1312082	0.152961	1.13692	0.6838434	0.290513	0.2966084	0.114808	0.1042388	0.04119825	0.05371393	0.2641219	0.1977869	0.105787	0.2973288
829.784	1	0.0007595692	0.0007031011	0.0004887046	0.0004798586	0.001529125	0.004211581	0.01340723	0.007737157	0.001042033	0.0005038989	0.0009477177	0.001085293	0.007647883	0.004690629	0.002139506	0.002289652	0.0008318342	0.0006962336	0.000506583	0.0004318046	0.003050313	0.002585919	0.001924857	0.002379413
829.785	1	0.002348584	0.00362267	0.004481953	0.003432163	0.002117859	0.004753524	0.01368916	0.00776711	0.005586261	0.004572359	0.003423942	0.001536544	0.008007375	0.004857756	0.00216692	0.002544523	0.002579394	0.002605399	0.002241003	0.002486512	0.003110294	0.002612132	0.002100162	0.002520832
829.785	1	0.1213746	0.1251384	0.0425728	0.09150968	0.1721443	0.3500244	0.1785721	0.103328	0.0602177	0.1082863	0.1271367	0.104251	0.08933771	0.1530191	0.1760238	0.1708304	0.1925436	0.2152837	0.2740923	0.1576715	1.116555	1.175748	1.024568	0.7998138
829.786	1	0.1322493	0.1073967	0.06362044	0.06255871	0.2178394	0.6027846	2.111578	1.244746	0.1795949	0.07625313	0.1434694	0.169989	1.176284	0.744902	0.3278439	0.343374	0.1010046	0.07569882	0.06243875	0.06304865	0.2926605	0.208355	0.1408337	0.2627101
829.884	1	0.0005695802	0.0006744486	0.0004041635	0.0004339147	0.001628524	0.004182628	0.01313378	0.008129289	0.001191653	0.0006327082	0.0006919688	0.001031159	0.007221947	0.004421378	0.002139428	0.002213538	0.0005902345	0.0006934004	0.0005434634	0.0004835525	0.002785432	0.002465636	0.001924349	0.002200501
829.884	1	0.00170033	0.003288336	0.004235563	0.003449392	0.002173787	0.004570804	0.01326359	0.008147963	0.005557643	0.004444533	0.003313913	0.001125345	0.007591568	0.004750015	0.002295379	0.002335318	0.002580464	0.001907047	0.001801597	0.002264431	0.002847268	0.002499367	0.002135717	0.002379908
829.885	1	0.1080312	0.1283444	0.02691463	0.09913998	0.1815821	0.3426192	0.1894459	0.08837278	0.07218579	0.1080524	0.1194992	0.106485	0.1011343	0.1662092	0.1650277	0.1851474	0.1788518	0.2273416	0.2952781	0.179823	1.123254	1.179865	1.012898	0.8124366
829.886	1	0.06899714	0.106084	0.05397347	0.06814923	0.2304212	0.616541	2.077476	1.30033	0.1800517	0.09402411	0.114742	0.1537481	1.12116	0.6991898	0.3502416	0.3201666	0.06300507	0.09053229	0.0619396	0.04922117	0.2592783	0.2067127	0.1497399	0.2267448
829.984	1	0.0004127065	0.0008907305	0.0003789782	0.000516699	0.001738759	0.003702874	0.01250402	0.00793893	0.0009372943	0.0007297779	0.0007544117	0.001076583	0.006651936	0.003848137	0.002396421	0.002137829	0.0006908958	0.0004890304	0.0006478853	0.0006639562	0.002541077	0.002237529	0.001781854	0.001733832
829.985	1	0.001760421	0.002459541	0.004035319	0.003212232	0.002280573	0.00401869	0.01270993	0.008102017	0.004952534	0.003653094	0.003066748	0.0008669185	0.006992569	0.003859568	0.002377773	0.002308548	0.002328246	0.001529345	0.001744819	0.001808794	0.002676306	0.002305215	0.001951714	0.001977102
829.985	1	0.09843102	0.1199788	0.04300257	0.1056052	0.2061254	0.3233814	0.2144987	0.07721615	0.08505307	0.1071927	0.1071505	0.1259508	0.1152517	0.1567615	0.1524164	0.1792614	0.1599193	0.2264348	0.2899796	0.1801964	1.099783	1.157586	0.9967875	0.8073967
829.986	1	0.05697618	0.1383055	0.05921645	0.0842647	0.2549312	0.5455876	1.969826	1.277577	0.1437344	0.1046979	0.1086144	0.1536723	1.036854	0.6012821	0.3722736	0.3166097	0.08833368	0.04971767	0.06928665	0.07320678	0.2354674	0.1674958	0.1446014	0.1510892
830.084	1	0.0007075812	0.0007873159	0.000378715	0.0005868923	0.001371771	0.003068813	0.0117876	0.007532887	0.0007769672	0.0005884056	0.0008138423	0.0008359741	0.006310455	0.003579919	0.002253939	0.001778873	0.000563461	0.0004462657	0.0007220639	0.0006528121	0.002405746	0.002089044	0.00138579	0.001477904
830.085	1	0.001443905	0.002536792	0.003026499	0.002692912	0.001545327	0.003291239	0.01185444	0.00756025	0.003523804	0.002511664	0.002602787	0.0007997335	0.006686665	0.003673179	0.002312773	0.001943109	0.002171833	0.001134745	0.001133113	0.001332599	0.002449993	0.002250391	0.001698025	0.001705119
830.085	1	0.1004296	0.1070277	0.05723088	0.1106236	0.2292944	0.3189061	0.2273331	0.08337547	0.1035126	0.0947807	0.08314919	0.131784	0.1152599	0.1699034	0.1721578	0.1648848	0.1526373	0.2305631	0.2753898	0.1739388	1.066806	1.124368	0.9722446	0.78146
830.086	1	0.0946498	0.1273133	0.06745201	0.08330637	0.1896335	0.4553562	1.852284	1.211006	0.1191628	0.09242769	0.1310292	0.1442203	0.9862385	0.5754263	0.3561073	0.271221	0.07062106	0.05167091	0.07652991	0.08587526	0.2076374	0.1733691	0.09057023	0.1343756
830.184	1	0.0009413731	0.0006034518	0.0004431718	0.0003514228	0.001080145	0.002726981	0.01259418	0.008059634	0.0004783052	0.0004393843	0.001025682	0.0008731873	0.006882748	0.00423257	0.002111796	0.00174313	0.0005553449	0.0004521468	0.0005965136	0.0004665065	0.002361399	0.002361517	0.001361685	0.001810015
830.185	1	0.001074513	0.001847858	0.002967174	0.002111034	0.001388872	0.002843587	0.01270404	0.008223694	0.00346174	0.002128393	0.002312079	0.0009779753	0.007177323	0.004340885	0.002208399	0.001870805	0.002072629	0.001302901	0.001139609	0.001245388	0.00243252	0.00248762	0.001705606	0.001921811
830.185	1	0.1118978	0.09735495	0.07258877	0.1196481	0.2644611	0.3366762	0.2587742	0.08085321	0.1086961	0.0866671	0.08687857	0.1314251	0.1293533	0.158074	0.1975493	0.1679012	0.1518528	0.2423214	0.2696455	0.1755428	1.063201	1.124138	0.9665522	0.7745154
830.186	1	0.1217273	0.1057556	0.07768985	0.05829557	0.1355716	0.4230331	1.959794	1.277435	0.06254267	0.06676123	0.1433584	0.1223911	1.062144	0.6556582	0.3076218	0.2699101	0.07196228	0.04631362	0.05635295	0.05635979	0.2183718	0.1950768	0.08118751	0.1652765
830.284	1	0.0009924949	0.0008410048	0.000550163	0.0003329249	0.001166994	0.002419492	0.01353877	0.008639115	0.0003565286	0.0006021587	0.001047837	0.0009616614	0.007813088	0.004987785	0.001849322	0.00185426	0.0005446975	0.0006085262	0.0006534854	0.0005739828	0.002374267	0.002652743	0.0015299	0.002216482
830.284	1	0.001780485	0.001618468	0.003156188	0.002348579	0.001602887	0.002714419	0.01358644	0.008600128	0.004081098	0.002569924	0.00223676	0.0007262014	0.008118463	0.005171843	0.001764987	0.001808248	0.00209501	0.001741718	0.001217278	0.001513974	0.002356951	0.002884532	0.001755009	0.002415069
830.285	1	0.1368181	0.08902864	0.07704434	0.1283132	0.3222341	0.3824669	0.2953828	0.08278121	0.1224198	0.08706991	0.1014378	0.1319911	0.1574987	0.1503453	0.2337485	0.1685291	0.1750961	0.2536986	0.2716453	0.189057	1.084679	1.124334	0.9724726	0.8087818
830.286	1	0.1428629	0.1239456	0.06804854	0.04747615	0.1170103	0.40717	2.080917	1.327553	0.07423406	0.08419713	0.1423965	0.1130504	1.17382	0.7379977	0.240994	0.2688179	0.07700241	0.08806159	0.07870972	0.06641713	0.2143072	0.2139265	0.09703739	0.1964796
830.384	1	0.0006541148	0.0008381017	0.0004857363	0.0002525929	0.001045102	0.001883331	0.01282162	0.008264089	0.0005674731	0.0007050297	0.0009609882	0.0009074417	0.008166814	0.005375215	0.001753286	0.001865382	0.0004120467	0.0007052664	0.0007552079	0.000462391	0.002240547	0.002933157	0.001705731	0.002510111
830.384	1	0.002050592	0.00146446	0.003030073	0.002242367	0.001425875	0.002109987	0.0129216	0.008192363	0.003723739	0.002667083	0.001828986	0.0008096341	0.008357458	0.005542504	0.001787539	0.001796664	0.001653571	0.001558738	0.0009720982	0.001369807	0.002265202	0.003071406	0.001932578	0.002571617
830.385	1	0.155938	0.07874073	0.07658303	0.1116223	0.3472546	0.4280421	0.3106289	0.07931162	0.1169815	0.08598244	0.1128232	0.1332299	0.1795382	0.1440517	0.2618676	0.1635042	0.1938544	0.2584244	0.2612508	0.2070072	1.098447	1.10012	0.9543406	0.8277848
830.386	1	0.1343846	0.1378237	0.06243841	0.05685343	0.06880666	0.3273955	1.957615	1.2712	0.09322944	0.08064069	0.1546193	0.1084643	1.21813	0.7898712	0.2400281	0.267778	0.07139949	0.09930919	0.09251032	0.04564402	0.1804773	0.2411324	0.1259112	0.2322324
830.484	1	0.0008030626	0.0008226822	0.0003970042	0.0004755179	0.001077281	0.001995866	0.01169737	0.00769269	0.0007188013	0.0005401678	0.001009642	0.0008611765	0.008261891	0.005602596	0.001773605	0.001731649	0.0005169888	0.0009468385	0.0006998864	0.0005543535	0.002231259	0.003009688	0.001973391	0.002722341
830.485	1	0.001982289	0.001130578	0.002887429	0.002328617	0.001383323	0.002155703	0.01168696	0.007800107	0.003179176	0.002619767	0.001272385	0.0009531549	0.008370375	0.005674078	0.001861529	0.001740647	0.001331733	0.001392053	0.0008857238	0.001111253	0.002293176	0.003184941	0.001989372	0.002750421
830.485	1	0.1641347	0.0626117	0.07455968	0.1098217	0.3465813	0.461407	0.320713	0.08057561	0.1145922	0.09158299	0.1131526	0.1236978	0.1872832	0.1398695	0.2694712	0.1471904	0.2225634	0.252178	0.255571	0.2077554	1.095371	1.059601	0.9287788	0.8186366
830.486	1	0.1347016	0.1197846	0.05062836	0.06754974	0.07449458	0.3281282	1.777208	1.184652	0.12338	0.09290196	0.1487919	0.1156844	1.243241	0.8301513	0.2576148	0.2557369	0.06845109	0.1263868	0.07932396	0.05740845	0.1542503	0.2775184	0.1603455	0.2884639
830.584	1	0.0005204923	0.0008063947	0.0005401944	0.0004636104	0.00110562	0.002494768	0.01101793	0.007239406	0.0007257741	0.0007608129	0.0008893944	0.0007765851	0.008196116	0.005475018	0.002124688	0.001289385	0.0004609394	0.0006092409	0.0005606401	0.0003758642	0.002231527	0.002839529	0.001786581	0.002890418
830.585	1	0.001369428	0.0006640236	0.002507011	0.002087527	0.001292255	0.002574561	0.01107827	0.007247805	0.003164805	0.002430431	0.001137628	0.0009758487	0.008337124	0.005575037	0.002258362	0.0013967	0.0008176117	0.001228199	0.0008524343	0.000907459	0.002406599	0.00308696	0.00197202	0.003109798
830.585	1	0.1622729	0.05321483	0.08490241	0.1098404	0.3548497	0.4852426	0.3394127	0.1011003	0.1109739	0.100062	0.1161603	0.1258272	0.1960135	0.1411732	0.2684906	0.1407451	0.245148	0.2344834	0.2501434	0.2084634	1.074284	1.009608	0.9041526	0.8065684
830.586	1	0.06583566	0.1169669	0.07180703	0.06523819	0.08285672	0.3802941	1.680187	1.096381	0.1438735	0.107662	0.1260107	0.09659024	1.242983	0.8097801	0.2893709	0.1999708	0.08252472	0.09551203	0.07075997	0.04979426	0.1846461	0.2841683	0.1397465	0.3349363
830.684	1	0.0009932044	0.001038396	0.0004550941	0.0003889673	0.001354919	0.003060596	0.01327474	0.007595379	0.0007712031	0.000473885	0.001127185	0.0008034293	0.008906362	0.005300353	0.00255504	0.001522794	0.000652312	0.0009717803	0.0007455451	0.000406415	0.002335813	0.002877379	0.001821947	0.003075986
830.685	1	0.001444445	0.001503976	0.003196539	0.002384007	0.001718241	0.003352679	0.01327503	0.00777136	0.004155998	0.002854237	0.001487934	0.0009823706	0.009071716	0.00526192	0.002542739	0.001574271	0.001025497	0.001485145	0.001264283	0.001313381	0.002414559	0.003030872	0.002006321	0.003227222
830.685	1	0.1603135	0.05200881	0.1001013	0.1157216	0.4054513	0.5255781	0.3297646	0.1375713	0.1032457	0.1010517	0.1215157	0.1179074	0.2017444	0.158978	0.2777085	0.1330714	0.2764016	0.2310775	0.2813537	0.2096804	1.112685	1.051031	0.928261	0.847128
830.686	1	0.1082995	0.15275	0.05524469	0.05855054	0.1434614	0.4361438	2.041958	1.17658	0.1477856	0.08365399	0.1515436	0.1341821	1.349461	0.7905095	0.3415127	0.2324326	0.09688565	0.1403184	0.07308511	0.05591528	0.1882459	0.2735867	0.145329	0.3484624
830.784	1	0.001120351	0.0007878319	0.0007711478	0.0003089429	0.001905863	0.003699768	0.01349777	0.007377883	0.0008903158	0.000567391	0.0008869674	0.001015759	0.00879976	0.00518177	0.002166759	0.001441984	0.0006296434	0.0006147321	0.0004473078	0.0004048552	0.002721751	0.002600671	0.001759006	0.002758703
830.785	1	0.001625545	0.001536564	0.004163701	0.002901352	0.002202299	0.004202569	0.01370189	0.007537579	0.004495684	0.00400045	0.001785911	0.001225339	0.008909981	0.005181546	0.002313881	0.001634512	0.0007317336	0.001482022	0.001324099	0.001340111	0.002756841	0.002758239	0.001891417	0.002920841
830.785	1	0.17425	0.05186767	0.1026946	0.1063969	0.4429553	0.5465771	0.3118282	0.1688489	0.1089545	0.116257	0.1159647	0.117065	0.1949403	0.1742604	0.2692503	0.131679	0.2822833	0.2435525	0.2744505	0.2050103	1.122142	1.06861	0.9240375	0.8645728
830.786	1	0.131504	0.1103861	0.1121018	0.04858939	0.2157034	0.5047856	2.098435	1.143746	0.1480195	0.08690989	0.1488927	0.1609332	1.339578	0.7836123	0.3523237	0.231568	0.078473	0.09294543	0.06145431	0.0556931	0.2533613	0.228531	0.1495651	0.2938475
830.884	1	0.0008215859	0.0005930838	0.000638089	0.000402389	0.002235697	0.00424837	0.01258053	0.007102827	0.001320861	0.0004435562	0.001045594	0.001088684	0.008496245	0.00474317	0.002216506	0.001632881	0.0007232277	0.0006481218	0.0005432075	0.0003902033	0.003148298	0.002299267	0.001707253	0.002448346
830.885	1	0.001619534	0.00206969	0.004052716	0.003039882	0.002488064	0.004587309	0.0128506	0.007224407	0.004090861	0.00387445	0.002015698	0.00116093	0.008440653	0.004939726	0.002208839	0.001714588	0.0008233391	0.001707418	0.001420709	0.001496772	0.003303144	0.002526664	0.001749521	0.00258655
830.885	1	0.1813178	0.05722522	0.1031623	0.09639982	0.4743868	0.5622415	0.3018227	0.1750161	0.1161939	0.1173242	0.1199108	0.1148441	0.1948577	0.1943317	0.2547014	0.1374676	0.2752023	0.243852	0.265527	0.2043739	1.107121	1.040897	0.9028641	0.8643259
830.886	1	0.1145227	0.09845575	0.09978157	0.04771216	0.2727269	0.5707077	1.96907	1.119245	0.1963624	0.06689102	0.1500911	0.1628164	1.284323	0.7434434	0.3390555	0.2288621	0.07820092	0.09455122	0.04731625	0.03774267	0.3335257	0.2055372	0.1381636	0.2600458
830.984	1	0.0007653583	0.0005129055	0.0006686465	0.0004118062	0.002285476	0.004132101	0.01168461	0.006911206	0.001018652	0.0005770246	0.001038959	0.0009991705	0.007476735	0.004136387	0.0018369	0.001853639	0.0006301303	0.0006101983	0.0004715886	0.0004816873	0.003201606	0.002321366	0.001596143	0.002225356
830.985	1	0.001390347	0.002174504	0.004163614	0.003299944	0.002655434	0.004540147	0.01172929	0.006982008	0.004280978	0.003803835	0.002541981	0.001265789	0.007613603	0.0042539	0.001844499	0.001847596	0.0009747599	0.001408321	0.001609794	0.00138691	0.003244028	0.002524035	0.001757299	0.002245464
830.985	1	0.1764838	0.07387064	0.1037115	0.1036033	0.496275	0.569863	0.2902192	0.1587226	0.1113396	0.1036453	0.1106072	0.1039647	0.1868969	0.2060533	0.23817	0.1563914	0.2688817	0.2342759	0.2599939	0.2113907	1.089958	1.009877	0.8717403	0.8653853
830.986	1	0.08361225	0.06540239	0.07619238	0.05641622	0.2846383	0.5563377	1.819808	1.085659	0.1729776	0.07887324	0.1465374	0.1552638	1.156666	0.6485468	0.2550827	0.2612335	0.07717235	0.06487418	0.05395817	0.0541181	0.3334899	0.2171525	0.1392602	0.2322718
831.084	1	0.0008149027	0.0003960603	0.0005654481	0.0004028664	0.002108633	0.004086559	0.0122469	0.007584008	0.001221263	0.000608755	0.0009724314	0.001203698	0.007335069	0.004271959	0.00140917	0.00202525	0.0006424922	0.0007159786	0.0005542841	0.0004945971	0.002985978	0.002474883	0.001572694	0.001795996
831.084	1	0.001570043	0.002390944	0.004609183	0.003474392	0.002301764	0.004614875	0.01251059	0.007623976	0.005239852	0.004397974	0.003152468	0.001433061	0.007556304	0.004172756	0.001543666	0.002051359	0.0009864143	0.001632173	0.001966671	0.001717388	0.003244392	0.002534871	0.00172545	0.002007532
831.085	1	0.1768932	0.1085945	0.116456	0.1216019	0.5404987	0.6048361	0.2673185	0.1304925	0.1297119	0.1019422	0.1061658	0.09124259	0.1788159	0.2057355	0.2448327	0.1753054	0.2465362	0.2302005	0.2728688	0.2141398	1.094191	1.040932	0.8615875	0.8992906
831.086	1	0.1007764	0.05024398	0.1027133	0.05049817	0.2466667	0.5542044	1.922836	1.20423	0.1716604	0.1027318	0.1424842	0.1677526	1.139193	0.6614821	0.2053944	0.279756	0.1054169	0.07739179	0.06946864	0.05109551	0.3133802	0.2397976	0.1248315	0.1620762
831.184	1	0.0005901842	0.0005116295	0.0006646062	0.0003973406	0.001340409	0.004126354	0.01364327	0.008670248	0.001051444	0.0006111044	0.0008835317	0.000980456	0.007631646	0.004581846	0.001737236	0.002080841	0.0006727123	0.0008099345	0.0006505202	0.000627202	0.002787724	0.002731233	0.001513022	0.001562373
831.184	1	0.002543529	0.003052427	0.005021265	0.004058439	0.001848732	0.004473644	0.01395312	0.008803902	0.006278929	0.005648591	0.003584918	0.001343704	0.00780572	0.004649305	0.001908986	0.002136683	0.001691484	0.001837059	0.002239222	0.002280353	0.002969556	0.002823474	0.001501939	0.001741268
831.185	1	0.1733203	0.1059097	0.1170461	0.1296078	0.591911	0.6498022	0.2457324	0.1134349	0.142691	0.1049257	0.1270085	0.09870334	0.1680173	0.1986809	0.2593412	0.2043873	0.2468118	0.2408808	0.2819153	0.2213458	1.123402	1.106348	0.8913291	0.9854026
831.186	1	0.111359	0.08086845	0.09073259	0.06570698	0.1517222	0.5634929	2.152485	1.398237	0.1492076	0.09045951	0.1313209	0.1441739	1.188162	0.7336521	0.2608435	0.2922941	0.09604391	0.09544477	0.07026039	0.07844162	0.270593	0.2649538	0.104573	0.1126497
831.284	1	0.0005124657	0.0007736011	0.0005738146	0.0005777862	0.001003609	0.003365779	0.01330149	0.008803103	0.0008620147	0.0004621842	0.000971357	0.0008623278	0.00749645	0.004500507	0.001888993	0.001747642	0.0008444671	0.0006010433	0.0006394968	0.0006554017	0.00275058	0.00279607	0.001440973	0.001820279
831.285	1	0.002179408	0.002704747	0.005107011	0.003694536	0.001678224	0.003973516	0.01366817	0.008758835	0.006561355	0.005868482	0.003771184	0.001115425	0.007575349	0.004661515	0.001859538	0.001880781	0.002015336	0.001624581	0.002189621	0.002394439	0.002852312	0.002966944	0.001526288	0.002009319
831.285	1	0.1670802	0.08179635	0.120121	0.1161887	0.5945609	0.6416525	0.2060458	0.09583453	0.1229031	0.1063038	0.1086755	0.112649	0.1631087	0.181872	0.2485242	0.2375194	0.2279394	0.2384699	0.2699508	0.2212302	1.098582	1.121446	0.8749376	1.013255
831.286	1	0.07807301	0.1210107	0.08772759	0.08071469	0.07670234	0.4796287	2.102525	1.414152	0.1198953	0.07414698	0.1488038	0.1309333	1.157321	0.699195	0.2989871	0.2534302	0.1026438	0.07154034	0.09116816	0.08127089	0.2673554	0.2638756	0.1050166	0.1370549
831.384	1	0.0006428167	0.0008447178	0.0004239235	0.0005510297	0.001265109	0.002647609	0.01252058	0.008390431	0.0007776562	0.0006214517	0.0009534721	0.00071687	0.007467367	0.004569011	0.00203457	0.001593439	0.0006909395	0.0005009149	0.0005110736	0.0004454159	0.002859134	0.002329446	0.001519285	0.002175054
831.385	1	0.001668415	0.003093677	0.005170053	0.003174892	0.001734004	0.00306267	0.0128351	0.008430066	0.006309545	0.005611787	0.003873385	0.001088674	0.007696872	0.004778867	0.002047357	0.001719525	0.001762733	0.001579691	0.002248365	0.002121927	0.002813859	0.002554898	0.001671984	0.002443865
831.385	1	0.1591644	0.0761017	0.1318779	0.1046588	0.5771349	0.6237428	0.1708467	0.1054972	0.1082795	0.1010812	0.1002544	0.1149765	0.1514626	0.1661691	0.2460422	0.2704849	0.2222003	0.2266433	0.2701958	0.2151437	1.074013	1.133428	0.8629918	1.006048
831.386	1	0.08357379	0.1333737	0.07114285	0.0844999	0.1115456	0.4127851	1.963341	1.333877	0.1164413	0.08401845	0.1498016	0.09633327	1.146135	0.6921023	0.3236725	0.2108701	0.07723868	0.06024415	0.0583677	0.05324639	0.2754418	0.2143298	0.1211044	0.2025597
831.484	1	0.0006743516	0.0009319812	0.0003743392	0.0004016437	0.00175096	0.001672393	0.01120186	0.007997874	0.0007795718	0.000628342	0.0009054442	0.0006793919	0.007761311	0.004899176	0.002175831	0.001623322	0.0007073965	0.0006514037	0.0006347107	0.0003593843	0.002903313	0.002247388	0.001701109	0.002552844
831.485	1	0.001675089	0.002925417	0.004722704	0.002936687	0.00221126	0.002258525	0.01155351	0.00806445	0.006366691	0.005380986	0.003820288	0.001175826	0.008033088	0.005060938	0.002152167	0.001793658	0.002034699	0.001608431	0.002185357	0.001845886	0.002843594	0.002354197	0.001827237	0.002750235
831.485	1	0.1333113	0.09660829	0.1300759	0.09834459	0.5601907	0.6075035	0.143515	0.1285858	0.1033354	0.0861888	0.0814568	0.1177153	0.1623144	0.1573539	0.2314478	0.2856725	0.1981498	0.2399827	0.2684469	0.214735	1.02437	1.167102	0.860051	1.002754
831.486	1	0.1148532	0.1288922	0.05079991	0.06806746	0.1765464	0.3220931	1.73628	1.264194	0.1273006	0.08761436	0.1391736	0.0783418	1.179844	0.7359118	0.3227625	0.2063551	0.1175412	0.08002473	0.0756933	0.05119864	0.2782655	0.1826325	0.1530642	0.2665931
831.584	1	0.0006710449	0.0009996922	0.0005315334	0.0003277041	0.001707686	0.00142625	0.01293846	0.008695542	0.000595532	0.0007046137	0.001110055	0.0009231167	0.008667026	0.005204991	0.002187662	0.001928677	0.0007897973	0.0007344663	0.0007649535	0.0006511374	0.003022872	0.002341619	0.001924956	0.003117597
831.585	1	0.001969168	0.00349042	0.006006225	0.003611094	0.002558551	0.002010908	0.01336326	0.008900818	0.008260191	0.006487891	0.004871211	0.001906918	0.008906271	0.005329801	0.002272843	0.001911437	0.002283976	0.001702422	0.002150374	0.001698984	0.002882891	0.002496283	0.00219473	0.003105654
831.585	1	0.1232475	0.1011098	0.1032887	0.1047679	0.5884021	0.6350335	0.1322097	0.151521	0.1204296	0.08321951	0.08442914	0.1200224	0.1654675	0.1340974	0.2093652	0.2714705	0.2063309	0.2510518	0.2756055	0.2306912	1.033682	1.290176	0.9386933	1.071045
831.586	1	0.1337328	0.1430552	0.07434754	0.05901855	0.1619224	0.2875869	2.00139	1.35149	0.1221806	0.0917667	0.1603365	0.1174279	1.306863	0.7817198	0.3648899	0.2389173	0.1146435	0.09466541	0.1006864	0.08311979	0.280118	0.1908531	0.194828	0.2903895
831.684	1	0.0006149217	0.001295727	0.0007092718	0.0005145139	0.001406232	0.001557946	0.01326492	0.008614037	0.0006903966	0.0006544534	0.0011737	0.001025522	0.008929849	0.00546687	0.002249202	0.002019445	0.0007465049	0.0007658659	0.0006789071	0.0007513081	0.003039101	0.002212338	0.001696821	0.003314076
831.684	1	0.002306472	0.004080174	0.006918046	0.004017559	0.002398236	0.002207972	0.01357592	0.008836884	0.009815689	0.007455158	0.005029922	0.002365278	0.009323282	0.005587499	0.002116219	0.002128665	0.002573126	0.001382309	0.001408093	0.001942391	0.003183943	0.002501023	0.001921965	0.003373101
831.685	1	0.1265705	0.1138337	0.08152078	0.1032827	0.6043796	0.643823	0.1365331	0.1738165	0.1434253	0.09383193	0.1003367	0.1198884	0.1691969	0.1180126	0.1897904	0.2510607	0.1948879	0.2534584	0.2726306	0.247246	1.0307	1.392101	1.006743	1.109179
831.686	1	0.123532	0.1828849	0.1021543	0.06421866	0.1328372	0.251185	2.032211	1.31777	0.1367025	0.0816517	0.1419856	0.137622	1.361704	0.8184557	0.3574728	0.2418801	0.1405735	0.09198851	0.1050627	0.08811858	0.2779966	0.1905678	0.1882174	0.335066
831.784	1	0.0004346555	0.001098366	0.00062662	0.0005719919	0.001042342	0.002293895	0.01250385	0.007702097	0.0008216331	0.0007385324	0.0009901174	0.0009397563	0.008982243	0.005295617	0.001807546	0.002032367	0.0009474923	0.0007048482	0.0006800802	0.0008157143	0.003012909	0.002322151	0.001573764	0.003190638
831.784	1	0.002189662	0.003607222	0.007022788	0.004006004	0.002104656	0.0030659	0.01284052	0.007829653	0.009804494	0.007677356	0.00414964	0.002580288	0.009196634	0.005363405	0.001930314	0.002132714	0.002408536	0.00111105	0.001428153	0.001914203	0.002990919	0.002550934	0.001792531	0.003233776
831.785	1	0.1324577	0.1244655	0.1003226	0.1099986	0.5901686	0.6420506	0.1674893	0.1854605	0.1231135	0.100105	0.1143514	0.1200032	0.1668031	0.1397714	0.1900998	0.2446807	0.1731644	0.272343	0.2851936	0.2600912	1.017267	1.465211	1.050237	1.099617
831.786	1	0.09466174	0.1306135	0.09375696	0.05851378	0.09219013	0.3142712	1.912466	1.16712	0.1377029	0.106481	0.1236462	0.1494264	1.344876	0.7787945	0.2734687	0.2693711	0.1224108	0.09072754	0.09229049	0.09960475	0.2820364	0.1703041	0.1124167	0.3221372
831.884	1	0.0006202771	0.0008358784	0.0006660633	0.000550338	0.001491019	0.003179435	0.01141476	0.006594945	0.0009444301	0.0008738283	0.0008826397	0.0009427428	0.008116894	0.004956861	0.001848536	0.001965695	0.0009502931	0.0006478653	0.0005941325	0.0005529575	0.002736732	0.002466353	0.001691414	0.002893743
831.884	1	0.002160018	0.003795796	0.007620696	0.003646761	0.002258769	0.003995887	0.01177274	0.00682384	0.01025266	0.007705079	0.003323717	0.002298192	0.008461345	0.005116274	0.001925846	0.002108045	0.00189937	0.001424684	0.001730258	0.002072437	0.002775026	0.00268216	0.001795654	0.003059774
831.885	1	0.1373819	0.1250981	0.09410758	0.1051591	0.5670679	0.6582505	0.1814969	0.1948345	0.1192198	0.09702667	0.1255095	0.1134395	0.1593268	0.1739949	0.1909242	0.2322444	0.170378	0.2911733	0.2904724	0.2644314	1.02676	1.501381	1.091513	1.080533
831.886	1	0.1111099	0.1245769	0.1002738	0.03425757	0.1819236	0.4347986	1.767652	1.010623	0.1554722	0.1388251	0.1256911	0.1518668	1.234525	0.7607677	0.2523662	0.2898724	0.1154241	0.07721735	0.07596144	0.05793517	0.2618078	0.1656094	0.1276962	0.3031354
831.984	1	0.0008824366	0.001017428	0.0005560354	0.0005897923	0.002113306	0.003734759	0.01215139	0.006977769	0.0008152579	0.0004892377	0.0008886813	0.000937261	0.007909202	0.005002842	0.002156728	0.002227705	0.0005519698	0.0007427499	0.0006890354	0.0005876118	0.002474747	0.002509716	0.002025829	0.002876495
831.985	1	0.002298682	0.003836054	0.008659668	0.004356742	0.003134528	0.004758959	0.01241399	0.007210144	0.01220214	0.00852105	0.00358174	0.002651653	0.008142064	0.005191794	0.002393743	0.002435667	0.002028119	0.001429588	0.001989031	0.002476516	0.002642862	0.002765716	0.002211472	0.003128263
831.985	1	0.1641526	0.1082484	0.08750849	0.1051325	0.5730545	0.6993628	0.1940315	0.2025943	0.1217394	0.1034735	0.1193802	0.1018444	0.1496425	0.1871032	0.1812369	0.2159282	0.1783739	0.281862	0.2930707	0.2685504	1.065331	1.54991	1.168384	1.087488
831.986	1	0.1111475	0.1393199	0.08368268	0.0713353	0.2546899	0.497696	1.895208	1.071387	0.1465938	0.07271454	0.1385719	0.1596373	1.212487	0.7535966	0.3142474	0.339794	0.06147263	0.08757959	0.08390731	0.06191142	0.2355132	0.1544102	0.1712018	0.2965618
832.084	1	0.0006756692	0.000656953	0.0004984933	0.000298156	0.001980957	0.004258244	0.01298053	0.007550199	0.001156049	0.0006143608	0.000879249	0.0009535429	0.008032174	0.005076916	0.002295865	0.002396749	0.0007045824	0.0006382625	0.0006000548	0.0004158982	0.002414241	0.002531146	0.002344684	0.002683555
832.085	1	0.002582631	0.00463896	0.01060867	0.006025498	0.003490946	0.00538282	0.01331324	0.007879801	0.01543175	0.01025526	0.004505683	0.003345191	0.008220251	0.00519366	0.002467195	0.002480321	0.001980702	0.001105079	0.002740621	0.002661759	0.00237578	0.002819064	0.002652533	0.00278137
832.085	1	0.1979833	0.1054035	0.09966553	0.122007	0.5975277	0.7573095	0.2117173	0.185531	0.1299769	0.1132246	0.1123921	0.09563768	0.1180803	0.1829914	0.1652852	0.204259	0.1844713	0.2866574	0.305178	0.2685702	1.131447	1.612291	1.266949	1.100304
832.086	1	0.09917265	0.1034132	0.06519658	0.03780043	0.2370364	0.5686721	2.031108	1.203143	0.1802928	0.09168377	0.1270853	0.1571869	1.232704	0.7816498	0.3504797	0.3489208	0.08652637	0.06936701	0.06318092	0.04058075	0.2106755	0.1465441	0.2031316	0.2645002
832.184	1	0.0004234434	0.000761167	0.0004441293	0.0003858778	0.001489522	0.004353897	0.01235815	0.007568986	0.001077838	0.0006022794	0.0006993602	0.0009540989	0.007278121	0.004540448	0.00243662	0.002231213	0.0007546588	0.0006011339	0.0006313283	0.0003569223	0.002457329	0.002403405	0.002197685	0.002338781
832.185	1	0.002701954	0.004380981	0.01107804	0.006729835	0.002828245	0.005416087	0.012754	0.007845216	0.0150983	0.01060608	0.004772214	0.003184876	0.007532296	0.004777208	0.002540406	0.002229613	0.001970125	0.00150005	0.003034957	0.002522248	0.002411182	0.002790088	0.002587706	0.002552867
832.185	1	0.2025561	0.135731	0.1136456	0.1268398	0.6022092	0.7863376	0.2291824	0.1573611	0.1352911	0.1034453	0.1167226	0.08726311	0.1025263	0.1737511	0.1576451	0.1893828	0.1817013	0.2978444	0.3027716	0.2557687	1.192292	1.60442	1.308939	1.072684
832.186	1	0.06530645	0.1074055	0.0507943	0.05519592	0.1536304	0.5773227	1.946478	1.200682	0.1513128	0.09786584	0.1026932	0.1555677	1.130477	0.7141396	0.3751619	0.3388935	0.1014512	0.06111511	0.07135939	0.04592694	0.2088029	0.156712	0.1931109	0.2193516
832.284	1	0.0009837355	0.0008445117	0.0003506141	0.000368089	0.0008958352	0.003884663	0.01159992	0.007254842	0.001077793	0.0007012264	0.0006030767	0.00118348	0.0067624	0.003995025	0.002303894	0.00194781	0.0008132675	0.0005448198	0.0007243011	0.0005242838	0.002792009	0.002506262	0.00232173	0.001704001
832.285	1	0.002510964	0.005114865	0.01107209	0.006932218	0.002309157	0.005057772	0.01197812	0.00745046	0.01436261	0.01043434	0.004872074	0.003182397	0.006936262	0.004202234	0.002523782	0.001874813	0.002091232	0.001517821	0.002949661	0.002084743	0.002804945	0.002686078	0.00252349	0.001858104
832.285	1	0.202016	0.1593443	0.1099807	0.132283	0.6161478	0.8070311	0.237813	0.1346957	0.1513826	0.09617476	0.1140796	0.08669575	0.1279385	0.1781954	0.1554598	0.18079	0.2143053	0.2809696	0.2869566	0.2420238	1.274839	1.563389	1.310055	1.052097
832.286	1	0.1046243	0.1313487	0.06133692	0.06940662	0.1019882	0.4939055	1.830934	1.148241	0.1491982	0.09528217	0.09294678	0.1742391	1.036214	0.6091168	0.3443587	0.2886173	0.1015491	0.04787961	0.07514488	0.04886695	0.2498426	0.1611959	0.1925788	0.1261573
832.384	1	0.0008726188	0.0008081132	0.0005546725	0.00047101	0.0009148528	0.003405319	0.01093102	0.007164735	0.0006689206	0.0006452891	0.0007433727	0.001076576	0.006232472	0.003682887	0.002047547	0.001566157	0.0006127795	0.0005578522	0.0006231479	0.0006677551	0.002923656	0.002773421	0.002360181	0.00155806
832.384	1	0.002498871	0.005181262	0.01160047	0.007358104	0.002184028	0.004521551	0.0112747	0.007377342	0.01499487	0.01099953	0.005776519	0.003339284	0.006428869	0.003995156	0.002339096	0.0016025	0.002391782	0.00171225	0.002731132	0.001759953	0.003055783	0.003061313	0.002684277	0.001788212
832.385	1	0.2027863	0.1825369	0.08610528	0.1426326	0.6254097	0.8127376	0.2163179	0.116306	0.1652319	0.09949037	0.1065641	0.1015259	0.1676622	0.2119671	0.1605686	0.1586118	0.2554493	0.2822269	0.2785881	0.2416127	1.384986	1.527398	1.331066	1.047399
832.386	1	0.1164474	0.130383	0.08045109	0.06479318	0.07569034	0.4327867	1.71571	1.136239	0.09840648	0.07509152	0.1176335	0.1617214	0.9671151	0.5723558	0.3183968	0.2390705	0.07415611	0.0707319	0.05847928	0.06237419	0.2531799	0.2173674	0.1692505	0.1079158
832.484	1	0.0005615905	0.0007583019	0.000474035	0.0005025051	0.001306171	0.003212773	0.01157185	0.007812449	0.0005976729	0.0006193783	0.0008602922	0.0008306018	0.006884211	0.004454068	0.001662457	0.001506055	0.0005794842	0.0006780596	0.0005909044	0.0005669692	0.003064281	0.003039869	0.002054825	0.00206141
832.484	1	0.004718015	0.007436594	0.01917644	0.01341479	0.004276304	0.005914636	0.01322998	0.009393703	0.02537557	0.01804379	0.01062621	0.006668578	0.008414207	0.006074147	0.003240621	0.002409279	0.004376806	0.00407316	0.004684012	0.003103736	0.004316211	0.003782267	0.003610144	0.003386166
832.485	1	0.2331037	0.2152769	0.06117451	0.1254337	0.6748231	0.8878931	0.2009023	0.09836278	0.1748352	0.1125658	0.1070945	0.09918103	0.2055989	0.222841	0.1672681	0.1635854	0.2834763	0.3007357	0.278336	0.2809913	1.635309	1.634353	1.454741	1.144376
832.486	1	0.1020805	0.1182671	0.06900539	0.04815744	0.1127682	0.4270915	1.823742	1.220913	0.08980704	0.08543048	0.1327347	0.1293626	1.053552	0.6716459	0.2433832	0.2316372	0.06112225	0.07642388	0.06681369	0.05834203	0.2665298	0.2317803	0.1133909	0.1661005
832.584	1	0.0007229318	0.0006302381	0.0005418369	0.0004723317	0.001582117	0.002035971	0.008698956	0.006364868	0.0006782555	0.0006684304	0.0005665112	0.0008909119	0.006179269	0.004363466	0.001570535	0.001215543	0.0006205944	0.0006548059	0.0005365453	0.0004603178	0.002803644	0.003152332	0.002241517	0.00274414
832.585	1	0.05854016	0.0669728	0.08755868	0.06925668	0.02392857	0.02083429	0.02148873	0.02340358	0.09703622	0.08442883	0.06646069	0.059218	0.03333645	0.02404874	0.02718331	0.02106056	0.06842995	0.06784429	0.06609733	0.0513314	0.02815802	0.03013154	0.0262206	0.02084985
832.585	1	0.2476448	0.2192838	0.07958787	0.1047857	0.6826669	0.9443168	0.2187282	0.09257796	0.1717451	0.126774	0.1289235	0.1073874	0.2127432	0.1948124	0.1794955	0.2003858	0.2678748	0.3027088	0.2706544	0.3028422	1.741865	1.682882	1.551049	1.225335
832.586	1	0.08271364	0.09907986	0.06002819	0.04721081	0.1636206	0.3418174	1.363544	1.001804	0.0703744	0.09567831	0.08146154	0.1232317	0.9455373	0.649011	0.236688	0.1836402	0.07466105	0.07363825	0.07229646	0.0708317	0.2025075	0.2498907	0.118728	0.2601785
832.684	1	0.0007495842	0.0005719786	0.0005409583	0.0004906382	0.001688908	0.00131435	0.006292531	0.005106653	0.000651141	0.0005521772	0.0006907522	0.0009836544	0.005403634	0.004132411	0.001806714	0.0009007048	0.0007359997	0.0007483169	0.0006850331	0.0005450513	0.002518205	0.002978209	0.00273135	0.003184471
832.685	1	0.07535407	0.08257749	0.1043765	0.08393352	0.03499233	0.03114706	0.03177794	0.02107397	0.113819	0.103441	0.08717977	0.07557549	0.0307162	0.02935562	0.02953344	0.02952425	0.08132955	0.07838503	0.07748339	0.06152132	0.0217336	0.02041866	0.02477129	0.0201125
832.685	1	0.240832	0.2080255	0.121877	0.1004458	0.7063389	1.004382	0.2240704	0.09612934	0.1845606	0.1441074	0.1424999	0.1155104	0.2341624	0.1774996	0.2224329	0.2245038	0.2869616	0.298014	0.2677086	0.3059098	1.810668	1.670855	1.627934	1.291254
832.686	1	0.1205424	0.05835513	0.06723817	0.07001083	0.1612015	0.3307934	0.9832446	0.7737827	0.06030691	0.08803869	0.1076019	0.121288	0.8063992	0.6352573	0.2529976	0.138821	0.08748008	0.07240178	0.08926706	0.07240137	0.131434	0.224317	0.1884249	0.3111458
832.784	1	0.0007907985	0.0005406454	0.0005285375	0.0006705542	0.001163685	0.001142971	0.003959669	0.0030982	0.001047896	0.0005011848	0.0006142879	0.0008843805	0.00368417	0.002917058	0.001803968	0.0009440462	0.0006608246	0.0004628329	0.0005341077	0.0005789754	0.001814409	0.002399157	0.002740411	0.002759613
832.785	1	0.09391237	0.1022258	0.1273113	0.101091	0.03206647	0.02878972	0.02669621	0.02133614	0.134502	0.125151	0.109076	0.09134724	0.02871234	0.03198516	0.02937604	0.0270291	0.1023866	0.1005189	0.09805355	0.0773911	0.02475102	0.02497809	0.02929067	0.02410414
832.785	1	0.248936	0.2043382	0.1666172	0.1223228	0.7440624	1.057863	0.2184699	0.1128814	0.167118	0.1585266	0.1399496	0.1327239	0.2259194	0.1759051	0.2663069	0.2542408	0.2818788	0.2782605	0.2780657	0.315242	1.867572	1.659946	1.739032	1.363338
832.786	1	0.07441432	0.06048026	0.04690653	0.06615282	0.1288525	0.3069562	0.6161217	0.4861424	0.1208526	0.05301084	0.1066359	0.1128352	0.5569573	0.4585423	0.2501786	0.1249977	0.07911966	0.061323	0.05129766	0.04479242	0.1344019	0.152463	0.1806933	0.243351
832.884	1	0.0007489176	0.0007687293	0.0005514341	0.0006425195	0.0007236891	0.001486314	0.003955269	0.003032459	0.0008938445	0.0005639401	0.0006049714	0.0007961377	0.003540785	0.002932528	0.001526816	0.0009392709	0.0007042156	0.0005927136	0.000469778	0.0005097741	0.001837527	0.002599549	0.002676798	0.002777887
832.885	1	0.1255281	0.1341344	0.1661781	0.1357059	0.05368048	0.04801243	0.03765653	0.03571118	0.1733471	0.163214	0.146494	0.1227815	0.04324958	0.04341844	0.04756238	0.04467992	0.1342927	0.1275038	0.1236186	0.09862054	0.03290558	0.02971011	0.02870847	0.02707927
832.885	1	0.2654002	0.1770008	0.1899887	0.142432	0.7924068	1.162977	0.2123645	0.110151	0.1426296	0.1780713	0.1557323	0.1394047	0.2174833	0.1854563	0.3262503	0.2643683	0.3111383	0.2570526	0.2940667	0.3330787	1.927253	1.651348	1.874431	1.433469
832.886	1	0.06340886	0.07618864	0.05534426	0.07083629	0.09805314	0.3305388	0.6218097	0.4841129	0.1024356	0.06889627	0.08524645	0.08972521	0.5400577	0.4468944	0.2291804	0.1218912	0.06138847	0.05161627	0.06089403	0.03346579	0.1361443	0.1645643	0.1733182	0.2333944
832.984	1	0.0004933571	0.0008141565	0.0008921979	0.000376175	0.0009186826	0.001643248	0.003632603	0.002746624	0.0009271062	0.0006466312	0.0007265002	0.0006903533	0.003170369	0.002556154	0.001307513	0.001138478	0.0005884279	0.0006170868	0.0007876292	0.0005340488	0.001832546	0.002612974	0.002661927	0.002689671
832.985	1	0.1326296	0.1417499	0.1759262	0.142357	0.04418479	0.03749296	0.0294005	0.02805841	0.1856789	0.1741113	0.1580315	0.1324599	0.04003703	0.04191575	0.04558184	0.03922482	0.1425261	0.1342926	0.1301703	0.1051994	0.02368497	0.02582731	0.03200608	0.03056452
832.985	1	0.2684376	0.1789905	0.2113112	0.1381255	0.8208995	1.214801	0.212594	0.07996532	0.1237719	0.1763462	0.1832375	0.144792	0.2209482	0.2119309	0.3850906	0.2310698	0.3410584	0.242867	0.3511383	0.3342955	1.937324	1.614838	1.978061	1.495242
832.986	1	0.056916	0.09072003	0.09245821	0.07555844	0.09332171	0.2957588	0.5639211	0.418384	0.1141801	0.05286054	0.0718741	0.07608592	0.4707086	0.3728129	0.1857179	0.1416237	0.06996912	0.05692895	0.05514639	0.05445389	0.1550162	0.1794801	0.1705871	0.2247933
833.084	1	0.0006666459	0.0005501515	0.000515816	0.0004075166	0.001374612	0.00179478	0.00262655	0.001858513	0.0008407838	0.0006987711	0.0006910163	0.0005009446	0.002269169	0.001714982	0.001121055	0.0008564658	0.0008809021	0.0005188162	0.0007297767	0.0006939162	0.001964361	0.002314784	0.002415205	0.002383802
833.085	1	0.1120242	0.1205421	0.151107	0.1183866	0.03658831	0.03157743	0.03344829	0.03228304	0.1526638	0.1368073	0.1260577	0.1105418	0.03678132	0.03885775	0.04185526	0.03530396	0.1268548	0.1209223	0.1153975	0.09252791	0.02807368	0.02961777	0.03331762	0.0279497
833.085	1	0.2491098	0.1977393	0.2112754	0.1411964	0.8189784	1.19445	0.2194656	0.08993312	0.1184287	0.1871338	0.1908924	0.1405134	0.2450234	0.2049952	0.4155106	0.2015596	0.3577905	0.2256532	0.3482501	0.3059339	1.869449	1.545276	1.978137	1.493406
833.086	1	0.0635684	0.05055453	0.0670922	0.0405155	0.1004628	0.2269304	0.4007209	0.289489	0.1084353	0.05993319	0.05476788	0.05856172	0.3285946	0.247026	0.1234529	0.1193898	0.06967298	0.06584364	0.05152063	0.05709627	0.1428963	0.1489544	0.1528311	0.1688893
833.184	1	0.0006899138	0.0005453842	0.0003783892	0.0003482416	0.001248995	0.001782806	0.001611273	0.001165471	0.00070247	0.0005200349	0.0004759116	0.0004264476	0.001499872	0.0008935331	0.0006902739	0.000708658	0.0006159934	0.0005190641	0.0005866679	0.0005858845	0.001957442	0.001951732	0.001945108	0.001984138
833.184	1	0.06320062	0.06712705	0.09068674	0.06475451	0.0300986	0.02894399	0.02965047	0.02904519	0.09943466	0.09040851	0.08088127	0.06778586	0.02410925	0.02470062	0.02515388	0.02166187	0.06961709	0.06818534	0.0654025	0.05146578	0.0253617	0.02572061	0.02720022	0.02100088
833.185	1	0.2268744	0.2143507	0.2166131	0.1469037	0.8066523	1.155783	0.2434263	0.14743	0.1203051	0.1882619	0.2225405	0.1489409	0.2391568	0.1708747	0.4177144	0.1912013	0.3442034	0.2355153	0.3586719	0.3047386	1.780207	1.487166	1.930693	1.477144
833.186	1	0.06243735	0.04979472	0.05116259	0.054247	0.08218823	0.144019	0.2300013	0.1649868	0.088733	0.05553404	0.05923067	0.05125935	0.1923437	0.1442548	0.06746095	0.08876838	0.05976951	0.05362746	0.04125494	0.04346549	0.09045522	0.08811453	0.1052418	0.1104448
833.284	1	0.0005069174	0.0005091517	0.0003247731	0.0004045462	0.0009592294	0.001740226	0.001437279	0.001211447	0.0005655746	0.0004296584	0.0004901459	0.0003791081	0.001311829	0.0006589404	0.0009830974	0.000791061	0.0006028766	0.0004668831	0.0007523874	0.0006049275	0.002051538	0.001934416	0.001920346	0.00187979
833.284	1	0.02834138	0.03186957	0.0573773	0.03477536	0.01603902	0.01743014	0.01628959	0.01489937	0.06600518	0.05556567	0.04673192	0.03742478	0.01214441	0.01285876	0.01241654	0.01102351	0.03277343	0.03251714	0.02977097	0.02411508	0.01316554	0.0132751	0.01354668	0.01021583
833.285	1	0.2380477	0.2043771	0.1962655	0.1352653	0.8194149	1.145999	0.2436025	0.1933057	0.1283598	0.1671872	0.2185445	0.1362072	0.2105191	0.1262148	0.4229265	0.195844	0.3197524	0.2170828	0.3811697	0.3210463	1.703166	1.492024	1.927867	1.474625
833.286	1	0.07205215	0.05417989	0.04131922	0.04032547	0.08512345	0.123306	0.2153863	0.1550735	0.07118925	0.04669672	0.04153947	0.04590833	0.1734296	0.09645119	0.09322002	0.09890268	0.05907785	0.05353163	0.05129225	0.0415195	0.1063111	0.1084631	0.08098934	0.08524407
833.383	1	0.0005250899	0.000327214	0.0002305935	0.0003742044	0.0006368474	0.002203612	0.002275476	0.00194412	0.0005198022	0.0004156048	0.0004556593	0.0004184653	0.001701443	0.0006074003	0.001044548	0.0007554885	0.000662589	0.0005187089	0.0005872898	0.0006398094	0.002393068	0.002022504	0.002044434	0.002103107
833.384	1	0.02143406	0.02007243	0.06786022	0.03923516	0.02323641	0.02806425	0.0134531	0.02042258	0.07876379	0.04790664	0.04398744	0.04339945	0.01253127	0.02389504	0.02149484	0.009935364	0.03594576	0.0326736	0.01774671	0.02668432	0.01807516	0.01367318	0.02229842	0.01241429
833.385	1	0.2503879	0.2338459	0.1715281	0.1314677	0.8356851	1.169444	0.2351762	0.2560956	0.1140455	0.1740267	0.2184365	0.1379001	0.2032568	0.1062394	0.4193866	0.1875164	0.3308558	0.2220439	0.4082539	0.3406418	1.67397	1.519323	1.949996	1.494578
833.386	1	0.1052637	0.05533058	0.04110338	0.03759667	0.1274987	0.1822114	0.3370762	0.25204	0.08045335	0.052178	0.04815042	0.05281338	0.2483212	0.09332704	0.1023816	0.1130417	0.08196858	0.07180551	0.0632625	0.05411651	0.1322709	0.1305393	0.06875382	0.1145957
833.484	1	0.0007610777	0.0005423381	0.0001717353	0.0003101067	0.001020491	0.002051402	0.002369602	0.002080825	0.0004239903	0.0003866464	0.0005137563	0.0004669251	0.001816816	0.0008858641	0.0007058261	0.0006742399	0.0009206415	0.000641552	0.0004655603	0.0004764211	0.002129497	0.001752379	0.002154298	0.001981194
833.485	1	0.0278884	0.02613738	0.05293743	0.0421627	0.01846712	0.01518869	0.01504737	0.0155474	0.06474387	0.03920265	0.03641009	0.03026359	0.01445826	0.01408801	0.01451999	0.01090581	0.02346756	0.02554127	0.02572519	0.01805077	0.01588596	0.01413574	0.0146811	0.01031303
833.485	1	0.2374372	0.2468302	0.1538305	0.1275098	0.8242127	1.151643	0.2361948	0.2982308	0.1083123	0.1545273	0.2014976	0.1458552	0.1928175	0.1161231	0.3935264	0.1876604	0.3374445	0.2550582	0.4150538	0.3280787	1.625889	1.541139	1.90763	1.493426
833.486	1	0.06880012	0.04064048	0.03071433	0.03319072	0.120008	0.1845286	0.3521272	0.2751291	0.05873138	0.04866838	0.07013574	0.06492858	0.2635307	0.1351472	0.06781993	0.08324618	0.1008354	0.06103362	0.03985684	0.04889097	0.1065846	0.08664152	0.07385253	0.1149125
833.584	1	0.0005435042	0.0004352127	0.0003184328	0.0003638032	0.001188346	0.001436029	0.002161649	0.001975431	0.0008365451	0.0006534637	0.0006758535	0.0005302261	0.001973945	0.001412966	0.0006630023	0.0004821656	0.0007691483	0.0006191793	0.0006774173	0.0005307026	0.001865662	0.001585964	0.002179692	0.002019018
833.585	1	0.03364308	0.03335645	0.05620256	0.04525984	0.02177173	0.0199542	0.02104749	0.01894349	0.06547127	0.03945252	0.04140245	0.03401729	0.01903833	0.0183574	0.0177176	0.01416854	0.03036704	0.0314887	0.03236162	0.02401708	0.01732984	0.01999748	0.01885311	0.01424423
833.585	1	0.2266955	0.2335694	0.1616401	0.1288407	0.8072051	1.137868	0.2400408	0.3119602	0.1036948	0.1641705	0.1873566	0.1394987	0.2222913	0.1443986	0.3547908	0.2069391	0.3421769	0.3068034	0.4187006	0.3240939	1.587446	1.560927	1.879215	1.486775
833.586	1	0.05661047	0.02885628	0.04031197	0.03647729	0.08391282	0.1564893	0.3260906	0.275508	0.1129283	0.08973635	0.09040816	0.07132662	0.2824235	0.1997586	0.07178105	0.05664224	0.07464803	0.06994602	0.05255513	0.05495934	0.06391203	0.03497972	0.0813328	0.1156709
833.684	1	0.0003611664	0.0005701888	0.0003187281	0.0004137775	0.0009599396	0.0008086078	0.00181385	0.00168534	0.0007193661	0.0006616865	0.00067365	0.0006228564	0.001668678	0.001386284	0.001053538	0.0004830963	0.0007289364	0.0005454357	0.0005415188	0.0004535159	0.001780697	0.00171964	0.002222364	0.002003254
833.685	1	0.01991368	0.02031105	0.03999251	0.0306407	0.01381161	0.01252454	0.0126334	0.01134703	0.0462267	0.02948143	0.02684337	0.02061821	0.01139199	0.01080652	0.01056294	0.008370393	0.01692796	0.0184049	0.01988525	0.01374236	0.009984694	0.01249805	0.01068129	0.008815369
833.685	1	0.2067735	0.2026567	0.170802	0.1089685	0.7736953	1.130635	0.243251	0.3215687	0.08506913	0.1710277	0.1520275	0.1360411	0.2441969	0.1445128	0.3256655	0.2194697	0.3274835	0.3156286	0.4117449	0.3458338	1.524374	1.604668	1.843365	1.509152
833.686	1	0.04531056	0.05084918	0.05565213	0.04657444	0.06006605	0.1491195	0.2618166	0.2289299	0.1079303	0.09189111	0.07873057	0.07122746	0.2401423	0.2048841	0.1130702	0.04883312	0.06728491	0.05980893	0.05427485	0.04282577	0.0786307	0.04990265	0.1012719	0.1140861
833.784	1	0.000682955	0.0004360697	0.0002522288	0.0004305513	0.0008644737	0.0005067991	0.002939875	0.002613306	0.0008981925	0.0003707493	0.0006177986	0.0007006015	0.002804493	0.002280453	0.001404895	0.0006512201	0.000531028	0.0004043705	0.0006160668	0.0004634715	0.001641264	0.001935321	0.002438316	0.002301586
833.785	1	0.05118006	0.05383546	0.07687963	0.0621971	0.02444061	0.02282908	0.02122746	0.01842641	0.08350839	0.0576461	0.06028575	0.05067845	0.02004089	0.02080907	0.02052374	0.01675439	0.04981704	0.05011029	0.04954899	0.03750687	0.02283406	0.02063941	0.02193184	0.01462266
833.785	1	0.2164512	0.2052303	0.1571942	0.0953728	0.7813419	1.158959	0.2459048	0.324966	0.09909478	0.1668238	0.1395824	0.1476707	0.2635149	0.1555009	0.3034648	0.228744	0.3325197	0.3339222	0.4078581	0.3822486	1.501618	1.709951	1.900264	1.59121
833.786	1	0.06568712	0.05667612	0.03149668	0.04311233	0.07965743	0.2259989	0.4413211	0.3961631	0.1202014	0.07241739	0.09537889	0.1030332	0.4042894	0.357502	0.1885157	0.09141773	0.043722	0.02997296	0.04092075	0.03561943	0.09070779	0.05937441	0.1279662	0.1735916
833.884	1	0.0005895393	0.0003428695	0.0003857313	0.0005180216	0.000662555	0.0006458468	0.003311351	0.00276423	0.0009575125	0.0003650626	0.0005004443	0.0005361808	0.00291926	0.002643413	0.001638338	0.0007679701	0.0006885456	0.0006259504	0.000738993	0.000450268	0.001835485	0.002033622	0.002674201	0.002599166
833.885	1	0.08433953	0.08937115	0.1183788	0.09505699	0.03011117	0.0280907	0.03005329	0.02622569	0.1304488	0.09813255	0.09956833	0.08492451	0.03586446	0.03250273	0.03114694	0.02664841	0.09248352	0.09140407	0.08751081	0.0693449	0.0274166	0.03040678	0.02719256	0.02366923
833.886	1	0.2282898	0.1880055	0.1617015	0.07687766	0.7806169	1.174346	0.2502506	0.296824	0.1121969	0.1692498	0.1343516	0.1453112	0.2779422	0.1800734	0.2879882	0.2501431	0.3322797	0.3685506	0.3935762	0.3910175	1.480374	1.79496	1.937566	1.645819
833.886	1	0.04799862	0.03667442	0.04022661	0.05974705	0.1053934	0.2563167	0.4939174	0.4358144	0.1346854	0.06104431	0.06937324	0.09856436	0.4397821	0.3958742	0.2320422	0.1092551	0.06213705	0.03903264	0.04043891	0.02243189	0.1074121	0.06162572	0.14651	0.1971494
833.984	1	0.0004812027	0.0005531969	0.0002905699	0.0004466034	0.0009446539	0.001084752	0.00292801	0.002509296	0.0008948114	0.0005345324	0.0003340259	0.0004871978	0.002806546	0.002472966	0.001663331	0.000833369	0.0005633184	0.0006006622	0.0007088902	0.0004913603	0.001819282	0.002210006	0.002695363	0.002652969
833.984	1	0.09278955	0.09889779	0.1446413	0.1047145	0.03081054	0.02647641	0.02265604	0.02742585	0.161983	0.1152363	0.1171222	0.1095828	0.03366939	0.03239558	0.02975078	0.02465435	0.1209997	0.1131521	0.09722869	0.08790003	0.02249786	0.0221192	0.02014679	0.01637119
833.985	1	0.2278048	0.1793869	0.1795857	0.07132711	0.7799139	1.153604	0.2468624	0.2396537	0.1255859	0.1693173	0.1396256	0.1330305	0.2872622	0.2067977	0.2705486	0.2759848	0.3112864	0.398492	0.402569	0.3786972	1.444697	1.867222	1.947865	1.669286
833.986	1	0.03025973	0.02840998	0.04123399	0.05341376	0.1247854	0.2739378	0.4409302	0.3905081	0.1164326	0.05708589	0.05531158	0.0831137	0.3991702	0.3754212	0.2364669	0.1000835	0.06763759	0.03209945	0.02823938	0.0317775	0.1316097	0.09994531	0.1586245	0.1924692
834.084	1	0.0005778054	0.0006479148	0.0003969788	0.0003113809	0.001425936	0.001230273	0.002344555	0.00184472	0.000986876	0.0004882677	0.0003761644	0.0004327369	0.00221163	0.002015006	0.001483967	0.0008912513	0.00058295	0.0007194318	0.0006379738	0.0004751583	0.001904343	0.002557355	0.002701273	0.002557813
834.084	1	0.07869108	0.0860228	0.1185771	0.08720702	0.02217772	0.01756638	0.01898779	0.01884109	0.1245167	0.09443486	0.09723063	0.08312189	0.02515702	0.02726415	0.02523682	0.02039828	0.09331671	0.0872643	0.07938836	0.06848417	0.02343693	0.02213994	0.02218827	0.01572836
834.085	1	0.229126	0.2040156	0.1638299	0.08820194	0.7715088	1.111256	0.2150419	0.1744021	0.1335381	0.1802518	0.1258628	0.1136912	0.2965882	0.2359088	0.2639062	0.2884962	0.2916733	0.3961978	0.3985733	0.3560088	1.403753	1.904658	1.91813	1.682819
834.086	1	0.03987918	0.06101489	0.0458663	0.05204094	0.1428731	0.2477383	0.3509619	0.2961026	0.1215893	0.06932346	0.04345211	0.06844513	0.3113022	0.2943817	0.2010321	0.1140914	0.07938591	0.03978763	0.04483973	0.0391868	0.1512555	0.1449755	0.1782275	0.1672845
834.184	1	0.0005063166	0.0006078718	0.0006142657	0.0004041647	0.001520046	0.001492311	0.002403932	0.00179438	0.0009573749	0.000438476	0.0005185563	0.0003410777	0.002291847	0.001947044	0.001452083	0.0008910465	0.0004185418	0.0006730655	0.000489425	0.0005616342	0.001841702	0.002696673	0.002893401	0.002645747
834.184	1	0.09284196	0.1005075	0.1584185	0.1011173	0.03496985	0.02747567	0.03230656	0.03058689	0.1672568	0.1169463	0.1234509	0.1200296	0.03894062	0.02942503	0.02258019	0.03144262	0.1290491	0.1126799	0.08259452	0.09486525	0.03003332	0.03304653	0.01385721	0.02393023
834.185	1	0.2020135	0.2288614	0.1312897	0.09438045	0.763933	1.099729	0.1814459	0.1047046	0.1450533	0.1866343	0.1192979	0.1097429	0.2865274	0.2537555	0.2646272	0.2985974	0.2640536	0.4129398	0.4020095	0.3646054	1.382537	1.98316	1.940635	1.737014
834.186	1	0.04125333	0.04628855	0.0552583	0.04995747	0.1320755	0.2445625	0.3765055	0.2963862	0.09855089	0.05048816	0.05810311	0.05787427	0.3251531	0.2975965	0.2042564	0.1145744	0.05760537	0.06178061	0.04692409	0.04963107	0.1510139	0.1564307	0.1794387	0.1748045
834.284	1	0.0004911772	0.0005216636	0.0007190441	0.0005471239	0.001676459	0.001810129	0.002504505	0.001763266	0.0008845865	0.0004485542	0.0006432908	0.0002893429	0.00226466	0.001784625	0.001379621	0.0008279308	0.0005159428	0.0007732905	0.0007438553	0.0006030278	0.001921471	0.002747746	0.003003768	0.002660606
834.285	1	0.09579884	0.1152601	0.1751168	0.1054258	0.04262615	0.0378808	0.03818497	0.03419853	0.1830488	0.1303246	0.1391916	0.1356848	0.04348075	0.03026208	0.02812964	0.03413254	0.1447623	0.1196404	0.08733147	0.1066994	0.0346569	0.03143564	0.0141876	0.03034068
834.285	1	0.1974524	0.2372084	0.117278	0.0911588	0.7867719	1.113991	0.1631326	0.1486377	0.1456883	0.201665	0.129079	0.1333605	0.2662185	0.2889505	0.2735768	0.3105073	0.2362252	0.4286848	0.4147071	0.374092	1.375451	2.092015	1.991669	1.801351
834.286	1	0.05060839	0.0656269	0.07624675	0.05393995	0.1223661	0.2383729	0.3899347	0.2848539	0.08134142	0.04127194	0.06729875	0.05254142	0.3150027	0.2863243	0.1829345	0.1123903	0.06121583	0.0849891	0.07075126	0.05012732	0.1481154	0.1615963	0.1845433	0.1724416
834.384	1	0.0006769172	0.0005833051	0.000369541	0.0004861418	0.00130604	0.001710292	0.00187085	0.001330766	0.0006559498	0.0002449336	0.0005451894	0.0002677498	0.001601382	0.001205143	0.001148111	0.0006955056	0.0005296333	0.0007434015	0.0007595604	0.0004946196	0.00177419	0.002835045	0.002861911	0.002465707
834.385	1	0.06387358	0.0731168	0.1016449	0.0734345	0.0166156	0.0183681	0.02285277	0.01580978	0.1000312	0.08766335	0.08571984	0.07098173	0.01774376	0.01617745	0.01872578	0.01459814	0.07685559	0.07206117	0.06170074	0.05519856	0.01752037	0.01838385	0.01300582	0.01416694
834.385	1	0.20599	0.167064	0.1045275	0.05928685	0.7930964	1.065402	0.1634475	0.1988283	0.1560047	0.1958195	0.1163782	0.1453174	0.2547312	0.2946694	0.2895604	0.2893264	0.2176136	0.4083645	0.4207174	0.3655107	1.324174	2.10854	1.955296	1.810883
834.386	1	0.06108742	0.05164722	0.06573041	0.05261222	0.108749	0.1899221	0.2780623	0.1966393	0.07306077	0.03927642	0.05205335	0.04101102	0.2162661	0.1951055	0.1472302	0.09648317	0.06976877	0.07485716	0.06903476	0.05081133	0.1262853	0.1443427	0.1644657	0.1219693
834.484	1	0.000523448	0.0005296905	0.0002742654	0.0002745284	0.00098322	0.001496883	0.001258045	0.0008022498	0.000381767	0.0002458944	0.0004244111	0.0004207896	0.0009316842	0.0007030712	0.0007431257	0.0006661707	0.0003582402	0.0005017779	0.0007139768	0.0005714109	0.001646229	0.002513107	0.002305202	0.002073866
834.484	1	0.03432858	0.04249434	0.06203949	0.04469348	0.01510786	0.01580616	0.01333145	0.01344656	0.062667	0.05730532	0.05149328	0.03966259	0.01291974	0.01309844	0.01256146	0.01027846	0.040461	0.03912684	0.0353438	0.02832993	0.01369324	0.01381351	0.01350185	0.009291522
834.485	1	0.2133386	0.1450669	0.09687997	0.04522058	0.7929269	1.075168	0.1674385	0.250205	0.1656161	0.1673727	0.09385895	0.1288428	0.2548358	0.29168	0.2862586	0.2439663	0.2114627	0.3867493	0.433324	0.3727647	1.314624	2.117838	1.936857	1.843491
834.486	1	0.05006237	0.0407386	0.03998001	0.03689927	0.05756702	0.1010473	0.1754029	0.1181457	0.04668769	0.04142945	0.04927092	0.04977698	0.1206566	0.09008537	0.08091507	0.07099942	0.02992984	0.03965517	0.03438697	0.02109617	0.08088854	0.08440596	0.07342183	0.05824535
834.583	1	0.0003209517	0.0002340571	0.0001635803	0.00032735	0.0008947815	0.001287211	0.0006577919	0.0006356251	0.0003213647	0.0003267745	0.0003548358	0.0001785704	0.0005411182	0.0004460847	0.0003685209	0.0003396886	0.0003845274	0.0004911464	0.0006349708	0.0004877462	0.001501302	0.002244411	0.001953346	0.001910139
834.584	1	0.01467036	0.02025304	0.03842152	0.02662268	0.01105816	0.009845108	0.00991842	0.008654635	0.0417579	0.03470903	0.02886908	0.01974198	0.009248196	0.008295933	0.008038059	0.006901744	0.01859277	0.01802546	0.01574613	0.01192356	0.008809742	0.007317833	0.00877978	0.006991477
834.585	1	0.2094367	0.11668	0.1008901	0.05438258	0.8142854	1.075735	0.200208	0.2818792	0.1583308	0.1506003	0.1057895	0.1199349	0.2322066	0.283274	0.2755888	0.2237138	0.2174206	0.3591646	0.4500083	0.349764	1.290398	2.12058	1.923575	1.850684
834.586	1	0.03060195	0.02867869	0.02576212	0.02312018	0.02856379	0.03413441	0.08264022	0.05989609	0.02518169	0.0251354	0.02726185	0.02481046	0.05969649	0.03254995	0.02707065	0.02586504	0.02892229	0.0302458	0.02928913	0.02232099	0.03024357	0.0286614	0.02359307	0.02131026
834.684	1	0.0007021868	0.0006220334	0.0002629193	0.0003211859	0.001499184	0.001537346	0.001652974	0.001607565	0.0004341056	0.0005707102	0.0005199137	0.0004806609	0.001354017	0.001295092	0.0009650935	0.0005107469	0.0006346259	0.0005975111	0.0005945404	0.0005709581	0.001696143	0.002581413	0.002094552	0.002184375
834.684	1	0.0172434	0.01578306	0.03453017	0.02240424	0.01096945	0.01025068	0.009621623	0.007861817	0.04038008	0.02981398	0.02362946	0.01262244	0.00934784	0.008580003	0.007598623	0.00608852	0.01462658	0.01342999	0.0118937	0.007613973	0.007147972	0.007596216	0.009175794	0.006047584
834.685	1	0.2196507	0.1244199	0.1349722	0.06998097	0.8278385	1.072695	0.2239493	0.2960111	0.1475903	0.1357181	0.1352185	0.1165578	0.208297	0.26348	0.2567791	0.1968602	0.2394258	0.3320505	0.4683949	0.3196755	1.284718	2.110369	1.936659	1.858159
834.686	1	0.08705168	0.06311392	0.03255565	0.04434287	0.1160824	0.15555	0.248662	0.2232451	0.05688955	0.06835941	0.07704218	0.05501381	0.2053657	0.1726327	0.1281074	0.06821482	0.06606766	0.05407351	0.03952203	0.03936041	0.06499503	0.08096251	0.09336737	0.08431137
834.784	1	0.001001285	0.0004747721	0.0001964043	0.0003973569	0.001558764	0.001623868	0.002676232	0.002496913	0.0006846396	0.0005327692	0.0006575427	0.0005139612	0.002301346	0.002064752	0.001360534	0.0006902644	0.0007822824	0.0006375797	0.0006512506	0.0005440446	0.001997373	0.002658702	0.00225664	0.002512034
834.784	1	0.04766245	0.03553759	0.06675042	0.03614774	0.02335694	0.02388095	0.02228471	0.02129855	0.07601267	0.0536335	0.05272544	0.02473188	0.02228276	0.02023631	0.0200133	0.01595509	0.03823832	0.03812439	0.03192821	0.02317344	0.01904251	0.01597399	0.0220762	0.01372477
834.785	1	0.2443878	0.1454167	0.1336214	0.0727977	0.8385321	1.084015	0.2394201	0.3026452	0.1539224	0.1477661	0.1571538	0.09745407	0.2212112	0.2440266	0.2583127	0.1679571	0.2538719	0.3013937	0.4711789	0.3379145	1.307617	2.080018	1.984432	1.881585
834.786	1	0.1060342	0.05893522	0.03197047	0.04824776	0.141975	0.222931	0.3892938	0.353056	0.09662838	0.08963687	0.08803813	0.0810427	0.3291266	0.2996777	0.1815134	0.09886078	0.07422247	0.06759243	0.0362711	0.05164507	0.1146185	0.1145357	0.1253426	0.146536
834.874	1	0.0007931933	0.0004309112	0.000372185	0.0005189761	0.0009556686	0.001261321	0.002555188	0.002263022	0.0009782916	0.0006435065	0.0006600701	0.0005301962	0.002445091	0.002198907	0.001468735	0.0007362903	0.0005661835	0.0006106426	0.0006237814	0.0005948046	0.001843203	0.002658633	0.002612782	0.002650121
834.874	1	0.04547994	0.03507092	0.06146841	0.03339589	0.02711422	0.01547636	0.0161953	0.02356948	0.07425135	0.05255795	0.0456656	0.02506562	0.02214395	0.0176365	0.01545753	0.01559888	0.03784945	0.03732053	0.02706787	0.019419	0.01570927	0.0210976	0.01976833	0.01123011
834.875	1	0.2594451	0.1570576	0.1319531	0.09431917	0.8409759	1.072269	0.268487	0.283751	0.1649993	0.1385151	0.1501215	0.1054442	0.2363464	0.2414029	0.2411006	0.1405983	0.2669515	0.2726436	0.483003	0.3584419	1.298396	2.019241	2.017937	1.894034
834.876	1	0.08395671	0.04969457	0.0472206	0.06116263	0.1460467	0.2301376	0.371368	0.3380261	0.1366244	0.0992375	0.0944741	0.08582011	0.3492688	0.3215598	0.2068448	0.1088049	0.06957275	0.06112162	0.04159544	0.05448648	0.1184132	0.1217632	0.1486828	0.1577009
834.974	1	0.000604216	0.0004699316	0.000372371	0.0003843547	0.0006276117	0.0007709079	0.002226018	0.001933849	0.0008687857	0.0006462735	0.0005121104	0.0005150869	0.002061284	0.001988533	0.001310854	0.0007156626	0.0006522406	0.0004537712	0.0005619829	0.0005062521	0.001813436	0.002590405	0.002651892	0.002500619
834.975	1	0.02184309	0.01757512	0.03793929	0.0282104	0.0109374	0.00678094	0.006065203	0.0122134	0.0475076	0.03305217	0.02231632	0.01784292	0.008060771	0.007330072	0.008692143	0.008353295	0.01850496	0.01686908	0.00856196	0.009271507	0.006686992	0.01064767	0.01021915	0.007606676
834.975	1	0.2518182	0.1558529	0.1441367	0.1005564	0.8266718	1.091066	0.2739574	0.2387797	0.1651295	0.1337599	0.1424802	0.1053874	0.2558841	0.2613628	0.2465356	0.1396106	0.2678023	0.2751347	0.4933972	0.3518443	1.299413	1.953804	2.065592	1.868599
834.976	1	0.05664029	0.0477965	0.05329481	0.06352409	0.1373081	0.2105435	0.3154705	0.2741966	0.1155019	0.07971571	0.06871205	0.07669269	0.2879896	0.2756814	0.1921964	0.1114527	0.08340722	0.04919456	0.03393929	0.03101774	0.1474017	0.1391049	0.1493362	0.1435081
835.074	1	0.0008700421	0.0004656411	0.0004192597	0.0005872004	0.001187903	0.00047031	0.002109057	0.001846489	0.0007179211	0.0005482318	0.0003825094	0.0005796447	0.001956773	0.001836413	0.001306966	0.0009363597	0.0006817146	0.0004079161	0.0004723586	0.0005548088	0.001875324	0.002713823	0.002820036	0.002480702
835.074	1	0.02896547	0.02545374	0.04386727	0.03530068	0.01237531	0.01130598	0.01012442	0.01206505	0.05355674	0.03826197	0.02752478	0.02449975	0.011073	0.009267582	0.01039837	0.008045095	0.02449949	0.02219894	0.01766347	0.01509957	0.01064071	0.01161207	0.01141378	0.00841502
835.075	1	0.2302813	0.1346315	0.1432657	0.1091567	0.8095071	1.09381	0.2558784	0.1903382	0.1377347	0.1399186	0.1378863	0.09837157	0.2625801	0.2835468	0.2450814	0.132033	0.2790265	0.2696234	0.4633267	0.3404673	1.339322	1.888666	2.111366	1.858478
835.076	1	0.07641201	0.05427443	0.04455531	0.07252127	0.1633712	0.2157557	0.3034558	0.2570908	0.106629	0.06954193	0.06631982	0.07234272	0.2755852	0.2565124	0.1929548	0.1324065	0.0840949	0.04290489	0.02868072	0.0408539	0.1494607	0.1571823	0.1530053	0.1337988
835.173	1	0.0007529397	0.0006826373	0.0002110374	0.0004947894	0.001462583	0.0009393255	0.003015004	0.002314463	0.0009247421	0.0004373898	0.0006129786	0.0006240487	0.002674745	0.00229302	0.001446317	0.0008591358	0.0003860953	0.0006304703	0.0006916444	0.0004622115	0.00191479	0.002745539	0.003091242	0.002819758
835.174	1	0.06907244	0.06724587	0.09181334	0.07559057	0.02069093	0.02719292	0.02568309	0.02185187	0.1005679	0.077324	0.06889784	0.06094199	0.02324087	0.01930494	0.02190439	0.01951244	0.06743319	0.06844315	0.05772284	0.04512889	0.02242734	0.02421837	0.01863446	0.019167
835.175	1	0.2189534	0.1100115	0.1340054	0.09927171	0.7926276	1.09693	0.2321473	0.165192	0.1229437	0.1378437	0.135362	0.1032031	0.2722902	0.2646047	0.2450746	0.1267781	0.3056962	0.2545654	0.4355459	0.3260223	1.446583	1.85785	2.187457	1.898002
835.176	1	0.05574884	0.06847578	0.06142013	0.04945498	0.1490546	0.2920869	0.4540641	0.3396796	0.1196868	0.0673934	0.08017336	0.09778937	0.3925759	0.3401885	0.2096472	0.131691	0.03643797	0.04899961	0.04830672	0.03018806	0.1433915	0.1565031	0.1722794	0.1871136
835.273	1	0.0006579057	0.0004999916	0.0005326027	0.0005550079	0.001367677	0.001098571	0.002900426	0.002076223	0.0008127022	0.0004437199	0.0005172924	0.0005648852	0.002693366	0.002030456	0.001033114	0.0008898005	0.0005151424	0.0005484529	0.0005606439	0.0004860999	0.00195649	0.002745046	0.003170017	0.002850351
835.274	1	0.0812632	0.07745499	0.1004209	0.09210018	0.02489199	0.03107071	0.02537224	0.02633288	0.1100575	0.08979645	0.08352716	0.06838047	0.02689753	0.02937767	0.03150116	0.02136394	0.07807365	0.0833881	0.08138506	0.05730066	0.0262576	0.03051358	0.03469348	0.02236029
835.275	1	0.2488197	0.06998675	0.1149683	0.09409555	0.7805584	1.041656	0.1926411	0.1586886	0.1084843	0.1558567	0.1317604	0.1127788	0.2743148	0.2552047	0.2525879	0.1405457	0.311369	0.274583	0.4158003	0.3163252	1.557184	1.809616	2.207385	1.901222
835.276	1	0.05382695	0.04779035	0.05704598	0.04524996	0.1067995	0.2528621	0.4282747	0.3144792	0.1045428	0.0530955	0.06595924	0.06561346	0.3735451	0.3068705	0.1619829	0.1236346	0.06785295	0.05905063	0.04454092	0.03851433	0.1411295	0.1624105	0.1890881	0.1882367
835.373	1	0.0006111124	0.0005227472	0.0004327666	0.0005510101	0.00130726	0.001147949	0.002023101	0.00159716	0.0007327963	0.0004945731	0.0004726863	0.0005311028	0.00185841	0.001501185	0.0006225864	0.0007110763	0.000581892	0.0005768859	0.0006188357	0.0005032031	0.002029886	0.002407147	0.003050919	0.002578197
835.374	1	0.07394836	0.07045684	0.08750588	0.08063999	0.02559894	0.0249003	0.027501	0.0265155	0.1018458	0.08035571	0.07781381	0.066602	0.02204647	0.02165327	0.02379863	0.02082885	0.07035327	0.07192482	0.0723948	0.05389208	0.01977403	0.02359881	0.02452882	0.01741273
835.375	1	0.233384	0.08032489	0.1113257	0.09049935	0.7686791	0.9988829	0.1986783	0.2020688	0.09671992	0.1677215	0.1640801	0.1371369	0.2605833	0.2646589	0.2949458	0.1426199	0.3271599	0.2973707	0.4285422	0.309183	1.623268	1.749751	2.211995	1.88752
835.376	1	0.07318181	0.05275352	0.04097133	0.03558986	0.09810722	0.2014243	0.3045738	0.2310806	0.1034073	0.05611735	0.05448856	0.06948096	0.2642213	0.2122431	0.09850029	0.09879623	0.05261877	0.05312521	0.0423327	0.03704098	0.1063277	0.1212012	0.1611082	0.144174
835.473	1	0.0003442251	0.0004818104	0.0004542001	0.0003276288	0.0009150637	0.001268987	0.001354469	0.0009886961	0.0006320435	0.0004154167	0.0005035746	0.000337113	0.001319158	0.0009078469	0.0006079641	0.000610513	0.0006535337	0.000580071	0.0005958428	0.000429831	0.001947711	0.002055996	0.002625005	0.00217758
835.474	1	0.06762876	0.06429951	0.08011487	0.07163202	0.02606239	0.026166	0.02774217	0.02499461	0.09158742	0.07242478	0.07328828	0.06077425	0.02149447	0.02296438	0.02486145	0.02186283	0.06097293	0.06274458	0.06412029	0.04777048	0.01718755	0.02082079	0.02071503	0.01732057
835.475	1	0.2014192	0.09877425	0.1096623	0.07682044	0.7377594	0.9692999	0.2138151	0.2401787	0.1023621	0.1561868	0.1500011	0.1466063	0.2706848	0.2851083	0.3210644	0.1360389	0.3536074	0.3340882	0.408894	0.2972719	1.675621	1.66328	2.185571	1.855888
835.476	1	0.07489912	0.05539339	0.0417314	0.03541656	0.06046229	0.1151666	0.1974717	0.1368316	0.07922163	0.04404757	0.05953626	0.06079518	0.1717467	0.1275781	0.06314601	0.07703299	0.05823232	0.05298107	0.03214192	0.04117629	0.06994642	0.07649269	0.09730847	0.09893438
835.574	1	0.0006091278	0.0003882188	0.0004020444	0.0002866374	0.0008785004	0.001474437	0.0009174496	0.0008945244	0.0004623286	0.0004731799	0.0004168365	0.0004150379	0.0009382108	0.0005521691	0.0006306945	0.0004840715	0.0005271181	0.0005755547	0.0005921206	0.0004076829	0.001792557	0.001975221	0.002464643	0.001899046
835.574	1	0.07479322	0.0718083	0.08854608	0.07993098	0.02523537	0.02523772	0.02694562	0.02497459	0.09808058	0.07874482	0.08234093	0.06708958	0.02302137	0.02425917	0.02569423	0.02199529	0.07034862	0.07313403	0.07416181	0.05502999	0.02169824	0.02239806	0.02481759	0.01934041
835.575	1	0.1814063	0.1044038	0.1145045	0.07675557	0.7230478	0.9588776	0.2190024	0.2459845	0.0950198	0.1534901	0.1406333	0.1292342	0.270116	0.2863264	0.3324979	0.1370127	0.3758653	0.3384706	0.3885004	0.2868875	1.737067	1.603724	2.173083	1.832508
835.576	1	0.06074869	0.04955374	0.0422015	0.03410234	0.07135254	0.08675664	0.1372772	0.1055989	0.04539835	0.03540585	0.0383339	0.04001273	0.1028857	0.07366696	0.07407119	0.06297817	0.0465755	0.04764744	0.04349158	0.03733817	0.06488052	0.07544653	0.06978591	0.05614638
835.673	1	0.001103469	0.0007736502	0.0004714149	0.0004335781	0.001562399	0.002034589	0.001708491	0.001550793	0.0004568848	0.0004353731	0.0004353804	0.000432026	0.001304171	0.0006978571	0.000952786	0.0006042962	0.0007265949	0.0006606718	0.0007607306	0.0006906605	0.002152043	0.00200805	0.002698169	0.002066151
835.674	1	0.09737084	0.09485357	0.1165549	0.1102657	0.02610514	0.02557784	0.02856958	0.02781675	0.1270773	0.1022685	0.1093822	0.0890443	0.03366681	0.03379289	0.03449917	0.02894906	0.1006871	0.1045558	0.1042919	0.07879965	0.03149287	0.03339749	0.03595779	0.02688949
835.675	1	0.175701	0.09755096	0.1344525	0.072181	0.7297472	0.9740713	0.2405775	0.2364377	0.09055345	0.1415099	0.1482947	0.1038932	0.2414964	0.2873432	0.3534676	0.1658708	0.3820301	0.3226259	0.3835734	0.2900065	1.814923	1.603021	2.205553	1.843076
835.676	1	0.1134815	0.07131994	0.0500617	0.04260889	0.1607059	0.1816664	0.2543994	0.2019852	0.0515143	0.03363822	0.03825122	0.04040947	0.188543	0.111322	0.1152191	0.08125254	0.09305666	0.05725507	0.04979034	0.05513933	0.08670533	0.1006476	0.1120565	0.09913815
835.773	1	0.0008321147	0.0004446255	0.000273217	0.0003613334	0.001641094	0.002095102	0.002021978	0.00153335	0.0005737668	0.000589323	0.0007621766	0.0005606569	0.001273693	0.0007155775	0.0006965015	0.0005828729	0.0006263909	0.0006768801	0.0006495425	0.0006713053	0.0021366	0.001944869	0.002475909	0.002173824
835.774	1	0.1005233	0.09681575	0.1155383	0.1049642	0.0318375	0.03088298	0.03297919	0.03000204	0.1268634	0.1016957	0.1108007	0.0900699	0.02834205	0.02947272	0.03076768	0.02697233	0.09456725	0.09959572	0.0993873	0.07632033	0.02443794	0.02858276	0.02935052	0.02338301
835.775	1	0.1918828	0.0830605	0.1529887	0.08022887	0.7319137	0.9954468	0.2650671	0.2236614	0.1077883	0.1505753	0.1411667	0.1071249	0.2281081	0.2870358	0.345586	0.2030367	0.3855249	0.3068437	0.386904	0.3077959	1.856188	1.563266	2.21384	1.82397
835.776	1	0.09006311	0.05276029	0.04314574	0.03029318	0.1339308	0.1772	0.2899679	0.2277095	0.06268942	0.05881803	0.07281079	0.06976476	0.1969336	0.09449919	0.08546949	0.08518147	0.07535233	0.05898421	0.03890524	0.04515392	0.0812776	0.0846173	0.08362301	0.08884626
835.874	1	0.0006495479	0.0004630597	0.0003327539	0.0003196197	0.001211135	0.001375137	0.001843325	0.001406974	0.0007315103	0.0005104481	0.0005290984	0.000575221	0.001421065	0.001081034	0.0006291494	0.0005599311	0.0005298285	0.000568197	0.0005657701	0.0005122836	0.001949091	0.001735079	0.002336828	0.002052536
835.874	1	0.08139629	0.07774929	0.09583389	0.08706194	0.03424957	0.03337193	0.03474183	0.03015946	0.1034346	0.07994583	0.08916256	0.07163696	0.02663711	0.02867819	0.02911712	0.02557092	0.06906296	0.07326348	0.07184064	0.05518686	0.02068749	0.02337771	0.02381096	0.01824114
835.875	1	0.2059236	0.06795513	0.1593946	0.08969037	0.7383149	1.001832	0.2844516	0.1995381	0.106183	0.1395213	0.1459968	0.1142448	0.2331595	0.2630501	0.3463104	0.2130733	0.3886002	0.3017796	0.391732	0.3167158	1.859632	1.529604	2.204437	1.786452
835.876	1	0.07309858	0.04640224	0.04202429	0.03406939	0.07414483	0.1121534	0.2487576	0.2056741	0.09852218	0.06144084	0.06852671	0.06051501	0.2121674	0.1379473	0.06415641	0.06369347	0.05757484	0.05730423	0.05986088	0.05583925	0.02140035	0.05475499	0.06420515	0.08523575
835.973	1	0.0005794291	0.0002629447	0.0003635582	0.0003775042	0.0008379967	0.0009124473	0.001556637	0.001256111	0.0006041433	0.0006375961	0.0006213275	0.0005093155	0.001437715	0.001384966	0.0008400221	0.0004921032	0.0007049793	0.0007449745	0.0006351583	0.0004075918	0.001852826	0.001847798	0.002425774	0.002090321
835.974	1	0.04159257	0.03845178	0.05604791	0.05007403	0.01598825	0.01570775	0.01620504	0.01571755	0.06256187	0.04183878	0.04877031	0.03679395	0.01426988	0.01350828	0.0140269	0.01161362	0.03444768	0.03756106	0.03529172	0.02644899	0.01448446	0.01589901	0.01583966	0.01124541
835.975	1	0.1933738	0.08557519	0.157315	0.09696797	0.7248803	0.994548	0.3108897	0.1556644	0.1133411	0.1389263	0.1483833	0.1070216	0.2305693	0.2557758	0.3405398	0.2203966	0.3846413	0.3012061	0.392799	0.3092113	1.835919	1.525353	2.190899	1.752512
835.976	1	0.04841176	0.04479624	0.04265864	0.05270154	0.08151487	0.1307455	0.2161441	0.197242	0.09146961	0.08602426	0.08446274	0.06841565	0.2066966	0.169684	0.1003244	0.06067273	0.08755105	0.06902795	0.05919741	0.04106515	0.05752616	0.06578014	0.09429328	0.08250063
836.074	1	0.0004200346	0.0001756055	0.0004116812	0.0004953916	0.001149869	0.0007425867	0.002189389	0.001836018	0.0006797788	0.000572439	0.0005139855	0.0006041102	0.001962772	0.001825442	0.001184776	0.0008008918	0.0007410305	0.0006259272	0.0004827969	0.0003998788	0.001743065	0.001997438	0.002655657	0.002284858
836.074	1	0.0303517	0.02657061	0.04580182	0.03948405	0.01991248	0.01843501	0.02031013	0.01494292	0.05111951	0.03276111	0.03659354	0.02684496	0.01669991	0.01751782	0.01705977	0.01395836	0.02516409	0.02752368	0.02477718	0.01876833	0.01814551	0.01829391	0.01720787	0.0130592
836.075	1	0.1859515	0.1082778	0.1586523	0.08248302	0.7453188	0.993778	0.3278145	0.1189437	0.1155752	0.1442351	0.1515135	0.1031757	0.2294958	0.2692786	0.3337102	0.2299858	0.3699725	0.3072381	0.3887508	0.3219162	1.81791	1.569889	2.214912	1.751857
836.076	1	0.07133744	0.03152099	0.04796964	0.06398953	0.132058	0.1955738	0.3184968	0.2866793	0.0979107	0.07938963	0.07637666	0.07858464	0.2918135	0.2642	0.1589264	0.09413599	0.07321399	0.04625617	0.0259497	0.03618169	0.07993987	0.08829209	0.1225491	0.1278056
836.173	1	0.0006011967	0.0003286934	0.0003942627	0.0003478542	0.001569089	0.0008459757	0.002902654	0.002457503	0.0009770104	0.0005247153	0.0005065053	0.0005924431	0.002692958	0.002489052	0.001602165	0.000832142	0.0006127994	0.0006793115	0.0004126378	0.0003804876	0.001633742	0.002164832	0.002872163	0.002621612
836.174	1	0.02589581	0.02073558	0.04348878	0.03663115	0.01931556	0.01619261	0.01914597	0.01380456	0.04857862	0.03016004	0.03140493	0.0233308	0.01616429	0.01633019	0.01573834	0.012589	0.02156562	0.02323892	0.01985191	0.01527902	0.01648783	0.0163206	0.01618501	0.01172009
836.175	1	0.163148	0.1305099	0.1423626	0.06313187	0.7582864	1.003177	0.3376077	0.1034669	0.1148284	0.1631201	0.1509794	0.1105244	0.2154714	0.2682537	0.3346247	0.2434917	0.3428221	0.3079476	0.381985	0.3500576	1.790566	1.640849	2.25679	1.77995
836.176	1	0.08816368	0.04051387	0.04406889	0.05964715	0.1514259	0.259555	0.4335058	0.388869	0.1292749	0.08184655	0.07501334	0.09071158	0.3894746	0.3695059	0.2130396	0.1101781	0.07002438	0.05256432	0.01832423	0.03342752	0.1011679	0.09491988	0.143296	0.1808411
836.274	1	0.000549648	0.0003237363	0.0003984338	0.0004019997	0.00176558	0.0008887268	0.003087609	0.002485543	0.0008625088	0.0005368217	0.0005368243	0.0004967724	0.002731109	0.002481002	0.001623164	0.000793966	0.0006467211	0.0005015877	0.0004943873	0.0003921166	0.001677898	0.002163328	0.003059967	0.002643125
836.274	1	0.01493547	0.008700045	0.02977091	0.02388512	0.008607545	0.009110953	0.006693716	0.009712634	0.03488274	0.0211108	0.01825628	0.01302284	0.008321021	0.008411975	0.007515462	0.005704693	0.01091292	0.01201075	0.008808388	0.006835245	0.006150872	0.007528543	0.008608382	0.005573491
836.275	1	0.1640191	0.1470832	0.160127	0.07583957	0.7656734	0.9919665	0.3571663	0.1664442	0.1171458	0.1780174	0.1496637	0.1195418	0.2185217	0.2786593	0.3208074	0.2393444	0.3484803	0.2960703	0.3959367	0.3740108	1.750647	1.685659	2.224434	1.76103
836.276	1	0.06626711	0.03937476	0.05234354	0.05349454	0.160892	0.2878889	0.4464122	0.383905	0.1176792	0.06916224	0.07064922	0.0806263	0.3954879	0.3597157	0.2218363	0.09860701	0.07229464	0.04304544	0.02126369	0.01936548	0.1277029	0.1006941	0.1648952	0.1831169
836.373	1	0.0005585796	0.0003790372	0.0002998619	0.0004973975	0.001506989	0.0007557783	0.002560961	0.002121848	0.0007122858	0.0005561155	0.0005527361	0.0004157523	0.00217441	0.002097265	0.001542516	0.0005982606	0.000555193	0.0005111776	0.0006213828	0.0004670669	0.001398303	0.002186103	0.00318309	0.002633626
836.374	1	0.01009911	0.003791038	0.02265569	0.0177013	0.00514968	0.00414928	0.004185333	0.004422531	0.02827798	0.01679525	0.01286427	0.008770601	0.003670883	0.003881772	0.003155559	0.001937511	0.006432895	0.006928884	0.00380564	0.003946638	0.002736846	0.003579573	0.004604753	0.003251854
836.376	1	0.1701479	0.1549033	0.1723932	0.08326592	0.7741039	0.9871635	0.3849428	0.2095774	0.1077346	0.1752298	0.1691278	0.117518	0.2296293	0.2777373	0.3135715	0.2090168	0.3587381	0.2864823	0.4044679	0.3866027	1.686198	1.70912	2.161572	1.735422
836.376	1	0.04334057	0.05211874	0.0382016	0.05860474	0.1385296	0.2577663	0.3744696	0.3123399	0.1181838	0.07301811	0.0655118	0.07280393	0.3204783	0.306335	0.2032723	0.0914244	0.07537079	0.04815786	0.04251565	0.02741233	0.1336214	0.1321245	0.1889792	0.1770953
836.473	1	0.0006802882	0.0004035988	0.0003900122	0.0003645176	0.001065041	0.0007286111	0.00219955	0.00181437	0.0007213909	0.0004030574	0.0004073478	0.0003657893	0.001973205	0.001713914	0.0011985	0.0005325191	0.0005189052	0.0004583622	0.0006572843	0.0003926005	0.001356806	0.002096401	0.003034928	0.002442197
836.474	1	0.01794043	0.01081225	0.0278749	0.0234719	0.009127406	0.007559304	0.006017904	0.00790589	0.03630489	0.02494705	0.01994679	0.01589996	0.006677865	0.007118473	0.006852872	0.005365845	0.01276417	0.01425492	0.01056395	0.008093256	0.005750434	0.007534483	0.007700326	0.004446179
836.475	1	0.1833156	0.1451814	0.1511876	0.06464647	0.784947	1.02463	0.4031461	0.2412493	0.1064818	0.2072402	0.1652193	0.1000295	0.2429263	0.2848698	0.2999794	0.1739304	0.3615636	0.2877957	0.394891	0.3719087	1.655615	1.721701	2.09807	1.71597
836.476	1	0.05595911	0.05816634	0.05243002	0.0420188	0.0940304	0.1977583	0.3142439	0.256573	0.1035222	0.04906208	0.04468988	0.06027239	0.2768497	0.2456055	0.1539405	0.07905381	0.05079609	0.06478793	0.05636733	0.04391355	0.1024517	0.1117395	0.161697	0.1575177
836.573	1	0.0008098661	0.0004242697	0.0005508456	0.0004283632	0.0007462414	0.001295234	0.003026863	0.002268493	0.0005840274	0.0003784616	0.0005148204	0.0003147768	0.002584442	0.002105418	0.001142346	0.0005442509	0.0005340277	0.0005688114	0.0007479571	0.0004971309	0.0015189	0.002033515	0.002988643	0.002683851
836.574	1	0.0539766	0.04609655	0.06088106	0.05997532	0.01843727	0.01769612	0.02150361	0.01856554	0.07617339	0.06295284	0.05557041	0.04772004	0.01709367	0.01529496	0.01649694	0.01491109	0.0486237	0.05059766	0.04582343	0.03421589	0.01514581	0.01756785	0.01933146	0.01419508
836.575	1	0.2253606	0.1382485	0.1258616	0.04340025	0.81563	1.078154	0.4252518	0.2999726	0.1194013	0.2263397	0.1652335	0.09234897	0.2573492	0.2717676	0.2867926	0.1254996	0.3667252	0.3014694	0.3868151	0.3639984	1.665943	1.764935	2.085264	1.758224
836.576	1	0.08018754	0.05825635	0.06351264	0.04614151	0.07368735	0.2481734	0.4418682	0.3321511	0.09505516	0.04131011	0.06352368	0.05370495	0.370371	0.3172308	0.1595052	0.07863497	0.07669863	0.08502849	0.06574831	0.06155661	0.08684883	0.09903148	0.1595905	0.1960767
836.673	1	0.0006938426	0.0006013556	0.0004664169	0.0002423398	0.0008813497	0.001629065	0.002705215	0.002091154	0.0006160586	0.0004131445	0.0005396951	0.0003113931	0.002110584	0.001772498	0.0009926657	0.0005552023	0.0005853636	0.0006247616	0.0008245784	0.0005388641	0.001565495	0.002160265	0.002569471	0.002483642
836.674	1	0.07553049	0.07159049	0.08515853	0.08376262	0.01898741	0.02406308	0.02890811	0.02983927	0.08989177	0.07793048	0.07306577	0.06237843	0.02398911	0.01990727	0.01833072	0.01420572	0.07181495	0.07246829	0.06693976	0.04871726	0.03082388	0.03320847	0.03381959	0.02489523
836.675	1	0.2558535	0.1290144	0.09633091	0.04850021	0.8375147	1.114342	0.4548958	0.3350307	0.1080105	0.2087425	0.17069	0.1001641	0.2439869	0.2500358	0.2767586	0.1324244	0.367665	0.3005195	0.3740868	0.3566422	1.663183	1.765515	2.048931	1.733791
836.676	1	0.09556431	0.06947223	0.07447762	0.04174055	0.08667099	0.2258706	0.3999863	0.2871509	0.08969429	0.04612532	0.05869489	0.04718954	0.2994478	0.2492829	0.1231182	0.07616381	0.08661145	0.09198871	0.07311055	0.07366802	0.08366864	0.08746875	0.1365953	0.1672701
836.774	1	0.0004443575	0.0005023697	0.0003826719	0.0002157797	0.00117386	0.001753863	0.002079758	0.0013755	0.0005765833	0.0005160296	0.0005403544	0.0003365638	0.001346294	0.0008081879	0.0007015321	0.0006044319	0.0006235627	0.000721348	0.0006816754	0.0006098684	0.001941889	0.002299504	0.002356282	0.002221132
836.774	1	0.07861986	0.07490335	0.08397514	0.08586095	0.02152896	0.02179276	0.02447471	0.02560169	0.09682232	0.08683272	0.08287617	0.06863969	0.02047953	0.01886279	0.01913091	0.0168101	0.07467358	0.07601618	0.07393461	0.0557314	0.02303068	0.02465974	0.02538683	0.01847606
836.775	1	0.2852464	0.1432139	0.1012782	0.04985075	0.8505206	1.154624	0.4828794	0.3263332	0.1011224	0.1998774	0.1692377	0.09893537	0.2267286	0.249972	0.2807319	0.1342229	0.3713011	0.3238473	0.3728062	0.3579749	1.658102	1.771985	1.972875	1.707976
836.776	1	0.07568077	0.05579334	0.05293173	0.03140618	0.08033383	0.1593828	0.2914607	0.1940299	0.07075072	0.04668634	0.06271185	0.05680174	0.188217	0.09646045	0.08159549	0.08517536	0.05977705	0.06320344	0.05023427	0.04600054	0.07583271	0.08523948	0.07474301	0.09717605
836.873	1	0.0007988695	0.0005411971	0.0001988928	0.0003264434	0.001174379	0.001773739	0.001444247	0.000951015	0.0004695635	0.0006902294	0.0005592187	0.0003141614	0.000896505	0.0006189748	0.0007527118	0.0004361583	0.0006269503	0.0006828225	0.0008266461	0.0006059188	0.002161817	0.002221037	0.002205949	0.001809991
836.874	1	0.078697	0.07575124	0.08106852	0.08377247	0.03140947	0.02977495	0.03243595	0.03018897	0.09751928	0.08822119	0.08555517	0.07013007	0.02634555	0.02669096	0.02728273	0.02365274	0.07224892	0.07195833	0.07089793	0.05445714	0.0260309	0.02651383	0.02475936	0.01939407
836.875	1	0.2982694	0.1570332	0.07875291	0.04852382	0.8599489	1.188391	0.4740816	0.3017847	0.1100745	0.1912284	0.1467365	0.08288548	0.2132185	0.2310447	0.2818237	0.1348498	0.3693169	0.3373046	0.3615759	0.3366967	1.670772	1.752341	1.896717	1.686882
836.876	1	0.06380559	0.05907299	0.03966815	0.03245805	0.05139947	0.09218188	0.1812766	0.1398683	0.04168027	0.05774464	0.05984114	0.04638456	0.1261468	0.07585165	0.07281563	0.06114168	0.06001945	0.05424639	0.06584362	0.04926369	0.08117629	0.07819107	0.05690453	0.04598865
836.973	1	0.0007585498	0.0005385655	0.0002436444	0.0004071162	0.001035041	0.002161031	0.002072203	0.001546147	0.0005125646	0.0005586731	0.0004521653	0.0003799583	0.001522613	0.001357559	0.001152969	0.000671905	0.0006895709	0.0005866378	0.0006066583	0.0005070888	0.002346108	0.002478945	0.002506725	0.002134843
836.974	1	0.07423308	0.07246553	0.07804228	0.08123736	0.03443838	0.03410742	0.03637035	0.03298547	0.09390989	0.08468701	0.08272546	0.06703464	0.03218282	0.03184556	0.03129394	0.02657136	0.06872684	0.06737913	0.0661275	0.05158769	0.03152368	0.03161666	0.02903809	0.02210818
836.975	1	0.3161709	0.1740394	0.07813213	0.06002345	0.8858482	1.243563	0.456847	0.2628175	0.1005116	0.1871121	0.1305052	0.0819621	0.190622	0.2285373	0.2873875	0.1494233	0.3730992	0.349085	0.3503864	0.3130333	1.72573	1.733067	1.868505	1.703074
836.976	1	0.07442346	0.05597927	0.03304647	0.04045105	0.1130436	0.1800261	0.2871016	0.2516578	0.04445616	0.05345641	0.07040989	0.05841235	0.216227	0.1904907	0.1576507	0.09412807	0.06843932	0.04961188	0.04376381	0.03898923	0.1006572	0.1156222	0.1294076	0.1065149
837.073	1	0.0008435492	0.0003715365	0.0004447762	0.0005594545	0.0009386039	0.002232701	0.002920232	0.002288049	0.0004787553	0.0006090913	0.0005423275	0.0005414342	0.002302188	0.002171333	0.001523254	0.0008866986	0.0007060241	0.0006483106	0.0006067496	0.0005385466	0.002615825	0.002742221	0.002929696	0.002677868
837.074	1	0.06704462	0.06658899	0.07350731	0.07736856	0.02498374	0.02677671	0.02736851	0.02407367	0.08964836	0.07969171	0.07781175	0.0615802	0.02172265	0.02148878	0.02078984	0.01780898	0.06282084	0.06054544	0.05880487	0.0467806	0.02112088	0.02131189	0.01991764	0.01486383
837.075	1	0.3222132	0.1687002	0.1115043	0.09363474	0.9181439	1.28494	0.4280029	0.2112181	0.07857813	0.2065454	0.1201779	0.07167154	0.1753669	0.2640248	0.287966	0.1769587	0.3715852	0.3554241	0.3449652	0.3112251	1.752745	1.711249	1.854021	1.712481
837.076	1	0.08127959	0.05829479	0.05056222	0.05704685	0.1446054	0.246547	0.4101663	0.3672196	0.09921728	0.07954344	0.08034991	0.07786277	0.340952	0.3159887	0.2220354	0.1346236	0.07416252	0.06851189	0.05284045	0.05365905	0.1338071	0.155226	0.1875475	0.1714726
837.173	1	0.0007595133	0.0004440626	0.0002776553	0.0003422511	0.001435325	0.001831526	0.002750836	0.002152146	0.0008793954	0.0005773203	0.0005472385	0.0004857222	0.002299725	0.002367515	0.001524203	0.0009002348	0.000617337	0.0007247626	0.0005230229	0.0004799014	0.002759457	0.002739361	0.002921696	0.002681883
837.174	1	0.04044144	0.04165524	0.0526846	0.05448003	0.01824748	0.01939931	0.01889863	0.01662563	0.06489144	0.0557015	0.05242683	0.03788227	0.01621525	0.015035	0.01547942	0.01365258	0.0394987	0.03509619	0.03427869	0.02898887	0.01620605	0.01639412	0.01829821	0.01400392
837.175	1	0.3290261	0.1503406	0.1329748	0.1089307	0.9158597	1.291986	0.385776	0.1637995	0.09496844	0.207746	0.1002325	0.07727721	0.1650466	0.2429825	0.2724579	0.1888296	0.344007	0.3421581	0.3476783	0.3118764	1.719966	1.680697	1.792064	1.688258
837.176	1	0.08225827	0.04786815	0.03687574	0.06442557	0.1646767	0.2562738	0.3922486	0.3480909	0.1155831	0.09495174	0.09087837	0.07878635	0.3563453	0.3387624	0.2419365	0.1353587	0.07927485	0.06240578	0.03357482	0.03744877	0.1620767	0.1676691	0.200561	0.182891
837.273	1	0.0007843521	0.0004511055	0.0002664876	0.0005234528	0.001885029	0.00142731	0.002374329	0.001814163	0.0008319422	0.0005573496	0.0005885948	0.0004627554	0.001988	0.002007599	0.001510474	0.001053064	0.0007386542	0.0005930012	0.000547437	0.0004570819	0.003010698	0.00292148	0.002844085	0.002567227
837.274	1	0.01894415	0.0338385	0.06027197	0.06055711	0.02144884	0.02285899	0.02025353	0.01609015	0.0718595	0.0604524	0.04956774	0.0247224	0.01868983	0.01607527	0.01716408	0.01680918	0.03017893	0.01281571	0.02009715	0.02806458	0.01780308	0.01849809	0.02090559	0.01678624
837.275	1	0.3320058	0.1347176	0.1498366	0.1142195	0.9222756	1.27377	0.3703924	0.112814	0.09093309	0.19462	0.13606	0.0911496	0.1528547	0.2585444	0.2450881	0.1884336	0.3078079	0.337103	0.375391	0.3095067	1.671304	1.65444	1.749106	1.677619
837.276	1	0.07539105	0.05422189	0.05506683	0.08302868	0.1724542	0.2306519	0.3387261	0.2855741	0.1173928	0.0802392	0.08123379	0.08420986	0.2979548	0.2977315	0.2337054	0.151969	0.09947788	0.05843705	0.04006634	0.03240378	0.2079621	0.2056923	0.2090821	0.1616492
837.373	1	0.0007751706	0.0003856266	0.000294884	0.0004401011	0.001907311	0.001121888	0.00209546	0.001668068	0.0005360919	0.0005836835	0.0003914603	0.0005032495	0.001717509	0.001779577	0.001276326	0.001068564	0.0007351165	0.0005111627	0.0006358604	0.0005800683	0.002776094	0.002739516	0.002575602	0.002311256
837.374	1	0.02382695	0.02907787	0.04883379	0.04423515	0.0143905	0.01490637	0.01474579	0.0111912	0.05358495	0.04190254	0.0382754	0.0243549	0.01309887	0.01237369	0.01220205	0.01135508	0.02535285	0.02174356	0.02426329	0.02188853	0.01253756	0.01194258	0.01219615	0.009605358
837.375	1	0.3149063	0.1265755	0.1713224	0.103156	0.9115895	1.257914	0.3781786	0.112777	0.09295265	0.1939282	0.1336531	0.09695864	0.1773901	0.2455819	0.1948769	0.2000941	0.2824919	0.3191068	0.3839137	0.3165665	1.616447	1.617161	1.729659	1.662201
837.376	1	0.08811433	0.05470068	0.0485412	0.07439689	0.1662199	0.2059699	0.2925851	0.2466459	0.0969195	0.07461318	0.07249036	0.0729069	0.2621685	0.2535727	0.2001671	0.1416811	0.08458413	0.05415722	0.04737092	0.05072174	0.1859053	0.191674	0.1862311	0.1400357
837.473	1	0.0006787955	0.0003863417	0.0003781775	0.0005161576	0.001765404	0.0006731165	0.00262894	0.002019344	0.0008410536	0.0004713127	0.0006542326	0.0006508303	0.002276723	0.002063153	0.001083891	0.001041536	0.0005069134	0.000635954	0.0005530436	0.0004456094	0.002681178	0.002816072	0.002618146	0.002490797
837.474	1	0.03822894	0.0452627	0.06883553	0.06317247	0.02236192	0.02037536	0.02270911	0.01860506	0.07447663	0.0593264	0.05416103	0.03596446	0.01895417	0.02155942	0.02101394	0.01568263	0.03959299	0.03383188	0.03619274	0.03303926	0.02240279	0.02003259	0.01575871	0.01152768
837.475	1	0.3175703	0.128738	0.1816222	0.09157121	0.9269636	1.285931	0.3834143	0.1540376	0.1327765	0.1913092	0.1452454	0.1219328	0.1959127	0.2426739	0.1809178	0.2204594	0.2870249	0.3262098	0.3971094	0.3158659	1.588822	1.612386	1.719963	1.662706
837.476	1	0.06153327	0.05721445	0.0508856	0.05659928	0.1466788	0.2198204	0.3836194	0.3014375	0.118256	0.06783591	0.09466601	0.09871259	0.3413099	0.2911199	0.1848669	0.1392139	0.06274172	0.05816847	0.0371476	0.03960302	0.1851379	0.1948274	0.1792135	0.1739712
837.573	1	0.0004781749	0.0003419034	0.0005116899	0.000377701	0.001455303	0.000407303	0.003199261	0.002372534	0.0009095874	0.0006039425	0.0007635342	0.0004760047	0.002807377	0.002212344	0.0008084886	0.0009814492	0.0007444401	0.0006305372	0.000538465	0.000574227	0.002483245	0.002723183	0.002425366	0.002720896
837.574	1	0.05291507	0.06116816	0.08803607	0.08104401	0.03839572	0.03354134	0.02916016	0.03004021	0.09578795	0.07654407	0.0704179	0.04831254	0.02885069	0.03387624	0.03560894	0.03026439	0.05331575	0.047589	0.05078542	0.04670863	0.03829191	0.0368797	0.03134798	0.02118803
837.575	1	0.3225182	0.1328848	0.1821846	0.1039705	0.938101	1.279788	0.4052952	0.1957718	0.1648803	0.1746232	0.1836429	0.1114745	0.1957097	0.2586199	0.2220667	0.2148656	0.2720137	0.3358649	0.3775535	0.3176972	1.549844	1.620393	1.730835	1.680423
837.576	1	0.06204557	0.05314742	0.06820794	0.05609209	0.09597016	0.2251325	0.4741764	0.3543675	0.1245728	0.07253835	0.08845921	0.06942495	0.4315309	0.3167484	0.1316391	0.1449986	0.1104221	0.06203688	0.04828235	0.06600069	0.1658769	0.1852303	0.1561968	0.2074473
837.673	1	0.0006395592	0.0004232263	0.0003544896	0.0002888313	0.001353736	0.0009194271	0.002818291	0.00210087	0.0008788447	0.0005793034	0.0005682049	0.0004663343	0.002442809	0.00174995	0.0003961021	0.0009896511	0.0007456117	0.0007202372	0.0005082915	0.0006113924	0.002256637	0.002418113	0.002317566	0.002592392
837.674	1	0.03778359	0.03779582	0.0561848	0.04904839	0.02476566	0.02259797	0.02181405	0.02166844	0.06143056	0.04465889	0.0455304	0.03389475	0.02275812	0.02014168	0.02072194	0.01810143	0.03339923	0.03414585	0.0347322	0.02825728	0.02163993	0.02108946	0.02067051	0.01474178
837.675	1	0.3155088	0.1732677	0.1687323	0.1194566	0.9273648	1.27366	0.3930116	0.219446	0.1798841	0.1853812	0.1849321	0.09000113	0.2202922	0.2469015	0.2583938	0.209532	0.2734852	0.3092677	0.3765973	0.3158197	1.479476	1.590154	1.741919	1.676752
837.676	1	0.09351795	0.04735629	0.05542927	0.04387474	0.07788431	0.1975065	0.4100719	0.295848	0.1103697	0.06872188	0.07066318	0.0619982	0.3583817	0.2522163	0.07103858	0.1372014	0.09785977	0.06738724	0.04178735	0.06576223	0.1461128	0.1409418	0.125532	0.1836256
837.773	1	0.000897031	0.0002486852	0.0003187121	0.0002588171	0.001423745	0.001398369	0.002072433	0.001532843	0.0007140797	0.0003682219	0.000513668	0.0004179735	0.001703738	0.001123271	0.0006044636	0.0008408352	0.0007356571	0.0004378273	0.0004451156	0.0006003135	0.001924566	0.001998863	0.002021735	0.002421924
837.774	1	0.01559636	0.01510148	0.03063942	0.02530332	0.0136409	0.01270105	0.01383322	0.01170705	0.03478575	0.02305862	0.02019789	0.0145282	0.01355833	0.01133305	0.01150125	0.01037374	0.01112125	0.01162102	0.01188369	0.01036788	0.01060495	0.01117615	0.01162767	0.007605641
837.775	1	0.289799	0.1831801	0.1421938	0.1165644	0.9047956	1.257969	0.366841	0.214818	0.1741298	0.1855427	0.1740819	0.07598073	0.245747	0.2524526	0.2933619	0.2188301	0.2897284	0.301684	0.3934871	0.3161246	1.407422	1.542174	1.755298	1.667537
837.776	1	0.09843353	0.04631546	0.040777	0.04463653	0.0982774	0.1531327	0.3014852	0.2141045	0.09243242	0.05706537	0.06564469	0.05801104	0.250834	0.173064	0.06634755	0.1186351	0.08879196	0.06308027	0.03637587	0.06953086	0.09305923	0.09724642	0.1010013	0.1392558
837.873	1	0.000810868	0.0004383714	0.0004160943	0.0003324162	0.001421108	0.00156687	0.001450018	0.001085473	0.0004222611	0.0003141901	0.000366146	0.0002440497	0.001171679	0.00066395	0.0007607869	0.0006885604	0.0007515917	0.0006242914	0.0005739458	0.0005968988	0.001612711	0.001985282	0.001963007	0.002019155
837.874	1	0.005286688	0.004346124	0.01827958	0.01397545	0.003660941	0.003108319	0.002230861	0.001719386	0.02256584	0.0139051	0.008163961	0.0061522	0.001371649	0.001100213	0.0008901716	0.0008152253	0.002511906	0.003550347	0.002428766	0.002591713	0.001811107	0.00244007	0.00250973	0.002389778
837.875	1	0.2988357	0.1445134	0.1137323	0.1130354	0.8743328	1.230271	0.3486572	0.208854	0.1676032	0.2060733	0.1772126	0.07059985	0.2576883	0.2556476	0.3099693	0.2142555	0.3232137	0.3158592	0.4179398	0.3101919	1.352235	1.525113	1.786144	1.667263
837.876	1	0.07622542	0.04747059	0.0509672	0.05024177	0.09447138	0.1145855	0.1963029	0.1519436	0.05751969	0.04368781	0.04525679	0.03675908	0.1593575	0.1082877	0.09050657	0.07766991	0.07716867	0.06616281	0.05817555	0.05761092	0.074318	0.08657758	0.08187828	0.07686795
837.973	1	0.0006262513	0.0005150819	0.0002576128	0.0003469657	0.001763022	0.002334404	0.00249249	0.001882875	0.0004870275	0.0004876228	0.0004047846	0.0003934178	0.001726001	0.0008203842	0.000807279	0.0007424293	0.0008711094	0.0005522574	0.0005412348	0.0005881964	0.001880672	0.002023608	0.002156464	0.002309678
837.974	1	0.0107124	0.009138361	0.02695764	0.02187241	0.009021406	0.009030021	0.007127091	0.004913454	0.03239049	0.02066095	0.01410163	0.01104447	0.005517917	0.006636233	0.006325142	0.004640396	0.006017089	0.007405652	0.006352998	0.007115562	0.006853346	0.00732155	0.006971545	0.006247349
837.975	1	0.3226311	0.1391479	0.0818938	0.09812953	0.8704016	1.226079	0.3562492	0.2014681	0.162086	0.1841485	0.1845455	0.07502598	0.239872	0.2420855	0.3309768	0.1706513	0.338043	0.3342942	0.4352768	0.3076655	1.349579	1.53029	1.871865	1.702196
837.976	1	0.1101856	0.06737358	0.0438693	0.03898134	0.1599917	0.2103218	0.3559528	0.2699765	0.06866976	0.05360603	0.05584227	0.05557394	0.2541501	0.1304045	0.1010736	0.08879205	0.09054763	0.06266556	0.04455431	0.05423063	0.08248808	0.09406999	0.09044577	0.1174462
838.074	1	0.0007254984	0.0006245929	0.0004352268	0.0001959008	0.001281735	0.002370136	0.002904017	0.002197845	0.0004684508	0.0005465622	0.0007147174	0.0004982614	0.002028259	0.0007504841	0.0009415844	0.0008589752	0.0006039833	0.0005807124	0.0005852669	0.0006696645	0.001747637	0.002184026	0.002297809	0.002153791
838.074	1	0.009074059	0.00711	0.0267418	0.02158345	0.006937405	0.006137041	0.005852068	0.005801897	0.0331303	0.02158479	0.01319147	0.01026874	0.005645667	0.004655235	0.003008687	0.0029139	0.006080669	0.006551887	0.005707453	0.006022954	0.00325966	0.004040307	0.005489737	0.003326469
838.075	1	0.3033534	0.11869	0.09946487	0.08529741	0.8460599	1.205921	0.3689308	0.1716963	0.1499803	0.1756641	0.1610449	0.07197928	0.2287628	0.2211805	0.3290908	0.1362992	0.3149936	0.3213888	0.4347586	0.3274273	1.335577	1.524323	1.925707	1.715063
838.076	1	0.09245746	0.0636674	0.05405207	0.03345706	0.1471379	0.1945913	0.4096169	0.332488	0.07284904	0.07732286	0.09135458	0.06653717	0.2796402	0.08817246	0.1192193	0.1068929	0.05964631	0.05438629	0.04937767	0.05184748	0.06953006	0.1096518	0.103453	0.08380283
838.173	1	0.0008039064	0.0004688376	0.0002920505	0.0001859473	0.00116487	0.001827824	0.002553501	0.002101523	0.0007106113	0.0004770821	0.00064191	0.0004992881	0.002004818	0.001357684	0.0008343978	0.0006889766	0.0006346213	0.0005903665	0.0004953509	0.0005779871	0.001827446	0.001969531	0.00222575	0.002255039
838.174	1	0.01150142	0.01691207	0.03342754	0.02736842	0.01041927	0.01045975	0.01000756	0.008033563	0.04120589	0.03175076	0.02287341	0.01744715	0.008264362	0.007518069	0.006992382	0.005986765	0.01580771	0.01203279	0.01306688	0.01253455	0.007946626	0.007681421	0.008622208	0.007251237
838.175	1	0.2834802	0.1053545	0.1315344	0.08850548	0.8069895	1.168687	0.3796557	0.1438219	0.1349984	0.1594059	0.1308726	0.07294416	0.2244042	0.1841844	0.3078256	0.1243725	0.3025938	0.3106919	0.418102	0.3434982	1.317969	1.509282	1.946248	1.724876
838.176	1	0.1090891	0.07816174	0.04796963	0.0353622	0.1200998	0.1713437	0.3631915	0.3197425	0.1071585	0.06769567	0.0912129	0.07423354	0.2922973	0.1883062	0.1127935	0.09505576	0.08752049	0.06426496	0.05633905	0.06079993	0.08893499	0.08495878	0.0740184	0.1066151
838.272	1	0.0004351509	0.0004961687	0.0002892907	0.0003479355	0.001473226	0.00156824	0.002367233	0.001879588	0.0006968011	0.0004699255	0.0006022999	0.0004296246	0.001828405	0.001621191	0.001185574	0.0007655969	0.0005900617	0.0006354175	0.000792863	0.0005428118	0.001780443	0.001978594	0.002507337	0.002222443
838.273	1	0.02061477	0.0259191	0.04090427	0.0349353	0.01783674	0.01777357	0.01591684	0.01250184	0.04808053	0.04013703	0.03251478	0.02508469	0.01284925	0.01412112	0.01432896	0.01208979	0.02524021	0.02221521	0.02205993	0.01892073	0.01368931	0.01466058	0.01562711	0.009453754
838.273	1	0.2450186	0.0701601	0.1246389	0.07584019	0.7843744	1.11791	0.3670807	0.1234976	0.1338268	0.1559753	0.1275338	0.05981316	0.2143112	0.1415711	0.2954233	0.1357868	0.3004785	0.2956581	0.425124	0.3475408	1.341878	1.480105	1.953425	1.72281
838.273	1	0.1003678	0.06660554	0.03296984	0.05085946	0.1347011	0.2053459	0.3227538	0.287356	0.09012221	0.08175793	0.07933384	0.06380959	0.2779746	0.2313744	0.1571261	0.101377	0.07822755	0.06383737	0.06116082	0.05699845	0.0797978	0.09203333	0.1150163	0.1077142
838.373	1	0.0009944621	0.000621784	0.0003730406	0.0004067696	0.001918977	0.001489517	0.002870249	0.002415297	0.0007876341	0.0005629828	0.0005991975	0.0005666535	0.00239315	0.002180925	0.001440303	0.0008062316	0.000750709	0.0007989556	0.0006880753	0.0004550284	0.001973363	0.002151149	0.002667122	0.002353231
838.374	1	0.03309626	0.03674744	0.05250956	0.04740461	0.0212885	0.02110351	0.01797046	0.01787382	0.06043978	0.05353606	0.04615174	0.03573881	0.01891876	0.01914962	0.01893548	0.01594259	0.03633051	0.03307378	0.03156386	0.02713036	0.0148336	0.0146965	0.01527265	0.01396058
838.375	1	0.2210054	0.05595405	0.1289174	0.08976241	0.7769422	1.100688	0.3511926	0.1419027	0.1225019	0.1629482	0.1478602	0.05061585	0.1960866	0.1266511	0.2847458	0.148553	0.3077252	0.2915096	0.4345026	0.3575506	1.411962	1.478201	2.01413	1.752445
838.376	1	0.1350172	0.07652926	0.04671526	0.04954561	0.195653	0.263752	0.398087	0.354263	0.1268501	0.09061013	0.08832759	0.09522514	0.3606009	0.3255551	0.2071286	0.1244176	0.09021953	0.08000082	0.04068077	0.0572342	0.1118875	0.1270143	0.1423978	0.1444941
838.473	1	0.001020702	0.000360241	0.0002928678	0.0004572035	0.002001416	0.001495002	0.003794455	0.003227292	0.0008671352	0.0004432302	0.0006241291	0.0005968771	0.003133445	0.002994224	0.001573636	0.0009177566	0.0005155627	0.0007470844	0.0006363667	0.000582772	0.002308736	0.002235995	0.002792117	0.002775617
[truncated: 14,303 more rows]
