# Supplementary material for: Is infant neural sensitivity to vocal emotion associated with mother-infant relational experience?
Source: PLoS One. 2019 Feb 27;14(2):e0212205. doi: 10.1371/journal.pone.0212205 (PMC6392422; doi:10.1371/journal.pone.0212205)
Supplement: S1 File — (ZIP) [file pone.0212205.s001.zip › dataset/imed_37_2.txt]

23.397	0	0.007796119	0.007699254	0.005221052	0.003464206	0.001350056	0.001887122	0.0007594484	0.0005641013	0.002508669	0.003253197	0.002878803	0.003639038	0.000476999	0.0006333733	0.00063332	0.0007050305	0.008413233	0.007693002	0.007954596	0.005683046	0.002021676	0.00237699	0.001864814	0.001895349
23.398	0	0.2740245	0.3214088	0.8786302	0.6783628	0.1480398	0.168264	0.1133987	0.1140376	1.044777	0.9241297	0.4423085	0.3317911	0.05725179	0.05666152	0.04178948	0.02924984	0.2085363	0.1773686	0.1394063	0.1754201	0.04954301	0.1011085	0.05757236	0.06478981
23.399	0	0.2152047	0.05812846	0.13586	0.1584792	0.9805861	1.595223	0.6197433	0.467222	0.1943329	0.2430794	0.2658043	0.2100781	0.3576051	0.3073388	0.3834981	0.4466098	0.443593	0.3177639	0.3640007	0.3232515	1.418531	1.746055	1.512502	1.776443
23.399	0	0.0007602806	0.0007691902	0.002013183	0.001510544	0.001479712	0.002046309	0.0006487148	0.0005778727	0.002310251	0.002065298	0.0008930731	0.0007333069	0.0004341106	0.0003269416	0.0004226274	0.0004736999	0.0008076667	0.0005811913	0.0006967556	0.0006130768	0.001799704	0.002084423	0.001831329	0.001908811
23.479	0	0.006301041	0.006257956	0.00415551	0.002928302	0.001312443	0.002001617	0.0008894905	0.0005301477	0.002015381	0.00295247	0.002227069	0.002800019	0.0005242688	0.0004229056	0.0004524031	0.0006972982	0.007288542	0.005622236	0.005552788	0.004315442	0.001977356	0.002187716	0.001711917	0.001914057
23.480	0	0.2436353	0.3089563	0.8475044	0.6228883	0.1368478	0.1582076	0.1206427	0.1049972	0.9910921	0.9203529	0.4717196	0.3075469	0.04651369	0.0565819	0.04415129	0.03227442	0.2197429	0.1689262	0.1763999	0.1911388	0.04897502	0.07827475	0.06106974	0.06324914
23.480	0	0.246023	0.05234389	0.1379972	0.1905245	0.957729	1.578006	0.6327692	0.4099614	0.1744415	0.2214609	0.2875878	0.199373	0.3520391	0.2458771	0.4146508	0.4942982	0.4565799	0.274155	0.3617901	0.3230047	1.408803	1.672528	1.417203	1.708969
23.481	0	0.0006631465	0.0007026473	0.001900087	0.00139187	0.001439092	0.002110081	0.0008289804	0.0005084152	0.002191221	0.002058355	0.001081736	0.0007277226	0.0003141028	0.0002982234	0.0004331469	0.0004984163	0.0007726736	0.0006207733	0.00080533	0.000583297	0.001805982	0.002103608	0.001697203	0.001890109
23.579	0	0.0052181	0.005120318	0.003169669	0.002480397	0.001302335	0.002032321	0.0008067073	0.0003893177	0.001672009	0.00267765	0.001373199	0.002259196	0.0005080932	0.0003958765	0.0004127749	0.0005753146	0.006027206	0.003712911	0.003743134	0.003046963	0.001966392	0.002070271	0.001657474	0.001878433
23.580	0	0.2210553	0.2913024	0.8333878	0.5900859	0.125834	0.1689036	0.1221193	0.1037155	0.9484699	0.9115238	0.466905	0.2780233	0.04233104	0.06062726	0.04511449	0.04654288	0.2200601	0.1626899	0.2114207	0.2120945	0.05356841	0.07626938	0.06038567	0.07313214
23.580	0	0.2629273	0.07152753	0.1449796	0.1997607	0.9347629	1.56587	0.6354068	0.3388318	0.1807909	0.2128702	0.2721802	0.1830374	0.3739109	0.2317096	0.4485183	0.4764515	0.4791618	0.2856138	0.338964	0.3102698	1.455108	1.618811	1.330817	1.683975
23.581	0	0.0006430602	0.0007018176	0.001868368	0.001371574	0.001342191	0.002067927	0.0008465192	0.0004847798	0.002121437	0.00200509	0.001075419	0.0005842705	0.0003228121	0.0002567235	0.0003207791	0.0004383958	0.0006222862	0.0004409292	0.0007991732	0.0006483348	0.001782099	0.002040497	0.001669178	0.001821377
23.679	0	0.004560968	0.004440389	0.002451011	0.001913826	0.001168899	0.001933638	0.0008179709	0.0004492577	0.00141144	0.00253924	0.0008611619	0.001972651	0.0003683592	0.0004641118	0.0005066505	0.0005457941	0.005097297	0.002272441	0.002810728	0.002249312	0.001871577	0.001921484	0.001669951	0.001728804
23.680	0	0.2136796	0.2745038	0.8609919	0.5599356	0.1360258	0.1841816	0.1313783	0.08349512	0.9711496	0.9257927	0.4521027	0.2671272	0.06813062	0.0529277	0.05456034	0.04601174	0.1912387	0.1720196	0.2401193	0.2182832	0.06154964	0.07878826	0.0625209	0.07461327
23.680	0	0.272164	0.08240659	0.1309094	0.1977043	0.919242	1.498013	0.66924	0.2209892	0.1834522	0.2439842	0.2386943	0.1707355	0.3756063	0.2517815	0.4547285	0.4611423	0.4901624	0.2902475	0.3285819	0.3007606	1.49202	1.554856	1.273856	1.647987
23.681	0	0.000641716	0.0006565279	0.002008559	0.001241412	0.00135836	0.002037196	0.0007570091	0.0004056613	0.002156775	0.002032736	0.0009909159	0.0005664603	0.0002899426	0.0003111558	0.0003729351	0.0004124332	0.0004275223	0.0005666999	0.0008393966	0.0006360787	0.001756825	0.001907764	0.001646496	0.001842828
23.779	0	0.005550768	0.005006255	0.001781796	0.001484757	0.001261639	0.002056734	0.0008882777	0.0004589309	0.00140014	0.002989093	0.001153238	0.002224097	0.0003752306	0.0005036934	0.0004181021	0.000691392	0.005720476	0.002442361	0.003515055	0.002221113	0.002072864	0.002112423	0.001742305	0.001793092
23.780	0	0.2386413	0.2513744	0.9291223	0.5976792	0.1576989	0.1712292	0.1412869	0.0634974	1.124404	0.9786478	0.4613859	0.3102034	0.05563783	0.04683018	0.04125858	0.05924058	0.1385853	0.187886	0.2294479	0.2050687	0.04503639	0.0715757	0.0688306	0.07288662
23.780	0	0.2818066	0.1308177	0.08808795	0.2020366	0.9179701	1.520575	0.7269067	0.1849873	0.1758649	0.2229278	0.1993523	0.177646	0.3643774	0.2882075	0.4355158	0.520412	0.5115172	0.2846291	0.3216426	0.3266355	1.540603	1.511209	1.312047	1.735087
23.781	0	0.0006467456	0.0006107119	0.002090931	0.001325751	0.001470681	0.002125049	0.0009432144	0.0003696477	0.002541003	0.002188255	0.001128748	0.0007618057	0.0003244489	0.0003691981	0.0004084718	0.0005502208	0.0003679229	0.0005837328	0.0007746257	0.0007115661	0.001885048	0.001955471	0.001696617	0.001910468
23.879	0	0.007524509	0.006350658	0.001284528	0.001222351	0.001262787	0.002175447	0.0009620341	0.000409716	0.001495963	0.003304752	0.001875509	0.002728478	0.0005646509	0.0004900465	0.0005032819	0.0007508068	0.007186373	0.004061638	0.004733276	0.002624872	0.002176167	0.00200557	0.001894396	0.001978396
23.880	0	0.2655739	0.2533106	0.9978322	0.6898347	0.1938058	0.159488	0.1452175	0.05233707	1.329223	1.004011	0.4939283	0.3580588	0.05105421	0.0523277	0.0488002	0.03973441	0.1231407	0.1974945	0.1918534	0.1869941	0.03721635	0.06391116	0.07758925	0.06468217
23.880	0	0.2565892	0.1553835	0.09733903	0.1856083	0.9433261	1.589225	0.773985	0.2654171	0.1714479	0.1722102	0.1617553	0.2172991	0.3785408	0.2731652	0.4094896	0.5790091	0.5195953	0.248757	0.3648704	0.3713142	1.590437	1.465131	1.422843	1.850713
23.881	0	0.0007241775	0.0005982183	0.002122414	0.00151433	0.001488411	0.002131705	0.0009704576	0.0004393989	0.002867737	0.002138761	0.001170786	0.0008996479	0.0003668005	0.0003565923	0.0004137914	0.0005893806	0.0004298372	0.0006679668	0.0006590757	0.0007536066	0.001869233	0.001897546	0.001815736	0.002016493
23.979	0	0.008746391	0.007168121	0.001266206	0.0008989468	0.001458108	0.002211728	0.0008941612	0.0004055881	0.001541139	0.003299202	0.002387245	0.002821377	0.0005381281	0.0005233454	0.0004918482	0.0007900477	0.007700086	0.005435496	0.005671375	0.002549584	0.002149201	0.001994492	0.001887474	0.002106777
23.980	0	0.2522225	0.2166031	1.012481	0.7144174	0.1939959	0.1692565	0.1310448	0.05806365	1.385045	0.9999968	0.509553	0.3750516	0.05197151	0.05902538	0.04922264	0.04716476	0.1790135	0.2226669	0.1425214	0.1827905	0.04591482	0.07102108	0.07334012	0.06507441
23.980	0	0.2299417	0.1435668	0.1285442	0.1804184	0.9474978	1.600516	0.7970391	0.3250068	0.1710124	0.1873002	0.1407229	0.2335791	0.3786476	0.2663666	0.3957282	0.5821771	0.5163556	0.2305815	0.4030857	0.3793203	1.576007	1.430464	1.49895	1.863906
23.981	0	0.0006680777	0.0004099584	0.002108546	0.001512546	0.001547081	0.002256222	0.0009069999	0.0004597636	0.002897462	0.002174184	0.001107893	0.0009743878	0.0003281285	0.0003435207	0.000432048	0.0005573808	0.0006119266	0.0006321478	0.0006577938	0.0007022063	0.001865297	0.00181006	0.001837861	0.002040105
24.079	0	0.007753344	0.00628562	0.001154504	0.0004647231	0.001421856	0.002115424	0.0009312363	0.0005137799	0.001766488	0.002863975	0.002654546	0.002396179	0.0004601751	0.000485686	0.0006927995	0.0006097092	0.006346664	0.005382479	0.005095909	0.001949836	0.00208648	0.001867921	0.001922031	0.002071703
24.080	0	0.2263401	0.15923	0.9442094	0.6745804	0.1748305	0.1664399	0.1231462	0.07073928	1.318973	0.91514	0.4952083	0.3693737	0.05155154	0.0553688	0.05385652	0.04797513	0.2216727	0.2348312	0.141484	0.1963329	0.0391456	0.0652377	0.05128201	0.06383761
24.081	0	0.1980389	0.122569	0.1468278	0.1650169	0.9617286	1.573668	0.7848206	0.3901763	0.1989166	0.2219199	0.1531612	0.243173	0.3544252	0.2706971	0.4291326	0.5630001	0.5073822	0.2635483	0.4179316	0.3656626	1.522044	1.401001	1.500807	1.811
24.081	0	0.0006023749	0.0002946839	0.001933491	0.001351542	0.001559715	0.002200939	0.0009597048	0.0004980817	0.002809856	0.001914696	0.001110496	0.0009232401	0.000397435	0.0003521763	0.0005852274	0.0005441839	0.0008486601	0.0006759779	0.0006780889	0.0007248765	0.001965364	0.001767374	0.001801002	0.00206003
24.179	0	0.007019982	0.005415704	0.001098366	0.0006381336	0.001407946	0.002172116	0.0009600627	0.0005776143	0.002001968	0.002575309	0.002618808	0.001949993	0.0004349276	0.0003598805	0.0006927201	0.0006160156	0.005275742	0.004933757	0.004449556	0.001629199	0.001914947	0.001822259	0.001792136	0.002039116
24.180	0	0.2224601	0.1284604	0.8877867	0.6554228	0.1745862	0.1553932	0.09209821	0.07767268	1.281516	0.8535737	0.4809986	0.3564892	0.05058427	0.06034138	0.05708042	0.05768854	0.2352191	0.2529262	0.1650112	0.2349689	0.04345273	0.05955234	0.03932854	0.05652339
24.180	0	0.1705678	0.1295092	0.1553581	0.1616893	0.9847849	1.540095	0.7617029	0.4812653	0.2170845	0.2041005	0.1603854	0.2525875	0.3106302	0.2390001	0.4792168	0.5175367	0.4700526	0.2789792	0.4469462	0.3474869	1.45515	1.42548	1.506724	1.75149
24.181	0	0.000618951	0.0003311461	0.001870991	0.001317366	0.001590585	0.002193909	0.0008813028	0.0006025482	0.002772666	0.001869823	0.001054544	0.0009492626	0.0003057431	0.0002405613	0.0005443821	0.000491396	0.0008608025	0.0007026626	0.0008683505	0.0007104408	0.001888668	0.001739468	0.001810171	0.001941568
24.277	0	0.007944757	0.005934966	0.0009279862	0.0008524739	0.001408455	0.002201831	0.0007938723	0.0006219182	0.002441925	0.002594014	0.002672692	0.001744419	0.0004261158	0.0004323927	0.0008725034	0.0006031412	0.005744559	0.005299693	0.005188645	0.002096675	0.001890297	0.001972597	0.001844284	0.001851556
24.278	0	0.2290884	0.1551145	0.932374	0.723375	0.1910279	0.1495221	0.1009661	0.09851299	1.316178	0.8712386	0.5149324	0.3982396	0.06538125	0.06006167	0.04806163	0.05637849	0.2448858	0.264546	0.1795421	0.3011455	0.08190984	0.05946809	0.04823506	0.05679785
24.278	0	0.1432788	0.1681291	0.140295	0.1523936	1.003389	1.522782	0.6896587	0.5768961	0.2113826	0.1842922	0.1644847	0.2647704	0.3052654	0.2701147	0.5074747	0.4892235	0.4271463	0.3022031	0.4456225	0.3420089	1.373486	1.494157	1.575486	1.725241
24.278	0	0.0005654973	0.000512999	0.002057616	0.00139095	0.001473635	0.002074392	0.0009812221	0.0005463099	0.002721569	0.001944775	0.001210532	0.0009827643	0.0003666083	0.0004063824	0.0005835851	0.0005110835	0.0008447731	0.0007595744	0.0007665343	0.0008215808	0.00180733	0.001832222	0.001779418	0.001928267
24.379	0	0.008773537	0.006356023	0.0006482003	0.001141006	0.001510871	0.002159695	0.0008056596	0.0007165329	0.002895215	0.002660649	0.002723658	0.001277625	0.000371817	0.0004849024	0.0006814327	0.0005517534	0.006328635	0.00536562	0.005949965	0.003136444	0.001850379	0.002016719	0.001874965	0.001824984
24.380	0	0.2308296	0.1912046	0.9814785	0.7916736	0.1715378	0.1512406	0.08981456	0.1059943	1.336007	0.9219765	0.5412728	0.4386495	0.05606915	0.07065674	0.05641418	0.06125302	0.2400387	0.2676942	0.1848442	0.3644657	0.08145108	0.04926555	0.05660937	0.0637136
24.385	0	0.1376433	0.1654364	0.1635814	0.1289918	1.019436	1.539393	0.6361919	0.6290018	0.1895308	0.2032338	0.1820433	0.2749081	0.2959833	0.2739703	0.4818482	0.449362	0.3890019	0.2751688	0.4309543	0.3470183	1.293712	1.559118	1.649824	1.698316
24.387	0	0.0005562629	0.000553372	0.002167798	0.00160109	0.001471383	0.00212363	0.000865322	0.0007658694	0.002758033	0.002056214	0.001311924	0.001061645	0.0003574201	0.0004900465	0.000495374	0.0005160832	0.0007849748	0.0007867286	0.0008205254	0.001101527	0.001714369	0.001849341	0.001849734	0.00194456
24.478	0	0.008890824	0.006354775	0.0009198805	0.001382836	0.001545077	0.002017445	0.0007473031	0.0006825179	0.003301666	0.002532717	0.002777849	0.00112892	0.0004323565	0.0005105353	0.0005949141	0.0005992991	0.00677676	0.005259572	0.006851675	0.00420695	0.001726605	0.002082728	0.001977854	0.00195828
24.479	0	0.2343835	0.2109048	1.020199	0.8520663	0.1651798	0.1627391	0.09126815	0.1164838	1.346438	0.954279	0.5740856	0.4732117	0.04738972	0.06774998	0.05445361	0.07928877	0.2498247	0.2404289	0.1926227	0.370261	0.06602052	0.05996302	0.05695464	0.05651965
24.480	0	0.1309585	0.1194988	0.1521716	0.1650639	1.008277	1.549707	0.5522755	0.6374439	0.1697123	0.235396	0.2212331	0.2911656	0.2978404	0.2714175	0.4537637	0.3849396	0.3667878	0.255041	0.4538423	0.3508287	1.220788	1.581462	1.719267	1.683492
24.481	0	0.0006167032	0.0005507143	0.002202446	0.001665408	0.001545786	0.002089891	0.000725152	0.000742908	0.002895609	0.002112926	0.001211181	0.001075065	0.0003395866	0.0004162161	0.0003846953	0.0004074379	0.0007084908	0.0006561968	0.0008087369	0.000993494	0.00163073	0.001945622	0.001927029	0.00190137
24.579	0	0.008741229	0.006418096	0.001301376	0.00125204	0.001635883	0.002083293	0.0006777832	0.0006221326	0.00383947	0.002374481	0.002795615	0.0009595917	0.0004229186	0.0004525226	0.0006436585	0.00051243	0.007355262	0.005460405	0.007663114	0.005016065	0.001641333	0.00218862	0.002203404	0.001962371
24.579	0	0.2277373	0.2243599	1.080614	0.9032609	0.1615831	0.1668888	0.09666652	0.1104765	1.385513	0.987473	0.6016863	0.5017721	0.04033945	0.0767693	0.04288346	0.06377133	0.2647171	0.2130455	0.1788813	0.3569212	0.06577629	0.07081321	0.06829186	0.06141915
24.580	0	0.1393173	0.1072984	0.103218	0.1733266	1.031587	1.612306	0.4692688	0.6650553	0.1708653	0.2503007	0.2037819	0.2998709	0.2715615	0.275386	0.429438	0.3892236	0.3090047	0.2739541	0.5053539	0.3497144	1.184848	1.692842	1.877442	1.712615
24.581	0	0.0005273001	0.0005976275	0.0023283	0.001837275	0.001587573	0.00207904	0.000692402	0.0007424502	0.002939765	0.002107343	0.001334087	0.001114938	0.000300521	0.000387222	0.0004781463	0.000451563	0.0008543806	0.0007028183	0.0008137553	0.001054055	0.001557008	0.002052931	0.002086698	0.001965195
24.679	0	0.008668186	0.006444627	0.001808717	0.001042101	0.001742893	0.002233019	0.0006609557	0.0007143686	0.004520055	0.002375706	0.002909147	0.001119969	0.0004097219	0.0004479291	0.0006013712	0.0006680269	0.008278245	0.005847034	0.008519193	0.005555835	0.00166075	0.002309407	0.002362658	0.002008794
24.680	0	0.2274444	0.2414133	1.111125	0.9652038	0.1640389	0.1581948	0.08534936	0.1099571	1.466742	1.020692	0.5990591	0.5262337	0.0559662	0.07373519	0.04550457	0.07765365	0.2706798	0.1688323	0.1537034	0.3180428	0.05885101	0.07890003	0.07869561	0.07089341
24.680	0	0.1506032	0.1344795	0.1069773	0.1650768	1.046004	1.679167	0.4880124	0.6611859	0.1314985	0.2489985	0.1907961	0.3126408	0.2354387	0.2761943	0.3933536	0.4067482	0.2632093	0.2974458	0.5243829	0.3416528	1.164338	1.844649	2.097599	1.750085
24.681	0	0.0006658529	0.0005699489	0.002482031	0.002042202	0.001674879	0.002218964	0.0006742341	0.0008063942	0.003130366	0.002253723	0.001337681	0.001296127	0.0004062783	0.0004592856	0.0005487717	0.0005812949	0.0007723305	0.000633787	0.0007947962	0.000990999	0.001456583	0.002189177	0.002425647	0.002036651
24.779	0	0.00720022	0.005300956	0.002160208	0.0009061102	0.001748427	0.0023351	0.0007044408	0.0007023477	0.004894258	0.002766272	0.002641527	0.001416198	0.0003252934	0.0004641444	0.0005416573	0.0005335268	0.007584909	0.005294329	0.007728399	0.005123233	0.001632748	0.002348741	0.002562134	0.002121281
24.780	0	0.2230917	0.2931205	1.093974	0.9655678	0.1676355	0.1606529	0.08019981	0.1082484	1.461746	1.018179	0.6084431	0.5113514	0.06713732	0.0840472	0.04226415	0.07891698	0.27521	0.1427314	0.141395	0.2733253	0.07374806	0.05917724	0.0764383	0.07548695
24.780	0	0.1423891	0.1349626	0.1228147	0.1397226	1.0588	1.704371	0.518864	0.6257756	0.1156907	0.2332931	0.2077631	0.3254053	0.207312	0.2666202	0.3566682	0.4556048	0.2472326	0.3362636	0.5021656	0.34917	1.146966	1.977881	2.227277	1.769659
24.781	0	0.0006281013	0.0006126588	0.002450874	0.001954033	0.001687328	0.002287044	0.0007093219	0.0007754657	0.003178757	0.002304187	0.001399251	0.001241141	0.0003575165	0.0003718169	0.0004474172	0.000491668	0.0008271895	0.0005785854	0.0007662637	0.0008515048	0.00136431	0.00230025	0.002470112	0.002066935
24.879	0	0.005214281	0.003423191	0.002326948	0.0008784772	0.00166672	0.002207533	0.0007472812	0.0007872407	0.004570289	0.003161414	0.001799664	0.001583298	0.0003969819	0.0002970299	0.0004119537	0.0005975242	0.005821496	0.004016323	0.005890072	0.004075042	0.001504072	0.002368491	0.002359128	0.002073019
24.880	0	0.1965783	0.3252387	1.034496	0.9069072	0.171745	0.1404918	0.08081296	0.110505	1.375918	0.9575099	0.5815316	0.4965168	0.08249813	0.07311497	0.04115502	0.06226308	0.2648791	0.1538841	0.1581808	0.2209435	0.06754004	0.08984298	0.09518849	0.07253703
24.880	0	0.1244785	0.1208506	0.1017502	0.1373292	1.077967	1.67536	0.5544976	0.528645	0.1167776	0.2400487	0.2100595	0.3282468	0.2035674	0.2645528	0.3181296	0.5122558	0.2722646	0.3687804	0.4693238	0.3569939	1.149144	2.039758	2.242429	1.757011
24.881	0	0.0004835611	0.0007588579	0.002277967	0.001797567	0.001691041	0.002203029	0.000777192	0.000757163	0.00290045	0.002167741	0.001307663	0.001288972	0.0003295474	0.0003721536	0.0004074004	0.0005963634	0.0008252259	0.0006642875	0.0007078473	0.000701166	0.001476344	0.002356856	0.002390868	0.002074475
24.979	0	0.004421487	0.002454386	0.002508621	0.001132518	0.001785619	0.002048528	0.0007047136	0.0006552596	0.004339414	0.003436111	0.0009280718	0.001658962	0.000455394	0.000499413	0.0002903108	0.0006139691	0.004744646	0.00307653	0.004987181	0.003119936	0.001562285	0.002420065	0.002507436	0.002050493
24.980	0	0.1850628	0.3354317	0.98681	0.8420131	0.1650406	0.1488141	0.07522875	0.1221675	1.322412	0.9388553	0.554659	0.4771222	0.09456805	0.05797372	0.04970001	0.05996431	0.2468513	0.1748769	0.1568557	0.2076143	0.06843526	0.09249062	0.07493064	0.08054074
24.980	0	0.1252894	0.1192397	0.0915706	0.1421021	1.092602	1.62479	0.6115545	0.4328352	0.1172516	0.2546008	0.2272469	0.3246998	0.209103	0.298187	0.2974541	0.5263082	0.2860437	0.3821799	0.4551246	0.3265279	1.154822	2.0732	2.241786	1.727747
24.981	0	0.0004586216	0.0007091441	0.002160861	0.001619875	0.001703133	0.002132852	0.0007485156	0.0006629088	0.002944456	0.002143282	0.001293939	0.001366549	0.0005115829	0.0003719674	0.0003793412	0.0006091116	0.0008144923	0.0005684392	0.0006574213	0.0005684394	0.001435691	0.002356852	0.002397744	0.001998049
25.079	0	0.005193272	0.002848445	0.00283914	0.001414884	0.001787457	0.002053715	0.0008033092	0.0005542925	0.004496255	0.003768901	0.001008661	0.001604567	0.0003393028	0.0004990279	0.0003794388	0.0005279441	0.004971583	0.003027873	0.004774281	0.002695798	0.001625422	0.002395936	0.00251581	0.002044196
25.080	0	0.1850116	0.3513429	0.9911939	0.8634354	0.1605011	0.1551195	0.091417	0.1118372	1.354664	0.9520328	0.5494319	0.4436576	0.06313807	0.05893157	0.0440348	0.05168555	0.246952	0.1770411	0.1520192	0.2038644	0.0600167	0.09708199	0.07896387	0.08527968
25.080	0	0.1220831	0.1388019	0.05244626	0.1803766	1.119561	1.598693	0.6470202	0.3478423	0.1394959	0.2465112	0.2307369	0.2940337	0.2372647	0.3403183	0.2947783	0.5254294	0.2881569	0.3889848	0.4385499	0.2962207	1.196908	2.091415	2.268015	1.755751
25.081	0	0.0004894056	0.0008315243	0.00211431	0.001713323	0.001701849	0.002028012	0.0008062171	0.0005824421	0.002997103	0.00215302	0.001303453	0.001174401	0.0003440796	0.0003819844	0.0003995868	0.0005301428	0.0008402193	0.0005613008	0.0006738369	0.0006808605	0.001557945	0.002402452	0.002532577	0.002113968
25.179	0	0.005907627	0.003678437	0.003010156	0.001692237	0.001781171	0.001997624	0.0008381681	0.0004648799	0.004649879	0.003862026	0.001257355	0.001708725	0.0003967053	0.0004555391	0.0003913197	0.0004665915	0.005202461	0.003262565	0.004598355	0.002191065	0.001657987	0.002478946	0.002366906	0.00203168
25.179	0	0.1978552	0.3579575	0.9702336	0.8411877	0.1542351	0.1461692	0.09869121	0.07980663	1.345262	0.9289438	0.5472213	0.4099382	0.07016508	0.04036845	0.04247689	0.04718629	0.223124	0.1881293	0.1590712	0.1902497	0.06319164	0.07528981	0.07072664	0.07138097
25.180	0	0.1187085	0.1567837	0.05475774	0.1982174	1.13057	1.532315	0.6479202	0.2464515	0.1650288	0.2384533	0.2039393	0.2550501	0.255445	0.3590066	0.2840547	0.456684	0.2909952	0.3999134	0.4172289	0.3108181	1.250545	2.100035	2.222974	1.770125
25.181	0	0.0006279368	0.0007884769	0.002076055	0.001599387	0.00162725	0.001992113	0.0008863624	0.0004506239	0.003027792	0.002099615	0.001331483	0.001173979	0.0003086292	0.0003263824	0.0003572004	0.0004723069	0.0008421434	0.0005880586	0.0006647165	0.0006720131	0.001532392	0.002385373	0.00239777	0.002137435
25.279	0	0.005803626	0.003998305	0.003036387	0.001862502	0.001698587	0.0020332	0.0007773635	0.0003277504	0.004417389	0.003442754	0.001575344	0.001872747	0.0004518187	0.0004382709	0.0003984143	0.0004183695	0.004738811	0.003971739	0.004271904	0.001747232	0.001619267	0.002544048	0.002360784	0.002000238
25.279	0	0.2177164	0.3436192	0.9222057	0.8161111	0.1697915	0.1451629	0.1035707	0.08164599	1.277884	0.9007259	0.5424555	0.4050173	0.07358818	0.06211935	0.0379515	0.03295923	0.1863539	0.2205878	0.2017538	0.159997	0.04975682	0.07855268	0.09874641	0.06636338
25.280	0	0.09106828	0.1562325	0.08684837	0.1700484	1.117865	1.502094	0.6518494	0.1882438	0.1527905	0.2455805	0.1834	0.2134112	0.2694625	0.3686197	0.2934154	0.4173093	0.3109969	0.4199759	0.4037806	0.3045626	1.30253	2.176744	2.186669	1.786916
25.281	0	0.0005776622	0.0007596569	0.001885713	0.001684057	0.001635081	0.001997834	0.0008352303	0.0004071177	0.002806833	0.002133555	0.001293915	0.001142308	0.0004660675	0.000354541	0.0002986525	0.0004199012	0.0008054913	0.0006443891	0.0007282526	0.0007380529	0.00152355	0.002452508	0.002487726	0.002117114
25.379	0	0.005688199	0.00427853	0.003180188	0.001592472	0.001688077	0.00197109	0.0007853957	0.0003794023	0.004265164	0.003209356	0.001982159	0.00211579	0.0003709754	0.0004840245	0.0005683121	0.0004809677	0.004399494	0.004737975	0.004168682	0.001835703	0.001575268	0.002537461	0.002373695	0.001996775
25.380	0	0.2128816	0.3262111	0.8523071	0.7670154	0.1573952	0.1500206	0.1006465	0.07094326	1.201845	0.8716829	0.5365011	0.4224502	0.05516838	0.06018969	0.05900864	0.02407731	0.1791424	0.2213682	0.2168948	0.1471662	0.0461172	0.07550458	0.1015534	0.06979548
25.380	0	0.09321676	0.1433167	0.1109163	0.1414068	1.097251	1.490417	0.6773526	0.238112	0.1703947	0.2284227	0.1928442	0.165109	0.2861619	0.3385878	0.288428	0.360973	0.324986	0.4427692	0.3779924	0.3092002	1.338853	2.237076	2.133446	1.771103
25.381	0	0.0006553451	0.0007584852	0.001878997	0.001405494	0.001598456	0.001972914	0.000918829	0.0004226821	0.002615461	0.002006103	0.001286807	0.001071522	0.0003605693	0.0004058243	0.0003420014	0.0003396255	0.0006846374	0.0006819565	0.0006312987	0.0007493537	0.001503244	0.002453971	0.002291005	0.002075586
25.479	0	0.006165683	0.005026563	0.003536291	0.00122958	0.001734882	0.002060271	0.0007057278	0.0005141565	0.004355639	0.003224481	0.002311727	0.002553683	0.0003854443	0.0005215724	0.0007002606	0.0004803291	0.004751117	0.005903242	0.004735219	0.002123454	0.001636614	0.002701218	0.002443981	0.001993577
25.480	0	0.2554688	0.2876332	0.8165145	0.7584648	0.156702	0.1389344	0.1000865	0.08224786	1.173235	0.8445799	0.5518787	0.4663693	0.05048273	0.05560536	0.06706868	0.04166193	0.1636374	0.2291159	0.2180727	0.1578207	0.04083949	0.0746843	0.09302053	0.0599584
25.480	0	0.1045482	0.119312	0.1099275	0.1359937	1.088201	1.546183	0.6794461	0.3742276	0.1702717	0.2343702	0.1696171	0.1613003	0.2974037	0.302532	0.2876268	0.3368135	0.3409297	0.4527634	0.3783007	0.3277735	1.40881	2.333219	2.163429	1.826807
25.481	0	0.0006196588	0.0006777806	0.001690026	0.001375491	0.001674701	0.002017305	0.0008440971	0.0005716575	0.002676678	0.002015667	0.001231504	0.001089669	0.000450937	0.000335223	0.0003694921	0.0003441231	0.0006609019	0.0008155027	0.0007508193	0.0006990105	0.001633268	0.002592388	0.002349613	0.002068954
25.578	0	0.006101046	0.005126948	0.003769875	0.0008449945	0.00171923	0.001982862	0.0007782858	0.000541106	0.004305813	0.003231446	0.002407838	0.00278848	0.000383691	0.0004963039	0.0005563815	0.0004296666	0.004942581	0.006139601	0.005024172	0.002131713	0.00176001	0.002703137	0.002350789	0.001954511
25.579	0	0.3078281	0.2558219	0.7923184	0.7347771	0.1590209	0.1346401	0.09384003	0.08547631	1.182948	0.8192642	0.5582954	0.4913332	0.03292916	0.06113312	0.07676627	0.04281993	0.1550935	0.2422265	0.1823361	0.1669773	0.04400962	0.07317585	0.08108479	0.05924999
25.580	0	0.109897	0.0703735	0.1017961	0.1510591	1.067562	1.590453	0.6494651	0.4376833	0.1629748	0.2704614	0.174422	0.1608583	0.2825083	0.278877	0.2912855	0.3065319	0.3399333	0.4309696	0.3667055	0.3448131	1.453155	2.327971	2.114512	1.836806
25.581	0	0.0006759465	0.0005837242	0.001559881	0.001389626	0.001599054	0.002007172	0.0007766302	0.0005392846	0.002667398	0.001975455	0.001298657	0.001156829	0.0003683311	0.0003326024	0.0002748121	0.0003161545	0.0005830318	0.0008127742	0.0006286855	0.0007144203	0.001652111	0.002680397	0.002335668	0.002014945
25.679	0	0.005114586	0.004283254	0.003593863	0.0009452393	0.001594705	0.001872542	0.0008559174	0.0006117925	0.00404272	0.002960905	0.002098745	0.002647815	0.0004042155	0.0004787669	0.0005651627	0.0003945809	0.004330241	0.005023734	0.00454259	0.002123259	0.001753737	0.002692585	0.00233019	0.001936803
25.680	0	0.3708012	0.2087846	0.7543958	0.6845224	0.1601448	0.1204926	0.08735718	0.09688563	1.157626	0.766869	0.55414	0.507449	0.06890612	0.06778639	0.07063765	0.04434096	0.1616401	0.2579	0.1558267	0.155031	0.04456986	0.08968668	0.07889199	0.05081291
25.680	0	0.1397841	0.07571197	0.09003574	0.1508174	1.047319	1.604732	0.6196146	0.4681255	0.1377539	0.271929	0.1869901	0.159524	0.2625328	0.2762417	0.3265364	0.2547491	0.3212185	0.3976407	0.3425138	0.3410812	1.467049	2.267826	2.062852	1.777751
25.681	0	0.0007917974	0.0004351899	0.001484242	0.001300181	0.001489954	0.00205158	0.0007960981	0.0005589498	0.002428119	0.001848716	0.001271395	0.001059814	0.0003207828	0.0003558449	0.0003195812	0.0002680851	0.0004988934	0.0008987875	0.0005790319	0.0006919617	0.001650798	0.002587479	0.002187483	0.001979062
25.779	0	0.004636981	0.003803308	0.003298666	0.001367576	0.001490159	0.001868705	0.000689742	0.0005958471	0.003876291	0.002843676	0.001783652	0.002277488	0.0002756151	0.000545576	0.0005358275	0.0004318635	0.004038753	0.004059821	0.004195584	0.002162555	0.001737504	0.002509712	0.002200305	0.001818798
25.780	0	0.4183995	0.2021516	0.767881	0.7119078	0.1527871	0.1016709	0.0845413	0.08914142	1.170054	0.7523271	0.5579737	0.5116241	0.05640373	0.0784733	0.07171172	0.04661543	0.2013002	0.2654811	0.1638861	0.1737849	0.05726953	0.09548448	0.07458098	0.04324904
25.780	0	0.1643583	0.1230945	0.1037262	0.1260933	1.053067	1.583252	0.6344896	0.4721298	0.1744033	0.2727744	0.1735723	0.1376454	0.2495911	0.2858087	0.3389476	0.2255802	0.3011451	0.3682858	0.3267532	0.3248857	1.419523	2.179744	1.926829	1.673835
25.781	0	0.000844084	0.0003881997	0.001542018	0.001373397	0.001446578	0.001899871	0.0007900903	0.0006054178	0.002544083	0.001776046	0.001331485	0.001092705	0.0003258923	0.0003811748	0.0004702791	0.0003171045	0.0006156442	0.000885276	0.0005126368	0.0006809089	0.001635841	0.002402875	0.002163897	0.001896609
25.879	0	0.005763373	0.004843854	0.003410295	0.002162031	0.00151914	0.002002266	0.0007931253	0.000678172	0.004215185	0.002819804	0.001677589	0.002234859	0.0002755109	0.0004689325	0.0003886947	0.0003331105	0.005087886	0.004097639	0.004772779	0.002866649	0.001776338	0.002513213	0.002208852	0.00183266
25.880	0	0.4679754	0.2430293	0.8669714	0.8487643	0.161403	0.1150308	0.08342674	0.09085459	1.257796	0.8090505	0.5986043	0.489609	0.07321401	0.08309126	0.06304321	0.04135734	0.26361	0.2459431	0.1710754	0.2068477	0.06752865	0.08685583	0.06313864	0.04033343
25.880	0	0.1570114	0.122721	0.1026072	0.1164535	1.042156	1.590144	0.6757583	0.5079116	0.1932381	0.2848007	0.1778207	0.1483077	0.2397011	0.3173174	0.3346689	0.2293213	0.2936918	0.3777894	0.3280212	0.3223971	1.470676	2.172997	1.890678	1.674639
25.881	0	0.0008645825	0.0004433099	0.001783565	0.001705558	0.001452308	0.001971948	0.0008255818	0.0006719536	0.002747469	0.001855508	0.001319805	0.001048915	0.0003068267	0.0003498482	0.0004154908	0.0003033355	0.0007567885	0.0009272245	0.0006234627	0.0007998596	0.00168757	0.002558975	0.002148158	0.001880856
25.979	0	0.006491622	0.005312816	0.003092332	0.002656667	0.001607739	0.001967732	0.0009035889	0.0007709942	0.004262652	0.002321393	0.001394806	0.002207894	0.0002846061	0.0005030804	0.0003588753	0.0003710043	0.005857545	0.004095857	0.005330403	0.003558659	0.001890009	0.002422454	0.002071257	0.001798116
25.980	0	0.4990018	0.2889057	0.9311762	0.921623	0.1693628	0.1240358	0.07935906	0.1032575	1.292671	0.8460307	0.6098795	0.4803375	0.0578841	0.05920172	0.07435586	0.04250797	0.281549	0.2272354	0.1874333	0.2187687	0.07844598	0.0787888	0.0612778	0.03199718
25.980	0	0.1743378	0.1264267	0.1073207	0.1191822	1.05005	1.548895	0.7220771	0.4901583	0.2241348	0.290754	0.1754382	0.114853	0.2523796	0.34542	0.3213368	0.228803	0.2992171	0.3703838	0.3451549	0.3278519	1.518887	2.128182	1.826786	1.675759
25.981	0	0.0009376284	0.0005208822	0.002022198	0.001954304	0.001498048	0.00199886	0.0008989794	0.0006764603	0.002803772	0.001998681	0.001424119	0.001047197	0.0003205191	0.000352593	0.0003064027	0.0003116035	0.0007352657	0.0008072083	0.0005938863	0.0007363428	0.001766919	0.002438591	0.002132786	0.001905121
26.079	0	0.005987436	0.004739571	0.002030945	0.003056203	0.001466914	0.001827415	0.0009445739	0.0006284707	0.003819514	0.001678391	0.001059941	0.002299901	0.0003777834	0.0003907591	0.0002399467	0.0004779082	0.005706928	0.003582684	0.005033333	0.003774623	0.001821393	0.002233363	0.002034764	0.001756306
26.080	0	0.4857137	0.2779097	0.899936	0.9135094	0.1615076	0.1118571	0.07534015	0.09928355	1.256731	0.8230436	0.5950225	0.4418153	0.07468676	0.06472444	0.05292739	0.04695826	0.2717014	0.2072809	0.2126657	0.2184807	0.08659285	0.09802757	0.06416461	0.02963777
26.080	0	0.1804957	0.1020509	0.1256169	0.09790365	1.056362	1.499989	0.7598919	0.4149989	0.254326	0.2905374	0.1712061	0.09253075	0.2777203	0.3184671	0.2656104	0.2532066	0.2946042	0.3811744	0.3459425	0.3338945	1.514036	2.028617	1.725821	1.615514
26.081	0	0.0009252478	0.0005261216	0.001966775	0.001943183	0.001465883	0.001919638	0.0009335168	0.0006632365	0.002857736	0.001880889	0.00134655	0.0009839145	0.000378517	0.0003696347	0.0003499322	0.0003476511	0.0007934571	0.0008411989	0.0006213911	0.0006578758	0.001738688	0.002419077	0.001960512	0.001767331
26.179	0	0.007195554	0.00542455	0.001005442	0.003573418	0.001465628	0.001634436	0.0009413455	0.0005311212	0.00381877	0.001354286	0.00114613	0.002616386	0.0003803102	0.0003900172	0.0003605809	0.0004993834	0.006777681	0.003538068	0.006183268	0.004502662	0.001840797	0.002211327	0.002001569	0.001774098
26.180	0	0.4503378	0.2349344	0.993891	1.007636	0.1838862	0.124963	0.09546014	0.1000212	1.346565	0.9302831	0.6102099	0.397169	0.05456664	0.07424295	0.07043454	0.04559527	0.2520249	0.1842079	0.2015156	0.2053117	0.05764422	0.06609674	0.07899323	0.04092842
26.180	0	0.1924325	0.07608847	0.1218075	0.1059962	1.047058	1.45589	0.7862334	0.3503028	0.2631545	0.2804623	0.2082776	0.09370009	0.2909688	0.2567031	0.2882179	0.2641768	0.258458	0.3474791	0.3146191	0.3418269	1.498082	1.890858	1.60629	1.572273
26.181	0	0.0008463259	0.0005589774	0.002141087	0.002066171	0.001425161	0.001784075	0.0008852106	0.0005609893	0.003003466	0.001908105	0.001345828	0.001002631	0.0003734019	0.0002342913	0.0003805824	0.0003128961	0.0007922751	0.0006532081	0.0005925541	0.0006576438	0.00166224	0.002077844	0.001860768	0.001720396
26.279	0	0.008448744	0.006205498	0.0005909212	0.003632083	0.001472377	0.001894747	0.000960598	0.000591441	0.003588574	0.001679401	0.001290465	0.002673657	0.0004509902	0.0003856964	0.0004489585	0.0005687435	0.00757747	0.003434246	0.007354071	0.005169385	0.00191188	0.002301419	0.001980772	0.001866044
26.279	0	0.3679609	0.172886	1.058174	1.095047	0.1831714	0.1306605	0.09995853	0.09735407	1.395024	0.9889797	0.6114686	0.3867483	0.05504426	0.08584703	0.08158085	0.0562282	0.2174078	0.1747559	0.1901165	0.1947825	0.05299848	0.06052114	0.09952781	0.0468155
26.280	0	0.1631583	0.08301832	0.09062803	0.142466	1.046469	1.583833	0.8835643	0.332255	0.2472486	0.290024	0.2218521	0.1261757	0.3508337	0.2663645	0.3258105	0.2910027	0.2888012	0.3508574	0.3143523	0.3395481	1.668405	1.958643	1.613648	1.745774
26.281	0	0.0006829839	0.0004528234	0.002252653	0.002130655	0.001504748	0.001993039	0.001060733	0.0005402373	0.003045861	0.002152347	0.001439694	0.0009543723	0.00042746	0.0003285008	0.0004491952	0.0004259622	0.0007646891	0.0006166566	0.0005878772	0.0006583434	0.001800231	0.002210746	0.001900821	0.001896173
26.379	0	0.009090371	0.006857049	0.000962301	0.003724036	0.001482166	0.001951694	0.000962281	0.0005362458	0.002950766	0.002202156	0.001659725	0.002845691	0.0004992647	0.0003896043	0.0005188495	0.000476368	0.007504382	0.002997012	0.008033816	0.00533394	0.00198284	0.002244503	0.002046548	0.001956599
26.379	0	0.3041872	0.1335091	1.085007	1.129897	0.1879287	0.1233918	0.1209253	0.09344913	1.417162	1.00492	0.6175257	0.376503	0.06372103	0.08033146	0.07125694	0.0615286	0.1662895	0.1601958	0.1591222	0.1915479	0.0425191	0.06179608	0.1235837	0.04821482
26.380	0	0.1638645	0.09168	0.1012623	0.1195582	1.0176	1.597436	0.9016888	0.2828485	0.24376	0.2558773	0.2191353	0.1255985	0.3487133	0.2761049	0.3341474	0.2873667	0.2733438	0.3340858	0.3039293	0.3381026	1.699654	1.900432	1.560688	1.741909
26.381	0	0.0006814415	0.0003697342	0.002331793	0.002301726	0.001565996	0.001949028	0.001177883	0.0005236522	0.003156438	0.002140318	0.001441751	0.0009522778	0.0004028047	0.0003135119	0.0004248434	0.0003688867	0.0006493536	0.0005533539	0.0005446348	0.000612768	0.001854213	0.002137687	0.001961946	0.001901334
26.479	0	0.008408979	0.006590396	0.001106792	0.003610732	0.001444488	0.002117686	0.001099208	0.0005728379	0.002314156	0.003190821	0.002087029	0.002595754	0.0003934205	0.0003551347	0.0005513024	0.0005994466	0.006125849	0.002445007	0.007202036	0.004888602	0.002047706	0.00218866	0.002073538	0.001901871
26.479	0	0.261548	0.1207289	1.093666	1.124846	0.1889765	0.1245942	0.1180274	0.07774464	1.399027	1.007621	0.5895165	0.3594959	0.07339954	0.0471029	0.06390874	0.06438441	0.1323689	0.1501127	0.1236531	0.1886607	0.04329954	0.0511436	0.1276575	0.03527797
26.480	0	0.1542315	0.0884317	0.1066579	0.08820143	1.022986	1.634167	0.9479766	0.305555	0.235391	0.2141107	0.2489737	0.1283915	0.3464018	0.2667843	0.3587321	0.2735197	0.2915306	0.3337398	0.2996322	0.3201009	1.738448	1.901771	1.571785	1.752844
26.481	0	0.0006441326	0.0003560853	0.002377042	0.002272735	0.001536525	0.002023795	0.001214935	0.0005826247	0.003110244	0.002223918	0.001466308	0.0009937713	0.0004097478	0.0003340996	0.0003859305	0.000545842	0.0005595461	0.0005984415	0.0005460052	0.0006017351	0.001941464	0.002168603	0.002041377	0.00193409
26.579	0	0.006812	0.005884438	0.0009352815	0.003626946	0.00141991	0.002437199	0.001054363	0.0006020103	0.001838619	0.004030622	0.001927774	0.002284718	0.0005880927	0.0005395752	0.0005170123	0.000515212	0.00479207	0.00272412	0.005849711	0.004106594	0.002215865	0.002326985	0.002308012	0.002075125
26.580	0	0.2437261	0.1377437	1.073923	1.071207	0.1901387	0.1238293	0.11181	0.07339648	1.36342	0.9856403	0.5719256	0.3271147	0.08100954	0.06081526	0.04750134	0.06091765	0.1225033	0.1708989	0.1248612	0.1944179	0.06722767	0.06274016	0.1506111	0.06067349
26.580	0	0.1310045	0.09415911	0.09227553	0.08468894	1.036319	1.846432	1.032962	0.3889402	0.1961425	0.2053151	0.2672016	0.1418122	0.341323	0.2407117	0.4113532	0.3039981	0.3022943	0.341833	0.333662	0.3368609	1.85008	2.007934	1.785097	1.959537
26.581	0	0.0007152724	0.0004199628	0.002273046	0.002216315	0.001685618	0.002345947	0.001238788	0.0005647982	0.003020436	0.002231157	0.001455396	0.0007527834	0.0004095354	0.0003377313	0.0003939818	0.0004399693	0.0005167326	0.0007044472	0.0005754489	0.0006726445	0.002044905	0.002298217	0.002297591	0.002077758
26.679	0	0.007340992	0.006603188	0.001598168	0.004002405	0.00157179	0.002527066	0.001087086	0.0006783395	0.001671691	0.004642389	0.002131869	0.002246058	0.0005309436	0.0005127728	0.0005816164	0.0004402835	0.005109014	0.004301541	0.005854989	0.004478463	0.002267397	0.002320074	0.002532576	0.002277937
26.680	0	0.2487048	0.1278535	1.046137	1.035639	0.1915973	0.1305456	0.1123044	0.06686964	1.352289	0.9775817	0.5894012	0.3056889	0.07768431	0.07656278	0.05142699	0.05958725	0.186969	0.1762414	0.1404525	0.1915672	0.07520528	0.07594624	0.1394391	0.044119
26.680	0	0.1193852	0.1072067	0.09436397	0.08396098	1.043323	1.912272	1.062513	0.4795498	0.1823005	0.2078705	0.2618872	0.1609161	0.3532653	0.2369601	0.4270722	0.3642262	0.3070603	0.3723682	0.360112	0.3385487	1.818465	1.991331	1.948992	2.029476
26.681	0	0.0006902099	0.0003292076	0.002207917	0.002103656	0.001662023	0.002450521	0.0012074	0.0006412701	0.002974263	0.002205492	0.001351177	0.0007936095	0.0005549968	0.0002479279	0.000483107	0.0004383951	0.0006803592	0.0007155449	0.000542299	0.0007227085	0.002199059	0.002301232	0.002377372	0.002240215
26.779	0	0.008168115	0.007655404	0.002983766	0.004656813	0.001554779	0.00269595	0.001185728	0.0008193122	0.001838011	0.005308805	0.002708561	0.002766187	0.000507059	0.0005181439	0.000561823	0.0004452824	0.005944333	0.005977018	0.006509255	0.004799463	0.002282411	0.002523409	0.002673659	0.002316229
26.780	0	0.2238047	0.1201587	1.015264	1.025991	0.1924086	0.1397561	0.1110828	0.07779538	1.406465	0.9953382	0.6079924	0.3251379	0.08006736	0.07906371	0.04402911	0.0651306	0.236164	0.1671918	0.1419031	0.1929855	0.08162394	0.06549213	0.1330863	0.04428054
26.780	0	0.1000007	0.07733128	0.09594585	0.08838577	1.067643	1.946793	1.112302	0.4807674	0.1891426	0.2137747	0.214395	0.1719623	0.3741946	0.2524277	0.4018602	0.4315139	0.3027692	0.3713541	0.3762766	0.3737932	1.756559	1.990045	2.076226	2.071085
26.781	0	0.0006689869	0.0003002565	0.002181151	0.002212842	0.001733811	0.002550726	0.001296532	0.0006924702	0.003008612	0.002237033	0.001440063	0.000831379	0.0004620461	0.0003015087	0.0004631485	0.000439337	0.0007452251	0.0006574137	0.0005883256	0.0006758252	0.002159952	0.002283275	0.002537767	0.002425981
26.879	0	0.006428047	0.006396668	0.003399353	0.004390821	0.001613017	0.002790264	0.001257954	0.000764837	0.002360462	0.005161528	0.002658052	0.003009786	0.0005669675	0.0005004138	0.0006394373	0.0006812801	0.00518196	0.0054624	0.005390005	0.004244364	0.00223286	0.00238879	0.002671759	0.002312898
26.879	0	0.2230942	0.146871	0.913119	0.9521599	0.1822646	0.1242035	0.1057431	0.07030544	1.354693	0.9258492	0.6177115	0.3648745	0.08042149	0.06127731	0.04542815	0.06260473	0.2668583	0.1667874	0.1308226	0.1558702	0.09620596	0.05047212	0.1197214	0.04021557
26.880	0	0.07513205	0.0576007	0.08593162	0.0620063	1.094286	2.039642	1.182266	0.4469389	0.1994428	0.243612	0.2027885	0.1918498	0.3939886	0.2912844	0.3767581	0.4726196	0.3020317	0.3487378	0.3987473	0.417077	1.681218	1.956576	2.172271	2.128916
26.881	0	0.0005772248	0.0003221522	0.001992872	0.002085958	0.001769427	0.00264575	0.001347799	0.0006872118	0.002953137	0.002028125	0.001365214	0.0008240864	0.000447838	0.0003152242	0.0004830424	0.00046972	0.0007708392	0.0006493761	0.0006743768	0.0006979654	0.002164753	0.00225139	0.002695858	0.002401661
26.979	0	0.00545509	0.005505051	0.003551072	0.004209669	0.00160325	0.00276036	0.001270979	0.000689975	0.002892251	0.004938132	0.00256972	0.003355246	0.0005187318	0.0005115571	0.0006146096	0.0006990658	0.004709503	0.005122697	0.004848477	0.003854212	0.002065643	0.002204513	0.002676459	0.002367942
26.979	0	0.2414859	0.1571527	0.8372933	0.913673	0.1569049	0.1138184	0.1247184	0.07182079	1.332833	0.885637	0.6406224	0.4082903	0.07230091	0.05433597	0.05419835	0.04831783	0.2870206	0.1808262	0.1303239	0.1309029	0.09362872	0.04124755	0.09285298	0.03340662
26.980	0	0.07893997	0.07265777	0.09987248	0.06698898	1.1411	2.072548	1.201324	0.3502878	0.2259684	0.2730803	0.2204165	0.194747	0.377507	0.3178744	0.359317	0.4803603	0.3380517	0.3294134	0.4126197	0.4274384	1.661651	1.851293	2.209324	2.099952
26.981	0	0.0005916799	0.0003266101	0.00180435	0.001863267	0.001714687	0.002621199	0.00132658	0.0005296429	0.002810074	0.001967387	0.00140716	0.000887774	0.0004201959	0.0002836499	0.0004695366	0.000599518	0.0007672796	0.0007341483	0.0006240818	0.0006593241	0.002043464	0.002165486	0.002584485	0.002307639
27.079	0	0.00516456	0.00521537	0.00363205	0.004099842	0.001637134	0.002759854	0.001192035	0.000481537	0.003289676	0.00465084	0.002544713	0.003407125	0.0005060785	0.0005597142	0.0006203205	0.0007071757	0.004415242	0.005098909	0.004663502	0.00356456	0.002038808	0.002014212	0.00264812	0.002282156
27.079	0	0.2561143	0.1657821	0.799985	0.8996236	0.177591	0.1122068	0.1167607	0.08385942	1.351219	0.8927685	0.6457476	0.4257387	0.05974711	0.06118523	0.06024202	0.0412113	0.3178847	0.2215823	0.1399059	0.1144911	0.07979559	0.04075918	0.08319746	0.02762456
27.080	0	0.06263645	0.06685376	0.100577	0.1087152	1.190769	2.116537	1.122952	0.2368878	0.2688088	0.2845884	0.2586912	0.2076509	0.3717005	0.3378495	0.3877048	0.4505801	0.3681766	0.3301359	0.3872023	0.3955718	1.590689	1.743744	2.175927	1.988664
27.081	0	0.0005519246	0.0003645209	0.001664756	0.001899683	0.001714253	0.002637801	0.001268757	0.0004391974	0.002808493	0.001930642	0.001365259	0.000955603	0.0004453959	0.0003801519	0.0003584263	0.0004986675	0.0008286069	0.0007791582	0.0006097568	0.0006361841	0.001963389	0.001919903	0.002512767	0.002155689
27.179	0	0.005676685	0.005540429	0.00371408	0.004033446	0.001807134	0.002915118	0.001255478	0.0004766408	0.003743876	0.004406739	0.002435397	0.003386726	0.0004997853	0.0005029475	0.00056754	0.0005948079	0.004529541	0.00502434	0.00455038	0.00343849	0.002025336	0.001971045	0.002655822	0.002220542
27.180	0	0.2709606	0.1876082	0.8335215	0.9693676	0.1841834	0.1238725	0.1160256	0.08101184	1.381697	0.9568049	0.6407831	0.4365984	0.05684311	0.08469559	0.06038256	0.05440139	0.3455076	0.2527995	0.1347034	0.1292315	0.06673473	0.03647009	0.09961499	0.01912661
27.180	0	0.06589237	0.09134506	0.09415329	0.09668948	1.246896	2.161321	1.084984	0.1417244	0.2671996	0.2922548	0.3001626	0.2269758	0.3736312	0.363127	0.4056997	0.4305652	0.3829748	0.3232512	0.3660853	0.3642117	1.562239	1.715244	2.204431	1.943222
27.181	0	0.0006633105	0.0003270795	0.001671643	0.001960698	0.001885907	0.00267266	0.001295658	0.0002866219	0.002968924	0.002021602	0.001437551	0.0009949308	0.0004024879	0.0004355842	0.0003736076	0.0004499473	0.0008605907	0.0007938872	0.0006319451	0.0006866137	0.001844222	0.001894683	0.002574238	0.002249429
27.279	0	0.004917934	0.004681281	0.00313333	0.003381606	0.001766451	0.002965954	0.001330681	0.00047142	0.003755052	0.003696185	0.001833918	0.002855986	0.000479967	0.0004649093	0.0006128209	0.0004934276	0.00389415	0.003708991	0.003513936	0.003021228	0.001864165	0.002045081	0.002703336	0.002165488
27.280	0	0.2919296	0.1931173	0.8109929	0.9700784	0.1813281	0.1258568	0.1180274	0.09024382	1.353135	0.9267959	0.6139622	0.4284317	0.08606487	0.08460165	0.04755435	0.04326555	0.352636	0.2794948	0.1234216	0.1468729	0.03983028	0.04885497	0.1133319	0.02578533
27.280	0	0.08705806	0.1049718	0.08813696	0.08546812	1.253615	2.231014	1.034516	0.3080938	0.240712	0.2707428	0.2936313	0.258692	0.3870691	0.3449535	0.4250234	0.4610371	0.3755585	0.3422805	0.3726211	0.3475919	1.524267	1.746653	2.31237	1.983932
27.281	0	0.0006717256	0.000456102	0.001707571	0.002047661	0.001764903	0.002781777	0.00123369	0.0003942933	0.002823516	0.002021038	0.001387665	0.0009634903	0.0004357088	0.0003539768	0.0005841824	0.0004782108	0.0008853045	0.0007990578	0.0006112037	0.0007189814	0.001797735	0.001984363	0.002640369	0.002238936
27.379	0	0.004427995	0.003921125	0.002275803	0.002839106	0.001815609	0.002890186	0.001113027	0.0007067352	0.003612039	0.003275592	0.001094764	0.002632792	0.0004677206	0.0003845944	0.0005322702	0.000609053	0.003490245	0.002451234	0.002867584	0.002881817	0.001860431	0.00199374	0.002617844	0.002230271
27.380	0	0.3207963	0.2436014	0.8145665	0.9994806	0.1736334	0.1357859	0.1177144	0.09506838	1.3179	0.91077	0.5806331	0.4271359	0.09953356	0.09032148	0.04386153	0.05787775	0.3267852	0.2856395	0.1172098	0.1726906	0.03726252	0.0430121	0.1112084	0.03652228
27.380	0	0.0940961	0.07773708	0.109388	0.06695015	1.260915	2.267875	0.9552841	0.4866285	0.200378	0.262034	0.2418701	0.2854429	0.3758802	0.2753911	0.4164373	0.4909843	0.369915	0.359515	0.3930991	0.3569727	1.482577	1.759234	2.320587	1.968199
27.381	0	0.0007325545	0.0004783362	0.001695894	0.002035641	0.001735531	0.002864431	0.001163686	0.0006255686	0.002750949	0.002011773	0.001387659	0.0009389877	0.0004338263	0.0002699635	0.0004782804	0.0005960467	0.000873478	0.0008178001	0.0005654765	0.0006894622	0.00183244	0.00205411	0.002596377	0.002144178
27.479	0	0.004545556	0.003825102	0.001403958	0.002475129	0.001722092	0.002835215	0.001063191	0.0008467444	0.003618502	0.003143804	0.00110454	0.002682331	0.0003508982	0.0004969393	0.0005697152	0.0006852207	0.003693594	0.002086285	0.00324322	0.003195713	0.001790024	0.00204186	0.002548769	0.002164719
27.479	0	0.3197682	0.2944518	0.8569889	1.034105	0.1783825	0.1347722	0.105062	0.09362608	1.316995	0.9159916	0.565961	0.4376355	0.09984418	0.08311629	0.05129153	0.0665348	0.3000691	0.270914	0.1178533	0.1790559	0.0669299	0.04696299	0.1129462	0.04439358
27.480	0	0.09360737	0.07706534	0.1316015	0.07580385	1.237223	2.28051	0.8548385	0.7088401	0.1719552	0.2938364	0.2074475	0.2986639	0.3219384	0.2443745	0.4140958	0.4743698	0.3584816	0.3537561	0.3961242	0.3963314	1.431225	1.827289	2.251721	1.934979
27.481	0	0.0007741739	0.0006358774	0.001739553	0.002156544	0.001727327	0.002849774	0.001022728	0.0007895416	0.002738081	0.002016139	0.001326173	0.001131237	0.0003502624	0.0003614854	0.0005860619	0.0005948748	0.0007814152	0.0008777343	0.0005954567	0.0007884442	0.001758534	0.002103035	0.002537112	0.002135865
27.579	0	0.005354611	0.004464124	0.000740622	0.002495184	0.001634622	0.00281774	0.001002368	0.001001525	0.003887988	0.003078448	0.001697683	0.00288304	0.0004027378	0.0004755303	0.00062841	0.0006421314	0.004646325	0.002840241	0.004599124	0.003966861	0.001781173	0.00220225	0.002578458	0.002075879
27.579	0	0.2819737	0.3376995	0.944989	1.103016	0.1597977	0.1367115	0.107061	0.08258207	1.341271	0.9656578	0.6037129	0.435733	0.07837442	0.08059445	0.05460805	0.05686936	0.2586749	0.2550251	0.1015299	0.1691723	0.06206538	0.0419649	0.1154988	0.04383013
27.580	0	0.09677734	0.08882492	0.1494346	0.08371035	1.193077	2.31721	0.8126218	0.9374166	0.1512779	0.3134723	0.2110853	0.3052806	0.2941577	0.2586692	0.4097111	0.4598599	0.3459108	0.3737977	0.4110131	0.4129499	1.370997	1.898755	2.250589	1.955925
27.581	0	0.0006468797	0.0007412948	0.00194721	0.002379594	0.001593981	0.002874677	0.001072633	0.001035572	0.002804615	0.002066799	0.001508322	0.001114057	0.0004211415	0.0003844187	0.0004686305	0.0004242312	0.0007361122	0.0008725821	0.0005497866	0.0007343666	0.001712561	0.002142985	0.002612527	0.002192862
27.677	0	0.005911694	0.004971137	0.0008208982	0.002116913	0.001713912	0.002936226	0.00101436	0.001003246	0.003985157	0.003065288	0.002341073	0.002888089	0.0004618486	0.0004224454	0.0006786516	0.000707119	0.005170604	0.003478679	0.005722299	0.004374173	0.001789802	0.002275694	0.002658774	0.002058587
27.678	0	0.2682977	0.3614414	0.9927829	1.142017	0.15569	0.1518324	0.1121119	0.09354557	1.323284	0.9622846	0.6074484	0.4272759	0.07747169	0.09216289	0.05731679	0.06171999	0.2596504	0.2556142	0.09141146	0.1645	0.09020558	0.05613874	0.1068562	0.04477923
27.678	0	0.09134884	0.105582	0.1505349	0.112318	1.142515	2.357919	0.8092467	1.062079	0.1227451	0.3273761	0.2199236	0.3315648	0.248941	0.257094	0.3907014	0.4494605	0.3368727	0.3654757	0.4172228	0.3883696	1.302811	1.911558	2.202911	1.947154
27.678	0	0.0006266855	0.0007665802	0.002107807	0.002380966	0.001783723	0.002904723	0.001040045	0.001069987	0.002839786	0.002053638	0.001489836	0.001116203	0.0003480257	0.0002741023	0.0004333475	0.0005378374	0.0007745765	0.0008486991	0.0005358037	0.0006727192	0.001725175	0.002166338	0.002589563	0.0020805
27.779	0	0.006871751	0.005436363	0.00162701	0.001789253	0.001773126	0.002864387	0.0009119491	0.001080685	0.003907852	0.002779737	0.002698479	0.002906383	0.000357757	0.0004182106	0.000585354	0.0007339769	0.005398415	0.003934666	0.006813962	0.004635106	0.001640419	0.002219073	0.002553609	0.002001917
27.780	0	0.2456709	0.3711789	1.008205	1.135313	0.1612205	0.1378298	0.1124814	0.0748985	1.267664	0.9246173	0.5960419	0.422939	0.05856919	0.0881789	0.05668268	0.05704373	0.2480823	0.2459816	0.08322043	0.1632648	0.08911502	0.06834277	0.09615425	0.03229953
27.780	0	0.09179586	0.12012	0.1591873	0.1022219	1.090935	2.337248	0.7733206	1.086286	0.1158557	0.3224318	0.2224772	0.369035	0.2380403	0.2345636	0.3920124	0.445406	0.3061133	0.3744068	0.4158849	0.3676586	1.173856	1.86287	2.093787	1.881462
27.781	0	0.0005609665	0.0007759328	0.002079698	0.00240791	0.001674602	0.002843612	0.0009233749	0.001104022	0.002755806	0.001990937	0.001434396	0.001192907	0.0004074416	0.000440695	0.0005090576	0.0004729526	0.0009498947	0.0008782588	0.0006572289	0.0006131548	0.001639515	0.002133969	0.002470234	0.002022802
27.879	0	0.006839832	0.005419903	0.002066666	0.001340208	0.001573938	0.002831199	0.0009748353	0.001016699	0.003791432	0.002410468	0.002784201	0.002410033	0.0003052796	0.0004670738	0.0006198219	0.0006281793	0.004791127	0.003677342	0.006985586	0.003955616	0.001501007	0.002280434	0.002420519	0.002037238
27.880	0	0.2334779	0.3984449	1.016394	1.111806	0.1577155	0.146058	0.09438704	0.08161018	1.201372	0.8781606	0.5858442	0.4143362	0.04099758	0.06966989	0.05396314	0.06718382	0.2394341	0.2498933	0.09388945	0.1448783	0.08125298	0.07099349	0.08400908	0.03555207
27.880	0	0.084202	0.1283365	0.1367784	0.07884676	1.072418	2.323342	0.7383696	1.037163	0.1252205	0.3212389	0.2134558	0.3587958	0.2177362	0.2250624	0.3700504	0.4436461	0.2780681	0.4020223	0.3695646	0.3505845	1.076321	1.879998	2.018167	1.864341
27.881	0	0.0005051862	0.0007715068	0.002142749	0.002203108	0.001578902	0.002827773	0.0009232982	0.00100769	0.002612268	0.001898553	0.001365532	0.001092402	0.0002503976	0.000384327	0.0003569133	0.0005239389	0.0008984748	0.000876563	0.0005007441	0.0007811281	0.001499476	0.002158875	0.002380318	0.002059001
27.979	0	0.008084198	0.006353839	0.002360053	0.0009221257	0.001585566	0.002862724	0.0009716078	0.0008904182	0.004140322	0.002104371	0.002841519	0.001911608	0.0002928823	0.0003530857	0.0006405505	0.0005549613	0.005035671	0.003502715	0.008218122	0.004104466	0.001452414	0.002281184	0.002491344	0.002128627
27.980	0	0.2259363	0.4225875	1.057226	1.131162	0.1624453	0.144466	0.1000873	0.06836375	1.254826	0.9147891	0.6004447	0.4055532	0.0572782	0.07399858	0.06411047	0.05977869	0.245609	0.2385703	0.09490101	0.146092	0.083557	0.05716491	0.08761935	0.03010956
27.980	0	0.07930816	0.08463296	0.1235526	0.06511666	1.07675	2.370325	0.6980465	0.9162711	0.1310123	0.3320133	0.2121415	0.3220862	0.218465	0.1993003	0.3301834	0.4513636	0.2584225	0.4077261	0.3723881	0.3526444	1.014772	1.92555	2.061539	1.906772
27.981	0	0.0004131116	0.000892974	0.002188043	0.002331464	0.001544999	0.002982677	0.0008635101	0.0009500431	0.002626416	0.001934938	0.001364227	0.001034333	0.0002394836	0.0003182473	0.0004069616	0.0004497048	0.0006702579	0.0008894708	0.0006155587	0.0006515638	0.001376722	0.002312293	0.002350044	0.002134218
28.079	0	0.009200103	0.007616813	0.002410917	0.0006847662	0.001661092	0.002959561	0.0008138606	0.0008452058	0.00453076	0.00215941	0.002755272	0.001879732	0.0004094765	0.000277565	0.000504294	0.0004797825	0.005441308	0.003409264	0.00923162	0.004295668	0.001427607	0.002321005	0.002606986	0.002175838
28.080	0	0.2394683	0.4047847	1.074085	1.171492	0.147629	0.1580958	0.1043641	0.08887921	1.278801	0.9731281	0.5979669	0.3997242	0.0527919	0.071903	0.06961392	0.06949355	0.2317919	0.2470611	0.1259112	0.162632	0.07966285	0.04144699	0.09964975	0.03555719
28.080	0	0.09198903	0.04340845	0.1042968	0.07900499	1.068625	2.373171	0.6054822	0.7315551	0.1228866	0.3377247	0.2128616	0.3287608	0.2538019	0.2505493	0.3180961	0.4845261	0.2795125	0.4093037	0.3675296	0.3308475	0.9976559	1.948615	2.059962	1.876768
28.081	0	0.000511691	0.0008039223	0.002242782	0.00240697	0.001603509	0.003027456	0.0008333463	0.0007369318	0.002760806	0.002086624	0.001291981	0.0009807058	0.000370544	0.0002628539	0.0004298165	0.0005013036	0.0006695579	0.0008360288	0.0006179414	0.0007244114	0.001246268	0.002266351	0.002443736	0.002231224
28.179	0	0.008638678	0.007440583	0.002146463	0.0009150503	0.001655196	0.002848338	0.0007554223	0.0005460005	0.004643795	0.002384685	0.002486598	0.002098152	0.000514482	0.000426585	0.0004756459	0.0006530101	0.005203399	0.003283977	0.008889219	0.004229801	0.001377034	0.00230706	0.002528344	0.002237026
28.179	0	0.2581904	0.3885189	1.054299	1.160658	0.1647356	0.161029	0.09955358	0.08601896	1.273537	0.9776233	0.5688319	0.4030691	0.06737695	0.05696513	0.06830314	0.05785631	0.2084709	0.2562674	0.1887431	0.183335	0.05727145	0.04394524	0.1159044	0.05318058
28.180	0	0.09956422	0.04817157	0.1042221	0.09220568	1.068073	2.320642	0.5015012	0.5245921	0.1136393	0.3070306	0.2178481	0.2920423	0.3032914	0.2718762	0.3209813	0.520896	0.3193295	0.4011131	0.3376391	0.3301639	0.9846432	1.951123	2.016717	1.900017
28.181	0	0.000511623	0.0007930379	0.002161182	0.002455701	0.001648678	0.00288944	0.0006863137	0.0005912322	0.00262773	0.002073607	0.001228553	0.0009558341	0.0003880691	0.0003287545	0.0004498228	0.0006085299	0.0006276745	0.0008488801	0.0007094279	0.0006252043	0.00126267	0.002308337	0.002440108	0.002153389
28.279	0	0.008537072	0.00756671	0.002053404	0.001418192	0.001597864	0.002823138	0.0006063342	0.0004280693	0.004573186	0.002571223	0.002496038	0.002746226	0.0005198128	0.000399007	0.0004989805	0.0006115799	0.005867486	0.004153981	0.008923035	0.004686449	0.001375562	0.002347942	0.002535732	0.002146936
28.279	0	0.2739184	0.3693664	1.039587	1.143666	0.1682416	0.1652844	0.0948879	0.1011774	1.295853	1.007396	0.5084576	0.425829	0.05850363	0.05353548	0.05888012	0.07151738	0.1848934	0.2696512	0.2209692	0.1927732	0.0495343	0.04656221	0.1276625	0.06615644
28.280	0	0.1140269	0.06943907	0.127428	0.1098142	1.072427	2.228359	0.4036571	0.3384567	0.1084731	0.2978293	0.219268	0.2430674	0.3458625	0.3091722	0.320983	0.5121998	0.3606957	0.3889126	0.3316856	0.3350286	1.004612	1.947525	2.002711	1.884355
28.281	0	0.0004580683	0.0007060454	0.002222997	0.002460441	0.001560551	0.002872687	0.00062081	0.0003940925	0.002740485	0.002131896	0.001118183	0.0009949005	0.0004020569	0.0004021447	0.0004551749	0.0005709762	0.000636982	0.0008875396	0.0006849636	0.0006580664	0.001221946	0.002257093	0.002411396	0.00214468
28.379	0	0.008956343	0.008147558	0.00200985	0.001992863	0.001692064	0.002896113	0.0004578357	0.0003611835	0.004739101	0.003228299	0.002941712	0.00352029	0.0006072127	0.000508352	0.0006130279	0.0006756019	0.007376802	0.005726724	0.009369267	0.005697765	0.001544329	0.002490206	0.002587989	0.0022823
28.379	0	0.2549728	0.3196081	1.031846	1.131419	0.1684764	0.1607154	0.08237106	0.1071294	1.315004	1.058435	0.4780479	0.440363	0.06044607	0.06915757	0.04162	0.06410684	0.1803984	0.2793416	0.233837	0.2000945	0.04219468	0.05603917	0.1114371	0.07167001
28.380	0	0.15	0.07353033	0.1231627	0.1077304	1.096415	2.230938	0.3524733	0.2410093	0.1119377	0.2701126	0.1818278	0.213152	0.3746301	0.33557	0.3523514	0.4857049	0.3957908	0.3940932	0.3484105	0.3649183	1.093522	1.991701	2.053865	1.970916
28.381	0	0.0003779648	0.0006188823	0.002227419	0.002424624	0.001629526	0.002834887	0.0005101261	0.0003682414	0.002813258	0.002227227	0.001150017	0.0009514961	0.0004175541	0.0004352115	0.0004779602	0.000467334	0.0006845344	0.000896653	0.0008616206	0.000757756	0.001307991	0.002355218	0.002452926	0.002289802
28.479	0	0.01178997	0.01084089	0.003953225	0.004406021	0.002495638	0.003570449	0.001648535	0.001445253	0.006448312	0.004887773	0.004986726	0.005212764	0.001424449	0.001478022	0.001628278	0.001689559	0.01072022	0.009173721	0.0116292	0.008315708	0.002696106	0.003573113	0.003717935	0.002941128
28.480	0	0.2664562	0.2629456	1.044427	1.149208	0.1658771	0.1558067	0.07178973	0.09093394	1.36631	1.098875	0.484547	0.4283697	0.04702403	0.07442654	0.05085243	0.05095183	0.1983164	0.2727195	0.2428665	0.193012	0.03314418	0.06192045	0.1093408	0.06458355
28.480	0	0.1419982	0.1039994	0.1090608	0.09305164	1.142011	2.339525	0.3334417	0.4181757	0.1324612	0.2301982	0.1416652	0.198182	0.3888977	0.288373	0.3448299	0.4899072	0.3783422	0.3874474	0.3496401	0.3711468	1.172959	2.095547	2.124647	2.079949
28.481	0	0.0003727731	0.0005527321	0.002220088	0.002530234	0.001621235	0.003033384	0.0003803822	0.000579196	0.00288327	0.002380921	0.0011446	0.001003051	0.0004363593	0.0004520316	0.0004847573	0.0005001085	0.0007288121	0.0009471981	0.0007845536	0.0008008638	0.001416802	0.002511687	0.002611409	0.002450173
28.579	0	0.02570367	0.02505579	0.01783754	0.01745857	0.008813245	0.009256859	0.007734066	0.007105569	0.02032013	0.01727549	0.01851442	0.01666753	0.007996197	0.008217036	0.008341442	0.007464388	0.02580606	0.0235094	0.0249485	0.01973375	0.009759027	0.01015627	0.01020911	0.007673043
28.580	0	0.241533	0.2247175	1.028647	1.16928	0.1700397	0.1519937	0.08179667	0.0974329	1.392775	1.101632	0.5167332	0.4236332	0.05372193	0.08900219	0.05163343	0.06013327	0.2490117	0.2640008	0.2316507	0.1767674	0.03951417	0.07456391	0.1163062	0.05530756
28.580	0	0.1256255	0.104889	0.09806885	0.09133028	1.122189	2.334273	0.3816915	0.5821878	0.146798	0.2133705	0.1241139	0.175279	0.4051345	0.2714149	0.3591514	0.4560837	0.3712207	0.3620623	0.3457072	0.3867866	1.214231	2.127305	2.072742	2.135759
28.581	0	0.0004051531	0.000420547	0.002178281	0.002489667	0.001684728	0.003039319	0.0005208045	0.0007051232	0.003034604	0.002387195	0.001270349	0.001029824	0.0006136977	0.0004046305	0.000480887	0.0005076635	0.0008871758	0.0009372301	0.0008762638	0.0006915018	0.001406357	0.002556985	0.002546589	0.002415564
28.678	0	0.0101823	0.008783301	0.002242521	0.004127852	0.001781977	0.002933655	0.0005830512	0.0009388137	0.00523384	0.004360733	0.003143163	0.004282546	0.0006530922	0.000572084	0.0007211418	0.000705164	0.009913437	0.007369182	0.008813031	0.007038609	0.001639411	0.002882945	0.002662659	0.002628923
28.679	0	0.2192577	0.1731333	0.9974785	1.164466	0.1740814	0.1577045	0.09042245	0.1074522	1.417876	1.060414	0.5550934	0.4355457	0.07079446	0.07199278	0.0773944	0.06185961	0.2752097	0.2486614	0.211153	0.1583371	0.03905421	0.07755234	0.08678404	0.05219431
28.680	0	0.09165154	0.1038885	0.08258292	0.07440669	1.089028	2.320892	0.4157546	0.7546635	0.1625953	0.2232867	0.114704	0.1539912	0.383932	0.2798604	0.3928216	0.4157988	0.3475067	0.3514456	0.3354651	0.4045612	1.261343	2.127363	2.001302	2.190919
28.681	0	0.0003761477	0.0003222739	0.002180987	0.002528553	0.001700362	0.002969835	0.0005659955	0.0009257577	0.002967992	0.002301656	0.001317348	0.0009619637	0.0004648836	0.000368646	0.0005441346	0.0004052885	0.0009163504	0.000910368	0.0008842253	0.0007352379	0.00146449	0.002641648	0.002593453	0.002632205
28.779	0	0.0128989	0.01099078	0.002291186	0.004482064	0.001839539	0.003003208	0.0006661072	0.0009998658	0.005347857	0.004194892	0.002634296	0.004343743	0.0005959185	0.0005986188	0.0006668504	0.0007434548	0.01201188	0.007598134	0.009848483	0.007740791	0.001947329	0.002749032	0.002722973	0.002664207
28.779	0	0.2018062	0.104866	1.050333	1.225503	0.1864144	0.1538845	0.1005708	0.0985737	1.515284	1.079741	0.6124742	0.4242934	0.05635475	0.06809063	0.06528461	0.0671653	0.2992993	0.2525935	0.1962546	0.1496335	0.0444752	0.0629479	0.08290571	0.04230118
28.780	0	0.04659676	0.1263429	0.08643546	0.07199493	1.074695	2.320348	0.4034044	0.8418334	0.1651791	0.2056067	0.1051351	0.1438438	0.3268951	0.278768	0.4317088	0.4256355	0.3004812	0.3571925	0.3386131	0.3996364	1.333547	2.123118	1.951219	2.257796
28.781	0	0.000433264	0.00023793	0.002333219	0.002629078	0.00174398	0.003046164	0.0006015284	0.001030944	0.003256438	0.002386414	0.001307039	0.001016297	0.0004295396	0.0003223189	0.0004793574	0.0003339051	0.0009201457	0.0007494209	0.0008451619	0.0007482627	0.001528266	0.002527938	0.002516561	0.002617879
28.879	0	0.01743894	0.01452185	0.0030751	0.00479795	0.001839327	0.003038392	0.0007560507	0.001168219	0.005811478	0.004302671	0.002089451	0.004615011	0.0004205639	0.0007290284	0.0005523998	0.0007132002	0.01532493	0.008907538	0.01252904	0.008811706	0.002035003	0.002802263	0.002666473	0.002699161
28.879	0	0.2334502	0.1762895	1.196696	1.357521	0.2109495	0.1767288	0.09687634	0.09822104	1.64081	1.180338	0.6618247	0.4264223	0.04796984	0.09273325	0.0623294	0.06206793	0.3039266	0.3094461	0.2003873	0.1480987	0.04486956	0.08440277	0.07478542	0.0525844
28.880	0	0.04284151	0.1209836	0.08446284	0.08640494	1.064377	2.302675	0.3469954	0.8706215	0.1432315	0.1838167	0.1265996	0.137195	0.2961064	0.3132835	0.4601036	0.401174	0.2553453	0.338527	0.3383457	0.4169632	1.412111	2.102239	1.973686	2.316785
28.881	0	0.000450898	0.000457726	0.002556544	0.002964417	0.001731913	0.003060858	0.0006013533	0.001049765	0.003631082	0.002582428	0.001484703	0.001042219	0.0003761696	0.0003908768	0.0004563037	0.0003399068	0.0009342839	0.0009122341	0.0008704943	0.0007038416	0.001620316	0.002543511	0.00250356	0.002626375
28.979	0	0.01834897	0.0151125	0.003499709	0.004594627	0.00182095	0.003003342	0.0007739369	0.001157875	0.005638909	0.004017571	0.003033055	0.004925982	0.000453963	0.0007163689	0.0005721337	0.0006363173	0.01570532	0.009289916	0.01309395	0.008358774	0.002005878	0.00275717	0.002672644	0.002661145
28.980	0	0.2819195	0.2364903	1.226586	1.386007	0.2014571	0.1580889	0.09705143	0.09149008	1.649803	1.166435	0.6895044	0.4289967	0.05212945	0.09083567	0.06017946	0.05447193	0.3096973	0.3560689	0.1728894	0.1622565	0.05196285	0.09663437	0.06702446	0.05111376
28.980	0	0.05604584	0.1022958	0.09354798	0.092347	1.053707	2.254334	0.3079783	0.8211568	0.1426845	0.1935737	0.1448289	0.1250908	0.2673709	0.344188	0.4815575	0.3848678	0.2584075	0.3289893	0.3641406	0.4072566	1.475511	2.045318	2.022218	2.335834
28.981	0	0.0006300153	0.0005419676	0.002622507	0.003021628	0.00174081	0.003027996	0.0006191606	0.001001198	0.003582937	0.00264049	0.001549719	0.001024387	0.0003266529	0.0005574193	0.0005377659	0.0004423522	0.0008401252	0.0009892298	0.0007778103	0.0008635074	0.001595094	0.002477578	0.002523716	0.002712912
29.079	0	0.02931964	0.02556883	0.0130115	0.01294304	0.006598079	0.008267221	0.005297171	0.005622232	0.01534349	0.01199353	0.01453834	0.01396123	0.005964972	0.006233369	0.005959145	0.004582196	0.02501248	0.02104781	0.02223557	0.01615002	0.005862756	0.006395681	0.006909808	0.006378504
29.079	0	0.3202786	0.3029372	1.274175	1.445179	0.2069499	0.155742	0.107433	0.09042377	1.706125	1.185573	0.6820728	0.425978	0.05906153	0.1112863	0.06969755	0.04488975	0.2918603	0.3709422	0.1395799	0.1599222	0.05411225	0.1019392	0.07916612	0.05559718
29.080	0	0.04907748	0.09233831	0.1104382	0.09293088	1.060459	2.242644	0.2633768	0.7300105	0.1450225	0.1915756	0.1423865	0.1422642	0.273903	0.3639439	0.5002174	0.3820616	0.2776521	0.2961239	0.3566931	0.4021192	1.512097	1.965172	2.071516	2.318615
29.081	0	0.0006795821	0.000726742	0.002789451	0.003080984	0.001834176	0.003036843	0.0006561419	0.0008385215	0.00367616	0.002768017	0.001529259	0.001043339	0.0003867171	0.0004689441	0.0005629619	0.0004254954	0.0008220028	0.001000639	0.000735144	0.0007280754	0.001667644	0.002504085	0.002604479	0.002610754
29.179	0	0.09515435	0.09025593	0.07272189	0.06876011	0.01855122	0.01729597	0.015268	0.01364229	0.07326085	0.0684579	0.07250102	0.06458224	0.01502015	0.01609573	0.01676058	0.01440193	0.08668556	0.08656435	0.082538	0.06493333	0.02288819	0.02402432	0.02070197	0.01901376
29.179	0	0.3305089	0.3515416	1.331784	1.462209	0.2083195	0.1631579	0.100832	0.1047452	1.759027	1.212862	0.6675788	0.419443	0.07761622	0.08321771	0.05205581	0.03978466	0.2719204	0.3829969	0.09826248	0.1479891	0.07142229	0.111969	0.08511574	0.04785039
29.180	0	0.04418159	0.08726157	0.1152058	0.09429013	1.117603	2.270024	0.2077588	0.5942088	0.1622518	0.2036545	0.1358244	0.1414186	0.3007501	0.374295	0.5029326	0.3665251	0.2956539	0.2736118	0.3593067	0.3934038	1.533814	1.88523	2.164298	2.28086
29.181	0	0.0007524737	0.0008033371	0.002972446	0.003251081	0.001920527	0.003140557	0.0006657462	0.0007471911	0.003774068	0.002769049	0.001600944	0.0009510113	0.000427394	0.0004293099	0.0004994401	0.0003336777	0.0008292866	0.001111451	0.0005974384	0.0007627599	0.001730349	0.002438378	0.00268747	0.002612546
29.278	0	0.0944643	0.08941199	0.07166193	0.0676474	0.01879554	0.01703479	0.01612283	0.01460672	0.07194612	0.06699486	0.07123829	0.06324318	0.01459325	0.015044	0.01550644	0.01299236	0.08352704	0.08602255	0.08311698	0.06311588	0.02009243	0.02104596	0.018199	0.01713589
29.280	0	0.3478008	0.392788	1.384367	1.476843	0.2279123	0.1632984	0.1216842	0.1193651	1.826306	1.265533	0.6494631	0.4233092	0.07555126	0.09407309	0.04218433	0.0455075	0.2939869	0.4102969	0.06860503	0.1302783	0.07905328	0.1162861	0.080633	0.05119566
29.280	0	0.03463031	0.07621348	0.0935712	0.09348405	1.159894	2.31972	0.1627628	0.4809542	0.1523023	0.1989495	0.152512	0.1291291	0.3228197	0.3592051	0.4932213	0.3690102	0.3013789	0.2575731	0.3818581	0.3975537	1.545374	1.781357	2.338765	2.273873
29.281	0	0.0007096704	0.0008425979	0.003164609	0.003184562	0.00199669	0.003215073	0.0005916383	0.0006776624	0.00389969	0.003049412	0.001538988	0.001015525	0.0003373487	0.0004834413	0.0004634987	0.0004357172	0.0007813398	0.001096595	0.0005508165	0.0006142145	0.00174332	0.00232836	0.002820922	0.002610342
29.379	0	0.08850881	0.0838242	0.06429994	0.06155678	0.01772557	0.01736642	0.01675656	0.0159582	0.07132376	0.06681817	0.0705701	0.06279647	0.02107654	0.02115791	0.02121656	0.01752776	0.08156154	0.08581635	0.084498	0.06067071	0.01593425	0.01640359	0.01450785	0.01282944
29.380	0	0.3627641	0.4085678	1.344148	1.45506	0.2265576	0.1826232	0.1064383	0.145024	1.79463	1.274035	0.5783868	0.4217966	0.08448878	0.09499208	0.06514363	0.04631709	0.2800556	0.4191182	0.08725526	0.1120031	0.05932078	0.1022226	0.08097149	0.07203097
29.380	0	0.04749667	0.08454319	0.08938906	0.09772014	1.199185	2.303963	0.1422559	0.403641	0.1497562	0.1900617	0.1519778	0.1412831	0.3098457	0.3364193	0.506327	0.3577268	0.3023699	0.2362705	0.4031896	0.3969945	1.600177	1.745981	2.417511	2.230229
29.381	0	0.000737264	0.0008574275	0.002950501	0.003257358	0.001916894	0.003133134	0.000502119	0.000649291	0.003837548	0.002981577	0.001490106	0.001045125	0.0004432808	0.0004074268	0.0005173896	0.0005615532	0.0008505299	0.001092329	0.0006367618	0.0006390967	0.001800897	0.00218638	0.002971266	0.00261085
29.479	0	0.04942576	0.04521361	0.02846337	0.0278277	0.01649315	0.01471846	0.0161336	0.01414873	0.03119967	0.02686305	0.0306542	0.02761942	0.01559471	0.01566643	0.0154756	0.0134316	0.03913191	0.04163833	0.04319395	0.02747429	0.0178523	0.01833947	0.01639802	0.01346984
29.479	0	0.3794601	0.4125497	1.273603	1.417899	0.2229369	0.1930993	0.08871392	0.1361309	1.746921	1.284487	0.5052172	0.4266201	0.08811265	0.1075083	0.05650776	0.03447481	0.2693122	0.4021505	0.1058146	0.1458411	0.0584251	0.09894326	0.07899014	0.06609472
29.480	0	0.06624743	0.06454411	0.08526781	0.09367402	1.224668	2.274163	0.1331169	0.3922824	0.142667	0.1842241	0.1601117	0.158229	0.3274131	0.3220083	0.5351517	0.3714283	0.3185478	0.2241381	0.4198042	0.4021396	1.644789	1.743472	2.494178	2.223237
29.481	0	0.0007909213	0.000826408	0.002866549	0.003206612	0.001947133	0.003079982	0.0005445862	0.0006791816	0.003756244	0.002999348	0.001405052	0.001108983	0.0004170726	0.0004326279	0.0005717495	0.0004447585	0.000785619	0.001042589	0.0006631116	0.0006676229	0.001841577	0.002168967	0.003000235	0.002598993
29.578	0	0.0197894	0.01561708	0.001121133	0.00173099	0.001961725	0.003025849	0.0005706557	0.0008532087	0.003666679	0.0033553	0.003390527	0.002987435	0.000505404	0.0006047465	0.000757616	0.0004335973	0.01558174	0.01163843	0.01581689	0.008705639	0.002290304	0.002489083	0.003323146	0.002607933
29.579	0	0.383271	0.3885836	1.238816	1.38975	0.228566	0.1762913	0.08541351	0.1316693	1.747237	1.311989	0.4683444	0.4339079	0.09423599	0.08617936	0.07180429	0.05715675	0.2653178	0.3797406	0.1135365	0.1945602	0.05945396	0.08664716	0.07229892	0.06511301
29.580	0	0.09311216	0.05482708	0.07254974	0.08226207	1.255029	2.249724	0.1959439	0.411643	0.1549351	0.1884746	0.1704409	0.15047	0.3543681	0.3404569	0.5351469	0.3962725	0.3231875	0.2517018	0.4276046	0.4046699	1.65165	1.761915	2.556256	2.226471
29.581	0	0.0008532795	0.0008784556	0.002835281	0.003129973	0.002029615	0.003048825	0.0005283091	0.0006160105	0.003689494	0.003029797	0.00120355	0.001017194	0.0003212683	0.0003774619	0.0004958862	0.0004092553	0.0006827454	0.0009516249	0.0007151379	0.0007756688	0.001823192	0.002134661	0.003073456	0.002655897
29.678	0	0.02000229	0.01488453	0.00194123	0.00160089	0.001929473	0.002965015	0.0005560206	0.0008377358	0.002964702	0.00356842	0.002117652	0.002755153	0.0005328886	0.0005588777	0.0006010916	0.0005134521	0.01669384	0.01129607	0.01655351	0.009633019	0.00235262	0.002550307	0.003428196	0.002795032
29.679	0	0.3706902	0.3833928	1.260564	1.365878	0.2347248	0.1815023	0.08665298	0.1261645	1.786772	1.360309	0.4681528	0.4747976	0.09085706	0.07601525	0.06945548	0.04623041	0.2648933	0.355206	0.09504426	0.2353303	0.06563724	0.08443457	0.06838534	0.06653841
29.680	0	0.112138	0.08504832	0.07294139	0.08886183	1.271721	2.248954	0.3093467	0.4767304	0.1528159	0.1772731	0.1707903	0.1528491	0.3659456	0.3326989	0.4904519	0.4011368	0.3044323	0.2670165	0.4281044	0.4094821	1.63494	1.814054	2.657563	2.271248
29.681	0	0.00076503	0.0008283293	0.00290711	0.003186943	0.002020399	0.003168207	0.0005762845	0.000806116	0.003793726	0.003150172	0.001162062	0.001196636	0.0003842647	0.000436935	0.000496288	0.0004717437	0.0006263253	0.0008710522	0.0006737457	0.0007674968	0.00188239	0.002165872	0.003127952	0.002617526
29.777	0	0.01788355	0.01281282	0.002294521	0.001669276	0.001902322	0.003108952	0.0006279527	0.0008213342	0.002261695	0.003753677	0.002156635	0.002980693	0.0005365609	0.0005158829	0.0006412609	0.0006079565	0.01618284	0.01079732	0.01580962	0.009456807	0.00230238	0.002571812	0.003325962	0.0027307
29.778	0	0.3790129	0.391757	1.2483	1.35965	0.2270994	0.1917488	0.09039416	0.1178819	1.77669	1.382184	0.4539158	0.5132458	0.07954308	0.06906148	0.05137657	0.05626916	0.2671489	0.3403863	0.08950145	0.2559252	0.08288377	0.07550844	0.06852002	0.07488386
29.778	0	0.1013103	0.09869917	0.0938801	0.09553632	1.28328	2.259135	0.4101089	0.5197275	0.1500585	0.1794704	0.1629219	0.1391567	0.3612792	0.3249373	0.4378444	0.3776392	0.2627889	0.2789554	0.4406989	0.4143979	1.600469	1.892117	2.705461	2.275363
29.778	0	0.0007409357	0.0008148739	0.002723672	0.00309208	0.002031449	0.003107844	0.000737203	0.0008146196	0.003849402	0.003201049	0.00118174	0.001178416	0.0004736445	0.0004956972	0.0005389318	0.0004121679	0.0005746472	0.0009011626	0.0006901079	0.000858908	0.00180483	0.002142747	0.003150834	0.002699976
29.878	0	0.01427989	0.01031349	0.002093659	0.001740897	0.001845694	0.003201562	0.0008438253	0.0009671707	0.002202163	0.003620938	0.002303668	0.00296152	0.0005897934	0.0003784297	0.0005963792	0.0005126922	0.01467668	0.009556984	0.01372023	0.008414119	0.002298081	0.002547508	0.003390581	0.00267958
29.879	0	0.3656189	0.3884705	1.202921	1.323158	0.2192901	0.2107047	0.09124218	0.1105345	1.706646	1.381956	0.4327328	0.5514739	0.07829113	0.05058898	0.03951822	0.06011234	0.2724443	0.3211974	0.1046656	0.2475155	0.0753853	0.07430478	0.09688679	0.07712127
29.880	0	0.08941174	0.09738783	0.1182907	0.1094375	1.283772	2.284225	0.4754066	0.5402315	0.1576327	0.1965068	0.1503189	0.1323352	0.3581741	0.3267357	0.4352374	0.3170598	0.2245431	0.314178	0.4644349	0.4107452	1.575918	1.963987	2.70561	2.301439
29.881	0	0.0006998961	0.0008837693	0.002642823	0.002953578	0.002018538	0.003220486	0.0007512642	0.0007938185	0.003698403	0.003235504	0.001008302	0.001203765	0.0004658531	0.0003514072	0.0005185313	0.0003705356	0.0006517644	0.0008913874	0.0007439341	0.0007479865	0.001934202	0.00213782	0.003088403	0.002587815
29.978	0	0.009419832	0.007136657	0.001770741	0.001615625	0.001833058	0.003380347	0.0008132676	0.0008119397	0.002819296	0.004146321	0.002074256	0.002829233	0.0004584726	0.0004356058	0.0006427772	0.0005162399	0.01148363	0.007219572	0.01025731	0.006723954	0.002190553	0.002460151	0.003190128	0.002682688
29.979	0	0.3336439	0.3523775	1.1538	1.295981	0.203477	0.1931935	0.07833871	0.1091237	1.65851	1.362424	0.4271351	0.5743092	0.07336999	0.0584519	0.03685885	0.06345476	0.2573707	0.3038362	0.1080909	0.2169569	0.07652568	0.06422124	0.08975964	0.06524705
29.980	0	0.09598705	0.06917967	0.1280229	0.08944169	1.290962	2.33294	0.5126899	0.5060247	0.1599362	0.23474	0.1360236	0.1187011	0.3202962	0.344775	0.4316676	0.2553547	0.2148197	0.3188829	0.5009446	0.4150199	1.557146	2.031572	2.722785	2.338826
29.981	0	0.0006456437	0.0008178306	0.002464895	0.003003558	0.001937773	0.003240838	0.0007991149	0.0007528457	0.003623645	0.003163104	0.0009644761	0.001204183	0.0004331636	0.000405401	0.0004530207	0.0003944997	0.0006356514	0.0009377197	0.0007140794	0.0007943124	0.001867558	0.002340564	0.003175516	0.002703856
30.078	0	0.01038419	0.007588307	0.00135374	0.00113745	0.001945447	0.003398064	0.0008782952	0.000631036	0.003477227	0.004963271	0.001850014	0.002760994	0.0004622039	0.0005119001	0.0005842776	0.0004329682	0.01243362	0.007860217	0.01075682	0.007133837	0.002161638	0.002655705	0.003405037	0.002707676
30.079	0	0.3299456	0.353022	1.167631	1.310469	0.2119142	0.2082828	0.08857482	0.1270577	1.718168	1.404505	0.4795548	0.5985916	0.07338736	0.05136657	0.05062071	0.07099722	0.27997	0.2805715	0.1118448	0.2017534	0.07555445	0.08013415	0.08871978	0.06154667
30.080	0	0.09255291	0.05342892	0.1059927	0.08954677	1.301958	2.347907	0.5577186	0.4203532	0.1468587	0.2102608	0.134389	0.1269595	0.3008931	0.3600397	0.4142251	0.2527299	0.2303547	0.3251177	0.490029	0.417827	1.552462	2.080225	2.752972	2.385203
30.081	0	0.0007250351	0.0007843915	0.002574141	0.00292646	0.001996181	0.003305082	0.0008005525	0.0006483865	0.003640617	0.003242545	0.001063302	0.001258986	0.0003824407	0.0004377356	0.0004442967	0.0003567278	0.0007257046	0.001044426	0.0007296019	0.0006458223	0.001889478	0.002444906	0.003152113	0.002616478
30.178	0	0.01124641	0.00796552	0.002257627	0.0007932981	0.001979814	0.00339894	0.0009811027	0.0005856815	0.004001935	0.005326418	0.001821916	0.002507758	0.0004263838	0.000518462	0.0005074124	0.0004675023	0.01226588	0.007532302	0.01042262	0.006815694	0.002211208	0.002572785	0.003317069	0.002765594
30.179	0	0.3109383	0.3496754	1.167075	1.30588	0.1978313	0.1956569	0.09325762	0.1233436	1.732446	1.384229	0.5059488	0.6045475	0.07877735	0.04830444	0.0419	0.07751532	0.283726	0.2777821	0.1002776	0.189645	0.06734354	0.08411948	0.07096799	0.06935613
30.180	0	0.07078645	0.06161791	0.1025705	0.09438375	1.310508	2.399936	0.6013351	0.3034811	0.1301135	0.1736247	0.136031	0.1423855	0.2967484	0.3605075	0.4059714	0.3191693	0.2554829	0.3295663	0.4966453	0.4058101	1.58209	2.073618	2.745413	2.406895
30.181	0	0.0006517439	0.0006682026	0.002642423	0.002949598	0.002002878	0.003276617	0.0008612224	0.0006195387	0.00373638	0.003165694	0.001126064	0.001347138	0.0004573842	0.0003494667	0.0004367725	0.0004405899	0.0007498823	0.0008069187	0.0007178294	0.00068053	0.001965866	0.002303233	0.003137421	0.002689326
30.278	0	0.01262801	0.009013901	0.003480739	0.001006513	0.002021559	0.003366631	0.0009698825	0.0005477547	0.004449183	0.00569824	0.002296826	0.002383473	0.000433146	0.000522003	0.00058323	0.0004429373	0.01236466	0.007472156	0.01047511	0.006271705	0.002203675	0.002619179	0.003293696	0.002787544
30.279	0	0.2997514	0.3500509	1.125974	1.27461	0.214681	0.1976844	0.08700886	0.1207375	1.704791	1.334148	0.5062953	0.5608248	0.07150827	0.04917451	0.04574875	0.07724857	0.2539055	0.2613347	0.0509717	0.16009	0.08147276	0.08888635	0.07611484	0.0661837
30.280	0	0.07324616	0.07952827	0.08300912	0.08467757	1.325141	2.421134	0.6255421	0.2416211	0.118005	0.1786498	0.1210672	0.1578304	0.3092712	0.3416587	0.4047962	0.3820031	0.2857788	0.321194	0.489228	0.4151847	1.58386	2.059128	2.740478	2.378201
30.281	0	0.0006480723	0.0006345234	0.002600345	0.002897844	0.001925066	0.0032543	0.00088667	0.000436056	0.003688664	0.003110521	0.001119723	0.001186482	0.0004037825	0.0003737253	0.0005292893	0.0004853977	0.0007940889	0.0008392947	0.0006651511	0.0007561523	0.001881134	0.002295296	0.003108541	0.002739744
30.379	0	0.01392889	0.01038876	0.004477318	0.001667742	0.002107286	0.003415305	0.0009986899	0.0005226714	0.005305843	0.005977272	0.003069025	0.002510207	0.0005142236	0.0006063828	0.0006539752	0.0006463005	0.01264251	0.008065083	0.01070048	0.005690695	0.002239367	0.002626821	0.003300901	0.002808576
30.379	0	0.2670802	0.3288008	1.087174	1.266001	0.1790728	0.1784252	0.08426171	0.1099706	1.679308	1.288148	0.498666	0.5188554	0.06141613	0.0587299	0.03423338	0.06166127	0.1950583	0.2424871	0.04514339	0.1596811	0.0747906	0.05671459	0.07623859	0.05701421
30.380	0	0.07253648	0.07751688	0.05529318	0.06303944	1.316661	2.426146	0.6500085	0.2704106	0.1071608	0.1660198	0.1321702	0.1675931	0.3119358	0.2847386	0.3894061	0.3962667	0.2797372	0.302671	0.4383579	0.4217284	1.561041	2.004863	2.669632	2.347837
30.381	0	0.0006263206	0.0005580674	0.002512606	0.002852982	0.001999587	0.00327939	0.0009325392	0.0004911245	0.003700652	0.002956789	0.001197615	0.001064166	0.0003717417	0.0003074262	0.0003925207	0.0004378119	0.000729038	0.0007926677	0.0005898884	0.0008324189	0.001835846	0.002287301	0.003059511	0.002736806
30.479	0	0.0331202	0.0293273	0.02158086	0.01583363	0.01219635	0.01383653	0.01163356	0.01028781	0.02092831	0.02211631	0.01992839	0.01738923	0.01139355	0.01151387	0.01172699	0.009931944	0.0309657	0.02640355	0.02789829	0.01423597	0.01396514	0.01420181	0.01380273	0.01120247
30.480	0	0.2720939	0.3056511	1.146147	1.287398	0.1837057	0.1624759	0.07639701	0.1050275	1.741625	1.306589	0.5275878	0.4891107	0.06770517	0.06328691	0.02687117	0.05429505	0.1648054	0.2258572	0.08189374	0.1749832	0.06535543	0.05924201	0.07061594	0.07628454
30.480	0	0.05798303	0.05891917	0.06081348	0.06901218	1.320081	2.448514	0.7038504	0.4058812	0.09439694	0.1717712	0.1363291	0.1558185	0.3095597	0.2466604	0.3733716	0.4284118	0.250595	0.2743584	0.4217189	0.4253326	1.531944	1.965699	2.6361	2.354049
30.481	0	0.0006137443	0.0005557568	0.002639882	0.002919834	0.00204489	0.003260238	0.0009973841	0.0006445803	0.003888577	0.00304896	0.001378976	0.001154796	0.0003683671	0.000295169	0.0003311518	0.0005069141	0.0008203125	0.000662983	0.0006136484	0.000775723	0.001881231	0.002187736	0.00300753	0.002765757
30.578	0	0.05747978	0.05363858	0.04484307	0.03643043	0.02161542	0.01998383	0.02009374	0.01718349	0.04459472	0.04438501	0.04354347	0.03798323	0.01901655	0.01947285	0.01934517	0.01637739	0.05475126	0.05142295	0.05077501	0.0289701	0.02246222	0.0227206	0.02100476	0.01846169
30.579	0	0.2763399	0.2843435	1.158847	1.307667	0.2047927	0.1649302	0.09244066	0.09239687	1.760455	1.268662	0.5678083	0.4349938	0.06557405	0.07652687	0.03532594	0.03855045	0.1742562	0.2157835	0.09288547	0.190067	0.05572402	0.05948656	0.06918827	0.08182254
30.580	0	0.04513252	0.08366225	0.07614608	0.09363698	1.326373	2.466307	0.7903353	0.5667084	0.08712475	0.1648398	0.1350383	0.1654891	0.316209	0.2230516	0.3705321	0.4118939	0.2259329	0.2748434	0.3994233	0.4217084	1.494041	1.972315	2.600221	2.366407
30.581	0	0.0005663342	0.0004381663	0.002619506	0.002965326	0.001996829	0.003266735	0.001033224	0.0007445743	0.003865004	0.003033938	0.001476525	0.0009803151	0.00042446	0.0003617697	0.0004295496	0.0003813794	0.0009195894	0.0006821651	0.0006241389	0.0007530425	0.001864493	0.002259889	0.002961889	0.002775432
30.679	0	0.1190774	0.1137628	0.1001929	0.08788954	0.03185757	0.03320929	0.03060753	0.02790265	0.09883429	0.09710055	0.09625358	0.08437141	0.0311569	0.03137972	0.03171719	0.02725055	0.1149858	0.111619	0.1085421	0.06908898	0.03579408	0.03680821	0.03640068	0.02958134
30.680	0	0.2609127	0.2453447	1.107941	1.267642	0.2115043	0.1449729	0.09944054	0.07765692	1.69051	1.175905	0.5967786	0.3850884	0.07064288	0.06818004	0.03240443	0.03717095	0.2178081	0.2203601	0.1245745	0.1723437	0.08011094	0.07272331	0.06255869	0.07801103
30.680	0	0.04627274	0.07451642	0.08450545	0.1044944	1.331727	2.481209	0.9081474	0.6891317	0.0947239	0.1776963	0.1306364	0.1933651	0.3084665	0.2619944	0.3935222	0.3947297	0.239524	0.3131488	0.4167884	0.4226177	1.494325	2.002048	2.46355	2.261046
30.681	0	0.0006479833	0.0004067088	0.002470256	0.002863094	0.002024404	0.003161542	0.001109209	0.0008272858	0.003710567	0.002852006	0.001479579	0.0009343635	0.0004595144	0.0003640406	0.0004738824	0.0004834482	0.001020378	0.0006798017	0.0006281571	0.0007263024	0.001958896	0.002306015	0.002843145	0.002633514
30.778	0	0.1123239	0.1067644	0.0923488	0.08092934	0.03081569	0.03249046	0.02947777	0.02705394	0.0909834	0.08922443	0.08877504	0.07781431	0.03010438	0.03028716	0.03045013	0.02577513	0.1080327	0.1051647	0.1016492	0.0622865	0.03351741	0.03450429	0.0336898	0.02689739
30.779	0	0.2137768	0.1727004	0.9923138	1.22378	0.2106227	0.1410082	0.1094168	0.07766511	1.545311	1.082695	0.612562	0.3664039	0.06122719	0.07162272	0.05991519	0.05250971	0.2380009	0.2096965	0.1471506	0.1607025	0.07016957	0.06662506	0.07270334	0.07046842
30.780	0	0.04185244	0.04897366	0.1067721	0.1204179	1.265806	2.412416	1.007585	0.7667425	0.1117323	0.1966256	0.1071028	0.2256555	0.3212383	0.300699	0.3684657	0.3699083	0.2842644	0.343429	0.3863993	0.4214387	1.449617	1.981501	2.275274	2.118886
30.781	0	0.0004361817	0.0003290366	0.002345516	0.002739913	0.001860504	0.003083469	0.001277066	0.0008336454	0.003430204	0.002710229	0.001571927	0.0009945616	0.0004808874	0.0004051926	0.0004627195	0.0004326157	0.0008909359	0.0006060019	0.0006244967	0.0006616716	0.001843169	0.002223477	0.002571645	0.002456226
30.878	0	0.01763886	0.01476273	0.007267893	0.003763862	0.003443487	0.004593766	0.003051663	0.002718068	0.007333602	0.005945586	0.005976945	0.004914359	0.002681113	0.002536136	0.002400527	0.001966061	0.01531621	0.01348148	0.01283197	0.005850311	0.003585156	0.004028882	0.004322334	0.003629729
30.879	0	0.1858339	0.1196203	0.9160855	1.104047	0.1858744	0.1308926	0.1086697	0.08198532	1.37707	1.006075	0.6471163	0.3440929	0.05623993	0.0479439	0.0507055	0.05400714	0.2602029	0.1604108	0.1284521	0.1333619	0.05402391	0.05565254	0.0698529	0.07898779
30.880	0	0.08228747	0.05509148	0.1041783	0.1300644	1.190065	2.343697	1.053408	0.777209	0.1086268	0.2158822	0.1247686	0.2127315	0.2894975	0.2983528	0.3197511	0.3672317	0.2827911	0.3319604	0.3668217	0.3879497	1.403128	1.976601	2.137518	2.095367
30.881	0	0.0004147441	0.0003012612	0.002073212	0.002583912	0.001697028	0.002937563	0.001357751	0.0008917667	0.003129292	0.002440594	0.001672395	0.0009243911	0.0003363317	0.0004344392	0.0004157156	0.00045826	0.0008411948	0.0006697265	0.0005703155	0.0006204123	0.001858844	0.002365827	0.00254485	0.002385616
30.979	0	0.01132585	0.008742824	0.004626442	0.001219984	0.001690975	0.002652138	0.001214886	0.0008682029	0.005208179	0.003365555	0.003319369	0.002815498	0.0003378162	0.0006018347	0.000583275	0.0006458733	0.01007709	0.008143821	0.008112851	0.003492639	0.002111747	0.002534815	0.002412839	0.002042014
30.979	0	0.2011948	0.1485609	0.8092353	1.002994	0.1470412	0.1383566	0.1196712	0.08137244	1.201364	0.9537586	0.6535457	0.2959261	0.07699522	0.03707946	0.0409848	0.06717183	0.2834236	0.1532531	0.1033954	0.1103317	0.05684411	0.03784305	0.07782485	0.07238846
30.980	0	0.1169463	0.08483696	0.1346317	0.1305664	1.091918	2.236396	1.067539	0.6996175	0.1220537	0.2760231	0.1722841	0.2092206	0.2299139	0.2915726	0.3072446	0.3809073	0.293514	0.3321008	0.3219115	0.3633348	1.368941	1.900876	1.917639	1.943395
30.981	0	0.0004873805	0.0005406884	0.001946737	0.002324475	0.00154919	0.002768023	0.001325337	0.0008179201	0.002842976	0.002266285	0.001668523	0.0007801703	0.0003206627	0.0004533669	0.0004264494	0.000454927	0.0007812788	0.0006559736	0.0004852824	0.0006179912	0.001776095	0.002328836	0.002282934	0.002155003
31.078	0	0.007644611	0.005380388	0.004135515	0.0009392035	0.001632882	0.002556538	0.001251077	0.0007283614	0.004477074	0.002545806	0.002170676	0.002112546	0.0003452153	0.0005532778	0.0005045804	0.0005255868	0.007265556	0.005043239	0.00582011	0.00315248	0.001900577	0.002368738	0.002304101	0.002104309
31.079	0	0.2236934	0.2315096	0.7611719	0.9263899	0.1290522	0.1406908	0.1096128	0.0854968	1.067975	0.900934	0.6188676	0.2349476	0.08181472	0.04929576	0.03090595	0.05314524	0.2743388	0.1956423	0.0627932	0.1363561	0.05487578	0.05968976	0.07585427	0.0815392
31.080	0	0.1354739	0.1227399	0.113025	0.1159699	1.027542	2.152969	1.080286	0.6126105	0.1316559	0.2763858	0.2079923	0.2168489	0.2516277	0.2938152	0.3489974	0.3599621	0.3358248	0.3349539	0.303548	0.3481488	1.334731	1.804909	1.731323	1.851441
31.081	0	0.0004278523	0.0007558898	0.001865189	0.002039723	0.001491687	0.002663139	0.001329038	0.0007312457	0.00254282	0.00212092	0.001494801	0.0005649241	0.0002827142	0.0003766766	0.0003917696	0.0005247852	0.0006989111	0.0006906968	0.0004853877	0.0006728907	0.001752986	0.002217888	0.002129944	0.002154708
31.178	0	0.005403144	0.003407191	0.003846533	0.00121784	0.00152005	0.002390793	0.001155245	0.0006611282	0.003926682	0.001904752	0.001424984	0.001676323	0.0004609249	0.0004869579	0.0003538228	0.0004641456	0.005725056	0.003556976	0.0046737	0.003113022	0.001715907	0.002080075	0.002091995	0.001918828
31.179	0	0.2494542	0.2627869	0.7876346	0.887145	0.1258866	0.1302119	0.1041524	0.08267275	1.032475	0.8440715	0.5549464	0.1833762	0.08369763	0.04077109	0.03341655	0.06012128	0.2281026	0.2273633	0.07449128	0.1725119	0.04623591	0.06446247	0.07976534	0.06735272
31.180	0	0.1747593	0.1767876	0.09784361	0.1463405	0.9862755	2.063653	1.05859	0.4971344	0.1227224	0.2477532	0.2323314	0.2329348	0.2951838	0.3155684	0.3489599	0.3643461	0.3706843	0.3158128	0.2970954	0.3223965	1.303801	1.642768	1.637048	1.781272
31.181	0	0.0004665493	0.0007909052	0.001849215	0.002052167	0.001451721	0.002490844	0.001320283	0.0006003379	0.002438361	0.001990808	0.001433539	0.0003774807	0.0004276892	0.0003868944	0.0003487784	0.0004496572	0.0006096832	0.0008228217	0.0005372465	0.000816615	0.00168139	0.002069129	0.002034842	0.00202949
31.278	0	0.004866752	0.002707194	0.0034609	0.001494407	0.001517937	0.002402758	0.001253925	0.0006329085	0.003797031	0.001524777	0.001305409	0.001789773	0.0004192957	0.0004524833	0.0004042741	0.0005961644	0.005681751	0.003754128	0.004710798	0.003668633	0.00176827	0.002075018	0.002071238	0.001960836
31.279	0	0.2485994	0.2715607	0.8379915	0.8731049	0.1172342	0.118077	0.09477071	0.07858978	1.012616	0.8053774	0.5001284	0.1525191	0.07022079	0.06508365	0.04862211	0.06306975	0.1938221	0.2284737	0.1172514	0.1937428	0.03694853	0.07204253	0.07349188	0.05864731
31.280	0	0.1827424	0.1968148	0.1237617	0.172692	0.9895634	2.027227	1.092228	0.4228466	0.1328246	0.2373005	0.254639	0.2259284	0.2950518	0.3314472	0.3555257	0.3691527	0.3528249	0.30464	0.3218595	0.2963665	1.271999	1.566989	1.65033	1.744213
31.281	0	0.0004970877	0.0008294388	0.001948346	0.00206212	0.001422209	0.002503237	0.001185608	0.0005939457	0.002419844	0.001928358	0.001399558	0.0004675954	0.0003543571	0.0004144449	0.0004121085	0.0005109742	0.0005504108	0.0007271	0.0004679372	0.0008182796	0.001682368	0.001962085	0.002031411	0.001944676
31.378	0	0.005007764	0.00284133	0.002844429	0.001919926	0.001541066	0.002322606	0.001272977	0.0006241023	0.004052766	0.00125536	0.001671972	0.00200519	0.0003489211	0.0003348139	0.0004196398	0.0005675878	0.006068994	0.004238385	0.005269464	0.00391254	0.001845517	0.002045829	0.002230602	0.001965258
31.379	0	0.2348679	0.2624762	0.8884134	0.8882013	0.1274892	0.1242864	0.09017019	0.06405867	1.100012	0.8130859	0.4790018	0.1396646	0.06197542	0.0610918	0.05232251	0.06576279	0.1766686	0.1943902	0.1616857	0.1850562	0.0374964	0.07548538	0.074279	0.06064601
31.380	0	0.1783026	0.1873303	0.11622	0.1569087	1.011209	2.011093	1.146291	0.4188712	0.140541	0.2293414	0.2602762	0.210814	0.3224085	0.3231365	0.3689302	0.352892	0.3602109	0.3281713	0.3604184	0.2900295	1.271969	1.513999	1.71578	1.7604
31.381	0	0.0003273674	0.0008735648	0.001979783	0.002064295	0.001405864	0.002481363	0.00126953	0.0006243178	0.002499121	0.00196924	0.001268602	0.0004229862	0.0003891706	0.0003821843	0.0004373952	0.0003810753	0.0005253667	0.0006803538	0.0006670392	0.0008122964	0.001630917	0.001902636	0.002131589	0.001950437
31.478	0	0.004402767	0.002764719	0.001870652	0.002157018	0.00155169	0.002245618	0.00125186	0.0005357686	0.003918782	0.001369725	0.001964055	0.002063002	0.0005269444	0.0003312347	0.0005021521	0.0004906534	0.00534725	0.003713017	0.00483197	0.00360678	0.001690835	0.001842611	0.002094926	0.001839082
31.479	0	0.2415739	0.2697393	0.8882711	0.8826944	0.1567377	0.1264134	0.09686759	0.0424173	1.080074	0.7824413	0.4188293	0.1160807	0.06869083	0.06706405	0.06829788	0.06865345	0.1662218	0.1408803	0.197201	0.1848564	0.03854424	0.06636231	0.09146223	0.06364313
31.480	0	0.2159058	0.1838085	0.123046	0.1352519	0.9894474	1.825993	1.122287	0.3875034	0.1489107	0.2082005	0.2729619	0.1841489	0.3324576	0.3412748	0.3880464	0.3308398	0.4440947	0.3518768	0.3685986	0.2879409	1.288851	1.395061	1.669465	1.682716
31.481	0	0.000438784	0.0007856558	0.002061556	0.002038039	0.001409841	0.002298221	0.001106648	0.0006086698	0.002400209	0.001839336	0.001013557	0.0004159444	0.0003765841	0.0003795501	0.0004655843	0.0003679046	0.0005487675	0.0006292279	0.0008034546	0.0007839252	0.001601559	0.001766382	0.0020663	0.001890175
31.578	0	0.003082278	0.001979339	0.001005532	0.002001436	0.001145901	0.001538376	0.0007297902	0.0005212524	0.003131164	0.001397013	0.001872772	0.001661759	0.0004342141	0.0003674829	0.0004112686	0.0003365699	0.003166823	0.002067058	0.003195068	0.002360032	0.001408685	0.001532729	0.001541572	0.001388738
31.579	0	0.2349129	0.2666982	0.8267297	0.8327579	0.1480611	0.1327193	0.07980157	0.05300321	0.9664674	0.6820541	0.3202117	0.1175394	0.05909977	0.06153656	0.06764682	0.05930832	0.1583706	0.1511572	0.1859654	0.1970331	0.03541525	0.06978493	0.0895039	0.05663308
31.580	0	0.243119	0.177072	0.1352949	0.1614403	0.781601	1.17417	0.6984672	0.2362268	0.1744833	0.1484705	0.2344559	0.1519784	0.3102439	0.2997737	0.3493551	0.2619073	0.4594812	0.300102	0.3467466	0.2604715	1.114975	1.158431	1.251704	1.217391
31.581	0	0.0004060617	0.0006649212	0.001815687	0.001892155	0.00113102	0.001641774	0.0007951931	0.0003475817	0.0021379	0.001548184	0.0008063048	0.0004720759	0.000435176	0.0002809547	0.0003276153	0.0003855528	0.0006267602	0.0005046278	0.0006479113	0.000739668	0.001324547	0.001436463	0.001625406	0.001435538
31.678	0	0.003136851	0.002053158	0.0009002811	0.002162005	0.001062102	0.001353491	0.0005775103	0.0002939815	0.003403487	0.002045044	0.002206573	0.001289058	0.0004048342	0.0003997699	0.0004938523	0.000327822	0.002741775	0.001629522	0.003106938	0.001896586	0.001248628	0.001367579	0.001430983	0.001264762
31.679	0	0.2398045	0.2759828	0.8097642	0.8926118	0.1361349	0.1402847	0.05920449	0.04182984	1.053774	0.7623898	0.3081454	0.1444383	0.06119748	0.05452517	0.07388004	0.04381116	0.1912258	0.1814396	0.1879222	0.1623756	0.04615086	0.05605501	0.09575597	0.05413788
31.680	0	0.2354571	0.1099712	0.1181992	0.1122927	0.6550278	0.9284154	0.5575457	0.2216761	0.1275857	0.1353713	0.2359014	0.1182545	0.2669035	0.2412749	0.3478462	0.2386097	0.3908122	0.237142	0.3399896	0.2510192	0.9371499	1.047992	1.118468	1.086357
31.681	0	0.0004848709	0.0005640467	0.001765805	0.00203873	0.001070841	0.00128263	0.0006459417	0.0003347794	0.002398288	0.001743751	0.0007981327	0.0005338006	0.0003213254	0.0002950136	0.0004119762	0.0003156756	0.0006773157	0.0005216943	0.0006406752	0.000622661	0.001208075	0.001391226	0.001405191	0.00127729
31.777	0	0.004646661	0.003309328	0.001035642	0.002397971	0.001172471	0.001516761	0.0007508869	0.0004564943	0.003732765	0.002883661	0.002666941	0.0009749447	0.0003758548	0.0003827113	0.0005576676	0.0003996642	0.003680644	0.002276188	0.00397181	0.002370318	0.001281342	0.001346199	0.001505431	0.001421055
31.778	0	0.2559211	0.2875589	0.8134174	0.935891	0.1481785	0.1485928	0.06797764	0.0528456	1.122785	0.834536	0.3638268	0.1776963	0.07283138	0.06765732	0.06458703	0.03659688	0.2075663	0.1983884	0.1771662	0.1505514	0.05044619	0.04463572	0.09750408	0.05262422
31.778	0	0.2283824	0.09515932	0.1168096	0.1425694	0.751559	1.088288	0.6755305	0.2846993	0.1552695	0.1427088	0.2643529	0.1338217	0.2622693	0.2291048	0.3776336	0.2549194	0.3970011	0.2545286	0.3368241	0.2607845	0.9503472	1.056137	1.183809	1.189594
31.778	0	0.0004923503	0.0006539166	0.0017385	0.002082312	0.001137765	0.001541373	0.0006907438	0.0004207752	0.002581273	0.001935019	0.0009335266	0.0005617249	0.0003553951	0.0003158156	0.0005027229	0.000329781	0.0007629384	0.0004204094	0.0005827188	0.0006326138	0.001245398	0.001306787	0.001473941	0.001288883
31.878	0	0.005346324	0.003947249	0.001524843	0.002308597	0.001206839	0.00158971	0.0008358508	0.00043075	0.003774522	0.003407513	0.002789706	0.000569033	0.0004227402	0.0004028082	0.000629033	0.0004078745	0.004158447	0.002923587	0.00381536	0.002254159	0.001289983	0.001429548	0.001493168	0.001346115
31.879	0	0.2521604	0.2510794	0.8484804	0.9663279	0.1738523	0.1520251	0.09124986	0.06867853	1.156088	0.8595777	0.3961758	0.2154665	0.07044517	0.06177519	0.06333989	0.03911569	0.2225586	0.1861838	0.1388146	0.2028738	0.05330343	0.04614215	0.09779296	0.04730337
31.880	0	0.2050737	0.09706509	0.09906716	0.1327985	0.7852296	1.145179	0.7139999	0.3157548	0.1827484	0.1533597	0.2844584	0.1361041	0.2478563	0.1926964	0.3718231	0.2253027	0.3788615	0.24049	0.3298393	0.2700894	0.9372641	1.025106	1.194768	1.218258
31.881	0	0.0004626214	0.0005250006	0.001902562	0.002316002	0.001152973	0.001511874	0.0007905623	0.0004876354	0.002627025	0.001934218	0.0009365058	0.0005339618	0.0003519787	0.0002194985	0.0004468732	0.0003115281	0.0008335628	0.00051438	0.000557944	0.0006917069	0.001182921	0.001350562	0.001550792	0.001370652
31.979	0	0.004990373	0.003818856	0.001918638	0.002276425	0.001176705	0.001517585	0.0008958351	0.0003897134	0.003294474	0.003556281	0.002545455	0.0005318652	0.0005008848	0.000359196	0.0004766312	0.0002973247	0.004103924	0.003095739	0.003112196	0.002007342	0.001218112	0.001295937	0.001486306	0.001298216
31.980	0	0.2229318	0.2038398	0.8407993	0.9427077	0.1638927	0.1537585	0.09139546	0.05568801	1.14204	0.8515839	0.3827882	0.2192561	0.09053034	0.0640349	0.04036752	0.04128011	0.247615	0.1553484	0.1133826	0.2232562	0.04329132	0.05258431	0.07353928	0.04310827
31.980	0	0.1885291	0.0773388	0.1109615	0.1255652	0.7814302	1.12067	0.6932991	0.3327964	0.1993025	0.1504392	0.2735091	0.120946	0.2547219	0.1839136	0.3378427	0.2356348	0.3799144	0.1946422	0.3132413	0.2987698	0.9209239	0.9962651	1.182188	1.208531
31.981	0	0.0005521353	0.0004184171	0.001790544	0.002177989	0.001138683	0.001577636	0.0007733919	0.0004072327	0.002504512	0.001926453	0.0009569887	0.0005354269	0.0004155593	0.0002391476	0.0003463002	0.0003591406	0.0008836644	0.0004525231	0.0005340182	0.0007969612	0.001193219	0.001275554	0.00146387	0.001352088
32.078	0	0.00454167	0.003535206	0.002005017	0.00226647	0.001107949	0.00144088	0.0008815583	0.0003624833	0.002669234	0.003571172	0.002584061	0.0009339258	0.0004216037	0.0003051643	0.0005095733	0.0004594547	0.003961531	0.003177362	0.002696489	0.002030317	0.001195022	0.00127342	0.001436964	0.001315049
32.079	0	0.2012161	0.1842971	0.7759731	0.8817376	0.1296832	0.1593023	0.1073587	0.05195514	1.041452	0.8317218	0.3612709	0.2082672	0.08849542	0.05189073	0.03199692	0.04588928	0.2498059	0.09165461	0.1180152	0.203533	0.04190843	0.04716039	0.08319717	0.04189654
32.080	0	0.1516782	0.08356907	0.1278399	0.1150439	0.7989512	1.14485	0.6612156	0.3209695	0.220668	0.1270102	0.2630531	0.129953	0.2814255	0.2097729	0.3224178	0.2833586	0.3899945	0.2279221	0.2774078	0.3111302	0.9170131	1.015268	1.138559	1.221158
32.081	0	0.0004236829	0.0004438626	0.001735887	0.002044658	0.001100937	0.001439491	0.0007864798	0.0003523383	0.002357202	0.001714999	0.0009276897	0.0004457417	0.0004461461	0.0002009071	0.0004369142	0.0004571546	0.0009251162	0.000386284	0.0004379628	0.00075661	0.001253959	0.001233578	0.001401477	0.001389741
32.178	0	0.00462058	0.003923775	0.00207526	0.002219763	0.001124845	0.001726451	0.0008342991	0.0004612536	0.002161678	0.003612771	0.002391785	0.00142153	0.0004286197	0.0003490714	0.0005760678	0.000529402	0.004110164	0.003454458	0.002850843	0.002118249	0.001280164	0.001392145	0.001438602	0.001480304
32.179	0	0.2097213	0.2048157	0.6046268	0.7347143	0.11545	0.1461875	0.1041857	0.05082551	0.8495872	0.7391231	0.328793	0.1966813	0.07972219	0.03909995	0.03788872	0.05090813	0.2380205	0.05712876	0.1153045	0.1781868	0.05327293	0.04758104	0.08623091	0.05179223
32.180	0	0.1523064	0.09593251	0.08648984	0.1216445	0.8540546	1.291238	0.6653475	0.3378691	0.218537	0.1594788	0.248158	0.1510425	0.2918386	0.1649005	0.3360329	0.3365143	0.3959192	0.2596848	0.2567148	0.3508263	0.9950837	1.119097	1.190769	1.356356
32.181	0	0.0004571238	0.0005202072	0.001282211	0.001653038	0.001111371	0.001624751	0.0006872953	0.0004375244	0.001875423	0.001514555	0.0007859626	0.0004423617	0.0004158445	0.0001712471	0.0004494268	0.0004998742	0.000891034	0.0003177971	0.0004361382	0.0006656966	0.001283586	0.001383698	0.001442896	0.001510448
32.278	0	0.003362127	0.003527086	0.001804293	0.002131197	0.001070003	0.001642207	0.0007029972	0.0004218239	0.00155404	0.003325177	0.001879296	0.001525681	0.0003918608	0.000363758	0.0004859124	0.000504376	0.003411236	0.002973839	0.002246141	0.001921684	0.001280114	0.001415191	0.001310821	0.001401024
32.279	0	0.1758177	0.2278908	0.4767128	0.5862077	0.1015931	0.1333186	0.08227729	0.04546196	0.6774942	0.646189	0.3315263	0.1541842	0.06819851	0.05088445	0.04344037	0.0559928	0.1753554	0.08051935	0.1050408	0.1836315	0.04475372	0.05157287	0.07675621	0.06045116
32.280	0	0.15535	0.1124133	0.1323329	0.1376942	0.8391302	1.291581	0.5965441	0.3117351	0.1969824	0.1659369	0.2204241	0.1652534	0.2838109	0.1546199	0.3380418	0.3822393	0.3601385	0.2568157	0.238961	0.3717888	1.017201	1.127967	1.168344	1.353436
32.281	0	0.0003726187	0.0004851211	0.0009955168	0.001371326	0.001208672	0.001547124	0.0006026652	0.0003287047	0.00150816	0.001298631	0.0007384039	0.0003891132	0.0003934256	0.0002018513	0.0003056038	0.0005479566	0.0006971146	0.0003941032	0.0004215998	0.0008013005	0.00115889	0.001403744	0.001393279	0.001581297
32.378	0	0.003504336	0.003559185	0.001409195	0.002426541	0.001078549	0.001747222	0.0006130735	0.0004811531	0.001415169	0.003366593	0.00165941	0.001850252	0.0003509909	0.0003598507	0.0006252556	0.0006544299	0.003319869	0.002947151	0.002396098	0.002047192	0.001381578	0.001477706	0.001452688	0.001509276
32.379	0	0.1512407	0.2263247	0.4987036	0.6187374	0.1102981	0.1339605	0.08824622	0.0566402	0.6792421	0.6636347	0.347009	0.1374729	0.06245274	0.04347499	0.0483459	0.06138789	0.1546572	0.09436499	0.1009529	0.1920678	0.03825816	0.04439708	0.06968976	0.0683486
32.380	0	0.1723504	0.1283892	0.1655541	0.1524973	0.8477024	1.320796	0.5618162	0.321846	0.1895328	0.1812169	0.2103191	0.1737743	0.2867582	0.1770763	0.3595236	0.4040451	0.3572346	0.244914	0.2637427	0.3898433	1.045027	1.151251	1.197003	1.358821
32.381	0	0.0003815626	0.0005627639	0.00104067	0.001506759	0.001138815	0.001682296	0.0006314622	0.0004084719	0.001490224	0.001474696	0.0008173324	0.0003512005	0.0003890818	0.0002720273	0.0003885322	0.0004696007	0.0006455973	0.0004298902	0.0005045471	0.0006917491	0.001226154	0.001375608	0.00140208	0.00153535
32.478	0	0.003022131	0.002727678	0.0008707424	0.002483373	0.0009725021	0.001580301	0.000580085	0.00041451	0.001130097	0.003024785	0.001097159	0.001751802	0.0003513272	0.0003569445	0.000466443	0.0006050451	0.002726548	0.001993096	0.001805258	0.001666865	0.001211786	0.001249756	0.001317274	0.001394206
32.479	0	0.1132793	0.2194036	0.4999497	0.6130116	0.116254	0.1251443	0.07924237	0.06269486	0.6395635	0.6286498	0.3457678	0.1090312	0.05535454	0.03415764	0.04218355	0.06362935	0.127447	0.09111233	0.08324303	0.1904414	0.02795823	0.03882267	0.06144389	0.06929609
32.480	0	0.1769625	0.1132718	0.1636298	0.1490786	0.8118656	1.242194	0.5041921	0.298391	0.1643508	0.1728804	0.2113629	0.1725705	0.2911511	0.1979776	0.3467058	0.3502675	0.32692	0.2380822	0.2809521	0.3567453	0.9978299	1.070466	1.115642	1.257571
32.481	0	0.0003658435	0.0004761678	0.001052715	0.00146528	0.001046558	0.001512636	0.0005998487	0.0004295025	0.001399906	0.001385223	0.0008710663	0.0004061554	0.0003671533	0.0001878547	0.0004218913	0.0004964066	0.0005977544	0.0003616703	0.0004175716	0.0007430694	0.001192443	0.001259103	0.001262538	0.001509872
32.578	0	0.001952977	0.001658729	0.0009506621	0.001954361	0.001023085	0.001448242	0.0004799493	0.0004222537	0.001010769	0.002065677	0.000548544	0.001089544	0.0004786563	0.0002290419	0.0004729422	0.0004285587	0.001749284	0.0007765236	0.001117598	0.001135942	0.001200003	0.001120283	0.001261814	0.001308256
32.579	0	0.1034013	0.197166	0.4825663	0.5722233	0.09744477	0.1031026	0.06613203	0.05009881	0.5970893	0.5638666	0.317092	0.07792762	0.0667075	0.0358937	0.04553847	0.06040504	0.1390945	0.08439707	0.08940233	0.2029451	0.03495743	0.04699169	0.06825561	0.06790002
32.580	0	0.1603101	0.102742	0.1204862	0.136031	0.7730011	1.182467	0.4475097	0.2769775	0.1481726	0.148818	0.1821502	0.1433761	0.2959082	0.1933487	0.3129702	0.3104416	0.2914612	0.2294774	0.2867038	0.3147334	0.9556106	1.040022	1.078183	1.19301
32.581	0	0.0002538254	0.0004722101	0.001018134	0.001297986	0.001053478	0.001400973	0.0005348964	0.0004118957	0.001341079	0.001277975	0.0007499135	0.0002897476	0.0003760018	0.0001821325	0.0004174352	0.0004713602	0.00057174	0.0003345267	0.0004430926	0.0007744728	0.001117175	0.001216818	0.001208724	0.001310652
32.678	0	0.001609786	0.001379664	0.001456082	0.001811901	0.0009928251	0.001547927	0.0005164281	0.0004044099	0.00133237	0.001714231	0.0008889394	0.0009127712	0.0003836942	0.0002953669	0.0003785036	0.0004100287	0.001576518	0.0007642026	0.001060264	0.001094839	0.001128877	0.001294416	0.001296631	0.001429677
32.679	0	0.1121296	0.2071389	0.5066992	0.5723174	0.08562843	0.1052574	0.07506371	0.06026921	0.5898584	0.5755122	0.3195347	0.07298381	0.06737369	0.03855205	0.04300234	0.06142031	0.1505601	0.08915147	0.1004991	0.2122675	0.04386839	0.04724126	0.06423797	0.06552896
32.680	0	0.1541459	0.0920139	0.1026951	0.1570532	0.7934701	1.231067	0.466169	0.2889309	0.1366633	0.1567887	0.1705912	0.1621769	0.3048511	0.2033255	0.3008089	0.3003569	0.3078534	0.2459947	0.3174644	0.3066022	0.9991625	1.144112	1.155974	1.230087
32.681	0	0.0002685953	0.0004673205	0.001043308	0.001344023	0.0010454	0.001488407	0.0005425636	0.0004751299	0.001388715	0.001272431	0.0007417298	0.0002891353	0.0003673889	0.0001772301	0.0003266664	0.0004488601	0.0006180533	0.0003752892	0.0004512248	0.0007966012	0.001106723	0.001266736	0.001293931	0.001386438
32.778	0	0.001881333	0.001683377	0.001957207	0.001861877	0.0009913518	0.001448021	0.0005496186	0.000418353	0.001579526	0.001638383	0.001280169	0.001058686	0.0003244386	0.0003125836	0.0004188913	0.000500088	0.001833274	0.001394064	0.001582285	0.001431749	0.001102086	0.001308153	0.001321831	0.001309677
32.779	0	0.111568	0.2149443	0.5527455	0.6084099	0.09229506	0.107511	0.07216646	0.06626096	0.613559	0.6015211	0.316019	0.09303828	0.05571038	0.02777364	0.05003105	0.06413015	0.1624816	0.09309533	0.108652	0.2238701	0.04783025	0.05577165	0.06678683	0.05720647
32.780	0	0.1436984	0.1025894	0.1089157	0.1536696	0.7721573	1.204934	0.4499289	0.2975276	0.1347066	0.1710979	0.1584404	0.1552762	0.2592694	0.1859914	0.2723842	0.281751	0.2765251	0.2185614	0.3121599	0.2702656	0.9671182	1.149265	1.140835	1.191363
32.781	0	0.0002819669	0.0005262379	0.001058174	0.001364011	0.0009954388	0.001524663	0.0005486576	0.0003938762	0.001428001	0.001382981	0.0007241771	0.0002767852	0.0003381696	0.0002327998	0.0003470734	0.0005437593	0.000680945	0.0003193762	0.0005393977	0.0007710827	0.001144174	0.001306757	0.001274102	0.001277693
32.878	0	0.0007391754	0.0009511772	0.001184409	0.001040831	0.0009885739	0.001342361	0.0005645148	0.0005145826	0.001034587	0.0008809685	0.0007790324	0.0007183327	0.0003152319	0.0002961078	0.0003521249	0.0004336596	0.0009416291	0.0007875198	0.0008385868	0.0008489258	0.001139249	0.001491647	0.00140335	0.001347507
32.879	0	0.1042956	0.2213132	0.3481059	0.3523922	0.07409694	0.08430606	0.07923216	0.04742967	0.3956914	0.3542776	0.2366353	0.06470373	0.05942637	0.03380546	0.05300887	0.05145591	0.1477592	0.06286258	0.1600858	0.2172605	0.05431624	0.06251583	0.07710524	0.06800853
32.880	0	0.1413247	0.1013347	0.1061707	0.1412068	0.7851234	1.243498	0.4632646	0.3196943	0.127741	0.2057928	0.1755104	0.1425051	0.218952	0.1812034	0.2705873	0.2487524	0.2600686	0.2384611	0.3602334	0.274601	1.010253	1.331714	1.309159	1.281682
32.881	0	0.0002729246	0.0004951817	0.000658833	0.0008776856	0.001010551	0.001442373	0.0005867537	0.0004618441	0.0008920266	0.0007610434	0.0005023293	0.000206353	0.0002606272	0.0002632333	0.0003249469	0.0003286044	0.0005831207	0.0003462815	0.0006586885	0.0005923062	0.001188681	0.00151384	0.001497059	0.00137902
32.978	0	0.00022125	0.0001376317	0.0003253724	0.0004557128	0.0009544104	0.001298246	0.0004327675	0.0004202112	0.0004626035	0.0002775154	0.000213092	0.0002243041	0.0003540111	0.0002413767	0.0002844874	0.0003837658	0.0004816768	0.0003488771	0.0005356756	0.0004264882	0.001201387	0.001582538	0.001449755	0.001447529
32.979	0	0.05702514	0.1103731	0.1609927	0.1515718	0.06384483	0.0717473	0.06026132	0.03324529	0.1769344	0.1559558	0.100582	0.03298022	0.0490058	0.02709048	0.02369355	0.03180787	0.05764705	0.03507154	0.08006395	0.09711683	0.0263457	0.04394822	0.0593785	0.04618073
32.980	0	0.1589441	0.0950305	0.1035626	0.1544087	0.7992306	1.235078	0.4447426	0.3172817	0.1262404	0.1841764	0.1908757	0.1382026	0.212203	0.1863683	0.2592951	0.2092386	0.2560843	0.2800251	0.3784556	0.2848576	1.0426	1.459129	1.382004	1.315555
32.981	0	0.000226476	0.0002685355	0.0002049184	0.0005110731	0.000988158	0.001380589	0.0004655238	0.0005497571	0.000423343	0.0003733569	0.0002904043	0.0003354868	0.000332995	0.0002336927	0.0003590613	0.0003852321	0.0004737327	0.0003354499	0.000565962	0.0004628276	0.001248269	0.001556628	0.001461424	0.0013546
33.078	0	0.0002624479	0.0001943966	0.0001510304	0.0001489558	0.0009834731	0.001392712	0.0004984298	0.0004460864	0.0002200811	0.0001845895	0.0002758049	0.0001917958	0.0002582269	0.0002103625	0.0002741323	0.0003060515	0.0003427856	0.0003930974	0.0005429322	0.0003235557	0.001281083	0.001726717	0.001623418	0.001425171
33.079	0	0.03270539	0.03646135	0.05304063	0.04836308	0.02176982	0.02209682	0.02061823	0.01755571	0.05922788	0.05227828	0.03470913	0.03021255	0.01989177	0.01918084	0.01868042	0.01668446	0.03408126	0.03264853	0.03272739	0.02945859	0.01898249	0.02031082	0.02036722	0.01543923
33.080	0	0.1605553	0.08445092	0.1181985	0.1523417	0.836403	1.279771	0.4284857	0.2878339	0.12601	0.1960019	0.1863037	0.1347287	0.2069739	0.2433397	0.2655344	0.1980644	0.2829995	0.3101498	0.405621	0.3151242	1.133947	1.664012	1.554447	1.435002
33.081	0	0.0002851916	0.0002552206	0.0002235981	0.0002071384	0.001052995	0.001435304	0.0005099913	0.0003869068	0.0002781906	0.0002095357	0.0001598105	0.0002069214	0.0002975929	0.0002962856	0.0003622474	0.0002806101	0.0002950431	0.00035614	0.000502327	0.0004467672	0.001247737	0.001777939	0.001578826	0.001536087
33.178	0	0.0004010524	0.0002703747	0.0004546296	0.0003911724	0.0009568903	0.001456026	0.0004829315	0.0004089871	0.0003854144	0.0003517863	0.0002566191	0.0002520639	0.0002550443	0.0003393198	0.0002791769	0.0002687011	0.0003932986	0.0005551911	0.0005619172	0.0004792214	0.001241461	0.001826146	0.001654174	0.00153026
33.179	0	0.08169886	0.1195833	0.1687056	0.1535204	0.05870601	0.06200751	0.0522856	0.03250067	0.1827338	0.1575031	0.0952648	0.06124005	0.04417461	0.02664591	0.02448563	0.0328719	0.07127176	0.07022822	0.09559083	0.1018061	0.02556845	0.04432305	0.05185485	0.03804423
33.180	0	0.1326558	0.09862328	0.1404646	0.1289995	0.8505586	1.290579	0.3681423	0.2727532	0.1433713	0.2023351	0.1674745	0.1171418	0.192639	0.2672979	0.2589145	0.1838301	0.2807231	0.3449599	0.4060654	0.3022871	1.177305	1.727983	1.577508	1.435858
33.181	0	0.0003688394	0.0002558164	0.0003625092	0.000350126	0.001052588	0.001477852	0.0005065927	0.0003345737	0.0004031235	0.0004468968	0.0002766846	0.0002695148	0.0003112857	0.0003397073	0.0003798607	0.0002203821	0.0003373993	0.0003717004	0.0006004516	0.0004842398	0.001297757	0.001753783	0.001574582	0.001558801
33.278	0	0.000327003	0.0002670952	0.0002633499	0.0003160065	0.000951649	0.001316057	0.0003599521	0.0003887179	0.0003871845	0.0002997033	0.0002163215	0.0002128253	0.000268907	0.0002326909	0.0002231296	0.0002794827	0.0004353761	0.0004793124	0.0004037226	0.000356249	0.001308063	0.001698164	0.001494028	0.001331334
33.279	0	0.08002007	0.09729761	0.1351212	0.1242168	0.0484301	0.05085825	0.0421561	0.03205124	0.1469223	0.129387	0.07908379	0.06857668	0.03971039	0.03123648	0.02800724	0.03053822	0.07425908	0.07461758	0.08269354	0.08000691	0.03092542	0.04156718	0.04452609	0.03396956
33.280	0	0.1057512	0.146677	0.1229339	0.09714862	0.8530373	1.239943	0.3368434	0.2867794	0.1554706	0.1651159	0.1641124	0.111046	0.1750538	0.2242837	0.2522889	0.1692875	0.2521489	0.3474993	0.3525833	0.2623932	1.166866	1.632503	1.44683	1.311498
33.281	0	0.0003008996	0.0002227933	0.0002155869	0.0002959212	0.0009740526	0.001287396	0.0003436526	0.0003655356	0.0004183582	0.0003554392	0.000235805	0.0001315211	0.0002447835	0.0002710606	0.0003279383	0.0002860559	0.0003536037	0.0004532638	0.0004975205	0.0004636972	0.001334875	0.001744758	0.001503558	0.001299186
33.378	0	0.000173966	0.0002580229	0.0002129798	0.0002654878	0.0009004494	0.001327512	0.0003923223	0.0003452866	0.0002920536	0.0003118681	0.0001979745	0.0002327483	0.0002016636	0.0002480958	0.0003484432	0.0002095312	0.0003885195	0.000408956	0.000465346	0.0003689939	0.00131373	0.001682618	0.001423453	0.001231536
33.379	0	0.04165288	0.06290102	0.1048514	0.104636	0.04054435	0.04016997	0.0334442	0.02777373	0.1212957	0.108424	0.05857311	0.04830009	0.03184533	0.02994715	0.02972954	0.02705365	0.05444064	0.04272908	0.04462431	0.0537373	0.03388538	0.03291829	0.03309571	0.02574498
33.380	0	0.1094945	0.1633585	0.09998974	0.1075717	0.8495426	1.220633	0.3519891	0.2907941	0.1444576	0.162034	0.1955942	0.1190728	0.1615762	0.1821209	0.2746231	0.148791	0.2209918	0.3055969	0.3231303	0.245517	1.163419	1.574165	1.397583	1.23627
33.381	0	0.000191441	0.000323542	0.0001958582	0.00031028	0.0008968469	0.001290224	0.0004399383	0.0003907533	0.0003397059	0.0003479166	0.0001992089	0.0002408571	0.0002743386	0.0002534953	0.0002465505	0.0002277167	0.0002808209	0.0003600203	0.0004186382	0.00035377	0.001297485	0.001644045	0.001483461	0.001392587
33.478	0	0.000221441	0.0002446406	0.0003134954	0.0004161513	0.0008867992	0.001305088	0.0004135092	0.0003647049	0.0004318238	0.0003485806	0.0002825945	0.0002448555	0.0002301039	0.0001207428	0.0002944374	0.0001449414	0.0004240262	0.0003184569	0.0004243006	0.0003493211	0.001222267	0.001566799	0.00144514	0.001229116
33.479	0	0.03738381	0.09200331	0.1538919	0.1610536	0.04749664	0.05446947	0.05154841	0.04110257	0.179976	0.168593	0.1073074	0.06734546	0.04565318	0.03549383	0.0253773	0.0226124	0.07820727	0.03388321	0.05224659	0.08043412	0.02628547	0.03179984	0.04300632	0.03675375
33.480	0	0.1422291	0.1275518	0.09436502	0.09718089	0.8344892	1.197459	0.3604719	0.2577589	0.1179911	0.1649867	0.2001258	0.1145548	0.1345225	0.1590282	0.2763456	0.1376457	0.2221433	0.2643942	0.2883415	0.2498381	1.119311	1.485016	1.344357	1.176968
33.481	0	0.000192747	0.0002733135	0.0003626096	0.0004334193	0.000901556	0.001353447	0.0004599772	0.0003764525	0.0004561122	0.0003820326	0.0003136506	0.000228645	0.0002572604	0.0002086592	0.0003025639	0.0002208067	0.0004055283	0.0003360916	0.0003442038	0.0004389762	0.001179251	0.00159436	0.001413216	0.001218293
33.578	0	0.000273735	0.0002930533	0.0003833501	0.000481111	0.0008044016	0.001170808	0.0004256274	0.0003252907	0.0004623267	0.0004800632	0.0004281089	0.0002890219	0.0002542009	0.0002325637	0.0003104026	0.0002290203	0.0003609672	0.0003068651	0.0004226194	0.0003739452	0.001160338	0.00138565	0.001392765	0.00110586
33.579	0	0.06192735	0.1168111	0.1903393	0.2019124	0.06039384	0.07171957	0.06938845	0.05610563	0.2229176	0.211799	0.1447169	0.0862809	0.057644	0.04830048	0.03572821	0.03121684	0.1026335	0.04617826	0.06430814	0.1028156	0.03160943	0.04329877	0.050505	0.04189402
33.580	0	0.1448395	0.08811277	0.07558362	0.07338541	0.7662825	1.076344	0.3511612	0.1766893	0.1278453	0.1203996	0.1823343	0.09498178	0.1055003	0.1476591	0.2429217	0.128337	0.188478	0.2457936	0.2411793	0.2182704	1.042995	1.334244	1.26527	1.085441
33.581	0	0.0001754522	0.0002414542	0.0004820813	0.0004155826	0.0007944236	0.001192157	0.0004348553	0.0002747242	0.0004157266	0.0004155457	0.0003911998	0.0002393778	0.0002490745	0.0001893866	0.0003382014	0.0002741952	0.0003512116	0.0002904745	0.0003850681	0.0004280497	0.001121209	0.001471111	0.001413058	0.001122757
33.679	0	0.0002216097	0.0003285388	0.0004300694	0.0003533255	0.0006795609	0.001010073	0.000367756	0.0002745745	0.0004479193	0.0003806563	0.0002699049	0.0003099193	0.0002388862	0.0001873766	0.0003049234	0.0001414185	0.0003807048	0.0003285308	0.0004659303	0.0003664309	0.001040199	0.001363502	0.001356621	0.001005791
33.680	0	0.07779693	0.1154416	0.1821403	0.192726	0.04611816	0.05800908	0.05911075	0.04994841	0.2127095	0.2017941	0.1428585	0.08892033	0.05009407	0.04103232	0.02806202	0.02739655	0.1029441	0.06213337	0.06746085	0.1034086	0.02564882	0.0357332	0.04884675	0.03961641
33.680	0	0.1191829	0.09474779	0.1140003	0.05498811	0.6304705	0.9458616	0.3212226	0.1326229	0.09956864	0.1399494	0.1405937	0.07833031	0.1020299	0.1789185	0.1723208	0.1147873	0.1817405	0.2509719	0.2244992	0.1803547	0.9650347	1.199197	1.206563	0.9610509
33.681	0	0.0002473471	0.0002851431	0.0004527806	0.0003274124	0.0007124278	0.001092034	0.0003702927	0.0002606735	0.0004379101	0.0004126646	0.000296798	0.0003212758	0.0002481861	0.0002201092	0.0003354469	0.0002158785	0.000420868	0.0003700382	0.0004134179	0.0003503009	0.001090068	0.001306319	0.001288706	0.001033708
33.778	0	0.0002238372	0.0003886316	0.0004435364	0.0004570927	0.0006729787	0.001016074	0.0004796527	0.0003349569	0.0005756895	0.0004510053	0.0003157529	0.0003224044	0.0002923515	0.0002993604	0.0002660421	0.0002293551	0.000355213	0.0003149693	0.0004170437	0.0004549356	0.001107492	0.001319328	0.001294081	0.001053121
33.779	0	0.08927004	0.1235948	0.1910299	0.199229	0.05497266	0.07019459	0.07419657	0.0618502	0.2180655	0.2072058	0.1487273	0.09500634	0.05380932	0.04716464	0.03229271	0.02747687	0.1053471	0.07268701	0.07566978	0.1099082	0.02908092	0.04032077	0.05189763	0.04125867
33.780	0	0.1063927	0.1153274	0.1080213	0.08967452	0.5900195	0.8757011	0.2937078	0.1416905	0.1133854	0.1382794	0.1080071	0.09172333	0.1595207	0.2099018	0.1562981	0.1185513	0.1698299	0.2181409	0.2277395	0.1861034	0.9314264	1.119106	1.217564	0.937571
33.781	0	0.0002170328	0.0003721814	0.0004291559	0.0003411892	0.0006675292	0.0009726046	0.0004297339	0.0002397741	0.0005773843	0.0004489155	0.0003372676	0.0002808537	0.0002771549	0.0002436158	0.0002618603	0.000202473	0.0002644645	0.0002988963	0.0003390465	0.0004149991	0.001018487	0.001298705	0.001264963	0.001089324
33.878	0	0.0001766874	0.0004957069	0.0004409836	0.0004168179	0.0006051699	0.0010064	0.000389745	0.0003078502	0.0005356112	0.0004541347	0.0003738345	0.0002915474	0.0003253943	0.000224595	0.0002410638	0.0002939848	0.0004168512	0.0003005519	0.0003663927	0.0003776471	0.001185911	0.001346691	0.00129959	0.001018755
33.879	0	0.09303008	0.1258197	0.1931504	0.2022722	0.05332976	0.05879174	0.06045981	0.05565844	0.2208537	0.2076187	0.1511513	0.09755806	0.05176143	0.04167712	0.03006125	0.0325528	0.1046499	0.07683332	0.08052891	0.1140371	0.02857763	0.04111844	0.05143118	0.04449444
33.880	0	0.1352289	0.1038606	0.09942379	0.09139854	0.6194896	0.8590499	0.2841075	0.157907	0.1559274	0.147962	0.1104217	0.09841399	0.2051396	0.2067118	0.1393968	0.1517574	0.1532337	0.2205326	0.2286588	0.2012751	0.9734312	1.165124	1.219787	0.976469
33.881	0	0.0001512377	0.0003468135	0.0004485492	0.0004033248	0.0005933843	0.0009729511	0.0003831138	0.0002683283	0.0005194104	0.0003756182	0.000299848	0.0003243335	0.0002945354	0.0002113677	0.0002433278	0.0002356847	0.000313039	0.0002883357	0.0003728092	0.0004447849	0.001107816	0.001297163	0.001355947	0.001080804
33.978	0	0.0002381024	0.000413372	0.0004027891	0.0005115465	0.0007225106	0.0009887257	0.0004205936	0.0002616933	0.0005281498	0.0005195979	0.0004344541	0.0003034098	0.0002698977	0.000237586	0.0001966784	0.0003761301	0.0003405889	0.000254129	0.0004206402	0.0004461644	0.001184593	0.001298184	0.001343759	0.001165968
33.979	0	0.09650451	0.131577	0.2002072	0.2076555	0.05146278	0.05804106	0.06056784	0.05318896	0.2296548	0.2166679	0.1587254	0.1002528	0.04108198	0.03365501	0.02541583	0.03006811	0.1081598	0.07694496	0.08114617	0.1177353	0.02456772	0.03424451	0.0396335	0.03397691
33.980	0	0.175604	0.1282987	0.1142498	0.07654241	0.6485804	0.8581484	0.2481355	0.2038273	0.1953311	0.1642265	0.09704501	0.1032116	0.2364569	0.1914438	0.1434215	0.1591401	0.1495181	0.2405185	0.2485289	0.2023359	1.027861	1.186275	1.206636	1.021735
33.981	0	0.0003098008	0.0003073975	0.000401656	0.0004696518	0.0007672548	0.001031691	0.0003852864	0.000325081	0.0005748254	0.0005281622	0.0003826859	0.000275435	0.0003250201	0.0002068353	0.0002172627	0.0003076804	0.0003191628	0.0002815323	0.0004392084	0.0005174535	0.001217259	0.001326167	0.001373512	0.001226248
34.078	0	0.0001628833	0.0003706687	0.0005740287	0.0005857814	0.0008085267	0.0009558983	0.0004132505	0.0003122771	0.0007023188	0.0006276789	0.0005249681	0.0003049408	0.0002821516	0.0002637402	0.0002383874	0.0003176472	0.0004136472	0.0003222247	0.0004115213	0.0005498233	0.001236242	0.001386458	0.001381836	0.001203619
34.079	0	0.1080553	0.1638089	0.2477289	0.2560257	0.050034	0.0605612	0.06189096	0.0482386	0.2914362	0.274505	0.2043401	0.1262485	0.06103148	0.04007063	0.0215183	0.02799045	0.1434996	0.09588813	0.1068059	0.1588274	0.01970562	0.03431268	0.05422274	0.05006317
34.080	0	0.1686086	0.1587717	0.1220421	0.08087993	0.6745818	0.8305549	0.2493806	0.2544517	0.1988373	0.1669091	0.1055338	0.1101032	0.253532	0.201174	0.1634802	0.1673935	0.193682	0.2435152	0.2428649	0.1981354	1.080347	1.188225	1.204473	1.065578
34.081	0	0.0002679301	0.0004260217	0.000527435	0.0005898512	0.0007440727	0.001043583	0.000418619	0.0003407219	0.0006981011	0.0006012285	0.0005403926	0.0003094694	0.0003498167	0.0001491968	0.0002410042	0.0003111312	0.0004696629	0.0002958962	0.0004553764	0.0005167559	0.001283004	0.001328018	0.001361278	0.001262816
34.178	0	0.0001454398	0.0004116077	0.0006471607	0.0005855884	0.0007353969	0.0008989213	0.0004092709	0.0003636084	0.000719132	0.0006888503	0.0006066514	0.0004057895	0.0003428987	0.0002904623	0.0002605354	0.0003461987	0.0004935358	0.000275634	0.0003636633	0.0005913301	0.001217262	0.001288142	0.001314192	0.001169442
34.179	0	0.09855985	0.1679301	0.25882	0.2752349	0.04715271	0.05346085	0.05325907	0.04366025	0.3087394	0.2875285	0.2128215	0.1274425	0.07067292	0.0476322	0.02485495	0.03262763	0.1544849	0.1003789	0.1083088	0.1695861	0.02594704	0.0373639	0.05851844	0.05692859
34.180	0	0.1668747	0.1319057	0.1443164	0.08028514	0.6407085	0.7915932	0.2408553	0.2747415	0.1864266	0.1867404	0.114141	0.116363	0.2516981	0.2182639	0.1895954	0.1703239	0.2316326	0.2359908	0.2321254	0.2104181	1.070893	1.160705	1.151342	1.070845
34.181	0	0.000233372	0.0004012518	0.0005923043	0.0005985044	0.0007000654	0.0009712567	0.0004162607	0.0003368808	0.0006318178	0.0007004661	0.0005709451	0.000256372	0.0003695273	0.0003068792	0.0002792556	0.0002551611	0.0004874417	0.0003887415	0.000414458	0.0005125839	0.00127417	0.00136183	0.001315523	0.001247043
34.269	0	0.0002363837	0.0004525516	0.0006203039	0.0005305358	0.0007642441	0.001052157	0.00036687	0.0003639276	0.0006615282	0.0007146497	0.0006220912	0.0003482389	0.0003977427	0.000308946	0.000292725	0.0002737131	0.0004704474	0.0002795537	0.0004174714	0.0004631255	0.001326189	0.001336093	0.001280346	0.001138553
34.269	0	0.09165782	0.1624798	0.2481004	0.2583504	0.04354556	0.05028638	0.04641986	0.03491206	0.2927895	0.2705309	0.2017717	0.1203299	0.06525317	0.04708984	0.03071144	0.03676198	0.1469258	0.0989836	0.1089177	0.1601858	0.02718845	0.04168055	0.05613737	0.04901926
34.270	0	0.1696612	0.1567862	0.1599983	0.08751957	0.6769988	0.8287295	0.2372626	0.2898816	0.1918225	0.2258112	0.1067792	0.09538056	0.2688641	0.2549892	0.2315615	0.1692222	0.2727022	0.2202391	0.2493043	0.227282	1.119773	1.164632	1.130437	1.102624
34.271	0	0.0002631584	0.0003855679	0.000610786	0.0006320891	0.0008198259	0.0009649174	0.0003961403	0.0003293777	0.0005993386	0.0007141936	0.0005013972	0.0003281818	0.0002609248	0.0003383868	0.0004054988	0.0003141661	0.0004503234	0.0003867914	0.0005424853	0.0005474349	0.00127743	0.00133012	0.001266538	0.001297614
34.378	0	0.0002678959	0.0003773617	0.0005938723	0.0004972238	0.0007613423	0.001061384	0.0004237238	0.0003538046	0.0005665885	0.0006355702	0.0005108571	0.0004063351	0.0003578005	0.0003744974	0.0003626951	0.0002858658	0.0005124552	0.0003966491	0.0004134492	0.0004671998	0.001304974	0.001314403	0.001297677	0.001273829
34.379	0	0.08463614	0.1562018	0.2300097	0.2305488	0.04328143	0.04606884	0.04087833	0.02814639	0.2670642	0.2415591	0.173747	0.09964926	0.05159483	0.03776149	0.0287807	0.03578066	0.1322585	0.08689525	0.1136105	0.1495885	0.02834336	0.0375493	0.04757599	0.04143335
34.380	0	0.1928298	0.1472409	0.1452175	0.101638	0.6802162	0.8404282	0.2266902	0.2924529	0.179521	0.2269337	0.1121094	0.09512512	0.2693877	0.2899101	0.2393533	0.2017374	0.2694675	0.2226793	0.256172	0.2206625	1.103646	1.152835	1.10304	1.088787
34.381	0	0.0002947131	0.0004021307	0.000573946	0.0005357871	0.0007690885	0.001038531	0.000430476	0.0003702123	0.0005208561	0.0006422704	0.0004881093	0.0002652743	0.0003784376	0.0003516871	0.0003471843	0.0003246259	0.0003871076	0.0003809431	0.0005029931	0.0005255007	0.001225776	0.001378959	0.001263543	0.001299891
34.468	0	0.0003254776	0.0003625988	0.0004984036	0.0003838987	0.0008390318	0.0009888143	0.000266435	0.0003665202	0.0005747218	0.0005290936	0.0004172667	0.0004145769	0.0002416484	0.0002597733	0.0003558427	0.0002782291	0.000509687	0.0003846751	0.0004843279	0.0004628109	0.001258888	0.001240132	0.001167507	0.001071418
34.469	0	0.08705929	0.1467905	0.206127	0.1987898	0.04841631	0.05380877	0.04781236	0.03221205	0.2325935	0.2068305	0.1466177	0.0856946	0.04620528	0.03313532	0.03006759	0.03582037	0.1152331	0.08069597	0.1114066	0.1360005	0.03456287	0.04056493	0.04564625	0.04084472
34.470	0	0.2060884	0.09091002	0.145142	0.1101113	0.6554056	0.7664476	0.1925455	0.2512838	0.1539251	0.1878985	0.0829793	0.1033751	0.2615209	0.2592674	0.2257402	0.2009135	0.2482826	0.2210626	0.2870098	0.2024574	1.010499	1.060044	1.042466	1.013686
34.471	0	0.0002475339	0.0003784977	0.0004478776	0.0003882542	0.000790938	0.001019373	0.0003140657	0.0003633975	0.0005109875	0.0005745239	0.0003121124	0.0002727434	0.0002775074	0.000274112	0.0002573731	0.0002852846	0.0004320521	0.0003930556	0.0005045633	0.0004151966	0.001239069	0.001229032	0.001217948	0.001160837
34.568	0	0.0002989197	0.0003427229	0.0005199588	0.0004124415	0.0007663955	0.000943056	0.000352044	0.0003589458	0.0005493754	0.0005205063	0.0004617496	0.0003830778	0.0002772549	0.000251344	0.0002804317	0.0002789467	0.0004135677	0.0004230748	0.0005328001	0.0004367593	0.001185104	0.001249428	0.001122066	0.001085329
34.569	0	0.09280661	0.1484418	0.201428	0.1898158	0.05131262	0.05225736	0.04587338	0.03211249	0.2244328	0.1976745	0.1406755	0.08440247	0.03537375	0.0304958	0.0348621	0.03994707	0.1136142	0.08762242	0.1207719	0.133607	0.03912027	0.04559741	0.04488505	0.03371729
34.570	0	0.2187904	0.09728739	0.1497274	0.108036	0.6380937	0.7535197	0.1891174	0.2345466	0.1266185	0.1860506	0.113426	0.132518	0.2709922	0.2119889	0.2480186	0.1745683	0.2490189	0.1917014	0.2797782	0.204707	0.9827176	1.022519	0.9935469	0.970266
34.571	0	0.0002684683	0.0003251848	0.0005750634	0.0004876942	0.0007948859	0.001004769	0.0003759396	0.0004043183	0.0004985838	0.0005252346	0.000354647	0.0003437211	0.0003136548	0.0002103939	0.0003264867	0.0002997156	0.0004256483	0.0003261658	0.0005528248	0.0003935008	0.001150282	0.001209583	0.001189166	0.001100222
34.668	0	0.0002364434	0.0004321262	0.0004711885	0.0004242483	0.0007889268	0.001005031	0.0003737787	0.0003669845	0.0005435927	0.0004816603	0.0003618945	0.0003092837	0.0003680878	0.0002616571	0.0004071016	0.0001848991	0.0003922049	0.0004260357	0.0004911342	0.0004602987	0.001103541	0.001271579	0.001126612	0.001118349
34.669	0	0.09104828	0.1386364	0.1819972	0.1639951	0.05347669	0.05625103	0.05057612	0.03463351	0.1982771	0.1729227	0.1258978	0.07659942	0.03553589	0.03442583	0.03681609	0.03684006	0.1016495	0.08564302	0.1122093	0.1135829	0.04095439	0.04660179	0.04341681	0.02652277
34.670	0	0.2360763	0.1123284	0.1393667	0.1018969	0.6154889	0.7772918	0.2053703	0.2447747	0.1278803	0.1886972	0.1375597	0.141615	0.2894371	0.2038488	0.2612331	0.1641503	0.2401142	0.1992283	0.2499262	0.2145336	0.9424793	1.02011	0.9484397	0.9430969
34.671	0	0.0002233978	0.0002792166	0.0004671844	0.0003934755	0.000768423	0.001079633	0.0003857715	0.0004061357	0.0004662238	0.0005334073	0.000426129	0.0003011194	0.000343948	0.0003220792	0.0003730141	0.0002893258	0.000456835	0.0003499676	0.0005567654	0.0004193371	0.001180936	0.00117382	0.001024838	0.001042377
34.768	0	0.0001573081	0.0002916504	0.0003155663	0.0002369415	0.000694614	0.0009506635	0.0003983822	0.0003701344	0.0003033023	0.0003652513	0.0003650206	0.000265991	0.0002937664	0.000264115	0.000374332	0.0002349346	0.0003611804	0.0003376925	0.0004567802	0.0003118716	0.001042122	0.00108512	0.0009867807	0.000972143
34.769	0	0.07307675	0.09057966	0.1129313	0.09763028	0.04110925	0.04257804	0.03900384	0.03265937	0.1218547	0.1040795	0.08722141	0.06753478	0.03102999	0.02906243	0.03190877	0.0318346	0.07346277	0.07362404	0.08064096	0.07126106	0.03141565	0.03394724	0.03497994	0.02429756
34.770	0	0.2433629	0.1056095	0.1193457	0.09172374	0.5938197	0.787171	0.2122322	0.239197	0.1293803	0.1663587	0.1317922	0.1330024	0.2994628	0.2301473	0.2498279	0.180134	0.2258318	0.2141656	0.2321603	0.2209025	0.8559908	0.9881549	0.8726419	0.9101482
34.771	0	0.0002359875	0.0002804287	0.0003082891	0.0002707208	0.0007270975	0.000980776	0.0003204928	0.0004025831	0.0003291933	0.0003092267	0.0002557955	0.0002878008	0.0003540551	0.0002570055	0.0003722018	0.0002174866	0.0003009776	0.000337259	0.0003582714	0.0002972251	0.001044248	0.001193588	0.001020663	0.001005974
34.867	0	0.0002403104	0.0001860653	0.0002200762	0.000150209	0.00072988	0.0009444319	0.000365648	0.0003125449	0.0001956191	0.0001888131	0.0002513122	0.0002225901	0.000297664	0.0002211207	0.00035538	0.0002363984	0.000296418	0.0002560179	0.0003981317	0.0003101364	0.0009689279	0.00111184	0.0009583247	0.001062146
34.867	0	0.03832575	0.04622307	0.06440992	0.05428393	0.02681842	0.02719395	0.02497706	0.02056105	0.07059459	0.05611502	0.0486114	0.04023664	0.02229951	0.02029669	0.02001878	0.01929265	0.03649828	0.03623716	0.0394447	0.03532941	0.01975031	0.02332118	0.02368629	0.01776987
34.868	0	0.2148593	0.1141519	0.1157518	0.1144995	0.5687483	0.8028587	0.2007922	0.2492096	0.1260678	0.1634507	0.116623	0.1351586	0.2958596	0.25052	0.234277	0.1895692	0.2057981	0.2194987	0.2222846	0.2113236	0.8050642	1.003032	0.834721	0.8930128
34.868	0	0.0002674879	0.00017206	0.0002420708	0.0002190226	0.0007663858	0.0009257241	0.0003666959	0.0003638475	0.000257227	0.0002315967	0.0002775627	0.0003145565	0.0003062778	0.0002813466	0.0003284478	0.0002922618	0.0002898184	0.0002791994	0.0003507615	0.0002973809	0.001012164	0.001157643	0.0009857757	0.0009751584
34.968	0	0.0002353584	0.0001390963	0.000281753	0.0002063815	0.0007112324	0.0009485149	0.0003893056	0.0004503439	0.000188887	0.0001989367	0.0001814228	0.00023815	0.0003064522	0.0002236352	0.0002687548	0.0001918931	0.0002697045	0.0002057838	0.0002461115	0.0002620973	0.0009629262	0.001045604	0.0008706761	0.0009249162
34.969	0	0.002796962	0.004996744	0.02173353	0.01855836	0.004088562	0.004640251	0.002833165	0.002264158	0.02699198	0.01944708	0.01123756	0.009540527	0.002122913	0.002122819	0.001759925	0.001636921	0.004235554	0.004648133	0.003202186	0.004854486	0.00191495	0.002733162	0.002668245	0.002088041
34.970	0	0.1760667	0.09583916	0.09708256	0.09416914	0.5471303	0.7675535	0.2271785	0.2603481	0.1064777	0.1477178	0.1257053	0.1358819	0.2557634	0.2501053	0.2246927	0.1856345	0.2016657	0.2249171	0.1822493	0.2063201	0.7679491	0.9385068	0.7499008	0.8275364
34.971	0	0.0002142974	0.0001652075	0.0002040533	0.0002981966	0.0006905282	0.0009232373	0.0003379151	0.0004621236	0.0002002326	0.0001737231	0.0001926568	0.000212799	0.0002986349	0.0003214856	0.00033608	0.0002873757	0.0002285946	0.0002156732	0.0002873962	0.0002293226	0.000906075	0.001013607	0.0008908663	0.0009475624
35.068	0	0.0002115514	0.0001452144	0.0001567048	0.0002494334	0.0007178261	0.0008105179	0.0003369156	0.0004248563	0.0001924684	0.0001950566	0.0001890893	0.0002587014	0.0003121894	0.0002989079	0.0002493305	0.0003589885	0.0002891454	0.0002393748	0.0002361867	0.0002652972	0.0008722188	0.0009522673	0.0008284894	0.0008834012
35.069	0	0.01392541	0.01504873	0.03333658	0.02979555	0.01371372	0.01434365	0.01211783	0.01163846	0.03917074	0.0315487	0.02016067	0.02077695	0.01249373	0.01220295	0.01175894	0.009962605	0.01618544	0.0171053	0.01455489	0.01401266	0.01134347	0.01263018	0.01126697	0.008208976
35.070	0	0.1239829	0.07600294	0.05748886	0.09228315	0.552657	0.7107781	0.2284728	0.2478823	0.1206767	0.1581765	0.1279784	0.1260999	0.2011488	0.2269571	0.21195	0.1909122	0.208954	0.1966452	0.1600304	0.1839825	0.7652715	0.8528675	0.7014631	0.7739744
35.071	0	0.0001306865	0.0001144805	0.0001538331	0.0001722756	0.0006539224	0.0008481437	0.0003957513	0.000387704	0.0001923072	0.000167494	0.0002722331	0.0002332702	0.0002319996	0.0002449539	0.0003176923	0.0003419334	0.000248831	0.0002674518	0.0002359294	0.0002224748	0.0008784318	0.001004457	0.0008208899	0.0008614497
35.168	0	0.0001870785	0.0001236364	0.0002444565	0.0002355775	0.0007495215	0.0008673767	0.0002952444	0.000362584	0.0003256516	0.0002247307	0.0001188411	0.0002935771	0.0002508003	0.0002939438	0.0002207502	0.0003506874	0.0003307649	0.000288979	0.000224779	0.0002954838	0.000990879	0.0009845105	0.0008110915	0.0009824794
35.169	0	0.04114297	0.04266776	0.05882697	0.05454118	0.01951662	0.01899599	0.01752401	0.01663746	0.06501384	0.0585666	0.04596354	0.04393248	0.01745001	0.01710134	0.01664281	0.01359057	0.0432699	0.04241204	0.04035388	0.03319359	0.01754182	0.01710914	0.01724196	0.01307762
35.170	0	0.100306	0.09190015	0.06028271	0.08697735	0.589478	0.7258179	0.2169116	0.207719	0.1388516	0.1584225	0.1342778	0.1408787	0.1783939	0.2348376	0.187147	0.1951427	0.2381742	0.2129303	0.1605335	0.1981922	0.8353055	0.8888913	0.7847077	0.8410944
35.171	0	0.0001756918	0.0002048274	0.0002093163	0.0002638782	0.0007050831	0.0008757553	0.000360931	0.0003166129	0.000216286	0.0002114362	0.0002284716	0.0002538472	0.0002287478	0.0003441543	0.0002353085	0.0002268283	0.0002765408	0.0002666806	0.0002534196	0.0002491659	0.0009719817	0.0009930927	0.001015485	0.0009364645
35.268	0	0.0002193472	0.0002031287	0.0002410017	0.0002497752	0.0007008045	0.0007944434	0.0003584577	0.0003263563	0.0002884818	0.0002106549	0.0001796143	0.000289908	0.0002846858	0.0002520219	0.0002308589	0.0003113866	0.0003473859	0.000341431	0.0003227371	0.0003275645	0.0009224445	0.0009890505	0.0009405145	0.0009696953
35.269	0	0.05631437	0.05805562	0.07120375	0.06612595	0.03117479	0.02998749	0.02916421	0.02704121	0.07617676	0.07209794	0.06150055	0.05595542	0.02773701	0.02762062	0.02674123	0.02259784	0.05831851	0.05666873	0.054592	0.04398515	0.02919399	0.02825002	0.02821557	0.02141358
35.270	0	0.09267759	0.1187281	0.07350226	0.0778197	0.6021357	0.6826401	0.2190532	0.1467786	0.1175143	0.1614677	0.1429165	0.1430528	0.171849	0.2268565	0.2019682	0.2032173	0.2341474	0.1979498	0.152483	0.1881565	0.8521912	0.8812504	0.788149	0.8447148
35.271	0	0.0002170865	0.0001473178	0.000361848	0.0002000927	0.0007602951	0.0007741173	0.0003877044	0.0002321083	0.0002783487	0.0002322545	0.0001771698	0.0001919178	0.0002732303	0.0002752358	0.0002459218	0.0002993754	0.0003273091	0.0003224467	0.0002280572	0.0002445922	0.0009751051	0.001099546	0.0008858337	0.0009625877
35.368	0	0.0002765653	0.0002557076	0.0002936417	0.0002433388	0.0007159293	0.0008287201	0.0003493858	0.0001577648	0.0002489977	0.0003005944	0.0003278296	0.0002034927	0.0002132029	0.0002615449	0.000320048	0.0002831829	0.0003942934	0.0003106669	0.0003416878	0.0003380764	0.0009701243	0.000935143	0.000929963	0.0009355045
35.369	0	0.08738844	0.08934216	0.1016907	0.09493532	0.03300438	0.0342338	0.03292942	0.03042438	0.1067903	0.1034446	0.09264303	0.0820211	0.03215341	0.03195323	0.03103403	0.02608493	0.08864858	0.08537631	0.08260214	0.06571066	0.0316939	0.03266713	0.03062426	0.02329311
35.370	0	0.08758513	0.1370456	0.08431026	0.05998731	0.6081947	0.6535458	0.2267392	0.07819273	0.1232096	0.1660167	0.1461968	0.1231034	0.1534098	0.2044634	0.2233771	0.2265641	0.2172976	0.1798238	0.1599834	0.1932092	0.8736102	0.8682497	0.7696129	0.874398
35.371	0	0.0001722608	0.0002751269	0.0003720621	0.0002386248	0.0007555185	0.0007918435	0.0003972274	0.0001765874	0.000317824	0.00024238	0.0003184322	0.0002946212	0.0002035033	0.0001963702	0.0003094326	0.000365902	0.0003412859	0.0003602602	0.0002614128	0.0003101724	0.001059931	0.001020125	0.0009538005	0.0009589309
35.468	0	0.0002559607	0.0002836695	0.0003114897	0.0003519031	0.0007231479	0.000737201	0.0003035081	0.0002408159	0.0003544685	0.0002874338	0.0004004526	0.0003206613	0.0002221356	0.0002678165	0.0002646782	0.0002517472	0.0004342453	0.0003509387	0.0003169088	0.000327644	0.001004929	0.001002126	0.000878354	0.00106457
35.469	0	0.11696	0.1187624	0.1301697	0.1214013	0.04090625	0.04231897	0.04149214	0.03847132	0.1363067	0.1335537	0.1226645	0.1071954	0.03522271	0.03492714	0.03424579	0.02872044	0.1159808	0.1113326	0.10757	0.08531105	0.03398299	0.03421617	0.03159492	0.0236106
35.470	0	0.08237535	0.1532299	0.08136861	0.07322159	0.6488132	0.6862561	0.2461329	0.09502513	0.1362777	0.179479	0.15335	0.1226536	0.1401257	0.2133207	0.2297214	0.2425375	0.2246648	0.2027485	0.1666973	0.2106931	0.8882282	0.9157462	0.7890718	0.930918
35.471	0	0.0002950548	0.0003145104	0.0003898239	0.0003023166	0.0008339291	0.0007762489	0.0003377951	0.0002335918	0.0004085461	0.00028395	0.0003388743	0.0002974461	0.0001934964	0.0002797192	0.0002572887	0.0002925509	0.0003953206	0.000374788	0.0003358499	0.0002720784	0.001049185	0.001066019	0.0009130479	0.001010585
35.568	0	0.0003741639	0.0003583753	0.0004689012	0.0003885881	0.0007526369	0.0008812002	0.0003718477	0.000290105	0.000435691	0.0004379908	0.0004310943	0.0003905832	0.0002353044	0.0003310757	0.0003121285	0.0003806682	0.0005424404	0.0004733529	0.0004021787	0.0003666088	0.001056749	0.001244462	0.0008939805	0.001140827
35.569	0	0.1552841	0.157038	0.1690448	0.1574309	0.04638063	0.04669036	0.04797633	0.04460192	0.1763721	0.1734375	0.1621514	0.1403453	0.03442505	0.035278	0.03594699	0.03125542	0.153231	0.1472111	0.1422481	0.1131027	0.03492281	0.03354666	0.0336245	0.02502309
35.570	0	0.09011941	0.1449525	0.07774636	0.07496209	0.6774803	0.7729096	0.2818199	0.2156535	0.1331164	0.1679206	0.1565081	0.1403205	0.1759621	0.2118093	0.2549833	0.2845022	0.2293529	0.206717	0.2004808	0.2391244	0.8889623	1.032856	0.8930047	1.05966
35.571	0	0.0004590936	0.0003416932	0.0004822043	0.0004115898	0.0007854674	0.0009504194	0.0004153316	0.0003221642	0.000490794	0.0003752915	0.000400474	0.0003603506	0.0003641135	0.0002318968	0.0002909909	0.0003764749	0.0005259435	0.0004436195	0.0003738702	0.0004047222	0.001069964	0.001156471	0.0009798118	0.001106863
35.668	0	0.0003983469	0.000335394	0.0003746113	0.000330921	0.0008012086	0.0009555411	0.0003935589	0.0004475009	0.0004519196	0.000419511	0.0003952597	0.0004431714	0.0002305946	0.0003154912	0.000372436	0.0003661048	0.0005087013	0.0004690705	0.0004541436	0.0003434743	0.001012909	0.00118013	0.0009959075	0.001202671
35.669	0	0.1693864	0.171679	0.1843862	0.1716254	0.04987921	0.051564	0.05280462	0.04983392	0.192113	0.1897004	0.1796554	0.1550809	0.0345558	0.03663328	0.03792672	0.03367219	0.1667733	0.1608331	0.1552466	0.1244353	0.03719377	0.03798154	0.03599794	0.02654878
35.670	0	0.08860348	0.13945	0.07107124	0.08880495	0.6779382	0.8172149	0.30183	0.28107	0.1243496	0.1623527	0.1382915	0.1213383	0.1794628	0.2314447	0.2516608	0.3090167	0.2352352	0.2026658	0.2254569	0.2381429	0.8488933	1.088541	0.9307811	1.09921
35.671	0	0.0003907177	0.0003835315	0.0004631874	0.0003700264	0.0007895336	0.000963423	0.0004478661	0.0003845593	0.0004239162	0.0004185999	0.0004039018	0.0004089711	0.0002836484	0.0003160964	0.000303986	0.0003265881	0.0005336113	0.0005224897	0.0005111494	0.0004403422	0.001040618	0.00121739	0.0009926744	0.001154261
35.768	0	0.0005132948	0.0003034631	0.0003881135	0.0003561765	0.0007346248	0.000986601	0.0003985044	0.0004928454	0.0003479552	0.0003999235	0.0004259827	0.0004505649	0.0002724457	0.0002619059	0.0003370899	0.0004014753	0.0006104076	0.0005443158	0.0004188986	0.0004024708	0.000964771	0.001240133	0.0009944567	0.001109585
35.769	0	0.1621666	0.1646316	0.1768504	0.1643495	0.03998423	0.04306862	0.04332393	0.04106798	0.1860375	0.1838373	0.1748695	0.1502229	0.03640911	0.03668677	0.03703109	0.03178025	0.1635379	0.1585518	0.1536493	0.1239822	0.03527665	0.03561587	0.03667604	0.02811375
35.770	0	0.07439297	0.1337594	0.07559722	0.1138093	0.6493248	0.813677	0.2947274	0.3168233	0.1091723	0.1633604	0.1184953	0.1063729	0.1436582	0.2344277	0.2269839	0.3292345	0.2292791	0.1842181	0.2222763	0.2218419	0.8031638	1.098384	0.9058959	1.078498
35.771	0	0.0004064584	0.0003524464	0.0004412438	0.0003842468	0.0007590918	0.000936685	0.0004559278	0.0004983105	0.0004727837	0.0003935211	0.0004608805	0.0003927675	0.0002461617	0.00034947	0.0002840885	0.0003642775	0.0005047709	0.0005792092	0.0004409749	0.0004599868	0.000984979	0.001231859	0.0009948112	0.001173273
35.868	0	0.000455227	0.0002578075	0.0003701415	0.0002980978	0.000789178	0.0009060795	0.000380895	0.0004569223	0.0003659361	0.0003432082	0.0004215925	0.0003760051	0.0002336976	0.0003088815	0.000300595	0.0004230179	0.0005313392	0.0005531151	0.0004241568	0.0003861055	0.000904957	0.001219554	0.000935402	0.001133959
35.869	0	0.1426066	0.1447507	0.1564307	0.1441715	0.04243283	0.04494286	0.04564453	0.0429307	0.163517	0.161833	0.1544947	0.1322031	0.03095189	0.03245604	0.03400865	0.03032483	0.1390677	0.135545	0.1310677	0.106679	0.03075388	0.03095938	0.03040714	0.02332745
35.870	0	0.06705338	0.1263011	0.07876164	0.09722353	0.6357897	0.7954537	0.2849501	0.3425032	0.1253003	0.1521719	0.1128944	0.1032638	0.1678121	0.2373748	0.1971763	0.3204194	0.2064867	0.1857833	0.2013331	0.2078257	0.7480626	1.113306	0.8863387	1.065519
35.871	0	0.0003609934	0.0004034437	0.0003331206	0.0003149171	0.0007612022	0.0009208625	0.000373326	0.0004941547	0.0003818684	0.0003639403	0.0003447625	0.0003973026	0.0001990355	0.0003242875	0.0003202944	0.000382497	0.0003857829	0.0004553056	0.0003440031	0.0003719465	0.0008879657	0.001307027	0.0009256878	0.001156324
35.968	0	0.0002707939	0.0002509999	0.0002573226	0.0001777222	0.0006961593	0.0009735288	0.0003808784	0.0005343301	0.000332823	0.0004233332	0.0003782413	0.0003653339	0.000274194	0.0002683303	0.0003037827	0.000308212	0.0004361447	0.0004339573	0.0003775928	0.0003343035	0.0008369006	0.001217376	0.001004361	0.001202211
35.969	0	0.1160543	0.1187243	0.1313228	0.1200266	0.03476973	0.03702899	0.03753958	0.0354503	0.1363976	0.1344229	0.1277232	0.108361	0.02921255	0.02905339	0.02893546	0.02495987	0.1148013	0.1121645	0.1079798	0.08824819	0.02858089	0.03037009	0.0284956	0.02160948
35.970	0	0.06623908	0.1458145	0.07696269	0.08516649	0.6564939	0.8141358	0.2863062	0.3522686	0.1476698	0.128036	0.1091912	0.09704346	0.1871223	0.2230365	0.1905255	0.2767037	0.203212	0.2070538	0.2025839	0.182637	0.7205808	1.162526	0.9336792	1.060995
35.971	0	0.0003213259	0.000346983	0.0002834012	0.0003190597	0.0007501267	0.001010689	0.0004803492	0.0006014549	0.0004339191	0.0003661396	0.0003296698	0.0002989317	0.0003074176	0.0003176622	0.0002604088	0.0003298732	0.0003931272	0.0004171141	0.000340541	0.0003597702	0.0008493287	0.001325483	0.00102269	0.001208897
36.068	0	0.0002339417	0.0001920882	0.0002524992	0.0002199359	0.0007319551	0.0009512476	0.0004537768	0.0004774052	0.000317442	0.0003005061	0.0003292498	0.0002923442	0.0002657166	0.0001881824	0.0002339029	0.0003012015	0.0003341395	0.0003348751	0.0003064784	0.000382466	0.0008276334	0.001287123	0.001032989	0.001144912
36.069	0	0.07726647	0.07993703	0.09293378	0.08377146	0.02440631	0.02430889	0.02523667	0.0233801	0.09802928	0.09542648	0.08950925	0.07450552	0.02028844	0.02040209	0.01981809	0.01681646	0.07906144	0.07717557	0.07420028	0.06109332	0.02105296	0.02113456	0.02135666	0.01669467
36.070	0	0.07317404	0.1407611	0.06819359	0.08462518	0.6687484	0.8187508	0.287481	0.359603	0.1765135	0.0983077	0.09906233	0.1319383	0.1974668	0.1776915	0.1824329	0.2615729	0.1937989	0.2127068	0.2043126	0.1886554	0.7043561	1.170857	0.9673238	1.046336
36.071	0	0.0002256134	0.0002165216	0.0003118008	0.0002073621	0.0007745007	0.0009814376	0.0004252144	0.0004639525	0.0002549571	0.0002760614	0.0002781079	0.0002511189	0.0002783683	0.0002626086	0.0002324739	0.0002847442	0.0003604895	0.0003182917	0.0003419604	0.0002577276	0.0007955154	0.001273538	0.001043326	0.001103461
36.168	0	0.0002903788	0.0001334145	0.0001450993	0.0002172987	0.0008183946	0.0008957614	0.0003750938	0.0004556323	0.0002957113	0.000191206	0.0002518358	0.0001560837	0.000273721	0.0002106968	0.0002995803	0.0002289643	0.000315053	0.0003099904	0.0002991657	0.0002484854	0.0007866276	0.001226347	0.00107503	0.001109162
36.169	0	0.04707931	0.05029053	0.0647232	0.05735628	0.0201623	0.0201463	0.0193019	0.01788613	0.06938668	0.06610119	0.05967492	0.04933372	0.01488474	0.01509055	0.01456891	0.01298167	0.04769817	0.0464494	0.04473973	0.03728834	0.01480816	0.01556801	0.01449182	0.01109062
36.170	0	0.07711326	0.09327228	0.05603824	0.102782	0.6422915	0.8119742	0.3122182	0.3476241	0.1848602	0.1006821	0.1022304	0.1355242	0.2246093	0.1718406	0.1647947	0.2166174	0.185231	0.2161605	0.2097855	0.2183215	0.6876482	1.142307	0.9880716	1.056063
36.171	0	0.0001210302	0.0001289306	0.0002119298	0.0002135427	0.000782633	0.0008741348	0.0004297548	0.0005015487	0.0002766432	0.0002253431	0.0002573349	0.0002008951	0.0003536097	0.0002317066	0.0002635672	0.0002656567	0.000327629	0.0003031658	0.0002573737	0.0002470495	0.0008024576	0.001266259	0.001079146	0.00114614
36.268	0	0.0002470417	0.0001394908	0.0002227789	0.0002398096	0.0007144971	0.0009205519	0.0004466845	0.0004608777	0.0002644451	0.0001654568	0.0002611934	0.0002181112	0.0003011518	0.0002725435	0.0002572897	0.0002461351	0.0002259529	0.0002882917	0.0002924055	0.0002632904	0.0007740162	0.001139846	0.001036811	0.00107023
36.269	0	0.01888316	0.02207814	0.03800203	0.03247807	0.01156323	0.01167201	0.01020976	0.009413513	0.04240856	0.03800178	0.03069504	0.02446482	0.009319365	0.009209502	0.008517752	0.00749739	0.01956717	0.0192141	0.01846595	0.01634847	0.009113213	0.01023054	0.009500403	0.007102245
36.270	0	0.09734558	0.1257707	0.07355106	0.1362083	0.6420593	0.8188271	0.3356354	0.3112902	0.1849141	0.1068819	0.1096898	0.1322368	0.2400194	0.199703	0.1893105	0.1866576	0.181142	0.2069178	0.2288993	0.2080769	0.6826311	1.113352	0.9848618	1.040701
36.271	0	0.0001546834	0.0002159419	0.000254294	0.000209932	0.0007700143	0.0009817549	0.0004412325	0.000381387	0.0002450954	0.0001682055	0.0001486661	0.0001692762	0.000326575	0.0002051345	0.0002137225	0.0001723603	0.0002599954	0.0002994646	0.0002869096	0.000294683	0.0008537554	0.001301298	0.001100772	0.001133133
36.368	0	0.0001928612	0.0001881581	0.0001812271	0.0002247111	0.0008347751	0.001038146	0.0004696457	0.0003081587	0.0002794353	0.0001456262	0.000289259	0.0002072107	0.0003039808	0.000288761	0.0002827328	0.0002508713	0.0002668509	0.0003026189	0.0003694827	0.0002555073	0.0007866722	0.001251887	0.001141309	0.00117338
36.369	0	0.01653572	0.02011057	0.03859943	0.03237194	0.0142469	0.01451409	0.01330156	0.01203357	0.04422106	0.03794637	0.02818181	0.02382949	0.01258032	0.01254212	0.01195166	0.01012503	0.01801646	0.01771228	0.01731822	0.01596255	0.01242183	0.01179018	0.01226378	0.009479189
36.370	0	0.119013	0.1339852	0.08582799	0.1563537	0.7267549	0.952762	0.3682839	0.2663197	0.1598857	0.1441296	0.1422083	0.1520001	0.2053314	0.2158787	0.2461999	0.1791267	0.20943	0.2147374	0.2668813	0.1981718	0.7451689	1.183382	1.115337	1.112262
36.371	0	0.0001575064	0.0002037237	0.0001725678	0.0002263551	0.0008658007	0.00116381	0.0004461489	0.0003441121	0.0002438074	0.0002381291	0.0002962538	0.0002073363	0.0003059214	0.0003314803	0.0003214165	0.0002685388	0.0002040416	0.0003528679	0.0003487366	0.0002589621	0.0008474867	0.001327376	0.00119908	0.001162224
36.468	0	0.0002470466	0.0001770537	0.000215201	0.0002472456	0.0008616458	0.001132668	0.0004793151	0.0002486712	0.0002690375	0.0002989865	0.0002812055	0.0001384869	0.0002233541	0.0002574031	0.0003322215	0.0002432896	0.000355035	0.0002952092	0.0003279851	0.0002424715	0.0008289366	0.001238612	0.001209509	0.001164674
36.469	0	0.003414009	0.005607753	0.02485149	0.02050793	0.004909464	0.004938833	0.003528395	0.002990224	0.02931807	0.02220676	0.01387098	0.01070327	0.002660789	0.002857284	0.002892803	0.002308801	0.005671574	0.00441741	0.003312499	0.004935782	0.003282331	0.003482632	0.00386711	0.002769493
36.470	0	0.1338383	0.1006119	0.1002741	0.1498148	0.7478716	1.009476	0.4064804	0.2486766	0.1635225	0.1501569	0.1529296	0.1440358	0.173311	0.1989454	0.288351	0.1689499	0.2349223	0.2106055	0.2536145	0.1928643	0.7837767	1.192683	1.153	1.131007
36.471	0	0.0001380251	0.0001887092	0.0002272171	0.00022654	0.0008372769	0.001118187	0.0005516067	0.0003808446	0.0002425075	0.0002421587	0.0002967038	0.0002275042	0.0002430712	0.0002859534	0.0003433231	0.0002548742	0.0002416507	0.0002424894	0.0003266628	0.0002626525	0.0008771392	0.001257909	0.001231093	0.00119808
36.568	0	0.0002582369	0.0001710548	0.0002121328	0.0001444692	0.0008371371	0.001146341	0.0004652642	0.0002938389	0.0002374575	0.0002233085	0.0002214446	0.0001805152	0.0002965114	0.0002583754	0.0003090659	0.0002210301	0.0003640183	0.0003653099	0.0003338906	0.000286177	0.0009525765	0.001281421	0.001252173	0.001195257
36.569	0	0.01034422	0.01200871	0.03196413	0.02811293	0.01044937	0.01127814	0.008764751	0.008434346	0.03691529	0.02684982	0.01991261	0.0167847	0.00888825	0.00914414	0.008940968	0.006899604	0.01368534	0.01024779	0.01029373	0.008762548	0.008719221	0.007878703	0.01032858	0.005630786
36.570	0	0.1360579	0.1002334	0.1137738	0.1508259	0.7602263	1.062874	0.4243995	0.2682905	0.1699479	0.13869	0.135327	0.147975	0.1887688	0.1719404	0.2905822	0.1575835	0.2394061	0.2189536	0.2523304	0.1950522	0.8186062	1.158137	1.172647	1.14264
36.571	0	0.0002364474	0.0001369156	0.000180385	0.0001987806	0.0008555986	0.001151346	0.0004774941	0.0003429949	0.0001940343	0.0002204052	0.0002048501	0.0002113101	0.0002239769	0.0001986661	0.0003480804	0.0002397545	0.0002999862	0.0003007366	0.0003098293	0.0002867138	0.0009150909	0.001234151	0.001206021	0.001220166
36.668	0	0.0002623597	0.0001679544	0.0002064884	0.0001837834	0.0008665729	0.001165063	0.0003967111	0.0003663595	0.0003073021	0.0002007188	0.0002086637	0.0002682831	0.000265845	0.0002198083	0.0003187829	0.0001867122	0.0003553789	0.0002961568	0.0003505748	0.0002792453	0.0009856897	0.001156088	0.001281894	0.001124276
36.669	0	0.02586904	0.03603269	0.06069851	0.05796554	0.02113555	0.01925669	0.01646233	0.01598275	0.06854283	0.05459916	0.04341428	0.03031813	0.01688268	0.01596868	0.01751756	0.01470317	0.03200856	0.02254028	0.02751418	0.02853181	0.01880902	0.01740888	0.0155622	0.01231995
36.670	0	0.1744619	0.08451462	0.1228926	0.1673515	0.7934019	1.098116	0.4006387	0.2737792	0.185713	0.1159464	0.1270172	0.1346651	0.2063677	0.1732962	0.2775549	0.1415457	0.2400645	0.2175644	0.2646402	0.1931673	0.9068705	1.115413	1.199896	1.142745
36.671	0	0.0001942785	0.0002004346	0.0002813652	0.0002098126	0.0008969956	0.001176545	0.0004746793	0.000336357	0.0003075357	0.0002101518	0.0002176061	0.0002279738	0.0002352586	0.0001968682	0.0003041813	0.0002201414	0.0002747324	0.0003063291	0.0003443679	0.0003382011	0.0009537771	0.001219258	0.001237053	0.00121153
36.768	0	0.0003841783	0.0001306671	0.0002516412	0.0001721223	0.000920891	0.001337635	0.0004243933	0.0003866807	0.0002964048	0.0002817362	0.0002841775	0.0002839599	0.0003324945	0.0002673056	0.0003237371	0.0002471594	0.0004558191	0.0003675036	0.0004326573	0.0003570012	0.001193856	0.001299784	0.001377522	0.00126565
36.769	0	0.04329954	0.0573411	0.08293034	0.07899645	0.02854872	0.03315878	0.03163814	0.02379597	0.09055571	0.07900177	0.06268586	0.04466607	0.02675842	0.0202471	0.01397126	0.01219384	0.04659185	0.0400321	0.04591843	0.04534738	0.01548783	0.02168549	0.02461976	0.02177145
36.770	0	0.2166684	0.09569214	0.1503785	0.1602761	0.8858515	1.247259	0.3908888	0.2867686	0.2303366	0.1433224	0.1350845	0.1590226	0.2737975	0.2015	0.2756883	0.2006963	0.2566477	0.2522185	0.3047459	0.2357769	1.061604	1.240654	1.319712	1.240509
36.771	0	0.0003499448	0.000107321	0.0003065176	0.000285981	0.0009983985	0.001345652	0.0005072732	0.0003268878	0.0003817534	0.0001668745	0.0002335508	0.000293655	0.0003062631	0.0002235943	0.0003273581	0.0002404172	0.0002768619	0.0003346348	0.0004182384	0.0002902781	0.001116685	0.001350554	0.001463538	0.001265114
36.868	0	0.0003511532	0.0001703987	0.0003077732	0.0003388312	0.001028229	0.001551817	0.0003483504	0.0003720928	0.000482218	0.0004020121	0.0002477524	0.0002495629	0.0004374621	0.0002514042	0.0003704788	0.0003129308	0.0004321115	0.0004468346	0.0005063775	0.0004101582	0.001236156	0.001382691	0.001545397	0.001395052
36.869	0	0.07145102	0.08884643	0.1233786	0.1191717	0.03503273	0.04299773	0.04249665	0.03228863	0.1356897	0.1236901	0.09419327	0.06754574	0.0341754	0.02324736	0.01358709	0.01363206	0.07481573	0.06477271	0.07206783	0.07428666	0.0145296	0.02525481	0.03197203	0.02845885
36.870	0	0.2274423	0.1333256	0.127929	0.1602847	0.930719	1.324932	0.3781815	0.2831532	0.2447061	0.1977507	0.1456813	0.1812483	0.2786	0.2037085	0.2904236	0.2536111	0.2250192	0.2621313	0.3156004	0.2647756	1.152124	1.282822	1.415003	1.30162
36.871	0	0.0003730364	0.0002019676	0.0004089271	0.000303695	0.001034596	0.001451534	0.0004874946	0.0004112783	0.0004177286	0.0003316133	0.0002653124	0.0003317926	0.0004170642	0.0002718205	0.0003204889	0.0003126164	0.0003288014	0.0004119659	0.0004165581	0.0003412036	0.001217977	0.00138841	0.001501318	0.001349386
36.968	0	0.0004191129	0.0002735208	0.0004262492	0.0003427784	0.001030541	0.00144545	0.0004866082	0.0003959073	0.0004876405	0.0004192997	0.0003301078	0.0003739911	0.0003831445	0.000272118	0.0003918018	0.0003200228	0.0004007709	0.0003878105	0.000571027	0.0003973766	0.001285958	0.001343862	0.001673784	0.00141916
36.969	0	0.1024849	0.1183624	0.1430714	0.1395189	0.03756171	0.03761463	0.03459416	0.03245558	0.1636985	0.1490886	0.1177062	0.09411602	0.03490497	0.02006544	0.01564076	0.02466105	0.09758016	0.09464717	0.09216866	0.09086867	0.02349059	0.02110173	0.03212959	0.02729697
36.970	0	0.2103727	0.1167675	0.07317593	0.1368515	0.9594567	1.364372	0.3618568	0.27592	0.2496145	0.233619	0.1636118	0.1741291	0.264012	0.1848706	0.2998823	0.2492641	0.2284611	0.2716213	0.3249576	0.2869933	1.217029	1.283247	1.489081	1.333443
36.971	0	0.0003993122	0.0002246478	0.0003773493	0.0003591581	0.001095561	0.001481198	0.0005594908	0.0003858885	0.0004300678	0.000378914	0.0004127793	0.0003147291	0.000329532	0.000257723	0.0003626289	0.0002443135	0.0003721436	0.0004581118	0.0005555736	0.0003670626	0.001256214	0.001313429	0.001659263	0.001385335
37.068	0	0.000441523	0.0004114214	0.000354278	0.0003754351	0.001162675	0.001673279	0.0004545965	0.0003451605	0.0005204377	0.0004873676	0.0003877542	0.000418248	0.0003187275	0.0002507149	0.0004235017	0.0003013115	0.0004532418	0.0005069367	0.000539937	0.0004351938	0.001468708	0.001394936	0.001721646	0.001464868
37.069	0	0.1244066	0.1479414	0.1609114	0.1648011	0.03993477	0.03614002	0.03435989	0.03543919	0.189154	0.1697125	0.1525826	0.1173421	0.03638185	0.02754968	0.02209825	0.02683549	0.1118873	0.1259501	0.1145042	0.1015847	0.0289144	0.01832684	0.02722398	0.02648576
37.070	0	0.1781611	0.1065958	0.08725704	0.1003419	1.025263	1.430431	0.3895958	0.2797648	0.2937378	0.2377665	0.2129972	0.1757635	0.2848624	0.1798375	0.3519578	0.252857	0.247945	0.2757698	0.3269726	0.3186422	1.34503	1.338401	1.594821	1.417295
37.071	0	0.000462893	0.000366326	0.0003723976	0.0004057293	0.001104456	0.00159139	0.0004508726	0.0004585218	0.0005593708	0.0004574173	0.0004282553	0.0004734807	0.000413723	0.0002096092	0.0003725602	0.0002430029	0.0004237101	0.0004614182	0.0004623421	0.0005003592	0.001581772	0.001467556	0.001693729	0.001542255
37.168	0	0.0004843779	0.0003994683	0.0004176754	0.000410274	0.001182391	0.001719411	0.0004574786	0.0004062079	0.000532801	0.0004449773	0.0004357807	0.0003799708	0.0003726945	0.000247326	0.000442556	0.0003978054	0.000530772	0.0006063421	0.0005932069	0.0004345436	0.001601225	0.001578356	0.0018721	0.001580915
37.169	0	0.1457153	0.1653852	0.1681022	0.1733717	0.05379376	0.03816139	0.04505652	0.05059061	0.1965088	0.1651942	0.1726271	0.1363399	0.04391754	0.03656166	0.03595681	0.03635591	0.1296762	0.1471575	0.1372766	0.1030737	0.03798697	0.02178423	0.03031996	0.0333606
37.170	0	0.1617617	0.1317892	0.1422702	0.07702162	1.066487	1.482219	0.4358336	0.3233282	0.3221788	0.2166716	0.2581862	0.1716984	0.3016137	0.1873819	0.4475905	0.2770291	0.2658437	0.2869982	0.3328561	0.3466661	1.441389	1.410341	1.710312	1.488772
37.170	0	0.0004212236	0.000393963	0.0005031046	0.0004308546	0.001156084	0.00171449	0.0005174253	0.0004744485	0.0005354931	0.0004661386	0.0004508465	0.000442472	0.0003408526	0.0001898909	0.0004847729	0.0002993449	0.0005090557	0.0005118855	0.0005714394	0.0004691154	0.001707702	0.001579382	0.001797055	0.001561746
37.268	0	0.0004892826	0.0004425731	0.0004086114	0.0004591968	0.001203553	0.001674925	0.0005809628	0.0004214856	0.0005364132	0.000499271	0.0004622645	0.0004080498	0.0003445482	0.0002654504	0.000505359	0.0003786327	0.000541251	0.0006127197	0.0005642616	0.0005572092	0.001665818	0.001556402	0.001958161	0.001663208
37.269	0	0.1481902	0.1648696	0.173376	0.1730946	0.04440489	0.02998592	0.03555328	0.04520524	0.1919266	0.1665984	0.1774113	0.1362948	0.04507368	0.04052211	0.03950375	0.03478116	0.1388104	0.1579375	0.1489193	0.1108319	0.03680273	0.02549632	0.03269766	0.03320792
37.270	0	0.1449791	0.1716167	0.1534141	0.08407425	1.06143	1.515838	0.4508048	0.3711494	0.282192	0.2313795	0.2819247	0.1571542	0.3089803	0.204706	0.4951268	0.2986721	0.3024132	0.3072805	0.3529669	0.3865128	1.48437	1.439293	1.770161	1.527623
37.271	0	0.0004382391	0.0003792594	0.0004519968	0.0004006022	0.001143081	0.001766707	0.0005877808	0.0004905392	0.0004862579	0.000583225	0.0005666738	0.0003903713	0.0003226808	0.0001804226	0.0005210059	0.0003365361	0.0004906857	0.0005936278	0.00063876	0.0005460999	0.001715183	0.001575522	0.001931637	0.001673103
37.368	0	0.0004649461	0.0004367023	0.0004053139	0.0004581811	0.001215953	0.001749653	0.0004976167	0.0004900858	0.0005722929	0.000528436	0.00054667	0.0004370742	0.0003549238	0.0002599457	0.0005609136	0.0003760564	0.000588012	0.0005835863	0.0005191581	0.0006066677	0.00170111	0.001565682	0.001869771	0.001567988
37.369	0	0.1700192	0.1798631	0.193798	0.1903925	0.0491818	0.03966022	0.04831623	0.0542572	0.2074589	0.1799808	0.1910836	0.1497362	0.05162032	0.03979557	0.03657402	0.03672828	0.155877	0.1701101	0.166276	0.1356437	0.03447691	0.02852621	0.03826513	0.04214035
37.370	0	0.1420599	0.1830581	0.2037389	0.09503002	1.053868	1.490971	0.4601032	0.4144652	0.2200039	0.2033554	0.2944755	0.1310727	0.2958815	0.1964654	0.5264905	0.2875986	0.3304883	0.3104846	0.3351239	0.3961012	1.49159	1.450178	1.730738	1.526659
37.370	0	0.0004110371	0.000387763	0.0004516336	0.0004272398	0.001208607	0.001747439	0.0006178573	0.0005060919	0.0004790856	0.0005227909	0.0006077648	0.0003999288	0.0003190532	0.000244413	0.0006227265	0.0003476217	0.0005868698	0.0006317199	0.0006062766	0.0006006046	0.001746302	0.001642863	0.001895911	0.001700433
37.468	0	0.0005074748	0.0003800726	0.0003613976	0.0004465484	0.001177288	0.001571305	0.00057138	0.0006118309	0.0005699509	0.0004827561	0.0005849165	0.0003539017	0.0003394766	0.0002969261	0.000621444	0.0002339041	0.0006769714	0.0005890086	0.0005527822	0.000671713	0.001642145	0.001529016	0.001885089	0.001635034
37.469	0	0.1890704	0.1888082	0.2069758	0.2035561	0.05394885	0.04330792	0.05214576	0.06319888	0.2166092	0.1936616	0.2004554	0.1634084	0.06490533	0.04809565	0.04435571	0.04715538	0.1792008	0.1836549	0.1814344	0.1525244	0.0464115	0.03840031	0.05418737	0.05649948
37.470	0	0.1370973	0.2104456	0.193187	0.09350635	1.058223	1.490141	0.4532277	0.4843215	0.2000172	0.2185421	0.2883484	0.1409988	0.2447027	0.1888847	0.5346905	0.2518525	0.3374854	0.3025823	0.2967401	0.3899888	1.448726	1.467562	1.673286	1.502713
37.471	0	0.0004630935	0.0004185726	0.0003540657	0.0004072661	0.001294638	0.001667771	0.0006283733	0.0005364658	0.0006155411	0.0005210956	0.0005652871	0.0003465094	0.0002992342	0.0003569736	0.0004941705	0.000291866	0.0006045979	0.0005964125	0.00048413	0.0007077519	0.001618134	0.00156444	0.001839795	0.001679452
37.568	0	0.0005556953	0.0004397132	0.0003582575	0.000469285	0.001246473	0.001758464	0.0005652779	0.0006229805	0.0006157846	0.0006089017	0.000631823	0.0003395722	0.0003601487	0.0003504822	0.0006297221	0.0003673789	0.0006812424	0.0005488201	0.0005703663	0.0007571127	0.001643124	0.001579023	0.001966546	0.001706201
37.569	0	0.1851137	0.1837628	0.2139581	0.2126267	0.043251	0.04293391	0.05946913	0.06836614	0.222984	0.1985802	0.1964567	0.1611192	0.06817226	0.04248904	0.0347344	0.04302567	0.1852969	0.1765355	0.1777774	0.1550239	0.0380698	0.03285775	0.05997173	0.06182355
37.570	0	0.1626685	0.2222586	0.1699193	0.08841721	1.048376	1.558696	0.4478207	0.5318027	0.1729978	0.2201868	0.3128936	0.1361634	0.2125402	0.1729684	0.578129	0.2676863	0.344107	0.2934969	0.2904971	0.4131662	1.435678	1.540455	1.723787	1.538703
37.571	0	0.000495222	0.0004243887	0.0003898012	0.0004466983	0.00129987	0.001689127	0.0006817627	0.0006076859	0.0006761474	0.0006134671	0.0006607381	0.0003890168	0.0003490719	0.0002839093	0.0005803466	0.0003904184	0.0006260337	0.0005875634	0.0004752764	0.0007787002	0.001727642	0.001656144	0.001893683	0.001754781
37.668	0	0.0004724779	0.0004519496	0.0004571259	0.00037946	0.001283189	0.001877825	0.0005563097	0.0005635142	0.0006241601	0.0004783937	0.0006286166	0.000371628	0.0003175903	0.0002702832	0.0006917962	0.0002956163	0.000672874	0.0005932502	0.0005032771	0.0006111798	0.001658213	0.001727663	0.001923596	0.00166431
37.669	0	0.1628273	0.1581257	0.1966225	0.1955753	0.03631805	0.03026595	0.04366486	0.05013755	0.209381	0.1845949	0.176987	0.1401815	0.05466902	0.03456671	0.02936692	0.036401	0.1709917	0.1573194	0.1588507	0.1400856	0.0321423	0.02900983	0.04996784	0.04848467
37.670	0	0.1859561	0.240827	0.140416	0.07358174	1.051126	1.622551	0.4397565	0.5443734	0.1633935	0.2127592	0.3277083	0.151937	0.1934396	0.2067553	0.600472	0.2870418	0.3559841	0.300397	0.3195549	0.4067475	1.437341	1.617808	1.785749	1.577973
37.670	0	0.0004566012	0.0004856956	0.000375372	0.0003951256	0.00126919	0.001860392	0.0005304745	0.0005746815	0.0005782623	0.0005940259	0.0005638489	0.0004048581	0.0002781904	0.0003489021	0.0006234382	0.0003949205	0.0005890758	0.0005224021	0.000467584	0.0006349944	0.001669236	0.001771272	0.001961278	0.001772965
37.768	0	0.0005275202	0.0005308834	0.0004361273	0.000391762	0.001258703	0.001864335	0.0005777099	0.0005792954	0.0005327139	0.0005018262	0.0005832254	0.0003541283	0.0002668908	0.0003035094	0.000596036	0.0003996081	0.0006520564	0.0005029292	0.0004855005	0.0006435691	0.001674625	0.001757472	0.001938447	0.001660572
37.769	0	0.1455254	0.1383722	0.1690356	0.1675662	0.03229002	0.03626549	0.04658044	0.05164376	0.1840627	0.1676324	0.1536863	0.1212636	0.05495524	0.03815215	0.034271	0.03761385	0.1503668	0.1372603	0.1409917	0.1260382	0.03190098	0.03431429	0.05327146	0.05471196
37.770	0	0.1781292	0.245069	0.1581297	0.06486341	1.057858	1.636427	0.4034613	0.5251501	0.1633149	0.2289357	0.3131274	0.1738382	0.229221	0.258538	0.566733	0.3431267	0.352579	0.3179038	0.3179053	0.4099378	1.409731	1.672136	1.727605	1.584447
37.771	0	0.0004375335	0.0004756358	0.0003919798	0.0004836341	0.001311676	0.001860527	0.0005915484	0.0006902574	0.0004440851	0.0005048401	0.0005129987	0.0003741767	0.0002424177	0.0003149399	0.0005236414	0.0003980928	0.0005775371	0.0004280657	0.0004704679	0.0006404238	0.001721202	0.001725754	0.00189128	0.00167345
37.868	0	0.000430683	0.0003711846	0.0003192807	0.0003203826	0.001237376	0.001811925	0.0004718157	0.0005911196	0.0003951911	0.0004079841	0.0004062684	0.0002867914	0.0003105471	0.000382978	0.0004350797	0.0004111459	0.0005294377	0.0004315763	0.0003725434	0.0004667305	0.001578919	0.001768549	0.001804605	0.001625439
37.869	0	0.1141432	0.1115232	0.1399262	0.1301878	0.03191548	0.04551018	0.04873061	0.04454825	0.1538387	0.1429985	0.1225548	0.09394898	0.04333727	0.03798865	0.03168187	0.02466336	0.118536	0.1055392	0.1049278	0.09408211	0.02689722	0.02961584	0.03761982	0.03502269
37.870	0	0.1945482	0.2317609	0.1301705	0.04765962	1.072534	1.654345	0.3476424	0.497891	0.1612278	0.2475615	0.2605595	0.1830081	0.2659817	0.291598	0.5025111	0.3726912	0.3629893	0.36454	0.3150198	0.4050871	1.357526	1.680146	1.668542	1.565665
37.871	0	0.0003816632	0.0003180907	0.0003579913	0.000352452	0.0012844	0.001788888	0.0005984433	0.0005816707	0.0003451437	0.000458248	0.0004860549	0.0003359177	0.0002542697	0.0004219402	0.0004793439	0.0005145093	0.0004946139	0.0004081803	0.0003464237	0.0005692034	0.001604644	0.001734843	0.001769661	0.001683438
37.967	0	0.0004303756	0.0002595819	0.0002069763	0.0003968827	0.001209769	0.001891398	0.0004603807	0.0005125539	0.0004028635	0.0003103052	0.000341105	0.0003096748	0.0002850051	0.0003722702	0.0005162446	0.0004345929	0.0004980517	0.0003825426	0.0003672215	0.0005247374	0.001606389	0.001778675	0.001836243	0.001671446
37.967	0	0.09111036	0.08994825	0.1220635	0.1150732	0.03152811	0.04183955	0.04577582	0.04109543	0.1366096	0.1249961	0.09975892	0.07719	0.04062717	0.03562937	0.02929724	0.0213533	0.09781294	0.08705024	0.08504875	0.07631735	0.02808876	0.03091922	0.03720974	0.03136918
37.968	0	0.2016982	0.2102551	0.1002408	0.08433617	1.080102	1.695579	0.3267174	0.4524564	0.1387603	0.2284531	0.2144163	0.1928781	0.2861801	0.3317934	0.4644219	0.395088	0.3824213	0.4134406	0.3313411	0.4083624	1.372807	1.716083	1.697604	1.632971
37.968	0	0.0003337934	0.0002430823	0.0002695221	0.0003462027	0.001269966	0.001900114	0.0003870615	0.0005881005	0.0003877841	0.0004385719	0.0003020155	0.0002219607	0.0003937794	0.0003747786	0.0005394442	0.0004838176	0.0005087519	0.0004586173	0.0003827642	0.0005225253	0.001599309	0.001892933	0.001901547	0.001729725
38.068	0	0.0005494272	0.0002293978	0.0002334213	0.0004128459	0.00127359	0.001891581	0.0005537908	0.0005024854	0.0003391598	0.0003667262	0.0003578202	0.000391125	0.0003241756	0.0003497795	0.0004417559	0.0004561222	0.0004963264	0.0004486802	0.000383691	0.0005286412	0.001614899	0.001837264	0.001895047	0.001680472
38.069	0	0.06141072	0.0525791	0.09023562	0.08263504	0.03007966	0.03157441	0.03355008	0.02969049	0.1083336	0.09016831	0.06655971	0.05869067	0.02594959	0.02550918	0.02222599	0.0192087	0.06180022	0.05936235	0.04591606	0.04430867	0.01746039	0.01615645	0.02312459	0.01813565
38.070	0	0.1811742	0.1643864	0.08245666	0.08709792	1.087248	1.669621	0.3465827	0.3454893	0.1387024	0.2129849	0.2001714	0.1973745	0.2980045	0.3428346	0.4497832	0.3900098	0.3716235	0.4411774	0.3141945	0.3706359	1.347648	1.720416	1.682714	1.616344
38.071	0	0.0003366066	0.0002436184	0.0002163213	0.0002086579	0.001312726	0.002014595	0.0005474082	0.0004000611	0.0003075184	0.0003301633	0.0003623633	0.0002439085	0.0002674939	0.0003483452	0.0004474841	0.0004415745	0.0004676654	0.000429168	0.0003898131	0.0004671792	0.001676954	0.001874764	0.001891094	0.001822854
38.168	0	0.0005232283	0.0003069463	0.0003192661	0.0003467104	0.00127458	0.001785174	0.0006094693	0.0002682821	0.00036102	0.0004396796	0.0005661295	0.0004347784	0.0003516205	0.000319063	0.0004534665	0.0003667294	0.0004751067	0.0004841176	0.0004774228	0.0004404372	0.00154309	0.001823919	0.001820554	0.001695628
38.169	0	0.04723705	0.02181831	0.0685565	0.06825795	0.02948187	0.02005543	0.02273335	0.02625339	0.08794566	0.05938391	0.03283554	0.04402285	0.02405716	0.02370615	0.01684361	0.0195449	0.03409712	0.05004058	0.02830248	0.02232947	0.01803875	0.02594375	0.02388274	0.01218478
38.170	0	0.1940852	0.1549568	0.1045341	0.06875759	1.07821	1.636501	0.3502362	0.2078396	0.1667679	0.2237159	0.1735458	0.1770522	0.3220579	0.3313894	0.4344552	0.3577343	0.3456691	0.427069	0.3186395	0.3304456	1.297486	1.738346	1.663226	1.566146
38.170	0	0.0002988378	0.0001871756	0.0002087006	0.0001512261	0.00126543	0.001856377	0.0004547464	0.0002990754	0.0002770008	0.0003170063	0.0002140765	0.000259286	0.0003813323	0.0003367657	0.0005076999	0.000386472	0.0003980069	0.0004088912	0.0004025716	0.0004145603	0.001589629	0.001944883	0.00179124	0.001774578
38.268	0	0.0004964633	0.0003169959	0.0002914939	0.0003202211	0.001172624	0.001765586	0.0005295474	0.0002402567	0.0002949934	0.0004482501	0.0002635677	0.0002664535	0.0003120688	0.0003021248	0.0003984935	0.0003916436	0.0004581553	0.0004668072	0.0004318496	0.0005115711	0.001555529	0.001917161	0.001761042	0.001719018
38.269	0	0.05252592	0.04686921	0.07225545	0.06635707	0.03084071	0.02905426	0.02648646	0.02458621	0.08108748	0.05969849	0.05525609	0.03877398	0.02674868	0.02643184	0.02524593	0.02091653	0.04366775	0.04941756	0.04549215	0.03613118	0.02632097	0.02730542	0.02638006	0.01941272
38.270	0	0.2114991	0.1404907	0.1264495	0.0642385	1.042516	1.568852	0.3580716	0.09602007	0.1662644	0.2276906	0.1711376	0.1793446	0.3205287	0.3203916	0.4284515	0.3312895	0.3239383	0.4374507	0.320662	0.332534	1.279089	1.732993	1.617097	1.534815
38.271	0	0.000216862	0.0001818701	0.0002691194	0.0001658317	0.00129536	0.001755029	0.0005977947	0.0002014292	0.0002469905	0.0002250315	0.0002864036	0.0001863877	0.0003421992	0.0002957315	0.0004478551	0.0003338884	0.0004232477	0.0004493323	0.0004863776	0.0003758603	0.001596293	0.001956897	0.001799136	0.001696338
38.368	0	0.0003254826	0.0003169654	0.0003006352	0.0002587245	0.001197826	0.001738564	0.000478338	0.0002412001	0.0003012071	0.0003423228	0.0002534453	0.0002655713	0.0003908442	0.0003125448	0.0004577587	0.0003832096	0.0004477272	0.0005482812	0.000464855	0.0004140282	0.001536471	0.00200264	0.001747661	0.001712004
38.369	0	0.0840848	0.08066107	0.1047689	0.09617325	0.029745	0.03081167	0.0287756	0.02511329	0.1124807	0.08970996	0.08782532	0.06308827	0.02510947	0.02484824	0.02468814	0.02039502	0.07427338	0.07739129	0.07397644	0.05889126	0.02550945	0.02584053	0.02555884	0.01903704
38.370	0	0.1928123	0.1297192	0.126975	0.09391269	1.053448	1.562077	0.3646905	0.2242231	0.1564764	0.2290973	0.1466118	0.1848808	0.3235085	0.3280154	0.3775858	0.3199705	0.3063113	0.420671	0.3265818	0.342014	1.253492	1.762332	1.662196	1.569834
38.371	0	0.0002742794	0.0001684988	0.0002634717	0.0002044769	0.001244706	0.001741006	0.0005620068	0.0003075136	0.0002833117	0.0002202674	0.000265316	0.0002277603	0.0002871831	0.0002913727	0.0004418549	0.0003456996	0.0004558533	0.0005152728	0.0005500733	0.0003928789	0.001517355	0.00198159	0.001905256	0.001773686
38.468	0	0.0002761712	0.0003150771	0.0002600996	0.0002440378	0.001275103	0.001741887	0.0004707173	0.0004787999	0.0003553719	0.0003436729	0.0002504107	0.0002448653	0.0003315953	0.0003239738	0.0003843807	0.0002978284	0.0003925339	0.0005344999	0.0004840147	0.0004139341	0.001491836	0.00203049	0.001861919	0.001745066
38.469	0	0.09894861	0.1006093	0.1262394	0.1147113	0.03453841	0.03331058	0.03224111	0.02838774	0.1332176	0.1118168	0.1036664	0.07337526	0.0274385	0.02790627	0.02807061	0.02346493	0.08899362	0.0906443	0.09093509	0.07464328	0.0300233	0.02972595	0.02797709	0.02142785
38.470	0	0.1815793	0.1211174	0.1000687	0.08947662	1.067587	1.57619	0.3686373	0.370812	0.1790941	0.2225166	0.14659	0.1969882	0.313345	0.3174922	0.3417109	0.3181738	0.2673565	0.4122562	0.332527	0.320767	1.209188	1.805149	1.665297	1.574172
38.471	0	0.0002731744	0.0002806909	0.0003348114	0.0003120993	0.001180286	0.001830311	0.0005233275	0.0004950155	0.0003377804	0.0003278032	0.0003450978	0.0002682451	0.0003037477	0.0003416166	0.0003810018	0.0003185932	0.000431803	0.0004703133	0.0004741955	0.0004296922	0.001482246	0.002114577	0.001797255	0.001796198
38.568	0	0.000392972	0.0003273106	0.0003267871	0.0002966008	0.001178133	0.00178799	0.0004748016	0.0005590351	0.0003292396	0.0004185811	0.0002450431	0.0003066582	0.0003245197	0.0003071224	0.0003496899	0.0003340537	0.0004334276	0.0004475694	0.0005970541	0.0004909343	0.001455654	0.002089468	0.001867736	0.001773098
38.569	0	0.09933619	0.101848	0.1263	0.1139986	0.03028393	0.02917215	0.02827041	0.02221381	0.1346965	0.1187003	0.1075888	0.07485026	0.02373446	0.02255662	0.02250945	0.01989229	0.09164647	0.09256764	0.09332808	0.07595334	0.02145392	0.02394971	0.0254701	0.01836321
38.570	0	0.1560986	0.144299	0.08613638	0.07845357	1.07209	1.613054	0.3532024	0.4831549	0.20046	0.2228274	0.1524925	0.2072588	0.3029328	0.3010969	0.3272967	0.2949114	0.2091809	0.4001167	0.3637724	0.3038902	1.132393	1.838554	1.652911	1.585801
38.570	0	0.0003549962	0.0002118696	0.0003708967	0.0003958067	0.001242951	0.001781579	0.0005756804	0.0005168877	0.0004120105	0.0003312182	0.0002422917	0.0002346749	0.0003065475	0.0003067575	0.0003363315	0.0003908301	0.0003875548	0.0004407407	0.0005347669	0.0005032258	0.001460231	0.002098544	0.00183278	0.001806937
38.668	0	0.0003372492	0.0003284255	0.0003108194	0.0003367274	0.001173077	0.001740967	0.0004758112	0.000613516	0.000368566	0.0003272969	0.0002918703	0.0002871722	0.000394368	0.0003013917	0.000295046	0.0002488711	0.0004100713	0.0004354496	0.0004736791	0.0004452873	0.00139899	0.00205901	0.001799793	0.001681977
38.669	0	0.09690587	0.1023059	0.1279058	0.114477	0.03441162	0.03642788	0.03196939	0.02233423	0.1382139	0.1244954	0.1076892	0.07237227	0.03407483	0.02713493	0.02386922	0.02344437	0.0927421	0.09254813	0.09552286	0.0799846	0.02020806	0.02688647	0.03152925	0.02408167
38.670	0	0.1274466	0.202241	0.06802004	0.08676557	1.096111	1.614761	0.3405448	0.5317761	0.2127879	0.236948	0.1345884	0.1913513	0.3193584	0.3130918	0.2949986	0.2491986	0.176217	0.3804482	0.3649077	0.2988597	1.089015	1.815106	1.595591	1.564686
38.670	0	0.0003411528	0.0001818089	0.0002319211	0.0003377383	0.001235917	0.001745163	0.0005075628	0.000656098	0.0004128172	0.0003262654	0.0003305046	0.0003067365	0.0004660377	0.0002949131	0.0003322544	0.0002286398	0.0003857192	0.0004772031	0.0004293888	0.000427599	0.001386357	0.002102524	0.001699529	0.001753126
38.768	0	0.0003465725	0.000339864	0.0003465925	0.0003939672	0.001277515	0.001841545	0.0005099587	0.0005769684	0.0003943496	0.0004147206	0.00028417	0.0002297011	0.0003246253	0.0003547393	0.0003522219	0.000282364	0.0004336552	0.0004796986	0.0004735476	0.0005392103	0.001307532	0.002112254	0.001906086	0.001786406
38.769	0	0.1073425	0.10829	0.1348093	0.1195565	0.03071919	0.03247708	0.02828408	0.01963864	0.1522063	0.1358404	0.1146379	0.07867122	0.03400978	0.02185394	0.02169681	0.02717694	0.1020309	0.09735783	0.10236	0.09211693	0.01604844	0.02239579	0.02961037	0.0252465
38.770	0	0.1051128	0.2227197	0.06613164	0.1198306	1.145305	1.683194	0.3729946	0.575274	0.1688033	0.2395514	0.1311139	0.1995064	0.2788642	0.331988	0.2838133	0.2321404	0.1869173	0.36999	0.3593903	0.3202412	1.064599	1.835111	1.6171	1.606769
38.771	0	0.0002561951	0.0002651767	0.0003074952	0.0003686146	0.00127599	0.001864385	0.0005430217	0.0006618916	0.0003889148	0.0004794691	0.0003201661	0.0002790261	0.0004149545	0.0003011745	0.0003439294	0.0002967047	0.000381005	0.0004542163	0.0004963793	0.0005763723	0.001336248	0.00212084	0.001915772	0.001819083
38.868	0	0.0003541607	0.0003104052	0.0002907855	0.0002950588	0.001260918	0.001843912	0.000555774	0.0005369891	0.0004200195	0.0003616383	0.0003315514	0.0001966469	0.0003037164	0.0003511741	0.000329367	0.0003925557	0.000434407	0.0005121555	0.0005154997	0.0006163799	0.001302122	0.002094177	0.001909975	0.001832017
38.869	0	0.1154009	0.1158196	0.1308677	0.1169444	0.03624704	0.03222918	0.02618523	0.02166956	0.1580566	0.1397205	0.1205424	0.08192687	0.04046644	0.02524732	0.02719678	0.03420118	0.1096916	0.1121579	0.1087458	0.09307492	0.01996431	0.02660302	0.03554055	0.03080705
38.870	0	0.1409891	0.2225669	0.1019591	0.11189	1.169032	1.697684	0.4399859	0.5841778	0.1487496	0.2304466	0.1202412	0.2011965	0.2435955	0.3655679	0.2903632	0.2280543	0.22143	0.340935	0.3569782	0.3238703	1.054694	1.812893	1.649281	1.62506
38.871	0	0.0003486002	0.0003428515	0.0003849081	0.0003989122	0.00131656	0.001907339	0.0005032397	0.0006629131	0.0004468044	0.0003835148	0.0002501609	0.0003258097	0.0002585519	0.0003838937	0.0004232407	0.0003305446	0.0004302959	0.0004136717	0.0005253075	0.0005490225	0.00131724	0.002090183	0.00195062	0.00185668
38.968	0	0.0003453242	0.0003288447	0.0002950592	0.0002794702	0.001269563	0.001865901	0.0005539749	0.0006716738	0.0003297736	0.0003044422	0.0002844909	0.0003850971	0.0002492234	0.0003581254	0.0003463212	0.0003278206	0.0004027484	0.0004462874	0.0004838027	0.0005067248	0.001342159	0.001950168	0.001897057	0.001785675
38.969	0	0.10316	0.100479	0.1015042	0.09526987	0.04085024	0.02571026	0.01798277	0.03096478	0.1278617	0.1155772	0.102468	0.07185722	0.03370208	0.02043837	0.02402655	0.03050522	0.09831321	0.09871271	0.08706632	0.06735589	0.02899345	0.0192133	0.02449951	0.02804389
38.970	0	0.1352692	0.1885879	0.1280658	0.1130427	1.149482	1.67458	0.5223683	0.5751717	0.1143134	0.2158982	0.1391413	0.2179958	0.2299055	0.3884195	0.3206333	0.2161039	0.2511589	0.3217753	0.3499676	0.3304856	1.040955	1.741243	1.705554	1.636535
38.970	0	0.0004091677	0.0002459972	0.0003284797	0.0003412929	0.001218854	0.00193522	0.0006348458	0.0006792737	0.0003195185	0.0003939323	0.0002867462	0.0003756394	0.0002362785	0.000412813	0.0004316265	0.0003081776	0.0003101793	0.0004041325	0.0004716189	0.0004907684	0.001326761	0.001958119	0.001930377	0.001841765
39.068	0	0.0004221921	0.0003084817	0.0003898202	0.0002540103	0.001137124	0.001740181	0.0005737296	0.0005229953	0.0003064336	0.0003853435	0.0003090464	0.0002772916	0.0003223035	0.0003004974	0.0003983815	0.0002408462	0.0003838999	0.0004704775	0.0005202369	0.0004967342	0.001251548	0.001868015	0.001939868	0.001861918
39.069	0	0.1054926	0.1091916	0.1168569	0.1062322	0.04630683	0.03023727	0.0181942	0.03179932	0.1427629	0.1290934	0.1153695	0.07588618	0.03708485	0.02085883	0.02221457	0.03289353	0.1005279	0.1047178	0.0873688	0.07022119	0.02945796	0.01630979	0.02488642	0.02975993
39.070	0	0.1304993	0.1804692	0.1307713	0.1275648	1.081635	1.579364	0.5429353	0.5394596	0.1136324	0.1773726	0.1337707	0.1884956	0.2314925	0.3669336	0.3598542	0.1859621	0.2562175	0.2940148	0.3499274	0.3190129	1.023584	1.608177	1.708722	1.617258
39.070	0	0.0003357477	0.0002117786	0.0003419265	0.0002755437	0.001213349	0.001817694	0.0006041887	0.0006113266	0.0003777961	0.0004022615	0.0002489206	0.0002425832	0.0002936555	0.0003616185	0.000349969	0.0002747799	0.00032096	0.000455772	0.0004143539	0.0004318797	0.001250637	0.001844536	0.001934843	0.001777461
39.168	0	0.0003495112	0.0003539791	0.0003303287	0.0002755597	0.001227191	0.001707116	0.0006321409	0.0005936465	0.0003431677	0.000328758	0.0003110146	0.0003855467	0.000312251	0.0004002875	0.0003728047	0.0002894951	0.0003521772	0.0004801011	0.0004496984	0.0004687702	0.00128423	0.001760404	0.001981577	0.001761402
39.169	0	0.1017428	0.1014547	0.1162944	0.1012243	0.04152939	0.02361735	0.02390847	0.03408757	0.129305	0.1203529	0.1157919	0.07929684	0.02914134	0.01810944	0.02335062	0.0295352	0.09429279	0.09698186	0.08471196	0.06882546	0.02722817	0.01347529	0.0237408	0.02958196
39.170	0	0.1508289	0.1747373	0.1296533	0.1314425	1.067919	1.536198	0.6679572	0.4866276	0.09873295	0.1568907	0.2033365	0.1623097	0.2363319	0.3790883	0.4078887	0.2032435	0.2837336	0.3009241	0.3689914	0.3407277	1.069356	1.532273	1.752927	1.65275
39.171	0	0.0003374026	0.0003214745	0.0004175854	0.0002955915	0.001172261	0.001745313	0.0006853195	0.0005254669	0.0003501358	0.0003448514	0.0003166575	0.00025665	0.0002933351	0.0004390463	0.0004932083	0.0002716895	0.0003507156	0.0005205655	0.0005110297	0.0004202744	0.001290278	0.001759098	0.001959504	0.001850637
39.268	0	0.0003845452	0.0002853997	0.0003372883	0.0003171334	0.001112529	0.001633187	0.0006479786	0.0004634698	0.0004104007	0.0003175671	0.0003265881	0.000274057	0.0002984277	0.000302185	0.0003983326	0.0001862259	0.0003608862	0.0004515308	0.0004323858	0.0004627283	0.001206072	0.001680944	0.001925163	0.001795972
39.269	0	0.1038038	0.09938826	0.1240003	0.1025601	0.03966448	0.02572413	0.03046563	0.03891014	0.1306627	0.1213542	0.1166923	0.09019751	0.03196808	0.02081451	0.02700333	0.03201229	0.1002109	0.09785184	0.09348276	0.07608407	0.02775295	0.02091843	0.03345649	0.03487815
39.270	0	0.1742961	0.1546541	0.1329673	0.1016021	1.01811	1.470426	0.6716069	0.3734938	0.1316249	0.1622905	0.2193248	0.1426848	0.2676867	0.3686438	0.3933131	0.2469268	0.3276257	0.2682264	0.3632298	0.353738	1.056952	1.444231	1.756389	1.638573
39.271	0	0.000260328	0.0002901241	0.0003624976	0.0002741168	0.001117866	0.001747312	0.0006970767	0.0005001224	0.0004536518	0.0004369618	0.0002933736	0.0003617363	0.0003374725	0.0003093472	0.0003795517	0.0002401672	0.000281081	0.0003626022	0.0004855774	0.0004936054	0.001243142	0.001697618	0.001979656	0.001928692
39.368	0	0.0003072874	0.0002397792	0.000341608	0.0002904198	0.001137068	0.001697489	0.0006786235	0.0005284436	0.0003796536	0.0003418608	0.0002793703	0.0002608864	0.0003469503	0.0003830581	0.0003196492	0.0002672653	0.0003928859	0.0003189314	0.0005124813	0.0003596913	0.001220379	0.001678349	0.002017766	0.001837779
39.369	0	0.09232067	0.08958986	0.1105606	0.08187082	0.04035667	0.03519924	0.03415153	0.0379499	0.1196241	0.11163	0.1023615	0.08292385	0.03211489	0.02851271	0.03284061	0.03364832	0.08921654	0.08550057	0.08213838	0.06549508	0.02912867	0.0270901	0.03308732	0.02756624
39.370	0	0.1825382	0.1207337	0.1597413	0.07225791	1.023817	1.445111	0.6698159	0.3020326	0.1679713	0.175804	0.2035539	0.1553146	0.281666	0.349056	0.4052798	0.2731379	0.3659581	0.2595802	0.3724494	0.3193018	1.079112	1.430566	1.759964	1.661446
39.370	0	0.0002960746	0.0002668434	0.0003268615	0.0003256393	0.001108165	0.001664034	0.0007172934	0.0005160485	0.000326561	0.0002341549	0.0003515878	0.0003240709	0.0003204298	0.0003405538	0.0004614849	0.0003110142	0.0003845473	0.0003846497	0.000512309	0.0004514817	0.001248476	0.001666806	0.00200295	0.001833963
39.468	0	0.0003426475	0.0002099777	0.0003508069	0.0002918379	0.001121217	0.001581825	0.0007331439	0.0004872999	0.0002298487	0.0001973161	0.0002725582	0.0002907033	0.0003505883	0.0004203919	0.0003876766	0.0003297905	0.000407817	0.0003236616	0.0004175084	0.000374571	0.001185063	0.001625387	0.001947238	0.0017739
39.469	0	0.07892541	0.0776085	0.09640025	0.06388833	0.03543134	0.03686562	0.03428031	0.03177614	0.1064898	0.09830927	0.08790981	0.0695078	0.03202353	0.03161007	0.03128036	0.02691083	0.07596061	0.07314506	0.07003825	0.05546721	0.03029521	0.0290181	0.02905213	0.02170484
39.470	0	0.184627	0.1093031	0.1795644	0.08520366	1.022579	1.412543	0.6093346	0.2921246	0.1739009	0.1594688	0.2037752	0.1404882	0.2817101	0.346137	0.3871643	0.2921227	0.3621818	0.2559583	0.3497532	0.2984283	1.062134	1.404694	1.746015	1.659361
39.470	0	0.0002815191	0.0003003312	0.0003899287	0.0003040238	0.001115153	0.001572209	0.0006911772	0.0004423604	0.0003504362	0.0002112774	0.0003336598	0.0002791941	0.0002775404	0.0003835653	0.0003792057	0.000239715	0.0003870161	0.0003177242	0.0004436473	0.0003905739	0.001228524	0.001612631	0.001938087	0.001811
39.568	0	0.0002562898	0.0002993534	0.0002740703	0.0003068463	0.001112082	0.001654399	0.0006858488	0.0004358485	0.0003457533	0.0003745104	0.000354246	0.0003084819	0.0003373001	0.0003610636	0.0003604571	0.0003277759	0.000582206	0.0004384213	0.0005011553	0.0004631729	0.001236833	0.001617449	0.001943665	0.001827861
39.569	0	0.05646783	0.05534962	0.0740551	0.04381186	0.02385314	0.02280782	0.02257496	0.02014009	0.08353158	0.07455827	0.06445078	0.04897741	0.02099259	0.02051383	0.02073985	0.01735146	0.05311426	0.05136179	0.04941484	0.03927023	0.02048	0.02160033	0.02185005	0.01653653
39.570	0	0.1764656	0.09398554	0.1480912	0.09177118	1.01776	1.442449	0.5569499	0.3304111	0.1525665	0.1605304	0.2135101	0.1305862	0.2949647	0.3216323	0.4020735	0.2985225	0.3920248	0.2427857	0.3778795	0.2884832	1.085716	1.413531	1.816477	1.740841
39.570	0	0.0002266764	0.0001592907	0.0003670176	0.0001841012	0.0010811	0.001637683	0.0006422345	0.0005059623	0.0002264555	0.0002797111	0.0002445442	0.0002281072	0.0003463151	0.0003656959	0.0003621763	0.0003395096	0.0004166897	0.000327583	0.0003853837	0.000370749	0.001293733	0.00166078	0.001994014	0.00190526
39.668	0	0.000468865	0.0005943503	0.000390769	0.0006914951	0.001077283	0.001687806	0.0005076768	0.0004812041	0.000543425	0.0006021737	0.0004367803	0.0003882378	0.0003226735	0.0003199847	0.0004090145	0.0002928553	0.0008861269	0.0006562228	0.000694658	0.0006913052	0.00133249	0.001583446	0.002077426	0.001932056
39.669	0	0.04284016	0.04208555	0.06278487	0.0368857	0.02490702	0.0240091	0.02354154	0.021327	0.07263709	0.06314283	0.05182827	0.03846636	0.0218931	0.02178351	0.02200108	0.01812211	0.04024063	0.03953323	0.03865686	0.03088867	0.02241526	0.02377044	0.02386442	0.0180468
39.670	0	0.1747651	0.1232748	0.1711346	0.1066316	1.009957	1.455273	0.481406	0.3928331	0.1591495	0.1929339	0.1884358	0.1330815	0.2934034	0.3212923	0.4539371	0.2928196	0.4097097	0.2392082	0.4284817	0.3354868	1.159386	1.444479	1.884653	1.84832
39.671	0	0.0002068134	0.0001613907	0.0003011316	0.0002195393	0.001064442	0.001667701	0.0006026868	0.0004673463	0.0002527406	0.0002480766	0.000265938	0.0001779781	0.0003437924	0.0003463756	0.0004597955	0.0002844011	0.0004783419	0.0003483057	0.0005218529	0.0003454875	0.001408812	0.001676542	0.002059365	0.001901248
39.768	0	0.0006250664	0.0007715381	0.000559881	0.0006886864	0.001074409	0.001652087	0.0006119051	0.0005735258	0.0007340709	0.0007151056	0.000619179	0.0006072438	0.0004139382	0.0004440357	0.0005273397	0.0002971055	0.0009820777	0.0008574845	0.0008560967	0.0008093289	0.001383033	0.001691084	0.001999341	0.001978243
39.769	0	0.02584255	0.02525277	0.04738871	0.03076671	0.01498555	0.01429988	0.01254266	0.01154127	0.05813125	0.04903121	0.03548586	0.02538018	0.01054018	0.01013524	0.01068406	0.008993538	0.02310338	0.02318015	0.02373448	0.01896705	0.0130551	0.01210182	0.01211378	0.009425782
39.770	0	0.1864967	0.1615096	0.2171659	0.1148149	1.004936	1.446691	0.4244517	0.4634165	0.1714728	0.2025149	0.1687321	0.1121313	0.3054071	0.3373464	0.5043485	0.2910096	0.4141583	0.2305603	0.4502011	0.3829209	1.252136	1.442297	1.902624	1.887083
39.770	0	0.0002383433	0.0001745411	0.0003273705	0.0002311954	0.001103189	0.001684347	0.0004565434	0.0005005189	0.0002427385	0.0003403105	0.0002387249	0.0001070292	0.0003721025	0.0003637048	0.0004085347	0.0002748879	0.0004361966	0.0002685475	0.0004875031	0.0003807201	0.001394323	0.001636383	0.002051996	0.001976928
39.868	0	0.0005710574	0.0006834049	0.0005005497	0.0005973493	0.001187304	0.001649655	0.0005962162	0.0005925834	0.0007012866	0.0006522744	0.0006212234	0.0005476661	0.0003302276	0.000322738	0.0005157065	0.0002878614	0.0007745475	0.0007959113	0.0007033169	0.0007361042	0.001444598	0.001623713	0.002083222	0.001970755
39.869	0	0.007535424	0.008914096	0.03386947	0.02749247	0.00634422	0.006527781	0.00356195	0.003282134	0.04360699	0.03397713	0.02000573	0.01399202	0.002958605	0.002125905	0.002475547	0.002541258	0.008140273	0.005201008	0.00658248	0.006420301	0.003197821	0.002860623	0.003346752	0.002659326
39.870	0	0.1727193	0.160935	0.2032596	0.05291868	1.004385	1.454813	0.3925238	0.4712184	0.1924645	0.206093	0.1604949	0.09568275	0.3020457	0.3443236	0.5007464	0.2575684	0.3971785	0.2442629	0.4767025	0.3753943	1.291394	1.413657	1.902422	1.891326
39.870	0	0.0002453431	0.0001898542	0.0003366706	0.0001748799	0.001173764	0.001689336	0.0005177974	0.0005321376	0.0003138348	0.0003122154	0.0002189106	0.0001871233	0.0003677667	0.0003744484	0.0005072166	0.0003534876	0.0004556545	0.000344137	0.0005322328	0.0004596101	0.001455224	0.001676779	0.002039234	0.00199831
39.968	0	0.0004571335	0.0005339794	0.0002681929	0.0005325732	0.001162294	0.001694249	0.0005391886	0.0005724246	0.0006358774	0.0007616749	0.0004213022	0.0004335568	0.0003507149	0.0004556409	0.0004314414	0.0002963928	0.0006756513	0.0006190729	0.0008039988	0.0005599272	0.00153395	0.001637541	0.002140376	0.002034763
39.969	0	0.01473338	0.01950088	0.04873119	0.04044996	0.009686282	0.0103741	0.005973985	0.007191986	0.06132432	0.04996011	0.03006303	0.02673477	0.007104497	0.007051762	0.00760424	0.006505434	0.021334	0.01654673	0.0185951	0.01697604	0.005447732	0.005265068	0.004536994	0.004400724
39.970	0	0.1616789	0.2031544	0.1782491	0.09682403	1.010391	1.503521	0.4185379	0.4851989	0.1967989	0.2534531	0.1694293	0.07637681	0.3038044	0.4081984	0.5178278	0.2406908	0.390239	0.2854486	0.4800354	0.3744195	1.350984	1.446568	2.023607	1.992333
39.971	0	0.0002309481	0.0001877327	0.0003649772	0.0002149077	0.001213737	0.00170775	0.000576405	0.000512471	0.0002889549	0.0003417759	0.0002176912	0.0001744313	0.0003232603	0.0004057222	0.0003828968	0.0002836024	0.0004092408	0.0003622031	0.0005096495	0.0005070883	0.001457676	0.001636902	0.002120761	0.002143018
40.068	0	0.0002952922	0.000504785	0.0002008627	0.0004640256	0.001222201	0.001747783	0.0006341847	0.000404256	0.0004948096	0.0006674677	0.0004272082	0.0003012623	0.0003454687	0.00033794	0.0004335309	0.000408393	0.0005776788	0.0005334148	0.0006892804	0.000480681	0.001545874	0.001678397	0.002266587	0.002054585
40.069	0	0.02373507	0.03757973	0.07596765	0.0684582	0.01898671	0.0181256	0.01213828	0.01119533	0.09677794	0.07738669	0.04415533	0.03559291	0.01101713	0.01159531	0.01364052	0.01245646	0.03107137	0.02283117	0.02276399	0.02518934	0.01498969	0.01294245	0.01069516	0.008862889
40.070	0	0.1534334	0.1958332	0.1913723	0.137517	1.026193	1.511467	0.4737176	0.4571513	0.2413377	0.2618354	0.1921121	0.0913809	0.3285815	0.3958461	0.5327541	0.2674798	0.3966451	0.3035212	0.4864473	0.4170557	1.376509	1.47048	2.092739	2.047664
40.071	0	0.0001809579	0.0001788825	0.0004096882	0.0003003296	0.001242455	0.001771388	0.000614013	0.0004815777	0.0003391849	0.0004649998	0.0002871651	0.0001813856	0.0003462388	0.0004313154	0.000512598	0.0003093212	0.0005544318	0.0003582314	0.0005252914	0.0004842001	0.001657319	0.001688519	0.002154481	0.002131874
40.168	0	0.0003430515	0.0003428451	0.0003137943	0.0003054573	0.001144399	0.00169171	0.0005753496	0.0003523557	0.0004262948	0.0005245242	0.000293883	0.000215559	0.0002974198	0.0003390816	0.000426732	0.0003405416	0.0004551111	0.0004896542	0.0005221553	0.000589755	0.00163701	0.001731539	0.002052275	0.002069511
40.169	0	0.02338348	0.03926357	0.07906703	0.07273304	0.02233917	0.01869395	0.0163966	0.01826925	0.1010099	0.08152671	0.05374563	0.04330085	0.01646554	0.01500992	0.01462617	0.0148136	0.03537536	0.02430702	0.02173868	0.02952443	0.01324379	0.01247696	0.01205652	0.01178799
40.170	0	0.1703678	0.1366124	0.2045407	0.1734026	1.00435	1.456465	0.5160247	0.4111045	0.2328224	0.2273322	0.2242853	0.1346905	0.3125201	0.3530894	0.5175852	0.2851125	0.3831423	0.3001186	0.4717737	0.4458845	1.394732	1.485605	2.071495	2.034543
40.170	0	0.0002466965	0.0001629458	0.000452128	0.000319825	0.001209366	0.001713237	0.0005912168	0.0004706768	0.0003515308	0.0003659984	0.0002526767	0.0002469679	0.0002323354	0.0002957553	0.0004996516	0.0003220512	0.0003552029	0.00036771	0.0005813568	0.0004719589	0.001570412	0.001774795	0.002194231	0.002102672
40.268	0	0.000271921	0.0002668832	0.0002969212	0.0003186974	0.001158031	0.0015964	0.0005757983	0.0004068972	0.0004254336	0.0005081511	0.0002971359	0.0002139528	0.0002991793	0.0002866659	0.0004466497	0.0003067427	0.0003694892	0.0004873709	0.0005052755	0.0005476908	0.001526771	0.001705755	0.002071346	0.002049196
40.269	0	0.02429951	0.04525354	0.08449072	0.07857497	0.01796513	0.01623136	0.01590266	0.01862049	0.10722	0.09304724	0.07177426	0.05341363	0.02263251	0.02146515	0.02119929	0.01686594	0.04573908	0.02944648	0.02512853	0.03543784	0.01540502	0.01825354	0.01873913	0.01298425
40.270	0	0.1606501	0.1443146	0.1810248	0.15414	0.9710048	1.426123	0.5196433	0.3650825	0.1900925	0.1941578	0.2329547	0.1314211	0.2850362	0.3177746	0.4977556	0.2766368	0.3602769	0.284441	0.4214797	0.4487727	1.413515	1.50603	1.990827	2.005545
40.270	0	0.0001996262	0.000241078	0.0003098363	0.0002208969	0.001200963	0.001635634	0.0005581547	0.0004351093	0.0003516163	0.0003457631	0.000242954	0.0001975934	0.0003232159	0.0002587768	0.0003908425	0.0002576374	0.0004599677	0.0003481554	0.0005280941	0.0004571506	0.001682698	0.001783264	0.002106776	0.00205383
40.368	0	0.0002364052	0.0002619278	0.0003319056	0.0002881503	0.001167976	0.001683352	0.000536324	0.0003560426	0.0004707643	0.0004683336	0.0003036502	0.0002714784	0.0002981614	0.0003793458	0.0004889901	0.0003392259	0.000454214	0.0005206	0.0006011702	0.0004674478	0.001546722	0.001632638	0.001922122	0.001825902
40.369	0	0.02536815	0.0575277	0.1136527	0.1041839	0.02070606	0.02171051	0.01872951	0.020248	0.1411518	0.127948	0.1026541	0.07367765	0.02799393	0.02348069	0.02077411	0.01836879	0.06729599	0.04257878	0.03423847	0.04789524	0.01788601	0.02625199	0.0288952	0.02352423
40.370	0	0.1890514	0.179167	0.1640587	0.1424303	0.9818456	1.460156	0.4695141	0.314811	0.1703184	0.1967244	0.2374506	0.1389392	0.266176	0.3034836	0.4553056	0.2477852	0.365317	0.2927649	0.3707495	0.4439689	1.38914	1.445835	1.815827	1.857385
40.371	0	0.0002002956	0.0001971586	0.0003351126	0.0003212031	0.001195616	0.001680392	0.000517644	0.000413498	0.0003800617	0.0004052908	0.0003329898	0.0001995298	0.0002946336	0.0003328773	0.000517482	0.0002923832	0.0004747129	0.0003087158	0.0004622723	0.0004343746	0.001613229	0.001577663	0.001890131	0.001956109
40.468	0	0.0003113615	0.0003179508	0.0004646317	0.0003871661	0.00121189	0.001627926	0.0004498195	0.0004137173	0.0005307267	0.0005489631	0.0003521773	0.0002975975	0.0003549443	0.0002706588	0.0004586839	0.0002806099	0.0005131889	0.000473744	0.0004799769	0.0004809596	0.001535034	0.001633669	0.00178276	0.001787044
40.469	0	0.0184145	0.05863512	0.1170651	0.1204345	0.02863266	0.03332108	0.03072858	0.02703981	0.1529932	0.1493045	0.1219204	0.08438965	0.02521891	0.02042774	0.01789373	0.01703949	0.08787919	0.05069498	0.03064771	0.04849165	0.02097973	0.02775708	0.02939127	0.02456048
40.470	0	0.2047016	0.1710286	0.1450883	0.125141	1.00875	1.469149	0.4244797	0.3270535	0.1712438	0.2312545	0.2340695	0.1143968	0.2698019	0.2870582	0.4062402	0.2196886	0.3720017	0.2738227	0.3054776	0.4093606	1.368132	1.424749	1.721753	1.7724
40.471	0	0.0002102235	0.0002164787	0.0003564537	0.0003123599	0.001166881	0.001693029	0.0006011306	0.0005158047	0.0004535638	0.0005222929	0.0004189799	0.0003382034	0.0003104162	0.0002962448	0.000396736	0.0003336687	0.0004606643	0.0003442751	0.0003982782	0.0004566788	0.00151662	0.001608743	0.001804366	0.001868115
40.568	0	0.000340981	0.0004059293	0.0003526496	0.0003126446	0.001148835	0.001621213	0.000443519	0.0004095526	0.0004437236	0.0004979362	0.0003540095	0.0002906379	0.0003509644	0.0003781255	0.0003618475	0.0002945675	0.0004692688	0.0004952747	0.0004018849	0.0005395251	0.001462667	0.001776897	0.001862792	0.001884486
40.569	0	0.01985326	0.0490917	0.09983147	0.1083453	0.0322092	0.03557051	0.03283573	0.02575417	0.1367088	0.1367898	0.1149986	0.08032285	0.01892293	0.01455688	0.01400052	0.01712592	0.08297387	0.05077258	0.02168577	0.03697131	0.02299966	0.02852725	0.02940925	0.02011979
40.570	0	0.1941043	0.1633722	0.1369258	0.124255	0.9765015	1.457564	0.3733714	0.362767	0.1530282	0.2363465	0.2243877	0.09617311	0.2582616	0.2922582	0.4273114	0.2245833	0.3565862	0.2702757	0.2979621	0.3854385	1.388468	1.579243	1.819078	1.831172
40.570	0	0.0002005998	0.0001969999	0.0002449602	0.0002373751	0.001174869	0.001678293	0.0004859537	0.0004049811	0.0003784566	0.0004679017	0.0004144094	0.0002795109	0.0002543679	0.0002953954	0.0003304221	0.000322342	0.0004458843	0.000357787	0.0003568446	0.0004715253	0.00158114	0.001728655	0.001863147	0.001962579
40.668	0	0.0003903469	0.0004139307	0.0003874415	0.0002734217	0.001112315	0.001700229	0.0004223721	0.0004635844	0.00041103	0.0005039073	0.0002858262	0.0003523585	0.0003325021	0.0003800385	0.0003489701	0.0003055681	0.000490617	0.0003804812	0.0004341623	0.0004964469	0.001590044	0.001859945	0.001884579	0.001857376
40.669	0	0.0178811	0.04082868	0.08754017	0.09874743	0.03699558	0.03819121	0.03714918	0.02866062	0.1268154	0.129442	0.1129289	0.08004713	0.02528971	0.02086523	0.01489156	0.01865984	0.08185408	0.05115811	0.01997915	0.02949142	0.02468486	0.03009259	0.0316339	0.02230052
40.670	0	0.197474	0.1982483	0.1591792	0.1152649	0.99002	1.475493	0.3617103	0.3982224	0.1419004	0.2766975	0.2252373	0.09818352	0.253807	0.320845	0.418907	0.2173737	0.3563926	0.285957	0.2997505	0.3981742	1.381023	1.644275	1.793744	1.800262
40.670	0	0.0002447125	0.0002472397	0.000304964	0.0002713191	0.001186354	0.001671721	0.0004638149	0.0005824349	0.0003852388	0.0004418901	0.0003407342	0.0003080379	0.0002585993	0.0003689949	0.000388026	0.0003212572	0.0004808405	0.0003666708	0.000317383	0.0005020685	0.001586562	0.001894921	0.001877087	0.001931592
40.768	0	0.0004990375	0.000473023	0.0004652348	0.0004337885	0.001226429	0.001675896	0.0004789828	0.0005538186	0.000625852	0.0004032429	0.0003272656	0.0004102305	0.0002976044	0.0003394002	0.0004507105	0.0002820291	0.0005851068	0.0005855123	0.0005030439	0.0005184297	0.001546518	0.001966699	0.001960108	0.001817036
40.769	0	0.04281999	0.05723543	0.1014561	0.119381	0.04798414	0.04672459	0.04438934	0.03593853	0.1556956	0.160394	0.1437149	0.1050465	0.02561527	0.02241211	0.02508842	0.0287613	0.1086981	0.07592637	0.04642186	0.04491782	0.03483654	0.04099032	0.04200094	0.03072082
40.770	0	0.1847881	0.1742618	0.1612228	0.07794918	1.048137	1.532294	0.3911463	0.4527952	0.1442516	0.2602493	0.2241647	0.13189	0.2665499	0.317561	0.4277711	0.2192823	0.3328811	0.3074279	0.3060225	0.3858481	1.347767	1.703758	1.813919	1.834256
40.771	0	0.0002922899	0.0002127388	0.0004089654	0.0003054613	0.001227834	0.001768683	0.000538138	0.0006068766	0.0003683215	0.0004919761	0.0004267944	0.0003968904	0.0002862376	0.0003142435	0.0003937368	0.0002670345	0.0004758928	0.0004425878	0.000375234	0.0004155056	0.00153311	0.001943839	0.00192552	0.001911263
40.868	0	0.0005712813	0.0006742976	0.0005068204	0.000460549	0.001214366	0.0017934	0.0005599942	0.0006427717	0.0007309203	0.000400903	0.0004675004	0.000521315	0.0004078995	0.0002648836	0.0004419409	0.0003066261	0.0007160485	0.0005946365	0.000546268	0.0007031403	0.001631816	0.001984267	0.001873914	0.0019075
40.869	0	0.07092675	0.08111017	0.1068223	0.1244045	0.04299849	0.04425162	0.04224159	0.03564938	0.1640317	0.1646269	0.1483575	0.1128858	0.02569462	0.02218689	0.02377329	0.02598331	0.1197534	0.0965027	0.07613158	0.0630692	0.03551347	0.04156345	0.04193851	0.03255599
40.870	0	0.1714609	0.1592459	0.1935333	0.05411731	1.095637	1.602336	0.4274869	0.5000854	0.1727361	0.2529716	0.244399	0.1455753	0.3203313	0.30142	0.4475021	0.2214466	0.3375244	0.2849936	0.3253281	0.3716184	1.345874	1.73899	1.801321	1.833794
40.871	0	0.0002882919	0.0002588603	0.0003676625	0.0003813036	0.001229447	0.001726738	0.0005382327	0.0006543864	0.0004128343	0.0004108011	0.0004314036	0.0003099157	0.0003288684	0.0003122492	0.0004342209	0.0002891858	0.0004980393	0.0004901671	0.0004553009	0.0004527582	0.001626762	0.001971633	0.001891739	0.001939484
40.968	0	0.0006318822	0.000492174	0.0005425342	0.0005559627	0.001259633	0.001776229	0.0005433328	0.0005858884	0.0006947444	0.000501174	0.0006467786	0.0005261107	0.0002814832	0.0003189323	0.0005252018	0.0003540648	0.0007678	0.0006409162	0.0007292267	0.0007078846	0.001502909	0.00197443	0.001817569	0.001816929
40.969	0	0.09096423	0.09794752	0.1064226	0.1174068	0.03883591	0.0414082	0.04131984	0.03671906	0.1497577	0.1442982	0.129977	0.1028705	0.03539877	0.03497821	0.03400811	0.02967211	0.1110117	0.1019216	0.09267127	0.07495302	0.03679178	0.03949552	0.03744864	0.03136439
40.970	0	0.141275	0.1440237	0.2129938	0.05932865	1.092786	1.647726	0.4393689	0.4981701	0.164801	0.2581662	0.2432364	0.1314459	0.2926194	0.2839902	0.4358982	0.2339405	0.2923395	0.2710583	0.3025066	0.3484145	1.305474	1.697723	1.682514	1.746963
40.971	0	0.0003135979	0.0002846186	0.0003866217	0.0003870774	0.001327779	0.001797804	0.0005559417	0.0006221024	0.0004506224	0.0004454019	0.0005087462	0.0003178752	0.0003365891	0.0003308885	0.0004463674	0.0003181717	0.0005519066	0.000469224	0.000434281	0.0004792934	0.001580215	0.00192265	0.001796068	0.001809363
41.068	0	0.0005726751	0.0004024509	0.0004775458	0.0004037058	0.001307829	0.001817393	0.0005200333	0.0005506447	0.0006029815	0.0003534515	0.0004561284	0.0004742184	0.0002741043	0.000356776	0.0004714776	0.0003239842	0.0005822073	0.0004996394	0.0005875228	0.0007365365	0.001595821	0.001890983	0.001732009	0.001770359
41.069	0	0.08288399	0.08652069	0.089029	0.09615679	0.03004761	0.0324096	0.03092504	0.02849758	0.129961	0.121124	0.108287	0.0879442	0.02677129	0.02847731	0.03006029	0.02583455	0.08462237	0.08292362	0.07993725	0.06563665	0.02665223	0.02849116	0.02660355	0.02230309
41.070	0	0.1286802	0.1394769	0.1912267	0.07985416	1.112695	1.680657	0.4259842	0.4860831	0.146081	0.2461176	0.2246037	0.1219193	0.282522	0.3066614	0.395762	0.2362273	0.2775745	0.2652954	0.2642063	0.3295907	1.318723	1.628288	1.60736	1.669286
41.070	0	0.0002628516	0.0001925603	0.0003742896	0.0002960695	0.001233032	0.001834334	0.0005487444	0.0006780297	0.0003893725	0.0003384554	0.0003838516	0.0004091669	0.0002282103	0.0002955604	0.0003759118	0.0003031731	0.0003629728	0.0003721601	0.0004170221	0.0004381571	0.001481379	0.001837075	0.001682562	0.001758517
41.168	0	0.0003863746	0.0003009577	0.0004057894	0.0003332585	0.001276159	0.001880209	0.0005407573	0.0005801084	0.0004348852	0.0003161275	0.0004492392	0.0004700719	0.0003439788	0.0003211221	0.0004096062	0.0002790712	0.0005265997	0.0005587567	0.0005056743	0.0005254256	0.001675811	0.001842478	0.001824865	0.001742915
41.169	0	0.0631904	0.06198969	0.05930795	0.06886955	0.03134682	0.03140576	0.02815195	0.02437329	0.1152719	0.1064266	0.09384396	0.0759889	0.01946965	0.02169881	0.02375471	0.02203922	0.05632602	0.05949194	0.06090283	0.05133499	0.01600021	0.01532381	0.01352148	0.01396743
41.170	0	0.1168589	0.1425256	0.1497077	0.09847506	1.192906	1.767274	0.4021387	0.4582933	0.1630096	0.2574874	0.208263	0.1324445	0.3027975	0.3551646	0.3837992	0.2537171	0.2923631	0.2837844	0.2866459	0.3490185	1.370507	1.559966	1.623433	1.699954
41.170	0	0.0002431637	0.0001408182	0.0002263237	0.0002002231	0.00131226	0.001923418	0.0005453377	0.0005549446	0.000395478	0.0003341126	0.0004443987	0.0003044562	0.0003320224	0.0003464404	0.0003476863	0.0004064378	0.0004275653	0.0004035497	0.0004855693	0.0004661769	0.00163469	0.001818903	0.001838417	0.00180174
41.268	0	0.0003248538	0.0003002658	0.0003610697	0.0002962135	0.001426157	0.002058397	0.0005784887	0.0005208964	0.0004914351	0.000386021	0.0004223674	0.0003445852	0.0002710371	0.0004337996	0.000411509	0.0003288606	0.0004722943	0.0005339985	0.0004587305	0.0004480059	0.001765479	0.001825565	0.001899078	0.001729695
41.269	0	0.0455552	0.03605188	0.05542476	0.04996372	0.02997496	0.02923645	0.03098383	0.02727958	0.1195712	0.102711	0.09127723	0.06569769	0.0176144	0.01430732	0.02081887	0.01749093	0.04550707	0.05260846	0.06054699	0.04945219	0.02224852	0.02275251	0.01710194	0.01035848
41.270	0	0.108679	0.1565274	0.1210285	0.09596597	1.284466	1.820239	0.4029173	0.3827342	0.188458	0.2393466	0.2174645	0.1748109	0.273715	0.3966669	0.337072	0.3129188	0.2849837	0.323691	0.3159733	0.3504396	1.402486	1.533921	1.631842	1.707294
41.270	0	0.0001270456	0.0001728499	0.0003055282	0.0002401916	0.001377233	0.00206084	0.0005745546	0.0004376971	0.0003576144	0.000311169	0.0004397681	0.0003358972	0.0003370158	0.0004461465	0.0003855769	0.0003129846	0.0003839285	0.0004477797	0.0004579058	0.0004527819	0.001751636	0.001806203	0.001798153	0.001732093
41.368	0	0.0002968081	0.0001738021	0.0003002959	0.0002298413	0.001606502	0.002137637	0.0005034338	0.0003026157	0.0003585817	0.0002495416	0.0003519276	0.0002346657	0.0002806946	0.0003834901	0.0003344874	0.0003980786	0.0003728991	0.0004274511	0.0004555587	0.0004229182	0.001778111	0.00188088	0.002022518	0.001932687
41.369	0	0.0326834	0.03394018	0.06930806	0.05021792	0.01935978	0.01935572	0.02478069	0.01766534	0.09436503	0.06062023	0.06418351	0.03968209	0.01378934	0.01940161	0.01142492	0.0144085	0.03288417	0.03784473	0.03962871	0.02523011	0.02087985	0.01699945	0.01454998	0.01566783
41.370	0	0.09651858	0.1315952	0.09989484	0.109904	1.45002	1.996236	0.3773462	0.2671799	0.1840783	0.2249392	0.198819	0.2286645	0.2570892	0.3728419	0.3446835	0.374748	0.274514	0.3283876	0.3415359	0.3472355	1.452209	1.56038	1.785784	1.848057
41.370	0	0.0001640879	0.0001925236	0.0002848897	0.0001509272	0.001569531	0.002257046	0.0005096122	0.000323371	0.0003625415	0.0003154774	0.0003403834	0.0002363536	0.00033105	0.0003934241	0.0003295806	0.0004298059	0.0003632489	0.0003929143	0.0005200344	0.0004461516	0.001792176	0.001869944	0.002062009	0.002036174
41.468	0	0.0002214285	0.000273983	0.0003144347	0.0002828889	0.001797988	0.002492789	0.0005215365	0.0003630045	0.0004929764	0.0003592796	0.0003828916	0.000336003	0.0003106711	0.0003035321	0.0003279428	0.000486806	0.0003547573	0.0004513993	0.0003812956	0.0004971014	0.001914131	0.002081668	0.002157095	0.002214005
41.469	0	0.06015384	0.08212021	0.1116057	0.09042122	0.02932605	0.02478189	0.03169101	0.0262005	0.139401	0.09463821	0.1117031	0.06937785	0.02495415	0.02701254	0.01992254	0.02478537	0.03333951	0.07713476	0.06899148	0.05591527	0.02357799	0.01936173	0.01571317	0.02195965
41.470	0	0.1070832	0.08908379	0.104287	0.1016232	1.601555	2.218802	0.371806	0.226526	0.1526924	0.1862591	0.1447876	0.2466913	0.27523	0.3493304	0.3472644	0.4198798	0.2780555	0.3190781	0.3469457	0.3495927	1.494349	1.694755	1.894401	2.060987
41.470	0	0.000208235	0.0003226637	0.000363273	0.0002816708	0.001777343	0.002515247	0.0005346834	0.0003609413	0.0004491077	0.0003644657	0.0003430544	0.0004274222	0.0002781366	0.0003498127	0.0003322536	0.0004721802	0.0003541549	0.0004872693	0.0003591249	0.000456123	0.001998722	0.002089539	0.002181055	0.002209857
41.568	0	0.0001770459	0.0004498643	0.0004567658	0.0005067171	0.001806921	0.00269944	0.0004775254	0.0002962436	0.0007792484	0.0005436836	0.0005230331	0.0004211378	0.000325758	0.0002763335	0.0003112769	0.0003788757	0.0004449966	0.0005822195	0.0004475387	0.0005836972	0.001881583	0.002061364	0.002253957	0.002238522
41.569	0	0.07242019	0.1652772	0.2327184	0.1983673	0.0519422	0.0288003	0.05098122	0.03270371	0.2933492	0.1987299	0.2156392	0.1304706	0.03575523	0.03657919	0.05086346	0.02571778	0.06978437	0.1596936	0.1423749	0.120974	0.03059428	0.04447445	0.01856035	0.03443929
41.570	0	0.1031503	0.06949413	0.101118	0.08640882	1.672157	2.35562	0.3691687	0.3270309	0.1470307	0.1914665	0.1322941	0.2225715	0.2445664	0.3151123	0.3109555	0.424735	0.2795346	0.3188809	0.3400064	0.3334638	1.508284	1.693042	1.943251	2.019986
41.570	0	0.0001576882	0.0005449872	0.0005130817	0.0004396722	0.001829129	0.002703632	0.0005350561	0.0003799497	0.0007715534	0.0005238447	0.0005607308	0.0003646339	0.0003075096	0.0002672203	0.0003636629	0.0004271153	0.000453267	0.000589192	0.0005635465	0.0006261123	0.001980881	0.002124774	0.00226184	0.002327143
41.668	0	0.0002377714	0.0005342533	0.0007183312	0.0006595062	0.001789167	0.002691244	0.0004688014	0.0005313842	0.0009115342	0.0006579363	0.0006669232	0.0005355126	0.0003692289	0.000340257	0.0004269948	0.0005162672	0.0004835051	0.0005589602	0.0004951478	0.0005990548	0.001843773	0.002178659	0.002374394	0.002215377
41.669	0	0.05595555	0.2162215	0.3185389	0.3262228	0.05984138	0.04727035	0.06523773	0.03101658	0.4028577	0.2797917	0.2944081	0.1637328	0.03622761	0.05565371	0.05229051	0.04127852	0.1075921	0.159739	0.1539121	0.1560207	0.03087652	0.04166375	0.04704848	0.04443652
41.670	0	0.09839201	0.08325464	0.1157865	0.09539493	1.686154	2.384954	0.3642592	0.4623413	0.1486404	0.1838662	0.1114087	0.223588	0.2011855	0.2853864	0.306853	0.4202168	0.2527313	0.3297396	0.3347338	0.3379335	1.487982	1.741161	1.920159	2.019158
41.670	0	0.0001313155	0.0005916431	0.0006637086	0.0007579802	0.001880428	0.002764927	0.0005319689	0.0004945368	0.000988607	0.0007141183	0.0006569671	0.0004988876	0.0003190509	0.0003493453	0.0002748517	0.0004315261	0.0004007445	0.0006502684	0.0005941133	0.000659388	0.001875319	0.002216747	0.00239561	0.002288113
41.768	0	0.0002214237	0.0005818988	0.0006842157	0.0006814427	0.001887087	0.002809081	0.0005541245	0.0005731414	0.0008690749	0.0006951957	0.0006595118	0.0004404412	0.0002428998	0.0002764061	0.0003418217	0.0004378559	0.0004611391	0.0004409067	0.0004953184	0.0005814704	0.001786934	0.002221917	0.002356367	0.002268286
41.769	0	0.04630432	0.2304108	0.3249312	0.3488232	0.07088819	0.06387141	0.06127763	0.03620848	0.3926658	0.2783497	0.3030902	0.1748559	0.03501009	0.06274738	0.04099631	0.04018953	0.1229807	0.1549906	0.142954	0.1328426	0.04499373	0.04616224	0.05402875	0.04036015
41.770	0	0.1086527	0.08928113	0.1305069	0.10923	1.676182	2.400386	0.3694056	0.5865666	0.144196	0.186656	0.1049341	0.2249096	0.203133	0.2923909	0.310394	0.4234581	0.2477265	0.3398336	0.3343737	0.3291873	1.445473	1.793473	1.911923	2.002226
41.770	0	0.0001563231	0.0006211345	0.0007157056	0.0006599687	0.001854449	0.002807818	0.0005766325	0.0006080754	0.000940557	0.0007320042	0.0007671391	0.0004616073	0.0003115832	0.0002822366	0.0003232403	0.0004140636	0.0004097514	0.0004933304	0.0005068938	0.0006521538	0.001783161	0.002234235	0.002309104	0.002358084
41.868	0	0.0002807444	0.000546597	0.0007347851	0.0005740892	0.001805589	0.002825621	0.0005624609	0.0007304209	0.0008203819	0.0006437666	0.0005947419	0.0004556111	0.0003458245	0.000282734	0.000306591	0.0003612932	0.0004259296	0.0004632487	0.0004732475	0.0005309186	0.001808053	0.002248723	0.002333223	0.002293207
41.869	0	0.0580613	0.2018909	0.272716	0.3024032	0.06299901	0.03617391	0.05734588	0.03971212	0.3315191	0.2309323	0.2692316	0.1678026	0.03827352	0.03356838	0.04450422	0.02783024	0.1350278	0.1301975	0.127567	0.09735305	0.04011453	0.03776568	0.03965907	0.03059555
41.870	0	0.1252126	0.09513973	0.1394436	0.1003112	1.634724	2.432024	0.3381418	0.7057221	0.1326546	0.1904829	0.1057409	0.2153651	0.1962107	0.2719249	0.3001079	0.4427718	0.2375421	0.3300433	0.3275259	0.3488337	1.415874	1.776407	1.939245	1.980056
41.870	0	0.0001774242	0.0003866446	0.0007041405	0.000609339	0.001784294	0.002789981	0.000564437	0.0007719124	0.00073649	0.0005901722	0.000575722	0.0004022216	0.0002703233	0.0002532562	0.0002806064	0.0004208476	0.0004125476	0.0004029889	0.0004880587	0.0005362111	0.001841542	0.002110163	0.002349327	0.002290265
41.968	0	0.0002984319	0.0005223392	0.0007481597	0.0007607677	0.001774149	0.002849992	0.0005817968	0.0008547994	0.0008092014	0.0006770616	0.0006877255	0.0003959231	0.0003748723	0.0002796744	0.0003856917	0.0003704004	0.0004742907	0.0004327368	0.0006151068	0.0004793389	0.001774206	0.002153222	0.002436237	0.00233687
41.969	0	0.06775295	0.209769	0.3267585	0.3443872	0.0768104	0.04352573	0.08049289	0.04233421	0.3721912	0.2536037	0.321868	0.2121307	0.04081188	0.0290247	0.04902172	0.03278434	0.1321918	0.1377275	0.1349385	0.08045038	0.03979168	0.0391219	0.0436623	0.03117229
41.970	0	0.1324288	0.08430992	0.1463066	0.06345353	1.606997	2.475371	0.3076082	0.7970729	0.130707	0.2022264	0.1145043	0.2198737	0.1943546	0.2450795	0.3254203	0.4405423	0.2204944	0.2879303	0.3242201	0.3725561	1.391585	1.756275	2.03462	2.030175
41.970	0	0.0002403188	0.0004395145	0.000720914	0.0007298236	0.001822205	0.0029454	0.0005276914	0.0008120589	0.0008648934	0.0007306797	0.0006635707	0.000482226	0.00025858	0.0003088863	0.0003899159	0.0004739068	0.0004348022	0.0004818004	0.0005539226	0.0006134852	0.001769974	0.002169263	0.002473971	0.002349058
42.067	0	0.0002328935	0.0005297111	0.0009729445	0.0007812215	0.001751184	0.002993729	0.0006492869	0.0009207973	0.001031238	0.0008245845	0.0009093319	0.0006286886	0.0003562866	0.0002657443	0.000493674	0.0003929182	0.0005420877	0.0004262162	0.000625869	0.0005112195	0.001710441	0.002159713	0.002498121	0.00231154
42.067	0	0.09261011	0.2261801	0.4146608	0.4030181	0.09417202	0.05665357	0.1022516	0.05771295	0.4456992	0.2982384	0.3770688	0.2457743	0.06822917	0.03425244	0.05471822	0.04725276	0.159873	0.1415077	0.1576897	0.08067862	0.05554539	0.04210841	0.06571993	0.03613099
42.068	0	0.1271524	0.08692538	0.1374285	0.05651884	1.581683	2.480029	0.316571	0.8540088	0.143112	0.185049	0.1171328	0.2041341	0.2265582	0.2510653	0.3672246	0.4488606	0.2378815	0.2764205	0.3340852	0.3929949	1.370863	1.781067	2.115272	2.078291
42.068	0	0.0002921101	0.0005324361	0.0009162966	0.0008531408	0.001786341	0.002911977	0.000627176	0.0009355813	0.001019883	0.0007444525	0.0008159279	0.0005967808	0.0002804843	0.0002934277	0.0004465519	0.0003993344	0.0004969359	0.0005042372	0.0005592667	0.0006161784	0.00177854	0.002177374	0.00257869	0.002482105
42.168	0	0.0003995889	0.0005812307	0.001060314	0.0008581409	0.001642161	0.002900692	0.0007066199	0.0008290022	0.001120602	0.0009297221	0.0009117109	0.0005370174	0.0002779995	0.0003061588	0.0005018903	0.0004681589	0.0006419742	0.0004308159	0.0006583128	0.0006150471	0.001705074	0.002129203	0.002638562	0.00238687
42.169	0	0.1487738	0.2483096	0.4954607	0.4391837	0.1050811	0.0646807	0.1118182	0.04297866	0.5404285	0.362411	0.390594	0.2475122	0.07519727	0.03921473	0.04313535	0.04806253	0.2083451	0.1484013	0.1373797	0.1016978	0.06862625	0.0460811	0.07299537	0.03171428
42.170	0	0.1379484	0.1027486	0.1281436	0.07336388	1.5297	2.465479	0.3392487	0.8233138	0.1386455	0.1760891	0.1528114	0.1746082	0.2709656	0.2723112	0.3922486	0.4670238	0.292419	0.2849412	0.3519768	0.3605487	1.332288	1.766797	2.182461	2.071383
42.170	0	0.0003412401	0.0005706579	0.00109591	0.0008826383	0.001681229	0.003015441	0.0007333554	0.0008991943	0.001218009	0.0009710324	0.0008411936	0.000546121	0.000281533	0.0003088028	0.0004428166	0.0004337149	0.0005196672	0.0005568109	0.0005675498	0.0005952263	0.001774777	0.002199995	0.002569587	0.002402118
42.268	0	0.0003794956	0.0006421564	0.00109948	0.001022952	0.001664593	0.002885803	0.0006868508	0.0008801017	0.001329624	0.001017052	0.0008730317	0.0005840571	0.000309209	0.0002949899	0.0004668583	0.0004438076	0.0006635291	0.0005376693	0.0005499854	0.0006669859	0.001749478	0.002155907	0.002761278	0.002388917
42.269	0	0.1705251	0.24503	0.4816711	0.4407296	0.1034118	0.05953107	0.1063652	0.05067831	0.5872678	0.3896309	0.3563624	0.244251	0.07514739	0.03721569	0.05164227	0.04129861	0.2226374	0.1332586	0.1287045	0.1106722	0.05356315	0.04700352	0.07386928	0.02747278
42.270	0	0.1368035	0.08935074	0.1136916	0.1126453	1.499025	2.438784	0.3351619	0.7627021	0.146691	0.1804566	0.1913581	0.1791556	0.2977867	0.2574947	0.409649	0.4892972	0.2853159	0.2762724	0.4047326	0.3735366	1.286012	1.753319	2.275413	2.110933
42.270	0	0.000409972	0.0005720493	0.00109131	0.000927817	0.00163854	0.002948114	0.0006567807	0.0008171966	0.001239191	0.000978301	0.0007456382	0.0006214417	0.0004152468	0.0003252903	0.0004130297	0.0005117715	0.0005523301	0.0004861326	0.0006076251	0.0005991658	0.001696116	0.002143819	0.00275666	0.002409311
42.368	0	0.0005053877	0.0006762291	0.0009799104	0.0009803382	0.001735353	0.002953052	0.0004884632	0.0007479548	0.001492418	0.00107393	0.0006695291	0.0006588371	0.0004739119	0.0003338221	0.0004415702	0.0004407798	0.0007176278	0.000563209	0.0006112351	0.000550769	0.001681483	0.002160217	0.002737873	0.002380576
42.369	0	0.2009118	0.2482059	0.4621593	0.4486526	0.1172463	0.06444461	0.08785624	0.05422991	0.6435518	0.4229784	0.3337253	0.241999	0.06481001	0.04916952	0.0406476	0.0452387	0.2328089	0.1285664	0.1154264	0.09931673	0.05383786	0.05766947	0.06710426	0.02867078
42.370	0	0.1493372	0.07489075	0.1102887	0.1295683	1.474496	2.386326	0.3220238	0.6500812	0.1639132	0.1928375	0.2019928	0.1750478	0.3205084	0.212544	0.4244016	0.4914532	0.2942327	0.2622648	0.4379559	0.3698204	1.263192	1.760042	2.410756	2.185398
42.370	0	0.0004610201	0.0005653251	0.001075323	0.0009648009	0.00170253	0.002886302	0.0005636953	0.0007563604	0.001386353	0.001007747	0.0007413607	0.0006558091	0.0004850293	0.0002386857	0.0005053615	0.0004382637	0.000751887	0.0004780496	0.0005942019	0.0006315648	0.00168228	0.002190622	0.002806651	0.002529613
42.468	0	0.0004934398	0.0006429626	0.0009843242	0.001119245	0.00173676	0.002829007	0.0005531255	0.0006184145	0.001631866	0.001155998	0.0007191022	0.0004957283	0.0003565977	0.000345776	0.0004926113	0.0004985714	0.000571602	0.0005496564	0.0005599059	0.0006232648	0.001675572	0.002170885	0.002835744	0.002554563
42.469	0	0.2382012	0.2446505	0.4419972	0.4869782	0.1331356	0.06633082	0.0817878	0.07010775	0.6965443	0.4495789	0.331628	0.2515972	0.04876314	0.04556001	0.0626821	0.05071244	0.2328667	0.1089444	0.1410701	0.08922066	0.06051493	0.05583775	0.07529896	0.02366001
42.470	0	0.1372549	0.08562964	0.1248632	0.1220267	1.440673	2.334494	0.2933658	0.4741703	0.1816624	0.2287728	0.2206496	0.1911384	0.3219491	0.2347802	0.4899018	0.4901362	0.2930182	0.2716216	0.4438449	0.3715409	1.278712	1.786823	2.492405	2.243806
42.470	0	0.0005550772	0.0005748411	0.0009679791	0.001013999	0.001751889	0.002884741	0.0005432614	0.0005463211	0.001556407	0.001085483	0.0006880396	0.0006110084	0.0004162712	0.000332928	0.0005348433	0.0005826442	0.0006596379	0.0004539094	0.0006300656	0.0006305766	0.001654042	0.002195445	0.002894824	0.002573697
42.568	0	0.0006107863	0.00057884	0.0009202373	0.001106045	0.001694823	0.002746587	0.0005762918	0.000430011	0.001545378	0.001020645	0.0008566247	0.0005383057	0.0003902395	0.0003529607	0.0006070141	0.0004870145	0.0005749747	0.0004104107	0.0006919504	0.0005062885	0.001652887	0.002218613	0.00290816	0.002478878
42.569	0	0.2578575	0.2244231	0.404816	0.478833	0.1296282	0.07819429	0.08423587	0.069275	0.6817683	0.4525818	0.321763	0.227238	0.047951	0.04617877	0.06027724	0.0492322	0.2285607	0.1029246	0.154933	0.07772981	0.0693891	0.05504145	0.07285493	0.03039893
42.570	0	0.1381385	0.07778913	0.1231921	0.1003471	1.385987	2.247532	0.2740475	0.2819279	0.1902953	0.2181196	0.236116	0.2036276	0.31535	0.2898999	0.5478449	0.5049575	0.3119571	0.3159964	0.43187	0.383511	1.281052	1.818995	2.560988	2.289425
42.570	0	0.0005464761	0.0004877839	0.0009574328	0.001061491	0.001693853	0.002764743	0.0006035125	0.0004497024	0.001478937	0.001023264	0.0006931519	0.0006170669	0.0003968209	0.0003071871	0.0006888974	0.0004876752	0.000629687	0.0003788131	0.0007438522	0.0005488178	0.001705776	0.002199605	0.002858345	0.002634384
42.668	0	0.0006570103	0.0005676514	0.0009004949	0.0009352149	0.001756295	0.002659707	0.000682041	0.000403944	0.001496485	0.001034637	0.0008392674	0.0006546021	0.0003404107	0.0003545397	0.0005506548	0.0004564527	0.0006846061	0.0003509784	0.0007901377	0.0006174183	0.001645539	0.002254328	0.0029067	0.002626874
42.669	0	0.2817199	0.1940212	0.4007903	0.4918613	0.1228337	0.08516126	0.08296981	0.0665685	0.6808948	0.4535647	0.3141997	0.2269157	0.04058303	0.05423459	0.05723162	0.04980544	0.2224529	0.0831161	0.169888	0.07365582	0.06019846	0.05311934	0.06346301	0.03480737
42.670	0	0.1125747	0.06125931	0.08014767	0.1261824	1.325308	2.158774	0.2889675	0.1667698	0.1789125	0.2328274	0.2504165	0.2219973	0.3203685	0.3153145	0.579286	0.531208	0.3357418	0.3109586	0.4403276	0.3786642	1.264742	1.843596	2.62134	2.321142
42.670	0	0.000690786	0.0005283143	0.0008857564	0.001127141	0.001769112	0.002727041	0.0006083506	0.0004961573	0.001523133	0.001052191	0.0006166083	0.0005840668	0.0003947376	0.0003455017	0.0006411137	0.0004303542	0.0006147484	0.0003670977	0.0008047909	0.0005393582	0.001618708	0.002305942	0.002974272	0.002618798
42.768	0	0.0007195979	0.0005830118	0.0009965835	0.001100088	0.001742321	0.00266404	0.0006772903	0.0004366048	0.001595195	0.001088793	0.0007974621	0.0005963102	0.000345253	0.0003391162	0.0007049171	0.0004964239	0.000664795	0.0003668064	0.0007984191	0.000508164	0.001614482	0.002320791	0.003009247	0.002579524
42.769	0	0.3080986	0.1909675	0.4654835	0.555624	0.1397799	0.0970329	0.08365092	0.0483032	0.74148	0.4996441	0.3302139	0.2311389	0.04663668	0.06709523	0.05079723	0.05569176	0.2215687	0.08524478	0.1877213	0.09272353	0.06973449	0.07272108	0.06203929	0.03150577
42.770	0	0.08745699	0.06020123	0.07420907	0.1577352	1.294479	2.121085	0.3437865	0.3264881	0.1526449	0.2033248	0.2582647	0.2405309	0.3050004	0.3247485	0.5857089	0.5419134	0.3238347	0.317089	0.4488498	0.3858896	1.261138	1.88297	2.668151	2.382525
42.770	0	0.0006241196	0.0005211353	0.000956887	0.001138608	0.001782175	0.002708337	0.0006966857	0.0004284126	0.001587165	0.001114634	0.000810691	0.000654976	0.0003661348	0.0003944598	0.0006531911	0.0005428352	0.0006044995	0.0004185318	0.000813186	0.0005473603	0.001589728	0.002348294	0.003087668	0.002690576
42.868	0	0.0006331164	0.0004514026	0.001156601	0.001201259	0.001677165	0.002610887	0.0008428717	0.0005977096	0.001659024	0.001115525	0.0009171651	0.0006749875	0.0004288496	0.000436628	0.0005900277	0.000590509	0.0006973776	0.0004931557	0.0009272722	0.0006340284	0.001666288	0.002357114	0.003031315	0.002665913
42.869	0	0.2929674	0.1588669	0.5589371	0.6371472	0.1329835	0.09868466	0.07914345	0.06103562	0.7918658	0.5169591	0.3485309	0.2638081	0.03464992	0.07391132	0.05052692	0.05861509	0.2157015	0.09261592	0.1843789	0.1289612	0.05807079	0.08146795	0.06528255	0.03630256
42.870	0	0.09086291	0.07673224	0.07160854	0.155385	1.270545	2.084816	0.4001333	0.4934823	0.1493167	0.1800992	0.2268932	0.2258241	0.3208358	0.3578424	0.6007928	0.5353292	0.3012878	0.3381958	0.4636171	0.409123	1.297624	1.950667	2.681297	2.441699
42.870	0	0.0006737673	0.0004944018	0.001148537	0.001458375	0.00174163	0.002689662	0.0007609214	0.0006575997	0.001693152	0.001142948	0.0008453317	0.0007503622	0.0004166437	0.0004436802	0.0005765062	0.0005930537	0.0006703769	0.0004177231	0.0008241179	0.0006344668	0.00168913	0.002419085	0.003039448	0.002742829
42.968	0	0.0006956811	0.0004502028	0.001346291	0.001557062	0.001777847	0.002598973	0.0008724188	0.0007748825	0.001730264	0.001159362	0.0009683839	0.0007817348	0.0003569025	0.0003577754	0.0005344431	0.0004741221	0.0004551978	0.0004528355	0.0008814085	0.0007112088	0.001622645	0.002539734	0.003040398	0.002696215
42.969	0	0.2769779	0.1385301	0.6504775	0.7382887	0.1361282	0.1195217	0.08603481	0.08421935	0.8335842	0.5360395	0.3687925	0.2930286	0.05132489	0.06554177	0.04919124	0.06971661	0.2110407	0.09779971	0.1872207	0.1647642	0.06109901	0.0884664	0.08203523	0.0406639
42.970	0	0.08634934	0.07204594	0.08238574	0.1100258	1.268246	2.06361	0.4721722	0.6269376	0.1396518	0.1850835	0.2141842	0.204175	0.329449	0.3634404	0.5997746	0.5090595	0.2933665	0.3448475	0.4735988	0.4119506	1.32605	2.029899	2.685411	2.487151
42.970	0	0.0005825342	0.0003681078	0.001324882	0.001504858	0.001832903	0.002685675	0.0008936109	0.0007463974	0.001787327	0.001228785	0.0009686848	0.000717938	0.0003784375	0.0003279778	0.0006480385	0.0005157043	0.00052387	0.0004246674	0.0008535497	0.0006547557	0.00164031	0.002508909	0.003051298	0.002696129
43.068	0	0.0005605484	0.0003595408	0.001541401	0.001703855	0.001758778	0.002598768	0.0009101196	0.0008117064	0.001796136	0.001210792	0.0009781719	0.0007567537	0.0003753199	0.0003792443	0.0005468506	0.0004768577	0.0005348896	0.0004591304	0.0007462602	0.0007162168	0.001649621	0.002548722	0.003031332	0.002760074
43.069	0	0.2473563	0.1272491	0.7366085	0.8294595	0.1152102	0.1195406	0.09049658	0.08465373	0.8348666	0.5360046	0.3906989	0.2909208	0.0570271	0.05420126	0.05216374	0.06972727	0.1914583	0.1012387	0.1763401	0.1766209	0.0578478	0.09021049	0.08329718	0.03667389
43.070	0	0.08301471	0.08273173	0.07808913	0.1145989	1.270324	2.051811	0.5282822	0.7408086	0.1308891	0.1850536	0.2476058	0.19308	0.3415451	0.3812211	0.6327352	0.4732081	0.2818977	0.3497715	0.4749343	0.4200643	1.351184	2.105408	2.687157	2.520735
43.070	0	0.000492202	0.0003297999	0.001489894	0.00178223	0.001733626	0.002719741	0.0009392093	0.0008273458	0.001787278	0.001195175	0.001073505	0.0007641286	0.0003802368	0.0003573597	0.0006586465	0.000430174	0.0004895941	0.000529227	0.0007921985	0.0006493883	0.001741815	0.002643128	0.003004359	0.002725738
43.168	0	0.0005601639	0.0003078664	0.001797637	0.001938942	0.001787594	0.002594942	0.0009228651	0.0008410105	0.001865348	0.001204875	0.001115578	0.0008980928	0.0004419891	0.0003339846	0.0006372305	0.0003668903	0.0005505071	0.0005799305	0.0007001647	0.0007385081	0.0016373	0.002626177	0.003001585	0.002683442
43.169	0	0.2115436	0.1236483	0.8168135	0.9157279	0.1205932	0.1305207	0.08139927	0.07596894	0.8580658	0.5599846	0.4239489	0.2921187	0.05575198	0.05301758	0.04750608	0.06751632	0.1650502	0.0997762	0.1515082	0.1799276	0.04650436	0.09325081	0.09132312	0.03041932
43.170	0	0.0639392	0.07954688	0.08091329	0.1232039	1.28359	2.068923	0.5738625	0.8148088	0.1291227	0.2057581	0.2548132	0.1861778	0.3617288	0.3737247	0.6474204	0.4218248	0.2861032	0.3350734	0.4600876	0.4204456	1.362123	2.147956	2.67454	2.532661
43.170	0	0.0004929672	0.0003308531	0.001679577	0.001869705	0.001862746	0.002649016	0.0009785486	0.000802618	0.001873502	0.001274188	0.001076433	0.000693588	0.0004605586	0.0003563049	0.0006712711	0.0003553505	0.0005861347	0.0005229018	0.0007522224	0.0006864433	0.001742964	0.002604177	0.002970652	0.002723508
43.268	0	0.0005993621	0.0003550654	0.001923363	0.001973971	0.001929501	0.002611144	0.001039973	0.000834901	0.002080674	0.001243364	0.001263013	0.00080844	0.0003096837	0.0003888849	0.000749136	0.0003296	0.0005483254	0.0007386039	0.0008216566	0.000756549	0.001707276	0.002690572	0.003035052	0.002690125
43.269	0	0.2043646	0.1286905	0.8451786	0.9255954	0.1388972	0.1325399	0.08266991	0.06073781	0.8712019	0.5743515	0.4453307	0.2947708	0.0599787	0.07619013	0.04787783	0.06315903	0.1923298	0.09678215	0.1346103	0.1647857	0.06018551	0.0826734	0.08734689	0.02806539
43.270	0	0.05386013	0.06274747	0.08434675	0.118158	1.295024	2.078731	0.5964343	0.8109737	0.1376559	0.197685	0.2407423	0.166259	0.3731256	0.3906132	0.6382988	0.3708901	0.310754	0.3406532	0.4470263	0.4065319	1.377894	2.173238	2.675707	2.505854
43.270	0	0.0004868509	0.000333587	0.001776309	0.001854549	0.001866593	0.002686935	0.0009100797	0.0008995765	0.0018854	0.001280947	0.001084308	0.0007020966	0.0003835476	0.0004356588	0.0006685908	0.0003947451	0.0006240048	0.0005741021	0.0006824107	0.0007511467	0.001774143	0.00270955	0.002956562	0.002837797
43.368	0	0.0007021531	0.0005758283	0.002128468	0.002201545	0.001831174	0.002511367	0.0009085031	0.0008149354	0.002265389	0.001382059	0.001300603	0.00108596	0.0004723464	0.0004131343	0.000640946	0.0003342651	0.000663539	0.0009988791	0.001082497	0.0009265366	0.001709603	0.002609689	0.002843857	0.002627384
43.369	0	0.2191076	0.137157	0.8728967	0.9561341	0.1507255	0.1224148	0.08459105	0.05712019	0.9180581	0.6027133	0.4582004	0.3146823	0.05930807	0.05139246	0.05995392	0.06796526	0.2155269	0.08938414	0.1227422	0.1560465	0.04928645	0.07629135	0.09251835	0.03673727
43.370	0	0.06334731	0.05503523	0.1075721	0.129586	1.300033	2.037431	0.6057377	0.7417373	0.1528395	0.1998219	0.2290218	0.1224205	0.3865158	0.3959509	0.6061505	0.3470119	0.3450498	0.3260209	0.4465442	0.4125946	1.405171	2.118433	2.595933	2.399736
43.371	0	0.0006052107	0.0003163741	0.002017754	0.001965149	0.001903225	0.002569258	0.0008667943	0.0008715945	0.002051821	0.001353291	0.001085785	0.0008567089	0.0004346154	0.0003872697	0.0006091995	0.0003166164	0.0006999192	0.0005161245	0.0007037334	0.0006593863	0.001774627	0.002622792	0.00282212	0.002606476
43.468	0	0.0009455126	0.0006798212	0.002056516	0.002440171	0.001902767	0.002415998	0.0009481754	0.0006653385	0.002531222	0.001484423	0.001278218	0.001105659	0.0004028737	0.0004220527	0.0006122312	0.0004106231	0.0008718761	0.001066421	0.001240485	0.001006602	0.001730642	0.00246048	0.002700499	0.002362947
43.469	0	0.2412684	0.1459121	0.8863989	0.9800691	0.1553227	0.1096165	0.08060132	0.08387356	0.9553409	0.6388441	0.4620295	0.3441403	0.0449129	0.05610221	0.05984438	0.07516289	0.2405665	0.1040482	0.1482227	0.1389434	0.07168148	0.0870915	0.1035026	0.04265204
43.470	0	0.07998848	0.08312878	0.1023342	0.1468198	1.323344	2.00221	0.6727806	0.6392963	0.165007	0.2104262	0.2301298	0.1203059	0.3633656	0.3950564	0.5439035	0.3587096	0.3429311	0.3282727	0.4065775	0.42698	1.404448	2.033112	2.539791	2.281275
43.470	0	0.0006583733	0.0003284931	0.001905522	0.002086525	0.001861074	0.002504758	0.0009362116	0.000733299	0.002051117	0.001388683	0.001141615	0.0008427379	0.0004708268	0.0003767454	0.0005484537	0.0003432304	0.0007043122	0.0005059986	0.0006885406	0.0007168983	0.00160335	0.002349438	0.002765932	0.002556406
43.568	0	0.001032254	0.000625304	0.001762414	0.002296881	0.001759717	0.00220011	0.0008737966	0.0007121428	0.002415501	0.001599441	0.001055305	0.00111437	0.0004356861	0.0004128786	0.0005836645	0.0004289281	0.0008288402	0.001080759	0.00117968	0.0008866699	0.001596451	0.002254441	0.002486519	0.002173023
43.569	0	0.2615663	0.1512237	0.855823	0.9930681	0.1564936	0.1096195	0.07514235	0.08744614	0.9686681	0.6737289	0.412544	0.3640478	0.06034477	0.03975858	0.06335212	0.06597187	0.238913	0.1071427	0.1732896	0.1323234	0.06862446	0.07807362	0.112018	0.04785862
43.570	0	0.09146852	0.100074	0.09727302	0.2060982	1.272283	1.815563	0.6861037	0.4886576	0.2205566	0.2184351	0.208045	0.09777957	0.3268158	0.3983212	0.5289332	0.3107116	0.323457	0.3323988	0.3559141	0.4042288	1.338948	1.937464	2.323984	2.071941
43.570	0	0.000592453	0.0003861923	0.001938607	0.002077573	0.001763659	0.0022105	0.0008964842	0.0006383367	0.002191404	0.001487519	0.0009649654	0.0007772519	0.0003970274	0.0003567328	0.0005671681	0.00039898	0.0007582738	0.0006309416	0.0006836648	0.000525827	0.00158993	0.002357752	0.002475399	0.002197696
43.668	0	0.0009182963	0.0007206629	0.001596867	0.002422893	0.001672237	0.002179635	0.0009724688	0.0006509928	0.00266985	0.0018148	0.001063146	0.001117315	0.0004204558	0.0005013467	0.0005462789	0.0003670852	0.0006475784	0.001148977	0.001050542	0.0008077787	0.001430659	0.002169618	0.002433756	0.002026279
43.669	0	0.2244628	0.1752629	0.8951392	1.0655	0.1767608	0.1280244	0.08066885	0.1004353	1.100368	0.8135598	0.3764986	0.4322322	0.06560892	0.04388285	0.06096756	0.07402004	0.2740116	0.09642468	0.1948131	0.1470579	0.06243544	0.07814731	0.1158494	0.06395902
43.670	0	0.07249681	0.1043122	0.118933	0.2268614	1.269579	1.764124	0.7264775	0.4218886	0.2208755	0.2012777	0.1952092	0.1144115	0.3251722	0.4387956	0.5340314	0.3047019	0.31453	0.3360704	0.3733014	0.404858	1.323628	1.933587	2.290754	1.991254
43.670	0	0.0006039783	0.0004721883	0.001884046	0.002221412	0.001737787	0.002194962	0.0009975447	0.0005743639	0.002439793	0.001761056	0.00101529	0.0009968874	0.0004579086	0.0005305677	0.0005378551	0.0004089461	0.0007940631	0.000597231	0.0008099027	0.0004565669	0.001491752	0.002170033	0.002604243	0.002112978
43.768	0	0.0007068857	0.0003827023	0.001537811	0.001879946	0.001435888	0.001798303	0.0008948898	0.0005167507	0.002211753	0.001514306	0.000884258	0.0009097139	0.0003186044	0.0003642313	0.0004444458	0.0002842363	0.000764923	0.000646648	0.0007500578	0.0005544901	0.001223014	0.002004311	0.002089884	0.001720565
43.769	0	0.2278769	0.1270695	0.8163843	0.9170739	0.1557453	0.1056691	0.08209281	0.09777524	0.9647412	0.7220122	0.3363894	0.4550507	0.07758409	0.04503689	0.06882329	0.07769957	0.2895634	0.1524735	0.2241483	0.1371872	0.05863302	0.09414871	0.1105848	0.06220269
43.770	0	0.1097767	0.1475714	0.130459	0.1965198	1.109522	1.518124	0.6704279	0.3228593	0.1915108	0.1877173	0.1696424	0.06994104	0.2780079	0.3878362	0.4000605	0.2225269	0.327186	0.3418331	0.3366193	0.3830821	1.120378	1.777361	1.925875	1.726901
43.770	0	0.0006420322	0.0004082021	0.001600391	0.001874288	0.001559511	0.001825275	0.0009016947	0.000615362	0.002246226	0.001595237	0.0008287106	0.0009805519	0.000388298	0.0003650769	0.0004622814	0.0004440021	0.0008885882	0.0007131789	0.0007796978	0.0005571335	0.001282539	0.002028531	0.002113785	0.001795121
43.868	0	0.0006813248	0.0003817816	0.0006733589	0.0007311572	0.001110813	0.001497569	0.0006319067	0.0004326243	0.0009885252	0.0006462389	0.0004560716	0.0006501858	0.0003363243	0.0004930422	0.0004339031	0.0002940294	0.0007580729	0.0006952646	0.0006954411	0.0005928337	0.0009842334	0.001705613	0.001700767	0.001628444
43.869	0	0.2436087	0.1521725	0.3849141	0.3563701	0.07365422	0.06516553	0.03899679	0.05933394	0.4145931	0.2591145	0.165802	0.2678618	0.05653337	0.08221919	0.05721114	0.04617507	0.2693164	0.251585	0.1874602	0.1633422	0.04556549	0.0668221	0.07138263	0.03038979
43.870	0	0.1553269	0.156037	0.1584483	0.1459398	0.9870244	1.32474	0.5869973	0.3025893	0.1721366	0.1596366	0.1603524	0.05856096	0.2368954	0.2607105	0.2984529	0.201268	0.2694715	0.2958919	0.2727287	0.3257503	0.9196733	1.550588	1.650434	1.486056
43.870	0	0.0006350701	0.0003788103	0.000688287	0.0006689473	0.001175871	0.001505508	0.0007035502	0.0004667844	0.000943073	0.0007954301	0.000432758	0.0006040067	0.0002717222	0.0004452682	0.0003252842	0.000406325	0.00073647	0.0007668053	0.0006195231	0.0005791721	0.001133802	0.001697185	0.001709307	0.001548638
43.968	0	0.0006911201	0.0004204952	0.0007558255	0.0007667621	0.001209312	0.001570705	0.0006844089	0.0003869446	0.001007627	0.0006302817	0.0004721663	0.000619376	0.0003553021	0.00036913	0.0003342063	0.0003137276	0.0007687278	0.0006343661	0.0006836077	0.0005473	0.001095457	0.001684988	0.001913	0.001550521
43.969	0	0.2588932	0.130744	0.3887451	0.3779831	0.07995623	0.08744508	0.05937855	0.0492966	0.4413749	0.2687787	0.188277	0.2588567	0.05851704	0.08300208	0.06275241	0.0470767	0.2966209	0.2588046	0.1935585	0.1570423	0.04770935	0.06986183	0.07593519	0.03503407
43.970	0	0.1324512	0.1802073	0.115664	0.1222171	1.044069	1.436737	0.6250631	0.281677	0.1671744	0.1383431	0.1513982	0.07760547	0.255005	0.2577431	0.2644643	0.2185731	0.2670949	0.3038221	0.2727014	0.3146005	0.9528801	1.497641	1.763689	1.517283
43.970	0	0.0005251997	0.0003850388	0.000791917	0.0007621621	0.001240557	0.001726356	0.0007037613	0.0004301363	0.001068144	0.0006883693	0.0004307134	0.0006460596	0.0004122443	0.0003531076	0.0003489887	0.0003590721	0.0007774135	0.0007047329	0.0006312443	0.0005326144	0.001201652	0.001644296	0.001865704	0.001587577
44.068	0	0.0006777273	0.0003827078	0.000893177	0.0008625621	0.001335318	0.001678654	0.0008483669	0.0003923486	0.001101461	0.0007214852	0.0007341279	0.0006069382	0.0003568972	0.0003795779	0.0003761441	0.0002640573	0.0008043014	0.0007113821	0.0006980668	0.0005180574	0.001265151	0.001649812	0.001919768	0.00156468
44.069	0	0.2768086	0.09433438	0.3961279	0.4275073	0.07673844	0.07323001	0.05336184	0.05560962	0.4949908	0.3095457	0.2295101	0.2783876	0.05826499	0.06883989	0.06026945	0.05227321	0.3041144	0.2402447	0.2120591	0.1467811	0.04312079	0.07220428	0.08290211	0.03180506
44.070	0	0.1322897	0.2039711	0.1176727	0.1325709	1.115641	1.536985	0.6477578	0.2760697	0.1722763	0.1388951	0.1432032	0.09579924	0.2832769	0.2795746	0.232278	0.1885543	0.268809	0.2952044	0.3208613	0.3154578	1.040459	1.483707	1.847968	1.562094
44.070	0	0.0006131886	0.0003400646	0.0008588327	0.0009237598	0.001372279	0.001714299	0.0007438545	0.0004944595	0.001236951	0.000819804	0.0005579499	0.0007209979	0.0004282391	0.0003587089	0.0003265307	0.0003276378	0.0008052541	0.0006626741	0.0005615431	0.0004984748	0.001291876	0.001628764	0.001911494	0.001634652
44.168	0	0.0007847145	0.0005208865	0.0009690599	0.001098558	0.001461632	0.001768905	0.000777324	0.0004593171	0.001546194	0.001107811	0.0007552368	0.0007480525	0.0004945609	0.0003705508	0.0002637198	0.0002369667	0.0009762251	0.0007120218	0.0006300159	0.0004861361	0.001385114	0.00161579	0.001989868	0.001662091
44.169	0	0.3054165	0.09080804	0.4723326	0.5701765	0.09192996	0.089658	0.08269242	0.06181423	0.6778288	0.4700701	0.341248	0.3379827	0.084638	0.06455932	0.06042183	0.0544687	0.293416	0.2036338	0.2248892	0.1657785	0.04971917	0.06628441	0.08243102	0.04884199
44.170	0	0.130629	0.207176	0.1221369	0.1309071	1.146939	1.618539	0.6239438	0.3251723	0.176412	0.1762194	0.1342959	0.1243271	0.3277459	0.3101413	0.1679597	0.182125	0.3172165	0.2936159	0.3178869	0.3155945	1.14566	1.464994	1.885702	1.569304
44.170	0	0.0006427232	0.0004293666	0.001050098	0.001227781	0.001405258	0.001834851	0.0007546392	0.0004599749	0.001585795	0.00114218	0.0007338583	0.0007461037	0.0005154764	0.0003734394	0.0003626668	0.0003451031	0.0008141498	0.0006742355	0.0007011444	0.0005825605	0.001342188	0.001631107	0.00193151	0.001650162
44.268	0	0.0007352542	0.0004304393	0.001049341	0.001214054	0.001454568	0.001955159	0.0007685341	0.000504378	0.001680364	0.001413391	0.0008523061	0.0006983927	0.0004729013	0.0003683915	0.000301345	0.0003432121	0.0009132838	0.0006988052	0.0007247052	0.0005372849	0.001355649	0.001596344	0.002072809	0.001682973
44.269	0	0.2787598	0.1149135	0.4707178	0.5848673	0.1218313	0.1072201	0.0897727	0.06708944	0.7662466	0.5582548	0.4187596	0.3432914	0.06807694	0.05917848	0.05788765	0.06436194	0.2716628	0.1485437	0.2207339	0.1704741	0.05355333	0.04016799	0.0725334	0.03346742
44.270	0	0.1454328	0.2257237	0.1077945	0.1368991	1.147014	1.674944	0.575065	0.3763112	0.1667188	0.174543	0.1643023	0.1452655	0.3414333	0.3326337	0.1566212	0.1855888	0.3135697	0.2954755	0.3078788	0.3038931	1.219768	1.415557	1.885033	1.575532
44.270	0	0.0006496928	0.0003986445	0.001103034	0.001168486	0.001499526	0.001997408	0.0007417388	0.0004524994	0.001700793	0.001372532	0.0009495877	0.000759994	0.0004978041	0.0003889419	0.0003578434	0.0002959293	0.0007364507	0.000493886	0.0006523644	0.0004863238	0.001445566	0.001466342	0.001962391	0.001604815
44.368	0	0.0007498643	0.000407035	0.0008656587	0.001246178	0.001385711	0.001929163	0.0006564537	0.0005496641	0.001502185	0.001411536	0.0009518668	0.0008091875	0.000431604	0.0003288298	0.0002850366	0.0003505103	0.0010422	0.0007747263	0.0008573106	0.0006143803	0.00139959	0.001426363	0.002004727	0.001632301
44.369	0	0.2516567	0.1678764	0.4330101	0.5703174	0.1209057	0.1255892	0.08728318	0.05599143	0.7387472	0.5850926	0.448768	0.3218201	0.05946726	0.07086711	0.06898153	0.06493092	0.2491297	0.1225301	0.213981	0.1639026	0.06010664	0.04550555	0.07513723	0.03505121
44.370	0	0.1715715	0.2147065	0.1066178	0.1354644	1.102261	1.641865	0.4938488	0.4065546	0.1661511	0.1821836	0.1445956	0.1766064	0.3417909	0.2927392	0.1809392	0.2229129	0.3107665	0.3141381	0.3077975	0.3023257	1.210638	1.324386	1.83578	1.532526
44.371	0	0.0006201622	0.0002763453	0.0009714308	0.001250618	0.00145479	0.001973751	0.0007090848	0.0004751094	0.001656282	0.0013802	0.0009553208	0.0007430672	0.0004196816	0.0003326352	0.0002621646	0.0003970723	0.000682471	0.0004485364	0.0007500052	0.0006277964	0.001408659	0.001384987	0.002014993	0.001623862
44.468	0	0.001319135	0.001070951	0.001294197	0.001249034	0.001414691	0.002022291	0.0005863269	0.0004176921	0.001569787	0.001689835	0.001325118	0.001152476	0.0003421969	0.0002661244	0.0003216441	0.0003881953	0.001356659	0.001362921	0.001379077	0.001050477	0.001379071	0.001338407	0.001922322	0.001604845
44.469	0	0.2099826	0.1888558	0.4329517	0.6060211	0.1362646	0.140281	0.09259091	0.0631301	0.7758063	0.6437637	0.4879548	0.3151413	0.04969162	0.0525803	0.06307044	0.07390507	0.2211795	0.1021972	0.1938232	0.1495765	0.06776303	0.03602819	0.07054525	0.02368073
44.470	0	0.1697348	0.1806458	0.06843921	0.1113413	1.130714	1.63454	0.4146618	0.4092147	0.1999785	0.2171629	0.145818	0.2124005	0.3376472	0.2581903	0.1853198	0.2476476	0.2823859	0.3352533	0.2970311	0.3082881	1.168796	1.204873	1.78008	1.508959
44.470	0	0.0004271025	0.0002565193	0.001067908	0.001349546	0.001423253	0.001943441	0.0005902186	0.000483539	0.001834794	0.001482978	0.0009600046	0.0007573593	0.0003620386	0.0002881618	0.0002954895	0.0003385654	0.0005664893	0.0005449037	0.0006229483	0.0005203751	0.00139916	0.00139879	0.001885252	0.001647419
44.568	0	0.00247103	0.00236797	0.002077538	0.001304613	0.00135796	0.001974351	0.0005702212	0.0005395558	0.001262136	0.00189659	0.001700989	0.001770107	0.0002628828	0.0003892056	0.0002971255	0.0004182254	0.002035989	0.002526017	0.002336082	0.001439636	0.001405111	0.001395327	0.001872749	0.001582365
44.569	0	0.1794562	0.2070897	0.491982	0.6748213	0.1509434	0.1412466	0.1025402	0.06269342	0.8701478	0.7004681	0.5325457	0.2827873	0.0466766	0.04386669	0.06656528	0.07663015	0.1971868	0.1368002	0.1825117	0.1552142	0.08189874	0.05702067	0.07771554	0.02102475
44.570	0	0.1781228	0.1922391	0.08596029	0.114191	1.158408	1.636823	0.4122049	0.394415	0.2021456	0.2392288	0.1414958	0.2296681	0.3186114	0.2633371	0.1739873	0.2526083	0.2564132	0.3468144	0.3103428	0.3041081	1.171728	1.145012	1.758303	1.494954
44.570	0	0.0004502186	0.0004579778	0.001184135	0.001503402	0.001466767	0.001919008	0.0005766382	0.000533468	0.002028283	0.001692507	0.0011513	0.0007221297	0.0004243724	0.0003914874	0.0003452669	0.000324891	0.0004888307	0.0004897953	0.0006095885	0.0005503474	0.001354906	0.001284817	0.001918038	0.001607062
44.668	0	0.003375004	0.003425447	0.003082411	0.00149731	0.00134608	0.001934485	0.000627378	0.0005978639	0.001030245	0.002162512	0.002213711	0.002279934	0.0003888653	0.0004018346	0.0003974221	0.0004453768	0.002579494	0.003561603	0.003405887	0.001998134	0.00138638	0.001236457	0.00190505	0.001516403
44.669	0	0.1738024	0.2351243	0.5267111	0.6987232	0.1572074	0.1390476	0.08690837	0.06444403	0.8509962	0.6994196	0.5348619	0.2511818	0.0394988	0.04514182	0.07740692	0.07294946	0.1695681	0.1586478	0.1565127	0.1334836	0.07129788	0.05723381	0.0761547	0.02474854
44.670	0	0.1529326	0.1906997	0.1032981	0.09311004	1.159349	1.635124	0.4140202	0.3496457	0.2342088	0.2349022	0.1337694	0.2342424	0.322902	0.2497335	0.1602421	0.2474645	0.2499921	0.3423058	0.3032471	0.3055678	1.162046	1.048874	1.687446	1.458644
44.670	0	0.0004858445	0.0006921254	0.001243372	0.001597776	0.001427408	0.00200718	0.0005587443	0.0004831797	0.001964638	0.001754074	0.001234916	0.0006534807	0.0004460174	0.0003857147	0.0003643701	0.0003418919	0.0005162189	0.0005656306	0.0005772159	0.0005764881	0.001343354	0.001105871	0.001848118	0.00155453
44.768	0	0.003261067	0.003527227	0.003514007	0.001960921	0.001355641	0.001999317	0.0005524457	0.0004810714	0.0009943102	0.002324158	0.002364372	0.002326639	0.0003092451	0.0003894215	0.0005142764	0.0004963424	0.002706678	0.003847931	0.003627811	0.002097171	0.001370864	0.001224997	0.001906612	0.001540791
44.769	0	0.1535056	0.2578361	0.5511339	0.6747778	0.1252417	0.1299574	0.0958193	0.0757902	0.7793131	0.6979826	0.5230023	0.2276052	0.04767444	0.05646005	0.07504325	0.06487698	0.1439328	0.1939766	0.1892357	0.1268378	0.06778965	0.06747355	0.09059286	0.03589687
44.770	0	0.1671722	0.1738378	0.1228241	0.1200875	1.147983	1.613174	0.429054	0.2887484	0.2275271	0.2349055	0.1608042	0.2175691	0.3006031	0.2811801	0.20746	0.2300647	0.2332456	0.3507365	0.274339	0.3135639	1.138841	0.9939918	1.660813	1.442874
44.770	0	0.0004907222	0.0006455283	0.001268251	0.00157067	0.001397156	0.001985442	0.0005698502	0.0004882396	0.001910768	0.001702346	0.00120407	0.000751674	0.0003658955	0.0003533818	0.0003074772	0.000365899	0.0005314687	0.0006510859	0.0005375939	0.0006399308	0.00131557	0.001099179	0.00176372	0.001516641
44.868	0	0.002749132	0.003041311	0.003592583	0.002580765	0.001254362	0.00196047	0.0006448678	0.0004272052	0.001045964	0.002392676	0.002497566	0.002140202	0.0004056595	0.0003250448	0.0004673894	0.0004644888	0.002684844	0.003529112	0.003394295	0.00227635	0.001463841	0.001204377	0.00198399	0.001554478
44.869	0	0.1525891	0.2704373	0.5847317	0.6584319	0.1118518	0.1304857	0.0988458	0.08860738	0.7150168	0.6674209	0.5161659	0.2460035	0.03870291	0.0574298	0.07691765	0.06893571	0.1162667	0.2111549	0.1871149	0.1287613	0.05453239	0.065845	0.08457419	0.03966656
44.870	0	0.1526778	0.1553287	0.1672172	0.1311761	1.147304	1.639495	0.4476178	0.2341238	0.1992791	0.2358502	0.1897388	0.2210824	0.2976231	0.2800896	0.2576117	0.2244058	0.2467698	0.3611272	0.3033198	0.299637	1.103413	0.9949476	1.679054	1.473065
44.870	0	0.0004203129	0.0006863919	0.001419979	0.001588529	0.001444827	0.001950109	0.0005967554	0.0004320452	0.00173243	0.001620624	0.001287242	0.0007989619	0.0003980066	0.000307233	0.0003755025	0.0003337635	0.0005419981	0.0006577575	0.0006663259	0.0006804983	0.00135608	0.001148291	0.001824024	0.001524969
44.968	0	0.002888971	0.002923159	0.00375454	0.003025669	0.001373223	0.001950202	0.0006620314	0.0003582848	0.001352473	0.002537991	0.002669399	0.002119619	0.0004722209	0.0003530529	0.0005026958	0.0004545833	0.003070037	0.003782618	0.003496713	0.002550299	0.001425862	0.001250962	0.00191304	0.001672604
44.969	0	0.1503216	0.2544901	0.6353258	0.6917745	0.1116571	0.122456	0.1006061	0.09429427	0.7382495	0.6748487	0.5026586	0.2836238	0.03977343	0.07172383	0.08434077	0.06445841	0.111762	0.2588515	0.1780944	0.1478203	0.06504826	0.06915116	0.08618156	0.04340766
44.970	0	0.195394	0.1664029	0.1702724	0.1340715	1.209531	1.677516	0.4580352	0.1451444	0.2183217	0.2417282	0.2131857	0.2289869	0.3163631	0.2335178	0.3035466	0.2314403	0.2820619	0.3294139	0.3153939	0.287935	1.076715	0.9981736	1.724847	1.521174
44.970	0	0.0004527649	0.0005506444	0.001591702	0.001657448	0.001416807	0.001986921	0.0006712212	0.0003406323	0.001767848	0.001725063	0.001275395	0.0008162002	0.0004237996	0.0003910573	0.0003473361	0.0003399704	0.0005279734	0.0008987917	0.0006280644	0.0006657096	0.0012739	0.001190358	0.001938745	0.001591792
45.068	0	0.002570538	0.002465045	0.003468384	0.003146353	0.001345272	0.001984335	0.0006355064	0.000434164	0.001414847	0.002578012	0.002478982	0.001940529	0.0004868272	0.0003689287	0.0005430665	0.0004383849	0.002747878	0.003332499	0.003125455	0.002616812	0.00137477	0.001236669	0.001926026	0.001697327
45.069	0	0.1748961	0.233962	0.6582126	0.695898	0.1078985	0.1017678	0.08423021	0.1009627	0.7339754	0.6479876	0.4599264	0.3202107	0.02792305	0.05799009	0.06585617	0.07683334	0.08847553	0.2762655	0.1491223	0.178569	0.06041229	0.07800325	0.08068336	0.04536184
45.070	0	0.2201632	0.143765	0.156173	0.1388436	1.221294	1.664378	0.4707325	0.1903027	0.2146508	0.2225386	0.2123719	0.2118643	0.3034574	0.1904446	0.3317337	0.2259375	0.2832256	0.3160344	0.3101752	0.3050366	1.027721	0.9895675	1.741937	1.549549
45.070	0	0.000545295	0.000586161	0.001574158	0.001687561	0.001475429	0.001992818	0.0006073159	0.0003460092	0.001808042	0.00164226	0.001096339	0.0007809834	0.0004128284	0.0002822764	0.0004922124	0.0003301508	0.0004949443	0.0007471497	0.0005769193	0.0007440531	0.001306444	0.001094083	0.001921147	0.001680491
45.168	0	0.002019137	0.001858989	0.002743859	0.003074623	0.00144524	0.001980657	0.0005912699	0.0004434099	0.001415401	0.002362402	0.002127951	0.001593749	0.0004094555	0.0002857854	0.0006211841	0.0003995151	0.002181467	0.002621271	0.002595625	0.002315119	0.001144908	0.001152762	0.001912242	0.001635222
45.169	0	0.2202463	0.2285406	0.6589196	0.655664	0.104188	0.1024825	0.07298583	0.09510395	0.7166743	0.6109385	0.4127949	0.3458418	0.03189175	0.08295501	0.06684811	0.06613489	0.09264973	0.2781487	0.1152713	0.1849484	0.05788091	0.07272646	0.08156847	0.05038467
45.170	0	0.1949051	0.1512172	0.1304985	0.1277899	1.182012	1.666577	0.4450742	0.2547679	0.2084224	0.2143009	0.1835936	0.1862712	0.2735446	0.1622404	0.3600855	0.2200224	0.3098263	0.3008672	0.3297508	0.3096726	0.9878723	0.9707234	1.734738	1.537392
45.170	0	0.0006207891	0.0005323973	0.001475538	0.00152945	0.001369477	0.001898381	0.0005578009	0.0004263366	0.001659824	0.001517577	0.0009540113	0.0008585853	0.0003423728	0.0003158015	0.000448712	0.0003901339	0.0004339662	0.000829881	0.0006159796	0.0007577767	0.001168308	0.001118743	0.001911355	0.001649589
45.268	0	0.001430127	0.001278439	0.002086725	0.002661294	0.001385851	0.001917616	0.0005587959	0.0004908663	0.001643671	0.002171933	0.001746631	0.00151687	0.0004285356	0.0003243846	0.0006344666	0.0003511926	0.001576715	0.002149428	0.002031674	0.001808653	0.001161378	0.001159532	0.002004202	0.00169634
45.269	0	0.2523046	0.2347122	0.6519121	0.6252472	0.1090319	0.08621691	0.06621522	0.09894593	0.7281442	0.585122	0.3665751	0.3655515	0.05151221	0.0672239	0.06893597	0.05919779	0.1047481	0.2429695	0.1000073	0.1745193	0.0602954	0.06211162	0.09224925	0.05410944
45.270	0	0.1844285	0.1319109	0.1354502	0.1178689	1.154431	1.658489	0.4114263	0.3262434	0.2276115	0.2157	0.1786074	0.1756521	0.2393466	0.1513803	0.3863911	0.2170586	0.2927864	0.2847763	0.3545729	0.2878575	0.976512	0.9988968	1.704159	1.527225
45.270	0	0.0006363672	0.0005803251	0.001433408	0.001435633	0.00139525	0.00191459	0.0005276796	0.000524066	0.001596901	0.001389794	0.0008381927	0.000901886	0.0003914136	0.0003168322	0.0004776566	0.0002893275	0.0004747811	0.0007422866	0.0006027815	0.0006803023	0.00117321	0.001124144	0.001914416	0.001649014
45.368	0	0.001414018	0.001230219	0.001842818	0.002519549	0.001446892	0.002027622	0.0006604477	0.0005269114	0.001783845	0.0025293	0.001488132	0.001772606	0.000317026	0.0003294296	0.0005561034	0.0004177682	0.001671921	0.001929825	0.001878071	0.001634059	0.001172797	0.001273238	0.00197023	0.001729188
45.369	0	0.3041449	0.2381409	0.7101166	0.6621195	0.1070059	0.09980088	0.0603969	0.1080364	0.7815306	0.6420777	0.3368163	0.3986859	0.04443166	0.07442441	0.06558805	0.0557946	0.1431011	0.2296968	0.1070856	0.1519873	0.05134833	0.06969503	0.09684287	0.05198158
45.370	0	0.1909494	0.1327331	0.1406433	0.1129292	1.213401	1.729705	0.4326929	0.4246419	0.2081669	0.2175513	0.1708034	0.1947968	0.2312316	0.1813246	0.3835228	0.2480257	0.2691719	0.3066687	0.3656483	0.2962803	0.9867556	1.061136	1.784322	1.623323
45.370	0	0.0006798436	0.0004915908	0.001530704	0.00150467	0.00153995	0.001982902	0.0005707726	0.0006162624	0.001703889	0.001545028	0.0008357406	0.0009264066	0.0003105981	0.0003346539	0.0005293626	0.0003924013	0.0004244133	0.0007460338	0.0005684185	0.0006664413	0.001192188	0.001251393	0.001967254	0.001779166
45.468	0	0.001609977	0.001203513	0.001658981	0.002450165	0.001491963	0.002116106	0.0005022067	0.0005931158	0.001857499	0.002752605	0.001191242	0.001939964	0.0003166558	0.0003425733	0.0003530082	0.0003255332	0.001791902	0.001564265	0.001585667	0.001440799	0.001152824	0.001302801	0.002106967	0.001720424
45.469	0	0.3279191	0.2504582	0.7451425	0.6875335	0.1053299	0.1016908	0.04701424	0.1020426	0.8575753	0.6707881	0.2897698	0.4245622	0.06156927	0.07102679	0.0625927	0.0487933	0.1843998	0.1958015	0.1428518	0.1399339	0.0562231	0.06281466	0.1106875	0.04874272
45.470	0	0.1653075	0.134563	0.1090054	0.09568483	1.214665	1.761219	0.4418498	0.4449482	0.1668563	0.2269786	0.1390214	0.1860927	0.2237152	0.174048	0.3441018	0.2848828	0.3103662	0.3024119	0.3658467	0.3152046	1.024961	1.105105	1.794278	1.672411
45.470	0	0.000752624	0.0004842589	0.001637358	0.001520591	0.001527683	0.002031532	0.0005468578	0.0005705416	0.001881095	0.001538753	0.0007102668	0.0009441056	0.000314346	0.0003663737	0.0004370262	0.0003366868	0.0003487069	0.0006480619	0.0006586724	0.0005978417	0.001162666	0.00132476	0.002004573	0.00183017
45.568	0	0.001540079	0.001180572	0.001769082	0.002250613	0.001523333	0.002114582	0.0006897459	0.000554213	0.002115936	0.002500603	0.00130394	0.001742446	0.0002776653	0.0003765244	0.0004073549	0.0004214614	0.00156876	0.001163016	0.001345083	0.001168319	0.001125956	0.001279521	0.001923936	0.001711513
45.569	0	0.3208479	0.2302885	0.7451503	0.7063335	0.1100692	0.1162085	0.04571854	0.09274823	0.8788991	0.6828457	0.271877	0.4195229	0.06248674	0.08838075	0.07386971	0.04863251	0.215235	0.1697695	0.1768596	0.1500293	0.05606655	0.06795335	0.1095295	0.05053617
45.570	0	0.1536293	0.1484032	0.1580426	0.06345274	1.215019	1.772001	0.4583664	0.4105252	0.1412073	0.227529	0.1510123	0.1834877	0.2441889	0.1623695	0.3559161	0.3056907	0.3536331	0.2965977	0.3881072	0.3228751	1.026637	1.157453	1.762283	1.672111
45.570	0	0.0007847349	0.0004712106	0.001616207	0.0016091	0.001582305	0.00217225	0.0005768448	0.0005484382	0.001964807	0.001664361	0.0006969392	0.0008862045	0.0003104232	0.0002661298	0.000398639	0.0004242816	0.0004043258	0.0006039599	0.0006796859	0.0006932412	0.001156669	0.001354087	0.002057233	0.0018016
45.668	0	0.001822501	0.001534165	0.001702014	0.002614735	0.001551899	0.002029808	0.0007145712	0.0005139112	0.002710642	0.002490326	0.001978685	0.001762145	0.0004109725	0.0003560524	0.000431272	0.0005035227	0.001792727	0.001505282	0.001798541	0.001527777	0.001086563	0.00137059	0.001926483	0.001744175
45.669	0	0.2978271	0.2085741	0.7305872	0.7317745	0.1063078	0.129202	0.0600893	0.09186093	0.897673	0.701923	0.2808427	0.3991561	0.06690304	0.0799003	0.07030895	0.05680731	0.2400538	0.1515615	0.1889536	0.1558986	0.06443421	0.0691881	0.08834987	0.0402087
45.670	0	0.162245	0.1092755	0.1754988	0.05632947	1.186714	1.728969	0.4748339	0.3535169	0.1487604	0.2146132	0.1356452	0.1939368	0.2524768	0.1868017	0.3208046	0.2969265	0.3377842	0.3294283	0.3725445	0.3040048	0.9935807	1.218718	1.708483	1.633636
45.670	0	0.0006322645	0.0005099785	0.001609575	0.001636286	0.00145662	0.002057006	0.0005609627	0.0004315136	0.001975545	0.001560254	0.0006904687	0.0007025429	0.0004143853	0.0002745324	0.0003474348	0.0003437244	0.0005697227	0.000605705	0.0005889951	0.000644126	0.001103195	0.001427707	0.001955421	0.001799835
45.768	0	0.003904324	0.003395451	0.001920224	0.003385711	0.00155614	0.002179734	0.0005686863	0.000537802	0.003882262	0.003449537	0.002670015	0.002101858	0.0005965228	0.0004546568	0.0004670952	0.0004316342	0.00366872	0.002560298	0.003616054	0.002745425	0.001322612	0.001563418	0.00207663	0.001742396
45.769	0	0.2929957	0.2168623	0.758522	0.8054625	0.1240901	0.1540833	0.07586806	0.0978641	0.9844383	0.7886119	0.334486	0.4047525	0.06822711	0.070295	0.06493013	0.06086079	0.262188	0.1652082	0.19097	0.161997	0.06489881	0.07017604	0.08289413	0.03128543
45.770	0	0.176067	0.1212215	0.1483217	0.08368954	1.189916	1.727845	0.4669119	0.3030351	0.1797097	0.2398774	0.130001	0.1912259	0.2769004	0.2532509	0.289857	0.3311292	0.305618	0.3457123	0.3699256	0.2976303	1.001956	1.299716	1.725144	1.670096
45.770	0	0.0007011014	0.0004517854	0.001733996	0.001824108	0.001517303	0.002142975	0.0006020212	0.0005531621	0.002164644	0.0017798	0.0008247999	0.0008847875	0.0003160583	0.000297369	0.0003353964	0.0005368041	0.00075845	0.0005799958	0.0006071057	0.0006507438	0.001107058	0.001569979	0.001964504	0.001744451
45.868	0	0.00598127	0.005454979	0.002691817	0.004164119	0.001745708	0.002250568	0.0007695482	0.0003812711	0.004948833	0.003990407	0.003356545	0.002610047	0.0005796282	0.0005331602	0.0006921367	0.0005994581	0.005569893	0.004421383	0.005835469	0.004249348	0.001500344	0.001790697	0.002205074	0.001877505
45.869	0	0.2812552	0.2397942	0.7637699	0.8463816	0.1369856	0.1652263	0.09597556	0.1083933	1.013292	0.8445419	0.3761876	0.3958334	0.07124748	0.08625921	0.08747755	0.05480852	0.2713124	0.1818535	0.1825934	0.1664845	0.06447976	0.07000409	0.08155877	0.02349948
45.870	0	0.1871424	0.1466363	0.1570807	0.08377492	1.206961	1.769406	0.4439124	0.2138547	0.1880448	0.2638672	0.1359874	0.1852162	0.2716508	0.3243954	0.3305758	0.3464189	0.3084617	0.3502594	0.3872719	0.3233028	1.03943	1.368001	1.786925	1.752849
45.871	0	0.000793416	0.000441509	0.001748062	0.001914371	0.001615301	0.002265073	0.0007161952	0.0004173126	0.002286928	0.001956634	0.0008981364	0.0008420817	0.0004427744	0.0003688386	0.0003364555	0.0003717465	0.0008179065	0.0005695719	0.0005998174	0.0006143271	0.001267661	0.001587136	0.002035416	0.00182757
45.968	0	0.03623558	0.03556428	0.03115931	0.03042132	0.01562654	0.01644711	0.01499712	0.01335681	0.03316603	0.03107399	0.03083786	0.02704504	0.01478593	0.01489922	0.0146464	0.01253435	0.03503815	0.03410937	0.03449578	0.02731882	0.01633359	0.01451627	0.0139113	0.01297102
45.969	0	0.2634914	0.2486356	0.7496455	0.831177	0.1294845	0.1691355	0.1094231	0.1108091	1.011635	0.8679778	0.3911538	0.3697714	0.06572765	0.07136008	0.06692899	0.05970838	0.2707744	0.1829215	0.1645366	0.1742947	0.05947009	0.05313942	0.06986102	0.02845317
45.970	0	0.1874686	0.1573799	0.1475609	0.0817906	1.256672	1.791609	0.4012488	0.1034864	0.1989572	0.2724559	0.1491183	0.1677103	0.2616864	0.3637155	0.3749844	0.3066366	0.2908595	0.3707916	0.3887416	0.3324013	1.078506	1.427983	1.778991	1.784967
45.970	0	0.0007558224	0.00043181	0.001786577	0.001891622	0.001632462	0.002200432	0.0006331992	0.0003286752	0.002305938	0.002023739	0.001019679	0.0008976838	0.0004268287	0.0003862106	0.000476205	0.0003461339	0.0008630446	0.0005856931	0.0004852062	0.0006668835	0.0013004	0.001678229	0.001977829	0.001818331
46.068	0	0.05784667	0.05682036	0.05219645	0.04974222	0.01820732	0.01817413	0.0169857	0.01529878	0.05289193	0.04986449	0.0501592	0.04443462	0.01719365	0.01720923	0.01689851	0.01456704	0.05597599	0.05636132	0.05528335	0.04351704	0.01741216	0.01834996	0.01810848	0.01385096
46.069	0	0.2751721	0.2413097	0.7183151	0.8183951	0.1244349	0.1571965	0.1189581	0.1034004	0.9648855	0.859002	0.4044755	0.3428672	0.07753047	0.07262327	0.0687139	0.06811256	0.2696333	0.1917492	0.1587453	0.1772083	0.06121945	0.05087832	0.06726634	0.0298877
46.070	0	0.2080112	0.1416871	0.1344675	0.06924324	1.266201	1.767509	0.3637456	0.1762774	0.1956883	0.2475402	0.1747962	0.156192	0.248492	0.37219	0.3587236	0.2884488	0.2740422	0.3821936	0.3865968	0.3603328	1.074899	1.494556	1.753874	1.787447
46.070	0	0.0007365575	0.0005944748	0.001691403	0.001860431	0.001599821	0.002258501	0.0006113659	0.0003581822	0.002286953	0.002040042	0.001036136	0.0009004447	0.0004061752	0.0004118304	0.0003105721	0.0005100704	0.0009174152	0.0005311652	0.0005004897	0.0006867929	0.001286594	0.001736	0.001931295	0.001787025
46.168	0	0.09292198	0.09131245	0.08525707	0.07991099	0.02457226	0.02366803	0.02226411	0.0197357	0.08234992	0.07799973	0.07883412	0.06998328	0.01832712	0.01856524	0.01864869	0.01643196	0.08827472	0.08919456	0.08693848	0.06851739	0.02571772	0.02722609	0.02675725	0.02180792
46.169	0	0.2806097	0.2226616	0.6977334	0.8242339	0.1322323	0.1555848	0.1250571	0.09627875	0.9461081	0.8485804	0.4216225	0.3116682	0.09605827	0.07298543	0.06254227	0.07098884	0.2661262	0.1949668	0.1723032	0.169365	0.06125729	0.03799827	0.0691628	0.04212761
46.170	0	0.2065073	0.1008062	0.1206683	0.05763077	1.28347	1.753288	0.3674517	0.3086728	0.2289934	0.2516168	0.1807091	0.1604669	0.2696206	0.3631943	0.3050751	0.2659575	0.2404563	0.379549	0.348045	0.3441127	1.036888	1.526309	1.685927	1.773624
46.170	0	0.0006631643	0.0005411563	0.001686089	0.001924645	0.001647284	0.002142606	0.0005765597	0.00049964	0.002318979	0.001981384	0.001075013	0.0009037027	0.0005204223	0.0003745337	0.0003676052	0.000448746	0.0009899644	0.0004668307	0.0005059696	0.0006377047	0.001253788	0.001701883	0.001876574	0.001818511
46.268	0	0.1059049	0.1041183	0.09618097	0.08915061	0.02424163	0.02395339	0.02202461	0.0195637	0.09294719	0.08813144	0.08904439	0.07948067	0.01785688	0.01863002	0.01901089	0.0170849	0.1004286	0.1016243	0.09814986	0.07674674	0.02758644	0.02753761	0.02704713	0.02299678
46.269	0	0.262867	0.2016508	0.7166448	0.8707367	0.1330664	0.1579279	0.1221837	0.1190569	0.973263	0.8686746	0.4735731	0.3096633	0.08965729	0.05477577	0.0508984	0.06516188	0.2719776	0.2014183	0.159583	0.1509414	0.07260909	0.04373777	0.06655411	0.03965559
46.270	0	0.177231	0.07540347	0.09058022	0.06689962	1.332934	1.798096	0.3726833	0.4156151	0.2097661	0.2503892	0.1832582	0.1649021	0.2863578	0.3471157	0.2740563	0.258635	0.225574	0.3784537	0.3453037	0.3229992	1.031805	1.575094	1.704199	1.790563
46.270	0	0.0006210358	0.0005522012	0.001730281	0.001960711	0.00173264	0.002157777	0.0006110198	0.0004939466	0.00237131	0.002050923	0.001182334	0.0007625622	0.0004750787	0.0003435858	0.0003204167	0.0004527503	0.0008314499	0.0006073146	0.0004708366	0.0006663247	0.001155669	0.001827192	0.001945468	0.001868156
46.368	0	0.07007254	0.0689421	0.0614472	0.05609226	0.02209885	0.02286963	0.02278957	0.02177887	0.06186101	0.05765214	0.05873325	0.05282476	0.02279488	0.02314485	0.02300141	0.01980297	0.06636712	0.0676029	0.06425978	0.04924591	0.02358843	0.02183548	0.02201838	0.0184465
46.369	0	0.2413645	0.1886803	0.7112173	0.8818345	0.129391	0.1673128	0.1226668	0.1292165	0.9602125	0.8902709	0.5086134	0.2995878	0.09104639	0.05189075	0.04165074	0.0671888	0.290915	0.2031002	0.1790475	0.1543284	0.08399548	0.04465274	0.07755002	0.05260306
46.370	0	0.1320914	0.1069712	0.09159665	0.06708661	1.347399	1.814058	0.3575353	0.4498644	0.1994619	0.2620522	0.1763519	0.1576134	0.2828921	0.3013807	0.2657952	0.2241866	0.2248782	0.3563571	0.353543	0.2831368	1.011653	1.555121	1.711111	1.769461
46.370	0	0.000581332	0.0005086519	0.00169507	0.002008292	0.001687914	0.002145151	0.0005621057	0.0005308771	0.002370577	0.002100273	0.001288169	0.0006931572	0.0003209838	0.000378956	0.0003304923	0.0004056932	0.0007079839	0.0006397525	0.0005416486	0.0006642283	0.001150969	0.001799327	0.001974236	0.001904754
46.468	0	0.01943712	0.01892955	0.01274131	0.009750475	0.007677346	0.008834371	0.008061724	0.007953293	0.01318512	0.01036274	0.01146863	0.01074407	0.008199066	0.008426931	0.008347026	0.006978801	0.0172072	0.01809579	0.01643484	0.01132595	0.008909137	0.007591745	0.007495467	0.006017062
46.469	0	0.241892	0.1995002	0.7196283	0.8696715	0.1260816	0.1589119	0.1158258	0.1287406	0.9293175	0.8984775	0.5026579	0.2859656	0.09782485	0.05695759	0.04434154	0.0505865	0.2850436	0.2156152	0.1887275	0.1436235	0.06175701	0.03920811	0.08418085	0.03989924
46.470	0	0.1056535	0.1374933	0.1038275	0.08140474	1.329305	1.754769	0.3248907	0.4376126	0.2139794	0.261686	0.1505452	0.1376751	0.2809532	0.2501439	0.2174023	0.199737	0.2260808	0.3337442	0.3537967	0.2668004	0.9406159	1.517918	1.665573	1.685378
46.470	0	0.0004850424	0.000493984	0.001756727	0.00202923	0.001674346	0.00210563	0.0006429104	0.0006478562	0.002290905	0.002141479	0.001240586	0.0006455527	0.0004476159	0.0002858103	0.0002163416	0.0003326525	0.0005942228	0.0006356904	0.0004267153	0.0007217189	0.00095697	0.001764044	0.001898831	0.001815278
46.568	0	0.01195932	0.01073538	0.004488933	0.001876643	0.001846503	0.001893029	0.0005312483	0.0005859509	0.005583384	0.002315817	0.002857309	0.003055199	0.0005293316	0.0005019087	0.00048681	0.0004533104	0.009570582	0.009075388	0.008215472	0.005906947	0.001195622	0.001918408	0.001909656	0.001739186
46.569	0	0.2185309	0.2036324	0.7403674	0.850521	0.1182833	0.1478517	0.1131041	0.1270567	0.9090222	0.8640167	0.4912982	0.2864261	0.07365637	0.04859582	0.04838207	0.05458342	0.2674091	0.2254383	0.2061906	0.171346	0.06043312	0.04444606	0.09023444	0.05248226
46.570	0	0.1064892	0.1429145	0.1128156	0.1078233	1.310569	1.715551	0.3029452	0.4138513	0.2174342	0.2598128	0.1406506	0.114871	0.2811351	0.2416598	0.1794084	0.1824865	0.2537562	0.2851493	0.3468608	0.3027762	0.876235	1.477732	1.640695	1.667453
46.570	0	0.0004506226	0.0005641337	0.001729656	0.00204495	0.001622935	0.001983773	0.0004851925	0.0006337777	0.002312255	0.002037766	0.001178094	0.0005515198	0.0004884251	0.0002312425	0.0002834406	0.0002302023	0.0006381614	0.0006163279	0.0004626682	0.000710354	0.0009869261	0.001644221	0.001790504	0.001712204
46.668	0	0.01148832	0.009743304	0.003594756	0.002380996	0.001845844	0.001943376	0.0004787897	0.0005622383	0.005044272	0.002545544	0.001878068	0.002526872	0.0005232126	0.0004788025	0.0004050432	0.0004401428	0.009314268	0.00726738	0.007150362	0.005736211	0.001345104	0.00203778	0.002103437	0.001879782
46.669	0	0.2023124	0.1884578	0.7811536	0.7992483	0.1315049	0.143448	0.1090528	0.1142915	0.9070958	0.8290824	0.4816825	0.2991744	0.07697214	0.06088002	0.04389479	0.03122886	0.2323765	0.2216786	0.1885931	0.1738345	0.05048517	0.05379568	0.08858605	0.04948258
46.670	0	0.1116152	0.1100703	0.1186558	0.1389847	1.3665	1.738767	0.3155736	0.3998698	0.2212638	0.2442972	0.1464019	0.09006089	0.2951679	0.2137401	0.1899428	0.1978313	0.2762069	0.2749821	0.3606621	0.3252471	0.8586009	1.51662	1.739156	1.727055
46.670	0	0.0003709507	0.0005891398	0.001855994	0.001894318	0.001690359	0.002008261	0.0005011731	0.0005268938	0.002265555	0.001939593	0.001129855	0.0005343069	0.0004568322	0.0002852102	0.0003342253	0.0003317636	0.0006191223	0.0007099863	0.0005764928	0.0007357483	0.0009687388	0.001709617	0.001972116	0.001834778
46.768	0	0.002033953	0.002203586	0.001295617	0.0008836568	0.001756204	0.002147898	0.0005434219	0.0004136769	0.002122978	0.001325341	0.0008105041	0.0008676239	0.0004603773	0.0002971251	0.0003426542	0.0002993874	0.001932641	0.001541057	0.00160854	0.001644013	0.001195046	0.00196289	0.002210085	0.002085041
46.769	0	0.0861841	0.216233	0.4543201	0.4900954	0.0708121	0.09354967	0.08698577	0.0549815	0.5306135	0.4855013	0.3024789	0.1249179	0.08126195	0.0662295	0.05182295	0.05318542	0.1392092	0.1039537	0.09212245	0.2191479	0.04123714	0.06410529	0.08229651	0.05971783
46.770	0	0.08881488	0.06487137	0.1330132	0.1450256	1.507062	1.882471	0.3334032	0.4196363	0.2453317	0.2268585	0.1663397	0.1019946	0.3353844	0.2585659	0.2198311	0.2233614	0.3067192	0.3153607	0.3988478	0.3681872	0.9965086	1.65372	1.955786	1.897998
46.770	0	0.0002270278	0.0005288496	0.001069673	0.001075341	0.001764403	0.002196603	0.0005960194	0.0004858778	0.001316903	0.001140322	0.0007334401	0.0003018238	0.0005365358	0.0002645304	0.0002864573	0.0003506784	0.0003375777	0.0004682439	0.0005089886	0.0008295772	0.001152485	0.00188815	0.002166942	0.002073863
46.868	0	0.001039501	0.001338767	0.001125519	0.0009998589	0.001836484	0.002345855	0.00052998	0.000457305	0.001544342	0.001180932	0.000560853	0.0007329997	0.0004821597	0.0004063542	0.0004314097	0.0004496275	0.001210486	0.000940693	0.001196934	0.001289028	0.001285279	0.002052914	0.002397921	0.002093104
46.869	0	0.08257357	0.2033667	0.4269036	0.4514148	0.06636051	0.08071346	0.07400287	0.05097286	0.5048848	0.4445962	0.2735228	0.1145447	0.07258536	0.04601017	0.03531477	0.04669757	0.1295946	0.06485421	0.0911994	0.2150386	0.03569807	0.05099614	0.06303943	0.05101342
46.870	0	0.08436283	0.06037933	0.1416775	0.1128644	1.57253	2.062358	0.3830594	0.3368657	0.213809	0.2372626	0.1656472	0.1117094	0.3481363	0.3097164	0.2827112	0.284246	0.3099251	0.3341975	0.3553062	0.3548619	1.119454	1.741658	2.115156	1.944737
46.870	0	0.0001637823	0.0005325644	0.0009500669	0.0009251847	0.001758162	0.002494336	0.0005087594	0.000410539	0.001167054	0.001010814	0.0005415443	0.0002010021	0.0004646443	0.000355332	0.0003202794	0.0004202052	0.0003882697	0.0004593043	0.0005429901	0.0006907343	0.001278054	0.002035892	0.00245225	0.002080547
46.968	0	0.0006514773	0.0009606791	0.0009719486	0.0008857609	0.001817146	0.002547692	0.0006068644	0.0003551866	0.001137157	0.001057437	0.0005061144	0.0005446581	0.0004630882	0.0003639205	0.0004528062	0.0003308532	0.0007516176	0.0007928666	0.001008473	0.0009610185	0.00149616	0.002105785	0.002637655	0.002268168
46.969	0	0.09492579	0.1853312	0.3766542	0.3996843	0.05753263	0.06717424	0.05627115	0.05156435	0.4614692	0.3899396	0.2419954	0.1144018	0.07198542	0.04210321	0.03504081	0.04516197	0.1539622	0.05713415	0.1103946	0.2062894	0.04281353	0.06141481	0.06773913	0.04551719
46.970	0	0.09568762	0.07943852	0.1154653	0.1351562	1.608197	2.191328	0.4187683	0.2058342	0.1622191	0.2172013	0.1492892	0.1506032	0.3475908	0.2995062	0.3207931	0.330554	0.2958621	0.3601817	0.3654433	0.3733591	1.224771	1.811248	2.270193	2.074722
46.970	0	0.0001851964	0.0004943304	0.0008056271	0.0007953581	0.001860026	0.002507511	0.0006052569	0.00031336	0.001009568	0.0009026466	0.0005050174	0.0003051433	0.0004968662	0.0003421082	0.0004024944	0.0003613547	0.0005088272	0.0004231093	0.0006035076	0.000740757	0.001411734	0.002150935	0.002647959	0.002349568
47.068	0	0.001109081	0.001148459	0.0008975519	0.0009474124	0.001856652	0.00255972	0.0006351546	0.0002731237	0.001033614	0.001161276	0.0006253056	0.0006508723	0.0004203726	0.0003931409	0.0004121825	0.0004072994	0.0008566415	0.0007710405	0.00137362	0.001041597	0.001539061	0.002076007	0.002743741	0.002371126
47.069	0	0.1051362	0.1718262	0.3800778	0.408673	0.07404641	0.06031082	0.04316296	0.05585815	0.4795592	0.3746864	0.2102957	0.1259843	0.05751938	0.04558749	0.05119726	0.05308557	0.1458417	0.0509654	0.1068831	0.1990396	0.04030181	0.06890282	0.06753572	0.04514017
47.070	0	0.0723846	0.0671188	0.1311328	0.1385298	1.588031	2.195635	0.4133835	0.1850489	0.1374589	0.2170341	0.169644	0.1614233	0.3310825	0.3217786	0.3230792	0.3293939	0.2776925	0.3514985	0.363871	0.3613301	1.268872	1.818691	2.340222	2.123321
47.070	0	0.000322395	0.0004138593	0.0008611727	0.0008006034	0.001862327	0.002589572	0.0006641817	0.0003210707	0.0009606374	0.0008880342	0.0005670119	0.0003409365	0.0003719448	0.0003042903	0.0004751556	0.0003570664	0.0006014243	0.0004022683	0.0006108236	0.0007359631	0.001440492	0.00217124	0.002706681	0.00240528
47.168	0	0.001183453	0.001218069	0.0006896217	0.0006279592	0.001781382	0.002707994	0.000569526	0.0005584751	0.0006260496	0.00104815	0.0008129408	0.0006007428	0.0003743816	0.000341693	0.0004384895	0.0003663029	0.0008869978	0.0005799531	0.001555659	0.0008836665	0.001606314	0.002139506	0.002707775	0.002454894
47.169	0	0.05547977	0.119658	0.1953365	0.1944735	0.04901117	0.05068086	0.03886313	0.02423292	0.2198474	0.1906476	0.1209873	0.05295533	0.03014554	0.02797031	0.03687718	0.03494303	0.09135204	0.01925639	0.07110517	0.106189	0.0401279	0.03906319	0.03873096	0.02530537
47.169	0	0.0652803	0.05742709	0.1339621	0.1174808	1.576827	2.243097	0.3761912	0.4094398	0.1142471	0.2400763	0.1807486	0.1842868	0.3368938	0.3372152	0.4470574	0.3719519	0.2683036	0.3489605	0.4005158	0.3762045	1.345124	1.89703	2.404269	2.209807
47.170	0	0.0002163574	0.0002746437	0.0004571055	0.0004705438	0.001861948	0.002674808	0.0005952626	0.0004860404	0.0004716211	0.0005899023	0.000297121	0.0002324174	0.0003665827	0.0004064669	0.0004621817	0.0003291515	0.0004181516	0.0003895621	0.0005977686	0.0005751814	0.001599682	0.00221426	0.002684064	0.002404554
47.268	0	0.0003946442	0.0005028444	0.000425203	0.0002939864	0.001788404	0.00256007	0.0005767644	0.0006114237	0.0004861845	0.0005542658	0.0003641653	0.0004347097	0.0004293205	0.0004291267	0.0005709644	0.0003548327	0.0005113325	0.0006129738	0.0008084898	0.0006306671	0.001708286	0.002217465	0.002752577	0.002370989
47.269	0	0.01026893	0.009999921	0.02547049	0.0248294	0.010215	0.009102438	0.007713073	0.007660544	0.03093343	0.02464609	0.008493983	0.01059506	0.007734077	0.008063996	0.008291424	0.007374116	0.009553686	0.009401539	0.008563668	0.009389253	0.01043431	0.01070852	0.009741508	0.006484496
47.270	0	0.06987484	0.07881803	0.1367403	0.1231413	1.500942	2.189894	0.3798053	0.6151356	0.1180787	0.2414207	0.1896331	0.2222366	0.3407935	0.3838315	0.574808	0.3827632	0.2868707	0.3498352	0.4532434	0.374879	1.447534	2.007791	2.417967	2.244841
47.270	0	0.0002209703	0.0001566025	0.0002097808	0.000217145	0.001741554	0.002592355	0.0005593509	0.0006757879	0.0001786949	0.0003104154	0.0001817734	0.0002854664	0.0003828581	0.0003664047	0.0004876398	0.0003871027	0.0004088345	0.0004309761	0.0005910886	0.0004282428	0.001790429	0.002348001	0.002777052	0.002413832
47.368	0	0.0007085285	0.0008735783	0.0007552121	0.0004811609	0.001671789	0.002607349	0.0006669411	0.0007319734	0.0005260724	0.0008927356	0.00060762	0.0007302245	0.0004015294	0.0005006295	0.0006056898	0.0003639547	0.0007075388	0.0009615707	0.001182737	0.0008289071	0.001773043	0.002249032	0.002763774	0.002472109
47.369	0	0.06452274	0.07003671	0.09647857	0.0916585	0.0358387	0.03429245	0.03039288	0.02694522	0.1054416	0.09393206	0.05928324	0.05588909	0.02843406	0.02697652	0.02677064	0.02459781	0.06332033	0.05843222	0.05934889	0.05442237	0.02868385	0.03169391	0.03085643	0.02233818
47.370	0	0.08438871	0.1089672	0.1293601	0.1330161	1.469169	2.124692	0.4451177	0.7297141	0.1378264	0.2277614	0.2099279	0.2322027	0.3522501	0.4475141	0.6355948	0.36791	0.3303913	0.3387069	0.4578774	0.4163194	1.48102	1.991332	2.405224	2.29996
47.370	0	0.0001833175	0.0002060887	0.0003276372	0.0002583041	0.001661719	0.00253358	0.0006181607	0.0007622342	0.0003201277	0.0003960553	0.0002393152	0.0002406204	0.0004353509	0.000486195	0.0006264465	0.0003595062	0.0004439018	0.0004583073	0.0006432791	0.0004978072	0.001796039	0.002243865	0.002720361	0.002551999
47.468	0	0.001345513	0.001212056	0.00155541	0.001144492	0.001708663	0.002543788	0.0006984897	0.0008004952	0.0005938327	0.001280082	0.0009698032	0.00111612	0.0003755541	0.0005642311	0.0006224417	0.0003495568	0.001350537	0.001721082	0.001793439	0.001253109	0.001781959	0.00234344	0.002810233	0.002527403
47.469	0	0.08540628	0.1550778	0.3106346	0.3498054	0.06268562	0.06364856	0.05464637	0.03770496	0.3922951	0.3173133	0.1386392	0.07316104	0.0559691	0.03137648	0.04111635	0.04973854	0.1025394	0.08376117	0.1135096	0.17019	0.03689557	0.05574794	0.07433398	0.0626466
47.470	0	0.1010349	0.1268586	0.1393527	0.125541	1.464391	2.113708	0.4968735	0.7461985	0.1439237	0.2265689	0.2149934	0.2402493	0.3691425	0.4630543	0.6449626	0.3885634	0.336826	0.319266	0.4537542	0.4587802	1.44001	1.976173	2.454075	2.382647
47.470	0	0.0002908189	0.0003046492	0.0006590827	0.0007057833	0.001803376	0.002613233	0.0006924334	0.000835611	0.0008508944	0.0007945079	0.0004161106	0.0003387631	0.0003837326	0.0004651646	0.0006311685	0.0004342624	0.0005650571	0.0006104784	0.0006083268	0.0006946035	0.001797996	0.002369756	0.002780373	0.002598919
47.568	0	0.002146839	0.002158742	0.002129372	0.002089328	0.001739594	0.002775565	0.0008342441	0.0008466785	0.001155595	0.001977216	0.001430731	0.00151278	0.0004808168	0.0005180456	0.000616317	0.0005092507	0.002493212	0.002666544	0.002783606	0.002265563	0.001768735	0.002284646	0.00293466	0.002824341
47.569	0	0.09607036	0.1880609	0.4824995	0.5703359	0.09012194	0.1140861	0.05853351	0.05188292	0.6455166	0.5224918	0.1835163	0.09561353	0.07181348	0.04262118	0.03588827	0.03605781	0.1373941	0.07089549	0.07997596	0.2012898	0.03533533	0.04575479	0.09550924	0.07024357
47.570	0	0.1191935	0.1413117	0.1286727	0.09967818	1.471426	2.126633	0.5567781	0.6945269	0.1378559	0.2001107	0.2194308	0.227442	0.3796612	0.4741429	0.6363641	0.4172227	0.3286622	0.3138477	0.4434771	0.4861836	1.410881	1.941084	2.502114	2.513024
47.570	0	0.0002835526	0.0004103947	0.001111715	0.001260604	0.001877039	0.002782555	0.000878199	0.0008638255	0.001474694	0.001322734	0.0005251436	0.0004405182	0.0005074324	0.0005151135	0.0006089867	0.0004032126	0.0005783994	0.00052721	0.0006573138	0.0008278266	0.001790605	0.002295266	0.002902095	0.002787872
47.668	0	0.003364669	0.002812671	0.002353949	0.002468493	0.001789731	0.002782109	0.0008623502	0.0007570794	0.001386417	0.00231171	0.001764203	0.001837495	0.0005872475	0.0005958171	0.0006253484	0.0005959735	0.003890082	0.003763186	0.003831127	0.003042039	0.00180408	0.002245639	0.003006184	0.002816335
47.669	0	0.108502	0.2209998	0.478681	0.5375587	0.08720154	0.1181119	0.064891	0.04771876	0.5964512	0.5233089	0.2221757	0.07873628	0.06492124	0.02576325	0.02918506	0.04332922	0.1493023	0.08522533	0.1014805	0.2188751	0.03847629	0.06359297	0.08928443	0.07280195
47.670	0	0.0954811	0.1228156	0.1055153	0.1282762	1.439411	2.12347	0.6239941	0.6331819	0.1451924	0.2099321	0.2201198	0.2378218	0.4231946	0.4865354	0.5868232	0.4774277	0.3313454	0.3259647	0.4801426	0.4949849	1.394653	1.871765	2.54674	2.571566
47.670	0	0.0002313994	0.0004003151	0.000983578	0.001195277	0.001839868	0.002717243	0.0008978425	0.0007837614	0.001386028	0.001310607	0.0005695396	0.0003502577	0.0005507323	0.0005708263	0.0005113864	0.0004970733	0.0006712806	0.0005033819	0.0005745512	0.0008557309	0.001746987	0.002251229	0.003000037	0.002847888
47.768	0	0.002663962	0.002211407	0.001738573	0.001911661	0.001372245	0.002033739	0.0008137232	0.0005499015	0.0009661803	0.001829306	0.001597708	0.001584908	0.0005881077	0.0005221903	0.0005816878	0.0005771977	0.003282245	0.002935876	0.002784673	0.002384111	0.001778385	0.001796777	0.002286796	0.002122933
47.769	0	0.08139017	0.2050482	0.3119426	0.3264589	0.04117412	0.05070031	0.0552973	0.04552337	0.3569173	0.3180607	0.2205529	0.09261009	0.06038305	0.02432314	0.03768404	0.04653907	0.163769	0.07999102	0.1519699	0.2025764	0.04157717	0.05698853	0.07997692	0.06672162
47.770	0	0.1503085	0.08695259	0.1621791	0.1486165	1.179402	1.724018	0.6930752	0.4963494	0.1644565	0.2765622	0.2430248	0.2713025	0.3849756	0.4660687	0.4860242	0.4166335	0.4398757	0.3117198	0.4054212	0.4075256	1.40247	1.541738	2.07185	2.017772
47.770	0	0.0002332368	0.0004122304	0.0007899746	0.0007855915	0.001448162	0.002065473	0.0008483864	0.0006532564	0.0007926052	0.0007767568	0.0005577639	0.0003947177	0.0004556588	0.0005049036	0.0003631454	0.0003763423	0.0007709779	0.0004077606	0.0004836301	0.0008025752	0.00168752	0.001772889	0.002262945	0.002196786
47.868	0	0.00228486	0.001632345	0.001352218	0.001827895	0.001352475	0.001855586	0.0008185724	0.0005152943	0.001139572	0.00172891	0.001378261	0.001456585	0.0004616689	0.0004470546	0.0004760362	0.000556283	0.002671285	0.002397916	0.002123334	0.001989915	0.001584682	0.001554339	0.00214153	0.001830655
47.869	0	0.1049798	0.2348785	0.3656669	0.3901778	0.0497688	0.04961197	0.05264279	0.04563103	0.4380093	0.3769489	0.2474825	0.09996701	0.0691533	0.0301754	0.0274454	0.04271106	0.1772486	0.08272717	0.1650439	0.2356274	0.03160576	0.06207011	0.08365901	0.07314546
47.869	0	0.1714461	0.08691888	0.1790555	0.1180837	1.113084	1.606812	0.7243942	0.3609687	0.1768904	0.2696709	0.2656382	0.2412212	0.3666769	0.4142012	0.4149598	0.4143082	0.4264078	0.2979727	0.3756848	0.3439025	1.329464	1.381541	1.912247	1.835866
47.870	0	0.0002745324	0.0005678187	0.000954942	0.0009427465	0.001402655	0.001878269	0.000874708	0.0004309045	0.00098921	0.0009371693	0.0006283738	0.0003860581	0.0004563823	0.0004346933	0.0004514384	0.0004860032	0.000804467	0.0003512786	0.0004707115	0.0007615225	0.001625873	0.001584845	0.002165259	0.001948286
47.968	0	0.0019704	0.001284893	0.0008595016	0.001335104	0.001375875	0.001909931	0.0009034392	0.0003743098	0.0009161563	0.001535957	0.0009796094	0.001312192	0.00050776	0.0004547907	0.0004956284	0.0005932263	0.002201964	0.001883898	0.001492494	0.001454392	0.001671556	0.001679228	0.002251194	0.00200235
47.969	0	0.1104965	0.2321421	0.3432906	0.3478358	0.05672975	0.05990665	0.05482422	0.04239779	0.3935805	0.3523623	0.2436659	0.1007623	0.07078621	0.0395052	0.03808501	0.04448726	0.1787406	0.09442199	0.1688768	0.2291411	0.03827088	0.06322119	0.07757452	0.06554746
47.970	0	0.1619507	0.1146224	0.1704863	0.09028328	1.161955	1.650311	0.76278	0.2480382	0.1931939	0.2642518	0.2362745	0.2315921	0.3735347	0.4317163	0.420755	0.4469616	0.4066894	0.302964	0.4107111	0.3535001	1.336437	1.450788	2.016754	1.917977
47.970	0	0.0002364928	0.0005183281	0.0008014772	0.0007928713	0.001419043	0.001871408	0.0008097638	0.0004437219	0.0009345398	0.000839221	0.000609451	0.0003929602	0.0004106482	0.0004680632	0.0004401902	0.0005578046	0.0007113314	0.0004689684	0.0005230261	0.000671516	0.001598614	0.001681646	0.00225884	0.002026442
48.068	0	0.001702295	0.0009131582	0.0006781477	0.0008997517	0.001391531	0.001764246	0.0008778628	0.0003897583	0.0008999578	0.001398151	0.0005363172	0.001160144	0.0004303662	0.0004082032	0.0004408615	0.0004436239	0.001894875	0.001089777	0.001065371	0.001047884	0.001601829	0.00161569	0.002045229	0.001818446
48.069	0	0.112083	0.2203496	0.3171328	0.3123017	0.07347816	0.07169989	0.0592689	0.03788323	0.355195	0.3176489	0.2175182	0.09117595	0.06537441	0.03476045	0.03655616	0.05297636	0.1548986	0.08574915	0.1555864	0.2080733	0.03656397	0.04474837	0.06137122	0.0531283
48.069	0	0.1709777	0.1051455	0.1282178	0.1150807	1.102006	1.546754	0.7439943	0.2100061	0.1847013	0.2513717	0.1852027	0.2420709	0.3482017	0.3667914	0.3893459	0.3708509	0.4173158	0.3142015	0.3837396	0.3049223	1.302269	1.402017	1.91004	1.719217
48.070	0	0.0003260105	0.0005325503	0.000730785	0.0007080235	0.001398341	0.001806592	0.0008131159	0.0003335503	0.0008037909	0.0007221195	0.0005563536	0.000380408	0.0004800472	0.000427768	0.0004676316	0.000497129	0.0007491737	0.0004489942	0.0006066311	0.0006372109	0.001540918	0.001532277	0.002015445	0.001858749
48.168	0	0.001065736	0.0005504981	0.0008283379	0.0005744793	0.001347783	0.001641085	0.0008552588	0.0004137471	0.000719431	0.00115884	0.0004302729	0.0008754025	0.0004763628	0.0003356397	0.0004837887	0.0004290305	0.001358666	0.0006029553	0.0008659479	0.0005711941	0.001460759	0.001670851	0.001962219	0.001682912
48.169	0	0.1006538	0.1978608	0.2799033	0.271321	0.06602856	0.066511	0.0532092	0.03556966	0.308025	0.2740192	0.1834621	0.07472685	0.04133113	0.03345346	0.04019435	0.04927394	0.1261907	0.07663783	0.135197	0.1743952	0.04100952	0.05107303	0.05060853	0.03728271
48.170	0	0.1494418	0.07305509	0.1143162	0.1476868	1.071367	1.474776	0.7595894	0.2681643	0.1767054	0.2262007	0.186703	0.2428929	0.3269022	0.3288488	0.387738	0.3404291	0.4085741	0.3099131	0.3698449	0.2990582	1.268568	1.394653	1.86055	1.635399
48.170	0	0.0002380656	0.0004793273	0.0006541342	0.0006642274	0.001297858	0.001661966	0.0008527041	0.0004487657	0.0007927237	0.0006454163	0.0005252719	0.0002892913	0.0004574528	0.0003482086	0.0003464441	0.0003253778	0.0005940507	0.0004512639	0.0005291665	0.000535979	0.001460332	0.001597128	0.002019783	0.001678208
48.268	0	0.0008378223	0.0003264594	0.0009008134	0.0004987309	0.00130393	0.001630542	0.0009039208	0.0004930116	0.000548289	0.0009330764	0.0005014454	0.0007008396	0.0004168153	0.0004146963	0.0003917729	0.000312818	0.001063631	0.0005559897	0.0008981345	0.0006412254	0.001431254	0.001627184	0.002007371	0.001733612
48.269	0	0.09147925	0.1877491	0.2627805	0.2488442	0.06677358	0.07132961	0.05899959	0.03448025	0.2849199	0.2495071	0.1629791	0.06510035	0.03795932	0.02475249	0.03254776	0.04339094	0.1065833	0.06506633	0.1268258	0.1599004	0.03265145	0.04335062	0.04533748	0.03334976
48.270	0	0.1529389	0.08955123	0.1095346	0.1254054	1.101329	1.487142	0.8156028	0.3230094	0.1636882	0.2018969	0.1770417	0.2270011	0.2827441	0.3596181	0.3768958	0.3675057	0.4004871	0.3003195	0.3816621	0.3154899	1.261599	1.426227	1.892973	1.67837
48.270	0	0.0002234277	0.0004177269	0.0006140306	0.0005811441	0.001359569	0.001651493	0.0009125928	0.0004090899	0.0006954184	0.0005481257	0.0003457876	0.0002966243	0.0004678222	0.0003642577	0.0003655722	0.0003996901	0.0006046634	0.0004652914	0.0004881739	0.0005463418	0.001446338	0.001686988	0.001984579	0.001766553
48.368	0	0.0009183006	0.000423	0.0008148138	0.0006572884	0.001353904	0.001743911	0.0008885403	0.0005488645	0.0005189372	0.0009102481	0.0005374248	0.0007610738	0.0003407646	0.0004021604	0.0003330795	0.0004312611	0.001059859	0.0007557137	0.0009380453	0.0006799213	0.001500405	0.001760263	0.002145946	0.001896565
48.369	0	0.08536195	0.1867247	0.2612834	0.2443989	0.0668405	0.07026955	0.06047277	0.03522557	0.279615	0.2421552	0.1550763	0.05374389	0.03738751	0.02532524	0.03314686	0.04110975	0.09614277	0.0555559	0.1306651	0.1612314	0.03431146	0.04600855	0.05302145	0.03571871
48.370	0	0.1548197	0.08544459	0.09424909	0.1152693	1.133147	1.53577	0.876342	0.3856401	0.1428165	0.1995584	0.1742957	0.18682	0.2729015	0.3710817	0.3678321	0.3598941	0.4253448	0.3343865	0.3875581	0.3389529	1.276253	1.487914	1.926298	1.788159
48.370	0	0.0003007997	0.0003901198	0.0006074029	0.0005917309	0.001442123	0.001775394	0.0008900381	0.0005115841	0.0006817179	0.0005943892	0.0004386162	0.0002962751	0.0003864272	0.0003644345	0.0003521644	0.0004344819	0.0005963172	0.0004647979	0.0004784649	0.0005898506	0.001480108	0.001794914	0.002101046	0.001880458
48.468	0	0.001083933	0.000652343	0.0007710344	0.0008211485	0.001418709	0.001845815	0.000992953	0.0005916946	0.0007848885	0.0009799795	0.000875367	0.0008515941	0.0004072749	0.0004910793	0.0003794746	0.0003880282	0.001339117	0.001040061	0.0009772015	0.0008041118	0.001522555	0.001835678	0.002148582	0.001905879
48.469	0	0.08857442	0.1957435	0.2770234	0.2567082	0.07803964	0.08220311	0.06969531	0.0344565	0.2956087	0.2518246	0.1537983	0.04683487	0.04005022	0.02046509	0.02961415	0.04402624	0.08900066	0.0494304	0.1357046	0.1685177	0.03227608	0.04734332	0.05571831	0.03696134
48.470	0	0.1631908	0.08090444	0.137684	0.1089377	1.142491	1.564037	0.922189	0.4387163	0.1396215	0.1822551	0.1801343	0.1667109	0.2849615	0.3513932	0.3712385	0.3156281	0.4317123	0.3492386	0.3910436	0.3463976	1.25658	1.536463	1.933895	1.843881
48.470	0	0.0003087021	0.0005097483	0.0005493758	0.0005396528	0.001395899	0.001831898	0.001031436	0.0005401657	0.0006218915	0.0005880768	0.0004989106	0.000229156	0.000448813	0.0003678038	0.0003822696	0.0003233898	0.0005859081	0.0004886716	0.0006019656	0.0006002517	0.001565028	0.001886582	0.002154373	0.001907898
48.568	0	0.001108353	0.0005485739	0.000535294	0.0007944092	0.001428538	0.001921688	0.0009118207	0.0005711576	0.0008519804	0.0009015495	0.0008070021	0.0007750901	0.0004501063	0.0004010468	0.000365362	0.0004354479	0.001213276	0.001041944	0.0009814628	0.0007419443	0.001606864	0.001839383	0.002109037	0.001925123
48.569	0	0.07142548	0.161843	0.2399024	0.2177036	0.06669284	0.07432141	0.05687045	0.02260512	0.2562869	0.2086811	0.1106842	0.02958414	0.03721438	0.01585987	0.02491055	0.03599064	0.05989886	0.04034849	0.1159793	0.1463471	0.02853189	0.04840871	0.05882478	0.04270503
48.569	0	0.1851052	0.1022858	0.1388136	0.08369276	1.167665	1.628787	0.9474515	0.4619181	0.1597733	0.1666786	0.1646098	0.1778578	0.2965186	0.3064786	0.3645432	0.3170435	0.420618	0.3454998	0.3942075	0.3749791	1.274598	1.578533	1.901028	1.89836
48.570	0	0.0002424362	0.00039784	0.0004620993	0.0005381753	0.001439042	0.001866708	0.0009958897	0.0006344993	0.0005997212	0.000486517	0.0002753018	0.0002572609	0.0003655585	0.0002657102	0.0003396775	0.0003593059	0.0004804846	0.000433274	0.0005334505	0.0005481336	0.001611139	0.001897818	0.002116455	0.002010306
48.668	0	0.0009858709	0.0005414623	0.0006301867	0.000999288	0.001453148	0.001981524	0.0009176478	0.0005423331	0.0009927746	0.001031406	0.0006522096	0.0007419244	0.000412497	0.0003127972	0.0003311191	0.0003328965	0.00105472	0.001044804	0.0008967724	0.0006320347	0.001563733	0.001884821	0.002118075	0.001987131
48.669	0	0.04505011	0.1447518	0.2828762	0.2694083	0.08110611	0.08827221	0.05816622	0.03028526	0.3126948	0.2414397	0.08524666	0.05250976	0.04010282	0.02602479	0.02416958	0.04300895	0.04547991	0.05816004	0.07877302	0.1526609	0.03792889	0.06079874	0.06152016	0.0418401
48.670	0	0.1761685	0.1182686	0.09623305	0.07127981	1.242534	1.737204	0.9450644	0.4566162	0.1571507	0.1384922	0.1607341	0.1901229	0.2976233	0.231573	0.3453057	0.3327918	0.4155021	0.3156807	0.4183617	0.3877159	1.320282	1.593195	1.863106	1.953035
48.670	0	0.0002442146	0.0004474547	0.0004584485	0.0005654366	0.001463086	0.001998834	0.0009802608	0.0005664802	0.0005899997	0.000591026	0.0002597419	0.0002574635	0.0003632733	0.0002480508	0.0004249196	0.0003354902	0.0004252985	0.0003755107	0.0004838081	0.0005557301	0.001614191	0.00188193	0.002126972	0.00204153
48.768	0	0.001002471	0.0004878409	0.0007588533	0.0009179492	0.001583739	0.002124489	0.0009506161	0.0005676697	0.0009907618	0.0008997272	0.0007632795	0.0006694471	0.0003569409	0.0002595917	0.0003686313	0.0004301541	0.0009104472	0.001042267	0.0008111846	0.0006871881	0.001640078	0.001968401	0.002088377	0.002131946
48.769	0	0.03876479	0.1300333	0.2801064	0.2765773	0.06589501	0.08092306	0.05886432	0.0249202	0.3186657	0.2497971	0.0948808	0.07514432	0.04353811	0.02566764	0.0198664	0.03551251	0.06807817	0.0666416	0.05637099	0.1499443	0.02841675	0.05505048	0.06269521	0.04254779
48.770	0	0.1490528	0.1484307	0.07401695	0.05677774	1.299423	1.855977	0.9234639	0.4237062	0.1624058	0.1520694	0.1347604	0.1983534	0.2899153	0.2177374	0.3207323	0.3345715	0.3871696	0.2930997	0.4097811	0.3753331	1.326	1.605107	1.876816	1.973697
48.770	0	0.0002138392	0.0004120601	0.0005303587	0.0005319343	0.001645784	0.002074254	0.001006708	0.0004221143	0.0006781997	0.0005934269	0.0003357381	0.0002208882	0.0003320435	0.0002552956	0.0004128485	0.0003211737	0.000470582	0.0004208955	0.0004901401	0.0005551905	0.00167863	0.00204504	0.002098057	0.002157739
48.868	0	0.0007838924	0.0006521274	0.0008375992	0.0008417781	0.001599408	0.002262265	0.0009661125	0.0004538298	0.00103723	0.0007535469	0.0006151153	0.0004202845	0.0003539866	0.0003402527	0.0003580236	0.0004106529	0.0007764098	0.0009985512	0.0006097452	0.0004943439	0.001686699	0.002060402	0.002110574	0.002130141
48.869	0	0.06096385	0.1248968	0.2711838	0.2778011	0.07098863	0.08126559	0.06825746	0.03731925	0.3144211	0.2571345	0.1220337	0.08881989	0.05488897	0.04103426	0.02320396	0.04235536	0.09833626	0.07493935	0.06836411	0.1453825	0.02720695	0.05581631	0.06531103	0.04777185
48.870	0	0.1371044	0.1651318	0.08543052	0.05239042	1.349939	1.980141	0.8830919	0.3619665	0.1806173	0.1746277	0.1000461	0.2150447	0.2816948	0.3049165	0.287793	0.3326265	0.3639049	0.3059722	0.3890026	0.3599302	1.350418	1.624344	1.875883	1.975864
48.870	0	0.0001793899	0.000390239	0.0005465762	0.0006493067	0.001696855	0.002312334	0.0009863566	0.0004444561	0.0007014166	0.0005835328	0.0004473727	0.0003214891	0.0003379375	0.0002959175	0.0003639804	0.0005191953	0.0003918929	0.0004461483	0.0004712382	0.0004941866	0.001699939	0.002004478	0.002131797	0.002156877
48.968	0	0.0004840629	0.0006684922	0.0007758388	0.0006951597	0.001644211	0.002262001	0.0009874542	0.0004127958	0.0008317445	0.0005906566	0.0005828578	0.0003921126	0.000349902	0.000400002	0.0003588975	0.0004162244	0.0006848046	0.0006789931	0.0005991393	0.0005916941	0.001697053	0.001967282	0.002111872	0.002109659
48.969	0	0.09264738	0.1319047	0.2397658	0.2538355	0.05111219	0.06922846	0.05920534	0.04611168	0.2830832	0.2436055	0.1414928	0.09503058	0.06056821	0.03723521	0.02662225	0.04083915	0.1192189	0.09192786	0.08828477	0.1357796	0.0211691	0.0448919	0.0547974	0.04485081
48.970	0	0.1698453	0.1493777	0.09328361	0.0632623	1.376593	1.992722	0.8605101	0.3144171	0.2022884	0.1904417	0.132571	0.19308	0.2663424	0.3437592	0.2929843	0.3305125	0.3602994	0.3155326	0.34906	0.3412962	1.339035	1.621229	1.820471	1.904232
48.970	0	0.0002552368	0.0004365319	0.0004818035	0.0005480503	0.001659906	0.00227426	0.0009963627	0.0003946412	0.0006346987	0.0006230764	0.000331875	0.0002632311	0.0003388422	0.0003458353	0.0003570957	0.00044596	0.0003935106	0.0004811532	0.0005701918	0.0005692605	0.001650867	0.002050878	0.002164449	0.002039198
49.068	0	0.0003212685	0.000401951	0.0005580648	0.0005304068	0.001673112	0.002179201	0.0008279495	0.0003946992	0.0006031112	0.0006228587	0.000438861	0.0003923308	0.000268218	0.0003172736	0.000323283	0.0004263694	0.0006239258	0.0004981496	0.0006523597	0.0006899261	0.001542234	0.001955998	0.001994483	0.002026595
49.069	0	0.1195865	0.1394534	0.2138011	0.2263234	0.05442763	0.06661149	0.06571983	0.05947844	0.2460399	0.2285561	0.1532047	0.114789	0.05332235	0.04380187	0.03309225	0.03280983	0.1276344	0.1012033	0.106713	0.1272369	0.03085291	0.03571431	0.0490017	0.04680661
49.069	0	0.1872631	0.1227835	0.09383892	0.06376292	1.377242	1.985863	0.832704	0.3205154	0.1920749	0.1855421	0.1550547	0.1759034	0.2442562	0.3372186	0.3053044	0.3210085	0.3329256	0.3181924	0.327396	0.3292563	1.291589	1.621741	1.750479	1.828526
49.070	0	0.0003329544	0.0003306186	0.000418146	0.0005635089	0.001693103	0.002196993	0.0008467623	0.0004293309	0.0005950412	0.0006132468	0.0003874181	0.0002750227	0.0002316307	0.0003890381	0.0003832484	0.0004019097	0.0004277419	0.0004437354	0.0005604309	0.0005398316	0.001623346	0.001951683	0.002028538	0.001998538
49.168	0	0.0002715135	0.0004671194	0.0005711948	0.0005618378	0.001621602	0.002135482	0.0008348213	0.000461825	0.0006353486	0.0006113575	0.0004029196	0.0004633463	0.0002958271	0.0003143736	0.0003961962	0.000376029	0.0006322586	0.0005443503	0.0006406973	0.000600454	0.001552986	0.002042146	0.001928873	0.00189625
49.169	0	0.1239129	0.1423894	0.2104665	0.2215519	0.05164881	0.05672366	0.05548513	0.0567594	0.2406834	0.2255281	0.1606767	0.1248077	0.05135253	0.04510827	0.038345	0.03978775	0.1350669	0.1109928	0.1138007	0.1277843	0.03682939	0.03774946	0.04818393	0.04454508
49.169	0	0.2201271	0.1157458	0.1028554	0.08077137	1.36508	1.956595	0.816493	0.3111541	0.1733853	0.1793592	0.1624199	0.1557868	0.2125193	0.3058028	0.3132928	0.2992626	0.31745	0.3578868	0.3256838	0.3310637	1.256138	1.642851	1.717967	1.749979
49.170	0	0.0003112887	0.0002872219	0.0003210734	0.0004742136	0.001614018	0.002218181	0.00071549	0.0004000833	0.0005714861	0.0006003083	0.0003213902	0.0002741415	0.0002707654	0.0003519465	0.0003376624	0.0003590766	0.0004062331	0.0006519402	0.0005012442	0.0004792063	0.001541364	0.001981393	0.00198316	0.00188821
49.268	0	0.0002590616	0.0003900307	0.0005991947	0.0006165928	0.001570252	0.002187955	0.0007741151	0.0004087379	0.0006138271	0.0006242164	0.0004321333	0.0003416564	0.0002774739	0.0003314488	0.0003658381	0.0002937385	0.000668007	0.0006444255	0.0006738675	0.0006817647	0.00148161	0.001918821	0.002107119	0.001933171
49.269	0	0.1294282	0.1576764	0.231132	0.2403571	0.05176274	0.0553019	0.05572694	0.05145281	0.264816	0.2469332	0.1776824	0.1336372	0.04693509	0.03709567	0.03027552	0.03568007	0.1393408	0.1195489	0.1237202	0.139321	0.02818577	0.03351037	0.04440126	0.03951406
49.270	0	0.2441083	0.1245305	0.1241859	0.09414988	1.369453	1.973006	0.8094232	0.2923069	0.1573809	0.1923558	0.1549806	0.1485521	0.1902977	0.2948853	0.2969956	0.3124549	0.2880445	0.373541	0.3187655	0.3187122	1.221021	1.685	1.754861	1.74377
49.270	0	0.0002979697	0.0003461546	0.0005053627	0.0006179204	0.001668019	0.002217981	0.0008553377	0.0003735712	0.0005998698	0.0006217026	0.0004037626	0.000257732	0.0003193912	0.0002987208	0.0003812222	0.0003612714	0.0004950577	0.0005737877	0.0005634122	0.0005458823	0.001579713	0.002007328	0.002027082	0.001986915
49.368	0	0.0002121993	0.0003393283	0.0004458372	0.0006122547	0.001535473	0.002157827	0.0007135184	0.0004283176	0.0006958351	0.0005939323	0.0003756811	0.0003492068	0.0002277487	0.0003505458	0.0002282742	0.0003454322	0.0006053785	0.0005828453	0.0005231002	0.0005941741	0.0015061	0.001993786	0.002022443	0.001858628
49.369	0	0.1450147	0.1776639	0.2435753	0.2482224	0.0627911	0.05993775	0.05921487	0.05596885	0.2809781	0.2634192	0.1977183	0.1463378	0.05074483	0.04441922	0.03764547	0.04185554	0.1488878	0.1353603	0.1364511	0.1500504	0.034794	0.0377069	0.04562223	0.03863896
49.369	0	0.2407643	0.1539841	0.1341238	0.0870938	1.345397	1.928817	0.7703438	0.3111521	0.1332655	0.1939106	0.1661811	0.188102	0.1847652	0.2932217	0.2553452	0.2988274	0.2413708	0.3985057	0.3039719	0.2748088	1.189562	1.700846	1.704277	1.646282
49.370	0	0.0003004288	0.0003460597	0.0005391556	0.0005860775	0.001511188	0.002122254	0.0008064571	0.0003996326	0.0006061563	0.0006117121	0.0004086511	0.0003561327	0.0003027541	0.0003334385	0.0002543764	0.0004280291	0.0004041072	0.0006336225	0.0005622462	0.0006133442	0.001471054	0.002050169	0.00202388	0.001913481
49.468	0	0.0003849529	0.0004173488	0.0005050862	0.0005336021	0.001543174	0.002068038	0.0007241152	0.0004538079	0.0008295711	0.0005847621	0.0004478556	0.000406794	0.0002875715	0.0003121554	0.0002935622	0.0002547604	0.0006020501	0.0006023524	0.0005666056	0.0005583628	0.00143891	0.002036957	0.001995227	0.001816672
49.469	0	0.1462091	0.1847818	0.2526013	0.2604364	0.05954742	0.05951631	0.05758082	0.04650592	0.2999255	0.2740293	0.2067522	0.1491526	0.06558991	0.04560191	0.03250653	0.04062847	0.156176	0.1453417	0.1507572	0.1684697	0.03537248	0.03879881	0.05344936	0.05182066
49.470	0	0.2301947	0.1362359	0.1265787	0.08150278	1.327111	1.901564	0.7419398	0.3149432	0.1337919	0.1964375	0.2035342	0.1931501	0.1964751	0.2715031	0.2098142	0.2650135	0.1932961	0.4199695	0.3282929	0.2587883	1.098818	1.723888	1.701699	1.584374
49.470	0	0.0003332868	0.0003440765	0.0005152662	0.0005473401	0.001512275	0.002123456	0.0007572132	0.0004268477	0.0006573995	0.000645741	0.0005187824	0.0003766051	0.0002903988	0.0003680418	0.0002462049	0.0003914426	0.0004788753	0.0006933492	0.0006124669	0.000569598	0.001369571	0.002108695	0.002023687	0.001825375
49.568	0	0.0005917602	0.0007046992	0.0006091099	0.0008384582	0.001544828	0.002102375	0.0006271098	0.0004651394	0.001150695	0.0007841309	0.0006301745	0.0005419529	0.0003716205	0.0002487527	0.0003158598	0.0003798413	0.0008630683	0.0007123736	0.0005409865	0.0006561256	0.001362479	0.001920424	0.001943374	0.001733764
49.569	0	0.1304329	0.2083225	0.3357197	0.3584375	0.05521065	0.06096668	0.05676113	0.03394545	0.3745232	0.3396296	0.2505678	0.1486112	0.07694728	0.05044527	0.04621577	0.05460413	0.1840718	0.165377	0.1709076	0.2162827	0.04436835	0.04810448	0.06175167	0.06513617
49.569	0	0.2184122	0.1640664	0.08691194	0.05850978	1.322309	1.887372	0.6957609	0.2965766	0.1290529	0.2139409	0.2091575	0.1672463	0.2190391	0.270098	0.2083781	0.2458428	0.1821213	0.4253054	0.3454396	0.2439203	1.106071	1.690421	1.691053	1.520896
49.570	0	0.0003554473	0.0004333809	0.0006895753	0.0007834213	0.001476389	0.00219987	0.000784134	0.0004455415	0.0008736425	0.0009570598	0.0006060536	0.0004539403	0.0003232552	0.0003951468	0.0003445698	0.0003879268	0.0006690279	0.0006998132	0.0007365758	0.0006246079	0.001369103	0.001967299	0.002028747	0.001749374
49.668	0	0.0008583088	0.001185729	0.0008263826	0.001000896	0.001507654	0.002053529	0.0006964948	0.0003496842	0.001361385	0.001167628	0.0008175238	0.0008835025	0.0003362458	0.0003232763	0.0002694775	0.0003280863	0.001144825	0.001041489	0.0006699282	0.0008077093	0.00125989	0.00192952	0.001916738	0.001705913
49.669	0	0.1235694	0.2493025	0.4386605	0.4499999	0.0720082	0.07872746	0.06740947	0.04832773	0.4537721	0.4152153	0.315488	0.1647228	0.07372876	0.04685823	0.04148198	0.0567142	0.2112028	0.153684	0.157758	0.2391518	0.03760215	0.04367126	0.06223655	0.06221521
49.670	0	0.2118745	0.1839046	0.08142998	0.08978938	1.283527	1.836326	0.6387825	0.3116508	0.1301867	0.2643061	0.2187745	0.162125	0.2367891	0.2545162	0.2349161	0.2132656	0.1997487	0.4221009	0.3273785	0.2554112	1.064082	1.639511	1.666802	1.481487
49.670	0	0.0002647579	0.0005162359	0.000996497	0.0009387098	0.001433402	0.002010604	0.0007305074	0.0004299929	0.0009572053	0.001074581	0.0007004541	0.0005296454	0.0003761884	0.0003649773	0.0003446996	0.0003004677	0.000630086	0.0006225093	0.0007019371	0.0006657992	0.0013346	0.001870115	0.001987845	0.001654804
49.768	0	0.00129675	0.001988604	0.0008774624	0.001108146	0.001483705	0.001996396	0.0006732701	0.0003882313	0.001673799	0.001501838	0.00122929	0.001175501	0.000342417	0.0003202532	0.0003685294	0.0004124403	0.001608806	0.001703075	0.001060118	0.001117809	0.001260613	0.001882278	0.001916662	0.001543069
49.769	0	0.1679312	0.2988976	0.5162866	0.4946088	0.069611	0.08385268	0.06861864	0.06303773	0.5025885	0.4976528	0.358425	0.1850224	0.06290916	0.03302923	0.04194425	0.05767969	0.2112856	0.1303556	0.1570949	0.2317509	0.04131919	0.04064648	0.06173138	0.05271189
49.769	0	0.212711	0.19548	0.07283872	0.1168066	1.241629	1.784645	0.6124527	0.3396124	0.1545663	0.2450733	0.2378766	0.1392927	0.2401817	0.2394495	0.2603075	0.1925118	0.2265973	0.4123346	0.3386057	0.2455299	1.032364	1.602157	1.700956	1.475316
49.770	0	0.0003249248	0.0006878279	0.001143094	0.001142723	0.001483743	0.001980612	0.0007492409	0.0004796629	0.001272951	0.001215185	0.0007990542	0.0005125066	0.0003984716	0.0002034816	0.0003191234	0.0003181012	0.0006526197	0.000636619	0.0007358981	0.0008218538	0.001307266	0.001845428	0.001973184	0.001634056
49.868	0	0.001343614	0.001991107	0.0007660326	0.001292816	0.00141876	0.001924758	0.00061036	0.0005027749	0.001687885	0.001629742	0.001228753	0.001337469	0.0003673682	0.0002459006	0.000421541	0.0003876751	0.00164449	0.001688533	0.001447143	0.001291433	0.001223118	0.001646366	0.001823517	0.001529498
49.869	0	0.1679267	0.2856	0.4829953	0.4613663	0.0838414	0.08869376	0.07012269	0.06172167	0.4932279	0.4631863	0.3311992	0.1914554	0.06848425	0.04236428	0.04677193	0.06478367	0.2093601	0.1433284	0.167911	0.226336	0.04651666	0.05691084	0.06955422	0.05202188
49.869	0	0.2177941	0.1522982	0.08537898	0.1287304	1.154454	1.677938	0.5857542	0.3537147	0.152277	0.2407549	0.2491236	0.1207351	0.231591	0.239529	0.2601737	0.1875927	0.2375416	0.3734215	0.3122175	0.2420944	1.013606	1.537666	1.670914	1.403347
49.870	0	0.000304431	0.0005902642	0.0010308	0.0009299931	0.001352144	0.001890431	0.000594097	0.000440563	0.001140332	0.001118654	0.0008292814	0.0004979415	0.0003977014	0.000349276	0.0004020477	0.0003232912	0.0006302466	0.0007189819	0.0007228433	0.0007896233	0.00129021	0.001796746	0.001867266	0.001592859
49.968	0	0.0009249488	0.001341887	0.0004894201	0.001111093	0.001217046	0.001855659	0.0006720988	0.0003886213	0.001214455	0.001449702	0.001063418	0.001015156	0.0004234578	0.0003674893	0.000399897	0.0002293802	0.001205447	0.001156227	0.001169794	0.001049123	0.001207686	0.001619226	0.001800093	0.001545118
49.969	0	0.1406859	0.2210092	0.3652699	0.3594061	0.07749414	0.073504	0.05727564	0.04226012	0.3956567	0.3622359	0.2680157	0.165885	0.04833133	0.04267129	0.04120502	0.05725945	0.1736883	0.1356317	0.1448753	0.1978311	0.04438322	0.04875907	0.05012229	0.04094921
49.970	0	0.2094411	0.1350507	0.09090925	0.1282542	1.115275	1.632913	0.5742715	0.3627094	0.171268	0.2589965	0.2412705	0.1345434	0.2358214	0.2235695	0.2631454	0.1793152	0.2595726	0.3295689	0.3166176	0.2573602	1.056566	1.504692	1.697026	1.405346
49.970	0	0.0003545174	0.0005349588	0.0006988709	0.0006856445	0.001263172	0.001879728	0.0006206409	0.0004267117	0.0008455008	0.0009155232	0.0006409493	0.0003308973	0.0002903229	0.0003330296	0.0003354747	0.0002370508	0.0004994562	0.000532041	0.0005973866	0.0006927668	0.001215282	0.001696407	0.001812069	0.001523091
50.068	0	0.0006128935	0.001036353	0.000566545	0.001014737	0.001329705	0.00188899	0.0006203046	0.0004385183	0.001044827	0.001178815	0.0008331576	0.0008871937	0.000354428	0.0002608718	0.0003991483	0.0003253362	0.001050845	0.0009334797	0.001189314	0.0009884021	0.001325171	0.001794561	0.00214678	0.001636466
50.069	0	0.1061579	0.1758296	0.2821146	0.283911	0.06637528	0.05957958	0.0472359	0.03131097	0.3155625	0.2802444	0.2125043	0.1218322	0.04641151	0.04082143	0.041952	0.04913584	0.1452594	0.1044003	0.125838	0.1633405	0.04818272	0.05350527	0.04917502	0.03636748
50.069	0	0.217117	0.1443493	0.1238146	0.1356922	1.178476	1.723764	0.5915109	0.347018	0.1838919	0.2781408	0.2638232	0.1300468	0.2398984	0.1912945	0.3372789	0.2192385	0.2625654	0.3139392	0.3560314	0.2749471	1.15106	1.577751	1.882465	1.520237
50.070	0	0.0002533609	0.0003331085	0.000600644	0.0006464689	0.001363982	0.00186673	0.0005702222	0.000451106	0.0007310682	0.0006960708	0.0005522977	0.0003604102	0.0003805422	0.0002012101	0.0003787083	0.0003939443	0.0005432965	0.0005450102	0.0006724164	0.0006329456	0.001329322	0.001810755	0.002123956	0.001631732
50.168	0	0.0006859491	0.001143981	0.0006494186	0.001108203	0.001406003	0.001929624	0.0007127987	0.000436954	0.001015384	0.00121168	0.0008017594	0.0007637124	0.0003358834	0.0002696211	0.0003775851	0.0004592553	0.00101589	0.001008882	0.001170526	0.000920845	0.001344871	0.001725634	0.002080882	0.001678403
50.169	0	0.1088156	0.1687721	0.2617434	0.2594154	0.06341948	0.0602694	0.04653009	0.02966914	0.2965289	0.2494142	0.1809449	0.1121002	0.04669092	0.03229509	0.04002974	0.04682605	0.1279407	0.07391286	0.1130015	0.1503349	0.04891531	0.05136077	0.05674888	0.03870804
50.170	0	0.1851406	0.136026	0.1433855	0.1261942	1.169335	1.699745	0.6037923	0.3305978	0.1895363	0.2891875	0.2760984	0.1456917	0.21509	0.1602191	0.3722683	0.2543171	0.269105	0.2890432	0.359895	0.2984428	1.198059	1.558956	1.939082	1.572062
50.170	0	0.0002996048	0.0003593073	0.000416774	0.0005859553	0.001328067	0.001914343	0.0006552034	0.0004608057	0.0005777004	0.000597502	0.0005608581	0.0002978924	0.0002830222	0.0002085845	0.0004554637	0.0002773743	0.0004833683	0.0004146001	0.0006455808	0.0006509117	0.001341508	0.001703408	0.002088338	0.001700789
50.268	0	0.0007661518	0.0009120099	0.0005237258	0.001129847	0.001303548	0.001751439	0.0006273411	0.0004932395	0.000990267	0.001122443	0.000783851	0.0007942777	0.000339821	0.0002700598	0.0003881769	0.0003277295	0.0009975911	0.0009761008	0.001093555	0.0008037875	0.001381563	0.001676632	0.002078951	0.001645077
50.269	0	0.09482001	0.1411904	0.2804771	0.2772381	0.07262928	0.06717888	0.0403932	0.03094473	0.3300342	0.2369345	0.1236688	0.1128348	0.04320014	0.03620645	0.03258396	0.04367186	0.09753901	0.07805298	0.07559512	0.1468425	0.04304992	0.05541284	0.06660586	0.04363239
50.269	0	0.1643656	0.1587109	0.1482481	0.1244333	1.149861	1.613457	0.5988752	0.3179535	0.2213285	0.2779994	0.2395297	0.1234185	0.2046919	0.1492054	0.3592069	0.2725332	0.2849325	0.2580846	0.3353054	0.3038075	1.224629	1.527376	1.929954	1.573569
50.270	0	0.0002310852	0.0002453813	0.0005692031	0.0006172009	0.001286971	0.001801171	0.0007751231	0.0003971811	0.0007341324	0.000574234	0.0004860495	0.0004476836	0.000262609	0.0002774123	0.0004898761	0.0003412802	0.0003981528	0.0003640693	0.0004885047	0.0006079644	0.001432285	0.001711009	0.002177173	0.001708596
50.368	0	0.0009225602	0.001073222	0.0009019444	0.001510958	0.001279683	0.001792177	0.0006364029	0.0005699659	0.001039126	0.001434101	0.0008086038	0.0008704447	0.0002936901	0.0002444182	0.0004170814	0.000227599	0.001249475	0.001220907	0.00107181	0.0008049083	0.001474564	0.001737002	0.002148141	0.001777143
50.369	0	0.1329202	0.114755	0.3801721	0.3860324	0.07460061	0.06265357	0.03514424	0.0448019	0.4645878	0.3127354	0.09746038	0.1823721	0.05509711	0.05662895	0.03469857	0.04250239	0.09812972	0.1187008	0.05612548	0.1844294	0.04540145	0.06601412	0.0656204	0.05129843
50.369	0	0.1300877	0.1793913	0.1180583	0.1504322	1.116711	1.555424	0.5927811	0.3226823	0.2124393	0.273603	0.2340427	0.1150344	0.1889786	0.147839	0.365656	0.2561076	0.2968247	0.2488459	0.3078382	0.2714908	1.272843	1.528701	1.970156	1.603299
50.370	0	0.0003189737	0.0002802838	0.0007295966	0.000862526	0.001380141	0.001779288	0.0005705778	0.0004649866	0.001011185	0.0007800507	0.0004048456	0.0004635922	0.0002870964	0.0002303974	0.0003847191	0.0002658545	0.0004677264	0.0004429792	0.0003557488	0.000669154	0.001441515	0.001725024	0.002158953	0.001774577
50.468	0	0.001407842	0.001275824	0.001466626	0.002029435	0.001366952	0.001924863	0.0008356169	0.000593069	0.001346884	0.002013294	0.001232126	0.001236238	0.0003856616	0.0003055135	0.0004039854	0.0004221735	0.001888194	0.001540624	0.001356304	0.001204202	0.001541547	0.001931765	0.002350354	0.001886597
50.469	0	0.1698143	0.1174594	0.4703372	0.4671097	0.07953798	0.06434728	0.039042	0.05779883	0.5589674	0.4048193	0.1251388	0.2376466	0.068169	0.06275774	0.03321722	0.03259721	0.1205086	0.165999	0.0913534	0.2135916	0.04650416	0.0908816	0.09673784	0.04792727
50.469	0	0.1484243	0.1587681	0.09977331	0.1491438	1.126775	1.588135	0.600065	0.3430836	0.2062673	0.2873925	0.2661155	0.1466559	0.1883084	0.160895	0.4072813	0.2760468	0.3268634	0.2470337	0.3307721	0.2827083	1.361824	1.62885	2.124567	1.721556
50.470	0	0.0004287588	0.0002980927	0.000977412	0.0009944071	0.001297681	0.001928436	0.0006869218	0.0004859969	0.001221614	0.0009872696	0.0004703427	0.0005847192	0.0003460896	0.0002799211	0.0004077317	0.0003255293	0.0005348647	0.0005239222	0.0005016779	0.0007823912	0.001589116	0.001956883	0.002281629	0.001957049
50.568	0	0.0009132293	0.0007514767	0.00117006	0.001454556	0.001373596	0.001890155	0.0007273236	0.0005751542	0.001058845	0.001577041	0.00093394	0.001143851	0.0003722891	0.0003087121	0.0003795126	0.0003280918	0.001441311	0.001158286	0.001135125	0.001085964	0.001583212	0.002012865	0.002315867	0.001913702
50.569	0	0.1526426	0.1480586	0.3534012	0.3758913	0.06988957	0.06079413	0.04880933	0.04691872	0.4279625	0.3226483	0.15396	0.1720088	0.0562844	0.05715686	0.03903515	0.03056732	0.1500422	0.1823891	0.117842	0.1716431	0.05245703	0.07027757	0.07196005	0.05410647
50.569	0	0.1727469	0.1351296	0.1005001	0.1245194	1.091066	1.54697	0.5851354	0.3564257	0.2036802	0.2870126	0.2646339	0.1405027	0.1984149	0.1938155	0.4203646	0.2380986	0.360324	0.2598279	0.3260936	0.3095178	1.395304	1.664808	2.091337	1.743825
50.570	0	0.0002930481	0.0003352065	0.0007301753	0.0007693783	0.001362067	0.001837363	0.0007177307	0.0004539888	0.001016901	0.0008623902	0.0004640538	0.0003800635	0.000407422	0.0002915429	0.0004138841	0.0002751448	0.0006095973	0.0006236912	0.0006582642	0.0006912142	0.001563027	0.001914209	0.002318794	0.001971018
50.668	0	0.0003586142	0.0003690583	0.0007951647	0.0007730866	0.001208382	0.001739923	0.0006934256	0.0005419021	0.0006098478	0.0009015518	0.0006656557	0.0006762814	0.0003190412	0.0002700586	0.0005061306	0.000309878	0.0007794398	0.000659868	0.0008320826	0.0007650419	0.001534333	0.001985657	0.002144623	0.001893679
50.669	0	0.1481721	0.1791298	0.2318072	0.2325639	0.03217078	0.04505056	0.04163231	0.03812495	0.2588516	0.2378827	0.1774424	0.1368609	0.04961551	0.04374349	0.03541151	0.0352925	0.1702855	0.1558802	0.1571286	0.153131	0.0315488	0.03182677	0.03971612	0.04042952
50.670	0	0.1672438	0.1121164	0.0788498	0.1301695	1.055594	1.488119	0.6071012	0.3929986	0.1974986	0.2930685	0.2518608	0.1300358	0.1898639	0.2318027	0.4397945	0.2254966	0.3714365	0.2751216	0.3198715	0.3265535	1.408801	1.710056	2.021377	1.759886
50.670	0	0.0003154459	0.0004753816	0.0005384096	0.0005890324	0.001292841	0.001725677	0.000654574	0.0005420109	0.0007302266	0.0006428114	0.0005268861	0.0004445641	0.0003905113	0.0002986232	0.0004043745	0.000315847	0.0006791095	0.0005590604	0.000732395	0.000616318	0.001606887	0.001975528	0.002222372	0.001946525
50.768	0	0.0003009338	0.0003247852	0.0006232641	0.0006877827	0.001273383	0.001670313	0.0007528194	0.0004661394	0.0004837717	0.0006517265	0.0006323279	0.000577046	0.0003476595	0.0002400285	0.0005080863	0.0002888444	0.0005113888	0.000615783	0.0008841392	0.0006931568	0.001515508	0.001912559	0.002123253	0.001838239
50.769	0	0.1697532	0.1805399	0.214423	0.2069608	0.03313929	0.04383098	0.04731104	0.0434503	0.2352008	0.2222093	0.179948	0.1464878	0.05172799	0.04467455	0.03697077	0.03060708	0.1721469	0.155895	0.1614304	0.1485972	0.02818232	0.02703215	0.03700521	0.03833497
50.769	0	0.1483368	0.1401289	0.06377056	0.1401006	1.011304	1.450542	0.6414508	0.4167576	0.1752995	0.2698367	0.2487988	0.1223844	0.2170533	0.241797	0.4439838	0.2146938	0.3669483	0.3064125	0.3078029	0.325013	1.405202	1.724848	1.947266	1.7469
50.770	0	0.0004132056	0.0004664095	0.0004233095	0.0005429926	0.001239545	0.001676699	0.0007605372	0.0005705286	0.0006537092	0.0006164456	0.0004470141	0.0004689352	0.0003450248	0.0003001051	0.0004712267	0.0003224269	0.000642821	0.0005287976	0.000670917	0.0005697188	0.001604085	0.001974589	0.002092677	0.0018593
50.868	0	0.0004017036	0.000399252	0.0005921437	0.000723937	0.001204704	0.001638604	0.000667176	0.0004648665	0.0003530317	0.0006793407	0.000738285	0.0006342872	0.0003273675	0.0002779949	0.0004847909	0.000372113	0.000564121	0.0007379067	0.0009652873	0.0007919615	0.001593703	0.001957697	0.002115352	0.001804451
50.869	0	0.180726	0.18543	0.20634	0.196992	0.03614239	0.04696791	0.05185268	0.04712695	0.2252397	0.2179912	0.1889262	0.1576367	0.05290748	0.04221046	0.03449423	0.03123884	0.1773901	0.1674128	0.1714532	0.1512825	0.0257556	0.02828071	0.04345662	0.04154126
50.869	0	0.1716557	0.155911	0.08846028	0.1582107	1.00608	1.455198	0.6667788	0.4494396	0.1955881	0.2582937	0.2629327	0.1358801	0.2420049	0.2428346	0.4196342	0.2294816	0.3630855	0.3287675	0.3271019	0.3335283	1.401872	1.756798	1.928463	1.734582
50.870	0	0.000374078	0.000339804	0.0005229202	0.000474989	0.001282144	0.001659628	0.0007242343	0.0004262455	0.0006494577	0.0006286137	0.0005070736	0.0003977979	0.0003817677	0.0003201402	0.0004401168	0.0002870856	0.0007171105	0.0006606213	0.0006341557	0.0006114596	0.001570126	0.002078696	0.002062428	0.001823354
50.968	0	0.0003387708	0.000347595	0.0006628689	0.000564828	0.001221436	0.001629762	0.0006774474	0.0005264672	0.0004067235	0.0007193945	0.0007671697	0.0005797607	0.0003343125	0.0003056186	0.0004609451	0.0003010009	0.0006472487	0.0006614113	0.0009788559	0.0006997295	0.001549035	0.00202982	0.002034053	0.00167887
50.969	0	0.1802102	0.1780738	0.1855147	0.169808	0.04523391	0.04896634	0.05442609	0.05110244	0.1944027	0.188094	0.1784157	0.1580389	0.05245568	0.04707668	0.04507156	0.03947213	0.1737676	0.1690792	0.1628563	0.1309183	0.03375639	0.03315319	0.0370806	0.03391235
50.969	0	0.1840544	0.1715288	0.1218661	0.1349999	1.011067	1.421144	0.6343022	0.4604345	0.2114891	0.2073941	0.248329	0.1330541	0.2444751	0.223108	0.3811153	0.2363474	0.3882014	0.3388937	0.339686	0.3300273	1.401294	1.773921	1.83924	1.672707
50.970	0	0.0004585393	0.0002612838	0.0003989052	0.0003873997	0.001329317	0.001631952	0.0006655196	0.0005169555	0.0005927002	0.0006125585	0.0004928113	0.0003601508	0.0003283729	0.0002584658	0.0004184472	0.0003599685	0.0007495774	0.0005666204	0.0006906534	0.0005943162	0.001646498	0.002038986	0.001992411	0.001729905
51.068	0	0.0006033453	0.0006028244	0.0009193237	0.0008354812	0.001292813	0.001604168	0.0007316309	0.0004741881	0.0006855913	0.000758743	0.001013799	0.0007085496	0.0003409158	0.0002651073	0.0004887579	0.0003815027	0.001064778	0.0008614369	0.001089237	0.0008228897	0.001535557	0.001957596	0.002068679	0.001668493
51.069	0	0.1976266	0.1960159	0.2075284	0.1935685	0.03803193	0.04149012	0.05186901	0.05406248	0.2186921	0.2086147	0.1953409	0.1714707	0.05907531	0.04516114	0.03947583	0.04181184	0.1941875	0.1903072	0.1887066	0.1555515	0.03051216	0.03781282	0.05187796	0.04950671
51.069	0	0.1756325	0.1733576	0.1385135	0.0930586	0.9890419	1.357268	0.5884531	0.4406763	0.1993455	0.1847042	0.2558417	0.1392131	0.2459862	0.2083601	0.3929233	0.2394231	0.3984677	0.3475454	0.3119186	0.3338373	1.383863	1.77081	1.742137	1.62009
51.070	0	0.0003851311	0.0002410754	0.0005037885	0.0004542306	0.001300019	0.001552328	0.0006876147	0.0004460146	0.0005995854	0.0006252661	0.0005657097	0.0003472454	0.000354926	0.0002936245	0.0004585623	0.0003124236	0.0007786185	0.0005743446	0.0007327035	0.0006141059	0.001622244	0.001953723	0.001944013	0.001688304
51.158	0	0.001007733	0.0009995613	0.001422299	0.001227159	0.001310024	0.00151353	0.0006759034	0.0005950834	0.001134984	0.0008586795	0.001140109	0.001224387	0.0003634434	0.0003326518	0.0004701773	0.000356973	0.001663648	0.00138857	0.001295976	0.0009299887	0.001546432	0.001959076	0.001978214	0.001671746
51.159	0	0.2058748	0.2111923	0.2478881	0.2466455	0.04512768	0.03572628	0.03832132	0.04636472	0.273756	0.2460899	0.2111012	0.1755812	0.06614746	0.04539545	0.03827083	0.04817903	0.2236208	0.210264	0.2160706	0.186396	0.03397668	0.03274588	0.05524135	0.0575118
51.160	0	0.1642884	0.1317945	0.1465313	0.09774347	1.020851	1.319938	0.5898298	0.4001467	0.2232327	0.1900207	0.2561385	0.1372209	0.2452063	0.1864671	0.4312435	0.2472453	0.3899376	0.3711391	0.2891949	0.3430685	1.360834	1.752328	1.674315	1.593597
51.160	0	0.0004585306	0.000426496	0.000602218	0.0005637917	0.001340615	0.001603538	0.000667671	0.0005109896	0.0007390954	0.0006557503	0.0006217734	0.000481654	0.0003231255	0.0002938251	0.0005069976	0.0003317522	0.0009308864	0.0007770998	0.000725718	0.0006978904	0.001600897	0.002025621	0.001916072	0.001719649
51.258	0	0.001727857	0.001905578	0.002296053	0.001798749	0.001385221	0.001518749	0.0007824871	0.000593265	0.001671538	0.00112244	0.001737066	0.001776113	0.0004575062	0.0003235239	0.0005205493	0.0003683431	0.002542186	0.002215015	0.001848478	0.001657609	0.001657731	0.002045451	0.002025382	0.001787409
51.259	0	0.2091748	0.2276477	0.2955106	0.295299	0.06520558	0.06013584	0.04426489	0.04552492	0.3394902	0.3043376	0.2411586	0.1813201	0.06210644	0.04301118	0.0405138	0.05337663	0.22806	0.2098461	0.2202116	0.2003542	0.03470374	0.02585295	0.04438876	0.04843391
51.260	0	0.1352894	0.0821988	0.1569484	0.1261999	1.063634	1.362135	0.6452109	0.3940866	0.2379756	0.212702	0.2806441	0.1623955	0.2468549	0.2119401	0.4652194	0.2633157	0.3691009	0.3905546	0.313772	0.3661019	1.414357	1.794114	1.741567	1.695338
51.260	0	0.0005670043	0.0005418508	0.0007988309	0.0007721054	0.001395162	0.001635258	0.0007755147	0.0005929083	0.000894319	0.0008694465	0.0007849585	0.0004704466	0.0003962334	0.0003184608	0.0005746082	0.0003586641	0.0009522795	0.0008818913	0.0008400344	0.0006707918	0.001722086	0.002151097	0.001963723	0.001810208
51.358	1	0.002193766	0.002305196	0.002574911	0.002033811	0.001461705	0.001627332	0.0007613515	0.0005651123	0.00202544	0.001290591	0.001980426	0.002036893	0.0004400755	0.0004052624	0.0005150086	0.0004046809	0.003063409	0.00281006	0.002242966	0.002077792	0.001763848	0.002123592	0.002088233	0.001847329
51.359	1	0.2124323	0.2322129	0.3059545	0.2965938	0.06810443	0.06279313	0.04592625	0.04595602	0.3492855	0.3198684	0.2588734	0.1874527	0.05222973	0.03800834	0.04054818	0.05059215	0.2145905	0.1966914	0.2096462	0.1954175	0.02855096	0.02286412	0.03562548	0.03920322
51.359	1	0.1388749	0.1088053	0.1259208	0.1328733	1.093219	1.413578	0.6954485	0.3308342	0.1977061	0.2149343	0.277423	0.1518512	0.2458306	0.2304298	0.4922957	0.2610855	0.3531724	0.4037001	0.3532419	0.3425465	1.480798	1.791345	1.791451	1.75569
51.360	1	0.0004396967	0.0006323574	0.0006777664	0.0008368781	0.001469463	0.00174111	0.000822029	0.000522854	0.000933529	0.0008565303	0.0007954891	0.0005432856	0.0003414499	0.0002669548	0.0005916122	0.0003326435	0.0009024986	0.0008466206	0.0008885976	0.0007754163	0.001804626	0.002136713	0.002122051	0.001815611
51.458	1	0.00208747	0.002452628	0.002542415	0.001811594	0.001509248	0.00171752	0.0008486003	0.0004296243	0.002081187	0.001309122	0.001939866	0.001960217	0.0005341733	0.0005045229	0.0005169614	0.0003842538	0.00324064	0.002870347	0.002206364	0.001964277	0.001899866	0.002089497	0.002102333	0.001902626
51.459	1	0.2040376	0.2187079	0.2964362	0.2839797	0.07450116	0.06557807	0.04706248	0.04621299	0.332898	0.2984458	0.2407207	0.1811135	0.05804757	0.05154684	0.06001518	0.06781268	0.2179987	0.1995043	0.210921	0.194056	0.02884665	0.02810074	0.03920361	0.03977036
51.460	1	0.1686294	0.125635	0.1333011	0.1251153	1.149936	1.492954	0.7209549	0.1994166	0.2134739	0.2046065	0.2734392	0.1448637	0.2814707	0.3091291	0.5126457	0.2590449	0.3598252	0.3771148	0.3713849	0.3180741	1.490594	1.755854	1.804454	1.783865
51.461	1	0.0004187247	0.0005152458	0.0006237683	0.0007340409	0.001544142	0.001732938	0.0007930506	0.0004775442	0.0009479136	0.0007825522	0.000646707	0.000535139	0.0004295099	0.0003195224	0.0005218495	0.0003513392	0.0007882915	0.000842362	0.0008521229	0.0007194942	0.001759978	0.002149041	0.002076917	0.001895874
51.558	1	0.00192392	0.00228605	0.002137245	0.001429547	0.001637119	0.001817334	0.0008721457	0.0003803673	0.001961596	0.00110949	0.001607374	0.001847775	0.0005432474	0.0005196124	0.0005315484	0.0004084351	0.002729952	0.002585365	0.002000542	0.0016886	0.001900098	0.002121124	0.002140976	0.002017259
51.559	1	0.2008571	0.1982261	0.2636722	0.2542676	0.06476003	0.04811389	0.03659132	0.04825609	0.295932	0.2506735	0.2102415	0.1793383	0.04695421	0.03842501	0.05461949	0.06339584	0.2011989	0.1869653	0.201597	0.1841665	0.02216215	0.0214777	0.042642	0.04204314
51.559	1	0.179137	0.1195412	0.1415384	0.120651	1.220253	1.605737	0.7307637	0.1318569	0.2350538	0.2061014	0.2454973	0.1326734	0.3097292	0.3744795	0.4898617	0.296755	0.3664789	0.3481819	0.3815651	0.3198863	1.507629	1.738363	1.845172	1.838923
51.560	1	0.0003215316	0.000437324	0.0006042969	0.0006786772	0.001543211	0.001822204	0.0008421227	0.0003097329	0.000769645	0.0006198173	0.0005693809	0.0004900633	0.0004443697	0.0004037874	0.0004680574	0.0003238674	0.0008434522	0.0007589126	0.0007337207	0.0008288551	0.001917007	0.002113834	0.002053256	0.001984663
51.658	1	0.002272113	0.002485532	0.001742692	0.001022088	0.001774051	0.001891506	0.0008407035	0.0004461124	0.001928209	0.001001605	0.0010713	0.001721014	0.0004546558	0.0004673699	0.0004919391	0.0004294969	0.002629792	0.002334054	0.002116757	0.001722773	0.002020355	0.002143535	0.002259495	0.002181885
51.659	1	0.1992986	0.1938681	0.2555452	0.2435305	0.05723199	0.03937877	0.03622059	0.05080995	0.2886194	0.2389705	0.2103056	0.1803914	0.04300125	0.03853412	0.05329617	0.05898934	0.1841028	0.1774594	0.1905722	0.1761968	0.03087373	0.02446065	0.03720076	0.03773992
51.659	1	0.1685869	0.1008499	0.1314977	0.1268548	1.295424	1.753518	0.7279658	0.3612871	0.2154453	0.1940026	0.1796058	0.1319937	0.3208566	0.3603938	0.4401389	0.3260016	0.3420338	0.3262866	0.3717018	0.3452239	1.556208	1.708568	1.932374	1.988595
51.660	1	0.0003745667	0.0004425497	0.0005056949	0.0005800851	0.001728311	0.001950038	0.0008500329	0.0004795527	0.0008131855	0.0006212484	0.0005635896	0.0005015663	0.0004856445	0.0003839684	0.0004801412	0.0003245236	0.0007559005	0.0007575216	0.0007101566	0.0007010456	0.001893655	0.002098836	0.002199449	0.002084299
51.758	1	0.002471255	0.002360536	0.001301039	0.0006295433	0.001845012	0.002060248	0.0008260775	0.0006447933	0.001990668	0.001028744	0.0006632188	0.001576616	0.0004179264	0.0004288066	0.0004028663	0.0004269495	0.002462417	0.001760497	0.00197324	0.001724877	0.002038442	0.002152677	0.002286026	0.002116521
51.759	1	0.2057514	0.1874636	0.2666694	0.2360954	0.05426761	0.05329653	0.04567478	0.05530665	0.3002927	0.2445238	0.2102622	0.1998279	0.04770798	0.04461956	0.04760535	0.05089822	0.1907406	0.190462	0.1680495	0.1730642	0.04479942	0.0379439	0.04778532	0.04729328
51.759	1	0.1502724	0.08118266	0.1187241	0.09290797	1.359071	1.855807	0.7003456	0.5662816	0.1929732	0.1932689	0.1343576	0.1482879	0.3493107	0.3252667	0.4040605	0.342866	0.3430736	0.3166423	0.3571462	0.3479631	1.576245	1.728528	1.973508	2.027572
51.760	1	0.0004332264	0.0003631349	0.0005832015	0.0006003278	0.001788396	0.002067155	0.0008542496	0.0006200032	0.0008203122	0.0007124706	0.0005031633	0.0005453261	0.0004146535	0.0004414076	0.0003481521	0.0003920428	0.0006577675	0.0007337521	0.0006741556	0.0007336449	0.001932489	0.002110285	0.002319768	0.002189887
51.858	1	0.002187446	0.002000226	0.0005517591	0.0007172686	0.001852587	0.002207875	0.0008193546	0.0008891796	0.001908896	0.001111202	0.0005229329	0.001405851	0.0004935098	0.0003816307	0.0005476617	0.0004162153	0.002319385	0.001280698	0.001846539	0.001633157	0.002060933	0.002108862	0.002327176	0.002150688
51.859	1	0.1937178	0.1504338	0.2777932	0.2460607	0.0416697	0.0499982	0.03314547	0.04865794	0.3056384	0.2288192	0.1900859	0.2151123	0.05058516	0.05224423	0.04675611	0.04840714	0.2048039	0.2103354	0.1292662	0.1632244	0.03884141	0.04948106	0.05429483	0.03959207
51.860	1	0.1264093	0.07836196	0.1011793	0.07246113	1.399225	1.94359	0.6715406	0.7200829	0.164832	0.1842058	0.1091539	0.1276854	0.3607949	0.2830224	0.410878	0.3212158	0.3450004	0.2986985	0.346109	0.334923	1.590464	1.75705	1.974791	2.032876
51.860	1	0.0003603781	0.0003103607	0.0006708646	0.0005666104	0.0017892	0.002175882	0.0008150201	0.0006911965	0.0008014702	0.0005884988	0.0004562175	0.0004988808	0.0004501948	0.0004183967	0.0004341026	0.0004966691	0.0007381977	0.0007742927	0.0005976848	0.0006709348	0.001972126	0.002082033	0.00234908	0.002236063
51.958	1	0.001996868	0.001710041	0.0006523336	0.0009740515	0.001825354	0.002278647	0.0008701287	0.0009293828	0.001850347	0.001260486	0.0008933885	0.001419388	0.0003993598	0.0003844622	0.0005315496	0.000542626	0.00210477	0.001371337	0.001754911	0.00161596	0.002034159	0.00214626	0.002354857	0.002277897
51.959	1	0.1737192	0.1019387	0.2782911	0.2507821	0.04025161	0.04134741	0.02050956	0.04685737	0.3080181	0.2030118	0.1453002	0.2091683	0.03872032	0.0569245	0.05266441	0.04087493	0.2020101	0.2208412	0.08903644	0.1503385	0.04044721	0.04735556	0.05628765	0.03673416
51.960	1	0.1202108	0.0844071	0.09967368	0.07480981	1.440124	2.026786	0.6887684	0.8457874	0.1627193	0.1694043	0.1273631	0.1303713	0.355564	0.2582214	0.4258713	0.3378013	0.3308162	0.2695036	0.3511563	0.3446824	1.551698	1.788164	1.98953	2.026731
51.961	1	0.0004238695	0.0002542918	0.00064299	0.0006167259	0.001847378	0.00221094	0.0008648391	0.0009328084	0.0007825321	0.0004708097	0.0004124972	0.0005377629	0.0004206214	0.000320577	0.0004218688	0.0003779503	0.00067918	0.0007797046	0.0004374332	0.0006442395	0.001980985	0.002066663	0.002352323	0.002268327
52.058	1	0.001671754	0.001443587	0.0009502796	0.0009321662	0.001839293	0.002376194	0.0008085384	0.001033083	0.001580486	0.001280576	0.0009600095	0.001188245	0.0004632547	0.0004077488	0.0005835632	0.0003958138	0.001803749	0.001472972	0.001794658	0.001431054	0.001940876	0.002136395	0.002380755	0.002344353
52.059	1	0.1484241	0.06959354	0.2182621	0.1912598	0.04291979	0.05283672	0.02794298	0.04138862	0.2471776	0.1481961	0.0989935	0.1753779	0.03276017	0.04397308	0.04416471	0.0265376	0.1598038	0.1848999	0.07099496	0.1065383	0.03734025	0.03207656	0.0498059	0.03253147
52.060	1	0.1246553	0.06412079	0.08950756	0.07741583	1.477468	2.097737	0.7181715	0.9343032	0.1555943	0.1965917	0.1398601	0.1473721	0.3490456	0.2625641	0.4490918	0.3601559	0.31132	0.2537031	0.3830061	0.3757222	1.505424	1.797296	2.042299	2.053532
52.060	1	0.0003554568	0.0002352501	0.0004684438	0.0004955736	0.001856494	0.002360334	0.0009111444	0.001028294	0.0006128752	0.0004524072	0.0003310092	0.0004984551	0.0003801802	0.0003623649	0.0004338145	0.0003759851	0.0006408565	0.000657129	0.0003986806	0.0005796752	0.00191484	0.002098047	0.002377507	0.002227956
52.158	1	0.001316958	0.001180758	0.0009186124	0.0007950048	0.001825782	0.002416063	0.0009140923	0.0009281634	0.001179322	0.001104336	0.0008638381	0.0008796099	0.0002865546	0.0003561302	0.0004530087	0.0005024993	0.001363831	0.001288073	0.001562217	0.001064148	0.001957423	0.002149061	0.002393959	0.002147245
52.159	1	0.1035393	0.07068682	0.1387671	0.1218722	0.03894229	0.05169805	0.02602126	0.03264925	0.1577807	0.108404	0.08147062	0.1139834	0.02250473	0.04021336	0.04240933	0.01482714	0.1029548	0.1185938	0.06989433	0.0653596	0.03435313	0.02024068	0.0429457	0.02829002
52.160	1	0.1169604	0.07107353	0.09500824	0.08352093	1.498922	2.111671	0.7535994	0.9203327	0.1424865	0.1874142	0.1586036	0.1859794	0.3341234	0.3042449	0.4381131	0.4292177	0.3062073	0.2573889	0.3853363	0.3716433	1.459502	1.814454	2.096829	2.031968
52.160	1	0.0002462363	0.000240611	0.0003225008	0.0003545079	0.001796992	0.002436208	0.0008815685	0.0009294735	0.0003927804	0.0004258584	0.0003082465	0.000365688	0.0003249835	0.0003947963	0.0005401442	0.0004394809	0.0006324254	0.0005211965	0.0004372658	0.0005488648	0.001993848	0.002129433	0.002418564	0.002245995
52.258	1	0.001074137	0.00103351	0.0008073858	0.0005426225	0.001855422	0.002466941	0.0008764831	0.0008952479	0.001159685	0.001050133	0.0007339273	0.0006741133	0.0004218412	0.0003767066	0.0005254267	0.0004715666	0.001071543	0.001157531	0.001517478	0.0008650873	0.001884677	0.00203336	0.002373855	0.002004815
52.259	1	0.1118342	0.09873711	0.1323325	0.1240217	0.03320383	0.04180193	0.02237873	0.02478188	0.154446	0.1293511	0.1042694	0.1100948	0.02129038	0.03631691	0.04151498	0.01741246	0.1144946	0.1197827	0.09702025	0.07969808	0.0322065	0.01526888	0.03229938	0.02573816
52.259	1	0.1583685	0.0751476	0.1171689	0.07278773	1.507727	2.103002	0.7662134	0.7943572	0.1325157	0.2149436	0.1943069	0.201509	0.3292828	0.3092528	0.4157205	0.4423689	0.3360149	0.3059167	0.3874392	0.3684169	1.42762	1.765278	2.029357	1.88067
52.260	1	0.0002996703	0.0002402005	0.0003847306	0.0003373499	0.00182141	0.002413574	0.0009285513	0.0008585728	0.0003548415	0.0004465093	0.0003940113	0.0003149924	0.0002938299	0.0003676314	0.000515203	0.0003910317	0.0005361306	0.000515066	0.000453463	0.000532609	0.001838733	0.002066168	0.002263755	0.002028428
52.358	1	0.0006638376	0.0006602185	0.0005215902	0.0002586336	0.001778277	0.00231828	0.0008100897	0.0005842873	0.0009379128	0.0006784919	0.0004319778	0.0003119417	0.0003432123	0.000305417	0.0003626402	0.0004219896	0.0006732109	0.0007506694	0.0009612422	0.0006626687	0.001751756	0.001858816	0.001989769	0.001764244
52.359	1	0.1110379	0.1086428	0.1261421	0.1189138	0.02204136	0.02542118	0.01729206	0.01744911	0.1397276	0.1307915	0.1166585	0.09859208	0.03083266	0.03652618	0.03923322	0.02558762	0.117569	0.1149732	0.1087541	0.08791029	0.02827481	0.02082007	0.02540832	0.02243772
52.360	1	0.1941438	0.07788164	0.121701	0.09891991	1.50476	2.040645	0.694998	0.6058976	0.1473674	0.2424525	0.2661167	0.2465723	0.274591	0.2865142	0.3443929	0.4247512	0.33605	0.3784727	0.34844	0.2977539	1.368826	1.609643	1.81784	1.596658
52.360	1	0.0003410672	0.0003404427	0.000337759	0.0003064294	0.001808827	0.002310837	0.0008570107	0.0006265225	0.0004121102	0.0004728173	0.0003302363	0.000287516	0.000371626	0.000294867	0.0003511466	0.0004321567	0.0005036919	0.0006199262	0.0004736243	0.0005128071	0.001659028	0.001866171	0.00201225	0.001755974
52.458	1	0.0010541	0.001086441	0.0003318571	0.0005923309	0.001925127	0.002398024	0.0008901787	0.0004855491	0.001361258	0.0009456284	0.0004256795	0.0006041769	0.0004028443	0.0002571275	0.0004820245	0.000470207	0.0008021321	0.0009643375	0.001679413	0.001021303	0.001663328	0.001825055	0.002240942	0.001867583
52.459	1	0.1408266	0.1405493	0.179222	0.1846019	0.05646222	0.04542866	0.03155319	0.04467558	0.2281688	0.2043152	0.164801	0.1375657	0.03997357	0.04586451	0.04960453	0.03658126	0.1719518	0.1585155	0.15047	0.1341668	0.03536563	0.02565346	0.02639932	0.0313714
52.459	1	0.1832667	0.1010301	0.1544456	0.129949	1.574703	2.086434	0.7679941	0.4997444	0.1806035	0.2395661	0.2562777	0.3225011	0.2950322	0.2849701	0.3084917	0.4985417	0.3008041	0.3699468	0.3724528	0.3076983	1.349158	1.611444	1.944117	1.674274
52.460	1	0.000367191	0.0004118522	0.0004607471	0.0004603469	0.001891937	0.002331042	0.0008206138	0.0006049166	0.000490913	0.0006353028	0.0003284644	0.0004427488	0.0003611134	0.0002966235	0.000305163	0.0004946545	0.0005579377	0.0005844378	0.0005578679	0.0005525182	0.001613138	0.001891676	0.002210159	0.001797098
52.558	1	0.001614936	0.001477282	0.0005572837	0.0007373998	0.001975164	0.002433662	0.001006029	0.0003479657	0.001864195	0.001164824	0.0006193509	0.000979049	0.0004205252	0.0003643932	0.0004185154	0.0006260257	0.001236569	0.001560793	0.002455301	0.001383125	0.001663739	0.001933262	0.002482397	0.001991158
52.559	1	0.1745293	0.1731133	0.235099	0.2554333	0.0675066	0.04381177	0.03636102	0.04608527	0.3002502	0.2606394	0.1938396	0.1603381	0.04486811	0.04063132	0.04044487	0.04534869	0.188992	0.1692521	0.1710803	0.1542083	0.02707431	0.02250765	0.03679996	0.03620756
52.560	1	0.1704386	0.1073647	0.1283214	0.133845	1.627548	2.090282	0.8276271	0.3389432	0.1940253	0.2212612	0.2130937	0.3554096	0.3087861	0.3025032	0.3270327	0.58918	0.2822905	0.3470952	0.4134788	0.3573953	1.300431	1.682795	2.178686	1.864405
52.560	1	0.0003869987	0.0004120925	0.0005911768	0.0005174199	0.001921015	0.002373599	0.001046978	0.0003206009	0.0007016904	0.000696546	0.0004828485	0.0005384477	0.0004714458	0.0003555067	0.0002303184	0.0005977563	0.0006385769	0.0005719115	0.0006398652	0.0006523624	0.001668225	0.001934636	0.002560903	0.001992722
52.658	1	0.001956555	0.001803751	0.0009399052	0.001107542	0.001915813	0.002444207	0.0009280155	0.0001931567	0.001818532	0.001361504	0.0007747625	0.001150956	0.0004505622	0.0003440427	0.0004536539	0.0006281282	0.00181201	0.002079146	0.002688704	0.00155736	0.001631454	0.002057247	0.002654017	0.002050688
52.659	1	0.1929529	0.2124247	0.2797561	0.2923271	0.08005233	0.05641251	0.04537465	0.05363669	0.3512361	0.3079668	0.2228147	0.169165	0.05780937	0.04911872	0.03899356	0.04655414	0.1825313	0.1768394	0.173347	0.1535833	0.03211427	0.02542991	0.04420846	0.04519813
52.660	1	0.1539715	0.1223627	0.1057102	0.1005775	1.632456	2.04731	0.8423861	0.2557423	0.1787482	0.2126196	0.1932369	0.3340129	0.2822355	0.2811502	0.3490599	0.6265928	0.271962	0.3570828	0.4281802	0.3788525	1.265161	1.761722	2.279622	1.93226
52.660	1	0.0004185548	0.0005593891	0.0006107187	0.0005645964	0.001919961	0.002380913	0.001002595	0.0001635776	0.0007816672	0.0007279186	0.0005332303	0.0004634603	0.0004464752	0.0002695249	0.0003448927	0.0006468588	0.0005587041	0.000593462	0.0007397992	0.0006844458	0.00161524	0.002054798	0.002509066	0.002154299
52.758	1	0.003065255	0.002751827	0.001569615	0.001772604	0.001968964	0.00229459	0.0009978923	0.0003236032	0.001886935	0.001756699	0.001340416	0.001589727	0.0004908041	0.0003303606	0.000476321	0.0006283675	0.002999455	0.003167986	0.00369075	0.002174412	0.001709978	0.002127225	0.002759633	0.002146617
52.759	1	0.1920659	0.2593495	0.3812518	0.3696853	0.09714381	0.07114866	0.06081348	0.05532985	0.4239321	0.3879317	0.2769891	0.1615555	0.07988711	0.06851942	0.04514928	0.04505904	0.1737744	0.1781959	0.1770006	0.1580938	0.0477008	0.05145859	0.05940375	0.06530936
52.759	1	0.1356738	0.1409362	0.1029445	0.09097548	1.614657	2.032673	0.8496126	0.3488653	0.1623077	0.1945022	0.1857066	0.3258052	0.2518774	0.2882965	0.385755	0.594805	0.2876345	0.3534203	0.4124376	0.3858484	1.252447	1.80756	2.312243	1.972081
52.760	1	0.0004746748	0.0006258044	0.0008334326	0.0007919674	0.001914286	0.002388453	0.0009959443	0.0003515117	0.0009449743	0.0009017411	0.0006499798	0.0005061151	0.0004323283	0.0002679223	0.0003769533	0.0006105651	0.0005222221	0.0005963316	0.0006733268	0.0006462906	0.00161125	0.002102487	0.002626039	0.002136809
52.858	1	0.004557288	0.004189001	0.002549739	0.002328414	0.001898135	0.002298123	0.001008306	0.0005706554	0.002057505	0.002297196	0.002053978	0.002361972	0.0005351031	0.0004968637	0.0005684584	0.0005926932	0.004957484	0.004961317	0.005245357	0.003427123	0.001664651	0.002270419	0.002777853	0.002347265
52.859	1	0.1807451	0.2794652	0.4257447	0.399754	0.07276552	0.07349907	0.06938707	0.04846855	0.4366808	0.4208	0.2992468	0.1452804	0.06662182	0.05071438	0.03326174	0.02945645	0.159161	0.1638423	0.1669816	0.1567359	0.04543748	0.05328631	0.06372496	0.05921294
52.860	1	0.1270221	0.1259901	0.1477724	0.1026654	1.569922	2.031402	0.8861072	0.5221952	0.179174	0.1909975	0.1449017	0.2959353	0.2277988	0.2975149	0.3726048	0.5242537	0.2731383	0.353683	0.4080514	0.4117459	1.270856	1.876887	2.38254	2.07344
52.860	1	0.0004819233	0.0005689119	0.0009513061	0.0007584764	0.001860398	0.002405829	0.000970302	0.0006030804	0.001003548	0.0009598861	0.0006509976	0.000468133	0.0004744698	0.0003029599	0.0003573592	0.0004336577	0.0005956161	0.0005777559	0.0007340468	0.0006575903	0.001609903	0.002120501	0.002724232	0.002369155
52.958	1	0.00816756	0.007359315	0.00365946	0.003269208	0.002012682	0.002387127	0.001030121	0.0006437088	0.003014426	0.003488408	0.002844192	0.003396208	0.0005660179	0.0006845038	0.0006852086	0.0006273688	0.008474637	0.007425916	0.007950711	0.005557555	0.001975706	0.002496265	0.002976614	0.002486629
52.959	1	0.1654426	0.3059317	0.5278612	0.4729796	0.07457654	0.0978602	0.08590566	0.04793622	0.5041226	0.5296347	0.3509908	0.1231527	0.06172061	0.04039192	0.03118661	0.028667	0.147168	0.1257715	0.1654011	0.1746475	0.04290342	0.04997702	0.06658586	0.06281617
52.959	1	0.1124907	0.09950965	0.138994	0.141301	1.522636	2.009219	0.8907726	0.6444895	0.1888102	0.1859732	0.1343821	0.2563113	0.2576917	0.3138287	0.3495863	0.4645795	0.2657847	0.3884912	0.4235616	0.4304597	1.324716	1.935744	2.439485	2.165643
52.960	1	0.0004302692	0.0006875819	0.001137338	0.0009145926	0.001887639	0.002341185	0.00104497	0.0007138188	0.001179457	0.00116752	0.0007745869	0.0003427195	0.0004239008	0.000306496	0.0004753702	0.0004667964	0.0005772216	0.0005112655	0.000783382	0.00077938	0.001684569	0.002223728	0.002832069	0.002479348
53.058	1	0.00859418	0.007397007	0.003134646	0.002864103	0.001800381	0.00227038	0.001052879	0.0008417753	0.002882565	0.003480117	0.002576933	0.003688657	0.0004385482	0.0005961833	0.0005206226	0.000593339	0.009061142	0.007058274	0.007347557	0.005747129	0.001956231	0.002468854	0.002810538	0.002486899
53.059	1	0.1545528	0.2998382	0.523657	0.4690507	0.07436071	0.1055504	0.09726664	0.05647121	0.5187077	0.5204772	0.3428655	0.1172357	0.07908402	0.04261661	0.03043618	0.02587105	0.1611254	0.1146747	0.1578133	0.1914302	0.04372789	0.05735559	0.08219161	0.06907961
53.060	1	0.1021087	0.1227306	0.1147929	0.1316451	1.468505	1.951468	0.8674546	0.6535545	0.2213031	0.1948657	0.1023876	0.2172541	0.3077892	0.2779935	0.3135648	0.3959691	0.2948496	0.3985264	0.4347232	0.423913	1.353685	1.961197	2.376794	2.166361
53.060	1	0.0003549492	0.0007146576	0.001036851	0.0009512363	0.001798572	0.002305116	0.001046473	0.0007091709	0.001168333	0.001160787	0.0008448047	0.0002659968	0.0003290824	0.0002887515	0.0003837862	0.0003420441	0.0005276364	0.0006088905	0.0007609483	0.0007886738	0.001633389	0.002300938	0.002759446	0.002445171
53.158	1	0.00442794	0.00351364	0.001912421	0.001830367	0.001715683	0.002170637	0.0009751722	0.0006492202	0.002098919	0.002552139	0.001719322	0.002326768	0.000500257	0.0004102369	0.0003951714	0.0004771969	0.004971196	0.003394438	0.003414244	0.00322695	0.001788039	0.002301809	0.002586704	0.002409673
53.159	1	0.1476433	0.2406258	0.409673	0.374216	0.06839109	0.07586778	0.06104035	0.04434752	0.4537934	0.4158782	0.2749594	0.1156758	0.07658244	0.03946298	0.02052796	0.03149913	0.1820213	0.126997	0.1349733	0.1892878	0.03127818	0.04388669	0.06937571	0.06762649
53.159	1	0.09316047	0.165928	0.1015385	0.1493658	1.404101	1.899446	0.8713252	0.628745	0.219658	0.1944975	0.1050031	0.1974542	0.3154309	0.2438219	0.2812479	0.3378732	0.285461	0.3956031	0.4348902	0.422198	1.373182	1.938008	2.277192	2.099161
53.160	1	0.0003902067	0.0005552814	0.0008687633	0.0007342083	0.001733276	0.002208433	0.0009534126	0.0007368622	0.001053681	0.0009753047	0.0006151524	0.0004057953	0.0004661407	0.0002263138	0.000405535	0.0004259325	0.0005768566	0.0004748668	0.000655217	0.0007366326	0.001588087	0.002175981	0.002579616	0.002287968
53.258	1	0.002326354	0.001741739	0.0009979246	0.001059238	0.001616685	0.002139311	0.0009369713	0.0006355083	0.001719174	0.001909543	0.001083686	0.001619876	0.0004904135	0.0003805368	0.0004739027	0.0004768692	0.002446714	0.001434769	0.001698732	0.00196418	0.001658678	0.00217487	0.00238955	0.002166593
53.259	1	0.139083	0.1875261	0.3418363	0.3183391	0.04724849	0.06319797	0.04135896	0.03758217	0.3789748	0.3373037	0.2281399	0.1218864	0.06885259	0.05533826	0.02800981	0.03792074	0.1877519	0.1309926	0.131561	0.1850437	0.03571479	0.05261029	0.06205098	0.06231451
53.259	1	0.09738927	0.1987384	0.1246137	0.114955	1.326438	1.813949	0.8616624	0.5428234	0.2205211	0.2175995	0.1179752	0.1769282	0.3099641	0.2314181	0.3080465	0.2972244	0.2764708	0.372467	0.385495	0.4177942	1.395003	1.935	2.153924	2.021866
53.260	1	0.0003448396	0.0005216165	0.0007003497	0.0006826402	0.00160039	0.002058849	0.0009444668	0.0006327813	0.0008088931	0.0007881642	0.0005771509	0.000399697	0.0004229559	0.0002784475	0.0003603177	0.000342731	0.0005125581	0.0004928113	0.0006264712	0.0007851123	0.001601304	0.002211023	0.002446118	0.00232415
53.358	1	0.002714495	0.002045427	0.0005211248	0.0006101355	0.001623083	0.002205938	0.001100406	0.0006178214	0.001840735	0.00185029	0.001222354	0.001728917	0.0004809588	0.000421647	0.000470216	0.0004121031	0.002554325	0.001337013	0.002072528	0.001976971	0.001646846	0.002299408	0.002540454	0.002326456
53.359	1	0.1394584	0.1694517	0.3666447	0.327393	0.05982782	0.06383906	0.0484045	0.04154575	0.4174357	0.319845	0.2053851	0.148169	0.06997998	0.05692148	0.03386239	0.03573458	0.1951239	0.1375648	0.1244313	0.1889865	0.03461847	0.05293092	0.06740987	0.06812411
53.359	1	0.1096636	0.2007021	0.1009577	0.09992672	1.3002	1.822067	0.8399206	0.494658	0.2127169	0.2371692	0.1271436	0.1794323	0.334456	0.2668087	0.3641013	0.2960974	0.2697768	0.3485888	0.357907	0.4310957	1.418187	2.001766	2.168193	2.113907
53.360	1	0.0003356802	0.0004735135	0.0007333635	0.0006844368	0.001615246	0.002138055	0.0009429566	0.0005312421	0.0008448304	0.0008155696	0.0005455283	0.0003956656	0.0004725271	0.0003321498	0.0004193013	0.0004074944	0.0006057591	0.0004698951	0.0005808075	0.0008037707	0.001693871	0.002308205	0.002445884	0.002318031
53.458	1	0.002402488	0.002074946	0.0009135653	0.0008309439	0.001562186	0.002178364	0.0009703371	0.0006159505	0.001669072	0.001554993	0.001481787	0.001673612	0.0004815513	0.0003724943	0.0004109644	0.0004368754	0.002185214	0.00190069	0.002107083	0.001622691	0.001703101	0.00243642	0.002471466	0.002260198
53.459	1	0.1165426	0.1526661	0.30376	0.2880738	0.04879555	0.04950668	0.04009415	0.0414136	0.354997	0.2650605	0.1696835	0.161178	0.05934844	0.05083968	0.04192478	0.03894148	0.1864339	0.1499902	0.1216386	0.1669549	0.03568489	0.0479379	0.05669511	0.050136
53.459	1	0.1287277	0.1839721	0.1036061	0.1262362	1.295073	1.77438	0.8147155	0.4186595	0.2159873	0.2322654	0.1483406	0.1498831	0.3094886	0.2953122	0.3721906	0.3202176	0.2916431	0.3344202	0.327249	0.4386117	1.473219	2.027302	2.1247	2.141718
53.460	1	0.0002889797	0.0006117336	0.0006588806	0.0006886672	0.001598552	0.002214873	0.0008930284	0.0005684366	0.0008554958	0.0007540936	0.0004827519	0.000355614	0.0004345071	0.0003384128	0.0002903182	0.0003187015	0.0005642207	0.0004814925	0.0005819314	0.0007149841	0.001725971	0.002362271	0.002487646	0.002304046
53.558	1	0.001994932	0.00157691	0.001170713	0.0009884067	0.00149603	0.001990499	0.0008674881	0.0006169089	0.001331167	0.001259714	0.001472924	0.001474186	0.000415431	0.0004076874	0.0004132905	0.0004519037	0.001841518	0.001936927	0.001691743	0.001262352	0.001717568	0.002348795	0.002281616	0.002205143
53.559	1	0.1250266	0.1478588	0.2270882	0.188851	0.03341946	0.03447975	0.02563476	0.03109717	0.2495047	0.1883858	0.1060035	0.1324088	0.04598081	0.03057383	0.03438015	0.03596332	0.1431192	0.1457614	0.1453103	0.1463128	0.03163835	0.04007835	0.04857051	0.02953804
53.559	1	0.1236308	0.1736229	0.106609	0.1243185	1.276958	1.680777	0.7790114	0.3667902	0.214463	0.2223253	0.1751036	0.1469594	0.2641525	0.3247677	0.3595211	0.2976499	0.3028394	0.3278158	0.3805687	0.4117939	1.481254	2.031919	2.041227	2.08119
53.560	1	0.0002017868	0.0004498932	0.0004003647	0.0004780771	0.001525088	0.001991267	0.0007868993	0.0004330691	0.0006334886	0.000505417	0.0003829795	0.0003860489	0.000458185	0.0004215012	0.0003355582	0.0003471219	0.0005818575	0.0005963127	0.0005841228	0.0006996471	0.001612404	0.002340033	0.002331974	0.002306634
53.658	1	0.001878892	0.001468943	0.0009884017	0.001002239	0.001593918	0.002031614	0.0007181507	0.0005421765	0.001040846	0.001231435	0.00138958	0.001215899	0.0003960499	0.0005083305	0.0004624123	0.00043104	0.001679903	0.001878858	0.00153375	0.001054459	0.00165842	0.00238955	0.002240143	0.002161459
53.659	1	0.1281376	0.1591573	0.2151994	0.1714773	0.03393527	0.02954057	0.02103349	0.03176058	0.2222148	0.1677789	0.07623488	0.1101674	0.05328657	0.04114599	0.03579051	0.04365848	0.1146334	0.1367383	0.1559651	0.1474435	0.03534506	0.04747782	0.0568337	0.0428715
53.659	1	0.1577338	0.1951122	0.1123722	0.1085877	1.258408	1.638414	0.7142593	0.3507939	0.1975473	0.2710853	0.1860832	0.1466458	0.2771358	0.3900486	0.344109	0.2948211	0.2847436	0.3295834	0.3885596	0.3895504	1.503033	2.065092	2.00194	2.077119
53.660	1	0.0001769752	0.0004231001	0.0004680179	0.0004343233	0.001572974	0.002037559	0.000756038	0.0004537126	0.0005985649	0.0005546549	0.000384899	0.0003167959	0.0004024877	0.0004007153	0.0004295126	0.0002432924	0.0005395732	0.0004806763	0.0006009834	0.0006955537	0.001651138	0.002411817	0.002279667	0.002236341
53.758	1	0.002077301	0.001582204	0.000942295	0.0006915377	0.001554522	0.001948287	0.0006938133	0.000525957	0.0009183667	0.001143024	0.001408086	0.001190067	0.0004345613	0.0004485352	0.0004330294	0.00035084	0.001635275	0.001989884	0.001509721	0.0009740524	0.001733505	0.002541156	0.002304381	0.002223979
53.759	1	0.1306875	0.1752753	0.2339227	0.1974942	0.04338616	0.03966444	0.02305156	0.02381714	0.2565627	0.1872153	0.08194155	0.1031543	0.05143348	0.03705802	0.03627975	0.03956138	0.1113842	0.1339735	0.1654548	0.1617495	0.03017927	0.04828051	0.05684901	0.04227238
53.759	1	0.1700535	0.1922905	0.09509755	0.1076142	1.242693	1.606191	0.6811293	0.3730973	0.1977005	0.2695708	0.1987396	0.1353112	0.2923872	0.4201717	0.3220621	0.2819492	0.2810147	0.3342405	0.3769089	0.388219	1.503741	2.109858	1.976373	2.091231
53.760	1	0.0002830926	0.0005189344	0.0004255779	0.0004693626	0.001543356	0.001931138	0.000667432	0.0005279629	0.0006658257	0.0006179681	0.0002833904	0.0003617722	0.0004454018	0.0003900209	0.0003225177	0.0002201516	0.0005331317	0.0004926003	0.0005628956	0.0007578096	0.001712884	0.002415226	0.002268003	0.002353157
53.858	1	0.001804232	0.001387748	0.0005493828	0.0006560193	0.001560026	0.001956627	0.0007291097	0.0005742505	0.0007371578	0.0009838744	0.001170261	0.0009632536	0.0003347592	0.0004594857	0.0005165646	0.0002218838	0.001299277	0.001672289	0.001316709	0.0008313959	0.001740318	0.002466449	0.002192452	0.002238553
53.859	1	0.1364144	0.1832523	0.2408925	0.2175395	0.04598607	0.04253421	0.02979913	0.03263632	0.267581	0.2053377	0.09217194	0.09760532	0.063365	0.03894972	0.0400851	0.03664421	0.1225076	0.1301483	0.1765769	0.1737974	0.04664201	0.05712603	0.0611982	0.05529264
53.859	1	0.1645832	0.1701641	0.09689739	0.1163768	1.234739	1.569227	0.6652621	0.3944607	0.1989127	0.248457	0.1741274	0.125289	0.3006033	0.4428879	0.329561	0.2775087	0.2887064	0.349056	0.3662726	0.3843811	1.519322	2.140001	1.931771	2.082762
53.860	1	0.000196224	0.0005101949	0.0005438619	0.0005823174	0.001576893	0.001900132	0.0006435016	0.0004788456	0.0006547504	0.0005683089	0.0003007825	0.0003082907	0.0003649083	0.0003604187	0.0003173271	0.0003602724	0.0004735538	0.0004904119	0.0006430444	0.000617397	0.001706796	0.002459043	0.002173515	0.00224196
53.958	1	0.001492203	0.0009395313	0.0004400113	0.0004176045	0.001487808	0.001841847	0.0007004101	0.0005392043	0.0005969526	0.0007580169	0.000966565	0.0006354799	0.0003500111	0.0003893102	0.0004978755	0.0003180007	0.0009137903	0.001341413	0.001033351	0.0008957902	0.001682126	0.002420768	0.00196264	0.00212006
53.959	1	0.1413766	0.1958853	0.2728564	0.2443	0.05547211	0.04755776	0.03012775	0.03068489	0.2951321	0.2377403	0.1092611	0.1091551	0.06992219	0.04028305	0.0354769	0.03965266	0.1323105	0.1220676	0.1859441	0.188948	0.04886963	0.04967014	0.05660235	0.0537958
53.960	1	0.1697226	0.1290439	0.1247229	0.1096963	1.207324	1.525051	0.640745	0.4115268	0.175066	0.2404249	0.1753837	0.1125262	0.2811788	0.4195006	0.3602462	0.2386963	0.2862564	0.3511777	0.3655581	0.3895356	1.50871	2.092863	1.834469	2.013978
53.960	1	0.0004057084	0.0005398088	0.0005205117	0.0004883829	0.001612012	0.001800796	0.0006470167	0.0005360917	0.0007289111	0.0006833149	0.000406865	0.000358321	0.0003143794	0.0003497945	0.0004350111	0.0003406177	0.0004373382	0.0004840648	0.0006334893	0.0007523362	0.001631892	0.002346105	0.002002647	0.002174765
54.058	1	0.001217839	0.0008665321	0.0005095165	0.0005857885	0.001488287	0.00190276	0.0007334702	0.0005850946	0.0005174057	0.0007774941	0.0007666916	0.0004670511	0.0003636851	0.0004549292	0.0004897719	0.0002840547	0.0007870585	0.00106553	0.001127254	0.0007973687	0.001637881	0.002378596	0.002150015	0.002050812
54.059	1	0.1358196	0.1961928	0.2838423	0.2530606	0.05562471	0.05271482	0.03137258	0.02566097	0.307772	0.2590643	0.1370454	0.1241624	0.06072318	0.03491544	0.03371477	0.04170642	0.1304512	0.108414	0.1783093	0.19243	0.03566856	0.03864967	0.05447046	0.05269451
54.059	1	0.1725943	0.1467515	0.1480429	0.1254782	1.223219	1.555675	0.629243	0.4583257	0.1796636	0.2273194	0.170089	0.1150424	0.2920016	0.4248987	0.3962121	0.2225508	0.2588313	0.345836	0.3909563	0.3903995	1.540013	2.107713	1.806977	2.000942
54.060	1	0.0003059795	0.0004885733	0.0005558511	0.0005967225	0.001526165	0.001833111	0.0005873598	0.0005027337	0.0007262843	0.0007610409	0.000427948	0.0002611406	0.0004264197	0.0004167165	0.000387978	0.0003341998	0.000470671	0.0005136076	0.000571691	0.0007227153	0.001739663	0.002400812	0.002086258	0.002140265
54.158	1	0.001281783	0.001216412	0.0006534535	0.0005798163	0.001545506	0.001945885	0.0007193073	0.0005904624	0.0005660494	0.0005678586	0.0009584803	0.0005892551	0.0003573257	0.0004859407	0.0004363282	0.0003593018	0.001127891	0.0009203662	0.001448359	0.0009642404	0.001728255	0.002399347	0.002158111	0.002043581
54.159	1	0.1114687	0.2012226	0.3566548	0.2900697	0.06171524	0.05901033	0.05324815	0.03080598	0.3885454	0.3161557	0.1865458	0.170623	0.06915562	0.04689291	0.04415083	0.03787332	0.1290437	0.1088082	0.203646	0.2053439	0.02419044	0.05249941	0.05390731	0.0575604
54.159	1	0.1720512	0.1441862	0.1212236	0.09873049	1.218413	1.589719	0.5686196	0.464632	0.1840864	0.2252438	0.1567106	0.1383616	0.2973297	0.446422	0.3761984	0.1974671	0.2662601	0.3721511	0.4201647	0.3748101	1.568565	2.138899	1.84096	2.046185
54.160	1	0.0003129248	0.0004916369	0.000634996	0.0006751194	0.001653902	0.0019733	0.0006580089	0.0005429589	0.0009298154	0.0008650959	0.0004677865	0.0004720039	0.0005117752	0.0004593693	0.0004865091	0.0003026211	0.0005212563	0.0005250318	0.0007234866	0.0006283056	0.00179502	0.00238127	0.002113092	0.002096422
54.258	1	0.0009563654	0.001266993	0.0005851827	0.0005658778	0.001547236	0.001950208	0.0006357571	0.0005115458	0.0007598641	0.000555496	0.0009123098	0.0005678652	0.0003857785	0.0004716178	0.0004848913	0.0002908048	0.001224109	0.0006998095	0.001510263	0.0009475324	0.001697877	0.002345553	0.002188613	0.002110809
54.259	1	0.1087764	0.1972718	0.3455768	0.2861366	0.07701317	0.0623227	0.05861343	0.03911583	0.3812256	0.3177252	0.1989837	0.1902951	0.04966102	0.04968272	0.04970045	0.04870174	0.131893	0.1196594	0.1899114	0.1852302	0.02735442	0.04126315	0.04663659	0.05090565
54.259	1	0.1901578	0.1413409	0.1401973	0.07406488	1.219993	1.588963	0.5133184	0.4219664	0.1996827	0.2151524	0.1737981	0.1437069	0.2890803	0.4349012	0.3603292	0.1690464	0.2431966	0.3729759	0.4081867	0.3294591	1.528949	2.113343	1.809702	1.9356
54.260	1	0.0003326108	0.0005184445	0.0007557763	0.0006344373	0.001545976	0.001964949	0.0007096071	0.0005476394	0.0009275542	0.0008198725	0.0005812401	0.0004928522	0.0003831903	0.000425889	0.0004034534	0.0002489097	0.00045321	0.0005429301	0.0006745361	0.0006602231	0.001782762	0.002404346	0.002070814	0.002092556
54.358	1	0.0004640857	0.00101936	0.0005495638	0.0007415086	0.001527301	0.001923054	0.0006798913	0.0005144924	0.0007530018	0.0006796547	0.0007646691	0.0006006657	0.0003756388	0.0004875557	0.0003892117	0.0003029586	0.001104291	0.0006940395	0.00111466	0.0006814002	0.001661068	0.002217465	0.002017117	0.001960394
54.359	1	0.1310312	0.1646513	0.2917532	0.2613388	0.06318674	0.05160263	0.04830348	0.03982111	0.3265232	0.2928565	0.19336	0.1779134	0.05216075	0.05029329	0.04611772	0.05105216	0.1371744	0.120191	0.1632089	0.1602415	0.02667841	0.0359746	0.04795841	0.05038057
54.359	1	0.1868366	0.1436539	0.1551432	0.07272713	1.234153	1.615421	0.4994069	0.3777804	0.2114714	0.1982985	0.1869824	0.1712545	0.3141138	0.399466	0.3405899	0.2168026	0.2749278	0.3807067	0.3866425	0.3217473	1.538511	2.118296	1.862427	1.904082
54.360	1	0.0002974357	0.0005003102	0.0006521572	0.0006796855	0.00153765	0.001952596	0.0006134207	0.0004921803	0.0007946163	0.0007735312	0.0004263291	0.0004692552	0.0003356532	0.0004016207	0.0002840887	0.0003529639	0.0004464401	0.0004355046	0.0005895574	0.0005962162	0.001762845	0.002364496	0.002080705	0.00202016
54.458	1	0.0005004986	0.001205629	0.0005049711	0.0009215122	0.001566264	0.001958964	0.0006355739	0.0004454183	0.0008900509	0.0009589647	0.0006282517	0.0007643285	0.0004399824	0.0003783211	0.0004160167	0.0004429307	0.001356653	0.0009060624	0.001125038	0.0008045335	0.001779456	0.002278163	0.002085336	0.001908456
54.459	1	0.148889	0.1817173	0.3186956	0.2785908	0.0757204	0.06097456	0.05360926	0.04483145	0.3605068	0.3350755	0.209508	0.2006356	0.04584237	0.04875952	0.04705686	0.04877319	0.1506184	0.1255927	0.1859869	0.1666838	0.0225817	0.02804996	0.04242492	0.04809835
54.459	1	0.1766133	0.1387707	0.1374257	0.1116659	1.250857	1.648565	0.4769125	0.301761	0.2071761	0.2027565	0.1775754	0.1763498	0.3131008	0.3681603	0.2918582	0.2910208	0.3136273	0.3615938	0.3860578	0.3244658	1.576773	2.064724	1.950839	1.886032
54.460	1	0.0003435898	0.0004800154	0.000695199	0.0006542102	0.001626917	0.00202109	0.0005739853	0.0004169489	0.0008511274	0.0007759054	0.0005456961	0.0005430792	0.0004395785	0.0003479508	0.0002749396	0.0004433341	0.0005479224	0.0004810558	0.0006591035	0.0007064882	0.001820857	0.002207722	0.002139943	0.002093307
54.558	1	0.0007478716	0.001192445	0.0007098213	0.001104479	0.001519738	0.001993114	0.0005325032	0.0003590766	0.001067758	0.001102947	0.0005634097	0.0007679522	0.0005319606	0.0003947062	0.0003862187	0.0004643012	0.001583158	0.0009713858	0.00136737	0.000999901	0.001956625	0.002198661	0.002207797	0.001926472
54.559	1	0.1799293	0.1591893	0.3090038	0.2654528	0.07488931	0.06576729	0.05990269	0.05808708	0.3466306	0.3356103	0.2074321	0.2213084	0.05320434	0.05329998	0.05881407	0.06074328	0.1854024	0.136251	0.2009423	0.1729544	0.03489036	0.03093233	0.05429358	0.05463679
54.559	1	0.1665567	0.1208396	0.1152139	0.1051379	1.259676	1.668346	0.4591582	0.2163272	0.2225063	0.2112707	0.1665557	0.181727	0.3563275	0.3592654	0.2729153	0.3422054	0.3229927	0.3525115	0.4122423	0.3291637	1.657792	2.047729	2.064067	1.862748
54.560	1	0.0003656317	0.0004332832	0.000786339	0.0005925752	0.001636545	0.002032749	0.0005920349	0.0003962846	0.0008157654	0.0008615656	0.000424697	0.000568597	0.0004280189	0.000422621	0.0003652661	0.0003992958	0.0006462121	0.0005234184	0.0007900258	0.000615173	0.001925467	0.00221428	0.002261993	0.001969202
54.658	1	0.0007376933	0.001037041	0.0008898755	0.001174831	0.00159183	0.001970283	0.0005798151	0.0003249064	0.001160801	0.0009837419	0.0006581198	0.0006262447	0.0003971409	0.0003978847	0.000390251	0.0004417415	0.001273535	0.0008390408	0.001366094	0.0009539956	0.001986157	0.002154568	0.002362569	0.002043179
54.659	1	0.1914151	0.1297587	0.2967891	0.2391635	0.06107725	0.05579724	0.04107033	0.0471693	0.3108639	0.3061671	0.1873704	0.2209356	0.04211383	0.04199269	0.05374866	0.0544161	0.2029821	0.1574017	0.1847803	0.1670351	0.03196072	0.03554618	0.04111783	0.04377246
54.659	1	0.1231334	0.1321017	0.1058166	0.117243	1.215805	1.656512	0.4509461	0.1727574	0.20041	0.2025125	0.1217011	0.2000251	0.3732643	0.3854695	0.2617942	0.4149623	0.3411999	0.3613582	0.4451216	0.3419352	1.707301	1.99946	2.162292	1.853185
54.660	1	0.0004613441	0.000375576	0.0006393296	0.0006376149	0.001564317	0.002050183	0.0004877465	0.0003762865	0.0008052181	0.0007270346	0.0003615838	0.0005165904	0.0004400954	0.0003757564	0.0003399305	0.0004809472	0.0007103659	0.0005445545	0.0006894442	0.0007312592	0.002008842	0.002181085	0.002335768	0.001936218
54.758	1	0.0009162628	0.001024081	0.001129602	0.001036596	0.001508131	0.001993365	0.000551947	0.0003544676	0.001283447	0.00104498	0.0007129331	0.0006723481	0.0004143603	0.0003650824	0.0005071219	0.0003884977	0.0009067435	0.0007522039	0.001362545	0.000741196	0.002023377	0.002126337	0.002381021	0.001930513
54.759	1	0.2019072	0.1347811	0.2978499	0.229776	0.06780947	0.06699581	0.05194505	0.06043526	0.2787281	0.2816763	0.1810435	0.2167916	0.0520732	0.04636049	0.06548462	0.06398161	0.2178034	0.191805	0.1827558	0.163335	0.04179725	0.04626061	0.05557386	0.04289207
54.759	1	0.09773801	0.1371199	0.1359579	0.08745319	1.206509	1.631549	0.4596387	0.2643247	0.1883885	0.2412773	0.1108774	0.2123086	0.399316	0.4298149	0.303945	0.462186	0.3285754	0.3839987	0.4487369	0.3187564	1.698093	1.949812	2.192054	1.786666
54.760	1	0.0004085353	0.0003710641	0.0007476664	0.0004699957	0.001512787	0.001952237	0.0006509987	0.0003314304	0.0007331397	0.0007181918	0.0004505688	0.0005406657	0.0004402692	0.0004430738	0.0003931484	0.0004817227	0.0006594329	0.0006387062	0.0006737828	0.0006110595	0.001977436	0.002226631	0.002315847	0.001891459
54.858	1	0.001115461	0.001122955	0.001203794	0.0009523347	0.001530115	0.001949202	0.0006230307	0.0004231498	0.001233564	0.001055866	0.0007705536	0.0007046422	0.0004033326	0.0004012182	0.0004344718	0.0005154953	0.000890406	0.0008638623	0.001260288	0.0007001275	0.00199476	0.002147986	0.002428901	0.001872764
54.859	1	0.196916	0.1196794	0.2832585	0.2079887	0.0529697	0.07216919	0.05417696	0.05088107	0.2722203	0.2721671	0.1722598	0.2041912	0.04712307	0.04860714	0.0576252	0.04939543	0.2065262	0.1999599	0.1730629	0.1538402	0.03269259	0.04499001	0.04950032	0.03012218
54.859	1	0.08117136	0.1048682	0.1174521	0.09471747	1.190676	1.634001	0.4957365	0.4031412	0.1703508	0.2602393	0.1418746	0.2126254	0.399979	0.4152588	0.371069	0.5048087	0.3281851	0.4087389	0.4339626	0.3225555	1.705901	1.969842	2.215925	1.771318
54.860	1	0.0003939913	0.0003565977	0.0007057573	0.0005300661	0.00149593	0.001971951	0.0006003823	0.0004709063	0.0006102566	0.0006915021	0.0004579006	0.0005381205	0.0004021227	0.0003496212	0.000503069	0.0005534269	0.0006645511	0.0006425168	0.0007571593	0.0005539769	0.002008774	0.002140311	0.002452263	0.001934629
54.958	1	0.00145454	0.001335874	0.001460681	0.0009974667	0.001638766	0.002006195	0.0007071068	0.0005273043	0.001496501	0.001251471	0.0009593267	0.0008485476	0.0004362428	0.0003353351	0.0004514455	0.0004844822	0.001275196	0.001186414	0.001346166	0.0007725902	0.002091951	0.002246405	0.002541383	0.001930158
54.959	1	0.2020065	0.09371432	0.3152149	0.2195723	0.05797524	0.07598386	0.05321748	0.05293241	0.3131818	0.2848751	0.1618835	0.2191533	0.03725622	0.04824673	0.05829528	0.03503388	0.2110836	0.2180815	0.1700581	0.1528177	0.03310344	0.04271319	0.04905036	0.02827514
54.959	1	0.09789136	0.07937075	0.08290133	0.1190528	1.222881	1.685173	0.5119729	0.5659056	0.138974	0.2362949	0.1616578	0.2302671	0.3579146	0.3577936	0.4475691	0.5403888	0.324077	0.4115588	0.426569	0.3287528	1.73891	2.061493	2.308737	1.883866
54.960	1	0.0004681508	0.0002678882	0.0006550315	0.0005467125	0.001631115	0.002031118	0.0006366796	0.0005786932	0.000734005	0.0006577301	0.0005038708	0.0005613925	0.0004180182	0.0003370275	0.0005148007	0.0005737903	0.0006449135	0.0007221475	0.0007533518	0.0005133132	0.002053881	0.002244346	0.002567677	0.002026572
55.058	1	0.001610547	0.001397215	0.00128703	0.0009477667	0.001771058	0.002013326	0.000749245	0.000744143	0.00142834	0.001168866	0.001004728	0.0009765222	0.0003613294	0.0003240783	0.0005594437	0.0005409069	0.001340318	0.001330821	0.001395606	0.0008208631	0.002072261	0.00225915	0.002634375	0.002130018
55.059	1	0.1697893	0.09222646	0.279709	0.1999543	0.06867129	0.0737455	0.04163646	0.05624047	0.3024104	0.2332161	0.1209487	0.189201	0.03641612	0.05188546	0.05174094	0.03270136	0.1760904	0.1982965	0.1388658	0.1285131	0.03581133	0.04015758	0.05775492	0.03958475
55.059	1	0.1075751	0.07158369	0.112298	0.1212984	1.267629	1.758233	0.5488269	0.6743759	0.1059991	0.2239302	0.1982417	0.2549698	0.3149242	0.3298794	0.531272	0.5393213	0.2894575	0.4070916	0.4415153	0.3386872	1.69013	2.102604	2.389568	1.943175
55.060	1	0.0004415067	0.0001637149	0.0006273892	0.0005100862	0.001657559	0.002094754	0.0007106161	0.000711795	0.0007147529	0.0005698467	0.0003203318	0.0005830136	0.0003376269	0.0003997482	0.0004723992	0.0005099569	0.0006765673	0.0006595285	0.0006200463	0.0005894759	0.002136092	0.002177825	0.002645441	0.002082175
55.158	1	0.001271506	0.001154158	0.001081355	0.000863153	0.001715433	0.002168349	0.00079383	0.0007673953	0.00126867	0.001112317	0.0009201633	0.0008424358	0.0003609775	0.0003909171	0.0005646287	0.0004767115	0.001237404	0.001342804	0.001241357	0.0008264563	0.002033883	0.002227844	0.002592684	0.002055997
55.159	1	0.1374827	0.1031838	0.2016159	0.1645946	0.04364288	0.04597136	0.03261027	0.04991695	0.2428459	0.1731518	0.09711414	0.1601219	0.03415504	0.03318702	0.04075935	0.01420268	0.1309498	0.1648097	0.1210319	0.09149997	0.03646753	0.03560338	0.04964418	0.02893856
55.159	1	0.1090874	0.09219674	0.161705	0.129311	1.282578	1.79954	0.6305941	0.7274531	0.1048824	0.2223455	0.2248656	0.2779497	0.2849391	0.3491361	0.5631828	0.5268929	0.2893179	0.4125683	0.4503156	0.3528518	1.616483	2.083496	2.371314	1.937835
55.160	1	0.000422347	0.0002190324	0.0003934462	0.0003875697	0.00162558	0.002139345	0.0007022413	0.0007970248	0.0004967651	0.0005079655	0.0003298845	0.0004788396	0.0002815144	0.0004090125	0.000490269	0.0004923716	0.0004934159	0.0005301956	0.0006237282	0.0004457674	0.002022045	0.002277818	0.002547332	0.002106118
55.258	1	0.0007662455	0.0006720294	0.0009519218	0.0007243085	0.001694609	0.002253893	0.0007718186	0.0008141348	0.001057884	0.0009308589	0.0006569554	0.0006308056	0.0003847707	0.0004166987	0.0004900504	0.0005315915	0.0009365486	0.0009428786	0.0009550222	0.0008439086	0.00187311	0.002203483	0.002501591	0.002080976
55.259	1	0.1057795	0.092208	0.1311042	0.119647	0.03655064	0.03716522	0.02431859	0.03669805	0.1497123	0.1344852	0.08468229	0.1062785	0.0386353	0.03282906	0.04102096	0.02915273	0.1074555	0.1103848	0.1039556	0.08323189	0.02533164	0.03507179	0.02736626	0.02118735
55.259	1	0.1006808	0.105587	0.1824453	0.1424692	1.309861	1.878094	0.6757032	0.7378164	0.128747	0.2395058	0.2482277	0.2780192	0.2779048	0.4035887	0.5516583	0.5364609	0.2976221	0.3969486	0.4421705	0.3672236	1.556102	2.08146	2.373375	1.953799
55.260	1	0.0003730279	0.0002594199	0.0003111749	0.0003216141	0.001629636	0.002237668	0.0007532102	0.0008612378	0.0002982424	0.0004576615	0.0002959296	0.0003797655	0.0003543965	0.0004205674	0.0004648128	0.0004764275	0.0005038159	0.0004668237	0.0005656203	0.0004542394	0.001996584	0.002286605	0.002528593	0.002094676
55.358	1	0.0006394753	0.0005440664	0.0008291908	0.0006939745	0.00174602	0.002248318	0.000768569	0.0008040182	0.0008922455	0.0008630323	0.0006167558	0.0005483271	0.0003753427	0.0005289549	0.0004681582	0.0005369703	0.0008905708	0.0007550753	0.0008498934	0.0008690076	0.001784749	0.002294874	0.002695667	0.002228359
55.359	1	0.0910614	0.08751891	0.1171266	0.1055489	0.02645076	0.02945097	0.01890481	0.02742759	0.1368656	0.12134	0.08545694	0.09285664	0.02862202	0.025392	0.03015177	0.0225333	0.09544368	0.09428909	0.09454135	0.07872879	0.01974573	0.01737428	0.01678659	0.01399781
55.359	1	0.06784723	0.08228016	0.1491175	0.1203642	1.346551	1.965816	0.7183598	0.7180247	0.1148626	0.2572594	0.2256624	0.2851524	0.2729569	0.4310311	0.4601519	0.564922	0.2968768	0.3955963	0.4263038	0.3836791	1.479243	2.086402	2.400562	2.053345
55.360	1	0.0002792666	0.0002572843	0.0003746382	0.0003277858	0.001729016	0.002305028	0.0007818786	0.0006846091	0.0003610243	0.000408779	0.000312552	0.0003629518	0.0003673762	0.0004544202	0.0004534598	0.0004140011	0.0004615144	0.0005726843	0.0005885492	0.0003771139	0.001873971	0.002345999	0.002689419	0.002152996
55.458	1	0.00048027	0.0003238298	0.0006824733	0.0005656354	0.001820204	0.00239887	0.0008012081	0.0006192674	0.0008176871	0.0008933303	0.0004006274	0.0004581008	0.0004104267	0.000466666	0.0004129385	0.0005874261	0.0007192066	0.0006853729	0.0005684508	0.000825581	0.001734016	0.002201392	0.002612059	0.002205313
55.459	1	0.09924779	0.1004904	0.1306826	0.1224102	0.03959895	0.03559981	0.02379278	0.03102199	0.1538496	0.1334462	0.1007827	0.100518	0.02623046	0.02163695	0.02920737	0.02911439	0.09875062	0.09934511	0.1022386	0.08912206	0.02089132	0.0121888	0.01300138	0.01529965
55.459	1	0.05137645	0.05698675	0.1263236	0.1152863	1.411088	2.040847	0.7649626	0.6342083	0.1305661	0.2897957	0.2087163	0.3192143	0.2732758	0.4038665	0.4149203	0.594767	0.2940116	0.4049528	0.4379611	0.3703986	1.391059	2.016408	2.38752	2.10595
55.460	1	0.0002720146	0.000336973	0.0002913744	0.0002487312	0.001800598	0.002393185	0.000803391	0.0006316058	0.000462574	0.000426477	0.0002951515	0.0003786153	0.0003895622	0.0004797939	0.0003688275	0.0005823273	0.0003749301	0.0005605608	0.0006323258	0.0005164452	0.001723573	0.002235433	0.0025901	0.002218394
55.558	1	0.0006145461	0.0003195501	0.0006361155	0.0006777603	0.001892466	0.002404391	0.0008328361	0.000645317	0.0007566962	0.0008511894	0.0002821482	0.0006065019	0.0003721752	0.000389579	0.0004250821	0.0005953249	0.0007564156	0.0007392293	0.0007129949	0.0007474144	0.001652282	0.002240793	0.002641944	0.002246251
55.559	1	0.1270245	0.1499748	0.1738275	0.1603163	0.05807532	0.04263774	0.03084851	0.04339532	0.1895339	0.1702346	0.142324	0.135001	0.0328147	0.02313188	0.0360728	0.03799803	0.1051644	0.110401	0.1232393	0.1097124	0.02837778	0.01853725	0.02247291	0.0250987
55.560	1	0.05789641	0.07395491	0.1278069	0.1082383	1.459503	2.042717	0.8299232	0.502145	0.1562089	0.2828461	0.1968978	0.333032	0.2808553	0.3684585	0.3979261	0.6190936	0.2943931	0.3738067	0.4413792	0.3902299	1.304355	2.022435	2.372096	2.183998
55.560	1	0.0002984158	0.0003375812	0.0004134725	0.000380726	0.001851727	0.002553885	0.0008877001	0.0005780585	0.0005068899	0.0005860436	0.0003502113	0.0005683525	0.0003831011	0.0003317592	0.0004405557	0.0006673031	0.0003890163	0.0005620009	0.000609505	0.0006120579	0.001721933	0.002255814	0.002655942	0.002378076
55.658	1	0.0007265695	0.0004296587	0.0006217098	0.0006344241	0.001920401	0.002452039	0.000890087	0.0004577142	0.0007064501	0.00105109	0.0003112434	0.0006608435	0.0003462282	0.000390753	0.0004428884	0.0005906432	0.0007438042	0.0007001432	0.0008584028	0.0008304075	0.001563216	0.002298525	0.002666002	0.002372067
55.659	1	0.1510824	0.2032519	0.2166507	0.1929476	0.05857105	0.05576776	0.04159381	0.05376973	0.2266818	0.2260813	0.1945924	0.1772762	0.03500425	0.02375472	0.03864079	0.03310177	0.1304809	0.1387948	0.1410354	0.1192149	0.03072244	0.02601295	0.02541941	0.01919266
55.659	1	0.07768173	0.1070723	0.103395	0.1329916	1.483872	2.0161	0.8888666	0.3349425	0.1849541	0.2498988	0.1622522	0.3441087	0.2689884	0.3352591	0.3577283	0.6458413	0.3057782	0.3587661	0.4482253	0.4182357	1.260768	2.00239	2.379526	2.223821
55.660	1	0.0003399889	0.0005026058	0.0005089803	0.0004096832	0.001849247	0.002524156	0.001030821	0.0005154798	0.0005694165	0.0007074515	0.0005235556	0.0005766186	0.0002496121	0.0003723104	0.000415364	0.0005371668	0.0003830506	0.0007126726	0.0006808116	0.0005988064	0.001618336	0.002299542	0.002707952	0.002426601
55.758	1	0.001176456	0.0006658224	0.0005908771	0.0008174531	0.001927123	0.002515296	0.001011514	0.00038703	0.0009744506	0.001471655	0.0004887966	0.0007903789	0.0003267217	0.0003975593	0.000438966	0.0004951073	0.001099743	0.0009815736	0.001291384	0.0008627944	0.001598838	0.002356003	0.002757957	0.002475923
55.759	1	0.1830641	0.2930754	0.3016111	0.2402851	0.07087019	0.0807558	0.04944914	0.07452947	0.3403092	0.3333285	0.2607388	0.2301401	0.06353582	0.03871673	0.05782059	0.03331672	0.1528247	0.1659445	0.1576936	0.1327941	0.03737055	0.04142745	0.03672118	0.02755003
55.759	1	0.1092261	0.09522174	0.06706692	0.1152299	1.507658	1.9952	0.9465758	0.2013225	0.1879323	0.2386325	0.1438503	0.3435826	0.2368195	0.2897594	0.3108134	0.6434932	0.3002066	0.3239872	0.4480965	0.4149997	1.21054	1.977909	2.417683	2.278752
55.760	1	0.0004295921	0.0006059248	0.0006702186	0.0005637811	0.001902344	0.002490209	0.001053557	0.0004780659	0.0006989492	0.0008324074	0.0006477527	0.0006535269	0.0004015876	0.0003189622	0.0003540258	0.0005471824	0.0004854041	0.0007801444	0.0007303869	0.0006850401	0.00159067	0.00235925	0.002771354	0.002491264
55.858	1	0.001375204	0.000798774	0.0004758135	0.0009285123	0.001829959	0.002546219	0.001021406	0.000429032	0.001061081	0.001393235	0.0004865798	0.0008208117	0.0002330737	0.0004411576	0.0004263137	0.0005909157	0.001393642	0.001172916	0.001429131	0.0008471307	0.001770475	0.002410324	0.002739931	0.002518521
55.859	1	0.1958961	0.3098278	0.3246993	0.2425222	0.08160964	0.08460334	0.04870662	0.09182521	0.3837559	0.372643	0.2906573	0.2630241	0.08441717	0.03897644	0.0435989	0.04090227	0.1808366	0.171848	0.1357435	0.1270208	0.04665247	0.04129061	0.0306948	0.04346946
55.859	1	0.1162213	0.06177213	0.07292076	0.1159754	1.506545	2.009622	1.010565	0.2422185	0.179806	0.212837	0.1470724	0.3524254	0.2036766	0.2796083	0.2732056	0.6315219	0.2922729	0.3179453	0.4346016	0.4091987	1.20513	1.975978	2.425391	2.313492
55.860	1	0.0005146399	0.0006663736	0.0007360011	0.0006142686	0.001857641	0.002505076	0.001089367	0.0005128934	0.0008020459	0.0009333117	0.0006158041	0.0007545572	0.0003370282	0.0003582703	0.0003581383	0.0006007088	0.0004894891	0.000795605	0.0006985349	0.0005848337	0.001568449	0.002319547	0.002854988	0.002516416
55.958	1	0.0009808612	0.000459555	0.0005493199	0.0007970592	0.00187722	0.002508353	0.001184281	0.0005528626	0.001054032	0.00104219	0.0006121525	0.0007021981	0.0002990982	0.0003368318	0.0002698215	0.0005054573	0.001035321	0.001029059	0.001127321	0.0006773807	0.001619251	0.002421792	0.002786249	0.002617467
55.959	1	0.1838325	0.2765692	0.3207573	0.2179452	0.06748989	0.07744434	0.07101635	0.07181055	0.3774664	0.3410534	0.306887	0.257129	0.06720801	0.0378025	0.04906052	0.03070073	0.2202187	0.1658111	0.1291273	0.1190692	0.04195274	0.02916435	0.03958616	0.0397684
55.960	1	0.09953374	0.05548314	0.0855009	0.09879878	1.48318	2.058935	1.07445	0.3645845	0.1837637	0.1799381	0.1272803	0.3218187	0.189111	0.269828	0.2770626	0.6227065	0.2544124	0.3053841	0.4002454	0.3923726	1.218141	2.018455	2.432468	2.350821
55.960	1	0.0004069593	0.0005276006	0.0007286857	0.0005270528	0.001886642	0.00257792	0.001221921	0.0005472876	0.0008099021	0.000812438	0.000664894	0.00069319	0.0003222578	0.0003945514	0.0003132184	0.0006257728	0.0005551148	0.0006999718	0.0006819975	0.0006509023	0.001606686	0.002419875	0.002759395	0.002717398
56.058	1	0.0007683034	0.0002422054	0.0006250774	0.0008410219	0.001891222	0.002601284	0.001279408	0.0006197395	0.001254419	0.0008777435	0.0007221945	0.0008556119	0.000350243	0.000358453	0.0003404183	0.0005355008	0.0007478024	0.0008110357	0.0009252272	0.0008931893	0.001687708	0.002399502	0.002758617	0.002692536
56.059	1	0.1656431	0.2797879	0.3600195	0.2424732	0.07940734	0.08191947	0.08147257	0.06821136	0.4494039	0.3725063	0.384292	0.2948172	0.06868635	0.04892694	0.03794798	0.04024252	0.2768805	0.1845505	0.09179887	0.1138711	0.04423654	0.04990767	0.03718544	0.03120629
56.059	1	0.09777614	0.07097315	0.08377347	0.1188611	1.43281	2.130818	1.117641	0.4997788	0.1739693	0.1917595	0.1265979	0.2971993	0.1871137	0.2368383	0.3117141	0.6121705	0.2270389	0.3180362	0.3860638	0.4009525	1.245508	2.076872	2.410949	2.40922
56.060	1	0.0003870703	0.0006563234	0.0008427941	0.0006420609	0.001831652	0.002661532	0.001318346	0.0006148576	0.001060497	0.0008666031	0.000847304	0.0008147924	0.0003518631	0.0003861969	0.0003394454	0.0006655849	0.0006892661	0.000818192	0.0006118948	0.0005684259	0.00160482	0.002555135	0.002814161	0.002710012
56.158	1	0.0009913611	0.0004552176	0.000795009	0.001129997	0.001934535	0.002629507	0.001294526	0.0006513409	0.001626248	0.001224571	0.0009089565	0.001035433	0.0004364402	0.0003813923	0.0004238443	0.0007493158	0.001050907	0.0008846325	0.0009930995	0.001106664	0.001580587	0.002489727	0.002767955	0.002664614
56.159	1	0.204714	0.2755318	0.4834758	0.3231879	0.1053203	0.07827341	0.1104281	0.1012159	0.6158381	0.4600465	0.4686228	0.3480222	0.07280912	0.05609479	0.04738156	0.03684964	0.3530246	0.2340538	0.1429337	0.08506781	0.05656966	0.04747411	0.05584016	0.03947263
56.159	1	0.07581943	0.08351245	0.07160324	0.1064183	1.404411	2.240376	1.121615	0.5664994	0.1510037	0.1696334	0.1434879	0.255806	0.1877041	0.1979499	0.3684238	0.6154048	0.1934241	0.3188262	0.3757166	0.4042341	1.238386	2.079859	2.365703	2.450603
56.160	1	0.0004496609	0.0005090278	0.001104769	0.0007439771	0.001900725	0.002735163	0.001396588	0.0008377868	0.001377695	0.001008644	0.001124757	0.0008194102	0.0003676895	0.0003662396	0.0004930164	0.0006006376	0.0009022073	0.0008701249	0.0006594983	0.0005639341	0.00157689	0.002510598	0.002745014	0.002756246
56.258	1	0.001242042	0.001089744	0.0007491241	0.001411548	0.001847248	0.002725548	0.001237668	0.0007639245	0.001801714	0.001358599	0.0009477475	0.00113272	0.0004158395	0.0003791427	0.0005281361	0.0005760432	0.001404724	0.001182207	0.001211147	0.001329075	0.001740937	0.002567315	0.002668685	0.002764566
56.259	1	0.2326144	0.2175978	0.5184744	0.3686089	0.1163277	0.07773506	0.1065436	0.09097334	0.7091832	0.5002802	0.5008502	0.3642708	0.0668118	0.05042393	0.05020242	0.04216887	0.3885152	0.2611236	0.1768899	0.06529094	0.06043427	0.04738851	0.0639165	0.03803484
56.259	1	0.06197622	0.08828252	0.079049	0.0681927	1.390767	2.29021	1.125574	0.60431	0.1312671	0.1628231	0.1502016	0.2257343	0.2034654	0.2028072	0.4333881	0.6108795	0.1813747	0.3260235	0.3663048	0.423563	1.248256	2.10429	2.281159	2.479208
56.260	1	0.0005124756	0.0005168093	0.00112093	0.0007858575	0.001930764	0.00282814	0.001361689	0.0007730423	0.001532962	0.001111334	0.001092187	0.0008390887	0.0003185231	0.0003356705	0.0004761294	0.0005343616	0.0009599881	0.0009535406	0.0007004943	0.0005915635	0.001652911	0.002584287	0.002741598	0.002701984
56.358	1	0.001657547	0.001760301	0.0004546105	0.002041547	0.001949543	0.002722919	0.001215774	0.0008570719	0.002006564	0.001343575	0.001087747	0.001304087	0.0004769755	0.0003925407	0.0004809037	0.0005699341	0.002008398	0.001660534	0.001710505	0.001484653	0.001746809	0.002607102	0.002680976	0.002787739
56.359	1	0.28122	0.1652718	0.6178282	0.4934375	0.1377082	0.09073907	0.1195361	0.07604021	0.9237112	0.6155041	0.5421788	0.3975437	0.06184519	0.06528138	0.05463887	0.05865722	0.3732395	0.262188	0.2178396	0.1039624	0.05752153	0.05796222	0.08381312	0.03423449
56.359	1	0.05974418	0.09457429	0.07052246	0.07532861	1.375958	2.310262	1.091123	0.641753	0.1268303	0.1611876	0.1594841	0.1983421	0.2579536	0.193208	0.4254943	0.5865019	0.1821131	0.3251819	0.3493108	0.4574588	1.247845	2.121019	2.182075	2.465933
56.360	1	0.0005634608	0.0003563352	0.001320527	0.001055043	0.001928511	0.002774409	0.001189504	0.0008063234	0.0019873	0.001331179	0.001192198	0.0009790454	0.0004870194	0.0003422841	0.0005118099	0.0006617093	0.0009973763	0.0008856673	0.0007235262	0.0006494631	0.001646766	0.002558641	0.002619759	0.002771982
56.458	1	0.001837358	0.002228492	0.0004114224	0.002451786	0.002023228	0.002697023	0.00112522	0.0007992316	0.002082381	0.001145229	0.001326262	0.001392652	0.0004861606	0.0003312914	0.0005703584	0.0005020097	0.002496867	0.002017774	0.001899528	0.001542356	0.001672113	0.002559412	0.002640384	0.00273444
56.459	1	0.3091751	0.1431515	0.7199032	0.6220057	0.1714022	0.1084954	0.1215206	0.08212338	1.090578	0.7429019	0.5669228	0.4174014	0.0458131	0.06830052	0.05498309	0.05051557	0.3390646	0.2657183	0.2240272	0.1604459	0.07377766	0.07092591	0.09827045	0.04325052
56.460	1	0.07053415	0.09142772	0.05318359	0.077758	1.40074	2.307134	1.030588	0.6284079	0.1240242	0.1797909	0.1492181	0.1683241	0.3142529	0.1907528	0.4191217	0.5571535	0.1912532	0.3343055	0.3525849	0.4516949	1.269644	2.06579	2.122744	2.437994
56.460	1	0.0006045857	0.0003138865	0.001569394	0.00123574	0.001997553	0.002776697	0.00117978	0.0008592268	0.002302797	0.001542697	0.001162082	0.0009627857	0.0003641341	0.0002787321	0.0005473768	0.0006205926	0.0009269036	0.0008885945	0.0007586159	0.0007435822	0.001663418	0.002556329	0.002546092	0.002817014
56.558	1	0.002425461	0.003005619	0.00122297	0.003032113	0.001956853	0.002667993	0.001209746	0.0008656923	0.0019998	0.001167839	0.001690757	0.001747886	0.0005746121	0.0003133228	0.000580997	0.0005094202	0.003179146	0.002650764	0.002682812	0.001743471	0.00162564	0.002520968	0.002761639	0.002723194
56.559	1	0.3242607	0.1171929	0.7582252	0.6857688	0.1755562	0.1007304	0.1018923	0.08548503	1.11513	0.7774348	0.544251	0.404215	0.05150119	0.09014245	0.04727477	0.04628859	0.2848769	0.2444058	0.1754022	0.2010689	0.04090448	0.05221528	0.09935715	0.02934591
56.559	1	0.05281746	0.07994048	0.06459651	0.07120313	1.396024	2.311268	0.9980375	0.6359676	0.1505913	0.1975831	0.1216278	0.1626173	0.3326617	0.2024072	0.418329	0.5533043	0.1936214	0.3385672	0.3515911	0.4475248	1.273073	2.044974	2.134853	2.427274
56.560	1	0.0006913108	0.0003254898	0.001531313	0.001353805	0.001965442	0.002820803	0.001233219	0.0008213105	0.002318741	0.001658871	0.001159124	0.0009034077	0.0004423467	0.0003110772	0.0004918891	0.0004569562	0.0007573059	0.0008250097	0.0007862968	0.0007927524	0.001638135	0.002450787	0.002620132	0.002762809
56.658	1	0.00331599	0.003850127	0.002038266	0.003541439	0.002007615	0.002641915	0.001264554	0.0008824248	0.001875607	0.001717072	0.001987212	0.002295353	0.000583404	0.0004979374	0.0006065671	0.000611476	0.003860833	0.003412833	0.003379363	0.001989221	0.00164401	0.002508073	0.002738862	0.002651054
56.659	1	0.3345708	0.1230328	0.8251044	0.7919275	0.1841081	0.1021295	0.09649457	0.09369461	1.218507	0.8125043	0.5216999	0.3988833	0.0607159	0.0859508	0.05457212	0.04065773	0.246131	0.2088016	0.1133869	0.2432669	0.04766929	0.0697964	0.09294891	0.04051917
56.660	1	0.04712068	0.06023195	0.09209765	0.07898219	1.419502	2.30517	1.011657	0.6544429	0.1682652	0.1753586	0.09914471	0.1677262	0.3198721	0.2207552	0.4053817	0.5373142	0.2128856	0.3402139	0.3699087	0.4410075	1.2775	2.009272	2.179674	2.437414
56.660	1	0.0006837625	0.0002593666	0.001772965	0.001475925	0.002136847	0.00279103	0.001302083	0.0008950397	0.002628853	0.001747225	0.001089388	0.0009033601	0.0005033351	0.0003167088	0.0004454242	0.0005683689	0.0007633171	0.0008488764	0.000658687	0.0009582896	0.001586913	0.002532574	0.00264786	0.002738481
56.758	1	0.003525545	0.004063551	0.002418219	0.003446501	0.001974819	0.002750107	0.001272128	0.0009216181	0.001569516	0.002079597	0.002053432	0.002424983	0.0005209061	0.0005224891	0.0006472609	0.0005843191	0.003872379	0.003430326	0.003249907	0.002160319	0.00154234	0.002547394	0.002767035	0.002661547
56.759	1	0.3360599	0.1364434	0.8359091	0.7926667	0.2025632	0.1012251	0.09491506	0.0772025	1.193691	0.7804515	0.4925129	0.3704585	0.06316057	0.06594261	0.03424192	0.05734373	0.2234724	0.197059	0.08488865	0.2477598	0.04640253	0.06424301	0.09524163	0.03797807
56.759	1	0.04948976	0.0338494	0.08205499	0.07616403	1.43468	2.315395	1.066734	0.6548368	0.1620688	0.1536342	0.09999256	0.1544139	0.3117591	0.2431798	0.4042454	0.522045	0.2255467	0.3471539	0.3831145	0.4289212	1.271004	1.94894	2.239407	2.41961
56.760	1	0.000723174	0.0002964176	0.00171565	0.001633215	0.00213353	0.002895264	0.001245275	0.0008821014	0.002525224	0.001787259	0.001021973	0.0009204432	0.0004068516	0.0003587836	0.0004712549	0.0004025972	0.0006791799	0.0006983898	0.0006428419	0.0008373888	0.001602358	0.002427404	0.002770899	0.002807998
56.858	1	0.003028525	0.003440441	0.002063852	0.002656098	0.002017695	0.002816555	0.001232417	0.0008196674	0.001379127	0.001972626	0.001643849	0.002136122	0.0004888794	0.0004599807	0.0005483041	0.0005890486	0.003245108	0.002554268	0.002518324	0.001998944	0.001553347	0.002471437	0.002731713	0.002700965
56.859	1	0.335839	0.1544997	0.7542336	0.6878075	0.1614963	0.1071545	0.07692793	0.07163777	1.03761	0.680483	0.4383294	0.3272388	0.0545305	0.07115024	0.03068758	0.05872767	0.1739475	0.210176	0.1034584	0.2324913	0.05205119	0.07719981	0.07935829	0.03568627
56.860	1	0.05948076	0.03407367	0.06964996	0.04522231	1.438339	2.298073	1.11727	0.6132419	0.1188303	0.1778345	0.1134045	0.1537309	0.2987801	0.264989	0.3858781	0.5204293	0.2314372	0.3579875	0.4023238	0.4355152	1.295065	1.915209	2.2978	2.363621
56.860	1	0.0007772705	0.0003383873	0.001652563	0.001471766	0.002140763	0.002773396	0.001282417	0.0008119436	0.002203052	0.001435058	0.0009871293	0.0007739734	0.0004139817	0.0003317161	0.0004752487	0.0004380053	0.0005455061	0.0008118229	0.0006502723	0.0008472654	0.001555166	0.002435372	0.002722674	0.002707687
56.958	1	0.003056955	0.003066379	0.001659666	0.001903344	0.001983429	0.002643311	0.001235774	0.000722058	0.001429731	0.002044722	0.00124497	0.001835753	0.0003547377	0.0004230615	0.0004994067	0.0005938786	0.003024252	0.001859979	0.001855443	0.002226209	0.001505746	0.002512802	0.002706506	0.002640763
56.959	1	0.3308426	0.1667337	0.7031274	0.635569	0.1316756	0.09545184	0.067286	0.06488426	0.8781687	0.5977194	0.4292704	0.2955388	0.05066794	0.07024967	0.02527784	0.05772705	0.1120493	0.2181607	0.1278585	0.2179034	0.04561289	0.07273625	0.07384421	0.02533425
56.959	1	0.08172694	0.05112793	0.1016094	0.08064512	1.456059	2.235184	1.125361	0.5484	0.122532	0.2023789	0.09653398	0.1676451	0.2827995	0.2627852	0.3829482	0.4932675	0.2454545	0.3537916	0.3975308	0.4247763	1.257334	1.913569	2.318433	2.292364
56.960	1	0.0007670966	0.0003664767	0.001519533	0.001348967	0.002105644	0.002641243	0.00125352	0.0007477306	0.001876245	0.001312104	0.0009253759	0.000733607	0.0003980443	0.0003330491	0.0004085112	0.0005433322	0.0005001624	0.0006857002	0.0007133922	0.0008341955	0.001583092	0.002354991	0.00269556	0.002639596
57.058	1	0.003420151	0.003166602	0.001515486	0.001297036	0.002027283	0.002652302	0.001272375	0.000642728	0.001651874	0.002305639	0.000980696	0.001715659	0.0004237533	0.0003771996	0.0005199962	0.0005679869	0.003457015	0.001488067	0.002026521	0.002778813	0.001567266	0.002502379	0.002672592	0.002705372
57.059	1	0.2916605	0.1756201	0.7185145	0.6720838	0.1149072	0.09367427	0.06796278	0.06546603	0.8273904	0.5943755	0.4503126	0.2999545	0.05118786	0.06782184	0.03636915	0.06678714	0.1095729	0.2078993	0.1431037	0.2156439	0.05527668	0.06966565	0.06453966	0.03807
57.060	1	0.07778582	0.06461322	0.1224127	0.08257022	1.509618	2.245629	1.086458	0.4457444	0.1340217	0.1931159	0.1052338	0.1790112	0.2460853	0.2440759	0.3839965	0.45193	0.2569118	0.3528001	0.3940513	0.4245957	1.274573	1.947075	2.350272	2.283952
57.060	1	0.0006073592	0.0004329413	0.0015271	0.001319866	0.002108579	0.002698796	0.001294768	0.0005760923	0.001782444	0.001322801	0.001052487	0.0006445852	0.0002857138	0.0002837775	0.0004878772	0.0004087149	0.0004262859	0.0007415943	0.0006564814	0.000792801	0.00147974	0.002419706	0.002696598	0.002589777
57.158	1	0.003457597	0.003111179	0.001522398	0.0006878554	0.002042859	0.002664947	0.00123951	0.0005393158	0.001910605	0.002503489	0.001676993	0.001755933	0.0003881488	0.0003668681	0.0005464664	0.0005555893	0.003491684	0.001901547	0.002776922	0.002933543	0.001525303	0.002414208	0.002773155	0.002587488
57.159	1	0.2537974	0.2022861	0.7413054	0.7234192	0.1348356	0.1060113	0.08266008	0.0697523	0.8115818	0.5831216	0.494685	0.3158741	0.0646496	0.05273828	0.040289	0.06808256	0.1618944	0.207587	0.1683977	0.200895	0.05963487	0.07552672	0.08530728	0.04091804
57.159	1	0.09667846	0.08318496	0.1111495	0.05789949	1.556318	2.249211	1.015647	0.3594378	0.1588496	0.2128839	0.1281933	0.2023275	0.2448768	0.2332564	0.368612	0.4164603	0.2690561	0.3501258	0.425895	0.4389739	1.305986	2.004308	2.371277	2.244567
57.160	1	0.000673767	0.0004405821	0.001505692	0.00151658	0.002162417	0.002704186	0.001230313	0.0005842349	0.00175539	0.001364846	0.001160671	0.0008332279	0.0003896436	0.000338671	0.0004062643	0.0004338251	0.0005318543	0.0007488897	0.000668763	0.0006951898	0.00138857	0.002408636	0.002755899	0.002581402
57.258	1	0.003617507	0.003206494	0.001698043	0.0008005782	0.002032973	0.0027809	0.001145414	0.00053133	0.002131396	0.002787916	0.002211223	0.001978209	0.0004304075	0.0004670792	0.0005191956	0.0005359763	0.003609517	0.002623377	0.003480398	0.002968586	0.001691523	0.00252605	0.002813574	0.002495053
57.259	1	0.2210922	0.2259962	0.7384644	0.7164589	0.1054394	0.108539	0.1029615	0.07429271	0.7555199	0.5515638	0.5310353	0.3092392	0.05197046	0.04655502	0.0431592	0.06283569	0.1893646	0.2222328	0.185443	0.1680303	0.07840023	0.07564374	0.07361043	0.03369962
57.259	1	0.07594047	0.08415088	0.104117	0.07315389	1.57736	2.274923	0.9264184	0.3058427	0.1618759	0.2531407	0.1371817	0.2401903	0.2446498	0.2840121	0.352769	0.4150318	0.2823937	0.3308154	0.4413946	0.4312648	1.350308	2.045276	2.373748	2.19145
57.260	1	0.0005370508	0.0003982009	0.001565086	0.001526737	0.002101092	0.002728216	0.001162927	0.0005091733	0.001592476	0.001329504	0.001174519	0.0007940465	0.0004046049	0.0002940789	0.0003798216	0.0005408981	0.000636341	0.0007119893	0.0007499312	0.0006705127	0.001514541	0.002419203	0.002792924	0.002492625
57.358	1	0.003671995	0.0033338	0.001493708	0.001101517	0.002069963	0.002830388	0.001189902	0.0005795151	0.002406338	0.002954695	0.002582867	0.001979869	0.0004873272	0.0004071603	0.0006374292	0.0006170279	0.003498257	0.003035541	0.003839202	0.002949973	0.001673291	0.002444417	0.002862096	0.00236848
57.359	1	0.199412	0.2331236	0.7663493	0.7284387	0.1149457	0.1230577	0.1094719	0.07159885	0.7533451	0.5598416	0.5555585	0.3089363	0.06459305	0.06997404	0.0691556	0.05891654	0.2164783	0.2230496	0.2114991	0.1679152	0.07625004	0.08197614	0.08256876	0.03339881
57.359	1	0.1363124	0.06752407	0.09593431	0.1029469	1.593234	2.251421	0.8676103	0.3583567	0.1761134	0.255613	0.1592494	0.2406781	0.2514334	0.3446637	0.3311718	0.400821	0.282591	0.342076	0.4199693	0.3932162	1.369615	2.04316	2.403614	2.145725
57.360	1	0.0003808296	0.0003881857	0.001644285	0.00145147	0.002092362	0.002699247	0.001117798	0.0005336445	0.001623235	0.001315074	0.001245916	0.0007124519	0.0003612179	0.0003416553	0.0003833314	0.0004347423	0.0007243179	0.0006820822	0.0008058884	0.0006177411	0.001717906	0.002419078	0.002788761	0.002405478
57.458	1	0.00413924	0.003711508	0.001069872	0.00120091	0.002016356	0.002687412	0.001166474	0.0006317635	0.002641468	0.003084574	0.002850678	0.002005254	0.0004983759	0.0004402435	0.0005169643	0.0005351915	0.003545025	0.00321839	0.00431976	0.002958406	0.001717517	0.002468356	0.002920032	0.00240953
57.459	1	0.1672629	0.2258816	0.8518291	0.8078309	0.1284191	0.117297	0.1203766	0.06947697	0.8703782	0.6130392	0.5807286	0.3117875	0.07098475	0.06179193	0.05910286	0.06375297	0.2493539	0.227421	0.1964713	0.1798676	0.08239324	0.07777062	0.09642565	0.02736146
57.459	1	0.1186015	0.04839304	0.09349824	0.1046137	1.589155	2.231087	0.8411752	0.4022628	0.1789415	0.2505497	0.1240235	0.2070219	0.2633121	0.3483323	0.3048152	0.3898862	0.2625968	0.3253625	0.4161485	0.3886493	1.376058	2.029591	2.490586	2.183973
57.460	1	0.0003642567	0.000497817	0.001778161	0.001647877	0.002072092	0.002662503	0.001186194	0.000589584	0.001796556	0.001474121	0.001305061	0.0008300263	0.0003764113	0.0003465522	0.0003716941	0.0004317748	0.000854395	0.000786283	0.0006480822	0.0006583462	0.001707046	0.002445526	0.00293953	0.002462197
57.558	1	0.003789508	0.003357636	0.0003290428	0.001210054	0.002052078	0.002708315	0.001001893	0.0005864449	0.002826883	0.002811523	0.002627846	0.001647928	0.0004272046	0.0004651289	0.0004687021	0.000481346	0.002844508	0.002815615	0.004123437	0.002448819	0.001712229	0.00243985	0.003027969	0.002412561
57.559	1	0.1827893	0.1982294	0.8638275	0.8172067	0.1376609	0.09767111	0.108977	0.05265379	0.9173882	0.6238572	0.5659894	0.2966961	0.08072964	0.06247989	0.06066276	0.05861038	0.2738273	0.2304313	0.198805	0.1831887	0.06628503	0.0874289	0.1175184	0.03606262
57.560	1	0.09174423	0.0844597	0.07539525	0.08525816	1.559907	2.215848	0.8079267	0.4197442	0.1640208	0.2442207	0.1336761	0.1747049	0.3040107	0.3452792	0.3221024	0.3704806	0.2831679	0.3277177	0.4240254	0.4149595	1.396035	2.031711	2.564081	2.244693
57.560	1	0.0004374829	0.0003533259	0.001724108	0.001669224	0.002079119	0.002686972	0.001071406	0.0005925927	0.001869025	0.001508963	0.001227958	0.0007718941	0.0003827606	0.0004640123	0.0002907603	0.0003000482	0.0007950548	0.0008742099	0.0007724524	0.000648363	0.00169893	0.002485327	0.003064647	0.002570997
57.658	1	0.003179888	0.002884416	0.000982514	0.001316282	0.002102099	0.002599946	0.0009806429	0.0006184949	0.002867454	0.002369203	0.002353607	0.001217992	0.0005028378	0.000512643	0.0004544093	0.0003498453	0.002062561	0.002105957	0.003618742	0.002034036	0.001782004	0.0024605	0.003076868	0.002419342
57.659	1	0.1949753	0.1540249	0.8453725	0.7774087	0.1324634	0.09858928	0.1407514	0.06827482	0.907253	0.6020743	0.5380815	0.2932949	0.09249378	0.07697415	0.05040254	0.05533411	0.2953729	0.250212	0.1872208	0.1630959	0.05875072	0.09407393	0.1282691	0.03092462
57.659	1	0.05961211	0.0854904	0.08295428	0.115324	1.525334	2.18062	0.7837972	0.4030309	0.1613839	0.2425243	0.1398807	0.166609	0.3377448	0.3483865	0.3490215	0.3407597	0.2877705	0.3327787	0.4313955	0.4080606	1.442222	2.012893	2.611198	2.269826
57.660	1	0.0004831618	0.0003926481	0.001734131	0.001619268	0.002043677	0.002669849	0.001095892	0.000582122	0.001897132	0.00142112	0.00123086	0.0007170825	0.0003898469	0.000554656	0.000288994	0.0003187642	0.0008620014	0.0008844267	0.0006386399	0.0006320175	0.001793586	0.002524338	0.003011104	0.002519594
57.758	1	0.002323116	0.002176941	0.001588288	0.001457797	0.002033261	0.002601693	0.001058357	0.0005560514	0.00294043	0.002088313	0.002052638	0.0009936781	0.0005198731	0.0006232699	0.0004700684	0.0003650942	0.001544338	0.001321562	0.003050404	0.001580693	0.001895565	0.002538049	0.003090898	0.002366625
57.759	1	0.2073667	0.1529058	0.8033978	0.7296039	0.1313177	0.09380835	0.1200117	0.06590932	0.9022048	0.5764656	0.5038159	0.2837389	0.07379598	0.06697848	0.04121327	0.05933912	0.2930484	0.2425634	0.1581538	0.1615591	0.06416877	0.0901353	0.1124818	0.0269939
57.760	1	0.05739643	0.04980404	0.117403	0.09827464	1.483737	2.149159	0.7278283	0.3797931	0.1580072	0.2605402	0.142966	0.1778097	0.344559	0.3765219	0.3532261	0.3192687	0.3006296	0.3297472	0.4440575	0.390306	1.493426	2.014937	2.635578	2.269594
57.760	1	0.0004504235	0.0003242459	0.001682009	0.001526675	0.001994757	0.00261269	0.001005178	0.000506866	0.001918182	0.001296298	0.001129457	0.0006314421	0.0004013413	0.0004621015	0.0004194365	0.0003354623	0.0008406192	0.0007881297	0.0006909857	0.0006418419	0.001869322	0.002438841	0.003005129	0.00254411
57.858	1	0.0021633	0.002196797	0.001867541	0.001671721	0.002109951	0.002625414	0.001049768	0.0004652471	0.003177043	0.002006175	0.001881252	0.001054224	0.0005435709	0.0005343138	0.0004572256	0.0004708554	0.001682853	0.00110015	0.002867576	0.001522036	0.001915533	0.002423178	0.003115681	0.002560582
57.859	1	0.2485291	0.1297221	0.8388496	0.7953894	0.1609217	0.09848652	0.1271791	0.05631056	0.9959145	0.6318505	0.5064957	0.2757923	0.06334785	0.07605232	0.05363442	0.06343579	0.3147866	0.2284835	0.1353252	0.1622411	0.06467027	0.08811713	0.1118117	0.03354509
57.859	1	0.06924233	0.05308071	0.09612111	0.1022071	1.434125	2.130009	0.6862868	0.3695198	0.15458	0.2407039	0.1634948	0.1675509	0.3717414	0.3980959	0.391689	0.2921189	0.3136158	0.3349382	0.4488787	0.3959901	1.533507	2.025456	2.688904	2.319684
57.860	1	0.0005262183	0.00030347	0.001737442	0.00165278	0.002061186	0.002665201	0.0009980229	0.0004669637	0.002078452	0.001359241	0.001131212	0.0006306366	0.0003976647	0.0004728901	0.0004962086	0.0004097985	0.0008416172	0.0006987478	0.0006238105	0.0006923146	0.001871016	0.00244972	0.003159812	0.002574498
57.958	1	0.001945682	0.00190028	0.001907191	0.001880176	0.002065525	0.002610343	0.001005827	0.0004710206	0.003207011	0.002014553	0.001691455	0.001028372	0.0004920372	0.0004618627	0.0004038046	0.0004593606	0.001839294	0.001485607	0.002730991	0.001577887	0.001901643	0.002416022	0.003127408	0.002521483
57.959	1	0.2842646	0.1206564	0.839864	0.818347	0.1695692	0.09958604	0.1248837	0.05827355	1.058739	0.6587469	0.5009167	0.2858133	0.07451558	0.05606865	0.0338374	0.06701531	0.3392101	0.201188	0.1184654	0.1645031	0.0443092	0.08083564	0.09525907	0.02159512
57.959	1	0.08490026	0.0899259	0.08678995	0.1177142	1.408993	2.101963	0.6553565	0.3862481	0.1436747	0.2333167	0.1796633	0.1468354	0.3651323	0.4041937	0.4159401	0.2837175	0.3110106	0.3290284	0.4475487	0.403869	1.606958	2.036867	2.7269	2.35704
57.960	1	0.0006704556	0.0002913522	0.001707912	0.001737887	0.00206578	0.002625257	0.0008602885	0.0004734344	0.002279494	0.001413922	0.001080404	0.0006206416	0.0003992401	0.0003460172	0.0004177711	0.0003691452	0.0008591484	0.0005919589	0.0005389091	0.0006196224	0.001966362	0.002374617	0.003135353	0.002539587
58.058	1	0.00162516	0.001670942	0.00168145	0.002168676	0.002041019	0.002558337	0.0008333767	0.0004476053	0.003213507	0.002157071	0.001692027	0.001089133	0.0005882467	0.0003838765	0.000513896	0.0004396823	0.002021949	0.001690795	0.002514924	0.00173964	0.002072271	0.002419239	0.003079642	0.002547015
58.059	1	0.3284239	0.1740115	0.8271355	0.8293602	0.1533595	0.1063455	0.1262618	0.05259889	1.074482	0.6545499	0.4978744	0.2713606	0.07104669	0.06090634	0.04115138	0.06813563	0.330125	0.1648102	0.1224236	0.1815695	0.04435905	0.06436171	0.1019382	0.02421208
58.060	1	0.107568	0.07103494	0.08883045	0.108783	1.388087	2.066263	0.5961521	0.4342433	0.1287934	0.2366138	0.2070937	0.1454042	0.3494382	0.3685022	0.421026	0.2979471	0.3064336	0.3294082	0.4509709	0.3746614	1.628602	2.039428	2.717188	2.359668
58.060	1	0.0007070696	0.0003556355	0.001737735	0.001787416	0.001972735	0.002618612	0.0008880922	0.0005259644	0.002265823	0.001475351	0.001187701	0.0006722741	0.0005305365	0.0004912601	0.0004160372	0.0004647748	0.0009855067	0.0005883095	0.0006535564	0.0007391894	0.002095824	0.002384432	0.003171841	0.002481408
58.158	1	0.001561566	0.001738774	0.00123325	0.002436561	0.001894596	0.002611543	0.0007614331	0.0005318552	0.003145947	0.002220745	0.001804896	0.001236039	0.0004873327	0.0005493893	0.000594143	0.0004917949	0.002160702	0.001853095	0.002511548	0.001803332	0.001963457	0.002427409	0.003183873	0.002477164
58.159	1	0.3573658	0.2201329	0.7917756	0.842787	0.1615841	0.1096134	0.1183726	0.06588785	1.052973	0.6081894	0.4868625	0.2653752	0.07717891	0.05149622	0.0495672	0.07594035	0.3160277	0.1450276	0.1411716	0.1992483	0.04479472	0.05307674	0.08444876	0.03095289
58.159	1	0.09755909	0.047226	0.1155675	0.09924682	1.342935	2.010526	0.5154892	0.5131433	0.141705	0.2459376	0.2389727	0.1456708	0.3510076	0.3428015	0.4711266	0.3400568	0.3163479	0.3257704	0.4603642	0.3911621	1.609622	2.028736	2.664491	2.362776
58.160	1	0.0007729607	0.0004818832	0.001666831	0.001735541	0.001903106	0.002547826	0.0007758295	0.0005357386	0.002262231	0.001501044	0.001094343	0.0005581608	0.0005753669	0.0004276324	0.0004573816	0.0003899888	0.0009103143	0.000666877	0.0005650246	0.0007430799	0.001943621	0.002491185	0.00299087	0.002493883
58.258	1	0.001579661	0.001832876	0.0008703479	0.002643058	0.001869273	0.002492708	0.0008243179	0.0007504011	0.003022885	0.002144229	0.001923223	0.001365518	0.0004832726	0.0004314972	0.0005566461	0.0006013028	0.002210409	0.0018467	0.00246064	0.001806339	0.001924413	0.00239261	0.003073944	0.002538578
58.259	1	0.3500636	0.2703648	0.7994312	0.8936692	0.1586429	0.1222572	0.1122822	0.07452051	1.029315	0.5908353	0.5054532	0.2603043	0.07651289	0.05898165	0.0632399	0.06288438	0.2829426	0.1509065	0.1583713	0.2052153	0.04292635	0.05458851	0.09210481	0.03393982
58.259	1	0.08010304	0.03492666	0.1393623	0.09047178	1.32458	2.015645	0.4639568	0.6274428	0.1652803	0.2436561	0.2441596	0.1389159	0.3637964	0.3700755	0.5323939	0.3566661	0.3192428	0.3268503	0.424542	0.4508709	1.558996	2.008586	2.611816	2.473758
58.260	1	0.0007568611	0.0006017874	0.001720955	0.001812489	0.00193586	0.002566077	0.0006811388	0.0007098011	0.002183652	0.001274193	0.001074293	0.0005317326	0.0004262791	0.0003766176	0.0005248067	0.000283948	0.0007758097	0.0006423509	0.0006575673	0.0007472931	0.00190344	0.002404942	0.002935553	0.002611366
58.358	1	0.001377386	0.001747964	0.001040363	0.002567821	0.001924933	0.002621408	0.0006191482	0.0007739441	0.002779861	0.001846377	0.001750866	0.0012688	0.0003371322	0.0004442492	0.0005361519	0.0004725903	0.002046751	0.001550075	0.001897061	0.001576515	0.001925911	0.002406428	0.002924322	0.0026302
58.359	1	0.3461228	0.3102153	0.8242452	0.936217	0.1470713	0.1251064	0.1120457	0.08052948	1.00503	0.5799572	0.5154716	0.2518678	0.07735474	0.07314475	0.05024115	0.04925266	0.2180665	0.1664456	0.166306	0.2049864	0.05416111	0.05502871	0.0866794	0.04124854
58.359	1	0.07980367	0.05283977	0.09621894	0.12198	1.313548	2.032729	0.4016671	0.6911658	0.1605363	0.2501845	0.2425522	0.1466367	0.3726698	0.3822854	0.5431991	0.3752594	0.3442169	0.3391136	0.4053676	0.4692335	1.516081	1.977039	2.542153	2.547581
58.361	1	0.0008257791	0.0006240752	0.001768107	0.001928775	0.001914944	0.002592996	0.0006376238	0.0008439581	0.002153575	0.001331202	0.001173056	0.000546104	0.0004278055	0.0004235098	0.0005186055	0.0004732101	0.0005963616	0.0006746053	0.0006857596	0.0007769959	0.001888131	0.002446149	0.002906923	0.002700165
58.458	1	0.000774472	0.001341532	0.001569608	0.002410364	0.001811722	0.002652035	0.0005807361	0.0008768843	0.002428273	0.00154683	0.001414726	0.0009278775	0.0003553271	0.0005084014	0.0004504891	0.0005553365	0.001276026	0.0009407858	0.001064786	0.00114918	0.001900759	0.002455967	0.002883351	0.00267061
58.459	1	0.3101056	0.3148465	0.8343704	0.9385831	0.1171315	0.125906	0.1104252	0.08381263	0.9411281	0.5520469	0.5233429	0.264192	0.07743072	0.07923792	0.07959677	0.04867614	0.1676325	0.1913252	0.1884374	0.2021127	0.05441661	0.06488087	0.09779773	0.04626256
58.459	1	0.0768206	0.06958169	0.1275496	0.1216285	1.30617	2.035165	0.3448455	0.7320102	0.1787827	0.2466823	0.2520573	0.1684997	0.3819478	0.4105582	0.5346265	0.3974066	0.3154468	0.3301246	0.4162218	0.464971	1.450942	1.979276	2.406186	2.602041
58.460	1	0.0007589607	0.0007552652	0.001699575	0.002065808	0.001899217	0.002733276	0.0005764465	0.0009050404	0.002038496	0.001224946	0.001163744	0.0006829446	0.0003935064	0.0005433874	0.0005850886	0.0004494229	0.0005511641	0.0006260381	0.000641604	0.0007756837	0.00185724	0.002338729	0.002790516	0.00274826
58.558	1	0.0005503793	0.001014701	0.001754914	0.001962825	0.001960986	0.002650528	0.0005801998	0.000849222	0.002253484	0.001350014	0.001235573	0.0008283362	0.0004697574	0.0005362199	0.0003936159	0.00048131	0.0008045263	0.0007293887	0.0008697657	0.001012466	0.001794738	0.002392614	0.002715383	0.002707952
58.559	1	0.2340402	0.2888369	0.814513	0.9221232	0.1233076	0.1245135	0.09066105	0.0857885	0.8891361	0.5182443	0.5166203	0.2776027	0.05905748	0.06911331	0.0739916	0.05176221	0.1437157	0.1965725	0.2116447	0.1919635	0.04557815	0.0742145	0.08452219	0.05108567
58.559	1	0.07744534	0.08302178	0.1458252	0.1196696	1.288163	2.035568	0.2713698	0.7617159	0.2105927	0.2351238	0.231186	0.2115724	0.3917979	0.418845	0.5161504	0.4411315	0.3029487	0.3306858	0.3959346	0.4865542	1.403924	1.97191	2.263584	2.648192
58.560	1	0.0004910709	0.0005884489	0.001703042	0.00192725	0.001923153	0.002652819	0.0005328538	0.0008244842	0.002009983	0.00114665	0.001139498	0.000696364	0.0004303122	0.0004941892	0.0004674652	0.0004499691	0.0005438255	0.0007166242	0.0007754836	0.0007495305	0.001817075	0.002362575	0.002640118	0.002668943
58.658	1	0.0008198292	0.001082768	0.00201724	0.001624206	0.001873189	0.002605646	0.0004992812	0.0007880598	0.00236389	0.001327743	0.001551146	0.001011455	0.0005263627	0.0004015711	0.0004976856	0.0004877787	0.000803029	0.0009902508	0.001242	0.00111538	0.001751249	0.002379995	0.002570616	0.002697097
58.659	1	0.1756562	0.2504252	0.8279178	0.8887655	0.1103054	0.121269	0.08434515	0.07823135	0.8553421	0.5010459	0.5209516	0.2908567	0.05585741	0.06593382	0.07611138	0.0546145	0.1476592	0.1950849	0.2523807	0.1793658	0.04559256	0.06902084	0.08543771	0.03891958
58.659	1	0.08428097	0.09539863	0.1319741	0.1164496	1.266924	2.048733	0.233555	0.7074163	0.2321837	0.2448704	0.2057572	0.2428839	0.4033358	0.4309381	0.472213	0.4340657	0.3122279	0.3467235	0.3577634	0.5138125	1.36437	1.915556	2.118777	2.667068
58.660	1	0.0004277702	0.0004209368	0.001729294	0.001810622	0.001816579	0.002668663	0.0004715658	0.0007985939	0.001855914	0.001149058	0.001128628	0.0006860288	0.0005498177	0.0004334536	0.0004361037	0.0005264057	0.0005954635	0.0006933426	0.0009273812	0.0008116885	0.001772475	0.002375693	0.00256569	0.002808499
58.758	1	0.001408791	0.001399773	0.002456545	0.001654023	0.001838279	0.002636396	0.0004576007	0.0008033768	0.002495127	0.001670155	0.001964003	0.001405679	0.0004525025	0.0004290298	0.0005415104	0.0005423302	0.001245596	0.001382181	0.001867863	0.001431224	0.00180454	0.002356883	0.002539046	0.002758745
58.759	1	0.1857426	0.203762	0.874769	0.9121544	0.1293958	0.1210675	0.08944412	0.076564	0.871592	0.5510221	0.5301619	0.3161634	0.06293088	0.06665286	0.08298225	0.062562	0.1592382	0.2028334	0.2877409	0.1662805	0.03908061	0.07173471	0.08924305	0.05029038
58.759	1	0.1057743	0.0917703	0.1305526	0.1166721	1.265324	2.023954	0.16833	0.6354945	0.2032024	0.2239665	0.1860103	0.2568964	0.3917475	0.4462633	0.4435137	0.4389307	0.3269658	0.330983	0.3406837	0.4995974	1.355512	1.827497	2.062878	2.678038
[truncated: 14,993 more rows]
