# Supplementary material for: Is infant neural sensitivity to vocal emotion associated with mother-infant relational experience?
Source: PLoS One. 2019 Feb 27;14(2):e0212205. doi: 10.1371/journal.pone.0212205 (PMC6392422; doi:10.1371/journal.pone.0212205)
Supplement: S1 File — (ZIP) [file pone.0212205.s001.zip › dataset/imed_38_2.txt]

3191.217	0	3.681154	2.896969	0.2309517	0.3195575	0.05161523	0.06797958	0.03694227	0.03383368	0.2950506	0.3221919	0.1115124	0.1217857	0.06040895	0.06118008	0.0629496	0.04793626	1.452012	1.589587	2.674938	1.75589	0.0799739	0.07787996	0.09546524	0.07773442
3191.218	0	0.3968913	0.2793828	2.258382	2.312779	0.2135539	0.2170119	0.1891647	0.1277427	2.041413	1.870675	1.562451	0.9461296	0.03237075	0.0258151	0.01866489	0.01597317	0.2234708	0.1919533	0.1281302	0.06486661	0.01971143	0.02461112	0.02277813	0.02068187
3191.218	0	0.04988192	0.07775009	0.0793855	0.0736108	1.07982	2.130489	0.8364154	0.402915	0.100522	0.1823717	0.1304659	0.1324627	0.2269215	0.2259229	0.2671914	0.2089802	0.3346449	0.3294421	0.4851635	0.4665904	1.011944	1.682515	2.985138	2.876793
3191.220	0	0.06868685	0.09616946	0.104519	0.09395405	0.4134757	0.2712894	4.189519	2.905586	0.06897268	0.06204738	0.2367996	0.1657902	1.823634	1.76731	0.7838885	1.050965	0.06679337	0.09545789	0.1029343	0.1016148	0.2682829	0.4581078	0.7441746	0.5099289
3191.296	0	3.685326	3.006711	0.2067078	0.2964228	0.05492007	0.0458795	0.03804658	0.04129193	0.3437625	0.3037882	0.1051248	0.1212995	0.04990167	0.06829807	0.05338567	0.05364704	1.426489	1.615505	2.670947	1.695973	0.0764466	0.07910318	0.08365482	0.05737859
3191.297	0	0.3847601	0.2873296	2.258674	2.317792	0.2187232	0.2136765	0.1872845	0.1277259	2.043936	1.872926	1.554772	0.9411973	0.03219553	0.02815126	0.01577667	0.01608061	0.2210661	0.1792474	0.1276439	0.03790898	0.01864767	0.01765222	0.02122818	0.01921196
3191.298	0	0.06155889	0.097711	0.07933847	0.07218687	1.104326	2.168778	0.7984441	0.3844269	0.1226256	0.1958238	0.1535763	0.1600509	0.2163344	0.2029105	0.2554751	0.2606247	0.3446873	0.3192536	0.4655502	0.4614473	1.075399	1.63956	2.932824	2.864218
3191.299	0	0.06157543	0.1007808	0.08773915	0.1115344	0.3870924	0.4718289	4.217053	2.90302	0.07228527	0.05824217	0.2924054	0.1769189	1.693144	1.813511	0.8802811	1.0667	0.08495776	0.08735471	0.1481872	0.1013713	0.2936999	0.4661606	0.6898887	0.5889624
3191.396	0	3.727207	3.104583	0.3046789	0.2830362	0.04184897	0.05531646	0.03982252	0.03307825	0.3460142	0.2864859	0.1218224	0.141723	0.04835685	0.04949702	0.05787421	0.04906748	1.423511	1.541169	2.676644	1.705105	0.09249201	0.1001497	0.0850689	0.06443025
3191.397	0	0.3717729	0.2878131	2.119937	2.196111	0.2139584	0.2121838	0.1800334	0.1236563	2.028539	1.848961	1.50466	0.9144985	0.02703408	0.02111013	0.0199938	0.0160708	0.2144299	0.167997	0.1219913	0.07793921	0.02021409	0.0191135	0.01964587	0.01625398
3191.398	0	0.08029721	0.1184072	0.09439878	0.05789188	1.08783	2.197944	0.7242372	0.3750655	0.1116913	0.2092033	0.1527899	0.1753209	0.2113345	0.2103326	0.2460593	0.2974764	0.3541943	0.3253461	0.4555301	0.4607641	1.061431	1.528284	2.813762	2.73919
3191.398	0	0.08819576	0.1178529	0.09461346	0.09413918	0.3663093	0.6792212	4.15676	2.83643	0.07853572	0.1224513	0.2372942	0.1883147	1.499316	1.704444	0.9622052	1.028759	0.09183097	0.1086785	0.1051724	0.09182395	0.3608877	0.5213871	0.583644	0.5825085
3191.496	0	3.711098	3.055056	0.3662976	0.2645816	0.05165106	0.05233258	0.04597771	0.04943282	0.3756713	0.2639449	0.162288	0.1264577	0.04848501	0.04260414	0.06401926	0.04237406	1.405388	1.43167	2.524552	1.658428	0.08422286	0.08977701	0.07210754	0.05804591
3191.497	0	0.3834092	0.2979014	2.073085	2.111603	0.216547	0.2145859	0.1737327	0.1212644	2.022031	1.849529	1.460327	0.906805	0.0226831	0.02165755	0.01784353	0.01663278	0.2125714	0.1721104	0.1277474	0.1106299	0.02146121	0.0252054	0.02497932	0.02175469
3191.498	0	0.0975493	0.1083018	0.09580182	0.07863107	1.093849	2.144216	0.6617073	0.3360503	0.1453955	0.2303218	0.139188	0.1311498	0.2215132	0.1873351	0.1889272	0.263441	0.4003185	0.2768423	0.4187659	0.4225742	0.9722554	1.322753	2.630837	2.498163
3191.498	0	0.09497614	0.07933395	0.09816351	0.1122432	0.376519	0.8134018	3.996197	2.573617	0.1370639	0.08308194	0.2272369	0.1719469	1.336935	1.434261	0.9886015	0.9548454	0.09494752	0.1166418	0.1073217	0.07849809	0.4098477	0.5534542	0.4666327	0.5339649
3191.596	0	3.699146	2.963991	0.4015578	0.2318623	0.04525822	0.04335965	0.0431012	0.03550028	0.3647938	0.2299145	0.2243788	0.1359755	0.04634252	0.06155671	0.05386108	0.0460287	1.443171	1.392029	2.494387	1.730588	0.0671802	0.06463301	0.08524457	0.06660983
3191.597	0	0.387563	0.3019099	2.077957	2.116279	0.2148955	0.2167728	0.175715	0.1296867	2.03167	1.850736	1.4755	0.9299056	0.02758504	0.02350135	0.01826477	0.0177106	0.211875	0.1738787	0.1314909	0.1311739	0.01541294	0.02148949	0.0187596	0.02270001
3191.598	0	0.09490575	0.0954916	0.09861325	0.06954518	1.12484	2.162284	0.6029807	0.2943556	0.1497218	0.2308995	0.1274379	0.1106886	0.2193047	0.1806886	0.1775801	0.3000927	0.3700474	0.2413805	0.409583	0.4239159	0.9911356	1.181493	2.615293	2.502498
3191.599	0	0.1022229	0.08445321	0.1180099	0.1195228	0.3407103	0.8714689	3.872262	2.461741	0.1280271	0.1048592	0.2473791	0.147942	1.330109	1.221308	0.9573574	0.9059204	0.08335907	0.1443162	0.1138828	0.07377056	0.4001132	0.6069167	0.4233755	0.5343821
3191.696	0	3.706687	2.906614	0.4938607	0.291505	0.06167405	0.06583113	0.05724817	0.03746691	0.3536005	0.2092174	0.2696466	0.2274698	0.05185755	0.04358092	0.07311055	0.06137265	1.454387	1.308962	2.448274	1.793959	0.06518517	0.07541877	0.09915241	0.05973745
3191.697	0	0.3865728	0.3013775	2.066409	2.105633	0.2143187	0.2144703	0.1749739	0.1306697	2.019856	1.830147	1.467968	0.9327927	0.03426792	0.02891167	0.02203324	0.02127754	0.2158786	0.1812894	0.1305702	0.1349032	0.01614272	0.01709679	0.01789489	0.02441682
3191.698	0	0.07902511	0.07487223	0.08712787	0.09450303	1.146253	2.137059	0.5654442	0.2788686	0.1515306	0.2280717	0.1263059	0.09667284	0.1938312	0.1829396	0.1977064	0.2972841	0.3287181	0.231216	0.4203379	0.4245171	1.017291	1.095509	2.682675	2.539075
3191.699	0	0.1236414	0.1106337	0.1013828	0.1263193	0.2426787	0.8687135	3.928095	2.514177	0.1247434	0.106927	0.217866	0.1952264	1.446366	1.127353	0.8828705	0.8663129	0.08830737	0.1087286	0.0886561	0.06611554	0.3975036	0.6060522	0.4188222	0.573098
3191.796	0	3.685474	2.817115	0.5434442	0.3878087	0.05583721	0.06326856	0.04669476	0.05001062	0.3238683	0.2075037	0.2933644	0.3028484	0.03415874	0.03603746	0.08174118	0.07183158	1.416515	1.104456	2.468543	1.845313	0.07919783	0.07752171	0.0838476	0.05168748
3191.797	0	0.3781601	0.2946331	2.039884	2.084184	0.2116112	0.211431	0.1699526	0.1248152	2.005426	1.810649	1.446817	0.9284073	0.03517302	0.02594833	0.01888722	0.01987666	0.2139289	0.1831576	0.1145282	0.1192302	0.01480411	0.01671718	0.01721568	0.02089296
3191.798	0	0.06809487	0.04619503	0.09881759	0.08565567	1.143857	2.13623	0.5737831	0.2758532	0.1303095	0.2340151	0.1608491	0.07532124	0.1978557	0.1469521	0.2505885	0.2616529	0.3258828	0.2178826	0.4309167	0.4535572	1.070827	1.026478	2.785616	2.646663
3191.798	0	0.1282577	0.0670079	0.1284174	0.1443245	0.125024	0.81115	4.044718	2.635027	0.1160088	0.114548	0.257561	0.2275471	1.595559	1.161248	0.8353552	0.8933662	0.1058909	0.126814	0.09105656	0.09429847	0.4250224	0.6376794	0.4718322	0.5818253
3191.896	0	3.64803	2.754603	0.576043	0.4918101	0.05229933	0.05799002	0.03942179	0.06128055	0.3220053	0.2606283	0.3166538	0.3654712	0.04564978	0.05606822	0.09829429	0.06959481	1.358734	0.8498516	2.407702	1.831709	0.06810859	0.07500224	0.07506774	0.04282246
3191.897	0	0.3853698	0.3017842	2.028584	2.078146	0.2099	0.20668	0.1753285	0.1311733	1.993498	1.800669	1.45972	0.9500483	0.03157133	0.0180034	0.01704092	0.02108144	0.216146	0.1893408	0.09384819	0.08930022	0.01712698	0.01568617	0.01700905	0.01833945
3191.898	0	0.08120539	0.05362736	0.105273	0.07999204	1.148399	2.127743	0.551093	0.2738412	0.1190072	0.2296735	0.1511708	0.0619484	0.2289979	0.1592104	0.3015542	0.2380304	0.3220397	0.2308188	0.432777	0.4661015	1.11854	0.9700104	2.861796	2.673819
3191.899	0	0.1122801	0.1092855	0.1125584	0.1192502	0.1316656	0.6770442	4.031996	2.677008	0.09445373	0.08310466	0.2379184	0.2388141	1.711238	1.281831	0.8133666	0.8547851	0.0941533	0.1116051	0.0833913	0.0991154	0.4562991	0.6455632	0.4924125	0.5543609
3191.995	0	3.64184	2.707424	0.5595912	0.5235854	0.04620422	0.03872963	0.04181096	0.0515394	0.3235948	0.2470018	0.3847692	0.4057545	0.06151634	0.06121468	0.07669331	0.07416022	1.298133	0.492164	2.375071	1.84989	0.0802197	0.05908279	0.07324896	0.05865486
3191.995	0	0.3931366	0.3095794	2.022476	2.082368	0.2111314	0.2095553	0.1779098	0.135993	1.98722	1.794556	1.483981	0.9765412	0.02794167	0.02045285	0.02136769	0.02642629	0.2234702	0.1932584	0.07746897	0.05995018	0.01812317	0.01639734	0.0187285	0.02075906
3191.996	0	0.1062426	0.05862872	0.09697946	0.07597945	1.157887	2.106836	0.5224926	0.268305	0.1258778	0.2164662	0.1529161	0.08776211	0.2537236	0.1753571	0.3065679	0.244126	0.3033234	0.2360354	0.4322425	0.4474405	1.172402	0.9314508	2.889798	2.638345
3191.996	0	0.07487255	0.1190147	0.1194236	0.1104916	0.2226139	0.5433294	4.025396	2.715923	0.09086859	0.1446341	0.2552997	0.2367228	1.767704	1.486229	0.8500543	0.7786746	0.1634496	0.0932545	0.09789709	0.101829	0.4917102	0.6201139	0.4444582	0.4794851
3192.095	0	3.636165	2.675802	0.5088317	0.5228477	0.05877408	0.03800309	0.05346308	0.0621238	0.3382838	0.2287121	0.38026	0.3747045	0.04713939	0.04122019	0.07681193	0.06813811	1.193907	0.2300423	2.397894	1.856609	0.06468988	0.06255269	0.0589405	0.0666497
3192.095	0	0.3885343	0.3097857	2.042259	2.110869	0.2089116	0.2090012	0.1786478	0.1360146	2.00069	1.797789	1.48624	0.980554	0.032942	0.02606969	0.02067644	0.02000535	0.2301149	0.1924766	0.06502984	0.06798566	0.01530362	0.02103159	0.02046734	0.02189966
3192.095	0	0.1124878	0.09144986	0.05688938	0.05442758	1.171225	2.107968	0.4752021	0.2635229	0.1430366	0.2128319	0.1677123	0.1025514	0.2569861	0.1835016	0.3234262	0.2458175	0.2830027	0.2205959	0.4554687	0.4249913	1.215947	0.9311059	2.991123	2.668024
3192.096	0	0.08939308	0.133427	0.1776925	0.08954583	0.3156361	0.398446	4.089546	2.776931	0.05482933	0.1108155	0.2761722	0.1969419	1.796166	1.655812	0.9661288	0.6748865	0.1473608	0.06545147	0.06936402	0.09889214	0.4416318	0.5870446	0.3588328	0.3877355
3192.196	0	3.630234	2.757939	0.477412	0.4622316	0.05222113	0.03695692	0.07086821	0.05329307	0.3913074	0.1798796	0.3607414	0.344269	0.04156227	0.0392309	0.08547842	0.06484315	1.173072	0.5195383	2.700344	1.978036	0.07640397	0.07035153	0.06947021	0.06909283
3192.197	0	0.3756204	0.3055519	2.115155	2.211868	0.2187447	0.2147603	0.1781591	0.1346691	2.051516	1.840115	1.490944	0.9815859	0.0354271	0.02690934	0.02185685	0.01985115	0.2295709	0.1853117	0.07719542	0.1088146	0.01861656	0.02567571	0.01776249	0.02665933
3192.198	0	0.0921484	0.08641419	0.05152374	0.04959137	1.154652	2.160042	0.3650647	0.3148658	0.124604	0.2208629	0.1862387	0.1045161	0.185126	0.1166051	0.3340554	0.2523226	0.2604039	0.2152499	0.4875967	0.4502633	1.250442	1.068384	3.256275	2.837666
3192.198	0	0.09686076	0.09971951	0.1459588	0.1191606	0.3273538	0.2457579	4.204052	2.901346	0.05626053	0.05800684	0.2660774	0.1640194	1.81879	1.763042	1.099614	0.529541	0.1123536	0.06786207	0.06885165	0.09718117	0.3862725	0.6054436	0.346054	0.356304
3192.295	0	3.625755	2.843025	0.4382688	0.3674336	0.07621771	0.04949449	0.05865331	0.06301359	0.4174752	0.1531427	0.2741287	0.3608786	0.04522057	0.04130718	0.07094591	0.06970096	1.239473	0.8548268	2.928251	2.025428	0.08311456	0.08742699	0.07537229	0.06195316
3192.295	0	0.3715109	0.2934734	2.148093	2.242714	0.2168387	0.2127063	0.1800802	0.1399188	2.056795	1.837947	1.521656	0.9921599	0.03555901	0.02415794	0.02497485	0.02005963	0.2311596	0.1713956	0.1066716	0.1349668	0.01878692	0.0215373	0.02012594	0.02256423
3192.295	0	0.08823886	0.08110574	0.03643827	0.0622281	1.148738	2.158402	0.225999	0.3754321	0.1049121	0.2082736	0.1818845	0.0860085	0.1583742	0.1195905	0.3689754	0.2318197	0.2517969	0.236284	0.5033216	0.4794774	1.275207	1.168274	3.341072	2.920107
3192.296	0	0.08726679	0.1102771	0.147478	0.1110509	0.29037	0.1777003	4.174191	2.832344	0.1088431	0.07077011	0.2803974	0.1500675	1.766832	1.822786	1.243626	0.5063311	0.08294036	0.06330855	0.08127098	0.07875296	0.3709279	0.6423126	0.3791811	0.3711247
3192.396	0	3.643741	2.907907	0.367496	0.3058149	0.06827262	0.05089741	0.0579315	0.04676294	0.4199969	0.1575129	0.2054197	0.3849284	0.03458157	0.03779957	0.05934208	0.07846885	1.221931	1.12389	3.005321	1.992707	0.08114461	0.07601037	0.07735954	0.06203779
3192.397	0	0.3690864	0.2854412	2.168392	2.256012	0.2191622	0.2142527	0.1841877	0.1372444	2.044202	1.846239	1.547237	0.9971591	0.02425352	0.01790938	0.02096855	0.01973824	0.2273382	0.1538005	0.1286162	0.1454089	0.01925677	0.0158859	0.01875157	0.02006258
3192.398	0	0.08481158	0.05062409	0.05213858	0.03789619	1.16587	2.149117	0.1399208	0.4152705	0.1069269	0.1960783	0.1894436	0.08629797	0.1598162	0.1560097	0.4095978	0.1968374	0.241177	0.2635372	0.5212988	0.4760379	1.265138	1.257688	3.314165	2.92433
3192.398	0	0.1082944	0.08891396	0.1103545	0.1094163	0.2813644	0.3573904	4.068645	2.724363	0.1304175	0.07783969	0.2924604	0.1633823	1.618665	1.731534	1.291526	0.5577616	0.08429805	0.08295694	0.06880176	0.09708764	0.3794621	0.6427024	0.4226509	0.3933081
3192.496	0	3.623376	2.94274	0.2915936	0.2055264	0.06528425	0.06328185	0.05186457	0.05401377	0.4332458	0.2466852	0.1722642	0.4204838	0.04158163	0.04999519	0.04638917	0.07570604	1.221501	1.314909	3.04091	1.923265	0.06896914	0.07279391	0.09353516	0.06091706
3192.497	0	0.3678563	0.2727319	2.183321	2.273525	0.2177197	0.2156627	0.1858202	0.1374234	2.061196	1.861005	1.566728	0.9882032	0.02629657	0.01971263	0.02169607	0.01444611	0.2188457	0.1477116	0.1462383	0.1496771	0.01753925	0.02010859	0.02461713	0.02154992
3192.498	0	0.1016203	0.03064466	0.05938921	0.04807894	1.178099	2.173265	0.1352875	0.4263707	0.1138051	0.1837377	0.1856076	0.08669216	0.1686789	0.1598083	0.3652577	0.1857609	0.2346876	0.2778875	0.5134367	0.4710076	1.218788	1.330923	3.328759	2.96031
3192.498	0	0.1269292	0.09751562	0.1169446	0.08510735	0.3044817	0.5742719	4.015956	2.658054	0.1453989	0.120616	0.2755946	0.1843921	1.501598	1.52418	1.288597	0.6121832	0.07582116	0.07364672	0.07249485	0.07995938	0.3997088	0.62168	0.4604638	0.3970365
3192.596	0	3.606942	3.02315	0.2228547	0.1576902	0.07068407	0.04647288	0.06035681	0.05679488	0.4411462	0.2785251	0.1745275	0.4453361	0.03403358	0.04519537	0.03553533	0.06337436	1.236181	1.415246	3.019793	1.841752	0.06968119	0.07104609	0.09831184	0.05962124
3192.597	0	0.3543946	0.2629417	2.184413	2.275051	0.2203193	0.2188637	0.1845857	0.1376422	2.073145	1.873376	1.579619	0.9797896	0.02991076	0.02041523	0.0200986	0.01381981	0.2039536	0.1392528	0.1484952	0.1340801	0.02005042	0.01886958	0.02519766	0.02536023
3192.598	0	0.1075543	0.07883341	0.08014788	0.06873878	1.191165	2.212396	0.1872474	0.3940962	0.1142382	0.1622449	0.1928955	0.09379324	0.1415544	0.1675306	0.3383384	0.2436831	0.253182	0.2808167	0.5056716	0.4769819	1.21165	1.384171	3.372036	2.994357
3192.598	0	0.09177639	0.09835402	0.1251555	0.1081292	0.319825	0.738998	4.110337	2.69704	0.118997	0.133106	0.279635	0.1612241	1.432191	1.281413	1.276483	0.6316412	0.05927599	0.0606308	0.08128231	0.03521229	0.4130015	0.5872229	0.5280275	0.4329734
3192.696	0	3.580265	3.133024	0.174776	0.1871977	0.06985871	0.0594401	0.06550958	0.06303776	0.4032663	0.325577	0.2830669	0.4299805	0.05582079	0.06049657	0.05027659	0.06738534	1.322846	1.475926	2.945849	1.777779	0.07717875	0.0812531	0.09473182	0.05385473
3192.697	0	0.3501035	0.2549228	2.21303	2.299937	0.2189546	0.2181975	0.1945856	0.1376229	2.096155	1.89669	1.615315	0.9834532	0.03177644	0.02186281	0.01660351	0.01566606	0.1844406	0.1383196	0.1330043	0.1048992	0.01552914	0.01737615	0.02524785	0.02563064
3192.698	0	0.1080513	0.09583586	0.08237022	0.09436608	1.194537	2.225048	0.1895233	0.3484246	0.1153877	0.1818706	0.1872871	0.1214646	0.1461308	0.1807306	0.3244624	0.26894	0.2462279	0.2696118	0.5013021	0.4984448	1.190814	1.421712	3.402103	3.018975
3192.698	0	0.09930942	0.09247769	0.1076455	0.08986866	0.2785614	0.8633775	4.104238	2.709481	0.1129073	0.1150506	0.2486363	0.1724126	1.455936	1.004048	1.242353	0.6907513	0.06941503	0.08012344	0.07787266	0.06863547	0.4138652	0.5206622	0.5472502	0.5647394
3192.796	0	3.542541	3.187522	0.1811549	0.2040563	0.06245018	0.055053	0.07060846	0.05335946	0.3495174	0.32176	0.3595521	0.3919154	0.04587807	0.06201779	0.07199609	0.06824408	1.405415	1.447664	2.853761	1.741962	0.08785213	0.09121184	0.08738233	0.0539
3192.797	0	0.3506276	0.2538585	2.229247	2.319046	0.2214992	0.2232384	0.1948125	0.1393334	2.104947	1.911777	1.640177	0.9931978	0.02158645	0.01647613	0.01660656	0.01497314	0.178351	0.1294169	0.1078589	0.06753671	0.01628724	0.01750609	0.02469034	0.03056808
3192.798	0	0.1028918	0.09044489	0.06575589	0.07228099	1.215217	2.212589	0.1738921	0.2499215	0.133788	0.1786462	0.1584033	0.1359666	0.1883874	0.1882422	0.2886851	0.2978146	0.2518364	0.2594703	0.4977037	0.5016352	1.165432	1.437875	3.396153	3.043914
3192.799	0	0.09703441	0.1252041	0.1009758	0.1066182	0.2310693	0.9446704	4.128238	2.712241	0.1013715	0.110503	0.2440824	0.1613243	1.529679	0.7680675	1.22114	0.7742017	0.1039207	0.09389203	0.1049667	0.07216309	0.4089084	0.4437605	0.5429202	0.6953207
3192.896	0	3.484566	3.194033	0.2418099	0.2457938	0.05024123	0.06786904	0.09283158	0.0614009	0.3362435	0.3209399	0.4365986	0.3796559	0.06115696	0.04686419	0.07336686	0.06972504	1.495401	1.336317	2.714069	1.713641	0.08536569	0.07367567	0.08652866	0.05602307
3192.897	0	0.354916	0.2498364	2.235709	2.320892	0.2211881	0.2221581	0.1929512	0.1381289	2.100866	1.921755	1.652426	0.9990997	0.01895118	0.0159813	0.0215188	0.01720178	0.183709	0.1224341	0.09690368	0.05055665	0.0168778	0.01441158	0.02588265	0.02735298
3192.898	0	0.1073796	0.05521665	0.07764436	0.0518793	1.215813	2.20148	0.223575	0.1835638	0.1348789	0.1688816	0.1456323	0.1395677	0.2197032	0.1951664	0.279802	0.3274548	0.2640859	0.276414	0.475573	0.5059697	1.084894	1.452971	3.379201	3.060624
3192.898	0	0.1014202	0.1188763	0.09271092	0.09703751	0.2627269	0.9520477	4.206561	2.730954	0.09284717	0.1302864	0.2638193	0.1938249	1.601347	0.7228147	1.193868	0.8571239	0.08610815	0.08621666	0.08884155	0.08850672	0.3848157	0.3968328	0.4975544	0.7567079
3192.996	0	3.46871	3.137718	0.288489	0.2490309	0.05236272	0.0691762	0.06824602	0.0576893	0.3135142	0.2826356	0.4655729	0.3734315	0.03461781	0.04689184	0.06856794	0.05759243	1.55053	1.191415	2.613947	1.713591	0.08848301	0.07494293	0.07321854	0.05777252
3192.997	0	0.3525212	0.2542036	2.23771	2.317328	0.2236157	0.2197906	0.1944977	0.1395006	2.11468	1.922102	1.64189	0.9943956	0.02666698	0.01902508	0.01705084	0.01811005	0.1873614	0.1208463	0.1040669	0.09143622	0.01852969	0.01924571	0.03042461	0.02538334
3192.998	0	0.1053587	0.04630048	0.04742428	0.06027684	1.207804	2.156429	0.3072628	0.2786219	0.1276034	0.1554448	0.1417268	0.1403145	0.2033315	0.1827738	0.2933198	0.3365068	0.2463276	0.2650106	0.4736627	0.5178018	1.025718	1.455599	3.434856	3.140865
3192.998	0	0.08367242	0.07365809	0.06819373	0.09597301	0.359757	0.8951899	4.380923	2.879913	0.08768322	0.1187536	0.2446728	0.2137271	1.681369	0.9116456	1.094876	0.9268327	0.08158022	0.1069411	0.08303959	0.1109193	0.354542	0.4045259	0.4676001	0.7579796
3193.096	0	3.483518	3.057966	0.3147482	0.2549432	0.05351001	0.04809617	0.05633528	0.05650296	0.2906161	0.2683898	0.5239676	0.3433797	0.03455508	0.04710977	0.07042475	0.05368401	1.574058	1.037514	2.598012	1.739628	0.09423818	0.06480409	0.07838522	0.08355914
3193.097	0	0.3476708	0.2680891	2.230465	2.312104	0.2199176	0.2220457	0.1924726	0.1376012	2.120066	1.916089	1.629178	0.9957667	0.0329623	0.02220203	0.015521	0.01691412	0.1863816	0.1208794	0.1273366	0.1271954	0.01316709	0.02084221	0.02435487	0.02625617
3193.098	0	0.08832221	0.07038859	0.04346636	0.08161967	1.199146	2.139781	0.3955138	0.3776657	0.1100478	0.1571538	0.1454592	0.1519875	0.1860775	0.1930233	0.3027353	0.3411657	0.2346611	0.2580501	0.4773847	0.50489	1.007574	1.486219	3.41778	3.125122
3193.099	0	0.05650846	0.06365953	0.1109198	0.1112474	0.4289236	0.7790345	4.383669	2.887262	0.07537041	0.1105519	0.2403934	0.1699117	1.738205	1.147805	0.9756678	0.9782887	0.07868878	0.1073478	0.07220551	0.1023527	0.3201342	0.4045795	0.4943521	0.6385377
3193.196	0	3.490661	2.981626	0.3318914	0.2334008	0.05550267	0.06394505	0.0644543	0.04774487	0.3078872	0.3045782	0.568268	0.2697132	0.03830307	0.04411752	0.08288043	0.05269687	1.607275	0.9240695	2.62819	1.772224	0.1037125	0.07027202	0.0865365	0.07021045
3193.197	0	0.3548198	0.2826201	2.216944	2.28913	0.2240084	0.2198732	0.1892661	0.1385796	2.102083	1.894115	1.610854	0.9980257	0.03562623	0.02676302	0.01945455	0.01973438	0.2020346	0.1294675	0.1655395	0.1519927	0.02052754	0.02187192	0.02570384	0.02540131
3193.198	0	0.09120997	0.05468888	0.04366884	0.07165522	1.188041	2.145684	0.4798768	0.4215082	0.08907729	0.1659907	0.1250325	0.1498832	0.1696913	0.2303989	0.2966518	0.339957	0.2301552	0.2564676	0.4649781	0.4949807	0.956653	1.525214	3.319037	3.06081
3193.199	0	0.0462357	0.0766713	0.1220523	0.128053	0.4527262	0.5993862	4.310196	2.856135	0.08232061	0.05757973	0.2852923	0.1741554	1.773467	1.343455	0.8408652	0.9670836	0.08312911	0.1176571	0.1029713	0.09280888	0.2906871	0.418921	0.5409454	0.4643084
3193.296	0	3.48933	2.927817	0.3092603	0.2018165	0.06343955	0.05326333	0.07355035	0.04163699	0.3083682	0.287885	0.5779923	0.1801	0.03837784	0.04760297	0.08613498	0.04230453	1.629176	0.8921534	2.690774	1.80765	0.09022965	0.06441927	0.0870875	0.0643244
3193.297	0	0.3664577	0.2948099	2.198806	2.274493	0.2208916	0.2168037	0.1888119	0.1384777	2.087679	1.875123	1.591545	0.99913	0.03140264	0.02379069	0.02196469	0.01798601	0.2076306	0.1275297	0.1852756	0.1531633	0.01707552	0.01709049	0.02525964	0.02602357
3193.298	0	0.09813444	0.07274682	0.06052392	0.0836168	1.196241	2.174663	0.5463345	0.4590511	0.08819315	0.1586825	0.117533	0.1395789	0.1683238	0.2154526	0.2943692	0.3227239	0.2139908	0.2426643	0.4494896	0.4921777	0.8994602	1.529964	3.242541	3.00826
3193.299	0	0.07277131	0.07949691	0.09562387	0.1178711	0.4234218	0.3974716	4.214163	2.80506	0.1026996	0.1057237	0.2835776	0.144733	1.823069	1.525403	0.7156038	0.9439882	0.07698287	0.1018247	0.06029396	0.09417772	0.3161605	0.4171094	0.496729	0.2871895
3193.396	0	3.518461	2.890609	0.2408227	0.2271803	0.04691549	0.06467195	0.04411046	0.05080609	0.2721324	0.3530601	0.4911706	0.2479843	0.04397902	0.05450667	0.07662774	0.04857385	1.61897	0.9420351	2.762775	1.79935	0.09391347	0.06240733	0.1037157	0.06793796
3193.397	0	0.3586586	0.3005296	2.176981	2.243277	0.2201345	0.217335	0.1859446	0.1385746	2.063784	1.849711	1.552816	0.9926263	0.02932772	0.02265585	0.02201621	0.01753972	0.212851	0.1336588	0.1835377	0.1353614	0.01826749	0.01883232	0.02302321	0.02646972
3193.398	0	0.08544456	0.04597516	0.06017359	0.08144183	1.218347	2.200441	0.5817279	0.4564116	0.08187401	0.1423338	0.1045952	0.129709	0.1663451	0.186007	0.2855162	0.3023266	0.1807012	0.2258732	0.4537067	0.4819828	0.8256688	1.539319	3.265626	3.040647
3193.398	0	0.07558556	0.05947738	0.09057388	0.106936	0.3135796	0.2071479	4.263078	2.88229	0.06047943	0.08522158	0.2683487	0.1538175	1.825904	1.694672	0.6988858	0.933403	0.08438071	0.07646871	0.07817643	0.06910184	0.3201825	0.3752099	0.4759848	0.2988756
3193.496	0	3.549731	2.8723	0.2236616	0.2311613	0.05817558	0.06057938	0.05601139	0.06631782	0.2748815	0.3788279	0.3855985	0.3514139	0.0529715	0.05738894	0.06780635	0.07112056	1.5669	1.075535	2.873307	1.773794	0.07680365	0.07249152	0.1193206	0.0499558
3193.497	0	0.357717	0.3154541	2.176279	2.237765	0.2179216	0.2133555	0.1822128	0.1400699	2.064928	1.837297	1.536576	0.9932256	0.03229759	0.02339703	0.02029056	0.01962851	0.2197036	0.1369783	0.1740956	0.1136346	0.01861044	0.02069883	0.02284913	0.02595432
3193.498	0	0.04861656	0.04929985	0.05580732	0.08186005	1.229618	2.223793	0.5862327	0.3990128	0.09092689	0.1514409	0.09567745	0.1074484	0.1907097	0.1656533	0.2958831	0.3091929	0.1680672	0.2217781	0.4747134	0.4808592	0.7851421	1.535435	3.246569	3.071121
3193.498	0	0.08549344	0.09054984	0.1124779	0.08918625	0.2222637	0.1120072	4.305436	2.923325	0.05940028	0.07139229	0.2592586	0.1944095	1.77372	1.816304	0.8419881	0.9711404	0.06997988	0.06777199	0.08928746	0.09552051	0.3341627	0.3854135	0.4769838	0.3768743
3193.596	0	3.558671	2.879076	0.1854577	0.2854864	0.0582304	0.03151386	0.04992335	0.07119082	0.2849342	0.3737684	0.2881662	0.4002667	0.05168155	0.04466249	0.05917936	0.05142333	1.483109	1.247286	2.955203	1.723494	0.06721415	0.06826442	0.1113216	0.04072671
3193.597	0	0.3560324	0.3359348	2.17876	2.242181	0.2185576	0.2137896	0.17884	0.1424515	2.071306	1.836255	1.53059	1.003812	0.03614189	0.02827523	0.02598999	0.02607152	0.2291227	0.141769	0.1638285	0.09111128	0.02010017	0.02466935	0.02608433	0.02674003
3193.598	0	0.05362578	0.04610767	0.0608651	0.07984078	1.22712	2.219849	0.5950477	0.3826637	0.07214507	0.1497755	0.08408619	0.09429618	0.1860013	0.1821858	0.2760324	0.2947569	0.1857832	0.2301202	0.4721748	0.4804069	0.7700783	1.495739	3.200176	3.060976
3193.598	0	0.05760395	0.1056959	0.1307263	0.1374485	0.1781524	0.2859455	4.268022	2.880741	0.08452665	0.05775194	0.251438	0.1820871	1.646301	1.825751	0.9756972	1.025496	0.08005516	0.08807645	0.112066	0.08706901	0.3311333	0.4451776	0.460404	0.4734861
3193.696	0	3.555825	2.92155	0.1917231	0.3111772	0.03902008	0.0485157	0.03414519	0.05529669	0.3090825	0.4211374	0.2330014	0.406757	0.04412616	0.0646511	0.05160221	0.05788039	1.377107	1.436108	2.965484	1.645958	0.07172211	0.07680019	0.1140712	0.05530842
3193.697	0	0.3535899	0.3488597	2.183457	2.24826	0.2183569	0.2156526	0.1882271	0.1422232	2.078248	1.845737	1.534101	1.007752	0.03542658	0.02961502	0.02588156	0.02417732	0.2373535	0.1455748	0.1329966	0.08913479	0.01966095	0.02340899	0.02747965	0.02622006
3193.698	0	0.04632989	0.06255051	0.06125079	0.06592124	1.227324	2.205066	0.6385516	0.3755794	0.09142516	0.1707776	0.08606306	0.1119106	0.1896716	0.2013835	0.2631594	0.2857475	0.2055319	0.214393	0.4855396	0.4775129	0.7839676	1.43975	3.164544	3.020775
3193.698	0	0.07026001	0.106229	0.08469977	0.08149588	0.1659291	0.4305817	4.216894	2.820432	0.0813747	0.08062966	0.2495875	0.1586331	1.483147	1.712302	1.050982	1.032466	0.07314523	0.09856581	0.09590143	0.09482808	0.3562381	0.4999998	0.4888346	0.5381616
3193.796	0	3.552193	2.98351	0.2418449	0.3239199	0.05474369	0.0514161	0.05030877	0.04474249	0.3306421	0.4232203	0.1964783	0.3897861	0.04726593	0.0526062	0.04008603	0.06588273	1.340836	1.576286	2.921974	1.515042	0.07597195	0.1022549	0.09499416	0.06888264
3193.797	0	0.3464988	0.342384	2.190176	2.252423	0.2168002	0.2170902	0.185858	0.1418376	2.083309	1.84909	1.517491	0.9936862	0.0329157	0.02703791	0.0233605	0.02436633	0.2379902	0.1514335	0.09615324	0.1185768	0.02064516	0.02472656	0.02752483	0.02618238
3193.798	0	0.05406887	0.0565797	0.05804352	0.06906475	1.226378	2.179496	0.7224122	0.4308886	0.08391894	0.1682131	0.1030855	0.1081737	0.2078726	0.1471024	0.2658245	0.2928574	0.2079494	0.2027793	0.492468	0.4963652	0.7745661	1.375728	3.189639	3.030896
3193.798	0	0.09168923	0.07304032	0.08588878	0.0650156	0.1901148	0.5537514	4.250316	2.845329	0.1187227	0.1027504	0.2628761	0.1629788	1.356013	1.502196	1.029396	1.028263	0.07208965	0.09340751	0.1274825	0.07982483	0.3673627	0.5687004	0.5242026	0.6046428
3193.896	0	3.549091	3.026396	0.3353148	0.37384	0.04695221	0.0627207	0.06904055	0.04108413	0.3156764	0.4390374	0.2307066	0.3400073	0.04300245	0.043217	0.06519252	0.05136982	1.311707	1.623881	2.891029	1.388012	0.07792368	0.1084048	0.0846655	0.05199175
3193.897	0	0.3426997	0.3326236	2.199144	2.258083	0.2203255	0.2192597	0.179216	0.1361909	2.084509	1.860596	1.515747	0.9822833	0.02853991	0.0222507	0.02452141	0.0299282	0.2378775	0.1469677	0.06963456	0.1429675	0.02113003	0.01812735	0.0249069	0.02800945
3193.898	0	0.06682348	0.03767446	0.05526332	0.06495694	1.229032	2.158383	0.8441887	0.4693719	0.07835002	0.1707477	0.1120748	0.1069384	0.1828594	0.1389843	0.2969587	0.2846644	0.1970955	0.1923025	0.4977286	0.4946297	0.7923768	1.335628	3.222216	3.062786
3193.898	0	0.0594557	0.09490375	0.081702	0.09617127	0.2454916	0.6502582	4.267131	2.891032	0.1202331	0.09085268	0.2511892	0.1781514	1.33945	1.284257	1.016084	1.001707	0.06549684	0.09314742	0.0866482	0.07676117	0.3248294	0.5957347	0.593086	0.6655287
3193.996	0	3.515906	3.020855	0.4031567	0.4084731	0.06024522	0.08719076	0.07770774	0.06113816	0.3389736	0.4557825	0.2398367	0.3484168	0.04667465	0.06821058	0.07884531	0.06688547	1.283494	1.605318	2.850247	1.342562	0.0663221	0.08829846	0.09458474	0.07026923
3193.997	0	0.3515368	0.3308431	2.2165	2.276075	0.2208354	0.2185817	0.1808502	0.1316637	2.103626	1.880721	1.532743	0.9714265	0.0359918	0.02752484	0.01912774	0.02052575	0.2374119	0.1494241	0.08295413	0.1649887	0.01498456	0.01895124	0.02722071	0.03020104
3193.998	0	0.07213635	0.04498526	0.05940521	0.06772288	1.238436	2.150695	0.954953	0.4587608	0.0803577	0.150001	0.1333275	0.1272933	0.1626191	0.1586662	0.3103315	0.2941243	0.2028694	0.1982794	0.5020697	0.504772	0.794175	1.272291	3.219028	3.064015
3193.998	0	0.05698583	0.07981481	0.07326543	0.1206698	0.3172635	0.728361	4.228135	2.885779	0.1179001	0.07685852	0.2347942	0.1974952	1.428715	1.197312	0.9770703	0.9747169	0.09378379	0.09458644	0.1159504	0.09460822	0.3072244	0.616723	0.6365847	0.7043727
3194.096	0	3.499102	3.002965	0.47922	0.4360267	0.06063612	0.0702068	0.07169036	0.06490162	0.3804525	0.4494424	0.1903353	0.350096	0.05878738	0.05859441	0.05732153	0.0480609	1.325176	1.482369	2.717339	1.287426	0.0635755	0.07740774	0.08949783	0.05507864
3194.097	0	0.3602643	0.3304458	2.239405	2.295169	0.2240831	0.2224373	0.182	0.1360122	2.114826	1.908557	1.558614	0.9631627	0.04168779	0.03147444	0.01828182	0.02018197	0.2448865	0.1534649	0.1066935	0.1725668	0.01559393	0.01985761	0.02152401	0.03110527
3194.097	0	0.07370247	0.0390488	0.05295458	0.09133967	1.23716	2.141005	1.015477	0.3856054	0.1025849	0.1421345	0.1499387	0.1298924	0.1936245	0.1800066	0.325318	0.3064672	0.2462262	0.228439	0.4969723	0.5090478	0.809837	1.216801	3.200502	3.034207
3194.098	0	0.08715972	0.07708074	0.111725	0.1264583	0.3935665	0.7972627	4.22802	2.89411	0.1018471	0.1180314	0.2671308	0.1995939	1.535656	1.265878	0.9701794	0.9541292	0.06652857	0.1026826	0.08244084	0.08717515	0.287979	0.6198716	0.5910482	0.6757297
3194.196	0	3.479245	2.937759	0.5580281	0.3939395	0.06250407	0.0512222	0.04758421	0.05788837	0.4027777	0.4056677	0.1593643	0.3627869	0.04084585	0.05229414	0.05543464	0.0486236	1.430105	1.272818	2.520667	1.270641	0.07133858	0.07366973	0.07096433	0.05201307
3194.197	0	0.3674046	0.3206743	2.260359	2.317338	0.2252015	0.2244406	0.1924941	0.1361401	2.132679	1.93619	1.591004	0.9505144	0.03947019	0.03294974	0.02279378	0.01878877	0.2475423	0.1489915	0.1147103	0.1480111	0.01996026	0.01480836	0.02009113	0.02928608
3194.198	0	0.0761416	0.04088648	0.0676325	0.1066973	1.229537	2.137945	1.038101	0.2796789	0.1126604	0.1408088	0.1463587	0.1507477	0.205265	0.2129126	0.3593304	0.3236834	0.2634591	0.2334541	0.4832356	0.4974892	0.819716	1.154488	3.171512	3.003279
3194.198	0	0.09752742	0.09541691	0.1080291	0.1441552	0.4379489	0.7879025	4.269902	2.93344	0.09774589	0.0966665	0.2605491	0.2199052	1.67487	1.418606	0.9817153	0.8735669	0.0685846	0.1046305	0.1132909	0.09357296	0.2932909	0.6127821	0.5024886	0.6081532
3194.296	0	3.484059	2.881766	0.6636609	0.3218495	0.05644524	0.05947236	0.05362033	0.06345577	0.4238819	0.3707263	0.1077111	0.3820295	0.06643889	0.0358052	0.05243499	0.05260386	1.584958	0.9949905	2.402703	1.267882	0.06795583	0.05321353	0.0708327	0.06009326
3194.297	0	0.3728669	0.2943668	2.258934	2.309404	0.2274107	0.2256504	0.1929818	0.1304999	2.131432	1.953922	1.601048	0.9380225	0.02974968	0.03413855	0.03007914	0.01856013	0.2378128	0.1374342	0.1105478	0.101817	0.01917251	0.01707053	0.02747348	0.02408737
3194.298	0	0.07685338	0.04414973	0.05308065	0.1121046	1.226299	2.149114	1.001775	0.1761692	0.1195254	0.1507932	0.1356508	0.1350471	0.2170059	0.251346	0.3506731	0.3177613	0.2584989	0.2291925	0.4870283	0.4847759	0.8238758	1.115139	3.217189	3.043751
3194.298	0	0.08530735	0.1146171	0.09679016	0.104226	0.4317691	0.7231387	4.383588	2.979662	0.07430852	0.1325205	0.2489523	0.2164863	1.765033	1.572845	1.054187	0.7498833	0.05215059	0.09221169	0.09598577	0.07592158	0.2497335	0.6099877	0.3385853	0.4746039
3194.396	0	3.512709	2.824471	0.7201035	0.2997923	0.05171871	0.0406018	0.06590335	0.06169292	0.423332	0.3499232	0.1235231	0.389306	0.05646022	0.0595592	0.04455282	0.05855303	1.755839	0.7570957	2.373379	1.271617	0.07884867	0.06537565	0.07774263	0.06945524
3194.397	0	0.3740522	0.2806234	2.258165	2.316617	0.2304628	0.2269394	0.1937705	0.1282749	2.145796	1.968361	1.613948	0.948858	0.0330434	0.03248339	0.02931153	0.01885776	0.2298761	0.1334809	0.1080039	0.05502816	0.0231675	0.01801381	0.02902149	0.02512124
3194.398	0	0.05445471	0.05813964	0.06021435	0.07753288	1.204571	2.168762	0.9437744	0.232354	0.1038541	0.1859775	0.1244612	0.1144147	0.2327467	0.2884781	0.3375813	0.3259406	0.2677759	0.2304478	0.4960964	0.4505414	0.8496281	1.082565	3.245428	3.051891
3194.399	0	0.08855184	0.09195739	0.1558246	0.08839938	0.3576646	0.5449586	4.383431	2.978133	0.0595106	0.09122993	0.2511506	0.1802893	1.832243	1.6865	1.186663	0.5981716	0.051371	0.06560973	0.08669788	0.09055629	0.2165498	0.5992421	0.2018857	0.3585206
3194.496	0	3.535153	2.812364	0.6800498	0.3329491	0.05405182	0.04286113	0.04021202	0.04261135	0.4045241	0.3322098	0.1849921	0.3679421	0.052028	0.04986064	0.06241711	0.05637611	1.865354	0.6217022	2.404047	1.256189	0.08927802	0.05332726	0.08695348	0.0565168
3194.497	0	0.3747599	0.2749943	2.258894	2.327621	0.2284847	0.2279478	0.1963838	0.1287741	2.154616	1.971686	1.62517	0.9541938	0.03832285	0.0354056	0.01972458	0.01883388	0.2245819	0.1357248	0.1073943	0.06008348	0.02079605	0.0220809	0.02134064	0.02011427
3194.498	0	0.06473304	0.05538109	0.06595555	0.05995704	1.199316	2.172261	0.8843826	0.3937237	0.1123284	0.1983549	0.1480714	0.1207798	0.2384836	0.2960046	0.3232006	0.3459856	0.2805475	0.2196771	0.5147741	0.4387815	0.8754397	1.076997	3.301879	3.056528
3194.498	0	0.1185456	0.08141972	0.1420262	0.1113671	0.3039028	0.3320768	4.309446	2.935626	0.06019145	0.08867618	0.2637221	0.1838682	1.845617	1.74981	1.302714	0.481374	0.06501389	0.05375403	0.09317664	0.07793316	0.1772143	0.5886977	0.256789	0.256631
3194.596	0	3.566039	2.765492	0.638901	0.3838494	0.04697876	0.0472461	0.04734236	0.05102779	0.3581585	0.3300787	0.2702445	0.3423123	0.04588198	0.04873054	0.0739505	0.05508984	1.960254	0.756047	2.446074	1.23322	0.09411062	0.06309846	0.09996205	0.06644242
3194.597	0	0.387164	0.2614398	2.252249	2.328827	0.2267803	0.2282293	0.1964786	0.1353248	2.156088	1.971072	1.625496	0.95899	0.0396814	0.03261273	0.02046632	0.01825385	0.2195041	0.1446394	0.1125102	0.1051879	0.0246039	0.02844659	0.01983122	0.01992304
3194.598	0	0.0613872	0.05501044	0.04654424	0.07385974	1.181107	2.185394	0.8592297	0.5223029	0.1207782	0.223875	0.1404472	0.112636	0.237813	0.2986195	0.299533	0.3474229	0.2987834	0.2191585	0.5303715	0.4526623	0.9116767	1.078923	3.39034	3.058371
3194.598	0	0.09627426	0.100759	0.160263	0.1080671	0.277698	0.1466641	4.237332	2.867707	0.08579072	0.05685704	0.2855586	0.1874208	1.782357	1.76775	1.348697	0.491008	0.04926884	0.0903481	0.0997948	0.07666063	0.1609267	0.5696788	0.3494646	0.2955522
3194.696	0	3.590346	2.74764	0.5756129	0.426377	0.04580766	0.04355041	0.03985564	0.04938709	0.3414596	0.3232879	0.3469569	0.3637928	0.04828794	0.05059836	0.05389305	0.05070307	1.983815	1.027211	2.490939	1.205411	0.1004875	0.07499044	0.09018544	0.05933822
3194.697	0	0.3904939	0.234437	2.235245	2.31151	0.2243723	0.2237831	0.1893304	0.1327216	2.146715	1.951419	1.592959	0.9486231	0.03647871	0.02912726	0.02254093	0.01933726	0.2117343	0.1476598	0.1395341	0.143976	0.01588335	0.0271225	0.02327218	0.01707533
3194.698	0	0.05491216	0.06456308	0.05231007	0.08093401	1.145031	2.164025	0.8486215	0.6100609	0.09956112	0.2167354	0.1376123	0.0984831	0.240801	0.3063659	0.3211559	0.3184255	0.2825841	0.224523	0.5580537	0.47213	0.9373993	1.110725	3.516702	3.111766
3194.698	0	0.05862514	0.09980759	0.1339981	0.08069305	0.3174058	0.1580382	4.286012	2.881008	0.09132679	0.06129768	0.3277282	0.1808931	1.652017	1.688337	1.327927	0.5662488	0.05700093	0.08139993	0.1066757	0.07474944	0.1847161	0.5310871	0.5140245	0.39662
3194.796	0	3.599729	2.781535	0.4764466	0.4511531	0.0578196	0.05790132	0.05222703	0.0414413	0.3215657	0.375926	0.3730096	0.3953042	0.0497862	0.04415091	0.0604957	0.05786478	1.963105	1.291045	2.553502	1.191936	0.09249932	0.07417501	0.08992368	0.06648518
3194.797	0	0.3951961	0.2143912	2.219931	2.288127	0.2265721	0.2229879	0.1915299	0.1300044	2.130462	1.9268	1.566885	0.9366784	0.03216915	0.03106043	0.02428317	0.01934577	0.2216198	0.1488465	0.1748785	0.16554	0.01784865	0.02011361	0.02825968	0.01796962
3194.798	0	0.08671756	0.0608256	0.06418762	0.09081114	1.145957	2.131278	0.8520468	0.6204899	0.1130992	0.1993464	0.1601149	0.1056428	0.2474538	0.2817827	0.3527608	0.2709428	0.2720869	0.223278	0.5755127	0.4781193	0.9901917	1.151012	3.62298	3.149682
3194.798	0	0.06789053	0.08696299	0.1042834	0.09715925	0.3412102	0.3182247	4.256363	2.856375	0.1059914	0.1388589	0.2671743	0.1757285	1.527656	1.488258	1.254767	0.6546804	0.04409877	0.07441571	0.08888506	0.08549536	0.218082	0.5506514	0.5912836	0.4899666
3194.896	0	3.592182	2.785721	0.3498681	0.4542006	0.04879011	0.05130338	0.05295669	0.04448826	0.3140497	0.3501231	0.3653774	0.4186258	0.04480626	0.04054082	0.05169308	0.05960101	1.911965	1.562251	2.589761	1.16339	0.08846963	0.07855414	0.08064749	0.05767793
3194.897	0	0.3982394	0.198048	2.209595	2.274335	0.2256827	0.2200408	0.1812423	0.1341675	2.124256	1.903894	1.544245	0.9349043	0.03471998	0.0330056	0.02219872	0.0234819	0.2431444	0.1560008	0.2014648	0.1674726	0.01893176	0.02159195	0.0277947	0.02419775
3194.898	0	0.1060836	0.06557586	0.07849693	0.07108307	1.140371	2.098494	0.8283381	0.5397702	0.1047424	0.1744437	0.144932	0.1075272	0.274176	0.2758916	0.3548218	0.2955099	0.2755803	0.250935	0.5517433	0.5018768	1.026914	1.210697	3.649894	3.188338
3194.898	0	0.05891944	0.07029595	0.09443879	0.07949151	0.3507388	0.4651111	4.180365	2.793131	0.1021881	0.09315578	0.2651441	0.16553	1.427978	1.226427	1.205905	0.7372753	0.04353537	0.06990451	0.09912315	0.08854927	0.2492848	0.5520972	0.6542957	0.5934826
3194.996	0	3.586745	2.803371	0.2701127	0.4477958	0.0573342	0.05619361	0.0462672	0.05950067	0.3225099	0.3111022	0.3295793	0.4315452	0.03878089	0.0317241	0.0460001	0.07032514	1.845294	1.796539	2.609947	1.128332	0.09652607	0.08305017	0.08128952	0.04842041
3194.997	0	0.4007423	0.1945714	2.193026	2.256865	0.2248042	0.2178472	0.1793653	0.1272376	2.114196	1.881296	1.519816	0.9274086	0.03841342	0.02996569	0.02384969	0.02556788	0.2633375	0.1674134	0.2055795	0.1480373	0.01983858	0.02573787	0.02182426	0.02601047
3194.998	0	0.09395968	0.04728814	0.09502071	0.07271079	1.161002	2.094092	0.7973824	0.433683	0.1223279	0.1867546	0.147311	0.1183901	0.2800801	0.2847137	0.379357	0.3519177	0.2673941	0.2570333	0.5315734	0.5249916	1.057222	1.267634	3.650302	3.184243
3194.998	0	0.08225362	0.06730403	0.1034604	0.1168544	0.3764139	0.64134	4.122883	2.789366	0.105066	0.09782576	0.28643	0.1839675	1.395582	0.9784534	1.154103	0.788294	0.06097478	0.07991387	0.1033787	0.09271186	0.2586212	0.5019494	0.6385556	0.6528262
3195.096	0	3.571926	2.77498	0.2486617	0.4529254	0.05042166	0.05176145	0.04641993	0.04897255	0.3594165	0.2678812	0.2677573	0.424323	0.04658268	0.03715906	0.06835065	0.06742555	1.7342	1.968137	2.616166	1.146114	0.1019608	0.08325109	0.07611053	0.04918406
3195.097	0	0.3980387	0.1915696	2.19076	2.255284	0.2275525	0.2174961	0.1800581	0.1293001	2.106035	1.86015	1.501647	0.9175943	0.04258341	0.02982259	0.02757757	0.03206711	0.2759557	0.1731434	0.2119866	0.1260227	0.01900148	0.02808102	0.03171368	0.03274808
3195.098	0	0.07752908	0.05829844	0.06399434	0.09330291	1.169834	2.09325	0.7392594	0.3280252	0.1161307	0.1914925	0.168424	0.1504773	0.2888971	0.2762485	0.4169505	0.3945666	0.267646	0.2532756	0.5112216	0.5185925	1.079251	1.328614	3.617114	3.176632
3195.098	0	0.06747632	0.1195695	0.07748836	0.1001784	0.4174147	0.81816	4.089776	2.782689	0.1024897	0.1264715	0.274695	0.1917681	1.447251	0.7841414	1.08743	0.8402966	0.07011496	0.08355036	0.08554189	0.07629143	0.2904477	0.449359	0.5819838	0.7213725
3195.196	0	3.570502	2.757065	0.2743853	0.4816576	0.0435702	0.05489442	0.05350854	0.02874407	0.3588544	0.2539539	0.2167837	0.4187934	0.05191958	0.0498222	0.07512139	0.06534434	1.615563	2.080906	2.610224	1.158424	0.08095853	0.09829455	0.07875248	0.04774835
3195.197	0	0.390566	0.1769804	2.178504	2.24047	0.2299955	0.2212468	0.1755302	0.1302218	2.093524	1.838542	1.466377	0.8943767	0.04314449	0.03224789	0.0283342	0.02952075	0.2868502	0.1699979	0.1901571	0.09407929	0.02367178	0.02288615	0.0316519	0.03158908
3195.198	0	0.06433033	0.05901047	0.06258535	0.08824077	1.162363	2.107384	0.6797621	0.1886166	0.1017661	0.1909688	0.1748479	0.1562014	0.279391	0.2498572	0.3872872	0.4030054	0.264531	0.2508642	0.5094731	0.5246163	1.134402	1.418726	3.640427	3.214423
3195.198	0	0.07864262	0.1038891	0.1001458	0.08693444	0.4426286	0.943464	4.246749	2.884059	0.1039866	0.08911819	0.2580829	0.1796846	1.521319	0.7749593	1.029466	0.8626389	0.06884358	0.1184637	0.0948119	0.08708989	0.2939259	0.4503705	0.5520333	0.7253531
3195.296	0	3.559348	2.740807	0.3644094	0.5189305	0.04486711	0.05725008	0.04413209	0.03494054	0.3297518	0.2983063	0.1795445	0.4075817	0.06026342	0.06156071	0.06030495	0.06600628	1.525921	2.077186	2.538098	1.182189	0.07577085	0.09919193	0.0841057	0.05767488
3195.297	0	0.390804	0.1761971	2.173729	2.240369	0.2258078	0.2182716	0.1739222	0.1350767	2.08503	1.821852	1.45622	0.88273	0.04737626	0.03654837	0.03214355	0.02514705	0.2948448	0.1754913	0.1652385	0.08943408	0.02963107	0.02552714	0.02602875	0.02781505
3195.298	0	0.05322166	0.05539919	0.07226153	0.08453259	1.198112	2.113976	0.6176339	0.142627	0.1213995	0.1839518	0.1817803	0.1691271	0.2728242	0.2690659	0.3907007	0.3609349	0.2611651	0.2620754	0.5120102	0.5340592	1.133454	1.509036	3.623849	3.229882
3195.298	0	0.06620373	0.08401755	0.1258397	0.1014702	0.4215336	0.9202765	4.333248	2.923956	0.09007165	0.08766528	0.2552736	0.196615	1.612398	0.9206051	0.9573411	0.9399757	0.06590264	0.1465688	0.09989792	0.08716929	0.2958636	0.4871171	0.5444166	0.6427208
3195.396	0	3.541623	2.692471	0.5413465	0.539058	0.03711126	0.05928943	0.04882763	0.03924627	0.3095442	0.3605443	0.1639635	0.4467197	0.05841077	0.05050168	0.03795363	0.06130735	1.481364	1.955178	2.464001	1.241962	0.07517132	0.08310083	0.08145288	0.0550498
3195.397	0	0.3963347	0.1812112	2.159953	2.226325	0.2265308	0.2179017	0.172519	0.1277712	2.074166	1.821526	1.458285	0.8752938	0.04303118	0.03481369	0.02703941	0.02366063	0.2884723	0.1826155	0.1381716	0.1070002	0.02466609	0.03062944	0.02510653	0.02930233
3195.398	0	0.06031292	0.1111933	0.09867675	0.0857103	1.182363	2.097332	0.5745925	0.2675421	0.1303739	0.2049193	0.1955839	0.1591835	0.2692071	0.3167156	0.4240024	0.340984	0.2359024	0.2809235	0.5195859	0.5373574	1.131005	1.548686	3.492195	3.127691
3195.398	0	0.06782474	0.1100657	0.123289	0.1307936	0.3372147	0.7978765	4.205887	2.793404	0.08370765	0.09847591	0.2238351	0.1819403	1.651894	1.123214	0.8325557	0.9489112	0.07452372	0.122088	0.1011314	0.06528704	0.3175898	0.4692869	0.6427748	0.5041838
3195.496	0	3.496361	2.63638	0.7292217	0.5485544	0.03578125	0.04619851	0.07180151	0.04670112	0.3151197	0.3680085	0.243711	0.5280431	0.06875518	0.05559321	0.04708374	0.07570352	1.407828	1.727303	2.336922	1.305405	0.08397932	0.09697485	0.06705526	0.06073409
3195.497	0	0.3996929	0.1831888	2.163786	2.242547	0.2208075	0.2121754	0.1738959	0.1251128	2.072165	1.82648	1.467029	0.8709353	0.04186153	0.03029687	0.02427111	0.02505739	0.2831729	0.1833456	0.1093052	0.1260338	0.01665867	0.02922868	0.02973619	0.02701387
3195.498	0	0.07703935	0.1372085	0.09225894	0.07971108	1.164224	2.125842	0.5707987	0.3689218	0.1349255	0.2125906	0.2059569	0.1264193	0.2591362	0.3047574	0.4255073	0.3062557	0.2204271	0.2882605	0.4866788	0.5233284	1.101158	1.552293	3.341663	3.025293
3195.498	0	0.06219266	0.11187	0.1084911	0.1059466	0.197526	0.6263914	4.079531	2.668293	0.09852014	0.08163272	0.2738967	0.1756148	1.694719	1.303353	0.7411458	0.8873577	0.09068203	0.1401514	0.1242689	0.07910069	0.3156748	0.4904489	0.7481179	0.3741101
3195.596	0	3.447779	2.550029	0.8773903	0.5299029	0.04221678	0.04233693	0.05803364	0.05647395	0.3499453	0.3501292	0.3228176	0.5624841	0.07652304	0.05682365	0.04679795	0.08143228	1.358626	1.383762	2.218488	1.389348	0.073276	0.0782699	0.07357887	0.04714712
3195.597	0	0.3951174	0.1902231	2.194188	2.264992	0.218436	0.21617	0.1821576	0.1289259	2.079579	1.847857	1.49163	0.8758093	0.04382777	0.03369445	0.02683737	0.02288975	0.2827849	0.1855486	0.09148973	0.1502987	0.02201234	0.02703657	0.03134935	0.02864628
3195.598	0	0.07581622	0.1223281	0.08779453	0.06511291	1.154465	2.123866	0.5800231	0.4453891	0.1498587	0.1957872	0.1768585	0.1154369	0.2821898	0.2708852	0.4151707	0.2602286	0.2255165	0.254495	0.4643579	0.5214269	1.07913	1.536507	3.239123	2.96469
3195.598	0	0.07309629	0.1255245	0.1338485	0.1544713	0.08423911	0.4159697	3.982188	2.667396	0.09181976	0.08008699	0.2640742	0.2129042	1.756118	1.462958	0.6737836	0.8324739	0.1168913	0.123823	0.1532921	0.0767931	0.3309195	0.424651	0.7918019	0.3196545
3195.696	0	3.439641	2.481422	0.9787672	0.4985509	0.05652457	0.04546395	0.05413946	0.04707267	0.3255194	0.295162	0.3715748	0.5431786	0.07275683	0.04910592	0.05428632	0.07948687	1.370423	1.008791	2.153298	1.490659	0.06713788	0.06433375	0.0701153	0.04425835
3195.697	0	0.3933119	0.2022906	2.195943	2.261317	0.2208961	0.2198454	0.1767069	0.1256978	2.070915	1.858215	1.495732	0.8695983	0.03366097	0.03037101	0.0224241	0.02301106	0.2588526	0.1727497	0.09156616	0.1489453	0.02146034	0.0172161	0.02810572	0.02276607
3195.698	0	0.08477065	0.09943246	0.08079705	0.06582808	1.179898	2.130312	0.6282675	0.5045761	0.1371581	0.1894848	0.1888367	0.09977597	0.287192	0.2940602	0.4254755	0.2055327	0.2209919	0.2665349	0.48889	0.508558	1.07675	1.570867	3.193206	2.964369
3195.698	0	0.08888462	0.07274059	0.1191152	0.1331494	0.2079834	0.2739552	4.015185	2.720416	0.06253099	0.1204001	0.2879145	0.1533457	1.764451	1.623964	0.7221683	0.8503422	0.09221749	0.1183134	0.1301628	0.0900764	0.3107539	0.3614616	0.7147253	0.3680527
3195.796	0	3.434533	2.501539	1.020656	0.4216481	0.06212089	0.04965935	0.06525239	0.05448674	0.3195292	0.3288689	0.3724009	0.4803594	0.04020663	0.05507891	0.06058792	0.06577477	1.411643	0.6609414	2.153567	1.554311	0.07360121	0.06905123	0.07004661	0.04599047
3195.797	0	0.3929013	0.2231178	2.197252	2.260224	0.219631	0.2195747	0.1748783	0.1210415	2.076226	1.874945	1.4997	0.8742957	0.03530406	0.0310781	0.02352369	0.02336179	0.2362329	0.1704417	0.1011464	0.1289199	0.02114326	0.02193417	0.03048432	0.02001478
3195.798	0	0.0927542	0.0882478	0.08091667	0.11098	1.207029	2.173458	0.6511343	0.4974141	0.1101432	0.1709911	0.1945699	0.1263351	0.2709041	0.3081669	0.4092269	0.2414587	0.2542897	0.2872355	0.5147322	0.508713	1.06375	1.607686	3.110454	2.916308
3195.798	0	0.07655087	0.08973417	0.118566	0.110638	0.3439982	0.1935844	3.999938	2.712607	0.07888276	0.1214679	0.2187113	0.1659385	1.697188	1.667958	0.8489635	0.9143023	0.100405	0.07163118	0.1118534	0.1015926	0.2921431	0.2913951	0.641649	0.4833729
3195.896	0	3.442399	2.502056	1.014001	0.3209937	0.05896906	0.06358131	0.05714913	0.04480183	0.338783	0.4065819	0.3700407	0.406766	0.05141306	0.05692537	0.0504081	0.05733804	1.493766	0.4533552	2.220117	1.632284	0.08720992	0.06814657	0.08194216	0.05302286
3195.897	0	0.3995483	0.246768	2.204146	2.271403	0.2226838	0.2229021	0.1823148	0.1234985	2.096704	1.901794	1.5253	0.8906016	0.03316618	0.03351797	0.02601823	0.02274188	0.2166197	0.1653784	0.1021012	0.09259505	0.01952242	0.01773701	0.02812855	0.02019337
3195.898	0	0.06593895	0.08593394	0.1044265	0.1212557	1.232639	2.210438	0.6278982	0.4596729	0.09812488	0.1745567	0.2019475	0.1559549	0.2248562	0.3165307	0.3908518	0.2756839	0.2655509	0.2927474	0.5040171	0.4756566	1.037352	1.584792	2.967629	2.771779
3195.898	0	0.0807067	0.1255914	0.1528026	0.1153042	0.3972618	0.1209413	3.906362	2.587518	0.1199807	0.08354658	0.2728405	0.1504508	1.525514	1.643309	0.9702694	0.9797394	0.1033516	0.08484859	0.1215961	0.1154428	0.2723237	0.2678566	0.5140324	0.5406527
3195.996	0	3.467283	2.506515	0.8983051	0.2608688	0.05557755	0.07047886	0.07009543	0.05633046	0.3048291	0.4311847	0.3807783	0.3894341	0.05234881	0.05571256	0.03830126	0.05567162	1.56535	0.679036	2.339051	1.642298	0.09510918	0.0735559	0.06670728	0.06061117
3195.997	0	0.3961109	0.2659764	2.201105	2.265331	0.21879	0.2197413	0.1841132	0.1221963	2.105485	1.922379	1.545771	0.9009979	0.03822701	0.03711046	0.02135044	0.01965987	0.2004997	0.1701337	0.1024396	0.04926161	0.01304972	0.01593979	0.01533848	0.02145898
3195.998	0	0.06329046	0.08908473	0.1030378	0.1140526	1.252717	2.222061	0.5468539	0.3816076	0.1062866	0.2021829	0.1916615	0.1786545	0.205905	0.3060345	0.3429747	0.2834294	0.2514365	0.2863815	0.4662974	0.4224219	1.017851	1.50998	2.822036	2.654165
3195.998	0	0.1293088	0.1364954	0.1165738	0.08732497	0.4209843	0.2735358	3.793265	2.46333	0.1591171	0.1148616	0.2500642	0.1708593	1.336979	1.534072	1.042518	1.004849	0.07695636	0.1049876	0.1005811	0.0979972	0.23992	0.2587235	0.3578109	0.490945
3196.095	0	3.484074	2.548703	0.7341556	0.2110445	0.05143442	0.07557047	0.08454343	0.03965475	0.2807393	0.4019763	0.3793189	0.3443696	0.05412853	0.04946675	0.0444133	0.06483858	1.650749	0.9992513	2.474109	1.593239	0.09961816	0.0730211	0.08931795	0.05527155
3196.095	0	0.4031535	0.2906688	2.201587	2.266536	0.2182674	0.2228939	0.1873083	0.1236449	2.105871	1.938844	1.551718	0.9085621	0.03227332	0.03852277	0.02579093	0.01701231	0.1898279	0.1814389	0.1116224	0.05475898	0.01330686	0.02219479	0.01731502	0.01925245
3196.095	0	0.05324174	0.106614	0.09730434	0.09734857	1.270529	2.213458	0.4762663	0.2580641	0.1148572	0.1925171	0.185695	0.1843978	0.2078822	0.2496775	0.3046516	0.2955024	0.2507838	0.2851265	0.4406669	0.392413	1.025966	1.429981	2.737405	2.537266
3196.096	0	0.1560887	0.1320071	0.08367126	0.08191133	0.3903531	0.4664531	3.69317	2.351354	0.1617239	0.09901854	0.2547176	0.1324333	1.23818	1.389281	1.103811	0.9980006	0.08949733	0.1047121	0.07840812	0.1009759	0.2278079	0.3584878	0.1837838	0.4878931
3196.196	0	3.513287	2.640752	0.5946836	0.191753	0.04751428	0.07251109	0.05584757	0.05330953	0.2869564	0.3106082	0.3561469	0.3039689	0.05439177	0.04161585	0.06255512	0.04965992	1.684594	1.323793	2.619805	1.544888	0.08569909	0.09472798	0.09996299	0.08358052
3196.197	0	0.3962738	0.3178864	2.183863	2.238198	0.2196107	0.2244044	0.179195	0.1245418	2.085095	1.932447	1.52283	0.8968699	0.02259943	0.03233154	0.0247206	0.01904633	0.1874253	0.1834519	0.1129107	0.09658607	0.01615685	0.02513308	0.01932527	0.01973043
3196.198	0	0.07744089	0.09934747	0.09117791	0.0895081	1.266495	2.22884	0.4462634	0.1362529	0.1144022	0.2138372	0.2013842	0.1920576	0.1831187	0.2216409	0.2853724	0.3385132	0.2544846	0.2909719	0.4607391	0.4197057	1.032777	1.363476	2.726078	2.524429
3196.198	0	0.1376066	0.09911154	0.09698514	0.08304044	0.4291593	0.6480583	3.746022	2.382991	0.1424474	0.07785455	0.2234867	0.1558415	1.246859	1.239535	1.088128	1.010995	0.08749386	0.1229667	0.06902827	0.1143239	0.2559283	0.4147175	0.2036181	0.5533442
3196.296	0	3.568261	2.707235	0.4848117	0.1780137	0.04520214	0.06214223	0.06229615	0.06235165	0.2846445	0.3286773	0.3249446	0.2673727	0.06342562	0.0542672	0.06145795	0.05301965	1.674162	1.577856	2.687499	1.531496	0.08638916	0.09869158	0.1035411	0.0958982
3196.297	0	0.3986888	0.3453281	2.167197	2.211691	0.2209504	0.2220284	0.1750094	0.1261878	2.086914	1.925658	1.497709	0.8970594	0.02603575	0.02887106	0.0236086	0.02021335	0.2026071	0.1845973	0.1259748	0.1221939	0.01909755	0.02107673	0.02493982	0.01661796
3196.298	0	0.08298353	0.09969834	0.09389624	0.09777063	1.252542	2.202221	0.4168628	0.1958938	0.1185616	0.2021129	0.1743282	0.1983924	0.1801445	0.209429	0.2680042	0.3070536	0.2896964	0.2641584	0.4503092	0.4350607	1.055102	1.279275	2.668574	2.471026
3196.299	0	0.1283417	0.08887634	0.09314999	0.1116573	0.4471887	0.807921	3.729423	2.437806	0.1352025	0.08232704	0.226542	0.1880142	1.359723	1.120413	1.020419	0.9914184	0.1108771	0.1218962	0.08969342	0.1181939	0.3046572	0.4769955	0.2705788	0.5757619
3196.396	0	3.612726	2.761203	0.3933232	0.1618554	0.04277521	0.0629916	0.04974989	0.06294552	0.271523	0.357364	0.3389043	0.2483432	0.03976218	0.04035877	0.05394305	0.05865051	1.670895	1.697608	2.654298	1.515341	0.08471007	0.09993849	0.1053601	0.08972608
3196.397	0	0.4037718	0.3649576	2.162806	2.2097	0.2220399	0.2228977	0.1776603	0.1290144	2.090915	1.922068	1.482208	0.9006285	0.03203519	0.03236698	0.02717027	0.0197726	0.2277958	0.1950321	0.1472289	0.1268636	0.02051394	0.02061809	0.0238524	0.01626212
3196.398	0	0.06232226	0.0924388	0.07490115	0.08769299	1.249734	2.148133	0.3640659	0.3054461	0.1186433	0.2141659	0.159167	0.2010185	0.1732709	0.220161	0.2602533	0.2844549	0.2868338	0.2416456	0.4312322	0.4307699	1.053697	1.21518	2.599357	2.412674
3196.398	0	0.1482444	0.0979633	0.1105475	0.1170554	0.4364109	0.8528841	3.716726	2.444065	0.1514055	0.1086231	0.2071117	0.1980828	1.483077	1.115929	0.934657	0.9019529	0.08059226	0.1172782	0.06582953	0.1051063	0.3550049	0.5375284	0.3457467	0.5646419
3196.496	0	3.614601	2.879368	0.4079585	0.1323014	0.0403587	0.06290534	0.04607818	0.05279415	0.2528383	0.4032686	0.3539612	0.1884106	0.03554831	0.04238708	0.06595215	0.05815854	1.679349	1.719631	2.566609	1.475494	0.09603898	0.09423918	0.08554922	0.05760087
3196.497	0	0.4061114	0.3774188	2.157344	2.205909	0.2218879	0.2221857	0.1687995	0.1264247	2.089628	1.911337	1.462498	0.8958911	0.0353349	0.03579814	0.02763519	0.01561012	0.2386415	0.2054032	0.1706789	0.1241615	0.01679257	0.02311587	0.02191938	0.02140461
3196.498	0	0.08352466	0.1102198	0.09603217	0.06694354	1.258637	2.131564	0.3423262	0.3667078	0.125015	0.2065414	0.1444808	0.1629371	0.1760609	0.2163591	0.2479011	0.2507688	0.2828065	0.2340044	0.4182895	0.3840508	1.060734	1.163235	2.548676	2.344963
3196.498	0	0.1137046	0.1091764	0.0903344	0.1257211	0.3486703	0.778289	3.707755	2.46356	0.1056833	0.1223959	0.2381322	0.2094017	1.589361	1.186003	0.9155203	0.7761954	0.06584207	0.1111469	0.1208391	0.1068856	0.3833283	0.6004066	0.3645473	0.5095188
3196.596	0	3.613146	2.922058	0.4638203	0.1167193	0.05394127	0.07736329	0.05367566	0.04556941	0.3086659	0.4271497	0.3104049	0.161519	0.04891863	0.05920022	0.06222857	0.03773076	1.717749	1.703041	2.509745	1.498222	0.102161	0.08323877	0.08265255	0.05012761
3196.597	0	0.4047368	0.3795617	2.166057	2.211598	0.2209911	0.2199599	0.1709568	0.1308957	2.085141	1.894119	1.446841	0.8945232	0.03498007	0.03463021	0.02726171	0.01674666	0.2463624	0.2100295	0.1895873	0.1074307	0.01801772	0.02691145	0.02751757	0.02192507
3196.598	0	0.1333786	0.1223988	0.08789537	0.03810668	1.28608	2.194567	0.3142646	0.4017158	0.1162336	0.2175812	0.118496	0.1316481	0.171831	0.1547472	0.2465124	0.2189761	0.2659901	0.2237858	0.4192542	0.3591685	1.077547	1.09	2.518711	2.376323
3196.598	0	0.09492718	0.1199436	0.1102548	0.112746	0.2481097	0.6712845	3.773666	2.550459	0.07492089	0.1012403	0.2419664	0.2119546	1.646734	1.360083	0.9407789	0.6273549	0.106899	0.1180068	0.06920919	0.1285713	0.3428292	0.6643302	0.3044406	0.4403855
3196.696	0	3.625979	2.889598	0.5422619	0.1079665	0.04747926	0.0663026	0.05332783	0.04665375	0.3591042	0.3956679	0.2852407	0.1484515	0.04417755	0.06702039	0.06977794	0.04950818	1.742694	1.655965	2.494955	1.603176	0.0779905	0.09809307	0.09320073	0.06266343
3196.697	0	0.3936125	0.3704501	2.15223	2.196197	0.2227765	0.2162047	0.1680472	0.1248257	2.07737	1.874206	1.428996	0.8879761	0.03241896	0.03594971	0.02953883	0.01978703	0.2535343	0.2020307	0.1926802	0.0741071	0.02112182	0.02334047	0.02928315	0.01894569
3196.697	0	0.1393799	0.1211711	0.0614007	0.03915848	1.315448	2.206339	0.2644696	0.4382354	0.1051055	0.1989458	0.125192	0.1358486	0.178091	0.1163429	0.2580663	0.2066381	0.2789885	0.2138034	0.4423896	0.3695492	1.0832	1.015846	2.603683	2.462404
3196.698	0	0.1017517	0.1175063	0.1611274	0.06870564	0.2367135	0.5598832	3.91131	2.708551	0.07636502	0.1149905	0.2541504	0.1850602	1.730967	1.510104	0.9929157	0.4881372	0.1207312	0.09041724	0.09381354	0.1070589	0.2858238	0.7167459	0.3483205	0.3523518
3196.796	0	3.627118	2.83559	0.5844771	0.146122	0.05028108	0.04580052	0.05437435	0.04381912	0.3735542	0.3371	0.2926696	0.1668896	0.04214556	0.06690608	0.05543099	0.05028871	1.751073	1.567718	2.453068	1.67186	0.07485687	0.09878412	0.09124148	0.05426612
3196.797	0	0.3986909	0.3706592	2.15035	2.199164	0.2232965	0.2142434	0.169327	0.1229508	2.085568	1.864037	1.433113	0.8871493	0.03607898	0.03106237	0.02649664	0.01705729	0.2546101	0.1964447	0.1883314	0.03891264	0.02332777	0.01857916	0.02276013	0.01599046
3196.798	0	0.1408795	0.08799045	0.07969622	0.04470679	1.325357	2.195345	0.1918271	0.4555179	0.1117668	0.1913689	0.1409715	0.131708	0.1833198	0.1171898	0.2764805	0.2348796	0.3087793	0.202431	0.4599995	0.3780292	1.059689	0.9572091	2.648052	2.487634
3196.798	0	0.1050037	0.09876107	0.1597752	0.1178638	0.300592	0.4530401	3.914054	2.736027	0.09604698	0.1021922	0.2736219	0.1964149	1.741148	1.554757	1.05144	0.4451398	0.1046419	0.08215521	0.08718486	0.1065364	0.2602469	0.7502222	0.3976083	0.3173848
3196.896	0	3.661034	2.782063	0.6009877	0.2038074	0.0609822	0.05240631	0.072685	0.04961671	0.3975449	0.2827321	0.3240446	0.2214891	0.04815066	0.04699233	0.0587926	0.04512512	1.76786	1.421685	2.396302	1.756114	0.08738945	0.0808844	0.0820624	0.06035703
3196.897	0	0.3971313	0.3702678	2.16089	2.212397	0.2213517	0.2173776	0.1739489	0.1279592	2.091843	1.868129	1.453393	0.9009356	0.03810034	0.03239777	0.02926751	0.02208298	0.2468272	0.1996689	0.1778058	0.02653608	0.02138084	0.02182178	0.02013969	0.01834202
3196.898	0	0.170121	0.05981221	0.0913252	0.06516995	1.330013	2.150619	0.1464802	0.4729204	0.1343974	0.1949128	0.1496734	0.1365137	0.1677822	0.1206456	0.2938631	0.2623611	0.312759	0.1945267	0.4625357	0.3870197	1.026009	0.8631375	2.665568	2.472428
3196.898	0	0.1325065	0.1221483	0.1762991	0.125911	0.3477151	0.3113407	3.875777	2.669497	0.1136707	0.09034994	0.2519095	0.1592115	1.668221	1.529631	1.056303	0.4594452	0.09081016	0.1202359	0.116029	0.08066716	0.2200526	0.7304412	0.4812726	0.3062923
3196.996	0	3.657954	2.709252	0.6301199	0.2627147	0.04876145	0.05085048	0.06365408	0.06575149	0.3723281	0.2118766	0.3444452	0.2795517	0.04033535	0.03555047	0.05516853	0.05995103	1.709432	1.238166	2.325818	1.836985	0.08889466	0.07005926	0.06750777	0.05740638
3196.997	0	0.3947651	0.3620191	2.16889	2.220751	0.2225388	0.2167713	0.1694961	0.1226983	2.10403	1.874798	1.478114	0.9067364	0.03571074	0.0349283	0.03200829	0.01951621	0.2385099	0.1973212	0.1593172	0.06242113	0.01583909	0.02235947	0.01753432	0.02118401
3196.998	0	0.1713131	0.08512907	0.09597433	0.08279582	1.314744	2.112352	0.2002407	0.4549897	0.1494054	0.1965092	0.1478701	0.1425398	0.1697574	0.1097021	0.336096	0.2888906	0.3108702	0.1858216	0.4470348	0.3804358	0.9814003	0.7969416	2.691109	2.447789
3196.998	0	0.1051576	0.07114977	0.1297769	0.08751391	0.3582857	0.1484373	3.770772	2.564992	0.1510953	0.07528626	0.2577728	0.1917978	1.526043	1.429803	1.042504	0.5764483	0.08410607	0.1164359	0.08897627	0.09207501	0.2392076	0.637669	0.5249098	0.3237049
3197.096	0	3.642533	2.642225	0.6553855	0.3904293	0.04001085	0.0419835	0.06100237	0.06530114	0.356904	0.1697913	0.3761281	0.3073025	0.04023619	0.02700516	0.05782414	0.06795366	1.619503	1.013411	2.323873	1.900823	0.08768397	0.06830593	0.06603853	0.04960931
3197.097	0	0.3823318	0.3423431	2.180325	2.225902	0.220949	0.2162085	0.1733106	0.1284017	2.096872	1.875529	1.485345	0.9088832	0.03132973	0.03160073	0.02749055	0.02018262	0.2340079	0.1794096	0.1253138	0.09022603	0.0225019	0.02040484	0.01928336	0.0206942
3197.097	0	0.1486268	0.0986061	0.089295	0.07072989	1.31366	2.07708	0.2587533	0.4474927	0.153715	0.1891762	0.1521342	0.1443085	0.2020886	0.04877943	0.3458455	0.2987703	0.3360341	0.182933	0.4481429	0.3861554	0.9260439	0.7532785	2.756468	2.466913
3197.098	0	0.09710788	0.07815811	0.1003756	0.1430035	0.3114061	0.1929462	3.820587	2.525439	0.1221239	0.1335869	0.2760479	0.1744789	1.410465	1.325791	1.035368	0.6727462	0.09932033	0.09291901	0.092473	0.1017408	0.2637447	0.538397	0.549907	0.336441
3197.196	0	3.672101	2.615744	0.6257009	0.4184142	0.05118082	0.0449464	0.05092695	0.05307606	0.3781722	0.1632001	0.3686415	0.3311157	0.03863902	0.03416412	0.0634245	0.05986805	1.526861	0.7464185	2.389259	1.943716	0.09226021	0.0852228	0.06455668	0.0531823
3197.197	0	0.3722546	0.3199398	2.168485	2.208171	0.2182338	0.2164946	0.177103	0.1245139	2.079258	1.874928	1.491197	0.9034004	0.02587449	0.0239901	0.02390939	0.0180813	0.2201828	0.1633017	0.09569193	0.1057824	0.020732	0.01814068	0.01581491	0.01937001
3197.198	0	0.1402613	0.1203831	0.1078412	0.05491419	1.315523	2.072037	0.2941242	0.4082879	0.1351163	0.1898812	0.1475517	0.1543347	0.2127768	0.06763243	0.3036314	0.3086534	0.3513022	0.2147794	0.4679298	0.378252	0.8383041	0.7450865	2.801355	2.496422
3197.198	0	0.07521778	0.0932525	0.0994682	0.1148145	0.3022615	0.434924	3.806367	2.505064	0.1246794	0.1059881	0.2380919	0.1822091	1.361998	1.129242	0.9732302	0.7187002	0.0767803	0.08636603	0.06088898	0.1057069	0.2527798	0.4679389	0.5351366	0.4171797
3197.296	0	3.725847	2.679735	0.5706934	0.4574036	0.05643964	0.06093795	0.06593689	0.04051071	0.3639095	0.1849524	0.3662985	0.3400403	0.03822383	0.0367857	0.06451144	0.06809289	1.453289	0.5009894	2.472923	1.946806	0.07941854	0.08837054	0.06895439	0.05096145
3197.297	0	0.3719287	0.3044753	2.162433	2.207171	0.2170401	0.2187812	0.1764746	0.1219622	2.087993	1.894029	1.505429	0.9047061	0.02724381	0.01839609	0.01940104	0.01167024	0.2127531	0.1561406	0.09026734	0.1044985	0.01674181	0.01764855	0.01778157	0.02226589
3197.298	0	0.1558727	0.1378908	0.1001809	0.06478649	1.288869	2.062217	0.2739958	0.3206249	0.1358169	0.1816277	0.1224702	0.1508168	0.2492482	0.1075487	0.2800938	0.3096697	0.3516219	0.2199756	0.4527389	0.3713377	0.7517357	0.6970297	2.762284	2.460139
3197.299	0	0.1040634	0.1056121	0.1303844	0.1046806	0.3316013	0.6593792	3.663024	2.41258	0.09428539	0.1124289	0.2744817	0.162835	1.345377	0.891942	0.8942633	0.7225651	0.0610633	0.09527471	0.08026173	0.08260464	0.2517537	0.4139815	0.4950805	0.476857
3197.396	0	3.728937	2.739364	0.4722804	0.5033903	0.06715673	0.04984976	0.05562395	0.04652599	0.3949262	0.1887904	0.3176902	0.3806955	0.02950777	0.03558867	0.06775524	0.07244348	1.396767	0.5954367	2.625808	1.993257	0.07594996	0.07725115	0.07008023	0.04800948
3197.397	0	0.3601798	0.281817	2.172036	2.227698	0.2184628	0.221231	0.1813208	0.1261334	2.099858	1.928875	1.528823	0.9205904	0.02829457	0.01911678	0.01260107	0.01126255	0.2123597	0.1577424	0.09137238	0.08045487	0.01428724	0.01426362	0.01833045	0.02092829
3197.398	0	0.1412633	0.1285917	0.08431687	0.05769009	1.282152	2.031161	0.2329795	0.2088212	0.1257125	0.1927694	0.1108987	0.1391962	0.2735243	0.1066626	0.2394573	0.3151246	0.356352	0.2217946	0.4498313	0.3739751	0.730963	0.6740405	2.744534	2.462547
3197.398	0	0.133638	0.1389454	0.09471881	0.1005354	0.3373789	0.8086017	3.649569	2.390875	0.0960653	0.1336982	0.2172821	0.1740753	1.367276	0.6690423	0.8462801	0.7473241	0.0627601	0.06853181	0.07126153	0.1071173	0.2344049	0.3586489	0.4636282	0.5504669
3197.496	0	3.696651	2.802886	0.3499452	0.5168699	0.07780565	0.04526333	0.04457585	0.06422021	0.4758732	0.1632	0.2662063	0.4287427	0.03341582	0.04687413	0.04981299	0.07541707	1.361795	0.9155976	2.771258	2.020096	0.07844784	0.06366257	0.08700554	0.05119598
3197.497	0	0.3579375	0.2668913	2.181471	2.237567	0.222702	0.2231529	0.1836254	0.1270984	2.112077	1.950896	1.544326	0.9358201	0.02550089	0.02045008	0.01466612	0.0131423	0.2003152	0.1627884	0.1045379	0.05228996	0.01235486	0.01261624	0.0176155	0.01660755
3197.498	0	0.1290137	0.1095192	0.08360919	0.09570909	1.254503	2.018397	0.2264422	0.1428229	0.12704	0.2097335	0.1198312	0.1352503	0.2981451	0.1178939	0.2332153	0.3354091	0.384725	0.2205146	0.4372184	0.3668839	0.7438796	0.7509411	2.757	2.471241
3197.498	0	0.08675428	0.1336685	0.1145977	0.09608969	0.2698793	0.8366152	3.703089	2.329735	0.1005757	0.1057052	0.2760144	0.1981642	1.399333	0.5689259	0.8536351	0.7744279	0.0815219	0.08891204	0.1168284	0.06403014	0.2610344	0.3468488	0.4899141	0.5684054
3197.596	0	3.671239	2.853463	0.306854	0.437988	0.07902735	0.05720047	0.04881973	0.07542439	0.5238576	0.2072893	0.2191934	0.4463181	0.04868336	0.06148866	0.05267687	0.05948683	1.360006	1.173271	2.880434	2.00928	0.08834828	0.07209709	0.0850056	0.06216299
3197.597	0	0.3490835	0.2480971	2.186834	2.23899	0.2190684	0.2248067	0.182986	0.1279949	2.100385	1.95839	1.530925	0.9332007	0.02076882	0.02008696	0.01870765	0.01549959	0.1869366	0.170349	0.1112487	0.05447003	0.01197229	0.01565442	0.01788492	0.01454036
3197.597	0	0.1301513	0.09976439	0.1057764	0.1171054	1.243589	2.035025	0.2875189	0.2596566	0.1592327	0.256861	0.1345919	0.1540055	0.30007	0.1972863	0.267963	0.335091	0.3739682	0.2327935	0.4690408	0.3908897	0.7554172	0.8780455	2.908359	2.569669
3197.598	0	0.09261847	0.1098909	0.1722282	0.08002192	0.1410042	0.7917256	3.860856	2.401369	0.08689861	0.1110109	0.2594332	0.1709908	1.434093	0.6660079	0.8003247	0.7892747	0.07653902	0.09460174	0.05430067	0.09650436	0.2745909	0.3612992	0.4977183	0.6065846
3197.696	0	3.636843	2.893972	0.3045699	0.3406523	0.07706344	0.0618901	0.05984635	0.06339917	0.5522723	0.2897057	0.1670867	0.4369138	0.04876649	0.06706257	0.03397567	0.04598142	1.363807	1.339891	2.954051	1.970143	0.09567222	0.07652615	0.07787923	0.06528421
3197.697	0	0.3400298	0.2378211	2.179644	2.226973	0.2201512	0.2243544	0.1808585	0.1256306	2.095547	1.954437	1.515768	0.9380678	0.01794632	0.01556288	0.01891284	0.0153703	0.1763192	0.1685648	0.1105104	0.08542997	0.0167851	0.01448193	0.01894092	0.01198199
3197.698	0	0.09972838	0.09649615	0.1147934	0.1059939	1.222147	2.018035	0.3710705	0.3436733	0.1432041	0.2943243	0.1406454	0.1413963	0.2876324	0.2489063	0.300465	0.3208736	0.3538058	0.2545136	0.4946632	0.4146934	0.7674134	1.015664	2.978837	2.630927
3197.698	0	0.0860561	0.1059558	0.1047489	0.08988308	0.190978	0.6758935	3.921842	2.528268	0.09498956	0.08522121	0.1842029	0.2177539	1.507403	0.8923233	0.7461529	0.7869848	0.1021095	0.1285982	0.06139092	0.1015494	0.2512857	0.4474777	0.5188192	0.535845
3197.796	0	3.58005	2.899736	0.2582314	0.3120553	0.0831499	0.05993959	0.0695061	0.05338297	0.5290733	0.3253026	0.1859147	0.4500108	0.04868776	0.06258485	0.05519923	0.06790746	1.376991	1.402787	2.977769	1.947404	0.07692054	0.08194445	0.0854487	0.06435295
3197.797	0	0.3425729	0.2393542	2.172301	2.219877	0.219646	0.2252532	0.1777296	0.1275097	2.095564	1.951558	1.507041	0.9411989	0.0213428	0.02146698	0.02266209	0.01639306	0.1765016	0.1722417	0.1107891	0.1100946	0.02008278	0.01663337	0.01882255	0.01501314
3197.797	0	0.06616082	0.09742311	0.1042155	0.08892836	1.189466	1.97317	0.4159154	0.3849401	0.1635326	0.2765176	0.1501809	0.1079053	0.2657933	0.2800078	0.336362	0.2970389	0.3583429	0.2463436	0.490614	0.4366411	0.8024561	1.122707	2.987015	2.633443
3197.798	0	0.07522247	0.121352	0.1479992	0.1026916	0.3194254	0.5926147	3.883496	2.542295	0.1196689	0.1003684	0.2381915	0.1897637	1.592071	1.154857	0.7203639	0.7398634	0.0963604	0.1206002	0.07700953	0.08202084	0.2418427	0.4791863	0.4716234	0.4094361
3197.896	0	3.556066	2.893546	0.2220508	0.2525156	0.08389907	0.06463894	0.06635071	0.07380378	0.4833168	0.3687852	0.2165617	0.4239705	0.0497132	0.04602925	0.06399063	0.06687994	1.415164	1.370867	2.956111	1.938094	0.06839463	0.08305948	0.08370157	0.05376146
3197.897	0	0.3443243	0.2389392	2.16512	2.213935	0.2215499	0.2240176	0.1752864	0.1326609	2.091879	1.943254	1.495358	0.9441733	0.02608726	0.02129361	0.02307077	0.01825227	0.1835681	0.1717501	0.1102536	0.1286828	0.01627478	0.01458197	0.01606629	0.01647341
3197.897	0	0.06110139	0.05508717	0.09574171	0.06948851	1.167698	1.928759	0.42631	0.4114175	0.1659636	0.2399415	0.1509092	0.09216691	0.2489685	0.2900044	0.3220432	0.2660195	0.344424	0.2512704	0.4803977	0.4243064	0.8069124	1.201918	2.949184	2.61887
3197.898	0	0.07457845	0.1290822	0.1239844	0.1291983	0.3964007	0.5200588	3.817106	2.572998	0.1040757	0.1236857	0.2372934	0.2332356	1.648375	1.370405	0.6946451	0.7186525	0.09526355	0.1347585	0.09627764	0.1144789	0.2567289	0.4905923	0.4345352	0.3594776
3197.996	1	3.54031	2.909771	0.2247526	0.2202837	0.06236585	0.07827623	0.05081396	0.05115926	0.442073	0.3930693	0.212731	0.3638431	0.04466057	0.04174952	0.06019077	0.05296212	1.451795	1.286923	2.86858	1.913036	0.0768512	0.08261372	0.08774532	0.05871871
3197.997	1	0.3375925	0.2344242	2.158471	2.211779	0.220997	0.2227071	0.1765707	0.1273931	2.100899	1.9389	1.487556	0.9505471	0.02503193	0.02282597	0.02396934	0.01770635	0.1919625	0.1764156	0.1238497	0.1476717	0.01649267	0.01941491	0.0214261	0.01792256
3197.997	1	0.06884339	0.04243445	0.08128316	0.07049669	1.166246	1.905705	0.4558577	0.3947923	0.1658703	0.200301	0.1336212	0.1034666	0.2718962	0.2955229	0.3091375	0.2513479	0.334415	0.2708798	0.4557743	0.4435431	0.7921684	1.269539	2.903929	2.629216
3197.998	1	0.1061503	0.07513413	0.1569987	0.1363701	0.4581325	0.3453085	3.766633	2.569804	0.106274	0.09112702	0.248971	0.1729512	1.641885	1.508479	0.775605	0.7769713	0.06797556	0.1043431	0.07487345	0.1128445	0.2221513	0.4379672	0.3767715	0.3761034
3198.096	1	3.464394	2.909954	0.3099363	0.2071461	0.05996706	0.06683714	0.05795756	0.05822594	0.4070018	0.3790622	0.3224826	0.2980028	0.02874268	0.04971461	0.05914246	0.04585485	1.524455	1.196449	2.765326	1.916	0.07670479	0.09061987	0.08286786	0.06514044
3198.097	1	0.3182202	0.2271539	2.146957	2.196852	0.2191249	0.2189675	0.1744851	0.1278965	2.087218	1.914411	1.467663	0.9450257	0.02040837	0.02111045	0.02051516	0.01606608	0.199247	0.174406	0.1376006	0.1496543	0.01584721	0.01901853	0.02532562	0.01875662
3198.098	1	0.08898751	0.1176696	0.1071396	0.0977355	1.2207	1.961783	0.499954	0.3587257	0.1594421	0.2186247	0.1212812	0.1098028	0.276673	0.329751	0.3387638	0.274771	0.3181128	0.2895384	0.4631465	0.4557852	0.8415953	1.387321	2.979478	2.707992
3198.098	1	0.118979	0.06464454	0.1355928	0.1400112	0.431987	0.2143601	3.866166	2.631188	0.06158117	0.07861214	0.2401794	0.1727026	1.614098	1.64062	0.9484289	0.8828135	0.09899244	0.111484	0.07736057	0.1181803	0.2373378	0.4204794	0.3462301	0.4323456
3198.196	1	3.42454	2.87908	0.3708571	0.2131674	0.05674837	0.06435385	0.05631012	0.06180264	0.3309023	0.3505997	0.3913014	0.2918349	0.05141434	0.05251761	0.06654682	0.03790728	1.577481	1.062811	2.705868	1.942929	0.07854076	0.08919425	0.08885724	0.06875317
3198.197	1	0.3102869	0.2275689	2.147779	2.199577	0.21815	0.2197253	0.175629	0.1299593	2.083417	1.903654	1.46248	0.9504462	0.023401	0.02480975	0.01900454	0.01924827	0.2073352	0.1750412	0.150267	0.132079	0.01874219	0.01706818	0.0247007	0.01864531
3198.198	1	0.0560989	0.1427343	0.1169679	0.1185052	1.250468	2.016617	0.5207646	0.2867549	0.1835416	0.2355365	0.1200079	0.09234879	0.2863865	0.3080705	0.3431656	0.297001	0.3043045	0.2977754	0.4643067	0.4485461	0.8597944	1.46822	3.023268	2.713984
3198.198	1	0.09921931	0.1165733	0.1469894	0.1264527	0.3834924	0.1074869	3.925646	2.640877	0.08712256	0.1101123	0.2368333	0.1698787	1.507477	1.689197	1.106735	0.9757537	0.1126006	0.1178076	0.07038779	0.09829195	0.2554943	0.3892145	0.3584192	0.4674296
3198.296	1	3.435413	2.85876	0.4346978	0.214897	0.04633377	0.05387797	0.06676053	0.05976606	0.2367912	0.2944264	0.4676883	0.3391707	0.03787574	0.0512467	0.06818224	0.04663352	1.577234	0.9182162	2.664415	2.00643	0.07996049	0.07960782	0.0877706	0.07664494
3198.297	1	0.3109245	0.2333926	2.152618	2.210719	0.2178877	0.2180414	0.1730787	0.1299724	2.087555	1.897236	1.468132	0.9621579	0.02844124	0.03067982	0.01805671	0.01928118	0.2059117	0.1761014	0.1611572	0.1038559	0.01699543	0.01325451	0.01995341	0.01534246
3198.298	1	0.04897767	0.1203018	0.09313505	0.1194438	1.257494	2.041024	0.5366489	0.2582132	0.1692133	0.2181594	0.1254511	0.1135454	0.2948568	0.2914277	0.3313521	0.3042073	0.3076296	0.2973978	0.4291868	0.4246669	0.8842179	1.503639	3.017891	2.673003
3198.298	1	0.130676	0.1234365	0.1182244	0.08190788	0.3309393	0.2632391	3.875405	2.559214	0.1307544	0.09491409	0.2538853	0.1647517	1.35557	1.619664	1.210328	1.015467	0.07644434	0.1155243	0.09356331	0.0809916	0.2568989	0.4394975	0.4032983	0.4772309
3198.396	1	3.443568	2.850122	0.4475611	0.218909	0.05267704	0.05974683	0.06383499	0.05893127	0.1938753	0.2576629	0.5615723	0.3584629	0.02790398	0.03738073	0.07891806	0.05145306	1.59272	0.8315838	2.667232	2.032319	0.08993146	0.07118379	0.08354031	0.06119308
3198.397	1	0.3083961	0.2339987	2.160733	2.219366	0.2166018	0.2209281	0.1731454	0.132877	2.084516	1.896031	1.476073	0.9734478	0.02926292	0.02768933	0.01873336	0.01875596	0.2086454	0.1781052	0.1733239	0.07156612	0.01764377	0.01744339	0.02007317	0.01682731
3198.398	1	0.04223222	0.1236313	0.0695065	0.09513343	1.263824	2.033121	0.553973	0.250579	0.1619975	0.2120997	0.1163851	0.1207121	0.2758425	0.2904829	0.3090128	0.3009766	0.2933905	0.3142724	0.409383	0.4352232	0.9038548	1.532367	2.985855	2.641885
3198.398	1	0.1725436	0.1373456	0.1448448	0.07963202	0.3149863	0.4293953	3.818584	2.443543	0.1343734	0.1134087	0.2672266	0.152804	1.266741	1.416122	1.246217	0.9979331	0.0754928	0.11666	0.1603423	0.11251	0.2650515	0.4582866	0.4674907	0.5422178
3198.496	1	3.430388	2.859293	0.4199456	0.2379181	0.05697331	0.05533729	0.05257739	0.05338927	0.1983147	0.2495606	0.5627734	0.3163182	0.03510699	0.03174318	0.06619773	0.05694353	1.592438	0.8573228	2.717007	2.026689	0.106593	0.07039605	0.09382584	0.07736133
3198.497	1	0.30627	0.23574	2.176149	2.238106	0.2197476	0.2216903	0.1757835	0.1345883	2.090411	1.896374	1.477836	0.9783362	0.02875917	0.02318952	0.01927013	0.02148454	0.2074003	0.1773291	0.1757868	0.05642278	0.01970662	0.01976446	0.02702802	0.01841608
3198.498	1	0.04288556	0.1078557	0.05821158	0.09957742	1.265881	2.01937	0.6451801	0.2651625	0.1726696	0.2018838	0.1362161	0.1036017	0.2681666	0.2957336	0.2965934	0.2804656	0.2741514	0.3126164	0.4340663	0.4783362	0.9210283	1.536556	3.005636	2.649953
3198.498	1	0.1903915	0.102123	0.118363	0.09557032	0.2973759	0.5544007	3.786739	2.423249	0.1276918	0.07683267	0.2341649	0.1690595	1.278225	1.195753	1.212761	0.9900901	0.1103083	0.1158858	0.1206541	0.09254563	0.2870348	0.5089784	0.4859896	0.6068755
3198.596	1	3.440287	2.884132	0.3861086	0.259129	0.04651853	0.05596756	0.07487842	0.06348333	0.2031424	0.246238	0.542035	0.2307822	0.03146875	0.04669611	0.07402725	0.02910266	1.526058	0.9754398	2.828986	2.008159	0.09063296	0.09487878	0.1022389	0.06597343
3198.597	1	0.299972	0.2306179	2.180255	2.236151	0.218905	0.2207936	0.1737084	0.1345403	2.081848	1.898508	1.474371	0.9708577	0.02815401	0.02072624	0.01724189	0.01696161	0.1948577	0.1740311	0.1598443	0.07644624	0.01687457	0.01756013	0.02746116	0.01707621
3198.598	1	0.05443335	0.09765295	0.04918096	0.130694	1.28114	2.05001	0.7702839	0.3097995	0.1629625	0.1705781	0.140521	0.1212395	0.2757402	0.2731483	0.2941135	0.2468748	0.260313	0.2981924	0.4616899	0.5254327	0.9400637	1.574049	3.096927	2.719239
3198.598	1	0.1521712	0.09164252	0.1214651	0.1214908	0.2137851	0.6650924	3.891183	2.543631	0.09455085	0.0963728	0.2477958	0.1746257	1.398148	1.07098	1.144755	0.9974148	0.1154969	0.1095884	0.09370412	0.1041084	0.2893964	0.497838	0.5287917	0.67421
3198.696	1	3.477124	2.891096	0.3235031	0.2728316	0.04840242	0.05322346	0.05401407	0.05839449	0.2082543	0.2861211	0.4509584	0.2446257	0.04352726	0.07787228	0.06933455	0.02788226	1.439045	1.123375	2.945187	1.970729	0.07283549	0.09931486	0.09625244	0.05975334
3198.697	1	0.3038467	0.2359181	2.190679	2.247395	0.2187781	0.2241042	0.1767938	0.1324666	2.085749	1.913391	1.487139	0.9728139	0.02893901	0.02287952	0.01632752	0.01604654	0.1849738	0.1755539	0.1457832	0.09652134	0.01415531	0.02019856	0.02432626	0.02026024
3198.698	1	0.05665577	0.1077887	0.0616508	0.1204613	1.307682	2.091195	0.8404447	0.3426935	0.1526074	0.1630047	0.1450077	0.1169316	0.2384449	0.2389979	0.2605964	0.2359616	0.260546	0.28191	0.4542019	0.5173174	0.972381	1.580155	3.092816	2.704875
3198.698	1	0.1223908	0.08675461	0.07848276	0.09884862	0.1747864	0.7369702	3.862335	2.607301	0.09514036	0.1094025	0.2335457	0.1713602	1.528995	1.056088	1.113641	0.9895167	0.09797878	0.09082665	0.09782401	0.140128	0.3098667	0.510146	0.4715057	0.6703611
3198.796	1	3.508301	2.919864	0.2378509	0.2831927	0.05185847	0.06511713	0.04713973	0.03505201	0.2159067	0.3146698	0.3930259	0.3169895	0.03943898	0.08089628	0.05420218	0.0461624	1.3763	1.26673	3.050047	1.91946	0.07397265	0.08384273	0.1070623	0.04588858
3198.797	1	0.3066118	0.240665	2.204302	2.269604	0.2204615	0.2232016	0.1781277	0.1326612	2.094486	1.933124	1.500469	0.9790516	0.02697161	0.02509775	0.01419643	0.01789042	0.173673	0.1712126	0.1303715	0.1045354	0.01420832	0.02181309	0.01874756	0.02079085
3198.798	1	0.06821948	0.1007353	0.07932493	0.08980495	1.311595	2.134303	0.8983276	0.3368252	0.1331542	0.1549175	0.169211	0.129537	0.2270654	0.2166173	0.2320003	0.2256783	0.263213	0.2806595	0.4425978	0.474935	0.9678885	1.573558	3.025142	2.665463
3198.798	1	0.1139658	0.08879451	0.1020372	0.1000737	0.2276915	0.7925452	3.866398	2.637834	0.08618761	0.1158733	0.2301177	0.2135727	1.614988	1.183873	1.069039	0.907038	0.09519537	0.08927091	0.09375879	0.1368657	0.3774497	0.5188553	0.3943087	0.6254217
3198.896	1	3.524995	2.991859	0.2039699	0.2348593	0.06490456	0.06909688	0.04152057	0.05519004	0.2721828	0.3677377	0.3415554	0.4002992	0.03559809	0.08156605	0.06407664	0.06703609	1.320298	1.420679	3.095408	1.852305	0.08345103	0.08283242	0.1105764	0.05288242
3198.897	1	0.3100785	0.2423243	2.219226	2.285981	0.2203049	0.2235878	0.1785182	0.1372904	2.110649	1.953423	1.517396	0.9830542	0.02707669	0.0268138	0.01545431	0.02030301	0.1586669	0.1688197	0.1220178	0.09831931	0.01186503	0.02139679	0.01930763	0.01696879
3198.898	1	0.0965133	0.09920175	0.1147947	0.068622	1.324701	2.173334	0.888259	0.3288741	0.1193296	0.1469536	0.1594328	0.1601029	0.2408153	0.1966828	0.2447608	0.2538736	0.2728632	0.2503271	0.439763	0.4658619	0.9516214	1.540825	2.961457	2.593811
3198.898	1	0.09205807	0.1277326	0.141999	0.06384801	0.3060061	0.8133665	3.876439	2.630074	0.08698921	0.1177813	0.2442497	0.2096222	1.671281	1.356554	1.046076	0.7583286	0.1099731	0.1149318	0.09843818	0.1161766	0.4255465	0.5566809	0.337216	0.5179862
3198.996	1	3.528938	3.048974	0.1778426	0.2120314	0.0685326	0.05586912	0.05846526	0.06702348	0.2865429	0.3932097	0.2813445	0.4387353	0.04302764	0.08188673	0.0663267	0.05076159	1.273803	1.530205	3.062143	1.775603	0.09254095	0.09957403	0.1033501	0.06295704
3198.997	1	0.3104479	0.2485298	2.231586	2.299797	0.2206418	0.2266356	0.1803686	0.1333217	2.115537	1.960323	1.51785	0.9691566	0.02017097	0.02550638	0.01555221	0.02398697	0.1532719	0.1669837	0.1169449	0.09454047	0.01327166	0.02002518	0.0212144	0.02062074
3198.998	1	0.08353415	0.1025215	0.08589655	0.04260862	1.350227	2.209638	0.8671532	0.3109403	0.1048349	0.1483781	0.1562051	0.1603008	0.2350175	0.1877624	0.2503191	0.2951861	0.264744	0.229873	0.4170972	0.4459332	1.012028	1.449609	2.915569	2.577043
3198.998	1	0.0981923	0.1072686	0.1309216	0.08014859	0.340915	0.740527	3.920723	2.666622	0.08834605	0.1019509	0.2577317	0.1838192	1.680001	1.481984	1.078378	0.6215225	0.09515539	0.1000811	0.1178692	0.08858152	0.4379524	0.618244	0.3588793	0.3540221
3199.096	1	3.511559	3.090324	0.1681671	0.2303044	0.05665339	0.07369429	0.06665761	0.07008253	0.2508714	0.4443443	0.1828927	0.4561002	0.04184913	0.07196413	0.05100473	0.05406043	1.235606	1.5485	3.037443	1.74755	0.08871896	0.08201211	0.09614353	0.07204282
3199.097	1	0.3108648	0.2495454	2.22477	2.281737	0.2207003	0.22626	0.1768653	0.1309896	2.118018	1.95542	1.508206	0.9470072	0.01925807	0.02021366	0.01862953	0.0139832	0.1599895	0.1534917	0.1130494	0.08402551	0.01462198	0.0159787	0.01897871	0.01664892
3199.098	1	0.1067772	0.06533973	0.1036176	0.08378871	1.38275	2.249947	0.823116	0.3123431	0.11207	0.1468524	0.1581919	0.1688042	0.2388932	0.1628137	0.2478532	0.285264	0.2617557	0.2367781	0.4349149	0.4354608	1.050549	1.401295	2.949018	2.623945
3199.098	1	0.1295195	0.1060058	0.1514736	0.08888359	0.2990469	0.6218605	4.027626	2.743559	0.0985595	0.1008321	0.2674479	0.1714979	1.709767	1.545769	1.085988	0.5094662	0.1067107	0.07977128	0.112928	0.08586671	0.4194161	0.6414528	0.4047409	0.2760217
3199.196	1	3.486999	3.102472	0.2569931	0.292403	0.05722298	0.07812125	0.04604857	0.05840464	0.2418705	0.4717733	0.1059832	0.4141379	0.04964374	0.07627644	0.04514835	0.06116276	1.210472	1.507343	3.017266	1.725911	0.07567664	0.08440652	0.09938887	0.05613509
3199.197	1	0.3136318	0.2575044	2.217528	2.276492	0.2214666	0.2243133	0.1768104	0.1314178	2.118983	1.952191	1.509304	0.9359715	0.02064117	0.02093937	0.02133018	0.01317698	0.1749746	0.144503	0.1151967	0.08339756	0.01428733	0.01282823	0.0175441	0.01244416
3199.197	1	0.1154155	0.06132417	0.08928099	0.1204005	1.387369	2.256182	0.7725588	0.3290866	0.116821	0.1688707	0.1679567	0.1787117	0.2617784	0.1658158	0.2648338	0.2687905	0.2793917	0.2610977	0.4539827	0.4274102	1.079508	1.301482	2.925326	2.605687
3199.198	1	0.1124372	0.07699964	0.1209498	0.105414	0.247689	0.4366607	3.998729	2.706433	0.1117774	0.09053975	0.2801345	0.1834588	1.670567	1.562983	1.124881	0.5377931	0.1110498	0.1059889	0.1384676	0.06805223	0.4043741	0.6774751	0.5296959	0.2344123
3199.296	1	3.436469	3.055911	0.3533943	0.3148218	0.0517874	0.07180837	0.03712253	0.03818936	0.2234777	0.4151363	0.1558156	0.3677671	0.04432521	0.06361978	0.05370388	0.06088703	1.227687	1.348382	2.95374	1.718836	0.07182893	0.08664624	0.07987625	0.05874417
3199.297	1	0.3087535	0.2744679	2.211481	2.277221	0.2227138	0.2255754	0.1782777	0.1292013	2.118729	1.952457	1.50798	0.933496	0.02081723	0.02411661	0.02294916	0.01827481	0.1944222	0.1518082	0.1197487	0.09005737	0.01715243	0.01662231	0.01612619	0.008573644
3199.298	1	0.1014639	0.09164206	0.05517842	0.08742922	1.378444	2.237106	0.750562	0.3625447	0.1284085	0.1764134	0.163955	0.1817499	0.2627528	0.1760168	0.2876064	0.2369119	0.3048285	0.2655709	0.4657892	0.4222215	1.115596	1.174216	2.894382	2.589832
3199.298	1	0.1225332	0.04708172	0.1458677	0.09079945	0.229774	0.239431	3.929067	2.606089	0.1413254	0.07893087	0.2967439	0.1971481	1.573479	1.488057	1.089087	0.6216626	0.1111191	0.105825	0.09264727	0.06812603	0.4048361	0.6657721	0.6459055	0.2607557
3199.396	1	3.412615	2.994271	0.4450771	0.3632657	0.04806117	0.0518293	0.05903295	0.04088391	0.2265605	0.3520389	0.2192219	0.3397817	0.04222825	0.04870471	0.05139719	0.0559266	1.302109	1.079532	2.84312	1.705339	0.07002729	0.06849007	0.08493383	0.05077385
3199.397	1	0.3002023	0.2876227	2.205342	2.271539	0.2230498	0.223282	0.178306	0.1306835	2.120145	1.94888	1.50724	0.9382298	0.0233156	0.02506991	0.01996422	0.0225138	0.2038392	0.156625	0.113435	0.1015521	0.01703573	0.01546458	0.02021048	0.01163132
3199.397	1	0.08432554	0.08520454	0.07026356	0.08968803	1.369947	2.187658	0.7369429	0.3969567	0.1117844	0.1760216	0.1380087	0.1687447	0.2688304	0.190765	0.3000428	0.2165141	0.3202722	0.2581789	0.4646883	0.4135475	1.136568	1.080148	2.885249	2.561251
3199.398	1	0.1176533	0.08841739	0.1349514	0.1197766	0.2551541	0.1908918	3.858521	2.517783	0.1329161	0.1173813	0.2630793	0.190459	1.487033	1.350424	1.009308	0.6860438	0.08598604	0.1031124	0.1318445	0.1169293	0.4216533	0.6452815	0.7771227	0.376332
3199.496	1	3.444921	2.941804	0.548972	0.3532111	0.05656444	0.04820715	0.05412625	0.0606717	0.2483511	0.3047603	0.2532886	0.3274992	0.04354582	0.03570656	0.04527588	0.0525964	1.476174	0.7618869	2.754406	1.716833	0.07749482	0.04851327	0.08480725	0.06364156
3199.497	1	0.2905542	0.2984008	2.20341	2.270426	0.2224824	0.222512	0.1783454	0.1294718	2.111231	1.938906	1.490883	0.9339485	0.01965649	0.02272018	0.01945196	0.02403097	0.2059724	0.1639359	0.09929816	0.1174255	0.0136162	0.01668748	0.02210254	0.01059921
3199.497	1	0.1008457	0.08678151	0.06078758	0.08250163	1.37543	2.186805	0.7418985	0.3946923	0.1084285	0.1961648	0.1148386	0.1634267	0.2531482	0.2455583	0.3021456	0.2153705	0.321583	0.24777	0.4589183	0.4244719	1.157422	0.9806969	2.899655	2.573368
3199.498	1	0.09913005	0.0711915	0.1068211	0.1082589	0.3227852	0.2742892	3.803185	2.491845	0.1465221	0.1185605	0.247749	0.1879654	1.377837	1.133552	0.894324	0.6975761	0.08024624	0.1011733	0.1456373	0.1055469	0.3615028	0.6540873	0.8120771	0.5137522
3199.596	1	3.475267	2.929324	0.678921	0.3513837	0.05998279	0.06799627	0.06673101	0.06054454	0.2619224	0.2704683	0.2720548	0.2728526	0.05078315	0.03409623	0.05187031	0.05744313	1.638472	0.5165956	2.737591	1.748792	0.08544508	0.05954616	0.08016875	0.06338962
3199.597	1	0.2784211	0.3029271	2.189849	2.251021	0.2219899	0.2230505	0.1770459	0.1276095	2.104791	1.924935	1.476199	0.9271091	0.02161597	0.02163023	0.02317923	0.02236403	0.2047293	0.1679072	0.09423788	0.1280167	0.01887799	0.01837938	0.02388427	0.01202075
3199.598	1	0.1180093	0.0605019	0.08248715	0.07902605	1.411823	2.225076	0.741705	0.3317713	0.1001359	0.191091	0.1098542	0.1624263	0.24804	0.2614571	0.3153876	0.2472232	0.2922561	0.2249758	0.4936357	0.4365326	1.138331	0.9301591	3.005264	2.643549
3199.598	1	0.1041984	0.08907162	0.1241863	0.1049575	0.2845372	0.3811475	3.910181	2.54876	0.09923232	0.1131421	0.2788066	0.1571018	1.347383	0.9451525	0.8393423	0.7191792	0.06633762	0.08677276	0.1120872	0.1055209	0.3098319	0.6292139	0.7873681	0.6602363
3199.696	1	3.474719	2.899733	0.7357278	0.3523705	0.04935283	0.06662006	0.07379897	0.04469801	0.2673103	0.2742305	0.3082259	0.2417348	0.04450191	0.04012189	0.03941602	0.03831936	1.787033	0.5825379	2.744992	1.732817	0.08265631	0.06694671	0.08384708	0.07091114
3199.697	1	0.2765968	0.3091964	2.194117	2.260683	0.2225195	0.2241431	0.1791399	0.1266286	2.107041	1.925625	1.480151	0.9307499	0.02167764	0.02566268	0.01980961	0.02003908	0.1980164	0.1747147	0.1010083	0.1334026	0.01652302	0.01855064	0.01694202	0.01113356
3199.697	1	0.1214575	0.04187801	0.08946059	0.0817927	1.448143	2.251274	0.7240053	0.202733	0.1076894	0.2028239	0.1246169	0.1593597	0.2737523	0.2613734	0.3522067	0.2946405	0.2687895	0.2186848	0.4939302	0.4267009	1.12413	0.8973813	3.098868	2.695458
3199.698	1	0.134154	0.113315	0.1039091	0.09372858	0.2711568	0.5014013	3.927677	2.560588	0.1211682	0.1282313	0.2352008	0.1803557	1.339583	0.78296	0.9014933	0.7487081	0.06549209	0.09278075	0.1460244	0.09863542	0.2850567	0.510628	0.704074	0.717492
3199.796	1	3.501	2.839899	0.7297891	0.3398587	0.05043153	0.04455268	0.05752071	0.05014074	0.2724835	0.2852766	0.3711259	0.2707438	0.04930043	0.05064023	0.04214227	0.04246893	1.860597	0.840476	2.750613	1.656907	0.07843697	0.06584954	0.09256168	0.05737971
3199.797	1	0.2810905	0.314468	2.191366	2.275757	0.224788	0.2225179	0.176979	0.1306958	2.11233	1.927847	1.493435	0.9391313	0.02518207	0.02951015	0.02225532	0.02336811	0.1893543	0.1760494	0.1183275	0.1319542	0.01614147	0.02091275	0.01773666	0.01408647
3199.797	1	0.1026004	0.05645527	0.05028959	0.08260505	1.463789	2.222893	0.6488777	0.2065236	0.1317556	0.1939922	0.1471928	0.1814393	0.295241	0.2455017	0.400594	0.329308	0.266295	0.2282029	0.4950251	0.4169093	1.116444	0.8691091	3.137909	2.693893
3199.798	1	0.1116688	0.1025348	0.09726603	0.1071484	0.3060609	0.5988782	3.907096	2.547563	0.1019767	0.1101637	0.2416113	0.1847839	1.381465	0.6944663	0.9519242	0.8168156	0.07133302	0.09763935	0.1163854	0.08921663	0.2673245	0.4535408	0.6169325	0.6650495
3199.896	1	3.53202	2.849765	0.6929222	0.3798879	0.036413	0.04008889	0.06372323	0.06187134	0.2619696	0.2910511	0.4099382	0.2945842	0.03595767	0.0544509	0.04677295	0.05484766	1.894551	1.088981	2.74146	1.573857	0.08968991	0.06530668	0.08118754	0.06231881
3199.897	1	0.2894248	0.319701	2.192804	2.272193	0.2214389	0.2252552	0.1792092	0.1333659	2.104343	1.92731	1.500145	0.9453385	0.02667282	0.03167767	0.02227723	0.02017156	0.1774527	0.1715091	0.1369582	0.1138715	0.01552252	0.02219244	0.01720379	0.01264487
3199.897	1	0.1035362	0.06639925	0.05488322	0.1004454	1.434024	2.188802	0.5879612	0.3284862	0.1433709	0.1875775	0.1742813	0.169398	0.2782953	0.2537102	0.4284838	0.2956883	0.2527133	0.2267614	0.4934449	0.3931857	1.080076	0.8659321	3.097744	2.626133
3199.898	1	0.08000088	0.09557011	0.1383125	0.07890738	0.3909821	0.7334533	3.849905	2.499712	0.09701494	0.08309957	0.2285755	0.1936743	1.454103	0.7501434	0.9304756	0.8462937	0.1118614	0.1024541	0.1167119	0.07247021	0.2680744	0.393874	0.5935534	0.5590496
3199.996	1	3.530124	2.90316	0.6511785	0.3699313	0.05714611	0.05784333	0.07626389	0.05082322	0.3079557	0.2947327	0.4193663	0.3244394	0.0388086	0.047807	0.04851496	0.06702449	1.903325	1.310031	2.751798	1.48565	0.1064821	0.07884579	0.08747349	0.05809975
3199.997	1	0.3006954	0.3223419	2.212437	2.287547	0.2232708	0.2273612	0.1806535	0.1295504	2.108065	1.931988	1.50604	0.9464654	0.02628124	0.02683243	0.02161959	0.02332881	0.1667185	0.1631759	0.1517076	0.09342103	0.01531756	0.01509289	0.02208676	0.01443191
3199.998	1	0.1152934	0.08983188	0.05310868	0.07973313	1.439531	2.156134	0.5473009	0.4306671	0.1590433	0.175655	0.1623813	0.1609116	0.2045685	0.2293637	0.43379	0.2802258	0.2277687	0.2208653	0.4745061	0.388976	1.007363	0.8780966	3.060533	2.601618
3199.998	1	0.08255795	0.1112177	0.1197297	0.08965097	0.4518655	0.7760692	3.836132	2.546406	0.0937871	0.08854688	0.2094696	0.1983655	1.525492	0.9686772	0.8708025	0.8405026	0.1025915	0.1253803	0.1081243	0.08489224	0.2845484	0.3976806	0.5974305	0.4399115
3200.096	1	3.516674	2.943761	0.5581879	0.3221883	0.05431887	0.05685148	0.06720391	0.04772806	0.3060075	0.3443435	0.3951668	0.3706894	0.03430274	0.05520831	0.040324	0.06033325	1.873617	1.534945	2.769791	1.444448	0.09880014	0.07947288	0.07555157	0.06478438
3200.097	1	0.3042325	0.3178364	2.215588	2.282051	0.2246544	0.2241989	0.1797126	0.1303787	2.113963	1.926167	1.501965	0.940933	0.02944678	0.02873727	0.02084609	0.02509846	0.1603782	0.1544062	0.1538721	0.07319058	0.01834621	0.01452208	0.02321014	0.0169103
3200.097	1	0.09595032	0.08016096	0.04362078	0.09062046	1.446253	2.17512	0.5491913	0.5007812	0.1517721	0.1814898	0.1635098	0.1271548	0.189324	0.1816991	0.4137292	0.2599075	0.2227957	0.2186098	0.4908708	0.4184353	0.9606966	0.9523684	3.17925	2.722851
3200.098	1	0.05538899	0.1286296	0.1179432	0.134714	0.4444432	0.7613172	4.032583	2.764571	0.1061851	0.07945597	0.2459568	0.2238869	1.632629	1.271731	0.8216299	0.8150135	0.06754821	0.1219905	0.1243447	0.0941467	0.2415823	0.4143235	0.6517001	0.3272866
3200.196	1	3.505177	2.982973	0.4051445	0.2939121	0.06178447	0.06212888	0.07003022	0.05847398	0.3063337	0.3102674	0.4200182	0.4003445	0.03643569	0.04611119	0.04311769	0.06385516	1.816707	1.772091	2.77549	1.383693	0.09122566	0.08512731	0.08670681	0.05754237
3200.197	1	0.3142731	0.3183965	2.232471	2.298772	0.2259711	0.2242933	0.1761925	0.1338032	2.126311	1.939807	1.510968	0.9412193	0.02810915	0.0275023	0.01955462	0.01950955	0.1615102	0.1499932	0.1553132	0.06002082	0.01677059	0.01499688	0.02120826	0.01492113
3200.198	1	0.0852788	0.09497238	0.05857423	0.1025399	1.448737	2.192182	0.5712448	0.5507772	0.1369768	0.1800419	0.1636286	0.1018521	0.2120586	0.172272	0.407018	0.2691635	0.2060909	0.2274075	0.5105956	0.4499194	0.9116498	1.019075	3.286058	2.837045
3200.198	1	0.1053726	0.0976344	0.09559375	0.1100309	0.410831	0.6689919	4.116809	2.853615	0.09268364	0.08748412	0.2288253	0.2039336	1.725829	1.504847	0.8853266	0.7946075	0.07474118	0.1131913	0.1230264	0.09880216	0.2495997	0.3771158	0.6644422	0.3215486
3200.296	1	3.474762	2.913981	0.3492039	0.3199951	0.05726789	0.04389231	0.08308513	0.06663485	0.3751236	0.2818725	0.4079274	0.4083124	0.04084075	0.04720905	0.06732054	0.06455159	1.754225	1.938958	2.776132	1.303779	0.08256311	0.08445937	0.09028281	0.04927657
3200.297	1	0.3254553	0.3140459	2.260223	2.348326	0.22707	0.2282971	0.1851928	0.1337729	2.154664	1.957564	1.533972	0.9487433	0.02701471	0.02800462	0.02121151	0.0156783	0.1629534	0.1579856	0.1536436	0.06316049	0.01566931	0.0197243	0.01889381	0.01635366
3200.297	1	0.08838755	0.09646357	0.07080832	0.08176612	1.457054	2.202315	0.5862533	0.5431908	0.09888843	0.1734855	0.1464934	0.1194124	0.1833772	0.1511755	0.3785861	0.296612	0.1879059	0.2355875	0.5284009	0.4592988	0.8832302	1.144846	3.393509	2.98426
3200.298	1	0.1194339	0.08718271	0.1163524	0.1400835	0.3089334	0.5324162	4.146933	2.908233	0.06666373	0.08513129	0.2586933	0.1743562	1.76077	1.656294	1.041391	0.8458676	0.1064275	0.08142937	0.1137692	0.09830236	0.2913775	0.3776684	0.664349	0.373897
3200.396	1	3.430705	2.876124	0.3594195	0.3362607	0.05131048	0.04990297	0.07520245	0.05483584	0.420491	0.2635586	0.3467836	0.4089456	0.0399751	0.04894089	0.05322244	0.05111771	1.715391	2.045325	2.739363	1.254355	0.08338512	0.09501001	0.1020845	0.0484531
3200.397	1	0.3283206	0.3003588	2.281558	2.367258	0.2277698	0.2277704	0.1868186	0.1340721	2.160695	1.963045	1.540492	0.947096	0.02610124	0.03079588	0.02586964	0.01512408	0.168415	0.1556664	0.1458064	0.07720215	0.01431752	0.01632543	0.01738392	0.01491999
3200.397	1	0.1034331	0.1096544	0.06908684	0.07186806	1.458019	2.212501	0.5901063	0.470128	0.09857297	0.2024581	0.1380691	0.1497959	0.1743864	0.1655829	0.3350384	0.3500782	0.2010345	0.2543876	0.5227053	0.4589228	0.8551178	1.205005	3.397438	2.990234
3200.398	1	0.1313385	0.09954086	0.1315503	0.1411724	0.2413948	0.4190247	4.128568	2.874859	0.06927917	0.1032996	0.2697322	0.2022179	1.674666	1.675134	1.182936	0.9049427	0.1270025	0.08488827	0.1147376	0.08900276	0.3594608	0.3843423	0.5756785	0.4437003
3200.496	1	3.402245	2.82624	0.4545337	0.356931	0.05579516	0.05627106	0.05929771	0.06101675	0.4385707	0.2599325	0.2803423	0.4181973	0.04881677	0.03937862	0.05424794	0.04464427	1.677533	2.069424	2.649768	1.232487	0.07914962	0.09291556	0.08644212	0.06272232
3200.497	1	0.3310727	0.2839851	2.295638	2.386934	0.2280296	0.225819	0.1850071	0.1331618	2.165261	1.966447	1.54764	0.9416314	0.01688023	0.02534719	0.02438303	0.0177077	0.1735468	0.151798	0.1326314	0.09638108	0.02060577	0.0181826	0.01719688	0.01971316
3200.498	1	0.1118832	0.09434184	0.0859189	0.05709476	1.440957	2.21969	0.5793937	0.3404166	0.08165459	0.1964636	0.1369163	0.1760686	0.2020958	0.170398	0.3283057	0.3851753	0.2169924	0.2516461	0.5158904	0.4578744	0.8388799	1.250258	3.352549	2.964551
3200.498	1	0.08786864	0.1327138	0.09822704	0.1005692	0.2112854	0.2893773	4.051149	2.808585	0.08876772	0.1202634	0.2381361	0.1677506	1.523415	1.667653	1.28669	0.9371037	0.1077359	0.1073916	0.1008155	0.08646853	0.3945549	0.3894311	0.4479938	0.4776406
3200.596	1	3.382673	2.742405	0.5456587	0.3743551	0.0444895	0.04700206	0.04705469	0.05832717	0.4319849	0.2540519	0.2791508	0.4152838	0.04947234	0.06213175	0.05737838	0.06575265	1.579654	1.985477	2.535541	1.230646	0.08308955	0.08869539	0.09168749	0.07331864
3200.597	1	0.3233679	0.2569445	2.303854	2.374905	0.2264705	0.2245348	0.1819421	0.1317831	2.156506	1.951952	1.533507	0.9297858	0.01657607	0.01947628	0.02413693	0.02331441	0.1820088	0.1412561	0.1311848	0.1025711	0.02283374	0.02145915	0.02268137	0.01682653
3200.597	1	0.08318404	0.071052	0.06720635	0.07165317	1.459368	2.213077	0.5009397	0.2245056	0.09260815	0.1976188	0.1197703	0.2075062	0.1959379	0.178498	0.3076815	0.4160926	0.2059649	0.2575649	0.5308605	0.4659375	0.8169598	1.338704	3.395801	3.031687
3200.598	1	0.08275759	0.1124054	0.09912973	0.07595892	0.2369352	0.1686823	4.106804	2.811189	0.1218257	0.07109837	0.2775591	0.1601293	1.378569	1.576923	1.350381	1.011111	0.08647728	0.08646589	0.1253047	0.1134275	0.427831	0.420673	0.2876864	0.5306162
3200.696	1	3.366198	2.644642	0.664261	0.3822609	0.05056041	0.03474634	0.03754601	0.04762669	0.3870065	0.2629824	0.3227723	0.4443545	0.05109483	0.05713499	0.04879558	0.06675716	1.486688	1.729064	2.415041	1.234755	0.0704246	0.07829535	0.07575277	0.07085316
3200.697	1	0.3192258	0.2328527	2.299509	2.376173	0.2282284	0.230431	0.1828799	0.1315349	2.154953	1.957044	1.528663	0.9295496	0.01899942	0.02168073	0.02365273	0.02698618	0.1880036	0.1370657	0.1326785	0.09021815	0.01776154	0.01974467	0.0162147	0.00991424
3200.698	1	0.05668718	0.0645812	0.06299807	0.07145421	1.461362	2.197507	0.4073184	0.1254314	0.09437311	0.184904	0.1053744	0.2226179	0.1849488	0.194515	0.2313686	0.4282383	0.2020539	0.2543446	0.5242175	0.4831958	0.8017475	1.387179	3.407233	3.068268
3200.698	1	0.08020524	0.08402406	0.1441818	0.08254903	0.209686	0.103655	4.098883	2.756107	0.1272232	0.06161594	0.2427767	0.1753222	1.30984	1.382548	1.345779	1.085972	0.1029922	0.106176	0.08952409	0.1030059	0.4140442	0.5191758	0.1470567	0.5453073
3200.796	1	3.385882	2.600815	0.804137	0.3954975	0.0606737	0.03939118	0.05195875	0.05728847	0.3528193	0.2116451	0.3058937	0.4982402	0.04511307	0.04212977	0.05453046	0.06920593	1.389237	1.360551	2.27292	1.251804	0.0729179	0.07364187	0.07316023	0.05141432
3200.797	1	0.321158	0.2228158	2.318686	2.391732	0.2323158	0.2310318	0.1851362	0.1326993	2.167622	1.976559	1.541868	0.9336483	0.02347378	0.02491979	0.02337789	0.02389136	0.1947268	0.1376742	0.1397599	0.07234195	0.01496187	0.01906619	0.01149836	0.00917665
3200.798	1	0.04505705	0.07225882	0.05846988	0.04706042	1.463323	2.149516	0.2868823	0.2415344	0.09003022	0.1704051	0.07577228	0.2132406	0.1791235	0.1920363	0.1847208	0.4392248	0.2018306	0.26085	0.5168521	0.4894873	0.8203764	1.486888	3.415313	3.118684
3200.798	1	0.1130614	0.05895487	0.1079601	0.07841199	0.2525834	0.3323486	4.042379	2.730613	0.1016277	0.08596298	0.2683334	0.1608769	1.294593	1.226773	1.293336	1.108301	0.08216519	0.1006928	0.05920741	0.1137877	0.3699126	0.5799943	0.1295655	0.5835689
3200.886	1	3.447246	2.629532	0.8580411	0.3617498	0.05422777	0.04948397	0.03620737	0.05089105	0.3059419	0.1575426	0.3025701	0.5676922	0.04670977	0.05564671	0.06099318	0.06378754	1.34707	0.9175587	2.217038	1.234529	0.0792396	0.0642512	0.05878904	0.0327536
3200.887	1	0.3213975	0.2052306	2.338857	2.415298	0.2339383	0.2326109	0.1840575	0.1334893	2.194447	2.000118	1.559442	0.9496041	0.03356709	0.03032376	0.02680567	0.02346695	0.1955472	0.1473779	0.1464484	0.06533311	0.009702741	0.01666742	0.01915634	0.0136376
3200.888	1	0.03259572	0.05192265	0.06834171	0.05315437	1.450747	2.09168	0.2113554	0.3600102	0.07686791	0.1619264	0.07764783	0.1968959	0.1764452	0.1914233	0.1775051	0.4138546	0.2025218	0.2687301	0.5199431	0.4918686	0.8270091	1.564475	3.391894	3.153522
3200.888	1	0.102431	0.08776397	0.1187772	0.09226598	0.3123205	0.5310754	4.039489	2.783836	0.09458754	0.08420024	0.2386851	0.1499208	1.380862	1.114983	1.24124	1.093883	0.07366569	0.1161113	0.04432575	0.08065624	0.3177637	0.6129714	0.1570193	0.5885328
3200.996	1	3.435222	2.583156	0.8410097	0.3596506	0.04731663	0.04150935	0.0502908	0.05439102	0.2435348	0.1844727	0.3424322	0.5533205	0.05906137	0.06980171	0.06659361	0.06992427	1.372513	0.4763978	2.247331	1.238761	0.09865516	0.06115555	0.06623962	0.04294545
3200.997	1	0.3174169	0.2028776	2.350024	2.416282	0.2368378	0.233993	0.1857149	0.1281493	2.213612	2.01684	1.566573	0.9645246	0.03426353	0.02933317	0.0329201	0.02210707	0.2022403	0.1566844	0.1453956	0.0899876	0.01651882	0.01470632	0.02156649	0.01537276
3200.997	1	0.05684047	0.05944869	0.05159067	0.0504627	1.46773	2.095233	0.1612197	0.4267218	0.1022434	0.177368	0.08466059	0.1726314	0.1793453	0.2066006	0.1965898	0.3809097	0.2103405	0.276684	0.5045683	0.494411	0.8531	1.637817	3.331742	3.143382
3200.998	1	0.1175771	0.07304939	0.1208189	0.08569088	0.3780794	0.7297914	4.075155	2.827272	0.08663607	0.1163864	0.2531729	0.1754264	1.508552	1.106298	1.184592	1.060001	0.06126558	0.1045125	0.06136258	0.08683293	0.2854403	0.585148	0.1986533	0.6232365
3201.086	1	3.426271	2.546439	0.8048163	0.3633484	0.04194302	0.048896	0.06382382	0.06077729	0.194497	0.2959905	0.3555246	0.5190817	0.04646235	0.03647834	0.07043821	0.07117691	1.400589	0.3987557	2.328717	1.274114	0.08753868	0.06852577	0.0809577	0.0491826
3201.087	1	0.3147356	0.2071749	2.330554	2.394154	0.2387146	0.2314438	0.1857289	0.1283217	2.207523	2.00375	1.549231	0.9567198	0.0275636	0.02884155	0.02710759	0.02042776	0.201371	0.1595012	0.1276052	0.1085923	0.02458753	0.01673966	0.02415487	0.01628651
3201.088	1	0.08209765	0.06322093	0.03415534	0.05702966	1.515613	2.103358	0.1304028	0.4703105	0.1138325	0.1536136	0.0721783	0.163567	0.1340236	0.1836764	0.2190804	0.3364019	0.1880637	0.2712425	0.4993013	0.5018868	0.8618607	1.654241	3.317615	3.191873
3201.088	1	0.05840324	0.07045109	0.13855	0.07649919	0.3582897	0.8102908	4.216261	2.963449	0.0814347	0.1171956	0.2492412	0.2010869	1.626137	1.23471	1.114569	0.9789176	0.05294283	0.1066942	0.06103854	0.1038397	0.2884344	0.6057241	0.2728023	0.641152
3201.185	1	3.425967	2.556532	0.6951362	0.3304578	0.04364905	0.05804988	0.0505804	0.05624967	0.1737479	0.3995744	0.3378961	0.4907188	0.04593022	0.05302509	0.07693119	0.07185044	1.473074	0.7982932	2.46948	1.32442	0.07817593	0.0863152	0.08451291	0.06618642
3201.185	1	0.3191107	0.2160092	2.312227	2.374481	0.2343723	0.2319314	0.1819674	0.1368498	2.203006	1.994459	1.532585	0.953542	0.02805087	0.02689135	0.02871278	0.02357522	0.1957697	0.1578031	0.1007216	0.1293525	0.02174185	0.02072032	0.01896148	0.01756015
3201.185	1	0.07821115	0.04221007	0.0501623	0.07122266	1.559752	2.112006	0.1057152	0.5104074	0.1043515	0.1326215	0.0702471	0.1495441	0.1247557	0.15694	0.241824	0.3081826	0.1760231	0.2579544	0.4822347	0.4872086	0.855014	1.651656	3.280263	3.174363
3201.186	1	0.08366259	0.05211121	0.1265975	0.0758922	0.3014454	0.8048741	4.320365	2.999083	0.07633425	0.1295607	0.255308	0.1844348	1.716722	1.340343	1.059612	0.798045	0.07535546	0.09122921	0.07472806	0.1156726	0.3514827	0.6131179	0.3834632	0.6195609
3201.286	1	3.409395	2.535411	0.5172184	0.2962611	0.03902791	0.0537604	0.057616	0.0632634	0.2009326	0.3549238	0.3642768	0.4505608	0.04794307	0.04534593	0.06487024	0.05530974	1.592092	1.201898	2.541251	1.34074	0.07867518	0.07858831	0.09540902	0.06853424
3201.287	1	0.3318965	0.2281114	2.297955	2.37066	0.2337417	0.2321023	0.1832219	0.1322993	2.207837	1.995077	1.535553	0.9530535	0.02827847	0.02879333	0.02504972	0.02079799	0.1962951	0.1516088	0.08397878	0.1410964	0.01905557	0.02290096	0.01614064	0.01844364
3201.288	1	0.06448058	0.05257072	0.05955362	0.0684116	1.570024	2.128499	0.08840908	0.5164251	0.1109969	0.1415542	0.09506814	0.1301514	0.1120009	0.1282489	0.2506706	0.2911135	0.1879071	0.2716894	0.4771461	0.4830708	0.8895775	1.641555	3.216897	3.104443
3201.288	1	0.0841708	0.09024945	0.1194758	0.08896941	0.2000619	0.7506793	4.305713	2.973703	0.04764583	0.06740834	0.2681521	0.1516178	1.763535	1.446949	1.075424	0.5945811	0.08902367	0.08188936	0.1042491	0.1190846	0.4064984	0.6177556	0.4801999	0.4975024
3201.386	1	3.385015	2.550413	0.3457679	0.2646248	0.04399048	0.05076099	0.06420221	0.0563108	0.2405865	0.2548038	0.4137745	0.3996058	0.04389498	0.03119189	0.06089127	0.04668164	1.705067	1.515291	2.598516	1.35508	0.08203268	0.08101346	0.09810538	0.06949026
3201.387	1	0.3501196	0.242376	2.296357	2.370514	0.235063	0.2347122	0.1840586	0.1324014	2.211416	1.998642	1.546732	0.9547048	0.03520883	0.03168901	0.03212691	0.0186882	0.1997183	0.1422052	0.1111274	0.1357778	0.01855247	0.01984318	0.02419126	0.01899441
3201.388	1	0.07375085	0.04520447	0.07027974	0.05678955	1.593306	2.141587	0.154498	0.4994612	0.09739746	0.1237764	0.08583726	0.1182064	0.1357087	0.1238338	0.2762997	0.2814232	0.2005529	0.2754517	0.4639179	0.4475703	0.924125	1.609634	3.139144	3.02218
3201.388	1	0.1115377	0.08032813	0.142491	0.1050684	0.2219232	0.6647609	4.246586	2.925725	0.08026881	0.1061381	0.2572879	0.1666297	1.76248	1.486073	1.07814	0.5002965	0.05606341	0.0935366	0.09351735	0.09424037	0.4455253	0.6261195	0.5623954	0.3861671
3201.486	1	3.393912	2.596164	0.2736357	0.2217416	0.04205308	0.04807595	0.06727411	0.06493324	0.2464327	0.2166152	0.4572603	0.383927	0.05377767	0.03201583	0.06041538	0.05906819	1.784383	1.709191	2.632303	1.360577	0.08177889	0.08261938	0.08303093	0.06914088
3201.487	1	0.3658892	0.25636	2.305637	2.376599	0.235467	0.2338087	0.1855736	0.1347713	2.220884	2.00677	1.556264	0.9583197	0.02857903	0.030565	0.03160051	0.01895377	0.2002134	0.1348479	0.143329	0.1304855	0.02173622	0.01718921	0.02371166	0.01798233
3201.487	1	0.06668324	0.07604643	0.08635846	0.07361463	1.610476	2.15502	0.2732683	0.4806464	0.1020615	0.1326224	0.08964095	0.114033	0.1413556	0.1588061	0.2986753	0.2915211	0.1930669	0.2643962	0.4592853	0.4457831	0.9598334	1.584363	3.101986	2.974076
3201.488	1	0.09218661	0.06589967	0.1238501	0.1394511	0.3340688	0.6031459	4.219802	2.855571	0.09241541	0.09965364	0.2533834	0.1568146	1.726405	1.484669	0.9967794	0.5150554	0.07910536	0.1006057	0.06284854	0.0886884	0.4706358	0.6002657	0.6191927	0.3479984
3201.586	1	3.387715	2.632736	0.2461147	0.2008628	0.04089815	0.04654078	0.0643844	0.06110868	0.2037051	0.2904546	0.4475409	0.3800989	0.04924204	0.05961393	0.07596145	0.06627196	1.820661	1.861682	2.65133	1.422649	0.08867108	0.1076117	0.08210653	0.0685713
3201.587	1	0.3667644	0.2594442	2.307992	2.378547	0.2343271	0.2311631	0.1868443	0.13088	2.222879	2.009272	1.552874	0.9439409	0.0280186	0.02577229	0.02928066	0.02040464	0.1881203	0.1229278	0.1657381	0.1177585	0.0227375	0.01883288	0.02096612	0.02562658
3201.587	1	0.06139252	0.06721548	0.09019011	0.06282076	1.604723	2.150612	0.3813338	0.4300357	0.1186342	0.1331665	0.08325121	0.1308028	0.1377344	0.1624104	0.2880669	0.31412	0.1934078	0.2484405	0.4828353	0.4613716	0.9517498	1.518066	3.151569	3.019159
3201.588	1	0.07925593	0.1005937	0.1112888	0.1129354	0.4132782	0.5769213	4.270505	2.87221	0.08743303	0.1113281	0.3071711	0.1726756	1.647822	1.452322	0.9248066	0.5520558	0.09360795	0.0885161	0.08683973	0.08623321	0.4614958	0.5351041	0.6289784	0.3596673
3201.686	1	3.38985	2.69312	0.2122162	0.215189	0.04281326	0.05003245	0.07990263	0.04323667	0.1995909	0.3168867	0.441912	0.3052921	0.05056013	0.04456826	0.06724647	0.06308464	1.868643	1.919462	2.565866	1.479877	0.09850504	0.117581	0.08692074	0.06081266
3201.687	1	0.370547	0.2625091	2.305552	2.387689	0.2327086	0.2347607	0.1842547	0.1289071	2.230499	2.021789	1.564491	0.9430405	0.02708623	0.02529126	0.02850409	0.01975269	0.1806403	0.1127115	0.1759374	0.09713523	0.01687542	0.02065833	0.01999041	0.0247361
3201.687	1	0.07970484	0.0617006	0.09562018	0.1060437	1.605328	2.139599	0.4314093	0.3397651	0.1095827	0.1392567	0.06381939	0.120446	0.1402398	0.172107	0.2585779	0.2861623	0.1728528	0.2600668	0.4889291	0.4771589	0.9516682	1.449579	3.203482	3.034411
3201.688	1	0.08198692	0.1049606	0.09465104	0.1276826	0.4227137	0.4739533	4.283485	2.840714	0.1084166	0.08477197	0.2645344	0.1760144	1.562829	1.366683	0.8155196	0.6008093	0.09602114	0.08615969	0.08007129	0.06793569	0.4445629	0.5194713	0.5747019	0.4300873
3201.786	1	3.403113	2.723995	0.2487547	0.2131675	0.04567719	0.03145064	0.05826803	0.05116189	0.2404096	0.3444533	0.3886957	0.2582019	0.05343559	0.05359995	0.05812129	0.05230823	1.875999	1.87895	2.461638	1.522629	0.1044082	0.09884107	0.1051112	0.05964404
3201.787	1	0.3719603	0.2716951	2.321136	2.405056	0.2328016	0.2371741	0.1852793	0.13288	2.237458	2.038445	1.585587	0.950132	0.02863175	0.02471714	0.02382009	0.02190585	0.1830766	0.1050168	0.1762487	0.07847966	0.01348672	0.02101518	0.02171027	0.01720857
3201.788	1	0.07053692	0.06702585	0.08276207	0.1011741	1.596654	2.146437	0.4618112	0.2373413	0.09281003	0.1359025	0.07819385	0.1108728	0.1527614	0.1801827	0.2789988	0.2778562	0.1668775	0.2707467	0.488294	0.4785326	0.9753591	1.388031	3.212485	3.018157
3201.788	1	0.07104052	0.0779328	0.1106657	0.1122511	0.3630923	0.298657	4.18438	2.764877	0.09654265	0.1171837	0.2560325	0.1352217	1.483402	1.231191	0.7652758	0.6445967	0.07697543	0.0766086	0.08439171	0.08161537	0.4193109	0.4957327	0.5260682	0.5141387
3201.886	1	3.415262	2.698568	0.38509	0.1913791	0.05508368	0.03233121	0.0470357	0.04551559	0.2832001	0.3677387	0.3321431	0.238533	0.03353903	0.05167107	0.04747288	0.03742101	1.877136	1.800417	2.353776	1.576393	0.08765117	0.110302	0.0969946	0.05639315
3201.887	1	0.3682677	0.2756621	2.34483	2.423892	0.2367712	0.2348361	0.1914608	0.1320421	2.234935	2.052481	1.604398	0.9543296	0.02504689	0.01813566	0.0191142	0.0203157	0.1894005	0.09435052	0.1541463	0.0759949	0.01609437	0.01935328	0.02424546	0.0194696
3201.887	1	0.06746805	0.07136454	0.08347055	0.068225	1.604056	2.151323	0.4426496	0.1715581	0.1167969	0.1537075	0.08552258	0.1045795	0.1754561	0.177032	0.2861179	0.2778046	0.1778327	0.2523006	0.4788057	0.4720009	1.000974	1.342536	3.227091	2.998902
3201.888	1	0.1025221	0.05945275	0.08940746	0.11732	0.3545292	0.1635415	4.107895	2.746721	0.09692711	0.09060768	0.2549347	0.1744596	1.363021	1.072707	0.7419738	0.714047	0.06579492	0.07980643	0.07959166	0.0724124	0.4046193	0.4364591	0.4660455	0.6059925
3201.986	1	3.431895	2.649178	0.4842102	0.1603645	0.059715	0.05027477	0.05428696	0.04872211	0.3330329	0.3867225	0.3161841	0.2236727	0.0400824	0.04740364	0.04778921	0.04246051	1.885627	1.677814	2.226501	1.633303	0.09499522	0.09349794	0.07404304	0.07327537
3201.987	1	0.3560538	0.274668	2.377357	2.44408	0.2377017	0.2436103	0.1936714	0.1332334	2.242705	2.067858	1.631096	0.9648836	0.03233216	0.01909608	0.02416113	0.02294471	0.1917492	0.09787803	0.1252862	0.08695298	0.0134615	0.01706198	0.02658242	0.01983382
3201.987	1	0.05859527	0.06318126	0.0711033	0.06930812	1.584683	2.12094	0.41846	0.2434922	0.1097576	0.1574496	0.1086726	0.1154986	0.1959565	0.1814249	0.3167541	0.2665514	0.1832862	0.2534172	0.4850292	0.4731236	1.043049	1.323657	3.265766	3.016677
3201.988	1	0.122267	0.09183142	0.1053671	0.09862526	0.3865723	0.3518939	4.056097	2.749852	0.1105303	0.08188434	0.2626034	0.1624625	1.357556	0.9276733	0.7426935	0.7523277	0.07855357	0.08477587	0.06698126	0.08034754	0.3907336	0.4087652	0.4031388	0.6414202
3202.086	1	3.468537	2.619747	0.5764067	0.1674186	0.04010183	0.05631334	0.06264145	0.0655275	0.3425731	0.348619	0.3299723	0.2673041	0.05187014	0.05447055	0.05012262	0.05486564	1.861868	1.516603	2.132847	1.669261	0.08947071	0.0815804	0.0679276	0.07795327
3202.087	1	0.3418306	0.2661321	2.383672	2.442868	0.2347119	0.2381533	0.194229	0.135931	2.230747	2.06411	1.626818	0.9577343	0.02327431	0.01950539	0.01841467	0.02398487	0.1878414	0.1005621	0.1024276	0.09080382	0.01452511	0.01884216	0.02768277	0.01523616
3202.087	1	0.06511983	0.04907769	0.0529038	0.08384982	1.567302	2.083279	0.3992049	0.373041	0.1068438	0.1504922	0.1209855	0.1222032	0.2000216	0.1612843	0.3568481	0.2559514	0.1904966	0.2309446	0.5200305	0.4842717	1.083471	1.278817	3.387172	3.087161
3202.088	1	0.0714536	0.08387535	0.08384489	0.08851212	0.3910559	0.4849465	4.147745	2.895613	0.09093697	0.07419049	0.2539892	0.1589912	1.382435	0.868115	0.7737429	0.7768275	0.07737405	0.07472002	0.03075154	0.07285375	0.3903551	0.3686872	0.3939228	0.6580278
3202.186	1	3.509033	2.57217	0.6731774	0.2411913	0.05317033	0.04186373	0.05157249	0.06402521	0.3435869	0.257906	0.324849	0.3228868	0.04524768	0.04256337	0.05179967	0.0579808	1.802531	1.306082	2.086549	1.682788	0.08185241	0.08365806	0.06661939	0.06652268
3202.187	1	0.3381376	0.2691403	2.370786	2.436881	0.2354838	0.2344708	0.1934472	0.1393906	2.225691	2.052132	1.625057	0.9609578	0.02531377	0.02161451	0.02322479	0.02516103	0.1847532	0.0974352	0.1148331	0.09682985	0.01741123	0.02261619	0.0245504	0.01990804
3202.188	1	0.07775768	0.07190258	0.05995304	0.09998162	1.548095	2.062698	0.425736	0.4981119	0.1047897	0.1346049	0.1515327	0.1146994	0.2085166	0.1554754	0.3876467	0.238415	0.193931	0.2195593	0.564557	0.4704849	1.106441	1.3116	3.488722	3.119316
3202.188	1	0.0649141	0.06341467	0.1387878	0.09878184	0.3933429	0.5559454	4.245437	3.022979	0.09165099	0.0980096	0.2534464	0.1756611	1.503694	0.9665846	0.828239	0.8368383	0.07610384	0.08032557	0.06118172	0.08338946	0.3530543	0.4031921	0.4243744	0.634745
3202.286	1	3.573757	2.543004	0.7598343	0.3458463	0.03474129	0.03395006	0.06341986	0.04729466	0.3141343	0.212647	0.3167004	0.3740729	0.05833667	0.0438537	0.055073	0.05980936	1.699841	1.086006	2.074784	1.67379	0.07982927	0.08005229	0.06170145	0.05855546
3202.287	1	0.3398917	0.2718456	2.358058	2.416014	0.2364314	0.2354046	0.192964	0.1347158	2.230543	2.036394	1.624242	0.9680732	0.02897588	0.0215122	0.02860678	0.02072384	0.1905037	0.09037734	0.1448676	0.0993172	0.0178052	0.02199365	0.01924765	0.02649064
3202.287	1	0.06711201	0.07811022	0.05280425	0.1118778	1.527887	2.054771	0.4848341	0.5877042	0.1130995	0.1545053	0.171727	0.121233	0.2079008	0.1806568	0.3963286	0.2241373	0.2183475	0.2462982	0.5607245	0.4557228	1.142837	1.309931	3.537637	3.120147
3202.288	1	0.06731442	0.04967684	0.1303428	0.1197275	0.3418995	0.5571062	4.253482	3.052526	0.0873928	0.08071023	0.2480879	0.1619484	1.598537	1.144433	0.863119	0.8348745	0.07938202	0.07943441	0.06367078	0.08891694	0.3110943	0.3582132	0.4726551	0.552883
3202.386	1	3.65971	2.539628	0.7616249	0.4484236	0.04629509	0.03541613	0.060383	0.04114408	0.3037087	0.2257087	0.2891948	0.4178363	0.05229303	0.05047391	0.04954715	0.06628028	1.580914	0.8481589	2.100571	1.632702	0.09103601	0.06890401	0.06382437	0.05371495
3202.387	1	0.3364833	0.2724483	2.340688	2.402418	0.231986	0.2344092	0.1927529	0.1354629	2.236181	2.034611	1.623818	0.9762567	0.03088051	0.02260903	0.02535836	0.01958725	0.1932957	0.08041139	0.182581	0.09082027	0.0180656	0.0204664	0.02284566	0.02809005
3202.387	1	0.06019196	0.07412214	0.05868297	0.1018284	1.493146	2.002182	0.5548867	0.5923965	0.1042422	0.1601437	0.1702774	0.1379886	0.2276865	0.205701	0.4133412	0.2530433	0.2704461	0.2402869	0.5632593	0.4556197	1.161225	1.306949	3.539379	3.122372
3202.388	1	0.07006829	0.09088657	0.09887338	0.1082807	0.248631	0.565834	4.250728	3.082806	0.0864983	0.09101592	0.2349506	0.1872569	1.716526	1.381023	0.8761837	0.830461	0.08620317	0.09373377	0.08195714	0.09229535	0.3119797	0.3803467	0.5189455	0.4525651
3202.486	1	3.702257	2.549473	0.7014483	0.4725333	0.03847363	0.03934602	0.04911734	0.03899325	0.2912952	0.211936	0.2833291	0.4490624	0.04552682	0.05117124	0.0570469	0.06358734	1.504231	0.707962	2.188353	1.624558	0.09790327	0.06773351	0.06635882	0.05285234
3202.487	1	0.341463	0.2826691	2.326549	2.386328	0.2375167	0.2339337	0.1927147	0.136095	2.243085	2.01205	1.611463	0.9774644	0.02884603	0.01864942	0.02667607	0.02267086	0.1972065	0.06970054	0.2085856	0.06734716	0.02154332	0.01875772	0.02746765	0.03114392
3202.487	1	0.05762826	0.07525302	0.09174327	0.09189814	1.471558	1.973423	0.6317274	0.5331358	0.1138937	0.1844732	0.1765128	0.1594628	0.2535204	0.2384437	0.4269475	0.3057843	0.2938329	0.2392769	0.5603782	0.463998	1.150716	1.316378	3.563232	3.122876
3202.488	1	0.09986606	0.09238688	0.1252233	0.1210422	0.153142	0.5867431	4.272194	3.124759	0.04083568	0.08248252	0.2528293	0.1677866	1.791063	1.576741	0.9511135	0.7958682	0.0872197	0.06781042	0.1031082	0.09852826	0.3275383	0.34755	0.4948661	0.3892794
3202.586	1	3.707944	2.579786	0.5950537	0.5162198	0.04554575	0.03061068	0.06277787	0.06087357	0.307027	0.1837339	0.2633012	0.4649871	0.04070179	0.04754451	0.04306445	0.05529266	1.473038	0.8055653	2.348709	1.688503	0.08804976	0.07627419	0.07188051	0.05643328
3202.587	1	0.3418475	0.2896959	2.289248	2.349653	0.2325615	0.2316308	0.1885142	0.1352954	2.22188	1.991476	1.571284	0.9651237	0.02335023	0.01853021	0.03137002	0.02466912	0.1971985	0.0776272	0.2158219	0.05493596	0.01953229	0.02165691	0.0236041	0.02847152
3202.587	1	0.05732644	0.06432812	0.1089188	0.07755327	1.471141	1.936724	0.6555698	0.4034313	0.120532	0.1451844	0.1801909	0.1797368	0.2764559	0.279806	0.4198862	0.3539416	0.296372	0.2296949	0.564139	0.4744806	1.150241	1.318579	3.631303	3.166028
3202.588	1	0.09068333	0.08342621	0.0942695	0.09029103	0.183009	0.6056124	4.35603	3.197434	0.06330937	0.08053313	0.2521509	0.1994114	1.788714	1.717368	1.079395	0.8480338	0.09177319	0.06639801	0.06272663	0.08863863	0.3910262	0.352316	0.41384	0.4008171
3202.686	1	3.692363	2.657992	0.4493797	0.5462591	0.06063982	0.03457598	0.05408227	0.05835875	0.368695	0.1919434	0.2269271	0.443501	0.0399697	0.05244994	0.06021074	0.06224817	1.463776	1.022021	2.502136	1.806624	0.08073088	0.08637911	0.09113096	0.04983457
3202.687	1	0.3474029	0.2955023	2.260987	2.329963	0.2343676	0.2284989	0.1841661	0.1334249	2.220139	1.981366	1.549331	0.9553836	0.02825064	0.02507836	0.02846739	0.02511173	0.1917392	0.08090947	0.2136713	0.1024456	0.01737783	0.01836707	0.02129406	0.03020297
3202.687	1	0.07026632	0.07191914	0.09356931	0.06553994	1.474057	1.941499	0.6609018	0.2649702	0.1123693	0.1540689	0.1506318	0.190952	0.306818	0.3142702	0.4000114	0.4101581	0.2905815	0.249183	0.5671692	0.4742778	1.166794	1.333146	3.672085	3.215201
3202.688	1	0.05760095	0.08648562	0.1087851	0.1008307	0.2225578	0.5744688	4.422479	3.196129	0.0611312	0.07979243	0.2327363	0.1832414	1.706769	1.80397	1.192016	0.9223884	0.0811572	0.08169872	0.07642115	0.08045997	0.4270836	0.3844371	0.3482387	0.4502564
3202.786	1	3.667607	2.708774	0.3222376	0.5371166	0.06117548	0.0388161	0.03459631	0.05442996	0.4455373	0.2282891	0.1542448	0.45788	0.04882721	0.04275999	0.04158478	0.0677873	1.503771	1.249928	2.616107	1.858918	0.0810647	0.08893952	0.08706647	0.05358551
3202.787	1	0.3504784	0.3001052	2.241035	2.319809	0.2353223	0.2257255	0.1805726	0.1325128	2.224677	1.980367	1.538988	0.948867	0.03140516	0.02785458	0.02895063	0.02817968	0.1822274	0.08422348	0.1916114	0.1388447	0.01409493	0.01665866	0.01896021	0.02530407
3202.787	1	0.07323616	0.07878595	0.08888349	0.04264154	1.481946	1.951742	0.6760362	0.1216276	0.1074624	0.1569553	0.1181055	0.1873365	0.2837023	0.2952364	0.3864933	0.4352607	0.286531	0.2635469	0.5579501	0.4860756	1.185524	1.331023	3.653837	3.207825
3202.788	1	0.05934751	0.08723663	0.08995195	0.09374144	0.2418434	0.4811903	4.39305	3.112223	0.08848358	0.07271443	0.2625868	0.1834583	1.564893	1.816257	1.276284	0.9905253	0.08457426	0.09982469	0.09854201	0.09408614	0.4221422	0.400017	0.2787251	0.49564
3202.886	1	3.613722	2.709229	0.2318997	0.500278	0.05974203	0.03673782	0.04980355	0.05680317	0.4855374	0.2701089	0.1289611	0.4730061	0.04746678	0.065247	0.04410396	0.07332695	1.537096	1.423779	2.703162	1.887149	0.07885681	0.09458799	0.08796494	0.0580895
3202.887	1	0.359417	0.3137718	2.235298	2.319538	0.2333315	0.2279929	0.184505	0.1337846	2.226491	1.989333	1.526745	0.9468062	0.02817759	0.02685928	0.02849258	0.02675511	0.1739241	0.08692988	0.1592185	0.171044	0.01763454	0.01591306	0.02239207	0.0233327
3202.887	1	0.07444416	0.05664908	0.09759422	0.05165156	1.475197	1.990212	0.7308033	0.1590073	0.1251685	0.1795143	0.1308554	0.1815073	0.2908407	0.2638941	0.4027782	0.4259516	0.2965024	0.246151	0.546552	0.4923847	1.163951	1.329953	3.624559	3.189873
3202.888	1	0.06212269	0.1300266	0.09535132	0.04784276	0.2604177	0.364123	4.314913	2.945869	0.1085426	0.1352417	0.2566799	0.1370141	1.415304	1.687002	1.347208	1.044853	0.07943109	0.1038185	0.1202231	0.07435934	0.4602385	0.4326978	0.3426253	0.478523
3202.986	1	3.549647	2.721442	0.191605	0.5127929	0.06289997	0.03745868	0.04639708	0.05782868	0.5069315	0.3091293	0.2297831	0.4428732	0.03465351	0.07099013	0.04048013	0.07983685	1.571044	1.495402	2.718128	1.930853	0.07488439	0.09465271	0.07773929	0.08300253
3202.987	1	0.3676726	0.3189644	2.236112	2.319675	0.2388044	0.2306667	0.1789226	0.1338164	2.235646	1.990863	1.52457	0.9365009	0.02909781	0.02403969	0.02769832	0.02924786	0.1676496	0.08692476	0.1248602	0.1890769	0.01808451	0.01065118	0.02759019	0.0181464
3202.987	1	0.07209823	0.08814347	0.08967962	0.05898377	1.460367	2.009004	0.7994121	0.3244849	0.1224615	0.1817195	0.1423967	0.1784548	0.2814712	0.2893518	0.4028362	0.4084986	0.2843961	0.2451462	0.5359941	0.4757545	1.142428	1.338245	3.601201	3.186405
3202.988	1	0.06736174	0.0766262	0.09900412	0.06336275	0.3074977	0.1371257	4.237945	2.800365	0.1121343	0.07161476	0.2706687	0.1391093	1.306063	1.481046	1.350262	1.069945	0.07043317	0.09772735	0.09680365	0.07809332	0.457516	0.4889461	0.396787	0.4914067
3203.086	1	3.508905	2.748469	0.1458158	0.4869714	0.07021903	0.03936406	0.0568322	0.04522178	0.5367182	0.2872665	0.2965697	0.4144761	0.03766902	0.05332921	0.04545806	0.06361209	1.638274	1.481303	2.722396	1.958262	0.08046604	0.09624871	0.07656632	0.1030713
3203.087	1	0.3585603	0.3132158	2.239552	2.318485	0.2360569	0.2288277	0.1779031	0.1334829	2.238795	2.00748	1.525502	0.923844	0.02767204	0.02781106	0.03006228	0.02855073	0.1614921	0.08940596	0.09385472	0.1891022	0.01597747	0.01650114	0.02616544	0.01586072
3203.087	1	0.06124656	0.09075619	0.09522029	0.05548111	1.453367	2.006979	0.8680362	0.4514098	0.1150272	0.1620492	0.136783	0.1667974	0.2717977	0.2510536	0.3612547	0.3690031	0.245819	0.2376057	0.5407694	0.494575	1.122472	1.379588	3.650053	3.252063
3203.088	1	0.07996015	0.06983648	0.08902255	0.08180783	0.3475713	0.3121481	4.24356	2.837354	0.08908683	0.08506216	0.2621627	0.1745952	1.302394	1.273959	1.328248	1.068071	0.1015764	0.104625	0.09344422	0.06322336	0.4252407	0.5136307	0.4326405	0.5691445
3203.186	1	3.502019	2.754876	0.1708489	0.4565679	0.06396423	0.06038454	0.0622986	0.06575681	0.513496	0.2890037	0.3432232	0.377746	0.02961228	0.04394332	0.06238558	0.07243678	1.684754	1.374027	2.672662	1.949775	0.09054713	0.07390802	0.07396238	0.07010852
3203.187	1	0.3510111	0.3142053	2.245722	2.330192	0.2384737	0.2289529	0.1884622	0.1312595	2.240308	2.025789	1.540628	0.9170928	0.02388447	0.02784914	0.03075332	0.0221843	0.1655439	0.09522634	0.0946739	0.1743141	0.01227234	0.0190322	0.02183626	0.01414363
3203.187	1	0.05276895	0.09510015	0.08368115	0.05813561	1.44076	2.033631	0.9196935	0.497626	0.1138923	0.1512812	0.1351104	0.1248998	0.2846325	0.2052533	0.322507	0.329589	0.217666	0.2439147	0.5470539	0.5246756	1.106776	1.404124	3.642946	3.296068
3203.188	1	0.07685246	0.09428075	0.10626	0.09013395	0.3684634	0.4711713	4.243906	2.901313	0.0810663	0.1015589	0.2481019	0.1615	1.385927	1.13239	1.283078	1.046808	0.07099327	0.09348593	0.09677764	0.07555418	0.3527564	0.5028395	0.4097717	0.6499693
3203.285	1	3.484497	2.746558	0.168686	0.4196844	0.06808556	0.06763967	0.04730936	0.07867688	0.4763673	0.3066817	0.3942839	0.328522	0.03761021	0.04661305	0.06699976	0.06064763	1.735074	1.261691	2.588071	1.963839	0.09698033	0.08378888	0.07733451	0.04972476
3203.285	1	0.3423434	0.3154525	2.267614	2.344844	0.2382246	0.2325346	0.1840224	0.1252061	2.23633	2.043682	1.558011	0.9103079	0.02915967	0.03506504	0.02847616	0.0244421	0.1842808	0.1079934	0.1114378	0.1476179	0.01927967	0.01961864	0.02371398	0.01335894
3203.285	1	0.05813743	0.1107189	0.05801733	0.04703664	1.473314	2.102917	0.9572479	0.4775608	0.106819	0.1420427	0.1216792	0.1045574	0.2686366	0.1977203	0.3214932	0.2909142	0.1807033	0.2549432	0.5531387	0.5219274	1.048	1.404068	3.58485	3.27685
3203.285	1	0.07455007	0.05715404	0.1128943	0.101189	0.3740143	0.5887723	4.228186	2.889332	0.07333598	0.1060983	0.262238	0.1767059	1.497028	1.103247	1.215913	1.054621	0.07442652	0.1073206	0.1038621	0.08148745	0.2970901	0.543853	0.4072253	0.7185277
3203.386	1	3.478192	2.72108	0.1573235	0.3498503	0.05670744	0.04952404	0.05258119	0.05709858	0.4134502	0.294233	0.4229051	0.2383461	0.0403632	0.0494921	0.07484683	0.05049732	1.729159	1.12989	2.508363	1.978344	0.08273416	0.08307407	0.07076446	0.04845167
3203.387	1	0.3315056	0.2990443	2.287424	2.36315	0.2346245	0.2350745	0.1902945	0.1266251	2.238209	2.055133	1.590725	0.9132958	0.02767083	0.03298511	0.02313789	0.0285986	0.2110359	0.1176033	0.1183289	0.1149246	0.02139652	0.01796219	0.02659901	0.01192221
3203.387	1	0.07271501	0.1111412	0.04005384	0.06164623	1.508921	2.142592	0.9786391	0.4303799	0.1134132	0.1434693	0.1167052	0.1200495	0.2362383	0.1845963	0.3050925	0.2772184	0.1802229	0.2555807	0.5420722	0.5184759	0.9917258	1.420027	3.517366	3.285953
3203.388	1	0.05219482	0.0811086	0.1386826	0.08367164	0.2945001	0.6460039	4.258931	2.90443	0.07669043	0.1107871	0.2676494	0.1611908	1.645658	1.175584	1.158174	0.99073	0.06743532	0.1211807	0.1155383	0.1152042	0.2866262	0.5956895	0.3620506	0.7203671
3203.486	1	3.500856	2.69736	0.164996	0.32665	0.05293807	0.04053364	0.04810057	0.05635923	0.3648429	0.2917007	0.4482466	0.1517958	0.03274485	0.04530563	0.06889998	0.03361124	1.696456	1.030914	2.450961	2.019171	0.08293536	0.07428996	0.09361571	0.05380979
3203.487	1	0.3213406	0.281882	2.309121	2.379969	0.2352495	0.236045	0.1926688	0.1272599	2.22885	2.056339	1.622138	0.9159469	0.0261975	0.02887311	0.02312	0.02850361	0.2310693	0.1212998	0.1079047	0.07871346	0.02028593	0.01922756	0.02844804	0.01378511
3203.488	1	0.07723997	0.09650858	0.03748601	0.06794811	1.520977	2.171321	0.9875973	0.3673768	0.1033306	0.1515922	0.1152359	0.1429219	0.169024	0.1742185	0.2703521	0.2879114	0.1758224	0.2461273	0.5111191	0.5198065	0.9525401	1.386244	3.428056	3.258832
3203.488	1	0.06906991	0.07352652	0.1064974	0.1015664	0.2855871	0.713394	4.232828	2.919912	0.05917852	0.114301	0.2570078	0.1613152	1.765035	1.259044	1.117509	0.8566798	0.0714231	0.09166562	0.08572946	0.1153678	0.2726434	0.6105225	0.4189025	0.6579948
3203.586	1	3.536286	2.705152	0.2020647	0.3157026	0.05050864	0.05044365	0.05962454	0.04853552	0.3184697	0.2873412	0.4741913	0.1969215	0.03982824	0.04129947	0.07782015	0.04859667	1.670458	1.004245	2.469574	2.064288	0.08049723	0.08065969	0.09587552	0.06240791
3203.587	1	0.3107227	0.2508979	2.295278	2.369478	0.2364938	0.2314854	0.1974716	0.1276134	2.20748	2.038056	1.609159	0.9121935	0.03693329	0.0309087	0.01910826	0.02837566	0.2406135	0.1231431	0.09795603	0.09772029	0.01698304	0.02007143	0.02410352	0.01902412
3203.587	1	0.08151976	0.09308302	0.05424079	0.0539896	1.568751	2.249424	0.9624591	0.2776815	0.1090139	0.1608751	0.1081986	0.1501927	0.1436616	0.1706321	0.2166193	0.3427278	0.17044	0.235802	0.5077791	0.5229998	0.9390898	1.359396	3.385288	3.290529
3203.588	1	0.07823074	0.06573907	0.104927	0.07978857	0.3566486	0.7715916	4.299417	3.015335	0.04907643	0.09974577	0.2296709	0.1871318	1.813881	1.358248	1.029715	0.7054489	0.06681953	0.103308	0.1282187	0.1026588	0.2599477	0.5678284	0.5207492	0.5363696
3203.686	1	3.59445	2.769057	0.2195901	0.347675	0.03793875	0.04900866	0.04823927	0.04709583	0.2643743	0.2791039	0.4069344	0.2605894	0.04628342	0.05276335	0.08214151	0.04925705	1.637278	1.034652	2.520318	2.067783	0.08054835	0.0600617	0.0927039	0.05007928
3203.687	1	0.3087661	0.2201662	2.281775	2.354831	0.2304182	0.2304047	0.1935851	0.1306277	2.194046	2.010273	1.596211	0.9124681	0.03985306	0.03320866	0.01842894	0.02986296	0.2460135	0.1230014	0.1050496	0.136129	0.01840415	0.01963298	0.01797476	0.01865288
3203.687	1	0.06817289	0.0655825	0.07643379	0.06742721	1.619936	2.292678	0.9014978	0.2373583	0.1115362	0.1611259	0.102562	0.1619562	0.1409389	0.1803576	0.1817928	0.3598516	0.17053	0.2486162	0.5231569	0.5068599	0.9135901	1.340482	3.326548	3.267789
3203.688	1	0.09485112	0.07981597	0.1095059	0.109291	0.4439348	0.8322962	4.361726	3.013741	0.06759755	0.106029	0.2599312	0.1683893	1.799252	1.46812	0.960569	0.6652686	0.06059375	0.09075642	0.08985246	0.07895564	0.2624411	0.5155859	0.6016474	0.3804579
3203.786	1	3.621154	2.856979	0.2292332	0.3770952	0.05573307	0.05824487	0.0570085	0.05730644	0.2610693	0.277693	0.3585153	0.2748372	0.04224819	0.04924394	0.08374313	0.0496402	1.566433	1.128244	2.625102	2.049905	0.1013907	0.07656058	0.08834032	0.04494393
3203.787	1	0.30179	0.1917254	2.283295	2.361502	0.2320803	0.2332121	0.1912498	0.1296044	2.190223	1.994792	1.5964	0.9213864	0.04151922	0.03315233	0.02436171	0.02992161	0.2501924	0.1223971	0.1356134	0.161904	0.02145104	0.0174041	0.02098107	0.021461
3203.788	1	0.04874562	0.06527012	0.06892975	0.05859407	1.619726	2.31211	0.846942	0.245773	0.1089003	0.1491226	0.08498951	0.1640508	0.1770494	0.2017104	0.17004	0.3710994	0.1650828	0.2232543	0.5133921	0.4887242	0.9177836	1.315888	3.282682	3.242239
3203.788	1	0.07346501	0.0730407	0.1147861	0.1099709	0.457625	0.7938771	4.380327	2.96915	0.07956567	0.09946567	0.287658	0.1454725	1.753933	1.49461	0.8604292	0.6711422	0.06722327	0.06960212	0.09931772	0.06945126	0.2827211	0.510581	0.6948117	0.3078173
3203.886	1	3.62343	2.886077	0.2105416	0.3544852	0.05508074	0.07038352	0.07013294	0.06636794	0.2544462	0.3272903	0.3267776	0.2886034	0.03545538	0.04223983	0.05133806	0.04961684	1.449706	1.192779	2.75643	2.05713	0.09302751	0.07787336	0.09014812	0.07546656
3203.887	1	0.3106948	0.1635218	2.288778	2.36926	0.2330292	0.2281558	0.1894687	0.1261026	2.201383	1.967314	1.588689	0.922753	0.04603445	0.03618001	0.02385413	0.025795	0.2397889	0.1315145	0.1787597	0.1678248	0.01879848	0.02286614	0.02849044	0.02382808
3203.887	1	0.04467071	0.08457645	0.06307449	0.06100033	1.611837	2.326139	0.810735	0.2797492	0.1006925	0.147231	0.07479075	0.1369011	0.1834704	0.2024457	0.1767851	0.3511744	0.1596625	0.2186247	0.4832818	0.4869632	0.911692	1.28342	3.271437	3.225602
3203.888	1	0.05436677	0.09533493	0.09479304	0.1124371	0.3852035	0.7113145	4.387006	2.907789	0.08820274	0.09589238	0.259238	0.1660417	1.68686	1.505361	0.7396141	0.7089908	0.07234159	0.09200914	0.1323853	0.07231589	0.3098205	0.528799	0.8235608	0.3254899
3203.986	1	3.625537	2.928621	0.1816279	0.3150231	0.05693852	0.06446104	0.07649142	0.05229777	0.2867152	0.3705676	0.3048526	0.336539	0.02916674	0.0356776	0.04849694	0.059292	1.349865	1.265101	2.885876	2.026569	0.08681672	0.08799562	0.08137632	0.04681538
3203.987	1	0.3104954	0.1429378	2.264495	2.341576	0.2322589	0.2232575	0.1903401	0.1267052	2.1832	1.928462	1.558244	0.9093554	0.04506212	0.03684637	0.03191781	0.02944343	0.2403848	0.1453717	0.2201605	0.1560845	0.02490135	0.02437733	0.03200074	0.02575615
3203.987	1	0.04871065	0.07621823	0.07786167	0.05092124	1.64906	2.352265	0.8086387	0.3149805	0.1093503	0.1635891	0.09811353	0.1511178	0.1584413	0.1890079	0.1954239	0.3561548	0.1559099	0.2116078	0.4732247	0.4739426	0.8611791	1.248901	3.241544	3.170811
3203.988	1	0.04684082	0.09335348	0.1149536	0.1092623	0.2840717	0.5601096	4.340557	2.83939	0.120366	0.08564283	0.2942854	0.1631851	1.579644	1.439119	0.6322309	0.7149875	0.07189575	0.09958859	0.1310342	0.1075105	0.3155662	0.5787908	0.9171436	0.4589536
3204.086	1	3.625673	2.976216	0.1938589	0.2668741	0.0614247	0.06647072	0.05199588	0.05648229	0.3349983	0.4235049	0.2749425	0.4004683	0.03953075	0.0487438	0.04637305	0.05416775	1.273003	1.376536	2.976171	1.987618	0.08485755	0.0695632	0.08840513	0.05393386
3204.087	1	0.2938949	0.1220916	2.236174	2.301481	0.231982	0.2211208	0.1815054	0.1268654	2.172395	1.896851	1.510904	0.8858025	0.0428995	0.03654293	0.0350857	0.02779041	0.2319915	0.1478203	0.2498448	0.1298015	0.02705062	0.02996433	0.03567638	0.02605748
3204.087	1	0.06297826	0.0702841	0.07336761	0.03733074	1.680122	2.350283	0.8092284	0.3180794	0.1155073	0.154025	0.1114893	0.1386267	0.1274544	0.1971518	0.2332259	0.3113804	0.1594992	0.2017142	0.4610722	0.4638238	0.7877222	1.204008	3.249467	3.192174
3204.088	1	0.08039864	0.06615264	0.09611782	0.1156081	0.2670631	0.3589418	4.359958	2.88485	0.09881505	0.09755038	0.2791628	0.1497674	1.456504	1.341832	0.5383371	0.6963136	0.06479585	0.0752538	0.1234483	0.06643943	0.3235482	0.5806473	0.9352439	0.5902701
3204.186	1	3.600203	2.970103	0.2272035	0.2655479	0.05876299	0.05142498	0.04366874	0.06061252	0.3440178	0.4558492	0.2426239	0.4476238	0.0363324	0.05809532	0.04414142	0.05087526	1.231879	1.44716	3.009956	1.969585	0.08124842	0.07774664	0.09329253	0.06458078
3204.187	1	0.2942907	0.1132217	2.212622	2.279507	0.2301795	0.220258	0.1769257	0.1311021	2.165639	1.886094	1.479763	0.8705374	0.04538747	0.0413626	0.03622759	0.02461291	0.2242513	0.1501025	0.2794578	0.1127366	0.0276022	0.03418405	0.04407747	0.03536662
3204.187	1	0.06827467	0.05460998	0.0673011	0.05137753	1.697847	2.343514	0.7731139	0.3351156	0.1130948	0.1415782	0.1070211	0.1247405	0.1317392	0.1881555	0.2640459	0.2967873	0.1601448	0.2000113	0.4603367	0.4564782	0.7744064	1.18023	3.253307	3.194306
3204.188	1	0.06437096	0.05099623	0.09142844	0.106636	0.2801272	0.2592597	4.337994	2.908643	0.08213686	0.09329733	0.2575303	0.1748769	1.374238	1.193606	0.5673253	0.6908795	0.07615598	0.07493997	0.10073	0.07731279	0.328549	0.549796	0.8594205	0.7064489
3204.285	1	3.558282	2.978822	0.2632791	0.1941168	0.05609458	0.06054388	0.05303204	0.05367931	0.2871152	0.4835056	0.1557295	0.470499	0.0336105	0.06416684	0.03332311	0.05862098	1.198971	1.444596	2.99163	1.962874	0.08162546	0.07105263	0.09304978	0.08221711
3204.285	1	0.3039287	0.1167928	2.203204	2.267889	0.233702	0.2223416	0.1713226	0.1325468	2.156945	1.883153	1.458165	0.8615242	0.04468292	0.04499854	0.03990412	0.02904636	0.220646	0.1558401	0.2892341	0.1395636	0.02819618	0.03534465	0.04326621	0.03524613
3204.285	1	0.06660195	0.06209498	0.05720946	0.05822417	1.710809	2.342341	0.7248373	0.3264909	0.1108151	0.1439885	0.120563	0.09696549	0.1592938	0.2023818	0.2885016	0.2646337	0.178676	0.213122	0.4661155	0.4608427	0.7751594	1.167192	3.229915	3.151921
3204.286	1	0.07873018	0.06901879	0.108482	0.1024821	0.3015857	0.2363588	4.261941	2.905715	0.09455873	0.08473859	0.2477672	0.1763096	1.314923	1.089097	0.6740488	0.7093624	0.05209574	0.09680172	0.09786781	0.09453305	0.3197908	0.5049447	0.7812223	0.7597399
3204.386	1	3.528634	2.967271	0.2987513	0.1212826	0.05296188	0.05130422	0.06999286	0.05386281	0.220913	0.472421	0.2042661	0.4825152	0.03796577	0.06969879	0.04594574	0.05799037	1.153151	1.36576	2.968424	1.976305	0.07013051	0.07111528	0.1109699	0.06743334
3204.387	1	0.3005543	0.1172043	2.192062	2.261107	0.2380234	0.2269344	0.1734359	0.131351	2.166049	1.897373	1.449565	0.8597596	0.04651548	0.04815339	0.04161435	0.0331672	0.2311837	0.1610568	0.2722043	0.181666	0.0311239	0.03354453	0.02708441	0.03078761
3204.387	1	0.08247615	0.06869093	0.06045292	0.04629832	1.715249	2.342147	0.6357632	0.3110035	0.1153112	0.1479804	0.1071394	0.07214701	0.1910862	0.2288964	0.3054106	0.244673	0.1869074	0.2059163	0.4569863	0.4646629	0.7610673	1.166049	3.228597	3.121189
3204.388	1	0.0875931	0.1016884	0.1064821	0.1166046	0.2835747	0.259691	4.19928	2.91986	0.09818769	0.0768436	0.2494746	0.1830844	1.354282	1.016822	0.8186581	0.7418884	0.05476825	0.08171358	0.09091569	0.08957043	0.3751394	0.4631563	0.6657612	0.7178406
3204.486	1	3.490398	2.959028	0.3353046	0.1291066	0.04481998	0.05248652	0.07913956	0.06667153	0.1520933	0.4353114	0.2633698	0.4822884	0.042735	0.05546618	0.0638971	0.0585331	1.151945	1.196406	2.89997	2.012504	0.06773145	0.07151146	0.1002457	0.06743364
3204.487	1	0.2920463	0.1147411	2.191834	2.261328	0.2310573	0.2227574	0.1765748	0.133529	2.163131	1.913879	1.439999	0.8533205	0.04897399	0.04579988	0.03883947	0.02949666	0.2377964	0.1592886	0.2508713	0.214098	0.03081544	0.03253474	0.03233009	0.02969853
3204.487	1	0.08412162	0.05286268	0.05966379	0.06752743	1.711354	2.330699	0.5265598	0.3332629	0.1150332	0.1381747	0.101856	0.0645654	0.199109	0.2121602	0.3132494	0.2361089	0.183603	0.2154384	0.4837322	0.4669942	0.7304062	1.155898	3.236525	3.076603
3204.488	1	0.0958678	0.08987164	0.1249398	0.09872668	0.2175028	0.3196606	4.152508	2.957818	0.1020277	0.08273474	0.2582046	0.1792533	1.466087	1.049312	0.9154066	0.8037936	0.07481933	0.09239767	0.1044351	0.08622917	0.4007332	0.4218235	0.5646799	0.5984965
3204.586	1	3.444407	2.917585	0.3902457	0.2068317	0.04975697	0.06003173	0.05821275	0.05773168	0.169644	0.3951079	0.285991	0.4229832	0.04237326	0.05882825	0.05515768	0.0626076	1.230238	0.9723114	2.870002	2.056956	0.06151364	0.08488555	0.09679281	0.06540291
3204.587	1	0.2824886	0.118041	2.175611	2.247072	0.2320843	0.2293407	0.1761063	0.1280269	2.1609	1.924741	1.434801	0.848247	0.04917391	0.04260068	0.03859333	0.02643381	0.2386542	0.1489879	0.2084626	0.2262381	0.02299176	0.03312341	0.03948063	0.028871
3204.587	1	0.07503799	0.05936994	0.06374417	0.07207741	1.704233	2.320795	0.4439367	0.3922935	0.1166562	0.1275359	0.09435555	0.0702508	0.1873721	0.1811312	0.330906	0.2413931	0.1962446	0.2227335	0.4981371	0.4843997	0.7356447	1.160152	3.333714	3.07942
3204.588	1	0.06708089	0.05397445	0.1077916	0.09327514	0.1817266	0.4379015	4.216111	3.08993	0.08459407	0.06881956	0.256113	0.1745805	1.571297	1.193979	0.9197325	0.8532268	0.06693384	0.09856982	0.06614186	0.081639	0.3694314	0.3859898	0.4865446	0.471965
3204.686	1	3.486591	2.909294	0.421304	0.2919259	0.0556918	0.08040831	0.06565577	0.04591448	0.2068789	0.34667	0.2935427	0.3828164	0.04045657	0.04335872	0.05931755	0.05606374	1.392766	0.7236809	2.830234	2.080481	0.07224499	0.07981216	0.07882286	0.07192478
3204.687	1	0.2880458	0.1369702	2.138811	2.21363	0.2295005	0.2273731	0.1718441	0.1230347	2.127984	1.925416	1.438578	0.8585602	0.04469072	0.04562959	0.03872419	0.02702371	0.2483001	0.1471043	0.1443207	0.2138737	0.02219178	0.03122596	0.03334698	0.02547975
3204.687	1	0.09831228	0.07218328	0.0847092	0.08718939	1.708622	2.299546	0.4152399	0.4188921	0.1425958	0.1451696	0.1009985	0.0795083	0.1838995	0.1848425	0.3362624	0.2385064	0.1685076	0.2469137	0.4926787	0.4782976	0.7565007	1.133379	3.336457	2.970421
3204.688	1	0.07709783	0.07795928	0.1213977	0.1232206	0.2491858	0.6270522	4.196019	3.121548	0.07721715	0.05797343	0.2435353	0.1784493	1.684681	1.383951	0.9446355	0.8335013	0.09110442	0.05067783	0.0798316	0.0884475	0.3604105	0.323786	0.4881271	0.3759516
3204.786	1	3.534023	2.871971	0.4240098	0.3701618	0.0532621	0.08161451	0.04919245	0.05371661	0.2346887	0.2982527	0.2413589	0.3349297	0.05897721	0.04148354	0.05576104	0.06219752	1.515635	0.5395019	2.766292	2.097895	0.08279187	0.06120185	0.08588821	0.07851123
3204.787	1	0.2961668	0.163873	2.136059	2.196488	0.2275915	0.2228937	0.1755606	0.1257509	2.096945	1.91457	1.46167	0.8724684	0.04154531	0.04427043	0.03204682	0.03012535	0.2470106	0.142924	0.08217118	0.1875603	0.02366968	0.02812217	0.02345736	0.01980604
3204.787	1	0.1143347	0.1058143	0.08487847	0.06982523	1.689722	2.270623	0.4291009	0.3963441	0.1568408	0.1511142	0.1137799	0.08403862	0.1953026	0.2007166	0.3538269	0.2546695	0.1882976	0.2511011	0.4583799	0.489387	0.7860159	1.051206	3.260101	2.792519
3204.788	1	0.0948638	0.1151103	0.1092875	0.06661334	0.3248789	0.7191941	4.123352	3.084184	0.07362235	0.1078869	0.2453761	0.1811388	1.729034	1.546002	1.032028	0.8457014	0.07622865	0.1044957	0.09102389	0.1184404	0.3609165	0.3036434	0.4940713	0.3184733
3204.886	1	3.560845	2.847949	0.4372554	0.3961941	0.05046647	0.06184641	0.02653224	0.04855747	0.2439336	0.2612902	0.1649076	0.2556855	0.03294674	0.05228225	0.04756939	0.06293707	1.581346	0.6632192	2.730136	2.04009	0.07652325	0.07102969	0.08704656	0.08023281
3204.887	1	0.2887284	0.1820678	2.136399	2.201565	0.2235149	0.2201237	0.1762681	0.1227045	2.087009	1.919595	1.492486	0.87442	0.03928309	0.03839492	0.02532118	0.02512394	0.2388957	0.1364438	0.06469029	0.1516007	0.02035225	0.0198785	0.02375154	0.01778036
3204.887	1	0.1181547	0.1131041	0.07918956	0.06825649	1.674743	2.23188	0.409163	0.3426697	0.1635198	0.174581	0.1003777	0.08327922	0.214592	0.1850915	0.3296418	0.2679483	0.2123889	0.2461619	0.4562462	0.499376	0.8052552	1.02325	3.245561	2.713977
3204.888	1	0.09021328	0.09334527	0.1037886	0.1167241	0.3596812	0.6743101	4.142767	3.059645	0.06420202	0.08369563	0.2163222	0.1967378	1.727301	1.637297	1.138395	0.9161853	0.07287957	0.06550085	0.08964817	0.101578	0.3936123	0.268456	0.4266295	0.3301335
3204.986	1	3.594646	2.888088	0.4575885	0.4011804	0.03649866	0.0580068	0.04609254	0.07071732	0.222719	0.2575973	0.2075431	0.2093794	0.0337601	0.04535008	0.04571164	0.04243912	1.629522	0.8970004	2.711451	1.937367	0.07152365	0.08414075	0.07345655	0.06942249
3204.987	1	0.2775465	0.1924816	2.145883	2.220962	0.2173971	0.2214787	0.1824362	0.1217423	2.060085	1.910876	1.510821	0.8744127	0.03561524	0.03106068	0.02315568	0.02480631	0.2227244	0.1325647	0.08326366	0.1075653	0.01342365	0.01810908	0.0256674	0.01697487
3204.987	1	0.1409221	0.08602994	0.09144138	0.06348277	1.660488	2.212848	0.4010067	0.2908539	0.1455409	0.1851321	0.1000976	0.09179629	0.2202281	0.1373574	0.3239374	0.2692562	0.2326119	0.2570434	0.4854152	0.4729511	0.8333219	1.046025	3.299214	2.71352
3204.988	1	0.0929017	0.08555833	0.1334582	0.09731854	0.3494724	0.5850556	4.206646	3.001375	0.0704439	0.0860306	0.2688883	0.1897044	1.657173	1.712383	1.26136	1.028814	0.0939045	0.09607997	0.09205902	0.1102384	0.4087594	0.2700992	0.3774813	0.4218102
3205.086	1	3.672081	2.995794	0.3874597	0.440141	0.0452507	0.05493961	0.05261048	0.04244608	0.2420165	0.2813513	0.2694261	0.1624765	0.05689162	0.04302717	0.05070131	0.03913222	1.695904	1.117466	2.709623	1.811449	0.08909441	0.08087217	0.08550482	0.05676099
3205.087	1	0.2783051	0.2122355	2.127587	2.20027	0.2137712	0.2176759	0.1831376	0.124768	2.036759	1.884298	1.503687	0.8724997	0.03906824	0.0320297	0.02093972	0.02249711	0.2131455	0.1289715	0.1031855	0.05507622	0.01531415	0.02058256	0.02555936	0.01651366
3205.087	1	0.1236418	0.05969782	0.07511646	0.06907738	1.632588	2.160909	0.3457114	0.2188032	0.1418	0.1679144	0.09393596	0.1087287	0.2448846	0.1257604	0.33319	0.3106038	0.2383364	0.2789174	0.4827517	0.486155	0.8880964	1.11063	3.390306	2.778672
3205.088	1	0.08725125	0.1024634	0.08701909	0.08863275	0.3326301	0.4827514	4.297559	2.954499	0.120786	0.089316	0.25224	0.1718474	1.559661	1.705194	1.365573	1.068914	0.08056373	0.08468477	0.1052891	0.08709411	0.4139839	0.3058453	0.316881	0.457596
3205.186	1	3.737898	3.082592	0.3434313	0.4103158	0.04701679	0.05435332	0.05053514	0.04597302	0.2408867	0.2945946	0.2900136	0.1519741	0.03355118	0.05526323	0.05695842	0.03952841	1.698326	1.299333	2.724872	1.716248	0.09282274	0.07638165	0.1006177	0.06133961
3205.187	1	0.2721568	0.2365884	2.145504	2.214367	0.215341	0.2190004	0.1788002	0.1253601	2.058983	1.902593	1.514971	0.8785236	0.04308086	0.03386987	0.02438721	0.02434064	0.2146926	0.1296979	0.1204636	0.08128949	0.01448909	0.01607576	0.02113287	0.01712577
3205.187	1	0.1098336	0.04562995	0.09887796	0.07280209	1.539648	2.078361	0.3022154	0.2156503	0.1100667	0.2118843	0.1449072	0.1146822	0.2400083	0.1725029	0.3453379	0.3032511	0.2652589	0.2857675	0.4858784	0.4784961	0.964695	1.207904	3.44012	2.799139
3205.188	1	0.06374632	0.1329582	0.106569	0.07913978	0.3283871	0.3896544	4.296791	2.842222	0.08859639	0.1129498	0.2721095	0.1628623	1.435727	1.565669	1.363931	1.120082	0.09359481	0.1053429	0.09057167	0.08869372	0.4511445	0.4302612	0.2573216	0.517325
3205.286	1	3.726192	3.166156	0.3369484	0.3208709	0.04734008	0.07270659	0.06287679	0.05167318	0.2352883	0.3022235	0.3051345	0.1627679	0.0204336	0.06546636	0.05904829	0.04132417	1.68385	1.469569	2.722168	1.635609	0.07821718	0.07675634	0.09559306	0.06754983
3205.287	1	0.2685969	0.2666793	2.196947	2.264916	0.2225173	0.2235961	0.1864151	0.1256789	2.107509	1.937905	1.537178	0.8961381	0.04295369	0.03323958	0.02591911	0.0248952	0.2325871	0.1411975	0.1382495	0.1220669	0.01968328	0.01906921	0.0267005	0.02489883
3205.287	1	0.091325	0.06933076	0.08305134	0.0776618	1.475493	1.982369	0.2236142	0.3110341	0.1127468	0.2115441	0.1488374	0.1251092	0.2119186	0.1919165	0.3489028	0.2797803	0.2448674	0.2927075	0.49461	0.4663525	1.036235	1.370523	3.608263	2.996478
3205.288	1	0.05827442	0.08145888	0.06972116	0.0863996	0.3496981	0.2442028	4.291754	2.836768	0.1030185	0.07024152	0.2562002	0.1530339	1.347567	1.356901	1.330784	1.066588	0.09894326	0.08547474	0.0703929	0.06916186	0.4735676	0.5529376	0.2944124	0.5485825
3205.386	1	3.709931	3.182721	0.340082	0.2177384	0.05581792	0.05491554	0.06409867	0.04115691	0.2475052	0.2730557	0.3176501	0.1707204	0.05426527	0.04954181	0.05946622	0.04736611	1.641226	1.609253	2.662372	1.530689	0.08392917	0.08680969	0.08313385	0.05373861
3205.387	1	0.2847624	0.3042287	2.21317	2.275095	0.2200103	0.2208255	0.1847353	0.1352829	2.077413	1.904766	1.513837	0.8918545	0.03840278	0.04105834	0.02844192	0.02873844	0.2431286	0.1523298	0.1656842	0.144414	0.01769846	0.02975282	0.03290045	0.02339244
3205.387	1	0.069443	0.05936677	0.06997998	0.05822714	1.462714	1.964243	0.1511022	0.3384665	0.1125205	0.2379625	0.1428357	0.1125056	0.2043601	0.2071276	0.365811	0.2663864	0.2609403	0.2920453	0.5010949	0.4600919	1.076114	1.424128	3.633666	3.038132
3205.388	1	0.08509246	0.06234926	0.1190943	0.08322781	0.3778566	0.1612301	4.209883	2.760679	0.105644	0.09769181	0.2651102	0.1731492	1.327007	1.174341	1.243387	1.056105	0.1102735	0.1045958	0.08370059	0.08167229	0.4677227	0.6454218	0.3321678	0.5921475
3205.486	1	3.749385	3.134942	0.3827659	0.1423644	0.05115385	0.05515313	0.04241146	0.04710711	0.3172842	0.248862	0.2516251	0.1872693	0.05159047	0.04290788	0.05836952	0.03894934	1.565136	1.728909	2.543588	1.383796	0.08783868	0.08969509	0.0744433	0.04546989
3205.487	1	0.3075556	0.3448205	2.27462	2.304232	0.2190346	0.2168529	0.1848336	0.1366354	2.032637	1.84903	1.470618	0.8736982	0.04342686	0.04362938	0.03204266	0.03102363	0.2564041	0.1628985	0.201744	0.1514258	0.02450817	0.03314587	0.03313973	0.02275541
3205.487	1	0.05315343	0.04530304	0.048014	0.05336752	1.404455	1.877639	0.1341891	0.3394537	0.1137075	0.2320978	0.1257302	0.08929413	0.2265517	0.2107505	0.3509249	0.2255974	0.276265	0.2763279	0.5076911	0.459909	1.109594	1.507499	3.644962	3.095831
3205.488	1	0.06331248	0.08339528	0.08779096	0.09372664	0.3458699	0.1921475	4.164457	2.785492	0.08360187	0.06021194	0.2573989	0.1711955	1.396188	1.032281	1.13612	1.03973	0.08928883	0.1133738	0.06810512	0.07894278	0.4174729	0.721707	0.3186991	0.6389974
3205.586	1	3.549282	3.037631	0.3060646	0.1374631	0.05123932	0.05522403	0.05462907	0.05072948	0.3837301	0.2534398	0.262018	0.2365012	0.04792813	0.04804285	0.0616582	0.04264411	1.589322	1.808903	2.687497	1.425788	0.09281977	0.09998894	0.08982043	0.05812403
3205.587	1	0.2974361	0.3562253	2.242783	2.26668	0.2213648	0.2136248	0.1756624	0.1328099	2.051545	1.838439	1.45581	0.8772795	0.04839233	0.03943987	0.03430347	0.03027621	0.2517138	0.1695463	0.2286405	0.1349594	0.02681849	0.03180163	0.02945188	0.02518994
3205.587	1	0.06082884	0.07224716	0.05336194	0.06060061	1.400603	1.867701	0.1395355	0.3766761	0.1089021	0.1993411	0.1242312	0.09788053	0.2555369	0.2045699	0.3561525	0.2084544	0.2679672	0.262692	0.537018	0.4847764	1.151821	1.581833	3.640695	3.222461
3205.588	1	0.09966908	0.07341627	0.09590613	0.122227	0.3037498	0.3503059	4.203567	2.862408	0.09063021	0.08706631	0.2478028	0.1626897	1.488276	1.015898	1.020726	0.9901325	0.07976772	0.1288668	0.06236543	0.07370452	0.3564351	0.7302725	0.3248626	0.6382061
3205.686	1	3.523875	3.028864	0.3568024	0.197704	0.05640816	0.05954849	0.07252345	0.06025599	0.4162686	0.2727161	0.3100932	0.2948793	0.05155747	0.04389223	0.04685154	0.04664005	1.601553	1.812611	2.651672	1.426449	0.08452603	0.09263893	0.09344343	0.05695605
3205.687	1	0.3048392	0.3691862	2.218751	2.242776	0.2231236	0.2187208	0.169754	0.1287704	2.061901	1.834931	1.435191	0.8761743	0.04649496	0.04136741	0.03738158	0.02736057	0.245784	0.171529	0.2629197	0.112925	0.02163701	0.03350639	0.03984508	0.02625411
3205.687	1	0.05922261	0.06500447	0.04927597	0.06275424	1.426971	1.855925	0.1912361	0.4119346	0.1150438	0.1834312	0.1194745	0.1184931	0.2585492	0.2101859	0.3551002	0.2352696	0.2778167	0.2710575	0.5444385	0.4860013	1.159761	1.583417	3.575562	3.262475
3205.688	1	0.06671801	0.07937231	0.1378994	0.07204456	0.2938897	0.5495843	4.221055	2.902059	0.0901957	0.08953898	0.2476735	0.1546028	1.612752	1.067857	0.9843273	0.9198818	0.05298543	0.09081861	0.07730572	0.08504381	0.3061406	0.7280934	0.3963848	0.6264396
3205.786	1	3.414387	2.933881	0.4627852	0.2318831	0.05050555	0.05835032	0.07058598	0.07675123	0.4162516	0.2552049	0.3950857	0.3302233	0.0439795	0.04211626	0.05271995	0.03368786	1.574046	1.716705	2.567046	1.388848	0.08253046	0.09950617	0.09127786	0.05788074
3205.787	1	0.3065437	0.3668134	2.196982	2.228503	0.2243522	0.2173282	0.1756197	0.133627	2.058997	1.829734	1.431069	0.8908756	0.05029297	0.04539688	0.04283406	0.02937599	0.2526402	0.1739603	0.2820264	0.09875647	0.02595458	0.04066905	0.04902485	0.02980605
3205.787	1	0.06879394	0.07431509	0.04468652	0.06809402	1.426288	1.895	0.2409623	0.4094244	0.1094254	0.1992018	0.1211331	0.1440227	0.2555239	0.2116568	0.3692854	0.2638628	0.292398	0.2672549	0.5368909	0.4860381	1.180933	1.605669	3.514805	3.267869
3205.788	1	0.07741872	0.04097092	0.1330464	0.06839941	0.3322234	0.705692	4.249873	2.947657	0.07332615	0.1223714	0.2213727	0.1753161	1.721288	1.196649	0.9373212	0.8095928	0.07153236	0.097139	0.09640094	0.09101545	0.2305833	0.7071933	0.4933618	0.5991192
3205.886	1	3.375861	2.817369	0.5537009	0.2544036	0.0564647	0.04833518	0.07930181	0.07787656	0.4373879	0.2352881	0.4991034	0.3644949	0.03269983	0.06098907	0.05751053	0.04043358	1.509111	1.529798	2.52971	1.406104	0.07912351	0.09002824	0.08620086	0.05127237
3205.887	1	0.3069728	0.3517371	2.17062	2.203505	0.2213007	0.2154926	0.1720053	0.1345885	2.060028	1.83159	1.430345	0.8999563	0.047641	0.04482193	0.04069947	0.02721117	0.2664146	0.1730689	0.2713039	0.1263826	0.02950175	0.03855283	0.0434186	0.03374378
3205.887	1	0.06971512	0.08008194	0.04794873	0.07319024	1.437937	1.926532	0.2929901	0.3740282	0.1203128	0.2163712	0.1296126	0.1536372	0.2361615	0.2135523	0.3902352	0.3064036	0.2834537	0.2520158	0.5100311	0.4761631	1.151938	1.604159	3.427566	3.19744
3205.888	1	0.08424238	0.06077008	0.1315154	0.100853	0.3139259	0.7718963	4.241924	2.931786	0.07386841	0.1138971	0.2703878	0.1769309	1.767905	1.332822	0.8880319	0.6655942	0.05885171	0.08545633	0.1148468	0.08976195	0.1372757	0.6379162	0.6278909	0.512368
3205.986	1	3.363429	2.733802	0.6525883	0.26116	0.06738016	0.03988752	0.06509517	0.06902178	0.4320219	0.234299	0.5101414	0.4531819	0.04250357	0.06591943	0.08459772	0.04873063	1.431801	1.22289	2.501614	1.414962	0.08745238	0.08254338	0.08752768	0.05938662
3205.987	1	0.3022935	0.3351739	2.130485	2.165021	0.221879	0.2160983	0.1762686	0.1373717	2.061824	1.839987	1.43434	0.894792	0.04695981	0.04312659	0.03539966	0.02837683	0.2637903	0.1672004	0.2369925	0.1541007	0.02708741	0.03076344	0.02837998	0.02935454
3205.987	1	0.07422168	0.06592883	0.06816805	0.08940124	1.47183	1.925682	0.3758231	0.3381334	0.1278557	0.195547	0.1298803	0.1493315	0.216393	0.18462	0.3968478	0.3192357	0.2864842	0.2500644	0.5056413	0.4851545	1.136801	1.585844	3.36489	3.151344
3205.988	1	0.09190187	0.1062028	0.09195617	0.1320265	0.2413727	0.8022842	4.280633	2.946603	0.07035119	0.1037608	0.2627934	0.1747231	1.791032	1.467244	0.7857187	0.6087658	0.06610971	0.07924434	0.09214953	0.08813162	0.1442185	0.5384824	0.6782793	0.419503
3206.086	1	3.36894	2.684007	0.7252631	0.2373779	0.05108628	0.04363489	0.04775403	0.0663655	0.4043951	0.2091619	0.4792059	0.5745717	0.05878657	0.07481236	0.09041248	0.07589134	1.428958	0.8478414	2.484225	1.419816	0.08276435	0.07628627	0.07046915	0.04700407
3206.087	1	0.290299	0.324414	2.121604	2.166898	0.2212116	0.2161959	0.1719073	0.1272637	2.059266	1.841495	1.448151	0.8977293	0.04717076	0.03631172	0.03195145	0.02628595	0.2535221	0.1577329	0.2083688	0.1779397	0.01930021	0.02995711	0.0347832	0.02560423
3206.087	1	0.09612983	0.04959826	0.06285992	0.114303	1.49379	1.934557	0.474162	0.3102994	0.1319976	0.1762049	0.1178205	0.1432334	0.1888348	0.1663755	0.4198237	0.3144372	0.2778421	0.2502397	0.5045501	0.4939836	1.13704	1.538685	3.326022	3.106516
3206.088	1	0.08898398	0.06904581	0.1089011	0.1373845	0.1327247	0.7903361	4.31319	2.885727	0.05332159	0.1305024	0.2752136	0.1793219	1.771389	1.520076	0.6945345	0.6429163	0.0633906	0.09916409	0.08698915	0.1421398	0.1931456	0.4550503	0.7237986	0.3670504
3206.186	1	3.363997	2.631435	0.7879524	0.2316931	0.04729985	0.04104564	0.06271991	0.0605759	0.3700767	0.2460136	0.4216691	0.6375503	0.06084156	0.0686761	0.08130039	0.06332398	1.435567	0.505059	2.526558	1.365984	0.09004427	0.06140541	0.07052929	0.03631128
3206.187	1	0.2959015	0.3130942	2.128784	2.177158	0.2254598	0.2212526	0.1779367	0.1278121	2.073286	1.867497	1.499161	0.9184324	0.04120817	0.03965659	0.03200305	0.03015122	0.2553546	0.1529197	0.1621328	0.1983104	0.02272133	0.02894795	0.03206889	0.02733164
3206.187	1	0.08407326	0.06554524	0.04201622	0.09026595	1.51896	1.981443	0.5645829	0.2690303	0.1287264	0.1633776	0.1249131	0.1144667	0.1801573	0.2146424	0.3857537	0.2952012	0.2518337	0.2535462	0.4982903	0.5027938	1.122764	1.497189	3.285305	3.068759
3206.188	1	0.06183831	0.07163704	0.1233836	0.1110977	0.1625496	0.7210929	4.291135	2.824803	0.06628586	0.09180153	0.2598422	0.1567293	1.723389	1.534529	0.5676285	0.7003973	0.08025008	0.07365882	0.1074158	0.09547395	0.2262146	0.4004764	0.7236273	0.3639579
3206.286	1	3.359341	2.632044	0.8171046	0.2564541	0.05340989	0.05375264	0.04574944	0.05942455	0.3508342	0.2866015	0.344536	0.6595039	0.05029663	0.07119908	0.06996181	0.06861284	1.405725	0.5664662	2.558471	1.347345	0.08753727	0.05847348	0.07253733	0.04839283
3206.287	1	0.2943285	0.3044038	2.122944	2.185638	0.2257863	0.2222154	0.181831	0.1312584	2.081755	1.886562	1.533988	0.9284452	0.03478706	0.03591247	0.0294626	0.02741127	0.2447033	0.1446981	0.105055	0.1873901	0.01743426	0.0201265	0.02196557	0.01728377
3206.287	1	0.06740535	0.07319228	0.07233499	0.05850901	1.544955	2.001726	0.6259339	0.2453189	0.131461	0.1442734	0.1347186	0.1285806	0.1704705	0.2473637	0.3563772	0.265984	0.249399	0.2559003	0.4786416	0.4844469	1.101794	1.452818	3.211061	3.005232
3206.288	1	0.06409533	0.09654046	0.1180887	0.1305238	0.2741342	0.6739998	4.230746	2.783159	0.0793505	0.1045897	0.2627273	0.1791347	1.611132	1.500845	0.4580759	0.7127809	0.0939716	0.06775982	0.0626271	0.09463845	0.2187372	0.4081735	0.6538484	0.4719735
3206.386	1	3.396676	2.732554	0.7594955	0.300768	0.05450721	0.0544331	0.04450064	0.06233723	0.3001293	0.2875367	0.2437012	0.627322	0.04569787	0.06164969	0.06860619	0.06612334	1.397916	0.9131674	2.586969	1.287066	0.07543268	0.06488869	0.08635857	0.03976066
3206.387	1	0.2900801	0.2872836	2.113114	2.16761	0.2249831	0.2198663	0.1900763	0.1291572	2.09881	1.909258	1.563069	0.9254661	0.03190425	0.03138466	0.0213219	0.01875792	0.2250867	0.1411301	0.05844083	0.1568352	0.01368036	0.02216536	0.02043105	0.01813112
3206.387	1	0.05477758	0.03994137	0.07569353	0.04846213	1.579384	2.048873	0.6793437	0.2375003	0.127798	0.1652561	0.1267396	0.1282262	0.1637193	0.2364021	0.3202513	0.2253176	0.2365801	0.2518119	0.4669645	0.484796	1.078195	1.371852	3.168482	3.005739
3206.388	1	0.08747544	0.08289093	0.09292957	0.09623533	0.3344075	0.5983338	4.264806	2.773684	0.09476389	0.110064	0.2766192	0.1484787	1.49817	1.389619	0.4953125	0.6712566	0.0733992	0.06078207	0.09745973	0.0798581	0.2559038	0.4145245	0.6222375	0.5863634
3206.486	1	3.417053	2.803533	0.6668424	0.2791135	0.05557859	0.06770618	0.05487028	0.05991594	0.2778003	0.2690904	0.1935229	0.6284468	0.05257298	0.05408143	0.02999242	0.06697266	1.472963	1.22533	2.577908	1.218866	0.08110027	0.08453689	0.07800097	0.05889054
3206.487	1	0.2990968	0.2808366	2.111945	2.177195	0.2213393	0.2223405	0.1922644	0.1304189	2.106845	1.918065	1.581441	0.933337	0.02950715	0.02801577	0.01932787	0.02349181	0.2196454	0.1337109	0.05557555	0.126429	0.0175224	0.02366943	0.01776055	0.02576619
3206.488	1	0.0486371	0.06531162	0.06804353	0.04529416	1.615074	2.118053	0.6803151	0.2698222	0.1276364	0.1679214	0.09946854	0.112145	0.1670658	0.2084856	0.263408	0.1718372	0.2196928	0.2607088	0.4597053	0.4797365	1.072165	1.307594	3.154503	3.043155
3206.488	1	0.08198217	0.06467139	0.1011267	0.1015228	0.3091291	0.47621	4.298738	2.781318	0.1124335	0.09264722	0.2643417	0.1830985	1.378685	1.259411	0.6291146	0.6074893	0.07601387	0.05851647	0.07522349	0.0754061	0.3053615	0.4227321	0.511453	0.6568825
3206.586	1	3.427087	2.861078	0.5168905	0.3385573	0.03716932	0.05437772	0.05393656	0.07719052	0.236891	0.1925136	0.2256172	0.5962093	0.04585827	0.04176592	0.05694456	0.04647774	1.541026	1.477192	2.653417	1.144035	0.07475463	0.08407881	0.09474969	0.0491844
3206.587	1	0.2929333	0.2701642	2.138248	2.199879	0.2230883	0.2244198	0.1970567	0.1304631	2.133237	1.955741	1.631763	0.9534674	0.03378879	0.0341595	0.01451996	0.02106383	0.2216514	0.1270454	0.07312738	0.0797083	0.01963052	0.01609241	0.01553185	0.02144333
3206.588	1	0.03978491	0.08100764	0.07103667	0.06837303	1.638072	2.146602	0.6479599	0.346905	0.1184777	0.1428458	0.08332694	0.08995481	0.1366452	0.1761135	0.2364792	0.1546611	0.1911267	0.2287779	0.4653583	0.4871581	1.104099	1.244805	3.183537	3.155846
3206.588	1	0.07571436	0.07171203	0.1021302	0.1049127	0.2647397	0.2845129	4.265689	2.783784	0.1006858	0.07475258	0.2594849	0.1661256	1.304473	1.142457	0.7767179	0.5817183	0.09998835	0.09261709	0.07206671	0.07057886	0.3419222	0.4499397	0.435552	0.6559401
3206.686	1	3.453792	2.865959	0.3573177	0.326065	0.03532618	0.04913785	0.05927384	0.07160615	0.1943704	0.129937	0.3009173	0.5471286	0.03823774	0.03239976	0.06007694	0.06087391	1.618722	1.664466	2.62235	1.136049	0.08300174	0.1054343	0.09170287	0.04334605
3206.687	1	0.2910365	0.2681956	2.159943	2.221899	0.2239686	0.2230647	0.1956235	0.1356308	2.134176	1.969885	1.660655	0.9666872	0.03376394	0.03212187	0.01980472	0.02159464	0.2293938	0.1280563	0.09935288	0.06952691	0.0269247	0.01315207	0.02061776	0.0192978
3206.687	1	0.03614469	0.05781944	0.05274506	0.0527022	1.644544	2.1215	0.5986612	0.4454909	0.1322136	0.1369565	0.08403697	0.07393115	0.153565	0.1478092	0.2433419	0.1642798	0.1738468	0.2337961	0.4756293	0.4955613	1.101578	1.175452	3.179643	3.179043
3206.688	1	0.07938945	0.08911009	0.134862	0.09904753	0.2238149	0.0906058	4.204134	2.831046	0.09669173	0.06798461	0.2598135	0.1625437	1.33768	1.074545	0.914789	0.6018059	0.07247137	0.08421558	0.06905764	0.03494895	0.3467493	0.4705343	0.404162	0.618162
3206.786	1	3.459843	2.894412	0.2654242	0.3116526	0.03938371	0.04263876	0.05269033	0.05975385	0.1604462	0.1858902	0.3600115	0.4993015	0.05313362	0.05055661	0.06244551	0.07892336	1.719062	1.77233	2.537602	1.164097	0.09567125	0.09788898	0.08957813	0.04173586
3206.787	1	0.2998769	0.2671868	2.137343	2.183354	0.2190223	0.2226967	0.1968642	0.1382151	2.098215	1.941654	1.652099	0.9714046	0.02500232	0.03090971	0.02531648	0.0233339	0.2283161	0.135302	0.1109481	0.1139615	0.02978043	0.01880139	0.01757499	0.02280721
3206.787	1	0.04605835	0.03889311	0.04619754	0.03800549	1.662682	2.140949	0.6073093	0.5267634	0.1475742	0.1303764	0.08280634	0.068803	0.1779755	0.1359457	0.2594094	0.1818465	0.171949	0.2291922	0.4797137	0.4907186	1.077788	1.136365	3.21856	3.199704
3206.788	1	0.1000792	0.08686963	0.1155961	0.1117011	0.2364557	0.2066774	4.157741	2.945581	0.1104769	0.07370673	0.2517104	0.1624086	1.459201	1.066116	1.011992	0.6864921	0.08422108	0.09153765	0.0796346	0.07695002	0.3347361	0.4867599	0.4125445	0.6038749
3206.886	1	3.449652	2.882764	0.2530232	0.3067559	0.04307064	0.03680008	0.04865489	0.05777652	0.1420177	0.2356992	0.4013586	0.4543817	0.03275169	0.05173	0.05470086	0.05648026	1.77228	1.794323	2.415983	1.213815	0.08866123	0.09440911	0.08802866	0.04838699
3206.887	1	0.3126923	0.2646786	2.135876	2.1804	0.2167106	0.218881	0.1977441	0.1324101	2.067363	1.89923	1.622968	0.9661853	0.0233828	0.0329379	0.0268221	0.02078115	0.2125784	0.1401789	0.1090368	0.1437999	0.02414773	0.01741674	0.01811875	0.01903193
3206.887	1	0.056562	0.03801855	0.03503161	0.06383046	1.648334	2.112545	0.6275663	0.568432	0.1290429	0.130518	0.1012337	0.09170053	0.1687369	0.1188002	0.2637559	0.2123746	0.1876431	0.2304726	0.4768421	0.4892225	1.051299	1.06307	3.295469	3.213576
3206.888	1	0.08465564	0.06434482	0.1381805	0.1170821	0.3031444	0.3820096	4.206123	3.122611	0.08766079	0.08549126	0.2701195	0.1852137	1.597547	1.21557	1.07381	0.7671307	0.07869675	0.07897197	0.08887031	0.07182594	0.3419906	0.4636836	0.4363745	0.5372272
3206.986	1	3.422501	2.88913	0.3749856	0.3192488	0.05156596	0.04411671	0.05440395	0.06439028	0.1498965	0.2626938	0.434206	0.3886175	0.03199586	0.04584366	0.06382613	0.06363806	1.782048	1.756573	2.296631	1.275278	0.094721	0.1058026	0.08133107	0.04652347
3206.987	1	0.3150985	0.2824393	2.163607	2.225434	0.2186085	0.2221545	0.196286	0.1367356	2.076469	1.887444	1.605674	0.9712333	0.03185371	0.03724886	0.02542182	0.0200395	0.2012233	0.1401301	0.1132666	0.1715672	0.02161845	0.01573735	0.01488364	0.02748373
3206.988	1	0.06559173	0.03433489	0.05675899	0.04850267	1.637041	2.107318	0.6826937	0.6035691	0.1285351	0.1185079	0.1119128	0.1178722	0.170414	0.1090096	0.2754378	0.2405249	0.196216	0.182593	0.4954673	0.4895337	1.047875	1.004395	3.319986	3.170548
3206.988	1	0.06632242	0.05457361	0.1048196	0.09966123	0.3405589	0.4907276	4.231235	3.214532	0.09016954	0.06603116	0.2510429	0.1827209	1.73429	1.411368	1.098765	0.8069021	0.06522208	0.06941786	0.09849943	0.08429886	0.3362838	0.4356325	0.4610086	0.4580375
3207.086	1	3.409609	2.831387	0.4681105	0.2928752	0.03503865	0.04196929	0.07564291	0.06819505	0.1588006	0.2831383	0.4471623	0.3112485	0.0295522	0.05080773	0.05968439	0.04882447	1.77565	1.677005	2.221524	1.316158	0.08341951	0.100363	0.08367442	0.04488426
3207.087	1	0.323398	0.2928422	2.115175	2.168041	0.2182451	0.2143851	0.189392	0.1381495	2.066544	1.857569	1.587911	0.9867155	0.03124852	0.03627302	0.02766179	0.02219546	0.1891366	0.1424232	0.1121093	0.1702672	0.01540881	0.01850896	0.01964925	0.03124535
3207.087	1	0.07572663	0.04137918	0.0665335	0.04207086	1.644856	2.119651	0.7543386	0.5619148	0.1360977	0.1357453	0.1225751	0.1416548	0.1944423	0.1170168	0.2636706	0.2562351	0.1986674	0.1702174	0.5069435	0.4852646	1.010722	0.9558683	3.336268	3.13201
3207.088	1	0.09719362	0.1267516	0.1098764	0.07243172	0.3554204	0.546635	4.263332	3.248882	0.07801974	0.1057715	0.2246959	0.1860624	1.802126	1.612575	1.209304	0.8557179	0.05692272	0.06715489	0.103067	0.1071345	0.32594	0.3736356	0.4552672	0.379801
3207.186	1	3.38674	2.754287	0.4986439	0.2695116	0.03337669	0.03763051	0.0654305	0.07441137	0.1610805	0.1942538	0.3938863	0.268717	0.03749899	0.0449003	0.06469061	0.0449274	1.750567	1.551722	2.259349	1.369289	0.07938657	0.08363033	0.09624855	0.07074724
3207.187	1	0.3203624	0.2927639	2.139121	2.197576	0.2205138	0.2192373	0.1924084	0.1400202	2.077793	1.829519	1.594784	1.015418	0.03565372	0.03061656	0.02201618	0.0217491	0.1843903	0.133204	0.1195567	0.1621094	0.01292234	0.01876234	0.02178107	0.03220768
3207.187	1	0.07394616	0.05672705	0.05752649	0.04567651	1.64745	2.106313	0.7858075	0.4579379	0.1301044	0.1565493	0.142053	0.1598108	0.2202318	0.1222939	0.2407847	0.3090216	0.2274971	0.1861139	0.510114	0.4795745	0.956574	0.946357	3.383036	3.133003
3207.188	1	0.09388807	0.1242885	0.09547143	0.1254264	0.3384956	0.5811605	4.314086	3.280441	0.06287002	0.07429862	0.2602834	0.202735	1.806096	1.774759	1.294306	0.9079737	0.05472201	0.054236	0.0877871	0.1008154	0.2789781	0.3511656	0.4115073	0.3169815
3207.286	1	3.339104	2.64936	0.4579529	0.2714936	0.04402377	0.0400145	0.06826513	0.06735804	0.1660723	0.1576704	0.3627849	0.2808082	0.04160064	0.03824656	0.05540565	0.03778147	1.775973	1.428954	2.363813	1.416919	0.09091672	0.07719542	0.09849053	0.08967258
3207.287	1	0.314301	0.2942489	2.170207	2.191415	0.2180042	0.212566	0.1885041	0.1409352	2.035941	1.774361	1.55677	1.007156	0.03462987	0.03096477	0.02049255	0.02052287	0.178859	0.1262955	0.134543	0.1373072	0.01390093	0.021054	0.0232338	0.03805051
3207.287	1	0.07082012	0.06440341	0.05995699	0.0617603	1.656255	2.08335	0.7854219	0.2894163	0.1220168	0.1604564	0.1145272	0.1773331	0.2360882	0.1623911	0.2471917	0.3725061	0.2368976	0.18672	0.5203086	0.4748784	0.9114621	0.9502341	3.468313	3.15573
3207.288	1	0.06538317	0.07233295	0.07587859	0.08117972	0.3165224	0.6129109	4.428128	3.248783	0.06248364	0.119849	0.2262793	0.2009166	1.741522	1.825522	1.348194	1.004033	0.06672541	0.07856154	0.08172242	0.08061478	0.2400539	0.3236803	0.3875282	0.3424423
3207.386	1	3.367411	2.579312	0.4671851	0.2568058	0.0446835	0.06718591	0.06346842	0.05724731	0.2368411	0.2144978	0.3180007	0.3477966	0.0262749	0.04209233	0.04792754	0.0544292	1.796828	1.256045	2.317448	1.343104	0.09572972	0.07871987	0.1020716	0.08344553
3207.386	1	0.3202632	0.3098815	2.205652	2.210294	0.220021	0.216097	0.199297	0.1513617	2.052515	1.787973	1.556702	1.028826	0.03485846	0.02634507	0.02732833	0.02185287	0.1843689	0.1199959	0.1602624	0.1110333	0.02311256	0.02137996	0.0276306	0.03578046
3207.387	1	0.07510089	0.05908653	0.05164815	0.0594067	1.654841	2.063257	0.7739655	0.13226	0.1079878	0.1484223	0.1080338	0.1743639	0.2242211	0.1868171	0.2462174	0.4402965	0.238688	0.2144737	0.5150866	0.4674967	0.8573669	0.9746794	3.534654	3.158571
3207.388	1	0.05178677	0.10366	0.07933062	0.09468922	0.3320129	0.6381529	4.464725	3.142094	0.08400692	0.07574939	0.2487335	0.1649683	1.568767	1.762885	1.385776	1.062291	0.05352911	0.08390287	0.09766579	0.08243517	0.2360183	0.3382487	0.4399919	0.3723957
3207.486	1	3.448044	2.325095	0.4334307	0.3673233	0.06400311	0.03734962	0.05540228	0.07072169	0.3173409	0.3219324	0.2690294	0.4418377	0.04482351	0.06211189	0.06545277	0.06544626	1.693218	1.070532	2.085923	1.238509	0.07759987	0.08944519	0.0804874	0.05950001
3207.487	1	0.3412814	0.3212965	2.230144	2.235374	0.214941	0.2092193	0.1844107	0.1494003	2.038402	1.776538	1.527561	1.017937	0.03341686	0.0198842	0.0224594	0.01955699	0.1894473	0.1189652	0.1752906	0.1032308	0.01671241	0.01983408	0.02326999	0.03809441
3207.487	1	0.09493287	0.06953687	0.07013892	0.06585513	1.656141	2.062964	0.7809615	0.2634848	0.1212007	0.1419877	0.09754167	0.1809641	0.21017	0.1905041	0.2617195	0.457611	0.2410279	0.233408	0.5590291	0.4622675	0.8135501	1.02561	3.562355	3.121215
3207.488	1	0.08083601	0.07504739	0.06913861	0.1281004	0.3328592	0.5579921	4.409482	2.989602	0.09395888	0.1159573	0.2755369	0.1700364	1.461906	1.576867	1.364575	1.09305	0.1065202	0.0914327	0.1114734	0.09013789	0.2507529	0.4006566	0.5182437	0.4156738
3207.586	1	3.514101	2.3374	0.4419482	0.4005587	0.04635657	0.04043814	0.0650743	0.04679747	0.3071989	0.3217312	0.2185562	0.4775544	0.03709835	0.07284938	0.05112004	0.0780224	1.602018	0.9584884	2.21	1.177298	0.05925492	0.09513946	0.0966947	0.04328005
3207.587	1	0.3413786	0.3160016	2.166511	2.187658	0.2183178	0.2106782	0.182875	0.1472527	2.051004	1.796305	1.539983	1.022557	0.03311502	0.02045728	0.03222337	0.01544033	0.1901926	0.1183475	0.1847691	0.1213639	0.01466551	0.02040953	0.02444726	0.03769489
3207.587	1	0.08504	0.09270804	0.07094281	0.08570595	1.641022	2.052679	0.7858115	0.4265082	0.121733	0.1339086	0.1181108	0.1753976	0.1965111	0.2018256	0.255675	0.4323191	0.2363209	0.2417745	0.5623429	0.4593213	0.7752838	1.080725	3.579398	3.074407
3207.588	1	0.08241235	0.09625108	0.0874575	0.1004775	0.274703	0.4325719	4.329155	2.861072	0.09259679	0.1056475	0.2782755	0.1577432	1.361047	1.336026	1.318884	1.100495	0.07487478	0.08300633	0.1305434	0.0678935	0.2823271	0.4530558	0.5948855	0.4189079
3207.686	1	3.55626	2.34456	0.4115826	0.4433194	0.03562293	0.03719231	0.05409585	0.04054905	0.2707991	0.2847412	0.1989502	0.5018205	0.04582868	0.05893599	0.05292903	0.07373248	1.545675	0.9466911	2.349078	1.137486	0.07038523	0.07975708	0.0890764	0.03307696
3207.687	1	0.3319806	0.3163882	2.18467	2.19186	0.2202791	0.2145128	0.187684	0.1419604	2.061673	1.813569	1.533339	1.010099	0.03347947	0.01825286	0.02928294	0.0172933	0.1974959	0.1108253	0.1842481	0.1495213	0.01591081	0.01931488	0.02996151	0.03487619
3207.687	1	0.06972997	0.09210582	0.08510903	0.07974528	1.651413	2.040996	0.8066238	0.5493463	0.1354739	0.1421709	0.1014711	0.1555822	0.1767772	0.2116918	0.2564151	0.3916785	0.2043346	0.2386148	0.5615763	0.4568685	0.755075	1.170529	3.635715	3.123626
3207.688	1	0.09141798	0.05437837	0.09919585	0.09879479	0.2108189	0.2326895	4.287824	2.849418	0.08816338	0.08454875	0.2653148	0.1686043	1.336292	1.111199	1.219282	1.09987	0.06496262	0.08794578	0.1025861	0.07730374	0.3010798	0.4736093	0.57779	0.5779862
3207.786	1	3.588637	2.386524	0.340982	0.4816543	0.0376741	0.04687463	0.05018342	0.03082195	0.2590817	0.2337018	0.2131252	0.4920146	0.03934123	0.04370524	0.04783452	0.06392474	1.463951	1.065658	2.445248	1.171354	0.07803321	0.08462293	0.09382765	0.03322897
3207.787	1	0.3302362	0.3096011	2.191683	2.194012	0.2205969	0.2161804	0.1914477	0.1426052	2.062374	1.831734	1.543082	1.003097	0.03406199	0.02576588	0.02597067	0.01663663	0.198886	0.1075748	0.1691992	0.1626166	0.01285884	0.01516077	0.03043374	0.03819184
3207.787	1	0.07578695	0.08613819	0.09425649	0.07199032	1.644712	2.062726	0.8487591	0.6164146	0.1317606	0.1551388	0.08177204	0.1331251	0.1913729	0.2018749	0.2622002	0.3348281	0.1893433	0.2464772	0.5493101	0.4573195	0.7400394	1.238701	3.689704	3.164037
3207.788	1	0.0913345	0.09306783	0.08703519	0.1266852	0.2389445	0.134941	4.271087	2.8404	0.09039831	0.07543504	0.2489164	0.1487172	1.385135	0.9918224	1.107197	1.092218	0.07442742	0.08613071	0.1072176	0.09374611	0.299778	0.52857	0.5494771	0.7018168
3207.886	1	3.587187	2.44119	0.291221	0.5018476	0.04457213	0.05502009	0.03718535	0.03184635	0.2607372	0.2913822	0.2135311	0.4750168	0.02914048	0.04209423	0.04529373	0.06614515	1.414976	1.194344	2.498992	1.252897	0.0717229	0.08632667	0.09476201	0.03669877
3207.887	1	0.3264812	0.3080942	2.197216	2.206567	0.2200276	0.215676	0.1906268	0.1380233	2.084419	1.853826	1.565915	0.9986096	0.03179472	0.02276327	0.0242289	0.01717878	0.2042061	0.1126479	0.1451139	0.1604669	0.01379327	0.01830849	0.02277305	0.02935247
3207.887	1	0.08781794	0.05559614	0.08200871	0.07475797	1.644998	2.058551	0.8917024	0.6315183	0.1304916	0.1312232	0.08411396	0.1061246	0.2053028	0.1750559	0.2365195	0.3009837	0.193359	0.2504507	0.526147	0.4710963	0.7518067	1.310865	3.686929	3.185329
3207.888	1	0.08450277	0.08370572	0.08419996	0.08454822	0.2567026	0.3314712	4.186193	2.819027	0.07778536	0.1189365	0.249598	0.1630414	1.481967	0.9174917	0.9883939	1.087803	0.05586646	0.08532408	0.1071956	0.08598938	0.3109446	0.5398609	0.547411	0.7645227
3207.986	1	3.544409	2.462044	0.260982	0.518222	0.04919656	0.0337937	0.04119514	0.02824762	0.2716507	0.3615855	0.2239277	0.4834854	0.04493403	0.06425243	0.04611355	0.07215773	1.448278	1.335313	2.534649	1.363622	0.07891577	0.08234999	0.09203494	0.03765896
3207.987	1	0.3293133	0.310717	2.199746	2.218815	0.223198	0.2164655	0.1909686	0.1358258	2.098972	1.878055	1.590644	0.9903835	0.03535138	0.02932543	0.02099701	0.0172752	0.2182012	0.1249934	0.1272419	0.1516627	0.02026177	0.01748849	0.02040846	0.02636631
3207.987	1	0.08572413	0.03281045	0.1007433	0.0917923	1.637446	2.066752	0.9032156	0.5501911	0.1286741	0.1260707	0.07508218	0.1074998	0.2272263	0.1408054	0.2186681	0.3010482	0.1826611	0.2550401	0.5144169	0.482988	0.7993676	1.387845	3.671027	3.183608
3207.988	1	0.07717831	0.0909674	0.1211258	0.08641869	0.2649527	0.4491932	4.14938	2.873605	0.0516325	0.09563275	0.2475211	0.1700197	1.59819	1.008864	0.9247435	1.034636	0.05361075	0.09460462	0.08290065	0.1065769	0.3185444	0.5751238	0.5415328	0.7584374
3208.086	1	3.488183	2.46304	0.1754038	0.5178584	0.05477015	0.03759505	0.04104881	0.04119138	0.3465558	0.3814867	0.1573139	0.5207145	0.05322685	0.05315755	0.04084745	0.07499952	1.560659	1.47558	2.536834	1.46586	0.08882351	0.09815358	0.0904969	0.05342409
3208.087	1	0.330769	0.3047816	2.217955	2.233418	0.2204638	0.2193398	0.1952553	0.1353559	2.099177	1.889353	1.599029	0.9736596	0.03607772	0.02845673	0.02240759	0.01913546	0.216575	0.1321664	0.1146142	0.1179786	0.02185943	0.01629833	0.02564189	0.02606281
3208.087	1	0.08911297	0.04907564	0.08019484	0.07408159	1.620427	2.059782	0.9081536	0.4407189	0.1451506	0.1153712	0.08569135	0.1094773	0.2369705	0.1213087	0.2807589	0.3205892	0.1567209	0.2745839	0.5159612	0.4981569	0.8125364	1.446443	3.638965	3.19407
3208.088	1	0.04613135	0.05145492	0.1142399	0.1052219	0.2390433	0.5197616	4.186546	2.909242	0.05918425	0.1033093	0.2400535	0.1884521	1.721102	1.146084	0.8632648	0.9094903	0.04896463	0.08149201	0.1114218	0.08860999	0.2973703	0.5777645	0.6137526	0.6776626
3208.186	1	3.431994	2.46182	0.08194956	0.5247249	0.06217797	0.04808954	0.0453351	0.03837515	0.4276569	0.37745	0.1162056	0.5206534	0.04352717	0.04365359	0.03560359	0.07100303	1.65172	1.511201	2.503343	1.568809	0.0931505	0.1002743	0.08574582	0.04839038
3208.187	1	0.3348431	0.2905158	2.215114	2.230621	0.219612	0.2179767	0.1921891	0.133267	2.087704	1.899037	1.606268	0.9610856	0.02439604	0.02846863	0.02837585	0.01467036	0.1986548	0.1339907	0.1142713	0.06669472	0.02114058	0.01866439	0.0255948	0.02042176
3208.187	1	0.0876505	0.0590939	0.06127791	0.07961629	1.587473	2.052832	0.8780101	0.3237274	0.1260964	0.156532	0.1117861	0.1334912	0.239959	0.1319311	0.2920522	0.3602238	0.16573	0.2731331	0.5152091	0.4915019	0.8459198	1.483088	3.6167	3.206453
3208.188	1	0.03775515	0.08374946	0.1076347	0.1110416	0.2306684	0.6048566	4.231936	2.973032	0.06645848	0.1065426	0.2490744	0.1849687	1.778059	1.337474	0.7614463	0.7888082	0.05238307	0.08914012	0.09861416	0.1083759	0.2977426	0.5538905	0.6734485	0.569532
3208.286	1	3.342878	2.3963	0.1161376	0.5396531	0.05648887	0.05125101	0.05357416	0.06416288	0.4769988	0.3369788	0.2432254	0.5128194	0.0474659	0.03332523	0.04771613	0.06941599	1.746601	1.458559	2.425187	1.649575	0.08843361	0.1016398	0.07263746	0.05046516
3208.287	1	0.3452211	0.2837767	2.211612	2.233638	0.219356	0.2173649	0.1879942	0.1322654	2.081062	1.897792	1.605588	0.9586112	0.02344296	0.02591695	0.02238006	0.01569336	0.1966842	0.1394354	0.1289273	0.04051694	0.02080424	0.01629055	0.02928984	0.02164885
3208.287	1	0.07896529	0.07070797	0.05745167	0.06237191	1.564893	2.036826	0.8132844	0.1749924	0.13456	0.1646625	0.1526106	0.1591913	0.224873	0.1599897	0.284363	0.3903582	0.1893539	0.2607602	0.5039797	0.5026718	0.8924561	1.50298	3.532397	3.187167
3208.288	1	0.08164968	0.0863759	0.08251823	0.1060729	0.2643062	0.7529859	4.203974	2.915511	0.05326136	0.08038301	0.2723805	0.1781415	1.821423	1.49315	0.6991903	0.7179793	0.04866627	0.09138737	0.104887	0.10874	0.3065273	0.5541761	0.723372	0.4274125
3208.385	1	3.277481	2.31557	0.1555649	0.5803006	0.06345908	0.0598218	0.08078105	0.06252224	0.502754	0.2820134	0.3839067	0.4522125	0.05145759	0.04213794	0.04788658	0.06892696	1.827084	1.358368	2.316751	1.718962	0.09330394	0.08268652	0.08403563	0.06050945
3208.385	1	0.3458686	0.284003	2.186114	2.239951	0.2217207	0.2207519	0.1961931	0.1332955	2.102672	1.911968	1.611888	0.9697846	0.03185543	0.02819783	0.01860457	0.01675038	0.2103005	0.145376	0.1397542	0.1011086	0.02363309	0.01920014	0.02835776	0.02750824
3208.385	1	0.0565916	0.09460898	0.03275327	0.0762285	1.531794	1.98531	0.7472583	0.170532	0.1521944	0.2064143	0.1485122	0.1536226	0.242923	0.2417161	0.2972921	0.3952962	0.1964929	0.2589596	0.4780068	0.510974	0.9413489	1.54931	3.403157	3.121431
3208.385	1	0.08482164	0.0929893	0.1163824	0.09790548	0.3604897	0.8642455	4.188433	2.809077	0.07435134	0.1021128	0.3090046	0.1631761	1.790419	1.57176	0.5713611	0.6911469	0.07640336	0.1205501	0.1082836	0.1046283	0.3471459	0.5322986	0.7573311	0.3066935
3208.486	1	3.253496	2.273854	0.2094651	0.5784136	0.06334298	0.03615971	0.07389552	0.04642298	0.5032434	0.2305364	0.4447023	0.393312	0.05739402	0.06776335	0.06754351	0.07132356	1.888628	1.284881	2.255392	1.732772	0.1034625	0.08593389	0.09261022	0.06017723
3208.487	1	0.3408677	0.2739304	2.195542	2.240154	0.2232326	0.2210157	0.1987833	0.1337774	2.117773	1.917411	1.614766	0.9775952	0.03975552	0.02396388	0.01760356	0.02033009	0.214922	0.1340632	0.1407814	0.1420839	0.01630765	0.02020703	0.02379268	0.02521834
3208.487	1	0.06111028	0.1057123	0.0405172	0.06289707	1.495391	1.918872	0.7058749	0.2751262	0.1532866	0.2021273	0.1374473	0.1438101	0.265241	0.2898691	0.3409296	0.3718211	0.2134315	0.2692695	0.4837041	0.5218194	0.9919986	1.589068	3.318768	3.122577
3208.488	1	0.05813694	0.1028248	0.1119681	0.1207576	0.3817	0.8909974	4.221629	2.794906	0.09009643	0.113994	0.2720164	0.1564374	1.705223	1.571533	0.4539324	0.6816412	0.07416992	0.08645592	0.1104245	0.08125121	0.3325479	0.5243929	0.812798	0.2989366
3208.586	1	3.231035	2.246508	0.2544324	0.5334344	0.06862844	0.04351198	0.0597586	0.04278974	0.4829145	0.2152906	0.4903162	0.2838705	0.06162818	0.05336467	0.09271211	0.04862044	1.934033	1.23715	2.204657	1.72828	0.1007478	0.09277301	0.115359	0.05007887
3208.587	1	0.3391677	0.2692024	2.180438	2.217589	0.2195388	0.2194981	0.1905954	0.1318758	2.092013	1.88671	1.585441	0.9737086	0.03795933	0.02232952	0.02076996	0.01884319	0.2101765	0.1270443	0.1257977	0.1633147	0.01511402	0.02071285	0.0279701	0.03110582
3208.587	1	0.05338127	0.09717689	0.03672029	0.06432846	1.486185	1.889381	0.6736935	0.362306	0.1581522	0.1803407	0.1317882	0.1175967	0.2713936	0.295048	0.3665438	0.3138521	0.229306	0.2700412	0.5014308	0.5441305	1.034019	1.629315	3.295315	3.219294
3208.588	1	0.06133543	0.09137933	0.08543769	0.1284187	0.3820142	0.8094486	4.309267	2.833128	0.1031757	0.1015584	0.2724303	0.1649836	1.598549	1.553991	0.468609	0.6418537	0.04765311	0.0873893	0.1185138	0.08142346	0.2602283	0.5135993	0.830787	0.4458428
3208.686	1	3.282196	2.302298	0.2928981	0.480223	0.04795656	0.05674137	0.06919633	0.05518322	0.4304179	0.22459	0.5089259	0.2079818	0.06481596	0.0664045	0.08714271	0.03253703	1.89178	1.194566	2.200474	1.78727	0.08596107	0.0794711	0.0940354	0.05547826
3208.687	1	0.3428854	0.2781733	2.148941	2.183672	0.2198097	0.2174758	0.1920083	0.1398825	2.077439	1.861831	1.561469	0.9822093	0.03776455	0.02516074	0.02248573	0.01790346	0.2001719	0.131122	0.1105437	0.163365	0.01505564	0.02064709	0.03030839	0.0304172
3208.687	1	0.05474178	0.07035285	0.03744849	0.0688851	1.466051	1.888208	0.6563953	0.4348514	0.1419822	0.1842891	0.1219025	0.1089786	0.2617565	0.306607	0.3687894	0.2713039	0.2346202	0.2696803	0.5101475	0.5336268	1.080678	1.648671	3.172423	3.185143
3208.688	1	0.07980869	0.08049271	0.09888854	0.1111621	0.3091305	0.6976592	4.279976	2.76198	0.1156013	0.1298644	0.2979125	0.1401859	1.487128	1.472777	0.5737666	0.5880063	0.08605937	0.07176753	0.1093884	0.09176273	0.2571409	0.5004787	0.8067482	0.5920685
3208.786	1	3.403001	2.414076	0.2990191	0.4441089	0.04359164	0.04945809	0.06007256	0.05593118	0.3853855	0.2376619	0.5049466	0.2513353	0.04561447	0.0550079	0.06566704	0.03789506	1.792102	1.193401	2.263867	1.837586	0.08816227	0.08820977	0.1040282	0.05625898
3208.787	1	0.340617	0.2833298	2.112149	2.137484	0.2194023	0.2144543	0.1857644	0.1403494	2.07836	1.846695	1.548744	0.984308	0.03748368	0.02751104	0.02424515	0.01386864	0.2002201	0.1476723	0.09106547	0.1483525	0.02076652	0.02312745	0.02931717	0.03399421
3208.787	1	0.06953345	0.06882933	0.03809747	0.09928245	1.456053	1.923224	0.6314998	0.4577629	0.1338445	0.1940963	0.11518	0.07617692	0.2563197	0.3196065	0.3777592	0.2389637	0.2279295	0.2774353	0.5067991	0.5087824	1.098096	1.670865	3.060656	3.154046
3208.788	1	0.1013229	0.06616738	0.1174186	0.1159842	0.2442188	0.5165	4.183658	2.675588	0.1285547	0.08040282	0.2593532	0.1601312	1.358299	1.350223	0.7558371	0.5392278	0.08485772	0.06885139	0.106993	0.08772859	0.2613431	0.4525543	0.7013445	0.6991974
3208.886	1	3.506405	2.510526	0.3056785	0.428345	0.04537954	0.05493418	0.061128	0.04171335	0.3256036	0.2311266	0.4794736	0.3285408	0.03758181	0.05977288	0.0668811	0.04191175	1.690657	1.235462	2.312501	1.812624	0.09779881	0.09821959	0.07956097	0.04372887
3208.887	1	0.347708	0.2847242	2.112598	2.137807	0.2213268	0.2154307	0.1837248	0.1382833	2.070792	1.830671	1.529661	0.9833216	0.03692879	0.02479458	0.0245518	0.01853579	0.2177345	0.1630032	0.1159613	0.1251039	0.02471552	0.02839356	0.0306527	0.03373519
3208.887	1	0.06939257	0.08438327	0.04537642	0.08351354	1.467525	1.935073	0.5822006	0.4190591	0.1410216	0.1960183	0.1009263	0.07635201	0.2628874	0.3372927	0.3905993	0.2300531	0.2266031	0.2909097	0.4777117	0.4786619	1.088698	1.673761	2.978502	3.085676
3208.888	1	0.08542773	0.08853529	0.1122744	0.07210439	0.2765047	0.3424198	4.051854	2.580803	0.1181188	0.1122893	0.2554919	0.1554327	1.285183	1.223958	0.9004747	0.5685921	0.07572722	0.09413743	0.1036276	0.08173716	0.2527784	0.448976	0.6171706	0.7402165
3208.986	1	3.57899	2.63031	0.2748018	0.4842896	0.06157407	0.04856085	0.06058241	0.04815899	0.2914755	0.1934641	0.3832173	0.3891377	0.02701233	0.04306823	0.05979368	0.05592539	1.560489	1.268886	2.466435	1.846227	0.08080247	0.08850936	0.08639941	0.04044661
3208.987	1	0.3392092	0.2775646	2.112225	2.135234	0.2224143	0.2127232	0.1771293	0.1434313	2.063602	1.808446	1.49306	0.9692115	0.04116872	0.02879784	0.02834746	0.02098882	0.2248564	0.1628823	0.1529207	0.1017979	0.02191441	0.02850764	0.03078284	0.03371648
3208.987	1	0.07573794	0.09086859	0.08485665	0.07387038	1.489579	1.938651	0.5219475	0.3543946	0.1533126	0.166127	0.108576	0.1039599	0.2478296	0.3060188	0.3917231	0.2847582	0.2184615	0.2656789	0.4649845	0.4752377	1.091941	1.641523	2.976021	3.104075
3208.988	1	0.06674791	0.1148163	0.1009174	0.07934695	0.3477777	0.2252135	4.075718	2.637069	0.1158869	0.07405653	0.2464896	0.1333399	1.313485	1.120382	1.026015	0.618833	0.08016181	0.09800158	0.1046961	0.07516631	0.2293232	0.4200159	0.5314791	0.73312
3209.086	1	3.571353	2.704821	0.2105776	0.5329298	0.05184902	0.06513668	0.0633057	0.05452206	0.2950827	0.2212954	0.3311889	0.3925686	0.02004349	0.02464515	0.06818141	0.06000311	1.458817	1.383108	2.604861	1.83777	0.078513	0.08546791	0.1017819	0.05611569
3209.087	1	0.341599	0.2722678	2.122938	2.140932	0.2195084	0.2118645	0.179999	0.141038	2.05596	1.798547	1.476978	0.9606995	0.03969764	0.02570327	0.02938565	0.0226431	0.2422078	0.1677877	0.1831428	0.1016333	0.02322899	0.02692852	0.03045018	0.03241595
3209.087	1	0.09179359	0.08556316	0.06683733	0.103568	1.50757	1.95578	0.4424041	0.2962515	0.1340285	0.1652574	0.09620367	0.1242065	0.2403069	0.2507045	0.3574495	0.3043521	0.2268141	0.2674779	0.4566423	0.4942822	1.11512	1.592766	2.941987	3.077965
3209.089	1	0.08823706	0.1048948	0.1089561	0.1052279	0.3916973	0.1497912	4.04556	2.73192	0.101058	0.06922378	0.2711547	0.1546201	1.41786	1.09256	1.06477	0.6972036	0.06849527	0.09217479	0.1016307	0.1026144	0.2078471	0.3801501	0.4390103	0.6533194
3209.186	1	3.630359	2.816006	0.1508669	0.5003646	0.06086658	0.07103941	0.03758523	0.04540398	0.3332389	0.2746551	0.2840196	0.3910339	0.03829904	0.03338417	0.05639116	0.06649729	1.352632	1.437713	2.744213	1.84895	0.07843794	0.08483247	0.09349501	0.06256549
3209.187	1	0.3493025	0.2672196	2.134496	2.156672	0.2222979	0.2162803	0.1823378	0.1341434	2.056772	1.808189	1.479119	0.9595053	0.03367414	0.02927237	0.03266648	0.02061972	0.2581794	0.1781458	0.2092001	0.1291108	0.0241996	0.0275689	0.03545362	0.03082975
3209.187	1	0.114016	0.1052329	0.0477936	0.08768027	1.510554	1.971051	0.3704515	0.212011	0.1291599	0.1963447	0.0937809	0.1227356	0.2441928	0.1999381	0.3116102	0.3202308	0.2473334	0.2649107	0.4509236	0.4751619	1.151026	1.537665	2.911503	2.977254
3209.188	1	0.07575054	0.1084909	0.1038526	0.06682724	0.3802601	0.231739	3.988906	2.801283	0.1180315	0.05777517	0.2779816	0.2063643	1.524813	1.218841	1.071079	0.7575992	0.06006719	0.09311985	0.0889637	0.1053784	0.1944582	0.3746297	0.3676077	0.5107548
3209.286	1	3.666335	2.859672	0.1990934	0.4419752	0.06019106	0.0483524	0.04988073	0.02873521	0.3602159	0.3240996	0.2167603	0.4281945	0.04139159	0.04486809	0.04596504	0.05982364	1.290277	1.470566	2.845939	1.877571	0.07433197	0.08045453	0.08375678	0.05443866
3209.287	1	0.347544	0.2584752	2.141055	2.167088	0.2187451	0.2133769	0.1807427	0.1356442	2.048362	1.812832	1.491288	0.9531175	0.03584341	0.03040419	0.03273289	0.02058779	0.2559297	0.1803386	0.2129485	0.1382691	0.02373837	0.02831519	0.03497675	0.02656534
3209.287	1	0.09255573	0.1042917	0.06844484	0.07131838	1.522615	1.957146	0.3566691	0.1606981	0.1626439	0.1891943	0.08467886	0.1277785	0.2391241	0.1756122	0.2697845	0.3086938	0.233653	0.2398571	0.4401008	0.4572983	1.13301	1.470806	2.913647	2.899676
3209.288	1	0.0848685	0.09475505	0.1152754	0.09544392	0.3466898	0.3805323	3.940436	2.884156	0.09352332	0.08673061	0.2248499	0.1795319	1.654127	1.420287	1.114798	0.7493258	0.07084857	0.1140387	0.1094305	0.09520393	0.2340028	0.3803209	0.3379313	0.4040695
3209.386	1	3.624061	2.825524	0.297631	0.412342	0.05842856	0.03814155	0.05677687	0.0390118	0.3758467	0.3440102	0.1299376	0.4934586	0.04547326	0.05181813	0.04371985	0.07711841	1.270503	1.480672	2.907518	1.934857	0.06161678	0.08026797	0.09005582	0.05165774
3209.386	1	0.3362914	0.2412905	2.134243	2.142246	0.2173206	0.212593	0.1784131	0.1302292	2.039572	1.812069	1.494822	0.9395066	0.03590351	0.03095585	0.03348865	0.0217461	0.2507895	0.1765175	0.1948615	0.1353619	0.01825252	0.02380541	0.02332077	0.025677
3209.387	1	0.1004897	0.06566111	0.07139992	0.07072525	1.527735	1.945055	0.354853	0.1772228	0.173598	0.1761045	0.06562029	0.1258081	0.2014387	0.17801	0.2373461	0.2875368	0.2071704	0.2220167	0.4433761	0.4484265	1.162573	1.409455	3.011487	2.925121
3209.388	1	0.08534358	0.1026727	0.09645768	0.1098468	0.2669394	0.5119029	4.065346	3.056593	0.07231213	0.06650767	0.2340907	0.1944962	1.729962	1.599907	1.1927	0.7916985	0.0684872	0.08878427	0.08483274	0.08936558	0.2976899	0.3374293	0.2952102	0.3251958
3209.486	1	3.575023	2.798599	0.3786542	0.3769372	0.05609292	0.04848846	0.06248094	0.05199705	0.3599675	0.3464477	0.155259	0.5284249	0.0383478	0.05954409	0.04861504	0.06820848	1.269813	1.422487	2.939587	2.002141	0.08029747	0.08806686	0.09124876	0.06037647
3209.487	1	0.3214667	0.2312117	2.133976	2.143463	0.2177143	0.2136426	0.182164	0.1343368	2.045396	1.836488	1.518656	0.9277894	0.03320207	0.03441009	0.02815419	0.02669594	0.2531369	0.1785488	0.1820162	0.140765	0.02185168	0.01999145	0.02147599	0.02046541
3209.487	1	0.08061928	0.04593874	0.05216028	0.08608874	1.525498	1.936662	0.3562672	0.2200127	0.1519296	0.1808475	0.05624366	0.1188619	0.1607762	0.1586013	0.2336093	0.2670995	0.209431	0.2055057	0.4704519	0.4613665	1.218017	1.346345	3.120401	2.953169
3209.488	1	0.1256601	0.1292592	0.1115938	0.09866511	0.2167249	0.6124815	4.206372	3.139531	0.06038473	0.1273385	0.2604176	0.1845086	1.747967	1.675153	1.261134	0.8897564	0.0696477	0.07985679	0.06936669	0.09775438	0.3062787	0.3503153	0.2295225	0.3028857
3209.586	1	3.517887	2.734088	0.4410527	0.2871861	0.04906973	0.03916189	0.0710306	0.05424103	0.2950882	0.3815885	0.261296	0.5373675	0.04216917	0.0663155	0.06299435	0.06485656	1.254473	1.335564	2.905905	2.036041	0.0813605	0.08479192	0.08657336	0.07305383
3209.587	1	0.3184722	0.2256221	2.120716	2.139624	0.2152775	0.2161622	0.1845333	0.134356	2.061571	1.87375	1.555796	0.9197839	0.03116699	0.03540252	0.02796497	0.023197	0.2468748	0.1914146	0.1669372	0.1388138	0.02317152	0.02801756	0.02964206	0.02103807
3209.587	1	0.05397847	0.0493469	0.05508503	0.06052528	1.514295	1.906299	0.3559119	0.2825156	0.1351689	0.1637413	0.07011158	0.1092319	0.1668076	0.1565369	0.2393813	0.2643218	0.2374954	0.2123875	0.495267	0.4467154	1.277205	1.329921	3.159265	2.925279
3209.588	1	0.0686161	0.08185937	0.1212593	0.08844642	0.1910368	0.663672	4.213807	3.115811	0.05109709	0.099563	0.2285276	0.2363588	1.634252	1.692944	1.310586	0.9413929	0.06255237	0.08716118	0.07216438	0.08723461	0.2963028	0.3525943	0.2557356	0.2933873
3209.686	1	3.462063	2.708218	0.4492654	0.2153083	0.0541615	0.04506137	0.08642702	0.05254005	0.20721	0.3762872	0.3746122	0.5259916	0.04749645	0.08601922	0.08349121	0.0761436	1.245797	1.171928	2.877083	2.118317	0.07957937	0.07879407	0.09775414	0.08205077
3209.687	1	0.322078	0.2271328	2.127831	2.149767	0.2242771	0.2229927	0.1929604	0.1364566	2.06634	1.898946	1.598808	0.9200744	0.02796914	0.03393699	0.02749424	0.028799	0.2389396	0.1999685	0.1493828	0.1159598	0.01782913	0.02360338	0.02853756	0.02471328
3209.687	1	0.06105537	0.04557421	0.04905086	0.07925023	1.50041	1.888865	0.3301305	0.3952786	0.1352941	0.1511415	0.08651849	0.1200702	0.1914701	0.1186353	0.2988031	0.2340041	0.2584942	0.2311333	0.4990524	0.442825	1.302723	1.318865	3.197512	2.889158
3209.688	1	0.07671394	0.1017176	0.09398046	0.1018953	0.1691362	0.6341423	4.224058	2.980398	0.08161899	0.09056741	0.2763459	0.1611455	1.531241	1.640924	1.292914	1.002254	0.06336298	0.1082693	0.0569987	0.09162352	0.3016353	0.3575549	0.2922028	0.359053
3209.786	1	3.40772	2.67682	0.4192987	0.2140204	0.04307842	0.0497523	0.07464212	0.06564334	0.1729714	0.353472	0.4130132	0.4678847	0.04938266	0.06168954	0.07118757	0.0789549	1.274911	0.9648772	2.869464	2.222696	0.08125406	0.07771396	0.09740523	0.09770335
3209.787	1	0.3095597	0.2300836	2.159755	2.177106	0.2241678	0.2198383	0.1931508	0.127116	2.083661	1.917848	1.611809	0.9086655	0.0274841	0.03483331	0.02817025	0.02508627	0.2322978	0.1983052	0.1439369	0.07198545	0.01778695	0.01711144	0.02418208	0.02581185
3209.787	1	0.06268888	0.06599001	0.06079544	0.04795061	1.491019	1.879894	0.3100063	0.492987	0.1336357	0.1612142	0.08500714	0.1147016	0.199349	0.07039861	0.3254711	0.2256013	0.2522657	0.2336669	0.480579	0.4428016	1.320525	1.334994	3.252269	2.875836
3209.788	1	0.08364997	0.1260671	0.08215712	0.1234032	0.1884483	0.5428924	4.214481	2.871651	0.1500262	0.07286099	0.249483	0.1698349	1.451403	1.468765	1.22354	1.075867	0.09260124	0.1239617	0.07075092	0.09410447	0.2595329	0.4431925	0.4329764	0.4267798
3209.886	1	3.397905	2.662135	0.3997464	0.2550818	0.03795358	0.06319552	0.0553562	0.06333899	0.1687061	0.3328905	0.4170479	0.4042889	0.03877398	0.05294977	0.06412608	0.07805055	1.333776	0.7710388	2.844657	2.260923	0.07431071	0.08030115	0.08793038	0.09644428
3209.887	1	0.2929392	0.2441155	2.162359	2.19106	0.2245394	0.2188173	0.1906069	0.1263237	2.091209	1.9265	1.599038	0.8907761	0.03494701	0.03634394	0.02184723	0.01707884	0.2180592	0.1949735	0.1545275	0.07480735	0.01474792	0.01564283	0.02345633	0.02336807
3209.887	1	0.05577295	0.09554288	0.05821278	0.0609317	1.468869	1.836202	0.2596439	0.5938635	0.1127095	0.1416222	0.08047628	0.1100407	0.1924903	0.08515732	0.3025368	0.2192549	0.2502351	0.2307682	0.4884273	0.4589772	1.358272	1.367593	3.350303	2.931375
3209.888	1	0.08435909	0.08395738	0.1054405	0.08757761	0.2551626	0.4505642	4.241308	2.816111	0.1109205	0.08094499	0.2497394	0.1443474	1.398218	1.239162	1.117264	1.127494	0.07344368	0.08740757	0.0657562	0.08670497	0.2062714	0.498878	0.5327348	0.504633
3209.986	1	3.416439	2.635335	0.4001551	0.3160613	0.04042273	0.06369382	0.06079127	0.06038133	0.1816383	0.3367313	0.3947537	0.3223149	0.04348701	0.0553624	0.0589687	0.06783511	1.423948	0.7166331	2.844943	2.229889	0.08767863	0.0844683	0.1008672	0.08243264
3209.987	1	0.2808752	0.2901929	2.207199	2.248265	0.2254125	0.2257929	0.1905328	0.127908	2.104267	1.943658	1.605963	0.8903053	0.03557487	0.03581966	0.02177648	0.02401974	0.2190101	0.1992123	0.1591412	0.1200811	0.0214139	0.02073262	0.02640185	0.02546895
3209.987	1	0.03879932	0.06233165	0.05111651	0.05047945	1.470057	1.809602	0.2734295	0.635419	0.1289556	0.152061	0.09330415	0.1156583	0.1670591	0.1110313	0.2979707	0.2359894	0.2463338	0.2306696	0.5120212	0.4559948	1.340534	1.395125	3.38914	2.920308
3209.988	1	0.09874232	0.07504883	0.08923352	0.1139534	0.3721021	0.4094295	4.196843	2.793264	0.1185044	0.1024169	0.2412431	0.1664159	1.357827	1.0282	1.010134	1.14362	0.05664109	0.08385306	0.06817711	0.08553921	0.195638	0.5200644	0.5434109	0.5750382
3210.086	1	3.464914	2.645947	0.3810353	0.3320382	0.03966032	0.04922547	0.05889802	0.05167191	0.2016441	0.3277943	0.3674057	0.2548554	0.04095183	0.03754968	0.06391024	0.04300529	1.459106	0.8238284	2.85132	2.146219	0.07374252	0.07798902	0.08305231	0.06620245
3210.087	1	0.2769282	0.3357466	2.214707	2.247068	0.2250551	0.2243328	0.1915263	0.1311297	2.097803	1.942686	1.590751	0.8891175	0.03739387	0.0350653	0.01888069	0.02404429	0.2088524	0.194026	0.1483589	0.144604	0.02258185	0.02012546	0.02386404	0.02052131
3210.087	1	0.06890561	0.05196271	0.05062865	0.06445811	1.465818	1.802011	0.3474704	0.6335111	0.134483	0.1768548	0.131171	0.1410361	0.1681164	0.1412945	0.3170857	0.2884936	0.2697091	0.2551914	0.5296329	0.4505139	1.293296	1.421125	3.406197	2.907139
3210.088	1	0.09252072	0.09424506	0.1022694	0.1204727	0.43587	0.3943897	4.147139	2.705973	0.1137223	0.114281	0.2749992	0.1496068	1.406009	0.8721879	0.917829	1.103708	0.06298458	0.09211943	0.08291689	0.08185705	0.2408945	0.5105962	0.540115	0.6339483
3210.186	1	3.531743	2.734904	0.3820037	0.3448694	0.04611831	0.05600857	0.06259275	0.0463252	0.2437754	0.3282724	0.3208291	0.22818	0.05096444	0.05813796	0.05795708	0.04970751	1.500372	1.050329	2.83015	2.075254	0.07816934	0.09227859	0.08641283	0.06023401
3210.187	1	0.2824267	0.3782866	2.215236	2.238441	0.2269842	0.2229421	0.1937897	0.127073	2.102368	1.933395	1.571229	0.8935433	0.03546077	0.03523161	0.01965913	0.02088486	0.2024633	0.2021077	0.1423535	0.1597372	0.02145918	0.02349806	0.03322562	0.0274833
3210.187	1	0.07354891	0.06606604	0.06005129	0.06570146	1.456178	1.774205	0.4247616	0.5768021	0.1402112	0.1627503	0.1615328	0.1811875	0.2031397	0.1303159	0.3012519	0.361797	0.2780665	0.2730882	0.5236264	0.4483983	1.238464	1.424525	3.422739	2.907365
3210.188	1	0.07635989	0.09082984	0.1172562	0.09949046	0.4332918	0.3156185	4.085689	2.637692	0.09237918	0.1027469	0.24715	0.1539349	1.479952	0.7700981	0.8234087	1.070889	0.07196458	0.1189919	0.07863327	0.09382928	0.2633551	0.5453407	0.5229936	0.6437654
3210.286	1	3.623089	2.870838	0.3321334	0.388626	0.04637684	0.07063338	0.04810752	0.04018126	0.2469915	0.314675	0.260117	0.1812589	0.04664714	0.06282325	0.06811993	0.04502579	1.518757	1.260506	2.82436	2.012796	0.0874852	0.09861344	0.09137672	0.0557974
3210.287	1	0.287109	0.4060775	2.197701	2.22312	0.2295913	0.2211864	0.1809304	0.1265745	2.09939	1.904082	1.522504	0.8845325	0.04006706	0.03282252	0.01806304	0.02321258	0.2151399	0.2064841	0.1281813	0.1600125	0.02287044	0.02532091	0.03008754	0.02845748
3210.287	1	0.04985876	0.05499752	0.08072008	0.05613222	1.461435	1.769402	0.4633462	0.456222	0.1390052	0.1812082	0.1640112	0.1973881	0.2480708	0.1281023	0.2600215	0.4111705	0.2900351	0.2761465	0.5158606	0.4405523	1.178087	1.463305	3.477948	2.967838
3210.288	1	0.07620294	0.06583035	0.1051394	0.09211602	0.3929373	0.2131744	4.124935	2.746415	0.08504229	0.08945421	0.2334175	0.1819213	1.552313	0.8468582	0.7714189	0.9456159	0.05402527	0.1053783	0.07468089	0.09273301	0.3061459	0.5504616	0.5086777	0.585027
3210.386	1	3.709904	2.972589	0.2600088	0.3676575	0.05256556	0.05921589	0.05262577	0.04762024	0.2524722	0.2785527	0.258732	0.1623274	0.03719112	0.0538243	0.057397	0.04319614	1.482255	1.383434	2.811776	1.9069	0.08752078	0.08536148	0.08760885	0.05776816
3210.387	1	0.2831904	0.4275405	2.180039	2.204982	0.2228447	0.2206994	0.1771491	0.122136	2.094382	1.876122	1.497107	0.8804949	0.04293654	0.03326218	0.02365894	0.02185089	0.238954	0.2056911	0.1149431	0.145931	0.0261469	0.02722387	0.02731783	0.02586269
3210.387	1	0.05646057	0.04130736	0.05141657	0.06082144	1.468504	1.774215	0.498873	0.3413201	0.1429363	0.1920372	0.1438547	0.2396247	0.234372	0.1444298	0.2411528	0.4789067	0.2745198	0.2760133	0.5311356	0.4421148	1.122549	1.440391	3.482047	2.976818
3210.388	1	0.05408561	0.07307166	0.1052264	0.09202805	0.3558031	0.3183197	4.093226	2.799693	0.06979203	0.08150594	0.2334323	0.1950299	1.671986	0.9882229	0.7561915	0.8231408	0.06423372	0.07117771	0.0844184	0.09941316	0.3737074	0.5224344	0.5853528	0.5647735
3210.486	1	3.725086	3.054581	0.2464453	0.2930579	0.06025708	0.06177582	0.04019081	0.05093956	0.2370508	0.2440069	0.2340432	0.1579261	0.03549055	0.05228544	0.06009206	0.03634464	1.440448	1.4657	2.769363	1.81111	0.07558284	0.0932998	0.103761	0.06085441
3210.487	1	0.285185	0.4430212	2.175795	2.195938	0.223619	0.2164658	0.1720927	0.1231747	2.090567	1.853733	1.474445	0.8817018	0.0431689	0.03317537	0.02412032	0.02235753	0.2551265	0.2024222	0.09440018	0.1239741	0.02180284	0.02697684	0.02185593	0.02022997
3210.487	1	0.0625694	0.05673288	0.05825193	0.06654118	1.473181	1.758422	0.5484686	0.1935816	0.1455556	0.1909379	0.1346301	0.2319247	0.2114407	0.1918122	0.2870294	0.526376	0.2579921	0.303385	0.5372857	0.4316522	1.068113	1.434511	3.44873	2.948277
3210.488	1	0.04810152	0.07810768	0.1215469	0.1230622	0.3844487	0.5398774	4.035611	2.822765	0.09144655	0.1051127	0.2537183	0.2012495	1.754984	1.180109	0.6797821	0.734382	0.07310354	0.1003554	0.1068916	0.0971572	0.3949984	0.4911802	0.6238142	0.4992106
3210.586	1	3.688578	3.119737	0.2541018	0.1965514	0.04234308	0.05792977	0.06392306	0.03980977	0.2470953	0.2321454	0.2507899	0.1542915	0.03276934	0.04246438	0.05573592	0.04230024	1.432908	1.501179	2.727237	1.761898	0.08057054	0.09423744	0.09895343	0.06955305
3210.586	1	0.2976878	0.4541531	2.184498	2.200391	0.2284685	0.2170782	0.1752414	0.1293459	2.087746	1.839597	1.459346	0.88743	0.04804847	0.03766655	0.02389292	0.02685357	0.2781352	0.2043789	0.09381389	0.103754	0.02744555	0.02854481	0.02138682	0.02126511
3210.587	1	0.08502647	0.0653343	0.04463837	0.07734638	1.469019	1.706508	0.6276362	0.2109373	0.1575295	0.1988687	0.1335688	0.2446137	0.184956	0.2182907	0.3076022	0.5332882	0.2533348	0.2983644	0.5333197	0.4454598	1.008638	1.439543	3.386002	2.926626
3210.588	1	0.07837615	0.08601063	0.1133353	0.1236931	0.4250627	0.6959478	4.014571	2.812713	0.08885513	0.07681294	0.2816918	0.1707216	1.826579	1.361927	0.6057326	0.6974784	0.07638676	0.1021266	0.1107808	0.08390815	0.3773874	0.4259165	0.6312479	0.4103353
3210.686	1	3.665746	3.161179	0.2022514	0.1182559	0.05204173	0.05626047	0.03499983	0.04810245	0.2273103	0.1869169	0.2287397	0.1396187	0.06311845	0.04570106	0.04711477	0.04094929	1.468278	1.569901	2.707271	1.74837	0.08978353	0.09165232	0.09262958	0.06049473
3210.687	1	0.2933967	0.4461172	2.181662	2.201546	0.2247326	0.2113815	0.1706319	0.128262	2.080394	1.825137	1.43734	0.8777556	0.04393981	0.03765847	0.02855276	0.02736007	0.2829535	0.1998791	0.1173816	0.09522111	0.02918826	0.03602565	0.03102348	0.02200654
3210.687	1	0.07225685	0.06962889	0.04900711	0.07133053	1.487567	1.679004	0.7081876	0.2848109	0.1807251	0.1985135	0.133582	0.2285943	0.1878398	0.2085986	0.3135843	0.5308979	0.2426914	0.2981306	0.5416473	0.4454849	0.9576386	1.472407	3.399879	2.968104
3210.688	1	0.07419074	0.09063825	0.1091472	0.1244782	0.3893494	0.8089991	4.106427	2.846382	0.06813284	0.1033433	0.2786746	0.1812664	1.828189	1.517977	0.4788206	0.7277786	0.06837237	0.1018143	0.1010107	0.09311137	0.3677496	0.4137015	0.6614332	0.3403714
3210.786	1	3.61651	3.120805	0.1897948	0.1114752	0.04633851	0.05177689	0.03806976	0.02939979	0.2290353	0.1279475	0.2166967	0.0900668	0.05697636	0.03593609	0.0455064	0.03285002	1.500983	1.601337	2.707786	1.758279	0.08480561	0.08238726	0.09651956	0.06942429
3210.787	1	0.291327	0.4389168	2.180002	2.202118	0.22176	0.2099516	0.1715963	0.1283836	2.077528	1.819096	1.431907	0.8785081	0.04508156	0.03811822	0.02753805	0.0246499	0.2805056	0.1969565	0.1475498	0.1130358	0.023897	0.03567895	0.03788002	0.02626418
3210.787	1	0.06160726	0.05482757	0.05201746	0.06187717	1.480118	1.680152	0.7930273	0.3176506	0.1442305	0.1702387	0.1159877	0.1952731	0.2015617	0.1667348	0.3233145	0.5014291	0.2458659	0.3007937	0.5430815	0.4407313	0.9169421	1.496976	3.407537	2.995801
3210.788	1	0.05029938	0.09047687	0.1041415	0.1266291	0.3101977	0.8301807	4.202554	2.850066	0.07359117	0.1311831	0.2784394	0.1772537	1.764416	1.614552	0.4210659	0.7319779	0.07634215	0.09661472	0.09961736	0.09606527	0.3254027	0.4582488	0.6835348	0.3809628
3210.886	1	3.519937	3.017069	0.2213605	0.1927369	0.04814631	0.05694219	0.05315047	0.03994507	0.2351076	0.08846202	0.2459104	0.09105415	0.03382024	0.03517751	0.04011914	0.02550758	1.554605	1.558897	2.713383	1.792435	0.08553645	0.09133395	0.08357336	0.05876652
3210.887	1	0.288841	0.4319596	2.19551	2.213927	0.2196047	0.2152894	0.1739622	0.1220208	2.079133	1.838635	1.457067	0.8839749	0.04670669	0.03400494	0.02904915	0.0254045	0.282271	0.1867957	0.1524165	0.1308614	0.02242162	0.03049597	0.02873982	0.016089
3210.887	1	0.0504651	0.03149232	0.06885259	0.07066987	1.470051	1.691689	0.8663015	0.3689407	0.1399051	0.1350093	0.1212434	0.1839694	0.1958111	0.1597868	0.3207663	0.4349775	0.2470824	0.2897673	0.5361518	0.4454061	0.8972689	1.517246	3.344274	2.976479
3210.888	1	0.04845191	0.08609133	0.1335226	0.1144391	0.2199248	0.7388385	4.211372	2.767842	0.06732885	0.1112448	0.2649815	0.1707207	1.66323	1.612425	0.500085	0.6875209	0.07196239	0.0789759	0.1082518	0.09244801	0.2583082	0.4849741	0.6840093	0.5015267
3210.986	1	3.392987	2.90193	0.2386618	0.2485575	0.05316765	0.05071764	0.0602831	0.05467275	0.266048	0.1067995	0.3509173	0.183727	0.03512099	0.03389221	0.05535543	0.03458809	1.574287	1.455375	2.72246	1.824506	0.09807417	0.08957421	0.08197063	0.04391133
3210.987	1	0.2777974	0.4012314	2.213144	2.223158	0.2184229	0.2142117	0.1816453	0.1245105	2.072308	1.868366	1.495092	0.8868642	0.03771632	0.03387765	0.02729193	0.0277687	0.2808747	0.1777676	0.1481739	0.1500275	0.0281902	0.02614451	0.03185835	0.02226055
3210.987	1	0.04526674	0.04100669	0.07236211	0.09838525	1.476178	1.73192	0.8996349	0.3713256	0.1511923	0.1538997	0.1180787	0.1599472	0.1850434	0.1766137	0.3152105	0.3700966	0.2519038	0.2796563	0.5142166	0.4688365	0.8719686	1.538659	3.239762	2.964307
3210.988	1	0.07786842	0.06648957	0.1128165	0.08635963	0.2875287	0.7146958	4.129761	2.67158	0.09537722	0.147227	0.2826361	0.1759836	1.536956	1.530508	0.6394388	0.6297559	0.07457627	0.08611928	0.09017312	0.1035307	0.2281047	0.5106024	0.5953645	0.6174365
3211.086	1	3.306306	2.777247	0.2537222	0.28329	0.03912095	0.05460806	0.05243963	0.05297865	0.3011401	0.141281	0.4579014	0.2694933	0.04444484	0.04311683	0.06441043	0.03910768	1.552193	1.269993	2.770028	1.854412	0.1093105	0.07295677	0.09308607	0.06203149
3211.087	1	0.2720318	0.3622622	2.218988	2.240417	0.2227795	0.2166766	0.178681	0.1294153	2.067583	1.88928	1.51515	0.8759079	0.03948511	0.03456657	0.02224693	0.02242005	0.2626811	0.1790852	0.1448661	0.1501408	0.02340928	0.02357174	0.02885703	0.02857114
3211.087	1	0.04149687	0.04559563	0.05674964	0.07888098	1.479624	1.796557	0.9043343	0.307318	0.151595	0.1853249	0.1153682	0.1452011	0.1874933	0.1586493	0.2977572	0.3023311	0.2336038	0.2888842	0.4680988	0.4844871	0.8503066	1.561003	3.171657	2.974109
3211.088	1	0.09114898	0.09468292	0.1121504	0.07125041	0.3891037	0.7008728	4.115603	2.62818	0.1149947	0.121122	0.2762889	0.1516689	1.40479	1.420449	0.8115236	0.5637702	0.06228886	0.07308984	0.0791427	0.1095243	0.2448973	0.4837315	0.4507092	0.6663328
3211.184	1	3.250373	2.642784	0.2466238	0.2824433	0.04850874	0.04822484	0.06656347	0.05990974	0.3495983	0.1924865	0.5456884	0.3216028	0.03940417	0.05604146	0.07311751	0.05649175	1.486568	1.043371	2.842285	1.920206	0.08217238	0.05760258	0.0898627	0.06644091
3211.185	1	0.2581957	0.3244791	2.212113	2.233743	0.2225994	0.2175302	0.1795368	0.1213932	2.072579	1.903422	1.523017	0.867215	0.03934838	0.03164872	0.02281949	0.02250958	0.2292747	0.1773928	0.1362422	0.1201461	0.01951755	0.02312354	0.0204763	0.02688581
3211.185	1	0.0470357	0.0735034	0.03870387	0.05685058	1.486826	1.843667	0.8802785	0.2591818	0.1421929	0.1742381	0.1035663	0.1311425	0.2116269	0.1424219	0.2555807	0.266063	0.2232741	0.3066968	0.4484058	0.4802501	0.8557922	1.565738	3.113719	3.000853
3211.185	1	0.08622374	0.09253093	0.1251859	0.0475072	0.4501696	0.6161388	4.112669	2.645355	0.1417568	0.1146725	0.2632121	0.1760476	1.296832	1.330146	0.9625488	0.5870634	0.07710561	0.08551079	0.08068205	0.06773163	0.2020821	0.4373288	0.3301069	0.6430432
3211.286	1	3.235959	2.590531	0.2962491	0.2451995	0.06339153	0.03116096	0.07324911	0.03859834	0.3718379	0.2252189	0.5963418	0.3788596	0.03610737	0.06651024	0.0894502	0.06998822	1.388195	0.8077942	2.923642	1.967365	0.06383193	0.07272633	0.07971951	0.07577272
3211.287	1	0.2503823	0.2907397	2.211093	2.248371	0.2219147	0.2207952	0.1853794	0.1210244	2.083554	1.930749	1.544588	0.8660271	0.04173561	0.0335567	0.01970556	0.02368225	0.1975823	0.1822337	0.1429264	0.09042996	0.0161391	0.02163565	0.0175612	0.02589194
3211.287	1	0.05079621	0.06273806	0.05428301	0.06654898	1.475417	1.849965	0.8506174	0.2838527	0.1619419	0.1614215	0.1016249	0.1314113	0.2288032	0.1614095	0.2310919	0.2824276	0.2342359	0.3197392	0.4190943	0.4898031	0.8376454	1.540714	3.023232	2.955806
3211.288	1	0.08031815	0.12528	0.097021	0.07545588	0.4314184	0.451765	3.994315	2.592975	0.1050703	0.073761	0.2540852	0.1714103	1.284453	1.187853	1.105857	0.6300803	0.08889997	0.07674299	0.08517795	0.06990357	0.1853794	0.469861	0.2865926	0.6003073
3211.386	1	3.270009	2.589216	0.35453	0.220702	0.05678701	0.06426459	0.05603784	0.05323322	0.3861811	0.2567042	0.5621832	0.4711853	0.04196478	0.05344714	0.0735736	0.08264655	1.362022	0.6722129	2.994748	1.907692	0.0768288	0.07723694	0.07927517	0.0646933
3211.387	1	0.2467486	0.257975	2.221156	2.268594	0.2264563	0.2246346	0.1872905	0.1250983	2.102535	1.959732	1.562041	0.8706424	0.04016925	0.04053123	0.01602708	0.02208256	0.180725	0.1872921	0.1598423	0.0644373	0.02252287	0.02102286	0.02246116	0.0246213
3211.387	1	0.04529329	0.04434292	0.05733821	0.07785141	1.4677	1.849006	0.846047	0.3663313	0.169164	0.1815803	0.09167083	0.111306	0.231321	0.2276558	0.2341111	0.2895529	0.2246374	0.2976774	0.41363	0.5187882	0.8532696	1.484623	2.956043	2.954742
3211.388	1	0.0651179	0.09557127	0.1178459	0.07470748	0.3519593	0.2375808	3.918053	2.634931	0.1293918	0.05967296	0.228566	0.1963214	1.372818	1.187639	1.175841	0.685969	0.09444925	0.07891104	0.1279418	0.05966301	0.1959408	0.4265968	0.3539007	0.5380965
3211.486	1	3.295515	2.622104	0.3616274	0.2336036	0.04946888	0.04404368	0.06622303	0.05862754	0.3870025	0.2534771	0.5332732	0.5263895	0.04368837	0.03654929	0.06102563	0.07615112	1.34045	0.8179764	3.054331	1.781665	0.06909529	0.1038262	0.1018434	0.03981736
3211.487	1	0.2429444	0.2312593	2.240425	2.281438	0.2242723	0.2321925	0.1913228	0.1267188	2.10275	1.977029	1.571028	0.8752199	0.0392649	0.03949469	0.02505261	0.02947237	0.17394	0.1908523	0.1704718	0.09504261	0.01968896	0.0188294	0.02642962	0.03195425
3211.487	1	0.06591773	0.03854181	0.06774311	0.08559429	1.430499	1.866508	0.8506091	0.460448	0.1276143	0.1882277	0.08777847	0.124537	0.226818	0.2342141	0.2190358	0.2757507	0.2171786	0.2900836	0.4152061	0.5263791	0.8735638	1.446969	2.923054	2.920688
3211.488	1	0.09770225	0.08683305	0.1130414	0.1066648	0.2278826	0.271763	3.851473	2.729153	0.1265239	0.07863059	0.2555143	0.2177296	1.516059	1.28166	1.160884	0.6947511	0.1044203	0.08911206	0.0986408	0.1052087	0.1909298	0.4317229	0.3835834	0.5119554
3211.586	1	3.357235	2.708579	0.3304239	0.2423857	0.07437876	0.05360083	0.08137095	0.05239387	0.3794064	0.244619	0.5037894	0.5236843	0.04773078	0.05087078	0.07752981	0.05297341	1.329484	1.096587	3.091343	1.669883	0.07341568	0.09411468	0.1085064	0.05093732
3211.587	1	0.2411414	0.2070801	2.229702	2.257014	0.223129	0.2300384	0.1874648	0.1220434	2.112419	1.980674	1.553733	0.8705922	0.03543431	0.03555599	0.02396522	0.0281899	0.1748264	0.1816064	0.1740328	0.1292952	0.01862644	0.01723961	0.02568938	0.0261087
3211.587	1	0.05769552	0.06523084	0.05148614	0.08454653	1.433288	1.896395	0.8773294	0.5269549	0.1433924	0.1764603	0.09346828	0.1299434	0.2121014	0.2065639	0.2228879	0.2979256	0.2276957	0.291524	0.4488932	0.5104388	0.9120903	1.409415	2.961489	2.952475
3211.588	1	0.06772766	0.10674	0.1087628	0.1189152	0.1776771	0.4466442	3.925478	2.916039	0.07786603	0.08328917	0.2464198	0.1994056	1.663524	1.44174	1.192853	0.6563926	0.07818246	0.08730388	0.1043869	0.08953697	0.2312099	0.4286255	0.4165476	0.4921147
3211.686	1	3.374991	2.806449	0.321663	0.2443799	0.05593244	0.06330989	0.07703262	0.07145124	0.350814	0.2071534	0.4430386	0.5653901	0.04846341	0.05484458	0.07512439	0.05543011	1.348951	1.347219	3.055188	1.572544	0.07557432	0.09574643	0.1162327	0.06471702
3211.687	1	0.252596	0.1864499	2.202651	2.240652	0.2220602	0.227348	0.1831882	0.1240225	2.115926	1.977653	1.532651	0.8786595	0.03535776	0.03311416	0.02259251	0.02149061	0.1976557	0.1840323	0.1841281	0.156079	0.01984019	0.01637301	0.02429333	0.02270258
3211.687	1	0.0633939	0.07346979	0.0377448	0.08093619	1.445275	1.924932	0.9141069	0.5126641	0.1554443	0.1623918	0.1005721	0.1291121	0.1789251	0.1629417	0.2325616	0.322424	0.2378406	0.2863652	0.4443303	0.5039693	0.9071272	1.372426	2.941971	2.927831
3211.688	1	0.08373052	0.1115571	0.1115805	0.08002473	0.1710884	0.5634389	3.990651	2.982377	0.06604934	0.08296738	0.22849	0.2023739	1.747127	1.573685	1.254707	0.7293405	0.0789012	0.07090849	0.1097284	0.08645631	0.2916587	0.4185709	0.3985195	0.4256051
3211.786	1	3.369438	2.90395	0.2583823	0.2745504	0.04874017	0.05135645	0.07536318	0.05467297	0.2918065	0.1882232	0.3156962	0.5899835	0.05177063	0.05219645	0.05358053	0.06127535	1.434464	1.509709	2.942145	1.454851	0.07425625	0.08489923	0.1044906	0.06995556
3211.787	1	0.2606162	0.176472	2.192043	2.22784	0.2255764	0.229168	0.1805346	0.1271523	2.11821	1.968413	1.502864	0.8903573	0.03444483	0.03713677	0.02440267	0.01911142	0.2254296	0.1838703	0.1924202	0.1656266	0.0221166	0.0221476	0.01961241	0.02135305
3211.787	1	0.07872637	0.05700764	0.06035493	0.05361099	1.447394	1.955594	0.9234917	0.4276069	0.1388958	0.2180969	0.1031406	0.1114598	0.1627582	0.1434366	0.2471569	0.3570376	0.2535202	0.2786271	0.4354008	0.5081081	0.8839027	1.341261	2.866181	2.838644
3211.788	1	0.08960877	0.1201849	0.130626	0.1242291	0.2464423	0.6442495	4.002412	2.939884	0.05156336	0.1242568	0.226462	0.1820634	1.718378	1.641822	1.278573	0.8351052	0.1017128	0.08917856	0.08505484	0.07304606	0.3585071	0.3994554	0.4367516	0.3400639
3211.886	1	3.339205	2.964875	0.1478637	0.3376554	0.03401937	0.0495801	0.06789468	0.07592093	0.2420309	0.1661333	0.2728115	0.581539	0.05167385	0.03542564	0.05665871	0.06114065	1.552651	1.610948	2.787659	1.326992	0.07341224	0.08266928	0.09069496	0.06271895
3211.887	1	0.2564926	0.172665	2.157494	2.206483	0.2228205	0.2251498	0.1706432	0.1228358	2.108662	1.943964	1.474956	0.9029483	0.03601553	0.03205828	0.02840812	0.01816399	0.2491756	0.1727565	0.1815552	0.1537225	0.01796094	0.02419303	0.02262422	0.01424747
3211.887	1	0.1243391	0.06079849	0.0689983	0.07662083	1.450359	1.931671	0.8673109	0.3265157	0.113856	0.2222952	0.105312	0.1465437	0.1727181	0.159291	0.2559138	0.3607848	0.2730575	0.2838929	0.4298376	0.492896	0.8804548	1.337877	2.740686	2.681828
3211.888	1	0.1183236	0.0571076	0.1190979	0.1281215	0.3199417	0.662279	3.946941	2.781812	0.07329256	0.1063887	0.2263105	0.1493419	1.605284	1.62319	1.260719	0.8692897	0.07455862	0.1090696	0.08883117	0.08342806	0.3689098	0.3996895	0.4925807	0.2581767
3211.986	1	3.336941	3.044833	0.1111108	0.3840459	0.04338367	0.0432262	0.04687357	0.06484492	0.1804412	0.1484369	0.2312451	0.550913	0.04483625	0.03887927	0.04496626	0.06357053	1.66088	1.627618	2.693858	1.295833	0.09474515	0.09234921	0.09794109	0.04534703
3211.987	1	0.2536605	0.1703137	2.136921	2.17937	0.2179812	0.218007	0.1703068	0.1243083	2.075169	1.878996	1.439209	0.9030849	0.03542725	0.03335379	0.02971165	0.01796942	0.2563752	0.1614114	0.1597488	0.1321148	0.01657446	0.02130269	0.02586762	0.01588903
3211.987	1	0.1298768	0.08084445	0.09204733	0.09387804	1.454494	1.916822	0.8225099	0.2065157	0.1210406	0.215871	0.1159567	0.1454825	0.166337	0.1954848	0.2558076	0.3557822	0.2634609	0.2441132	0.4121277	0.4719321	0.8782355	1.294265	2.644972	2.576777
3211.988	1	0.1110423	0.10338	0.1008921	0.08613772	0.3509471	0.6931557	4.014922	2.655691	0.09657789	0.09508689	0.2482258	0.1428272	1.465902	1.527208	1.273247	0.9032121	0.06421051	0.09816651	0.1052778	0.08149716	0.408266	0.4074624	0.5066794	0.2471336
3212.086	1	3.314755	3.059656	0.1960185	0.3745233	0.03783974	0.06141497	0.06108403	0.06383617	0.1538637	0.2031577	0.303675	0.5428255	0.04250148	0.0539555	0.05402727	0.07756539	1.755048	1.607185	2.515665	1.286556	0.08734692	0.09956824	0.09017619	0.03578494
3212.087	1	0.2584874	0.1768699	2.117747	2.159911	0.2127217	0.2109234	0.1699408	0.1283153	2.022535	1.821465	1.422232	0.913322	0.03708655	0.03543702	0.02868334	0.01958009	0.2697733	0.1642428	0.1251799	0.101665	0.02240039	0.02148454	0.03185289	0.024325
3212.087	1	0.1274459	0.09040816	0.09564977	0.06896394	1.503852	1.961663	0.7687483	0.1193785	0.1543832	0.2220358	0.106074	0.1600259	0.1691531	0.2059232	0.2528233	0.3861284	0.2218747	0.2193594	0.4366181	0.4636544	0.8266176	1.21606	2.633481	2.515728
3212.088	1	0.08429493	0.09468062	0.1198385	0.1507185	0.4291358	0.7130996	4.055487	2.616919	0.1163021	0.07924322	0.2675179	0.1624205	1.390491	1.401381	1.236742	0.9368358	0.08167343	0.1063272	0.1205489	0.04857328	0.3922114	0.4795599	0.5365857	0.2622554
3212.186	1	3.266796	2.929188	0.2065666	0.3383594	0.04934193	0.05946074	0.0840006	0.06837442	0.1588354	0.2548657	0.426342	0.4638486	0.04179449	0.04056108	0.06437698	0.05831594	1.789555	1.529023	2.339118	1.250244	0.07615857	0.08314523	0.07535958	0.04440771
3212.186	1	0.269818	0.1911015	2.152116	2.177967	0.2140038	0.208661	0.1723969	0.1307404	2.005574	1.775197	1.429901	0.9259584	0.03876791	0.03690735	0.02794481	0.01917827	0.2743754	0.1684911	0.08939308	0.07118016	0.02300132	0.02981931	0.02579741	0.02491051
3212.187	1	0.1221919	0.1042872	0.1057733	0.05955594	1.552236	2.030357	0.7618517	0.1960411	0.1642724	0.2048243	0.1055002	0.1718143	0.175854	0.1931847	0.2491041	0.3733983	0.1962425	0.2154802	0.4287558	0.4413805	0.8085389	1.176303	2.715473	2.521041
3212.188	1	0.102817	0.08786196	0.1115539	0.1249015	0.4930909	0.7386651	4.026756	2.557221	0.1157743	0.1344686	0.2738833	0.1508628	1.356676	1.207993	1.095514	0.9616117	0.09584844	0.103528	0.08946312	0.08272049	0.3449141	0.5103645	0.5481671	0.3635408
3212.286	1	3.192971	2.794497	0.2220138	0.3057488	0.04633167	0.05288228	0.07121988	0.07603295	0.1895345	0.3053788	0.4835244	0.4238643	0.04122636	0.06292654	0.07958249	0.04992806	1.784816	1.415054	2.252762	1.288537	0.09731182	0.0846943	0.08000612	0.04112077
3212.286	1	0.2746829	0.2009825	2.194245	2.226077	0.2138085	0.2036203	0.171809	0.1303661	2.011412	1.770065	1.445961	0.9434499	0.03937952	0.03556873	0.02359759	0.02050881	0.2698639	0.1665246	0.08869773	0.07468145	0.02180061	0.03296266	0.02523027	0.02643639
3212.287	1	0.1141439	0.08319761	0.102118	0.05737536	1.605419	2.085434	0.763599	0.310056	0.1727552	0.1901942	0.1146908	0.1693734	0.1638817	0.1780468	0.2470367	0.3664838	0.2063635	0.2097508	0.4438376	0.418534	0.8337002	1.161863	2.865161	2.588082
3212.288	1	0.1143816	0.07921829	0.1043888	0.1140987	0.4924101	0.6710061	4.016567	2.606617	0.1194356	0.1296684	0.2481412	0.1858549	1.350525	1.009786	0.9463276	0.9976415	0.07706837	0.08288228	0.06645576	0.07817462	0.3018684	0.5012708	0.5055726	0.4750666
3212.386	1	3.139257	2.698021	0.2528252	0.3121592	0.03949014	0.05595682	0.07679587	0.08133456	0.2419794	0.3720473	0.5587865	0.3768909	0.06452061	0.07017829	0.08891195	0.04561053	1.789787	1.223096	2.231929	1.372049	0.1106215	0.06949556	0.08659079	0.06818047
3212.386	1	0.2727432	0.2030788	2.221948	2.249754	0.2134773	0.2059948	0.1727539	0.1304115	2.005709	1.771394	1.457049	0.9401489	0.03911149	0.02953374	0.02315621	0.02076568	0.2642385	0.1555171	0.1228514	0.1009271	0.02190326	0.03380063	0.02678659	0.0315957
3212.387	1	0.1248544	0.05015411	0.06928573	0.08326068	1.613211	2.102954	0.7870337	0.3924151	0.1651371	0.1960638	0.1227777	0.1692566	0.1640985	0.2066425	0.2655415	0.3438769	0.2057027	0.2206949	0.459796	0.427521	0.9184352	1.183936	3.078992	2.712001
3212.388	1	0.1081624	0.09276035	0.1088255	0.1193344	0.4481411	0.567006	4.091563	2.639876	0.129036	0.1202332	0.2838749	0.1935172	1.395905	0.8383732	0.8443741	1.069721	0.1000194	0.1144708	0.09502342	0.1036738	0.3076715	0.5034389	0.5248276	0.6025105
3212.485	1	3.078327	2.554937	0.2589441	0.2707287	0.0729042	0.07562659	0.07293413	0.07589949	0.324659	0.4275666	0.5711334	0.3856925	0.07083332	0.06735824	0.09071779	0.05778146	1.739095	1.020159	2.181773	1.427221	0.11671	0.07589682	0.0904114	0.06881528
3212.486	1	0.2724062	0.2076234	2.267462	2.278277	0.2145094	0.2092062	0.1787722	0.1398733	2.02332	1.797508	1.498919	0.9512489	0.03806973	0.02388733	0.02674814	0.0223743	0.2650775	0.1380757	0.1556343	0.1257745	0.02082667	0.02682235	0.0315182	0.03083747
3212.487	1	0.09759182	0.04275388	0.054525	0.1150603	1.586195	2.073841	0.7747286	0.4137469	0.1522223	0.1871294	0.1054465	0.1420075	0.1746716	0.225037	0.2938551	0.2874858	0.2137404	0.2237347	0.4911788	0.4381387	1.003022	1.27266	3.325205	2.872811
3212.488	1	0.07879582	0.1189898	0.1066128	0.09673857	0.3410897	0.3653323	4.19196	2.753146	0.09882554	0.07725875	0.2609492	0.150868	1.451844	0.7647361	0.7556603	1.036963	0.06520791	0.09471789	0.07101766	0.1070393	0.2855658	0.5351511	0.5385536	0.7168332
3212.586	1	3.041918	2.416958	0.2720708	0.2240714	0.06037696	0.05636755	0.06678263	0.0811226	0.3369408	0.4401744	0.5448504	0.4682542	0.07344755	0.06216581	0.07238793	0.07179586	1.690787	1.004913	2.234769	1.420933	0.1071936	0.0855155	0.08161261	0.05053816
3212.586	1	0.2768772	0.2222962	2.291075	2.301909	0.2164372	0.2108267	0.1887657	0.1345316	2.04955	1.828207	1.541695	0.9570507	0.04485241	0.02098097	0.02869172	0.01761613	0.2521556	0.1375912	0.179976	0.1352053	0.01851614	0.02410901	0.0326467	0.02407578
3212.587	1	0.09577143	0.0534993	0.06445445	0.0786847	1.516341	2.002836	0.7567884	0.3773229	0.1350137	0.1934069	0.108247	0.1297522	0.1932059	0.2404254	0.3372601	0.2047559	0.2189006	0.241791	0.5126136	0.4515791	1.077049	1.343345	3.427884	2.917141
3212.588	1	0.07490161	0.07280467	0.1065145	0.08431974	0.2569553	0.166461	4.141299	2.768075	0.08082863	0.1149448	0.2380609	0.1588872	1.570834	0.7881577	0.6904633	0.9781015	0.05894945	0.08364082	0.1064177	0.1001798	0.2914569	0.5742494	0.6005676	0.7181763
3212.686	1	3.135261	2.365963	0.2945491	0.2873085	0.05071518	0.04856946	0.06020355	0.06963319	0.3264831	0.4093747	0.4442435	0.518379	0.05102432	0.08704302	0.04714301	0.0695647	1.600174	1.06891	2.345872	1.405932	0.09073255	0.08357406	0.08773724	0.04092947
3212.686	1	0.2834143	0.2360528	2.303483	2.31948	0.2213769	0.2161168	0.1924264	0.1343626	2.080307	1.868063	1.581371	0.9687608	0.04629186	0.02271132	0.02463404	0.01750668	0.2388181	0.1426527	0.1894457	0.1273368	0.01765364	0.022663	0.0268696	0.01988788
3212.687	1	0.08993471	0.05727822	0.07139474	0.05995998	1.475991	1.950147	0.7168725	0.3231688	0.1369708	0.171175	0.1200216	0.1142813	0.1963328	0.2698671	0.3293704	0.1761112	0.2115845	0.2565868	0.520552	0.4437224	1.181752	1.38865	3.482559	2.905966
3212.688	1	0.07848273	0.06654703	0.143819	0.1036575	0.2942077	0.2519686	4.066562	2.798235	0.0778001	0.07654841	0.2325884	0.1660478	1.681901	0.9180322	0.6231476	0.862721	0.07292598	0.08895462	0.1024506	0.1080836	0.3066371	0.5583097	0.6847928	0.6622637
3212.786	1	3.196366	2.385579	0.3617655	0.3503241	0.06749318	0.04358051	0.07359543	0.06580606	0.3485161	0.4185843	0.3248326	0.5219481	0.04241268	0.07368666	0.07418575	0.07003092	1.482704	1.143307	2.453859	1.364954	0.08750936	0.07955488	0.09838944	0.03523372
3212.787	1	0.2767679	0.2396654	2.333351	2.347655	0.221648	0.2195858	0.1883526	0.1338346	2.104589	1.900361	1.610558	0.9716521	0.04427063	0.02782989	0.02404547	0.01927805	0.2267528	0.142809	0.1898252	0.1054293	0.01469661	0.02431406	0.02131062	0.02108449
3212.787	1	0.06534765	0.04976643	0.08976564	0.05070844	1.426034	1.916219	0.6595308	0.2523968	0.1180067	0.1675412	0.1119042	0.09582091	0.1974539	0.2636437	0.3476669	0.1904873	0.2230338	0.2502611	0.5160041	0.4204958	1.254096	1.426157	3.55582	2.920474
3212.788	1	0.08090367	0.08765926	0.1117564	0.1203919	0.3164715	0.4400861	4.054776	2.843564	0.07038747	0.0966554	0.2161428	0.1628138	1.771333	1.163935	0.5051987	0.776279	0.07610031	0.07574739	0.09197014	0.08411851	0.3315159	0.5023561	0.7103909	0.5629381
3212.886	1	3.205037	2.413715	0.3888616	0.3804393	0.05379476	0.05307586	0.07150349	0.05251964	0.3522943	0.3608738	0.3498692	0.5349323	0.04540144	0.05942396	0.05978847	0.07440021	1.376373	1.283671	2.480839	1.25106	0.07886259	0.1094668	0.08258114	0.03764642
3212.886	1	0.2714379	0.2443709	2.326494	2.34951	0.2220216	0.2188808	0.1938382	0.130553	2.103012	1.901078	1.61666	0.9661985	0.0324915	0.03117916	0.01852035	0.0152988	0.2181877	0.1487703	0.1763453	0.07025938	0.01605701	0.02174751	0.02550257	0.0226942
3212.887	1	0.06626558	0.05040827	0.09253656	0.08044655	1.395344	1.860797	0.5852159	0.2592926	0.1237434	0.1649878	0.1420174	0.09548287	0.1813255	0.2489175	0.3712862	0.220134	0.2290873	0.2482795	0.527232	0.4422194	1.285677	1.488799	3.610967	2.966566
3212.888	1	0.05960079	0.1046684	0.0908817	0.09600456	0.2853703	0.572692	4.115114	2.916835	0.05320512	0.1007598	0.2510044	0.1335027	1.857661	1.398052	0.3821788	0.7361135	0.06174875	0.09193263	0.08742872	0.07458208	0.342161	0.4834685	0.742188	0.4493874
3212.986	1	3.294874	2.452223	0.3078644	0.4103894	0.04593157	0.041396	0.07941268	0.0439046	0.3479573	0.3164521	0.3845483	0.5313592	0.04503442	0.06165807	0.04766108	0.06969972	1.254423	1.377751	2.477444	1.095811	0.06866682	0.1077548	0.08187008	0.02513811
3212.986	1	0.2781715	0.2598637	2.335595	2.351421	0.2220695	0.2231058	0.1942231	0.1305255	2.11507	1.92691	1.626936	0.9745503	0.02821039	0.02892239	0.0212736	0.01487276	0.2133624	0.1539327	0.1629214	0.02939096	0.01547086	0.01751939	0.02670047	0.01460087
3212.987	1	0.03800499	0.07319521	0.07400522	0.08623281	1.367826	1.828943	0.49087	0.3338944	0.144306	0.2013296	0.1572929	0.09068598	0.180451	0.2663793	0.4054833	0.1994962	0.2452806	0.2658528	0.5596933	0.4558097	1.308118	1.52683	3.591159	2.978694
3212.988	1	0.064152	0.07066891	0.09870459	0.142791	0.2532345	0.6562197	4.165491	2.93447	0.063593	0.08213882	0.248767	0.1728229	1.844169	1.593502	0.2990061	0.7374297	0.04896969	0.1204643	0.09140339	0.09288938	0.356572	0.4838206	0.7596223	0.3524776
3213.086	1	3.331901	2.487437	0.1977956	0.4388132	0.04907596	0.04772089	0.07480558	0.04243149	0.3434014	0.3726549	0.3721105	0.4725524	0.04423835	0.04836095	0.05898555	0.07258897	1.20498	1.402915	2.500521	1.044346	0.06928317	0.08688264	0.09274966	0.04140276
3213.086	1	0.2924682	0.2734921	2.346484	2.360654	0.2238562	0.2283338	0.1952284	0.1372929	2.139956	1.949445	1.63478	0.9782278	0.03182499	0.02830933	0.02203801	0.01203195	0.2071259	0.1599388	0.1645841	0.05343497	0.01604872	0.01680295	0.0262503	0.01180866
3213.087	1	0.03946788	0.0646142	0.06317285	0.07601144	1.353941	1.806817	0.4321987	0.4244746	0.1422773	0.2156015	0.1755102	0.09003041	0.1979309	0.2881073	0.3978905	0.1802203	0.2683494	0.2822674	0.5610209	0.4402452	1.30389	1.574306	3.56627	3.03242
3213.088	1	0.05435452	0.09053981	0.0997237	0.1524345	0.2742291	0.7508267	4.169062	2.900046	0.06449243	0.1084593	0.2714687	0.1658591	1.774705	1.695674	0.3733083	0.6969572	0.07261641	0.1083048	0.08180696	0.0636814	0.3232546	0.531841	0.7509691	0.3424815
3213.186	1	3.318898	2.522511	0.1217952	0.4618805	0.05213834	0.04714026	0.05097568	0.04468954	0.3622157	0.4166877	0.3200271	0.4580601	0.04174379	0.05111171	0.06362363	0.07155603	1.23891	1.417901	2.478679	1.060771	0.07039559	0.08485137	0.0883436	0.05028556
3213.186	1	0.3061445	0.2828889	2.3371	2.345373	0.226444	0.2275163	0.1918649	0.1347463	2.139387	1.948298	1.611895	0.9697916	0.02868316	0.03172381	0.02273152	0.01272912	0.193967	0.1593882	0.1834333	0.08786346	0.01395187	0.01940682	0.02028245	0.01113995
3213.187	1	0.05875796	0.07586058	0.06167378	0.0698906	1.343938	1.783554	0.3985247	0.5011259	0.1479506	0.2119507	0.2000188	0.08672709	0.2335136	0.3086544	0.3943804	0.1824663	0.2709758	0.3017937	0.5408218	0.4558687	1.272348	1.585001	3.487321	3.079656
3213.188	1	0.05912391	0.112276	0.1212863	0.1114189	0.3365547	0.8102295	4.189299	2.882381	0.07160752	0.1227239	0.2508113	0.1529548	1.67797	1.715062	0.4706815	0.6255984	0.0623236	0.08848676	0.08769293	0.07613691	0.2771101	0.5649132	0.6851954	0.4667821
3213.286	1	3.307291	2.556229	0.1835356	0.4744401	0.04020233	0.05806873	0.04059446	0.05557295	0.4005489	0.4202529	0.250436	0.4696048	0.03843291	0.06646349	0.04986751	0.07360534	1.339842	1.437771	2.381129	1.133484	0.07968749	0.08948925	0.08408298	0.0536588
3213.287	1	0.313038	0.278311	2.303143	2.311238	0.224763	0.2214194	0.185219	0.1339204	2.129349	1.92143	1.558378	0.9615443	0.02753855	0.02881756	0.02196682	0.01312084	0.1842172	0.1535638	0.1930054	0.1053585	0.0186163	0.02298754	0.01855648	0.01490752
3213.287	1	0.04195737	0.0771809	0.07220652	0.07296451	1.331086	1.786681	0.3824779	0.5548897	0.1413472	0.2111432	0.1994331	0.09834842	0.2433869	0.2821272	0.4030173	0.2276732	0.246999	0.3003853	0.5133881	0.4796495	1.202842	1.596087	3.439671	3.143125
3213.288	1	0.06887323	0.09278805	0.1229617	0.08429007	0.3858002	0.8276361	4.269483	2.907962	0.08969118	0.1052909	0.2560888	0.1688292	1.532636	1.639036	0.6735564	0.5455807	0.04875277	0.09839647	0.09162887	0.07066775	0.2363148	0.597708	0.5871403	0.5882771
3213.386	1	3.301921	2.53712	0.3674551	0.477276	0.05247311	0.04974505	0.06508441	0.06041676	0.4492522	0.3656022	0.1965178	0.469451	0.04515078	0.05886987	0.04619811	0.06665034	1.491374	1.392486	2.266391	1.214021	0.1020792	0.09635485	0.08035121	0.05814692
3213.386	1	0.3261196	0.2772376	2.28531	2.292873	0.2250274	0.2185154	0.1833543	0.1323013	2.122811	1.90964	1.538146	0.965321	0.02649682	0.02307531	0.02300741	0.01634416	0.1853244	0.1505613	0.1976969	0.1166337	0.01938333	0.02611799	0.01830277	0.01851615
3213.387	1	0.0476759	0.09033808	0.05639039	0.0722076	1.338023	1.793988	0.36577	0.5350534	0.1558901	0.1989862	0.195465	0.1291294	0.2767737	0.2328538	0.3944926	0.3328086	0.2490611	0.3064765	0.5117394	0.4956019	1.143336	1.580755	3.34699	3.15736
3213.388	1	0.08824888	0.07112685	0.101496	0.07112259	0.3682578	0.8080888	4.215617	2.800401	0.1370855	0.09082543	0.2550451	0.1783491	1.396412	1.511933	0.9255545	0.4723598	0.08163573	0.06668307	0.1035603	0.08036595	0.2206218	0.5606534	0.5470554	0.6569932
3213.486	1	3.286277	2.488724	0.5093754	0.4551697	0.04896194	0.04882054	0.0643301	0.0484784	0.4734116	0.3277108	0.1637259	0.4558231	0.04497228	0.04864219	0.05068593	0.06924569	1.64956	1.274655	2.154679	1.286031	0.1154375	0.08271531	0.0757455	0.04359683
3213.486	1	0.3401064	0.2731787	2.2741	2.276774	0.2244559	0.2191494	0.1833059	0.1324589	2.126965	1.893334	1.534465	0.9757206	0.0201056	0.02339166	0.02539971	0.01372195	0.1868267	0.1507821	0.1955794	0.1204116	0.01469324	0.02531612	0.02709255	0.02101133
3213.487	1	0.04245782	0.1015399	0.07361733	0.1059306	1.34005	1.766934	0.3374531	0.4753019	0.1511455	0.1991095	0.1850737	0.1506507	0.2478471	0.2438328	0.4027105	0.387636	0.2667282	0.3182445	0.504981	0.5152963	1.1061	1.535825	3.220387	3.134378
3213.488	1	0.1533334	0.09022326	0.1058545	0.07267621	0.2760854	0.6967879	4.115117	2.684432	0.1563637	0.1061588	0.2338756	0.1680691	1.292395	1.352392	1.069436	0.4839719	0.1055906	0.09056225	0.1142389	0.09023133	0.2527198	0.5291268	0.4563014	0.6929602
3213.586	1	3.319855	2.477716	0.5787485	0.4594018	0.05766376	0.04620237	0.04952204	0.05107983	0.4469436	0.3137092	0.2715869	0.4548877	0.04485373	0.06598574	0.06775065	0.06822208	1.772606	1.157671	2.048137	1.36019	0.1140605	0.09240294	0.06154581	0.04992366
3213.587	1	0.3498446	0.2715541	2.240309	2.254663	0.2273622	0.2142741	0.1785553	0.1362073	2.113858	1.867652	1.519516	0.982204	0.02504658	0.02474792	0.02548672	0.0132406	0.1954096	0.1484887	0.1741092	0.1012101	0.01583951	0.01918979	0.02736917	0.02189831
3213.587	1	0.0538015	0.1009385	0.0757805	0.1190106	1.362899	1.734448	0.2787024	0.3865843	0.1783823	0.2291079	0.1719202	0.2048095	0.2465747	0.2474183	0.4454519	0.4291864	0.2691455	0.3268706	0.4826604	0.5199465	1.06029	1.48771	3.044502	3.053261
3213.588	1	0.1142027	0.1048208	0.1045884	0.08222869	0.1077898	0.4788369	3.944569	2.587521	0.1047052	0.08743455	0.2447188	0.1862032	1.268205	1.207422	1.163999	0.5447427	0.1002417	0.0645558	0.1282461	0.08141943	0.3122591	0.4364792	0.3653846	0.6964986
3213.686	1	3.322463	2.436713	0.5942555	0.503201	0.05066464	0.06081038	0.05932604	0.04326704	0.3955723	0.2883625	0.3959846	0.4255271	0.05557169	0.06765721	0.05858067	0.05707969	1.888652	1.048251	2.018412	1.366808	0.1080417	0.08149348	0.06916926	0.06579319
3213.687	1	0.3393784	0.2687754	2.214261	2.231156	0.2232239	0.2128808	0.1809836	0.1357885	2.11476	1.857958	1.514418	0.9769701	0.02939922	0.02713357	0.02664119	0.01568452	0.2047267	0.1499029	0.1381465	0.07453249	0.01938568	0.02059229	0.01588167	0.02235309
3213.687	1	0.0612591	0.08414206	0.07548872	0.09221028	1.379209	1.717674	0.2273134	0.2676835	0.1839015	0.2171148	0.1620757	0.2243501	0.2303809	0.2230015	0.4445488	0.4534534	0.2642451	0.2971793	0.467387	0.5062261	1.033923	1.434715	3.014229	3.087665
3213.688	1	0.107425	0.1039365	0.126234	0.1013746	0.1776122	0.2433961	3.951654	2.650276	0.1283354	0.07822562	0.2373256	0.1829799	1.383987	1.173418	1.187163	0.6140856	0.1159671	0.07272283	0.05935994	0.1064728	0.3118706	0.3695223	0.2763789	0.6189836
3213.786	1	3.323094	2.376947	0.5810758	0.5091524	0.05157204	0.05917639	0.05673861	0.05586	0.3556298	0.2125123	0.458586	0.3740692	0.05729481	0.05120654	0.05717654	0.03775792	1.967513	1.004671	2.042306	1.351399	0.1057777	0.06505774	0.06877017	0.07065111
3213.787	1	0.3452273	0.273026	2.216211	2.239992	0.2254791	0.2147814	0.1818641	0.1390075	2.125578	1.856054	1.525405	0.9855521	0.02644559	0.02352651	0.02594732	0.01541828	0.2119633	0.1510997	0.1048233	0.04942103	0.02168695	0.02738344	0.01818159	0.02595664
3213.787	1	0.0645199	0.07990919	0.07015603	0.05537606	1.383994	1.721408	0.2121666	0.166133	0.1738924	0.2020186	0.1370226	0.2061804	0.2251514	0.2222268	0.4188559	0.4453702	0.2809432	0.2647199	0.4572614	0.5107728	1.02921	1.348029	3.010509	3.112838
3213.788	1	0.090134	0.0727736	0.1101194	0.1102977	0.2811055	0.08713919	3.95975	2.751473	0.09097314	0.06439073	0.2531321	0.1893094	1.530229	1.266323	1.222437	0.648123	0.08725511	0.0798628	0.09078649	0.1017065	0.2847946	0.3199724	0.2160294	0.5347546
3213.886	1	3.365941	2.320431	0.5246055	0.5007592	0.05251178	0.04390177	0.05721951	0.06584141	0.3261561	0.2204248	0.4938103	0.3736245	0.03991504	0.04673005	0.07982759	0.03629527	1.953001	1.052049	2.146944	1.370912	0.09982322	0.08260146	0.09686255	0.05893649
3213.887	1	0.354105	0.2766991	2.225942	2.260931	0.2238717	0.2175471	0.1871692	0.134508	2.125776	1.86116	1.54368	0.999778	0.02115253	0.02239808	0.02261536	0.01227375	0.2048593	0.1517369	0.06742036	0.04425345	0.01876096	0.02774704	0.02143632	0.02352319
3213.887	1	0.07837367	0.08792777	0.0519334	0.05491354	1.407567	1.732667	0.2564671	0.1386979	0.1743929	0.1890613	0.1185135	0.1906668	0.2178035	0.1944485	0.3899055	0.409766	0.2539927	0.2456084	0.4679559	0.5010555	1.008441	1.263775	2.954846	3.094048
3213.888	1	0.06742443	0.07537168	0.1259268	0.07544428	0.3534423	0.2263801	3.978279	2.81997	0.09343976	0.08335078	0.2432445	0.1928088	1.670056	1.456589	1.300345	0.6838951	0.0812793	0.07506769	0.0887927	0.07902231	0.2771724	0.2503127	0.1907205	0.444807
3213.986	1	3.423598	2.328142	0.4076487	0.5304452	0.04718278	0.03981011	0.0598097	0.06384145	0.3006462	0.2487761	0.4921166	0.4303651	0.05289671	0.06410338	0.0590455	0.05862016	1.890755	1.154764	2.207013	1.390821	0.09701622	0.1014357	0.113321	0.05082881
3213.987	1	0.3636953	0.2747741	2.262002	2.294576	0.2265793	0.2217226	0.1886501	0.1349847	2.133243	1.869815	1.569341	1.012532	0.02532233	0.02381075	0.02204807	0.01614282	0.1884722	0.1418285	0.07396158	0.08669381	0.01826738	0.02272145	0.02226658	0.02425969
3213.987	1	0.06442393	0.08381302	0.06310577	0.08903621	1.412781	1.73842	0.2799449	0.1963742	0.1732095	0.1641861	0.09590812	0.1939872	0.1970721	0.1900853	0.3558181	0.3695215	0.2406256	0.2355093	0.4730397	0.4939955	0.9992263	1.17786	2.946175	3.097345
3213.988	1	0.07461499	0.1112416	0.110482	0.1319304	0.3903188	0.3606045	4.039037	2.898702	0.09022076	0.1026812	0.2523563	0.1962092	1.761822	1.629339	1.400442	0.7490873	0.06570879	0.07247664	0.08144204	0.1048056	0.325754	0.2276474	0.188914	0.3694943
3214.086	1	3.473038	2.381362	0.3053245	0.5326567	0.040081	0.04313411	0.0585873	0.06094102	0.2556365	0.2719173	0.4800992	0.5013618	0.05288341	0.06058067	0.06565343	0.07586432	1.789358	1.293146	2.264395	1.37589	0.09773763	0.08362529	0.1132639	0.04340444
3214.087	1	0.3682907	0.264148	2.290084	2.320014	0.2254059	0.2183089	0.1864803	0.1387455	2.126861	1.869876	1.576391	1.001735	0.02980717	0.02092695	0.02147754	0.01351028	0.1678653	0.1284866	0.09065297	0.1110298	0.01401782	0.01718376	0.02379079	0.02408848
3214.087	1	0.07047087	0.07339451	0.06836434	0.1161196	1.402785	1.719916	0.2868488	0.2858363	0.1584813	0.1540335	0.09284197	0.1785525	0.1960678	0.2145582	0.3332846	0.2925067	0.2148765	0.2182734	0.4607651	0.4961108	0.9844128	1.118906	2.985148	3.150625
3214.088	1	0.05479265	0.108128	0.08042488	0.1009393	0.3699553	0.4691332	4.181712	2.982466	0.05289768	0.09017319	0.252599	0.1836787	1.777651	1.753064	1.466684	0.8402148	0.08526372	0.08282944	0.07369803	0.09457097	0.355559	0.2871017	0.2361829	0.3116867
3214.186	1	3.519673	2.500543	0.2463823	0.4962857	0.04693594	0.05638606	0.05968918	0.04145324	0.241008	0.2427096	0.4398957	0.5630799	0.025328	0.04878669	0.06531024	0.08102189	1.670964	1.463437	2.365818	1.389682	0.0967357	0.08440158	0.09121281	0.04485662
3214.187	1	0.3739446	0.2546681	2.318606	2.337604	0.2248932	0.2162321	0.1887402	0.1357	2.121441	1.872408	1.581122	0.9926973	0.02884397	0.02154386	0.01975513	0.01631079	0.1479624	0.1250028	0.1072618	0.1113064	0.01178288	0.02290498	0.02082671	0.02936894
3214.187	1	0.07752415	0.08716938	0.0639391	0.09964212	1.422818	1.720469	0.2754498	0.3950188	0.1570599	0.1465963	0.1007797	0.1633673	0.2032061	0.2105189	0.319452	0.2564877	0.217035	0.2225617	0.4596139	0.4906533	0.9883959	1.049663	2.974442	3.155337
3214.188	1	0.07748789	0.06842735	0.08895106	0.1367179	0.3959876	0.6103423	4.2845	2.994827	0.0714481	0.120747	0.2186163	0.2128248	1.732643	1.747227	1.453907	0.9054068	0.06459912	0.09532317	0.07603403	0.07505839	0.4317193	0.402093	0.3314971	0.2604933
3214.286	1	3.576693	2.661652	0.2105936	0.5130296	0.04968579	0.05876323	0.06704473	0.05920257	0.2842174	0.1772508	0.3998587	0.5796162	0.03365756	0.02901879	0.05143366	0.08165489	1.532887	1.615495	2.450599	1.447143	0.09132191	0.0808066	0.081745	0.05532449
3214.287	1	0.3749687	0.2528599	2.359074	2.366696	0.2249932	0.2201543	0.1944962	0.1368114	2.120691	1.887122	1.59293	0.9860916	0.02272734	0.02137806	0.01707767	0.01754818	0.1381604	0.1298104	0.1248368	0.09450197	0.009706397	0.02033461	0.02178983	0.02569764
3214.288	1	0.07790566	0.09552321	0.06925274	0.07571378	1.423028	1.732712	0.208337	0.4991322	0.1607954	0.1493784	0.08062592	0.1345689	0.2037547	0.1742181	0.2682301	0.2151009	0.2517117	0.2097398	0.4456528	0.4845282	1.000042	0.9941467	2.880196	3.080419
3214.288	1	0.06016251	0.08273305	0.1215985	0.1422862	0.3976986	0.7039588	4.233391	2.85549	0.1104747	0.06537551	0.254522	0.1668843	1.648464	1.636231	1.334037	0.9405544	0.1013275	0.1197342	0.07161345	0.08707817	0.4620423	0.5497996	0.4643483	0.2557571
3214.386	1	3.573711	2.690547	0.2297176	0.5730116	0.03977074	0.06107357	0.05556641	0.06783594	0.2953021	0.2210039	0.3463267	0.5925609	0.03358785	0.02317316	0.05645566	0.07954065	1.412724	1.700332	2.532577	1.48736	0.1016751	0.09473661	0.09761634	0.04303733
3214.387	1	0.3654727	0.2447487	2.383219	2.384493	0.2228138	0.2222953	0.1913992	0.1395283	2.123346	1.897121	1.604488	0.979341	0.01518861	0.01968725	0.0183158	0.01482803	0.1431964	0.1366201	0.1336032	0.07159652	0.01078148	0.01798596	0.02403724	0.02694588
3214.387	1	0.05644155	0.08584438	0.08140077	0.0728519	1.441187	1.747694	0.1229491	0.5718999	0.1704288	0.1592604	0.06255449	0.11261	0.2110479	0.1341715	0.2804118	0.2165195	0.2470589	0.1993426	0.458865	0.4737594	0.9750022	0.9289405	2.836855	3.00018
3214.388	1	0.08360826	0.08779695	0.1092351	0.0934403	0.3859121	0.7965337	4.192868	2.760947	0.1176347	0.09091561	0.2540522	0.17179	1.552575	1.445246	1.210818	0.9504019	0.1126741	0.1219353	0.1188603	0.09437155	0.5090338	0.6655111	0.6196371	0.3614706
3214.486	1	3.561972	2.704257	0.3040095	0.6033869	0.04535842	0.07519367	0.05673475	0.06571621	0.3483593	0.2954483	0.3178679	0.6010587	0.03718511	0.03688446	0.0507845	0.06528271	1.322396	1.749641	2.596986	1.527628	0.08690351	0.1026592	0.1001894	0.05272238
3214.487	1	0.3571635	0.227762	2.383026	2.377224	0.2226826	0.2184717	0.1897798	0.1372926	2.122027	1.894281	1.59332	0.9599879	0.02216553	0.01791519	0.02152404	0.01074554	0.1687981	0.1355724	0.1314184	0.05056909	0.01718123	0.01796162	0.02435364	0.01873346
3214.487	1	0.0533865	0.05065637	0.06371123	0.08250605	1.439104	1.755049	0.08862868	0.631654	0.1513531	0.1589983	0.09364905	0.1200151	0.210634	0.1394084	0.2673809	0.2300577	0.2206543	0.1830026	0.4573234	0.4791258	0.9397251	0.8635586	2.883749	2.993629
3214.488	1	0.07564676	0.09557195	0.1253338	0.1235542	0.3047944	0.7908649	4.236832	2.775559	0.1252641	0.09298506	0.2496985	0.1886351	1.455572	1.228932	1.040102	0.9489114	0.1213235	0.112485	0.09492095	0.08653011	0.4859046	0.6705721	0.6809723	0.4972073
3214.584	1	3.545208	2.695186	0.3946486	0.5913213	0.06066404	0.05333499	0.05835806	0.05214375	0.4172402	0.333344	0.273573	0.6179591	0.0408432	0.05308847	0.06764945	0.07267761	1.244346	1.701664	2.624722	1.584083	0.06297917	0.1000963	0.09475514	0.03624657
3214.585	1	0.3523785	0.2162015	2.365889	2.368342	0.2230765	0.2184658	0.1899552	0.1352222	2.110868	1.890486	1.57741	0.9460964	0.02675923	0.01686281	0.02355137	0.01264503	0.1931257	0.1366289	0.1232063	0.04741003	0.01563483	0.01563404	0.01982418	0.01669107
3214.585	1	0.0600217	0.09282699	0.08028591	0.09127947	1.447231	1.765798	0.1725299	0.6347085	0.1463908	0.135659	0.08801719	0.1363659	0.2078296	0.1336288	0.2317069	0.2645627	0.2467387	0.1979314	0.4811018	0.4791778	0.9605752	0.8838383	2.939445	2.97359
3214.585	1	0.09286428	0.06448792	0.1041895	0.07932118	0.1736059	0.7127118	4.275154	2.74505	0.116553	0.0770192	0.2789336	0.1713045	1.406609	1.05452	0.8861873	0.966351	0.0744202	0.08667702	0.09821496	0.0968954	0.4477995	0.6355547	0.6345782	0.6226838
3214.686	1	3.514183	2.653584	0.466927	0.5451196	0.06181385	0.05384194	0.0797279	0.05304915	0.4309854	0.3864898	0.2660244	0.6683163	0.05624889	0.05984505	0.06844688	0.07918634	1.224463	1.557781	2.582586	1.704525	0.06659765	0.08620238	0.07679589	0.04344057
3214.687	1	0.353485	0.2113682	2.353885	2.355126	0.221569	0.21892	0.1919567	0.1298113	2.108525	1.892793	1.576654	0.9477633	0.03514309	0.02011165	0.02550846	0.01808614	0.215793	0.149652	0.1162065	0.05997069	0.01624872	0.01710869	0.01530725	0.01906002
3214.687	1	0.05549602	0.07552446	0.09156149	0.07187956	1.460989	1.78394	0.2505707	0.6002718	0.149059	0.1376326	0.08847872	0.1535299	0.202003	0.1308029	0.2309221	0.30242	0.2582132	0.2085335	0.4622532	0.4678903	0.9222194	0.8804179	2.946209	2.920016
3214.688	1	0.1231607	0.1077378	0.1048177	0.1234922	0.2147867	0.6725043	4.167254	2.701759	0.1255474	0.1365911	0.2742881	0.2070365	1.396359	0.9182106	0.8116689	1.031613	0.06717608	0.09880113	0.09703794	0.1056395	0.3742741	0.6137976	0.5760344	0.6724666
3214.786	1	3.482694	2.605511	0.5128595	0.529339	0.05329895	0.05389014	0.04834285	0.05628016	0.385403	0.3957479	0.2605063	0.6703432	0.04100936	0.05044997	0.06333884	0.07563569	1.209766	1.339049	2.547823	1.828568	0.06975495	0.07779616	0.09240735	0.04504536
3214.787	1	0.358499	0.2072244	2.350175	2.355306	0.2221197	0.217422	0.1863449	0.1297291	2.109815	1.889814	1.572951	0.9518604	0.02750559	0.02038146	0.02561138	0.02026997	0.2269088	0.1624597	0.1259677	0.07635751	0.01503429	0.01797679	0.01567972	0.01462816
3214.787	1	0.08252146	0.07099478	0.08383737	0.0714222	1.466116	1.789815	0.3125376	0.5368431	0.1556858	0.1730405	0.09976913	0.1699005	0.2328786	0.1144292	0.2317285	0.3586098	0.2737049	0.1913777	0.4374194	0.4651714	0.8927443	0.9044803	2.993866	2.865428
3214.788	1	0.1050617	0.1293724	0.09967617	0.09056837	0.3079807	0.5415425	4.122042	2.623975	0.1265491	0.1190198	0.2591554	0.1632209	1.418336	0.8304009	0.7560159	1.021265	0.06718847	0.1307475	0.1032608	0.09935515	0.3044892	0.599308	0.4892161	0.6605536
3214.886	1	3.460914	2.589723	0.5482635	0.4329884	0.04311556	0.05945148	0.04357748	0.06267493	0.3618225	0.3971447	0.2760165	0.6380384	0.04382763	0.05080118	0.06741032	0.08366086	1.238198	1.079236	2.494981	1.957208	0.07630005	0.06569444	0.08421809	0.04717392
3214.887	1	0.3659189	0.207403	2.348049	2.350412	0.2213745	0.217793	0.186636	0.1288664	2.098283	1.875653	1.554802	0.9514435	0.02642816	0.02500616	0.02336386	0.01988015	0.2344316	0.1699985	0.1450871	0.09996728	0.01431249	0.01518216	0.01979891	0.01401018
3214.887	1	0.1008152	0.07835131	0.05561287	0.08138076	1.462667	1.779444	0.3498685	0.4043865	0.1507834	0.183627	0.09472593	0.1832803	0.2330704	0.09049823	0.2388931	0.4143522	0.2574087	0.1804017	0.4382645	0.4708148	0.8248808	0.9541766	3.065066	2.852801
3214.888	1	0.07320795	0.08569608	0.1081733	0.1242806	0.3539789	0.3940282	4.076232	2.650983	0.09634538	0.1072133	0.2700891	0.1801437	1.518117	0.8564644	0.6910244	0.9969764	0.04352248	0.1078977	0.1088046	0.07817895	0.2866171	0.5563895	0.4561838	0.5565082
3214.986	1	3.450701	2.570871	0.594004	0.3720005	0.06286303	0.07583877	0.06073401	0.06095636	0.3581302	0.4346317	0.2731325	0.5486175	0.0420423	0.04719353	0.05820054	0.08065449	1.245443	0.8178896	2.460124	2.074513	0.08142304	0.07200339	0.08333368	0.0718344
3214.986	1	0.3734316	0.2101607	2.335289	2.334698	0.2220966	0.2209707	0.186852	0.1306421	2.110084	1.87599	1.542962	0.9519752	0.03115218	0.02484258	0.0183926	0.02187868	0.2332524	0.1764721	0.1575224	0.1221297	0.01928689	0.02086865	0.024678	0.01770351
3214.987	1	0.08792476	0.09295531	0.07700913	0.05780333	1.443562	1.721336	0.3554725	0.2327227	0.1389908	0.1488243	0.07915338	0.1770267	0.2046631	0.09237005	0.2390903	0.4588137	0.2263166	0.1809784	0.4651912	0.4894446	0.7804524	1.051686	3.230132	2.928171
3214.988	1	0.06671009	0.05001849	0.1165463	0.1440795	0.3532071	0.2075061	4.151035	2.812936	0.08504016	0.08620198	0.2599519	0.1756657	1.637477	1.017689	0.6013504	0.9292745	0.07779246	0.09059188	0.08775707	0.07595631	0.2885371	0.4562839	0.4939042	0.5193363
3215.086	1	3.420349	2.502321	0.5923822	0.3560961	0.06344872	0.07173695	0.07117095	0.06555307	0.3464866	0.4562502	0.2659934	0.4528028	0.05110206	0.04938812	0.05905568	0.06945051	1.287875	0.6632247	2.481618	2.111393	0.08624552	0.08825823	0.07279164	0.0801181
3215.086	1	0.3857874	0.2019511	2.340353	2.338644	0.2257614	0.2203536	0.1858004	0.1352931	2.128036	1.895309	1.548204	0.9619836	0.03572129	0.02867726	0.01657248	0.02144203	0.2285567	0.1815699	0.1724173	0.1444501	0.01891762	0.01976768	0.0234833	0.01832775
3215.087	1	0.08193686	0.08996766	0.07109556	0.04401139	1.411993	1.661693	0.3651897	0.1027925	0.1198851	0.1578177	0.08483536	0.1804672	0.1884918	0.07689731	0.2399951	0.4676048	0.2386136	0.2097462	0.4865834	0.474328	0.730264	1.160125	3.352584	2.961705
3215.088	1	0.06277632	0.07318855	0.101172	0.1121108	0.3122333	0.1851061	4.162771	2.829894	0.06967177	0.09038708	0.2444277	0.1553827	1.79094	1.265861	0.4714259	0.8757346	0.06000451	0.0620791	0.1130632	0.1163012	0.3069448	0.3548275	0.5751271	0.4635621
3215.186	1	3.426231	2.473445	0.5097463	0.325277	0.06880927	0.06867008	0.04501365	0.05281041	0.311912	0.4487712	0.2314818	0.3510781	0.04424453	0.04714461	0.05713062	0.06507359	1.361296	0.6921058	2.564255	2.074844	0.07965472	0.0912608	0.08112156	0.07482048
3215.186	1	0.3961402	0.1973845	2.341983	2.343384	0.2222753	0.2218491	0.1837768	0.134842	2.137838	1.895873	1.559915	0.9767346	0.03591768	0.02971488	0.01844766	0.02192787	0.2158536	0.1826853	0.1756698	0.1562112	0.01634196	0.01744932	0.01919121	0.01861557
3215.187	1	0.1320502	0.09091152	0.06270302	0.03652108	1.398136	1.613858	0.415099	0.2074528	0.1217722	0.1508401	0.1126207	0.1674292	0.1936857	0.08874566	0.2523628	0.4968545	0.2190337	0.2292783	0.5015705	0.4746223	0.714304	1.264359	3.420719	2.962364
3215.188	1	0.0661041	0.08451917	0.1044595	0.1190721	0.3046267	0.4178432	4.120013	2.89592	0.06136909	0.0877066	0.2623367	0.1535137	1.89056	1.504703	0.3800513	0.8260397	0.05944047	0.08633878	0.0927769	0.08061962	0.3476349	0.3237121	0.6247868	0.37324
3215.286	1	3.488987	2.519076	0.3941689	0.3221186	0.05925147	0.08202366	0.03408402	0.04634003	0.2864448	0.426188	0.2016404	0.2343926	0.03954613	0.05273708	0.05195502	0.05636439	1.404391	0.8907029	2.611714	1.99367	0.08514704	0.07378635	0.07464253	0.06166558
3215.286	1	0.4015327	0.1963813	2.351569	2.354802	0.2271114	0.2214247	0.1871128	0.1391451	2.1485	1.904817	1.565622	0.9828321	0.03332361	0.02764181	0.02218956	0.02213682	0.2001665	0.181126	0.1694604	0.1458542	0.01769292	0.01728678	0.02222587	0.01863023
3215.287	1	0.1178322	0.1060376	0.06093818	0.03631494	1.408282	1.590183	0.4916746	0.3338094	0.1405228	0.1579421	0.1021235	0.1831122	0.1832609	0.1081304	0.2959518	0.4863278	0.2087105	0.2271264	0.5296386	0.4428402	0.7211432	1.371808	3.459282	2.923389
3215.288	1	0.05604804	0.08987782	0.08022116	0.1519965	0.3124792	0.6143217	4.112589	2.915125	0.04371241	0.07016035	0.2376648	0.1712396	1.902966	1.661754	0.3799977	0.8134762	0.06326957	0.07870896	0.1065697	0.09497857	0.3807069	0.3421684	0.675652	0.3094339
3215.386	1	3.555032	2.632814	0.3386635	0.3013875	0.06841645	0.08225059	0.05508965	0.03618853	0.2854499	0.3835042	0.1800003	0.129251	0.04968167	0.04199429	0.05860018	0.04022722	1.444713	1.157294	2.672159	1.936865	0.08809885	0.0726015	0.09208423	0.06261333
3215.386	1	0.3921697	0.1975221	2.329357	2.329572	0.2228209	0.2215596	0.1876802	0.136561	2.138368	1.894958	1.530305	0.9622578	0.03588785	0.0274384	0.02200272	0.02194506	0.1796134	0.1797098	0.1510981	0.1082404	0.01634708	0.01583115	0.02106347	0.02210126
3215.387	1	0.09593332	0.07863351	0.04631264	0.05376782	1.427372	1.647049	0.575066	0.4164679	0.1391282	0.1854492	0.1433872	0.1743305	0.1881341	0.137345	0.3326655	0.4307338	0.1977241	0.2374306	0.5335524	0.4253151	0.7602175	1.484047	3.493541	2.892601
3215.388	1	0.05539883	0.07728238	0.1026281	0.1374093	0.3151289	0.7158813	4.188744	2.908119	0.05507889	0.1056714	0.2766191	0.1412474	1.829468	1.750101	0.50396	0.7287112	0.0759328	0.09495266	0.1043357	0.08050875	0.3733434	0.4166235	0.6293899	0.3774592
3215.486	1	3.610096	2.755424	0.3095641	0.3021139	0.05715492	0.07274417	0.03911461	0.03935384	0.2867458	0.3500969	0.1496347	0.08178619	0.05387729	0.04576232	0.0556814	0.04008716	1.431928	1.383261	2.729845	1.883836	0.08600517	0.0974046	0.1055687	0.06472217
3215.486	1	0.3906744	0.2088956	2.309323	2.31695	0.221936	0.2232103	0.1817194	0.1317753	2.117244	1.880527	1.519088	0.951681	0.03603379	0.03451272	0.02462926	0.02296543	0.1712253	0.181562	0.1309943	0.07024664	0.01901117	0.02076347	0.02276489	0.017608
3215.487	1	0.08409868	0.05049186	0.08275599	0.06323912	1.443322	1.67666	0.6740586	0.4457915	0.1642948	0.1838816	0.1713651	0.1424083	0.1786684	0.1756545	0.3541982	0.3725448	0.1943456	0.2578789	0.5362628	0.4241994	0.8350944	1.564378	3.480558	2.852959
3215.488	1	0.06234935	0.1044253	0.1100273	0.1220891	0.2585636	0.764627	4.168707	2.846451	0.06438671	0.1282754	0.2711828	0.1407967	1.715887	1.737332	0.7083163	0.6265709	0.0849199	0.08452127	0.1098725	0.08079167	0.3520908	0.4652626	0.5986514	0.5015937
3215.584	1	3.641264	2.871463	0.2934465	0.2938112	0.05831293	0.0748729	0.04458344	0.03141256	0.2627472	0.355089	0.173801	0.1285179	0.05432008	0.05980399	0.05912431	0.05437428	1.418089	1.516055	2.716114	1.779174	0.08765114	0.08347564	0.09449229	0.06512002
3215.585	1	0.3793255	0.2080103	2.319753	2.326685	0.2214589	0.2201116	0.1787855	0.1308557	2.115727	1.894896	1.525858	0.9553207	0.02868253	0.03720159	0.01984639	0.01903297	0.1709855	0.185338	0.1131872	0.04379161	0.0166391	0.02395716	0.02310948	0.01670532
3215.585	1	0.05969049	0.04674707	0.0858661	0.05962057	1.407418	1.698059	0.7372078	0.4487657	0.1562683	0.1989056	0.1552059	0.1341735	0.1867325	0.1821023	0.3863301	0.2995423	0.2075615	0.2526812	0.550314	0.4114335	0.9299233	1.628944	3.462067	2.844727
3215.585	1	0.07999128	0.07898161	0.1294363	0.1054022	0.1877838	0.75396	4.141134	2.774576	0.09385884	0.110884	0.2612386	0.1522227	1.578218	1.688423	0.8804975	0.526899	0.09911318	0.08044449	0.1091908	0.07706091	0.3291997	0.5432932	0.4936762	0.6293167
3215.686	1	3.668853	2.956966	0.2782008	0.2887478	0.05761814	0.06309328	0.04961867	0.04768498	0.2910524	0.323485	0.1898459	0.1383819	0.05507552	0.07595004	0.04651166	0.06290776	1.380508	1.565526	2.639126	1.687854	0.08021024	0.09365466	0.08966098	0.06232951
3215.686	1	0.3623137	0.2134787	2.33063	2.340291	0.2214484	0.2205099	0.184654	0.1336814	2.119745	1.905758	1.536787	0.9557147	0.0276789	0.03843846	0.02323382	0.01861004	0.1828687	0.1829115	0.1041195	0.0463777	0.02289287	0.01816109	0.01612568	0.01747625
3215.687	1	0.07257784	0.07744305	0.09292554	0.06356347	1.38247	1.726035	0.7525845	0.3805498	0.1348479	0.1932694	0.1574882	0.1108651	0.1999815	0.1806863	0.4044646	0.2324715	0.2004788	0.2759031	0.5369794	0.4287953	1.007836	1.713409	3.419852	2.837174
3215.688	1	0.09646069	0.06214647	0.0985557	0.09163349	0.2279898	0.7216026	4.088317	2.65559	0.1376667	0.1017687	0.2751392	0.1830911	1.442839	1.573082	1.034193	0.4561995	0.1056684	0.08235971	0.08855429	0.1051396	0.3739544	0.6211899	0.3604624	0.6625914
3215.786	1	3.672579	3.019706	0.3619305	0.2351594	0.04991714	0.04930289	0.05444877	0.04226853	0.2842558	0.2932179	0.1930318	0.1404731	0.03277017	0.05404269	0.06600346	0.04811265	1.394916	1.533674	2.590428	1.658071	0.09085146	0.1010648	0.09731731	0.07034276
3215.786	1	0.3516224	0.2252692	2.31339	2.321453	0.2204371	0.2200058	0.1833858	0.1318163	2.101429	1.894832	1.532335	0.9455192	0.02621293	0.02782377	0.02261518	0.0129618	0.1944519	0.1727788	0.1093114	0.05303009	0.01670326	0.01757565	0.01678605	0.02070762
3215.787	1	0.0696946	0.0863961	0.09387755	0.05682999	1.365148	1.725144	0.7273906	0.2948871	0.1367775	0.208776	0.1876277	0.1223499	0.2113763	0.2371337	0.4022314	0.1852597	0.2148768	0.3187082	0.5098203	0.4001785	1.03784	1.735632	3.22724	2.729695
3215.788	1	0.1224629	0.07188148	0.1324673	0.07314177	0.3576796	0.6578375	3.90676	2.486036	0.1659677	0.09050846	0.2357491	0.1954767	1.324467	1.373286	1.113684	0.4758797	0.1348424	0.09858178	0.09072963	0.130551	0.3586899	0.668299	0.3517914	0.650626
3215.886	1	3.667229	3.015485	0.4272251	0.1462584	0.04727466	0.03863988	0.04791591	0.04873872	0.2754214	0.2399724	0.1668193	0.1645491	0.05487485	0.04296038	0.05994047	0.04688962	1.46074	1.487442	2.599826	1.719939	0.09387952	0.09838365	0.08968047	0.06961358
3215.886	1	0.3300954	0.22749	2.294078	2.305986	0.221866	0.2161039	0.1836306	0.1286449	2.095755	1.889092	1.516964	0.9325033	0.02613105	0.02274457	0.02205934	0.01296952	0.2021241	0.1613864	0.1123725	0.06762863	0.01748011	0.01743677	0.01967921	0.01891512
3215.887	1	0.05343793	0.07439676	0.0794903	0.05989153	1.340523	1.708887	0.7071889	0.2301353	0.1498106	0.2269428	0.1658366	0.1309601	0.2149567	0.2263566	0.3885338	0.2065764	0.2228565	0.3367946	0.4938966	0.415175	1.085644	1.768024	3.200465	2.749838
3215.888	1	0.09121533	0.1021835	0.1421637	0.08834554	0.4523818	0.5772683	3.956553	2.494812	0.1440923	0.09072525	0.231667	0.1594466	1.287165	1.260588	1.194916	0.5642314	0.1163363	0.1184937	0.09804796	0.09280051	0.3718759	0.5883254	0.3840561	0.5937643
3215.986	1	3.633654	2.964596	0.4471883	0.07377194	0.03880237	0.03586409	0.03264532	0.04265544	0.2438947	0.1977579	0.1731625	0.1777067	0.03217872	0.04563534	0.04148957	0.03701685	1.49757	1.474808	2.598338	1.780039	0.094284	0.09219791	0.07564968	0.05483034
3215.986	1	0.320726	0.2316634	2.292946	2.29613	0.2237816	0.2173515	0.18087	0.128102	2.099235	1.900235	1.520133	0.9351832	0.02233326	0.02094754	0.01974529	0.01401648	0.2058429	0.1487952	0.1222226	0.08193426	0.01551943	0.0165985	0.02528107	0.0121246
3215.987	1	0.04674657	0.08872511	0.06078354	0.08150809	1.315202	1.711754	0.717431	0.2922002	0.1441955	0.2310195	0.184203	0.1420306	0.2356151	0.240663	0.3925525	0.2245278	0.2389207	0.3371091	0.4977378	0.4483433	1.139637	1.777954	3.1741	2.777997
3215.988	1	0.1008168	0.07617625	0.1163726	0.09712407	0.507531	0.447903	3.944881	2.536738	0.09898267	0.1004446	0.2305383	0.1919013	1.360345	1.185356	1.236938	0.6324711	0.09768674	0.1165274	0.07852017	0.09175556	0.3599674	0.5163111	0.4112878	0.5098597
3216.086	1	3.600395	2.877075	0.4851168	0.1524121	0.050467	0.03113375	0.03815049	0.04051144	0.2413332	0.2048326	0.2279249	0.2432788	0.03550583	0.03417032	0.04828649	0.05248987	1.502841	1.415467	2.618766	1.84324	0.07336013	0.06119071	0.09617744	0.05467186
3216.086	1	0.3180979	0.2455969	2.294068	2.30103	0.2204864	0.2176703	0.1809217	0.1341112	2.098538	1.906826	1.526431	0.9466921	0.01912901	0.02010029	0.02300907	0.01708391	0.2028784	0.1399148	0.113424	0.08904951	0.01400504	0.0181635	0.01770071	0.01557361
3216.087	1	0.06578413	0.08110375	0.05142364	0.06531739	1.296884	1.701627	0.7643773	0.4061034	0.1646432	0.2261706	0.2248453	0.1243859	0.2506059	0.2657802	0.4198145	0.201694	0.2641244	0.3400486	0.5019634	0.4481667	1.175612	1.787	3.08901	2.762774
3216.088	1	0.06964762	0.05902917	0.1002533	0.09168006	0.4786514	0.2540063	3.890562	2.547359	0.1168069	0.08190867	0.2534611	0.1892448	1.523665	1.24618	1.279795	0.6885936	0.1003836	0.1303443	0.1137404	0.09381395	0.3275947	0.4045173	0.4506493	0.4778239
3216.186	1	3.546059	2.766887	0.4933571	0.2239655	0.04613891	0.04258866	0.03337704	0.03549851	0.2508513	0.183965	0.271575	0.3088949	0.02952674	0.04599229	0.0547341	0.06034858	1.522916	1.266553	2.62586	1.910901	0.09835087	0.06514558	0.09126438	0.05464128
3216.186	1	0.3210807	0.2631012	2.282607	2.297509	0.2198689	0.2188154	0.1851333	0.1339011	2.098177	1.905688	1.529302	0.9606369	0.02032541	0.01830368	0.02048891	0.01669001	0.1996141	0.1392315	0.09720394	0.08612733	0.01831497	0.01978661	0.01391319	0.01839093
3216.187	1	0.07510121	0.08752744	0.06564446	0.07182123	1.273936	1.67357	0.8138353	0.4846258	0.151582	0.2338	0.2188302	0.1175021	0.252422	0.2897058	0.4045003	0.1718043	0.2520112	0.3567921	0.4946162	0.4413547	1.171735	1.769225	3.001677	2.765339
3216.188	1	0.1095598	0.08431553	0.1087348	0.07776571	0.4402395	0.198	3.820314	2.596631	0.1150748	0.1070464	0.2440106	0.1958121	1.639071	1.395018	1.344101	0.7434001	0.09461973	0.09946908	0.109523	0.1008274	0.301651	0.3205287	0.463054	0.4257138
3216.286	1	3.461948	2.685037	0.5076295	0.2960039	0.05089591	0.04204148	0.04638577	0.03827944	0.2599555	0.1653425	0.3227311	0.3544022	0.03730929	0.0500013	0.06853587	0.06994647	1.503843	1.056368	2.660112	1.97001	0.09179718	0.06565457	0.095595	0.05814481
3216.286	1	0.3309118	0.2816915	2.276821	2.28936	0.2221386	0.2228442	0.181989	0.1336319	2.099602	1.914434	1.5275	0.9664727	0.02227796	0.02015267	0.01675497	0.02183304	0.1886254	0.1477781	0.08560966	0.07866007	0.01496029	0.01643946	0.01914217	0.01806486
3216.287	1	0.07746002	0.06869586	0.07536742	0.09542579	1.266524	1.689758	0.8866983	0.5093179	0.1693332	0.2269537	0.2358885	0.1010374	0.2529568	0.2720229	0.3664293	0.1905758	0.2235738	0.3649865	0.4834833	0.4480132	1.174949	1.764311	2.927389	2.802892
3216.288	1	0.1231809	0.11846	0.06851166	0.1032546	0.3478532	0.3441158	3.847684	2.684288	0.08130283	0.09039773	0.252505	0.2092738	1.716809	1.475001	1.336726	0.8367881	0.06268868	0.06926052	0.1065309	0.1089872	0.2849125	0.2835045	0.5133006	0.4161616
3216.386	1	3.417394	2.62812	0.4841327	0.3734572	0.04376184	0.04547942	0.03850756	0.04061582	0.2522545	0.1881716	0.3882339	0.3795049	0.0379895	0.05134723	0.07616436	0.06729842	1.463504	0.8103905	2.728786	2.022327	0.07767101	0.06093643	0.1151005	0.06200147
3216.386	1	0.3342858	0.2855197	2.246869	2.25957	0.2242012	0.2240776	0.1765056	0.1385	2.105141	1.905222	1.51572	0.9690636	0.02201173	0.02277093	0.01605369	0.02787394	0.18083	0.1575402	0.09032359	0.07012899	0.01486653	0.01480537	0.02206369	0.02217098
3216.387	1	0.0752547	0.06829041	0.05965639	0.08618152	1.236986	1.728232	0.9582762	0.5126106	0.1516394	0.2248324	0.2288292	0.1243203	0.2608047	0.2404841	0.336026	0.2570282	0.2308647	0.3883734	0.4687785	0.4865084	1.18408	1.740925	2.890706	2.908632
3216.388	1	0.06771623	0.1331749	0.08643125	0.1341031	0.3059241	0.4724105	3.995284	2.774867	0.07180659	0.08899986	0.2266994	0.1863556	1.73878	1.565097	1.31502	0.8811394	0.1107495	0.08937877	0.09288479	0.1003256	0.3052541	0.2997164	0.5626793	0.414471
3216.486	1	3.401883	2.597195	0.4315726	0.3719148	0.0407325	0.04889491	0.05192283	0.03932184	0.2521483	0.2121793	0.3975214	0.3857599	0.03167881	0.06137136	0.06916104	0.06848514	1.389648	0.6122765	2.810663	2.06572	0.08506101	0.05370742	0.1010296	0.06339088
3216.487	1	0.3432925	0.2803419	2.225142	2.243497	0.222321	0.2217177	0.1798946	0.1344538	2.105212	1.901214	1.50844	0.9705121	0.02353828	0.02311663	0.01756837	0.02346155	0.1725173	0.1727728	0.114851	0.07911101	0.01594947	0.0195286	0.02397106	0.02773902
3216.487	1	0.07534441	0.06030364	0.07479423	0.07656763	1.211362	1.742502	0.987181	0.4466865	0.1363111	0.2349006	0.2047268	0.1312725	0.2595665	0.2264695	0.3308625	0.3397979	0.2277088	0.3631949	0.45509	0.5214897	1.163693	1.682604	2.808151	2.937117
3216.488	1	0.08302155	0.1037125	0.149169	0.1183667	0.2717302	0.5950431	4.05983	2.718456	0.09469637	0.08973379	0.2539703	0.1813532	1.680313	1.552244	1.26755	0.9190424	0.09613604	0.0952759	0.1030282	0.09030234	0.3020735	0.3602671	0.5653264	0.333529
3216.585	1	3.39257	2.612032	0.3669157	0.3507868	0.06150102	0.03439732	0.06560488	0.05057164	0.3449571	0.1911737	0.3884464	0.392569	0.03453189	0.03908293	0.06570822	0.05788769	1.3335	0.6169225	2.886969	2.062161	0.07621863	0.05511196	0.08314625	0.06665013
3216.586	1	0.3490201	0.2791346	2.202746	2.230684	0.2221427	0.2200044	0.1776955	0.1357036	2.106754	1.900656	1.500727	0.9693101	0.01995802	0.02827912	0.02044498	0.01669149	0.1652914	0.1867789	0.1456046	0.1044915	0.0164293	0.02365171	0.0200751	0.0262812
3216.587	1	0.07386271	0.09058545	0.08531883	0.07841631	1.206006	1.769222	0.9907966	0.3368353	0.1402094	0.2194233	0.187412	0.1405212	0.2652494	0.2029963	0.3303449	0.3791327	0.2217812	0.3244547	0.4392571	0.518063	1.133887	1.588371	2.712591	2.923221
3216.588	1	0.07954373	0.1103016	0.1324272	0.1250941	0.240176	0.6558506	4.048483	2.627668	0.1138966	0.09872268	0.2700928	0.1398957	1.575297	1.451813	1.162112	0.9395322	0.1205144	0.08508087	0.1220867	0.09259249	0.3447018	0.4494897	0.6076966	0.2420331
3216.685	1	3.421609	2.684728	0.3446678	0.2761147	0.08281803	0.05702619	0.06259618	0.05577336	0.4015157	0.1885843	0.3561285	0.426231	0.05552048	0.03885952	0.0858983	0.06961589	1.3217	0.8643736	2.967748	2.037348	0.07244372	0.085524	0.07756645	0.06966876
3216.686	1	0.3498381	0.2796334	2.195708	2.2215	0.2213772	0.2173361	0.1794421	0.1322537	2.107604	1.901185	1.497541	0.9684668	0.01977345	0.02606997	0.02421211	0.01830161	0.1576327	0.1988695	0.1789898	0.124523	0.01322504	0.02536294	0.01785247	0.022101
3216.687	1	0.1266385	0.07050425	0.09680362	0.07556839	1.237418	1.788141	0.9175611	0.237258	0.1630944	0.2311309	0.1548988	0.1731714	0.2664138	0.1785458	0.2677932	0.4092789	0.2239315	0.2883095	0.4349004	0.4851674	1.138562	1.501427	2.623786	2.88513
3216.688	1	0.0927233	0.09902741	0.1257311	0.1064596	0.2153817	0.7349695	3.967776	2.520592	0.09799099	0.09951839	0.2450449	0.1583621	1.500647	1.292638	1.036852	0.9722788	0.1191462	0.1057925	0.1271187	0.1019162	0.3713362	0.5491082	0.5982465	0.2723991
3216.786	1	3.461975	2.779103	0.3058177	0.2003982	0.06254331	0.07056607	0.06070368	0.05039993	0.3831063	0.2251678	0.3090252	0.4052136	0.02966678	0.06144627	0.0538822	0.07344221	1.279348	1.140345	3.01519	1.964127	0.093092	0.08662102	0.08910966	0.06610918
3216.787	1	0.3484413	0.2796971	2.201709	2.225266	0.2223932	0.2177771	0.1767123	0.1308676	2.110731	1.903772	1.486631	0.9602128	0.02451763	0.02257632	0.02578832	0.01450723	0.165824	0.2017067	0.2062061	0.1292939	0.01595865	0.02122927	0.02220598	0.02145073
3216.787	1	0.1492696	0.04721988	0.0939415	0.08694448	1.25476	1.817314	0.8837066	0.1759223	0.1500435	0.2336292	0.1387998	0.1950193	0.2426574	0.1626507	0.2861674	0.414067	0.2381327	0.2673797	0.4170259	0.4681177	1.141299	1.403829	2.609614	2.838621
3216.788	1	0.1099621	0.125189	0.1091928	0.1340087	0.334445	0.8317361	3.918542	2.487657	0.117399	0.09090933	0.2525142	0.1804776	1.43223	1.148798	0.9149554	0.9781708	0.08807457	0.1107901	0.06972796	0.1057719	0.3833085	0.5762291	0.4995248	0.4108627
3216.886	1	3.4788	2.860012	0.2318807	0.122244	0.0679674	0.05851032	0.0721519	0.06498797	0.406082	0.202463	0.2841217	0.4282016	0.04613778	0.05689645	0.06872533	0.06890751	1.255778	1.348312	3.038141	1.878735	0.08470772	0.08579524	0.09986543	0.05570774
3216.887	1	0.337963	0.2718522	2.195498	2.211811	0.2228927	0.2157966	0.1736483	0.1321697	2.104976	1.893216	1.467886	0.9424921	0.0223102	0.02091371	0.02553834	0.01446389	0.1691222	0.2006166	0.2143128	0.1109644	0.01388888	0.02308512	0.02116251	0.01672087
3216.887	1	0.1226655	0.04858065	0.06640387	0.09794307	1.278125	1.829755	0.8847079	0.2109524	0.1671891	0.2193558	0.1170013	0.1988847	0.2451002	0.1670243	0.3489241	0.4226217	0.2636013	0.2471757	0.4285393	0.4784845	1.199712	1.298762	2.684569	2.854146
3216.888	1	0.1169412	0.08431205	0.1064798	0.1527241	0.4510085	0.9204407	4.034307	2.54588	0.1249997	0.100233	0.2469375	0.1663311	1.40009	1.054813	0.8090699	1.004761	0.08145396	0.09393932	0.07637289	0.09834164	0.3860668	0.6017301	0.4701187	0.534213
3216.986	1	3.457979	2.917082	0.1536237	0.1449548	0.07797083	0.04806965	0.06974615	0.06023377	0.4321159	0.2223834	0.2371059	0.4577511	0.04442836	0.04281017	0.04865897	0.06538943	1.271452	1.442842	2.984781	1.782809	0.07611514	0.07172337	0.09805206	0.06315791
3216.987	1	0.3386784	0.2713573	2.197274	2.221147	0.2217868	0.220869	0.176496	0.1332915	2.107925	1.896109	1.469528	0.9371709	0.02081369	0.02510194	0.02549272	0.01494273	0.1775031	0.1992885	0.2116439	0.0892888	0.01438221	0.02469347	0.0245044	0.01859008
3216.987	1	0.1078708	0.0560075	0.06076216	0.07467399	1.29352	1.822785	0.916804	0.27345	0.1880371	0.1954609	0.1028706	0.2204358	0.25375	0.17725	0.3437468	0.4537272	0.2936203	0.2194789	0.438431	0.4821131	1.24099	1.201949	2.728934	2.814465
3216.988	1	0.1215868	0.1010506	0.1237	0.09067132	0.5077761	0.9292184	4.028417	2.53911	0.08365425	0.1388055	0.2472388	0.2081222	1.383145	0.953105	0.748323	1.007408	0.06172694	0.1249902	0.0874629	0.08889672	0.3905085	0.640066	0.4508847	0.573028
3217.086	1	3.431268	3.002511	0.0873305	0.227704	0.07154805	0.04887503	0.06768261	0.06205503	0.4113672	0.2690838	0.2800819	0.4440704	0.05074952	0.05969897	0.04333583	0.05364343	1.331795	1.50419	2.896065	1.669572	0.08029545	0.08533508	0.09816356	0.05302097
3217.087	1	0.3359156	0.2732878	2.209721	2.23493	0.2252669	0.2199069	0.1775465	0.132567	2.117674	1.906965	1.478793	0.9386061	0.02541834	0.02587493	0.02112525	0.01441095	0.1790223	0.2011528	0.1979697	0.0733242	0.01532512	0.02157416	0.01608217	0.02044943
3217.087	1	0.1055079	0.07469013	0.05453434	0.05931552	1.309897	1.8204	0.9373981	0.3149942	0.1944967	0.2041521	0.1050903	0.2253973	0.2333802	0.1447746	0.3428463	0.4255862	0.3058961	0.1883325	0.4314538	0.4619439	1.261696	1.088555	2.762343	2.754546
3217.088	1	0.08124148	0.1416996	0.09298739	0.1062088	0.4739781	0.7684103	3.967021	2.467029	0.08836876	0.1096772	0.2367615	0.1766445	1.376928	0.8774936	0.6892719	0.9956643	0.07767481	0.1589021	0.1034686	0.07215751	0.424089	0.6986375	0.518266	0.5665805
3217.186	1	3.382635	3.05727	0.2088025	0.2342062	0.05204357	0.06779058	0.06445777	0.06984029	0.3384461	0.2561834	0.333608	0.3830972	0.05199165	0.0589531	0.05726525	0.06582951	1.417052	1.502711	2.782446	1.619798	0.08648157	0.09494085	0.08217959	0.05344539
3217.187	1	0.335559	0.2713965	2.224541	2.253781	0.2229273	0.2201165	0.1821429	0.1308643	2.119151	1.922032	1.498234	0.9440918	0.02562361	0.02541498	0.02279123	0.01754793	0.1753056	0.1970967	0.1787992	0.06039963	0.01895014	0.01881541	0.01664604	0.02303318
3217.187	1	0.1198659	0.06698388	0.06664316	0.03039134	1.290785	1.83787	0.9381355	0.272633	0.1643179	0.1946811	0.09851063	0.1857504	0.2325955	0.1550029	0.3753047	0.4020855	0.3310956	0.1996836	0.4174125	0.4600618	1.271294	1.055286	2.786413	2.696112
3217.188	1	0.08283089	0.1161985	0.1020129	0.08615021	0.3910367	0.5414123	3.886206	2.400758	0.1414793	0.118259	0.2859713	0.1523758	1.415474	0.8467268	0.6252465	0.919893	0.07375301	0.1406217	0.1253841	0.09396359	0.4270739	0.7039488	0.6091763	0.5959629
3217.286	1	3.344985	3.049217	0.3463126	0.2440337	0.04034448	0.06649978	0.08426299	0.06458091	0.3064346	0.2689451	0.3771923	0.3484018	0.05526022	0.04338233	0.06368856	0.06028587	1.528973	1.444121	2.631165	1.573505	0.08851095	0.06879274	0.08888253	0.04836315
3217.287	1	0.3233969	0.2732208	2.24399	2.277225	0.2254251	0.2229678	0.1837067	0.1336699	2.126561	1.937839	1.515467	0.9549701	0.02692994	0.0248854	0.01807204	0.02222618	0.1763681	0.1882711	0.1540022	0.05083042	0.01726555	0.01777282	0.02113059	0.02028746
3217.287	1	0.1047368	0.0598286	0.08903117	0.07548899	1.291385	1.866223	0.9045776	0.2421212	0.1737901	0.1911986	0.1072491	0.1581495	0.2301048	0.2142677	0.3798184	0.3585767	0.3473195	0.1955762	0.4370113	0.4629267	1.278938	1.030997	2.85707	2.656908
3217.288	1	0.07656041	0.09591066	0.1294234	0.08059535	0.2850145	0.2666126	3.78472	2.409473	0.1185975	0.06901961	0.2431605	0.2023365	1.536512	0.9358717	0.5545413	0.8595787	0.1042579	0.1476187	0.1166168	0.1064285	0.3876849	0.6696168	0.7075514	0.5965765
3217.386	1	3.326293	2.977311	0.4400391	0.2471055	0.04376345	0.05306945	0.0836302	0.05690526	0.3126496	0.2686473	0.393936	0.3376099	0.04949979	0.0433831	0.06488417	0.05679599	1.618472	1.335594	2.520737	1.581547	0.09265171	0.08001766	0.07858736	0.04354872
3217.387	1	0.3067979	0.2608784	2.256542	2.280805	0.2230503	0.2210172	0.1775485	0.1309307	2.12089	1.943004	1.519843	0.9480283	0.02543817	0.0277883	0.01794422	0.02099088	0.1737339	0.1822651	0.1357109	0.06881628	0.01249617	0.02522125	0.0224466	0.01141274
3217.387	1	0.07271372	0.05809817	0.07493776	0.09525808	1.280812	1.876946	0.8583571	0.2239779	0.165006	0.1889688	0.1247853	0.1299672	0.2252915	0.2576784	0.3994058	0.3168128	0.3174015	0.1893757	0.4836409	0.4701797	1.266582	1.042567	2.993277	2.727861
3217.388	1	0.08393987	0.09041505	0.1043376	0.1153993	0.2498425	0.1891428	3.859504	2.553967	0.09543949	0.07756082	0.2354531	0.1829536	1.694875	1.187912	0.4804661	0.7867494	0.08698829	0.09422357	0.1089404	0.09663253	0.3353285	0.5842815	0.7374941	0.5340401
3217.486	1	3.33764	2.876755	0.4895743	0.2197831	0.05183338	0.04695965	0.05166253	0.06149598	0.2989899	0.2304345	0.4144189	0.3184502	0.0351425	0.04514415	0.06836611	0.04181756	1.660295	1.188978	2.49194	1.615766	0.09327052	0.07375463	0.06833811	0.06611399
3217.487	1	0.3021078	0.2470136	2.256908	2.292197	0.2222384	0.2236171	0.1795347	0.1308737	2.106545	1.942538	1.527023	0.95384	0.02312449	0.02478712	0.02053181	0.0176707	0.1882059	0.1724032	0.1270491	0.08632952	0.01291432	0.02508124	0.02338646	0.01080395
3217.487	1	0.06088577	0.06894406	0.05325168	0.08612995	1.272907	1.865592	0.7715297	0.2830807	0.1470553	0.1769743	0.1262521	0.1212137	0.2076124	0.2400086	0.3741179	0.2782315	0.2988376	0.1875171	0.4957944	0.4612045	1.223958	1.057418	3.05938	2.741359
3217.488	1	0.0951722	0.1185012	0.1166301	0.08954831	0.2936141	0.3872704	3.887015	2.657391	0.09110878	0.1136079	0.2376113	0.2017122	1.798945	1.433413	0.457975	0.7800942	0.08621632	0.105856	0.09343432	0.1116871	0.3206189	0.5105643	0.6966177	0.4153778
3217.586	1	3.318259	2.772949	0.4833497	0.1811936	0.06722987	0.06842807	0.05432414	0.05604089	0.3172364	0.2666042	0.4628223	0.2601894	0.04412916	0.05202598	0.08179987	0.04691656	1.69948	1.053172	2.509919	1.652127	0.1103986	0.07107288	0.08385315	0.06842665
3217.587	1	0.3111765	0.2394198	2.259241	2.293801	0.2256298	0.2267419	0.1829527	0.1330015	2.108425	1.931575	1.541211	0.9646579	0.03101469	0.02524879	0.02652878	0.01143	0.2143301	0.1709678	0.1223853	0.09864029	0.01956347	0.02193261	0.01928646	0.01814227
3217.587	1	0.04903929	0.08047114	0.07526289	0.05655344	1.258315	1.865113	0.6677089	0.412542	0.1433615	0.2021816	0.1493953	0.1449197	0.206487	0.2130708	0.3540702	0.2401759	0.2762395	0.2024532	0.4745776	0.4466303	1.193612	1.085486	3.076316	2.700756
3217.588	1	0.08493593	0.1042042	0.07877734	0.1267334	0.3130313	0.5196338	3.856853	2.685777	0.1008623	0.1262675	0.2353446	0.1629973	1.848082	1.63484	0.5262741	0.7435707	0.07149228	0.1011463	0.07959149	0.08314593	0.3345556	0.4669053	0.5511363	0.2989325
3217.686	1	3.286257	2.677168	0.4356249	0.1466787	0.07304216	0.05890071	0.06383295	0.04890248	0.3125001	0.251523	0.4915164	0.2067451	0.05149816	0.04440148	0.09471455	0.03910256	1.70077	0.9768272	2.583042	1.716243	0.09548536	0.07756619	0.07894397	0.06308127
3217.687	1	0.3194827	0.2282786	2.255018	2.288486	0.2224439	0.2237377	0.1786943	0.1344712	2.107621	1.925283	1.547028	0.9748848	0.03623573	0.02496268	0.02554535	0.01280966	0.2335177	0.1835681	0.1167744	0.09911091	0.02360689	0.02334923	0.021932	0.01990301
3217.688	1	0.03432685	0.08452693	0.08431851	0.04365823	1.252214	1.856842	0.5442019	0.5152264	0.136954	0.2072837	0.1544056	0.1473041	0.2058486	0.1919084	0.3364637	0.2502644	0.2811087	0.2328357	0.4499896	0.4315726	1.154744	1.149397	3.082743	2.68238
3217.688	1	0.0889736	0.08484282	0.09682365	0.1307923	0.2853834	0.594057	3.835489	2.671629	0.06961441	0.09649754	0.2512321	0.1618539	1.794615	1.758223	0.64144	0.6955973	0.07482439	0.09092679	0.08535687	0.07860031	0.3747313	0.4322251	0.4803556	0.2766584
3217.776	1	3.256802	2.604571	0.3277615	0.1320028	0.05980475	0.07292844	0.05074387	0.05312767	0.276113	0.3286628	0.4717877	0.2835566	0.06421371	0.04086271	0.08149559	0.04995168	1.705134	0.9812793	2.661286	1.721311	0.1048576	0.06884714	0.09474174	0.05839746
3217.777	1	0.3338191	0.2137304	2.251514	2.274078	0.2255747	0.2181326	0.1846121	0.1355527	2.106614	1.912912	1.540378	0.9864592	0.03216974	0.02596618	0.02584132	0.01506036	0.234902	0.1974772	0.1082212	0.08364945	0.02086288	0.02324029	0.02388953	0.01802908
3217.777	1	0.03909723	0.08845789	0.08882355	0.04473256	1.247266	1.87814	0.4697712	0.5951053	0.1570166	0.2154085	0.1759024	0.1714438	0.2051092	0.1868486	0.3095048	0.3136827	0.2928755	0.2311775	0.4477868	0.447076	1.078699	1.184427	3.094168	2.667801
3217.778	1	0.110961	0.08829585	0.1297237	0.1282372	0.3019492	0.6839816	3.840805	2.636741	0.08993959	0.1450553	0.2664529	0.1431699	1.680801	1.788563	0.7714335	0.5934512	0.1184591	0.09152423	0.09692315	0.08230898	0.3992364	0.4662687	0.4404654	0.3739592
3217.876	1	3.260243	2.572523	0.2449081	0.1385543	0.05397478	0.08174395	0.06884595	0.0703865	0.2554372	0.3652036	0.4514497	0.3930967	0.0530029	0.04809936	0.05792662	0.06653474	1.678048	1.092179	2.767141	1.703485	0.09710462	0.07067438	0.1138507	0.06548082
3217.876	1	0.3377939	0.1989486	2.226448	2.251628	0.2228829	0.2171135	0.1794429	0.1347943	2.097194	1.893967	1.507321	0.9762891	0.0298564	0.0329219	0.02625979	0.02024923	0.2419759	0.212367	0.0897104	0.06086376	0.02391866	0.0232074	0.02493029	0.02506668
3217.877	1	0.06916982	0.06648693	0.08153835	0.04974276	1.237972	1.881637	0.4362605	0.6207533	0.1396969	0.2338513	0.167431	0.174146	0.2063344	0.2097471	0.2655277	0.3572872	0.2662265	0.2318812	0.4753961	0.4630719	0.9611947	1.253856	3.190602	2.718695
3217.878	1	0.08380114	0.1111655	0.1349987	0.09424239	0.4046853	0.7847853	3.968988	2.661878	0.1258561	0.1211329	0.2642497	0.1747922	1.563214	1.727946	0.9095891	0.5006614	0.108509	0.08727627	0.09297302	0.08229568	0.4199407	0.5290437	0.4043846	0.4841114
3217.976	1	3.26045	2.589905	0.178663	0.180742	0.06003566	0.05035855	0.07080024	0.07554907	0.2880891	0.3809794	0.3896871	0.4525607	0.06415345	0.05311172	0.06389195	0.06176038	1.620611	1.281609	2.876372	1.658485	0.07986915	0.07976511	0.1107348	0.04031729
3217.977	1	0.3331677	0.1913997	2.203242	2.227443	0.2209977	0.2180386	0.1745266	0.133	2.087053	1.876671	1.478822	0.9674318	0.03235096	0.03118895	0.02720175	0.02033912	0.2467229	0.2231004	0.08201622	0.0364459	0.02439566	0.02334259	0.02520521	0.02663134
3217.977	1	0.08745627	0.04399686	0.08431458	0.05052709	1.245016	1.871754	0.410863	0.6001556	0.1347863	0.2220705	0.183563	0.181317	0.2143282	0.2239684	0.2513772	0.4053792	0.243298	0.2527462	0.5009841	0.4648391	0.8613712	1.319896	3.239867	2.733757
3217.978	1	0.1079578	0.1143286	0.1007575	0.08825353	0.5096104	0.8730638	4.046656	2.660195	0.1476178	0.09457188	0.2645826	0.2017395	1.402851	1.582718	1.008438	0.4463895	0.0777656	0.1272903	0.1230844	0.0906348	0.4178564	0.5498839	0.4502601	0.590903
3218.076	1	3.251452	2.609744	0.1414037	0.2391525	0.03736556	0.04146955	0.0748685	0.05558111	0.3135771	0.4197279	0.3529213	0.4656822	0.04806928	0.0704671	0.06017133	0.07031183	1.52068	1.491355	2.92246	1.586051	0.07266771	0.0785319	0.1028215	0.04912961
3218.077	1	0.3409884	0.1930748	2.179676	2.213577	0.2204273	0.2171555	0.1697946	0.1353853	2.083921	1.867403	1.454275	0.9579133	0.03268943	0.02710382	0.02158229	0.01955674	0.2489189	0.236644	0.1042697	0.06551772	0.02059848	0.02882015	0.0218765	0.02379714
3218.077	1	0.09822458	0.06198959	0.08250341	0.06373634	1.248	1.840289	0.3812387	0.5371612	0.1392565	0.2161502	0.1615581	0.1998493	0.2173504	0.2103754	0.2456582	0.4446291	0.2423635	0.3014387	0.502698	0.4248229	0.7576899	1.352229	3.247038	2.695918
3218.078	1	0.06853915	0.07111179	0.0911359	0.07656738	0.5291172	0.8712541	3.999342	2.579841	0.1700084	0.09741517	0.2197108	0.1940924	1.285621	1.398868	1.061826	0.490531	0.1278871	0.09048406	0.08737321	0.1135863	0.3918057	0.4978302	0.4415106	0.6635458
3218.176	1	3.257859	2.647772	0.2283316	0.2579418	0.0573457	0.05700843	0.06256358	0.04394379	0.3477342	0.4422381	0.3307446	0.4757931	0.0585769	0.05174231	0.04424222	0.06630983	1.437167	1.631437	2.866958	1.456957	0.07887082	0.09077388	0.08891204	0.06813824
3218.176	1	0.344029	0.1916676	2.167636	2.204572	0.2204608	0.2162839	0.1711404	0.1303502	2.084753	1.869788	1.43761	0.9525724	0.03665443	0.02932073	0.02247366	0.02284722	0.2410909	0.2464991	0.1393029	0.1082597	0.01281499	0.02767608	0.02433662	0.02049447
3218.177	1	0.08090082	0.08443403	0.07025994	0.09894375	1.235904	1.794573	0.3103359	0.4432455	0.1474746	0.1867763	0.1410555	0.2244168	0.2021404	0.1869529	0.2411519	0.4981875	0.2385625	0.3128429	0.5105266	0.4059012	0.6760662	1.39364	3.221244	2.672631
3218.178	1	0.08618237	0.1063436	0.1345991	0.07846083	0.4716245	0.7843227	3.930031	2.484945	0.1603734	0.1385079	0.2437633	0.1685678	1.253327	1.222846	1.118927	0.5588832	0.09652612	0.1175633	0.08437961	0.09893366	0.3625346	0.503982	0.4359266	0.6431839
3218.275	1	3.268843	2.686846	0.3196225	0.3105998	0.04896925	0.08905681	0.05916331	0.05069318	0.3467211	0.5188933	0.3587957	0.4224413	0.04818303	0.05299841	0.05407604	0.06360556	1.375024	1.667622	2.787909	1.315937	0.07899843	0.09282303	0.08865694	0.0511818
3218.276	1	0.3531984	0.1925826	2.161228	2.200243	0.2201766	0.21832	0.1730669	0.1325315	2.085338	1.881205	1.431312	0.9482779	0.03421686	0.02965645	0.02393918	0.0204021	0.2410088	0.2422678	0.1725243	0.1458092	0.01797102	0.02733801	0.02925387	0.02135216
3218.277	1	0.05330876	0.08174445	0.05886649	0.09456014	1.25785	1.772139	0.2256511	0.3367436	0.1739263	0.2077643	0.1375682	0.2304856	0.1906433	0.1696486	0.2346846	0.5106796	0.2236925	0.3070639	0.5047278	0.4293458	0.6303963	1.438458	3.191513	2.671221
3218.278	1	0.06513759	0.1058046	0.0957947	0.08507952	0.3763421	0.5764227	3.845388	2.452028	0.108201	0.0521457	0.2073877	0.1906817	1.315765	1.12217	1.132256	0.642596	0.1225015	0.1423584	0.06946385	0.1158213	0.3544951	0.5120001	0.4003701	0.5880943
3218.375	1	3.264056	2.723663	0.3537235	0.3555636	0.05163008	0.08167762	0.07694803	0.05282336	0.3412703	0.5216316	0.3905696	0.3978906	0.04680033	0.04852025	0.07270385	0.08304992	1.32741	1.640431	2.746901	1.268026	0.06915909	0.09753489	0.09205044	0.08158624
3218.376	1	0.3535731	0.1909329	2.162588	2.195187	0.2224914	0.2201672	0.1678652	0.133208	2.086367	1.887762	1.417725	0.9290418	0.03049194	0.02702913	0.01861086	0.01930732	0.2278244	0.2284935	0.1930591	0.1641907	0.01898918	0.02681279	0.02877141	0.02225872
3218.377	1	0.05542534	0.08799729	0.07462013	0.07608275	1.265861	1.729534	0.1752318	0.2114306	0.1572169	0.2184465	0.127094	0.2284369	0.2064562	0.1506177	0.2387368	0.4893619	0.2159076	0.3060992	0.4939831	0.4409772	0.636179	1.520797	3.220482	2.735797
3218.378	1	0.04660232	0.09226169	0.1351859	0.09126411	0.2463442	0.3407673	3.92142	2.581017	0.1217337	0.09396784	0.2671221	0.1920843	1.453135	1.181791	1.182532	0.6705078	0.08764749	0.1110476	0.06775326	0.075808	0.3488877	0.4976573	0.332415	0.5446559
3218.475	1	3.235054	2.760842	0.3248957	0.3545185	0.05313877	0.06043698	0.06693815	0.05616304	0.3787433	0.5200701	0.2904763	0.4290739	0.0531874	0.05734617	0.0747294	0.06665685	1.365009	1.546976	2.660783	1.236372	0.07791252	0.09497528	0.08998822	0.08283023
3218.476	1	0.355721	0.1933352	2.153097	2.198132	0.2230809	0.2212713	0.1676513	0.1287023	2.081511	1.90585	1.422559	0.9201798	0.03007257	0.03066952	0.02180189	0.02226248	0.2142708	0.2167933	0.2045108	0.162943	0.01779068	0.02257523	0.02311506	0.02047619
3218.477	1	0.05534065	0.08936933	0.06511509	0.0407594	1.276405	1.713503	0.1975369	0.133473	0.169955	0.2328277	0.1132946	0.2209288	0.2174265	0.1524133	0.2599044	0.4749498	0.2330881	0.3027963	0.4995493	0.4570751	0.6745675	1.592196	3.208994	2.795908
3218.478	1	0.0697829	0.0878018	0.08483405	0.08992561	0.1626805	0.145554	3.945409	2.692033	0.1121582	0.08721711	0.2512045	0.1628057	1.597328	1.328081	1.25716	0.7139209	0.08886904	0.1057677	0.06756432	0.08669232	0.3568857	0.4278936	0.3002788	0.4891447
3218.576	1	3.265107	2.769432	0.3511408	0.3460888	0.05255483	0.06494614	0.0524932	0.05471869	0.408546	0.4770168	0.2287008	0.4444149	0.06002095	0.04375637	0.06660562	0.06348191	1.492531	1.380447	2.454545	1.195784	0.09015027	0.1066395	0.08271408	0.05870029
3218.576	1	0.3580464	0.1935321	2.159935	2.206046	0.2213037	0.2217539	0.1726862	0.1275513	2.092724	1.927135	1.452968	0.9248537	0.03122476	0.02882753	0.02519513	0.02349325	0.2039789	0.2098857	0.2090146	0.1557225	0.01475774	0.02095689	0.01754728	0.0158782
3218.577	1	0.07070632	0.07975985	0.07682803	0.06750056	1.288483	1.775638	0.2781886	0.2038418	0.1748488	0.2186469	0.08896348	0.1917466	0.2132863	0.1489741	0.2827964	0.4531269	0.2115851	0.2869085	0.4868393	0.4523226	0.7237069	1.660642	3.221511	2.900869
3218.578	1	0.0917142	0.1148787	0.0776652	0.1114181	0.1714028	0.2066336	3.94111	2.796814	0.09435604	0.1062797	0.2514562	0.1607607	1.705548	1.463652	1.308611	0.8228162	0.10344	0.07654227	0.08375747	0.1121817	0.3270565	0.3498126	0.2941197	0.4240191
3218.676	1	3.274887	2.712245	0.4409312	0.3482799	0.05645538	0.06089249	0.0604687	0.05773527	0.4304248	0.425635	0.1735149	0.4212736	0.06789897	0.03390595	0.04004813	0.0562174	1.618101	1.096397	2.290778	1.214093	0.08490257	0.06708708	0.07362141	0.06263407
3218.676	1	0.3600657	0.19421	2.173481	2.218345	0.2213433	0.2224127	0.1773402	0.1306252	2.101585	1.952592	1.486343	0.9322263	0.03230156	0.0243549	0.02287172	0.02110025	0.2071731	0.2048026	0.1997702	0.1339711	0.01584958	0.02181994	0.0231066	0.01582143
3218.677	1	0.06636927	0.05444145	0.09165754	0.05523487	1.287243	1.797629	0.315564	0.2648646	0.1771846	0.1974757	0.08854984	0.1527783	0.2382711	0.1551965	0.3150307	0.365643	0.2341319	0.2940802	0.4693695	0.439403	0.8115916	1.709356	3.133221	2.908159
3218.678	1	0.07825636	0.1364338	0.0897698	0.1523464	0.2211802	0.3400562	3.922791	2.786516	0.05486482	0.07499695	0.2524161	0.1860108	1.733911	1.58729	1.318564	0.9066463	0.05986687	0.08790312	0.06993401	0.08441173	0.2946522	0.3073493	0.3816069	0.3458253
3218.776	1	3.313044	2.648963	0.5541065	0.3826617	0.06196587	0.05477141	0.06203146	0.07262104	0.429041	0.4166348	0.147516	0.4197772	0.05990474	0.06137545	0.04469102	0.05693505	1.774677	0.8624591	2.220762	1.221519	0.08284098	0.07011825	0.07437071	0.07215463
3218.776	1	0.3672741	0.2043187	2.193139	2.23921	0.2219151	0.226674	0.1807157	0.134904	2.104388	1.970293	1.517917	0.9430453	0.02958313	0.02308362	0.02096028	0.02582397	0.2154125	0.2019027	0.1758123	0.09402029	0.01618056	0.02244069	0.02617407	0.01420484
3218.777	1	0.06377578	0.0604921	0.07989694	0.07414531	1.268356	1.783946	0.3358861	0.3166604	0.1632071	0.1921309	0.09821557	0.12882	0.2635785	0.1881273	0.328083	0.2744449	0.2645831	0.2881043	0.4574149	0.4621893	0.8820076	1.732988	3.029082	2.91163
3218.778	1	0.1274415	0.09739997	0.08715301	0.1229748	0.2745271	0.4937996	3.894234	2.708166	0.0784603	0.09131585	0.2307015	0.1750113	1.708185	1.624794	1.232836	0.9797098	0.05939687	0.1136618	0.08426678	0.09605289	0.2359656	0.3592504	0.5320519	0.2385409
3218.875	1	3.34665	2.624539	0.5864536	0.416221	0.05598352	0.03983058	0.03566979	0.06105463	0.4071934	0.3795124	0.2158484	0.3988741	0.04655998	0.05505453	0.05333128	0.05592982	1.908062	0.742459	2.220315	1.212753	0.0925972	0.05544442	0.08079169	0.07366196
3218.876	1	0.374381	0.2164638	2.22697	2.256442	0.2246253	0.2275116	0.1870749	0.1300153	2.099195	1.977072	1.544442	0.9373843	0.02316887	0.01960445	0.01892704	0.02336642	0.233213	0.1989918	0.1517387	0.04727075	0.01425419	0.02666262	0.02631346	0.01928625
3218.877	1	0.05239488	0.07839341	0.07647839	0.07358045	1.228408	1.790728	0.3125292	0.3821181	0.1606553	0.2031282	0.1104604	0.1104816	0.2473444	0.2331901	0.3216828	0.221928	0.2669309	0.2934479	0.4418505	0.4812079	0.9509923	1.753546	2.933487	2.948919
3218.878	1	0.09621908	0.09204548	0.1002751	0.1654912	0.347415	0.6451844	3.916235	2.658612	0.1042927	0.06541248	0.2388232	0.1542694	1.652964	1.556522	1.137736	1.006531	0.06463789	0.1235781	0.09610876	0.08197941	0.2076673	0.4427861	0.6817066	0.2164603
3218.976	1	3.368888	2.607133	0.6027675	0.4817125	0.0479953	0.0448852	0.03649594	0.04983187	0.3542504	0.3278197	0.2845047	0.3473591	0.04496616	0.05427055	0.06783548	0.04905344	1.996141	0.8086841	2.288505	1.214073	0.104337	0.06109427	0.08587309	0.06363022
3218.976	1	0.3707197	0.2220042	2.225222	2.257524	0.2229131	0.2270019	0.1802757	0.1239128	2.091053	1.970225	1.545262	0.926573	0.02843707	0.02756819	0.02441982	0.01650748	0.2509578	0.190201	0.1356967	0.06557841	0.01872267	0.02374	0.02016091	0.02136205
3218.977	1	0.03017325	0.08245758	0.06094479	0.06163955	1.172204	1.78057	0.3273688	0.4687148	0.1443263	0.211685	0.1129068	0.1127392	0.2349992	0.255191	0.2838208	0.1952742	0.2551392	0.3047694	0.4292187	0.4895274	0.9962909	1.737199	2.902764	3.035383
3218.978	1	0.09805056	0.08828636	0.1584634	0.1263014	0.4348428	0.8358448	4.06245	2.727717	0.08502606	0.08218535	0.2574162	0.1443461	1.629415	1.457848	1.037845	1.014926	0.07385361	0.1481841	0.118549	0.09257338	0.2138161	0.5251015	0.7770752	0.3606098
3219.076	1	3.423975	2.575326	0.6210499	0.5262582	0.04022071	0.03652699	0.05165285	0.0477137	0.3179988	0.2832969	0.358671	0.3507199	0.05325854	0.04975699	0.06202054	0.04650659	2.026015	1.026471	2.37395	1.194557	0.1031583	0.08618833	0.09977471	0.06471754
3219.076	1	0.3717549	0.2433689	2.241891	2.265012	0.2221319	0.2244299	0.183752	0.1262154	2.075521	1.94268	1.545599	0.9201157	0.03293996	0.02797392	0.02350427	0.0175484	0.2633568	0.1956881	0.1307233	0.08237428	0.01823158	0.01937471	0.01674302	0.01768258
3219.077	1	0.04408611	0.09592827	0.06812456	0.06196023	1.175705	1.77366	0.3982766	0.5400722	0.1585354	0.230998	0.1547219	0.1056353	0.2327661	0.2280116	0.2669532	0.1807476	0.2567339	0.2955843	0.4152125	0.5020046	1.077663	1.697053	2.861153	3.036496
3219.078	1	0.09681668	0.1008815	0.09105843	0.098235	0.4666107	0.9942843	4.074079	2.708014	0.116028	0.07884052	0.2443794	0.1628351	1.561053	1.310403	0.8997447	1.028659	0.07042733	0.09853304	0.09760802	0.1011712	0.218515	0.5744164	0.7644917	0.525428
3219.176	1	3.473064	2.611602	0.5888273	0.5550334	0.05444998	0.04677662	0.04449857	0.03117599	0.2868915	0.3198774	0.3580289	0.3840059	0.04835306	0.05345067	0.05668886	0.0562207	1.986955	1.259833	2.444706	1.190685	0.09361778	0.09721787	0.11384	0.05937014
3219.176	1	0.3794056	0.2733511	2.263016	2.276527	0.221191	0.2183911	0.18771	0.1264451	2.062019	1.919005	1.544575	0.9255204	0.03766968	0.02708782	0.02670916	0.0201216	0.2754073	0.2053118	0.1191216	0.1029732	0.02456273	0.01632755	0.02058196	0.02328724
3219.177	1	0.06065525	0.07945653	0.05492094	0.06216462	1.167192	1.728029	0.4697423	0.6009665	0.1380421	0.2081822	0.1447184	0.09729101	0.2067793	0.2035772	0.2514839	0.2003751	0.2359866	0.2873695	0.4087734	0.4858208	1.095266	1.613585	2.799983	2.997403
3219.178	1	0.09035457	0.08127884	0.1228681	0.116936	0.4677516	1.07485	4.139682	2.676447	0.1006255	0.1098646	0.2536412	0.1464227	1.495028	1.180102	0.8119149	1.068281	0.06951843	0.09543118	0.10716	0.1160443	0.2435152	0.5634896	0.7138509	0.6497816
3219.276	1	3.49279	2.624459	0.4962761	0.5729418	0.05192316	0.04502908	0.06431956	0.04195075	0.264439	0.3085433	0.3740317	0.4123226	0.04076935	0.0441862	0.06721371	0.05741978	1.915186	1.448179	2.504691	1.144805	0.08533465	0.08120532	0.09078641	0.05284113
3219.277	1	0.3823456	0.2988316	2.265541	2.266764	0.2172975	0.2155243	0.1850472	0.1285199	2.045638	1.886069	1.537866	0.9308084	0.03804163	0.02868192	0.02424	0.02019358	0.2779017	0.2127117	0.1082345	0.1056811	0.02168238	0.02168464	0.02238161	0.02303203
3219.277	1	0.07929172	0.07246578	0.07654591	0.08118786	1.189221	1.695323	0.5599951	0.5780478	0.1542453	0.1846861	0.1282616	0.1052886	0.212288	0.2040121	0.2233404	0.2376747	0.2398216	0.2760014	0.4178997	0.4621109	1.118927	1.547503	2.733706	2.958465
3219.278	1	0.08662147	0.1028569	0.1342191	0.08066468	0.376596	1.034819	4.139942	2.647257	0.1175779	0.1210768	0.2727421	0.2033958	1.403287	1.079578	0.7805457	1.058782	0.07235091	0.109914	0.1193603	0.1100732	0.2753716	0.5737796	0.5980696	0.7047125
3219.376	1	3.478969	2.640863	0.4152022	0.5729025	0.05103293	0.04208328	0.05971096	0.0615073	0.2571473	0.2655905	0.3691056	0.4578688	0.0374669	0.04048862	0.05686999	0.05815724	1.860344	1.646858	2.548503	1.097868	0.08848924	0.07304689	0.09588568	0.05356132
3219.377	1	0.3866945	0.3275427	2.272963	2.260327	0.2137362	0.2125272	0.1826647	0.1321745	2.027601	1.851776	1.511913	0.9277115	0.03312946	0.02880345	0.02300377	0.02204461	0.2718661	0.2165722	0.09729743	0.09685953	0.01410653	0.02778562	0.02346952	0.01843381
3219.377	1	0.05610764	0.07142683	0.07396351	0.06931195	1.190052	1.673579	0.6161237	0.5116748	0.1451559	0.1792182	0.1094849	0.1047099	0.1944629	0.2016379	0.1830509	0.2406187	0.2289745	0.2574646	0.4347359	0.4454493	1.123122	1.452852	2.726278	2.919413
3219.378	1	0.08963893	0.1361474	0.07973875	0.1278933	0.2643336	0.8575175	4.120184	2.642226	0.1169657	0.1219917	0.2471408	0.2165554	1.375806	0.9946487	0.7681349	1.008289	0.1110853	0.1019903	0.1184719	0.07766055	0.3383474	0.5880816	0.4751304	0.6599329
3219.476	1	3.473359	2.660099	0.3836676	0.549256	0.0562021	0.047713	0.04719398	0.05305064	0.2908205	0.2001693	0.3440571	0.4602618	0.03473209	0.03304601	0.06178264	0.07469208	1.764224	1.816307	2.593678	1.119113	0.09941183	0.08903532	0.07673456	0.04331404
3219.477	1	0.3825497	0.3455011	2.240949	2.241047	0.2134162	0.2099117	0.1769142	0.1263388	2.022421	1.816939	1.476722	0.910584	0.03885377	0.03052955	0.02420465	0.02407421	0.2734607	0.2165469	0.0900206	0.07085574	0.02178954	0.02663777	0.0242969	0.02117459
3219.477	1	0.05632395	0.07172811	0.1027246	0.08160195	1.194992	1.670558	0.6475465	0.4039764	0.1478043	0.1803254	0.09942368	0.1035955	0.1871191	0.1811154	0.1944697	0.268784	0.2248225	0.2355054	0.460782	0.4409816	1.100631	1.352784	2.794537	2.95554
3219.478	1	0.1058843	0.07517304	0.1092821	0.09722866	0.2167887	0.6207404	4.143175	2.713202	0.1072602	0.1442072	0.2804179	0.183009	1.479468	0.9651424	0.7626966	0.9099181	0.08657809	0.110627	0.08662377	0.05570629	0.3575156	0.585035	0.4205463	0.581622
3219.576	1	3.488646	2.643411	0.4133695	0.5666264	0.04036486	0.05534862	0.05048781	0.04400045	0.30684	0.2190575	0.2960969	0.4552662	0.04923801	0.05415392	0.0636629	0.05856386	1.633998	1.942226	2.599449	1.158397	0.09097604	0.09226446	0.08079387	0.04757264
3219.577	1	0.3917888	0.3694716	2.233939	2.23094	0.2147214	0.2102318	0.1772835	0.1286517	2.019615	1.795198	1.468511	0.918816	0.04795587	0.03675644	0.02655075	0.02040293	0.2662105	0.2129143	0.08550206	0.04985997	0.02121017	0.02263127	0.0210266	0.02254277
3219.577	1	0.06871808	0.07207417	0.1246132	0.08858892	1.204177	1.678301	0.6335825	0.3130441	0.1441839	0.1821763	0.1072509	0.1244077	0.1895481	0.1708049	0.2531653	0.2984344	0.2244617	0.2178435	0.4889798	0.4388103	1.112324	1.290191	2.849831	2.93827
3219.578	1	0.06526301	0.07957704	0.1186614	0.1065827	0.3088237	0.3966985	4.107495	2.734988	0.1135235	0.06255564	0.2503633	0.2182922	1.604243	1.088901	0.71753	0.8764755	0.09180107	0.09323827	0.0870603	0.06038608	0.3592102	0.5607754	0.4058006	0.5305966
3219.674	1	3.497979	2.639568	0.4995956	0.5954968	0.05493932	0.05176544	0.06414711	0.04367041	0.3031433	0.2763864	0.2711809	0.460198	0.06087505	0.07250778	0.065674	0.06423444	1.510718	1.956997	2.534583	1.204503	0.07861931	0.0860376	0.08623201	0.05267652
3219.675	1	0.4022526	0.3812041	2.241631	2.234722	0.2164061	0.207847	0.1727722	0.1311866	2.024027	1.774642	1.459469	0.9240047	0.04546717	0.03165108	0.02269585	0.02706643	0.2606843	0.2229921	0.08173479	0.08265721	0.02029903	0.03116022	0.01957696	0.02627674
3219.675	1	0.06467566	0.09105014	0.1094147	0.07521091	1.221451	1.687509	0.593693	0.2331176	0.1810139	0.1809501	0.1227963	0.1342366	0.1893506	0.1265575	0.3052053	0.3245164	0.2338846	0.2121275	0.4823723	0.4534245	1.147314	1.235219	2.894918	2.927895
3219.675	1	0.09022462	0.09084942	0.1089381	0.1161399	0.3876536	0.2193847	4.056783	2.76261	0.09600848	0.06679261	0.2511123	0.194151	1.760681	1.317362	0.6803284	0.844812	0.07788528	0.1072443	0.09510259	0.07346013	0.3208629	0.5491235	0.4502921	0.4625185
3219.776	1	3.501865	2.585944	0.6519105	0.5947679	0.05549142	0.04360628	0.06056683	0.03892971	0.3099074	0.3472271	0.2507912	0.5051672	0.07114709	0.06227877	0.04499307	0.07355804	1.445939	1.857624	2.45226	1.290415	0.08863197	0.07793521	0.0862046	0.05401436
3219.776	1	0.414083	0.3927305	2.244197	2.24658	0.216998	0.2061613	0.1741399	0.1322729	2.02982	1.778173	1.463756	0.926911	0.04477764	0.03269812	0.02141909	0.02266339	0.2571134	0.2235901	0.09916277	0.1261568	0.02408591	0.03270335	0.02741584	0.02384496
3219.777	1	0.06804888	0.07484591	0.08680641	0.1002991	1.231266	1.668162	0.5691801	0.2858582	0.1735324	0.1675483	0.1420297	0.1672267	0.162443	0.1178581	0.3273573	0.3610691	0.2424341	0.2160192	0.4660068	0.4667409	1.161099	1.203339	2.956285	2.88637
3219.778	1	0.07466781	0.1282798	0.108078	0.09061044	0.4110548	0.1056396	4.033224	2.785435	0.1035986	0.07398625	0.2300725	0.1979546	1.875605	1.599097	0.6497783	0.8489404	0.06472443	0.1131858	0.104991	0.07874158	0.3087192	0.543928	0.5097766	0.3574296
3219.876	1	3.500325	2.547749	0.8140607	0.5868524	0.05297555	0.04500226	0.05621803	0.06026965	0.3334697	0.3693325	0.2419682	0.5941019	0.06065219	0.06545689	0.04570481	0.07575341	1.361478	1.704187	2.340638	1.376812	0.07612726	0.0926917	0.07141348	0.05340313
3219.877	1	0.4171649	0.3977476	2.25391	2.249574	0.2171697	0.2087863	0.1752169	0.1363993	2.02764	1.783223	1.472732	0.9302063	0.04584395	0.03152414	0.02182446	0.02464553	0.2577261	0.2153249	0.1247854	0.1532017	0.03146115	0.03752552	0.03052684	0.02027816
3219.877	1	0.05129277	0.04969986	0.06163989	0.1202278	1.222759	1.663886	0.5574949	0.3868176	0.1514791	0.1689405	0.1316931	0.1676975	0.1585716	0.1145703	0.3489577	0.3791107	0.2215665	0.19569	0.4746007	0.474314	1.182141	1.190513	3.055443	2.892178
3219.878	1	0.06540316	0.1039754	0.08915546	0.1381004	0.3687157	0.261579	4.07253	2.871645	0.05226308	0.1030499	0.2577363	0.1950883	1.910703	1.810491	0.7077757	0.8735463	0.06158782	0.1054047	0.07410793	0.09920145	0.2812372	0.543819	0.5486599	0.3037752
3219.976	1	3.496005	2.509575	0.9162403	0.5277168	0.04847598	0.02870962	0.0704511	0.04458587	0.3648613	0.3849262	0.2786286	0.6333661	0.06876136	0.06397065	0.04692126	0.07551868	1.309182	1.433218	2.235112	1.453937	0.07973102	0.0811052	0.0669737	0.05202167
3219.977	1	0.40945	0.3892415	2.232244	2.238259	0.2164432	0.2083374	0.1774613	0.1286391	2.030243	1.797896	1.482862	0.9194655	0.04100169	0.02940676	0.02428638	0.02560614	0.2459956	0.1971604	0.1448491	0.1565193	0.0252204	0.0284625	0.02499921	0.01636864
3219.977	1	0.0589342	0.06124982	0.06632528	0.09916966	1.218087	1.685737	0.586373	0.455263	0.1534876	0.1720166	0.1339353	0.1630949	0.1675642	0.1099116	0.3754088	0.3684173	0.2223909	0.1899432	0.509834	0.4962619	1.207234	1.217219	3.191381	2.930138
3219.978	1	0.04934635	0.08573183	0.1091615	0.1221223	0.3233524	0.4454684	4.181872	2.959957	0.04170314	0.08624897	0.2358376	0.1867788	1.862814	1.917527	0.7737655	0.7740645	0.08146458	0.1051532	0.09518061	0.09452259	0.2338745	0.548106	0.5645263	0.3003351
3220.075	1	3.475326	2.445529	0.9778557	0.5006878	0.05946387	0.03828802	0.05575099	0.04696536	0.3559331	0.3867027	0.2949722	0.602008	0.06966883	0.05945169	0.05649418	0.09281925	1.300836	1.101883	2.146357	1.544124	0.07202509	0.07331065	0.08275892	0.05520672
3220.076	1	0.4069633	0.3798411	2.234952	2.24061	0.2178692	0.2146704	0.1815913	0.1321944	2.043201	1.839113	1.506807	0.9313993	0.03679656	0.03209386	0.02209253	0.0230919	0.2365051	0.1899557	0.162719	0.1549897	0.01800245	0.0290327	0.02508348	0.01829849
3220.077	1	0.07006542	0.1045441	0.07043039	0.09984447	1.217384	1.708824	0.6287773	0.4608465	0.1547362	0.1843109	0.1231254	0.1343704	0.1459376	0.0957451	0.3622476	0.3286168	0.1985952	0.2078408	0.5337677	0.493071	1.211891	1.272813	3.292368	2.931699
3220.078	1	0.06573818	0.03635568	0.1198656	0.09951599	0.3672883	0.6014959	4.183981	2.9546	0.05996697	0.09971245	0.2530818	0.1594418	1.760121	1.918422	0.8653609	0.6750899	0.0695341	0.07577197	0.09326527	0.1001597	0.2298075	0.5884039	0.4931695	0.41227
3220.176	1	3.484465	2.425322	0.9798999	0.4236494	0.05701434	0.04977648	0.05267914	0.04186665	0.3158079	0.3921955	0.3244551	0.5257992	0.05472488	0.0438648	0.0544551	0.09019552	1.325946	0.7652701	2.094071	1.63642	0.06711497	0.07384034	0.06341323	0.06146574
3220.176	1	0.4070475	0.3610538	2.252469	2.255796	0.2199606	0.2181008	0.1864402	0.1320992	2.047659	1.861401	1.55194	0.9391276	0.03126031	0.03605454	0.02331926	0.02055494	0.2368648	0.1895607	0.1667383	0.1452002	0.02433075	0.02529392	0.02892251	0.02444865
3220.177	1	0.07085826	0.1162295	0.04750174	0.08591987	1.191039	1.732831	0.6590454	0.4102734	0.1558707	0.1993181	0.1115349	0.1062297	0.1730595	0.1303928	0.3457319	0.2533585	0.2227019	0.24549	0.5235695	0.4882137	1.237009	1.324265	3.316898	2.914184
3220.178	1	0.06503682	0.1128951	0.1124148	0.09956127	0.343837	0.772684	4.174117	2.907073	0.09701952	0.0942824	0.2420733	0.1979005	1.625685	1.821543	0.9401925	0.5765862	0.1029551	0.09762117	0.0976382	0.101483	0.2908761	0.6219333	0.4166445	0.5179903
3220.275	1	3.483315	2.457451	0.9076345	0.3530203	0.06509751	0.07360254	0.06477001	0.04639758	0.3192129	0.4423965	0.2987156	0.445843	0.0526278	0.05957055	0.0666566	0.06538513	1.378446	0.4996541	2.131507	1.714371	0.07859223	0.06114467	0.07856753	0.05504077
3220.276	1	0.4142348	0.3455307	2.267113	2.282034	0.2155319	0.2177626	0.1875886	0.1321645	2.052542	1.887023	1.59838	0.9401826	0.0322975	0.03259035	0.02072995	0.01818425	0.2330985	0.1939158	0.1548433	0.1156258	0.02940998	0.02605195	0.02668465	0.02150084
3220.277	1	0.06868941	0.09466179	0.05939712	0.09140368	1.176075	1.7616	0.6780453	0.3280142	0.1715565	0.20972	0.114079	0.1119288	0.1723442	0.1382007	0.3265674	0.2217311	0.2450881	0.2418806	0.4955956	0.4904138	1.270549	1.384177	3.358081	2.891562
3220.278	1	0.09399444	0.0935586	0.1446105	0.07128636	0.2760211	0.8261327	4.158773	2.822052	0.1258898	0.09597916	0.2483382	0.1617778	1.428551	1.690895	0.9983344	0.4930471	0.1170413	0.08456161	0.09290664	0.1019263	0.3454927	0.6423178	0.4281905	0.5921675
3220.375	1	3.49753	2.465227	0.7787889	0.3173256	0.06453915	0.1020256	0.05808206	0.06732298	0.3066271	0.4792239	0.257796	0.3762368	0.05104731	0.05503387	0.05149236	0.04407408	1.45676	0.5948754	2.271259	1.750259	0.09392518	0.06915309	0.08189237	0.06015674
3220.376	1	0.4188027	0.3140989	2.274531	2.305638	0.2162444	0.2176545	0.1942095	0.1311269	2.054101	1.891751	1.617442	0.9354618	0.03402764	0.02971866	0.02082522	0.02584838	0.2222796	0.1985027	0.1340057	0.08411152	0.02849065	0.02715935	0.02437635	0.02179129
3220.377	1	0.0432599	0.07234851	0.08931021	0.09729404	1.116708	1.752578	0.6581783	0.2134289	0.149229	0.1999849	0.1163047	0.1288821	0.1610347	0.1772508	0.3323645	0.2289231	0.2520248	0.2511269	0.5209247	0.4941594	1.276389	1.421072	3.433157	2.944506
3220.378	1	0.06644943	0.05175067	0.1069495	0.08232647	0.1556112	0.800047	4.195814	2.789515	0.106797	0.1022334	0.2610373	0.1788779	1.320119	1.495438	1.085953	0.4835658	0.1059622	0.0914325	0.09456737	0.07134757	0.2959413	0.66143	0.4744132	0.636074
3220.476	1	3.526039	2.500027	0.6303023	0.2484226	0.08074045	0.08740154	0.07001911	0.05431855	0.2937158	0.4457479	0.2343852	0.3210547	0.05100418	0.04862259	0.04884142	0.0599877	1.533781	0.8952893	2.411454	1.730724	0.09345843	0.08716069	0.07844232	0.05091564
3220.477	1	0.4141927	0.2742597	2.275347	2.312839	0.2185216	0.2199163	0.1928287	0.1253355	2.055324	1.894493	1.629925	0.9174876	0.03259034	0.03045934	0.0196675	0.02566423	0.2008308	0.1964531	0.1173878	0.0602155	0.02307533	0.02218979	0.02686092	0.02553496
3220.477	1	0.04406396	0.05477748	0.1125176	0.08040773	1.081125	1.738634	0.6297861	0.1372195	0.1391319	0.1976622	0.118399	0.1102366	0.1733188	0.2039195	0.3121	0.1945079	0.2694528	0.2497823	0.5252749	0.4895261	1.287741	1.468539	3.512211	3.006759
3220.478	1	0.06959148	0.06883293	0.1060765	0.08611904	0.04789995	0.721585	4.274294	2.827269	0.1049607	0.1175008	0.2574099	0.1859865	1.280903	1.317862	1.141919	0.5025738	0.09625561	0.09475813	0.1103786	0.09714231	0.2738656	0.6168413	0.5191307	0.5990759
3220.575	1	3.534659	2.570045	0.4896754	0.2345905	0.04688388	0.07988064	0.05645182	0.05640205	0.2992761	0.3853318	0.1991953	0.258775	0.05100997	0.03653368	0.05167544	0.05186378	1.571403	1.223034	2.539069	1.681078	0.08106918	0.08313995	0.1056351	0.07101191
3220.576	1	0.4155591	0.252197	2.279802	2.321804	0.2193201	0.218257	0.1933642	0.1247122	2.05861	1.894558	1.629286	0.9232658	0.03587362	0.03205455	0.02057441	0.02553578	0.2033448	0.2033088	0.1153528	0.09524419	0.02089914	0.02110055	0.03002509	0.02741476
3220.577	1	0.05625634	0.06790585	0.104931	0.07261665	1.074884	1.742325	0.5901619	0.3151206	0.1194691	0.2055294	0.1194818	0.1280807	0.1825356	0.2077994	0.2732314	0.2203875	0.2802227	0.275159	0.522315	0.4726004	1.297341	1.500779	3.502192	2.999208
3220.578	1	0.08603806	0.07725161	0.1299779	0.1207165	0.1758739	0.5990752	4.247717	2.844249	0.115766	0.07061244	0.2525435	0.1957872	1.365187	1.170351	1.192392	0.5789131	0.1002308	0.08581954	0.1164224	0.06135907	0.2698546	0.5912666	0.5454367	0.5183238
3220.675	1	3.580044	2.62008	0.3871468	0.2393183	0.04901089	0.07171363	0.04186745	0.06356146	0.2958083	0.3096883	0.136336	0.2114726	0.05582185	0.0399344	0.05462585	0.04974684	1.565452	1.512481	2.62792	1.662724	0.07355645	0.09036405	0.1057636	0.08879342
3220.676	1	0.4194373	0.2376142	2.294593	2.32005	0.2222474	0.2179543	0.1996932	0.1341149	2.053821	1.88839	1.628645	0.9248987	0.02763388	0.03135784	0.02128519	0.02008489	0.203853	0.2124216	0.1168874	0.1362148	0.01664487	0.02078247	0.02643292	0.0286166
3220.677	1	0.07645973	0.05285898	0.07210803	0.06687663	1.05956	1.750892	0.6095804	0.5052984	0.1074727	0.2222523	0.1674937	0.1429781	0.16828	0.1717453	0.2916392	0.2415172	0.2795953	0.2793452	0.5248727	0.4726773	1.293941	1.505855	3.467742	2.984931
3220.678	1	0.05987089	0.07173246	0.1180672	0.1012913	0.278164	0.4991535	4.226178	2.868659	0.1038198	0.1109142	0.2415142	0.1963522	1.500797	1.196946	1.231573	0.6234155	0.08379669	0.09339776	0.1125747	0.07842858	0.293353	0.5294844	0.5626714	0.4956219
3220.775	1	3.62124	2.663512	0.3277435	0.2414642	0.05080403	0.06114078	0.0610439	0.04545546	0.2702352	0.3261494	0.175553	0.1796303	0.05075861	0.05005247	0.05767939	0.05249693	1.538909	1.669644	2.60257	1.623937	0.08248116	0.1010555	0.1082355	0.09559177
3220.776	1	0.4233272	0.23987	2.297579	2.324329	0.2216205	0.2206148	0.1924092	0.133386	2.055877	1.879058	1.620827	0.9290351	0.03099953	0.03551921	0.02507345	0.01790083	0.2081765	0.2194733	0.1454476	0.1575819	0.0186508	0.01896724	0.03076553	0.02724686
3220.777	1	0.07509915	0.05911951	0.08647737	0.08201733	1.048995	1.746579	0.6669297	0.6247205	0.1244148	0.2361193	0.1660613	0.1424319	0.1767997	0.187635	0.2786959	0.2627519	0.2780613	0.2980443	0.5022222	0.4719773	1.231924	1.525689	3.401124	2.973094
3220.778	1	0.06638163	0.05565949	0.130768	0.1216251	0.3403378	0.3708507	4.223112	2.908041	0.0938787	0.0961061	0.278198	0.1906	1.655882	1.302878	1.26891	0.6934752	0.08288548	0.1004917	0.1309399	0.08271822	0.302918	0.4635634	0.5565476	0.497757
3220.875	1	3.619379	2.746987	0.2949131	0.2146721	0.04569831	0.04645675	0.02954696	0.04536665	0.2473482	0.3342742	0.1923351	0.14903	0.03949763	0.05420606	0.05295695	0.05550353	1.528765	1.700027	2.563422	1.571449	0.08378411	0.09172935	0.09069333	0.06585757
3220.876	1	0.4131316	0.2435507	2.289706	2.314005	0.2187805	0.2153691	0.1895703	0.134608	2.052791	1.843165	1.583934	0.9236863	0.03561297	0.0335812	0.0259499	0.01823062	0.2013321	0.2233609	0.1739374	0.1491653	0.01972557	0.01947406	0.03146634	0.02753332
3220.877	1	0.0671471	0.06532749	0.09094916	0.06852532	1.02356	1.753768	0.7476014	0.693545	0.1129142	0.2342806	0.1635168	0.1463288	0.1729508	0.179528	0.2836811	0.2937551	0.280396	0.3041015	0.4867428	0.4566606	1.159105	1.535641	3.376879	3.011498
3220.878	1	0.05569054	0.1101085	0.1115881	0.07917088	0.352836	0.2283456	4.263092	2.926986	0.06610442	0.1147397	0.2715009	0.1670905	1.785717	1.41053	1.3495	0.7879081	0.07239037	0.0667829	0.07876606	0.08494258	0.3088622	0.3910678	0.486427	0.5046791
3220.975	1	3.602902	2.822926	0.3340577	0.199266	0.03711793	0.06133708	0.0446522	0.04776414	0.2710368	0.3470041	0.1726888	0.1547311	0.04179178	0.06263948	0.06066963	0.05395049	1.531919	1.649874	2.545198	1.574489	0.09689546	0.09860486	0.08953999	0.04824805
3220.976	1	0.4131538	0.2578924	2.271486	2.284715	0.2199294	0.215497	0.1877726	0.1314848	2.037442	1.811072	1.540965	0.9251733	0.0363938	0.03612672	0.02606352	0.01775718	0.2021448	0.2256833	0.1869368	0.1193825	0.01637314	0.02790575	0.02290922	0.02533837
3220.977	1	0.05656227	0.05152239	0.07245838	0.05537834	1.002728	1.779308	0.8005535	0.6786372	0.08532084	0.2319382	0.1688057	0.1402438	0.1524403	0.1927755	0.2488577	0.3374966	0.2534427	0.3115889	0.47116	0.478912	1.077315	1.545916	3.353765	3.080866
3220.978	1	0.07696387	0.08475832	0.06513959	0.09246302	0.3725703	0.1673525	4.274238	2.946344	0.06819127	0.08485474	0.2426819	0.169649	1.863413	1.535616	1.365594	0.9137565	0.06408947	0.06408971	0.1012439	0.1005969	0.3129391	0.3465012	0.5671381	0.4506514
3221.075	1	3.589427	2.79611	0.4057085	0.1624353	0.05253217	0.05120327	0.05425147	0.0506485	0.3282175	0.3126477	0.1776424	0.1645329	0.04279765	0.06771672	0.06362421	0.04562773	1.544803	1.566956	2.520715	1.662503	0.0851609	0.08721942	0.08399684	0.07061015
3221.076	1	0.4252155	0.2799462	2.260606	2.275677	0.2207125	0.2168918	0.1856771	0.1321353	2.0351	1.787511	1.522596	0.9440136	0.03582398	0.03692166	0.02807356	0.02055025	0.2228021	0.2191155	0.1989722	0.09516623	0.02094956	0.02666704	0.03373347	0.02559836
3221.077	1	0.0657386	0.07615536	0.08630884	0.05593008	1.000634	1.79836	0.8409296	0.6112394	0.09059345	0.2242225	0.165412	0.1479968	0.1620902	0.2312813	0.2187592	0.3824972	0.2440735	0.3135388	0.4590218	0.4880113	1.019839	1.535922	3.260057	3.086812
3221.078	1	0.05663424	0.05398779	0.08838137	0.1275952	0.3785601	0.3513	4.249376	2.899892	0.05697353	0.05995332	0.2306994	0.1516916	1.847327	1.614098	1.282001	0.9857444	0.04573663	0.07183043	0.0872598	0.1059362	0.2830378	0.3884303	0.6102741	0.3532981
3221.176	1	3.561823	2.75421	0.4775949	0.1794544	0.04751273	0.04123845	0.06281623	0.0474774	0.3229773	0.2737662	0.2188957	0.1600259	0.04434451	0.06674562	0.0568793	0.05571871	1.570717	1.473767	2.501951	1.750203	0.07434801	0.09897311	0.09415403	0.06277047
3221.176	1	0.430919	0.2979506	2.248385	2.260967	0.2192263	0.2098363	0.1840065	0.1402581	2.028928	1.774996	1.507074	0.9654428	0.04398043	0.04153878	0.03650592	0.02298278	0.2379049	0.2222768	0.1780587	0.07996039	0.01950071	0.03093103	0.03292843	0.02548495
3221.177	1	0.06490465	0.06464249	0.09191716	0.07367929	0.9862761	1.785206	0.8520681	0.523493	0.09601664	0.1844173	0.1616564	0.1673733	0.1875979	0.2285848	0.2215167	0.4211322	0.251048	0.3083367	0.4484318	0.4615342	0.9385176	1.498005	3.168131	3.062315
3221.178	1	0.06382652	0.08511369	0.09218361	0.1157614	0.3623748	0.5592186	4.176432	2.845643	0.06663862	0.06191711	0.2369003	0.1692238	1.81689	1.581829	1.135874	1.012807	0.08425412	0.1053702	0.05273268	0.1179503	0.2870253	0.4679139	0.5376035	0.3351966
3221.275	1	3.583602	2.721818	0.5048462	0.2131831	0.04411564	0.04792215	0.06132326	0.03737325	0.3247816	0.2479464	0.2627058	0.1936722	0.04328771	0.04460806	0.05620372	0.04949401	1.584674	1.375596	2.4659	1.834022	0.0808312	0.0765596	0.08210511	0.05226983
3221.276	1	0.4305264	0.3114274	2.23131	2.245491	0.2213057	0.2097113	0.1873986	0.1482922	2.025622	1.764064	1.500101	0.9840926	0.04087747	0.03439082	0.03385935	0.01884664	0.2616031	0.2126838	0.1369236	0.09738526	0.02530429	0.0256512	0.02580664	0.02537525
3221.277	1	0.05478992	0.07419027	0.09039635	0.07833906	1.000123	1.798021	0.8522592	0.3900916	0.1041875	0.1972734	0.1884789	0.1926587	0.1852106	0.2135818	0.2387483	0.4703591	0.2235056	0.2948054	0.4537427	0.4531153	0.8593531	1.45836	3.057003	3.005371
3221.278	1	0.05845254	0.1067399	0.1215566	0.1211461	0.3190632	0.7398386	4.102754	2.813063	0.08375337	0.1293418	0.253426	0.1538409	1.715888	1.497543	0.9850003	1.006453	0.1108778	0.08493806	0.07302006	0.0942612	0.2699986	0.5190069	0.4834195	0.3822681
3221.375	1	3.600381	2.648136	0.5461364	0.2570633	0.03805987	0.0548948	0.05036759	0.06135797	0.3031066	0.2333565	0.3043355	0.2750135	0.03770697	0.04554169	0.05229516	0.07005702	1.585604	1.250789	2.465469	1.965089	0.07742857	0.07842053	0.08191082	0.05555026
3221.376	1	0.4196034	0.3105715	2.207405	2.229757	0.2164531	0.2084227	0.1813772	0.1431754	2.017919	1.761434	1.482454	0.9851413	0.04374966	0.03402958	0.03032938	0.01943526	0.2752226	0.1955663	0.09619789	0.1200331	0.03132526	0.03182582	0.02639015	0.02432595
3221.377	1	0.05482669	0.06863341	0.07735975	0.06394869	1.013071	1.802956	0.8337938	0.2130396	0.1213688	0.2150915	0.1648155	0.1974326	0.2043973	0.2010322	0.2707806	0.4939346	0.2422062	0.2963107	0.451277	0.4423911	0.8246576	1.42562	3.041293	3.012974
3221.378	1	0.05848431	0.1006921	0.1087678	0.08893936	0.2506326	0.8639432	4.161516	2.798615	0.06949731	0.1019813	0.2643167	0.1498894	1.630801	1.411214	0.8370103	1.007189	0.07961516	0.09283266	0.06124026	0.1129206	0.274949	0.5496485	0.3918995	0.4878358
3221.476	1	3.58989	2.596943	0.6170651	0.3324256	0.03772098	0.06137641	0.04927652	0.06069772	0.2916135	0.2004639	0.3365557	0.3194688	0.03770052	0.04519804	0.06774725	0.07819185	1.534111	1.081038	2.468486	2.036693	0.07433972	0.081019	0.07772497	0.05197762
3221.476	1	0.4088202	0.3097313	2.201708	2.220124	0.2190333	0.2099978	0.1795442	0.1422225	2.023583	1.767831	1.489463	0.9846426	0.03920885	0.03643258	0.03048882	0.01783423	0.2686649	0.1726668	0.06921092	0.1375942	0.02102533	0.02288308	0.02453341	0.02242519
3221.477	1	0.07311356	0.07476918	0.07392393	0.05234275	1.035109	1.796528	0.8283366	0.1290014	0.1359025	0.2056015	0.149688	0.202769	0.2070529	0.1881	0.3006186	0.4894316	0.2450696	0.2836578	0.4648072	0.4547384	0.7922966	1.365605	3.024327	3.04655
3221.478	1	0.07103778	0.0788981	0.1022758	0.1038608	0.157336	0.9414303	4.229141	2.829601	0.0825949	0.09539171	0.2420136	0.1616397	1.5267	1.337859	0.7622491	1.021043	0.04187628	0.0767067	0.0672581	0.09928764	0.2523861	0.5477437	0.3789789	0.5676067
3221.575	1	3.573481	2.559466	0.6317441	0.370781	0.05081162	0.04743873	0.06158346	0.05195144	0.316736	0.1707713	0.3560431	0.3388706	0.03472165	0.0374612	0.06214724	0.08006424	1.47205	0.8276987	2.507213	2.071192	0.09701245	0.08173787	0.0814301	0.04899128
3221.576	1	0.3956657	0.308813	2.217604	2.233032	0.2188823	0.2150618	0.1835665	0.1403717	2.032087	1.788655	1.521803	0.9945145	0.03656829	0.02967353	0.02172164	0.01517309	0.2569845	0.1522702	0.08244671	0.158291	0.01777947	0.02069163	0.02647811	0.02633438
3221.577	1	0.07738942	0.07161646	0.06495518	0.05227686	1.04768	1.786586	0.828501	0.1943454	0.1392642	0.1929226	0.1347932	0.1654703	0.2297083	0.1861269	0.3317038	0.4532018	0.247741	0.2709856	0.461657	0.4604604	0.7844901	1.29153	2.966392	3.050837
3221.578	1	0.06905171	0.1069443	0.1203341	0.1135169	0.2642254	0.9851171	4.282798	2.804118	0.1022326	0.07800603	0.2511225	0.1673897	1.43711	1.210974	0.7197229	1.057228	0.06769142	0.0906869	0.06637979	0.07047462	0.2528136	0.5833275	0.3922235	0.6239356
3221.675	1	3.593107	2.565604	0.612539	0.4049512	0.04193012	0.06257894	0.05168319	0.04214287	0.302418	0.1748842	0.344098	0.3336273	0.0276589	0.03483339	0.06786123	0.05318551	1.415386	0.5308691	2.587435	2.064616	0.08049946	0.07940103	0.07013523	0.04369971
3221.676	1	0.383182	0.3097266	2.235212	2.248846	0.2176958	0.2153573	0.1925045	0.1457773	2.044993	1.817391	1.561913	1.014483	0.03600085	0.0259513	0.02026834	0.01878813	0.2454357	0.138428	0.1061963	0.1721506	0.0232041	0.02135463	0.02734608	0.0228364
3221.677	1	0.08253731	0.0655414	0.06709276	0.0488614	1.04899	1.77271	0.857191	0.2804831	0.1266483	0.1683792	0.1206871	0.1451161	0.2410062	0.1391344	0.328714	0.4072808	0.260333	0.2599918	0.4559912	0.4730286	0.7944152	1.231505	2.893972	3.053441
3221.678	1	0.07639871	0.09851624	0.1086156	0.088347	0.3789077	0.9202696	4.308423	2.807349	0.1037082	0.101862	0.2378863	0.1681522	1.382727	1.071502	0.7155764	1.01414	0.06602884	0.09516583	0.06709525	0.07718887	0.2726393	0.6358239	0.4670668	0.6426309
3221.776	1	3.594912	2.624841	0.5613503	0.4268181	0.04865703	0.05824369	0.05769389	0.04094845	0.3289186	0.2049335	0.3101781	0.3533117	0.03143094	0.03138737	0.06852449	0.07124591	1.354389	0.5155521	2.69905	2.070821	0.07339726	0.0813404	0.07084538	0.04626449
3221.777	1	0.3838935	0.3070523	2.266182	2.281492	0.2217622	0.2176488	0.1954238	0.1421065	2.065003	1.853528	1.601815	1.018519	0.03758368	0.02120873	0.0129478	0.02205155	0.2222932	0.1317144	0.1348469	0.1534496	0.01906516	0.02475626	0.02922199	0.02336255
3221.777	1	0.07458623	0.06613873	0.06930902	0.06240399	1.047129	1.7804	0.9032732	0.3221989	0.1227829	0.1671355	0.1306304	0.1347887	0.2329213	0.1197923	0.3126973	0.3611244	0.2747545	0.2562331	0.4378146	0.4845887	0.8303993	1.197792	2.821382	3.035857
3221.778	1	0.08279892	0.09047942	0.1290984	0.1002302	0.4277262	0.7738252	4.269766	2.78365	0.1262154	0.1028876	0.2802302	0.1571385	1.448377	1.0094	0.7042677	0.9484144	0.0699573	0.1040695	0.09397362	0.07012385	0.3250365	0.6268839	0.5864452	0.6242747
3221.876	1	3.59202	2.715764	0.4543936	0.4160625	0.0699004	0.05350428	0.05570723	0.0690563	0.4044025	0.200123	0.2492961	0.3996581	0.02606274	0.03936715	0.06300202	0.08282526	1.340385	0.7993943	2.824418	2.089189	0.085238	0.07585641	0.08050423	0.06671777
3221.876	1	0.3718489	0.2895347	2.272339	2.288346	0.2235346	0.2201825	0.1906433	0.1346317	2.073892	1.876658	1.614525	1.004393	0.0375426	0.02194587	0.01691618	0.01874123	0.189882	0.1267351	0.1474425	0.1156292	0.01391678	0.02509467	0.02599415	0.02529546
3221.877	1	0.06257993	0.07340538	0.0463769	0.07026223	1.037637	1.794244	0.9102819	0.3345404	0.1338898	0.1805333	0.1328273	0.1242849	0.1937933	0.1020375	0.3116564	0.3077882	0.2894016	0.2386987	0.4217104	0.4926079	0.8686942	1.179764	2.823345	3.081492
3221.878	1	0.088097	0.05142647	0.106742	0.1297188	0.4269911	0.6013575	4.267592	2.836907	0.1081229	0.07675336	0.2835417	0.1715809	1.563759	1.111476	0.6682655	0.8811481	0.0563388	0.102249	0.08832138	0.07394646	0.343098	0.5923963	0.6647063	0.6127525
3221.975	1	3.610132	2.786564	0.3968129	0.3546841	0.06548992	0.0418267	0.04957608	0.06543456	0.4361833	0.1574763	0.1824815	0.4324734	0.03958152	0.05823527	0.06164405	0.07985339	1.313047	1.067613	2.908035	2.047786	0.08846692	0.06246472	0.0803985	0.07046423
3221.977	1	0.3578865	0.2794738	2.279287	2.302199	0.2196695	0.2206196	0.1966697	0.1370742	2.08207	1.892727	1.630995	0.9941025	0.03532486	0.02205181	0.01833349	0.01337808	0.1808859	0.121803	0.1563182	0.07283531	0.01854899	0.01736702	0.02818716	0.030785
3221.978	1	0.04879969	0.05723763	0.04863509	0.07968272	1.004098	1.813219	0.8847176	0.3423493	0.1219819	0.1924819	0.1201746	0.1053007	0.1971572	0.1311288	0.3176355	0.2506016	0.2665323	0.2376422	0.4041106	0.4843436	0.8698238	1.147888	2.827771	3.085043
3221.978	1	0.06651401	0.08985164	0.09908715	0.1005441	0.3513723	0.432358	4.28365	2.888429	0.08100485	0.08624588	0.2581881	0.1659009	1.712561	1.331033	0.6571803	0.8312395	0.05365026	0.08834307	0.0760746	0.0783738	0.3279138	0.5512965	0.6901783	0.5742019
3222.075	1	3.602082	2.832507	0.3898107	0.2542737	0.0810767	0.04958937	0.05446912	0.06351842	0.4870385	0.1994633	0.1231476	0.4411621	0.04805379	0.04724119	0.04420565	0.05870933	1.28798	1.241206	2.959089	1.961844	0.08267595	0.08232868	0.07819314	0.06153234
3222.076	1	0.3511727	0.272655	2.287543	2.309232	0.216635	0.2225163	0.2001608	0.1358708	2.081994	1.911409	1.646534	0.9943327	0.03656582	0.02830242	0.02394305	0.0161486	0.1747376	0.1341212	0.1606861	0.04439384	0.01480105	0.01673181	0.02769557	0.03741793
3222.077	1	0.02817282	0.05239688	0.08433707	0.05068712	0.9822786	1.78903	0.8053812	0.3538246	0.1348852	0.1656844	0.112406	0.08392641	0.1914301	0.1760479	0.3248783	0.2189407	0.253121	0.2381092	0.402329	0.4640399	0.8588188	1.115315	2.80054	3.051954
3222.078	1	0.04924908	0.09988357	0.121589	0.1133008	0.2610449	0.2203433	4.215857	2.907074	0.05370068	0.06970928	0.2432825	0.1658638	1.859723	1.577432	0.6785358	0.8555132	0.05693712	0.09576488	0.08835484	0.07258277	0.3269762	0.5713217	0.661799	0.5075939
3222.175	1	3.563905	2.863206	0.3330284	0.1954665	0.07489687	0.05328487	0.06510895	0.06866438	0.4994227	0.2406523	0.07526388	0.4439186	0.04663422	0.06426373	0.04671895	0.06037142	1.268203	1.365547	2.968284	1.927952	0.07969073	0.08275533	0.08102012	0.06541009
3222.176	1	0.3588515	0.2731053	2.290583	2.309597	0.2174236	0.2214522	0.1987023	0.138801	2.071761	1.913853	1.654743	1.002669	0.02985743	0.02743826	0.0265909	0.01907109	0.1810844	0.1505995	0.1586628	0.08689475	0.01812764	0.01652158	0.03103021	0.03281975
3222.177	1	0.0423211	0.05139395	0.08657459	0.05529835	0.9806143	1.778109	0.700108	0.3865791	0.1388413	0.1724157	0.1103762	0.08667791	0.1801042	0.1921531	0.2989089	0.1929241	0.2294431	0.2198055	0.4154348	0.4723683	0.8299843	1.069915	2.808843	2.985192
3222.178	1	0.06269725	0.1190398	0.1000964	0.09294941	0.2156703	0.2457604	4.167012	2.950659	0.0573889	0.09659106	0.2524826	0.2078489	1.905909	1.80299	0.7643018	0.8585639	0.08838423	0.07499194	0.075551	0.09310771	0.2873858	0.5388347	0.5437012	0.413108
3222.276	1	3.53719	2.864026	0.268008	0.1495803	0.07895052	0.0655158	0.07452945	0.06957821	0.4656167	0.2915648	0.1668335	0.4198539	0.05489554	0.05868224	0.06615746	0.07210426	1.291808	1.385903	2.930523	1.888076	0.0694094	0.08233008	0.0824974	0.05004484
3222.277	1	0.3599773	0.2745388	2.30515	2.329872	0.218427	0.2253284	0.1968611	0.1386152	2.091914	1.91136	1.647894	1.010907	0.03135086	0.0329468	0.03082331	0.01723733	0.1765156	0.1700012	0.1654797	0.1297375	0.01697987	0.02113515	0.02829993	0.02721264
3222.277	1	0.04609255	0.03469644	0.06314981	0.04929256	0.9929873	1.75554	0.5807799	0.3908773	0.1232114	0.1565245	0.09057574	0.0957063	0.2017798	0.1862174	0.2819207	0.1778614	0.2437959	0.2021814	0.4225788	0.4886312	0.8065584	1.002407	2.841788	2.954807
3222.278	1	0.03998732	0.1005448	0.1208196	0.08858004	0.1940995	0.4026457	4.160153	2.939939	0.05788087	0.1102572	0.2345129	0.1791878	1.854806	1.937141	0.8880563	0.7769978	0.06705569	0.08007781	0.06236104	0.08214254	0.2270675	0.5369511	0.3973028	0.3319655
3222.375	1	3.512167	2.883662	0.1974126	0.1744349	0.0572149	0.06395682	0.06543359	0.05826922	0.4208308	0.3081913	0.2434477	0.391964	0.03892107	0.05091723	0.07112263	0.05796554	1.333749	1.347843	2.878054	1.860262	0.06438939	0.07563628	0.09154274	0.05797392
3222.376	1	0.3564607	0.2636952	2.307197	2.32498	0.2184379	0.2180581	0.1939759	0.1395228	2.08487	1.881359	1.624366	1.012328	0.03917982	0.02645067	0.02913549	0.01756085	0.1748398	0.1807537	0.1715831	0.147832	0.01350132	0.02374966	0.02047782	0.02085115
3222.377	1	0.03667705	0.05227981	0.06795181	0.05690268	0.9681178	1.70806	0.4940449	0.4335049	0.100419	0.1524095	0.08533624	0.09975644	0.2043867	0.1823784	0.2400673	0.1704393	0.2424761	0.2008406	0.4463754	0.4872035	0.7961141	1.010479	2.991755	2.97302
3222.378	1	0.07713509	0.05154556	0.1379159	0.07631981	0.1520488	0.4878307	4.246252	2.962411	0.06001943	0.07958326	0.2429803	0.1358287	1.759739	1.940424	0.995891	0.657938	0.06736186	0.06861003	0.1051832	0.07607754	0.124493	0.5232005	0.2868045	0.3976341
3222.475	1	3.45647	2.939633	0.2568372	0.2096165	0.04357503	0.06040069	0.05484819	0.058914	0.3933769	0.2720688	0.3322299	0.3362301	0.04454337	0.04851455	0.05400349	0.04915671	1.429559	1.248669	2.796437	1.871378	0.07406588	0.08411013	0.0815028	0.0610529
3222.476	1	0.3550569	0.2642327	2.281927	2.29594	0.2221991	0.2202894	0.1923073	0.1435173	2.075206	1.856154	1.585373	1.019036	0.03266462	0.02868843	0.02494011	0.02065595	0.1941135	0.1736879	0.1823813	0.1472938	0.02179476	0.02681527	0.01939689	0.01829845
3222.477	1	0.05675904	0.08140635	0.06542143	0.07249203	0.9912149	1.709858	0.4531171	0.4566931	0.1184889	0.161155	0.1056731	0.09272084	0.1782517	0.1960698	0.2270929	0.2195269	0.2519103	0.1993094	0.4665759	0.4651103	0.8325066	1.061358	3.117444	2.977324
3222.478	1	0.08949181	0.1033393	0.09295776	0.07972951	0.1643486	0.6211085	4.272515	2.965618	0.08383742	0.08760136	0.2399664	0.1497789	1.629739	1.890053	1.082797	0.54469	0.07385255	0.07910804	0.100814	0.0861493	0.1424518	0.5062427	0.2131787	0.4702283
3222.575	1	3.452534	2.979027	0.3276404	0.2133428	0.03723959	0.05708265	0.05698396	0.04930119	0.3245616	0.2131868	0.4082635	0.339651	0.0519023	0.04614843	0.0465253	0.05337049	1.550483	1.131599	2.724133	1.872917	0.0811547	0.07789649	0.07763544	0.05170275
3222.576	1	0.3496777	0.2589483	2.235237	2.245354	0.2183376	0.2136918	0.1906944	0.143492	2.039318	1.815348	1.550498	1.021083	0.02873072	0.02583441	0.02575783	0.02156381	0.2205856	0.1504777	0.1910081	0.1347089	0.01776877	0.01872138	0.02147042	0.02585325
3222.577	1	0.07425754	0.09927048	0.07653474	0.04407482	1.002003	1.729982	0.4553828	0.4491825	0.1332709	0.1795395	0.1223848	0.1140765	0.1956752	0.1972053	0.2415626	0.2942091	0.2558593	0.2006451	0.487305	0.4503344	0.8308861	1.135735	3.122065	2.871036
3222.578	1	0.1077492	0.08038931	0.1335016	0.06012107	0.2730113	0.7694749	4.209017	2.834593	0.1097791	0.1133108	0.2482006	0.1407203	1.477225	1.729748	1.120425	0.4858668	0.09279338	0.04928462	0.09241155	0.09240984	0.1537328	0.4795622	0.3266105	0.4923835
3222.675	1	3.489942	2.95499	0.3312728	0.2387331	0.03582398	0.04537605	0.06035191	0.05625878	0.2462958	0.1659373	0.5046751	0.3342142	0.04794448	0.03027438	0.06350663	0.05010959	1.580363	1.032894	2.645288	1.874971	0.08574831	0.0722562	0.07483253	0.05914027
3222.676	1	0.3423929	0.2621043	2.159511	2.179303	0.213336	0.2109414	0.1837942	0.145442	2.01397	1.782525	1.515756	1.027505	0.03367792	0.02581588	0.02702545	0.02494914	0.2420067	0.1351881	0.1878987	0.1025134	0.0148389	0.01630619	0.02653791	0.02650153
3222.677	1	0.09694565	0.09065306	0.08742705	0.06881696	1.043299	1.752727	0.4757906	0.4253838	0.1300217	0.2031926	0.134015	0.1332817	0.1961333	0.1614448	0.2454423	0.3521246	0.2428715	0.203934	0.4689357	0.4583326	0.8432766	1.206441	3.100801	2.755488
3222.678	1	0.09714932	0.07163857	0.1028775	0.07931764	0.3831433	0.8819831	4.079339	2.696787	0.1255438	0.09990274	0.2512029	0.1855316	1.334924	1.457022	1.169575	0.4752165	0.06188459	0.06381201	0.08147397	0.0868495	0.1744269	0.4826441	0.4607687	0.554036
3222.775	1	3.52077	2.909332	0.30932	0.2227176	0.04849716	0.05551379	0.07745593	0.05454108	0.217682	0.1608457	0.5740973	0.3218294	0.03070326	0.03525776	0.06449668	0.05714237	1.571497	0.9267935	2.607966	1.902369	0.08103101	0.06560607	0.08692819	0.05349355
3222.776	1	0.3449036	0.2621395	2.127734	2.14597	0.2134219	0.2091451	0.1822302	0.1486746	1.998314	1.756213	1.504137	1.038451	0.03647773	0.02022902	0.02136863	0.02408846	0.2617044	0.1314102	0.1653694	0.08387257	0.02350304	0.02396076	0.02529535	0.02870399
3222.777	1	0.1186198	0.07074666	0.1044103	0.1074762	1.068091	1.74136	0.4645458	0.3730145	0.1340572	0.1979151	0.1314614	0.1471257	0.2009705	0.163758	0.2757192	0.4031623	0.2351684	0.2044811	0.4678908	0.4635942	0.8739287	1.26883	3.12291	2.698473
3222.778	1	0.08002713	0.1006389	0.1099114	0.1205768	0.4979675	0.9278962	4.047792	2.622989	0.160538	0.1214115	0.2308922	0.1764022	1.300679	1.236625	1.152121	0.5225748	0.07605078	0.07905047	0.08842695	0.08766019	0.1786715	0.464294	0.529712	0.5892279
3222.875	1	3.501779	2.874183	0.2918952	0.1640079	0.05251979	0.04876674	0.07385391	0.05183748	0.2394148	0.2009121	0.5910783	0.2830456	0.04655528	0.03826049	0.07544582	0.05753181	1.580496	0.8875247	2.628789	1.917474	0.09503054	0.07238013	0.09716958	0.05531472
3222.876	1	0.3323278	0.2546287	2.125685	2.149197	0.2119046	0.2050139	0.173734	0.1483556	1.979635	1.737297	1.486242	1.033249	0.04050774	0.01760754	0.02024109	0.01831184	0.2617593	0.1221224	0.1276792	0.1064581	0.021872	0.02144716	0.01969274	0.03147924
3222.877	1	0.09384624	0.0649026	0.1166555	0.100613	1.073859	1.738008	0.4214498	0.331203	0.1377027	0.1889878	0.1031161	0.1461416	0.2065751	0.1701127	0.3038408	0.4015634	0.2148529	0.2042724	0.4813599	0.4524326	0.9412402	1.412313	3.252911	2.734542
3222.878	1	0.06245337	0.1192188	0.0946476	0.1147442	0.5037606	0.8613243	4.159663	2.674912	0.1257395	0.1077511	0.2375991	0.191292	1.387032	1.085573	1.150288	0.5819058	0.06063709	0.1027608	0.09958071	0.07723532	0.192101	0.4455154	0.540608	0.5938383
3222.975	1	3.497747	2.875533	0.2430563	0.1714656	0.04720301	0.0609646	0.05490754	0.05574754	0.2518294	0.2385169	0.535162	0.2054669	0.04689351	0.04870596	0.06593898	0.04229677	1.57345	0.9203511	2.71532	1.934799	0.09857089	0.07764199	0.1064011	0.08047238
3222.976	1	0.322847	0.2462357	2.112883	2.133883	0.210297	0.2041828	0.1819157	0.1469945	1.974704	1.731118	1.478851	1.028717	0.03867684	0.02369071	0.01942287	0.02154131	0.2532513	0.1187283	0.09210478	0.1376779	0.01927302	0.02403031	0.02091849	0.03564022
3222.977	1	0.08708328	0.06172507	0.1138972	0.07765275	1.090662	1.736678	0.3567293	0.3017002	0.132704	0.1700437	0.1212369	0.1384621	0.187434	0.1922936	0.288464	0.3646362	0.2020256	0.2271812	0.515366	0.4589962	1.024001	1.55537	3.394491	2.822569
3222.978	1	0.07710657	0.09545485	0.130287	0.1033199	0.4600993	0.7187009	4.258186	2.778258	0.1093394	0.1030426	0.2422965	0.1908592	1.523245	1.09444	1.213126	0.6451233	0.05267786	0.1001541	0.1010775	0.1019694	0.2249442	0.4580178	0.5308939	0.6010528
3223.075	1	3.508502	2.848195	0.1954431	0.1564058	0.04658647	0.05328024	0.04675847	0.05678297	0.2387456	0.2815093	0.4530062	0.249226	0.05339606	0.05991584	0.06905077	0.0416033	1.472175	1.025313	2.835587	1.899469	0.06878075	0.08782743	0.1085144	0.06877197
3223.076	1	0.3208585	0.2489005	2.121328	2.148336	0.2110831	0.2052696	0.184264	0.1421887	1.978836	1.742622	1.490991	1.028767	0.0350881	0.02632159	0.02208301	0.01935793	0.2334147	0.1148777	0.06481525	0.1704717	0.01461977	0.01451508	0.02548697	0.03433457
3223.077	1	0.08331465	0.07494725	0.0991531	0.06978845	1.118198	1.717238	0.2853582	0.3151723	0.1689853	0.1928112	0.1160058	0.1385015	0.1563058	0.2034654	0.2613149	0.3419333	0.175641	0.2662699	0.5195026	0.4690935	1.098293	1.674084	3.43455	2.83261
3223.078	1	0.07731575	0.08343447	0.1067276	0.1250743	0.4126815	0.5093513	4.254133	2.822213	0.1078056	0.1148995	0.269066	0.1804723	1.664946	1.196023	1.272114	0.6933548	0.04849665	0.08259032	0.08714949	0.08682069	0.2272972	0.4507109	0.4669785	0.5602073
3223.175	1	3.494361	2.780796	0.1483289	0.1693013	0.0531531	0.05778832	0.06049733	0.04978097	0.2313508	0.3531643	0.3715876	0.3532816	0.04688539	0.0639793	0.06601926	0.03714158	1.364928	1.179148	2.909381	1.829919	0.07533691	0.08406632	0.09904634	0.05296852
3223.176	1	0.3169022	0.2494539	2.189376	2.207633	0.2157917	0.2116749	0.1864534	0.1425635	1.994158	1.764448	1.532148	1.045377	0.03157735	0.02348233	0.02185583	0.01911079	0.2164864	0.1196203	0.05325173	0.1970281	0.0162479	0.02026675	0.02351865	0.03487809
3223.177	1	0.078466	0.05764552	0.1013182	0.05939535	1.096173	1.694556	0.2692524	0.2958645	0.1680329	0.2174869	0.1096613	0.1141111	0.1428532	0.1585355	0.2496787	0.2941299	0.1826827	0.2920162	0.5249961	0.4793879	1.157454	1.803233	3.498392	2.916883
3223.178	1	0.06207564	0.08930146	0.09577162	0.07226696	0.329175	0.3048907	4.241277	2.869083	0.07355331	0.1037663	0.2435328	0.1743053	1.791856	1.369631	1.289207	0.786528	0.05602661	0.09439822	0.07403696	0.0780881	0.2586629	0.4679069	0.4512382	0.5019605
3223.275	1	3.455532	2.815477	0.1668689	0.1323608	0.06467385	0.06100847	0.04279392	0.04993921	0.2619953	0.4291992	0.3046066	0.4154828	0.03017608	0.07524453	0.07470855	0.05751889	1.282841	1.338334	2.937909	1.760363	0.08079916	0.07902191	0.1065398	0.05725118
3223.276	1	0.3149842	0.2446183	2.236139	2.253367	0.219428	0.2190434	0.1830271	0.1425502	2.013898	1.795773	1.566034	1.04501	0.03450319	0.02604386	0.02224537	0.02367092	0.1982045	0.1288458	0.08743575	0.2083626	0.02153254	0.02355484	0.0200255	0.03920216
3223.277	1	0.07858448	0.03797798	0.09704716	0.05469782	1.067324	1.678299	0.2651541	0.2972824	0.1392233	0.2220327	0.08698631	0.08486029	0.141701	0.1504678	0.2389537	0.2690174	0.2001539	0.3008947	0.5128106	0.4735695	1.208352	1.888856	3.509399	2.964738
3223.278	1	0.06098045	0.08391652	0.08615955	0.1106098	0.2903618	0.1429196	4.191391	2.906972	0.05545994	0.07665223	0.241936	0.2067262	1.884875	1.532246	1.27726	0.9172946	0.06820973	0.1073151	0.09729352	0.08165616	0.2990475	0.4466682	0.5348215	0.4271687
3223.375	1	3.442388	2.88734	0.1955047	0.1462372	0.06811519	0.05377333	0.0443669	0.05275342	0.3069127	0.4444837	0.2503664	0.441977	0.03896928	0.08297905	0.06901484	0.06556821	1.225718	1.471233	2.925232	1.664832	0.08611376	0.09107628	0.1031346	0.06584199
3223.376	1	0.3030635	0.2292245	2.250489	2.261202	0.2145389	0.2122535	0.1904757	0.1410492	2.028277	1.819258	1.584229	1.015687	0.04043674	0.02631434	0.01881336	0.02636372	0.1699641	0.1348348	0.1173147	0.1786036	0.01144065	0.02185656	0.01785484	0.02917612
3223.377	1	0.07244853	0.04648631	0.05623451	0.04123036	1.035781	1.678566	0.3004483	0.2845744	0.1235197	0.2068454	0.09608981	0.0820536	0.1591268	0.1521603	0.2348843	0.2600499	0.2189928	0.2879956	0.5243016	0.4806418	1.24648	1.931831	3.530284	3.044627
3223.378	1	0.06859856	0.09532175	0.07856681	0.1391752	0.2496866	0.2075027	4.197237	2.912187	0.04568049	0.05429011	0.2444862	0.187342	1.855155	1.579364	1.164005	0.9946704	0.07526296	0.1136235	0.0870026	0.07381053	0.3418954	0.4887648	0.600417	0.3028964
3223.475	1	3.439044	2.938669	0.2439504	0.1820818	0.06073832	0.05816494	0.05774843	0.06407311	0.2673438	0.4744771	0.1780981	0.4613112	0.04239975	0.06167266	0.04709076	0.06136906	1.188861	1.517186	2.887821	1.609802	0.07833689	0.08074978	0.08021629	0.06161445
3223.476	1	0.3000074	0.2166955	2.252852	2.274915	0.2148212	0.2149833	0.1922586	0.1382267	2.037681	1.840449	1.602856	1.00256	0.03309795	0.03158611	0.02270364	0.0223	0.157787	0.1433422	0.1432589	0.1417697	0.01074242	0.01859958	0.0238977	0.0257427
3223.477	1	0.06012155	0.05531695	0.06067879	0.05650241	1.015565	1.678416	0.325417	0.2743377	0.1214402	0.166605	0.116272	0.08959225	0.1680544	0.1579214	0.2635325	0.2547323	0.2233048	0.2964032	0.543949	0.4746333	1.276901	1.967099	3.519297	3.10438
3223.478	1	0.07589447	0.08102367	0.1025724	0.1110721	0.2444482	0.3953247	4.218262	2.931004	0.06990901	0.1139118	0.240563	0.1678615	1.842849	1.606242	1.003725	1.009713	0.08010133	0.0987455	0.08103404	0.0975374	0.3696171	0.5000711	0.6675107	0.2807389
3223.575	1	3.425273	2.962524	0.3646573	0.2526732	0.04554925	0.09287283	0.06031763	0.060878	0.2619601	0.5258501	0.07658516	0.3891521	0.06213789	0.08392667	0.05031061	0.06024283	1.165805	1.501626	2.872455	1.585448	0.07594062	0.06982696	0.09466334	0.07774665
3223.576	1	0.2974509	0.2222454	2.258164	2.278433	0.2156325	0.2175933	0.198302	0.1370627	2.034079	1.863615	1.628362	0.9942782	0.02660134	0.02685139	0.02577882	0.02365057	0.1551832	0.1546188	0.1519053	0.09286455	0.01438347	0.01989666	0.02807064	0.02317352
3223.577	1	0.05185722	0.05894663	0.05282559	0.06665734	1.009403	1.693382	0.3559427	0.3206367	0.104545	0.1663934	0.1226809	0.1049306	0.1661478	0.1805348	0.2939944	0.2374741	0.2234113	0.2896743	0.5178477	0.4474309	1.291837	1.962604	3.435565	3.103207
3223.578	1	0.05308761	0.1187245	0.08560006	0.08936173	0.2356252	0.6125064	4.167459	2.893599	0.07603652	0.09944283	0.2331978	0.1714383	1.762476	1.615	0.904405	1.032937	0.08754299	0.1231635	0.09548301	0.09245497	0.4022502	0.520993	0.724226	0.3751059
3223.675	1	3.399953	2.93046	0.4609799	0.3017489	0.05261874	0.08119427	0.05022411	0.03479484	0.2753051	0.4817811	0.1150458	0.3255091	0.06435688	0.04828026	0.0421428	0.05728174	1.169986	1.369519	2.794095	1.55001	0.07824386	0.0775241	0.0902341	0.0653753
3223.676	1	0.2965813	0.2350477	2.260017	2.300356	0.2209761	0.2186965	0.1939092	0.1428128	2.0544	1.879676	1.64751	0.9978873	0.0245282	0.02552238	0.02502644	0.02093201	0.1545602	0.1613893	0.1485041	0.07516123	0.01197098	0.02251798	0.03212841	0.02443645
3223.677	1	0.05897809	0.05988972	0.04906997	0.07948189	1.015177	1.699567	0.4414003	0.3953033	0.1199181	0.1938704	0.1212065	0.112526	0.1765259	0.2140524	0.2900593	0.233726	0.2370585	0.3001043	0.5078089	0.4609268	1.311458	1.927368	3.321801	3.096247
3223.678	1	0.05851213	0.121927	0.1119358	0.1021873	0.3221164	0.7886564	4.145609	2.863505	0.07301437	0.09542925	0.2402548	0.1509334	1.663445	1.54538	0.8019715	1.016957	0.07637784	0.08364661	0.09326982	0.111754	0.3996835	0.4913064	0.7124919	0.4746184
3223.775	1	3.356906	2.85069	0.5114148	0.321768	0.04004791	0.06415461	0.04660279	0.04015634	0.2776083	0.4405469	0.1429066	0.2958413	0.04139469	0.05190253	0.0395574	0.05411237	1.241117	1.144758	2.672966	1.510146	0.06360568	0.06450486	0.08886594	0.04690407
3223.776	1	0.3069589	0.2585312	2.274055	2.303632	0.2184453	0.215388	0.1948315	0.1359782	2.065316	1.888207	1.661626	0.9999057	0.03409644	0.02849275	0.0259106	0.0218623	0.1753342	0.1622413	0.1346399	0.1255043	0.02335469	0.01772213	0.02272769	0.02631958
3223.777	1	0.05975603	0.05192043	0.04919097	0.08541479	1.004692	1.688215	0.569332	0.4366907	0.1194208	0.2101347	0.1222956	0.1188606	0.1824089	0.2087153	0.2523954	0.1960619	0.2387625	0.2914843	0.4921741	0.454919	1.314463	1.864622	3.227362	3.084908
3223.778	1	0.07078501	0.08891546	0.08509205	0.1019939	0.4318536	0.9841491	4.186257	2.846561	0.1121723	0.1075089	0.248674	0.1719596	1.559474	1.460567	0.8035299	1.06049	0.08358354	0.09508198	0.09319383	0.08950063	0.3690653	0.4787681	0.6501357	0.6030323
3223.876	1	3.363092	2.76269	0.5994762	0.2669294	0.04884622	0.05059594	0.05695654	0.05207249	0.2919477	0.3860339	0.171819	0.3386266	0.04718876	0.05453684	0.04147948	0.05237857	1.401335	0.8666862	2.597477	1.514693	0.06817993	0.059074	0.08121431	0.05224215
3223.876	1	0.3110143	0.2799733	2.266825	2.292822	0.217793	0.2183489	0.1972444	0.1404817	2.055708	1.870436	1.645095	0.9894272	0.03450716	0.02766509	0.02636409	0.01393084	0.1921829	0.1570295	0.1258772	0.157538	0.02220013	0.01840017	0.02279488	0.02722091
3223.877	1	0.08800188	0.06235492	0.05497987	0.07853048	0.9929166	1.678097	0.7087694	0.4784588	0.1007766	0.1879542	0.1279051	0.1128439	0.1571394	0.1608833	0.2324735	0.1731945	0.2234669	0.2935071	0.4830673	0.468774	1.283203	1.799099	3.177767	3.139834
3223.878	1	0.06239843	0.08779972	0.09568618	0.08071279	0.4886018	1.061759	4.307177	2.875344	0.1166244	0.09644924	0.2363223	0.1539147	1.448373	1.3312	0.8281409	1.070686	0.08693937	0.08288983	0.08849022	0.08643477	0.3115412	0.4249915	0.5576616	0.6854867
3223.975	1	3.392654	2.706728	0.6878798	0.2052377	0.04452878	0.06611165	0.06129412	0.04297881	0.3202066	0.3736605	0.1880146	0.3117945	0.05443109	0.04399981	0.04409073	0.05818704	1.556604	0.5741988	2.555408	1.572464	0.06933962	0.05192461	0.06824047	0.06444511
3223.976	1	0.3254969	0.3095135	2.262384	2.278014	0.2179773	0.2176155	0.1966898	0.1421045	2.044275	1.84977	1.635786	0.9863857	0.0341539	0.02825655	0.02461818	0.0160585	0.2088436	0.1545178	0.1366584	0.1678942	0.01662077	0.02176164	0.0262806	0.02728772
3223.977	1	0.06429289	0.04951027	0.04653325	0.07822876	0.9909096	1.707365	0.80276	0.4646467	0.09842131	0.1740746	0.1383664	0.1071783	0.1613785	0.1507794	0.2211738	0.1843774	0.2040142	0.2977814	0.4660537	0.4681867	1.258696	1.712639	3.103258	3.130159
3223.978	1	0.06689755	0.0939207	0.09728569	0.0926021	0.4266687	1.02131	4.373818	2.863533	0.09262928	0.09745747	0.2591997	0.1340262	1.389242	1.196116	0.8483728	1.102879	0.05775185	0.08850576	0.0759926	0.08903855	0.2703727	0.4284479	0.4771682	0.6825968
3224.075	1	3.41126	2.690677	0.7217035	0.2276769	0.05454004	0.07695989	0.05685664	0.03852111	0.3505862	0.3519369	0.1976445	0.2822056	0.05234623	0.03894185	0.04219855	0.05414479	1.710321	0.4995621	2.532271	1.564825	0.06928921	0.05715218	0.086829	0.0610505
3224.076	1	0.3474292	0.3445402	2.258653	2.260288	0.2187166	0.2149853	0.1956518	0.1450023	2.031891	1.828723	1.620353	0.9900755	0.03320939	0.02648517	0.02037533	0.01659393	0.2210592	0.1539498	0.15249	0.1640821	0.02053728	0.0138769	0.02201948	0.02695766
3224.077	1	0.06853232	0.07059437	0.04997427	0.08468636	0.9927455	1.726496	0.8838947	0.407691	0.1025784	0.1716562	0.1474625	0.1275165	0.1671809	0.1581006	0.2023276	0.2173172	0.2018548	0.2894756	0.4438442	0.4762424	1.253935	1.641572	3.010876	3.105661
3224.078	1	0.08585678	0.1170241	0.1195635	0.08479353	0.3405085	0.8794008	4.356971	2.828942	0.09265193	0.1455119	0.2606636	0.1543592	1.447347	1.181428	0.8321054	1.068646	0.07665249	0.08158851	0.08554355	0.08340911	0.285826	0.3842825	0.4505101	0.597185
3224.175	1	3.425634	2.643676	0.7056966	0.2850786	0.04999747	0.05802118	0.06066919	0.05404378	0.3446273	0.3151309	0.2522249	0.2867924	0.06632693	0.03660297	0.06182763	0.05497148	1.821768	0.7397613	2.524011	1.50204	0.07592721	0.05734427	0.09258682	0.05881302
3224.176	1	0.3593774	0.3728046	2.260879	2.25489	0.2174867	0.2111992	0.1908334	0.1409232	2.036745	1.803806	1.58765	0.9924963	0.0379277	0.03153858	0.01574322	0.01742318	0.2270657	0.1608629	0.1739889	0.1438814	0.02162189	0.02054175	0.02765339	0.02651104
3224.177	1	0.05699789	0.0683722	0.07137528	0.09186614	0.9967286	1.741661	0.9085279	0.347442	0.1105198	0.1817176	0.1470736	0.1114761	0.1829336	0.1725497	0.1827164	0.2882428	0.2145083	0.2712004	0.4271127	0.4881884	1.228868	1.539829	2.917568	3.061508
3224.178	1	0.1031614	0.05805941	0.09242538	0.07927739	0.2428039	0.6664698	4.256276	2.798534	0.1023683	0.1132234	0.2623438	0.148906	1.559677	1.248031	0.8009953	1.022145	0.05756368	0.08156193	0.06551491	0.08882435	0.2958779	0.3714081	0.420551	0.5512285
3224.275	1	3.451437	2.640579	0.6259518	0.3690906	0.04396601	0.03744433	0.05760185	0.0633381	0.3376628	0.274304	0.3375804	0.3304743	0.05151861	0.06173042	0.05662926	0.03823169	1.877891	0.9937871	2.554587	1.412663	0.09211983	0.06462266	0.08056361	0.05684972
3224.276	1	0.3600803	0.3902074	2.245567	2.239937	0.2207183	0.2105906	0.1887041	0.1394711	2.018046	1.773876	1.544756	0.9877915	0.04069277	0.0274748	0.01853089	0.02064605	0.2345174	0.1630076	0.1952301	0.114379	0.02558643	0.02895398	0.03048756	0.03209681
3224.277	1	0.05316244	0.06613565	0.07432627	0.09149984	0.9748508	1.749033	0.8983971	0.2705448	0.1172108	0.2018112	0.150396	0.1110237	0.199672	0.1689171	0.1992961	0.3411828	0.2229451	0.2434404	0.4064116	0.4911015	1.17011	1.390193	2.822372	3.028768
3224.278	1	0.08847046	0.08206679	0.08230162	0.09374054	0.2111932	0.455591	4.210031	2.825577	0.08812295	0.07782263	0.2399132	0.1619133	1.701928	1.412058	0.7835386	0.9504643	0.05439708	0.09612919	0.06158848	0.06795003	0.3359483	0.3683443	0.4330963	0.49821
3224.375	1	3.469111	2.714482	0.539912	0.4095215	0.04583629	0.04495165	0.06472123	0.0606895	0.3421097	0.2704422	0.3768866	0.3702079	0.05533851	0.05612389	0.04659813	0.06737609	1.907306	1.20862	2.608914	1.325699	0.1058253	0.06144354	0.07858408	0.05508777
3224.376	1	0.3448927	0.4000134	2.223592	2.210851	0.2157734	0.2097445	0.1849246	0.1415894	2.005451	1.747533	1.503524	0.9658424	0.04450867	0.02914667	0.02371226	0.02229473	0.2375823	0.1612872	0.1942885	0.07952077	0.02907772	0.02858028	0.02906655	0.03309988
3224.377	1	0.05934158	0.07285065	0.1032309	0.08034862	0.9627236	1.767194	0.872195	0.2651461	0.115745	0.1952984	0.1555278	0.1048374	0.2082719	0.1375663	0.2385294	0.3564412	0.2088771	0.221606	0.4063078	0.4701347	1.133932	1.273213	2.853281	3.013514
3224.378	1	0.04742175	0.1220444	0.09347736	0.1290888	0.2815714	0.3154061	4.273132	2.961404	0.06918446	0.04306617	0.2650296	0.1899949	1.822566	1.601976	0.8083565	0.9076338	0.06615129	0.09521668	0.09164521	0.06720246	0.3624427	0.3904672	0.4843872	0.4046163
3224.475	1	3.46334	2.768336	0.4272034	0.3992825	0.05280963	0.06700202	0.04969774	0.04860909	0.3132904	0.3148028	0.3660775	0.3974639	0.03181699	0.05162622	0.05769197	0.06371481	1.843507	1.427848	2.59845	1.280034	0.09977857	0.06982468	0.07167632	0.05171605
3224.476	1	0.3483032	0.4093149	2.226827	2.218131	0.2165004	0.2103817	0.1850593	0.1423301	2.00245	1.743663	1.494208	0.9574926	0.04647784	0.03924001	0.0288935	0.01979905	0.2337033	0.1703761	0.1897347	0.08088931	0.02448088	0.02663402	0.03270018	0.02987918
3224.478	1	0.06143052	0.09442284	0.08958293	0.07683475	0.9443912	1.75906	0.892045	0.3542685	0.1115398	0.1877095	0.1461384	0.1303321	0.2233126	0.1418803	0.2898767	0.3693329	0.2046196	0.213298	0.426108	0.4834756	1.12171	1.149879	2.894664	3.035406
3224.478	1	0.05754551	0.1251534	0.09751834	0.08294087	0.3631022	0.2197341	4.310078	3.017069	0.07434733	0.09403632	0.259812	0.1717526	1.871195	1.798315	0.8985686	0.84716	0.06881616	0.07445003	0.07521664	0.06942381	0.361569	0.4351824	0.4729994	0.3166513
3224.575	1	3.40885	2.766736	0.3089126	0.3999762	0.06584237	0.06154538	0.04296116	0.05166764	0.3269864	0.2554728	0.359751	0.3980763	0.02907525	0.04957265	0.04992471	0.06846985	1.734044	1.661644	2.542335	1.224464	0.08960595	0.084675	0.06892941	0.04738534
3224.576	1	0.3569916	0.4229275	2.268929	2.24804	0.2222161	0.2127023	0.1803138	0.1343687	2.006624	1.743431	1.490682	0.9517286	0.04274431	0.03768164	0.03127624	0.02380257	0.2486456	0.1831273	0.1813426	0.1275118	0.03415018	0.031034	0.03687105	0.03283337
3224.577	1	0.05804562	0.08444572	0.05791983	0.06979577	0.9319209	1.720828	0.9389525	0.4207414	0.1021387	0.1756927	0.1433949	0.1385428	0.1971288	0.1412501	0.2837666	0.3468015	0.2257557	0.2143619	0.4336257	0.4908499	1.099401	1.027572	2.967093	3.061262
3224.578	1	0.06638271	0.09285428	0.1099504	0.09349416	0.3788502	0.2179115	4.300558	3.027839	0.0780745	0.0721511	0.2538595	0.1697102	1.872525	1.912407	0.9846973	0.7523479	0.07175386	0.09316772	0.1012244	0.08152807	0.3535868	0.5308086	0.4660893	0.3091588
3224.675	1	3.345958	2.678439	0.2601665	0.4232753	0.06420475	0.05331487	0.08570697	0.05348023	0.3622953	0.19698	0.3580007	0.4123016	0.0309981	0.02941534	0.06864611	0.07393756	1.659035	1.852573	2.559768	1.177093	0.08893971	0.09631081	0.08797211	0.05253159
3224.676	1	0.3598919	0.4280855	2.289748	2.273598	0.2186372	0.2081813	0.1797175	0.1361966	2.015809	1.75076	1.485975	0.9438091	0.04475143	0.03687449	0.02980885	0.01974533	0.2514837	0.1903098	0.1537837	0.1647123	0.03362655	0.03469156	0.03617332	0.02921143
3224.677	1	0.06369359	0.07072513	0.05832447	0.07273079	0.9294446	1.691979	1.007109	0.4490376	0.1061632	0.1427424	0.1487965	0.1347245	0.1921375	0.1239776	0.2887083	0.3553881	0.2309112	0.2004249	0.450759	0.4978167	1.084869	0.8956369	3.011987	3.056198
3224.678	1	0.06764638	0.07499895	0.1027064	0.09909973	0.3901948	0.3980555	4.290238	2.996502	0.06469188	0.07094722	0.2311249	0.150248	1.813255	1.956016	1.048031	0.6567084	0.06978928	0.0940157	0.09613727	0.06916498	0.3129187	0.5945636	0.4305208	0.4349187
3224.775	1	3.307995	2.65583	0.2229703	0.4710122	0.05506252	0.06292066	0.0659963	0.06193723	0.3990252	0.2032925	0.2885088	0.4170838	0.04397289	0.04334818	0.05463281	0.05873131	1.597413	1.956527	2.560512	1.132374	0.08206334	0.08901343	0.09935146	0.05595303
3224.776	1	0.3577314	0.4257616	2.309194	2.28976	0.2224346	0.2095961	0.1781558	0.1366571	2.020208	1.767057	1.499306	0.9393149	0.05073162	0.0434687	0.03187664	0.01957963	0.2399804	0.1947702	0.1134629	0.1792159	0.02603117	0.02851118	0.0278267	0.0256367
3224.777	1	0.08006727	0.0802074	0.04765086	0.05715819	0.923478	1.725046	1.073943	0.4427441	0.09998103	0.1632708	0.1380423	0.1527671	0.1843279	0.1127191	0.2839774	0.3805051	0.235981	0.1808321	0.4695219	0.5011522	1.069101	0.822549	3.060382	3.05848
3224.778	1	0.09114024	0.08239473	0.1338498	0.07242203	0.4555182	0.6192057	4.272296	2.954268	0.07699844	0.08850828	0.254567	0.1303511	1.68651	1.896168	1.101018	0.6029061	0.07997203	0.08613524	0.07978054	0.08818854	0.315132	0.5824966	0.3291804	0.5404984
3224.875	1	3.308436	2.653582	0.2499965	0.5223275	0.06721359	0.06222252	0.06332748	0.07461269	0.4069041	0.2317945	0.2146907	0.4162971	0.03824279	0.03773224	0.05115047	0.04392971	1.532898	1.973038	2.514597	1.133823	0.0848462	0.08395643	0.08825505	0.05529133
3224.876	1	0.3588783	0.3996034	2.311753	2.295017	0.216291	0.2112654	0.1882943	0.1376793	2.028917	1.78922	1.515286	0.9239589	0.04518593	0.04174421	0.03317486	0.01885088	0.2330501	0.1955111	0.09335518	0.1599928	0.02468821	0.02261836	0.02649421	0.02226235
3224.877	1	0.07021825	0.06923386	0.06074566	0.04279963	0.9015001	1.75893	1.075914	0.3471683	0.1083391	0.1816206	0.1212026	0.1533894	0.1553555	0.1151194	0.2545662	0.3581386	0.2357097	0.1998068	0.4775828	0.494704	1.044323	0.7899377	3.15437	3.097361
3224.878	1	0.1160102	0.07619941	0.111203	0.07453131	0.4935899	0.7734288	4.335462	2.9487	0.08774733	0.07527103	0.2488933	0.1570799	1.535179	1.733075	1.114306	0.5753695	0.07665208	0.06584166	0.08310706	0.09220137	0.2856949	0.5664197	0.3915701	0.5917568
3224.975	1	3.320377	2.605445	0.3654608	0.55098	0.05656252	0.0530743	0.04871541	0.06443906	0.4004151	0.2570585	0.1886833	0.3802871	0.0451561	0.06501062	0.05632892	0.05839898	1.420791	1.888156	2.380905	1.157489	0.07434408	0.08862699	0.08525575	0.07895612
3224.976	1	0.3685771	0.3759747	2.315058	2.297569	0.218002	0.2147488	0.1865072	0.1353335	2.022039	1.814109	1.538532	0.9139101	0.04075013	0.04130484	0.02831918	0.01602271	0.2301698	0.2136991	0.09874126	0.1301258	0.02155889	0.02740573	0.03124845	0.02060625
3224.977	1	0.09348604	0.04939465	0.06358033	0.05251791	0.8933506	1.783116	1.067544	0.2170098	0.1197075	0.1952513	0.1161059	0.1519391	0.1549741	0.1421742	0.2172548	0.3362682	0.2525145	0.2327872	0.4978953	0.4968703	1.00783	0.8092645	3.207756	3.099895
3224.978	1	0.08931826	0.05658783	0.1069646	0.1063244	0.472824	0.8508368	4.335879	2.942975	0.08524686	0.08633579	0.2537747	0.1563253	1.437502	1.525843	1.163821	0.5861787	0.08042118	0.08313692	0.05234597	0.09348162	0.293312	0.5295257	0.3877624	0.5948476
3225.075	1	3.290936	2.506952	0.5354718	0.5837936	0.06012072	0.05956351	0.0528498	0.06716321	0.3928872	0.3309116	0.2104095	0.3708648	0.04938587	0.06924698	0.05472312	0.06316085	1.328632	1.651139	2.246778	1.183835	0.0773773	0.07927016	0.07260113	0.08852552
3225.076	1	0.3817692	0.3506708	2.318623	2.311184	0.2167889	0.2161194	0.1912882	0.1314256	2.025909	1.831207	1.575645	0.911651	0.03934862	0.03576747	0.02754181	0.0184808	0.2346685	0.2333598	0.1064255	0.0947416	0.01723877	0.03004378	0.03187531	0.02168153
3225.077	1	0.09809426	0.07657448	0.04367671	0.04675109	0.8767182	1.787315	0.9963266	0.08446329	0.1189394	0.1777594	0.1006364	0.1562023	0.2061932	0.1423916	0.2240709	0.3204485	0.2560456	0.2267422	0.4955953	0.4794437	0.9689655	0.8340097	3.236236	3.073965
3225.078	1	0.0845775	0.06250168	0.08916513	0.0765948	0.4385601	0.8715577	4.322362	2.883802	0.1198085	0.08182316	0.2405238	0.1204371	1.428017	1.326564	1.195163	0.6270803	0.08561126	0.06789253	0.0704735	0.07770914	0.2957567	0.4965672	0.3854763	0.5559887
3225.175	1	3.274521	2.442214	0.7315616	0.6108322	0.06699025	0.0559632	0.04728801	0.06397225	0.3673513	0.3396464	0.2556722	0.3953661	0.05310341	0.05819855	0.04652692	0.0577811	1.219854	1.285846	2.110336	1.225284	0.06533843	0.0699259	0.07092336	0.08173476
3225.176	1	0.3930171	0.3216439	2.32851	2.323359	0.216529	0.2171679	0.194812	0.1298932	2.040359	1.868056	1.608913	0.9060241	0.04486301	0.03825096	0.01839656	0.01792251	0.2430677	0.2434092	0.1096547	0.04827764	0.0152989	0.02619047	0.03230074	0.02769425
3225.177	1	0.09852271	0.06513385	0.05505843	0.05514135	0.847307	1.775099	0.9057977	0.2347691	0.09969173	0.1849028	0.1047998	0.1591484	0.2213737	0.166818	0.262697	0.304543	0.2633212	0.2209068	0.5005686	0.4799274	0.9037643	0.8977175	3.237251	3.05004
3225.178	1	0.03409101	0.09742233	0.1126421	0.07088451	0.312285	0.854449	4.327484	2.87393	0.08970496	0.09501004	0.2562162	0.1676285	1.488137	1.163737	1.207404	0.6615942	0.04753893	0.07276988	0.09288822	0.0688497	0.278891	0.4366582	0.397872	0.5157347
3225.275	1	3.313688	2.460455	0.8804007	0.5664427	0.05623767	0.06753156	0.05744271	0.04714703	0.3218221	0.3369411	0.308599	0.4564326	0.04758543	0.06044937	0.06186438	0.05692599	1.170473	0.8611257	2.034679	1.249958	0.07983121	0.06118471	0.06460965	0.08008934
3225.276	1	0.4001429	0.284568	2.330711	2.32072	0.2158389	0.2194514	0.1961564	0.1322249	2.042015	1.877887	1.627202	0.9058096	0.04812104	0.04076579	0.01799778	0.01912219	0.257427	0.2498143	0.09514645	0.07300932	0.01928872	0.02228708	0.0302887	0.02793315
3225.277	1	0.09479117	0.0689534	0.07199763	0.06329547	0.8365801	1.777455	0.812787	0.4029406	0.09017656	0.1850671	0.1052022	0.163791	0.2153688	0.16422	0.2612624	0.2942972	0.2666334	0.2139662	0.509263	0.4986479	0.8450271	0.9754486	3.277753	3.029082
3225.278	1	0.07081224	0.1081074	0.1211218	0.1046438	0.2435424	0.8066571	4.395933	2.958468	0.1140528	0.1034625	0.2556464	0.1955557	1.564488	1.092514	1.177373	0.7059757	0.06418165	0.07181193	0.07815075	0.07247303	0.2453946	0.3858952	0.3972292	0.529437
3225.375	1	3.322375	2.447105	0.9510922	0.4950356	0.04668558	0.05828127	0.06340414	0.06035064	0.2599675	0.3325804	0.3174975	0.458692	0.05395302	0.07649759	0.06209964	0.06766752	1.19608	0.4595468	2.041312	1.251869	0.07550062	0.06088167	0.07397638	0.06455963
3225.376	1	0.3981261	0.2333445	2.317374	2.30676	0.2192265	0.2181227	0.1976839	0.1278511	2.035542	1.881183	1.616971	0.8988907	0.03937193	0.03275557	0.02187604	0.02137727	0.2567684	0.2417987	0.08320615	0.1144855	0.02154958	0.02262824	0.0372261	0.02596784
3225.377	1	0.1000473	0.07172282	0.09217438	0.07843653	0.8165813	1.744102	0.7497763	0.5309573	0.07965992	0.1624858	0.09692966	0.1546365	0.1983328	0.1620565	0.2274059	0.2952799	0.2495781	0.2128476	0.5106171	0.5031823	0.7881296	1.077866	3.384231	3.066917
3225.378	1	0.06406092	0.07010036	0.09836138	0.08473	0.2165252	0.7152773	4.463297	3.037775	0.07359914	0.09672473	0.2578051	0.1695737	1.695055	1.1317	1.161866	0.7373179	0.05668339	0.05922534	0.05896805	0.07355995	0.2138419	0.3450015	0.4165312	0.5548811
3225.475	1	3.332291	2.399018	0.9898826	0.4083439	0.04473172	0.06027316	0.05409336	0.04570822	0.2309481	0.3607435	0.3152825	0.4272201	0.04560044	0.04964398	0.07937207	0.06994967	1.250782	0.3176475	2.107747	1.273393	0.08380149	0.07497025	0.07625321	0.06101291
3225.476	1	0.4066615	0.1963463	2.310484	2.28834	0.2157316	0.2200428	0.1936082	0.1274646	2.029588	1.872281	1.599167	0.8909915	0.03865612	0.0324404	0.02426891	0.01815512	0.2453506	0.2390855	0.09258463	0.1436323	0.01807318	0.024985	0.03436095	0.01691143
3225.477	1	0.09787171	0.08302895	0.08526542	0.05957798	0.8307451	1.755661	0.7480885	0.59573	0.09088144	0.15347	0.1090249	0.1488346	0.1878128	0.1476057	0.2243461	0.2999353	0.2285929	0.2343687	0.508775	0.4891365	0.7420827	1.191576	3.457255	3.078932
3225.478	1	0.05345145	0.07580854	0.1347474	0.09352993	0.2545696	0.5990898	4.480348	3.062157	0.05013989	0.06731657	0.2490254	0.1992018	1.81154	1.236653	1.146285	0.8022655	0.06240483	0.06911617	0.07576861	0.08645483	0.2576295	0.3271786	0.4972655	0.5366886
3225.575	1	3.309153	2.392557	0.931692	0.3190627	0.03965054	0.06287433	0.06335662	0.06245585	0.2465261	0.4353276	0.319656	0.4064165	0.05574314	0.05437372	0.08160453	0.07007133	1.332929	0.6524975	2.242354	1.328209	0.07635456	0.07525828	0.09369923	0.07319396
3225.576	1	0.4101596	0.1663438	2.309094	2.287491	0.2177129	0.2173569	0.1922283	0.1341953	2.049643	1.869842	1.579265	0.8974383	0.04234387	0.04019964	0.02073062	0.01743938	0.234742	0.239027	0.1175235	0.161052	0.01696259	0.02392829	0.02895962	0.01550308
3225.577	1	0.07285834	0.05988895	0.04954091	0.04733381	0.8267939	1.776621	0.7652712	0.6325871	0.09771872	0.1560106	0.1069637	0.1356001	0.209134	0.1689213	0.2425343	0.3263263	0.2168836	0.2488087	0.5018646	0.4683615	0.6742702	1.294173	3.479443	3.055489
3225.578	1	0.04451622	0.08591218	0.1235519	0.1345526	0.2895936	0.4384775	4.417946	3.009418	0.07891655	0.07354237	0.2578528	0.1841968	1.887966	1.384991	1.146913	0.8703565	0.0944537	0.07738912	0.0912312	0.08909478	0.2776897	0.3540619	0.5938537	0.4842381
3225.675	1	3.310971	2.378358	0.7767481	0.26346	0.04544169	0.05803396	0.05696192	0.05284539	0.2621954	0.3813999	0.3443154	0.3791196	0.05094438	0.04275473	0.06749215	0.06715421	1.444817	0.9915021	2.327237	1.338596	0.08208102	0.0737523	0.1017942	0.0747463
3225.676	1	0.4141534	0.1345397	2.300112	2.277105	0.224275	0.2166092	0.1905751	0.131669	2.046727	1.848242	1.555956	0.8928682	0.04373433	0.04404444	0.02465975	0.01645499	0.2466686	0.2469671	0.1711979	0.163606	0.0238008	0.03377416	0.0322197	0.02475618
3225.677	1	0.06478975	0.04791973	0.05134555	0.06683627	0.8185764	1.80191	0.7753149	0.6297279	0.07231522	0.1786982	0.1111651	0.1433863	0.1916301	0.1734162	0.2588797	0.3963796	0.2123618	0.2527622	0.4970841	0.486007	0.6464255	1.399298	3.495723	3.025533
3225.678	1	0.05182926	0.06468419	0.07325229	0.1370407	0.2622337	0.270466	4.310298	2.972941	0.06221798	0.06487287	0.226097	0.1576461	1.885902	1.470336	1.077791	0.9090924	0.06204213	0.09531346	0.06471193	0.09153672	0.3300187	0.4209013	0.590196	0.4233903
3225.775	1	3.332827	2.429837	0.6001265	0.1964077	0.03786807	0.05098989	0.04980135	0.05392246	0.2819463	0.297073	0.3585322	0.3240664	0.05917027	0.04751073	0.06213833	0.05344191	1.565901	1.316092	2.433833	1.382949	0.08435114	0.07123408	0.1016005	0.0888614
3225.776	1	0.4149612	0.1105968	2.279639	2.257507	0.2238132	0.2129277	0.1834247	0.128192	2.047076	1.820585	1.519505	0.8804718	0.04347652	0.03634182	0.02883323	0.01938061	0.2568455	0.2453574	0.2193534	0.138861	0.02750998	0.03732563	0.03432714	0.02394823
3225.777	1	0.06602532	0.07465427	0.0504384	0.06941328	0.8286945	1.80232	0.7380711	0.5829241	0.09246125	0.1785565	0.1027726	0.1583184	0.1565732	0.1680318	0.2420276	0.4278748	0.2111878	0.2668986	0.4931349	0.4879648	0.6792937	1.499552	3.47763	2.989559
3225.778	1	0.05186135	0.07912991	0.1265843	0.1541455	0.2568609	0.3558235	4.232989	2.919876	0.05831887	0.08874695	0.2260455	0.1361768	1.858962	1.538493	0.9800507	0.927292	0.09618089	0.1130456	0.08294363	0.07452007	0.3894958	0.499668	0.5552832	0.3982262
3225.876	1	3.378653	2.560481	0.4973771	0.1362343	0.04060066	0.06594699	0.05293815	0.06211523	0.2909876	0.2422064	0.3609015	0.3040317	0.0536804	0.04451838	0.05609615	0.05230204	1.634472	1.562125	2.559208	1.413921	0.08512972	0.07162292	0.09928862	0.08996112
3225.877	1	0.4048115	0.1171485	2.241216	2.219801	0.2187189	0.2100595	0.182021	0.1342371	2.034525	1.79259	1.475827	0.8662572	0.04118883	0.04125949	0.03161121	0.02404657	0.2514307	0.2368482	0.2380554	0.09584155	0.03202136	0.03786236	0.03596958	0.02294059
3225.877	1	0.0701547	0.07164261	0.05693867	0.08234009	0.839725	1.807233	0.6821715	0.4808496	0.08124941	0.1536894	0.1234683	0.1568943	0.1384861	0.1835531	0.2466	0.423081	0.2241501	0.292904	0.5045529	0.4782883	0.7149964	1.610053	3.508198	3.016338
3225.878	1	0.07752773	0.08794283	0.1090704	0.1175923	0.306989	0.5488828	4.238226	2.937576	0.07922437	0.0754738	0.2508466	0.1419269	1.812152	1.528445	0.8678373	0.9338729	0.06204973	0.0888585	0.0689447	0.09625077	0.4058555	0.5113709	0.5150458	0.4712829
3225.975	1	3.466577	2.634044	0.4382968	0.09330652	0.0449833	0.05469177	0.06023935	0.05856857	0.2360219	0.2746285	0.348844	0.3064437	0.0348672	0.03608798	0.06640134	0.06346808	1.684256	1.724896	2.635029	1.472738	0.08460734	0.103862	0.09354663	0.08670824
3225.976	1	0.4008438	0.1253925	2.194281	2.185383	0.2164752	0.2107932	0.1748033	0.1287471	2.027255	1.772776	1.445233	0.8531774	0.0384745	0.0417896	0.03279711	0.02149076	0.2442239	0.2326194	0.2398083	0.07622422	0.03526245	0.03605139	0.03008969	0.02229675
3225.977	1	0.05808998	0.07966237	0.0530389	0.08061821	0.8729885	1.791816	0.600313	0.3778958	0.08677971	0.1719221	0.1297834	0.1712505	0.1560186	0.1723912	0.2556763	0.4318907	0.2195766	0.2888461	0.5134789	0.4463237	0.7867756	1.711078	3.483877	2.999225
3225.978	1	0.04709439	0.09508152	0.1214751	0.09125976	0.3323117	0.7324318	4.25682	2.939326	0.06556863	0.1124211	0.2479566	0.1660702	1.700822	1.518066	0.8089689	0.9563913	0.08230157	0.08130957	0.06227452	0.07046841	0.4259422	0.5715058	0.4512357	0.5318909
3226.075	1	3.513183	2.711287	0.3960508	0.07698362	0.03620856	0.04517146	0.06512607	0.05423804	0.1935168	0.2648934	0.3742149	0.2628517	0.04458979	0.03821089	0.06906991	0.06903489	1.739436	1.82348	2.604351	1.519268	0.0924103	0.1078548	0.08180641	0.06366661
3226.076	1	0.3992155	0.1353463	2.168377	2.169689	0.2188613	0.213645	0.1719182	0.1250805	2.026783	1.754497	1.432667	0.8530856	0.04482408	0.03884687	0.02962653	0.02236833	0.2459696	0.2300424	0.2368393	0.1002295	0.03368972	0.03611066	0.03219366	0.02356646
3226.077	1	0.0679809	0.1044593	0.05202675	0.07963354	0.8865221	1.772012	0.5418886	0.2319371	0.1040219	0.1944664	0.1286685	0.157051	0.1878307	0.2147421	0.264125	0.4424492	0.2341131	0.314033	0.5142669	0.423125	0.8704814	1.773327	3.415697	2.935829
3226.078	1	0.07259083	0.0867605	0.1061346	0.09453441	0.3321126	0.8563997	4.233135	2.892806	0.08088961	0.08704704	0.2371474	0.1755292	1.578286	1.497169	0.8266786	1.013691	0.06722619	0.1019832	0.06546866	0.09518497	0.4144445	0.6213939	0.3935431	0.6103669
3226.175	1	3.514821	2.768719	0.4224194	0.09297003	0.03853398	0.05132255	0.06029411	0.03537217	0.1758379	0.2773813	0.35238	0.2047525	0.05404705	0.05397783	0.06181535	0.04807491	1.77347	1.827046	2.518803	1.555665	0.09961546	0.0946797	0.09256222	0.05571225
3226.176	1	0.4014186	0.1496692	2.16243	2.171896	0.2181617	0.2105055	0.171335	0.1219595	2.032789	1.75474	1.439978	0.8617862	0.04372981	0.04174076	0.03076632	0.02429176	0.2441858	0.2282308	0.2165387	0.1394739	0.03406122	0.03821944	0.03606858	0.02781254
3226.177	1	0.05280206	0.1162764	0.05424115	0.0874381	0.8909324	1.780553	0.4864732	0.1388672	0.09200071	0.2051524	0.1092653	0.1532412	0.2147688	0.2589797	0.2809797	0.4323248	0.2492938	0.3326267	0.5201152	0.4210417	0.93989	1.831678	3.358994	2.896385
3226.178	1	0.07419902	0.05735676	0.105172	0.08139895	0.2830677	0.8912262	4.256832	2.82452	0.1046134	0.08987244	0.2417892	0.1966155	1.432445	1.423169	0.8934066	1.076197	0.07161315	0.11719	0.06165937	0.07177699	0.3835419	0.6391658	0.337333	0.6057922
3226.275	1	3.4988	2.762932	0.5389649	0.1145236	0.04993988	0.05738302	0.04698518	0.04099862	0.2123291	0.302773	0.3381106	0.1576748	0.04523451	0.04801896	0.05627796	0.04538853	1.817249	1.789539	2.435077	1.605731	0.08989696	0.1155151	0.09377157	0.06504741
3226.276	1	0.4031488	0.1696573	2.147575	2.151536	0.217756	0.2058068	0.1711008	0.1186686	2.034823	1.763022	1.450449	0.8728414	0.04787503	0.04339646	0.03522035	0.02570887	0.2387195	0.2222771	0.1787702	0.1616952	0.02489667	0.03289072	0.03517819	0.02641115
3226.277	1	0.04364274	0.0994912	0.06379231	0.07767691	0.9132555	1.793834	0.4887828	0.2145857	0.1041065	0.2233452	0.1164654	0.1266279	0.252334	0.2756875	0.3077769	0.3785348	0.2747723	0.3552033	0.5446904	0.4409094	1.01023	1.87522	3.246201	2.822574
3226.278	1	0.09297909	0.1050021	0.06730716	0.08812254	0.2425191	0.8437933	4.148682	2.688808	0.1360896	0.09983034	0.262196	0.190667	1.316656	1.271696	0.9541548	1.069893	0.09740597	0.1074039	0.07747402	0.07646749	0.3581105	0.6247601	0.3935009	0.5726271
3226.375	1	3.514885	2.717546	0.6178524	0.1464384	0.05603711	0.03871422	0.04441888	0.04134941	0.2582653	0.3226391	0.3368915	0.14253	0.03957694	0.05585777	0.05471703	0.04482863	1.845576	1.676967	2.316427	1.65325	0.08387889	0.1006851	0.08054232	0.07535194
3226.376	1	0.3967457	0.1816413	2.113235	2.116915	0.2125062	0.2042148	0.1782159	0.1209514	2.013785	1.753207	1.441501	0.8607599	0.04754318	0.04068467	0.03039558	0.02142371	0.2363524	0.2060219	0.1364384	0.1583017	0.0250686	0.02416292	0.03001412	0.02691886
3226.377	1	0.03901187	0.07011319	0.0516264	0.09041351	0.9350779	1.861692	0.5284441	0.3226311	0.1116306	0.2533817	0.1056441	0.1178486	0.263646	0.2569854	0.3051128	0.3326333	0.2902444	0.3721321	0.5329055	0.4408774	1.052556	1.900734	3.16598	2.80628
3226.378	1	0.07328551	0.1369442	0.09012446	0.05597507	0.3003886	0.7781777	4.089548	2.650717	0.1368734	0.08235523	0.2133537	0.2157528	1.316216	1.120974	0.9677984	1.016763	0.1103087	0.09349374	0.0846149	0.07329436	0.342712	0.5874142	0.4726177	0.5332488
3226.475	1	3.580127	2.708071	0.6663167	0.240732	0.05852696	0.05550752	0.06204762	0.04849967	0.3047673	0.3344839	0.3719721	0.1545471	0.04327667	0.0435401	0.0615674	0.04694311	1.846565	1.522098	2.183194	1.701793	0.08819475	0.08925577	0.06909994	0.07813645
3226.476	1	0.3958576	0.1968609	2.105846	2.113654	0.2150666	0.2053053	0.1721742	0.1188613	2.006578	1.763159	1.451962	0.8551798	0.0383543	0.03392959	0.02711324	0.01607236	0.2366307	0.2056384	0.1050396	0.1517613	0.02681175	0.03074122	0.02662374	0.02453769
3226.477	1	0.06664614	0.09287189	0.05676973	0.09840738	0.9553795	1.911581	0.5516808	0.3808154	0.1127412	0.2386851	0.1156628	0.0850354	0.2612831	0.2063923	0.2881851	0.2811311	0.2911853	0.3616422	0.5223712	0.4478095	1.080353	1.902429	3.072195	2.800809
3226.478	1	0.1036464	0.09086835	0.0976212	0.1221619	0.3816532	0.6904774	4.102477	2.651508	0.1187027	0.1076342	0.2736791	0.2032313	1.444189	1.121057	0.9506304	0.960069	0.08430288	0.1011651	0.09280974	0.05665698	0.2945062	0.4864674	0.509279	0.5268053
3226.575	1	3.624097	2.659109	0.6952068	0.2577029	0.04358643	0.05011301	0.06679376	0.06520688	0.3121771	0.2690066	0.3848337	0.220773	0.04825155	0.04619207	0.05583737	0.05065103	1.792745	1.332479	2.117338	1.728428	0.08096653	0.07599086	0.07525214	0.0773727
3226.576	1	0.4004452	0.2054392	2.112736	2.125708	0.2127528	0.2061584	0.17597	0.1196592	2.010288	1.788547	1.488384	0.8708262	0.04232882	0.03525211	0.02512746	0.01636467	0.2308295	0.2042328	0.08088097	0.1330305	0.01662248	0.02887111	0.02173481	0.02271889
3226.577	1	0.08046103	0.08279121	0.05227017	0.06853484	0.9665639	1.926718	0.5648591	0.4201191	0.138459	0.2397466	0.1312984	0.08540335	0.2292578	0.1946185	0.291152	0.2468466	0.2772369	0.3557086	0.5023496	0.442362	1.081951	1.838973	2.904502	2.719144
3226.578	1	0.1092808	0.125022	0.1202108	0.1465868	0.4355442	0.5258553	4.038755	2.657334	0.1182317	0.08930086	0.2536496	0.238005	1.594759	1.293409	0.9888755	0.9277829	0.09323781	0.1096225	0.09908188	0.09452518	0.3003081	0.4151377	0.4929964	0.487713
3226.675	1	3.639232	2.602334	0.7340745	0.3529165	0.03464997	0.04159883	0.06491732	0.04099777	0.3103025	0.2155143	0.3942363	0.2790336	0.05644366	0.03597788	0.06193014	0.05815342	1.711236	1.112501	2.086474	1.73569	0.07156578	0.06790859	0.07832417	0.05389583
3226.676	1	0.4021497	0.2208018	2.123081	2.141002	0.2123474	0.2093061	0.1837208	0.1235653	2.023233	1.826262	1.516702	0.8787192	0.03973846	0.03173138	0.02255411	0.02034928	0.2170661	0.2049631	0.08082801	0.104477	0.01038199	0.02258664	0.01913618	0.02194121
3226.677	1	0.081626	0.05645712	0.05612244	0.0920258	0.9668649	1.924401	0.5488282	0.427004	0.1429172	0.2513514	0.1473828	0.1143934	0.2049006	0.1662138	0.3134224	0.2650767	0.2881991	0.3356011	0.490848	0.4515732	1.101087	1.784398	2.765535	2.68947
3226.678	1	0.1102474	0.1241139	0.09555399	0.1217491	0.4494287	0.3515497	4.013758	2.615313	0.1219294	0.07648128	0.246428	0.1722112	1.721181	1.465509	1.011099	0.8907542	0.09267041	0.06436047	0.07870762	0.1100503	0.346141	0.3578222	0.416065	0.4167063
3226.775	1	3.682882	2.561762	0.7007127	0.4487841	0.04786319	0.03783744	0.05846993	0.03773976	0.3333587	0.2008438	0.364534	0.3217527	0.05536418	0.04841377	0.05936519	0.0466579	1.621285	0.8754267	2.108866	1.713717	0.09288282	0.06889769	0.07016934	0.048052
3226.776	1	0.4090207	0.2363401	2.13137	2.145415	0.2134367	0.2115022	0.1870738	0.1249926	2.027923	1.854192	1.530928	0.886408	0.03925271	0.02903365	0.01565715	0.0210813	0.20473	0.2119038	0.08414094	0.06001825	0.01301135	0.02087031	0.02080025	0.01357048
3226.777	1	0.07039651	0.0766941	0.06407271	0.117398	0.9739177	1.931571	0.4994982	0.4012928	0.1386153	0.2540921	0.1858369	0.1292144	0.1870125	0.1753934	0.3157536	0.2603887	0.3069813	0.310947	0.4782106	0.47216	1.140225	1.707469	2.622876	2.65969
3226.778	1	0.1328423	0.09749437	0.07646926	0.1236111	0.404682	0.2083619	3.963682	2.596097	0.07143553	0.0871665	0.2732829	0.1654534	1.793185	1.684737	1.089027	0.8485919	0.07530062	0.1089356	0.102692	0.09452611	0.3907275	0.3813834	0.3660648	0.33478
3226.875	1	3.738113	2.590418	0.6033289	0.4957034	0.04308853	0.04217628	0.06840671	0.04164343	0.3092846	0.2005563	0.3464188	0.3413942	0.03696801	0.04187382	0.04804152	0.05386952	1.54052	0.6511927	2.205416	1.727013	0.09536593	0.06876711	0.06901472	0.04603673
3226.876	1	0.4096608	0.255476	2.130572	2.133023	0.212229	0.212455	0.1851399	0.1241493	2.012283	1.857458	1.514817	0.874766	0.02968072	0.02815559	0.01776437	0.01847442	0.1940753	0.2106389	0.08444295	0.06528534	0.01262853	0.02001488	0.02079691	0.01576935
3226.877	1	0.05086033	0.09457857	0.07754425	0.1276984	0.9716129	1.939619	0.4109622	0.3683215	0.148229	0.2363854	0.1881073	0.1351915	0.1837281	0.1884743	0.2831967	0.2373014	0.2940789	0.2823427	0.4472702	0.4986694	1.183514	1.604896	2.559551	2.695199
3226.878	1	0.1055866	0.09449347	0.1459054	0.1252042	0.3513133	0.284981	4.015876	2.636415	0.05965916	0.08224199	0.2668788	0.1795398	1.80367	1.82185	1.150048	0.7735903	0.08617956	0.07216813	0.1006741	0.08033058	0.4129437	0.4196809	0.3387569	0.283854
3226.975	1	3.770617	2.624107	0.4827278	0.5194264	0.05180428	0.03791537	0.05913168	0.04063166	0.3114257	0.1896121	0.3060048	0.3677681	0.02568857	0.05180468	0.0452028	0.06216977	1.492052	0.6812473	2.340644	1.774314	0.09103417	0.06875681	0.08081874	0.05283798
3226.976	1	0.4052571	0.2750962	2.121036	2.120869	0.2097927	0.2141871	0.1811481	0.1241524	2.023771	1.856762	1.497604	0.8653083	0.03024127	0.02939697	0.01855655	0.01989715	0.1888781	0.2100609	0.08765588	0.1042472	0.01660944	0.02015701	0.0233186	0.01812991
3226.977	1	0.05831206	0.08406948	0.09040918	0.09522953	0.9660761	1.929732	0.3435412	0.3161402	0.1266009	0.213217	0.1883977	0.1524081	0.163876	0.1708081	0.2401767	0.2246377	0.2948735	0.2827114	0.4292113	0.4850238	1.193463	1.481027	2.545572	2.678445
3226.978	1	0.07234719	0.07215316	0.141301	0.1265726	0.3365996	0.4427949	4.050733	2.634846	0.08356071	0.06782716	0.2712715	0.1328653	1.745808	1.852484	1.172128	0.6594206	0.08959826	0.09818639	0.1160346	0.06624654	0.4392255	0.4682356	0.2732144	0.3150103
3227.075	1	3.776262	2.680052	0.322857	0.5554427	0.06137293	0.03777289	0.05879983	0.05866973	0.3761192	0.1874357	0.2463222	0.3835803	0.03816738	0.04929051	0.04868629	0.0646303	1.493324	0.9202474	2.483187	1.854837	0.08161432	0.08634021	0.08288787	0.04406858
3227.076	1	0.4000207	0.2940644	2.111078	2.117096	0.2122887	0.213649	0.1780228	0.1227033	2.036707	1.856318	1.486562	0.8717489	0.03092421	0.03003036	0.02023327	0.01853902	0.1921563	0.2034182	0.0909143	0.1291046	0.01699305	0.01715201	0.01482405	0.01749136
3227.078	1	0.08088054	0.1011195	0.1086325	0.05770967	0.977593	1.903667	0.3248362	0.272505	0.1280376	0.1985411	0.174461	0.1462061	0.1536416	0.1719134	0.2555117	0.2197493	0.303518	0.2572157	0.4193541	0.4703473	1.196281	1.332254	2.52831	2.649487
3227.078	1	0.1069593	0.1462393	0.1404755	0.04356953	0.3417198	0.6701909	4.000436	2.569745	0.125606	0.08766827	0.25818	0.1282306	1.587745	1.779923	1.188103	0.53363	0.1022853	0.0981456	0.1045955	0.07892463	0.4723987	0.535514	0.2092846	0.3822978
3227.175	1	3.762813	2.760785	0.2068257	0.5451899	0.07123714	0.04132851	0.04938534	0.05383019	0.4593844	0.1991943	0.1508668	0.3839787	0.04012196	0.04884725	0.04399169	0.05556886	1.484112	1.159943	2.601849	1.883284	0.08448631	0.08662994	0.09266578	0.05622221
3227.176	1	0.3880007	0.3046236	2.101394	2.101285	0.2122996	0.2148594	0.176412	0.1229431	2.039377	1.847423	1.470865	0.8793729	0.02888738	0.02776491	0.02200692	0.02086804	0.2038612	0.1990399	0.09772854	0.1434993	0.01617329	0.02078972	0.01133097	0.01956063
3227.177	1	0.09001762	0.09332945	0.1031299	0.06358198	0.9805563	1.880485	0.349555	0.2790432	0.1318878	0.2216122	0.1670598	0.1167457	0.1700214	0.1854927	0.2828727	0.2048269	0.3074277	0.2437136	0.4146326	0.4594922	1.17825	1.18284	2.516916	2.592304
3227.178	1	0.08758756	0.1106548	0.1131826	0.05187654	0.2528436	0.8317602	3.928976	2.488297	0.1399922	0.08542792	0.236462	0.1537175	1.430078	1.635555	1.176592	0.4821286	0.153465	0.07820912	0.1014068	0.08999004	0.503999	0.5414696	0.2821909	0.4177016
3227.275	1	3.756824	2.799561	0.1227659	0.466932	0.07311604	0.04203351	0.05114774	0.05666688	0.5032087	0.2049181	0.1299022	0.4136223	0.03973731	0.05373806	0.04227786	0.05377347	1.478084	1.303435	2.648272	1.848034	0.09662566	0.07008111	0.08064867	0.05690013
3227.276	1	0.3780439	0.3056903	2.081533	2.086711	0.2133835	0.2131728	0.1752031	0.1214476	2.036266	1.833677	1.459016	0.8891598	0.03044722	0.02702862	0.01817178	0.01712092	0.214738	0.1879462	0.1165304	0.1439457	0.01559419	0.01945744	0.01984276	0.02198419
3227.277	1	0.1115177	0.05273266	0.08036083	0.054055	0.9839602	1.85287	0.374477	0.3244023	0.1583195	0.2355522	0.1685309	0.1012065	0.1938004	0.2111439	0.3006981	0.189609	0.2902557	0.2432298	0.3960921	0.4572049	1.176903	1.04062	2.502178	2.551715
3227.278	1	0.1109845	0.1024862	0.1018139	0.1019493	0.1618232	0.9343074	3.880239	2.448828	0.1450466	0.1260329	0.2328664	0.1714429	1.291837	1.38039	1.116712	0.5116126	0.1383617	0.08610691	0.07117904	0.111323	0.4929249	0.5601619	0.3650706	0.4490784
3227.375	1	3.723258	2.853677	0.09428442	0.4197379	0.0719783	0.04037066	0.03916804	0.05806055	0.5166313	0.2413862	0.1841632	0.4449145	0.03549535	0.05435124	0.03687438	0.07429992	1.476375	1.380196	2.653246	1.848535	0.08365146	0.0804252	0.09089444	0.06964183
3227.376	1	0.3718746	0.3058112	2.065033	2.067948	0.2123386	0.2075967	0.1710186	0.120849	2.01677	1.801986	1.455567	0.9014051	0.0289729	0.02544698	0.02131015	0.0182769	0.2164756	0.1817565	0.1447358	0.1270922	0.01650815	0.01616554	0.02505849	0.0203239
3227.377	1	0.1400036	0.06993586	0.09503104	0.06573445	0.9822855	1.841728	0.3239583	0.3322659	0.1636649	0.2416201	0.1573002	0.07557975	0.2084597	0.2226162	0.301742	0.1517569	0.2952908	0.2396787	0.3914789	0.4531614	1.208662	0.984715	2.566172	2.5685
3227.378	1	0.09622917	0.07030599	0.1024849	0.104459	0.2325171	0.9612954	3.957809	2.483105	0.1399125	0.08478825	0.2464894	0.1823783	1.248732	1.141443	1.06069	0.5601707	0.1093864	0.09157368	0.1115727	0.1335085	0.4780565	0.5917286	0.5054754	0.5039901
3227.475	1	3.677662	2.895408	0.08223463	0.3817504	0.07171349	0.04290905	0.05162759	0.05122972	0.5163515	0.2591742	0.2182493	0.4191849	0.03082098	0.04785422	0.04073345	0.07184772	1.535748	1.396715	2.66552	1.893573	0.08681917	0.08666435	0.0801025	0.08413377
3227.476	1	0.3610528	0.3031008	2.052627	2.063177	0.2104608	0.2039647	0.1710949	0.1231484	2.005408	1.776744	1.44593	0.9055482	0.03511741	0.02805456	0.02252631	0.02242317	0.2066025	0.1729041	0.1575668	0.1013457	0.01428967	0.01241566	0.02328612	0.01583248
3227.477	1	0.140911	0.06914866	0.07996973	0.07955174	0.975738	1.82993	0.2580411	0.3467536	0.1584878	0.2501556	0.1793203	0.06961624	0.188088	0.2109024	0.3091306	0.1947722	0.2778073	0.2380021	0.3793373	0.4407697	1.237774	0.959625	2.64086	2.578694
3227.478	1	0.07023029	0.1035237	0.1172673	0.1023726	0.2966569	1.009501	4.051091	2.579818	0.1275529	0.1190783	0.2544612	0.1762122	1.303036	0.9424378	1.026331	0.6081904	0.08659366	0.1069093	0.09709674	0.1225418	0.4267166	0.5751172	0.5755981	0.5613068
3227.575	1	3.665577	2.907454	0.09632247	0.3416274	0.067179	0.05367191	0.05944794	0.04646567	0.4844839	0.2656327	0.2422326	0.3916681	0.02827629	0.03735563	0.04999809	0.05443882	1.597365	1.318916	2.613718	1.868847	0.09742668	0.0699126	0.06646675	0.07861235
3227.576	1	0.3647592	0.3012056	2.050668	2.058305	0.2122093	0.2037805	0.1682306	0.1221166	1.994301	1.758587	1.451451	0.9138213	0.03734186	0.02850285	0.02280129	0.0222251	0.1990195	0.1739331	0.1740981	0.0732262	0.01683766	0.01932916	0.0194506	0.01516574
3227.577	1	0.1409756	0.05828943	0.05525304	0.05169586	0.9877505	1.822228	0.1532609	0.3707013	0.1730849	0.2531755	0.1603151	0.04743138	0.181952	0.205844	0.327117	0.2249953	0.2987006	0.2382934	0.3706902	0.444421	1.265543	0.9603263	2.652154	2.549257
3227.578	1	0.09816225	0.1398884	0.09059483	0.1138113	0.3393978	1.000124	4.087903	2.595941	0.1290326	0.1075625	0.2337031	0.2097265	1.408051	0.8649574	1.037009	0.6493218	0.06891942	0.09728073	0.09002418	0.1123865	0.375327	0.4768838	0.5770542	0.5868313
3227.675	1	3.631085	2.873815	0.1371758	0.3180056	0.06888175	0.06053295	0.04354878	0.06849034	0.4531708	0.2822555	0.2557737	0.3522086	0.02060801	0.03902671	0.05744308	0.05154301	1.668553	1.237239	2.533734	1.868307	0.07819088	0.07886195	0.07106224	0.05315788
3227.676	1	0.3653603	0.3010802	2.055408	2.067786	0.2147654	0.204487	0.1738514	0.1259709	1.997932	1.760806	1.465355	0.9265381	0.03782364	0.02573736	0.02309691	0.02213898	0.1954011	0.1747493	0.1828675	0.07574133	0.02066566	0.02580457	0.02103735	0.02258913
3227.677	1	0.1606246	0.07884986	0.07046149	0.04761808	1.018123	1.829901	0.1746745	0.4172095	0.2086974	0.2499133	0.1595	0.05107686	0.1778432	0.190736	0.3475536	0.2453603	0.3191169	0.2438965	0.3806276	0.4770881	1.267409	0.9741333	2.684466	2.53489
3227.678	1	0.1194352	0.1067052	0.1168367	0.1020196	0.3008212	0.8964898	4.123705	2.593559	0.1068588	0.1180969	0.2796666	0.1948224	1.543944	0.9036451	1.058912	0.7466465	0.06818291	0.1133226	0.1085766	0.09256242	0.3291876	0.4060792	0.5267279	0.5392623
3227.775	1	3.582627	2.827972	0.2172916	0.2704238	0.0666406	0.04973537	0.04025929	0.07233846	0.4098579	0.2563231	0.2997619	0.2817503	0.0366329	0.04689931	0.06747778	0.05402444	1.735193	1.141703	2.455933	1.897602	0.08446243	0.09163862	0.06847619	0.04820425
3227.776	1	0.3683181	0.2937955	2.065555	2.076582	0.2134328	0.2046389	0.1759267	0.1288803	1.99363	1.761866	1.482836	0.9347547	0.02811762	0.018342	0.0213398	0.02790456	0.1848245	0.1725958	0.1758226	0.1061284	0.01490021	0.02332623	0.02260467	0.01972327
3227.777	1	0.1650441	0.07677536	0.06240379	0.05289186	1.013038	1.825968	0.2661726	0.4480819	0.2309524	0.2279876	0.1748916	0.08348207	0.1807836	0.2002732	0.3159167	0.2313232	0.3432286	0.2616393	0.4026542	0.4554703	1.262899	0.9867159	2.688635	2.489287
3227.778	1	0.1353692	0.09400556	0.1040667	0.1106923	0.2510932	0.6911247	4.043976	2.520022	0.0744484	0.114597	0.2292086	0.2240834	1.65118	1.050615	1.079567	0.8566568	0.07875895	0.1171044	0.08722794	0.1043552	0.3130622	0.3224437	0.5387608	0.4860644
3227.875	1	3.587289	2.796941	0.2781757	0.2354124	0.05123943	0.04939161	0.04913223	0.06298963	0.3329655	0.2400349	0.3667384	0.2330484	0.03517561	0.04159874	0.07297147	0.04646259	1.752399	1.029854	2.394798	1.931	0.09428104	0.0790415	0.07490152	0.04486609
3227.876	1	0.3682546	0.2864593	2.077173	2.083769	0.2123422	0.2075167	0.1771819	0.1291489	1.990953	1.76099	1.491998	0.9299426	0.02932927	0.0191871	0.01731076	0.02509232	0.1795507	0.1669398	0.1549638	0.1293139	0.01542279	0.02012853	0.02001728	0.01782722
3227.877	1	0.167215	0.07277672	0.05367128	0.06784017	0.9924161	1.867054	0.3236882	0.4258077	0.2272633	0.2256333	0.1722736	0.1108782	0.1904256	0.1938026	0.2872051	0.231037	0.3583935	0.2727887	0.4289563	0.4227826	1.229926	1.033296	2.758127	2.516323
3227.877	1	0.0737857	0.1306602	0.114811	0.1217317	0.1719572	0.4676835	4.054761	2.522544	0.05558754	0.0922306	0.2354266	0.1822701	1.727883	1.217842	1.066359	0.9721804	0.08622704	0.09382712	0.08995604	0.1047107	0.2957861	0.3279664	0.626916	0.4167892
3227.975	1	3.603981	2.769061	0.3483927	0.2256892	0.03722827	0.0404932	0.0529633	0.04944817	0.2651969	0.2313798	0.4220941	0.2877611	0.02331209	0.03887956	0.06682278	0.05818219	1.741414	0.9740423	2.383972	1.971626	0.09562215	0.07160008	0.08702367	0.05332006
3227.976	1	0.3709301	0.277816	2.088519	2.099382	0.2115579	0.2081417	0.1836735	0.1289353	1.993432	1.783515	1.509773	0.9334575	0.03304258	0.02337787	0.01546596	0.02166988	0.1764812	0.1660692	0.1317376	0.137889	0.01296657	0.01772111	0.02059882	0.02079526
3227.977	1	0.13243	0.0707904	0.06675267	0.06612937	0.9787257	1.886633	0.3451832	0.347337	0.2044534	0.2191764	0.1603224	0.1208014	0.2021487	0.1406028	0.2882347	0.2624902	0.3623531	0.2692814	0.4543619	0.4233015	1.200953	1.095312	2.821084	2.530118
3227.978	1	0.08295739	0.1029835	0.1336388	0.1270658	0.2200762	0.2444217	4.050637	2.546219	0.06545883	0.05176936	0.239686	0.1815539	1.742807	1.36484	0.9873122	0.9774196	0.04543426	0.1159833	0.09594986	0.09915598	0.2539806	0.3965001	0.6964988	0.3112871
3228.075	1	3.594969	2.772367	0.3780882	0.2453446	0.0417184	0.04827135	0.06176156	0.05318611	0.2619108	0.2520897	0.4400697	0.3173274	0.04021193	0.04241428	0.07032013	0.04092266	1.71052	0.9866306	2.4465	1.999734	0.1056754	0.05655773	0.09744361	0.0551808
3228.076	1	0.3752553	0.2712407	2.106349	2.121262	0.2099926	0.2071032	0.1809385	0.1271275	2.004104	1.801175	1.536558	0.9380483	0.02891673	0.01978092	0.01398009	0.01830886	0.1806777	0.1599754	0.1048482	0.1317299	0.01315115	0.01732721	0.01611725	0.01831015
3228.077	1	0.1058569	0.05958163	0.07143713	0.06224929	0.9710595	1.887683	0.3296545	0.2546002	0.192424	0.2131669	0.1598172	0.1325381	0.2044876	0.1046898	0.2948731	0.2920302	0.384539	0.2788587	0.4613189	0.4371241	1.176209	1.140102	2.806135	2.489671
3228.078	1	0.0835005	0.09602241	0.1286448	0.1143461	0.2707699	0.3000524	3.944604	2.538778	0.0844831	0.09481748	0.2510415	0.1641119	1.731665	1.459701	0.8639345	0.9588124	0.05257827	0.1142454	0.1075166	0.1031874	0.2443781	0.4975837	0.7657945	0.2312476
3228.175	1	3.602102	2.834948	0.363265	0.2592998	0.04032618	0.056914	0.06186433	0.05103804	0.2442784	0.2729922	0.4385596	0.288072	0.03523853	0.04479509	0.07423631	0.04069182	1.603998	1.063033	2.556057	1.993556	0.0859403	0.07061589	0.09276207	0.05342559
3228.176	1	0.3801099	0.2691966	2.127088	2.150404	0.2112738	0.2118568	0.1828327	0.1298189	2.017772	1.825787	1.563984	0.9439663	0.02660124	0.01661004	0.01327652	0.01728601	0.1882944	0.1569013	0.08861553	0.1087361	0.01340715	0.0197729	0.01935411	0.0172256
3228.177	1	0.1079879	0.08065986	0.06112094	0.05699973	0.9647702	1.902628	0.305642	0.1479045	0.1861542	0.2318903	0.1411499	0.1321001	0.1971341	0.09391814	0.273289	0.347754	0.3876727	0.2648658	0.4739034	0.4544261	1.125124	1.176472	2.803097	2.458343
3228.178	1	0.09755284	0.07993295	0.1083476	0.1100037	0.2910074	0.4776759	3.889874	2.507036	0.103208	0.1091448	0.2253703	0.1348418	1.726359	1.533844	0.7737041	0.9098402	0.07615803	0.1230393	0.1251529	0.0814045	0.2947715	0.5378684	0.7647623	0.3233254
3228.275	1	3.62069	2.905241	0.3184822	0.2704731	0.05092309	0.07112353	0.05524589	0.05458936	0.2591842	0.3412545	0.3812976	0.2590756	0.04281616	0.06431484	0.06315798	0.03223792	1.516866	1.152573	2.710197	1.991363	0.08808321	0.07492365	0.09604806	0.06329359
3228.276	1	0.3788036	0.2644876	2.144433	2.168045	0.2114505	0.2144458	0.1881623	0.1309986	2.020389	1.850249	1.578574	0.9432274	0.02301745	0.01996169	0.01046593	0.01504191	0.1872736	0.1573129	0.08971562	0.07955738	0.01309316	0.02023796	0.02401888	0.02136971
3228.277	1	0.119973	0.07738024	0.06907193	0.05654148	0.9686786	1.909736	0.3085629	0.1707712	0.1938424	0.2406598	0.1140211	0.1430179	0.2001645	0.1005062	0.2947725	0.3625499	0.3624821	0.236855	0.4837804	0.4563732	1.067311	1.182766	2.820876	2.447747
3228.278	1	0.09981584	0.09153163	0.1009765	0.121369	0.2629446	0.6164092	3.877536	2.531099	0.09955383	0.08994364	0.2167418	0.1445276	1.667405	1.538642	0.8506102	0.9675952	0.09212807	0.1060774	0.1241005	0.07953342	0.3387597	0.5330795	0.7488279	0.4781224
3228.375	1	3.62866	2.952037	0.2273255	0.24946	0.05048474	0.07793961	0.05100981	0.03639578	0.288707	0.40233	0.3472367	0.2873504	0.04127893	0.05792277	0.0592807	0.04683154	1.409315	1.219035	2.847196	1.97522	0.07720836	0.07340398	0.09486253	0.05342907
3228.376	1	0.3665816	0.254861	2.139138	2.158948	0.2128726	0.2167789	0.1829829	0.1292554	2.027962	1.856594	1.565166	0.9330156	0.02121264	0.01697119	0.01343338	0.01868167	0.1719286	0.1508098	0.09958769	0.05672109	0.01493869	0.01589602	0.02082276	0.01658932
3228.377	1	0.1165961	0.04799658	0.07612674	0.04421209	0.9620054	1.904831	0.3764792	0.3003128	0.1975655	0.2490495	0.09785757	0.1745094	0.2068974	0.1500348	0.3011172	0.3436876	0.3355658	0.2640656	0.4764484	0.4368329	0.9843697	1.248345	2.880149	2.503013
3228.378	1	0.1150821	0.09146287	0.1308569	0.1245676	0.2603191	0.7569456	4.000911	2.615632	0.1124967	0.112794	0.2373566	0.1688485	1.53573	1.471139	1.00348	1.02136	0.09430966	0.09453152	0.1141331	0.1055775	0.3798006	0.5098664	0.6556425	0.5928881
3228.475	1	3.620829	2.991021	0.1983274	0.1762111	0.06437126	0.08350972	0.04666265	0.05509749	0.3315968	0.4446683	0.3204382	0.3658657	0.04857926	0.05934458	0.0703645	0.06322933	1.329471	1.339397	2.967843	1.940516	0.08454466	0.07393958	0.09012542	0.04629825
3228.476	1	0.3573295	0.2476875	2.134365	2.157473	0.2136081	0.2153506	0.1850045	0.130364	2.032045	1.866233	1.557362	0.9333675	0.02248568	0.02014217	0.01540737	0.02125799	0.1593125	0.1541024	0.114873	0.07685267	0.0153171	0.01806741	0.02091633	0.01354196
3228.477	1	0.1077947	0.05421488	0.07866479	0.05045295	0.9568307	1.909087	0.4952842	0.4372986	0.174993	0.2527817	0.1074687	0.1974933	0.2059101	0.1661277	0.2590593	0.2905872	0.31985	0.2647383	0.4635365	0.4394044	0.921536	1.28561	2.875353	2.500428
3228.478	1	0.1244272	0.1228144	0.1190858	0.08149018	0.2948986	0.832583	4.054715	2.617459	0.1165216	0.08617807	0.2511579	0.1970231	1.371629	1.347723	1.103896	1.022663	0.1178379	0.1052807	0.1170208	0.0654117	0.4556456	0.5078972	0.5245506	0.6187757
3228.575	1	3.609253	2.987054	0.1505523	0.1601268	0.07288901	0.06812122	0.06546934	0.0730962	0.3547941	0.4511233	0.311282	0.4380409	0.0432714	0.05474384	0.05145265	0.04931327	1.27067	1.455406	2.993377	1.893334	0.08525308	0.07864308	0.1163299	0.05403776
3228.576	1	0.3489722	0.2461912	2.131928	2.159032	0.212534	0.2159017	0.1852179	0.1293722	2.030433	1.871105	1.546505	0.9415223	0.02343639	0.02405925	0.02073793	0.02072094	0.1496881	0.1552298	0.1207729	0.1019575	0.01334939	0.0181199	0.01999998	0.01500488
3228.577	1	0.10641	0.06686152	0.08108281	0.07454922	0.9630932	1.884685	0.6159168	0.5351827	0.190469	0.2444903	0.09510092	0.1904329	0.2298056	0.1557385	0.2298793	0.2762771	0.2880211	0.280543	0.4649217	0.4167437	0.8499275	1.315479	2.843472	2.466808
3228.578	1	0.1157888	0.1048051	0.1043254	0.1024267	0.3679451	0.881456	4.042608	2.578497	0.1165417	0.1260092	0.2804997	0.1447712	1.278678	1.189855	1.157442	1.005352	0.08587244	0.1179209	0.1077179	0.07554523	0.4987537	0.551085	0.3991393	0.5833259
3228.675	1	3.578771	2.992374	0.1444485	0.1011381	0.06542019	0.0684415	0.05859063	0.06201756	0.3021815	0.4801003	0.2168906	0.459633	0.03312847	0.05272688	0.04798168	0.0550967	1.242642	1.504943	2.957419	1.868202	0.08368271	0.06938002	0.09260477	0.08195263
3228.676	1	0.3407251	0.2354199	2.123365	2.154456	0.2126104	0.2168009	0.1808141	0.1329119	2.024982	1.869959	1.527876	0.9482806	0.02006199	0.02371887	0.02004374	0.01869217	0.1404778	0.1521625	0.1136726	0.1291403	0.01207806	0.01793443	0.02196758	0.01572074
3228.677	1	0.111446	0.07249552	0.06962527	0.08621385	0.9345443	1.861268	0.7144321	0.5634285	0.1692218	0.2395671	0.09886045	0.1978332	0.2321402	0.13791	0.2219323	0.2852449	0.2511908	0.31141	0.4613268	0.3984899	0.7694114	1.360995	2.805967	2.430241
3228.678	1	0.1010821	0.1295865	0.07555188	0.1169383	0.4362881	0.8538442	4.008223	2.575714	0.1391532	0.07222159	0.2251325	0.1761254	1.329284	1.068815	1.10332	0.9802151	0.09198928	0.1014388	0.09152489	0.05049236	0.5192921	0.5553024	0.3690162	0.5516944
3228.775	1	3.563764	3.034592	0.189037	0.1331858	0.05888929	0.0696787	0.04163933	0.06503292	0.2553016	0.5105471	0.1445213	0.452541	0.04787487	0.05442579	0.04274978	0.06038902	1.204378	1.475082	2.917178	1.855073	0.08327556	0.07569844	0.093593	0.06038425
3228.776	1	0.3319451	0.2314465	2.121582	2.150411	0.2131001	0.213266	0.1785364	0.1316046	2.020337	1.861296	1.511186	0.9540642	0.01542827	0.02360445	0.02158675	0.02117203	0.1374884	0.1622707	0.09779956	0.1468472	0.01455481	0.02112969	0.02426916	0.01888579
3228.777	1	0.0940155	0.07881869	0.03772842	0.07872791	0.9245671	1.871123	0.7780319	0.5287582	0.1730096	0.2296205	0.1289349	0.2095782	0.2191704	0.1521649	0.2172532	0.2861994	0.2546673	0.3233291	0.4360755	0.4032917	0.7293336	1.39458	2.769831	2.42864
3228.778	1	0.1407724	0.1040056	0.09383131	0.1210843	0.4159443	0.751885	4.003614	2.581535	0.1154371	0.07791065	0.2459492	0.1944429	1.456274	1.108594	1.039159	0.944236	0.09568895	0.1280166	0.08498569	0.06800593	0.4935184	0.5156268	0.3691533	0.532464
3228.875	1	3.526485	3.024072	0.2432485	0.1763692	0.05513672	0.0629893	0.0532978	0.04835511	0.2105337	0.4763935	0.1973568	0.4384925	0.01984643	0.04987607	0.06711048	0.05459535	1.162065	1.337732	2.8829	1.854323	0.07487315	0.07815261	0.09065021	0.04803893
3228.876	1	0.3155153	0.2271388	2.105789	2.124573	0.2144813	0.2117158	0.1770967	0.1285899	2.009809	1.835905	1.484431	0.9495362	0.02358946	0.02771732	0.01803193	0.02091698	0.1425696	0.1665456	0.07063634	0.1485163	0.02159052	0.02337783	0.02369373	0.01988324
3228.877	1	0.06531592	0.1022076	0.05728452	0.04959827	0.9095002	1.924566	0.8145888	0.4675013	0.1402978	0.2255151	0.170813	0.2048728	0.2134198	0.1874629	0.2408155	0.324365	0.243043	0.3283939	0.4266759	0.4104804	0.7145683	1.451875	2.812137	2.49447
3228.878	1	0.1335958	0.08751638	0.07920464	0.1266381	0.3398072	0.6312883	4.114936	2.662499	0.08833986	0.09855851	0.240552	0.2033725	1.569732	1.308493	0.9783749	0.9637464	0.07071427	0.12735	0.07713804	0.052778	0.4244718	0.4821136	0.4297823	0.4669691
3228.975	1	3.504678	3.000126	0.3286582	0.2408611	0.04501436	0.05206246	0.05959322	0.05723671	0.1928202	0.4049819	0.2812108	0.4188738	0.04128557	0.0568443	0.05761516	0.05650126	1.233259	1.101661	2.80196	1.827948	0.07187961	0.0794584	0.0915153	0.04972648
3228.976	1	0.3107728	0.2222276	2.090506	2.117922	0.210997	0.208856	0.1745545	0.1302914	1.997066	1.817801	1.472299	0.9534742	0.02878613	0.02705217	0.02006879	0.0208596	0.148471	0.1662563	0.05987304	0.1321603	0.0152776	0.02402865	0.02217967	0.01983634
3228.977	1	0.04747852	0.1065678	0.06506427	0.05178415	0.9063385	1.939235	0.7945415	0.3932541	0.1299682	0.2348286	0.1972169	0.1912443	0.189947	0.1990163	0.282105	0.3877942	0.2358199	0.3365016	0.4209191	0.4025843	0.6996767	1.467256	2.778895	2.498405
3228.978	1	0.1221882	0.1128727	0.09912705	0.134092	0.2342085	0.4765586	4.125074	2.680334	0.06503855	0.08794179	0.2633138	0.1880156	1.713382	1.496776	0.9715626	0.9739128	0.08776937	0.1100821	0.08014111	0.07351659	0.4386881	0.4621587	0.4210442	0.4028913
3229.075	1	3.504069	2.975167	0.4082631	0.2570343	0.04438822	0.06382755	0.05616139	0.05262264	0.1923816	0.3590721	0.3138096	0.383028	0.03917589	0.04709404	0.06184497	0.05113581	1.386499	0.7859984	2.735532	1.837212	0.07347288	0.08067115	0.09633527	0.06138667
3229.076	1	0.3110352	0.2218161	2.084469	2.118039	0.2118643	0.2108947	0.1752869	0.1319678	2.002423	1.815303	1.472907	0.9568236	0.0300175	0.02566098	0.0219815	0.01821219	0.1581025	0.1643443	0.08690662	0.1056572	0.01739138	0.02358819	0.01700227	0.02002803
3229.077	1	0.05090299	0.135827	0.07218098	0.06816431	0.9102216	1.910941	0.8051954	0.3175696	0.1161414	0.2554939	0.1944169	0.1585364	0.2131278	0.2252198	0.2822357	0.3948461	0.2378011	0.3496538	0.408359	0.410881	0.7003667	1.452766	2.713752	2.464687
3229.078	1	0.08575186	0.1337175	0.1172041	0.07534791	0.1338533	0.297288	4.078999	2.650375	0.04418662	0.07507678	0.2633081	0.2037911	1.751065	1.659712	0.9988813	0.9152826	0.1205746	0.07409751	0.103184	0.1042659	0.4771021	0.3981071	0.388909	0.361253
3229.175	1	3.535606	2.946277	0.4626834	0.321071	0.05407865	0.07037187	0.06175933	0.05274152	0.1848217	0.2815088	0.3036685	0.3350522	0.03769975	0.03358891	0.05391692	0.05740062	1.550536	0.5356299	2.672148	1.891181	0.09131258	0.06780966	0.07708116	0.06847899
3229.176	1	0.3146113	0.2191718	2.092848	2.116869	0.2113135	0.2078138	0.1721104	0.1304548	2.002554	1.815337	1.47375	0.9612996	0.02746134	0.0277991	0.02575564	0.01813942	0.1709182	0.1638915	0.1221849	0.07035876	0.02061648	0.01886242	0.01451143	0.02007082
3229.177	1	0.05590078	0.119841	0.08967509	0.07175045	0.9362308	1.88475	0.8262569	0.2652344	0.1260804	0.2469131	0.1718916	0.1558622	0.2302478	0.2424038	0.2744822	0.3788383	0.266317	0.3661817	0.4198463	0.4125878	0.7165555	1.448759	2.676592	2.430405
3229.178	1	0.08262586	0.09819219	0.1535671	0.1027881	0.2054356	0.1688209	4.039968	2.636118	0.05640936	0.08075761	0.2600776	0.1957355	1.731651	1.766586	1.018305	0.7934316	0.1262213	0.07592524	0.06951793	0.08451228	0.4874298	0.4272045	0.2894518	0.2803887
3229.275	1	3.545661	2.90047	0.5201053	0.3551219	0.04820659	0.06653305	0.03875232	0.05397907	0.1883632	0.2177977	0.2672811	0.2728669	0.04281701	0.04237729	0.058989	0.055177	1.671098	0.5775417	2.675617	1.885097	0.08420415	0.07642593	0.09210073	0.07090053
3229.276	1	0.3197849	0.2145905	2.109702	2.132627	0.213734	0.2115015	0.1772073	0.1319315	2.001625	1.812626	1.4757	0.9555935	0.03011637	0.03016847	0.02783187	0.02103868	0.185029	0.1676181	0.1489324	0.03502024	0.01793756	0.01955953	0.01599051	0.02183694
3229.277	1	0.06567713	0.1163424	0.1093218	0.05455881	0.9395986	1.892573	0.8983154	0.2548833	0.128724	0.2514805	0.1606416	0.1422197	0.2373219	0.2632342	0.2851264	0.3238007	0.3124797	0.35626	0.4303179	0.421718	0.7477142	1.409528	2.665062	2.443605
3229.278	1	0.1194447	0.09637651	0.1359365	0.1045854	0.2158904	0.2834566	3.994318	2.59633	0.07775089	0.08033511	0.2390115	0.1509115	1.676499	1.789093	1.035083	0.6114394	0.1138026	0.07756265	0.08149186	0.08535068	0.493536	0.534625	0.2971423	0.3128885
3229.375	1	3.576729	2.895412	0.5796164	0.3467232	0.04503194	0.05841056	0.04619833	0.05241837	0.1836076	0.1983502	0.3166812	0.2174769	0.04308878	0.05512983	0.05292653	0.05692921	1.72758	0.8320375	2.708496	1.808145	0.08605679	0.07882102	0.08860552	0.05891773
3229.376	1	0.3165915	0.2106885	2.116788	2.132861	0.2124503	0.2074197	0.1753749	0.1281996	2.000899	1.803506	1.465036	0.9449777	0.02694036	0.02610743	0.02147292	0.01451796	0.1868617	0.1615205	0.1601911	0.0321408	0.01596512	0.01789812	0.01704725	0.02122809
3229.377	1	0.07160302	0.08662296	0.09878957	0.07643485	0.9301775	1.899147	0.9959197	0.3009809	0.104441	0.2312237	0.1662061	0.1197173	0.2183254	0.2671858	0.3134156	0.291971	0.3169967	0.3346517	0.4488732	0.4178322	0.760723	1.387903	2.717832	2.508116
3229.378	1	0.0995912	0.1218997	0.1263776	0.08350497	0.1886744	0.4560724	4.030558	2.612711	0.09086351	0.08260163	0.2486226	0.1199215	1.571401	1.723734	1.096877	0.4896597	0.1191829	0.1107452	0.1081906	0.1037243	0.4997956	0.6326936	0.4240275	0.4302693
3229.475	1	3.630642	2.975341	0.5528478	0.3725653	0.0439154	0.04579585	0.066207	0.05329216	0.2030077	0.2031502	0.3767163	0.2021905	0.03949751	0.05141736	0.04959996	0.05150881	1.77091	1.06188	2.705482	1.722829	0.08326643	0.07853139	0.09442201	0.06320315
3229.476	1	0.3227344	0.216231	2.129727	2.148122	0.212661	0.2085274	0.1755551	0.1282361	2.002504	1.806919	1.473093	0.9412366	0.02560292	0.02677652	0.020301	0.01982189	0.1923551	0.1583627	0.1658916	0.06621675	0.01824617	0.01645167	0.01765322	0.01799173
3229.477	1	0.0785423	0.07775152	0.09164502	0.06912602	0.9045195	1.9187	1.075828	0.3152234	0.1051867	0.2217941	0.1984928	0.117243	0.2183815	0.2289496	0.3229172	0.2769498	0.3460032	0.3108966	0.4675452	0.4167517	0.7723533	1.333623	2.69555	2.530004
3229.478	1	0.1044144	0.1090871	0.1302614	0.08197147	0.2766034	0.7317769	4.012978	2.57247	0.09098979	0.06529664	0.2767678	0.1446288	1.463424	1.548749	1.118867	0.4339569	0.1030405	0.08000786	0.1073305	0.07690985	0.5144036	0.6717286	0.4743489	0.4799271
3229.575	1	3.676529	3.043139	0.5008508	0.3778773	0.04498368	0.05241074	0.06084129	0.04590234	0.2407087	0.2124713	0.3982256	0.200109	0.04189533	0.05328632	0.0454881	0.04224179	1.79821	1.274127	2.687991	1.621006	0.09259112	0.0807812	0.09479761	0.05719723
3229.576	1	0.3261794	0.2195988	2.145232	2.173824	0.2139991	0.2114617	0.1778069	0.1319484	2.010538	1.814687	1.485792	0.934211	0.02618781	0.02802305	0.0209955	0.01627202	0.192921	0.1576483	0.1665372	0.09082324	0.02075138	0.01758543	0.02047275	0.01757941
3229.577	1	0.1024681	0.08470404	0.08983485	0.09087488	0.9044845	1.964476	1.10633	0.3209782	0.1083309	0.2031484	0.2011875	0.1287696	0.245035	0.1820716	0.3240594	0.2722817	0.3811968	0.2972753	0.4618044	0.4003508	0.7773388	1.28747	2.617543	2.516936
3229.578	1	0.131781	0.08380148	0.1037664	0.0981465	0.3807931	0.9521124	3.972076	2.536266	0.1101265	0.135445	0.2455761	0.1818888	1.340961	1.315101	1.076342	0.459267	0.09754872	0.08058734	0.07864721	0.08687785	0.4784119	0.6104524	0.4650606	0.5394512
3229.675	1	3.692053	3.092788	0.4999749	0.3144646	0.04191995	0.06109533	0.06047278	0.04624357	0.2488012	0.2474822	0.3671772	0.2252053	0.0281297	0.06088501	0.04384388	0.04625557	1.782799	1.453814	2.664639	1.547012	0.09400277	0.08419766	0.08674113	0.06715095
3229.676	1	0.3248885	0.2314736	2.162196	2.199061	0.2137493	0.2147705	0.1772102	0.1317912	2.017176	1.826881	1.500098	0.9304368	0.02290475	0.02626125	0.02359364	0.0167506	0.1789755	0.1501574	0.1604613	0.1015529	0.01760075	0.01611766	0.01934424	0.01588225
3229.677	1	0.09649286	0.1030497	0.09531321	0.1036386	0.9025048	2.002575	1.080445	0.2871286	0.1114638	0.2003888	0.1997541	0.1688889	0.2357469	0.1435693	0.3145684	0.2804373	0.4108838	0.2912726	0.4643415	0.4085128	0.7864364	1.240686	2.556312	2.524309
3229.678	1	0.117595	0.07950541	0.1168543	0.09031643	0.4162068	1.070322	3.95146	2.503637	0.1461396	0.09818978	0.2358951	0.1702024	1.314692	1.054639	1.020653	0.5100661	0.08650409	0.05635813	0.07824544	0.1096303	0.4619796	0.5399158	0.4345148	0.5410341
3229.775	1	3.662371	3.12312	0.4303082	0.2589973	0.05123808	0.05902196	0.06861357	0.03850837	0.2723922	0.2460663	0.3894433	0.2501536	0.0377797	0.05586149	0.06104951	0.05079531	1.753334	1.63431	2.673775	1.478671	0.08910747	0.08678465	0.07977302	0.04923076
3229.776	1	0.3158834	0.2448311	2.177306	2.211675	0.2157073	0.2162403	0.1818612	0.1249631	2.013883	1.827444	1.499329	0.9182767	0.02394842	0.02418196	0.02261802	0.01827228	0.1652539	0.1385019	0.1539419	0.09796961	0.01756348	0.01435111	0.02261858	0.01999773
3229.777	1	0.08858334	0.1022686	0.07804008	0.1022826	0.91314	2.028263	1.027182	0.2040189	0.1185491	0.2035359	0.199841	0.1750935	0.2397769	0.1023353	0.2984199	0.294098	0.4026875	0.2511209	0.4553169	0.4236098	0.8102608	1.170352	2.590462	2.576754
3229.778	1	0.1131566	0.1066375	0.1015961	0.09033104	0.3749815	1.086106	4.092135	2.560498	0.1014592	0.1272282	0.2709775	0.1735524	1.358484	0.8516231	1.014896	0.5694099	0.07710712	0.09797712	0.08718872	0.07938541	0.4741147	0.4522235	0.391988	0.5245365
3229.875	1	3.62587	3.101614	0.3495887	0.2490062	0.05795553	0.04716954	0.07601203	0.04181574	0.3019209	0.2203149	0.383403	0.2803028	0.05368246	0.04130523	0.04077069	0.05737528	1.72758	1.772556	2.67721	1.426706	0.07722169	0.08286251	0.08611315	0.0542796
3229.876	1	0.3065722	0.2536005	2.180768	2.212403	0.2127512	0.2149756	0.1785849	0.1251875	2.012171	1.82647	1.493894	0.9070707	0.02019374	0.01516419	0.02179019	0.01802635	0.1506207	0.1238151	0.1463694	0.08491943	0.01515955	0.01643498	0.02146649	0.01760901
3229.877	1	0.05350867	0.07696942	0.0697251	0.08639281	0.8996772	2.053226	0.9581396	0.2314454	0.1270449	0.2017455	0.1838385	0.1578088	0.2306771	0.1369909	0.3200124	0.2817999	0.3940483	0.2278453	0.472553	0.4415351	0.8163967	1.098529	2.640086	2.639803
3229.878	1	0.08535232	0.1344293	0.07589527	0.09854365	0.2709795	1.067036	4.185904	2.610353	0.09435285	0.1083742	0.2438344	0.1785852	1.465506	0.7766952	1.048075	0.632861	0.08219304	0.07991207	0.09044113	0.07791201	0.4648372	0.4054937	0.3685383	0.5493054
3229.975	1	3.590721	3.062716	0.3534313	0.2366799	0.06433551	0.0540456	0.07194249	0.05014125	0.3727623	0.2237265	0.3394158	0.3062323	0.03931458	0.02693294	0.04987462	0.0375185	1.715195	1.863488	2.66073	1.383818	0.09102693	0.1067032	0.08399421	0.05084223
3229.976	1	0.3069001	0.2730311	2.178743	2.211488	0.2093685	0.208709	0.177613	0.1262349	2.01102	1.832132	1.496905	0.9106018	0.01609575	0.01668814	0.01743342	0.01786225	0.1471678	0.1193054	0.1382516	0.07627997	0.01656689	0.01994699	0.01765761	0.01404632
3229.977	1	0.0734315	0.03160856	0.06369611	0.05235595	0.9075514	2.019376	0.8732333	0.3203515	0.1101016	0.2030582	0.1618024	0.141929	0.2338355	0.1805511	0.3049582	0.2783853	0.38255	0.1939847	0.4503167	0.4547648	0.8147188	1.020502	2.645816	2.64728
3229.978	1	0.1003366	0.1044796	0.1007909	0.1104539	0.1880876	0.950913	4.172402	2.578698	0.09935609	0.1278869	0.2702144	0.1814936	1.547867	0.816998	1.092054	0.7215207	0.08546214	0.09092769	0.07627762	0.06353854	0.391142	0.3053759	0.3394978	0.5288626
3230.075	1	3.536143	3.006643	0.4199555	0.2914981	0.05793601	0.07318428	0.05551152	0.05361042	0.4156147	0.2325382	0.3137935	0.3291922	0.04992144	0.03108916	0.05311512	0.0315044	1.71819	1.901819	2.627986	1.337762	0.09078137	0.09986369	0.09117479	0.05401272
3230.076	1	0.3141629	0.2838311	2.171707	2.209006	0.2121699	0.2104828	0.1813805	0.1257886	2.020247	1.842401	1.511525	0.9187596	0.01786738	0.01974205	0.01865795	0.01789965	0.1470136	0.1289992	0.1346384	0.07816342	0.01582538	0.0195583	0.018242	0.01346586
3230.077	1	0.09087187	0.06127353	0.05896643	0.09443745	0.9217093	1.978989	0.8333279	0.3898359	0.1269598	0.2018955	0.131516	0.1182462	0.2131856	0.1862628	0.2497042	0.2528869	0.359316	0.1871522	0.4379605	0.4549343	0.8652147	0.9577246	2.683602	2.637082
3230.078	1	0.09878661	0.08598619	0.0906108	0.09595295	0.2645605	0.7921989	4.120242	2.519702	0.06942285	0.0968259	0.2730724	0.2051507	1.615994	0.9470345	1.105605	0.8340018	0.07422992	0.09424649	0.08290066	0.1046699	0.3264372	0.239258	0.4296725	0.5183746
3230.175	1	3.457287	2.938956	0.4885064	0.3231444	0.05339928	0.04983172	0.05126501	0.05561106	0.4292225	0.2035662	0.373624	0.3542155	0.05824691	0.04631151	0.0513165	0.03812142	1.666238	1.83891	2.52679	1.316195	0.08751833	0.08636476	0.07987662	0.0508974
3230.176	1	0.3216449	0.2945751	2.170924	2.205306	0.2154047	0.2121748	0.1792119	0.1291771	2.027757	1.853163	1.517428	0.9299948	0.0205358	0.02411177	0.02000645	0.01858829	0.1574856	0.1432881	0.1319043	0.08812824	0.01366215	0.01622741	0.02429025	0.01011944
3230.177	1	0.09383811	0.1225812	0.05683367	0.1310755	0.9373252	1.967841	0.8127558	0.43605	0.1307362	0.1913644	0.1268692	0.1074807	0.2129482	0.177286	0.2397248	0.2054106	0.342836	0.2160992	0.4560241	0.4442874	0.9294701	0.9306552	2.713655	2.604133
3230.178	1	0.08917999	0.1140768	0.08765874	0.1469141	0.3925765	0.6112252	4.04854	2.466363	0.08784007	0.1155815	0.2412437	0.1824451	1.674916	1.125607	0.9825692	0.8967873	0.0593529	0.07922922	0.07798792	0.1020882	0.2631584	0.2130258	0.5122084	0.4427484
3230.275	1	3.392707	2.817127	0.5994326	0.3358619	0.05601099	0.02784234	0.07611773	0.07599538	0.4473281	0.193399	0.4530428	0.4097717	0.04608703	0.05407416	0.04958772	0.04471838	1.58459	1.662306	2.407296	1.318676	0.08508193	0.08363814	0.07174011	0.04428069
3230.276	1	0.315861	0.2991458	2.15561	2.183009	0.2171009	0.2132263	0.1772405	0.1290086	2.029186	1.845708	1.504481	0.934794	0.02156096	0.02384789	0.02066501	0.02022709	0.1675768	0.1539356	0.1207443	0.09918002	0.02010086	0.01524005	0.02037189	0.01225131
3230.277	1	0.1041202	0.1224463	0.08011135	0.1012643	0.9499793	1.972599	0.8335814	0.4569703	0.1493374	0.2025377	0.1676516	0.1282489	0.2010844	0.1881882	0.3023153	0.2147114	0.3225836	0.2206237	0.484589	0.4333759	1.001414	0.9898237	2.837353	2.649886
3230.278	1	0.07197777	0.0967406	0.1200368	0.1067749	0.4402416	0.3932878	4.087936	2.547276	0.06653052	0.07880481	0.2561228	0.1449493	1.714605	1.286844	0.8250948	0.9378876	0.04954838	0.08516235	0.05034722	0.10637	0.2367494	0.2976599	0.5461296	0.3730423
3230.375	1	3.393256	2.714471	0.7222597	0.3767983	0.06067944	0.03075688	0.05691427	0.06481351	0.447808	0.1943701	0.4355686	0.4932308	0.0534392	0.05286812	0.06711365	0.05491358	1.49946	1.379972	2.331736	1.338603	0.08040562	0.08560585	0.07291298	0.04125758
3230.376	1	0.3151301	0.3049912	2.132543	2.167193	0.2117931	0.2117235	0.1795915	0.1269025	2.026275	1.839239	1.495228	0.9368582	0.02364531	0.03252125	0.01967168	0.01923981	0.1723428	0.1618127	0.1007703	0.09709139	0.02721003	0.01476139	0.01765556	0.01422727
3230.377	1	0.1149843	0.1108926	0.1031934	0.073864	0.9617571	1.97168	0.7947557	0.4076283	0.1578728	0.21048	0.1680054	0.1190148	0.1744317	0.2066697	0.3787209	0.2531596	0.2848851	0.2331864	0.4927905	0.4499022	1.041495	1.059679	2.904009	2.679299
3230.378	1	0.06084933	0.1215348	0.1143193	0.125173	0.421839	0.2424332	4.077558	2.610954	0.06028296	0.08744209	0.2588492	0.1648537	1.729584	1.444368	0.7653744	0.9273704	0.05581688	0.06253574	0.07029307	0.115543	0.2430513	0.3515722	0.6138078	0.349988
3230.475	1	3.428141	2.691435	0.7850734	0.388659	0.05780823	0.03789189	0.04170516	0.05252911	0.4296313	0.1526718	0.4086041	0.6007728	0.04852921	0.0563862	0.07375409	0.08305591	1.447305	0.9836313	2.299356	1.301888	0.07848265	0.06218378	0.06047738	0.03653944
3230.476	1	0.3160492	0.303922	2.117795	2.159277	0.2116878	0.2114571	0.1757863	0.1264775	2.022297	1.830186	1.494888	0.9428868	0.02194049	0.03283206	0.01826816	0.01675215	0.1654104	0.1656371	0.06913268	0.09433415	0.02273167	0.01777051	0.01417344	0.01554867
3230.477	1	0.1272755	0.1214246	0.04840664	0.08781966	0.9791899	1.97512	0.7444875	0.3598544	0.1680614	0.2486845	0.1605037	0.1349948	0.193548	0.2585905	0.3935295	0.2985314	0.2639673	0.262771	0.4844694	0.4602455	1.077911	1.099112	2.927437	2.658613
3230.478	1	0.09759038	0.1031495	0.1186378	0.103048	0.3626242	0.2895459	3.997024	2.613561	0.06345027	0.1026823	0.271503	0.1466621	1.710844	1.551413	0.751255	0.9000785	0.07236982	0.08417766	0.1090826	0.1203106	0.2594892	0.4334342	0.6476446	0.4553124
3230.575	1	3.416851	2.661665	0.8033933	0.3737442	0.04332899	0.03226479	0.04678932	0.04476712	0.3910213	0.1616594	0.3578978	0.6517314	0.05755432	0.04948754	0.07006241	0.08218508	1.445199	0.5874657	2.312686	1.254276	0.08935326	0.07349467	0.07273593	0.04604203
3230.576	1	0.3184523	0.2999066	2.108845	2.156303	0.2119671	0.2105036	0.1758229	0.1267788	2.026035	1.82386	1.49479	0.9380398	0.02986741	0.03283379	0.01962335	0.02084778	0.1648987	0.1680411	0.04895298	0.09860967	0.01789091	0.02070218	0.01601536	0.01434436
[truncated: 14,154 more rows]
