# Supplementary material for: Is infant neural sensitivity to vocal emotion associated with mother-infant relational experience?
Source: PLoS One. 2019 Feb 27;14(2):e0212205. doi: 10.1371/journal.pone.0212205 (PMC6392422; doi:10.1371/journal.pone.0212205)
Supplement: S1 File — (ZIP) [file pone.0212205.s001.zip › dataset/imed_44_2.txt]

1690.560	0	0.009799787	0.007243472	0.007978085	0.003366525	0.001422251	0.002265595	0.005508929	0.00399671	0.006566469	0.006255862	0.005543603	0.005320754	0.002760178	0.001562613	0.001736013	0.001351201	0.006330399	0.004088145	0.008223644	0.005692912	0.001722116	0.001502057	0.00110141	0.0008102629
1690.561	0	0.6208057	0.5271274	3.05584	2.406348	0.298284	0.2885965	0.2200702	0.1481718	2.77074	2.373646	1.809143	0.9827682	0.06558226	0.04546052	0.05305138	0.04438475	0.5130083	0.3752247	0.4450331	0.2859199	0.04160701	0.04207061	0.05709121	0.04706133
1690.562	0	0.001750194	0.001834592	0.006845362	0.005373461	0.01163981	0.01545739	0.006680595	0.004255993	0.006784913	0.006490448	0.00508617	0.003041112	0.002297049	0.002092578	0.002650664	0.001655774	0.002736879	0.002353216	0.002630731	0.002252364	0.01027266	0.01100898	0.01392252	0.01043194
1690.563	0	0.08853387	0.1225942	0.05172056	0.06517869	0.1179017	0.3520898	1.187776	0.8449511	0.08805246	0.08246286	0.1077165	0.1195101	0.5870024	0.2471964	0.2882878	0.2326711	0.09326285	0.06658136	0.04123055	0.04934768	0.3077994	0.2084892	0.1584376	0.1001099
1690.638	0	0.006318013	0.004854148	0.007180364	0.003575074	0.001040862	0.001825522	0.00583324	0.004413683	0.006807792	0.006123521	0.004791837	0.004436902	0.003092728	0.001570812	0.001724391	0.001113739	0.00464658	0.001754435	0.005561161	0.003512298	0.001535857	0.001090645	0.0007250927	0.0007091171
1690.639	0	0.6329854	0.5750357	3.040883	2.32348	0.3061454	0.2853875	0.2005827	0.1335297	2.834491	2.394498	1.707038	0.8993353	0.06374205	0.04856548	0.06302783	0.04111993	0.5582133	0.3812854	0.4371509	0.2209509	0.0543264	0.05928231	0.05630928	0.05187234
1690.640	0	0.02375383	0.02216157	0.02389941	0.0189002	0.0616078	0.07101011	0.04800522	0.03257008	0.03272708	0.03361376	0.03485985	0.02859947	0.03462457	0.03454604	0.03507446	0.02875055	0.03743377	0.03345729	0.02919478	0.0231849	0.04169569	0.05763592	0.0642829	0.05209907
1690.641	0	0.1157003	0.09169035	0.07183812	0.07690356	0.09370315	0.3232587	1.368643	1.028728	0.08689855	0.0754138	0.09487196	0.1235074	0.7601231	0.3982109	0.4122578	0.2379183	0.08254656	0.06456119	0.04961258	0.04015035	0.3452287	0.259347	0.1365436	0.1466093
1690.737	0	0.005370608	0.00440956	0.007139092	0.003659541	0.001344754	0.001806359	0.006038689	0.004853886	0.007405176	0.006867258	0.004799414	0.004209811	0.003474891	0.002178124	0.002043878	0.001331389	0.004373713	0.001112273	0.005136514	0.003231222	0.001548919	0.001219393	0.0006834898	0.001016626
1690.738	0	0.643958	0.5930124	2.985115	2.249473	0.3187384	0.2867154	0.1967928	0.1327403	2.864708	2.383774	1.658442	0.9098514	0.07300857	0.04294566	0.05788869	0.0598618	0.5917113	0.3857201	0.3706976	0.2378709	0.03233797	0.06533859	0.05080375	0.06130128
1690.738	0	0.04455871	0.03963135	0.02179762	0.02318977	0.1098871	0.1322	0.08858696	0.04427319	0.06003558	0.07102078	0.05987698	0.03222649	0.04913103	0.05295822	0.05665262	0.0421868	0.04566652	0.04379447	0.05680844	0.04567073	0.04581265	0.07952771	0.1109233	0.09478651
1690.738	0	0.1403487	0.07617692	0.05832045	0.05790191	0.1614232	0.2856452	1.419322	1.122952	0.07412847	0.05707143	0.1097538	0.1151076	0.8481154	0.5009884	0.4783839	0.267396	0.08328051	0.07963691	0.06861164	0.05298923	0.3509275	0.2719393	0.1264612	0.1920474
1690.838	0	0.006682485	0.005105282	0.006923538	0.003473395	0.0016009	0.001738278	0.006854241	0.005081762	0.007800833	0.007538023	0.005084855	0.004126258	0.003994214	0.002754474	0.001952088	0.001384451	0.005388968	0.001898011	0.006080946	0.003609497	0.00153559	0.001191106	0.0006287123	0.001016758
1690.839	0	0.6466965	0.6125939	2.932231	2.206532	0.3171431	0.2872104	0.1902622	0.1415457	2.843196	2.371683	1.606111	0.9411402	0.0653759	0.0482176	0.04957273	0.06408697	0.6402537	0.4144136	0.2743632	0.3625709	0.04573275	0.06066065	0.05163662	0.05120188
1690.840	0	0.05433112	0.04058447	0.03555247	0.02782509	0.1313352	0.1599978	0.09692314	0.03457069	0.06791833	0.07270224	0.05875033	0.02044566	0.04448774	0.06556485	0.06979289	0.03764357	0.02673702	0.04038085	0.06168203	0.05264334	0.05734267	0.08443035	0.1364599	0.1127909
1690.841	0	0.1247023	0.115127	0.08912632	0.0469529	0.203251	0.2610873	1.575611	1.150807	0.1014201	0.08474655	0.1582184	0.07703802	0.9656241	0.5909366	0.4592209	0.2681868	0.1033774	0.06773555	0.06745933	0.0396811	0.3376342	0.2556379	0.1295915	0.183754
1690.937	0	0.006571934	0.005360121	0.006244086	0.003721032	0.001579022	0.002064834	0.006759387	0.004822692	0.008024529	0.007986257	0.00506921	0.003644394	0.004052472	0.0031418	0.001758986	0.001216929	0.005505269	0.002912586	0.005721139	0.003341709	0.00160264	0.0009816871	0.0005173033	0.0009326391
1690.938	0	0.6610996	0.6426076	2.897645	2.199183	0.3171365	0.2946805	0.1860664	0.1314694	2.854653	2.399269	1.569772	0.959184	0.06409114	0.05911274	0.05696036	0.06822347	0.6577351	0.4356011	0.1821885	0.4717259	0.04309048	0.04917686	0.05217324	0.04848138
1690.938	0	0.03514963	0.02459317	0.0171731	0.02352649	0.09121285	0.105378	0.05814365	0.03475695	0.04691897	0.05200838	0.04328754	0.03210695	0.0309344	0.04013812	0.03819749	0.02499557	0.03922536	0.03900273	0.04498579	0.0350713	0.05257933	0.05608333	0.0941031	0.07490399
1690.938	0	0.1176775	0.1216193	0.0751618	0.05245624	0.2239536	0.3239916	1.525006	1.094393	0.1015369	0.09377098	0.1409478	0.08823686	0.9595891	0.6770825	0.3969701	0.2484858	0.09387657	0.07904457	0.05488089	0.03758484	0.347786	0.1984191	0.1055694	0.1975793
1691.038	0	0.006614593	0.005332981	0.005203105	0.004073288	0.001667656	0.0025103	0.006698331	0.004343013	0.008339437	0.008096	0.004954243	0.003333253	0.003913466	0.003227567	0.001814232	0.001226083	0.005747859	0.004124191	0.005563462	0.003368004	0.001574484	0.001081194	0.0004060984	0.001256097
1691.039	0	0.6687525	0.6603296	2.87227	2.192567	0.3242221	0.307834	0.1743752	0.1262286	2.8815	2.468134	1.564674	0.9605756	0.07351576	0.08534508	0.07296224	0.07195599	0.6579733	0.4723856	0.25735	0.555315	0.04128052	0.04419771	0.05693844	0.05247486
1691.040	0	0.03484143	0.02218478	0.02021528	0.0270223	0.07893233	0.08546105	0.05596812	0.04891858	0.03360552	0.0427823	0.04330079	0.04028816	0.04721263	0.04746423	0.04461019	0.03457316	0.05013299	0.04312029	0.03908517	0.02817133	0.06795759	0.05484213	0.07919762	0.0607786
1691.041	0	0.1431375	0.1481804	0.05184581	0.04240813	0.2360524	0.4306486	1.50436	0.9999705	0.08177247	0.1056994	0.1317299	0.09701937	0.9239936	0.7224667	0.3508308	0.2358493	0.07418952	0.09628396	0.06794176	0.0534054	0.3279836	0.20929	0.05404721	0.2225597
1691.138	0	0.007610933	0.00706255	0.003698444	0.004680187	0.001843457	0.003037858	0.00724711	0.004249376	0.009065014	0.008398734	0.00510296	0.003610866	0.004357607	0.003329304	0.001899905	0.0015296	0.006544222	0.005632039	0.006995394	0.004169789	0.001766675	0.001230287	0.0006809076	0.001353745
1691.139	0	0.648725	0.6425659	2.867584	2.227981	0.3209426	0.3014628	0.180404	0.1315683	2.876773	2.481771	1.604436	0.9477312	0.07292303	0.08555511	0.05950812	0.08413775	0.6199349	0.495341	0.3473083	0.5590929	0.04146265	0.04634062	0.06916696	0.03962496
1691.140	0	0.04471386	0.03510334	0.03500171	0.04144877	0.1007176	0.107855	0.07542439	0.06362669	0.04628182	0.05565969	0.05670545	0.05170117	0.06931335	0.06983976	0.06608864	0.05310679	0.06028628	0.05103583	0.04940934	0.03703554	0.09105679	0.07329519	0.1022865	0.07544654
1691.141	0	0.1365047	0.1100103	0.09093837	0.06273181	0.2525179	0.5151877	1.676866	0.9891193	0.09487261	0.1312092	0.1489614	0.1273862	1.009087	0.7185508	0.3605087	0.3056278	0.09322135	0.0757593	0.04090534	0.06244333	0.3396514	0.2368491	0.1009993	0.2291635
1691.239	0	0.007499059	0.007406268	0.002215788	0.005321007	0.001674825	0.002829397	0.004440407	0.002989806	0.009293331	0.008279768	0.005469931	0.003937711	0.002759452	0.002520393	0.001617896	0.001073469	0.00625884	0.006442226	0.007540175	0.004101022	0.0008974426	0.0006591421	0.001187848	0.001164456
1691.240	0	0.6439127	0.6509314	2.893169	2.270254	0.3116753	0.2986255	0.1929354	0.1406704	2.824316	2.474536	1.708219	0.9671385	0.05889219	0.08599111	0.06492921	0.08541633	0.6028379	0.5251476	0.4162416	0.5139733	0.04141594	0.05098643	0.06195171	0.04419496
1691.240	0	0.00178333	0.001465079	0.006684827	0.005504335	0.003861778	0.003976612	0.004298768	0.00305076	0.006714354	0.00631985	0.004223935	0.002693734	0.00283998	0.00284174	0.00204998	0.001663548	0.002287164	0.001865629	0.001891744	0.001806051	0.003797386	0.003421716	0.004147771	0.003793076
1691.241	0	0.1646719	0.1111288	0.04925536	0.07175651	0.2251692	0.5395689	1.007956	0.669814	0.08414726	0.09702064	0.1168361	0.08840457	0.6573753	0.559783	0.31792	0.2154189	0.1143992	0.07868813	0.06699496	0.06539332	0.1741849	0.1309479	0.2207577	0.237035
1691.338	0	0.006712952	0.007048951	0.002931223	0.00537801	0.001232349	0.001419694	0.001528268	0.000996239	0.00898699	0.007890871	0.005490102	0.004054955	0.0009629466	0.0009192559	0.000775507	0.0006584949	0.00549463	0.006743387	0.007017197	0.003815453	0.0005268303	0.0007110346	0.0007923436	0.0006158878
1691.339	0	0.6498796	0.6443918	2.940697	2.323405	0.2959732	0.2999477	0.2180558	0.1442582	2.737304	2.471222	1.859217	0.9939296	0.05735562	0.095625	0.06540244	0.0870315	0.6036116	0.5374348	0.4435917	0.4231631	0.0436674	0.04247341	0.06618872	0.0500503
1691.340	0	0.001536296	0.001355583	0.006700143	0.005291716	0.001007083	0.001290054	0.001535032	0.001007762	0.006056065	0.005547941	0.004046524	0.00227804	0.0009494242	0.0008762853	0.0006434919	0.000328734	0.001364034	0.001039294	0.001133004	0.0005467477	0.0004211773	0.0005084388	0.0006855956	0.0004929119
1691.341	0	0.05011755	0.06292864	0.04330603	0.04912162	0.1182608	0.1835228	0.2503125	0.1829607	0.07551393	0.0359962	0.03988999	0.04996743	0.19489	0.1704021	0.1148101	0.06218071	0.04463367	0.05415061	0.05177569	0.04014115	0.08108979	0.1146794	0.141902	0.1157789
1691.437	0	0.005415704	0.006225123	0.004427803	0.005874796	0.001141246	0.001313052	0.001374696	0.0008522489	0.008348152	0.007227618	0.005293432	0.003727383	0.0008437367	0.000878216	0.0006918967	0.0004945886	0.003916286	0.006385856	0.005707278	0.003105549	0.0004858475	0.0006513854	0.0006502328	0.0004920745
1691.437	0	0.6802252	0.593957	3.003349	2.329904	0.2882154	0.3067656	0.2284666	0.130561	2.699209	2.497107	1.959798	0.9592949	0.06412695	0.09684755	0.05842791	0.06595572	0.6101676	0.5669451	0.4235744	0.2930675	0.05202528	0.05241431	0.05891855	0.04731821
1691.438	0	0.00165579	0.001293719	0.006715583	0.005326028	0.001062379	0.001294267	0.001361264	0.0008401335	0.005938853	0.005551862	0.004171558	0.002245375	0.0007778768	0.0006922783	0.0005433061	0.0003167566	0.001225121	0.0009167528	0.0008769872	0.0002873071	0.0003986402	0.0004225981	0.0005497715	0.0004174741
1691.438	0	0.05629508	0.03941157	0.03968788	0.02728711	0.08388573	0.1482566	0.2229786	0.1488232	0.05254874	0.0270076	0.03592656	0.03319646	0.165048	0.1397952	0.09679004	0.05222344	0.04215234	0.04997089	0.0417617	0.02984864	0.06237453	0.1005262	0.1270349	0.1021832
1691.538	0	0.005980929	0.006691052	0.005333649	0.005886308	0.0008321021	0.0008991237	0.0006261201	0.0003572481	0.007824755	0.006883562	0.00547053	0.003796607	0.000215015	0.0004337594	0.0003669594	0.0004182622	0.004086667	0.007388044	0.00627398	0.003422737	0.0003108635	0.0004589395	0.0003267261	0.000225272
1691.539	0	0.730572	0.5523053	3.011187	2.283709	0.2923173	0.3184087	0.2479642	0.1444507	2.599434	2.490434	2.161614	0.9559762	0.06781485	0.1313061	0.0573313	0.06844028	0.6914916	0.6645333	0.3713385	0.2784777	0.058442	0.07631232	0.05902808	0.05117433
1691.540	0	0.001584429	0.001158878	0.006574655	0.005114759	0.0006463144	0.0007207109	0.0006054421	0.0003483012	0.005698011	0.005402589	0.004486796	0.002196776	0.0002423005	0.0003254815	0.0001723018	0.0002356666	0.001387184	0.001134634	0.0008274811	0.0003424387	0.0001995625	0.0001905942	0.0001513521	0.0001331199
1691.541	0	0.001812067	0.001346025	0.006792761	0.005695264	0.002834224	0.002469728	0.01516601	0.009269665	0.005889573	0.005614926	0.004728221	0.003017679	0.007399627	0.004896509	0.005365788	0.002309034	0.001557666	0.001340118	0.0009978513	0.0002642168	0.002391785	0.002585862	0.002969048	0.0006786994
1691.638	0	0.002987294	0.003811077	0.00632603	0.005471469	0.0008098278	0.0008011293	0.0005700868	0.0004168628	0.006947241	0.005991995	0.005014961	0.002904138	0.0002545072	0.0003034503	0.000301003	0.0003581188	0.001971104	0.004672757	0.003571983	0.002060453	0.0002194557	0.0003759093	0.0002835371	0.0001927606
1691.639	0	0.7460443	0.4297938	2.93205	2.230729	0.2907612	0.3017966	0.2560178	0.1619976	2.525581	2.474659	2.182431	0.9253126	0.08767708	0.1626887	0.04197892	0.07054992	0.7651965	0.7131847	0.3106641	0.3896321	0.09102042	0.1034064	0.06807845	0.05571828
1691.640	0	0.001772486	0.0009490786	0.006486994	0.005025013	0.0006660121	0.0007274092	0.0005904279	0.0003986341	0.005490328	0.005321764	0.004373217	0.002112131	0.0001843997	0.0003453576	0.0001154082	0.0002118211	0.001473276	0.001146644	0.0007493975	0.0005299781	0.0001498822	0.0003226326	0.0003071711	0.0001380568
1691.641	0	0.0017208	0.001262395	0.006601495	0.005346588	0.002359206	0.001336975	0.01004017	0.00616995	0.005835875	0.005529608	0.004519707	0.002639924	0.005528419	0.003372496	0.004091551	0.001666472	0.001616296	0.001368114	0.0009743747	0.0005279375	0.002197762	0.00270216	0.002481435	0.001038718
1691.738	0	0.00143257	0.00183571	0.006704097	0.005080207	0.0007739111	0.0006681864	0.0005913908	0.0004447365	0.006123208	0.005364516	0.004762771	0.002402444	0.0002830884	0.0003422692	0.0002347688	0.0003598346	0.001082101	0.002946588	0.001953657	0.001150231	0.000140827	0.0003319593	0.0002221531	0.0001443283
1691.739	0	0.7281817	0.3181332	2.850722	2.193841	0.2910896	0.2895544	0.2626387	0.1777669	2.480618	2.376534	2.180019	0.9071117	0.1148917	0.1350333	0.06558607	0.0899854	0.7769532	0.7205371	0.3365087	0.4561813	0.06760367	0.1127763	0.05905434	0.04644702
1691.740	0	0.001623037	0.0008753208	0.006232349	0.004914869	0.0006670721	0.0006701216	0.0006129061	0.0003989251	0.005418686	0.005065087	0.004433991	0.002070869	0.0002343556	0.000326613	0.0002723755	0.0002469072	0.001562998	0.00113929	0.0008208239	0.0007563531	0.0001660035	0.0002411475	0.0001941714	0.000121542
1691.741	0	0.00162766	0.001010928	0.006580999	0.005205224	0.002341543	0.002047318	0.009382901	0.006161836	0.005504849	0.00541052	0.004302803	0.002419219	0.006056067	0.003700332	0.003883643	0.001948102	0.00169536	0.001561739	0.000938903	0.0008146724	0.002400721	0.003134535	0.002289572	0.001519552
1691.837	0	0.001541501	0.001523693	0.006816175	0.005170005	0.0006995265	0.0006356762	0.000635162	0.0004693521	0.005695404	0.005132279	0.004731429	0.002404707	0.0002327423	0.0002647947	0.0002597328	0.0002642365	0.001406303	0.002575904	0.00192693	0.0007929959	0.0002294703	0.0002982204	0.0002742579	0.0001356827
1691.837	0	0.7322372	0.2815931	2.831991	2.169786	0.270783	0.2798928	0.2591368	0.1518914	2.413851	2.248631	2.173826	0.841009	0.1184185	0.1212416	0.08193942	0.08387874	0.7674996	0.7136537	0.4169788	0.4941406	0.06645121	0.1035423	0.0712703	0.0386689
1691.838	0	0.001612564	0.0008246286	0.006273611	0.004841298	0.0006413777	0.0007147612	0.000571225	0.0004454175	0.005323735	0.004875815	0.004425989	0.002094506	0.0002535247	0.0002944285	0.0002706309	0.0003018622	0.001605958	0.001117702	0.0008294262	0.0008036403	0.0001989455	0.0003149028	0.0001750495	0.0001270669
1691.838	0	0.001652263	0.0009329095	0.006579221	0.005146912	0.002145078	0.002503068	0.009011033	0.00635655	0.005397143	0.005128287	0.004607649	0.002549975	0.006448919	0.003994157	0.003739044	0.002124935	0.001682783	0.001437042	0.001024823	0.001016887	0.002473329	0.003418763	0.002272571	0.001844909
1691.937	0	0.00233573	0.001727437	0.007194882	0.005398526	0.0006337674	0.0006811731	0.0005886682	0.0004611514	0.005661222	0.005118172	0.004660987	0.002585346	0.0003359564	0.0003115646	0.0003180273	0.0002381535	0.00244392	0.002368688	0.002563023	0.001264686	0.0002752183	0.0003031537	0.0002876542	0.0001435246
1691.937	0	0.7408146	0.3317266	2.885675	2.192776	0.2586101	0.2564067	0.245416	0.1329266	2.392641	2.154624	2.162576	0.7914566	0.09876928	0.1139511	0.08514862	0.07582964	0.7141337	0.6737939	0.5357145	0.5245191	0.07309888	0.0807681	0.07956919	0.05161621
1691.938	0	0.001682433	0.000969307	0.006482151	0.004997971	0.0007652315	0.0006777223	0.0005668079	0.0004027793	0.00534323	0.004777122	0.004641917	0.00193689	0.000407689	0.0003436091	0.0002793676	0.0003117145	0.001595112	0.001133354	0.001036089	0.000914658	0.0003498926	0.0003905341	0.0002607784	0.0001604697
1691.938	0	0.01340979	0.01255254	0.01672924	0.01286506	0.01318758	0.01377849	0.02667654	0.02106547	0.01412501	0.01477437	0.01528946	0.01178467	0.02235306	0.01804408	0.01554303	0.01265077	0.01325161	0.01244655	0.01237753	0.009628312	0.01480725	0.0153836	0.01358415	0.01063746
1692.038	0	0.001615349	0.001089145	0.007020128	0.005272206	0.0008936182	0.0007984315	0.0009589583	0.000609104	0.005860387	0.005045864	0.004596586	0.002042043	0.0005899868	0.00053254	0.0004359962	0.0003067203	0.001604841	0.001267024	0.001398749	0.0009509859	0.0004921334	0.0003948852	0.0004960599	0.0003373887
1692.039	0	0.7135748	0.3982543	2.956178	2.261047	0.265399	0.2498047	0.2207072	0.1333078	2.463958	2.085369	2.051043	0.7526849	0.09415029	0.1190183	0.0775102	0.05893199	0.6510509	0.645595	0.6160046	0.4834907	0.07202555	0.06517177	0.07430653	0.04400179
1692.040	0	0.002038248	0.001196245	0.006652755	0.005399259	0.00427941	0.003866595	0.002056202	0.001399745	0.006260148	0.005431433	0.005149552	0.00264152	0.001060475	0.0009685823	0.001093608	0.001191578	0.001996771	0.001277237	0.002045397	0.001181222	0.002476952	0.002440158	0.003618277	0.002068089
1692.041	0	0.06455112	0.04947926	0.04728054	0.03620363	0.08212099	0.09263052	0.1237669	0.1014952	0.05343309	0.0505179	0.04925984	0.04645207	0.1026018	0.09875221	0.09134517	0.07702032	0.05325459	0.0437376	0.041142	0.0379933	0.09055608	0.09251982	0.08487748	0.06157857
1692.137	0	0.001618174	0.00110571	0.007031047	0.005099433	0.000791892	0.0008456096	0.000846623	0.0005947696	0.005769604	0.00506534	0.004387016	0.002198259	0.0004779899	0.0004722074	0.0003782643	0.0003972426	0.001737701	0.001237016	0.001533431	0.0009130678	0.00043435	0.0003900938	0.0004494764	0.0003107344
1692.137	0	0.6621025	0.4575116	2.943225	2.205921	0.2705491	0.2516354	0.2140977	0.133162	2.495574	2.049762	1.952383	0.8082939	0.09237198	0.1037448	0.06797064	0.05070881	0.6569816	0.6193468	0.6351578	0.3685857	0.06058955	0.06140889	0.05809736	0.03762698
1692.138	0	0.002083494	0.001198271	0.006770848	0.005242144	0.004768658	0.004465564	0.002289329	0.001569354	0.005926094	0.00532447	0.004941827	0.003027929	0.0009834073	0.001016433	0.00127277	0.001426303	0.002218737	0.001297096	0.002226397	0.001213826	0.002961888	0.003258892	0.00443708	0.002621617
1692.138	0	0.05214882	0.04076451	0.02836493	0.0302251	0.06592767	0.07290839	0.1052654	0.08385784	0.04788949	0.03474977	0.04211877	0.03821907	0.08472476	0.081127	0.07150573	0.06122984	0.04271476	0.03770346	0.0369485	0.03483409	0.0747797	0.07653247	0.06890507	0.04926674
1692.238	0	0.00183848	0.000702597	0.007462448	0.004779849	0.0008055936	0.0007262925	0.0007340882	0.0006032286	0.005766902	0.004999227	0.004741408	0.002406361	0.0004078594	0.0003866951	0.0004019668	0.0002344541	0.002120835	0.00103718	0.002176605	0.001178473	0.0003228782	0.0002929008	0.00022044	0.0001883405
1692.239	0	0.6143107	0.5128354	2.932206	2.137295	0.276376	0.2406463	0.2062326	0.1402903	2.514438	2.024262	1.851918	0.8835401	0.09677854	0.09730575	0.07605202	0.04789776	0.7156562	0.5944188	0.624698	0.2242107	0.07408548	0.06739247	0.04220783	0.03010485
1692.240	0	0.001988227	0.001019104	0.006613942	0.005069452	0.004210146	0.003849556	0.002190731	0.00143336	0.005997263	0.005239197	0.004861733	0.002945106	0.001055317	0.0009322087	0.001121793	0.001259156	0.002427193	0.001300874	0.002119209	0.001043603	0.002696953	0.003315546	0.004057639	0.002376348
1692.240	0	0.02854499	0.0231255	0.0206851	0.02396865	0.04076424	0.04551224	0.07358431	0.0565994	0.03229564	0.02205714	0.02429292	0.01936893	0.05667338	0.05324245	0.04105527	0.03736017	0.02408054	0.01826837	0.02012655	0.01980007	0.04331467	0.04365047	0.03902205	0.02912811
1692.338	0	0.001996198	0.0008578398	0.007633719	0.004699126	0.00066225	0.00063775	0.000658829	0.0005081661	0.005751496	0.004866338	0.005105913	0.00247787	0.0003223256	0.0002192708	0.0002748068	0.0001704163	0.002258676	0.0009773393	0.00286595	0.001172347	0.0001621449	0.0002017592	0.0001734412	0.0002955634
1692.339	0	0.5960203	0.6042871	2.899563	2.093744	0.2756816	0.2420256	0.1833675	0.1367547	2.512679	2.022833	1.734351	0.9423075	0.0842541	0.08327665	0.07347633	0.03851679	0.7809264	0.6025488	0.6099687	0.1738585	0.06742535	0.07310762	0.05036302	0.0562784
1692.340	0	0.001988762	0.001105834	0.006367154	0.005032614	0.003312365	0.002731979	0.001909275	0.001176834	0.006055094	0.005204032	0.00459343	0.00280006	0.001022533	0.0008427156	0.0009745519	0.001040678	0.00234657	0.001309367	0.001766841	0.0006820866	0.001963173	0.002533778	0.002618931	0.001558674
1692.341	0	0.002475119	0.002533756	0.007442785	0.006169737	0.003667851	0.008009887	0.0290922	0.01983595	0.006332711	0.006091383	0.006129566	0.003634942	0.01628978	0.01247324	0.005896465	0.005492949	0.003148954	0.002121715	0.001316436	0.001105079	0.004533626	0.005430746	0.002342351	0.004039115
1692.438	0	0.001640576	0.001348287	0.007399095	0.004476157	0.0006048536	0.0006861916	0.0006244475	0.0004385567	0.005645459	0.005059935	0.004815429	0.002664756	0.0002814751	0.0002459773	0.0002912016	0.0002030282	0.002330227	0.001194708	0.002929858	0.0008855693	0.0001944431	0.0002156903	0.00021494	0.000172704
1692.439	0	0.5829837	0.6678559	2.860628	2.077432	0.2760473	0.2506404	0.1796296	0.1515685	2.52801	2.056921	1.606135	1.002225	0.08443254	0.08014268	0.07901133	0.04347664	0.824418	0.587934	0.5509978	0.3073233	0.06336756	0.07316161	0.0665413	0.05826049
1692.440	0	0.002077444	0.001140836	0.006271196	0.004960842	0.003449985	0.002922453	0.002094842	0.001347413	0.00612627	0.005302666	0.004419271	0.002976714	0.001110695	0.0009419845	0.001272956	0.001169723	0.002646499	0.001357855	0.001683273	0.001108082	0.002309979	0.002887151	0.002903006	0.001768959
1692.441	0	0.001571222	0.001692838	0.006583359	0.004870582	0.002276009	0.007270618	0.02818394	0.01814105	0.006450233	0.005569125	0.005286258	0.00304568	0.01497643	0.01054499	0.005406848	0.005463959	0.002538148	0.001558541	0.001358248	0.001015069	0.004227019	0.004608595	0.001376794	0.003535004
1692.537	0	0.003781617	0.002839187	0.007892929	0.004128478	0.0006239609	0.0006545469	0.000554126	0.0004144109	0.005757644	0.005421211	0.005216194	0.003087137	0.0003461473	0.0002909085	0.0003717831	0.0002560122	0.003805612	0.002892531	0.00474277	0.001552145	0.0002926952	0.0003124474	0.0003101424	0.0001864056
1692.538	0	0.574055	0.6868288	2.817574	2.076536	0.281003	0.2526731	0.1520049	0.1389502	2.557615	2.171384	1.532737	1.036377	0.08333286	0.07993145	0.07121409	0.04428722	0.8341282	0.566519	0.413635	0.4053921	0.06418409	0.08114564	0.070709	0.065899
1692.538	0	0.002140126	0.001188567	0.006120255	0.004930652	0.003390189	0.002934977	0.002161135	0.001435314	0.006166357	0.005516646	0.004360464	0.002976122	0.001197366	0.001099682	0.001321088	0.001208357	0.002726596	0.001432816	0.001500224	0.001287522	0.002501161	0.00285601	0.002887704	0.001759578
1692.538	0	0.00300337	0.00293336	0.007483075	0.005637009	0.002875883	0.007688972	0.02815466	0.01840458	0.007834407	0.006758339	0.006030487	0.004107505	0.01511539	0.01024484	0.007063011	0.006615874	0.003792033	0.002620011	0.002738909	0.002320138	0.005645291	0.00520114	0.002982654	0.004078922
1692.638	0	0.004733306	0.003819173	0.00769958	0.003889996	0.0007201497	0.0006978223	0.0006320949	0.0004994004	0.005813962	0.00593825	0.005251449	0.003395961	0.0003861186	0.0003752533	0.0004896183	0.0002919776	0.00483383	0.004102095	0.005353096	0.001872607	0.0003091504	0.0003808749	0.0003359754	0.0002705865
1692.639	0	0.5802712	0.683867	2.851775	2.126461	0.2872166	0.2695757	0.1656042	0.1491222	2.548302	2.272266	1.497321	1.047742	0.08370505	0.09685679	0.06537642	0.0431543	0.8299291	0.5347799	0.2742904	0.457837	0.06860081	0.0837891	0.08166389	0.03775469
1692.640	0	0.007117555	0.005655062	0.009342722	0.009225778	0.009802755	0.009868183	0.00773638	0.006632029	0.009915331	0.00930886	0.008177662	0.006095374	0.006602435	0.006636949	0.006483734	0.005849069	0.006928519	0.005920533	0.006022336	0.004845435	0.008912043	0.009933091	0.009932462	0.006790856
1692.641	0	0.03427942	0.03393037	0.0345708	0.0286405	0.03242581	0.0372557	0.06584916	0.05037462	0.02922421	0.03238897	0.0304039	0.02698378	0.04914546	0.03145397	0.03833846	0.03238085	0.03162283	0.03212181	0.03075024	0.02488476	0.03597667	0.03452707	0.03267227	0.02554282
1692.738	0	0.002162989	0.002627643	0.006748142	0.003809615	0.0008385144	0.0009087511	0.0007846622	0.0007636929	0.006019463	0.006213581	0.004540188	0.003372282	0.0005500351	0.0004273978	0.0005031147	0.0003582029	0.002991766	0.002541559	0.002481092	0.00104472	0.0004211083	0.00045013	0.000407912	0.0002455262
1692.739	0	0.5929672	0.6714169	2.86927	2.175717	0.2896579	0.2788553	0.1625759	0.1638194	2.592583	2.381187	1.458471	1.046901	0.09087432	0.1011284	0.05566284	0.05609189	0.8209556	0.5228148	0.1409204	0.5156733	0.08206133	0.08773243	0.0958765	0.05329932
1692.740	0	0.08814322	0.08368566	0.0792088	0.08351701	0.1018743	0.1037612	0.09340978	0.08262584	0.09065604	0.09250324	0.08860172	0.07667273	0.1016925	0.1027475	0.1004563	0.08354712	0.08890461	0.08574594	0.08446716	0.06925302	0.1001976	0.1026569	0.09994489	0.07437708
1692.741	0	0.04380075	0.0324269	0.02800798	0.02899064	0.06458168	0.07160418	0.1131292	0.08928886	0.03717312	0.03034252	0.02636422	0.0265246	0.07911497	0.05391391	0.06770237	0.05410655	0.03920819	0.03091053	0.0301662	0.02966576	0.05758302	0.05757285	0.05546509	0.04152743
1692.837	0	0.001240699	0.001998423	0.006501125	0.004451129	0.001289923	0.001195079	0.001666639	0.001492127	0.005803869	0.005901672	0.004020612	0.002721382	0.0008660352	0.0005053836	0.0007392802	0.000557455	0.001952075	0.001584077	0.0009224708	0.0007354605	0.0008784369	0.0006222509	0.0004527192	0.0004630807
1692.837	0	0.586349	0.6499745	2.899768	2.210944	0.2889983	0.2932866	0.1596236	0.1597915	2.639053	2.47572	1.414415	1.010098	0.08107144	0.09739754	0.04424552	0.06507506	0.7832452	0.4991324	0.1789467	0.5161892	0.07473856	0.07223056	0.1069298	0.0623231
1692.838	0	0.1199828	0.07220189	0.05158585	0.08525144	0.2553394	0.2505492	0.2002256	0.1471153	0.1115063	0.1137719	0.1194505	0.1197368	0.1602568	0.1584933	0.1602445	0.1481398	0.1391212	0.1209628	0.1153601	0.100771	0.1998242	0.233385	0.2452341	0.1855465
1692.838	0	0.0932376	0.08013982	0.04574053	0.03128001	0.1570874	0.1739324	0.3378409	0.2849272	0.05827586	0.06443227	0.06579242	0.04813453	0.1998447	0.07860799	0.1302877	0.09694412	0.06960395	0.04598693	0.03186888	0.04609972	0.1529273	0.0884827	0.08388913	0.0417764
1692.937	0	0.001373445	0.002226699	0.006474771	0.004601033	0.001423858	0.001067516	0.00211648	0.002050713	0.005746541	0.006208478	0.004099308	0.002999523	0.00124434	0.00111812	0.0009764264	0.0007262683	0.002033647	0.002057042	0.001063827	0.0008339255	0.001063784	0.0008276877	0.0006206441	0.0006333517
1692.937	0	0.5658974	0.5828793	2.917578	2.230791	0.2854421	0.2911389	0.1713115	0.147865	2.651061	2.525521	1.502292	0.9980694	0.08867079	0.1014583	0.04333388	0.04807433	0.7215605	0.4830772	0.2596345	0.4296678	0.06465122	0.06918654	0.08462894	0.0463647
1692.938	0	0.1252395	0.07940094	0.05674933	0.08390241	0.3274998	0.3227403	0.2356654	0.1539484	0.1174938	0.1001847	0.1130577	0.1268076	0.1693535	0.159239	0.1642592	0.176686	0.1647229	0.1206754	0.1062792	0.1050447	0.2725879	0.3217984	0.3360131	0.2450181
1692.938	0	0.1106899	0.07619052	0.04064886	0.05548524	0.1720869	0.1957527	0.4511831	0.4139966	0.09394863	0.07139908	0.06536962	0.07550331	0.2969354	0.216737	0.1906424	0.1156821	0.07935807	0.05952747	0.02957439	0.05197971	0.2008797	0.1251368	0.1064159	0.09883913
1693.037	0	0.001728415	0.002134866	0.006486362	0.004941968	0.001158274	0.001354588	0.002240392	0.002059873	0.005728371	0.006482887	0.003825258	0.002700322	0.00156962	0.00155175	0.001329748	0.0007771254	0.002139301	0.001995876	0.0009282611	0.0007000696	0.001130218	0.0007444427	0.0008505724	0.0007998419
1693.037	0	0.5501486	0.530047	2.924514	2.233879	0.2837351	0.2986316	0.1909613	0.1347344	2.659795	2.545187	1.599431	0.9811652	0.08400368	0.106311	0.05896055	0.05403162	0.6685186	0.495357	0.329704	0.2929395	0.06028046	0.05198355	0.07430429	0.0416202
1693.038	0	0.1182624	0.0716469	0.05229363	0.08495225	0.3472547	0.3500849	0.2637847	0.1780286	0.1139935	0.1025987	0.1055413	0.1341946	0.1747019	0.1655368	0.1640443	0.1728611	0.1785053	0.1152063	0.08427151	0.09146794	0.3011119	0.3437307	0.3559404	0.2626566
1693.038	0	0.1368565	0.09521368	0.01833527	0.04900541	0.09995322	0.2276653	0.4631017	0.419238	0.08116055	0.07543438	0.09020651	0.08656522	0.3548968	0.3419693	0.250677	0.1507935	0.05670442	0.06456571	0.0439828	0.06695808	0.2112409	0.1320413	0.1347707	0.154947
1693.137	0	0.001702835	0.001635099	0.006533982	0.005298068	0.001208921	0.001751943	0.002233542	0.001936965	0.005871301	0.006301655	0.003591593	0.002376221	0.001565055	0.001805227	0.001406671	0.0007818934	0.001773093	0.001511954	0.0009612801	0.0004862079	0.0009446722	0.001007483	0.001089265	0.00093791
1693.137	0	0.547129	0.509943	2.929934	2.24255	0.2881109	0.3024229	0.2057655	0.136945	2.653505	2.546935	1.66289	0.9705092	0.07677636	0.1109636	0.06598517	0.05530067	0.6385807	0.5242275	0.3672844	0.2136832	0.06410711	0.04399466	0.06731998	0.03633526
1693.138	0	0.1064694	0.0614258	0.04608849	0.08190747	0.3363443	0.3379619	0.2593961	0.1814397	0.0946839	0.08917826	0.1074429	0.1365128	0.1746282	0.1665909	0.1597061	0.1644301	0.1769392	0.1107252	0.0788233	0.07762263	0.2851782	0.3265208	0.3454091	0.2602195
1693.138	0	0.1112028	0.07141719	0.03308406	0.06555801	0.1550099	0.2782757	0.4574601	0.4004074	0.08448003	0.0757763	0.09040725	0.08357515	0.3549597	0.3744206	0.2802013	0.1593268	0.05455842	0.04806933	0.02476621	0.03842681	0.1776684	0.1566906	0.1711071	0.1670876
1693.239	0	0.001555966	0.001224243	0.00671216	0.005252083	0.001410249	0.002056771	0.002482674	0.002059992	0.006025591	0.005907948	0.003650591	0.001975435	0.001732086	0.001897513	0.001448201	0.0007771603	0.001258825	0.00104021	0.001151107	0.0004707366	0.0009701462	0.0009370652	0.001230299	0.001081741
1693.240	0	0.527223	0.5075402	2.95034	2.251759	0.2898755	0.3111979	0.2084326	0.1305794	2.644235	2.540922	1.695551	0.9282241	0.08480932	0.1249697	0.06372312	0.04566804	0.6141805	0.5769187	0.4251187	0.2771336	0.04322948	0.04969262	0.0800435	0.06117822
1693.240	0	0.09877541	0.04746198	0.03687956	0.07339121	0.3188032	0.3270097	0.2525075	0.1757762	0.08167813	0.08348707	0.1019302	0.1267088	0.1609967	0.1443374	0.1395495	0.1561813	0.1706217	0.1038778	0.06906073	0.07446693	0.2806679	0.3217318	0.3284336	0.2475617
1693.241	0	0.09861022	0.07110835	0.05208595	0.06775658	0.1724973	0.324395	0.5125979	0.4453711	0.07822701	0.04319649	0.06774684	0.07197069	0.3971067	0.4166529	0.3003656	0.155308	0.06152957	0.05073653	0.03302164	0.02586992	0.2071958	0.1560014	0.1914547	0.1781498
1693.338	0	0.001478534	0.0009860912	0.006688231	0.005283448	0.001647686	0.002409645	0.002891121	0.002204989	0.006237499	0.005669097	0.003624377	0.002072208	0.00199696	0.002054552	0.001440259	0.0008198238	0.001396798	0.0009872111	0.0009687185	0.0006463805	0.0009981182	0.001031837	0.001229019	0.001081171
1693.339	0	0.4966716	0.521892	2.994301	2.248187	0.2915203	0.2948711	0.2103253	0.1367819	2.642966	2.451036	1.684148	0.9140405	0.09008192	0.126869	0.05830188	0.02860333	0.604106	0.6190299	0.4384087	0.371901	0.04585116	0.06537917	0.07281467	0.06382848
1693.340	0	0.08570869	0.03317799	0.03586695	0.07042495	0.3358038	0.3375055	0.2476728	0.1631546	0.08086899	0.08317224	0.08234884	0.119319	0.15641	0.1326568	0.1472825	0.1648839	0.169178	0.09426061	0.06923761	0.08475019	0.3009746	0.3517792	0.3590731	0.2703699
1693.341	0	0.09815932	0.07178538	0.08779797	0.07444711	0.1937435	0.3960367	0.5951456	0.481727	0.05870502	0.0473374	0.07297693	0.06350312	0.4549058	0.4513636	0.3027825	0.1477759	0.08194397	0.08591346	0.05275345	0.04268199	0.1965865	0.1620745	0.2186286	0.1925912
1693.437	0	0.001252741	0.001145034	0.007050863	0.005325452	0.001584766	0.002374738	0.002788032	0.002056184	0.006405539	0.00552705	0.003640762	0.002026752	0.002012546	0.001926483	0.001237774	0.0007162702	0.001642065	0.001072767	0.001003385	0.0008920477	0.0009635592	0.001020638	0.001460145	0.00117843
1693.437	0	0.5040199	0.5400215	3.028847	2.240179	0.2906807	0.2829834	0.1982227	0.158053	2.644091	2.328267	1.656144	0.9211144	0.07723236	0.1163146	0.05216353	0.03342897	0.6008731	0.6450266	0.4369991	0.4289685	0.05049246	0.0777235	0.06359483	0.05447692
1693.438	0	0.08325945	0.04247382	0.04034029	0.0761062	0.3051016	0.3159594	0.2178682	0.1415114	0.07754305	0.07685457	0.07938077	0.1100375	0.1615189	0.1504434	0.145599	0.1531638	0.151257	0.1011335	0.08197491	0.0929685	0.2611691	0.3086988	0.3307021	0.2565567
1693.438	0	0.09451968	0.08670284	0.05403159	0.04618391	0.1782585	0.3826188	0.5789657	0.4537088	0.06757887	0.05604201	0.06507212	0.04059844	0.4489642	0.4365967	0.2662909	0.130147	0.09331989	0.07107221	0.03837194	0.02551798	0.1974583	0.192868	0.2567097	0.2171085
1693.537	0	0.001237522	0.0009026397	0.007074499	0.005140577	0.001362549	0.002146543	0.00245627	0.001762237	0.006399513	0.005249093	0.003557526	0.002050106	0.001819044	0.001772195	0.001162205	0.0007553608	0.001687262	0.001146135	0.000951611	0.0009587197	0.0008608875	0.001052701	0.001316036	0.001165103
1693.537	0	0.5228065	0.568234	3.081789	2.20351	0.2912865	0.2727153	0.1869425	0.1585722	2.691464	2.228899	1.572406	0.9025796	0.07597267	0.1097296	0.04660953	0.04510083	0.6104647	0.6435692	0.4218921	0.4932705	0.05560291	0.08365741	0.07634794	0.05524433
1693.538	0	0.08258454	0.05499898	0.02628809	0.07199682	0.2966163	0.3241899	0.2005884	0.1419179	0.06001139	0.08171544	0.09958935	0.1129039	0.1686069	0.1605454	0.1382758	0.1551685	0.1476705	0.1234627	0.09045036	0.09602752	0.2802699	0.2923463	0.3097083	0.2471583
1693.538	0	0.1279558	0.06702685	0.04861119	0.04593468	0.1381162	0.3487797	0.5371816	0.3964089	0.07927033	0.06994082	0.07233884	0.04345973	0.4193422	0.3820227	0.2425899	0.1432241	0.1013689	0.08254543	0.03584309	0.03950474	0.1967557	0.1907393	0.2488699	0.219374
1693.637	0	0.001793832	0.001097857	0.007196001	0.004882043	0.001126458	0.002566936	0.003300479	0.002108305	0.006621624	0.005116583	0.003803859	0.002132756	0.002224195	0.001731177	0.001170183	0.001022355	0.001556999	0.001256894	0.001069763	0.001084927	0.001020668	0.001054605	0.001181105	0.001438318
1693.637	0	0.5279287	0.595104	3.127917	2.223024	0.2986185	0.2606659	0.2082381	0.158413	2.735992	2.147482	1.545597	0.9182947	0.08197242	0.1040216	0.05406546	0.03942236	0.6419815	0.6148883	0.4290548	0.5005093	0.06042097	0.1014295	0.08847068	0.07040514
1693.638	0	0.07867289	0.0740774	0.03472432	0.09168748	0.3581547	0.4038551	0.2288983	0.1800834	0.06662291	0.1178712	0.1355336	0.1290636	0.1697364	0.157389	0.1336805	0.1845861	0.1502165	0.1472948	0.1213172	0.1032198	0.372021	0.3258032	0.3717687	0.3083589
1693.638	0	0.1678801	0.06295011	0.0416505	0.06495314	0.0823207	0.423681	0.7476396	0.4937804	0.0855191	0.08125838	0.06613564	0.07137744	0.5169817	0.3982178	0.2288529	0.2047031	0.09036545	0.05223162	0.05097124	0.05529043	0.2308919	0.1760028	0.2143231	0.2747925
1693.737	0	0.002006999	0.0009791841	0.007110161	0.004828811	0.00127396	0.002347065	0.003654489	0.002191422	0.006761344	0.005124079	0.003913008	0.002404383	0.002151743	0.00143079	0.001065728	0.000959054	0.001553586	0.0015354	0.001089521	0.001130457	0.001075374	0.00105742	0.001054638	0.001225082
1693.737	0	0.5301719	0.6096732	3.109932	2.192643	0.304033	0.2715841	0.2156471	0.1596718	2.747565	2.077934	1.465605	0.9775889	0.08761218	0.1004292	0.06441528	0.05545143	0.6935646	0.571651	0.4601832	0.4381106	0.05876204	0.09635329	0.08934165	0.07325863
1693.738	0	0.08046295	0.09286267	0.05166216	0.09866465	0.2923333	0.3575164	0.2273994	0.1839578	0.08452149	0.1141178	0.1527991	0.1203486	0.1785481	0.1553941	0.1114859	0.1660484	0.1380696	0.1370411	0.08612534	0.102482	0.3163632	0.269389	0.3076671	0.2639219
1693.738	0	0.1471524	0.08801706	0.05082195	0.05199617	0.1350435	0.3952259	0.8033451	0.4804782	0.08930539	0.06361901	0.09008774	0.06539087	0.489868	0.3021638	0.2333026	0.1734135	0.08542459	0.05357866	0.05199435	0.05436311	0.2097791	0.1862948	0.1958866	0.2476781
1693.837	0	0.001575301	0.00129912	0.007226711	0.004688797	0.001496338	0.002052465	0.003244982	0.002004792	0.006780231	0.005013051	0.003889396	0.00249572	0.001680729	0.0008072393	0.0009883798	0.0005116203	0.001599517	0.001684263	0.00112715	0.0008747328	0.0008252127	0.001012795	0.0009467169	0.0008512415
1693.837	0	0.5324614	0.5862851	3.062445	2.137274	0.3064556	0.2687213	0.1939525	0.1654042	2.748484	2.047884	1.334649	1.055662	0.0798252	0.08676103	0.05577607	0.05632369	0.7452492	0.5238999	0.4915954	0.3229115	0.07243713	0.07549725	0.07692385	0.06102976
1693.838	0	0.07810406	0.06858271	0.06239149	0.1161568	0.2440596	0.3134647	0.1744498	0.1693828	0.08369576	0.108602	0.1391894	0.1081737	0.1763216	0.1526376	0.1023826	0.1552802	0.115097	0.1274116	0.08387398	0.09691628	0.2646995	0.2008133	0.2624915	0.234572
1693.838	0	0.1105364	0.07252375	0.05043047	0.0616533	0.1898046	0.3577345	0.7225238	0.4517352	0.1046499	0.05656525	0.07634312	0.07727066	0.373295	0.1698268	0.2134181	0.1128561	0.08475099	0.0537324	0.04363225	0.0516196	0.1452568	0.1840796	0.1586069	0.1676349
1693.937	0	0.001389426	0.001262476	0.007085119	0.00482309	0.001582871	0.001990129	0.003339318	0.002315604	0.006678216	0.005237117	0.003389142	0.002484779	0.001464293	0.0006905735	0.0008472943	0.0005495846	0.001621734	0.001668905	0.001061834	0.0004257475	0.0006956976	0.000854611	0.0008635616	0.0005926562
1693.938	0	0.5461328	0.5613931	3.012329	2.099266	0.301748	0.2707187	0.1681193	0.1709913	2.725328	2.057543	1.206989	1.098872	0.08522312	0.08256049	0.06403237	0.06239694	0.7634639	0.4790327	0.4931723	0.2971534	0.07434294	0.06815128	0.07961044	0.07414127
1693.938	0	0.07706039	0.06459421	0.07357065	0.1042764	0.2043452	0.2722756	0.1213994	0.1497217	0.05842042	0.1107927	0.1304045	0.1070367	0.146646	0.1329177	0.1012179	0.1333638	0.09370275	0.1221857	0.0996883	0.07891035	0.2302795	0.1506824	0.2171563	0.2090411
1693.939	0	0.1216063	0.07821408	0.06029648	0.05209858	0.2018287	0.35894	0.7220628	0.4839748	0.09962026	0.07006694	0.1032267	0.08208471	0.3257795	0.1390443	0.1903566	0.09545393	0.05209804	0.07612938	0.05415687	0.06961972	0.1267128	0.1638131	0.1518181	0.1072244
1694.037	0	0.001487455	0.0008632598	0.007041857	0.004979538	0.001591615	0.001900911	0.003554275	0.002624274	0.006491641	0.005220744	0.003125448	0.002287006	0.001897138	0.001049519	0.0008894388	0.0005129541	0.001635464	0.001409922	0.001224902	0.0004476379	0.0006170292	0.0008589772	0.0006509389	0.0007849903
1694.038	0	0.5615544	0.5194174	2.969481	2.101095	0.299837	0.2680717	0.1729348	0.1679728	2.731569	2.103344	1.163621	1.125837	0.09089346	0.08473	0.0641482	0.04201553	0.7437058	0.444819	0.4438268	0.361135	0.07154006	0.06913095	0.07552047	0.0553717
1694.038	0	0.05427461	0.06900658	0.07414703	0.07976189	0.1647508	0.2354211	0.07264885	0.1320964	0.06893261	0.1071878	0.1027344	0.1128151	0.1387845	0.1423689	0.1020625	0.1273076	0.0919425	0.1028399	0.1045502	0.07710334	0.210654	0.1107533	0.1775469	0.1734145
1694.039	0	0.09929833	0.07059773	0.05796846	0.04288306	0.2183205	0.3376963	0.7866736	0.5657085	0.04837897	0.06627202	0.09112917	0.07886203	0.4528963	0.2644991	0.1831997	0.1101214	0.0425851	0.04998178	0.06057277	0.05366873	0.1135042	0.1724049	0.1215566	0.1514131
1694.137	0	0.001626065	0.000790098	0.006722906	0.005007269	0.001184412	0.001504774	0.002916562	0.002462473	0.006418564	0.005341362	0.002807449	0.002297813	0.001891639	0.001588433	0.0007523576	0.0005398949	0.001529297	0.001088602	0.001013591	0.0008182687	0.0005193886	0.0007496051	0.0006187945	0.000887427
1694.137	0	0.5873639	0.4889125	2.904999	2.110384	0.3078215	0.2685442	0.1562045	0.1823341	2.73182	2.18501	1.166805	1.169977	0.09547159	0.08326151	0.05623491	0.04314346	0.6992474	0.397861	0.362699	0.4626727	0.05508936	0.05436816	0.06313197	0.04557144
1694.138	0	0.05274739	0.05367754	0.05944208	0.06145907	0.1096442	0.1558074	0.06127943	0.07836543	0.06558883	0.08042152	0.08003083	0.07419914	0.09435817	0.09039869	0.0710498	0.08819436	0.0722682	0.07957976	0.06878696	0.04957276	0.1344629	0.06366966	0.1174326	0.1068776
1694.138	0	0.106652	0.08715045	0.06452062	0.02671499	0.1400621	0.2592061	0.6567121	0.5194619	0.05918995	0.0736571	0.0843978	0.09946421	0.4777548	0.3501212	0.1562639	0.1227602	0.0413319	0.05174863	0.06440234	0.06667922	0.09959419	0.1634331	0.1360221	0.2115977
1694.237	0	0.001644863	0.0004923176	0.006592131	0.005071921	0.0009610391	0.001481161	0.002656187	0.00229918	0.006435449	0.005321064	0.00263741	0.002256504	0.002001264	0.001654369	0.0006711221	0.0005275889	0.001438654	0.0009364125	0.0006524366	0.0009324865	0.0005766488	0.0007918473	0.0006374738	0.0009255394
1694.237	0	0.6096055	0.4547686	2.872931	2.157177	0.3055027	0.2658516	0.1480437	0.1815919	2.741761	2.252161	1.22641	1.204986	0.09870242	0.08268752	0.06909032	0.05016722	0.660725	0.3608036	0.2749615	0.565447	0.06090159	0.05377766	0.0514255	0.04658954
1694.238	0	0.05314251	0.04672533	0.05882111	0.04782295	0.1002154	0.1133283	0.06102875	0.06324107	0.05955949	0.06915794	0.07673605	0.05718407	0.07095207	0.06238569	0.05591928	0.06037108	0.06073918	0.07138101	0.07150037	0.04260911	0.09993176	0.05142746	0.09091652	0.08236045
1694.238	0	0.07681675	0.07072969	0.06113481	0.04729173	0.09804959	0.2457764	0.5910439	0.4981521	0.08311136	0.05361292	0.07556883	0.08200908	0.4908546	0.3764364	0.1639816	0.1243223	0.05197617	0.05925367	0.06099123	0.05887139	0.130466	0.1891958	0.1615563	0.2095802
1694.347	0	0.001708806	0.0006018631	0.006661255	0.00527111	0.001137735	0.001750337	0.002961905	0.002620611	0.006638353	0.005575267	0.002710754	0.002169909	0.002376844	0.001729628	0.0006699016	0.0007011018	0.001459944	0.001180037	0.0006942258	0.001254659	0.0008614538	0.0009315913	0.0006904212	0.0009668836
1694.347	0	0.6001481	0.384687	2.846668	2.190066	0.3078942	0.285201	0.1667631	0.1915939	2.761005	2.360186	1.369835	1.227953	0.09567749	0.08447495	0.07304559	0.05113908	0.5899674	0.3225935	0.15937	0.5907059	0.04210823	0.05922536	0.04951728	0.0600619
1694.348	0	0.06941078	0.0588585	0.06071092	0.05441942	0.1436678	0.1503688	0.1016055	0.08948844	0.07652719	0.08529481	0.09373726	0.07778062	0.09101834	0.0837404	0.06971722	0.07743522	0.08711238	0.08732691	0.08677745	0.05606937	0.1274495	0.09604678	0.133012	0.1085877
1694.348	0	0.08233418	0.09191602	0.07233568	0.07387587	0.11057	0.2926853	0.6839866	0.5680175	0.09039382	0.03879771	0.09579249	0.08798163	0.578431	0.4008383	0.1289178	0.15912	0.0744532	0.09056939	0.0759572	0.07539097	0.1836841	0.2213793	0.137239	0.2114257
1694.457	0	0.001426596	0.0007497766	0.006807273	0.005170567	0.001275077	0.001992435	0.003491559	0.002814871	0.006716476	0.005981231	0.003414539	0.002242201	0.002486144	0.001860537	0.0006819669	0.0008437194	0.00157625	0.0009045402	0.0005337763	0.001351156	0.001026792	0.001129844	0.0005042736	0.0009244192
1694.457	0	0.5908696	0.3011902	2.829806	2.205483	0.3012988	0.2804787	0.1759828	0.1757831	2.749603	2.430297	1.52433	1.233609	0.08602741	0.07357521	0.07426971	0.04911451	0.5259336	0.3277757	0.2028814	0.5653873	0.03294383	0.06692388	0.04477126	0.0575246
1694.458	0	0.07370604	0.05045015	0.04354968	0.04472738	0.1622822	0.1682803	0.1195838	0.09217899	0.06980186	0.0872151	0.1020106	0.09205952	0.08699145	0.07941794	0.07662729	0.07339062	0.1039854	0.1020883	0.09820078	0.06143012	0.1261845	0.113002	0.1584807	0.1213358
1694.458	0	0.08296727	0.0780227	0.05966666	0.04996892	0.13908	0.3426375	0.7735276	0.6289267	0.09694502	0.05061132	0.08317454	0.0796427	0.6095692	0.4422602	0.1275235	0.1929229	0.05854773	0.05832253	0.03986547	0.06410296	0.2256118	0.2469012	0.09949356	0.2221586
1694.567	0	0.001718103	0.001008548	0.006600968	0.00505061	0.001031792	0.002070423	0.003194971	0.002593755	0.006904774	0.006314766	0.003966972	0.00252145	0.00240362	0.001656808	0.0005716084	0.0009268429	0.001847108	0.0004905819	0.0008905723	0.001432416	0.001000027	0.001112429	0.0005205057	0.001007595
1694.567	0	0.5760956	0.233587	2.803288	2.204306	0.2953254	0.2862516	0.2056142	0.1886968	2.729602	2.449353	1.703455	1.23355	0.08177128	0.07199073	0.07797162	0.05225327	0.5067418	0.3358003	0.3265102	0.4796782	0.03260297	0.05978943	0.04692729	0.04757092
1694.568	0	0.05745194	0.04367899	0.02735548	0.02994895	0.1025522	0.11012	0.07742288	0.0615137	0.05190884	0.05933484	0.06050142	0.05708776	0.05383547	0.05989227	0.06160377	0.04506104	0.0672848	0.06242739	0.06134486	0.04410485	0.0805307	0.06838713	0.1027068	0.07972701
1694.568	0	0.06474682	0.1087554	0.08529449	0.05773044	0.09629196	0.3363629	0.7243781	0.5692553	0.1205843	0.04207758	0.06875427	0.06940866	0.5828263	0.3960456	0.09503475	0.2188029	0.05837508	0.06088401	0.06524982	0.06170431	0.2272139	0.2561555	0.1050682	0.2339351
1694.677	0	0.0022503	0.001753026	0.006694815	0.005142106	0.0008877497	0.001830664	0.002903287	0.002323818	0.007429141	0.006119777	0.004254175	0.002876592	0.002046366	0.001515365	0.0007092199	0.0009139041	0.002041263	0.0009597645	0.001193292	0.001465601	0.001007466	0.001121814	0.0005091123	0.0009013713
1694.677	0	0.5489578	0.2374084	2.803737	2.226001	0.2919108	0.2962264	0.2121986	0.1855172	2.706574	2.437136	1.850773	1.231279	0.08145183	0.07124542	0.08979915	0.05063245	0.5043929	0.3638925	0.4385563	0.3621008	0.03819343	0.07256626	0.04466801	0.05311828
1694.678	0	0.03134463	0.02748767	0.0186934	0.02010582	0.05051045	0.05590447	0.03052175	0.02411335	0.0337421	0.03623156	0.02933276	0.02343709	0.02754014	0.03293265	0.03528662	0.02389686	0.02660255	0.02908808	0.0326366	0.02405702	0.04051643	0.03262059	0.05127811	0.03981239
1694.678	0	0.05454237	0.07104685	0.06948201	0.06500418	0.04704444	0.2992046	0.6285435	0.4904561	0.09692838	0.06306913	0.05150622	0.06855816	0.4966171	0.3584519	0.1195552	0.2123426	0.08825374	0.05930889	0.04445983	0.04291538	0.2258927	0.2544692	0.1086246	0.2274697
1694.787	0	0.004701113	0.00344966	0.006532859	0.005480835	0.001242614	0.001558087	0.002417373	0.002033435	0.007722035	0.006086835	0.004715446	0.003308386	0.001750333	0.001312097	0.0007465624	0.0009308035	0.003583989	0.002732443	0.003040079	0.002266513	0.0009797501	0.0009813823	0.0006955596	0.0008081354
1694.787	0	0.5061923	0.2894045	2.796188	2.22124	0.2869294	0.2862418	0.227271	0.1820283	2.676098	2.406495	1.958074	1.223628	0.06411133	0.06240405	0.08546049	0.04197728	0.5383465	0.3769731	0.4897113	0.2660044	0.05131441	0.0551719	0.04327173	0.04167459
1694.787	0	0.001751484	0.001137077	0.006800167	0.005358599	0.01413315	0.01614639	0.003399934	0.001338137	0.007385852	0.007108885	0.004607826	0.00306304	0.001640071	0.002494757	0.002976477	0.002070822	0.002401896	0.002985736	0.003617121	0.002679214	0.009607111	0.01167697	0.01558384	0.01199155
1694.788	0	0.102552	0.06057737	0.05989354	0.05500621	0.1162421	0.2488853	0.5009098	0.3932627	0.1005698	0.06063984	0.05745267	0.05702872	0.4015871	0.2993976	0.1607612	0.1991117	0.07502442	0.06927568	0.0426205	0.04177727	0.1905501	0.2190343	0.1474599	0.1926449
1694.897	0	0.005559452	0.004264202	0.005841395	0.00571984	0.001517223	0.001543229	0.0020979	0.001621435	0.007784298	0.005691593	0.00510278	0.00345179	0.001313948	0.001155374	0.0008726148	0.0008648925	0.003682907	0.003808396	0.003771339	0.002271084	0.0009184303	0.0009053062	0.0008776448	0.0007753441
1694.898	0	0.4947288	0.3692497	2.836019	2.245056	0.2965198	0.2880537	0.2395825	0.180207	2.67167	2.384342	1.992444	1.227016	0.05887298	0.06941454	0.09570259	0.05223573	0.5629197	0.417176	0.5053583	0.3249691	0.04939475	0.06911633	0.03742871	0.0435117
1694.898	0	0.001226701	0.00116033	0.006657712	0.005327206	0.01240339	0.01398405	0.003837553	0.001130602	0.007314595	0.006545316	0.004855621	0.002918054	0.001566978	0.002156824	0.002631917	0.002121748	0.002642151	0.002360166	0.003342048	0.002309788	0.007934971	0.01077413	0.01434962	0.01043115
1694.899	0	0.1147344	0.06897873	0.06714337	0.04213734	0.1795307	0.2371181	0.3916801	0.306205	0.09416215	0.04743513	0.03869444	0.04922959	0.3112882	0.2530723	0.1956743	0.184021	0.0879914	0.06390513	0.05121574	0.06084213	0.1764035	0.2046913	0.1784581	0.161106
1695.007	0	0.003028234	0.002375735	0.005485401	0.005569304	0.001627621	0.001628478	0.002081146	0.001523968	0.007345726	0.005355436	0.005303989	0.003298723	0.001179619	0.001104698	0.000985654	0.0007496612	0.00203028	0.002527884	0.00262224	0.001597053	0.000745826	0.0009024105	0.0009613872	0.0006533191
1695.008	0	0.4980734	0.4270046	2.894621	2.244277	0.296617	0.2842457	0.2521848	0.1673201	2.681546	2.341919	1.988322	1.200273	0.06520226	0.06814883	0.08548244	0.06316395	0.5751377	0.4412896	0.4999455	0.4534015	0.03992395	0.05779349	0.03680288	0.04875037
1695.008	0	0.01655448	0.01686608	0.02251283	0.01683995	0.03049261	0.0335628	0.02125236	0.01639507	0.0231985	0.02375508	0.02167364	0.01613685	0.01897868	0.01944236	0.02014982	0.01691117	0.01781591	0.01878054	0.01935932	0.01539635	0.02054675	0.03062967	0.03311026	0.0239795
1695.009	0	0.1046221	0.06243603	0.0588744	0.05715547	0.2242217	0.2738542	0.3760719	0.2924846	0.06777744	0.05897829	0.05609934	0.04276524	0.2540953	0.2278563	0.204104	0.1451839	0.07680755	0.04014036	0.04010782	0.06103611	0.1680009	0.2008543	0.2081248	0.1558166
1695.117	0	0.001605213	0.001111256	0.005945364	0.005404641	0.002106269	0.002198883	0.00312055	0.002134092	0.007001343	0.005265551	0.005048887	0.002763682	0.001293991	0.0007991008	0.001118863	0.0008190217	0.001187061	0.00124	0.001515452	0.001490243	0.000793425	0.000903048	0.0009466188	0.0007125062
1695.117	0	0.5202023	0.5082243	2.910629	2.224118	0.2911663	0.2780956	0.2519546	0.1607033	2.683171	2.260091	1.955757	1.152701	0.06394357	0.06882887	0.06603533	0.05734814	0.5913545	0.4609867	0.4510459	0.5665142	0.04215166	0.0528556	0.05269856	0.04253883
1695.118	0	0.07404027	0.04602626	0.04024755	0.05550778	0.3105285	0.2984453	0.2137771	0.1226115	0.1251756	0.1256118	0.1066476	0.1075082	0.1197239	0.1052749	0.1112932	0.1134054	0.1188584	0.09965834	0.09732764	0.06858704	0.1596164	0.2630044	0.2952457	0.2031599
1695.118	0	0.09309183	0.09488847	0.05488469	0.04594154	0.3034835	0.3816112	0.6031846	0.4500107	0.07179032	0.06503925	0.08451021	0.07725428	0.317381	0.1490816	0.2380135	0.1591991	0.07872348	0.06487479	0.06961197	0.04732343	0.1869452	0.1503192	0.1787458	0.1384288
1695.227	0	0.001941899	0.001677472	0.005637984	0.005212168	0.002022735	0.002203693	0.004116343	0.002901045	0.007348036	0.005111787	0.005356646	0.002907574	0.001998619	0.000819996	0.001498139	0.0008990179	0.001405477	0.001549329	0.001534129	0.001766516	0.0009689167	0.001003572	0.0009902555	0.0009126468
1695.227	0	0.5439111	0.5831502	2.907002	2.222181	0.2913622	0.266412	0.2476507	0.1533768	2.688143	2.179718	1.945855	1.139734	0.05190365	0.0667581	0.06020061	0.046125	0.5850371	0.4491544	0.3623646	0.5950314	0.0426483	0.04464357	0.04230613	0.03489102
1695.227	0	0.06983504	0.03022971	0.03962121	0.05277123	0.4539815	0.4386097	0.2844659	0.139553	0.1544261	0.1453768	0.1078773	0.1224944	0.09376373	0.08873238	0.1142497	0.1349107	0.11912	0.1085024	0.1168946	0.09053211	0.2149485	0.3731064	0.429421	0.2920171
1695.228	0	0.09187971	0.1392477	0.05291832	0.08579743	0.3087847	0.3738573	0.8642849	0.6559578	0.1028541	0.08164982	0.09012044	0.1145234	0.4687542	0.1885363	0.3239553	0.1789665	0.0733863	0.07190045	0.02977014	0.04957665	0.2169638	0.1700076	0.1627451	0.1348344
1695.337	0	0.002030818	0.001696457	0.005665859	0.005004247	0.001482517	0.001551725	0.004062145	0.003052453	0.00720248	0.004884517	0.005331575	0.0031803	0.002291009	0.00125368	0.001556725	0.0009483518	0.001311055	0.001968481	0.001522087	0.001920176	0.0008515889	0.001066102	0.001040692	0.0009577324
1695.337	0	0.5770067	0.6604224	2.878123	2.201134	0.2984589	0.2623431	0.2403565	0.1691262	2.693298	2.078529	1.902806	1.158548	0.06390098	0.05668526	0.05158289	0.04634532	0.6048101	0.4175206	0.2853797	0.5781966	0.05190223	0.04733047	0.03972565	0.03504706
1695.338	0	0.04853397	0.03333912	0.04096094	0.05716742	0.4295822	0.3990012	0.2701374	0.1371586	0.154548	0.1383231	0.1146519	0.1308568	0.1114904	0.07102907	0.1101819	0.1522487	0.1537759	0.1204826	0.1145003	0.08262142	0.227594	0.3607322	0.3866013	0.2685583
1695.338	0	0.1169631	0.1101186	0.05664197	0.0794674	0.1902174	0.2715162	0.8544113	0.6910341	0.09977316	0.0566422	0.09726884	0.09551553	0.5420484	0.2834004	0.3567752	0.1842615	0.05277731	0.06733646	0.03076302	0.03933444	0.2047963	0.1865209	0.1552825	0.1607598
1695.447	0	0.001680264	0.001572518	0.006319604	0.00489148	0.001415362	0.00108463	0.003988781	0.003040127	0.006805019	0.004568305	0.004589279	0.003013441	0.002411611	0.001738306	0.001538744	0.0009408726	0.001123861	0.001565226	0.0009355485	0.001433425	0.0008947461	0.001086853	0.001011439	0.000956458
1695.448	0	0.6016925	0.7360549	2.896696	2.176369	0.3108069	0.2526472	0.2217383	0.1734634	2.714032	2.001552	1.802173	1.179442	0.07265343	0.0633297	0.06389447	0.04388688	0.6268853	0.3827923	0.293347	0.5342241	0.05907722	0.06851763	0.04654748	0.06021948
1695.448	0	0.06006061	0.0433159	0.05007239	0.05848847	0.5075866	0.4733956	0.2793489	0.1200064	0.158987	0.1276847	0.111893	0.1430146	0.08135747	0.06358921	0.1287558	0.1706685	0.1587201	0.1352599	0.1310949	0.09681304	0.2725096	0.438157	0.4867489	0.3229465
1695.448	0	0.1382604	0.09830115	0.0521674	0.05507027	0.09933618	0.237791	0.8143206	0.6810967	0.05577332	0.07950615	0.1010758	0.09266564	0.5658693	0.4080544	0.3424485	0.1915894	0.04152477	0.06214266	0.03258041	0.03346413	0.2013642	0.1667147	0.1307495	0.1787192
1695.551	0	0.001541835	0.001745441	0.006517124	0.004841679	0.001706802	0.001076766	0.005077191	0.003788924	0.006551683	0.004629416	0.004133974	0.002830785	0.003196489	0.002411335	0.001588104	0.001122254	0.001028154	0.00133428	0.0006250953	0.001031765	0.001017096	0.001300417	0.001048919	0.001116374
1695.551	0	0.6104739	0.8034337	2.875604	2.129938	0.3004531	0.2338226	0.1996127	0.1748696	2.717224	1.91836	1.643284	1.143409	0.08615685	0.07213627	0.05695015	0.06667136	0.6350368	0.3260903	0.3364621	0.4813593	0.06949559	0.06809106	0.06250448	0.07752616
1695.551	0	0.08013498	0.08024411	0.06843073	0.06697916	0.6400414	0.5844739	0.3189503	0.1411667	0.1685833	0.09247923	0.08001344	0.1365091	0.1078434	0.08552327	0.1395025	0.168268	0.1414249	0.1446595	0.1735347	0.1348017	0.3666023	0.6060939	0.6845847	0.4353141
1695.552	0	0.1237778	0.1102034	0.05256591	0.0454519	0.1267736	0.2491801	1.063947	0.8622529	0.04379962	0.08611291	0.08463302	0.08716348	0.7495593	0.5447319	0.3479872	0.211695	0.05291553	0.04795486	0.07766301	0.04483946	0.18264	0.150972	0.09281816	0.1900733
1695.653	0	0.001433241	0.001640915	0.006578904	0.004937223	0.001980838	0.001514806	0.005421357	0.003992782	0.006409469	0.004961889	0.004144626	0.00281769	0.003603234	0.002919732	0.001417834	0.00117274	0.0009304467	0.001431142	0.0007438945	0.0008344559	0.001241499	0.001266589	0.001050568	0.001351294
1695.653	0	0.6103077	0.8096157	2.871686	2.137308	0.2931985	0.2341189	0.1912989	0.1578296	2.708016	1.967773	1.548208	1.153995	0.08115324	0.06041259	0.05976929	0.04769831	0.6347102	0.3134736	0.4005401	0.3855892	0.07139568	0.07499527	0.05621529	0.06187113
1695.653	0	0.07733897	0.06002314	0.06060944	0.05977018	0.5660363	0.5230469	0.3081107	0.1697142	0.1415385	0.08362787	0.07528558	0.1526312	0.08769931	0.06392931	0.1292148	0.1745969	0.144525	0.1174055	0.1468068	0.1303134	0.3398203	0.5440942	0.6116897	0.4008731
1695.654	0	0.09713524	0.1256347	0.04186731	0.05015611	0.2090917	0.298643	1.124304	0.8955359	0.07671962	0.1047436	0.07812555	0.09000903	0.8238808	0.6597552	0.286267	0.1998353	0.1030087	0.05320621	0.1068598	0.06486295	0.2066242	0.1486814	0.0867129	0.2037687
1695.756	0	0.001523726	0.002033677	0.006494441	0.004823052	0.001900029	0.002098156	0.004720418	0.003617277	0.006321619	0.005281155	0.004015207	0.002955571	0.003191176	0.003028394	0.001368222	0.001210855	0.001266405	0.001644799	0.00111626	0.0005623522	0.001093332	0.001150585	0.001103625	0.001250208
1695.756	0	0.6038006	0.79247	2.829093	2.154965	0.2960686	0.2466912	0.169073	0.1628052	2.701008	2.046955	1.478494	1.144144	0.06766169	0.07496074	0.05466345	0.04582822	0.6008933	0.3213363	0.4308292	0.387441	0.06014234	0.07862035	0.05170905	0.04923213
1695.757	0	0.06783588	0.03953715	0.03860691	0.05716612	0.4287526	0.4069451	0.2757501	0.1680086	0.1313076	0.1082569	0.1144003	0.1689313	0.1288334	0.05741111	0.1289594	0.177774	0.1696925	0.1074329	0.1190341	0.103925	0.2806284	0.3811421	0.4168062	0.2898455
1695.757	0	0.1194713	0.1392407	0.06766177	0.07386992	0.2225112	0.3868642	0.9969205	0.8026537	0.05665326	0.07793053	0.08628356	0.08323663	0.7284869	0.6859274	0.27569	0.1963981	0.07230211	0.07460122	0.08485399	0.04173209	0.1740218	0.1554445	0.1405176	0.2202021
1695.777	0	0.001713468	0.00193248	0.00665062	0.00480833	0.001615707	0.002258614	0.004534104	0.003298373	0.006221161	0.005687642	0.003833122	0.003129639	0.003127302	0.002917581	0.001348351	0.001095953	0.001471642	0.001478313	0.001227269	0.0004780298	0.001246868	0.0009527326	0.001071456	0.001291349
1695.777	0	0.6187389	0.7716703	2.837852	2.198083	0.2985952	0.2460718	0.1659037	0.1615855	2.732746	2.07646	1.448332	1.115241	0.06900687	0.07184969	0.07226562	0.06161096	0.574215	0.3212059	0.4399095	0.4699821	0.07413942	0.07765507	0.04889293	0.04674356
1695.777	0	0.09060706	0.05606017	0.0416792	0.06065886	0.3530691	0.3380991	0.2534737	0.173323	0.1335303	0.1176691	0.1351762	0.1657531	0.135421	0.09365467	0.1187128	0.1496444	0.1638061	0.1298241	0.1256381	0.1082929	0.2339537	0.3067827	0.3303007	0.2420388
1695.778	0	0.1059458	0.1068307	0.06338266	0.07241033	0.1948004	0.404338	0.9648927	0.7362133	0.07681342	0.08205604	0.09117056	0.06657674	0.7175154	0.6869353	0.2699035	0.2049202	0.1121636	0.0543401	0.0729074	0.04891718	0.249175	0.1568996	0.1802205	0.2364437
1695.837	0	0.001970489	0.001579079	0.006851323	0.004934187	0.001379931	0.002422807	0.004400291	0.00309726	0.00635332	0.005954372	0.003990508	0.003248745	0.002971601	0.00249755	0.001210362	0.001055015	0.001552801	0.001342082	0.001158236	0.0007622248	0.001313071	0.0009057953	0.0009666718	0.001278819
1695.838	0	0.6263027	0.7335789	2.861752	2.260051	0.2924952	0.2640829	0.1735656	0.1491754	2.697625	2.147196	1.468594	1.097446	0.06487041	0.08290707	0.07687766	0.06495518	0.5246437	0.3495207	0.4300738	0.5355432	0.05905938	0.07480732	0.06184276	0.06150096
1695.838	0	0.09685187	0.05523101	0.0394321	0.06241147	0.2446451	0.2463325	0.1982767	0.1462489	0.1057371	0.1241793	0.1346591	0.138186	0.1155807	0.1129013	0.1145158	0.10385	0.15447	0.1331543	0.1117816	0.07614756	0.1775909	0.2174411	0.2272378	0.1707592
1695.839	0	0.1479378	0.07519067	0.04124671	0.06231846	0.1677747	0.4393964	0.9483621	0.6905295	0.06509373	0.0676577	0.09880156	0.08633991	0.6744778	0.5994714	0.2686919	0.225596	0.09399054	0.04972927	0.06297833	0.04732159	0.2759571	0.156123	0.1908245	0.2671726
1695.937	0	0.001607536	0.001732562	0.007193085	0.005078801	0.001534198	0.002438785	0.004005789	0.002859439	0.006352712	0.006305926	0.004029781	0.003191669	0.002500152	0.002091733	0.001096082	0.0009994509	0.001363076	0.001422826	0.001088074	0.001043989	0.001166857	0.0007588658	0.0008800538	0.001238244
1695.938	0	0.6376786	0.6889493	2.837511	2.303915	0.2879683	0.2635069	0.1804293	0.1437144	2.671481	2.222877	1.540012	1.070114	0.06049755	0.07965446	0.0848618	0.06270442	0.4716092	0.3882783	0.4096592	0.5296895	0.04265895	0.05624453	0.04506303	0.06265401
1695.938	0	0.08131337	0.05609745	0.04304473	0.05280961	0.1672987	0.1696132	0.1416511	0.1105987	0.09059011	0.1058142	0.1086739	0.1035796	0.1053055	0.1014607	0.0972685	0.08098216	0.1207302	0.1147325	0.1028625	0.07512759	0.130615	0.1543268	0.1594107	0.1233324
1695.938	0	0.1928702	0.08549788	0.05316552	0.07727085	0.218754	0.4376663	0.8799259	0.6063817	0.07817538	0.05312778	0.1118114	0.07156491	0.5999522	0.4814638	0.2538274	0.2445118	0.07659971	0.05715673	0.06008591	0.06683512	0.2603295	0.164064	0.1910931	0.2996048
1696.037	0	0.001353932	0.001637547	0.006960621	0.005149952	0.001500788	0.002326648	0.003563582	0.002499882	0.006370503	0.006395884	0.004447677	0.002890904	0.001992904	0.001452465	0.0011042	0.0008584498	0.001403063	0.001120364	0.00102729	0.001200551	0.000977196	0.0006781785	0.0007243442	0.001070075
1696.037	0	0.6299243	0.664424	2.835438	2.354994	0.2862816	0.2729404	0.1957045	0.1527395	2.635606	2.286955	1.652986	1.065609	0.05293155	0.08572597	0.09214621	0.05236111	0.4547927	0.4279471	0.3641397	0.4618071	0.04454672	0.07292485	0.04910531	0.04797486
1696.037	0	0.0704628	0.06593408	0.06541715	0.06048487	0.09280476	0.0939015	0.07983295	0.06943482	0.07703184	0.06697297	0.07037898	0.06360756	0.07701512	0.07790566	0.07514334	0.06435545	0.07149528	0.07028141	0.06695427	0.05481804	0.0871502	0.09375951	0.08961008	0.06870522
1696.038	0	0.1532539	0.1118042	0.04677917	0.06730297	0.2624742	0.4249423	0.7874216	0.518497	0.1214323	0.05833126	0.08626164	0.08352184	0.4802593	0.3158479	0.2193336	0.2017006	0.1094263	0.05914848	0.07340192	0.08228408	0.2262489	0.1635837	0.1557558	0.2422713
1696.137	0	0.001796849	0.001913111	0.0072939	0.005015162	0.00150682	0.002238676	0.003426981	0.002216558	0.006274609	0.00663964	0.004891717	0.002981859	0.001699003	0.0009034142	0.000952089	0.0006310845	0.001718958	0.0008179267	0.001215255	0.001234282	0.0007414755	0.0007646022	0.0007227083	0.0008028153
1696.137	0	0.6243523	0.6384643	2.811871	2.396332	0.2877522	0.2759403	0.2034388	0.1642765	2.610831	2.352002	1.781219	1.064163	0.0469192	0.07985179	0.09485243	0.05303039	0.4690374	0.4586656	0.3350937	0.3737829	0.05351811	0.0549991	0.05306302	0.04127957
1696.138	0	0.04252269	0.04139166	0.04382786	0.0377186	0.05295023	0.05303351	0.04282714	0.03861083	0.0460152	0.03989726	0.04337874	0.03892284	0.04324001	0.04205789	0.04057858	0.03562045	0.04217639	0.04236216	0.04025789	0.03293895	0.05074356	0.05345014	0.04982508	0.03906605
1696.138	0	0.1149653	0.07911659	0.04188042	0.05589629	0.2400233	0.3847438	0.7414844	0.4602767	0.107267	0.05788547	0.07935028	0.0523373	0.3956207	0.1915353	0.2046025	0.1527696	0.05995858	0.07047473	0.03632249	0.07125301	0.1630716	0.185522	0.1365757	0.1837063
1696.237	0	0.002282012	0.001971162	0.007863726	0.004549442	0.001151366	0.001829955	0.003027787	0.002069558	0.006429568	0.006951411	0.00550191	0.003409038	0.001315612	0.000760756	0.0009605976	0.0005583086	0.002497125	0.001412953	0.001719244	0.001804577	0.0006050327	0.0006671637	0.0006045383	0.0006219395
1696.237	0	0.6094948	0.5772394	2.808849	2.416847	0.2721063	0.2740101	0.2156608	0.1672802	2.611724	2.389051	1.913877	1.084724	0.04721113	0.07264637	0.08843313	0.04797129	0.5071643	0.4614986	0.3199944	0.2738563	0.06522236	0.04446062	0.05642202	0.04434262
1696.238	0	0.0060707	0.00552815	0.01042751	0.008004141	0.01405202	0.014334	0.006353838	0.005845951	0.0107978	0.008950463	0.008027663	0.007187311	0.006702152	0.005940799	0.005579195	0.006104564	0.006534741	0.006605491	0.005437478	0.004871	0.01207417	0.01352525	0.01221696	0.01035314
1696.238	0	0.1054059	0.04679811	0.05097616	0.05353436	0.1460301	0.2947072	0.626289	0.4166156	0.08181463	0.0483132	0.08896299	0.06910679	0.3265386	0.1414773	0.1974115	0.1245388	0.05442319	0.06687532	0.06136666	0.05823833	0.113618	0.1665814	0.1338746	0.1075848
1696.337	0	0.003183836	0.002840223	0.008700864	0.003766881	0.001011877	0.001224178	0.001545769	0.001240923	0.006847781	0.006937202	0.006091799	0.003914216	0.0008056955	0.0007140901	0.0006575066	0.0004458153	0.003510446	0.002268502	0.00255905	0.002133048	0.0003873381	0.0005387976	0.0004676173	0.00038208
1696.337	0	0.623424	0.5093823	2.812221	2.400101	0.2827227	0.276915	0.241911	0.1795666	2.595168	2.382437	2.029232	1.118412	0.05258316	0.06717573	0.07331542	0.0463365	0.5436081	0.4700594	0.3207527	0.1953966	0.05789568	0.04437409	0.06250595	0.03989166
1696.338	0	0.001759594	0.001404541	0.006396233	0.005446868	0.004142329	0.005214798	0.001666709	0.001660286	0.006719287	0.005948818	0.004847156	0.003106108	0.001823573	0.002049062	0.001160972	0.001786493	0.002470565	0.001878919	0.0009503202	0.0008607714	0.00378404	0.003698693	0.002999949	0.002904399
1696.338	0	0.04295367	0.03102994	0.03991976	0.05305593	0.09727417	0.1430411	0.2435286	0.2132416	0.0587132	0.06561546	0.05114921	0.05148439	0.1728967	0.135962	0.1240323	0.07586494	0.06265465	0.03310343	0.02785198	0.01914305	0.06665169	0.09508793	0.09947463	0.07887457
1696.437	0	0.003204565	0.002789346	0.008642162	0.00390108	0.001100914	0.001226	0.001385034	0.001063564	0.006991153	0.006544821	0.006025411	0.003946748	0.0007476105	0.0007405806	0.0007378781	0.000530627	0.003398838	0.002326464	0.002577231	0.001774704	0.0004858054	0.0005525093	0.0005483387	0.0004132549
1696.437	0	0.6706953	0.4597509	2.842698	2.403022	0.2839157	0.2839028	0.2441988	0.1661913	2.605171	2.354505	2.100311	1.117737	0.06154621	0.05677778	0.0612046	0.0352881	0.6095434	0.4685865	0.3059691	0.2887418	0.06362086	0.0482021	0.06556896	0.04847599
1696.438	0	0.001919986	0.001317992	0.006439467	0.00532809	0.002978919	0.004421839	0.001438122	0.001684681	0.006379173	0.005756752	0.004878158	0.002914164	0.001733933	0.001884415	0.001037516	0.001485766	0.002261962	0.001649973	0.0007712519	0.0007840252	0.003087432	0.00275199	0.002315952	0.002200464
1696.438	0	0.0798438	0.05083186	0.03719959	0.0475909	0.1239122	0.1442107	0.2203711	0.1895019	0.07366479	0.06354124	0.04942664	0.03337765	0.1636496	0.1390419	0.1292735	0.09689644	0.08224043	0.05291744	0.03070465	0.03833109	0.0980896	0.111843	0.110331	0.0828854
1696.537	0	0.003150536	0.003328031	0.008601451	0.004254114	0.001397049	0.001519254	0.002307788	0.001871668	0.007280024	0.006335521	0.006039539	0.004080192	0.001673752	0.001243273	0.0007355219	0.0006906345	0.003338726	0.002977552	0.002704028	0.001544419	0.0006577225	0.0008134868	0.0006038564	0.0006919795
1696.537	0	0.6961712	0.3819053	2.890224	2.406561	0.285864	0.2847465	0.2515365	0.1695068	2.610354	2.316799	2.094699	1.09256	0.0743937	0.05471534	0.05603499	0.04804029	0.6543289	0.4392769	0.2675204	0.3989186	0.06034981	0.05575071	0.07343666	0.05233544
1696.537	0	0.001639208	0.001359681	0.006602855	0.005511412	0.005681021	0.008023781	0.001886124	0.003088354	0.006872147	0.005835808	0.004951553	0.003326503	0.002626639	0.002725739	0.001248049	0.002671578	0.00261789	0.002043781	0.001339608	0.001519627	0.006054079	0.005471066	0.004804451	0.005282106
1696.538	0	0.08226162	0.05732046	0.06628814	0.05083949	0.1887309	0.2266778	0.4556505	0.3818907	0.08145291	0.05771951	0.07470916	0.0783851	0.3682927	0.2743606	0.1334928	0.1389481	0.05845379	0.03275278	0.05035879	0.05214081	0.1342822	0.1851584	0.1316956	0.1587172
1696.637	0	0.003044148	0.003229393	0.008279792	0.004784828	0.001492905	0.001587795	0.00333376	0.002619175	0.007381009	0.00592242	0.005683978	0.004000852	0.002417179	0.001716437	0.0005448185	0.0008009991	0.002887616	0.003261853	0.002597989	0.001086134	0.0008497477	0.001176217	0.0005999394	0.0009012267
1696.637	0	0.7072547	0.3121975	2.914748	2.393968	0.2839781	0.2849762	0.2529749	0.1646888	2.627578	2.270465	2.039943	1.047577	0.08351261	0.04868169	0.05965314	0.03953045	0.6968945	0.4133359	0.1978275	0.4635298	0.05719713	0.05773931	0.0624133	0.05258492
1696.637	0	0.001935139	0.001009583	0.006625889	0.00529674	0.009260729	0.01268768	0.002257767	0.004371402	0.006785019	0.006086318	0.004696856	0.003480031	0.003423819	0.003172502	0.001481749	0.003442716	0.00308356	0.002166043	0.001927816	0.00253069	0.009789701	0.008265155	0.008674338	0.009151091
1696.638	0	0.06745203	0.07599801	0.07100068	0.03997077	0.2258248	0.2483973	0.6918571	0.5697601	0.1086369	0.04708325	0.09988855	0.08515434	0.5737915	0.427727	0.1097102	0.1686885	0.09004678	0.09480745	0.05412218	0.06830356	0.2048716	0.260815	0.1297636	0.2040726
1696.737	0	0.002645242	0.002762671	0.007527873	0.005296039	0.001423448	0.001320556	0.003135389	0.002506584	0.007237371	0.005436634	0.005278068	0.003645559	0.002386046	0.001738669	0.0004158919	0.0007595738	0.00225773	0.00277866	0.002112134	0.001273496	0.0008152894	0.001098534	0.0003526415	0.0009476503
1696.737	0	0.7217369	0.2671634	2.902791	2.353722	0.2879896	0.2619146	0.2477746	0.1447618	2.633146	2.177564	1.985195	1.011379	0.08929277	0.05074411	0.04888533	0.03219877	0.7352485	0.4119039	0.1329908	0.4892493	0.05102169	0.05901945	0.06765342	0.05818031
1696.738	0	0.001758766	0.0007829623	0.006770156	0.005320043	0.008212688	0.01078324	0.002312199	0.004444138	0.006656809	0.005775568	0.004713712	0.003266639	0.003136161	0.00284939	0.001443583	0.002967218	0.002885712	0.001918518	0.00160926	0.001987314	0.008673795	0.006754253	0.007214829	0.007875486
1696.738	0	0.06800995	0.08492848	0.07508619	0.03163403	0.1769665	0.2068223	0.6637684	0.5544474	0.1086089	0.06311162	0.09685839	0.08130965	0.5766746	0.4398236	0.07502552	0.1644363	0.07929675	0.06837025	0.06774801	0.06396211	0.170218	0.2531113	0.06857094	0.2230922
1696.837	0	0.001991571	0.00240399	0.006643789	0.005442844	0.001120773	0.001428616	0.002920566	0.00235746	0.006956815	0.004973665	0.004899212	0.003072104	0.002234614	0.001691753	0.0004611612	0.0007917564	0.001582631	0.002513568	0.001452489	0.001414393	0.0007755371	0.001136538	0.0003856421	0.0009712368
1696.837	0	0.7430177	0.2379611	2.887705	2.31533	0.2848946	0.2563205	0.2294156	0.1370974	2.645753	2.099929	1.920724	1.000472	0.09517695	0.05275457	0.04628346	0.04165344	0.7928603	0.4323899	0.1696175	0.474709	0.05414772	0.06260912	0.0627185	0.07132513
1696.838	0	0.001644539	0.0006889797	0.006466824	0.005359081	0.00727052	0.008973399	0.002556841	0.004194031	0.006570452	0.005647572	0.004650301	0.003069355	0.002949228	0.002878117	0.001424168	0.00254417	0.002663531	0.001790956	0.001602949	0.001571403	0.007504515	0.005302846	0.006095	0.006754956
1696.838	0	0.04042496	0.07995491	0.0660186	0.0454722	0.1218757	0.2200235	0.6082548	0.5177599	0.1133451	0.05558764	0.05198007	0.07028842	0.5409851	0.406151	0.0919289	0.1731539	0.06692489	0.06222543	0.05576016	0.04755685	0.1617569	0.235007	0.06948027	0.2303181
1696.937	0	0.002974989	0.002752321	0.005889894	0.005942272	0.001122612	0.00156537	0.002494809	0.001906086	0.006961679	0.004869934	0.004710641	0.003131081	0.001863857	0.001428544	0.0006873514	0.0006549789	0.002177522	0.002975557	0.00203251	0.002114584	0.0006644814	0.0008532985	0.0006015658	0.0008569548
1696.937	0	0.7275628	0.2061425	2.821325	2.24745	0.2873049	0.247515	0.2306138	0.1311131	2.639622	2.022371	1.872278	0.9995154	0.08625055	0.06180127	0.04499531	0.04272228	0.7980338	0.4891426	0.323166	0.3917733	0.04091129	0.06103245	0.06271291	0.06366631
1696.937	0	0.001674794	0.00078892	0.006305796	0.005143461	0.005345088	0.006046955	0.002639698	0.003677034	0.006492276	0.005513421	0.004495096	0.003149393	0.002407702	0.002576497	0.001478544	0.00217701	0.00221704	0.001706459	0.001377667	0.001241158	0.005454068	0.003713405	0.004492044	0.004993171
1696.938	0	0.07146996	0.05627422	0.05196024	0.06592764	0.127332	0.2603306	0.499809	0.4099324	0.1232383	0.07190173	0.03963284	0.076053	0.4274648	0.3320822	0.1384984	0.1469881	0.09118603	0.04974232	0.0376895	0.03859425	0.1350112	0.1689534	0.1080048	0.2020567
1697.037	0	0.003994519	0.003308642	0.005277164	0.006467578	0.001277782	0.001331798	0.001755338	0.001375789	0.007087377	0.00475074	0.00453988	0.00346874	0.001146443	0.001116671	0.0008706917	0.0006247326	0.003318456	0.003227174	0.002876579	0.002701514	0.000793659	0.000816775	0.0007571718	0.0007575474
1697.037	0	0.7194029	0.1957632	2.732568	2.226569	0.2859298	0.2450504	0.2085131	0.1343649	2.629111	1.974553	1.82227	0.990143	0.07991927	0.06801917	0.06925653	0.03978118	0.7791948	0.5418199	0.4742593	0.2958506	0.04027222	0.06317113	0.05445712	0.05432085
1697.037	0	0.001779042	0.0004021343	0.006391672	0.004864945	0.003642542	0.003488461	0.002326712	0.002365859	0.006380354	0.005164689	0.004396863	0.002970965	0.001755225	0.001748537	0.001317293	0.001649252	0.00158027	0.001365554	0.00135326	0.0009169182	0.003230129	0.002631762	0.003362288	0.003063189
1697.038	0	0.08560282	0.05462816	0.05425419	0.06250824	0.1478227	0.2222534	0.3415371	0.2898983	0.09878949	0.06690387	0.05670076	0.0452478	0.2794542	0.2464388	0.1912442	0.1309358	0.1103475	0.07575543	0.04591534	0.05011335	0.1623654	0.1701867	0.1777875	0.1567722
1697.137	0	0.002218515	0.001710411	0.005525207	0.006083089	0.001589271	0.00207689	0.002646524	0.001953417	0.006934032	0.005070785	0.004189735	0.002974504	0.001609494	0.001422071	0.0009242086	0.0005910788	0.00199832	0.002054746	0.001742966	0.00128566	0.0007213779	0.0008196503	0.0009469813	0.0008367278
1697.137	0	0.7387281	0.1942473	2.712704	2.27498	0.2868672	0.2390111	0.2030934	0.1225647	2.684819	1.950256	1.723667	0.9302074	0.08537169	0.07044635	0.06826978	0.04310918	0.7476251	0.5321235	0.561583	0.2836193	0.0398603	0.06069286	0.06155259	0.05365748
1697.137	0	0.002277079	0.001110757	0.006850406	0.005560023	0.009182988	0.009790997	0.003453374	0.00359998	0.007302703	0.005779436	0.004719021	0.003294936	0.002666334	0.002601917	0.002020848	0.002552649	0.002626171	0.002312531	0.0025188	0.0019093	0.009272109	0.007058467	0.009125292	0.008750558
1697.138	0	0.09123901	0.05415251	0.06524185	0.06749202	0.2173258	0.3544353	0.5341711	0.4211452	0.07466572	0.07569819	0.08776504	0.06297822	0.3618041	0.31042	0.2028374	0.1226458	0.04058092	0.05601256	0.05409862	0.03011813	0.1515591	0.17178	0.2003827	0.1951055
1697.237	0	0.001598669	0.0007192917	0.006190001	0.005771127	0.001570888	0.00239187	0.00376274	0.002507516	0.006746218	0.004964583	0.003810953	0.002408954	0.001971654	0.001249004	0.001086364	0.000732303	0.001281032	0.001418299	0.00152628	0.0005138956	0.0009671961	0.000848285	0.0007771281	0.0009205451
1697.237	0	0.7494164	0.1555282	2.718968	2.358565	0.2921564	0.2373767	0.1876888	0.1228002	2.739471	1.969326	1.57352	0.8400923	0.092996	0.09261868	0.08063006	0.05324972	0.6715031	0.5261507	0.596241	0.3636797	0.04056726	0.05862358	0.06673869	0.06279173
1697.237	0	0.03972135	0.0323074	0.02722856	0.0272491	0.07902642	0.08193817	0.063851	0.0554551	0.05500273	0.05710682	0.05644208	0.05146661	0.05466783	0.05500536	0.05175381	0.04557501	0.05438851	0.04927419	0.04700204	0.03636102	0.07281906	0.06697116	0.07725507	0.05889073
1697.238	0	0.09781324	0.09810096	0.05715648	0.05336212	0.2330324	0.4548574	0.8321199	0.5449243	0.08528362	0.08221184	0.09246231	0.08802224	0.4439046	0.2757028	0.2234006	0.1617805	0.06399583	0.04933942	0.06203202	0.03657028	0.2151466	0.1865294	0.1599887	0.2132459
1697.337	0	0.002035108	0.001155553	0.006044433	0.005829994	0.001385919	0.002731559	0.005397153	0.003532593	0.006914784	0.005249423	0.003779344	0.002239077	0.002625439	0.001105858	0.001484238	0.000942536	0.001311762	0.001296942	0.001904176	0.000570238	0.001070976	0.0009033136	0.0008247627	0.0008042432
1697.337	0	0.751327	0.1158515	2.717693	2.419495	0.2884519	0.2412962	0.1878162	0.1175717	2.737092	2.035329	1.48911	0.7857967	0.08602056	0.09829061	0.08377825	0.06600974	0.5844449	0.5155699	0.6282875	0.4673994	0.03861414	0.05503181	0.08177485	0.06478675
1697.338	0	0.05521122	0.03535401	0.02863426	0.0403197	0.1982097	0.2033687	0.1607651	0.1175497	0.09362415	0.1084004	0.1199836	0.1171381	0.1079558	0.09550878	0.08731018	0.07976526	0.1298403	0.1089765	0.09199693	0.06232238	0.1439234	0.1632951	0.1929955	0.1447741
1697.338	0	0.07265063	0.1163272	0.03684873	0.06569872	0.1747105	0.5089958	1.259799	0.8016643	0.08167327	0.07741403	0.1191691	0.1322544	0.6048221	0.2598973	0.3214144	0.2146239	0.0983326	0.06067951	0.03765902	0.04350414	0.2176239	0.2059316	0.1390092	0.188154
1697.437	0	0.002580601	0.002105769	0.005687958	0.006124177	0.001002843	0.002696326	0.005195685	0.003661985	0.007474293	0.00612505	0.00372557	0.00236566	0.002539865	0.0010182	0.001646255	0.001025121	0.001928184	0.0008507151	0.003289266	0.0009522471	0.0009624239	0.001040703	0.0007820918	0.0006817039
1697.437	0	0.7138499	0.09960352	2.704823	2.45065	0.2919894	0.2549795	0.1728045	0.1147723	2.773638	2.147223	1.403681	0.7381219	0.07905649	0.09956192	0.09422713	0.07213756	0.5121158	0.4989635	0.5901064	0.5448007	0.04595275	0.05718851	0.07094006	0.06831224
1697.437	0	0.05916479	0.03494325	0.026154	0.0351999	0.200892	0.1997835	0.1575891	0.1113028	0.08494852	0.09669348	0.1119677	0.1117224	0.1036984	0.09040444	0.08318332	0.07592166	0.1285905	0.1052855	0.08466196	0.0600693	0.1470928	0.1667167	0.1938202	0.1444452
1697.438	0	0.0971747	0.1283443	0.06067443	0.077604	0.1124057	0.4887168	1.226557	0.8470529	0.1101764	0.1069947	0.1145256	0.1482763	0.5998844	0.2386469	0.3590522	0.2188125	0.07830824	0.06496449	0.03276137	0.05181525	0.2005909	0.251082	0.1384304	0.135309
1697.538	0	0.003009386	0.002710704	0.005334979	0.005887571	0.001319824	0.001969861	0.003269614	0.002706342	0.007738832	0.006519913	0.003986219	0.002190002	0.001762546	0.001045167	0.001508672	0.0009203168	0.002048993	0.001240129	0.003831159	0.001722217	0.0007848939	0.001058699	0.0008393257	0.0005603967
1697.539	0	0.6975759	0.1476159	2.697651	2.495948	0.3007231	0.2679316	0.1550457	0.1025492	2.795366	2.207269	1.35717	0.6973635	0.06497968	0.09887758	0.08422798	0.07439873	0.5001474	0.5057307	0.5217005	0.5752675	0.04365223	0.05442849	0.06917122	0.05541152
1697.540	0	0.06541961	0.0564467	0.05386687	0.04754981	0.1299692	0.1331807	0.1035002	0.07877436	0.073572	0.07644871	0.07968728	0.0755784	0.07536801	0.06928209	0.06566321	0.05639991	0.08584222	0.08061758	0.07608151	0.05954502	0.1038404	0.1118848	0.1257021	0.09520003
1697.541	0	0.1385432	0.1111588	0.04960339	0.04921758	0.1424159	0.3330827	0.7509642	0.6003695	0.1004801	0.06170014	0.1174101	0.09004345	0.4041924	0.1922822	0.3150579	0.2038751	0.04685557	0.04400375	0.0535278	0.03791517	0.1719829	0.2463984	0.1606751	0.106759
1697.637	0	0.003293431	0.003268133	0.005345026	0.005797175	0.00152718	0.001853123	0.003282414	0.002770472	0.007964778	0.006551292	0.004195764	0.002389858	0.002067071	0.001613643	0.001539734	0.0009577899	0.002475351	0.002051431	0.004357678	0.002562342	0.0006632486	0.0009481646	0.0009549805	0.0008021447
1697.637	0	0.6811678	0.1990057	2.693758	2.547876	0.3003221	0.2814502	0.1709675	0.0988694	2.80483	2.281822	1.410829	0.6895778	0.07109555	0.1087452	0.09562295	0.06542097	0.5213609	0.5120233	0.4828504	0.5316263	0.03597156	0.05094765	0.08491808	0.05518583
1697.638	0	0.06428565	0.05272561	0.04628178	0.03608673	0.1491084	0.1565212	0.1211221	0.08861749	0.07676345	0.0774773	0.07828233	0.07736362	0.08139113	0.07142369	0.06966148	0.06402875	0.08925171	0.08837127	0.08835014	0.06883137	0.1090575	0.1274921	0.1451059	0.1083321
1697.638	0	0.1036366	0.1080734	0.06358146	0.04560923	0.2011548	0.3115733	0.7446406	0.6349915	0.0832095	0.07360261	0.1185534	0.08875596	0.452037	0.3663967	0.3188456	0.1897026	0.04298627	0.05485267	0.0503823	0.04285904	0.1369385	0.2139363	0.1744158	0.1437489
1697.738	0	0.004160525	0.00442496	0.005796485	0.005526152	0.001816698	0.001809434	0.004189347	0.003401887	0.008127216	0.006594067	0.004553859	0.002682678	0.00277173	0.002384501	0.001622977	0.0009476671	0.003593027	0.003236555	0.005613932	0.003278479	0.0007335862	0.001100158	0.001036064	0.0009909903
1697.739	0	0.6458884	0.267952	2.744573	2.57159	0.3004068	0.2768649	0.1870603	0.1027964	2.804306	2.32686	1.501729	0.6837192	0.07253649	0.111826	0.09722237	0.06473702	0.5469817	0.5222099	0.4389426	0.4761035	0.03733211	0.05210333	0.0672028	0.05441203
1697.740	0	0.06387981	0.05105853	0.04643284	0.03582282	0.2167413	0.2259386	0.1692584	0.1123401	0.1011835	0.09685871	0.1048612	0.1123139	0.1068872	0.07886623	0.0762758	0.08427022	0.1209461	0.111579	0.1098663	0.08937131	0.141442	0.1785544	0.2102296	0.1570136
1697.741	0	0.1027148	0.08977865	0.08566886	0.05544255	0.253058	0.3071298	0.9474888	0.8028594	0.06368447	0.0749131	0.1126362	0.1027001	0.636557	0.5274657	0.3373386	0.1772791	0.05750518	0.05720923	0.07708082	0.02905352	0.1187012	0.2208534	0.1911286	0.201314
1697.838	0	0.004086409	0.004703149	0.006463847	0.005222779	0.001744358	0.001747699	0.004406276	0.003600703	0.008275774	0.006466523	0.004806278	0.003162926	0.003212895	0.002808109	0.001525614	0.0009549671	0.00413607	0.003872664	0.005507108	0.003545644	0.0008171144	0.001207705	0.001035777	0.00122372
1697.839	0	0.6327385	0.3594519	2.781673	2.567794	0.3013691	0.2828582	0.1986641	0.1068381	2.796646	2.364912	1.578428	0.6861244	0.06531792	0.1058007	0.09366695	0.05176703	0.5697962	0.5226094	0.3837215	0.3872143	0.04413492	0.04969162	0.05797846	0.05398082
1697.840	0	0.05653667	0.04980139	0.05723448	0.04888323	0.2306902	0.2428303	0.1799711	0.11883	0.1055972	0.09326519	0.09722078	0.108148	0.1205499	0.08722059	0.0815108	0.09061059	0.1114229	0.09740546	0.1023601	0.08871126	0.1382422	0.1850835	0.2231867	0.1681061
1697.840	0	0.0732894	0.1073882	0.08118251	0.06079085	0.2646754	0.2782672	0.9980887	0.824745	0.07561897	0.0892517	0.09657208	0.06972925	0.7422798	0.6268239	0.2998685	0.1718277	0.1157575	0.07064045	0.1070011	0.05517219	0.1492184	0.209063	0.1784409	0.2481337
1697.938	0	0.004038891	0.004754588	0.007406155	0.004767858	0.001675702	0.002020224	0.004368925	0.003433666	0.008423548	0.006684608	0.005094989	0.00331658	0.003364816	0.002995776	0.001473608	0.001020735	0.004776498	0.004194339	0.004980577	0.003462834	0.0009554908	0.001126876	0.0009793547	0.001164651
1697.939	0	0.636763	0.4587049	2.819368	2.551342	0.301947	0.2882406	0.2121079	0.1016284	2.823075	2.393406	1.647585	0.6771507	0.0686023	0.09291371	0.07891164	0.05328115	0.5845813	0.5127476	0.3427348	0.3402927	0.05215408	0.05557848	0.04196963	0.05927906
1697.940	0	0.06972934	0.04834197	0.05739222	0.04555054	0.2154024	0.2251098	0.1578508	0.1071418	0.09504653	0.09041837	0.09636557	0.1020003	0.1038882	0.0900076	0.08287406	0.07473491	0.1063189	0.1024732	0.1100525	0.08578005	0.1222682	0.1693893	0.2067497	0.1523214
1697.940	0	0.1021084	0.08908512	0.0897919	0.08449106	0.2363801	0.3224463	0.9885948	0.8028064	0.07590592	0.06190304	0.09937236	0.08328875	0.7611126	0.6731107	0.2756218	0.1713684	0.1147841	0.06388908	0.07180548	0.05048031	0.1471845	0.1968618	0.1635869	0.2526521
1698.038	0	0.004516972	0.005183239	0.008273764	0.004369723	0.001633483	0.002253227	0.005046028	0.003734012	0.00853629	0.006782249	0.005435482	0.003539252	0.003743964	0.00319873	0.0014388	0.001219612	0.005712355	0.005001606	0.005021575	0.00352771	0.001111641	0.001124051	0.0008911339	0.001240515
1698.039	0	0.6456218	0.5556594	2.830268	2.508281	0.298059	0.2845696	0.2020547	0.1044115	2.832732	2.415745	1.712612	0.6900235	0.0789326	0.09593519	0.0645842	0.05951903	0.6158739	0.5165119	0.3094517	0.3753942	0.06803427	0.05920259	0.04840347	0.05559805
1698.040	0	0.06655718	0.04381686	0.01946743	0.03044958	0.1787542	0.1885696	0.1267134	0.08454395	0.07263567	0.08496422	0.09390621	0.09058568	0.06280706	0.07218646	0.06995315	0.04665287	0.101657	0.1005671	0.1030712	0.06958114	0.09641651	0.1317488	0.1720826	0.1341212
1698.040	0	0.1213667	0.07320599	0.06033871	0.08137778	0.2367915	0.3730317	1.121343	0.8477066	0.097421	0.0697198	0.09924226	0.08685979	0.8503816	0.7389006	0.2450071	0.2093355	0.07210419	0.07914082	0.06075535	0.04646807	0.1941973	0.1962415	0.1375928	0.2594268
1698.138	0	0.00506396	0.005508175	0.008424466	0.00419079	0.001526868	0.002365953	0.005089657	0.003425745	0.008171279	0.006542878	0.005504122	0.003652972	0.003576225	0.002854242	0.001435201	0.001379674	0.006147641	0.004951956	0.004808053	0.003268087	0.001143582	0.0009793855	0.0007383209	0.00130562
1698.139	0	0.6541481	0.6275544	2.878944	2.472128	0.3039621	0.2825494	0.2112287	0.1114771	2.828658	2.404339	1.744302	0.6985827	0.08118118	0.08673019	0.05182667	0.05797027	0.6320506	0.5229867	0.2585668	0.4397581	0.07644221	0.06880171	0.05454034	0.05072751
1698.140	0	0.03787038	0.02540472	0.01509285	0.01687966	0.1206934	0.129175	0.08323594	0.05195962	0.04492281	0.0546735	0.06472539	0.06431152	0.02768394	0.03826084	0.03996956	0.02518095	0.0793362	0.07236793	0.06460563	0.0403733	0.06221847	0.09200083	0.1129751	0.09237923
1698.140	0	0.1035992	0.06135597	0.07532314	0.08506599	0.2003267	0.4555018	1.125325	0.785017	0.07312932	0.09555619	0.116905	0.1058568	0.8184467	0.6412937	0.2768714	0.2737126	0.07564016	0.06627726	0.06909057	0.0564836	0.2375253	0.179716	0.1178691	0.2616734
1698.238	0	0.005852084	0.005756383	0.008771384	0.004174853	0.001282716	0.002251513	0.00433126	0.002850532	0.007767982	0.006242265	0.00500146	0.003621975	0.002954997	0.002186434	0.00127409	0.001274007	0.006207598	0.004687827	0.004725675	0.002962196	0.001175056	0.001129479	0.0008289416	0.001157056
1698.239	0	0.6551153	0.6885166	2.908002	2.425914	0.3019795	0.2852323	0.210598	0.1130056	2.867098	2.404982	1.745978	0.6849084	0.08103011	0.08284765	0.05136998	0.0552196	0.6354657	0.5362643	0.2142247	0.5025358	0.07087608	0.07460628	0.05940652	0.03314319
1698.240	0	0.006061212	0.003180454	0.009141907	0.008701503	0.03918693	0.04102043	0.01920836	0.01110559	0.01369172	0.01232661	0.01598338	0.01542215	0.005739719	0.005910657	0.005722425	0.003432798	0.02089077	0.01948013	0.01580196	0.008713667	0.01925475	0.03051951	0.03760938	0.02881413
1698.240	0	0.1394351	0.08836016	0.04529384	0.08378003	0.1720808	0.4536659	0.9616932	0.649678	0.0863091	0.04340187	0.08908442	0.09532527	0.6774456	0.4655161	0.2460681	0.2540017	0.07453435	0.05728113	0.04419463	0.06613982	0.2417943	0.1982216	0.1532803	0.2729876
1698.338	0	0.004763217	0.00490958	0.008132983	0.004721905	0.001127241	0.00230814	0.004221408	0.002647993	0.007370847	0.006006256	0.004020021	0.003202493	0.002535028	0.001426993	0.001256365	0.001266156	0.004776182	0.003081218	0.003468211	0.002229408	0.001097094	0.001080924	0.0008952857	0.0009931188
1698.338	0	0.652674	0.7421611	2.911627	2.432699	0.3069194	0.2840327	0.2151037	0.1122352	2.889721	2.409135	1.705489	0.66653	0.07482261	0.08678176	0.04952108	0.04780931	0.6601953	0.5532274	0.1848062	0.5236133	0.06436223	0.06234986	0.06123567	0.0376226
1698.339	0	0.02335644	0.03676302	0.03411182	0.03436102	0.1241443	0.1305464	0.08274106	0.03723438	0.06306115	0.0572948	0.05101525	0.05516939	0.03648715	0.01767526	0.02518444	0.03280386	0.06349086	0.0561647	0.06404612	0.04813719	0.03720531	0.09561046	0.1194951	0.09165707
1698.339	0	0.1249445	0.1275245	0.05042926	0.09245947	0.14257	0.4275911	0.9545559	0.6009408	0.1376971	0.08434337	0.0770322	0.08039253	0.6024851	0.3306281	0.2606084	0.2460798	0.08457809	0.07377921	0.07604715	0.05837947	0.2325218	0.2289364	0.1644469	0.2306597
1698.438	0	0.00480747	0.004226216	0.007471297	0.005348042	0.001174189	0.00242846	0.004999408	0.002867704	0.00697757	0.006021531	0.003456524	0.003014117	0.002453944	0.001481697	0.001229017	0.00127324	0.004540244	0.0022095	0.002782402	0.00202012	0.001244879	0.001017774	0.0009954297	0.0009263409
1698.439	0	0.631325	0.7650484	2.879943	2.417386	0.3114284	0.2767133	0.2053159	0.1116425	2.909687	2.362527	1.63494	0.6714831	0.0864693	0.09126807	0.05721958	0.05144204	0.6705263	0.5896983	0.1983268	0.4818767	0.04995222	0.056225	0.0701888	0.03834811
1698.440	0	0.04632939	0.03267727	0.03259367	0.03534398	0.1889905	0.2097798	0.1361943	0.04988522	0.0750386	0.1021066	0.09457977	0.06614985	0.03263647	0.04193764	0.05051684	0.02934297	0.07801742	0.0854157	0.0986565	0.06053287	0.06509141	0.131773	0.1890375	0.147448
1698.441	0	0.0702928	0.121827	0.06174315	0.08992696	0.1499019	0.4453022	1.156511	0.6800805	0.07817226	0.08581246	0.07117064	0.08005817	0.5862068	0.3073226	0.2561406	0.274227	0.06899185	0.04809257	0.05198657	0.06730531	0.2484818	0.2326031	0.1960389	0.2038479
1698.538	0	0.005929806	0.004872171	0.006748233	0.006086035	0.001795482	0.002542651	0.005324798	0.003212199	0.006617018	0.00622136	0.003523281	0.003189719	0.002571328	0.001440876	0.0009935181	0.001242725	0.004889108	0.002265326	0.003161812	0.002137499	0.001299916	0.001330089	0.001084235	0.0007368691
1698.539	0	0.5944703	0.8002059	2.846489	2.413636	0.3197141	0.27439	0.179532	0.09812227	2.945069	2.31108	1.525901	0.6759558	0.07734607	0.0815361	0.05724606	0.05522501	0.6652358	0.5928121	0.2751745	0.40499	0.02898308	0.05887853	0.06769359	0.03938224
1698.540	0	0.06148718	0.04122706	0.04465269	0.03944516	0.2137778	0.241892	0.1599859	0.06933217	0.08640666	0.1176603	0.1159333	0.08383756	0.04634742	0.06461792	0.07613293	0.04120477	0.09756652	0.1022166	0.1092211	0.0683188	0.0882321	0.1469995	0.2161127	0.1690731
1698.541	0	0.09831168	0.09947153	0.06932027	0.07474162	0.2751521	0.4734861	1.257118	0.7400685	0.06348295	0.09982373	0.1105402	0.09033945	0.6203023	0.3020079	0.212584	0.2886072	0.06956296	0.06503622	0.07107195	0.06772678	0.2506185	0.2630011	0.2175871	0.1358789
1698.637	0	0.003268216	0.003026783	0.006113763	0.006402974	0.002226638	0.002582836	0.005386417	0.003445675	0.006485739	0.006089269	0.003603377	0.002517257	0.002698707	0.001537039	0.0007658605	0.001305416	0.002576855	0.001663741	0.001784808	0.001367634	0.001261563	0.001143563	0.0008837984	0.000578841
1698.637	0	0.5661558	0.8532206	2.831687	2.447462	0.3233028	0.2758039	0.1645052	0.1050291	2.989394	2.252474	1.385939	0.6656098	0.08883933	0.07853585	0.05365337	0.06346334	0.6760086	0.5719315	0.356918	0.3414609	0.03308004	0.06687398	0.09119246	0.03556598
1698.638	0	0.09190117	0.06267856	0.06033514	0.05501372	0.2674706	0.303246	0.1887987	0.09230555	0.08885949	0.1397444	0.1523857	0.1087217	0.05976617	0.08480149	0.08945232	0.05292728	0.113632	0.1257944	0.1350657	0.0757035	0.1177383	0.1831073	0.2698755	0.2059626
1698.638	0	0.08097619	0.1213803	0.0962903	0.05084697	0.3766649	0.4789125	1.25984	0.7911946	0.07846535	0.05913113	0.1147997	0.1278772	0.6586966	0.3482165	0.1555593	0.2757813	0.1046204	0.06810184	0.05173498	0.0619043	0.2876427	0.2473786	0.1625948	0.1139253
1698.738	0	0.002401686	0.002089069	0.005992443	0.006432354	0.002376668	0.002495998	0.004948948	0.003681208	0.006625786	0.005837809	0.003438852	0.002373584	0.002812362	0.001818022	0.0007121974	0.001096971	0.001829177	0.001795359	0.001451284	0.0007834371	0.001042663	0.00109581	0.0008834456	0.0008166752
1698.739	0	0.5501704	0.8571183	2.828115	2.461818	0.3346063	0.2804039	0.162263	0.1123913	3.015149	2.267944	1.254483	0.6696445	0.0940805	0.07656693	0.0570856	0.0580168	0.6977547	0.5060519	0.422442	0.2953283	0.04488013	0.06185396	0.08200563	0.03647728
1698.740	0	0.08388719	0.06185072	0.06679742	0.04925886	0.2562459	0.2850884	0.1793826	0.1047754	0.08255382	0.13258	0.1496675	0.1136865	0.06916165	0.08073827	0.07992457	0.05695235	0.1203204	0.1321806	0.1309633	0.06891808	0.1307687	0.1824311	0.2514642	0.190595
1698.741	0	0.1042703	0.1353193	0.07759046	0.05831579	0.3956312	0.4437246	1.18101	0.8233739	0.08941592	0.06817762	0.1061446	0.1042356	0.6933005	0.41067	0.1283012	0.2489786	0.07103874	0.09108208	0.0650129	0.07856043	0.2444922	0.2276268	0.1374388	0.1711787
1698.838	0	0.00292423	0.002367381	0.006080559	0.006421546	0.002332369	0.002276393	0.005628928	0.004195052	0.006516738	0.005936411	0.003444473	0.002703131	0.003418152	0.002269551	0.0010301	0.001203072	0.00225608	0.002077747	0.001461087	0.0005315092	0.001068659	0.0009645049	0.0008868735	0.001119041
1698.839	0	0.5076042	0.7982605	2.853018	2.483128	0.3245009	0.2698202	0.1387757	0.1131854	2.98644	2.271588	1.149887	0.6893487	0.09642568	0.06316088	0.04607187	0.0532294	0.7059105	0.4313231	0.4896579	0.3414763	0.03417819	0.05473605	0.0777221	0.04022773
1698.840	0	0.07800171	0.06124786	0.08234662	0.04260643	0.3259907	0.3865851	0.2031647	0.1181725	0.10815	0.140701	0.1450841	0.1261259	0.09463482	0.08670173	0.09220169	0.0680181	0.1224947	0.144699	0.1471894	0.08055048	0.1644894	0.245058	0.3148123	0.2664941
1698.841	0	0.1005326	0.06694459	0.06544304	0.05286572	0.3768186	0.3892857	1.363133	0.9649058	0.1032089	0.06261622	0.1023952	0.1029796	0.8449595	0.5269709	0.2067215	0.2628207	0.1082004	0.05707734	0.05913528	0.06246601	0.2333586	0.1719034	0.1146717	0.2003323
1698.938	0	0.002479423	0.00214659	0.006145466	0.006149523	0.001936925	0.001719491	0.006047123	0.004465056	0.006319237	0.00583105	0.003381185	0.002651239	0.003810102	0.002681945	0.001181671	0.001162915	0.001981209	0.001993101	0.00128345	0.0007901259	0.001149682	0.001013297	0.0006627228	0.001210092
1698.939	0	0.4738868	0.7475635	2.904298	2.533963	0.3240273	0.2749749	0.1392936	0.1145567	2.969326	2.295034	1.084116	0.7169372	0.08626345	0.06576502	0.04594155	0.04867187	0.7193112	0.3846582	0.5140874	0.3964696	0.04681854	0.06114336	0.08283812	0.04683075
1698.940	0	0.0877871	0.05175929	0.07440703	0.06584263	0.3451451	0.4606174	0.207374	0.1531217	0.1268974	0.1283737	0.1366332	0.1431285	0.101707	0.09402155	0.1090499	0.08992146	0.1210122	0.170487	0.1350672	0.1031423	0.2333088	0.2966633	0.3036713	0.330215
1698.941	0	0.1103461	0.1010554	0.05788599	0.06399532	0.3107884	0.2641635	1.431123	1.013607	0.1235354	0.05100797	0.1055604	0.07886201	0.9411929	0.6128222	0.2476229	0.2627831	0.09531738	0.06479666	0.07332528	0.06540471	0.2267733	0.155247	0.1154595	0.2153976
1699.038	0	0.00190499	0.001893224	0.006286347	0.005932411	0.00162679	0.001056566	0.006043562	0.004343063	0.006516211	0.005789513	0.003235306	0.002509245	0.004064049	0.002794562	0.00109499	0.001047628	0.001615752	0.001796176	0.0009404128	0.0008005379	0.001215469	0.001071815	0.000642294	0.00137752
1699.039	0	0.4392229	0.7088374	2.93404	2.581822	0.3203027	0.2811159	0.1534997	0.1124593	2.951285	2.323805	1.112852	0.7801024	0.08821402	0.05985842	0.04069672	0.05277331	0.7129643	0.3583694	0.4958402	0.4010956	0.05687234	0.0580281	0.07825182	0.03212622
1699.040	0	0.07766572	0.056691	0.06987602	0.06959236	0.3247998	0.4396189	0.1976783	0.1800588	0.116239	0.1325121	0.1241877	0.1654137	0.1228849	0.113682	0.1146743	0.1084359	0.1581111	0.180616	0.1287919	0.09810428	0.275665	0.2989334	0.2826233	0.3239738
1699.041	0	0.1036845	0.1188465	0.08833409	0.0465662	0.2324633	0.1962797	1.424047	0.9945665	0.1034217	0.08568016	0.1367073	0.06781276	0.9706153	0.6492691	0.2531784	0.2536164	0.1098115	0.04001098	0.07276011	0.06383514	0.233509	0.1891874	0.1148182	0.241568
1699.138	0	0.001871599	0.001512044	0.006243905	0.00591821	0.001362311	0.001605739	0.005917661	0.004402835	0.00678791	0.005715033	0.003167237	0.002372287	0.004083651	0.002885974	0.000914928	0.001065735	0.00122122	0.00153574	0.0007743715	0.000905735	0.001198338	0.00100339	0.0007981562	0.001600807
1699.139	0	0.3953179	0.6555302	2.940795	2.648517	0.3164063	0.2867526	0.1613571	0.1271086	2.936523	2.368696	1.185227	0.8496348	0.0825777	0.06022186	0.05226922	0.05335595	0.7025373	0.3569847	0.4660247	0.375595	0.07731161	0.06443908	0.08500017	0.03158155
1699.140	0	0.06531462	0.05604213	0.09038915	0.06180505	0.3082747	0.4030883	0.1755686	0.1962404	0.1079474	0.1284345	0.1220178	0.1731589	0.1306581	0.1328382	0.1049019	0.1371808	0.1764966	0.1727267	0.1281186	0.1143289	0.3063524	0.2690784	0.2693402	0.3186995
1699.141	0	0.1147808	0.1275233	0.1087288	0.06365095	0.1595856	0.2589145	1.381843	0.9751706	0.1361766	0.07209798	0.1294142	0.100452	0.9770956	0.6415738	0.2125456	0.2560669	0.08315876	0.07904869	0.0533218	0.07524459	0.2306154	0.1829979	0.1137033	0.2862851
1699.238	0	0.002096441	0.001572601	0.006250576	0.005894623	0.001508524	0.001940302	0.006730034	0.004651382	0.0067116	0.005620961	0.003474805	0.00253162	0.00426129	0.002814465	0.001061018	0.001179977	0.001383503	0.001554703	0.0009799187	0.001039833	0.00147602	0.001002643	0.0008467147	0.001738655
1699.239	0	0.3627997	0.563233	2.939106	2.695458	0.3127093	0.2844477	0.1743079	0.1389787	2.928075	2.412999	1.31053	0.8835513	0.07285165	0.06070565	0.04481259	0.04519206	0.663531	0.3419688	0.4222254	0.3169932	0.06195986	0.0550258	0.0801297	0.04888729
1699.240	0	0.06990432	0.07155962	0.08156902	0.06851407	0.326358	0.427774	0.1488117	0.2142948	0.1018531	0.1465857	0.1321457	0.1645634	0.1359363	0.1417011	0.116683	0.1537709	0.1556469	0.16332	0.1327243	0.1248648	0.3412108	0.2625234	0.3077971	0.3483353
1699.241	0	0.1124312	0.152545	0.09658733	0.06139942	0.1343813	0.3097918	1.545313	1.010461	0.1356548	0.09813151	0.1117336	0.08852213	1.004797	0.6477666	0.2399963	0.2738812	0.07914571	0.063521	0.0688312	0.04622722	0.2681625	0.1772554	0.1233073	0.3184111
1699.337	0	0.001617845	0.001620471	0.006294099	0.005818675	0.001404949	0.002436078	0.006764198	0.004361497	0.006995715	0.005743514	0.003869402	0.002541385	0.003968389	0.002714018	0.0009723367	0.001375466	0.001663284	0.001547905	0.001227185	0.0009980597	0.001367788	0.001150629	0.0008564487	0.001760023
1699.337	0	0.3517809	0.4936325	2.932264	2.723774	0.3095583	0.291763	0.1714634	0.1539677	2.913212	2.446724	1.412843	0.9018324	0.05872642	0.05781926	0.05066755	0.03536831	0.6231746	0.3260424	0.3763903	0.2419921	0.0477704	0.04728087	0.07562692	0.04456801
1699.338	0	0.06790934	0.09177856	0.05725135	0.06725684	0.2685219	0.3670681	0.1039802	0.2135217	0.08691945	0.1536137	0.1406802	0.1596183	0.1368148	0.1511172	0.1140852	0.1395721	0.1425489	0.1638943	0.1152023	0.09917004	0.3055029	0.2390224	0.2731945	0.2880954
1699.338	0	0.08799039	0.08046336	0.09267388	0.05966753	0.1495969	0.3918378	1.547316	0.9360386	0.1361323	0.09669009	0.1173091	0.102217	0.9261437	0.6273735	0.1870329	0.3010644	0.06336626	0.07571582	0.06166431	0.05252496	0.2486765	0.1922513	0.1280182	0.3368993
1699.438	0	0.001311242	0.001423138	0.006626397	0.005878622	0.001276636	0.002620659	0.006714339	0.004056011	0.007072749	0.005784777	0.004072913	0.002509351	0.003412984	0.002390786	0.001009941	0.001351257	0.001681239	0.001150341	0.001341013	0.0008596551	0.001286731	0.001403803	0.0008329437	0.001520002
1699.439	0	0.3617444	0.4689984	2.924918	2.70052	0.3153885	0.2909952	0.1839918	0.1598844	2.932593	2.486745	1.502313	0.9305819	0.0787134	0.06310539	0.04345985	0.03937634	0.6075888	0.3294431	0.3383628	0.1970276	0.04830562	0.05340266	0.06144708	0.05349637
1699.440	0	0.07425753	0.09732028	0.05829281	0.0551235	0.2145129	0.3058059	0.1073947	0.1821205	0.0736677	0.1464751	0.1259996	0.1264529	0.1265484	0.1427281	0.1076432	0.134786	0.1215106	0.1439114	0.1017209	0.09572755	0.2613886	0.2097856	0.2382797	0.2322504
1699.441	0	0.09878221	0.06678415	0.08432272	0.057385	0.1453983	0.4432124	1.505695	0.8822931	0.126702	0.1113147	0.09224954	0.1280325	0.8054772	0.582174	0.1671054	0.2981118	0.08530342	0.0903952	0.05483941	0.06630816	0.2461587	0.2440462	0.1488275	0.2953794
1699.538	0	0.001447075	0.001882218	0.00680361	0.005773239	0.001586348	0.002972447	0.006600589	0.003969413	0.007247925	0.006010217	0.003981843	0.002521143	0.003153242	0.002179173	0.001256512	0.001300131	0.001593034	0.001403859	0.0017323	0.0008860165	0.001401011	0.001411268	0.00103596	0.001256888
1699.539	0	0.3656635	0.446713	2.915896	2.645045	0.3053743	0.2966457	0.1882561	0.1383775	2.959221	2.535026	1.573906	0.9506552	0.07484223	0.08242574	0.04761752	0.03103664	0.5866929	0.3356807	0.3419354	0.2133055	0.05392581	0.04834565	0.07326242	0.03309488
1699.540	0	0.09598822	0.0907396	0.04539412	0.04904768	0.2181433	0.2799885	0.1370121	0.1535996	0.08233951	0.1199349	0.1030301	0.1009934	0.1150974	0.1283273	0.1037569	0.1292197	0.1127756	0.1299241	0.07456569	0.08759507	0.2494094	0.2079161	0.245241	0.2213321
1699.541	0	0.1364463	0.1034416	0.0687683	0.03980548	0.2006672	0.5189916	1.510355	0.8814305	0.1332006	0.09670662	0.1206951	0.1258937	0.7463043	0.5145464	0.259815	0.272244	0.096977	0.06629592	0.04153944	0.05070371	0.264913	0.2506225	0.1632602	0.2139482
1699.638	0	0.001895808	0.001886308	0.007098506	0.005578806	0.00200666	0.003483368	0.007112574	0.004430683	0.007496663	0.006042863	0.003949675	0.00257633	0.003312017	0.002056757	0.001633362	0.001342744	0.002037653	0.001572444	0.002337918	0.001142968	0.001469789	0.001472522	0.001062097	0.0009897592
1699.639	0	0.3661934	0.4190484	2.949175	2.617336	0.31141	0.2943566	0.1962919	0.1420737	2.974664	2.560429	1.616486	0.94977	0.07470421	0.09247145	0.04846236	0.04254851	0.5610339	0.3408738	0.347222	0.2945316	0.05114003	0.05353112	0.07375322	0.0363131
1699.640	0	0.1069421	0.08442103	0.03302794	0.05885805	0.3109394	0.372162	0.2123075	0.172138	0.08001693	0.1252317	0.152743	0.1156351	0.1315447	0.1232721	0.1390905	0.1800899	0.1309468	0.1619184	0.0808131	0.1169625	0.3335291	0.309682	0.3637985	0.3117049
1699.641	0	0.1099741	0.09540581	0.08617088	0.03067598	0.2689326	0.6307958	1.627559	1.012421	0.1250625	0.1008439	0.1419668	0.135306	0.7923833	0.4913146	0.3454307	0.2429022	0.08491424	0.08334527	0.06902008	0.03851179	0.2584936	0.2809297	0.1412869	0.1751589
1699.737	0	0.002136116	0.00142758	0.007341589	0.005468924	0.002130162	0.003566089	0.00719026	0.004648474	0.007510538	0.005881364	0.003755026	0.002619737	0.00329645	0.001969823	0.001859338	0.001183507	0.002070166	0.001225496	0.002067455	0.0007351323	0.001540595	0.001587946	0.000884402	0.0009481061
1699.737	0	0.3629619	0.4061359	2.952035	2.592304	0.3146427	0.2941011	0.1894914	0.1543411	2.993847	2.565597	1.594195	0.9291673	0.06373702	0.08991782	0.05129302	0.0416362	0.5475073	0.3647302	0.371758	0.3977943	0.06233232	0.05575857	0.07551421	0.04158107
1699.737	0	0.1095804	0.07426051	0.04275324	0.05267901	0.3766091	0.4245345	0.2424623	0.1844711	0.08517464	0.1254917	0.1661021	0.1363149	0.1207688	0.1207073	0.1647831	0.2099934	0.1524953	0.1729524	0.09347053	0.1153524	0.3868035	0.3847261	0.4379559	0.3529308
1699.738	0	0.1198753	0.1418114	0.06333503	0.06250774	0.2960914	0.6582171	1.652179	1.096567	0.1112372	0.08757937	0.1031683	0.1512386	0.8152223	0.4632751	0.4371367	0.2312748	0.1127791	0.07036238	0.05117037	0.04284925	0.3115225	0.2782471	0.1387832	0.1554664
1699.837	0	0.002419832	0.001354654	0.007337896	0.005508706	0.002275869	0.003388023	0.00699852	0.004758411	0.007431862	0.005814811	0.003580973	0.002467308	0.00343479	0.00202467	0.002038397	0.001165272	0.002086015	0.0007153099	0.001981927	0.000925962	0.001448365	0.001519698	0.0009002302	0.0009001525
1699.837	0	0.3663418	0.4040526	2.946756	2.558381	0.3197768	0.3024281	0.2014491	0.1553152	3.005091	2.54529	1.537618	0.9176157	0.05784893	0.07894118	0.05905055	0.05992912	0.5432448	0.3832277	0.3955447	0.467489	0.06940109	0.05906004	0.07492703	0.04953325
1699.837	0	0.1029868	0.07141184	0.0472639	0.06295783	0.3747076	0.4086951	0.2441784	0.1725426	0.07643635	0.1224133	0.1411301	0.1441387	0.09099754	0.1120963	0.1615644	0.1934835	0.1682244	0.1584915	0.0865955	0.1111971	0.3726428	0.3910694	0.4353301	0.3307714
1699.838	0	0.1219777	0.1303621	0.07557084	0.05891572	0.3228002	0.6089011	1.60837	1.134282	0.1326204	0.07316157	0.08978196	0.1308662	0.8271304	0.4551079	0.501334	0.2557368	0.08430782	0.05411916	0.04778555	0.04504165	0.3110904	0.2945578	0.1184254	0.1589521
1699.937	0	0.002753964	0.001355049	0.007476882	0.005558882	0.002048822	0.002933602	0.007090817	0.004902767	0.007601182	0.005831882	0.003637411	0.002275587	0.003834323	0.002401633	0.002056447	0.001270481	0.002659453	0.0009241054	0.002062278	0.001435681	0.001703662	0.001512738	0.0008003642	0.0009393744
1699.937	0	0.3828	0.4224185	2.935556	2.527588	0.3207715	0.2944514	0.1871186	0.1556108	2.993692	2.536554	1.452906	0.9086299	0.05329919	0.08729054	0.06110907	0.04731013	0.5406909	0.4029977	0.3795374	0.4722822	0.0764954	0.07358499	0.07699639	0.05391248
1699.937	0	0.08461156	0.05707892	0.04649134	0.06737382	0.3887249	0.4155164	0.249538	0.1704469	0.08289172	0.1194912	0.141325	0.1488794	0.07406189	0.09366344	0.1377603	0.1713143	0.184617	0.1532834	0.09472195	0.1029515	0.3648239	0.4245122	0.4564525	0.3388483
1699.938	0	0.1051267	0.09089269	0.06093801	0.0445086	0.31199	0.5071089	1.623948	1.14986	0.1200431	0.08337437	0.1249554	0.1060935	0.9270106	0.5568587	0.4844273	0.2732791	0.09867849	0.07838341	0.06312984	0.04029576	0.3097961	0.2901749	0.1033134	0.1697009
1700.038	0	0.005003786	0.003136232	0.008171853	0.005543979	0.00163003	0.0020872	0.006535556	0.004557067	0.008171003	0.006096644	0.003921097	0.002851931	0.00390974	0.002758849	0.001900278	0.001385359	0.004208525	0.00313364	0.003958865	0.002333252	0.001527533	0.001390522	0.0006824143	0.001036673
1700.039	0	0.3748904	0.4382638	2.875357	2.449199	0.3180865	0.2957187	0.1716498	0.14694	2.973635	2.497627	1.392591	0.934623	0.05165674	0.08435606	0.06032006	0.04648803	0.5228182	0.3989548	0.3303693	0.4051769	0.03807547	0.06430144	0.05760535	0.04409954
1700.040	0	0.1080782	0.05693684	0.04157161	0.05430677	0.2659356	0.2634067	0.2014405	0.147565	0.07935605	0.1029723	0.1245173	0.1259749	0.110266	0.115131	0.134994	0.1400741	0.173085	0.1271368	0.08227718	0.05384196	0.2615219	0.2892831	0.2864151	0.2009576
1700.041	0	0.08739623	0.08182931	0.06290959	0.03961927	0.2369597	0.3582235	1.471979	1.04849	0.09098219	0.1020176	0.1221005	0.08450467	0.9119505	0.6147967	0.3893727	0.2640295	0.08053114	0.06801158	0.04611348	0.04383216	0.2931813	0.2647687	0.07981097	0.1803762
1700.137	0	0.005827765	0.003785871	0.008517867	0.005488434	0.001306884	0.001578511	0.002171377	0.001910415	0.008105011	0.005723241	0.004163147	0.003477455	0.001747902	0.001628933	0.00124166	0.0007011579	0.004425223	0.004116119	0.004440175	0.002525296	0.000717352	0.0006911401	0.0007661006	0.0007510947
1700.137	0	0.3914702	0.4892806	2.762063	2.33926	0.305632	0.2863933	0.1790053	0.145923	2.886104	2.416543	1.456424	1.026179	0.05195964	0.05982344	0.08068932	0.04745043	0.5733081	0.3839274	0.2583507	0.3141539	0.04021153	0.05061862	0.04159257	0.04357809
1700.138	0	0.0008798891	0.001548688	0.00654525	0.005110178	0.006311022	0.006986762	0.001364404	0.003813152	0.007189994	0.006212422	0.004003702	0.003791171	0.002691532	0.002723356	0.002055778	0.001971649	0.002356394	0.001957801	0.001736735	0.001216622	0.005744139	0.00602154	0.006627942	0.004757312
1700.138	0	0.09952842	0.06638934	0.05917919	0.06823234	0.1603631	0.2763432	0.472437	0.4205585	0.1149959	0.0900269	0.1048416	0.09271143	0.3939207	0.3713608	0.2351528	0.1213338	0.05049755	0.05695537	0.03421721	0.04368579	0.1303504	0.1272087	0.1616264	0.1709741
1700.238	0	0.005670673	0.004179364	0.008932677	0.005955162	0.0008756791	0.000725448	0.0006564881	0.0003734688	0.007749902	0.005413842	0.004788941	0.003698554	0.000319281	0.0003070377	0.0004229181	0.0004815579	0.004602698	0.004910888	0.004491266	0.002844258	0.0003765078	0.000370565	0.000283853	0.000197915
1700.239	0	0.4292873	0.5371484	2.715182	2.356224	0.3012976	0.2769545	0.1932374	0.17263	2.759376	2.307657	1.565066	1.135904	0.05346492	0.06657132	0.07988922	0.05464449	0.6107539	0.3712286	0.3428239	0.2687894	0.03952796	0.04107953	0.04812725	0.04491122
1700.240	0	0.001004212	0.001227839	0.006494862	0.005207844	0.001187588	0.001108558	0.0007162701	0.00069902	0.006220851	0.005104803	0.004017824	0.002698184	0.0004535916	0.0004572288	0.000505453	0.0003957905	0.00117178	0.0008021372	0.0007947454	0.0005066189	0.0005548649	0.000709489	0.0005769169	0.0003112503
1700.241	0	0.03462639	0.03445543	0.0284736	0.03595421	0.04093619	0.04063246	0.06189168	0.05037912	0.04081712	0.03414409	0.03715058	0.03066061	0.05215986	0.04940544	0.04418527	0.03384096	0.03515498	0.03318919	0.03154501	0.0258832	0.03858066	0.04122989	0.03886834	0.03042682
1700.338	0	0.007073198	0.005184891	0.009617993	0.006470258	0.0008906841	0.0006189744	0.0006665008	0.0004129051	0.008067724	0.005328775	0.005355262	0.004176811	0.000399485	0.000405561	0.0004639564	0.0005040088	0.005789217	0.006234751	0.005451944	0.003390469	0.0005018234	0.0004279396	0.0003071143	0.0003283986
1700.339	0	0.4398046	0.5405672	2.70205	2.371576	0.3001106	0.2709076	0.1955606	0.169186	2.702971	2.242966	1.613287	1.199407	0.06439863	0.07214579	0.08927918	0.07756244	0.6176941	0.3420214	0.5195556	0.2398884	0.04440581	0.04041416	0.06781514	0.04450904
1700.340	0	0.0009720446	0.00126847	0.006370088	0.005222132	0.001120512	0.0009504138	0.0007375007	0.0006156276	0.006152693	0.005063357	0.004171024	0.002665017	0.0005141594	0.0004838015	0.0003446125	0.0003662997	0.001146088	0.0009039471	0.0008324579	0.0004982137	0.0005334291	0.0005552663	0.0004034095	0.0003606673
1700.341	0	0.02079467	0.02054733	0.01786169	0.02332054	0.0285719	0.02819686	0.05194243	0.03980315	0.0264097	0.01899992	0.02486012	0.02155706	0.04155918	0.0384846	0.03189022	0.02289793	0.0217647	0.01972309	0.01916065	0.0165776	0.02730185	0.03002766	0.02536789	0.01958138
1700.438	0	0.008063755	0.005712791	0.009809489	0.00684951	0.001019627	0.0005776844	0.0007349125	0.0004910591	0.008416718	0.00542112	0.005678827	0.004289182	0.0004684184	0.0005294851	0.0004092719	0.0005074927	0.006750812	0.006902836	0.006206237	0.003978932	0.0005231694	0.0005239463	0.0004906954	0.0003217285
1700.439	0	0.4354325	0.5156184	2.7165	2.392966	0.2864992	0.2681969	0.1906901	0.1671078	2.665381	2.251834	1.613624	1.241536	0.06350785	0.05861783	0.08601337	0.07139824	0.6120621	0.3084994	0.6255335	0.25028	0.04180151	0.03856474	0.06405954	0.04290911
1700.440	0	0.0008020363	0.001341391	0.006409734	0.005328803	0.001622249	0.001375303	0.001087867	0.000843115	0.006228775	0.005238516	0.004391145	0.002968886	0.0006053252	0.0007539085	0.0006887926	0.0006198239	0.00137325	0.001044083	0.001243516	0.0005824699	0.0008717593	0.0008833746	0.0009779584	0.0006117167
1700.441	0	0.02095072	0.02152002	0.01979126	0.0203117	0.03247383	0.03152049	0.06353337	0.04601915	0.02662653	0.01765952	0.02271132	0.02261765	0.04831698	0.04455788	0.03775476	0.02718084	0.01982838	0.01984484	0.01937466	0.01597406	0.03190757	0.03529587	0.02784949	0.02081738
1700.538	0	0.007086577	0.004815267	0.009180264	0.006800308	0.0009350054	0.0005372908	0.0005627797	0.0004483772	0.008432277	0.005315281	0.005355303	0.003925621	0.0003489673	0.0003800254	0.0003611225	0.000505668	0.005957615	0.005788004	0.005369813	0.003872801	0.0003877676	0.0004461079	0.0002485715	0.0002632783
1700.539	0	0.4436681	0.5131732	2.776761	2.428189	0.2927462	0.2770942	0.1875113	0.1623622	2.657389	2.322645	1.662649	1.254117	0.06862746	0.06084097	0.0963424	0.0820827	0.6318853	0.2897034	0.6932546	0.3244	0.06164491	0.04852394	0.06034167	0.03625828
1700.540	0	0.0007674252	0.001308207	0.006429981	0.00536454	0.001692014	0.001539761	0.001174203	0.0009324019	0.006307671	0.00541452	0.004421407	0.003064576	0.0007460681	0.000723053	0.0008342761	0.0006770949	0.001361738	0.001101041	0.001563	0.0008526844	0.0009607211	0.001020621	0.001021532	0.000675222
1700.541	0	0.004709832	0.003294445	0.009480791	0.007248732	0.008283258	0.005908808	0.0397826	0.02556416	0.01084014	0.007473077	0.009635782	0.006441523	0.02485959	0.01551309	0.01083353	0.0106966	0.006078744	0.00390086	0.003714328	0.004854238	0.008978357	0.01060165	0.003335999	0.006565228
1700.637	0	0.005824681	0.004054907	0.008127767	0.006617325	0.0008689901	0.0006286549	0.000692086	0.0004689672	0.008323155	0.005308257	0.004937759	0.003588101	0.0003466932	0.0003314455	0.0002469586	0.0002953584	0.005000782	0.004484997	0.004356659	0.003478221	0.0003142209	0.0003088168	0.0001888462	0.0001628752
1700.637	0	0.4534533	0.5300942	2.843285	2.492638	0.2882225	0.2846139	0.1991286	0.1661071	2.637475	2.362644	1.716001	1.272355	0.06994202	0.05785731	0.09322119	0.07338055	0.6430263	0.2858387	0.7103763	0.378947	0.06468159	0.05218637	0.05767643	0.04467669
1700.638	0	0.0009676788	0.001263907	0.006473117	0.005490194	0.001457483	0.001371917	0.001059352	0.0008204539	0.006361503	0.00543846	0.004380965	0.003075392	0.0005800219	0.000638579	0.0005856208	0.0005251774	0.001346759	0.0009945664	0.001502127	0.0009288382	0.0007771939	0.0007938324	0.0008234945	0.0006731065
1700.638	0	0.001451055	0.001709507	0.006633693	0.005968619	0.004574148	0.00556872	0.02898724	0.01837406	0.006470953	0.00564527	0.005410714	0.00326558	0.01511454	0.0100434	0.006654829	0.005338256	0.001765941	0.001376157	0.001647313	0.001133867	0.004091235	0.004388597	0.002458897	0.002348002
1700.738	0	0.00666358	0.004167719	0.007280825	0.006144558	0.000939348	0.000715343	0.0007434862	0.0004724995	0.008500127	0.005635383	0.004766476	0.00352134	0.0003417334	0.0003484407	0.0002283	0.0004442866	0.005674333	0.004158404	0.004897171	0.003749029	0.0003250849	0.0003721063	0.0002342319	0.0002109577
1700.739	0	0.4472366	0.5381674	2.928375	2.556115	0.2876706	0.2892798	0.2031445	0.1690689	2.606762	2.387798	1.776202	1.248002	0.06695787	0.04864856	0.07004762	0.07100216	0.6333469	0.2719724	0.6616108	0.3874771	0.06566341	0.06637689	0.05553133	0.04850856
1700.740	0	0.0008902852	0.001238734	0.006654169	0.005475686	0.001972882	0.001801576	0.001374221	0.0009078816	0.006536821	0.005677798	0.004711167	0.003163408	0.0009206237	0.0008936195	0.000852548	0.0008061143	0.001577786	0.001085897	0.001620688	0.0009269298	0.001173595	0.001279255	0.001253704	0.0008483396
1700.740	0	0.02879664	0.02978621	0.03060505	0.03093567	0.03268171	0.03507239	0.06449346	0.04930023	0.02441893	0.02436403	0.02586388	0.02843761	0.04711398	0.02779866	0.02651624	0.02862792	0.03007492	0.02989069	0.02765862	0.02268018	0.03343301	0.03384811	0.02922747	0.02341461
1700.838	0	0.005272008	0.00316189	0.006333778	0.005430293	0.0009508517	0.0008656024	0.000842585	0.0006573702	0.008205391	0.006037877	0.004605319	0.003223406	0.000486341	0.0003400051	0.0003536081	0.0003044187	0.004683162	0.00311263	0.004095097	0.003107445	0.0004458157	0.0003027443	0.0002763496	0.0002324661
1700.839	0	0.4381774	0.5718891	2.998585	2.609394	0.2985144	0.2929431	0.2149744	0.1770469	2.619856	2.424223	1.808675	1.223502	0.07051805	0.03889522	0.05716633	0.07258731	0.6441496	0.255336	0.594787	0.3625189	0.08526698	0.07154636	0.0620761	0.03224878
1700.840	0	0.0008518193	0.001461501	0.00673869	0.005585693	0.002473417	0.002163071	0.001715283	0.001106449	0.006546283	0.005688515	0.004776022	0.00330077	0.0009456861	0.0009709285	0.0008978973	0.0008805202	0.001595938	0.001276272	0.00148692	0.0009082629	0.001458596	0.001731008	0.001628674	0.001034681
1700.841	0	0.03334628	0.02335774	0.03092931	0.03300364	0.05695935	0.06391001	0.1006716	0.07940668	0.0310052	0.02827412	0.02568581	0.02121945	0.08181948	0.04635257	0.04933613	0.03976527	0.03800084	0.02655096	0.02830448	0.03101185	0.04274808	0.04212747	0.04513446	0.04103301
1700.938	0	0.003805396	0.001974601	0.006102914	0.005195092	0.001089391	0.001010342	0.001037924	0.0008392919	0.007834642	0.006267502	0.004522705	0.003168291	0.0006291501	0.0005267846	0.0004426599	0.0005890966	0.003222656	0.001943805	0.00292876	0.002166101	0.0005040535	0.0004862665	0.0004566966	0.0003582765
1700.939	0	0.4413424	0.598544	3.029971	2.667453	0.3008326	0.3068981	0.2070342	0.1607125	2.656455	2.454464	1.786353	1.181127	0.07904185	0.04603491	0.02767257	0.06029102	0.6440671	0.2384344	0.4495511	0.2789358	0.08680136	0.07380918	0.09387484	0.02933273
1700.940	0	0.0008113598	0.001292985	0.006844635	0.005596174	0.003383043	0.002958714	0.001732432	0.001344805	0.006662397	0.005793062	0.004866171	0.003444718	0.001374414	0.001258219	0.001225815	0.001326802	0.001947978	0.001316028	0.001332535	0.000996117	0.00212055	0.002422898	0.002289561	0.001679093
1700.940	0	0.05520179	0.03658032	0.02247955	0.0290379	0.07999662	0.103452	0.1660765	0.130477	0.05565419	0.04736627	0.03269756	0.02505011	0.1251778	0.09267714	0.08864014	0.08236338	0.05335079	0.04303072	0.03415346	0.03737088	0.08606487	0.09178136	0.08177214	0.06772168
1701.038	0	0.003073449	0.001458945	0.006377516	0.005273342	0.001083476	0.001152467	0.001141212	0.0008458505	0.007495174	0.006254353	0.004492694	0.002814739	0.0006969962	0.0006415492	0.000581554	0.0006662372	0.001921283	0.001202272	0.002312227	0.001843474	0.000513747	0.0005318108	0.0006073797	0.0003364392
1701.039	0	0.4728952	0.6041499	3.051782	2.71029	0.3034135	0.3147058	0.2132938	0.1587547	2.710883	2.521018	1.76438	1.11997	0.08033193	0.08019842	0.05351404	0.07067396	0.6193569	0.2461406	0.3520642	0.2107613	0.06592972	0.07366142	0.06654574	0.04021688
1701.040	0	0.0011866	0.001460724	0.006801739	0.005866621	0.00440803	0.004391808	0.002025076	0.001640739	0.007011229	0.006094754	0.004679563	0.003323677	0.001840315	0.001756243	0.001604606	0.001551054	0.002147621	0.001274049	0.001416718	0.0009021343	0.003037552	0.003221333	0.003304553	0.002493416
1701.041	0	0.06542523	0.03860351	0.0299241	0.04414173	0.09364356	0.1177162	0.1802783	0.1489657	0.06150531	0.06918935	0.05355252	0.03426774	0.1425338	0.1237942	0.1188382	0.09730214	0.0692036	0.04794085	0.02772879	0.03209419	0.1087289	0.1213589	0.1098142	0.07799207
1701.138	0	0.003989186	0.002038764	0.006506752	0.004586002	0.001043904	0.001190774	0.001261149	0.0009094082	0.007180711	0.006903917	0.005043247	0.003145074	0.0006379002	0.0007414738	0.0006436216	0.0006004003	0.002229514	0.00070533	0.003234802	0.002438571	0.0005281301	0.000479282	0.0006594604	0.0003864063
1701.139	0	0.4842485	0.5680003	3.04911	2.696466	0.2896946	0.3118222	0.2141329	0.1672141	2.71282	2.502491	1.780011	1.106763	0.07413683	0.07419188	0.06333136	0.06402483	0.6018937	0.2548049	0.3564184	0.2608894	0.06565856	0.07078422	0.08027605	0.03061763
1701.140	0	0.001359809	0.001354451	0.006969407	0.005906758	0.003599783	0.004028617	0.001818271	0.001664314	0.006830841	0.00581025	0.004702297	0.003179837	0.001632171	0.001600608	0.001410138	0.001265132	0.001863982	0.001109497	0.001058275	0.0008248802	0.002570539	0.002479515	0.002755326	0.001946482
1701.141	0	0.06509222	0.05626533	0.04898407	0.05210894	0.08673135	0.1201608	0.1904936	0.1518217	0.06744156	0.05905014	0.0529224	0.05266563	0.1577014	0.1453328	0.1092726	0.08949961	0.06008735	0.04895136	0.0391688	0.03748207	0.1000613	0.1091667	0.1150813	0.09091708
1701.237	0	0.004432061	0.002615971	0.006265143	0.004057596	0.0009870623	0.001153212	0.001099941	0.0008181953	0.006852254	0.007763966	0.005069925	0.003184932	0.0005837099	0.0007058161	0.0004832342	0.0004581037	0.002435699	0.001123372	0.003702773	0.002834976	0.0004083499	0.0003896238	0.0005876808	0.0003696164
1701.237	0	0.5063751	0.5462792	3.029979	2.641822	0.2907289	0.3004218	0.2102349	0.1671072	2.745919	2.495769	1.767551	1.093038	0.08282279	0.0728904	0.07102003	0.09041471	0.5898146	0.2774106	0.4320277	0.379117	0.07219625	0.06852108	0.08555923	0.04193174
1701.238	0	0.001196563	0.001187221	0.006852814	0.005584948	0.002374756	0.002889518	0.001378497	0.001438904	0.006771765	0.005932183	0.004726675	0.00303912	0.001245386	0.001363135	0.001023218	0.0009466739	0.001626609	0.0009843851	0.001102537	0.001052871	0.00177203	0.001375321	0.00182044	0.001217793
1701.238	0	0.04973149	0.04564809	0.05243607	0.05709008	0.08183817	0.1030832	0.1627545	0.128315	0.0692712	0.04886055	0.05442895	0.05001132	0.1332495	0.1129759	0.07642029	0.06615986	0.05731158	0.04165873	0.03402394	0.03766184	0.07364085	0.07825411	0.08682547	0.0758031
1701.338	0	0.004574708	0.002998996	0.005795252	0.004007248	0.0007759224	0.001051091	0.0009376243	0.0007255932	0.006501259	0.007919232	0.004856147	0.003025444	0.0007059234	0.000630487	0.0004530407	0.0004091415	0.002873193	0.001855728	0.003659356	0.003226366	0.0002806395	0.0003569703	0.0004707316	0.0003713756
1701.339	0	0.5301441	0.5315056	2.982478	2.58084	0.2955538	0.2894859	0.2015025	0.1586612	2.778585	2.466853	1.745373	1.071087	0.08274288	0.05762968	0.08115568	0.07877422	0.5873016	0.2972613	0.5166282	0.4865272	0.06398041	0.0438734	0.08772512	0.05699027
1701.340	0	0.001415591	0.001156214	0.006784698	0.005835239	0.002106256	0.002504191	0.001215034	0.001294612	0.006699235	0.005847893	0.004404505	0.002786989	0.001117993	0.0009450309	0.0009421307	0.0007310586	0.001662319	0.001065977	0.0009126648	0.001092609	0.001373651	0.001293017	0.001276521	0.0009970336
1701.341	0	0.03365317	0.04100755	0.04587806	0.05446046	0.04801894	0.07698042	0.1404472	0.1129796	0.06383538	0.05874078	0.05928343	0.04978115	0.1199963	0.09606583	0.04139463	0.03317259	0.04213513	0.03722713	0.03204372	0.02633922	0.04116883	0.04559756	0.06011886	0.06115183
1701.437	0	0.005684673	0.004305723	0.004762491	0.003597283	0.0006841221	0.001325756	0.001732011	0.001415167	0.006122305	0.008105325	0.004876	0.003478433	0.00128481	0.001217364	0.0005794148	0.0005530444	0.003848338	0.002818437	0.004667474	0.003967496	0.0004028411	0.0004315988	0.0005138798	0.0007233344
1701.437	0	0.5406799	0.506733	2.930569	2.539185	0.3000663	0.2894872	0.2034136	0.1507616	2.818706	2.461174	1.698932	1.071559	0.08425219	0.04924607	0.08504678	0.084541	0.5599541	0.3093122	0.5730984	0.5019318	0.05949814	0.03720425	0.09700981	0.06879564
1701.438	0	0.001541451	0.00131777	0.006759264	0.005670759	0.005371368	0.006889824	0.001448971	0.002280201	0.007109637	0.006125575	0.00479787	0.002971107	0.002212958	0.001899816	0.002155589	0.001471859	0.002000166	0.001814669	0.001504916	0.001302559	0.004692081	0.004329446	0.004075939	0.003927623
1701.438	0	0.04712281	0.04423196	0.05531804	0.03070849	0.04947341	0.1539579	0.3387609	0.2792824	0.1311125	0.08655111	0.07480272	0.07473124	0.2875587	0.2489556	0.07919498	0.08094463	0.03732393	0.03768371	0.02904803	0.05162727	0.0369471	0.08860508	0.07073222	0.1589519
1701.538	0	0.008066591	0.006505219	0.003501786	0.002712496	0.0008327116	0.00161541	0.002120318	0.001864344	0.00533179	0.008409705	0.005434987	0.004237708	0.001743521	0.001521877	0.0009281958	0.0008008257	0.005941188	0.004911532	0.00700052	0.005134817	0.0004593805	0.0005185407	0.0007297866	0.0009577373
1701.539	0	0.5407964	0.4707294	2.914478	2.489034	0.3067589	0.2899501	0.2118599	0.1557132	2.837211	2.448639	1.671849	1.107961	0.06332737	0.05887065	0.09157646	0.08349641	0.493713	0.3215361	0.5878308	0.4266291	0.04702501	0.04402791	0.09683803	0.0510316
1701.540	0	0.001266057	0.001266496	0.006788565	0.005482566	0.006902912	0.009092065	0.001478274	0.002572049	0.006973013	0.00607106	0.004978458	0.003085513	0.002247367	0.002211065	0.00244435	0.001604826	0.002071046	0.002073316	0.001415748	0.001609167	0.006172014	0.006077858	0.005529834	0.005852906
1701.541	0	0.07334909	0.0474598	0.04001901	0.05320641	0.08175567	0.2158884	0.448904	0.3677161	0.1457838	0.07561464	0.05126408	0.06695394	0.3825286	0.3139999	0.1378114	0.1306023	0.06981899	0.03477598	0.04411013	0.0595454	0.06342456	0.09326534	0.1234342	0.2122654
1701.638	0	0.007949679	0.007033625	0.003646972	0.002542665	0.0009277124	0.001598244	0.001888718	0.00166787	0.004651564	0.008055684	0.005448851	0.004789198	0.001500053	0.001391049	0.001154585	0.0008694118	0.006689084	0.005812623	0.007465929	0.005118027	0.0007822585	0.0006284404	0.0008977107	0.0008602391
1701.639	0	0.5573522	0.4740154	2.863697	2.428904	0.3030989	0.2874174	0.194339	0.1604029	2.829025	2.424728	1.623775	1.140724	0.0516055	0.06985375	0.09527551	0.07455256	0.454789	0.3276318	0.5390001	0.3696427	0.05341468	0.04587726	0.07528413	0.04954596
1701.640	0	0.001723239	0.001173339	0.006658436	0.005468489	0.006089563	0.007878711	0.001195406	0.002068609	0.006872293	0.006095424	0.004812827	0.002848244	0.002007569	0.00224489	0.002319797	0.001484489	0.001831158	0.002023548	0.001359504	0.001622265	0.005488545	0.00527886	0.004884059	0.005265117
1701.641	0	0.07472388	0.0379092	0.05209197	0.05841951	0.1280024	0.2197913	0.3930011	0.3196026	0.09474392	0.0660752	0.07602695	0.05281774	0.3016596	0.2813717	0.1803182	0.1181313	0.07478948	0.04757431	0.02978979	0.04601092	0.1008079	0.1087641	0.1681395	0.1814424
1701.737	0	0.00683575	0.006661179	0.004938783	0.003009962	0.0009878806	0.001563299	0.001656987	0.001397387	0.004621524	0.007351949	0.005402522	0.004967802	0.001109551	0.001203441	0.001154292	0.0008599119	0.006224546	0.005690653	0.006499736	0.004465219	0.0007971522	0.0009648981	0.0008805512	0.00080183
1701.737	0	0.571895	0.4853651	2.824187	2.404239	0.3082661	0.2866758	0.1769948	0.1608308	2.84806	2.393947	1.585411	1.166188	0.03817941	0.07714407	0.09345217	0.05978439	0.4391379	0.3461752	0.4196818	0.3293546	0.06336711	0.04551626	0.06018699	0.05202265
1701.738	0	0.001583698	0.001114666	0.006651409	0.005637258	0.004567982	0.005908803	0.001111773	0.001415783	0.006641929	0.006003807	0.0046916	0.00287009	0.001638306	0.001904279	0.001886292	0.001309502	0.001787379	0.001785758	0.001025943	0.001405421	0.004534194	0.004151855	0.003719498	0.004005562
1701.738	0	0.0743946	0.04709014	0.04603899	0.04568638	0.1538478	0.2109988	0.2975799	0.2459152	0.05907593	0.03768235	0.05000845	0.03458777	0.2228585	0.2245449	0.1923116	0.1327622	0.06952729	0.04024745	0.02518073	0.03465385	0.1362365	0.1551651	0.1721818	0.1431815
1701.838	0	0.003973943	0.004044961	0.005932369	0.004258442	0.001314468	0.001800544	0.001968447	0.001580006	0.005393574	0.006292732	0.004798081	0.004174262	0.001138868	0.001118888	0.001213735	0.0007347764	0.003782859	0.003591759	0.003463169	0.002606822	0.0006201247	0.000917214	0.001076177	0.0007277836
1701.839	0	0.5715728	0.4773578	2.842523	2.439879	0.308893	0.2803208	0.1790715	0.1644964	2.88325	2.375628	1.513958	1.150057	0.04578038	0.0800077	0.09295946	0.05648373	0.427326	0.3559682	0.2851344	0.2474406	0.05359621	0.04798612	0.04881377	0.04973755
1701.840	0	0.001205462	0.001389411	0.006686304	0.005767574	0.01009318	0.01320236	0.001803812	0.001697177	0.007035354	0.006464524	0.00458292	0.003206124	0.001628754	0.002170536	0.00216425	0.001770714	0.002488657	0.002241078	0.002267712	0.001884051	0.009564101	0.009848871	0.01094462	0.009412741
1701.841	0	0.09511216	0.0739057	0.07034496	0.04810308	0.2137671	0.2949422	0.3994102	0.3165112	0.07523773	0.06305748	0.05074849	0.06027615	0.2505673	0.253797	0.2235127	0.1450996	0.06269562	0.05887425	0.05390009	0.05148982	0.1344548	0.1881908	0.2014235	0.1539787
1701.938	0	0.0016397	0.001313561	0.006795876	0.005467645	0.001933774	0.002712137	0.003611914	0.00251319	0.006610537	0.005725652	0.003636009	0.002323648	0.001313085	0.0009843135	0.001280915	0.0009010627	0.001483912	0.0009618212	0.0007955532	0.0006890595	0.0008205469	0.0009517435	0.0009432638	0.0006175072
1701.939	0	0.5612868	0.4702201	2.945543	2.561857	0.3332964	0.2951462	0.155433	0.1520018	3.005874	2.438306	1.285882	1.025059	0.0431558	0.07835841	0.06724561	0.06361133	0.3704294	0.3114477	0.334719	0.187675	0.05590554	0.06435306	0.05974858	0.05404026
1701.940	0	0.07706193	0.05050196	0.0437928	0.03758848	0.1631302	0.221721	0.1272314	0.08961293	0.03776602	0.0971929	0.1428188	0.08209394	0.07017471	0.09735798	0.0911665	0.08269675	0.05499019	0.1104268	0.1150337	0.05784852	0.1345163	0.1036013	0.1394938	0.1658682
1701.941	0	0.1065261	0.07688576	0.05193054	0.0598374	0.3166205	0.5047092	0.7916064	0.5670948	0.1039325	0.09551667	0.1023784	0.0670807	0.3253674	0.2257979	0.2969887	0.1876197	0.06644211	0.03599176	0.03509163	0.04382923	0.1722	0.1902548	0.1740968	0.1323079
1702.038	0	0.001605773	0.001521384	0.006956382	0.005638924	0.001673256	0.002633714	0.003885866	0.002743048	0.006707726	0.00572752	0.00353357	0.002418029	0.001405821	0.0007862807	0.001580838	0.001017124	0.001349576	0.00107786	0.0007851827	0.0004320953	0.0009819831	0.001226543	0.0009809061	0.0004388825
1702.039	0	0.5579101	0.4563976	2.966524	2.637472	0.3297038	0.2908024	0.1485028	0.1468803	2.979361	2.44219	1.295179	0.9887539	0.0432524	0.07101133	0.06207481	0.05963336	0.344119	0.3063209	0.3927189	0.1623102	0.05591036	0.0547821	0.08267404	0.05758523
1702.040	0	0.05910015	0.04093738	0.04418461	0.03580597	0.113258	0.1599465	0.08112568	0.05612285	0.03160705	0.07668107	0.09754609	0.05292839	0.0560117	0.06831326	0.0545926	0.06044025	0.03963599	0.07352663	0.08367281	0.04953005	0.09384972	0.07176015	0.1088816	0.115647
1702.040	0	0.1168846	0.1169186	0.05662586	0.05686316	0.2652438	0.4909667	0.8824925	0.6339593	0.07382931	0.08405015	0.1154219	0.0892274	0.326172	0.1774217	0.3582175	0.2148862	0.04950997	0.0538296	0.04458714	0.05189466	0.2094242	0.2596363	0.1611602	0.09210433
1702.138	0	0.001448295	0.001314346	0.006886483	0.005973729	0.001244391	0.00219497	0.003489532	0.002602237	0.006814128	0.005679106	0.00340875	0.002307661	0.001551088	0.001089456	0.001443127	0.0009071934	0.001147256	0.0008460898	0.0009797199	0.0005737269	0.0009484373	0.001032985	0.0008929067	0.0005145166
1702.139	0	0.5824685	0.4399635	3.012273	2.717243	0.323643	0.2942113	0.1645347	0.1489969	2.93903	2.434544	1.321636	0.9814057	0.04106071	0.06168482	0.05437512	0.0522166	0.3367528	0.2964538	0.4451078	0.1846952	0.05042401	0.04845807	0.08726313	0.03757328
1702.140	0	0.04419528	0.03072893	0.02334394	0.0211523	0.07614649	0.09510263	0.04193021	0.03021445	0.02728705	0.05307749	0.05773465	0.03258129	0.02619683	0.03220527	0.03085151	0.02634363	0.03619933	0.04481437	0.06051253	0.035969	0.06243008	0.04488663	0.07342476	0.06867864
1702.141	0	0.1359023	0.1105497	0.0424063	0.06248296	0.1418851	0.3848594	0.7871934	0.5908713	0.06486992	0.07132626	0.08458131	0.0747481	0.3653994	0.2483313	0.3459068	0.2227666	0.05202686	0.05821035	0.03633584	0.04501142	0.2203551	0.2542475	0.1787032	0.1132274
1702.238	0	0.001781095	0.001176342	0.00690309	0.006219422	0.001232824	0.002033194	0.003527274	0.002759559	0.006877658	0.005632344	0.003583662	0.002298635	0.001820473	0.001508147	0.001587381	0.0009609349	0.001233008	0.0006729814	0.001008193	0.0006250578	0.0009489191	0.0009052737	0.0009501664	0.0007080043
1702.239	0	0.5960673	0.4112885	3.065009	2.784594	0.3163003	0.2944748	0.1649858	0.1421029	2.893386	2.465385	1.377114	0.9317018	0.04836751	0.05933647	0.04630164	0.05239258	0.3779301	0.2893248	0.4237204	0.2260151	0.06681973	0.05062517	0.1008632	0.05600812
1702.240	0	0.0322308	0.02481486	0.02972445	0.02579119	0.05643738	0.0672857	0.02303308	0.02949361	0.0283374	0.0331108	0.03544692	0.0245517	0.0351147	0.02827029	0.02616071	0.03022437	0.02564098	0.03608204	0.03658255	0.02267116	0.060329	0.03790681	0.05924097	0.05156029
1702.241	0	0.153547	0.08563827	0.05814099	0.06785589	0.1306871	0.3522857	0.7794368	0.6081907	0.07113484	0.05887347	0.09860904	0.07525537	0.445201	0.3641204	0.3475221	0.2346947	0.06164085	0.05602368	0.0363107	0.05189832	0.2361236	0.2355159	0.1881897	0.139678
1702.338	0	0.001957909	0.001038996	0.007048274	0.00650789	0.001684164	0.002151589	0.003431084	0.002774434	0.006913105	0.005818343	0.003687713	0.002319285	0.002054735	0.001954438	0.001463042	0.0009325465	0.001107761	0.0006807689	0.001186457	0.0007236761	0.0009974507	0.0009397926	0.001071914	0.0008181976
1702.339	0	0.6190811	0.3943694	3.151443	2.856619	0.3113538	0.2945711	0.1773244	0.1325454	2.838374	2.487469	1.441917	0.878853	0.04605636	0.06514163	0.04510439	0.03059978	0.425421	0.2840935	0.3599473	0.2481435	0.06065358	0.03538124	0.08569664	0.04988689
1702.340	0	0.03439372	0.02569084	0.04156762	0.03258838	0.07905452	0.08470394	0.0435089	0.05482223	0.03164387	0.03681838	0.04412397	0.03049718	0.05952617	0.04877959	0.05091745	0.05678724	0.04700005	0.05680755	0.04135463	0.02620439	0.09797989	0.08120198	0.09879512	0.0770669
1702.341	0	0.1359984	0.07614535	0.082037	0.05734773	0.2305751	0.3719197	0.7414454	0.6065417	0.07317376	0.07640051	0.1043398	0.08130068	0.4763754	0.4465222	0.3229418	0.2106418	0.04988218	0.06004372	0.06096607	0.06687846	0.2257882	0.2045179	0.1910361	0.1781988
1702.438	0	0.001865711	0.0009322606	0.007131657	0.006643269	0.001823151	0.002084901	0.003291602	0.002711194	0.006852912	0.005759231	0.003530274	0.002253304	0.002083652	0.002072494	0.001189043	0.0008189264	0.001075383	0.0006684817	0.0009859821	0.0005576127	0.0009870671	0.0008555497	0.001147236	0.0009915425
1702.438	0	0.6318871	0.3541671	3.229892	2.922608	0.3026928	0.3018047	0.1854582	0.1300015	2.809948	2.487712	1.471404	0.8172184	0.06164525	0.06346851	0.05498975	0.04676796	0.4661577	0.2867036	0.3486833	0.2275809	0.06934488	0.05151092	0.09315348	0.04235094
1702.439	0	0.06179132	0.04413193	0.05025846	0.04149408	0.1170182	0.1384775	0.09082325	0.08152798	0.04754113	0.06327758	0.07440296	0.04476175	0.0845637	0.08345171	0.08826927	0.09224255	0.08181879	0.08930961	0.04919887	0.04794235	0.1460903	0.1537296	0.1596851	0.1146911
1702.440	0	0.106612	0.08327835	0.05660435	0.05278389	0.2600306	0.3763293	0.7065406	0.5740408	0.09906783	0.09283594	0.09590672	0.06626749	0.492102	0.4778814	0.2789742	0.1910761	0.05919481	0.04720305	0.04361462	0.03693537	0.1920581	0.1538153	0.184224	0.2051218
1702.538	0	0.001843346	0.0009736752	0.007201197	0.006568702	0.001765236	0.001862077	0.003192775	0.002545364	0.006862505	0.005882517	0.003492135	0.002134897	0.002162827	0.002101707	0.001029059	0.0008688397	0.001160045	0.0008280572	0.0006202983	0.0004165318	0.0009660228	0.0008781231	0.001042795	0.001045565
1702.539	0	0.6374625	0.2874061	3.276112	2.951824	0.2974949	0.2997087	0.184466	0.1244613	2.781882	2.476817	1.50263	0.758826	0.05538927	0.06886015	0.05555798	0.04738556	0.4749795	0.2991143	0.2825765	0.1901644	0.06045409	0.06290857	0.09895083	0.03775109
1702.540	0	0.08233529	0.05230941	0.04707148	0.03409611	0.1639391	0.1843782	0.1229317	0.1012227	0.05980062	0.07394173	0.07753819	0.05040978	0.09986245	0.09574385	0.113535	0.1158162	0.09983227	0.09147423	0.05803278	0.05719522	0.1970802	0.2125747	0.214744	0.1546667
1702.541	0	0.1048724	0.1097995	0.04708001	0.05315863	0.2323199	0.3339231	0.6982224	0.5480077	0.0872518	0.1003969	0.0925528	0.05526661	0.5130618	0.4886179	0.2314346	0.1761569	0.07478077	0.04972555	0.07608104	0.0559562	0.1679672	0.1565624	0.1911593	0.2257822
1702.638	0	0.001939324	0.000927245	0.007426941	0.006335388	0.001731806	0.001703494	0.003796879	0.002927492	0.006910443	0.005901878	0.003598511	0.001981739	0.002721183	0.0023882	0.0009311524	0.001148504	0.001384331	0.0008556907	0.0007266721	0.0004681951	0.0007671677	0.0009573189	0.001087825	0.001271041
1702.639	0	0.645815	0.1964698	3.321322	2.936625	0.3043594	0.2975869	0.2086226	0.1204103	2.792798	2.461256	1.540677	0.7153757	0.07456768	0.06617715	0.0550822	0.04631053	0.4747525	0.3075932	0.1584092	0.1331136	0.06421467	0.06924765	0.09928047	0.0340941
1702.640	0	0.120091	0.07734541	0.05480539	0.03015463	0.3005852	0.3170899	0.2038596	0.1496742	0.1092436	0.1172077	0.1128794	0.09433131	0.1049686	0.1189803	0.1733536	0.1675204	0.1253991	0.121172	0.1015108	0.108984	0.3314084	0.365811	0.3744304	0.2818516
1702.641	0	0.09891507	0.1075773	0.068358	0.05397922	0.2273034	0.3097349	0.823655	0.6415179	0.05894142	0.09394288	0.06492119	0.04651562	0.6407837	0.5610427	0.1889298	0.214457	0.1117183	0.04593943	0.04272358	0.0365411	0.1324379	0.1470307	0.1616863	0.2567772
1702.738	0	0.001509086	0.0008283244	0.007527682	0.006426364	0.001703485	0.001645081	0.00388818	0.002996643	0.007084467	0.005895595	0.003399249	0.001945245	0.002691149	0.002343443	0.0008757385	0.001067754	0.001126686	0.001066126	0.0006355248	0.0004829442	0.000711476	0.0009655318	0.001079496	0.001331968
1702.739	0	0.6333401	0.1427575	3.344474	2.856983	0.3024915	0.2960343	0.2174531	0.1137735	2.833869	2.461116	1.564919	0.7265629	0.07908689	0.05727408	0.06171378	0.05811816	0.4829294	0.329679	0.2157418	0.1048064	0.03928533	0.08269654	0.08302921	0.0415133
1702.740	0	0.1212185	0.08371247	0.05648135	0.04542316	0.3489524	0.3452147	0.2246796	0.156091	0.1077734	0.1135453	0.1103858	0.1097163	0.09697027	0.1212177	0.1765557	0.1653765	0.1558434	0.1279118	0.1191698	0.1242356	0.3677873	0.4286943	0.4368753	0.3240488
1702.740	0	0.1146263	0.0718104	0.05690208	0.07851232	0.2180213	0.3072414	0.8785933	0.6537789	0.05107711	0.05988303	0.09729943	0.04624646	0.6460628	0.5313636	0.1768673	0.2493445	0.09618738	0.06147195	0.05015506	0.04690927	0.1573201	0.1335729	0.1679615	0.2681579
1702.828	0	0.001792329	0.0008568872	0.007717484	0.006366053	0.001885128	0.001794777	0.003861176	0.002735379	0.007167811	0.006071564	0.003357846	0.00201016	0.002500753	0.001898139	0.000866849	0.00100597	0.0009418677	0.0007710218	0.00091656	0.0005229619	0.0005552732	0.0009453996	0.001017142	0.001331743
1702.829	0	0.638066	0.1778033	3.34201	2.764461	0.3091925	0.3050512	0.2105409	0.1093795	2.870486	2.474676	1.55317	0.7436032	0.07837592	0.06476466	0.0671178	0.05181875	0.4923821	0.3526103	0.3721651	0.1457932	0.03874841	0.07314744	0.07788255	0.03997801
1702.830	0	0.1374022	0.09387115	0.0612102	0.05251075	0.366204	0.3405811	0.2271102	0.1473722	0.1081154	0.10778	0.100565	0.1217857	0.1105583	0.1387692	0.1755935	0.1771729	0.1834541	0.1392725	0.1215461	0.1202795	0.3912256	0.4682254	0.4607318	0.3337034
1702.830	0	0.1169612	0.08353346	0.06446398	0.05846231	0.26962	0.3307624	0.8731081	0.6030357	0.08049553	0.06438755	0.09534805	0.05572755	0.6145929	0.4516098	0.1726423	0.2243138	0.07802162	0.05097232	0.05724405	0.05202793	0.1133898	0.1387183	0.158622	0.2687322
1702.928	0	0.002049345	0.001807874	0.007747429	0.006240282	0.002003817	0.002160751	0.004178939	0.00272267	0.007190036	0.006658586	0.003695256	0.002286095	0.002490627	0.001626606	0.001062456	0.0009913865	0.001433128	0.001162476	0.001537326	0.001187696	0.0006108817	0.0009860706	0.0009859452	0.001312093
1702.929	0	0.6474201	0.2187231	3.307267	2.65665	0.3232868	0.3058104	0.1892148	0.1338196	2.909015	2.521416	1.488578	0.7749152	0.07049633	0.07513268	0.06705207	0.05548233	0.502159	0.3580411	0.4989419	0.1967549	0.0466492	0.07649666	0.06376512	0.03791332
1702.930	0	0.1396218	0.1039438	0.06897251	0.06186772	0.3832616	0.3652574	0.2358423	0.1422461	0.09945266	0.09962511	0.103672	0.1349654	0.1055095	0.1518577	0.1849086	0.1810336	0.1984673	0.1417776	0.121764	0.130545	0.4342301	0.5162411	0.4973944	0.3565455
1702.930	0	0.1147108	0.1063814	0.03226795	0.0821342	0.3395698	0.3656333	0.9229235	0.6314107	0.1186298	0.07516734	0.09660118	0.07265315	0.5875949	0.3460066	0.2028795	0.2049866	0.06892355	0.0703605	0.09708873	0.0439605	0.09338052	0.1449631	0.141673	0.2473566
1703.028	0	0.002293584	0.002671603	0.007777022	0.005980248	0.001791115	0.002506535	0.004851959	0.002981196	0.007365908	0.006841281	0.004111933	0.002614706	0.002574106	0.00128368	0.001149258	0.001003214	0.002374256	0.001854699	0.002490841	0.001907834	0.0008883986	0.001359427	0.001061073	0.00123646
1703.029	0	0.6674817	0.2583337	3.267983	2.613441	0.3368526	0.3144593	0.1703474	0.1436188	2.93366	2.544497	1.418234	0.8344486	0.06323907	0.07549926	0.08038123	0.06447617	0.5108182	0.3549216	0.5733318	0.2599219	0.04374336	0.06300665	0.06900884	0.03256794
1703.030	0	0.1223233	0.09269764	0.08398322	0.06583441	0.4243048	0.4076913	0.2486221	0.131404	0.1094723	0.08485701	0.1157305	0.1525705	0.09990925	0.1135768	0.1659347	0.1860017	0.1914464	0.1416222	0.1499222	0.1516272	0.4897174	0.601776	0.5807125	0.4176327
1703.031	0	0.09027527	0.1559976	0.08376404	0.07830615	0.3118269	0.4485537	1.093231	0.6911979	0.1108874	0.07381791	0.0930328	0.07879337	0.6119357	0.249798	0.2101166	0.2147632	0.05646057	0.07833384	0.06283811	0.06721831	0.1131822	0.1901875	0.1479147	0.2073397
1703.128	0	0.002093831	0.002233672	0.006957293	0.005653329	0.001326597	0.002742838	0.004785336	0.002905321	0.007766106	0.006661274	0.004208599	0.002754744	0.002376609	0.0007717725	0.0008631728	0.001023245	0.002505825	0.002166338	0.002733507	0.001967507	0.001041371	0.001595151	0.001224404	0.0009499006
1703.129	0	0.6575239	0.303294	3.257825	2.595442	0.327966	0.311257	0.1657426	0.1435473	2.954023	2.577625	1.31984	0.8277057	0.07781026	0.08839985	0.06798601	0.07111854	0.5298523	0.367249	0.6053521	0.3430023	0.07007945	0.0709788	0.0687364	0.04541835
1703.130	0	0.1271989	0.0721816	0.0754173	0.05099449	0.4541488	0.4199531	0.2568412	0.1260639	0.1146036	0.08305825	0.1208103	0.1563629	0.0961294	0.08555293	0.1352293	0.1957558	0.1875788	0.1365909	0.1518285	0.1510851	0.5086064	0.6385645	0.6174747	0.4429363
1703.131	0	0.08104905	0.1025201	0.06313825	0.06076747	0.2377154	0.4636173	1.10547	0.6826567	0.08923081	0.0785865	0.09996867	0.08589284	0.5594244	0.1496459	0.1728104	0.2052661	0.04971171	0.06743296	0.05921889	0.05826914	0.1488795	0.2494016	0.1249166	0.1429977
1703.227	0	0.001999957	0.00275972	0.006407524	0.005531849	0.001377802	0.002856876	0.004521112	0.003110376	0.00791412	0.006727575	0.004080363	0.00288066	0.002488659	0.0009572022	0.0007701967	0.001081367	0.002535649	0.002314721	0.002821016	0.002073858	0.001211099	0.001636792	0.001113211	0.0008927901
1703.227	0	0.6438813	0.3269426	3.216278	2.588196	0.3285983	0.3082363	0.1436653	0.120719	2.983171	2.602968	1.231556	0.8186781	0.07899962	0.09530287	0.08081254	0.06958928	0.5304624	0.380891	0.5716781	0.3888598	0.06147453	0.08524893	0.0757161	0.04809781
1703.228	0	0.120687	0.05373463	0.06093172	0.05387916	0.4699082	0.4280051	0.2778869	0.1109342	0.09765444	0.07612826	0.127226	0.1435683	0.09232643	0.09217447	0.1463376	0.1952755	0.1833616	0.1593746	0.1505138	0.147074	0.5025511	0.649462	0.6327245	0.4435472
1703.228	0	0.06230835	0.1236974	0.08890018	0.03942108	0.2219187	0.4555985	1.038578	0.7332591	0.07391157	0.04969256	0.09477337	0.1231869	0.5859056	0.1832388	0.1358888	0.2194027	0.08419275	0.05404036	0.04701109	0.05790179	0.18516	0.2595653	0.0975795	0.1436721
1703.328	0	0.003084249	0.003407405	0.0057204	0.004972597	0.001994743	0.002893857	0.005046308	0.003770547	0.008223649	0.006829959	0.004274761	0.003331222	0.002921471	0.001478157	0.001094435	0.001287174	0.003427169	0.003023034	0.003569513	0.002620196	0.001398787	0.001901895	0.001175921	0.000996649
1703.329	0	0.6243365	0.3672798	3.155536	2.581915	0.3247318	0.3091535	0.1402027	0.1269568	2.996908	2.640564	1.215285	0.8310103	0.08680887	0.08502465	0.07533913	0.07008209	0.521201	0.4012561	0.5007902	0.406137	0.05372927	0.08560636	0.08148863	0.04677153
1703.330	0	0.103878	0.04986551	0.07627178	0.05093439	0.5118388	0.4947581	0.3084609	0.113689	0.08379871	0.09650442	0.1500085	0.1299372	0.1091153	0.1306206	0.1810305	0.2176784	0.1672434	0.1729284	0.1728476	0.1471657	0.5040461	0.6900785	0.6628185	0.4524967
1703.330	0	0.08054371	0.1378046	0.1116071	0.04792803	0.2468399	0.4645358	1.161165	0.8555472	0.1062032	0.07154821	0.1104801	0.1217084	0.6733227	0.3163448	0.2164063	0.220227	0.05499829	0.08427529	0.04489541	0.07580193	0.20014	0.2915274	0.1067113	0.1463594
1703.428	0	0.004553048	0.003827396	0.00589455	0.004624578	0.002481503	0.002832393	0.005453596	0.004162609	0.008466166	0.00688565	0.004167552	0.003606748	0.003134665	0.002011748	0.001424909	0.0013043	0.004255173	0.003176694	0.003821174	0.003225599	0.001409807	0.001988936	0.001106446	0.001155096
1703.429	0	0.5815475	0.3864449	3.150012	2.600264	0.3284463	0.3059384	0.1403153	0.131174	3.020797	2.661943	1.211277	0.8470491	0.08372307	0.0955931	0.07496275	0.06711323	0.5162674	0.4265834	0.3866323	0.3986878	0.0424967	0.08476823	0.08969305	0.04207994
1703.430	0	0.1002727	0.0487833	0.07877739	0.03287329	0.5194784	0.5446911	0.3349168	0.1201143	0.0843488	0.1244803	0.1714153	0.1353745	0.1077534	0.1414265	0.1868664	0.2236011	0.1481066	0.1606801	0.1780398	0.1364867	0.5049672	0.70677	0.6606952	0.4449459
1703.430	0	0.09904595	0.1111379	0.08548062	0.04544273	0.3211758	0.4482189	1.236759	0.9507598	0.1217708	0.09791296	0.09823549	0.1156238	0.7454848	0.4197776	0.3158096	0.234816	0.07572673	0.06419828	0.06794888	0.07644628	0.210604	0.3055673	0.08734294	0.1673641
1703.528	0	0.004233602	0.003215161	0.006472458	0.004797592	0.00273115	0.002415652	0.005212161	0.004069667	0.008735184	0.006626373	0.003463746	0.003525868	0.00307143	0.002316393	0.001369326	0.001100965	0.003722154	0.002122509	0.00292473	0.003142384	0.001304095	0.001816121	0.001153403	0.001109839
1703.529	0	0.5536485	0.4098825	3.152172	2.618001	0.3320373	0.3120705	0.1374053	0.1406974	3.02835	2.696644	1.199673	0.8459753	0.07452461	0.09061893	0.07162679	0.0687942	0.5093693	0.4560629	0.2667527	0.3705645	0.03681824	0.06985355	0.08987547	0.06020103
1703.530	0	0.1004417	0.05193981	0.06525809	0.04600464	0.5092481	0.5283303	0.3449272	0.1439591	0.05598639	0.1236486	0.1698782	0.1501072	0.07590993	0.1266747	0.1918141	0.2134575	0.1437007	0.1491145	0.1565588	0.130538	0.4644228	0.648326	0.6041941	0.4057802
1703.530	0	0.1273394	0.08531693	0.09989645	0.02967636	0.3513225	0.3832076	1.176585	0.9126527	0.07935523	0.1001756	0.08111794	0.1020339	0.7281966	0.4976396	0.304722	0.2157661	0.06221421	0.1218333	0.05281805	0.07251809	0.1970366	0.2801153	0.1017168	0.1952699
1703.628	0	0.003541934	0.002329227	0.007542042	0.005293381	0.002343427	0.001894507	0.004771184	0.003838713	0.008738204	0.006837565	0.003246441	0.003117784	0.003071077	0.002547669	0.001126246	0.001071861	0.00300626	0.001317543	0.002089834	0.002428823	0.00122851	0.001684333	0.001056325	0.001310351
1703.629	0	0.5723272	0.4428656	3.176061	2.654082	0.3426878	0.3250811	0.1585633	0.1283863	3.016844	2.720941	1.217141	0.8277955	0.06972898	0.07850426	0.07330284	0.07133713	0.4883415	0.4491921	0.2079885	0.3270173	0.04854757	0.08074078	0.080213	0.04739675
1703.630	0	0.1114814	0.04901826	0.0604199	0.07198697	0.4762479	0.4951237	0.3352467	0.1743059	0.04853409	0.1326262	0.1403141	0.151459	0.05615013	0.1261339	0.2059332	0.2043613	0.1524357	0.1500592	0.1406305	0.1128458	0.4453677	0.6063599	0.5527804	0.3730224
1703.630	0	0.1183006	0.07734251	0.04985817	0.03709239	0.2967593	0.29698	1.089564	0.8545435	0.09457979	0.06263877	0.07483083	0.09435545	0.7476638	0.5680389	0.2667766	0.2165025	0.062213	0.0940184	0.06043893	0.05589052	0.2006031	0.2616643	0.09929968	0.2568244
1703.728	0	0.004839316	0.003138008	0.008268027	0.005869884	0.002258576	0.001563941	0.005197147	0.003975914	0.008929239	0.007024428	0.00373582	0.003635699	0.003509813	0.002769112	0.00139239	0.001221146	0.003701649	0.001467543	0.002904849	0.002376327	0.001262519	0.001549377	0.0009741363	0.001609092
1703.729	0	0.5831703	0.4630528	3.204576	2.687953	0.327459	0.3222469	0.1640227	0.1219099	2.967371	2.702309	1.274641	0.8074228	0.06080587	0.0618724	0.0668571	0.06597102	0.4562528	0.4179559	0.2581035	0.2844468	0.05164934	0.06733634	0.0778749	0.04167815
1703.730	0	0.110779	0.05005753	0.06906307	0.07474597	0.4986602	0.540292	0.3349411	0.1670681	0.07472968	0.1812137	0.1299906	0.1511433	0.06072694	0.1531864	0.2079234	0.2032075	0.1501953	0.1570579	0.1709692	0.1240676	0.472185	0.6279865	0.5592145	0.4163558
1703.730	0	0.1313168	0.0725042	0.04978666	0.04075752	0.2793478	0.2677391	1.168138	0.885306	0.1000054	0.05552573	0.09788531	0.06742345	0.8428748	0.6376406	0.2707839	0.2359789	0.106358	0.08889261	0.05301832	0.06528573	0.1782974	0.2195782	0.09159272	0.29551
1703.828	0	0.00551535	0.003626985	0.008866655	0.006552894	0.002161342	0.001448421	0.005383735	0.003874626	0.008769863	0.007314095	0.004305773	0.003928323	0.003606472	0.003082707	0.001274089	0.001364323	0.004167755	0.002492043	0.003674177	0.00230025	0.001234173	0.001453584	0.001127252	0.001766606
1703.829	0	0.5788839	0.4767472	3.248791	2.72092	0.3170214	0.3271073	0.1650322	0.1153498	2.953221	2.723512	1.359416	0.7672256	0.07026314	0.04771079	0.06757021	0.0549919	0.4188644	0.3918563	0.3095466	0.3075231	0.06051948	0.08087822	0.06547408	0.05495054
1703.830	0	0.1041123	0.05591054	0.06092035	0.06502368	0.5020696	0.5776292	0.3113281	0.1616547	0.08585505	0.1877406	0.1099516	0.1588614	0.07861222	0.1687837	0.1867891	0.2229967	0.142578	0.1497337	0.1718888	0.1419032	0.4842856	0.6095482	0.533051	0.4404181
1703.830	0	0.1190086	0.07132919	0.05511612	0.05564244	0.2499151	0.2650632	1.172795	0.8295034	0.09656589	0.08062008	0.0936615	0.09188914	0.8406933	0.6638509	0.2328771	0.2493185	0.09324391	0.09828688	0.04475831	0.06705431	0.1617731	0.1868672	0.1179633	0.3181285
1703.928	0	0.004709356	0.003463063	0.00843231	0.006894761	0.002000907	0.001835319	0.005240339	0.003539133	0.008024122	0.007396848	0.004852906	0.003491334	0.003337237	0.00291994	0.001440929	0.001403745	0.003482321	0.003003208	0.003463795	0.00181201	0.001159404	0.001433361	0.001178102	0.001713502
1703.929	0	0.5824536	0.4962398	3.282525	2.73891	0.3152191	0.3205946	0.1748782	0.1242501	2.920615	2.737193	1.437658	0.745906	0.06585244	0.05542579	0.07124333	0.05594939	0.3943533	0.3889879	0.3344594	0.351555	0.06339775	0.07785931	0.07588166	0.05970085
1703.930	0	0.1005586	0.07046957	0.05459659	0.06845641	0.4589368	0.5572851	0.2848385	0.1668846	0.08412773	0.1555898	0.0903412	0.169112	0.08376744	0.1762904	0.1743448	0.2339313	0.1360747	0.1388509	0.1671778	0.1520629	0.4980258	0.5344519	0.4797593	0.4459695
1703.930	0	0.08751222	0.07310935	0.07331078	0.06121971	0.215671	0.3357844	1.143253	0.7394588	0.1221852	0.08288051	0.09945336	0.1010228	0.7863973	0.6258155	0.2331559	0.2878667	0.08461691	0.06677745	0.05298349	0.07166632	0.1489831	0.1483775	0.1490784	0.3193697
1704.028	0	0.003939366	0.002834079	0.008151448	0.007072692	0.001852085	0.002395891	0.005193697	0.003328052	0.007571359	0.007417451	0.004914298	0.002891815	0.003052987	0.002356414	0.001547201	0.001372376	0.002531798	0.002873095	0.002886136	0.001226089	0.001188516	0.00122495	0.001192096	0.001490656
1704.029	0	0.5672878	0.5104391	3.291629	2.733584	0.3119006	0.3248176	0.1719298	0.123125	2.883184	2.716368	1.487075	0.7533915	0.06026026	0.05313276	0.06955485	0.05160148	0.3640989	0.3983185	0.2837676	0.3780752	0.06524269	0.09042307	0.0529999	0.04928628
1704.030	0	0.0959856	0.085909	0.05937431	0.0826834	0.4274904	0.5520108	0.2607291	0.1637851	0.09321038	0.1306737	0.09357554	0.1787931	0.1051566	0.1891321	0.1659855	0.2462291	0.1422588	0.1452696	0.1680852	0.1523905	0.52137	0.4962777	0.4554131	0.4546568
1704.030	0	0.0554714	0.09716778	0.06714612	0.09218482	0.2103419	0.3975837	1.167461	0.7060519	0.1390026	0.07942066	0.1037518	0.08513441	0.713678	0.5195019	0.2934312	0.2743889	0.0887781	0.07418218	0.04943028	0.06104177	0.1394822	0.1441703	0.1735995	0.2571935
1704.128	0	0.004265433	0.003344707	0.00798211	0.006877617	0.00173542	0.00289012	0.005909907	0.00372458	0.007562115	0.007569885	0.005118568	0.002758971	0.002981988	0.00195448	0.001877887	0.001243497	0.002278613	0.003087574	0.002752945	0.001321756	0.001226328	0.001084634	0.001163802	0.001289742
1704.129	0	0.5628881	0.5052736	3.289292	2.698387	0.3125349	0.3149995	0.1839707	0.1356182	2.857882	2.655786	1.532175	0.7910264	0.06279723	0.04587297	0.05353143	0.06374493	0.3521728	0.4138849	0.1873055	0.3811309	0.0675698	0.0966837	0.0586161	0.04689796
1704.130	0	0.1000672	0.08841287	0.04967416	0.0834458	0.4276301	0.5567946	0.2387465	0.1638224	0.1026794	0.1316585	0.1047621	0.1893081	0.1107406	0.1813528	0.15674	0.2505879	0.1500585	0.166911	0.1610065	0.1380229	0.5204365	0.4547859	0.4378844	0.4533114
1704.130	0	0.06369116	0.09916006	0.07817474	0.08567806	0.19559	0.46398	1.338841	0.7984041	0.1135643	0.1061574	0.09403534	0.09046127	0.7249161	0.4353141	0.3879599	0.2467088	0.1214203	0.06648807	0.04299363	0.03468731	0.1669329	0.1389646	0.1814497	0.1836193
1704.228	0	0.002615205	0.002213543	0.007608683	0.006572039	0.001400354	0.003073593	0.005695791	0.003529002	0.007175591	0.007198141	0.004551396	0.002376896	0.002512601	0.00152726	0.001945765	0.001126705	0.001419279	0.002219096	0.001518259	0.0008731243	0.001093684	0.001060511	0.001109362	0.001012997
1704.229	0	0.5478671	0.5156025	3.28521	2.666731	0.3055596	0.317473	0.1862241	0.1379132	2.845902	2.602523	1.54561	0.8147248	0.04752701	0.04973242	0.03254133	0.06045089	0.3441471	0.4334249	0.07599447	0.3596724	0.06326666	0.08427754	0.0644953	0.05287828
1704.230	0	0.1028443	0.09898309	0.05810682	0.09506053	0.4244702	0.5478441	0.2070141	0.1637418	0.1246288	0.1314043	0.1125798	0.1906458	0.1188511	0.1566807	0.1436557	0.2581086	0.1343134	0.171536	0.1451401	0.1139182	0.5062503	0.4045932	0.3979945	0.4362412
1704.230	0	0.1088751	0.06581535	0.07166072	0.08642638	0.157583	0.4928718	1.308265	0.8115729	0.09048856	0.09421493	0.09203695	0.09685971	0.5961616	0.3312944	0.4496633	0.2152953	0.0992113	0.04323048	0.0218701	0.03971423	0.1530974	0.1646436	0.1900122	0.1629896
1704.328	0	0.002373888	0.001711887	0.00735107	0.006437512	0.001385404	0.003115009	0.005443334	0.00344054	0.006715117	0.006921794	0.004357113	0.002187156	0.002281571	0.001071435	0.001867422	0.001080699	0.001323549	0.002034616	0.001117537	0.0009770767	0.001064984	0.001240532	0.001093918	0.000926365
1704.329	0	0.5280067	0.5223114	3.233396	2.612739	0.3085087	0.3190151	0.1920279	0.1418359	2.869758	2.558312	1.553207	0.8471608	0.05595798	0.07030643	0.03335383	0.06828266	0.3454837	0.4538106	0.2087111	0.3037068	0.05539899	0.06878869	0.08889603	0.04771146
1704.330	0	0.09252086	0.09467287	0.05663912	0.1148254	0.3985583	0.5176639	0.1832397	0.1680406	0.1419455	0.1284494	0.1196436	0.1955493	0.1308372	0.1654638	0.1347303	0.2627735	0.1230766	0.1711751	0.1385163	0.1242826	0.4800949	0.363339	0.3658943	0.4211694
1704.331	0	0.1173301	0.09534035	0.07667262	0.06865752	0.1321368	0.516412	1.253315	0.819181	0.08364748	0.08520553	0.1157173	0.09482167	0.555673	0.2438034	0.4464677	0.2339229	0.08487867	0.0504736	0.0266586	0.04267346	0.1565198	0.2090697	0.1853231	0.137786
1704.428	0	0.00226637	0.002133824	0.007601948	0.006207653	0.001672724	0.003065845	0.005239527	0.003630442	0.006544811	0.006906799	0.004250543	0.002263847	0.002240425	0.001382521	0.001844143	0.001219925	0.001903566	0.001988925	0.001442446	0.001101786	0.001167909	0.001259726	0.0008457336	0.000838382
1704.429	0	0.5229519	0.5268472	3.138067	2.504237	0.310085	0.3090588	0.1819165	0.1479638	2.899912	2.557197	1.541108	0.8919089	0.05248401	0.06966348	0.03930668	0.06617817	0.3516841	0.4771414	0.3689721	0.222149	0.04336201	0.06316186	0.08113039	0.04249097
1704.430	0	0.1098705	0.07571811	0.07938271	0.1146071	0.3310561	0.4379872	0.1805304	0.148797	0.1126004	0.1267281	0.1353036	0.1880889	0.1430374	0.1734551	0.1145579	0.2296792	0.1140287	0.1714051	0.1337806	0.1297481	0.3786511	0.2758944	0.2792801	0.3407923
1704.430	0	0.08572173	0.09465893	0.07305685	0.07276287	0.1878628	0.5084368	1.190495	0.8327957	0.05881241	0.08394139	0.09465749	0.1107639	0.5305699	0.3087048	0.4108513	0.2479183	0.0636093	0.04490491	0.04672534	0.05714024	0.1814639	0.2129571	0.1633057	0.1352845
1704.528	0	0.002390346	0.002837984	0.007626967	0.006092826	0.001919231	0.003010851	0.005195183	0.003763365	0.006336551	0.006985711	0.004258856	0.002651857	0.002564757	0.002008775	0.001616928	0.001277157	0.00242452	0.001775402	0.002144182	0.001290126	0.00140632	0.001176804	0.0007072627	0.0008640218
1704.529	0	0.5194282	0.5238092	3.080024	2.426457	0.3150279	0.314575	0.1838219	0.1378941	2.91951	2.558736	1.531488	0.9191231	0.04754662	0.0741088	0.05757004	0.07812724	0.3665476	0.5019839	0.5137796	0.1958473	0.04095753	0.05845832	0.08914511	0.0411967
1704.530	0	0.136839	0.05933315	0.0958009	0.1210667	0.2927884	0.393707	0.1735196	0.1444542	0.08948376	0.1283871	0.134726	0.1677428	0.14391	0.1725354	0.1213498	0.2031173	0.1073968	0.1618628	0.1324665	0.1177053	0.3533962	0.2353151	0.2337299	0.3123175
1704.530	0	0.09234763	0.08615903	0.08918783	0.05265978	0.2607214	0.4912314	1.190358	0.8597978	0.08037145	0.06190897	0.1083602	0.1055544	0.6149309	0.4263756	0.3459674	0.2581946	0.07568995	0.07527398	0.03230274	0.07302331	0.2393228	0.2105349	0.1308894	0.1379199
1704.628	0	0.001643323	0.002373723	0.007334082	0.006079369	0.001807896	0.002357513	0.004070191	0.003187462	0.006418911	0.006648569	0.004061475	0.002723762	0.002250248	0.002244571	0.001409953	0.001031985	0.002029385	0.001310234	0.002052381	0.001199644	0.001231237	0.0009346577	0.0007617638	0.000918605
1704.629	0	0.5302335	0.559297	3.008402	2.368816	0.3131643	0.3066245	0.1763643	0.1377203	2.913325	2.554669	1.516472	0.9277692	0.04298861	0.08066573	0.06584366	0.07129369	0.4014256	0.5218365	0.6224743	0.3051109	0.05375041	0.04345464	0.08981308	0.04753374
1704.630	0	0.1001967	0.04991567	0.105176	0.1080343	0.1255033	0.1649636	0.08465431	0.08759693	0.07183065	0.07860107	0.1074857	0.09125461	0.1173927	0.1111731	0.08219064	0.09760069	0.06139326	0.09946936	0.1186012	0.06803468	0.1647629	0.1016471	0.09107896	0.127438
1704.630	0	0.1114268	0.08935784	0.05674218	0.05914795	0.2795616	0.3889009	0.8957564	0.7067411	0.1118734	0.09812372	0.1069458	0.07496663	0.5370258	0.5060235	0.307009	0.2132626	0.08514994	0.05527205	0.05583787	0.04167771	0.2655447	0.1941066	0.1448227	0.1846493
1704.728	0	0.001148044	0.001986643	0.006820267	0.006048449	0.001566924	0.002002738	0.003064197	0.002431965	0.006385408	0.006433477	0.003655032	0.002740566	0.001958036	0.00201383	0.00121364	0.0007807643	0.001656776	0.001265048	0.001987408	0.001217417	0.0008522931	0.0008104203	0.0008820847	0.0008902255
1704.729	0	0.5354191	0.573802	2.946225	2.309763	0.3143007	0.3121246	0.1715335	0.1282337	2.897054	2.565109	1.487861	0.9444724	0.03435246	0.07647731	0.07008052	0.05687169	0.4247142	0.5499388	0.6800365	0.3945733	0.05249516	0.0534139	0.07580259	0.06642564
1704.730	0	0.02272085	0.02242543	0.02265967	0.02422206	0.03359148	0.0376291	0.02288966	0.02249452	0.02831015	0.02799554	0.0237607	0.02249002	0.02549265	0.02485516	0.02255281	0.02064893	0.02398119	0.02410699	0.02521713	0.0188219	0.03340321	0.03323824	0.02418302	0.02596667
1704.731	0	0.09477565	0.06232457	0.06795167	0.05589011	0.2352269	0.3264222	0.662904	0.5315889	0.1087876	0.1017953	0.1059446	0.07196591	0.4794245	0.4800612	0.2756264	0.1731941	0.05830683	0.03557329	0.04595786	0.04848186	0.2062652	0.1682886	0.1796975	0.2028409
1704.828	0	0.001638378	0.001989602	0.006252392	0.005953114	0.001035748	0.001374309	0.001622289	0.001159931	0.006333377	0.006047063	0.003733732	0.003122455	0.000956907	0.001072546	0.0008175813	0.0005864893	0.002238551	0.001747118	0.002589931	0.00148907	0.0007430138	0.0006464037	0.0007794346	0.0006717031
1704.829	0	0.5303945	0.5587887	2.87654	2.283239	0.311703	0.3032601	0.1765731	0.1409731	2.848605	2.481055	1.533515	1.013605	0.03476713	0.07440721	0.0650044	0.04962518	0.4310514	0.5611083	0.6887749	0.4138145	0.05207418	0.04012588	0.06715002	0.05429445
1704.830	0	0.001698424	0.001056593	0.006781192	0.005782224	0.003495815	0.004332403	0.001420102	0.002092952	0.006772122	0.006294381	0.004060038	0.002628211	0.001862382	0.002153905	0.001242309	0.001275775	0.001573144	0.001438436	0.001551242	0.001232306	0.002796091	0.001792509	0.001969142	0.002425262
1704.831	0	0.07160088	0.04901533	0.04355117	0.06777001	0.1079595	0.1757081	0.2937379	0.2360936	0.07964474	0.06437063	0.07957747	0.07272452	0.2404633	0.2476671	0.1876589	0.1138799	0.05529202	0.05176524	0.03141434	0.03620634	0.1622117	0.1443011	0.1640194	0.1402305
1704.928	0	0.002883041	0.00197267	0.005731166	0.006269975	0.001025135	0.001550078	0.002626352	0.002039567	0.006243725	0.00593574	0.004219708	0.003477111	0.001820093	0.00167676	0.0008340715	0.0007846222	0.00312586	0.002223281	0.003245088	0.001914909	0.0008510489	0.0006064486	0.0007729711	0.0009315917
1704.929	0	0.5068217	0.5285637	2.90387	2.30469	0.3076401	0.296172	0.172761	0.1324334	2.848727	2.476821	1.505026	1.019104	0.04592974	0.06770583	0.06684667	0.03447806	0.4460482	0.5561246	0.6128976	0.3757512	0.05432267	0.0407073	0.0602322	0.04150802
1704.930	0	0.001629087	0.0008899929	0.006680755	0.005744622	0.006920168	0.009078631	0.001797044	0.002738613	0.006992416	0.006686978	0.003992006	0.002972291	0.002919689	0.003401725	0.001159111	0.001809094	0.00247218	0.001921166	0.002105592	0.001682544	0.006226605	0.004719695	0.005991589	0.006095056
1704.930	0	0.1026956	0.04955181	0.06226446	0.05319853	0.09760231	0.2494139	0.5340749	0.4139371	0.09380091	0.07977046	0.08319431	0.0599288	0.4396465	0.3921695	0.1904869	0.1550855	0.1101361	0.052297	0.03798976	0.06442349	0.1783641	0.1289457	0.1608893	0.2238605
1705.028	0	0.003383126	0.001923624	0.005513975	0.006200585	0.001050713	0.001492264	0.00238048	0.001736623	0.006124226	0.005696653	0.004347123	0.003452244	0.001578813	0.001317672	0.0006274774	0.0006743027	0.00304713	0.001903504	0.003373797	0.001504265	0.0007643361	0.0006222645	0.0006783429	0.0008532735
1705.029	0	0.4880015	0.5160555	2.906175	2.354964	0.3037565	0.2982905	0.1815433	0.1406939	2.849273	2.515748	1.520346	1.011198	0.04787649	0.07492172	0.07302143	0.03285544	0.4970994	0.5848503	0.5228931	0.324293	0.06074707	0.05325457	0.05537304	0.05266396
1705.030	0	0.00185285	0.0009683537	0.006823861	0.005947449	0.00731079	0.009552198	0.001473804	0.002154636	0.006982137	0.006567774	0.003904036	0.003005583	0.002716926	0.003007007	0.001117649	0.001888386	0.002501776	0.002076585	0.002097223	0.001501874	0.006517814	0.005147251	0.006987102	0.006290219
1705.031	0	0.1277649	0.06052051	0.06739485	0.05866443	0.1137649	0.2439838	0.4825671	0.3472634	0.08564136	0.06668643	0.06253711	0.05281099	0.3843304	0.315647	0.1400646	0.1480199	0.1203371	0.07203645	0.03995038	0.06583075	0.1720562	0.1248516	0.1463297	0.21265
1705.128	0	0.002576549	0.001870346	0.005743389	0.005950276	0.001073526	0.001347027	0.001940754	0.001468541	0.006097955	0.005554918	0.004226338	0.003343769	0.001277499	0.001034749	0.0004767517	0.0007028285	0.002346354	0.001111964	0.002669941	0.0008393793	0.000663117	0.000535848	0.0007068544	0.00072209
1705.129	0	0.4689808	0.5212045	2.894331	2.403812	0.3020743	0.3069164	0.1783923	0.1395358	2.828071	2.555207	1.548175	0.9953354	0.05286277	0.08183279	0.08082882	0.03355	0.538157	0.6317416	0.457524	0.258342	0.06541835	0.06757282	0.05235863	0.05013569
1705.130	0	0.001550026	0.001001306	0.006696647	0.005946423	0.006685845	0.007968681	0.001403301	0.00146297	0.006919683	0.006385533	0.003860738	0.002706794	0.0026478	0.002425323	0.0008032293	0.001368751	0.002286237	0.001815499	0.001691834	0.001411318	0.005537935	0.004242997	0.006063159	0.005250057
1705.131	0	0.1061974	0.05244477	0.04691501	0.04427012	0.1284167	0.2055771	0.3894393	0.2667233	0.09282518	0.05113265	0.05611884	0.03793776	0.3091443	0.2437165	0.09149135	0.1245603	0.09953136	0.05839029	0.03991096	0.07013809	0.1310322	0.09620654	0.1472012	0.1762851
1705.228	0	0.004420467	0.002892562	0.005567891	0.005529093	0.001048148	0.001227414	0.001877761	0.001354208	0.005991763	0.005755054	0.004708925	0.003786756	0.001303499	0.0009463345	0.0003742075	0.0006729999	0.00377813	0.002156822	0.003600561	0.001012798	0.000625582	0.0004203203	0.0007285937	0.0006990235
1705.229	0	0.4398003	0.4983409	2.86054	2.409793	0.3079811	0.3142097	0.1892247	0.1393519	2.789644	2.56994	1.624933	0.9776732	0.05313629	0.07621434	0.07889973	0.04679607	0.5218778	0.6386992	0.3936904	0.172398	0.05451532	0.06060828	0.04488692	0.04087496
1705.230	0	0.001470909	0.001083016	0.006706811	0.005643499	0.005172358	0.005174273	0.001322632	0.001099566	0.007044284	0.006304375	0.00410155	0.002731058	0.002514238	0.001969644	0.0007006438	0.001104181	0.00187999	0.001478934	0.00131774	0.001128167	0.003914145	0.002530807	0.003931641	0.003751987
1705.231	0	0.1009027	0.03944689	0.03906934	0.05161536	0.1179827	0.1880343	0.3723772	0.2584697	0.08867013	0.04307156	0.06129207	0.04497034	0.2900946	0.1982594	0.06389267	0.1228669	0.09716688	0.05340236	0.0490418	0.04793382	0.1197175	0.09273966	0.135142	0.1572311
1705.328	0	0.00567169	0.003924137	0.005748753	0.005428205	0.0008543094	0.000861394	0.001138105	0.0008289155	0.005793918	0.005704451	0.005080139	0.004159854	0.0006327973	0.0004709292	0.0004406162	0.000475762	0.004581225	0.003380517	0.004110122	0.0009377213	0.0004417517	0.0004141032	0.0004248588	0.0003802718
1705.329	0	0.4288273	0.4826818	2.843594	2.436942	0.2925968	0.3046582	0.1976832	0.135784	2.742359	2.560144	1.752383	0.970735	0.04264422	0.07385679	0.07404521	0.04896156	0.4988184	0.645901	0.3585689	0.1590649	0.05230443	0.04686755	0.04952414	0.04612528
1705.330	0	0.001466134	0.001335153	0.006670068	0.005559935	0.002423288	0.002164225	0.0008541328	0.0005284266	0.006736841	0.005848461	0.004046102	0.002523724	0.001394451	0.0006375884	0.0006056205	0.0004938146	0.001502887	0.001339328	0.001043287	0.0004839822	0.001739031	0.0009156718	0.001566819	0.001408305
1705.331	0	0.04979366	0.03030066	0.04073844	0.04694695	0.08545537	0.09765692	0.1667323	0.1238185	0.04987028	0.0476689	0.04161253	0.03604051	0.1317934	0.08040891	0.07577299	0.06027361	0.07620582	0.0462577	0.03550704	0.04061088	0.0646184	0.06879924	0.06918184	0.0745577
1705.427	0	0.004642916	0.003658949	0.005991424	0.005765316	0.0008851169	0.0009700635	0.001116155	0.0008343795	0.005796497	0.005796714	0.005158397	0.004172682	0.0004803589	0.0004241832	0.0005145938	0.0004620836	0.003654216	0.003540061	0.003354829	0.001184846	0.0003434642	0.0003569463	0.0004512056	0.0002904597
1705.427	0	0.4249157	0.4692269	2.848026	2.452731	0.28927	0.3027259	0.2134353	0.1467525	2.709647	2.569268	1.848844	0.978794	0.04883761	0.07710484	0.08414034	0.04731802	0.4823955	0.6429605	0.3358768	0.2256051	0.05583358	0.03728085	0.05129077	0.04569696
1705.427	0	0.001356158	0.001393205	0.00664968	0.005492852	0.002369581	0.002157821	0.0007965416	0.0004177498	0.006726894	0.00590392	0.004194863	0.002411435	0.001202072	0.0006682519	0.0005684251	0.0005152775	0.001637096	0.001384904	0.001146932	0.0007258967	0.001502205	0.001009863	0.00165246	0.001416543
1705.428	0	0.05345173	0.03981832	0.04430621	0.04596998	0.08514344	0.1052374	0.153644	0.1247074	0.03825249	0.041041	0.03459465	0.03097911	0.114157	0.06258145	0.07139183	0.04855908	0.07248991	0.05967193	0.0493166	0.04788148	0.06494911	0.06435351	0.06290963	0.0563143
1705.527	0	0.003920841	0.003075979	0.006297858	0.006208359	0.0007656967	0.0008070965	0.0007122334	0.0006659389	0.005801681	0.005793716	0.005050011	0.00413884	0.0003170177	0.0003136948	0.0003633894	0.0004151384	0.002984094	0.003254048	0.002742932	0.001465419	0.0002868913	0.0003179235	0.0002823953	0.0001830567
1705.527	0	0.4226295	0.4760786	2.879974	2.50539	0.2857564	0.3131347	0.2157221	0.1544904	2.651257	2.575898	1.924996	1.021253	0.05793004	0.07657978	0.08466358	0.06413535	0.4917889	0.6546611	0.2988849	0.3329715	0.05834657	0.05520421	0.06440802	0.03951934
1705.528	0	0.001332105	0.001133236	0.006681988	0.00561341	0.001383206	0.001299192	0.0007208876	0.0004955758	0.006402396	0.005842879	0.004346386	0.002220593	0.0005799726	0.0004250936	0.0003432678	0.0003654804	0.001298266	0.001421707	0.0008333594	0.0005513166	0.0002209121	0.0004777379	0.0006493525	0.0002820458
1705.528	0	0.03518053	0.02864445	0.02731203	0.02534662	0.04569528	0.04693086	0.07714075	0.05913313	0.02986668	0.02250415	0.0185005	0.02217337	0.05360357	0.03477264	0.04278097	0.037746	0.02739506	0.02649731	0.02453965	0.0225077	0.04735808	0.04996721	0.04535088	0.03067908
1705.628	0	0.0039539	0.002757126	0.006693199	0.006323689	0.001113918	0.001168659	0.001345752	0.001154355	0.00589596	0.005763892	0.004886247	0.004159535	0.0007725863	0.0007091035	0.0004936973	0.0006970285	0.002859595	0.003291002	0.00279438	0.001601796	0.0006007717	0.0006969895	0.0006047491	0.0004180155
1705.629	0	0.4087537	0.443217	2.930757	2.512513	0.2895625	0.3160326	0.2280538	0.1590368	2.617088	2.562317	1.959159	1.015553	0.08365697	0.06585003	0.07973634	0.05680289	0.5455348	0.633408	0.2810877	0.414269	0.06224082	0.06500569	0.07132385	0.0457664
1705.630	0	0.001536555	0.001126676	0.006958645	0.005696103	0.001991773	0.001606826	0.001265615	0.0009943337	0.006445813	0.005862662	0.004496693	0.002397387	0.001205966	0.0008172615	0.0005463597	0.0005448616	0.001577767	0.001742564	0.0008992739	0.000621709	0.0004687773	0.001205686	0.001348666	0.0007951971
1705.631	0	0.08103417	0.06213717	0.05851316	0.04603666	0.1533349	0.1436673	0.2350321	0.1858482	0.06818214	0.0411014	0.05929847	0.05669327	0.1622949	0.1193665	0.104206	0.1078054	0.06854967	0.04786531	0.03566498	0.05558466	0.1178127	0.1372374	0.09496281	0.08919247
1705.728	0	0.002437435	0.00177375	0.006976425	0.006309292	0.001636626	0.001638614	0.003063407	0.0025629	0.005976995	0.005591431	0.004741777	0.003510444	0.002006606	0.001470042	0.0005107577	0.0006833835	0.001915088	0.002169218	0.001806083	0.001788539	0.0009571201	0.001025742	0.0004201968	0.0007177605
1705.729	0	0.4049966	0.3969204	2.931866	2.484466	0.27814	0.2901343	0.230921	0.1448197	2.561766	2.48357	1.969951	1.020874	0.09257358	0.07497709	0.0738933	0.06902589	0.622044	0.652996	0.2192483	0.4366141	0.06305464	0.06440339	0.06043319	0.06245789
1705.730	0	0.001263119	0.001026512	0.00677038	0.005464993	0.004113817	0.003289837	0.003130641	0.002625608	0.006372714	0.005887746	0.004348424	0.002795399	0.002621607	0.002021452	0.0007040197	0.001016218	0.001884602	0.001880483	0.001220545	0.001101183	0.001708039	0.002442736	0.003366443	0.002702011
1705.730	0	0.1236032	0.09669859	0.08960214	0.04503941	0.2727292	0.2595818	0.6602189	0.5615368	0.07871106	0.05041283	0.1060161	0.1272803	0.4789331	0.3178953	0.1132526	0.143758	0.1023734	0.08443343	0.03376807	0.05373647	0.2353308	0.2356606	0.06840736	0.1610439
1705.828	0	0.001842155	0.0009663725	0.006742335	0.005779081	0.001339331	0.001636096	0.003927588	0.003201127	0.005774707	0.005381431	0.004617585	0.003494913	0.002739043	0.002000646	0.0008694653	0.0008066421	0.001786453	0.001879296	0.001158693	0.001465028	0.001041447	0.001035549	0.0005180736	0.001000071
1705.829	0	0.4233665	0.3822229	2.859545	2.33288	0.2771518	0.2764045	0.233687	0.1469709	2.529109	2.371958	1.936142	1.048074	0.1223443	0.07032683	0.09572985	0.08375538	0.6801372	0.6404921	0.21424	0.3834484	0.08334702	0.09448347	0.07021103	0.04310077
1705.830	0	0.000806649	0.0008123651	0.006567778	0.005434739	0.005743283	0.005966149	0.003932751	0.003321348	0.00634321	0.005939714	0.004472179	0.003207105	0.003476237	0.002970187	0.001492732	0.001291299	0.002211335	0.00203786	0.001410743	0.001322171	0.003130463	0.004413173	0.005532034	0.004733522
1705.830	0	0.1388028	0.0895697	0.06399527	0.04551834	0.1939795	0.2831346	0.8716572	0.725557	0.06303486	0.06754536	0.0879907	0.116067	0.6537784	0.4787062	0.1983138	0.1507903	0.06246836	0.07818156	0.04887401	0.04913804	0.2600488	0.2406034	0.06533957	0.2174346
1705.928	0	0.003637899	0.001431588	0.007565808	0.005939512	0.001223228	0.001907688	0.005156255	0.004044055	0.006243688	0.005757835	0.004645708	0.003323631	0.003546763	0.002659312	0.001309909	0.000824264	0.003309177	0.002366279	0.002360234	0.001956579	0.001248502	0.001132667	0.0003087972	0.001254902
1705.929	0	0.4817633	0.3600977	2.842969	2.241274	0.2959679	0.275219	0.218266	0.1400072	2.602756	2.332719	1.847501	0.997492	0.1317549	0.06165933	0.06990522	0.06235292	0.7206127	0.6196715	0.241531	0.3281968	0.06574577	0.09144949	0.05142326	0.05167151
1705.930	0	0.001104136	0.00095331	0.006386241	0.005271649	0.006362863	0.007515435	0.005334328	0.003857306	0.006383066	0.005963911	0.004655294	0.00281909	0.004138261	0.003478569	0.001772267	0.001537138	0.002305819	0.002265538	0.001454555	0.001448453	0.003472771	0.005091297	0.006077324	0.005671803
1705.930	0	0.1357459	0.1036835	0.06802831	0.03218249	0.1972379	0.3208451	1.162106	0.896389	0.09884918	0.09461135	0.08739964	0.09365399	0.8311207	0.619822	0.2761526	0.175948	0.08036862	0.06893521	0.06754038	0.05948378	0.2618557	0.2072952	0.07065323	0.2599767
1706.027	0	0.005183115	0.001804992	0.007998386	0.005510706	0.001078852	0.001802702	0.006005722	0.004329739	0.006777239	0.006145502	0.004205379	0.003625651	0.004031843	0.003135679	0.001214674	0.0009080446	0.005045192	0.003194806	0.003782517	0.003153055	0.001420427	0.00108872	0.0003274593	0.001397841
1706.027	0	0.4790029	0.3788283	2.83143	2.172397	0.2880868	0.2824915	0.202834	0.1431176	2.641935	2.301609	1.755573	0.9410889	0.1090488	0.06987026	0.07233071	0.05472804	0.7343701	0.5912635	0.3282615	0.2332367	0.06037284	0.100793	0.04922075	0.0562165
1706.027	0	0.001282361	0.001241107	0.006338455	0.005152512	0.006883685	0.008635092	0.00627802	0.00413853	0.006550116	0.005949716	0.004463286	0.002907889	0.00466314	0.003875894	0.001776779	0.001721485	0.002268813	0.002305145	0.001872336	0.001493984	0.004069637	0.005944162	0.00673195	0.006338713
1706.028	0	0.1612688	0.08969689	0.06520486	0.05449837	0.1463172	0.2925746	1.312969	0.9490159	0.1310607	0.09267268	0.1087669	0.05802901	0.9430828	0.6915362	0.2469035	0.2039649	0.0722702	0.07143676	0.08216574	0.06728326	0.276259	0.1665191	0.1075242	0.2966086
1706.128	0	0.006537201	0.002584068	0.007765945	0.004916725	0.001068513	0.001896458	0.005500815	0.003971108	0.007507492	0.006708502	0.003764537	0.003952934	0.003964334	0.002980783	0.001076554	0.001006462	0.006257729	0.003761512	0.005102277	0.00379237	0.001215119	0.001042819	0.0004767488	0.001550056
1706.129	0	0.4811699	0.406521	2.816924	2.148679	0.2965358	0.276367	0.1970961	0.1409914	2.699029	2.332583	1.617603	0.8839667	0.1006569	0.07247179	0.0812651	0.05759094	0.7481706	0.5900515	0.4339782	0.1650804	0.04564318	0.08311078	0.05351294	0.06510394
1706.130	0	0.00120103	0.0009873772	0.006624226	0.005207861	0.008395471	0.0110164	0.005856312	0.003258576	0.006808563	0.006023592	0.004016851	0.003013348	0.004637114	0.003472883	0.001749933	0.001822049	0.002377937	0.002497132	0.002062852	0.001571669	0.005854059	0.007913577	0.008580609	0.008013996
1706.130	0	0.1511915	0.08554742	0.06184289	0.0456383	0.1159978	0.2752492	1.22635	0.8531842	0.1066689	0.1068115	0.1047999	0.07304318	0.9183798	0.6792694	0.2190734	0.2126679	0.08182643	0.07725182	0.05528717	0.05136007	0.2399833	0.152121	0.109634	0.3459233
1706.227	0	0.00594961	0.002663772	0.007075382	0.004456007	0.001140065	0.0019671	0.0051845	0.003541995	0.00775864	0.006840904	0.004190438	0.003828516	0.003761695	0.002776422	0.001305376	0.001193118	0.005667402	0.003244487	0.004795333	0.00312456	0.00101925	0.001140244	0.0006494251	0.001546101
1706.227	0	0.4711594	0.419674	2.784114	2.134586	0.2976756	0.2873239	0.1945385	0.1290326	2.708412	2.366112	1.509583	0.8663808	0.08970062	0.08315126	0.0820181	0.04980013	0.7438298	0.6112683	0.5409347	0.2344037	0.04955653	0.08809607	0.06576406	0.0481008
1706.227	0	0.001140704	0.001036195	0.006417539	0.005157442	0.008675441	0.01140347	0.005701291	0.002819491	0.006471365	0.006324059	0.003962254	0.003034125	0.004268539	0.002888812	0.002087095	0.001847973	0.002710342	0.002516254	0.002420289	0.001631617	0.00647514	0.008388045	0.009082828	0.007840421
1706.228	0	0.1348934	0.06508962	0.09815207	0.06567438	0.1390951	0.2617685	1.158862	0.7712254	0.08950385	0.09334649	0.1022783	0.1165528	0.8494664	0.637616	0.2327173	0.2447257	0.08278777	0.07330361	0.05424678	0.07932391	0.1916069	0.1539171	0.1112601	0.3515169
1706.328	0	0.00616871	0.003271891	0.006816732	0.004375827	0.001165169	0.001906152	0.005553065	0.003571584	0.007916851	0.007150115	0.004900967	0.003632942	0.003494119	0.002488679	0.001615234	0.001165976	0.005033911	0.002792882	0.004943622	0.003118358	0.001061546	0.0009507818	0.001069714	0.001355663
1706.329	0	0.4594058	0.445961	2.766613	2.108951	0.2957264	0.3105381	0.1773087	0.120246	2.7257	2.421271	1.391111	0.8515377	0.09285497	0.08957127	0.07427263	0.04703528	0.7212344	0.6119594	0.6057204	0.3329561	0.04812314	0.07608905	0.06202464	0.05065401
1706.330	0	0.001230545	0.001186106	0.006437835	0.005110214	0.008933923	0.01157998	0.005921503	0.003161809	0.006379978	0.006168653	0.003992285	0.002826583	0.004187817	0.002426499	0.002301104	0.001751418	0.002822315	0.002567409	0.002617477	0.001871202	0.007089325	0.008998548	0.009509939	0.008090186
1706.330	0	0.1124957	0.09269044	0.07060316	0.0912299	0.162151	0.2579335	1.230236	0.7752089	0.112992	0.06860379	0.1200403	0.1022078	0.7852694	0.5812808	0.3066623	0.2326383	0.09273594	0.07315382	0.0338222	0.05917213	0.1937871	0.1599793	0.1679056	0.2950198
1706.428	0	0.007752976	0.004352527	0.006602284	0.004508296	0.00143989	0.002240979	0.005707111	0.003613147	0.008406993	0.007716371	0.005455794	0.003426515	0.003073924	0.002157772	0.001869105	0.001178422	0.005277831	0.003029876	0.006151059	0.004001902	0.0009393134	0.001023723	0.001145769	0.001199036
1706.429	0	0.4508551	0.4628256	2.819052	2.15279	0.300044	0.3098527	0.1572878	0.1194235	2.761665	2.475257	1.281166	0.8315445	0.08215383	0.07176198	0.06060957	0.04740147	0.6775332	0.6466794	0.6504777	0.4223022	0.0474372	0.08348271	0.0663482	0.05790794
1706.430	0	0.001030907	0.00131276	0.006454487	0.005370674	0.009183912	0.01131961	0.006303284	0.003720685	0.006585283	0.00635136	0.00388421	0.002904304	0.003560293	0.002043006	0.002524182	0.001995324	0.002813654	0.002649397	0.002819264	0.002017723	0.007837133	0.009534579	0.009867983	0.008134092
1706.430	0	0.08519063	0.09570716	0.08069746	0.08731298	0.1899768	0.3595794	1.314685	0.8008465	0.1001786	0.06451516	0.1120837	0.096353	0.7173013	0.4802324	0.397023	0.2249988	0.06520164	0.07776101	0.05298222	0.02728082	0.1592689	0.1723233	0.216357	0.2249317
1706.527	0	0.007801237	0.00448573	0.006849966	0.004601583	0.001622046	0.002613491	0.005237581	0.003449106	0.00828952	0.007938942	0.005507072	0.002740487	0.002528252	0.001535391	0.002002763	0.0009774883	0.004609389	0.002852632	0.005557049	0.003941574	0.0007845057	0.000917724	0.001177095	0.0009382277
1706.527	0	0.4566985	0.5053517	2.850558	2.195005	0.2936876	0.3047493	0.153837	0.1359065	2.741781	2.501249	1.215154	0.8157149	0.06880738	0.07127684	0.05257761	0.04266518	0.6436425	0.6957996	0.673005	0.457793	0.04635045	0.08511661	0.08086898	0.05595773
1706.527	0	0.001202028	0.001335723	0.006446755	0.005333155	0.00777829	0.00881027	0.006121054	0.004174716	0.006551358	0.006120608	0.003742502	0.002911124	0.002767423	0.001418749	0.002359242	0.002102597	0.002492384	0.002470861	0.00279501	0.001795976	0.007188873	0.008433449	0.008382323	0.006864177
1706.528	0	0.1026734	0.1094711	0.06778248	0.08718592	0.2158841	0.4616563	1.20755	0.7743131	0.07724804	0.07697026	0.08451086	0.09673331	0.5800767	0.3435693	0.4371348	0.2141661	0.04592952	0.05070719	0.07431233	0.06367475	0.1584154	0.1823229	0.2413805	0.2074878
1706.628	0	0.00834525	0.005915522	0.007476305	0.004606131	0.001692605	0.002845565	0.004706604	0.003250923	0.008338494	0.007895976	0.005664654	0.002406552	0.001902783	0.001122271	0.001862463	0.0009789369	0.005068344	0.003655101	0.006056351	0.004188325	0.0009936974	0.001057615	0.001126709	0.0006358142
1706.629	0	0.4538188	0.5549931	2.851756	2.21318	0.2854824	0.3069848	0.1673957	0.1364184	2.722315	2.582765	1.22869	0.7863137	0.05645139	0.08247533	0.05913042	0.0342782	0.6332775	0.7458229	0.6383095	0.418315	0.06600674	0.0859365	0.07325778	0.05114062
1706.630	0	0.001358164	0.001259228	0.006460943	0.005265851	0.007373855	0.007676674	0.00571996	0.004299686	0.006438522	0.006292983	0.003694205	0.002890019	0.002226229	0.00111356	0.002109719	0.002179529	0.002603279	0.00232464	0.002472459	0.001517065	0.006854818	0.007929301	0.007713653	0.006121509
1706.630	0	0.1318452	0.1215525	0.05451626	0.08549149	0.2332706	0.5313685	1.071236	0.7388386	0.08770844	0.08734473	0.1111248	0.1009085	0.4575078	0.2082294	0.3998622	0.225613	0.05714093	0.0600312	0.03739707	0.04425436	0.1853763	0.2247864	0.2259285	0.1508571
1706.727	0	0.007973581	0.006095423	0.008355386	0.004268076	0.001713569	0.00278672	0.004705159	0.003476962	0.008115281	0.007538757	0.00560762	0.002696005	0.001976391	0.001397586	0.00184281	0.001142416	0.005221171	0.00437271	0.005710512	0.003828646	0.0009405176	0.001117442	0.001112076	0.0006785213
1706.727	0	0.4656127	0.5791653	2.889205	2.242324	0.2807899	0.3051361	0.1732001	0.1297578	2.6496	2.588003	1.316687	0.7317767	0.06366381	0.09793864	0.06910087	0.02675699	0.6265045	0.792563	0.5702187	0.3231208	0.06675695	0.08295126	0.06659392	0.03491594
1706.727	0	0.0009921733	0.001352207	0.006777593	0.005202714	0.008176314	0.008341098	0.005536831	0.00453617	0.006394852	0.006209599	0.003603929	0.002924479	0.002383744	0.001803075	0.00200012	0.002385956	0.002464669	0.002612595	0.002281298	0.001571522	0.007551684	0.008562046	0.008135695	0.006854596
1706.728	0	0.07027427	0.1146992	0.09335953	0.07941869	0.2433362	0.5073234	1.067828	0.7616548	0.06753491	0.07444434	0.1026558	0.08725683	0.4753009	0.2699786	0.3817982	0.2231961	0.04393101	0.06650633	0.03649321	0.03801844	0.1624509	0.2232027	0.2192963	0.1278167
1706.828	0	0.006631733	0.004831088	0.008310867	0.004348218	0.001713828	0.002676954	0.005087065	0.003636021	0.007691104	0.007412841	0.005370496	0.002800322	0.002489728	0.001944392	0.001735864	0.001089999	0.004753562	0.004010425	0.00470803	0.002856519	0.000878701	0.0009115587	0.001101343	0.0006849719
1706.829	0	0.4982541	0.612825	2.919707	2.296275	0.2882941	0.3047286	0.1766613	0.1126873	2.585006	2.58204	1.444515	0.6968369	0.0521103	0.099993	0.08481395	0.0308552	0.6192245	0.8311353	0.4970077	0.2378537	0.06739655	0.07368574	0.05755236	0.02539555
1706.830	0	0.001009869	0.001405899	0.006732487	0.005367484	0.01013201	0.01083398	0.00573781	0.004834055	0.006468662	0.006535017	0.003491376	0.002957535	0.003016357	0.002761445	0.00169272	0.002628864	0.00289628	0.002790122	0.00229963	0.001767962	0.00953435	0.01039014	0.01006871	0.008820525
1706.830	0	0.07399538	0.1034239	0.06386285	0.07719712	0.2351344	0.4579486	1.169816	0.8293778	0.07249118	0.05359015	0.09968131	0.09420974	0.5881666	0.4079919	0.323853	0.216864	0.05939055	0.05942943	0.04457652	0.01791411	0.1470386	0.1856479	0.208914	0.1225644
1706.927	0	0.005292713	0.004420189	0.008088423	0.004491419	0.001405995	0.002357125	0.005013505	0.00364983	0.007328329	0.007103575	0.004965707	0.002990458	0.00271944	0.002458954	0.001589634	0.001168686	0.004317438	0.003945934	0.004058593	0.002255582	0.0009867653	0.0009754235	0.001078186	0.0008640906
1706.927	0	0.5225537	0.6100331	2.958357	2.361623	0.2797788	0.3073984	0.1756853	0.110556	2.568601	2.577194	1.515504	0.6792292	0.07435487	0.1142569	0.0866614	0.0392622	0.6329685	0.8382004	0.3715062	0.2026633	0.07904835	0.0876729	0.06109465	0.03359638
1706.927	0	0.001052426	0.001869356	0.006768403	0.005791816	0.01442642	0.01682138	0.004910199	0.004587812	0.006791324	0.007080248	0.00381338	0.003075428	0.003196871	0.003749234	0.001318429	0.002990929	0.003533792	0.003646886	0.002858103	0.002466572	0.01361959	0.01471055	0.01518653	0.01284151
1706.928	0	0.1013398	0.0992751	0.06215765	0.06498765	0.1857763	0.3830527	1.148185	0.8244774	0.03871199	0.06337601	0.08847977	0.08358989	0.6481048	0.5128621	0.2737678	0.2214523	0.06523027	0.0546813	0.07514381	0.02893558	0.1717972	0.1733332	0.2007946	0.1567803
1707.027	0	0.004310035	0.003556986	0.007489064	0.004675941	0.00117215	0.002212637	0.004907297	0.003676206	0.006952464	0.006492509	0.00451372	0.002855021	0.003115177	0.002624967	0.001493952	0.001176641	0.003912929	0.003532244	0.002931607	0.001532455	0.001070097	0.001075656	0.001098501	0.001042412
1707.027	0	0.5166684	0.5916319	3.018519	2.407695	0.2772502	0.3068705	0.1898047	0.1326266	2.537614	2.518445	1.555773	0.6502852	0.07856064	0.09056606	0.07857089	0.04148893	0.6230236	0.8052368	0.2592072	0.2393211	0.06896757	0.09812371	0.06340855	0.04879043
1707.027	0	0.009744578	0.0104055	0.010429	0.0134489	0.02459813	0.0292686	0.01169654	0.01192937	0.01302659	0.01490809	0.01108741	0.0117783	0.01161509	0.01329181	0.01031467	0.01069629	0.01254128	0.01304767	0.01150635	0.01026326	0.02309839	0.02485773	0.02368595	0.02115351
1707.028	0	0.08903638	0.05674055	0.06936627	0.07050053	0.1355427	0.3647273	1.116055	0.8420522	0.06859537	0.09658495	0.1105045	0.07824807	0.7109314	0.5738015	0.2679058	0.2269241	0.09422235	0.05182996	0.05490959	0.05246931	0.1945706	0.1581873	0.1754835	0.1995364
1707.128	0	0.006801377	0.005174042	0.006900599	0.00423212	0.001234446	0.002264519	0.005283791	0.003955231	0.006940249	0.00680456	0.004414723	0.003350583	0.003464933	0.003008247	0.001506999	0.001278184	0.005552628	0.004301099	0.004051754	0.002476894	0.001276949	0.001098971	0.001070728	0.001279595
1707.129	0	0.5144173	0.5183223	3.04226	2.394942	0.2695844	0.2902954	0.2026048	0.1217499	2.519155	2.468869	1.596654	0.6644386	0.08269687	0.08976092	0.07718908	0.0417297	0.6247944	0.731767	0.2607436	0.2952121	0.05980325	0.09030221	0.07366008	0.05706971
1707.130	0	0.01327332	0.01408111	0.01251809	0.01726298	0.03137103	0.03607636	0.01571507	0.01439465	0.02028898	0.01742581	0.01715545	0.01276204	0.016922	0.01661867	0.01485913	0.01256406	0.01720377	0.01575287	0.01570388	0.01320269	0.02970045	0.03078005	0.0286635	0.02600059
1707.130	0	0.1350564	0.09461673	0.0709133	0.0700195	0.1547448	0.3967677	1.185703	0.8937134	0.1154654	0.1283688	0.1065549	0.08269395	0.7906005	0.6353329	0.284195	0.240205	0.06330501	0.0596508	0.05979498	0.04087117	0.2352411	0.1482718	0.1473865	0.2229034
1707.228	0	0.006741778	0.004900212	0.006257017	0.004829632	0.001482	0.002206124	0.005203953	0.003680402	0.006742443	0.006650891	0.003812949	0.003197093	0.003547854	0.002834669	0.001361931	0.001343996	0.005449777	0.003481852	0.003767848	0.002876236	0.00141775	0.000899153	0.00100144	0.001324045
1707.229	0	0.519101	0.4714457	3.103015	2.369134	0.2780921	0.2900512	0.1949798	0.1124463	2.521469	2.407289	1.584337	0.6737511	0.07932799	0.0796106	0.06805853	0.02970047	0.6191472	0.6729478	0.2677253	0.3442551	0.06694868	0.09793171	0.0721771	0.05494861
1707.230	0	0.02097611	0.02461696	0.02206291	0.02596758	0.04033647	0.04748506	0.02216041	0.02304035	0.02834222	0.02408677	0.024663	0.01964013	0.02521069	0.0238128	0.02404431	0.01938351	0.02494992	0.02439627	0.02312111	0.0204606	0.04069492	0.04063498	0.03999285	0.03520693
1707.230	0	0.1353186	0.06948447	0.08186203	0.06371252	0.1848939	0.3762854	1.1477	0.855198	0.09850033	0.09395992	0.08768207	0.08625961	0.8241113	0.6181274	0.2975367	0.2606175	0.05988438	0.0582424	0.06370667	0.04876182	0.2637882	0.1319102	0.1431269	0.2599049
1707.328	0	0.003531505	0.002352147	0.006918142	0.005447067	0.001377325	0.001826461	0.005118272	0.003524013	0.006008724	0.0061945	0.003389248	0.002405075	0.003712059	0.002679983	0.001317782	0.001409683	0.003189742	0.001720133	0.002326586	0.001870773	0.00135975	0.0007985601	0.001002335	0.001401561
1707.329	0	0.5224035	0.4607416	3.13792	2.327165	0.2783993	0.2726742	0.191734	0.1062458	2.496365	2.32768	1.566934	0.6986084	0.07517415	0.06686634	0.07473272	0.0594747	0.6208796	0.6414623	0.2411988	0.3567337	0.06488128	0.10118	0.07318104	0.03972665
1707.330	0	0.02704716	0.04907898	0.03100171	0.0427799	0.05633722	0.07261875	0.02667395	0.03871339	0.04020222	0.03119824	0.0414579	0.03014933	0.03453061	0.04117834	0.03303369	0.03351774	0.03785593	0.050902	0.03516381	0.04190438	0.0730743	0.05770318	0.05629625	0.0605951
1707.330	0	0.1027322	0.09031257	0.07218406	0.06419487	0.1766385	0.3245307	1.146055	0.8241693	0.06018586	0.07245424	0.1033395	0.09393416	0.8681296	0.5802683	0.3028167	0.3018498	0.0822351	0.05984272	0.08030914	0.07337894	0.2876956	0.128986	0.1914183	0.3040255
1707.428	0	0.005729122	0.003554703	0.007173323	0.006305828	0.001501206	0.001509015	0.00506123	0.003259023	0.005790669	0.006497245	0.004191356	0.002785913	0.003595215	0.002404237	0.001215123	0.001585052	0.005153464	0.002433922	0.0038825	0.00328419	0.001372228	0.000794258	0.001076782	0.00150801
1707.429	0	0.489348	0.4461465	3.104196	2.233077	0.2711283	0.2633307	0.1816304	0.09986733	2.515833	2.242538	1.508532	0.7033422	0.08799483	0.06512035	0.06278961	0.06886614	0.6197338	0.617697	0.2035652	0.3233784	0.05294544	0.07570795	0.07546439	0.04005705
1707.430	0	0.02938031	0.03145115	0.03554976	0.03495166	0.04723385	0.05350742	0.03449038	0.03369172	0.03963155	0.03163568	0.03540455	0.03035961	0.03531261	0.03336935	0.03577356	0.02917854	0.0340046	0.03337642	0.03411688	0.03020511	0.04972076	0.04397342	0.04913193	0.04119701
1707.431	0	0.08569489	0.07750568	0.08500829	0.06523412	0.2397712	0.2524915	1.159345	0.7681334	0.1107478	0.06650118	0.1028876	0.0790056	0.8625855	0.5288027	0.2711925	0.3257192	0.09703579	0.05917131	0.07803969	0.08063896	0.2889609	0.1309643	0.2210968	0.3279177
1707.528	0	0.009915223	0.007099707	0.008285979	0.007302735	0.002043387	0.001828728	0.005345056	0.003238905	0.005412622	0.0073039	0.005198089	0.003870264	0.003545272	0.002349681	0.001210034	0.001647468	0.008925349	0.005227385	0.007566187	0.005772542	0.00149217	0.001032815	0.001178432	0.001431307
1707.529	0	0.4600093	0.4516354	3.073256	2.163711	0.2837796	0.2630813	0.1781495	0.1018083	2.567681	2.18409	1.422169	0.7101969	0.09902942	0.07747643	0.05086699	0.06715702	0.6322392	0.6397768	0.1919395	0.2582536	0.04506154	0.07213548	0.0644122	0.04367266
1707.530	0	0.04046715	0.04119807	0.04815072	0.04568684	0.05785749	0.06756448	0.05043532	0.04712965	0.05304563	0.0462852	0.04782277	0.04366905	0.05027934	0.04805291	0.04792294	0.04119826	0.04398712	0.04310732	0.0446274	0.037542	0.05736204	0.0515418	0.05806475	0.04652206
1707.530	0	0.04704354	0.07210081	0.09791836	0.06485012	0.3506858	0.2728261	1.229771	0.723674	0.1160399	0.1037456	0.08679176	0.08116494	0.8216048	0.4793371	0.2254849	0.3153607	0.08820382	0.061817	0.04015571	0.08156959	0.2776319	0.1814323	0.2323779	0.2905384
1707.628	0	0.006823788	0.004862051	0.008773734	0.007005573	0.002317646	0.002070684	0.005414048	0.002975934	0.005768509	0.007243104	0.005471032	0.003366759	0.003238092	0.00170995	0.0009394181	0.00145063	0.006077582	0.004214731	0.005663935	0.004093567	0.001331846	0.0009388139	0.001084448	0.001167853
1707.629	0	0.4684087	0.5103357	3.04605	2.127145	0.2870218	0.2661218	0.1753661	0.1062715	2.591998	2.149437	1.346269	0.729474	0.09822903	0.08120627	0.06216837	0.05484933	0.6346137	0.6706545	0.257709	0.1927484	0.03684736	0.07174774	0.06126288	0.0462636
1707.630	0	0.05117199	0.04996718	0.05557842	0.05284566	0.06686856	0.07370957	0.05734181	0.05332382	0.05715372	0.0499175	0.05052717	0.0464666	0.05513242	0.05403078	0.05429528	0.04665317	0.0542972	0.05416629	0.05482032	0.04622709	0.07119322	0.06603736	0.07278136	0.05747232
1707.630	0	0.08090002	0.1095664	0.04847668	0.08122785	0.4437213	0.3580616	1.232708	0.6945738	0.1402978	0.09784619	0.1039977	0.08606531	0.7343901	0.3765567	0.1753561	0.2999539	0.07561889	0.08485729	0.05909886	0.06860491	0.2670656	0.1997328	0.2275405	0.2300667
1707.728	0	0.005778461	0.003989639	0.008821041	0.006665951	0.002395982	0.002303551	0.004990045	0.002987461	0.006101617	0.007224105	0.005334992	0.003282729	0.002658441	0.001296345	0.0008960101	0.001227477	0.004351938	0.003984673	0.004762711	0.003105266	0.00111311	0.0009771371	0.0007953649	0.0009093584
1707.729	0	0.4702943	0.5490894	2.988612	2.105703	0.2928483	0.2660989	0.1481302	0.1114524	2.588363	2.131539	1.259743	0.7730404	0.0862754	0.08355873	0.05488125	0.05299275	0.6500275	0.6715995	0.3393629	0.2312526	0.03735714	0.05491107	0.06665072	0.05108218
1707.730	0	0.04125124	0.04008789	0.04528359	0.04183725	0.05314536	0.0560481	0.04142809	0.03914404	0.04273797	0.03575406	0.03646318	0.03402555	0.03938799	0.03894004	0.03992333	0.03417138	0.04070734	0.04066282	0.0407511	0.03410682	0.05702281	0.05231413	0.05735138	0.0448552
1707.730	0	0.09671743	0.08420751	0.08533239	0.06721694	0.4642661	0.4144852	1.134137	0.6949537	0.1031134	0.08021638	0.08875237	0.08382923	0.6386524	0.2572719	0.1604507	0.2463112	0.06674135	0.09060184	0.03748004	0.06719277	0.2605335	0.1937217	0.1582576	0.1750376
1707.828	0	0.004754561	0.003926121	0.008294664	0.006218037	0.002266777	0.002535885	0.005592575	0.003620042	0.006392463	0.00695029	0.005143564	0.002975704	0.002902072	0.001319859	0.00107716	0.001112716	0.003174735	0.003314852	0.004133836	0.001936616	0.001117076	0.0008823832	0.0007436505	0.0006831116
1707.829	0	0.499699	0.5685	2.921222	2.104423	0.2834082	0.2601613	0.1353324	0.1212409	2.603635	2.145455	1.190894	0.8174039	0.0906101	0.08066042	0.06219263	0.06714444	0.6821999	0.6774417	0.4132121	0.3312431	0.04436242	0.05325424	0.06345985	0.0449693
1707.830	0	0.04263411	0.0412026	0.04588945	0.04337806	0.06271876	0.06189229	0.04809701	0.0458072	0.0489292	0.04684508	0.04661582	0.04004173	0.0465952	0.04739163	0.04862641	0.04077628	0.04261093	0.03976133	0.04028562	0.03372492	0.06168936	0.05704058	0.06260848	0.04799517
1707.830	0	0.1072625	0.1517953	0.06392744	0.06691706	0.4201329	0.4958295	1.288365	0.8458096	0.09542504	0.1020983	0.09892749	0.108552	0.6813093	0.2717396	0.2203486	0.2397586	0.08651847	0.0725122	0.07933496	0.07096758	0.2408901	0.1809247	0.142025	0.1368075
1707.928	0	0.00629838	0.005172126	0.007468459	0.006143398	0.001670283	0.002453421	0.005545626	0.003866	0.006366282	0.00667593	0.005155436	0.003163011	0.002979411	0.001649161	0.001299311	0.001111169	0.003534909	0.003333151	0.005936669	0.00208571	0.001240743	0.0009443279	0.0006417402	0.0006995148
1707.929	0	0.5296178	0.5520851	2.892585	2.10609	0.2869005	0.2627556	0.1312288	0.11884	2.622431	2.188016	1.17709	0.8474229	0.09790543	0.08802677	0.06074048	0.05627865	0.7088299	0.6713647	0.4708073	0.4446547	0.04792598	0.05027056	0.0559894	0.04569388
1707.930	0	0.03303032	0.03116858	0.03573481	0.03444641	0.0577549	0.05623466	0.04404582	0.04205527	0.04156424	0.03735464	0.03598564	0.03169228	0.04188581	0.04314659	0.04485372	0.0376501	0.03687471	0.03264411	0.03181279	0.02609486	0.05308524	0.05034134	0.05570693	0.04347468
1707.930	0	0.1219727	0.1126315	0.05959321	0.04855484	0.2928563	0.4502226	1.272334	0.9015685	0.09726758	0.08270708	0.08870414	0.1182908	0.7033635	0.3604388	0.2520969	0.2130296	0.06778243	0.0775478	0.04678327	0.05282352	0.2574522	0.1893251	0.110302	0.1473895
1708.028	0	0.006048642	0.004948879	0.006768926	0.005954485	0.001256064	0.002329215	0.005437075	0.004092524	0.006441153	0.006589628	0.004884584	0.003117054	0.003175284	0.002036945	0.001370208	0.0009883551	0.003008347	0.002603692	0.00585871	0.002366187	0.001140725	0.001027498	0.0007310205	0.0008572031
1708.029	0	0.5686934	0.516155	2.896773	2.151634	0.2949697	0.2658017	0.1321703	0.1186886	2.603012	2.236303	1.176567	0.8438831	0.08315335	0.08484432	0.06748764	0.04394223	0.7076708	0.6739136	0.5276116	0.5312924	0.05549022	0.06789365	0.07487081	0.07589764
1708.030	0	0.04433965	0.03389825	0.03244117	0.03010246	0.09536949	0.09368331	0.08083705	0.07200514	0.05087771	0.04407906	0.05042004	0.04941273	0.05928034	0.0632139	0.06612119	0.05559104	0.0634215	0.05452402	0.04675048	0.03214995	0.0726834	0.0771619	0.08386226	0.06675
1708.030	0	0.1517845	0.1189446	0.05757054	0.04513974	0.1927207	0.4377143	1.230565	0.9312778	0.08747055	0.0896834	0.08847037	0.1227124	0.7294484	0.4393724	0.2645996	0.184796	0.06733598	0.09198197	0.05622141	0.05543221	0.2578342	0.1975135	0.1087038	0.1725592
1708.127	0	0.009177778	0.007878106	0.006290823	0.006028724	0.001305474	0.002364169	0.005390068	0.004050984	0.006651358	0.007080914	0.005428111	0.003322087	0.003364567	0.002443096	0.001499324	0.0009405781	0.00499973	0.003589513	0.008961932	0.004449927	0.001279263	0.000987509	0.0006953093	0.001034938
1708.127	0	0.5841803	0.4252805	2.869294	2.156122	0.2966117	0.2703347	0.1538074	0.1198996	2.605134	2.304557	1.253764	0.82454	0.07499611	0.07701356	0.06369704	0.04491142	0.6952466	0.6627859	0.5340087	0.5483727	0.05612896	0.06180633	0.0740269	0.08436685
1708.127	0	0.04195139	0.03185439	0.02984768	0.02805409	0.09718495	0.09648205	0.08251988	0.07181864	0.05210032	0.04877332	0.05794989	0.05685579	0.05724808	0.06006828	0.06319173	0.05337469	0.06651034	0.05707228	0.04657851	0.02911471	0.07111138	0.07725489	0.08260443	0.06526324
1708.128	0	0.1722308	0.1237034	0.06683796	0.0591966	0.1914147	0.4236493	1.211532	0.9414356	0.08140395	0.09758383	0.06730166	0.1111177	0.7644635	0.5228644	0.2534034	0.1891502	0.06840509	0.08285067	0.04734565	0.07264259	0.2619146	0.1963702	0.09196418	0.2078595
1708.228	0	0.009494148	0.008021145	0.006962837	0.005964897	0.001536693	0.002498027	0.006106634	0.004575071	0.006744887	0.006777899	0.005526331	0.003559649	0.003587171	0.002897665	0.001458504	0.0009304253	0.005592974	0.004281501	0.009120995	0.005084164	0.001410188	0.001097788	0.0007971203	0.001362774
1708.229	0	0.600477	0.3590635	2.899694	2.21175	0.2904794	0.2770848	0.1601321	0.1174195	2.580566	2.34105	1.369511	0.8224089	0.07381532	0.07875823	0.07714524	0.04716106	0.6724277	0.6595032	0.5061796	0.5038661	0.05234853	0.06905935	0.06206361	0.07036196
1708.230	0	0.05843391	0.04271847	0.03278802	0.03059338	0.1240198	0.1256841	0.1073569	0.08990749	0.05230385	0.05598707	0.07156366	0.07189098	0.06119333	0.06403526	0.06854158	0.05894776	0.08648217	0.07289573	0.05838249	0.03426569	0.09604752	0.1044082	0.1087642	0.08600123
1708.230	0	0.1560379	0.1149775	0.04944081	0.06066754	0.2319193	0.4372197	1.370238	1.002262	0.07779988	0.08133193	0.09574563	0.07828734	0.8274843	0.6025122	0.2423538	0.2264159	0.05973134	0.06424522	0.08291706	0.07370851	0.2625686	0.1704965	0.08887876	0.2630281
1708.328	0	0.005104801	0.00474636	0.007879297	0.005997799	0.001558231	0.002256391	0.006155877	0.004369195	0.006506053	0.006565697	0.005205272	0.003235749	0.00381782	0.0031508	0.001366864	0.0010328	0.003661365	0.003182496	0.005240671	0.003849461	0.001333155	0.001062684	0.0006811445	0.00150201
1708.329	0	0.6175431	0.3190416	2.933274	2.271946	0.2773175	0.2782303	0.1723591	0.1263124	2.545502	2.354218	1.495048	0.8443939	0.06238271	0.08535783	0.06511927	0.03791347	0.6747765	0.6851436	0.4636376	0.4270271	0.06917325	0.08378714	0.0580646	0.06107051
1708.330	0	0.04272841	0.03202326	0.02882232	0.02935715	0.09139352	0.09155593	0.07236082	0.05817372	0.04837791	0.04931827	0.06066634	0.05968381	0.04693162	0.04585683	0.04818914	0.04146635	0.05929716	0.05494383	0.04958219	0.03428232	0.06940308	0.07478004	0.08007757	0.06492447
1708.330	0	0.1780465	0.1026207	0.07510086	0.0306045	0.2733182	0.3844175	1.328658	0.9613438	0.09603523	0.08809153	0.09023519	0.08478698	0.8675436	0.6686278	0.2104586	0.2286654	0.08200625	0.07310222	0.06710025	0.06045471	0.2549721	0.1649892	0.06691816	0.306341
1708.428	0	0.007273204	0.006687423	0.008629087	0.005875509	0.001484334	0.001914866	0.005089537	0.003671009	0.006197124	0.00687218	0.005374987	0.0037791	0.003422739	0.003112645	0.00122744	0.001100409	0.005632342	0.004324078	0.006662992	0.005034374	0.001248805	0.001101499	0.0008776826	0.001642657
1708.429	0	0.6337861	0.2907661	2.904061	2.297728	0.2814523	0.2820646	0.1947646	0.1289511	2.547571	2.375344	1.61202	0.8720964	0.06242594	0.08867522	0.06571451	0.04456091	0.6541452	0.6731156	0.3853363	0.3472433	0.07134237	0.08758428	0.06553645	0.07056879
1708.430	0	0.02724228	0.02519773	0.02605033	0.02698782	0.04415592	0.04738946	0.03043523	0.02458336	0.02958738	0.02874071	0.02778547	0.02282159	0.02611696	0.02526385	0.02530711	0.02189122	0.02879284	0.0256785	0.02665757	0.0213962	0.04267006	0.0403617	0.04146982	0.03300508
1708.430	0	0.1471432	0.1358677	0.06532186	0.05005274	0.2618847	0.3098489	1.130083	0.8156645	0.09170992	0.07973249	0.09773071	0.0831167	0.7747733	0.6578585	0.1965073	0.2133494	0.06880313	0.0959258	0.05203563	0.0434107	0.2122766	0.1755259	0.1177759	0.3311101
1708.528	0	0.008213808	0.007161746	0.008721767	0.005462373	0.001662766	0.001549578	0.00617001	0.003858363	0.005955904	0.006766017	0.005411404	0.003853455	0.003882821	0.00317699	0.001403038	0.001368987	0.006912853	0.004495014	0.006740432	0.005263814	0.001415978	0.001119931	0.0008996245	0.00161366
1708.529	0	0.6353197	0.2532034	2.881448	2.303582	0.2853513	0.2813147	0.2064001	0.1244802	2.558288	2.373824	1.668713	0.8736899	0.06487495	0.08548062	0.06274495	0.03870037	0.6118748	0.6295901	0.2890808	0.3051118	0.06192176	0.06697049	0.05876387	0.0659569
1708.530	0	0.05513473	0.04404255	0.03748761	0.03168514	0.1275778	0.1254207	0.0864018	0.06290401	0.05694993	0.05830063	0.05867389	0.07409822	0.07160976	0.07117379	0.07611774	0.06620614	0.07150461	0.07049397	0.07156751	0.05229102	0.09372081	0.1048955	0.1096847	0.08677344
1708.530	0	0.1479845	0.0822523	0.07993646	0.04116719	0.3065742	0.2216934	1.373146	0.8607147	0.1353998	0.0761077	0.1031529	0.1507368	0.9071213	0.6820448	0.2314837	0.2524268	0.07631158	0.09141324	0.06548205	0.05197779	0.2526581	0.1768153	0.1224181	0.3348115
1708.628	0	0.012785	0.009974517	0.008092042	0.004652768	0.001811235	0.001526969	0.006919986	0.004095256	0.006134814	0.006811454	0.005182806	0.004019843	0.004262706	0.003075172	0.001926125	0.001425641	0.01053613	0.005446814	0.008930893	0.007022591	0.001697544	0.001294005	0.001000269	0.001544297
1708.629	0	0.6383488	0.2373028	2.853398	2.293728	0.2755192	0.2875687	0.2043789	0.126145	2.560608	2.353228	1.715972	0.888436	0.0586858	0.09075768	0.06660098	0.0281191	0.567729	0.580873	0.2398514	0.3335116	0.0549204	0.06329682	0.05163343	0.05476913
1708.630	0	0.05860656	0.04820542	0.04261246	0.03563664	0.1580837	0.1542667	0.1042262	0.07108968	0.05785329	0.06394793	0.07107035	0.0925015	0.0839048	0.08229865	0.08651489	0.07265859	0.08682497	0.08565453	0.08613682	0.06088013	0.1167905	0.1336321	0.1357036	0.1052384
1708.630	0	0.177311	0.05624361	0.09955831	0.07826776	0.332771	0.1912096	1.552441	0.9167322	0.1787867	0.05239974	0.1056286	0.1447836	0.967508	0.6604371	0.35591	0.2547793	0.07375563	0.07866869	0.05546647	0.04681064	0.2321431	0.2057734	0.15961	0.2774944
1708.728	0	0.01176939	0.008883552	0.006827507	0.003812317	0.001902411	0.001894837	0.007115775	0.004207889	0.006421878	0.006302822	0.004963075	0.003613522	0.004039449	0.002727812	0.002034201	0.001294539	0.00935613	0.004183943	0.007256549	0.005927233	0.001256277	0.001178377	0.0009615081	0.001083665
1708.729	0	0.6589711	0.2597089	2.847292	2.28675	0.2747844	0.2894751	0.2143081	0.1356003	2.557763	2.322681	1.761733	0.939399	0.059741	0.09525724	0.05099177	0.04612376	0.5397235	0.5196792	0.2388904	0.3829277	0.05528714	0.0492694	0.05749769	0.05768907
1708.730	0	0.04754426	0.03289052	0.02950112	0.03428807	0.1251861	0.128996	0.09128165	0.06647263	0.04146926	0.04881329	0.06104178	0.07881997	0.0722837	0.06938177	0.06504534	0.05057959	0.067868	0.06823706	0.07093095	0.05480039	0.09943167	0.1086083	0.11485	0.09109517
1708.730	0	0.1107592	0.0687311	0.06479668	0.09479397	0.2911054	0.2901113	1.590827	0.9549289	0.1297673	0.07445122	0.09696476	0.1413209	0.9425298	0.6056258	0.4380208	0.227315	0.06665297	0.05552846	0.04973343	0.03440726	0.1764636	0.1868125	0.15457	0.2080095
1708.828	0	0.009117646	0.007085563	0.005924425	0.003689057	0.001586854	0.002295635	0.006381785	0.003896363	0.00668786	0.006246965	0.004638359	0.003261109	0.003408898	0.002053595	0.002174225	0.001043827	0.006870526	0.003229468	0.0056087	0.004562059	0.00103879	0.000922418	0.0009278522	0.0009534654
1708.829	0	0.6767861	0.321436	2.859326	2.246732	0.2778786	0.2769775	0.2118074	0.1386242	2.541795	2.252983	1.82418	0.983654	0.06119427	0.08707544	0.05109594	0.05464283	0.5258103	0.4993807	0.2528611	0.4167448	0.04678985	0.05664811	0.04555792	0.05117835
1708.830	0	0.02446575	0.02131062	0.02130305	0.02398332	0.045473	0.05025528	0.03144291	0.02273254	0.02377473	0.01601318	0.02529256	0.02179382	0.02764747	0.0272304	0.02732148	0.02163269	0.02372788	0.02532033	0.02664521	0.01935878	0.04260568	0.04275414	0.04586977	0.03459908
1708.830	0	0.1171056	0.1067787	0.06721538	0.08501982	0.2497798	0.4281394	1.452314	0.9251258	0.1131383	0.1022121	0.09674172	0.1234709	0.8096305	0.474288	0.4991939	0.2067992	0.08782219	0.06383365	0.05793897	0.04131534	0.1817108	0.1858459	0.1911526	0.2050023
1708.928	0	0.01512639	0.01178546	0.006295583	0.00516173	0.002999653	0.00375955	0.006738489	0.005003987	0.008520484	0.007853968	0.0068537	0.004629162	0.00404279	0.003000334	0.003606279	0.002115523	0.01164518	0.007812065	0.01112158	0.007730001	0.002305747	0.002244524	0.002416474	0.00183584
1708.929	0	0.6646349	0.3978618	2.84165	2.195053	0.2767553	0.2604674	0.2103214	0.1340161	2.544025	2.179702	1.827189	1.02147	0.07518466	0.0814494	0.06453873	0.06338387	0.5574133	0.4753957	0.2998581	0.4274701	0.03861147	0.04804996	0.04837512	0.06000862
1708.930	0	0.002947557	0.001940195	0.006752455	0.005702369	0.02047225	0.02447806	0.006206768	0.003535887	0.008638985	0.007038477	0.006446835	0.00412724	0.004980379	0.003860606	0.004153702	0.002835847	0.004730584	0.004783215	0.005301854	0.00416117	0.01793801	0.02014018	0.02120119	0.01664805
1708.930	0	0.1135126	0.1014912	0.07012429	0.07335528	0.1553804	0.48119	1.284621	0.8413628	0.1106578	0.1139443	0.1001753	0.1257939	0.6339013	0.2925101	0.4579019	0.2411493	0.08783048	0.05924539	0.0574271	0.05406024	0.2264259	0.212266	0.2029384	0.1617543
1709.028	0	0.03630684	0.0328973	0.02669835	0.02429423	0.009370674	0.009103993	0.01387018	0.01096495	0.02529754	0.02655154	0.02726576	0.02138088	0.01036663	0.00906081	0.009847273	0.008384394	0.03182858	0.03016889	0.03231688	0.02455921	0.01047571	0.01080376	0.01056632	0.008082733
1709.029	0	0.6489946	0.4835525	2.860156	2.161138	0.2852637	0.2503904	0.205585	0.132428	2.574236	2.105202	1.776758	1.063281	0.07309145	0.06786372	0.064125	0.05730245	0.6181672	0.4606207	0.3244186	0.422205	0.04909038	0.05790199	0.04669386	0.06891402
1709.030	0	0.0127492	0.008612046	0.008963803	0.01144258	0.04115075	0.04501334	0.02146259	0.01433391	0.01820044	0.01838368	0.01821861	0.01589977	0.01570712	0.01639367	0.01632107	0.01022046	0.01799527	0.01624728	0.0164142	0.01315129	0.03648057	0.03777882	0.03734116	0.03116687
1709.030	0	0.07449707	0.118101	0.06606974	0.07334588	0.06614383	0.4730838	1.436805	0.9547694	0.1079654	0.1106061	0.1051331	0.1149315	0.7239069	0.3644527	0.4209008	0.2733506	0.08324112	0.05258623	0.07375738	0.04973899	0.2181942	0.2161735	0.1627516	0.1286025
1709.128	0	0.0853073	0.0817043	0.07475351	0.06876486	0.01633861	0.01725637	0.01818694	0.01676243	0.0716857	0.07330255	0.07158464	0.05959592	0.01658739	0.01442714	0.01630959	0.01311607	0.07864852	0.07910912	0.07943294	0.06148258	0.0204074	0.02118126	0.02109346	0.01606404
1709.129	0	0.6276939	0.5739992	2.838811	2.122055	0.2885971	0.2482051	0.2057462	0.1472393	2.585848	2.055944	1.694872	1.091738	0.07568234	0.06934243	0.06111507	0.05557027	0.6716547	0.4780426	0.3071663	0.3674058	0.05834996	0.05988664	0.04009437	0.05819832
1709.130	0	0.002354269	0.001738398	0.006818129	0.005363642	0.02223178	0.02687523	0.004673251	0.004346901	0.007798798	0.007338148	0.005355975	0.00412301	0.00400345	0.003621994	0.003448133	0.002065997	0.004391186	0.003969543	0.004539118	0.00414877	0.01987134	0.02319673	0.02354795	0.01877376
1709.130	0	0.04981672	0.1150696	0.07586642	0.08357411	0.1035545	0.4581584	1.364102	0.956644	0.07546951	0.06720485	0.09719642	0.1064509	0.6959309	0.4200013	0.3195666	0.2924147	0.05093046	0.05567282	0.07276516	0.05887982	0.220077	0.1818484	0.1691605	0.09507766
1709.228	0	0.04116294	0.03798865	0.03613565	0.03240789	0.01535497	0.01559143	0.01937162	0.01456994	0.03356943	0.03549198	0.03531044	0.02684908	0.01459833	0.01594734	0.01499812	0.01357113	0.03657043	0.03760057	0.03799282	0.02898117	0.0160322	0.01676078	0.01589129	0.01226511
1709.229	0	0.608389	0.6664057	2.826772	2.096071	0.2943451	0.2460338	0.1928802	0.1523501	2.60869	2.016388	1.598359	1.121193	0.08447445	0.07418651	0.06337255	0.06122873	0.6902729	0.5000905	0.2540587	0.3274972	0.03785861	0.07033297	0.04882203	0.04974585
1709.230	0	0.002060066	0.001684537	0.006853561	0.005139302	0.0190349	0.02358468	0.003654504	0.003706087	0.007301968	0.006436105	0.004775024	0.003606772	0.003699753	0.003514931	0.003257196	0.001875294	0.003975421	0.003725808	0.003777909	0.00378028	0.01802668	0.02076071	0.02071059	0.01707037
1709.230	0	0.1023464	0.1277565	0.08211296	0.07488393	0.1967403	0.4820169	1.238052	0.9056049	0.02814492	0.08054889	0.1008391	0.1080138	0.7013306	0.492505	0.2578693	0.2847075	0.08192252	0.06999645	0.07957902	0.05317651	0.2126814	0.1784332	0.1952506	0.1331486
1709.328	0	0.01626888	0.01375964	0.01391436	0.01128296	0.005458013	0.00732362	0.009311624	0.006242935	0.01282369	0.01271174	0.01263627	0.005988597	0.005958878	0.0065133	0.005709006	0.005214488	0.01230287	0.01345426	0.0143564	0.009729812	0.005376283	0.006023981	0.006177875	0.004535782
1709.329	0	0.5820024	0.7138391	2.793853	2.090073	0.2873262	0.2450917	0.1766956	0.1614632	2.598075	1.989459	1.493119	1.160011	0.09409673	0.07228907	0.04718119	0.05762727	0.6965788	0.5050363	0.170795	0.3450917	0.0385199	0.06587007	0.05686374	0.04094434
1709.330	0	0.002063414	0.001612899	0.006702026	0.005112249	0.01568978	0.02061796	0.003204644	0.0033629	0.006964206	0.006022954	0.004190826	0.003611909	0.003610656	0.003391873	0.003084614	0.001837559	0.003474146	0.003498255	0.003169078	0.003334456	0.01538965	0.01809261	0.01753183	0.01482592
1709.330	0	0.1470947	0.08070569	0.0835672	0.05986455	0.276291	0.4723327	1.166832	0.8739181	0.07746191	0.1326814	0.09227979	0.08949681	0.7341203	0.5656625	0.2299735	0.2938112	0.07180318	0.07821364	0.04755286	0.05947551	0.1988505	0.1448457	0.2051947	0.195558
1709.428	0	0.01051998	0.008262268	0.008605612	0.006262253	0.002050595	0.002714749	0.004954236	0.003603681	0.008921504	0.00798919	0.006897851	0.002438446	0.003191552	0.002516973	0.001249708	0.001308399	0.006584231	0.006890664	0.008280018	0.004598485	0.000855354	0.001012617	0.001079374	0.001245228
1709.429	0	0.5802454	0.7394028	2.753648	2.116587	0.2905345	0.2557045	0.1805969	0.1678041	2.594491	2.01863	1.430735	1.188408	0.09733988	0.06693857	0.04922214	0.05352447	0.6884902	0.4935568	0.1034315	0.4218118	0.04204051	0.06184621	0.06168119	0.05007433
1709.430	0	0.001787662	0.001763111	0.006566002	0.005147695	0.01411121	0.01961252	0.002677681	0.002787256	0.006622106	0.006117432	0.004092675	0.00350014	0.003567083	0.003110623	0.00323143	0.001758236	0.003220341	0.003141644	0.003087786	0.003130157	0.01418751	0.01655396	0.01589545	0.01382207
1709.430	0	0.1723739	0.07436819	0.05976487	0.07535123	0.3050606	0.4692807	1.089184	0.8263271	0.07228789	0.100482	0.08035042	0.08193772	0.7339397	0.5766242	0.2088799	0.2798441	0.08790268	0.0678809	0.03798212	0.06245102	0.1703367	0.1642741	0.1570055	0.2399631
1709.527	0	0.01201445	0.008989549	0.00787206	0.006382732	0.001950166	0.002309354	0.004709294	0.003276289	0.009493557	0.007973512	0.006291468	0.002101508	0.003289273	0.002451781	0.001003978	0.001352106	0.007307972	0.006401961	0.00903331	0.00467647	0.0009069576	0.001045844	0.0007978249	0.001295388
1709.527	0	0.5824512	0.7552664	2.704681	2.135887	0.2920792	0.2596829	0.162013	0.1657628	2.601556	2.070959	1.391956	1.202118	0.08233428	0.05733876	0.0502719	0.04348025	0.6553012	0.4784621	0.1854052	0.4886692	0.0456255	0.05413069	0.05800814	0.06430925
1709.527	0	0.001667755	0.001633167	0.006253427	0.005279188	0.01468171	0.02074701	0.001985259	0.002196118	0.006904191	0.006346058	0.004019991	0.003355138	0.003553539	0.002711827	0.003216622	0.001774754	0.003396386	0.003259557	0.003400893	0.003446795	0.01479596	0.01707884	0.01706051	0.01461931
1709.528	0	0.1586264	0.05782676	0.07479167	0.0547941	0.2553672	0.3954914	1.030424	0.7749251	0.06996321	0.08048546	0.07265119	0.06396955	0.7647482	0.5742963	0.1960765	0.2918481	0.0700012	0.07314785	0.03811746	0.04039202	0.1768127	0.1813352	0.154151	0.2586977
1709.627	0	0.0134583	0.009721095	0.007405603	0.006683701	0.001822548	0.00199206	0.004237704	0.003012599	0.009488417	0.007712108	0.005520233	0.002727292	0.003153087	0.002344889	0.001102824	0.001552024	0.008410339	0.005905098	0.01037522	0.005255575	0.001029418	0.001058608	0.0007506693	0.001330129
1709.627	0	0.5841847	0.7568023	2.669592	2.165184	0.2954809	0.2630495	0.1619757	0.1604676	2.594626	2.152603	1.387681	1.196238	0.07402621	0.05486799	0.05116538	0.04869708	0.6100358	0.4591036	0.2599871	0.5300359	0.03653301	0.04850379	0.05011112	0.06189587
1709.627	0	0.001919374	0.001546096	0.006294362	0.005553767	0.01469768	0.02098424	0.001595716	0.001967892	0.006981389	0.006176376	0.003898044	0.00318014	0.003094858	0.0023691	0.003320191	0.001738006	0.00348798	0.003235161	0.003505003	0.003675687	0.01531288	0.01702839	0.01768427	0.0150224
1709.628	0	0.1087052	0.0778685	0.06183393	0.06901227	0.248381	0.3281671	0.9471309	0.6949649	0.07600188	0.06708295	0.08394402	0.07594398	0.7343604	0.5342064	0.2092091	0.3215675	0.08296752	0.08317672	0.05043639	0.0551153	0.1911345	0.1796549	0.1462136	0.2982807
1709.728	0	0.01318341	0.009037159	0.0069282	0.006831768	0.002036778	0.001817016	0.004700018	0.003151045	0.008998995	0.007028338	0.005083375	0.003492805	0.003426243	0.002265832	0.001131159	0.001580864	0.009430494	0.005235578	0.01073561	0.005701561	0.001262168	0.0009092035	0.0009794956	0.001576572
1709.729	0	0.5636518	0.7076641	2.700529	2.218207	0.2876726	0.2684534	0.1701796	0.1574521	2.565164	2.230625	1.445921	1.19921	0.07603671	0.0497733	0.04672573	0.04618445	0.5640566	0.4400734	0.3160346	0.5082028	0.04231382	0.05442743	0.04861922	0.04735932
1709.730	0	0.001975078	0.001797896	0.0063284	0.005528795	0.01660127	0.02387887	0.001710546	0.002269417	0.006923907	0.006477878	0.004075253	0.003338401	0.003521215	0.002248733	0.003367895	0.001889212	0.003626352	0.003371959	0.004075628	0.003979184	0.01797221	0.01948067	0.02077666	0.01726865
1709.730	0	0.09185473	0.06578056	0.06099243	0.07382793	0.2913406	0.2716098	1.094582	0.7278304	0.1267068	0.04729398	0.1287639	0.06903111	0.8222777	0.51865	0.2211104	0.324738	0.0983116	0.0807726	0.07567053	0.0696597	0.1908363	0.1468454	0.1593948	0.31529
1709.827	0	0.00820241	0.006467592	0.007061385	0.006843723	0.001978841	0.001885206	0.004665123	0.003023557	0.008065749	0.006296298	0.004586713	0.003898551	0.003281553	0.001771196	0.0009430927	0.001448818	0.007307333	0.003211422	0.007344476	0.004177093	0.001109904	0.0009775962	0.0007604297	0.001436779
1709.828	0	0.5697617	0.6451966	2.713548	2.260584	0.2822419	0.2664959	0.1843154	0.1676453	2.527062	2.264727	1.556803	1.205121	0.07672911	0.05660129	0.0433449	0.03209624	0.5631506	0.4589314	0.3859166	0.4382368	0.03384512	0.04880405	0.05255103	0.05170673
1709.828	0	0.001702763	0.001524733	0.006406234	0.005517756	0.01204892	0.01763079	0.00248304	0.002792813	0.006623039	0.006219593	0.004102361	0.003089416	0.002999564	0.001764599	0.002686414	0.001498477	0.00293418	0.002819499	0.003485406	0.003083365	0.01370038	0.0150223	0.01625138	0.01325747
1709.829	0	0.07566443	0.1026469	0.04458872	0.08094412	0.3327046	0.2785434	1.049086	0.6546139	0.1369388	0.08697165	0.09793573	0.07903692	0.757049	0.4421454	0.1816051	0.31551	0.09283386	0.1010863	0.07024064	0.0716222	0.2103975	0.1893479	0.1412095	0.2968276
1709.927	0	0.01091452	0.007577553	0.007575067	0.007369221	0.00169415	0.001722251	0.003867762	0.002390956	0.008303898	0.006099037	0.004095911	0.004208822	0.002541505	0.001130748	0.0006158848	0.001196607	0.009970538	0.004954977	0.009623286	0.006016663	0.001153307	0.001072084	0.0006420259	0.001198705
1709.927	0	0.5449008	0.5741911	2.728599	2.298801	0.2838052	0.2804361	0.193856	0.1671324	2.542336	2.329141	1.65718	1.205516	0.05897649	0.05029446	0.05981962	0.03653828	0.5455106	0.4542234	0.4310019	0.3645568	0.02866811	0.04474444	0.05463303	0.06045444
1709.927	0	0.001565179	0.001622755	0.006544278	0.005351153	0.01228962	0.01669546	0.001654369	0.002513767	0.006884267	0.00641268	0.004016522	0.0029287	0.002283686	0.001002826	0.002650839	0.001299971	0.002650553	0.002671849	0.00360219	0.002720291	0.01362075	0.01450352	0.01608031	0.01297267
1709.928	0	0.04981287	0.08459827	0.07029276	0.09630316	0.2609276	0.272809	0.8746242	0.5208921	0.09682686	0.07660662	0.09212208	0.07264437	0.5714085	0.2812208	0.1195025	0.250707	0.07199992	0.10659	0.05857265	0.05095748	0.1984931	0.2170201	0.09564771	0.2236477
1710.028	0	0.008151176	0.00584545	0.008704789	0.007773712	0.001667842	0.001919414	0.004900743	0.003108661	0.007731857	0.005987182	0.004037746	0.004329037	0.002870452	0.001083136	0.0007073379	0.001240586	0.007800299	0.003643472	0.007328084	0.004602125	0.001110351	0.001162847	0.0006749114	0.001047781
1710.029	0	0.540732	0.5505544	2.779936	2.314375	0.2824317	0.2837484	0.2168758	0.1697468	2.545625	2.353135	1.737592	1.198132	0.05030126	0.05150334	0.05346079	0.03737772	0.5443387	0.432873	0.4448864	0.289669	0.04534466	0.05424004	0.05651053	0.06210312
1710.030	0	0.002146656	0.001745524	0.006942087	0.005856188	0.01814505	0.02411998	0.001752795	0.003194435	0.00737108	0.00692562	0.004268055	0.003384056	0.002548563	0.001572107	0.003394814	0.002293445	0.003803965	0.00405426	0.004712909	0.003515611	0.02054167	0.02144922	0.02427029	0.01887743
1710.030	0	0.09575391	0.06705474	0.05684779	0.07433735	0.2459222	0.3318002	1.132481	0.6932294	0.09078096	0.09286595	0.1111564	0.09320554	0.6724694	0.2463218	0.1475098	0.2460778	0.07628687	0.1111871	0.06465435	0.06683449	0.2012925	0.2194061	0.1291011	0.2034636
1710.128	0	0.01374236	0.009427296	0.009548608	0.008844197	0.001372161	0.002144364	0.004944885	0.003524122	0.007678065	0.006207989	0.004661697	0.004804818	0.002839249	0.0009924282	0.001001745	0.001303209	0.01182047	0.005837205	0.0111712	0.006329332	0.001116036	0.001168963	0.0008013315	0.0008360674
1710.129	0	0.5290211	0.497386	2.775132	2.294555	0.2729005	0.2764608	0.2294835	0.1596802	2.548886	2.34745	1.846904	1.21007	0.05122454	0.04549778	0.05974863	0.05574006	0.531118	0.3922416	0.4238991	0.2616569	0.04454692	0.06092087	0.05179278	0.05220797
1710.130	0	0.001576688	0.001681936	0.006653459	0.005509486	0.01347057	0.01626281	0.003302226	0.003425947	0.006999744	0.00605435	0.004409328	0.003062401	0.002643393	0.001427239	0.002465285	0.00183516	0.002979148	0.002866573	0.003690453	0.002692906	0.01572933	0.01591989	0.01798305	0.01418082
1710.130	0	0.09910511	0.1255316	0.09432252	0.07091077	0.2061553	0.3912398	1.157566	0.7970559	0.06490944	0.07114368	0.09991743	0.1011982	0.6372021	0.2007593	0.2102634	0.242957	0.04582401	0.09089568	0.07794729	0.0898705	0.1535255	0.2285112	0.1155388	0.1802972
1710.227	0	0.01311521	0.009284667	0.009942322	0.009113305	0.001555603	0.002317069	0.004817022	0.003624172	0.006977729	0.005941813	0.00547059	0.004870863	0.002826999	0.001242246	0.001026145	0.001222118	0.01110142	0.006047182	0.01020382	0.005262697	0.0009788716	0.001210896	0.0007923694	0.0007530981
1710.227	0	0.5548459	0.4586984	2.813027	2.297904	0.2828038	0.2755075	0.2394365	0.1607621	2.559205	2.330082	1.916043	1.217143	0.04795928	0.03615287	0.05688807	0.06683147	0.5416186	0.3635073	0.4232443	0.3345089	0.05218814	0.06576531	0.03996765	0.05109248
1710.227	0	0.00192563	0.001454359	0.006418097	0.005659315	0.01149594	0.01422536	0.003461163	0.003201343	0.007070252	0.006335421	0.004358577	0.003166837	0.002660908	0.001883072	0.002453506	0.001899988	0.003066845	0.002802116	0.003955804	0.002802979	0.01469465	0.01496055	0.01703888	0.01313956
1710.228	0	0.1034409	0.1035751	0.06200136	0.07408801	0.2470591	0.4195499	1.066829	0.7940609	0.06993604	0.0888405	0.09926715	0.1021624	0.629979	0.250435	0.2249151	0.2196095	0.05066135	0.06481802	0.06675775	0.0789346	0.1376207	0.2237375	0.1214802	0.1474167
1710.328	0	0.01874577	0.01552561	0.01526377	0.01434511	0.007387828	0.006138905	0.009647663	0.005639161	0.01176732	0.008466397	0.01225375	0.009634913	0.006612319	0.008009998	0.006627391	0.005583051	0.0166672	0.0120248	0.01580445	0.007829147	0.006971081	0.006863672	0.006487762	0.004769414
1710.329	0	0.572803	0.427143	2.825724	2.302861	0.2789936	0.2748644	0.2325036	0.1579465	2.555907	2.30347	1.945575	1.223323	0.04664239	0.04652545	0.06537405	0.06437071	0.5634689	0.3737356	0.4272011	0.4167266	0.05507527	0.0753809	0.03288642	0.0578911
1710.330	0	0.002006122	0.001195187	0.006425994	0.005586152	0.006346066	0.007885133	0.003169129	0.001878352	0.006568309	0.00575435	0.004235302	0.003013548	0.002272587	0.002290128	0.00172165	0.001771554	0.002458156	0.00253398	0.00254126	0.00191304	0.009465057	0.009748805	0.01060734	0.008511822
1710.330	0	0.1449091	0.07020313	0.06613251	0.03444518	0.2736415	0.3573877	0.7366004	0.5887479	0.05949329	0.06119886	0.1039778	0.09704289	0.4787968	0.3448385	0.1280972	0.1303574	0.07420855	0.07504648	0.06550215	0.05713067	0.1475137	0.147878	0.1272145	0.1520499
1710.428	0	0.02066691	0.01782813	0.0163943	0.01540149	0.009414773	0.007498838	0.01101656	0.006838242	0.01293967	0.009420941	0.01481983	0.01117418	0.008180827	0.009787003	0.008147593	0.007123697	0.01847406	0.01531504	0.01758588	0.00818627	0.008921995	0.008855339	0.008535249	0.006007013
1710.429	0	0.565012	0.3861663	2.8119	2.28676	0.2808696	0.2712849	0.2347936	0.1652345	2.55806	2.257642	1.950593	1.242816	0.06432312	0.04053253	0.05662119	0.04413392	0.5919194	0.3899509	0.4355088	0.4532606	0.0447867	0.06557133	0.039535	0.04638145
1710.430	0	0.001616266	0.00105232	0.006333065	0.005501862	0.005758147	0.00682229	0.003135903	0.00122757	0.006493473	0.005687592	0.004235535	0.00289855	0.00229288	0.002431237	0.001717766	0.001711894	0.00231803	0.002386987	0.002444087	0.001845769	0.008108628	0.008559969	0.009238046	0.00753138
1710.430	0	0.1184215	0.07837429	0.04904476	0.05417179	0.1967642	0.3031109	0.5988661	0.5183173	0.09059606	0.04821847	0.08235545	0.09277126	0.4391923	0.4006193	0.133946	0.09192015	0.09050356	0.06224527	0.0416517	0.05601933	0.1695618	0.1512903	0.1674872	0.190148
1710.528	0	0.0407971	0.03702957	0.03190468	0.03032113	0.01966787	0.02027281	0.01778047	0.01962239	0.02629202	0.02399978	0.03162933	0.02623808	0.02097491	0.01819194	0.01959517	0.01671188	0.03722819	0.03483866	0.03599147	0.01968345	0.02017624	0.02001638	0.01919762	0.01613914
1710.529	0	0.5469849	0.3251125	2.792671	2.252645	0.2815699	0.265783	0.2368925	0.1687548	2.567993	2.193425	1.923623	1.249165	0.06397615	0.04476786	0.04429882	0.04802502	0.6037645	0.3940952	0.4245271	0.4735529	0.03951405	0.06412477	0.04534123	0.04690847
1710.530	0	0.001690664	0.001030137	0.00642073	0.00537484	0.006636507	0.007975713	0.003605782	0.0009056662	0.006728233	0.005593097	0.004245916	0.002955674	0.002707776	0.002928296	0.00195445	0.001936458	0.002406266	0.0024003	0.002602161	0.002042265	0.008803809	0.009201543	0.01006686	0.008479465
1710.530	0	0.07243294	0.0935487	0.06141218	0.03924569	0.1349483	0.3155301	0.6806656	0.5565597	0.08852754	0.07293232	0.09852462	0.0746506	0.5109945	0.4890394	0.1918089	0.1217037	0.05677357	0.05561629	0.06779093	0.04880115	0.1685653	0.1583412	0.1845582	0.248964
1710.627	0	0.02996508	0.02709555	0.02137981	0.02067556	0.01607522	0.01542716	0.01437177	0.01569088	0.01739383	0.01624748	0.02317379	0.01883843	0.0164552	0.01420472	0.01577865	0.01344935	0.02670867	0.02583023	0.02595624	0.01218564	0.01557971	0.01557944	0.01507531	0.0125312
1710.627	0	0.5704221	0.2637274	2.779583	2.230878	0.2942085	0.2646529	0.228064	0.160379	2.599418	2.141844	1.87626	1.247787	0.07185903	0.04611219	0.04773955	0.04916455	0.608288	0.3756748	0.4025298	0.4367891	0.03138277	0.04626747	0.047024	0.04746876
1710.627	0	0.001534884	0.001063706	0.006395642	0.005414824	0.006055603	0.00714982	0.003649472	0.0009740803	0.006771897	0.005491954	0.004231165	0.002844712	0.002504032	0.002756586	0.001780172	0.001879753	0.002427134	0.002228675	0.002231683	0.001901649	0.007660457	0.008213766	0.008701236	0.007426057
1710.628	0	0.07429303	0.07175092	0.04953134	0.05423451	0.05879651	0.2758495	0.5809025	0.4876923	0.1032798	0.06060635	0.05476733	0.08897594	0.461742	0.4505484	0.2156743	0.1127394	0.0595208	0.04947067	0.06754536	0.04745108	0.1694957	0.1228978	0.2193461	0.2427264
1710.728	0	0.01202431	0.009371806	0.005493545	0.005111499	0.001008242	0.001268629	0.001712908	0.001414154	0.004990994	0.005455889	0.006914615	0.005566408	0.001233349	0.001221116	0.001198916	0.0008252765	0.009177813	0.009127421	0.009055398	0.003106687	0.0009553345	0.0009382073	0.001008419	0.0007446192
1710.729	0	0.589179	0.2318923	2.751795	2.202086	0.2937355	0.250252	0.2143676	0.1687271	2.606065	2.063983	1.807539	1.273805	0.07277471	0.04437587	0.04656568	0.05062776	0.6065843	0.3860857	0.3675038	0.3753101	0.03227348	0.05856549	0.04658564	0.04527469
1710.730	0	0.001766207	0.001002836	0.006400442	0.005378975	0.002893274	0.003518954	0.002451145	0.001176355	0.006495875	0.005167441	0.004144694	0.002787334	0.001632068	0.001713885	0.001282999	0.001633252	0.002033615	0.001586986	0.001659993	0.001200128	0.003803944	0.00459738	0.004384512	0.00361137
1710.731	0	0.07958136	0.05649765	0.04468754	0.03312158	0.1305349	0.1993473	0.3086858	0.2656787	0.1011689	0.06489957	0.03267053	0.05871433	0.2572389	0.2585773	0.1993234	0.1220076	0.06621498	0.04399513	0.0347441	0.04640579	0.1654275	0.155907	0.1805542	0.1615968
1710.827	0	0.01260919	0.009374169	0.004819278	0.004985466	0.0008816334	0.0009677697	0.001062151	0.0009334994	0.005079797	0.005611291	0.006532796	0.005323143	0.0006182268	0.0007029369	0.000806532	0.0007224791	0.009802309	0.008890264	0.009333398	0.003661182	0.0008763382	0.0008821655	0.0007436762	0.0004199844
1710.827	0	0.5796074	0.2167101	2.705349	2.171335	0.2840145	0.242216	0.2055809	0.177062	2.590759	1.985031	1.75984	1.296489	0.07583253	0.04522274	0.05097307	0.05159063	0.6136204	0.3867537	0.3362595	0.3291756	0.03630219	0.06330524	0.05589403	0.0365496
1710.827	0	0.001833804	0.0007454762	0.006113179	0.005438585	0.001318602	0.001477003	0.001345083	0.001010992	0.006050498	0.004974933	0.004060357	0.002722381	0.0007921698	0.0007788137	0.0008399963	0.0008419953	0.001642207	0.001065661	0.0009296132	0.0004384783	0.001292443	0.001485517	0.001657934	0.001100803
1710.828	0	0.07611736	0.05435061	0.04289927	0.03535684	0.1096816	0.1167016	0.1529227	0.1270515	0.06481121	0.04368851	0.0353988	0.04105632	0.1219738	0.1323972	0.1269596	0.09952644	0.05777245	0.03854631	0.03450197	0.04041358	0.1195974	0.1231316	0.1199944	0.08675862
1710.928	0	0.01309089	0.009116556	0.004267283	0.005184215	0.0007063146	0.0008459292	0.0007826269	0.0006848982	0.005087679	0.005836357	0.005630437	0.004534219	0.0004789973	0.0005364646	0.000562007	0.0004823475	0.01030313	0.008149601	0.009805952	0.004329698	0.0006040862	0.000692918	0.0006340788	0.0003870236
1710.929	0	0.5716069	0.2162523	2.640054	2.170977	0.2837688	0.23653	0.1990312	0.1687092	2.557879	1.912229	1.692983	1.276444	0.06881342	0.05020206	0.06941557	0.05645972	0.6508544	0.3981088	0.3093183	0.3992058	0.04836323	0.05413126	0.05979632	0.04768056
1710.930	0	0.001759039	0.0008230705	0.005968195	0.005170973	0.001263636	0.001189688	0.001009739	0.0007037166	0.006229143	0.004806669	0.003941229	0.002573406	0.0005803255	0.0006013787	0.0006820555	0.0005283396	0.001692596	0.001070602	0.0005836127	0.0004832339	0.0009335736	0.001013463	0.0008946537	0.0006390191
1710.930	0	0.04975014	0.03759983	0.03148714	0.02614167	0.07084507	0.07572578	0.103297	0.08656547	0.04402525	0.04046873	0.03064967	0.02895587	0.08314264	0.08747532	0.08234274	0.06351273	0.04313431	0.0286707	0.02378976	0.026794	0.07767639	0.07902842	0.07287206	0.05331795
1711.027	0	0.009967755	0.006294383	0.004178412	0.005619882	0.0005476013	0.0006968821	0.0006597431	0.0004929347	0.004757027	0.005859679	0.004733924	0.003851393	0.0003314173	0.0004305083	0.0003868108	0.0004668832	0.008086325	0.005721829	0.007814298	0.003384563	0.0004382693	0.000453346	0.0004455465	0.0002605328
1711.028	0	0.5759198	0.210611	2.588648	2.180287	0.2926232	0.2531493	0.2031656	0.1796605	2.575213	1.905944	1.618266	1.240844	0.07638263	0.05906273	0.07849305	0.062034	0.6864006	0.4372483	0.262317	0.5273904	0.04723757	0.05552096	0.07102276	0.06970125
1711.029	0	0.001652911	0.0007265861	0.005835952	0.005239409	0.001522478	0.001225946	0.00103994	0.0007442399	0.006127677	0.004911334	0.003936467	0.002710598	0.0004664289	0.000535112	0.0006412402	0.0005093048	0.001803504	0.001236767	0.0006990097	0.000812532	0.001280919	0.001335545	0.001124659	0.0006877589
1711.029	0	0.02697292	0.02505479	0.02495766	0.02784039	0.0334976	0.03311134	0.06128049	0.04744334	0.02597453	0.02276171	0.02769241	0.02190211	0.0427658	0.0441256	0.04118443	0.03075857	0.02612087	0.02489547	0.02364794	0.01926936	0.03707865	0.0382865	0.0358235	0.02491785
1711.127	0	0.008734891	0.004731296	0.004464376	0.005860371	0.000550074	0.0006650024	0.0005763276	0.0005419223	0.004586535	0.006068446	0.003930515	0.003538903	0.0002991534	0.0003400557	0.0003290356	0.0002895551	0.007543676	0.004717933	0.007062996	0.003430888	0.0003384725	0.0002967109	0.0003201588	0.0002116449
1711.127	0	0.5763653	0.193633	2.540174	2.211018	0.2915612	0.2482466	0.1867548	0.1685511	2.601352	1.940399	1.549601	1.185051	0.08033767	0.06427474	0.07787981	0.05148435	0.697827	0.4923873	0.2529856	0.6205271	0.04562409	0.05981302	0.05259221	0.07187973
1711.127	0	0.001823526	0.0007988259	0.005763871	0.005341197	0.001680404	0.00131388	0.001025164	0.0008066715	0.006110432	0.004890703	0.003772563	0.002614411	0.0005381565	0.0005558774	0.0005920035	0.0005520922	0.001859252	0.001284462	0.0005739873	0.001057582	0.00128428	0.001362691	0.001162604	0.000702713
1711.128	0	0.002697735	0.001684419	0.007340255	0.006512624	0.005504566	0.005307849	0.03237241	0.02122606	0.007139185	0.005940132	0.005204184	0.003851373	0.01588022	0.01251719	0.01200121	0.007195409	0.002536441	0.002385297	0.001805323	0.001481835	0.005815769	0.007610526	0.007029032	0.003049146
1711.227	0	0.009942038	0.004759319	0.004897543	0.005978927	0.0005634055	0.0008108745	0.0006874859	0.0004834564	0.004428307	0.006361289	0.003344414	0.003417246	0.0002932134	0.0002761282	0.0002851761	0.0003542256	0.009157662	0.005495274	0.008380243	0.00446463	0.0004942584	0.0003712739	0.0003732868	0.0002052395
1711.227	0	0.5404902	0.1748035	2.542715	2.254255	0.2890178	0.2488798	0.1926881	0.1549744	2.579926	1.987624	1.535298	1.13973	0.08274024	0.07158455	0.07671716	0.04892123	0.6911339	0.5266384	0.3605512	0.618784	0.0414611	0.05639521	0.05673787	0.06722128
1711.227	0	0.001661961	0.000810734	0.005765317	0.005371833	0.001924745	0.001523319	0.001103449	0.0008952056	0.006138573	0.005061438	0.003710603	0.002681148	0.0005345514	0.000771629	0.0008809611	0.0005650351	0.001839425	0.00137519	0.0007496729	0.0009771032	0.001572792	0.001473646	0.001253821	0.0008073242
1711.228	0	0.01020919	0.008014617	0.01124886	0.01074301	0.01498719	0.01700762	0.04462776	0.03216802	0.01398211	0.0115062	0.008650482	0.007806226	0.02499862	0.01898749	0.02141139	0.01522678	0.009006241	0.007097428	0.006735506	0.006230815	0.01065964	0.01399885	0.01552851	0.009730781
1711.328	0	0.009534513	0.004215159	0.005509343	0.005694699	0.0005806064	0.0008695981	0.0006619163	0.000483476	0.004676677	0.006500951	0.003731356	0.003404871	0.0003584755	0.0003677406	0.000470528	0.0003546807	0.009301676	0.005585692	0.008203507	0.004785492	0.0004353926	0.0003976823	0.0003128124	0.0002345212
1711.329	0	0.5013788	0.1798377	2.574124	2.322606	0.2783628	0.2608973	0.195507	0.1574393	2.531419	2.051738	1.562474	1.121427	0.07109415	0.08343936	0.07916552	0.04276295	0.6832646	0.5542123	0.4417695	0.5762732	0.04393211	0.05476165	0.05159793	0.0515226
1711.330	0	0.001528913	0.000716645	0.005825842	0.005451495	0.00161841	0.00129968	0.001210632	0.0007822826	0.006165125	0.005208188	0.003866988	0.002508762	0.0004125628	0.0006519578	0.0007040582	0.0004195111	0.001626377	0.001327044	0.0009025862	0.0009628787	0.001098498	0.001163084	0.001000174	0.000582878
1711.330	0	0.03037433	0.02751891	0.02437926	0.02474249	0.03455838	0.03772223	0.06007378	0.05043371	0.03315424	0.02898969	0.02303299	0.02545356	0.044767	0.0350819	0.04031394	0.0322436	0.02752463	0.02722052	0.02538735	0.01966277	0.02890992	0.03116429	0.03323158	0.02508908
1711.428	0	0.008003008	0.003486778	0.006303034	0.005478686	0.0006814322	0.000831345	0.0005978436	0.0004687568	0.005144118	0.006508947	0.004203722	0.003247413	0.0003714462	0.000212037	0.000434637	0.0002701628	0.007904844	0.00468532	0.006941848	0.004368443	0.0003937538	0.0003021467	0.0002988138	0.0001826584
1711.429	0	0.492524	0.1922063	2.578842	2.380591	0.2713242	0.2691758	0.1940805	0.1527974	2.502173	2.133833	1.639805	1.114748	0.06985396	0.08445685	0.08343973	0.04890688	0.6783185	0.5908516	0.5008278	0.5052503	0.06216457	0.06442799	0.04422417	0.04993935
1711.430	0	0.001434614	0.0006713404	0.005896373	0.005482547	0.001526114	0.001211831	0.001090664	0.0007178751	0.00612292	0.005351319	0.003932278	0.002426116	0.0003997605	0.0006179119	0.0006320551	0.0003742013	0.001612598	0.001288727	0.0009768187	0.0008840424	0.0009159857	0.0009203283	0.0006771922	0.0004935413
1711.430	0	0.03131858	0.03013676	0.03090077	0.03038896	0.03472396	0.03642694	0.05525134	0.04458771	0.03181691	0.02808526	0.02752683	0.02780208	0.04407561	0.0358979	0.03705554	0.02997118	0.03008728	0.03063949	0.02864699	0.02263954	0.0307896	0.0321304	0.03114291	0.02327345
1711.527	0	0.007313151	0.003719066	0.007223764	0.00536002	0.0007456898	0.0009235487	0.0008589895	0.0006593474	0.005751215	0.006662993	0.004711777	0.003175422	0.0004810433	0.0003937266	0.0004921797	0.0003068868	0.006853268	0.00422813	0.006429223	0.004080137	0.0005845535	0.0005023232	0.0003691322	0.0003374749
1711.527	0	0.4831469	0.2164799	2.573385	2.405876	0.2673821	0.2609558	0.2008823	0.1428474	2.495986	2.201297	1.73468	1.114984	0.07164072	0.09288061	0.08487941	0.04635957	0.6331235	0.5783159	0.5159307	0.3730922	0.05308422	0.05678398	0.04769394	0.05154305
1711.527	0	0.001590225	0.0006511151	0.006013066	0.005647595	0.002110429	0.001474804	0.001336103	0.0007872943	0.006330845	0.005474238	0.004244272	0.002547509	0.0005824189	0.0008517175	0.0008036732	0.0005590183	0.001835811	0.001597739	0.000984427	0.0008005112	0.001384164	0.00143564	0.000850698	0.0008299157
1711.528	0	0.04982792	0.04465569	0.03955399	0.03259848	0.06264866	0.06972119	0.09365923	0.0767793	0.04512093	0.04659008	0.04255999	0.0410348	0.07736051	0.06944029	0.06933665	0.05626303	0.04398908	0.03935872	0.03891715	0.03341908	0.06128256	0.06404252	0.06235561	0.04559846
1711.628	0	0.006063027	0.003440046	0.007732078	0.005272968	0.001001345	0.001270028	0.001218867	0.0009490047	0.006310424	0.006916634	0.005194271	0.002916726	0.0008342244	0.0007954223	0.0007769081	0.0005427876	0.004937494	0.00315464	0.005211211	0.00310627	0.0005767643	0.0005976127	0.0006060826	0.0004277297
1711.628	0	0.4617056	0.2647888	2.602079	2.449016	0.2694281	0.2748551	0.208916	0.1520724	2.519541	2.241358	1.844574	1.129462	0.07937885	0.0755724	0.1129918	0.05157955	0.6119319	0.5606093	0.521485	0.2245055	0.07195847	0.0659254	0.06922244	0.04936264
1711.629	0	0.001509181	0.0007518854	0.00599591	0.00577949	0.003006991	0.00201679	0.001887044	0.0008394539	0.006395763	0.005749848	0.004359953	0.002590622	0.001311528	0.001531132	0.001342626	0.000925725	0.002030989	0.001681688	0.001040316	0.0006649335	0.002209522	0.002430315	0.001184527	0.001361826
1711.630	0	0.05635486	0.03415455	0.03756378	0.05798044	0.09312552	0.1404485	0.1996137	0.1657431	0.05488023	0.05839306	0.05949857	0.03508822	0.1656752	0.1607312	0.1349378	0.09598281	0.05210125	0.03389104	0.0345333	0.03282963	0.1098992	0.1234198	0.1312601	0.09348571
1711.728	0	0.004007794	0.002823219	0.007593828	0.005256422	0.0009242725	0.001122669	0.001194405	0.0008733886	0.006593214	0.006531991	0.005313067	0.002763418	0.0007995244	0.0007101262	0.0004989059	0.0004247068	0.002890533	0.002028653	0.003239187	0.001727522	0.0003495288	0.0004576512	0.0005082432	0.0003983709
1711.729	0	0.4517494	0.3827599	2.58926	2.486429	0.2610007	0.2731993	0.2179748	0.1572401	2.507752	2.251988	1.965476	1.13395	0.06864645	0.08077609	0.1135709	0.05857291	0.592934	0.5317161	0.4864583	0.1793612	0.0677421	0.05930487	0.0775178	0.05402874
1711.730	0	0.001272075	0.0009176554	0.006232541	0.005516434	0.002385995	0.001983555	0.00145585	0.0005599011	0.006302925	0.005625557	0.004300757	0.002553816	0.001293341	0.001174235	0.000900244	0.0005769347	0.001742344	0.001517329	0.0009523748	0.000342026	0.001421225	0.001623193	0.0008655853	0.0009626375
1711.730	0	0.0635062	0.05815277	0.04261433	0.04929299	0.05616364	0.1108089	0.1800911	0.1451085	0.08338835	0.04639082	0.05460693	0.06271393	0.1650339	0.1427236	0.08283257	0.0645935	0.03324787	0.05024477	0.04024178	0.03275586	0.06803965	0.07168553	0.09714768	0.0893987
1711.827	0	0.003110851	0.002332157	0.006948751	0.005483493	0.0008673481	0.001011575	0.001084978	0.0007881951	0.006952239	0.006166975	0.005459708	0.002689221	0.0006576148	0.0006498281	0.0004195532	0.0002679921	0.002408274	0.001699591	0.002197009	0.0007979874	0.0002510862	0.0003416115	0.0004611361	0.0004237499
1711.827	0	0.4557649	0.4909169	2.60525	2.519456	0.2695796	0.2695066	0.2257054	0.1575367	2.515253	2.246351	2.022855	1.09803	0.07864828	0.07584244	0.1085049	0.06595226	0.5914837	0.5176379	0.4684498	0.2989701	0.06245285	0.07782564	0.08424593	0.05276367
1711.827	0	0.001237461	0.001207053	0.006285868	0.005570222	0.00208909	0.002097052	0.001391091	0.0004536764	0.006278987	0.005390902	0.004411392	0.002639525	0.001257092	0.001123795	0.0009432309	0.0006250044	0.001925801	0.001277354	0.001267436	0.0005077257	0.001578191	0.001656451	0.000860245	0.000928633
1711.828	0	0.06034895	0.05069271	0.03658825	0.0507678	0.04382931	0.09718033	0.1601708	0.1272793	0.06459157	0.06316996	0.05503028	0.04645933	0.1321977	0.1213857	0.05090296	0.03957692	0.03821878	0.04029184	0.0430044	0.02768323	0.046828	0.03089973	0.08683053	0.07687976
1711.928	0	0.003606125	0.002882696	0.006723277	0.005747177	0.001019406	0.0009696855	0.00120852	0.0009491817	0.007586393	0.005895317	0.00594509	0.003069827	0.0007359221	0.0006787448	0.0004522697	0.0004525472	0.00305867	0.002233493	0.002203949	0.0009189944	0.0004715994	0.000427842	0.0005352289	0.0004380866
1711.929	0	0.451814	0.5787082	2.639385	2.517229	0.2738268	0.2712318	0.2363738	0.1609691	2.502836	2.207734	2.052005	1.076975	0.07790314	0.05912141	0.106969	0.07879434	0.5965354	0.5106454	0.4505698	0.420556	0.05913079	0.09063325	0.07914158	0.05318702
1711.929	0	0.001260284	0.001297375	0.006365677	0.005755784	0.002418143	0.0027053	0.00147408	0.0006706246	0.006618003	0.005424779	0.004542435	0.002723897	0.001464585	0.001244581	0.0009982794	0.0006968326	0.002115508	0.001208964	0.001202895	0.0006977813	0.001932447	0.002103838	0.001091646	0.00100394
1711.930	0	0.05758598	0.05331899	0.05898208	0.04619363	0.06835536	0.09480405	0.1856817	0.141966	0.08358665	0.06093633	0.06798952	0.0562548	0.1527508	0.1196142	0.06917794	0.07000213	0.06496907	0.06122205	0.04169432	0.03629812	0.07830203	0.0742538	0.07953623	0.07675765
1712.027	0	0.005099942	0.00404985	0.006810978	0.005895086	0.001065237	0.000985892	0.001273152	0.001022579	0.008164716	0.005969106	0.006691921	0.003519691	0.0007680348	0.000709552	0.0005578476	0.0005044754	0.003962217	0.003444352	0.003093141	0.001466809	0.0005622131	0.0006135031	0.0005635963	0.0003985986
1712.027	0	0.4507749	0.6527405	2.724238	2.532099	0.286545	0.266038	0.2326538	0.1627366	2.550756	2.166484	2.00773	1.054252	0.07807721	0.07522417	0.08051179	0.08218298	0.6192136	0.5065373	0.4173573	0.4993595	0.06619289	0.09983653	0.07439854	0.06309844
1712.027	0	0.001286883	0.001313126	0.006260536	0.005741411	0.002748814	0.003184563	0.00149688	0.0008570181	0.006726812	0.005406119	0.004574392	0.002712238	0.00150883	0.001304809	0.001204075	0.000875213	0.002059322	0.001415874	0.001316784	0.0008096427	0.002140289	0.002368157	0.001394803	0.001027734
1712.028	0	0.06670699	0.05223958	0.0671568	0.04261291	0.0922552	0.1033921	0.1955075	0.1450949	0.07723802	0.04174658	0.05939509	0.04479649	0.1588379	0.1225902	0.08923512	0.0834523	0.07650674	0.05283649	0.04342028	0.05108081	0.09839457	0.09420059	0.0946826	0.08701815
1712.128	0	0.004406895	0.003898302	0.006915344	0.005662005	0.001031503	0.0009309341	0.001124779	0.0007551064	0.008288634	0.005624491	0.006488414	0.003653387	0.0006211891	0.0006540589	0.0005804508	0.0005486378	0.003870441	0.00312599	0.002379743	0.001512581	0.0004728322	0.000567743	0.0004367091	0.0003421663
1712.129	0	0.4746172	0.7101324	2.773267	2.519079	0.28137	0.2510931	0.2327619	0.1667823	2.553107	2.112976	1.974037	1.033185	0.07444343	0.06162473	0.05702296	0.06171591	0.6450807	0.5042526	0.4055582	0.5144688	0.06800486	0.09507726	0.09273601	0.05761138
1712.130	0	0.001286042	0.00147036	0.006581822	0.005661921	0.002842851	0.003108946	0.001170635	0.0008609894	0.006450571	0.005193228	0.00460876	0.002664561	0.001300304	0.001251503	0.001327845	0.0007237216	0.001873309	0.001366063	0.0013503	0.0008948689	0.002033662	0.00230481	0.001532238	0.0009920224
1712.130	0	0.06078749	0.04330499	0.02712073	0.03762151	0.08147431	0.08576279	0.1357418	0.1089393	0.05265715	0.03432549	0.02341097	0.0270035	0.1125129	0.09515914	0.08360224	0.07718074	0.05641794	0.04093165	0.03651873	0.04006607	0.09356562	0.09620478	0.08693751	0.06651458
1712.228	0	0.003947301	0.003406417	0.007097827	0.005357287	0.0009768143	0.000702115	0.0009538543	0.0007265147	0.008165227	0.005268386	0.006063388	0.003764942	0.0004660706	0.0004801276	0.0005532091	0.0003786289	0.003881843	0.002946801	0.001935536	0.001786084	0.0004004755	0.00053742	0.000340877	0.0003291244
1712.229	0	0.505374	0.7781767	2.78217	2.468784	0.2899642	0.2536681	0.2343076	0.1399695	2.574434	2.068881	1.908395	1.036713	0.06936067	0.07601273	0.04490397	0.05720774	0.6769141	0.5186928	0.3988434	0.4575159	0.06093318	0.08528383	0.08706413	0.05779497
1712.230	0	0.00116292	0.001607695	0.006454813	0.005502872	0.002285597	0.002546899	0.0007350511	0.0007867487	0.006284455	0.005101402	0.00438413	0.002533915	0.001170801	0.001196265	0.001145791	0.0005857559	0.001923391	0.001199138	0.001120378	0.0008674874	0.001790203	0.001893867	0.001298059	0.0006709355
1712.230	0	0.03665501	0.02626195	0.02278173	0.0227507	0.04939947	0.05651579	0.1060502	0.08133939	0.03188095	0.02365476	0.01798448	0.02193223	0.07456652	0.06464961	0.06239469	0.05335398	0.02810932	0.02166998	0.0197733	0.02110649	0.06382307	0.06645708	0.05631041	0.0405058
1712.327	0	0.005195764	0.003887134	0.007343214	0.004671606	0.001069393	0.0007748929	0.001113107	0.0007493866	0.008682609	0.005300996	0.005445821	0.00402416	0.0005586052	0.0004623691	0.0003919781	0.0004738562	0.004830773	0.002883442	0.0024426	0.002391286	0.0005189498	0.0005815936	0.0003530166	0.0003108513
1712.328	0	0.5179055	0.8122997	2.764211	2.415672	0.2817085	0.2364303	0.2256335	0.134147	2.599134	2.011069	1.803564	1.017448	0.06814124	0.08228062	0.05550677	0.04496103	0.6934224	0.5204872	0.4080827	0.3409103	0.04381781	0.07602681	0.08430468	0.04665144
1712.328	0	0.001288198	0.001768109	0.006359738	0.005411113	0.002517806	0.003134309	0.0008615454	0.0009829333	0.006374365	0.00512444	0.004642626	0.002498374	0.00150421	0.001343631	0.001326418	0.000661126	0.002250837	0.001434981	0.001261433	0.0006622262	0.002273386	0.002422171	0.001823564	0.0009461335
1712.328	0	0.04542376	0.03565442	0.03085064	0.03082397	0.0673704	0.07354151	0.1280446	0.1055329	0.03540251	0.04004167	0.03316163	0.02429756	0.09055145	0.06462361	0.07037837	0.06375216	0.04456122	0.03888677	0.0345689	0.02922984	0.07921805	0.08223359	0.06421018	0.04290846
1712.428	0	0.004911237	0.003421216	0.007069248	0.004354919	0.001235911	0.0008883107	0.001246639	0.0009917739	0.008793942	0.005169339	0.004610244	0.00406778	0.0006891158	0.000486759	0.0003548585	0.0005810908	0.00456956	0.001840287	0.002429171	0.002400115	0.0005494216	0.0005942851	0.000376622	0.0003497107
1712.429	0	0.5240204	0.8527573	2.762082	2.379034	0.2839625	0.2359851	0.2025509	0.1331033	2.614597	1.931338	1.709748	1.017276	0.07169541	0.0875883	0.06192023	0.04851725	0.7257755	0.5421636	0.4168438	0.2277025	0.04677325	0.07041805	0.07082934	0.05121384
1712.430	0	0.001265112	0.001568557	0.006298303	0.005332113	0.002678297	0.003599933	0.000980646	0.001160773	0.00651588	0.005139354	0.004760671	0.002554276	0.001637722	0.001536594	0.00149165	0.0008973035	0.002510119	0.001455827	0.001282178	0.000521454	0.002728565	0.003027614	0.002321897	0.001408273
1712.430	0	0.07014188	0.04344877	0.03864815	0.03695002	0.09719859	0.1149966	0.1843026	0.1444994	0.04459446	0.04469076	0.04646243	0.03397182	0.1231414	0.07243814	0.07186234	0.08461155	0.06597844	0.05692205	0.04225353	0.04413034	0.1007958	0.09746964	0.07448971	0.05703363
1712.528	0	0.004809878	0.00310744	0.006410847	0.004381987	0.001219651	0.0009983449	0.001117882	0.0009177285	0.008646933	0.005447652	0.004213119	0.003878829	0.0007236086	0.0006908321	0.0003057647	0.0004401672	0.004304816	0.0015102	0.002915589	0.002355016	0.0005198614	0.0004768938	0.0004297479	0.0003928675
1712.529	0	0.5482905	0.8903707	2.731266	2.354835	0.2899445	0.2295136	0.1802416	0.1351647	2.656668	1.892114	1.592053	0.9681797	0.08843341	0.08189566	0.0559792	0.03605341	0.7181756	0.5665173	0.3937617	0.2180254	0.04743174	0.07916903	0.07947776	0.04387613
1712.529	0	0.001139612	0.00162229	0.006331107	0.005365353	0.002228557	0.003276695	0.0010067	0.0008393665	0.006370106	0.005196836	0.004554253	0.002577935	0.00154487	0.001421431	0.001370994	0.0009447665	0.002157109	0.001390861	0.0008449642	0.000635886	0.00239751	0.002800871	0.002169269	0.001339562
1712.530	0	0.09014616	0.06704933	0.03705125	0.02596872	0.09537088	0.1102488	0.1764999	0.1413672	0.05494884	0.04620307	0.04572243	0.04312352	0.1361464	0.1099459	0.06902519	0.08492579	0.07498775	0.06910682	0.05796396	0.05002085	0.09118013	0.09942247	0.1046392	0.07999117
1712.628	0	0.00496059	0.002664438	0.005182576	0.004502472	0.0009529155	0.0009451449	0.001120421	0.001041349	0.008263944	0.005449028	0.00432286	0.00402746	0.0008352912	0.0007272536	0.0003538551	0.0003760943	0.00444424	0.002357483	0.003572966	0.002611502	0.0004277237	0.0004454773	0.0003766524	0.0003956181
1712.629	0	0.5756723	0.9490669	2.698927	2.330543	0.2982838	0.2272652	0.1670069	0.129287	2.668088	1.892721	1.490528	0.9312946	0.08588906	0.08569204	0.06731589	0.03489487	0.7205422	0.6094845	0.3124137	0.2960812	0.06110262	0.09129084	0.05979933	0.04064904
1712.630	0	0.001071513	0.001820002	0.006134588	0.005327059	0.001801052	0.00261056	0.001007618	0.0007166029	0.006352052	0.004961876	0.004068766	0.002612767	0.001193853	0.001290315	0.0009555249	0.0008076443	0.001708126	0.001465297	0.0008788261	0.0006659093	0.001704079	0.001980887	0.00149539	0.0008680028
1712.630	0	0.06972681	0.04473574	0.02685985	0.03081729	0.05873199	0.1096314	0.1805726	0.1512989	0.0519222	0.0355754	0.04836324	0.04795118	0.1458457	0.1236607	0.06322846	0.060704	0.04426768	0.04702847	0.04340899	0.03619276	0.07064162	0.08508443	0.09006877	0.07261542
1712.727	0	0.006673895	0.003755919	0.004411375	0.005311589	0.001067305	0.001278487	0.001381978	0.001250727	0.008502975	0.006099504	0.004479722	0.00480334	0.001105013	0.001039884	0.0008322154	0.0004508464	0.006014029	0.004437711	0.005670384	0.00394298	0.0005298474	0.0005868955	0.0006753723	0.0006628401
1712.727	0	0.5652783	0.9445233	2.689896	2.385488	0.2840033	0.2239645	0.1606817	0.1306495	2.63164	1.931653	1.436764	0.923198	0.08672431	0.0773834	0.05725695	0.04119928	0.6953262	0.6159224	0.2684777	0.3806335	0.05817029	0.07019198	0.0676727	0.04029535
1712.727	0	0.001194141	0.001661461	0.006351833	0.005401861	0.00171446	0.00285837	0.001080787	0.0008169151	0.006327034	0.004985759	0.003852484	0.002599727	0.001525054	0.001386579	0.001066552	0.0008041398	0.001803931	0.001476089	0.001016367	0.0007827203	0.00193975	0.002193316	0.001918459	0.001291661
1712.728	0	0.04204608	0.05135455	0.03843676	0.03759465	0.08109561	0.1586606	0.2466647	0.215072	0.1010019	0.08039345	0.06148955	0.06163084	0.2165298	0.188951	0.1185793	0.05272123	0.05172401	0.05283275	0.05852151	0.04072806	0.07869876	0.0822179	0.1207673	0.1149581
1712.828	0	0.01832103	0.01485699	0.01038932	0.01380462	0.01032885	0.01069499	0.01104893	0.01100131	0.01543355	0.0175422	0.01126015	0.01464769	0.01178122	0.01083358	0.01013033	0.00884238	0.01700694	0.01675511	0.01721986	0.012907	0.01084414	0.01096064	0.01054589	0.007624591
1712.829	0	0.5641163	0.9260042	2.70112	2.452106	0.2859714	0.2307855	0.1598895	0.1334142	2.594249	2.0037	1.421523	0.928119	0.08111277	0.07506115	0.06872134	0.05270144	0.657271	0.6345008	0.2509224	0.437742	0.06900959	0.08131933	0.08104712	0.04509896
1712.830	0	0.001359061	0.001738687	0.006342292	0.005311031	0.002124385	0.004464116	0.00108452	0.001109837	0.006433838	0.005213775	0.003926065	0.002654145	0.002233236	0.002008242	0.001530715	0.00125351	0.002236305	0.001723318	0.001016761	0.001217697	0.003267866	0.003573845	0.003588677	0.00260175
1712.830	0	0.02708205	0.01483861	0.02883986	0.0409477	0.108081	0.2297181	0.3676129	0.3239917	0.104441	0.07734439	0.0725376	0.0696828	0.3130535	0.2958817	0.1805114	0.06210451	0.05681424	0.03852447	0.03343755	0.02227475	0.08518584	0.1117238	0.159074	0.1547163
1712.927	0	0.01696602	0.01356198	0.00903358	0.01319146	0.009150926	0.008623691	0.009668374	0.009365537	0.01433255	0.01596589	0.01047773	0.01299911	0.009916553	0.009167557	0.008398824	0.007396786	0.01496697	0.0155987	0.01592871	0.01180029	0.009036978	0.00901545	0.00854539	0.006199109
1712.927	0	0.5577418	0.8881553	2.718832	2.501687	0.2849911	0.238349	0.162233	0.1211545	2.588294	2.060926	1.451803	0.9147518	0.07415642	0.07155293	0.06850052	0.06651802	0.6371344	0.6397508	0.2636835	0.4417717	0.05764338	0.07824031	0.0853151	0.05854849
1712.927	0	0.001584316	0.001690046	0.006362389	0.005835866	0.002260292	0.005436442	0.001236597	0.001379669	0.006376414	0.00552566	0.004000351	0.002629291	0.002298143	0.002221558	0.001499097	0.001277991	0.002288261	0.001881299	0.001150757	0.001413313	0.004113534	0.004642315	0.004827882	0.003598715
1712.928	0	0.05449227	0.02221714	0.04744656	0.04885988	0.1372961	0.2509826	0.3998369	0.3320352	0.1109246	0.05100896	0.05534716	0.06645779	0.3286046	0.2932828	0.2033707	0.08120283	0.05783936	0.0448508	0.03374421	0.0223904	0.09746542	0.1101661	0.1710434	0.1604281
1713.028	0	0.007220296	0.004850347	0.004566226	0.006651803	0.001260504	0.001614145	0.00177715	0.001485556	0.007601869	0.006967794	0.004966383	0.004485209	0.001460188	0.001358782	0.001132951	0.0007552354	0.004936136	0.006010818	0.006491405	0.003988113	0.0006717314	0.0008104086	0.0009590748	0.0007143576
1713.029	0	0.5599512	0.8342252	2.747542	2.531702	0.2857823	0.2450148	0.1911976	0.1257778	2.604692	2.119848	1.552484	0.9067335	0.08727635	0.06567478	0.08295267	0.06074022	0.6423896	0.6252163	0.3061639	0.3685399	0.0648122	0.07783532	0.08025399	0.04997612
1713.030	0	0.001543578	0.001635078	0.00632657	0.005861404	0.001978509	0.004858917	0.001007398	0.001591631	0.006314657	0.005383627	0.003881077	0.002438167	0.001834697	0.002166645	0.001281842	0.00121436	0.00200087	0.001832444	0.001191725	0.001398594	0.00371788	0.004442663	0.004483556	0.003228318
1713.030	0	0.04704442	0.04267171	0.04538679	0.04479605	0.1571837	0.240118	0.3448412	0.2891912	0.0896195	0.04755898	0.03081662	0.04964249	0.2885368	0.2796354	0.1936673	0.09831353	0.06454795	0.03441897	0.02697357	0.02979106	0.1427199	0.157938	0.1756927	0.1578955
1713.127	0	0.007134499	0.004961564	0.005589645	0.006731683	0.001247485	0.001651485	0.001936339	0.001438615	0.007303359	0.006636828	0.005056882	0.003902962	0.001447236	0.001408823	0.001171566	0.0006451568	0.004564947	0.005454533	0.006710405	0.003750326	0.0007247634	0.0009240836	0.001102625	0.0007888047
1713.127	0	0.5392589	0.7357286	2.811535	2.538435	0.2796159	0.2558489	0.1933151	0.1478141	2.566098	2.161559	1.662701	0.9010714	0.08024853	0.05375083	0.07782681	0.05979877	0.6486227	0.5941051	0.3369259	0.2558319	0.07105826	0.07667631	0.07964022	0.03544882
1713.127	0	0.001364476	0.001558665	0.00631785	0.005863693	0.003169577	0.005756854	0.0007994291	0.001942326	0.00649198	0.005632699	0.004058997	0.0025587	0.001971442	0.002331151	0.001160094	0.001362399	0.002128903	0.002012806	0.001445339	0.001349457	0.004584156	0.00550011	0.005756786	0.004152704
1713.128	0	0.04499229	0.04290552	0.05496283	0.0447036	0.1582303	0.2584808	0.3740808	0.295782	0.07407018	0.03858753	0.03648195	0.04152133	0.2992788	0.2941533	0.1965272	0.09717052	0.05313251	0.05080528	0.04300835	0.03993058	0.144417	0.1641393	0.1943356	0.1661232
1713.227	0	0.007573294	0.005295071	0.006421517	0.006681956	0.001197626	0.001542892	0.001827546	0.001287488	0.007019395	0.006686466	0.005173718	0.003211746	0.001325998	0.001247603	0.001030711	0.0004976896	0.004514943	0.00447245	0.006586999	0.003539289	0.0007683594	0.0008801874	0.0009117201	0.0007912449
1713.227	0	0.536286	0.6522515	2.843203	2.531283	0.2837597	0.2640801	0.2067865	0.1283107	2.5614	2.202051	1.761106	0.8694815	0.07169249	0.06250249	0.07430425	0.06542171	0.6291398	0.5887122	0.3296492	0.1508332	0.07340134	0.07114919	0.06402413	0.04741173
1713.227	0	0.001327427	0.001343375	0.006364449	0.005790209	0.003639251	0.005692035	0.000640295	0.002138725	0.006779094	0.005597614	0.004091712	0.002580586	0.001835991	0.00228926	0.001152535	0.001347671	0.002090602	0.002065226	0.00171118	0.001014548	0.004630676	0.005540581	0.005680422	0.004142489
1713.228	0	0.04701458	0.04847894	0.04718123	0.03921222	0.1358936	0.2304955	0.3450003	0.2619691	0.05867216	0.02727816	0.05390998	0.03430167	0.2794414	0.2737741	0.2003155	0.1014922	0.04629422	0.05526282	0.04028677	0.04167696	0.1376658	0.1619126	0.1817367	0.1532624
1713.327	0	0.008063978	0.00577553	0.006642442	0.00659861	0.0009069655	0.001082821	0.001170506	0.0007907921	0.006699604	0.006657097	0.005438612	0.003206714	0.0007731734	0.0007600435	0.0008563596	0.0003961999	0.004925371	0.003718936	0.006684473	0.003577564	0.0006477342	0.0006787418	0.0006650486	0.0004053855
1713.327	0	0.5621918	0.5640171	2.795027	2.492297	0.2854165	0.2645097	0.2098104	0.1389752	2.548772	2.223947	1.848187	0.858751	0.06577717	0.06618604	0.05523211	0.06016987	0.5992675	0.5958463	0.312251	0.1913902	0.06589244	0.07383956	0.03862878	0.04962908
1713.327	0	0.001321766	0.001354338	0.006335473	0.005720371	0.002019166	0.003054009	0.0006993479	0.001451906	0.006378886	0.005242395	0.00409231	0.002527919	0.001035156	0.001436604	0.0008505434	0.0009829624	0.001915836	0.00172464	0.001269053	0.0006414145	0.002592079	0.003111464	0.003190327	0.002096408
1713.327	0	0.03409675	0.03891709	0.03360047	0.03048162	0.08115329	0.1191583	0.1874129	0.1362411	0.03987397	0.02252877	0.02806134	0.0301629	0.1253742	0.1397456	0.1271945	0.08702133	0.02306596	0.03434959	0.03490584	0.0214018	0.1030131	0.1316693	0.1258771	0.0799906
1713.428	0	0.007381189	0.005418367	0.006450138	0.006657402	0.000777119	0.0008523438	0.0009587563	0.0006408424	0.006690092	0.006362091	0.005398201	0.003464124	0.0004552783	0.0005741447	0.0006482383	0.0003902435	0.004858957	0.002933231	0.006010226	0.003055941	0.0003297022	0.000532654	0.0003825317	0.00027319
1713.429	0	0.574299	0.4581842	2.794973	2.466993	0.2782889	0.258441	0.2151534	0.1319336	2.553283	2.220514	1.891916	0.8356613	0.07300764	0.07171904	0.05541302	0.05561793	0.5712915	0.6051582	0.3161047	0.3349039	0.07240072	0.07734296	0.03713689	0.0718771
1713.429	0	0.001375017	0.001408211	0.006304371	0.005735457	0.001654324	0.002149006	0.0009284959	0.001067518	0.006368097	0.005299632	0.004190412	0.002577473	0.0007353828	0.001221018	0.0006285622	0.0009159797	0.001614349	0.001732777	0.001221449	0.0008175471	0.00199181	0.002550571	0.002212768	0.001421302
1713.430	0	0.02709364	0.02486494	0.02906984	0.02152136	0.03507292	0.05250936	0.1144725	0.08573007	0.02179539	0.02288494	0.0268072	0.02294238	0.05570854	0.07454649	0.07464636	0.05443526	0.02637269	0.02042968	0.02102101	0.01820117	0.05839977	0.06875045	0.06237531	0.03977737
1713.528	0	0.01009731	0.007187944	0.006097133	0.006844773	0.0007427439	0.0006406862	0.0006625773	0.0004415158	0.006224752	0.006040894	0.005787481	0.004347389	0.0003540573	0.0002978671	0.0003557379	0.0003252809	0.006983288	0.003637435	0.007753156	0.004438341	0.0004143569	0.0004720266	0.0003353277	0.0002136514
1713.529	0	0.5859208	0.3515315	2.805023	2.454571	0.2809669	0.2587518	0.2286908	0.1202416	2.551862	2.191914	1.933269	0.8335609	0.06538493	0.07459179	0.04801683	0.05876503	0.5394823	0.6153729	0.3247342	0.4426008	0.06812364	0.09624072	0.03248121	0.06747658
1713.530	0	0.001349607	0.001030669	0.00644955	0.005616852	0.0009632158	0.0009431619	0.0006767402	0.0005427875	0.006236227	0.00507694	0.004453433	0.002133552	0.0003054187	0.0004695091	0.0004186188	0.0003870154	0.001308432	0.001158442	0.0009044514	0.0006926216	0.0007133314	0.0009160931	0.0007315261	0.0004275834
1713.530	0	0.001259666	0.001229806	0.006848477	0.005676848	0.003725894	0.005453245	0.03236776	0.02086828	0.006436085	0.005259425	0.00492011	0.00256503	0.01581918	0.01051251	0.009267652	0.006181828	0.00188504	0.001759456	0.001216172	0.001074644	0.004136545	0.004660416	0.00297406	0.001758202
1713.628	0	0.01020538	0.007250154	0.00564342	0.006762614	0.0006763103	0.0006366681	0.0007051084	0.0004492333	0.005981389	0.005876095	0.005604027	0.004727632	0.0002331272	0.0003984125	0.0003967823	0.0003736962	0.007415373	0.003722634	0.00746084	0.004964353	0.0003512185	0.0003466945	0.0002792015	0.000198582
1713.629	0	0.5911345	0.2946717	2.787674	2.441175	0.2861617	0.255758	0.2318442	0.1178645	2.564631	2.166005	1.931049	0.8470121	0.05893925	0.06943444	0.03880431	0.05687037	0.5147268	0.6365198	0.3816527	0.5095579	0.04448755	0.08986208	0.03797249	0.06036348
1713.629	0	0.001276588	0.0007896294	0.006250825	0.005374454	0.0009612806	0.0007794144	0.0006194868	0.0005098853	0.006138755	0.004953899	0.004321357	0.002163241	0.0002787897	0.0003805751	0.0002878165	0.000243643	0.00147887	0.001288764	0.0008813662	0.0006512765	0.0004274834	0.0003364858	0.0002757524	0.0002153969
1713.630	0	0.00116487	0.001249913	0.006669336	0.005641214	0.001954549	0.005062009	0.02085651	0.01373433	0.006185729	0.005165619	0.004506336	0.002486627	0.01034881	0.006525692	0.006351523	0.004269089	0.001513243	0.001483038	0.001109745	0.001037249	0.002840638	0.003320353	0.002644251	0.0018644
1713.728	0	0.009210847	0.006344764	0.005617169	0.006696735	0.0007081259	0.000588475	0.0005737213	0.0004000959	0.005910138	0.005612917	0.005260912	0.004800768	0.0002580889	0.0004459157	0.0002743779	0.0003791715	0.007086067	0.003324991	0.006248169	0.005015928	0.0003477652	0.0003247548	0.0002616803	0.0001305435
1713.729	0	0.5939057	0.3225188	2.762427	2.414112	0.2798468	0.2573612	0.2335324	0.1165751	2.590431	2.133863	1.933622	0.883573	0.05700902	0.08652198	0.05486768	0.05358107	0.5193073	0.6706311	0.4687997	0.5203343	0.05499653	0.09962348	0.04760651	0.05657107
1713.730	0	0.001213228	0.0009886591	0.006209084	0.005351929	0.0008910499	0.0007031408	0.0006399967	0.0004707233	0.006161261	0.004749605	0.004324412	0.002238087	0.0002194484	0.0002697166	0.000282448	0.0001710223	0.001368147	0.001229421	0.0009565748	0.0007671082	0.0002288794	0.0002557034	0.000289281	0.000174921
1713.730	0	0.001345097	0.001369794	0.006545769	0.005590039	0.001123395	0.004716275	0.01430335	0.009701904	0.006295179	0.004992883	0.004382573	0.002460292	0.007841092	0.004755667	0.004311561	0.003365321	0.001316073	0.001230889	0.001136913	0.0009461506	0.001996462	0.002613511	0.002303454	0.002045093
1713.827	0	0.009919623	0.006640547	0.006220872	0.006344109	0.0006312007	0.0005888036	0.0005956261	0.0004263927	0.005954839	0.005266082	0.004809727	0.004896616	0.0003191626	0.0003959146	0.0003011492	0.0003837402	0.007784567	0.003706457	0.006179447	0.005654283	0.0004086142	0.0003277367	0.0002481035	0.0002444682
1713.827	0	0.5732516	0.3637006	2.726896	2.390441	0.2817745	0.2507206	0.235393	0.1345354	2.613913	2.095318	1.896325	0.9242873	0.05804261	0.09092609	0.0645579	0.05096259	0.5419493	0.6958727	0.5281855	0.4658047	0.05507601	0.07872871	0.04175498	0.04711147
1713.827	0	0.001197936	0.001004585	0.006302227	0.005337543	0.0008553703	0.0006670264	0.0005092277	0.0004142487	0.006162923	0.00463852	0.004156484	0.002246442	0.0002684098	0.0002768057	0.0002567631	0.0001949713	0.001417405	0.001343213	0.001040597	0.0007074808	0.0002855123	0.0003226175	0.0002453414	0.0002485706
1713.827	0	0.001305995	0.001291166	0.006504641	0.005693353	0.00141577	0.004962131	0.01342923	0.009431967	0.006421187	0.00487765	0.004398745	0.002636564	0.008059444	0.005201625	0.003479471	0.003257626	0.001465407	0.001538633	0.001142527	0.0008291462	0.001627126	0.002556045	0.002129628	0.002208352
1713.927	0	0.01206959	0.008009821	0.007481665	0.005678169	0.0006077825	0.0005564858	0.0005229948	0.0004729342	0.005828213	0.005049512	0.004048527	0.00500308	0.0002708571	0.0003858099	0.0002888272	0.0003339943	0.009180431	0.004912901	0.007747134	0.006794353	0.0004388167	0.0003827475	0.0003126716	0.0002283851
1713.927	0	0.5626046	0.4131901	2.711073	2.391053	0.2824979	0.2366407	0.2208438	0.1334634	2.633773	2.01479	1.803128	0.9626269	0.05781233	0.08781724	0.06578825	0.06613427	0.5733461	0.7256178	0.5990636	0.3771002	0.06023041	0.07617003	0.06922869	0.04511699
1713.927	0	0.001058332	0.001142476	0.006178534	0.005290906	0.0008540671	0.0007523851	0.0005407967	0.0003630261	0.006155027	0.004520288	0.004050968	0.002249837	0.0003290092	0.0003042924	0.000253671	0.0001697223	0.001516982	0.001448928	0.00115322	0.0005988568	0.0003836248	0.000338824	0.0002837475	0.0002322142
1713.927	0	0.001028096	0.001486399	0.006391636	0.005748792	0.001937208	0.005315912	0.01440563	0.01003678	0.006427626	0.004705578	0.004558981	0.002776943	0.008918119	0.005977499	0.002992544	0.003268987	0.001576615	0.001595569	0.001500541	0.0006972033	0.001392212	0.002462267	0.002201634	0.002313941
1714.027	0	0.01224563	0.008336122	0.008341894	0.00472302	0.0005825992	0.0005823567	0.00048305	0.0005028001	0.005545288	0.004983848	0.003273229	0.005076736	0.0003145507	0.0004095137	0.0002835659	0.0003794826	0.009014833	0.00591546	0.008450566	0.006788375	0.0004414448	0.0003551228	0.0003286532	0.000246283
1714.027	0	0.6022178	0.4662428	2.675984	2.382894	0.2888948	0.2468586	0.1971773	0.146429	2.653658	1.95096	1.679492	0.9927213	0.06483406	0.07705443	0.06563673	0.06151322	0.6124354	0.7370961	0.6397816	0.2772516	0.05276741	0.07275461	0.08198593	0.05477887
1714.027	0	0.001124878	0.00108609	0.006164157	0.005316637	0.0006797402	0.0005617109	0.0005196615	0.0004075969	0.006072671	0.004463496	0.003863032	0.002255777	0.0002831668	0.0002394736	0.0001792644	0.0001496322	0.001449496	0.001485088	0.001237115	0.0003197071	0.0001797666	0.0002824788	0.0001896173	0.000155031
1714.028	0	0.001191455	0.001455005	0.00622655	0.0057834	0.002105684	0.004445553	0.01129148	0.007924021	0.006450486	0.004646461	0.00446439	0.002731679	0.007360071	0.005170297	0.00202305	0.002613928	0.00151737	0.001614406	0.001554523	0.0005238837	0.001074906	0.001892539	0.001702725	0.002113347
1714.128	0	0.01248282	0.008811976	0.008574212	0.003754516	0.0006826871	0.0006689658	0.0004591121	0.0005627628	0.005370098	0.005391932	0.002975498	0.005647197	0.0003787153	0.0003438393	0.0003471659	0.0004505339	0.00892948	0.007613613	0.009619012	0.006835256	0.0004720468	0.0004381809	0.0003473942	0.0002314374
1714.129	0	0.6298434	0.5185558	2.652877	2.37986	0.2860956	0.2393343	0.2007521	0.1453057	2.670639	1.925497	1.574393	1.007051	0.07328958	0.06886999	0.05894385	0.06497605	0.6615144	0.7292256	0.6297368	0.2230098	0.05227942	0.06714204	0.07269876	0.05673758
1714.130	0	0.001151422	0.00118173	0.006045343	0.005381576	0.0007299296	0.0005996089	0.0005014905	0.000467268	0.00612515	0.004407455	0.003725816	0.002301462	0.0002258577	0.0001846076	0.0002504288	0.0002255854	0.001502615	0.001444199	0.001319063	0.0004013454	0.0001524328	0.0001714439	0.0002343766	0.0001653671
1714.130	0	0.001167022	0.001355074	0.006195461	0.005537924	0.0009355359	0.001808407	0.002578345	0.001873001	0.00631522	0.004602465	0.004002541	0.002621871	0.001986737	0.001483593	0.000614042	0.0007527041	0.001615671	0.001503349	0.001275765	0.0004418278	0.0005350235	0.0007028819	0.000610222	0.0008024594
1714.228	0	0.06571041	0.0615047	0.05368248	0.04685848	0.01913817	0.0198305	0.01891777	0.01768774	0.04854921	0.05289906	0.04826589	0.04798206	0.01961342	0.01979749	0.01951061	0.01692599	0.05600566	0.05853759	0.06152578	0.04703645	0.0221148	0.0224621	0.02196324	0.01710735
1714.229	0	0.6451565	0.5635706	2.653113	2.380192	0.2860822	0.2373253	0.174492	0.1533442	2.660831	1.917162	1.506879	1.049189	0.08587785	0.08257138	0.06710628	0.05278318	0.715799	0.7177842	0.5963374	0.2699567	0.05979552	0.04835085	0.05154555	0.0449206
1714.229	0	0.00117171	0.001258782	0.005922471	0.005467616	0.0007204971	0.0006094679	0.000495095	0.000419316	0.006158984	0.004412931	0.003735739	0.002359748	0.0002289102	0.000245045	0.00024965	0.0001846582	0.001621517	0.00148422	0.001224634	0.0005356256	0.0001838114	0.0001484056	0.0002246638	0.0001428111
1714.230	0	0.00110754	0.001377664	0.006083202	0.005482397	0.0007998014	0.0007342506	0.0007287502	0.0004943626	0.006227504	0.004536354	0.003898706	0.002444955	0.000395334	0.0003831303	0.0002447995	0.0002166265	0.001615858	0.001458004	0.001163997	0.0005025255	0.0002745277	0.00026965	0.000283441	0.0001566567
1714.328	0	0.1286632	0.1241042	0.1154682	0.1045794	0.02862901	0.03031634	0.03012199	0.02849556	0.1095593	0.1177841	0.1108886	0.1035393	0.03021349	0.02964495	0.02847161	0.02363534	0.1187421	0.1217356	0.1225523	0.09456684	0.02405044	0.02450094	0.02478426	0.02055039
1714.329	0	0.6341799	0.5667697	2.664208	2.418824	0.2851383	0.2481619	0.1749195	0.1631707	2.640466	1.997319	1.481518	1.09073	0.09050964	0.06968031	0.07719719	0.04129748	0.7293673	0.6848404	0.5518115	0.3272487	0.05789212	0.04104562	0.05280094	0.04270758
1714.330	0	0.00114918	0.001205227	0.006013117	0.005475685	0.000698214	0.000565231	0.0005084191	0.0004337434	0.006094474	0.004466356	0.003664496	0.002452574	0.0002101574	0.0002405885	0.0002496008	0.0001748801	0.001501313	0.001396496	0.0009651604	0.0006933216	0.0002062421	0.0001403212	0.0001415983	0.0001478839
1714.330	0	0.001251563	0.001270415	0.006150377	0.005592327	0.0008404875	0.0007337283	0.0006845811	0.0004705067	0.00630695	0.00460607	0.003794448	0.002446242	0.0004650558	0.0004199599	0.0004277292	0.0002730151	0.00159028	0.001369001	0.001094469	0.00071649	0.0003713279	0.0002772429	0.0002212982	0.0002059459
1714.428	0	0.1385804	0.1336785	0.124686	0.1140536	0.02689163	0.02807402	0.02741485	0.02576568	0.1168577	0.1257921	0.1183774	0.1094094	0.02789696	0.02778194	0.02741109	0.02313721	0.129792	0.1337593	0.1330817	0.1035085	0.02799168	0.02957168	0.03	0.02442241
1714.429	0	0.6437851	0.5545776	2.706915	2.462242	0.2884872	0.2589282	0.1804776	0.153933	2.620581	2.087084	1.508709	1.149532	0.07824445	0.06541728	0.06594247	0.04741728	0.7468671	0.6563075	0.4683026	0.3798911	0.05850516	0.04855813	0.05946673	0.03652476
1714.430	0	0.001251557	0.001213147	0.006041073	0.005534976	0.0007121058	0.0005980522	0.0005092058	0.000404605	0.006132782	0.004668382	0.003702585	0.002538172	0.0001937433	0.0001767973	0.0001781228	0.0001987999	0.001545833	0.001314596	0.0007464782	0.0008000435	0.0001264921	0.0001727495	0.0001922651	0.0001420319
1714.430	0	0.00125517	0.001267647	0.006303933	0.005664795	0.0009705704	0.0008893792	0.0007591733	0.0005172906	0.006230938	0.004638653	0.003787807	0.002596116	0.0004320086	0.0004809246	0.0004162001	0.0003262508	0.001714951	0.001366345	0.0008997299	0.0008815079	0.0004472454	0.0004684073	0.0003884484	0.0002276905
1714.528	0	0.102039	0.09821342	0.08953749	0.0839665	0.02692684	0.02782263	0.02700131	0.02511029	0.08045058	0.08971286	0.08211365	0.07614535	0.02737836	0.02745403	0.02702334	0.02289543	0.09510658	0.09832227	0.09741533	0.07563065	0.03187133	0.03271977	0.03244007	0.02555042
1714.529	0	0.6663004	0.5472263	2.721248	2.515512	0.2831391	0.2618439	0.1829762	0.1751613	2.624428	2.162874	1.570006	1.210954	0.08619966	0.06083689	0.07056632	0.05566813	0.7592472	0.621767	0.3546276	0.4046069	0.06424523	0.06334078	0.05906557	0.05414832
1714.530	0	0.001240907	0.001229984	0.006138883	0.005510769	0.0006821158	0.000623664	0.0005089078	0.0004393304	0.006093047	0.004803152	0.003694242	0.002604149	0.0002567937	0.0001472115	0.0002125817	0.0002355416	0.001462908	0.001297784	0.0006797916	0.0008202984	0.0001775556	0.0002491622	0.0001970529	0.0001074011
1714.530	0	0.001328504	0.001287515	0.006260452	0.005734552	0.001095705	0.001032955	0.0009279164	0.000755228	0.006254584	0.004808564	0.003928155	0.002802683	0.0005049624	0.0004243151	0.0004409103	0.0003320239	0.001511552	0.001238046	0.0006685227	0.0007656782	0.0003930465	0.0005485295	0.0005342622	0.0002558995
1714.628	0	0.09718448	0.09286055	0.081312	0.07837608	0.02069072	0.02145877	0.02030072	0.01874072	0.07536616	0.08430291	0.07668774	0.07061814	0.02053616	0.02072001	0.02059803	0.01737966	0.08932359	0.09174367	0.09196702	0.07118626	0.02525802	0.02583206	0.02566371	0.02022388
1714.629	0	0.6630126	0.5166063	2.767946	2.572601	0.2874831	0.2685402	0.1979506	0.1886101	2.627423	2.22113	1.682283	1.227419	0.08914376	0.05095601	0.04868931	0.04484365	0.7387402	0.5915028	0.1844808	0.3521508	0.06277015	0.06551494	0.06570839	0.05342483
1714.630	0	0.00129217	0.001266952	0.006169595	0.005625116	0.000715147	0.0006280777	0.0004955099	0.0004372539	0.006176192	0.004857243	0.003892099	0.002566834	0.000162901	0.0002076625	0.0001846208	0.0001383057	0.001351146	0.001224354	0.0004884866	0.0006746665	0.0001540964	0.0001706528	0.0002235346	0.0001016077
1714.630	0	0.001328158	0.00129323	0.00636851	0.005860869	0.001309181	0.001502386	0.002736641	0.001643449	0.006291383	0.004978868	0.004079413	0.002870261	0.001173899	0.00100649	0.0009154775	0.0007158977	0.001461878	0.00129719	0.0004666057	0.0008437461	0.001017885	0.0008259552	0.0007642975	0.0004670481
1714.728	0	0.06051437	0.05668721	0.04525212	0.04705805	0.01846411	0.01957294	0.01872084	0.01759326	0.04511362	0.05213965	0.04527503	0.04289069	0.0190852	0.0188971	0.01850651	0.01538593	0.05454991	0.05474188	0.05666222	0.04360556	0.02061251	0.02087534	0.02046904	0.01603493
1714.729	0	0.6690213	0.4940077	2.795381	2.596438	0.2916663	0.2763717	0.2134237	0.1649107	2.6457	2.226742	1.819475	1.215474	0.09994743	0.06008943	0.031504	0.0555897	0.706666	0.5715228	0.07315489	0.2938805	0.05449108	0.06201569	0.05562169	0.04993365
1714.730	0	0.001310897	0.001240045	0.006236804	0.005591035	0.000709211	0.0006874455	0.0005470786	0.0004265004	0.006189982	0.004950834	0.004040799	0.0026126	0.0001625739	0.0001906585	0.0002077643	0.000103751	0.001338942	0.001085064	0.0003579555	0.0005926292	0.00019461	0.0001913796	0.0002303892	0.0002200423
1714.730	0	0.001473134	0.001592523	0.006492533	0.005908021	0.001923372	0.002127731	0.007050941	0.004907392	0.006305088	0.00513014	0.004206035	0.003013678	0.004044032	0.002493047	0.001910591	0.001303424	0.001463838	0.001314302	0.0004288616	0.0006744099	0.001945391	0.001614351	0.001520215	0.0006666751
1714.827	0	0.01791043	0.01506761	0.008436097	0.01208103	0.004646746	0.005237155	0.005092065	0.004689996	0.01244681	0.01438631	0.01041809	0.01031237	0.004797169	0.004783356	0.004782576	0.003949068	0.01400235	0.01287466	0.01567401	0.01150617	0.005017876	0.004999768	0.004858926	0.003749971
1714.827	0	0.6898054	0.4696635	2.818514	2.595209	0.2858748	0.2772668	0.2312288	0.159254	2.664292	2.264807	1.934377	1.177009	0.09775527	0.05490649	0.04612701	0.06704296	0.6522495	0.545144	0.2275136	0.2434154	0.06017862	0.04485302	0.06095115	0.06201989
1714.827	0	0.001296029	0.001113311	0.006385933	0.005573696	0.0007518114	0.0006564175	0.0005562917	0.0004178618	0.00619691	0.004960341	0.004246925	0.002550332	0.0002406141	0.0001575752	0.0001522708	0.000146379	0.001283239	0.001042112	0.0004758078	0.0003963322	0.0001982457	0.000172643	0.0001183163	0.0001861642
1714.828	0	0.001342873	0.00152958	0.006508757	0.005805003	0.002569837	0.004362539	0.01462361	0.01049341	0.006289615	0.005288771	0.004502582	0.003297347	0.00860348	0.00558895	0.003707836	0.002085256	0.001557125	0.001598351	0.0007268257	0.0007325598	0.002591338	0.002828182	0.002662759	0.001423809
1714.927	0	0.01075655	0.007497968	0.004777041	0.006300108	0.0009274463	0.0007915041	0.0006025154	0.0005271838	0.008020663	0.007220525	0.005475541	0.004899072	0.0004473262	0.0004541497	0.000344946	0.0004886055	0.00750416	0.004485822	0.00853092	0.005599327	0.0004574128	0.0005550532	0.0003981269	0.000322411
1714.927	0	0.7107513	0.4523186	2.818963	2.55152	0.2800933	0.2790856	0.240499	0.1510344	2.672913	2.282641	2.016703	1.160624	0.09920985	0.06078436	0.0694381	0.08136161	0.5824598	0.545969	0.3584079	0.255163	0.07942421	0.05144232	0.06242104	0.06097122
1714.927	0	0.001377779	0.001019412	0.006453322	0.005598406	0.0006735503	0.0006964075	0.0006196562	0.0004296995	0.006296374	0.005104878	0.004420744	0.002576009	0.0002171389	0.0002229283	0.0002058891	0.0001541806	0.001163781	0.001082324	0.0007711137	0.0003312402	0.0001860933	0.0001834381	0.0001916421	0.000135125
1714.928	0	0.001308423	0.001385588	0.006826668	0.005778702	0.002440359	0.004794477	0.01202181	0.008751972	0.006453355	0.005287124	0.004580054	0.002962075	0.007359681	0.005187295	0.003527913	0.001634676	0.001425707	0.001453091	0.001033008	0.0005611394	0.002142651	0.002638058	0.002508714	0.00175326
1715.027	0	0.01427834	0.009855723	0.005771403	0.007819933	0.001989282	0.001626824	0.001476418	0.00126516	0.009205193	0.006987843	0.005632924	0.005892028	0.001416838	0.001335189	0.001393553	0.00133562	0.01099318	0.00437432	0.01183716	0.007201259	0.001669176	0.001482463	0.001536745	0.00114651
1715.027	0	0.6819231	0.4155837	2.861063	2.495968	0.2805091	0.279718	0.2371141	0.157569	2.695259	2.289093	2.02665	1.154128	0.08913188	0.07096888	0.08787947	0.07995549	0.5204547	0.5557767	0.416489	0.3647094	0.07725042	0.04829341	0.06504262	0.03989252
1715.027	0	0.001231477	0.0009173671	0.006528488	0.005615298	0.0006471349	0.0006526452	0.000563995	0.0004676235	0.006270708	0.005058791	0.004465481	0.002499447	0.0002404142	0.0003001384	0.0001988867	0.00016252	0.001182016	0.001082918	0.0008782299	0.0004581744	0.0001358306	0.0002362625	0.0001836561	0.0002049822
1715.028	0	0.001410234	0.001101922	0.006765235	0.005790455	0.002644312	0.005974562	0.01319526	0.009899346	0.006502455	0.005372888	0.004837471	0.003049144	0.008418133	0.006343385	0.004115634	0.001649509	0.00135743	0.001444343	0.001058183	0.0006081596	0.002006295	0.003046551	0.002553164	0.00235654
1715.128	0	0.02185154	0.01727455	0.01014889	0.01465917	0.009209796	0.008219848	0.008399021	0.007509838	0.0164864	0.01203385	0.00918043	0.01104366	0.008651275	0.008620137	0.008383251	0.007286621	0.01882099	0.00819819	0.01910195	0.01279677	0.00865031	0.008753217	0.008300029	0.006285955
1715.129	0	0.6488612	0.3795613	2.867957	2.434729	0.2935187	0.2754071	0.2291738	0.1617175	2.727542	2.278619	2.015442	1.169893	0.06010443	0.0642389	0.09725681	0.06974391	0.483879	0.5657048	0.4288925	0.4345938	0.06321662	0.06275342	0.04423538	0.03404803
1715.129	0	0.001289016	0.0009107265	0.006489816	0.005484091	0.0007419223	0.0006815191	0.0005399778	0.0004161962	0.006285081	0.005044858	0.004505069	0.002553815	0.0001721701	0.0001619606	0.0002423069	0.0001872807	0.001306443	0.001058777	0.0009848491	0.0006007249	0.0002300968	0.0001280021	0.0002293032	0.0001826395
1715.130	0	0.001473769	0.001155405	0.006576551	0.00560079	0.002742985	0.006306963	0.01383891	0.010323	0.006755739	0.005547948	0.005038812	0.00305255	0.009025455	0.007649394	0.004281144	0.001592276	0.001359359	0.001451328	0.001135852	0.0009614489	0.001812722	0.00308579	0.00288702	0.002727697
1715.228	0	0.03987189	0.03521175	0.02622754	0.03132491	0.0195343	0.01835109	0.01835091	0.01670159	0.03413835	0.02707047	0.02375342	0.02526119	0.01891981	0.01891155	0.01864276	0.01576518	0.03687676	0.02544866	0.03660067	0.02589332	0.0193352	0.01949898	0.01869059	0.01430943
1715.229	0	0.6101875	0.3688456	2.838559	2.382266	0.3005393	0.2662951	0.2335211	0.1535142	2.774926	2.270818	1.966655	1.15575	0.06126941	0.05921672	0.09361143	0.06966286	0.4894984	0.57681	0.4185861	0.4790356	0.06095736	0.06744758	0.04015931	0.04095079
1715.230	0	0.00123936	0.0009488205	0.006531457	0.005478314	0.0007022561	0.0006998966	0.0005561376	0.0004545922	0.006301091	0.00499893	0.004447173	0.002601652	0.0002253676	0.0001738497	0.0002143108	0.0001717776	0.001387843	0.001186199	0.0008832707	0.0007246521	0.0001754882	0.0002012649	0.0001641834	0.00014866
1715.230	0	0.00146296	0.00092216	0.006516948	0.005508805	0.002126485	0.005188657	0.01211324	0.008757114	0.006726522	0.005492304	0.005208278	0.002855102	0.007703782	0.007296623	0.003962308	0.0015381	0.001502924	0.001407901	0.0011276	0.0009315438	0.001471283	0.002460345	0.003050279	0.002634152
1715.328	0	0.06422055	0.05927804	0.05067825	0.0531702	0.02289072	0.0215865	0.0214827	0.01932698	0.05765853	0.04834227	0.04629102	0.04435442	0.022189	0.02242297	0.02223497	0.01915433	0.06084468	0.05082635	0.05992132	0.04340794	0.0246776	0.0249877	0.02431235	0.01887687
1715.329	0	0.5638642	0.3795446	2.779011	2.342501	0.3048225	0.2710961	0.2132837	0.1598408	2.828945	2.280451	1.880223	1.120226	0.0555016	0.0488284	0.06058498	0.05878385	0.4809025	0.5708715	0.3909172	0.4888622	0.06280302	0.06365044	0.05383494	0.04719512
1715.329	0	0.001321907	0.0008853534	0.006400294	0.005466615	0.0007683114	0.0006946539	0.0005781481	0.0004722482	0.00637485	0.005000595	0.004356447	0.002509672	0.0002230298	0.0002277152	0.0002224969	0.0001752134	0.001387582	0.001102505	0.000943492	0.0006679016	0.0002085473	0.0001887433	0.0002179646	0.0001874618
1715.330	0	0.001538672	0.001206922	0.006759068	0.005572922	0.001892863	0.004581581	0.01281631	0.008858177	0.00659523	0.005287118	0.005337558	0.002694461	0.007657693	0.00746075	0.004457369	0.001734929	0.001558291	0.001248406	0.001056326	0.000697378	0.001379584	0.002428777	0.003269557	0.002770372
1715.428	0	0.1052661	0.0992836	0.09011342	0.08877621	0.03010066	0.02882127	0.02875959	0.02650744	0.09474585	0.08338531	0.08192754	0.07544737	0.02906996	0.02921159	0.02891034	0.02500792	0.1006253	0.09179465	0.09859156	0.07296398	0.0327099	0.03360906	0.03292449	0.02593044
1715.429	0	0.5276215	0.3826504	2.766946	2.363088	0.3011511	0.2799106	0.2027062	0.1524457	2.840848	2.284176	1.795822	1.084747	0.03468001	0.05840327	0.06278921	0.07113874	0.4686142	0.543724	0.3934755	0.4380444	0.04371618	0.06679738	0.050834	0.04650044
1715.430	0	0.001289709	0.0009288111	0.006455831	0.005429362	0.0009817309	0.0009225696	0.0006064762	0.0004638243	0.006307553	0.005092298	0.004150136	0.00256123	0.0005874928	0.0005622589	0.0002578193	0.0002335898	0.001467769	0.001157807	0.0008291281	0.000629497	0.0005290223	0.000483355	0.0003366853	0.0002132089
1715.430	0	0.008332411	0.007451597	0.01142129	0.0119593	0.008101317	0.01127256	0.02722113	0.01992231	0.01171432	0.009466576	0.01126305	0.005324001	0.01834292	0.01746005	0.01384718	0.009113234	0.008186086	0.007039338	0.007696594	0.005117323	0.009263943	0.01093759	0.01182324	0.008380926
1715.528	0	0.0872159	0.08282049	0.07664483	0.07470288	0.02884761	0.02780114	0.02761294	0.02538968	0.07990976	0.06843232	0.06799006	0.06269449	0.02821229	0.02821275	0.02775599	0.02380137	0.08320246	0.07849358	0.08156875	0.06016378	0.03035695	0.03099998	0.03013283	0.02360468
1715.529	0	0.555813	0.3859333	2.732183	2.388266	0.3059155	0.2734414	0.1966586	0.1458227	2.860025	2.276053	1.721234	1.097662	0.03457685	0.05784815	0.06176652	0.06123678	0.5136482	0.5272458	0.4595969	0.3387371	0.03538673	0.07209894	0.07087817	0.04983096
1715.530	0	0.00126723	0.0009393093	0.006398518	0.005422192	0.001244091	0.001344092	0.0007116112	0.0006346173	0.006524333	0.005076944	0.004164505	0.002658772	0.0006929754	0.0005371439	0.0002407046	0.0002426029	0.001490063	0.001177856	0.0009736823	0.0005913896	0.0007903054	0.0007692782	0.0006046743	0.0005475272
1715.530	0	0.008612682	0.009539442	0.01353247	0.01056452	0.01083792	0.01188529	0.03027357	0.02190317	0.01141676	0.01217591	0.008947817	0.008403818	0.02015163	0.01886426	0.0154025	0.01084597	0.009409419	0.009240059	0.008291181	0.007086397	0.0100553	0.01189013	0.01274362	0.009153322
1715.628	0	0.08513937	0.08121675	0.07593268	0.07276534	0.02251956	0.02158045	0.02151575	0.01964629	0.07821408	0.06732493	0.06708114	0.06134693	0.02160454	0.0214715	0.02129753	0.01814649	0.08155311	0.07877726	0.07986687	0.05823276	0.02327806	0.02379934	0.02343934	0.01849486
1715.629	0	0.5829667	0.3880013	2.684771	2.389723	0.3040588	0.2681631	0.1858628	0.1433513	2.870003	2.280871	1.675983	1.113241	0.05230377	0.05691136	0.06612602	0.05274174	0.5871902	0.5134367	0.4997019	0.1955407	0.04286684	0.06449144	0.07292838	0.04668267
1715.630	0	0.001331342	0.0009779274	0.00609842	0.005554454	0.001113636	0.001003518	0.0006511337	0.0005909961	0.006599307	0.005036362	0.003982494	0.00259214	0.0005329467	0.0003918048	0.0002397037	0.0002991438	0.001428765	0.001066869	0.001009787	0.0003674535	0.000504853	0.0003871034	0.0004432807	0.0003015881
1715.630	0	0.001289614	0.000961228	0.006678196	0.005895464	0.002336168	0.001972302	0.01777526	0.01155793	0.006438013	0.00531705	0.004782499	0.002490313	0.008944178	0.007274193	0.006330207	0.003274588	0.0014442	0.001414934	0.001216434	0.0004296193	0.001554092	0.003044032	0.004340973	0.001944226
1715.727	0	0.1000711	0.09584239	0.09004827	0.08506656	0.02501624	0.02439172	0.02397439	0.02212658	0.09109774	0.08216645	0.08107766	0.07370667	0.02500219	0.02520856	0.02509436	0.02178805	0.09519129	0.09416091	0.09338019	0.06761803	0.02731742	0.02781598	0.02747629	0.02146829
1715.727	0	0.6086442	0.3929984	2.65208	2.41049	0.3057006	0.26561	0.1745054	0.1488486	2.873175	2.274507	1.620475	1.147172	0.05784847	0.05639267	0.04684688	0.03481583	0.6259477	0.5188212	0.5203849	0.08504048	0.04427472	0.0600465	0.08234078	0.04635417
1715.728	0	0.001409066	0.001023925	0.006088269	0.005523368	0.001051773	0.001034481	0.0006011152	0.0006443678	0.00657092	0.00514544	0.003993	0.002698219	0.0003974927	0.0003632313	0.0001903893	0.0002657233	0.001389464	0.0009904322	0.0009330181	0.000302847	0.000458781	0.0002838431	0.0002873432	0.000225845
1715.728	0	0.001319778	0.0009586316	0.006534822	0.005960926	0.002383298	0.001603104	0.01623076	0.01031962	0.006591635	0.005291555	0.00469305	0.002357886	0.00782263	0.005341825	0.005737135	0.003132693	0.001517278	0.001249107	0.001132409	0.0003329335	0.001644224	0.002910359	0.003808809	0.00122813
1715.828	0	0.09176911	0.08734949	0.08134946	0.07602757	0.02734421	0.02646469	0.02615651	0.02392126	0.08158913	0.07389378	0.07272144	0.06593256	0.02712209	0.02689246	0.02650369	0.02272715	0.08670566	0.08665646	0.0852792	0.05926777	0.02774974	0.02783931	0.02737949	0.02123098
1715.829	0	0.6161247	0.3980652	2.66343	2.467715	0.3050453	0.2700383	0.1837344	0.1642254	2.847449	2.275243	1.632653	1.193559	0.06567198	0.05121482	0.05561814	0.04275727	0.6590176	0.5210435	0.5258384	0.1637684	0.05420839	0.05594615	0.07682038	0.05061353
1715.830	0	0.001348984	0.0008851981	0.006216411	0.005485218	0.0008193603	0.0006911791	0.0005440369	0.0004406475	0.006385402	0.005092533	0.00392268	0.002784794	0.0002885298	0.0002151445	0.0002063723	0.0002438361	0.001457979	0.001035732	0.000961436	0.0004882994	0.0003099754	0.0001899565	0.0002905303	0.0001906794
1715.830	0	0.001488496	0.0009301237	0.006531283	0.005680874	0.002069328	0.002315076	0.01072447	0.007009603	0.00663629	0.005303574	0.004305873	0.002650492	0.005213862	0.002708807	0.004195776	0.002488478	0.001499389	0.001158011	0.001018024	0.0006806925	0.001265082	0.002516495	0.002757128	0.001006404
1715.928	0	0.04676978	0.04317997	0.03897292	0.03467044	0.01305412	0.01212068	0.01249024	0.011361	0.03735362	0.03093264	0.03076127	0.02802268	0.01248951	0.01250371	0.01247803	0.01074255	0.04163476	0.04232474	0.04185072	0.02425102	0.01276858	0.01283777	0.01233556	0.009429686
1715.929	0	0.6339383	0.4246755	2.690544	2.5094	0.3072727	0.2724948	0.2037789	0.16997	2.824896	2.28806	1.704721	1.234361	0.06307393	0.06155384	0.06636823	0.05404573	0.6712572	0.5374204	0.4814192	0.2520575	0.06537195	0.0584784	0.07017216	0.06185824
1715.930	0	0.001307614	0.0008350153	0.006213884	0.005558415	0.0007202273	0.0006433183	0.0005230888	0.0004595835	0.006393807	0.005131342	0.004056368	0.002790272	0.000190622	0.0001972873	0.0001548495	0.0002120108	0.001394577	0.001077557	0.0008154118	0.0005145367	0.0001027642	0.0001838068	0.0001980747	0.000143209
1715.930	0	0.001336694	0.0008294029	0.006375409	0.005866553	0.001599105	0.002068134	0.004157641	0.002926873	0.006578257	0.005441512	0.003950521	0.002748168	0.002215428	0.0008796682	0.00187342	0.001585747	0.001274824	0.001173301	0.0009543521	0.0007083956	0.0005532596	0.00125433	0.001574128	0.001009283
1716.028	0	0.01455057	0.01159547	0.01003963	0.005943222	0.0008563121	0.0006963173	0.0005120285	0.0003930335	0.008021151	0.00688162	0.005410212	0.004503841	0.000309216	0.0003696617	0.0004276319	0.0004788628	0.01076535	0.0111429	0.01194606	0.005668178	0.000504642	0.0004628183	0.0004185492	0.0002582008
1716.029	0	0.6235562	0.449421	2.725921	2.550332	0.3014773	0.2807377	0.2209439	0.1621872	2.755008	2.274686	1.792766	1.268655	0.0600838	0.05563761	0.04281066	0.04726543	0.6627666	0.5599348	0.3777039	0.2902913	0.06930262	0.05078403	0.06757185	0.06391586
1716.029	0	0.001329405	0.0008499371	0.006277406	0.005696478	0.0007015944	0.0006544988	0.0005787595	0.0005169551	0.006304362	0.005186554	0.004079745	0.002899055	0.0002019176	0.000184278	0.0001572533	0.000201718	0.001397565	0.0009814347	0.0007051255	0.0006515787	0.0001906881	0.000186957	0.0002083583	0.0001636005
1716.030	0	0.001403812	0.0008593691	0.006515021	0.005701364	0.001590334	0.002217956	0.002948453	0.002035349	0.006537192	0.005218118	0.004195786	0.002834146	0.001601115	0.001126186	0.001421173	0.001294242	0.001225002	0.001115173	0.0008899673	0.0006981197	0.0004908521	0.0007746028	0.001084943	0.0009134389
1716.127	0	0.0172622	0.01225483	0.009176097	0.005612195	0.0007623766	0.000747259	0.0006152455	0.000390279	0.007788919	0.007382086	0.005376895	0.003983247	0.0002906312	0.0004000527	0.0003228238	0.000418275	0.01280638	0.01095262	0.01324769	0.007034445	0.0005649403	0.0005700034	0.0003648157	0.0002834187
1716.127	0	0.5944045	0.4506458	2.776207	2.598289	0.2902291	0.2813263	0.2205726	0.1621064	2.679611	2.257734	1.886541	1.274118	0.06122144	0.05443937	0.03304693	0.03992284	0.6122168	0.5674125	0.2618614	0.2763938	0.05298648	0.06783906	0.04995773	0.0372899
1716.127	0	0.001322021	0.0009215654	0.006247013	0.005726039	0.0006752693	0.0006491202	0.0005536151	0.0004401946	0.006289342	0.005164891	0.004311482	0.002835072	0.0001772677	0.0001602903	8.530913e-05	0.0001309397	0.001306842	0.001039113	0.000647468	0.00057954	0.0001843502	0.0001884073	0.0001969275	0.0002413695
1716.127	0	0.001343865	0.0009742833	0.006427374	0.005901569	0.001345472	0.002408172	0.002947982	0.002002423	0.006403918	0.005239722	0.004371273	0.002802306	0.001895517	0.001202423	0.001255519	0.001300446	0.001161154	0.001069858	0.0008515412	0.0007159681	0.0007934955	0.0008242098	0.0009683282	0.0008985351
1716.227	0	0.01946927	0.01283214	0.0080478	0.005598253	0.0007602147	0.0008272922	0.00061792	0.0003876379	0.007503275	0.00773476	0.00502419	0.003610764	0.0002928549	0.0003920442	0.0002365317	0.0003293003	0.01467345	0.01005714	0.01463145	0.008231908	0.0006465651	0.0005264855	0.0004877894	0.0002959213
1716.227	0	0.5857301	0.4504256	2.844213	2.651373	0.2812232	0.2832172	0.2288216	0.1595734	2.654981	2.252458	1.94893	1.264441	0.06483397	0.04762201	0.03771221	0.03955445	0.5579513	0.5395874	0.1867958	0.2322714	0.05615154	0.05919798	0.04796473	0.02960454
1716.227	0	0.001259218	0.0009160665	0.006445556	0.005831409	0.0006961221	0.0006624557	0.0005329415	0.0004775733	0.00623191	0.005217199	0.004368656	0.0028693	0.0001270209	0.0001436329	0.0001472586	0.0001585384	0.001172873	0.0009755304	0.0005812641	0.0005874767	0.0001856534	0.0001798337	0.0002594089	0.0002034068
1716.227	0	0.001390495	0.0009475697	0.006460142	0.006048087	0.001244485	0.002177978	0.002789559	0.001816673	0.006259394	0.005389926	0.004473248	0.002746517	0.001809023	0.00112861	0.001086492	0.00102824	0.001231043	0.001129891	0.0006792297	0.0007283851	0.0009002044	0.0007613292	0.0008485618	0.0007695285
1716.328	0	0.01670471	0.01019473	0.007298529	0.005684308	0.0007374479	0.0008560079	0.000600189	0.0003865548	0.007229649	0.00777012	0.004792626	0.003430644	0.0003238351	0.0004219281	0.0002091877	0.0002310839	0.01301107	0.007741679	0.01262546	0.007280669	0.0005561876	0.0004805258	0.0003920563	0.0002385106
1716.329	0	0.6045478	0.4577284	2.878685	2.708789	0.2825154	0.2891307	0.2352328	0.1816909	2.608389	2.268337	1.99894	1.248745	0.07159645	0.05222792	0.05057102	0.05390106	0.5204239	0.5183303	0.1925196	0.1762622	0.07261149	0.0743107	0.05179873	0.03217857
1716.329	0	0.001393285	0.0009386292	0.006394086	0.005847596	0.0006878331	0.0006415337	0.000599369	0.0004296417	0.006168261	0.005268072	0.004567506	0.002865552	0.0001509622	0.0002020211	0.0001970304	0.0001813848	0.001171893	0.001011703	0.0005813576	0.0005125176	0.0002350373	0.0001940755	0.0001607818	0.00018903
1716.330	0	0.001370988	0.0009930659	0.006472106	0.00620106	0.0009627561	0.001576691	0.002145243	0.001363235	0.00622704	0.005356221	0.004762237	0.002732292	0.001556321	0.0009492684	0.0007692644	0.0007144483	0.001136834	0.001072605	0.0007395617	0.0005267276	0.0006570041	0.0006427911	0.000674634	0.0007407523
1716.428	0	0.0142245	0.008112007	0.006944592	0.005743905	0.0007875205	0.0008611354	0.0006413538	0.0004644624	0.006815157	0.007569249	0.005171562	0.003589356	0.0002913392	0.0003479151	0.0002382097	0.0002371649	0.01164948	0.006570562	0.0110909	0.00632588	0.0005629763	0.000423573	0.0003419828	0.0002244219
1716.429	0	0.6224513	0.4270159	2.910576	2.714775	0.2822416	0.2861842	0.2407239	0.1854297	2.562909	2.274857	2.054675	1.254765	0.0671504	0.05212062	0.05324327	0.06059421	0.4804301	0.5106283	0.2686244	0.1792158	0.06439517	0.06638333	0.05628041	0.03624552
1716.430	0	0.001390723	0.0009076448	0.006411429	0.005873918	0.0007099577	0.0006580304	0.0005645069	0.0004927529	0.006187113	0.005231527	0.004704859	0.002954675	0.0001603435	0.0001966689	0.0002082755	0.0001819159	0.001047738	0.001035513	0.000693477	0.0004343033	0.0001402656	0.0001936912	0.0002583103	0.0002451398
1716.430	0	0.001607102	0.001116097	0.006619286	0.006078176	0.001040014	0.001443533	0.002059946	0.001481485	0.006252478	0.005270173	0.004844733	0.002863588	0.001472684	0.001039719	0.0003628058	0.0007302047	0.001063695	0.001133716	0.0008199202	0.0003537791	0.000570965	0.0006676789	0.0005269239	0.0006225593
1716.527	0	0.0164659	0.009078722	0.006873492	0.005902611	0.0007055227	0.0008370914	0.0007821238	0.0004141058	0.006453379	0.007231251	0.00589402	0.003487725	0.0002064105	0.000306486	0.0003135731	0.0003538907	0.01401999	0.008237775	0.01350815	0.00732158	0.0006605438	0.0005282053	0.000500497	0.0002203216
1716.527	0	0.5867588	0.3932362	2.967141	2.684448	0.2789107	0.2927433	0.2499191	0.1647835	2.538046	2.265101	2.07386	1.233415	0.06248919	0.07108748	0.07673584	0.05539897	0.4589672	0.4912254	0.3391494	0.2965137	0.05936138	0.06214359	0.08292974	0.03701444
1716.527	0	0.001370398	0.0008705085	0.006546451	0.005825394	0.0007157712	0.0006669218	0.0006362869	0.000467818	0.006033188	0.005210514	0.004763734	0.002851266	0.0001431374	0.0002572362	0.0001839745	0.0002281419	0.001057061	0.00108315	0.0007146023	0.000465091	0.0001779013	0.0002036349	0.0002288911	0.0001517102
1716.528	0	0.001565418	0.0009304419	0.006731304	0.005875906	0.001468599	0.00146359	0.002453824	0.001743889	0.006276451	0.005294854	0.004946544	0.002900598	0.00187921	0.001500717	0.0004923204	0.000887189	0.001017988	0.0009265878	0.0006989486	0.0006650882	0.0006940239	0.000849699	0.0005302452	0.0008293403
1716.627	0	0.01589758	0.008830198	0.006184651	0.005620446	0.0006748369	0.0008179493	0.0006475206	0.0003872343	0.00619282	0.006715134	0.006272231	0.002920215	0.0002403604	0.0003027518	0.0003796587	0.0003010564	0.0138355	0.008290344	0.01364035	0.007123486	0.0005607001	0.0004502411	0.0005065263	0.00022799
1716.627	0	0.5343339	0.3858265	2.981252	2.651293	0.2777637	0.2738022	0.2509367	0.1618665	2.540586	2.254476	2.069699	1.201478	0.0586722	0.07299654	0.07716156	0.06743801	0.4583141	0.5064542	0.3795202	0.4142497	0.05638192	0.06860682	0.1033582	0.03100716
1716.627	0	0.001272405	0.0007881339	0.00658553	0.005715144	0.0007008793	0.0006726338	0.0005762474	0.0004224978	0.005933115	0.005126082	0.004806359	0.002712823	0.0001190382	0.0001666581	0.0001792716	0.0001601246	0.001112292	0.001026527	0.0008089862	0.000618608	0.0001503441	0.0001659062	0.0001784026	0.000183357
1716.627	0	0.001556464	0.001000158	0.006843761	0.005954244	0.001427403	0.001495962	0.002320481	0.00161704	0.006073996	0.005312065	0.005041459	0.002750705	0.001857933	0.001554716	0.0008589981	0.000710219	0.00117856	0.001043723	0.0008081193	0.0007983016	0.0006399359	0.0008471541	0.0005874826	0.0007164703
1716.727	0	0.01458709	0.008349543	0.005243987	0.005193928	0.0006664546	0.0007774875	0.0006000509	0.0003723775	0.005838442	0.006119712	0.00635236	0.002246181	0.0002162992	0.0001878565	0.0004734266	0.0001775469	0.01251974	0.007482863	0.01272869	0.006465542	0.0005157391	0.0004162596	0.0004692499	0.0002403195
1716.727	0	0.4965521	0.3903701	2.955815	2.61473	0.2749191	0.267744	0.2550821	0.1681572	2.569674	2.235082	2.029489	1.159182	0.06729763	0.06206392	0.08033254	0.07045924	0.4727954	0.536486	0.3581864	0.5181713	0.06294893	0.05738018	0.09697614	0.05257879
1716.727	0	0.001289551	0.0007654458	0.00656603	0.005717206	0.0006561102	0.0006372874	0.0005926764	0.0004173189	0.005875146	0.005098469	0.004812077	0.002731856	0.0001791345	0.0002217701	0.0002346092	0.0002068764	0.001200353	0.001112051	0.0006771036	0.0008933732	0.0001749279	0.0001683615	0.0002105496	0.0001668127
1716.728	0	0.001476929	0.0009613987	0.006862724	0.005774131	0.00135336	0.001441747	0.001788497	0.001301148	0.005897672	0.005203001	0.004947782	0.002711793	0.00125478	0.001243248	0.0008854382	0.0007340984	0.001372278	0.001308202	0.0008780271	0.0009681178	0.0005645343	0.0006683227	0.0007078375	0.000514665
1716.827	0	0.01577208	0.009376947	0.004201258	0.004840441	0.0005896983	0.0007309224	0.000532458	0.0004040889	0.005613397	0.006177676	0.006485987	0.002560124	0.000224813	0.000199176	0.000479559	0.0002970761	0.01289718	0.007892497	0.01353768	0.007034883	0.0005451024	0.0004661136	0.0004672955	0.00023624
1716.827	0	0.4780364	0.3766489	2.898631	2.573964	0.2776195	0.2602962	0.2332486	0.1771614	2.582937	2.232456	1.970057	1.143834	0.07302259	0.06719597	0.0928198	0.06918148	0.4957552	0.5756547	0.2713403	0.5591878	0.05792995	0.05497481	0.08642138	0.05070145
1716.827	0	0.00130658	0.0007836348	0.006583694	0.005613693	0.0006988472	0.0006026328	0.0005604298	0.0004380903	0.005951049	0.005142353	0.004601792	0.0027388	0.00015928	0.0001895177	0.0002059309	0.0002369478	0.001278606	0.001186161	0.0005963127	0.0009212376	0.0001442029	0.0002371585	0.0002100439	0.000176991
1716.827	0	0.00120193	0.0009929164	0.006666902	0.005700039	0.00126184	0.001376563	0.001517207	0.0009680006	0.005972893	0.005211919	0.004814172	0.002727731	0.0008991333	0.001100009	0.0008157599	0.0006471535	0.001376482	0.001493515	0.000613393	0.0008691327	0.0005432857	0.0007069721	0.0005948891	0.0004366275
1716.927	0	0.02103483	0.01321916	0.002831306	0.005180499	0.0006655464	0.0008764058	0.0006323091	0.0003608306	0.00557915	0.006478308	0.006834305	0.003263442	0.0003335603	0.000410473	0.0005913615	0.0004378872	0.01681573	0.01103539	0.01749387	0.00935872	0.0007433281	0.0006200569	0.000576592	0.0003279045
1716.927	0	0.4804053	0.3335319	2.834464	2.537266	0.2786518	0.2594322	0.2261571	0.1687165	2.575222	2.245789	1.916139	1.158699	0.05406462	0.08429305	0.091375	0.07153402	0.5120492	0.5985181	0.2498346	0.5487243	0.0576169	0.04702973	0.08670065	0.0375875
1716.927	0	0.001234487	0.0008387282	0.006517224	0.005627338	0.0006962042	0.0006173148	0.000564702	0.0004148499	0.005907164	0.005045867	0.004568325	0.002765136	0.000138021	0.0002362765	0.0002431494	0.000174387	0.001347315	0.001304929	0.0005364677	0.0008240494	0.0001600997	0.0001457456	0.0002273564	0.0001475671
1716.928	0	0.001153359	0.0009308497	0.006677508	0.005737021	0.001105357	0.001294859	0.002082474	0.001152587	0.005949809	0.005174074	0.004734787	0.002729752	0.0008664658	0.0008820492	0.0009565267	0.0005975567	0.001504313	0.00137235	0.0007325576	0.0009439142	0.000838683	0.0008548925	0.0006519658	0.0003060962
1717.028	0	0.02184335	0.01440193	0.002161266	0.006166004	0.001054822	0.001350629	0.001085936	0.0008421304	0.005643607	0.007185424	0.007369826	0.004368225	0.0008333895	0.0009419621	0.001049555	0.0008523948	0.01772454	0.01288145	0.01805757	0.009720895	0.001081189	0.0009690856	0.0008458842	0.0005600751
1717.029	0	0.5073292	0.329949	2.775589	2.514395	0.2854296	0.2553788	0.2161057	0.1651257	2.569614	2.227234	1.859722	1.191454	0.04797952	0.08168231	0.09240459	0.06782011	0.5499787	0.6076194	0.3737284	0.4957422	0.06144985	0.03891884	0.08451474	0.04593561
1717.030	0	0.001168219	0.0008240197	0.006428468	0.00564864	0.0007126129	0.0006946778	0.0005659526	0.0004152947	0.005893485	0.005075736	0.004447318	0.002709349	0.0001213011	0.00024553	0.0002280566	0.0002411846	0.001289097	0.001248449	0.0007724342	0.0008150199	0.0001501616	0.0001340573	0.0002375853	0.0001960174
1717.030	0	0.001477412	0.0009166604	0.006621221	0.005669787	0.0009599858	0.001026578	0.002026598	0.001481329	0.005968974	0.005189518	0.004423086	0.002696722	0.001162561	0.0007614959	0.0009207625	0.0003745579	0.001366303	0.001299489	0.0008749944	0.0008446063	0.0007798501	0.0007868814	0.0007480396	0.0003324109
1717.128	0	0.01885462	0.01297994	0.003116376	0.00620579	0.0007804504	0.0009209448	0.000688517	0.0005018711	0.005138775	0.007044258	0.007282053	0.004666349	0.0005636402	0.000743185	0.0007737595	0.0006797462	0.01590684	0.01269861	0.01556538	0.008094156	0.0007653021	0.0006443287	0.0005366818	0.0004535652
1717.129	0	0.5111637	0.3343643	2.753689	2.505969	0.2907944	0.2715638	0.2020384	0.1721844	2.590538	2.242409	1.815226	1.234428	0.05472731	0.08636699	0.07949689	0.07120966	0.6125681	0.6205361	0.5054864	0.4037814	0.06475422	0.04832818	0.09335448	0.046988
1717.129	0	0.001230682	0.0008699816	0.006424966	0.005585772	0.0006628586	0.000676982	0.0005542784	0.0004789049	0.005936528	0.005099695	0.004328833	0.002717476	0.0001716356	0.0002214617	0.0001642548	0.0002033925	0.001423654	0.001233629	0.0008925741	0.0007491461	0.0001612964	0.0001237835	0.0002061876	0.0001377077
1717.130	0	0.001511281	0.001066136	0.006660386	0.005757425	0.0008983162	0.001323683	0.002346976	0.001900771	0.006145007	0.005210782	0.004353283	0.002809622	0.001716851	0.001124591	0.001078029	0.0004500549	0.001558171	0.001318224	0.0009631636	0.0007659261	0.000908643	0.0008647619	0.0009904709	0.0004565127
1717.228	0	0.04198687	0.03757326	0.02651274	0.02788507	0.01570221	0.01659471	0.01630492	0.01458515	0.0255291	0.03168031	0.02867254	0.02510641	0.01285462	0.01161854	0.01028445	0.007728857	0.03450991	0.0317298	0.03434119	0.02131399	0.008087718	0.008792271	0.009712901	0.008465265
1717.229	0	0.4945664	0.3278767	2.761342	2.497706	0.2819691	0.2635838	0.195253	0.1677093	2.60202	2.223591	1.788751	1.257532	0.0700208	0.08457837	0.08346203	0.06547092	0.6614197	0.6183396	0.5981763	0.2813029	0.0600816	0.05304326	0.07280363	0.04098259
1717.229	0	0.001272541	0.0009263115	0.00642355	0.005579176	0.0007424818	0.0006226884	0.0005567576	0.0004410491	0.00591054	0.00502545	0.004308643	0.002684812	0.0001343852	0.0001869694	0.0001900225	0.0001948911	0.001446636	0.001191105	0.001000396	0.0005934533	0.0002019149	0.0001554053	0.0001997942	0.0001932465
1717.230	0	0.001810289	0.001231692	0.006532028	0.005869445	0.001079793	0.001980423	0.003324421	0.002629788	0.006145344	0.00514886	0.004405638	0.00292565	0.002451118	0.001980528	0.001315364	0.0004991772	0.001608966	0.00142678	0.001201619	0.0006905543	0.001186995	0.001309681	0.001402694	0.0008090075
1717.328	0	0.08030914	0.0743081	0.06061947	0.05889154	0.01189457	0.01233819	0.0118143	0.01136426	0.05800814	0.06417765	0.05823483	0.05283302	0.01605545	0.01823228	0.01971712	0.01792594	0.07845223	0.0759791	0.07734271	0.04903983	0.01990602	0.01774695	0.0145749	0.008783936
1717.329	0	0.4789535	0.3461643	2.810985	2.511381	0.282827	0.2639674	0.206068	0.1646995	2.581401	2.194302	1.790614	1.251153	0.06531893	0.09095803	0.07883689	0.06405375	0.643971	0.6214799	0.6256603	0.1804382	0.05599619	0.06062276	0.06508135	0.03302317
1717.330	0	0.001285997	0.0009543088	0.006555674	0.005704428	0.0006659913	0.0006857913	0.0005207812	0.0004325925	0.005907636	0.005007055	0.004369365	0.00271193	0.0002219289	0.0002219522	0.0002710542	0.000181807	0.001476031	0.001202978	0.001117756	0.0003817486	0.0001704386	0.0002353505	0.0002403219	0.0001928918
1717.330	0	0.001536947	0.001149142	0.006621724	0.005936115	0.001255548	0.002363451	0.003760431	0.00307816	0.006273293	0.005117092	0.004395925	0.003007213	0.002732999	0.002624889	0.0015938	0.000791405	0.001620839	0.001345688	0.001238564	0.0006408269	0.001376978	0.001505481	0.001469524	0.001249944
1717.427	0	0.03072014	0.02323453	0.01480316	0.01632096	0.007067598	0.00694478	0.007469502	0.006693416	0.01289726	0.01818682	0.01501116	0.01464575	0.006322857	0.006061823	0.005483931	0.004467633	0.02678568	0.02250276	0.02452558	0.01107616	0.004268712	0.004411816	0.004372204	0.003602158
1717.427	0	0.4755696	0.4090997	2.860092	2.543636	0.2840858	0.2577813	0.2015633	0.1677683	2.563862	2.190663	1.790059	1.236329	0.0551167	0.09142875	0.06073207	0.06021805	0.6116007	0.6225119	0.6225902	0.1166492	0.05965532	0.05668461	0.05583916	0.04288586
1717.427	0	0.00132828	0.001039369	0.006445004	0.005709334	0.0006654089	0.0006390648	0.0005632845	0.0004278206	0.005891968	0.005004815	0.004314744	0.002673153	0.0001618562	0.0002224872	0.0001760064	0.0001809501	0.001359175	0.001158308	0.001043376	0.0003946399	0.0001252458	0.0001341537	0.0002120508	0.0001324804
1717.427	0	0.001434629	0.001157305	0.00669447	0.005977591	0.001400003	0.002688241	0.004103149	0.003435356	0.006199978	0.005316963	0.004413914	0.003011671	0.003100337	0.003200466	0.001895358	0.00092717	0.001558935	0.001396359	0.001145699	0.0004975084	0.001623541	0.001782352	0.001648971	0.001369997
1717.528	0	0.01745619	0.01106952	0.006292272	0.006286709	0.0006144272	0.0005956477	0.0006122035	0.0003927121	0.005825667	0.006533347	0.00623021	0.00400628	0.0002880317	0.000524084	0.0003358838	0.0003871397	0.01489784	0.009635194	0.0123166	0.005583691	0.0005982822	0.0005473583	0.0004392048	0.0001767555
1717.529	0	0.4624619	0.4697111	2.908121	2.627586	0.2854203	0.2702101	0.2078206	0.1533571	2.530118	2.228188	1.794616	1.194155	0.04492531	0.08212254	0.07313193	0.05617462	0.5541784	0.6213566	0.5890406	0.1437083	0.06567823	0.0511316	0.06255625	0.04719379
1717.530	0	0.001341721	0.001159602	0.006550495	0.005866059	0.0006666576	0.0006436542	0.0005052985	0.0004614627	0.005855489	0.004996612	0.004318865	0.002671948	0.0001808351	0.0001898597	0.0002293425	0.000176427	0.001275678	0.001170457	0.001018284	0.0004385784	0.000166884	0.0001728879	0.0002315918	0.0002083037
1717.530	0	0.001353427	0.001272393	0.006804421	0.00621925	0.002044338	0.003554794	0.005802406	0.004724941	0.006205459	0.005075434	0.004693941	0.003059498	0.004171208	0.004541493	0.002677555	0.001262542	0.001551467	0.001414806	0.001147095	0.0005592015	0.001927034	0.002327774	0.002208798	0.001820687
1717.627	0	0.01729204	0.01032924	0.007053924	0.005598442	0.0006813623	0.0006344206	0.0006643141	0.0003528327	0.006528742	0.00661458	0.005591853	0.003787215	0.0003211051	0.0005726621	0.0003598747	0.0003807099	0.01484217	0.008259942	0.01208414	0.005942355	0.0007126606	0.0005366714	0.0005711871	0.0002439935
1717.627	0	0.4434477	0.4892397	2.961545	2.713547	0.2688862	0.2646253	0.2159636	0.1483749	2.480565	2.236309	1.833023	1.150976	0.04175704	0.07354144	0.07531685	0.05702427	0.4824303	0.5910742	0.5125655	0.1739048	0.05605021	0.04395271	0.06285938	0.04130132
1717.627	0	0.001350521	0.001184041	0.0065794	0.006003602	0.0006765939	0.000654476	0.0006020563	0.000408986	0.00576718	0.004984132	0.004404073	0.002607816	0.0001135995	0.0002043206	0.0001851947	0.0001579628	0.001020219	0.001164437	0.0008531036	0.0004914707	0.0001428259	0.0001499959	0.0001819256	0.0001658076
1717.627	0	0.008547063	0.008905901	0.01212264	0.01139338	0.01034226	0.01147564	0.01865664	0.01453782	0.01184343	0.01109989	0.01099997	0.008845201	0.01519389	0.01435862	0.01153286	0.008240637	0.008870508	0.00803046	0.007904059	0.006457	0.01012417	0.01043311	0.009751049	0.007688862
1717.727	0	0.01304246	0.007220494	0.007912811	0.004904976	0.0008444098	0.0008279795	0.0008659064	0.0006210055	0.006946253	0.00682945	0.00510595	0.004001594	0.0004784873	0.0006642967	0.000393829	0.0004431728	0.01162516	0.005786837	0.008941707	0.004871827	0.0007081144	0.0006028994	0.0005379717	0.0002995577
1717.728	0	0.4304592	0.5051496	2.996736	2.763851	0.2856435	0.2702661	0.2282196	0.1512322	2.45236	2.258971	1.875966	1.107864	0.04185572	0.07847669	0.07551983	0.05839839	0.4315114	0.5593559	0.4040091	0.1876925	0.05844473	0.04786314	0.06492942	0.04405337
1717.728	0	0.001362882	0.001136357	0.006684131	0.006079062	0.001015206	0.001154875	0.000879958	0.0006073742	0.00598676	0.005140465	0.004533698	0.002628447	0.0004966309	0.0005834841	0.0004197035	0.0004119685	0.001205789	0.001323248	0.0009716585	0.0006416645	0.0008461025	0.0005006402	0.0007426466	0.0003938254
1717.729	0	0.05148826	0.04213967	0.03568492	0.02774593	0.07100148	0.07539848	0.09576365	0.07814032	0.03922629	0.03454352	0.03341116	0.03345218	0.080722	0.0823994	0.07704861	0.06190544	0.04136699	0.03359524	0.03224114	0.03108568	0.07611515	0.07939693	0.07154301	0.04949503
1717.827	0	0.01260029	0.006696806	0.008847035	0.004137314	0.0009103867	0.000850745	0.000932811	0.000556398	0.007296932	0.006971277	0.005856665	0.004619674	0.0004816347	0.0006865345	0.0005176377	0.0006714257	0.01155357	0.006719345	0.009122686	0.005420822	0.0007339031	0.0005953625	0.0005700317	0.0002813205
1717.827	0	0.402048	0.5053853	3.010811	2.772054	0.2758934	0.2696847	0.2230675	0.1522126	2.47185	2.282542	1.851931	1.095119	0.04317866	0.08268344	0.06266885	0.04209246	0.4226568	0.5185761	0.314778	0.1997972	0.07674862	0.06472049	0.07771246	0.0356411
1717.827	0	0.001140664	0.00130714	0.00657727	0.00612674	0.001102847	0.001403444	0.0007669561	0.000865741	0.005989052	0.005203313	0.004604948	0.00275504	0.0005120524	0.0006199476	0.000564582	0.0005735982	0.001331415	0.001360732	0.0006991973	0.0006686507	0.001140257	0.0008280886	0.0009578391	0.0005357327
1717.828	0	0.04875314	0.03493328	0.03338972	0.02719156	0.07112769	0.07420771	0.09885849	0.07980932	0.03926536	0.03121248	0.02833646	0.03216414	0.08193255	0.08449895	0.0790701	0.06271628	0.03635923	0.0301314	0.03029134	0.03022336	0.07371521	0.07707957	0.06947134	0.04790859
1717.928	0	0.02882456	0.02151641	0.02470746	0.01383966	0.01421574	0.01437433	0.01413158	0.01291344	0.02228206	0.0216475	0.02046542	0.01674989	0.0140259	0.01406831	0.01385856	0.01194976	0.02753761	0.02390287	0.02556545	0.01834738	0.01453973	0.0144974	0.01402515	0.01062459
1717.929	0	0.3753333	0.5185358	3.009672	2.759146	0.2797409	0.2712696	0.2284463	0.1561627	2.487933	2.256285	1.859004	1.112713	0.04178202	0.07075645	0.06474146	0.04950988	0.4208301	0.4764389	0.3166647	0.2237374	0.05767234	0.05163929	0.07057492	0.0414198
1717.929	0	0.00110775	0.001063776	0.006708138	0.006124881	0.001024444	0.0009822861	0.0007173987	0.0006788332	0.005997054	0.005214141	0.004441223	0.002667674	0.0003729256	0.0004150699	0.0004035243	0.0003372776	0.001227893	0.001178515	0.0006520026	0.0005537527	0.0007199376	0.0007381169	0.0007311876	0.0003526075
1717.930	0	0.005536705	0.003968065	0.01005868	0.008548106	0.008430971	0.007549805	0.02746461	0.01863269	0.00880571	0.00779604	0.007138951	0.005224467	0.01677011	0.01379143	0.01161567	0.007573456	0.004747462	0.005030456	0.004707761	0.003615154	0.006950746	0.00823499	0.007067055	0.005120432
1718.027	0	0.1015603	0.08871875	0.09298582	0.07618902	0.01750695	0.01811911	0.01839209	0.01697328	0.08991314	0.08883605	0.08561451	0.07408557	0.01620333	0.01592959	0.0155573	0.01327457	0.09708264	0.09308133	0.0933007	0.07157154	0.01704762	0.01792384	0.0186574	0.01561836
1718.028	0	0.3512614	0.5164453	3.005274	2.724791	0.2747029	0.271951	0.2113969	0.1436573	2.505229	2.243529	1.838399	1.104174	0.0356164	0.06378842	0.05569626	0.05332036	0.4170439	0.4556585	0.3646465	0.2595284	0.05365399	0.05651232	0.06100407	0.03442933
1718.029	0	0.00131785	0.0009907808	0.006574848	0.005999702	0.001192553	0.001530997	0.0009816304	0.001004268	0.006022011	0.005253	0.004554799	0.00271856	0.0005165219	0.0005695818	0.0005144648	0.0005296901	0.001310027	0.001505136	0.0008779985	0.0006346034	0.001425775	0.001506567	0.001434142	0.0008915607
1718.029	0	0.00171793	0.001382287	0.007306804	0.006386849	0.005546668	0.003124776	0.03327123	0.02092628	0.006254567	0.005277119	0.005658382	0.003700873	0.01738231	0.01179597	0.009570503	0.005989624	0.001430739	0.001332973	0.001058349	0.00072636	0.003733662	0.005444511	0.00358042	0.002143041
1718.128	0	0.1211582	0.1080294	0.1127063	0.09524247	0.0194079	0.02016968	0.02039908	0.01914753	0.1103537	0.1087207	0.1044797	0.09072827	0.01970726	0.02033146	0.0203274	0.01732403	0.1142875	0.1106488	0.1093788	0.08517318	0.01741409	0.01752726	0.01730419	0.01422321
1718.129	0	0.3416611	0.5198879	2.986395	2.681954	0.2761676	0.2734297	0.2204144	0.1645337	2.530106	2.245466	1.82469	1.093819	0.03523716	0.06131752	0.05624076	0.06413559	0.4431685	0.4737433	0.4032052	0.3035678	0.04733458	0.0561155	0.06053609	0.0372011
1718.129	0	0.001147849	0.0009843644	0.006609838	0.005835576	0.001017595	0.001109193	0.0008463795	0.0007077724	0.006068949	0.005143495	0.004443949	0.002687371	0.0003778954	0.0004524914	0.0004356511	0.0003477163	0.001341125	0.001346991	0.0009181451	0.0006833568	0.0009004675	0.0009544088	0.0008793457	0.0005093395
1718.130	0	0.00124593	0.001171628	0.007158121	0.006119575	0.00450472	0.002676025	0.02673741	0.01709028	0.006364188	0.005238984	0.005076189	0.003471057	0.01368961	0.008135288	0.007437025	0.004723205	0.001472727	0.001084251	0.000831214	0.0005098765	0.002542957	0.004108389	0.002673039	0.00125402
1718.228	0	0.1341579	0.1179171	0.1192817	0.1022176	0.01971351	0.01892894	0.01792012	0.01634809	0.1142667	0.1126261	0.1083725	0.09616361	0.02084116	0.02223238	0.02318421	0.02087895	0.1289716	0.1252727	0.1236407	0.0957113	0.02430695	0.02316393	0.02083566	0.01507172
1718.229	0	0.3395513	0.5256037	2.966214	2.621786	0.2806257	0.272671	0.2144908	0.1610081	2.570463	2.256634	1.785449	1.08223	0.03458049	0.06342291	0.05275111	0.06232626	0.4772226	0.4925619	0.3969114	0.2999848	0.03930126	0.06081123	0.05916376	0.03672273
1718.230	0	0.001084938	0.0009470872	0.006523261	0.005731264	0.0009011834	0.0008654003	0.0007291289	0.0005849041	0.006095567	0.005189854	0.0043313	0.002557416	0.0002744821	0.0002878752	0.0003467039	0.0002991078	0.001240306	0.001018639	0.0008096072	0.0005804319	0.0004268281	0.0005046499	0.0004137687	0.0002613283
1718.231	0	0.001266814	0.001103921	0.007162055	0.005832768	0.004068535	0.003894397	0.02209054	0.01443786	0.006365419	0.005300373	0.004682579	0.003279895	0.01164529	0.006251424	0.005986581	0.004372982	0.001507884	0.001036143	0.0008171334	0.0006842339	0.002389389	0.004105918	0.002582967	0.00159321
1718.327	0	0.05730703	0.04686237	0.04775063	0.03783171	0.01714464	0.01679832	0.01580383	0.01480905	0.04634105	0.04516982	0.04099387	0.03610544	0.01656154	0.01679259	0.01655611	0.01431176	0.05240094	0.04906061	0.05224434	0.03867836	0.01862521	0.01913725	0.01895163	0.01473438
1718.327	0	0.3372469	0.5400089	2.967667	2.565898	0.2861113	0.2783376	0.21709	0.1698108	2.603657	2.278535	1.755585	1.103897	0.0429086	0.0763704	0.04622699	0.06464245	0.5189716	0.5183264	0.3492555	0.3051805	0.03877584	0.06207879	0.06348459	0.0512749
1718.327	0	0.001193341	0.0008909967	0.006786723	0.005771034	0.001009247	0.0009274932	0.0007059082	0.0006056299	0.006232994	0.005197348	0.004403564	0.002583813	0.0004077379	0.0005258839	0.0004746144	0.0004637739	0.001443363	0.001396296	0.000825999	0.0007389948	0.0009568638	0.001118683	0.0009078094	0.0005080757
1718.328	0	0.02427036	0.02433469	0.02184198	0.016794	0.02639382	0.02762235	0.05100591	0.03971743	0.02065702	0.02901319	0.02203234	0.02404338	0.03882009	0.02455852	0.02845645	0.02428541	0.02345024	0.02356146	0.02297152	0.01851592	0.02777738	0.02654553	0.02355982	0.01857078
1718.428	0	0.03303678	0.02388932	0.0200859	0.01572111	0.006247014	0.006025481	0.005557147	0.005195688	0.01997262	0.01853196	0.01451906	0.01254647	0.005848004	0.005835469	0.005851365	0.005052703	0.02763362	0.02188365	0.02886228	0.019046	0.006217862	0.00662893	0.006268374	0.005013067
1718.429	0	0.3500009	0.5299871	2.904982	2.508865	0.2792589	0.2762299	0.2125817	0.171011	2.60175	2.275216	1.754155	1.148525	0.04031972	0.0764214	0.03491372	0.05082661	0.545411	0.5160634	0.2564189	0.300976	0.04880611	0.06541267	0.05673041	0.05622297
1718.430	0	0.001120843	0.0009135027	0.006699428	0.005748392	0.001044072	0.00100546	0.0006750007	0.0005431122	0.00617196	0.005263517	0.004308828	0.002774518	0.0005130332	0.0005902059	0.0004106524	0.000425761	0.001457088	0.001308161	0.0006516271	0.0007270204	0.001053691	0.001049561	0.0008951924	0.0006347758
1718.430	0	0.0317653	0.02711937	0.02508741	0.02416639	0.03675582	0.04035883	0.067513	0.05170642	0.02963527	0.02780084	0.02531478	0.02511793	0.05226836	0.04065303	0.03888586	0.03410231	0.02802465	0.02760426	0.02569254	0.023204	0.0432584	0.04502371	0.03892219	0.02663044
1718.528	0	0.02054955	0.0132948	0.005848976	0.006179667	0.0009001771	0.0007770897	0.0006738052	0.0005811346	0.007827022	0.005892115	0.005865046	0.003920919	0.0003186516	0.0003189852	0.0004382368	0.0003321499	0.01475066	0.009572932	0.0164074	0.008795274	0.000717965	0.0005961435	0.0005360419	0.0002752784
1718.529	0	0.4015521	0.5141141	2.86108	2.486841	0.2829895	0.274905	0.2115155	0.1793414	2.623694	2.277111	1.717133	1.175554	0.03556858	0.0709548	0.03866291	0.05194969	0.5541834	0.4960474	0.1701266	0.288704	0.04851567	0.04764695	0.05352279	0.03803374
1718.529	0	0.00124056	0.0008812103	0.006661325	0.005685341	0.0009443693	0.0009506112	0.0006954476	0.0005484461	0.006022324	0.00531606	0.00426606	0.00268899	0.0005114079	0.0005272759	0.0003999252	0.0002807942	0.001511004	0.001324651	0.0005955886	0.0006855461	0.001044983	0.001060823	0.0009139206	0.0006617254
1718.530	0	0.03028492	0.02698396	0.02084974	0.02389307	0.02616778	0.02875645	0.06027745	0.05151387	0.02598592	0.02223066	0.0251531	0.02383465	0.05144458	0.03740406	0.02434974	0.03013521	0.02308508	0.02803678	0.02726633	0.02282935	0.03459783	0.03920845	0.02887664	0.01983157
1718.628	0	0.0174086	0.01135893	0.005046995	0.006088188	0.0007709879	0.0008565453	0.0006997284	0.0006250468	0.007484878	0.005508124	0.005814077	0.00396055	0.0003398954	0.0004199628	0.0004212955	0.0003191347	0.01279321	0.008015377	0.01343436	0.007466953	0.0005836913	0.0004513172	0.0004293861	0.0003099116
1718.629	0	0.4612641	0.4958972	2.815705	2.481978	0.2884308	0.2818496	0.1927291	0.1887053	2.666985	2.28932	1.648171	1.194522	0.03858491	0.06988117	0.05969956	0.04248671	0.5757943	0.4829384	0.1760429	0.2646856	0.05667417	0.05317798	0.04905252	0.03300752
1718.629	0	0.001214119	0.0008128935	0.006536307	0.005681744	0.001039378	0.001058939	0.0005749506	0.000527554	0.006217422	0.00530519	0.004211492	0.00265111	0.0005105586	0.0005094761	0.0004189623	0.0003148218	0.001332329	0.001370436	0.0006866425	0.0007223087	0.001056857	0.00111287	0.000867712	0.000627281
1718.630	0	0.02424886	0.02409697	0.02721418	0.03345233	0.02921903	0.03877195	0.06953671	0.05675553	0.02876506	0.03489228	0.03492081	0.03024461	0.05752539	0.04826849	0.02736018	0.02645359	0.03097643	0.02637325	0.02261757	0.01888496	0.0276967	0.02758138	0.02780811	0.02513963
1718.728	0	0.01732113	0.01101437	0.005295018	0.006330624	0.0009597345	0.0008281978	0.0008758929	0.0007307054	0.00744297	0.005327129	0.005863989	0.004312827	0.0005162568	0.0004915454	0.0006220446	0.0004524664	0.01314919	0.007881047	0.01289262	0.007271542	0.000713864	0.0005803265	0.0005834625	0.0003812845
1718.729	0	0.4809219	0.4452873	2.765241	2.499838	0.2899441	0.2739193	0.181612	0.1828703	2.700736	2.293105	1.623288	1.199789	0.04353078	0.07006322	0.05613119	0.04562131	0.5825534	0.4667166	0.3247555	0.2615542	0.06343022	0.04665503	0.06303242	0.04772818
1718.729	0	0.001238703	0.0008018708	0.006526186	0.005767594	0.001152188	0.00116255	0.00073376	0.0006713301	0.006302185	0.005369001	0.004163092	0.002583797	0.0007253505	0.0006461314	0.0006764986	0.0004465571	0.001485194	0.001199992	0.0008215739	0.0007394785	0.001185596	0.00118477	0.0008481055	0.0006412527
1718.730	0	0.04873328	0.03493786	0.02839161	0.0338035	0.06447854	0.07381298	0.1035308	0.08624376	0.04747814	0.04841144	0.04792219	0.03467996	0.08409887	0.08342307	0.06857785	0.05933399	0.04556142	0.03513593	0.02677691	0.02515622	0.05936761	0.06013309	0.06166967	0.04732345
1718.828	0	0.01914345	0.01196706	0.005688796	0.006725538	0.0008703317	0.0007878388	0.0008366986	0.0006210411	0.007117104	0.005684043	0.005664214	0.004631536	0.0004408298	0.0005081066	0.000432634	0.000448852	0.01470275	0.008106054	0.0139005	0.008106819	0.000721063	0.0006172078	0.000543342	0.0003266995
1718.829	0	0.4753761	0.3963788	2.757925	2.531415	0.2994352	0.2670972	0.1954967	0.1657161	2.703448	2.29335	1.632934	1.197405	0.04180919	0.0794724	0.0544899	0.06315919	0.5499619	0.4874855	0.4204608	0.2606879	0.04573756	0.05267386	0.06713153	0.05787315
1718.829	0	0.001200884	0.0007084416	0.006447991	0.005897794	0.001132301	0.001105685	0.0007540525	0.0007192527	0.006179573	0.005345047	0.004302704	0.002670892	0.0005597495	0.0004965544	0.0006120769	0.000364783	0.001507609	0.001123687	0.001109799	0.0006924112	0.0009025225	0.0009561559	0.0006063885	0.0005357823
1718.830	0	0.05197875	0.0520726	0.05061071	0.04277964	0.05696183	0.05906695	0.08397299	0.06872598	0.05843595	0.05206891	0.05580346	0.04427547	0.07255853	0.0684852	0.05585192	0.05007151	0.05114102	0.0498076	0.04753053	0.03782906	0.05317772	0.05395407	0.05273713	0.04033336
1718.928	0	0.01793017	0.01138469	0.005537628	0.006817453	0.0009338995	0.0008780035	0.0007992964	0.0007106616	0.007274853	0.006391392	0.005341654	0.004802341	0.0004155295	0.0005630392	0.0004447819	0.0004986034	0.01383883	0.006833537	0.01283913	0.007776271	0.0007440306	0.0005666989	0.0004940807	0.0002884105
1718.929	0	0.4826515	0.3794851	2.794872	2.574301	0.2960398	0.2772166	0.2068769	0.1532429	2.721275	2.301346	1.635419	1.163602	0.0334344	0.06963258	0.0557996	0.05353387	0.5087709	0.4883211	0.4656397	0.2102728	0.04343961	0.05751052	0.0653685	0.04573371
1718.929	0	0.001351725	0.000762425	0.006478445	0.005876163	0.001305508	0.001317234	0.0007007844	0.0008868972	0.006324362	0.005454044	0.004220396	0.002605184	0.0006693219	0.0007117739	0.0005851992	0.0004865654	0.001494693	0.001119816	0.0008432939	0.000431358	0.0008466974	0.0009483121	0.0004444076	0.0004146962
1718.930	0	0.04419783	0.03341696	0.02888126	0.02466775	0.06191997	0.06797578	0.09104655	0.07508077	0.04127981	0.0334288	0.03049555	0.0271358	0.07347403	0.07177954	0.06431128	0.05625645	0.03175829	0.02380026	0.02137458	0.02318897	0.05899972	0.06263676	0.05893992	0.0423487
1719.028	0	0.01599083	0.0102235	0.005202286	0.0070365	0.0008495608	0.0006793637	0.0006534638	0.0005042338	0.007453401	0.006984575	0.004893921	0.004518651	0.0003503403	0.0003740187	0.0003121383	0.0003700471	0.01218904	0.005695667	0.01108742	0.007072342	0.0005404727	0.0003954004	0.0003926817	0.0002735491
1719.029	0	0.5175872	0.3781775	2.849887	2.636297	0.2947548	0.2677868	0.2128508	0.1554025	2.726037	2.285117	1.682391	1.137034	0.03255311	0.05112896	0.06371093	0.03090728	0.4852712	0.4708134	0.4764151	0.1277936	0.05086452	0.0688249	0.07646309	0.02805928
1719.029	0	0.001188447	0.0009162646	0.006567751	0.005825925	0.001172363	0.001065183	0.0005711014	0.0005717778	0.006286701	0.005331914	0.004115967	0.002616251	0.0005281502	0.0004216055	0.0003865583	0.000206765	0.001296105	0.00112762	0.0008775927	0.0003697277	0.0004624868	0.0005746175	0.000309539	0.0002350191
1719.030	0	0.01932597	0.0180609	0.023689	0.02058707	0.01943036	0.02099992	0.04123383	0.03079922	0.01598741	0.01753999	0.02038163	0.0144078	0.03095969	0.02711174	0.02229296	0.01881536	0.01911696	0.0190862	0.01812236	0.01430357	0.01932513	0.02108753	0.01945843	0.01571052
1719.127	0	0.0169574	0.01132703	0.004745015	0.006836386	0.0007868655	0.0006542021	0.000703981	0.0004295755	0.00751929	0.007271953	0.004793741	0.004193645	0.0002660567	0.0004042853	0.0002050579	0.000323894	0.01276496	0.007064657	0.01216224	0.007804943	0.0005615639	0.0004431293	0.000532028	0.0002446374
1719.127	0	0.5338827	0.3871728	2.906432	2.683905	0.2910555	0.2683182	0.2057662	0.1568911	2.711881	2.290561	1.734039	1.127532	0.04185246	0.05096827	0.07430993	0.03625989	0.4744165	0.422212	0.4673201	0.1050456	0.05856623	0.08644802	0.08188182	0.03079384
1719.127	0	0.001203658	0.0008445702	0.006612057	0.005864187	0.0009243844	0.000770588	0.0005868418	0.0004583706	0.006225376	0.005375503	0.00415725	0.002509358	0.000363115	0.000244291	0.000259241	0.0001876528	0.001251099	0.001075165	0.0008611142	0.000470526	0.0003755746	0.0003788425	0.000231553	0.0001598164
1719.128	0	0.001469414	0.001199292	0.006935616	0.006390708	0.001774361	0.002691399	0.01971773	0.01215298	0.006154101	0.005408245	0.0051394	0.002148056	0.01017889	0.008124485	0.004436192	0.003338455	0.001351185	0.001375395	0.0009885959	0.0004890691	0.002491055	0.002921663	0.00296358	0.002436673
1719.227	0	0.0188701	0.01326389	0.005088585	0.006254389	0.0007940925	0.0007416796	0.0007344235	0.0003829427	0.007591671	0.007488143	0.005264269	0.004427855	0.0003260395	0.0004931833	0.0002545468	0.0003641982	0.01392589	0.009921408	0.01438834	0.008828447	0.0005926323	0.0005613418	0.0004609181	0.0002255393
1719.227	0	0.5263613	0.3932642	2.949888	2.739821	0.2915451	0.2646369	0.2153325	0.1669238	2.68605	2.296572	1.803721	1.138765	0.06166572	0.06696081	0.08350987	0.05092246	0.4726303	0.3896936	0.487557	0.1947684	0.06747807	0.09575089	0.09377391	0.02815188
1719.227	0	0.001253524	0.0008419116	0.006571928	0.005945407	0.0007440865	0.0006478817	0.0005636064	0.0004407706	0.006137275	0.005156332	0.004267253	0.002566462	0.0001657122	0.0001719438	0.0001922531	0.0001475005	0.001004159	0.0009529712	0.000827139	0.0004045886	0.0002330176	0.0002065998	0.0002282053	0.0001626963
1719.228	0	0.001564129	0.001128687	0.006907323	0.006479633	0.001420875	0.001276626	0.01165404	0.007273247	0.006181257	0.005337359	0.004666881	0.002191064	0.005947465	0.004651173	0.003105301	0.001888095	0.001171162	0.001134844	0.001131083	0.0004475453	0.002019489	0.001970132	0.002645271	0.001303446
1719.328	0	0.0308207	0.02549991	0.01711734	0.008756149	0.008507446	0.008363655	0.008008156	0.007096972	0.01784165	0.01507987	0.01291171	0.01246059	0.007884398	0.007865015	0.007753976	0.006678279	0.0228083	0.02215794	0.02631236	0.01714061	0.008571846	0.008248189	0.008163002	0.006018437
1719.329	0	0.5406078	0.3965103	2.930206	2.790881	0.2927079	0.265258	0.2247168	0.1626079	2.57989	2.246672	1.822888	1.138576	0.06445617	0.09009766	0.08431227	0.05338643	0.4632484	0.3641198	0.5343733	0.3616257	0.07050818	0.1060668	0.08509835	0.06417474
1719.329	0	0.001268369	0.0009414944	0.006391705	0.006036242	0.000758866	0.0006739582	0.0005415163	0.0004367978	0.005931077	0.005065218	0.004172532	0.002479493	0.0002255923	0.0002503889	0.0002329483	0.000138434	0.001109274	0.0008551263	0.001026843	0.000513385	0.0002214238	0.0002328443	0.0002690689	0.0001300591
1719.330	0	0.001601462	0.001171412	0.006672013	0.006301667	0.001545467	0.001156484	0.004451266	0.002899009	0.006008851	0.004987708	0.004278964	0.002279688	0.002656805	0.001759058	0.00184762	0.0008340278	0.001114524	0.0009292628	0.001253114	0.0005592023	0.001215769	0.0009626173	0.001471124	0.0005019831
1719.428	0	0.01792583	0.01550072	0.01238146	0.007439119	0.005433939	0.005371545	0.005546104	0.005010743	0.0109344	0.01086517	0.009875536	0.008741972	0.005461423	0.005553982	0.005481224	0.004464188	0.01274697	0.01455137	0.01547782	0.01036632	0.005596461	0.005638442	0.005319075	0.004087795
1719.429	0	0.4974946	0.4177774	2.712918	2.602187	0.2710589	0.2632852	0.2417994	0.155529	2.36809	2.026739	1.7562	1.044868	0.07518999	0.09781915	0.09406347	0.06396376	0.4133893	0.3563891	0.4675563	0.4022918	0.0630854	0.1222222	0.06695556	0.05711021
1719.430	0	0.001100204	0.00100765	0.005877177	0.005504158	0.0006540155	0.0006132465	0.0005393664	0.0004197854	0.005398982	0.004449996	0.003908263	0.002230338	0.0001630205	0.0002442906	0.0002003013	0.0001885766	0.000854844	0.0006577664	0.0008483635	0.0006171719	0.000138559	0.000368828	0.0001971024	0.0002408232
1719.430	0	0.001005582	0.00115526	0.005970154	0.005727867	0.001253509	0.0009465771	0.001728242	0.001311789	0.005508082	0.004552665	0.004007366	0.002074283	0.001319536	0.0009192508	0.0008526013	0.0002371177	0.001056118	0.0007534245	0.001001714	0.0006958511	0.0009605313	0.0006889938	0.000837752	0.0005038787
1719.517	0	0.143234	0.1386721	0.1306935	0.114561	0.0205102	0.02107315	0.02116679	0.01920024	0.1261122	0.1293173	0.1261779	0.1107773	0.01987059	0.02003283	0.01979327	0.01700856	0.1271953	0.1291581	0.1296977	0.0995463	0.02014095	0.02010881	0.01965889	0.01577477
1719.517	0	0.4512461	0.3854684	2.629098	2.467681	0.2429875	0.2468199	0.2594347	0.1559334	2.219059	1.918923	1.826605	0.9648192	0.07833157	0.1066192	0.08032687	0.06126626	0.3915547	0.3977631	0.4396555	0.370859	0.04612628	0.1184294	0.06420418	0.04200194
1719.518	0	0.001036571	0.0009601044	0.005653866	0.005160461	0.0005695782	0.0005875837	0.000587656	0.0003066358	0.004985422	0.004156138	0.003946166	0.001987435	0.0001801438	0.0002259655	0.000184971	0.0002328029	0.0008844936	0.000634951	0.0007544484	0.0006447777	0.0001242966	0.0002528859	0.0002005136	0.0001960752
1719.518	0	0.001075789	0.001014012	0.005526969	0.005438528	0.00134404	0.0015702	0.001833284	0.001540085	0.005157885	0.004350454	0.003972747	0.001949622	0.001587705	0.001651359	0.001112369	0.0004677885	0.0009300049	0.0007442734	0.0007739316	0.0007295532	0.001218186	0.001140498	0.001019601	0.0005565618
1719.628	0	0.2159473	0.208372	0.1972624	0.1745395	0.02733007	0.02797185	0.02761881	0.02527019	0.1769209	0.1803124	0.1763823	0.1550642	0.02377055	0.0240809	0.02424823	0.02116909	0.196216	0.2020276	0.2031741	0.1591756	0.02523847	0.02479033	0.02289363	0.01643231
1719.629	0	0.4725031	0.3830294	2.657584	2.475753	0.2582552	0.2293665	0.2462008	0.1537446	2.180228	1.848933	1.892628	1.004793	0.09118813	0.09672452	0.07468865	0.04666311	0.4413936	0.4346484	0.5141788	0.3322537	0.05077012	0.1129089	0.0857424	0.04002717
1719.629	0	0.001103022	0.0008139025	0.005730895	0.005343132	0.0006244525	0.0005122607	0.0005845451	0.0004264831	0.004809155	0.003845206	0.004064939	0.002068001	0.0001950282	0.0001871196	0.0001816638	0.0002588582	0.001040391	0.0007385958	0.0008858885	0.0006099617	0.0001432908	0.0003265891	0.0003114764	0.0001444117
1719.630	0	0.001110928	0.0009184739	0.005860866	0.005352024	0.002024397	0.002528731	0.003279244	0.002623056	0.005171731	0.004180688	0.004174653	0.002009803	0.0027158	0.00293755	0.001978681	0.00106204	0.001115563	0.0007513962	0.001056799	0.0007337343	0.001950939	0.001948263	0.001805231	0.001142815
1719.717	0	0.2264555	0.215461	0.2023027	0.1781998	0.02751168	0.02741746	0.02681569	0.0249373	0.1791618	0.1827676	0.1797239	0.1595682	0.02670225	0.02753445	0.02815189	0.02518363	0.2075722	0.215209	0.2166317	0.1712589	0.0295785	0.02958402	0.02785379	0.02076246
1719.717	0	0.4852721	0.3552406	2.552599	2.402202	0.2665788	0.224659	0.2335527	0.1506757	2.132565	1.765563	1.892867	1.03285	0.08062727	0.1198255	0.08464803	0.06692881	0.5016136	0.4550245	0.5590308	0.2761042	0.05565374	0.08639552	0.09206521	0.06468558
1719.717	0	0.00116917	0.0008947701	0.005513333	0.005168905	0.0006409947	0.0005829067	0.0005437782	0.0003746518	0.004750324	0.003831398	0.004032031	0.002024094	0.0001822651	0.0002528505	0.0002018168	0.0001748802	0.001089836	0.0008294954	0.0009422547	0.0006128096	0.0001666565	0.0002422861	0.000215189	0.0002300275
1719.717	0	0.001243831	0.000952714	0.005740356	0.005337508	0.002340489	0.003287704	0.003961714	0.003130649	0.00508089	0.003988761	0.004123403	0.002061435	0.003291904	0.003681857	0.002471926	0.00119593	0.001197461	0.0008614781	0.001226252	0.0005987664	0.002277579	0.002443091	0.002289233	0.001386755
1719.818	0	0.2172776	0.2044389	0.1905943	0.1674922	0.01873571	0.01845603	0.01801561	0.0167656	0.1670841	0.1702709	0.1671455	0.1490115	0.01721479	0.01774162	0.01829301	0.01644043	0.1974534	0.2031375	0.2060461	0.1632678	0.02131403	0.02121393	0.0194377	0.01460472
1719.819	0	0.5004572	0.3566436	2.453235	2.327554	0.2419359	0.2161512	0.2201103	0.1489158	2.135572	1.745839	1.842992	1.059005	0.07428897	0.1119903	0.09516486	0.07525154	0.5645812	0.4497608	0.5827796	0.2389955	0.05933883	0.06706628	0.1063156	0.08042492
1719.820	0	0.001174385	0.0009253602	0.005348321	0.005100742	0.000617159	0.0005406197	0.0005084179	0.0003899863	0.00474934	0.003794351	0.004023789	0.002117474	0.0002106303	0.0002487164	0.0002150143	0.0002110134	0.001186389	0.0008981452	0.001008918	0.0005741671	0.00023666	0.000230092	0.0003198427	0.0002054533
1719.820	0	0.001458082	0.001181363	0.005578716	0.005239421	0.002559431	0.00375257	0.004544831	0.003610114	0.004974862	0.003894876	0.004221107	0.002254589	0.003627023	0.004013585	0.00289188	0.001390871	0.001351308	0.0008395565	0.001210926	0.0005305533	0.002559573	0.002752786	0.002669846	0.001747203
1719.916	0	0.253535	0.23098	0.2085642	0.1847494	0.01443437	0.01451112	0.01485418	0.0152608	0.1726635	0.1763217	0.1735247	0.1554601	0.02161752	0.02288334	0.02364	0.02166711	0.2269923	0.2306931	0.241994	0.1938417	0.02666401	0.02610279	0.02400168	0.01774687
1719.917	0	0.5220351	0.3990619	2.493232	2.318294	0.2513441	0.2273243	0.216412	0.1556604	2.241312	1.781503	1.79139	1.076282	0.09633688	0.09993938	0.09079168	0.06952303	0.6206484	0.4553712	0.5749555	0.1990884	0.06847751	0.06580448	0.1300098	0.07154685
1719.917	0	0.001134851	0.000909179	0.005478631	0.005131561	0.0005520515	0.0005351929	0.000531434	0.0003755301	0.004933844	0.00386115	0.003999393	0.002174321	0.0001958214	0.0002248256	0.0002121975	0.0001657288	0.001293369	0.0008122591	0.0009499391	0.0004483539	0.0002142025	0.0002118203	0.0002746391	0.0002024911
1719.917	0	0.00173365	0.001358557	0.005655069	0.00534537	0.002586472	0.004284015	0.005692557	0.003957621	0.005113908	0.004002659	0.004541893	0.002211385	0.0044162	0.004509649	0.003526075	0.001605934	0.001590259	0.0009495323	0.001195955	0.0004215644	0.002932573	0.002944883	0.003127204	0.002131229
1720.018	0	0.2227649	0.2113935	0.1976202	0.179062	0.02520037	0.02622222	0.02626805	0.02409943	0.1834973	0.184935	0.1819512	0.1625417	0.02117344	0.02025112	0.01909338	0.01624706	0.2017463	0.1894448	0.2017637	0.1581294	0.02010675	0.01953632	0.0187916	0.01430763
1720.019	0	0.5666631	0.4160058	2.442895	2.232422	0.2619882	0.2382028	0.2130696	0.1522537	2.335717	1.795545	1.735431	1.089763	0.116665	0.1123761	0.07398638	0.05826566	0.65273	0.4610663	0.4897099	0.2398707	0.0638017	0.06456144	0.09757792	0.05957128
1720.020	0	0.001221514	0.0009815241	0.005462681	0.004990351	0.0006068447	0.0005540326	0.0005517605	0.0003721444	0.00506691	0.003852348	0.003946694	0.002185269	0.0002739084	0.0002643116	0.0001437292	0.0001512307	0.001235509	0.0009179322	0.0008672062	0.0004718129	0.0001214181	0.000266174	0.0003062611	0.0001657442
1720.021	0	0.001434362	0.001339596	0.005540527	0.005055533	0.0022569	0.004036754	0.005695961	0.003695608	0.005199361	0.003978002	0.00426578	0.002391378	0.004281015	0.004288937	0.003692413	0.001540297	0.001616726	0.001187348	0.0008705796	0.0006202538	0.002723573	0.003086225	0.002842581	0.001959734
1720.118	0	0.1586864	0.1498642	0.1409198	0.126601	0.02528325	0.02612299	0.02627453	0.02456654	0.1392358	0.14008	0.14023	0.1270772	0.02569533	0.02496862	0.02374098	0.01967998	0.1472229	0.1336942	0.1464644	0.1133644	0.02289862	0.02308797	0.02296959	0.0181825
1720.119	0	0.654323	0.3969012	2.323376	2.102862	0.2603131	0.2315112	0.215131	0.1547314	2.371626	1.771282	1.681669	1.090099	0.1141485	0.128484	0.08735474	0.05959371	0.6576327	0.4439316	0.4619283	0.3086793	0.06765772	0.08358677	0.0719256	0.06963114
1720.120	0	0.001393694	0.0009314933	0.005221751	0.004722142	0.0006176994	0.0005572173	0.0005726627	0.0004717239	0.005011846	0.003801275	0.003820292	0.002294228	0.0002595078	0.0002600278	0.0002186525	0.0001505216	0.001195464	0.000903358	0.0008782668	0.0005901026	0.0002078302	0.0002499737	0.0002525015	0.0002862621
1720.120	0	0.001442185	0.001037827	0.005538322	0.004805664	0.001510609	0.003109955	0.004804939	0.002911534	0.005183528	0.004013831	0.004095181	0.002498073	0.003432855	0.003346997	0.003079854	0.001367626	0.001553802	0.001053997	0.0008501627	0.0007041768	0.002375157	0.002467274	0.00230134	0.001582981
1720.218	0	0.1059645	0.09855167	0.09293449	0.08163903	0.02534698	0.02526554	0.02517157	0.02326112	0.0847104	0.08406829	0.08600432	0.0793505	0.02526648	0.02512997	0.02494284	0.02129564	0.09572401	0.0851128	0.09697548	0.07513492	0.0272689	0.02805509	0.02790806	0.02219598
1720.219	0	0.7160858	0.3722771	2.30897	2.012741	0.2413576	0.226308	0.2275437	0.1534777	2.366089	1.787231	1.648139	1.095501	0.08648813	0.1081561	0.09916728	0.04867714	0.6539745	0.3869217	0.4815997	0.3732134	0.05338246	0.05897682	0.07935117	0.07681331
1720.220	0	0.001582847	0.0008958908	0.005192224	0.004577643	0.0005931679	0.0005359512	0.0006147425	0.0003770235	0.00506166	0.003821017	0.003866711	0.002328591	0.0001840103	0.0003219262	0.0002541046	0.0001696382	0.001115206	0.0007894191	0.000844263	0.0006823019	0.0001356785	0.0002178372	0.000315321	0.0002197117
1720.220	0	0.001605625	0.001140781	0.005444328	0.004630098	0.001208738	0.002298942	0.003791461	0.002200899	0.005244602	0.003962252	0.003998303	0.002579307	0.002550272	0.002294859	0.002592597	0.001161665	0.001324119	0.0009238634	0.00094345	0.0008772992	0.001903801	0.002109933	0.001804654	0.001068828
1720.318	0	0.1583631	0.1476671	0.1367153	0.1227312	0.0267498	0.02592348	0.02594823	0.02340833	0.1282091	0.1258089	0.1284381	0.1174031	0.02602563	0.02683336	0.02704851	0.02348907	0.1439707	0.1272125	0.1448195	0.1116139	0.03440393	0.03481343	0.03512177	0.02738182
1720.319	0	0.7574751	0.3624288	2.342232	2.019388	0.2557574	0.2452488	0.2167334	0.1544013	2.424192	1.948839	1.629891	1.126005	0.07007426	0.1308428	0.110543	0.06368013	0.625412	0.3774907	0.5466197	0.4545014	0.0636198	0.06800196	0.08483376	0.08093707
1720.320	0	0.001642836	0.0009373477	0.005365833	0.004692246	0.0005799913	0.0005623801	0.0005603124	0.0004458238	0.005188549	0.004176717	0.003878781	0.002465742	0.0002201472	0.0002422505	0.0002281727	0.0001013133	0.001083837	0.0006637706	0.0007501536	0.0008060997	0.0001725455	0.0001926454	0.0002713952	0.0002675211
1720.320	0	0.001859746	0.00128563	0.005603672	0.004798854	0.001251357	0.001764614	0.00444723	0.002293437	0.005335693	0.004288028	0.003971678	0.002523077	0.002710352	0.002213988	0.002447873	0.001174174	0.00123817	0.000983946	0.000999026	0.0008123416	0.001724499	0.00221196	0.001569906	0.0009166997
1720.418	0	0.1985469	0.1865901	0.1726616	0.1578065	0.02826185	0.02860247	0.0297597	0.02773596	0.1771559	0.1737662	0.1756862	0.1572592	0.03025171	0.02982213	0.02877194	0.0237654	0.1819014	0.1621238	0.1800352	0.138038	0.02541817	0.02596887	0.02666429	0.02148075
1720.419	0	0.7858803	0.3498884	2.368778	2.039538	0.255501	0.254997	0.1851851	0.1509736	2.451255	2.058741	1.587588	1.098587	0.05613138	0.1058003	0.1085969	0.07739958	0.5379334	0.395471	0.6285288	0.5183522	0.0595821	0.06839911	0.06371471	0.06851223
1720.420	0	0.001788892	0.000895301	0.005326896	0.004585795	0.0006210409	0.0005715304	0.0004910799	0.0003946621	0.005244954	0.004373498	0.003818174	0.002473289	0.0001441335	0.0002698176	0.0002929094	0.0001813995	0.0009399739	0.0008150196	0.001111082	0.0009290766	0.0001493701	0.0002189269	0.000266645	0.0002157785
1720.420	0	0.001848044	0.001042237	0.005871247	0.004803931	0.001343285	0.001013754	0.004656896	0.002514267	0.005473295	0.004547853	0.003812738	0.002693379	0.002829341	0.001792742	0.001986978	0.001425821	0.001272875	0.0008819205	0.001182469	0.0009028048	0.001702258	0.001949721	0.001261108	0.000608547
1720.516	0	0.1992092	0.1880441	0.1742297	0.1605062	0.02287458	0.02377001	0.02550051	0.02451172	0.1837591	0.1800624	0.1822736	0.16275	0.02509288	0.02561767	0.02538309	0.02175426	0.1846906	0.1685414	0.181666	0.1394807	0.01645002	0.01668951	0.01783997	0.01512333
1720.517	0	0.7931975	0.3418301	2.370405	2.054179	0.2753603	0.2552578	0.1899853	0.1427517	2.486428	2.131634	1.545529	1.021315	0.04846504	0.08219355	0.1171188	0.07928719	0.4222802	0.4122911	0.7139416	0.5412691	0.06103019	0.06630792	0.0525823	0.08270917
1720.517	0	0.001746562	0.0009172301	0.005393593	0.004664067	0.0006163067	0.0005716109	0.0004602567	0.0004041944	0.005218074	0.00455617	0.003579103	0.002290886	0.0001789426	0.00027216	0.0002306153	0.0002280881	0.0007728463	0.0008009941	0.001264921	0.0009349054	0.000141522	0.0002156098	0.0001666892	0.0002439702
1720.517	0	0.001831849	0.000958835	0.005662334	0.004727004	0.00147643	0.001121497	0.004380963	0.002861555	0.005476357	0.004542886	0.003682829	0.002557554	0.003038347	0.001315681	0.001362851	0.001378891	0.0009457706	0.0008709959	0.001384934	0.0008949628	0.001557159	0.001605828	0.0007631317	0.0007175569
1720.617	0	0.1929337	0.1822277	0.1688748	0.1546263	0.02463061	0.0238656	0.02427691	0.0224839	0.1792131	0.1741999	0.1759275	0.1563165	0.02610207	0.02617948	0.02539815	0.02143015	0.1787113	0.168372	0.1756845	0.1350981	0.02295167	0.02214463	0.02222125	0.01723553
1720.617	0	0.7928315	0.3699627	2.399478	2.035829	0.2675643	0.2671779	0.1976811	0.1260391	2.445864	2.207576	1.549785	0.9168609	0.05752328	0.08269708	0.1297927	0.08390179	0.338317	0.4491768	0.7296506	0.4850394	0.03930423	0.06738207	0.03830491	0.07816723
1720.617	0	0.001765594	0.0009441567	0.005391023	0.004564435	0.0007167333	0.0006475216	0.0006353971	0.0003118564	0.005159665	0.004680542	0.003476943	0.002151928	0.0002927392	0.0002536798	0.0003704797	0.0002470327	0.0007819785	0.0007702765	0.001337056	0.0008262455	0.0002685693	0.0002582621	0.0002111745	0.0001965298
1720.618	0	0.001765783	0.001211396	0.005648454	0.004654414	0.001523846	0.002942863	0.009876634	0.006778277	0.00521809	0.004803807	0.003728995	0.002829699	0.007284854	0.003881184	0.002160982	0.002607325	0.0008904707	0.0008734403	0.001416443	0.0008347787	0.002472656	0.002537106	0.0005918652	0.001414727
1720.717	0	0.1346157	0.1284546	0.1209568	0.1097297	0.02168022	0.02193258	0.02303347	0.02204505	0.1199256	0.1144279	0.1164416	0.1036865	0.02389562	0.02306161	0.02191717	0.01802942	0.1248238	0.122963	0.1243609	0.09709072	0.0183763	0.01870497	0.01862526	0.01494046
1720.717	0	0.7459474	0.400777	2.394222	2.087566	0.2519767	0.2804371	0.192654	0.1159099	2.32041	2.223106	1.5684	0.7903441	0.07447293	0.06734291	0.1118962	0.06175001	0.3054512	0.4375699	0.6970441	0.3872224	0.03969554	0.04921789	0.06481859	0.04903562
1720.717	0	0.00162961	0.001004104	0.005269804	0.004765898	0.00164778	0.001850416	0.001429924	0.0009848029	0.005054597	0.004882025	0.00367542	0.002165006	0.0006239742	0.000932759	0.0009148917	0.0006551559	0.001439328	0.001095038	0.001462022	0.0009693634	0.001940646	0.002035215	0.001686742	0.001148017
1720.718	0	0.007237399	0.006840115	0.01136663	0.008831658	0.01088477	0.01344432	0.03484175	0.02452995	0.01095724	0.009821314	0.009215663	0.007786321	0.02693221	0.02072244	0.009962502	0.01108199	0.006931445	0.006281336	0.007348042	0.005627854	0.0120948	0.01094143	0.008174237	0.00749764
1720.817	0	0.1162116	0.1114435	0.1040476	0.0952319	0.02372544	0.02242925	0.02170662	0.01922515	0.1013409	0.0954491	0.09695424	0.08548965	0.01716387	0.01800482	0.0185883	0.01675469	0.10637	0.1077411	0.1074464	0.08382835	0.02965959	0.03022865	0.02953466	0.0228824
1720.817	0	0.7802639	0.4521885	2.392905	2.106352	0.2376944	0.2775286	0.2245533	0.1206083	2.249306	2.243441	1.754787	0.7929689	0.08420079	0.07750388	0.1124986	0.06817606	0.3404495	0.4358178	0.6756329	0.389464	0.06362047	0.04433443	0.07442639	0.0525083
1720.818	0	0.001919053	0.00118345	0.005142232	0.004760548	0.001659145	0.002017301	0.00181057	0.001240348	0.005100481	0.004938931	0.003955301	0.002173942	0.0007602818	0.0009954575	0.0009184147	0.0009098719	0.001149018	0.001197376	0.001476639	0.001043181	0.002367063	0.002783131	0.002267264	0.001523062
1720.818	0	0.04039115	0.03570487	0.03315899	0.03844442	0.05613348	0.06791929	0.0956391	0.07903021	0.04135251	0.05103279	0.05090091	0.03647391	0.08710143	0.08138603	0.05659405	0.0464257	0.04463795	0.0336805	0.03327536	0.03085403	0.06138671	0.06241588	0.05885423	0.04137337
1720.918	0	0.1892619	0.1799925	0.1638402	0.1523725	0.02666035	0.02768434	0.02853952	0.02693047	0.1752431	0.1700868	0.1704187	0.1514082	0.02943787	0.03026659	0.03069864	0.02657732	0.174879	0.1759931	0.1750314	0.1310347	0.0219323	0.0216359	0.02151902	0.01654703
1720.919	0	0.8054151	0.489468	2.563852	2.218252	0.2412614	0.2726825	0.2443666	0.1446365	2.228069	2.29643	1.936944	0.8594911	0.1054602	0.07417075	0.1323859	0.07586546	0.3911114	0.444147	0.6454304	0.453803	0.06637288	0.06294782	0.08815279	0.04420161
1720.920	0	0.002081219	0.001255842	0.005599479	0.004975187	0.001435705	0.001752843	0.001538269	0.001082124	0.00504008	0.005034759	0.004314955	0.002215145	0.0006833137	0.0008661445	0.0006677913	0.0006548166	0.0009714266	0.001205189	0.001541935	0.001150912	0.00228017	0.002473124	0.002007887	0.001349842
1720.920	0	0.04361553	0.03871695	0.03535463	0.03482448	0.05552776	0.0632257	0.08506268	0.06891413	0.04071325	0.04364795	0.04010537	0.03500208	0.07129819	0.06941929	0.05322759	0.04664005	0.04277265	0.03850732	0.03627426	0.03205864	0.0557208	0.0573514	0.05862667	0.04493757
1721.018	0	0.2906922	0.2790938	0.1977546	0.1513783	0.03505356	0.02875724	0.02512575	0.0315435	0.2103926	0.1395749	0.1892693	0.2233624	0.02530204	0.02851505	0.03756754	0.03399409	0.2087662	0.2736575	0.2833575	0.1789494	0.03100859	0.02889455	0.02997174	0.03181155
1721.019	0	0.8063001	0.5024538	2.752688	2.327467	0.2465235	0.2563487	0.2563394	0.1491582	2.192632	2.279362	2.074764	0.9532145	0.1026451	0.04632347	0.09336551	0.1017987	0.4381226	0.4779384	0.5812857	0.5107669	0.06196657	0.08505635	0.1039454	0.05055782
1721.020	0	0.002067864	0.001218822	0.006181048	0.005221453	0.001831413	0.002961167	0.001833802	0.001351388	0.005044365	0.005281604	0.004598118	0.002598322	0.0006267871	0.0009731028	0.001088543	0.001089536	0.001201122	0.001674063	0.001752547	0.001376304	0.003363465	0.003485415	0.00320395	0.002446086
1721.020	0	0.05901911	0.05340999	0.04827107	0.0578704	0.06717549	0.07744829	0.1021634	0.09054733	0.06026089	0.07199739	0.07193617	0.05655184	0.09640753	0.09213137	0.0768046	0.06414215	0.06106143	0.05205032	0.04710051	0.03984809	0.06713798	0.06530508	0.06590214	0.05122379
1721.117	0	0.6665328	0.5848625	0.2990273	0.1494036	0.05095461	0.04039603	0.0410686	0.04072476	0.2421944	0.1067013	0.1873023	0.2376412	0.04500956	0.03859288	0.04358138	0.04149932	0.339146	0.5734569	0.5530714	0.3581247	0.03914006	0.04794403	0.05384105	0.04828293
1721.117	0	0.808086	0.5366897	2.947586	2.518993	0.2377932	0.2584438	0.241681	0.1556849	2.250212	2.254469	2.139515	1.092912	0.09409132	0.05096417	0.06428856	0.09346783	0.5591916	0.5204249	0.5043443	0.5193724	0.0811765	0.1036909	0.1000666	0.05182806
1721.117	0	0.002257717	0.001118464	0.007011961	0.005642385	0.003948487	0.006960177	0.002419155	0.00179136	0.005621251	0.00546557	0.005115008	0.003106503	0.0009637471	0.0008937461	0.001498501	0.001557083	0.002431914	0.002153114	0.002825641	0.002008218	0.007224693	0.007556793	0.008804485	0.00656394
1721.118	0	0.06258095	0.049073	0.04660181	0.05790598	0.08410887	0.1071714	0.1550599	0.1358669	0.0725318	0.06457191	0.0650554	0.05208724	0.1450509	0.1361128	0.1097828	0.08479645	0.0645433	0.04337441	0.03572792	0.0381673	0.09774629	0.09261967	0.09316314	0.07265199
1721.217	0	0.8762753	0.7279914	0.2793712	0.1183082	0.04271789	0.04758017	0.04192082	0.04128891	0.2621637	0.1413764	0.2032604	0.1905985	0.0426725	0.04145079	0.04117981	0.03777124	0.4328079	0.6739809	0.6148934	0.4574843	0.03628398	0.04958604	0.03965909	0.04683683
1721.218	0	0.7962263	0.5849298	3.046852	2.542233	0.2502583	0.2633336	0.238154	0.1472671	2.319035	2.207691	2.079233	1.089776	0.07816064	0.0486327	0.03908138	0.07247399	0.6276248	0.4958645	0.4802025	0.4514708	0.06720016	0.08487796	0.06781767	0.05858338
1721.218	0	0.002116226	0.001185628	0.007150938	0.005781995	0.004843422	0.00798655	0.002582266	0.0019933	0.00586034	0.005292745	0.005303404	0.003339695	0.001020772	0.0008228288	0.001667547	0.001547179	0.002548989	0.001909368	0.002677872	0.001905551	0.007749718	0.007865058	0.009612625	0.007438369
1721.219	0	0.06784264	0.0519851	0.05526088	0.05711079	0.09342742	0.1109361	0.148586	0.1254054	0.07073426	0.0603711	0.06131165	0.0502482	0.1284083	0.1266393	0.107434	0.08515433	0.05289132	0.03876817	0.0320539	0.03711125	0.0935539	0.09490455	0.09259784	0.07090465
1721.317	0	0.5807343	0.5084543	0.2770983	0.04921014	0.05358676	0.04347075	0.03834948	0.03289101	0.2930876	0.1196229	0.1482636	0.2103988	0.03245789	0.04419327	0.03476419	0.03569706	0.2728119	0.4763154	0.4924353	0.3676814	0.03799925	0.03784886	0.04974057	0.04435418
1721.317	0	0.7696518	0.6349654	3.105265	2.458505	0.2586128	0.2777666	0.2257974	0.1357528	2.365418	2.186063	2.011563	1.038449	0.08354981	0.05516148	0.05531283	0.06650436	0.682137	0.492923	0.5790478	0.3739366	0.05534699	0.07133419	0.06919717	0.05429021
1721.317	0	0.002243258	0.00119349	0.007235046	0.005689225	0.008822206	0.01367024	0.003331189	0.002576084	0.006019314	0.00563774	0.005182866	0.003442226	0.001696536	0.001299999	0.002392478	0.00215983	0.003022593	0.002855314	0.003446177	0.002759834	0.01196605	0.01242818	0.01540587	0.01243527
1721.318	0	0.07196753	0.04922896	0.03738651	0.03247044	0.1142945	0.1260435	0.1638648	0.1341229	0.05850531	0.02852475	0.02696054	0.0366561	0.1375997	0.1418093	0.1304868	0.10679	0.0583807	0.03766502	0.02934762	0.03915611	0.1290768	0.1348185	0.1210975	0.08416511
1721.420	0	0.2898348	0.2627388	0.15083	0.06597065	0.0481744	0.03658273	0.02970139	0.02575678	0.1706522	0.07367934	0.08918419	0.1485265	0.01889686	0.03090856	0.03895911	0.03881687	0.1432928	0.2427162	0.2947028	0.2112608	0.03100957	0.04007011	0.04776342	0.03060285
1721.421	0	0.8002921	0.6952856	3.168985	2.394394	0.2641582	0.2688086	0.2179032	0.13444	2.379609	2.143155	1.916921	1.002995	0.08641886	0.06214422	0.06994367	0.06790729	0.7190052	0.5016921	0.6384119	0.2344148	0.05525973	0.09241959	0.07238649	0.03790916
1721.421	0	0.004843952	0.003687349	0.009357027	0.007560439	0.01330136	0.01913228	0.006770964	0.005656843	0.008578683	0.007686041	0.006798742	0.005043194	0.004718699	0.004435584	0.005393764	0.004608155	0.004850076	0.005443796	0.005627447	0.004479634	0.01651982	0.01664217	0.02064666	0.01676184
1721.422	0	0.05235159	0.03957683	0.02375724	0.02481252	0.07838712	0.08198116	0.112946	0.08881038	0.05042728	0.03189731	0.0261539	0.03324808	0.0950343	0.09212863	0.08631262	0.06859188	0.04104836	0.0286713	0.02997365	0.03234407	0.07988224	0.08254002	0.07479087	0.05252348
1721.518	0	0.09409812	0.08902448	0.0703536	0.0581572	0.0185057	0.01815737	0.01858864	0.01714008	0.07144676	0.06257768	0.06647032	0.05708622	0.01687941	0.01639285	0.01454097	0.01221295	0.07781832	0.07018321	0.08526312	0.06380132	0.01392431	0.01442279	0.01517324	0.01284529
1721.519	0	0.7983343	0.720196	3.152562	2.375892	0.2660473	0.2570306	0.1968434	0.139904	2.394923	2.099406	1.775352	0.9715599	0.08481868	0.05778298	0.07750592	0.05118057	0.7234016	0.4672975	0.6212503	0.1001656	0.0470656	0.08015337	0.07168355	0.04340961
1721.520	0	0.03145256	0.02687704	0.02904365	0.02216328	0.02892607	0.06409706	0.03604714	0.03148612	0.03359274	0.03461009	0.03943477	0.0336165	0.04145528	0.03874281	0.03411733	0.03259092	0.02602985	0.03068799	0.02972386	0.02383163	0.06030824	0.0539695	0.06173759	0.05276696
1721.520	0	0.03962683	0.02637594	0.01723992	0.01631399	0.06127281	0.05999578	0.09924371	0.07098738	0.03014817	0.01859629	0.01854793	0.0211938	0.07691071	0.07220733	0.06805202	0.05503062	0.03202648	0.02190979	0.02128592	0.02502821	0.06466914	0.06359007	0.06073855	0.04169545
1721.620	0	0.1981499	0.1856733	0.1530769	0.09023032	0.02125996	0.03299548	0.02446608	0.02554506	0.09979996	0.1161624	0.09580587	0.1019989	0.02265827	0.03477984	0.02921038	0.01856633	0.1485717	0.1686054	0.2132452	0.1499669	0.02273998	0.03986018	0.0320487	0.02216146
1721.621	0	0.7780283	0.7201481	3.098448	2.346253	0.2726877	0.2581785	0.1815222	0.1373463	2.455333	2.087213	1.656689	0.9556577	0.07350243	0.05569122	0.07159893	0.05262419	0.6854476	0.4072723	0.5493327	0.2448341	0.04419869	0.07141526	0.08516744	0.05368908
1721.622	0	0.02048363	0.02239487	0.02057683	0.01612634	0.03703948	0.05390182	0.03094633	0.02516048	0.01721301	0.01811468	0.02868688	0.0168488	0.03449112	0.0291125	0.02316685	0.02630155	0.01847457	0.02062892	0.02568969	0.01729732	0.04866932	0.04342097	0.05279131	0.04424197
1721.622	0	0.007618463	0.006711212	0.009963922	0.008473787	0.01247236	0.0100394	0.04471154	0.02899449	0.01172002	0.009467979	0.007072983	0.006381189	0.02995262	0.02175074	0.01701087	0.0110483	0.007608803	0.006742417	0.007352936	0.005415651	0.01144104	0.01256467	0.01078081	0.006765496
1721.718	0	0.1298806	0.1183799	0.0958699	0.0519885	0.02721315	0.02208021	0.01967964	0.01625047	0.07812291	0.06599058	0.06299953	0.06907809	0.01852261	0.02263301	0.02220903	0.02322236	0.09362917	0.0860339	0.1328708	0.08748842	0.02127788	0.03166041	0.02449263	0.01882102
1721.719	0	0.7584305	0.7072218	3.044544	2.311292	0.2827326	0.261332	0.1727438	0.1429823	2.541118	2.119557	1.529711	0.9393526	0.0794521	0.05290612	0.07730164	0.05211176	0.6590114	0.4009591	0.4523556	0.3976082	0.03360038	0.06523208	0.08133972	0.06526374
1721.720	0	0.02506071	0.02484784	0.02770534	0.02327103	0.04081143	0.05029178	0.03128308	0.02500344	0.02098425	0.02202836	0.02808735	0.01876147	0.02905934	0.02661425	0.02933268	0.02187814	0.02393703	0.02420216	0.02539777	0.02137876	0.04346301	0.03458563	0.04778146	0.03967597
1721.720	0	0.001601717	0.001319207	0.007180225	0.005726587	0.004571007	0.004604978	0.02879046	0.01853185	0.00606517	0.005288929	0.004132238	0.003090613	0.01788849	0.01190157	0.008401995	0.00354002	0.001854425	0.001316525	0.001172776	0.0006978781	0.003250542	0.003843428	0.003547436	0.001796148
1721.818	0	0.0381365	0.02881995	0.01619965	0.009154708	0.008697556	0.008858549	0.00821063	0.007675601	0.01536322	0.01471153	0.0130343	0.009481309	0.008459218	0.007950556	0.008397668	0.006818209	0.02788605	0.01288652	0.02993048	0.01753496	0.0089177	0.00870317	0.008428552	0.006207176
1721.819	0	0.7524254	0.7134762	3.044879	2.325506	0.279681	0.2732326	0.1751428	0.146768	2.567343	2.155693	1.429199	0.9185663	0.07833421	0.05609745	0.08021852	0.04816484	0.6400827	0.4332907	0.3435906	0.4951396	0.03612778	0.06342505	0.07038723	0.06275673
1721.820	0	0.008091829	0.008048408	0.01264446	0.009548852	0.02034451	0.02659409	0.01188165	0.008108064	0.00908777	0.008677678	0.01078711	0.004738351	0.00945835	0.007523542	0.009880148	0.005940973	0.007093161	0.008231127	0.008926488	0.007972614	0.0209865	0.01765715	0.02571416	0.02092154
1721.820	0	0.001854287	0.001426124	0.007287137	0.005617251	0.004009763	0.005944502	0.02287511	0.01532296	0.006067114	0.005626078	0.003827858	0.002624216	0.01484361	0.01023452	0.00756062	0.002709285	0.001535777	0.001341192	0.0009472093	0.0009216776	0.002758676	0.003341707	0.003560936	0.002543635
1721.918	0	0.0264355	0.01951743	0.0129426	0.006419328	0.003242843	0.002988817	0.002753299	0.002288949	0.01097703	0.01012577	0.009205674	0.006014608	0.002458718	0.002500039	0.002706176	0.002131944	0.01887516	0.009835815	0.02017948	0.01142062	0.003049827	0.00314784	0.002644693	0.001944776
1721.919	0	0.7631912	0.700856	3.030158	2.353948	0.2815948	0.2808537	0.1701717	0.1672934	2.562934	2.198613	1.382991	0.9151685	0.07067338	0.07438074	0.08041927	0.04347158	0.6166165	0.4897264	0.2155565	0.5229086	0.05646352	0.06551434	0.06042214	0.03295249
1721.920	0	0.01881995	0.01890478	0.02245095	0.01799044	0.03174819	0.04051243	0.02328566	0.0178282	0.0152739	0.01418322	0.02098876	0.01339165	0.02054526	0.01850688	0.0208299	0.01415393	0.01799368	0.01833092	0.01989257	0.01651217	0.0340294	0.02540784	0.03977032	0.03124993
1721.921	0	0.0338878	0.02766184	0.02807657	0.02049902	0.04340456	0.04659051	0.06372162	0.05129379	0.02840453	0.02556146	0.02026228	0.02147524	0.0520446	0.04952294	0.04698333	0.03326418	0.02709032	0.02665413	0.02546349	0.02310797	0.04510184	0.04687994	0.04593913	0.03289996
1722.019	0	0.02458272	0.01997228	0.01631365	0.006885232	0.006532463	0.006592905	0.005886194	0.005388481	0.0123256	0.01261959	0.01114237	0.008304376	0.006062882	0.006003624	0.006304849	0.005068735	0.0189964	0.01173544	0.02021331	0.012282	0.006550609	0.006466369	0.006144362	0.004684706
1722.020	0	0.7966388	0.6750677	3.035315	2.382931	0.2766195	0.2799015	0.1692584	0.1668791	2.50612	2.239043	1.413293	0.9048741	0.04720232	0.09060631	0.06985067	0.04938099	0.5906628	0.5863956	0.2942694	0.5077812	0.07137638	0.07587203	0.05509618	0.04334886
1722.021	0	0.01009909	0.01015968	0.0145394	0.01070747	0.02323261	0.02985347	0.0137886	0.00949411	0.01103125	0.01041437	0.01244428	0.007011133	0.01106646	0.009548526	0.0118649	0.007119191	0.009197712	0.009681641	0.01135369	0.009510149	0.02392697	0.0186584	0.02949416	0.02316277
1722.022	0	0.0496591	0.04494895	0.04785529	0.03709282	0.05719144	0.06439923	0.08331676	0.06991065	0.04197295	0.04205646	0.0431743	0.03737751	0.07231741	0.06963794	0.06401188	0.04559157	0.04375223	0.04182755	0.04043984	0.03434829	0.05962173	0.06036267	0.05769505	0.0437316
1722.118	0	0.01432131	0.01135835	0.01134836	0.004457215	0.0008478914	0.001049916	0.0008563032	0.0006340818	0.007545448	0.00684119	0.006352655	0.004104377	0.0007014333	0.000591028	0.0006364369	0.0004441184	0.009732415	0.006961252	0.01125749	0.006135799	0.0005622541	0.0007215018	0.0005279627	0.0004903879
1722.119	0	0.8236344	0.6177774	3.051512	2.415238	0.2628442	0.2880974	0.1697492	0.1428751	2.440165	2.268374	1.461861	0.8646337	0.04401791	0.1048906	0.06082657	0.04799038	0.5765591	0.6911434	0.3698257	0.4377673	0.05353784	0.07066718	0.0531086	0.04898644
1722.120	0	0.002044702	0.001632881	0.007213322	0.005643769	0.0145377	0.01852391	0.004623388	0.001632505	0.006383085	0.006101528	0.004179838	0.002712013	0.002145752	0.001339193	0.003226635	0.001654911	0.003181706	0.002776558	0.003531927	0.002881106	0.0136025	0.0131674	0.01817628	0.01448918
1722.120	0	0.03827395	0.0329801	0.03683842	0.03985008	0.04555256	0.05102938	0.06279177	0.05343198	0.03859768	0.03470743	0.03856128	0.02809025	0.05636981	0.05317675	0.0490848	0.03662285	0.03993494	0.0340913	0.03160364	0.02862496	0.04701796	0.05009671	0.04684755	0.03398064
1722.217	0	0.08254241	0.08079467	0.07697521	0.0600049	0.02225839	0.0233384	0.02318785	0.02125167	0.07101231	0.0724764	0.07054228	0.05904051	0.02084589	0.01979606	0.01903229	0.01594054	0.07833278	0.07168337	0.0774936	0.05739912	0.01841373	0.01931487	0.01981267	0.0164294
1722.217	0	0.8097853	0.5206541	3.007337	2.414591	0.2599458	0.2896998	0.1840684	0.1156769	2.401774	2.311838	1.531629	0.8112964	0.06080276	0.1111606	0.06432481	0.05087603	0.5974881	0.7423842	0.3994103	0.3320106	0.05399282	0.06162031	0.05330237	0.04441322
1722.217	0	0.001998442	0.001306648	0.007141707	0.005621295	0.01509915	0.01916747	0.004486241	0.001727433	0.006514371	0.006088307	0.004359153	0.002746923	0.002232507	0.001321204	0.00341554	0.001577902	0.003162493	0.002965292	0.00362612	0.002900219	0.01372434	0.01367965	0.01863212	0.01508008
1722.217	0	0.0406286	0.03901945	0.03298905	0.03767814	0.04283258	0.04670837	0.0585276	0.04639599	0.04075265	0.03311829	0.03580364	0.02871915	0.049965	0.04973105	0.04635651	0.03782976	0.0378553	0.03731353	0.03743131	0.03066464	0.04759067	0.04997355	0.0470525	0.03455989
1722.318	0	0.1442594	0.1394305	0.1308888	0.107144	0.01409125	0.01336604	0.01470817	0.01553487	0.1063331	0.108688	0.1098166	0.09718175	0.02254297	0.02447025	0.02580817	0.02278524	0.143834	0.1390945	0.1427584	0.1062362	0.02299054	0.02025302	0.01645207	0.00982772
1722.319	0	0.7691783	0.4443485	3.004863	2.449524	0.2576059	0.288314	0.1969365	0.1100115	2.365231	2.30669	1.636511	0.7886503	0.05695546	0.09903299	0.0564479	0.05587218	0.6336271	0.755561	0.4027704	0.2463953	0.06280466	0.06383531	0.04868684	0.04295114
1722.319	0	0.001892164	0.001075688	0.006967362	0.005776281	0.01573565	0.01969577	0.004121636	0.001950123	0.006515733	0.006010875	0.004522689	0.002784063	0.00220334	0.001652372	0.003443641	0.001666378	0.003260763	0.003148467	0.00374187	0.002900641	0.01391826	0.01431755	0.0190245	0.01548004
1722.320	0	0.04348881	0.04263742	0.04155211	0.03705918	0.04424223	0.048297	0.06381305	0.05049856	0.03404051	0.03891866	0.03679543	0.03271608	0.05485115	0.05447342	0.04873835	0.04018407	0.04143939	0.04231827	0.04147567	0.0329786	0.05009604	0.05123345	0.04848614	0.03525577
1722.418	0	0.1546367	0.149069	0.1398744	0.1173072	0.01610298	0.0153629	0.01584629	0.01551262	0.1193311	0.1210152	0.1207226	0.1055307	0.02290049	0.02587223	0.02796421	0.02520424	0.1550404	0.153341	0.1537413	0.1140318	0.02800459	0.02500571	0.02023816	0.01161643
1722.419	0	0.7358198	0.374726	2.993153	2.475075	0.2492946	0.268367	0.2005741	0.1215514	2.333844	2.272568	1.73453	0.7837976	0.05202086	0.09150412	0.05112518	0.04757421	0.6490951	0.7464457	0.3682868	0.2769698	0.05961897	0.05865097	0.03902791	0.03141273
1722.420	0	0.001859148	0.001289379	0.007034341	0.005888607	0.01563156	0.01975923	0.00389664	0.002166289	0.006512342	0.005998722	0.004745581	0.002786553	0.002188149	0.00172953	0.003705764	0.001768252	0.003237907	0.003230077	0.003905448	0.003176018	0.01373336	0.01461757	0.01880242	0.01531263
1722.420	0	0.01953383	0.01479415	0.01559599	0.01334884	0.0236405	0.02841862	0.04542858	0.03498851	0.02153123	0.01719489	0.01505415	0.0137862	0.03389734	0.03408301	0.02740512	0.02196028	0.01484045	0.01162769	0.01187829	0.01039217	0.02474304	0.02575236	0.02560243	0.01966128
1722.518	0	0.2341404	0.2101801	0.1861596	0.1574901	0.02374411	0.02581033	0.02786047	0.02740299	0.1625133	0.1669867	0.1678781	0.1500897	0.03346754	0.03552201	0.03663373	0.03247147	0.2635393	0.2637121	0.2630079	0.193987	0.03461032	0.03346648	0.02983734	0.02020366
1722.519	0	0.7100594	0.349276	2.977708	2.464873	0.2511783	0.2699346	0.2074957	0.1270436	2.330095	2.237313	1.816746	0.8422879	0.06046521	0.07370716	0.0451915	0.04095699	0.6480994	0.7170276	0.3558233	0.3581496	0.05569806	0.06789639	0.045778	0.02552109
1722.520	0	0.001763488	0.001148397	0.006915922	0.005798307	0.01220638	0.01527223	0.002665393	0.002132424	0.006353164	0.005798136	0.004727505	0.002843983	0.001818296	0.00148743	0.003141959	0.00174168	0.002727573	0.002545857	0.002997926	0.002709064	0.01027446	0.01107755	0.01424422	0.01126826
1722.520	0	0.002049115	0.001164765	0.00708878	0.006136097	0.002552264	0.004745061	0.01961579	0.01195498	0.006033213	0.00536493	0.004918205	0.001861102	0.01180801	0.009894402	0.005488226	0.00323993	0.001498033	0.001613336	0.000966295	0.000903158	0.003814709	0.00383875	0.003360403	0.002578379
1722.618	0	0.1824036	0.1658845	0.1462136	0.1265721	0.01972215	0.01970069	0.02113735	0.02092449	0.1241281	0.1250154	0.1214549	0.1047715	0.02749076	0.03071609	0.03220917	0.02878226	0.1806078	0.1791804	0.1818503	0.132485	0.03313725	0.03151695	0.0281486	0.01999106
1722.619	0	0.7176487	0.3743442	2.995988	2.468148	0.2563466	0.2633656	0.2226545	0.1341053	2.32093	2.203012	1.860893	0.8826754	0.05916137	0.08428094	0.03751341	0.04993882	0.667181	0.6884717	0.3489201	0.4385868	0.0668996	0.07257064	0.06378682	0.03588707
1722.620	0	0.001592159	0.001223206	0.006995295	0.005681207	0.01382278	0.0177928	0.002867651	0.002314211	0.00645269	0.005964274	0.004899754	0.002940385	0.002099126	0.001582417	0.003232458	0.001797358	0.002861533	0.002796024	0.003123343	0.003120904	0.01132736	0.01299994	0.01650266	0.0131154
1722.620	0	0.001877215	0.001240166	0.007208148	0.005977695	0.002437718	0.003585522	0.01813123	0.01070363	0.005831607	0.005212783	0.004890788	0.001764226	0.01057144	0.008059126	0.004456867	0.003149546	0.001568589	0.001536411	0.0008376279	0.001074267	0.003334888	0.003382417	0.00258015	0.001911526
1722.718	0	0.1720769	0.143164	0.104955	0.07682503	0.01633002	0.01762643	0.0175401	0.01673509	0.1232158	0.1111549	0.05560801	0.08315268	0.01944113	0.03187177	0.02880957	0.01960563	0.1553063	0.1309163	0.1350729	0.09706234	0.02746682	0.0358644	0.03049619	0.0152833
1722.719	0	0.6920106	0.4154812	2.989199	2.448783	0.2553047	0.2592699	0.2173503	0.1243172	2.353595	2.137191	1.850974	0.8947215	0.06767076	0.08279557	0.04204178	0.04915881	0.6494279	0.6213557	0.3046916	0.4629536	0.05910692	0.07023101	0.04843576	0.04300184
1722.720	0	0.001543066	0.001276083	0.007006511	0.005813613	0.01702856	0.02173995	0.003392202	0.002654584	0.006684446	0.005991151	0.004953024	0.003043871	0.00238266	0.001736225	0.003244676	0.002188503	0.00318884	0.003101888	0.003542474	0.003743407	0.01340745	0.01631422	0.02061289	0.01637412
1722.720	0	0.001574875	0.001250215	0.007310313	0.005972362	0.002298527	0.002655832	0.01962377	0.0118132	0.005880621	0.005075849	0.004538514	0.001825612	0.01152754	0.007663772	0.004072959	0.003645071	0.001607212	0.001364333	0.0009044958	0.0009930235	0.003235381	0.003386596	0.002338659	0.001208403
1722.818	0	0.03837384	0.02642303	0.01427912	0.01535684	0.007471305	0.008187202	0.008728837	0.007882082	0.01696205	0.01630192	0.009296651	0.01370551	0.007362516	0.008007031	0.008542282	0.006414275	0.03062956	0.01942055	0.02327874	0.01689967	0.007619311	0.009250303	0.008870047	0.004899564
1722.819	0	0.6952611	0.4945422	2.992454	2.425958	0.2591969	0.2587902	0.2270049	0.1307959	2.380483	2.06078	1.814536	0.9135461	0.08006593	0.07630815	0.04699162	0.04885323	0.6286281	0.6019471	0.3324665	0.4378606	0.05625735	0.08514121	0.07945365	0.04742982
1722.820	0	0.003165496	0.002599826	0.007880048	0.006831453	0.02240009	0.02744341	0.005640592	0.004311754	0.008735555	0.006850122	0.006242893	0.004560857	0.004778529	0.00349508	0.004966025	0.004126501	0.004547189	0.00388853	0.005610287	0.005352723	0.01580443	0.0210146	0.02641702	0.0210027
1722.820	0	0.001581505	0.001476582	0.007336021	0.005945646	0.002313438	0.00258217	0.02006348	0.01253317	0.00579803	0.00485495	0.004046832	0.001778561	0.01228757	0.007770282	0.00378905	0.003908027	0.001600787	0.001520444	0.000954032	0.0009017817	0.003123159	0.003353174	0.002140241	0.001173951
1722.918	0	0.004471067	0.002593457	0.006978376	0.005798908	0.0005628589	0.000693909	0.0005894151	0.000412258	0.005131532	0.005828219	0.003880113	0.002451946	0.0003468254	0.000399883	0.0002828272	0.0001792447	0.004143102	0.001990865	0.002246567	0.001317908	0.0002986709	0.0002497978	0.0002567183	0.0001538537
1722.919	0	0.7287733	0.5867151	3.006359	2.413452	0.2590757	0.2581375	0.2328705	0.1482912	2.402375	2.011768	1.719274	0.897353	0.0816101	0.06983403	0.04033046	0.0443598	0.6002509	0.5772881	0.3640463	0.3786998	0.05208103	0.07475054	0.07361409	0.03543659
1722.920	0	0.01344824	0.009743958	0.01116632	0.01333442	0.04080911	0.04781518	0.02053323	0.01500007	0.02042753	0.01694943	0.01299807	0.009671923	0.02138902	0.01955406	0.02194141	0.01738944	0.01282727	0.01315667	0.01543575	0.01413568	0.02862104	0.04000022	0.04577017	0.0338501
1722.920	0	0.001941908	0.001661784	0.007480575	0.005823272	0.003070901	0.004798772	0.02938366	0.01887014	0.005971519	0.004989417	0.003905067	0.00183739	0.01781324	0.01189733	0.005467757	0.005128687	0.001580565	0.0016411	0.001151078	0.001086285	0.004121079	0.004240442	0.0024895	0.002145607
1723.018	0	0.005208324	0.002689429	0.006784113	0.005235436	0.0005248125	0.0007019587	0.0006071223	0.0004787071	0.00477982	0.005684391	0.004228411	0.002632672	0.0004351367	0.0004374334	0.0003813581	0.0002525628	0.004787852	0.002607521	0.00293509	0.001179824	0.0002931297	0.000259106	0.0003219303	0.0001492713
1723.019	0	0.7235319	0.6543511	2.996746	2.360352	0.2643405	0.2344385	0.2118128	0.1501426	2.416083	1.958654	1.621704	0.9101187	0.08181707	0.06192451	0.04924948	0.04552187	0.5748899	0.5330481	0.4546668	0.2778864	0.05953003	0.07870727	0.07496334	0.03576577
1723.020	0	0.02243409	0.01734882	0.01508363	0.01931584	0.05591938	0.0631802	0.03674256	0.02888526	0.02993452	0.02372525	0.01783449	0.01442751	0.03756623	0.03837184	0.0405677	0.0302163	0.01742602	0.01730683	0.02322594	0.02238746	0.04261083	0.05513004	0.0611117	0.04204424
1723.020	0	0.01453817	0.01168717	0.01906621	0.01751644	0.01972646	0.02773113	0.05123133	0.03771869	0.01801461	0.01632912	0.01539509	0.01373693	0.03945728	0.03520441	0.02274967	0.01936389	0.01352035	0.01224252	0.01191291	0.01245561	0.02602692	0.02210767	0.01936548	0.01393115
1723.118	0	0.01569293	0.009344414	0.006180939	0.004657701	0.0005633294	0.0009621265	0.001095921	0.0007533624	0.003448472	0.00622206	0.0053611	0.004263502	0.0008853858	0.0009570264	0.0007516044	0.000578331	0.0116229	0.007915598	0.009373744	0.003475149	0.0009490265	0.0007684216	0.0008973506	0.0005045476
1723.119	0	0.7054436	0.7060467	2.960015	2.296951	0.2623865	0.2438319	0.1891558	0.1575425	2.410021	1.963027	1.524968	0.9494775	0.08391847	0.07947687	0.06595024	0.04054327	0.56234	0.4910193	0.5250461	0.2137232	0.04801553	0.06169371	0.05820935	0.04446029
1723.120	0	0.02010513	0.01543131	0.01761462	0.01848803	0.0552815	0.06215394	0.03799491	0.02936843	0.02862637	0.02166977	0.01893079	0.01504018	0.03671982	0.03760702	0.03978707	0.02973597	0.0176802	0.01683053	0.02105516	0.02138286	0.04307151	0.05569384	0.06019317	0.0420471
1723.120	0	0.05910605	0.05427395	0.04004779	0.05119842	0.07581872	0.1159303	0.164858	0.1347126	0.07082683	0.0772058	0.07220271	0.05759013	0.1453985	0.1325915	0.08894422	0.06955647	0.0577286	0.05311444	0.05705216	0.04063649	0.092823	0.09346012	0.09578284	0.07062191
1723.216	0	0.02115498	0.01331038	0.007377039	0.004855149	0.002205655	0.002458153	0.00238825	0.002109422	0.0054373	0.008515249	0.008184137	0.006060536	0.002559545	0.002294468	0.002263219	0.001802082	0.01583362	0.01269796	0.0140299	0.005886306	0.002078678	0.002113685	0.002080511	0.001627677
1723.217	0	0.6930694	0.770761	2.926608	2.261382	0.2603197	0.2449153	0.1631072	0.1540333	2.445258	1.992467	1.399221	1.00019	0.09671302	0.08257526	0.07117096	0.04120867	0.5644448	0.4632993	0.549014	0.2967887	0.03602824	0.05053992	0.05815613	0.05296683
1723.217	0	0.01538917	0.01265993	0.01391758	0.01203383	0.07027916	0.07540042	0.04338091	0.02713171	0.03586627	0.02894696	0.02552695	0.02492356	0.02879818	0.02580295	0.02972553	0.02927293	0.02506081	0.02527867	0.0292785	0.0239615	0.0469101	0.06629208	0.0740111	0.05108128
1723.218	0	0.06330242	0.0494574	0.04200015	0.05891965	0.09683113	0.1287277	0.1706105	0.1506031	0.07488978	0.07261967	0.06723937	0.06083044	0.1608095	0.1577525	0.1220939	0.09535553	0.06279551	0.04403319	0.03954383	0.0321971	0.1081602	0.108479	0.1118731	0.08109074
1723.318	0	0.03264954	0.02263487	0.0141069	0.01050599	0.008084004	0.008854909	0.00779904	0.008186457	0.01677323	0.01950343	0.01941592	0.01510496	0.009003376	0.007925249	0.008856101	0.007036094	0.02662963	0.02442848	0.02466714	0.01534343	0.008036027	0.008584737	0.008231194	0.00671601
1723.319	0	0.6781158	0.8192668	2.907753	2.247579	0.2644169	0.2416834	0.1554101	0.1547982	2.468655	2.025175	1.292472	1.056702	0.09654949	0.08808088	0.07477008	0.04513438	0.6106255	0.447269	0.519966	0.3991623	0.05099738	0.04288408	0.04775517	0.03841589
1723.319	0	0.01733771	0.01411092	0.01698979	0.01489051	0.08139227	0.08606118	0.05002079	0.02992877	0.04272206	0.03271688	0.03302979	0.03508213	0.03127749	0.03012999	0.03482587	0.03740447	0.03452719	0.03105471	0.03167894	0.02630724	0.05601073	0.07872171	0.08634181	0.05980582
1723.320	0	0.08049667	0.05524972	0.05206536	0.06685416	0.1303866	0.1579091	0.1998539	0.1713695	0.08298125	0.07473859	0.07129602	0.0619188	0.1773455	0.1770773	0.1493641	0.1176272	0.07122709	0.04818269	0.03329145	0.04539836	0.1386177	0.1444086	0.1424913	0.1009497
1723.417	0	0.1164944	0.09184059	0.08366486	0.077963	0.02403825	0.02470125	0.02375582	0.02263477	0.08892836	0.09165347	0.09160046	0.07735003	0.0233351	0.02232138	0.02248233	0.01873743	0.1044603	0.1004172	0.09359552	0.07482985	0.02383821	0.02441801	0.02431356	0.01937465
1723.417	0	0.6449871	0.8348526	2.874539	2.226846	0.273796	0.2480539	0.1414485	0.1665497	2.463017	2.071071	1.273774	1.112998	0.07819445	0.07468744	0.07551203	0.04585175	0.6331054	0.4704122	0.4663512	0.4735322	0.05280697	0.05060246	0.04698816	0.0407955
1723.417	0	0.02892082	0.02244231	0.02099657	0.02485306	0.06986458	0.0774093	0.05203053	0.04277306	0.03909106	0.03430573	0.03696995	0.03766824	0.0441141	0.04572919	0.04609677	0.03701145	0.0370429	0.03359285	0.03007357	0.02157674	0.05819489	0.06654905	0.073146	0.05311644
1723.417	0	0.08527949	0.05655125	0.04117753	0.05163879	0.1536581	0.1791414	0.2159354	0.1957426	0.09816504	0.06642555	0.05719362	0.05982036	0.2057024	0.2033482	0.1881168	0.1491193	0.07646995	0.04903591	0.04234308	0.05616142	0.1664318	0.1716925	0.1662175	0.117175
1723.518	0	0.1637541	0.1386029	0.1214658	0.1031513	0.0228958	0.02261641	0.02086188	0.01912813	0.1182157	0.1191772	0.1323255	0.1157929	0.02379344	0.02469842	0.02820382	0.02561468	0.1601362	0.1467496	0.1345278	0.1158247	0.0285298	0.0242621	0.02199774	0.01894555
1723.519	0	0.6138654	0.8255645	2.869065	2.255935	0.2707709	0.2514836	0.1495173	0.173836	2.451681	2.096372	1.309432	1.153808	0.06685012	0.07479887	0.07212114	0.04687569	0.6536771	0.5178473	0.3773672	0.5137382	0.06357317	0.06316064	0.05018594	0.0480444
1723.520	0	0.03119262	0.02869987	0.02871436	0.02886033	0.05974664	0.06814249	0.0479806	0.04177957	0.03777585	0.02999021	0.03049866	0.03127277	0.04667736	0.04949556	0.04950496	0.03912967	0.03317008	0.02991112	0.03035189	0.02481652	0.05649567	0.0608413	0.06591678	0.04853277
1723.520	0	0.08227551	0.0606102	0.05235692	0.04528067	0.1574442	0.1904766	0.2319456	0.1875627	0.08114441	0.05856565	0.05069166	0.05786524	0.1936535	0.2052325	0.1868479	0.1450966	0.0736266	0.04869205	0.04899978	0.04946563	0.1749762	0.1814594	0.1778248	0.1236967
1723.616	0	0.1618928	0.1373844	0.1208091	0.1020436	0.02445265	0.02050816	0.01714233	0.0212198	0.1191264	0.1167864	0.1294872	0.1137282	0.02010934	0.02348268	0.02497951	0.02128685	0.1559155	0.134234	0.1299731	0.1122883	0.02300304	0.01822787	0.02033309	0.01703291
1723.617	0	0.5924455	0.8187496	2.851685	2.289301	0.2678393	0.259157	0.1670803	0.1699569	2.461577	2.160359	1.389664	1.196194	0.07863477	0.08633822	0.08012894	0.05247922	0.6741078	0.5595437	0.3041426	0.5044686	0.06323727	0.06007093	0.05884395	0.06089211
1723.617	0	0.004837661	0.006204857	0.009709764	0.009110083	0.01504796	0.01923203	0.006900854	0.007087645	0.01041162	0.008410095	0.00615927	0.006061118	0.006699248	0.006276118	0.006563009	0.005500941	0.005963644	0.005539502	0.006595968	0.005222576	0.01458325	0.01653915	0.01884188	0.01453435
1723.617	0	0.08373314	0.0585283	0.04536977	0.04793547	0.1346062	0.1476537	0.1773601	0.1458434	0.06298928	0.04464838	0.03817756	0.05168275	0.1550564	0.1648597	0.1525542	0.1208563	0.07448175	0.04928284	0.0447386	0.05108543	0.1514136	0.1547161	0.1439821	0.09844635
1723.718	0	0.1558986	0.1244989	0.1102792	0.09541135	0.02237618	0.01987865	0.01784172	0.02092064	0.1120917	0.1082372	0.1170505	0.1017401	0.01830668	0.02011921	0.01886352	0.01592707	0.1394759	0.1151853	0.1218891	0.1010778	0.01797558	0.01711638	0.02008155	0.01453067
1723.719	0	0.5789794	0.7795166	2.847671	2.317979	0.2677866	0.2613756	0.1774605	0.1527552	2.466343	2.20473	1.460048	1.185394	0.08044988	0.07575557	0.06822416	0.06059561	0.6852188	0.5964556	0.2348677	0.4537688	0.05868276	0.06671044	0.06003981	0.07340279
1723.719	0	0.00135431	0.001766023	0.006804875	0.005495581	0.009508486	0.0128747	0.001832658	0.003329973	0.00622103	0.006064106	0.003887571	0.003159414	0.002293418	0.001988324	0.001635988	0.001958448	0.002562353	0.002578645	0.002375558	0.002060265	0.009382754	0.01108298	0.01220127	0.009856168
1723.720	0	0.04800102	0.03478521	0.03037812	0.03053965	0.07500506	0.08213775	0.1056622	0.08340724	0.04351689	0.03673931	0.02996763	0.03681612	0.08474245	0.08778438	0.08134207	0.06417501	0.03667409	0.02804614	0.02857396	0.03034421	0.0799973	0.08137046	0.07228104	0.04998046
1723.818	0	0.1627855	0.1178121	0.1186408	0.1035674	0.02940639	0.0289493	0.01554578	0.02065987	0.09472951	0.1191014	0.1226382	0.08625699	0.0149716	0.02590509	0.02432577	0.01553341	0.1604457	0.09685151	0.1278514	0.1154559	0.01860848	0.01869902	0.0269614	0.01771348
1723.819	0	0.5470071	0.7093597	2.870601	2.352386	0.2664899	0.2603801	0.1894176	0.1683953	2.437346	2.205578	1.532221	1.165249	0.07295501	0.06442909	0.06020835	0.05077228	0.6899643	0.6278932	0.2142956	0.3382522	0.06419767	0.06999009	0.07659149	0.05488597
1723.820	0	0.005037772	0.007376807	0.009629197	0.009878147	0.01813855	0.0244889	0.006480323	0.008649963	0.009187729	0.0120186	0.008009559	0.00729811	0.007951778	0.007304348	0.004995471	0.007755176	0.008646581	0.008231635	0.007179323	0.006693879	0.02003313	0.02042635	0.02360213	0.01938065
1723.820	0	0.03825798	0.02733021	0.02526335	0.02525098	0.05604438	0.05859534	0.08681529	0.06236459	0.03771924	0.02940143	0.02223766	0.0266563	0.0689278	0.06522365	0.05942659	0.04842075	0.02830941	0.01913144	0.01927633	0.02324535	0.05634678	0.05621397	0.04983531	0.03660181
1723.918	0	0.1031368	0.05794319	0.06928304	0.05606839	0.01481398	0.01737364	0.01660795	0.01470769	0.04593998	0.07045463	0.05518751	0.03191261	0.01228158	0.01804433	0.01534463	0.008771159	0.1004919	0.05423776	0.08882444	0.07020949	0.01530363	0.01473042	0.0161307	0.01285751
1723.919	0	0.5100477	0.6263152	2.894235	2.366458	0.2573392	0.2575949	0.1884769	0.1544452	2.410637	2.190933	1.587664	1.127937	0.07053356	0.05396233	0.04019461	0.05239711	0.6874559	0.6441422	0.2187348	0.2314283	0.06895498	0.07591256	0.07416478	0.04651655
1723.919	0	0.001575108	0.002090009	0.007121198	0.005798616	0.01536422	0.01959806	0.00295222	0.003922649	0.006809101	0.006323318	0.00390416	0.003569933	0.003289795	0.002680153	0.002277071	0.003137507	0.003630774	0.003609698	0.003571493	0.002799056	0.0155853	0.01605976	0.01936588	0.01622108
1723.920	0	0.02088655	0.01554364	0.01974318	0.01714692	0.02969933	0.03027056	0.06452963	0.04144345	0.02361735	0.01928423	0.01634586	0.01680317	0.04812327	0.03922005	0.03468927	0.02788295	0.01772303	0.01351785	0.01238762	0.01359585	0.03090885	0.03115782	0.02584539	0.02018008
1724.018	0	0.1160373	0.06591101	0.06098454	0.04973324	0.01166009	0.02009103	0.01685295	0.01352402	0.04546037	0.04481296	0.05098097	0.06660815	0.0206275	0.01828358	0.01872066	0.0165021	0.1172861	0.08468508	0.1202665	0.08063177	0.01696252	0.02011	0.01570591	0.01411066
1724.019	0	0.490666	0.5511367	2.932173	2.371396	0.257382	0.2766608	0.1989159	0.1495257	2.39823	2.201892	1.672836	1.153273	0.06801422	0.0654206	0.02809475	0.06428017	0.6620095	0.6401337	0.2173726	0.2849734	0.05950047	0.07323313	0.06639736	0.03944961
1724.020	0	0.001606692	0.001507903	0.006889847	0.00551286	0.01253793	0.01622606	0.002598523	0.002745838	0.006528126	0.006102723	0.003777034	0.003463549	0.002553398	0.002131294	0.001888191	0.002455901	0.003065298	0.003047799	0.003163953	0.0026545	0.01288079	0.01320281	0.01561674	0.01317675
1724.020	0	0.00867658	0.008913279	0.01418417	0.01114696	0.009967785	0.008969006	0.04468134	0.02971291	0.01319403	0.009548823	0.009257771	0.009351881	0.03030279	0.0203953	0.01454607	0.01210643	0.008287739	0.008793653	0.008122645	0.006685603	0.01148655	0.01173725	0.008657381	0.007372681
1724.117	0	0.03717589	0.02196489	0.008467546	0.004380577	0.0009952005	0.0006810348	0.0007226746	0.0003387609	0.007934722	0.005338662	0.004425515	0.002579337	0.0003663066	0.0005675911	0.0002711801	0.0003152735	0.02455591	0.0139994	0.02389888	0.01277396	0.0008076971	0.0006756662	0.000459064	0.0001979383
1724.117	0	0.4882921	0.4800042	2.97068	2.372175	0.2660086	0.2667241	0.2150134	0.1675566	2.34997	2.172758	1.746579	1.209798	0.06823332	0.0634433	0.04258088	0.06669723	0.6567783	0.6411934	0.261432	0.3943082	0.04883846	0.06413648	0.04642367	0.04277729
1724.117	0	0.001498093	0.001275386	0.00708974	0.005546486	0.008655193	0.01135036	0.002196932	0.00220229	0.006149581	0.005582118	0.004009441	0.003498206	0.001929778	0.001705915	0.001633645	0.002001	0.002609403	0.002610339	0.002314935	0.002116307	0.009188426	0.009107708	0.01051264	0.008719734
1724.117	0	0.008191494	0.008969696	0.01044681	0.006520806	0.01153031	0.01158462	0.04112907	0.02990615	0.009172409	0.01405657	0.008346365	0.01196322	0.03041035	0.01934808	0.01335877	0.01056114	0.01044128	0.008015115	0.008776324	0.006751894	0.01129306	0.01100259	0.01013155	0.008838717
1724.216	0	0.07763759	0.05443982	0.0388265	0.03208491	0.01078905	0.01044093	0.01625011	0.01505844	0.03272978	0.02916434	0.04004612	0.03306801	0.0160167	0.00961197	0.0102773	0.01377238	0.05771291	0.04269298	0.05662015	0.04050171	0.01713307	0.01818087	0.01130739	0.00833671
1724.217	0	0.4785445	0.3906129	2.969407	2.354514	0.2602503	0.2542391	0.2092356	0.1643762	2.34832	2.147407	1.790666	1.22468	0.07278342	0.0710189	0.05560819	0.05406973	0.6388903	0.6030528	0.3277874	0.4403815	0.04404721	0.05003635	0.0588973	0.06584855
1724.217	0	0.00150795	0.001235917	0.007014536	0.005494972	0.01075752	0.01354174	0.002777453	0.002131549	0.006381135	0.005752424	0.00428554	0.003458598	0.001850102	0.001706577	0.001699274	0.002250939	0.003063745	0.002542298	0.002709172	0.002409539	0.01141843	0.01063108	0.0130733	0.01081521
1724.217	0	0.02337466	0.02105493	0.03396261	0.04362206	0.03802549	0.05913642	0.09611859	0.08250394	0.04981717	0.05290188	0.04648223	0.03985676	0.08362303	0.07055463	0.05562132	0.02958754	0.04265571	0.03116085	0.01791966	0.01473142	0.03564563	0.03994305	0.04446396	0.03930784
1724.318	0	0.1983296	0.158366	0.07413535	0.08718499	0.02261161	0.02943479	0.02981993	0.02417651	0.09548854	0.1161865	0.1193169	0.1224134	0.0350894	0.03134378	0.02698316	0.02567858	0.1314263	0.1482316	0.1763645	0.09170021	0.01854161	0.02262207	0.02625109	0.01702269
1724.319	0	0.487495	0.3501948	2.964695	2.329256	0.2642925	0.2437103	0.2160733	0.1503879	2.383461	2.105641	1.790988	1.196992	0.07126852	0.07715368	0.06451279	0.05839051	0.6089017	0.5432046	0.3836305	0.4361572	0.04593366	0.04441354	0.05248341	0.06612967
1724.320	0	0.02165321	0.02164586	0.02710755	0.01506343	0.03733024	0.04132383	0.0242129	0.01982472	0.02507603	0.02640637	0.02476308	0.02146362	0.02319542	0.02252771	0.02226055	0.01862668	0.02276129	0.02197899	0.02290825	0.01869734	0.03797733	0.03418219	0.03672581	0.03265275
1724.320	0	0.04348179	0.05720501	0.05456374	0.06602333	0.07756464	0.1140623	0.1679519	0.1496413	0.08890303	0.07551823	0.06797184	0.05707381	0.1530049	0.1399388	0.1083111	0.06914801	0.05445986	0.02738103	0.0313351	0.01891183	0.07538113	0.08232267	0.08849969	0.07631743
1724.418	0	0.02349717	0.01645658	0.01083428	0.007873851	0.002872104	0.002606294	0.002782636	0.002844613	0.01048499	0.008618193	0.007061264	0.005292698	0.002839476	0.002649931	0.002689146	0.00224559	0.01570519	0.0123444	0.01499218	0.009533199	0.002407946	0.002628263	0.002469304	0.002185767
1724.419	0	0.5201103	0.3525334	3.00156	2.30547	0.2730191	0.2475815	0.2019539	0.1652752	2.439943	2.045577	1.679721	1.148894	0.0665495	0.07032922	0.05962764	0.05647157	0.5933558	0.4853123	0.4111361	0.4186299	0.04382229	0.04739684	0.03940119	0.04953772
1724.420	0	0.04127803	0.04075564	0.04630811	0.03225588	0.05608929	0.05991357	0.04205962	0.03649617	0.03966106	0.0428498	0.04155752	0.03765883	0.0440554	0.04241551	0.04290117	0.03520429	0.03902153	0.03873449	0.04128154	0.03453756	0.05570074	0.05018199	0.05803282	0.04812022
1724.420	0	0.07294596	0.05501308	0.05408565	0.07375036	0.1029919	0.11927	0.1549744	0.1360585	0.07760893	0.07872772	0.07927876	0.05785916	0.1418683	0.1361788	0.1224186	0.09210509	0.07817033	0.05671478	0.04400646	0.04286858	0.1062393	0.1138597	0.1088723	0.07784967
1724.518	0	0.02719698	0.0213317	0.01225233	0.007547522	0.005911589	0.005747476	0.005394296	0.004464026	0.01585723	0.01431844	0.01188838	0.007905888	0.005259351	0.005193206	0.004944716	0.004175423	0.01842201	0.01786019	0.01974616	0.01117058	0.005724355	0.005680831	0.005576324	0.004086847
1724.519	0	0.5271343	0.3625129	3.017624	2.262209	0.289986	0.2488771	0.1886504	0.1662148	2.55364	2.026455	1.542868	1.123239	0.07331442	0.06621473	0.06563279	0.06145846	0.5589852	0.41192	0.4318484	0.4321608	0.03824316	0.06047774	0.04157897	0.0671689
1724.519	0	0.03159396	0.03078323	0.03610665	0.02340669	0.04389569	0.04714301	0.03255641	0.02832116	0.02827816	0.03253844	0.03187075	0.02924529	0.03335354	0.03174711	0.03229386	0.02642159	0.02890865	0.02849387	0.03073803	0.02564652	0.04317411	0.03887375	0.04582171	0.03698995
1724.520	0	0.07932588	0.05976854	0.0429252	0.04331554	0.1110482	0.1198788	0.1401949	0.1156465	0.06387877	0.05067141	0.04516533	0.04187533	0.119378	0.1234085	0.1166757	0.09603604	0.05732471	0.04699912	0.04409462	0.04419586	0.1125837	0.1219384	0.1132598	0.07665009
1724.618	0	0.02173581	0.0186776	0.01237794	0.008625188	0.009390688	0.009286103	0.009029478	0.007692959	0.01718788	0.01561394	0.01335481	0.009108725	0.009095471	0.008901444	0.00853179	0.007039331	0.01600724	0.01747537	0.01685585	0.01030003	0.009231297	0.009246179	0.008632516	0.006253071
1724.619	0	0.5255914	0.3923699	3.052599	2.25307	0.2926433	0.2490535	0.17293	0.1616174	2.653986	1.959068	1.372399	1.124066	0.08850433	0.07237307	0.07478627	0.06243242	0.5392116	0.3615773	0.4744637	0.4671798	0.04713473	0.09786024	0.06637192	0.08653194
1724.620	0	0.04000951	0.03096303	0.02747999	0.02268998	0.0747555	0.07901481	0.05940176	0.0482558	0.03211536	0.0350384	0.04015469	0.04076524	0.05190002	0.05046986	0.04681708	0.03928844	0.04495522	0.04103118	0.03867348	0.03176714	0.06336155	0.06483717	0.07394304	0.05714917
1724.620	0	0.08784293	0.06667384	0.06184446	0.05486603	0.1280736	0.1424116	0.1729331	0.1392697	0.06210799	0.05493102	0.0507961	0.04717019	0.1457883	0.1507593	0.1358619	0.1066957	0.07746243	0.06572154	0.0633314	0.0625071	0.1276238	0.1384269	0.1327629	0.09387884
1724.719	0	0.00429598	0.004301386	0.005683213	0.003798869	0.001251284	0.001244379	0.001066638	0.0007649744	0.008361563	0.006488287	0.004457311	0.002658095	0.0007902741	0.000676262	0.0006550987	0.0006799117	0.002860124	0.003918062	0.003282375	0.002398752	0.0004634211	0.0007322727	0.0006752985	0.0004464885
1724.720	0	0.5748069	0.4814566	2.990323	2.176396	0.293766	0.251271	0.1516918	0.1650073	2.650996	1.782915	1.205152	1.109771	0.08768051	0.07060125	0.06847064	0.09149217	0.5044991	0.3220083	0.5303108	0.4981997	0.06243923	0.0862963	0.0610838	0.07642587
1724.721	0	0.06111279	0.04931141	0.04353561	0.04315702	0.109747	0.1167511	0.09266543	0.07327878	0.05361449	0.04712734	0.04934986	0.04887072	0.08254859	0.08319665	0.07715646	0.06328463	0.06086206	0.05375655	0.04737624	0.0433371	0.09811068	0.1006603	0.110493	0.0785699
1724.722	0	0.05282312	0.03202335	0.03387425	0.03845179	0.1122674	0.1298752	0.1627705	0.1238171	0.05099962	0.03347614	0.02641116	0.02898962	0.1281641	0.1351933	0.1179858	0.09070325	0.04738977	0.02870833	0.03203232	0.04129781	0.1080555	0.1183036	0.1156439	0.08229118
1724.818	0	0.002422511	0.003082173	0.005042126	0.003665622	0.001023098	0.0009419562	0.0007009024	0.0005900566	0.007980844	0.006031052	0.003971747	0.002396458	0.0004597437	0.0003999578	0.0003381526	0.0003985149	0.00207715	0.002687615	0.001992162	0.001537125	0.0004384735	0.0005516322	0.0004694542	0.0002554813
1724.819	0	0.6015477	0.5451084	2.884977	2.105851	0.2885851	0.2475098	0.1321463	0.1543684	2.600321	1.691117	1.069867	1.080994	0.09059713	0.07143234	0.07732855	0.09501548	0.4882108	0.3146795	0.5973557	0.5323288	0.07835563	0.08516119	0.07158151	0.0874883
1724.820	0	0.08023935	0.05717416	0.04891129	0.0463693	0.1486304	0.1549198	0.1221129	0.09405614	0.06324511	0.05898334	0.06743123	0.06843916	0.1103263	0.1100965	0.1027553	0.0799898	0.09044764	0.07878077	0.07246461	0.06122592	0.1234739	0.1316197	0.1479779	0.1114096
1724.820	0	0.03273358	0.02309334	0.02295952	0.02312057	0.05229948	0.05762277	0.08494956	0.06291734	0.03234081	0.02373602	0.01965237	0.02348495	0.06482281	0.0637201	0.05245563	0.04325158	0.0250937	0.01506417	0.016559	0.0208536	0.04832826	0.05259077	0.04562507	0.03427161
1724.918	0	0.002042014	0.002522795	0.004834654	0.003658792	0.0009346293	0.000776656	0.0006168516	0.0004889042	0.007615632	0.005742923	0.003790319	0.002228107	0.0003324619	0.0002850586	0.0003132063	0.0003604418	0.001896748	0.002397447	0.001655532	0.001579548	0.0003637298	0.0004694887	0.0004933632	0.0003058885
1724.919	0	0.6133789	0.5535264	2.8334	2.090398	0.2674985	0.2418501	0.1225957	0.1405111	2.533975	1.698093	0.9707231	1.047748	0.09510007	0.07401282	0.0661756	0.08890023	0.4785172	0.3547804	0.6140472	0.5695527	0.07534411	0.08052076	0.0854077	0.08333867
1724.919	0	0.09086767	0.059683	0.0468539	0.0457869	0.1774007	0.1744483	0.1355035	0.1095733	0.06587023	0.06147726	0.06826128	0.0811444	0.119658	0.1185975	0.1153112	0.09283517	0.09950352	0.08092161	0.07759577	0.06277449	0.1360015	0.1469173	0.1709341	0.1306931
1724.920	0	0.001548514	0.001362496	0.006991089	0.005577723	0.005131871	0.006157009	0.03389268	0.0209447	0.00673464	0.005055212	0.004014029	0.002838239	0.019841	0.01423502	0.00788535	0.006223058	0.001649842	0.001517122	0.001734044	0.001470005	0.00433687	0.006238024	0.002947937	0.003015101
1725.017	0	0.002720302	0.003074722	0.004320292	0.003227265	0.0009322449	0.0008800635	0.0007128592	0.0004903899	0.007563461	0.005917244	0.004219577	0.002319228	0.0003616402	0.0002912589	0.0002892577	0.0003548165	0.002394145	0.003065173	0.002373367	0.002236879	0.0004135469	0.0004343276	0.0005567623	0.0003308586
1725.017	0	0.5816705	0.4967314	2.857677	2.180722	0.2660742	0.2409012	0.1608814	0.1683257	2.473789	1.788323	1.091411	1.104543	0.08782535	0.07786966	0.0729924	0.07179445	0.4662999	0.3890132	0.5476643	0.6036197	0.06840343	0.08193441	0.08785158	0.09356407
1725.017	0	0.08128088	0.05155191	0.06468862	0.04681461	0.281375	0.2655866	0.2012353	0.1506099	0.08833103	0.06512421	0.06453847	0.1111854	0.1339175	0.1252884	0.1293917	0.116979	0.1519674	0.08207259	0.08515214	0.08876089	0.2098866	0.2220734	0.2657809	0.2098256
1725.017	0	0.001062922	0.0007285851	0.00716738	0.005062078	0.003895032	0.003537624	0.03418086	0.02094421	0.006111869	0.005003154	0.003890015	0.002495142	0.01934913	0.01209323	0.007099795	0.006005834	0.001458162	0.001147831	0.001115767	0.001275352	0.003555217	0.005367754	0.001285759	0.001964307
1725.118	0	0.002654744	0.002873062	0.004568178	0.003522184	0.0009851139	0.0009553462	0.0007515874	0.0004804441	0.007246687	0.005750031	0.004462043	0.00260306	0.0003184119	0.0002763049	0.0002947264	0.0003719254	0.002303048	0.003108709	0.002470121	0.002497464	0.000294669	0.0004905537	0.0005123407	0.0002926132
1725.119	0	0.538537	0.4269033	2.874998	2.227901	0.2652165	0.2565129	0.1741618	0.1670735	2.471137	1.888485	1.246341	1.167989	0.09113356	0.07179677	0.06769545	0.06208215	0.4674799	0.4058688	0.4631829	0.6165062	0.06816055	0.08085429	0.1055585	0.09187091
1725.119	0	0.07339377	0.0581996	0.07574188	0.05185671	0.3186663	0.3068372	0.2208873	0.1402928	0.09814051	0.07103979	0.07436769	0.1149782	0.1432401	0.1212439	0.1339513	0.1338942	0.1688595	0.09132048	0.09707603	0.09972572	0.2323607	0.2574641	0.3119321	0.2378413
1725.120	0	0.001400346	0.0009874766	0.007449413	0.00517091	0.004212097	0.002352038	0.03283098	0.02030049	0.006263368	0.004938411	0.00352977	0.002595799	0.0189209	0.0111982	0.006865811	0.00615799	0.001410472	0.001296314	0.0008623229	0.001414198	0.002891026	0.004906295	0.001004995	0.001561009
1725.217	0	0.002778261	0.002633336	0.005016514	0.003668844	0.0009973826	0.0008353873	0.0007680589	0.0004379872	0.00702607	0.005577788	0.004725066	0.002792	0.0003273189	0.000346207	0.0003068947	0.0003043496	0.002322385	0.003073119	0.002488356	0.002684776	0.0003858669	0.0005718138	0.0005217662	0.0003500631
1725.217	0	0.5063536	0.3672674	2.847124	2.21456	0.2701557	0.2577107	0.1896341	0.1849613	2.458349	1.972822	1.419336	1.217723	0.09268077	0.07668657	0.06283913	0.04553994	0.4854115	0.4156959	0.3438916	0.5778445	0.06737784	0.09763744	0.09101624	0.08204619
1725.217	0	0.08196591	0.06486287	0.06431968	0.05547843	0.3215902	0.3202366	0.2204635	0.1189703	0.1046944	0.08269981	0.08423691	0.09951427	0.1446916	0.1084291	0.1203502	0.1337521	0.1542952	0.09701884	0.1023469	0.09645881	0.2289408	0.2649535	0.3178617	0.2373551
1725.218	0	0.001322286	0.0008713405	0.007403549	0.005401415	0.004350764	0.00316877	0.03032954	0.01952599	0.006092059	0.004998406	0.003262721	0.002506779	0.01798732	0.01120164	0.006566371	0.005917353	0.001164816	0.001100622	0.0006668612	0.001239495	0.002514554	0.004598456	0.001227595	0.001484625
1725.318	0	0.006527131	0.004459363	0.005028344	0.00318096	0.0008342232	0.0006790759	0.0006791801	0.0004137325	0.007448109	0.005478915	0.005184183	0.003409908	0.0003112361	0.000377872	0.0002823486	0.0003673855	0.00461506	0.003344223	0.005383536	0.004419463	0.0004081484	0.0004391746	0.0005890759	0.000382023
1725.319	0	0.4661794	0.3071487	2.762957	2.200735	0.2712057	0.2678428	0.1818069	0.2047609	2.51538	2.130403	1.577918	1.240667	0.09168251	0.08137279	0.06101783	0.03850008	0.498245	0.4199356	0.2210411	0.4876594	0.06687942	0.1035231	0.08452288	0.05816271
1725.319	0	0.06478476	0.05203574	0.04593735	0.03888934	0.1662067	0.1784716	0.1397857	0.09589097	0.08721446	0.07673669	0.07562279	0.0757907	0.1073133	0.09831998	0.09776547	0.08871391	0.09221252	0.07591824	0.06995295	0.06171795	0.1190336	0.1368434	0.1589669	0.1185357
1725.320	0	0.001621802	0.00174682	0.007600266	0.005809819	0.00661771	0.006977241	0.03362139	0.02231092	0.007065729	0.005918921	0.003838557	0.003158111	0.02110294	0.01474401	0.008862733	0.007273051	0.002083407	0.00146016	0.001519132	0.001940411	0.004198954	0.006180267	0.00372921	0.002762811
1725.418	0	0.02296982	0.01766745	0.01264979	0.009950009	0.008678696	0.008227956	0.008694767	0.007530241	0.0155073	0.01163141	0.01473955	0.01087706	0.008547113	0.008616679	0.008393165	0.007143203	0.0178646	0.0103212	0.02005505	0.01462116	0.008344032	0.008269672	0.008045307	0.005977663
1725.419	0	0.4225581	0.190282	2.66067	2.171314	0.2797714	0.2725634	0.212398	0.2010641	2.594851	2.3434	1.781943	1.304689	0.07485659	0.06520368	0.05458659	0.03272007	0.4962915	0.4283856	0.1279941	0.3855041	0.04982394	0.09759327	0.06786311	0.04435448
1725.419	0	0.001204452	0.0009575293	0.0067908	0.005416294	0.008977635	0.01138976	0.004300671	0.001485964	0.007182271	0.006321586	0.004345721	0.003716794	0.001567843	0.001718144	0.002233545	0.002068025	0.002652317	0.002206027	0.002104233	0.002166405	0.008274974	0.008562364	0.01046106	0.00740507
1725.420	0	0.001037392	0.0006482736	0.006675379	0.005262337	0.00335023	0.00474573	0.01504124	0.01099424	0.006562317	0.005712333	0.003922479	0.002375785	0.01043096	0.006927096	0.004282809	0.003667533	0.001295515	0.001113457	0.0004697115	0.0008088241	0.002331949	0.003297673	0.002119719	0.001910727
1725.518	0	0.02380104	0.01865099	0.01414106	0.01158913	0.007047584	0.007277057	0.007431137	0.006815132	0.01404624	0.01085464	0.01503555	0.01173574	0.007324743	0.007461009	0.00722972	0.006123675	0.01822985	0.009671437	0.02056407	0.01475424	0.007581242	0.007633568	0.007290785	0.005463353
1725.519	0	0.455385	0.1477529	2.732441	2.295838	0.2678942	0.2736425	0.2336823	0.1904409	2.476761	2.361947	1.95446	1.336001	0.05988357	0.05268336	0.05140407	0.04542894	0.5667346	0.4692721	0.1341031	0.291827	0.05504216	0.08298691	0.05598127	0.05420166
1725.519	0	0.0008618374	0.0008290822	0.006417046	0.005328522	0.002215718	0.002843698	0.001746766	0.0008392616	0.006365557	0.005768468	0.004399818	0.002776122	0.0007647741	0.0003761043	0.0008643414	0.0006544612	0.001754927	0.001355191	0.0008497226	0.0007327099	0.001710131	0.001676492	0.002061556	0.001504615
1725.520	0	0.0009563859	0.000612899	0.00674071	0.005617278	0.002984252	0.003956376	0.007468886	0.005881841	0.006477899	0.005759325	0.004311228	0.002671689	0.005675398	0.004788692	0.002834317	0.002201196	0.001191338	0.001087814	0.0005146938	0.0003507134	0.002010849	0.002387716	0.002309444	0.001639024
1725.618	0	0.09328863	0.0867014	0.07657192	0.06992906	0.01841466	0.01837633	0.01836666	0.01657749	0.07250609	0.07093469	0.07630635	0.0659082	0.01807776	0.01830563	0.01817607	0.01565793	0.08479363	0.07306816	0.08545884	0.06638347	0.02300313	0.02349023	0.02327139	0.01806187
1725.619	0	0.5288477	0.272538	2.761953	2.353321	0.2544789	0.2627707	0.2549928	0.1942848	2.347192	2.271673	2.13298	1.422448	0.0451606	0.04829826	0.04898334	0.04962567	0.627646	0.4802094	0.1800222	0.2733295	0.0472421	0.05958395	0.05502697	0.05116213
1725.619	0	0.001194407	0.0007260252	0.006624101	0.005552103	0.0008546242	0.0007903149	0.0006548919	0.0005794219	0.005969311	0.005208313	0.004402599	0.002900638	0.0002926827	0.0002011404	0.0002253443	0.0002110597	0.00121339	0.001005271	0.0005509705	0.0003644592	0.0003025214	0.0003386115	0.0002744285	0.0002093958
1725.620	0	0.001199102	0.0007531998	0.006617912	0.005585519	0.001769643	0.002244747	0.002627657	0.00220698	0.006255167	0.005389044	0.004569831	0.002768912	0.002135718	0.00220203	0.001739258	0.000969678	0.001297001	0.001073079	0.0005957461	0.0004557689	0.001296701	0.001372735	0.001221748	0.0009303406
1725.716	0	0.1887355	0.1792491	0.1637782	0.1519696	0.03556339	0.03659688	0.0376486	0.03485394	0.1708417	0.1715177	0.1750749	0.1528078	0.03706192	0.0367038	0.03543748	0.02943504	0.1807789	0.161162	0.175596	0.1361974	0.02744388	0.02725454	0.02708091	0.02128107
1725.717	0	0.5364942	0.3507095	2.799182	2.36726	0.2560874	0.2597785	0.2546764	0.2032822	2.331334	2.219793	2.176169	1.427655	0.04547152	0.03711846	0.04248041	0.0578687	0.6310733	0.4530717	0.2096642	0.3598202	0.05028467	0.05339586	0.05243584	0.05810262
1725.717	0	0.001208273	0.0007828229	0.00647242	0.005560295	0.0007051833	0.000672293	0.0005893008	0.0004721948	0.005829377	0.005081981	0.004469	0.002845836	0.0001766831	0.000206068	0.0001563525	0.0002420226	0.001213269	0.0009737052	0.0006173742	0.0005299519	0.0001669824	0.0002253277	0.0002533828	0.0001575028
1725.718	0	0.001474056	0.0008971032	0.006609523	0.005614472	0.001472957	0.001676939	0.00171615	0.001394336	0.006056863	0.00523407	0.004667956	0.002821091	0.00135643	0.001437121	0.001178141	0.0007730406	0.001167668	0.001202847	0.0006365208	0.0006643363	0.001086664	0.00108972	0.0009943014	0.000662523
1725.817	0	0.2454317	0.2308839	0.2096322	0.1909396	0.02221583	0.02289721	0.02395092	0.02299008	0.1868786	0.1879969	0.1911295	0.1684844	0.02595997	0.02659627	0.02703116	0.02400556	0.2349875	0.2179997	0.2323331	0.1800233	0.02853503	0.02861549	0.02810253	0.02179406
1725.818	0	0.5734874	0.4451178	2.851096	2.386907	0.2519207	0.2587935	0.2682555	0.2115834	2.316315	2.155157	2.238669	1.420803	0.05419934	0.03477827	0.0508506	0.04733731	0.6252451	0.4163217	0.2265299	0.4329517	0.0393315	0.05622939	0.04690655	0.05752665
1725.819	0	0.001269397	0.0009905564	0.006568554	0.00556266	0.0006691982	0.0006321332	0.0006710776	0.0004439471	0.005777766	0.004927414	0.004654287	0.002857485	0.0001475647	0.00013457	0.0001092459	0.0001579968	0.001176439	0.0009769711	0.000588762	0.0006437469	0.0001331335	0.000194447	0.0001756055	0.0001376211
1725.819	0	0.001608784	0.001244368	0.006608653	0.005723713	0.001282196	0.001505865	0.001453433	0.001227735	0.005776272	0.004996732	0.004817501	0.002850061	0.001174588	0.001235287	0.001001533	0.0007112342	0.001177427	0.0010399	0.0006169838	0.0007528272	0.0009174767	0.0009579918	0.000828261	0.0005618396
1725.916	0	0.2336848	0.2201786	0.202079	0.182596	0.02053353	0.02185509	0.02309787	0.02186046	0.1815377	0.1829399	0.1849211	0.163153	0.02499515	0.02452495	0.02391987	0.02066061	0.2277047	0.2191355	0.2259695	0.1757676	0.02709324	0.02762919	0.02793699	0.02307244
1725.917	0	0.6461908	0.5673647	2.839014	2.361937	0.255143	0.2491761	0.2717661	0.1896555	2.30853	2.079892	2.289139	1.405731	0.06085919	0.0338141	0.06627396	0.03546573	0.6178011	0.374801	0.2426364	0.4671356	0.03871562	0.04624158	0.04757597	0.04231545
1725.917	0	0.001372586	0.001245005	0.006500841	0.005497793	0.0006840002	0.0006369046	0.0006364052	0.0004211253	0.005806956	0.004715194	0.004760571	0.002825262	0.0002361802	0.0001359202	0.0001716542	0.0001823224	0.001337638	0.0008887618	0.0005688539	0.0006726763	0.0002117342	0.0001888297	0.0001776116	0.0001574731
1725.917	0	0.001500024	0.001301831	0.006508729	0.005561721	0.001116961	0.00116736	0.001171082	0.0008755527	0.005739559	0.004771266	0.004875687	0.002921591	0.0008190922	0.0008892992	0.0006041384	0.0005411451	0.001438971	0.0009847746	0.0007157889	0.0006564885	0.0008006128	0.0007886878	0.0006372732	0.000419365
1726.016	0	0.2081743	0.1983708	0.1856294	0.1676026	0.01809779	0.01958974	0.0207754	0.02021771	0.1697822	0.1711296	0.1713522	0.1529357	0.02274989	0.0223905	0.02191088	0.01855846	0.2061663	0.2038706	0.2052488	0.1601975	0.01980661	0.02068879	0.02128392	0.01800289
1726.017	0	0.6916304	0.6858117	2.822418	2.283489	0.26054	0.250755	0.2823043	0.1764839	2.331523	1.990286	2.346083	1.424848	0.07962599	0.04437911	0.07667398	0.05561427	0.6298369	0.35803	0.2706292	0.4979697	0.04758781	0.05955867	0.06603088	0.04648737
1726.017	0	0.001474431	0.001468149	0.006380702	0.005369224	0.0007164428	0.0006153689	0.0006806793	0.0004472236	0.005676585	0.004509213	0.004927348	0.002857861	0.0002183378	0.0002052978	0.0001370632	0.0001760899	0.001346743	0.0008289209	0.0006398139	0.0008029761	0.0001918567	0.0001968167	0.0001603544	0.0001894857
1726.017	0	0.00141063	0.001379651	0.006525971	0.005391442	0.0009600484	0.0009871881	0.001003852	0.0007075658	0.005728669	0.004619553	0.005053287	0.002835196	0.0004743891	0.0005260521	0.0003593496	0.0002736608	0.001337519	0.0009905682	0.0007419961	0.0007237508	0.0004866622	0.0005366601	0.0004045188	0.0002347868
1726.118	0	0.2054839	0.1961885	0.1838511	0.1662955	0.0209184	0.02267795	0.02364654	0.02301394	0.17895	0.1808368	0.1801439	0.1610658	0.02751249	0.02738487	0.02733008	0.02377328	0.2070913	0.2055484	0.2028561	0.1568269	0.01924042	0.02014931	0.02046606	0.01685467
1726.119	0	0.7113825	0.7762566	2.768188	2.218572	0.2564952	0.2335666	0.2781664	0.1691985	2.340436	1.866239	2.321177	1.408807	0.08974576	0.04861079	0.07304799	0.05638027	0.6192568	0.3474997	0.2886158	0.4824666	0.03647162	0.05976571	0.0684973	0.04957415
1726.120	0	0.001511183	0.001523542	0.006295337	0.00515723	0.0006604212	0.0005413459	0.0005934441	0.0004200992	0.005653514	0.004293304	0.004841017	0.002827098	0.0001719564	0.0001105286	0.0001165656	0.0002579335	0.001318979	0.0007803318	0.000746776	0.0007331917	0.000138107	0.0001631062	0.0001442879	0.0001415716
1726.120	0	0.001481678	0.001530791	0.00653114	0.005284308	0.0008801622	0.001010083	0.001032662	0.0006440345	0.005717485	0.004447023	0.005031009	0.002864054	0.0005776221	0.0005028892	0.0005355864	0.000352845	0.001410471	0.0008275279	0.0007931929	0.000712485	0.0006046417	0.0005847908	0.0005793846	0.0002886912
1726.218	0	0.1678117	0.1589724	0.1478736	0.1330789	0.02202207	0.02310603	0.02367509	0.02246786	0.1553202	0.1572752	0.1567426	0.1407762	0.02387226	0.02381747	0.02346456	0.02002686	0.1744769	0.1739047	0.1696417	0.1300372	0.01922802	0.01985447	0.02010742	0.01629948
1726.219	0	0.7193995	0.843375	2.740517	2.218392	0.2701264	0.2335021	0.2671463	0.1704263	2.389539	1.79999	2.218369	1.354242	0.08985562	0.06044302	0.07181216	0.07956614	0.6201694	0.3624526	0.331728	0.4520279	0.0455361	0.05615705	0.06999744	0.06336127
1726.219	0	0.001505829	0.001580574	0.006271315	0.005034971	0.0006652475	0.0005745871	0.0006444314	0.0003881708	0.005676573	0.004333369	0.004795397	0.002781168	0.0001809587	0.0002563122	0.0002052971	0.0002957981	0.001328083	0.0007204955	0.0007861046	0.0006210832	0.0001914086	0.0001555143	0.0002035871	0.0001120259
1726.220	0	0.001417984	0.001770955	0.006371554	0.005319062	0.001051315	0.001261502	0.001954696	0.001146846	0.005810358	0.004423787	0.004896779	0.002909358	0.0008521908	0.0009688264	0.0008229445	0.0005827501	0.001326375	0.0009337446	0.0008526648	0.0006107391	0.001026004	0.0008403088	0.0008332301	0.0003299872
1726.317	0	0.09969481	0.09298102	0.08432688	0.07322261	0.02260719	0.02340442	0.02396109	0.02271221	0.09590131	0.09815344	0.09889877	0.08958469	0.033554	0.03352707	0.03331345	0.02849554	0.1096823	0.1098477	0.1073708	0.08112618	0.01962973	0.01960438	0.01873418	0.01448986
1726.317	0	0.7251923	0.8840135	2.674148	2.18029	0.2820343	0.2225949	0.2435814	0.1694068	2.427096	1.736628	2.082433	1.311924	0.08279442	0.0524261	0.07848332	0.07440092	0.6430688	0.4192688	0.4104677	0.4337696	0.05129392	0.05367944	0.06196202	0.05331596
1726.317	0	0.001601409	0.001627578	0.006109916	0.005090001	0.000697855	0.0005492927	0.0005838852	0.0004586751	0.005689617	0.004318215	0.004583502	0.002705576	0.0001949771	0.0001915415	0.0002030404	0.0002041996	0.001304826	0.0007243969	0.0009269614	0.0005890864	0.0001451387	0.0001207947	0.0002063072	0.0001672957
[truncated: 15,473 more rows]
